# Supplementary material for: Teasing out missing reactions in genome-scale metabolic networks through hypergraph learning
Source: Nat Commun. 2023 Apr 25;14:2375. doi: 10.1038/s41467-023-38110-7 (PMC10130184; doi:10.1038/s41467-023-38110-7)
Supplement: Supplementary file 4 — Source Data [file 41467_2023_38110_MOESM4_ESM.zip]

Archive with 1,642 entries (1,590 files):
- Source Data/
- __MACOSX/._Source Data
- Source Data/.DS_Store
- __MACOSX/Source Data/._.DS_Store
- Source Data/Supplementary Figure 5/
- Source Data/Supplementary Figure 2/
- Source Data/Supplementary Figure 3/
- Source Data/Supplementary Figure 4/
- Source Data/Figure 3/
- Source Data/Supplementary Figure 8/
- Source Data/Supplementary Figure 1/
- Source Data/Supplementary Figure 6/
- Source Data/Figure 2/
- Source Data/Supplementary Figure 7/
- Source Data/Supplementary Figure 9/
- Source Data/Supplementary Figure 5/plotMetrics.m
- __MACOSX/Source Data/Supplementary Figure 5/._plotMetrics.m
- Source Data/Supplementary Figure 5/External_validation.csv
- __MACOSX/Source Data/Supplementary Figure 5/._External_validation.csv
- Source Data/Supplementary Figure 2/e-h/
- Source Data/Supplementary Figure 2/.DS_Store
- __MACOSX/Source Data/Supplementary Figure 2/._.DS_Store
- Source Data/Supplementary Figure 2/a-d/
- Source Data/Supplementary Figure 3/e-h/
- Source Data/Supplementary Figure 3/.DS_Store
- __MACOSX/Source Data/Supplementary Figure 3/._.DS_Store
- Source Data/Supplementary Figure 3/a-d/
- Source Data/Supplementary Figure 4/node2vec.csv
- __MACOSX/Source Data/Supplementary Figure 4/._node2vec.csv
- Source Data/Supplementary Figure 4/.DS_Store
- __MACOSX/Source Data/Supplementary Figure 4/._.DS_Store
- Source Data/Supplementary Figure 4/plotGut.m
- __MACOSX/Source Data/Supplementary Figure 4/._plotGut.m
- Source Data/Supplementary Figure 4/nhp.csv
- __MACOSX/Source Data/Supplementary Figure 4/._nhp.csv
- Source Data/Supplementary Figure 4/cheshire.csv
- __MACOSX/Source Data/Supplementary Figure 4/._cheshire.csv
- Source Data/Supplementary Figure 4/c3mm/
- Source Data/Figure 3/plotMetrics.m
- __MACOSX/Source Data/Figure 3/._plotMetrics.m
- Source Data/Figure 3/External_validation.csv
- __MACOSX/Source Data/Figure 3/._External_validation.csv
- Source Data/Supplementary Figure 8/.DS_Store
- __MACOSX/Source Data/Supplementary Figure 8/._.DS_Store
- Source Data/Supplementary Figure 8/giri/
- Source Data/Supplementary Figure 8/zimmermann/
- Source Data/Supplementary Figure 1/.DS_Store
- __MACOSX/Source Data/Supplementary Figure 1/._.DS_Store
- Source Data/Supplementary Figure 1/a-c/
- Source Data/Supplementary Figure 1/d-f/
- Source Data/Supplementary Figure 6/plotMetrics.m
- __MACOSX/Source Data/Supplementary Figure 6/._plotMetrics.m
- Source Data/Supplementary Figure 6/External_validation.csv
- __MACOSX/Source Data/Supplementary Figure 6/._External_validation.csv
- Source Data/Figure 2/.DS_Store
- __MACOSX/Source Data/Figure 2/._.DS_Store
- Source Data/Figure 2/j-m/
- Source Data/Figure 2/f-i/
- Source Data/Figure 2/b-e/
- Source Data/Supplementary Figure 7/plotMetrics.m
- __MACOSX/Source Data/Supplementary Figure 7/._plotMetrics.m
- Source Data/Supplementary Figure 7/External_validation.csv
- __MACOSX/Source Data/Supplementary Figure 7/._External_validation.csv
- Source Data/Supplementary Figure 9/plotMetrics.m
- __MACOSX/Source Data/Supplementary Figure 9/._plotMetrics.m
- Source Data/Supplementary Figure 9/External_validation_cofactor.csv
- Source Data/Supplementary Figure 2/e-h/.DS_Store
- __MACOSX/Source Data/Supplementary Figure 2/e-h/._.DS_Store
- Source Data/Supplementary Figure 2/e-h/node2vec/
- Source Data/Supplementary Figure 2/e-h/plot.m
- __MACOSX/Source Data/Supplementary Figure 2/e-h/._plot.m
- Source Data/Supplementary Figure 2/e-h/cheshire/
- Source Data/Supplementary Figure 2/e-h/c3mm/
- Source Data/Supplementary Figure 2/e-h/nhp/
- Source Data/Supplementary Figure 2/a-d/.DS_Store
- __MACOSX/Source Data/Supplementary Figure 2/a-d/._.DS_Store
- Source Data/Supplementary Figure 2/a-d/node2vec/
- Source Data/Supplementary Figure 2/a-d/plot.m
- __MACOSX/Source Data/Supplementary Figure 2/a-d/._plot.m
- Source Data/Supplementary Figure 2/a-d/cheshire/
- Source Data/Supplementary Figure 2/a-d/c3mm/
- Source Data/Supplementary Figure 2/a-d/nhp/
- Source Data/Supplementary Figure 3/e-h/.DS_Store
- __MACOSX/Source Data/Supplementary Figure 3/e-h/._.DS_Store
- Source Data/Supplementary Figure 3/e-h/node2vec/
- Source Data/Supplementary Figure 3/e-h/plot.m
- __MACOSX/Source Data/Supplementary Figure 3/e-h/._plot.m
- Source Data/Supplementary Figure 3/e-h/cheshire/
- Source Data/Supplementary Figure 3/e-h/c3mm/
- Source Data/Supplementary Figure 3/e-h/nhp/
- Source Data/Supplementary Figure 3/a-d/.DS_Store
- __MACOSX/Source Data/Supplementary Figure 3/a-d/._.DS_Store
- Source Data/Supplementary Figure 3/a-d/node2vec/
- Source Data/Supplementary Figure 3/a-d/plot.m
- __MACOSX/Source Data/Supplementary Figure 3/a-d/._plot.m
- Source Data/Supplementary Figure 3/a-d/cheshire/
- Source Data/Supplementary Figure 3/a-d/c3mm/
- Source Data/Supplementary Figure 3/a-d/nhp/
- Source Data/Supplementary Figure 4/c3mm/.DS_Store
- __MACOSX/Source Data/Supplementary Figure 4/c3mm/._.DS_Store
- Source Data/Supplementary Figure 4/c3mm/gutc3mm_8.csv
- __MACOSX/Source Data/Supplementary Figure 4/c3mm/._gutc3mm_8.csv
- Source Data/Supplementary Figure 4/c3mm/gutc3mm_9.csv
- __MACOSX/Source Data/Supplementary Figure 4/c3mm/._gutc3mm_9.csv
- Source Data/Supplementary Figure 4/c3mm/gutc3mm_1.csv
- __MACOSX/Source Data/Supplementary Figure 4/c3mm/._gutc3mm_1.csv
- Source Data/Supplementary Figure 4/c3mm/gutc3mm_0.csv
- __MACOSX/Source Data/Supplementary Figure 4/c3mm/._gutc3mm_0.csv
- Source Data/Supplementary Figure 4/c3mm/gutc3mm_2.csv
- __MACOSX/Source Data/Supplementary Figure 4/c3mm/._gutc3mm_2.csv
- Source Data/Supplementary Figure 4/c3mm/gutc3mm_3.csv
- __MACOSX/Source Data/Supplementary Figure 4/c3mm/._gutc3mm_3.csv
- Source Data/Supplementary Figure 4/c3mm/gutc3mm_7.csv
- __MACOSX/Source Data/Supplementary Figure 4/c3mm/._gutc3mm_7.csv
- Source Data/Supplementary Figure 4/c3mm/gutc3mm_6.csv
- __MACOSX/Source Data/Supplementary Figure 4/c3mm/._gutc3mm_6.csv
- Source Data/Supplementary Figure 4/c3mm/gutc3mm_4.csv
- __MACOSX/Source Data/Supplementary Figure 4/c3mm/._gutc3mm_4.csv
- Source Data/Supplementary Figure 4/c3mm/gutc3mm_5.csv
- __MACOSX/Source Data/Supplementary Figure 4/c3mm/._gutc3mm_5.csv
- Source Data/Supplementary Figure 8/giri/NC.csv
- Source Data/Supplementary Figure 8/giri/AN.csv
- Source Data/Supplementary Figure 8/giri/VB.csv
- __MACOSX/Source Data/Supplementary Figure 8/giri/._VB.csv
- Source Data/Supplementary Figure 8/giri/BS.csv
- Source Data/Supplementary Figure 8/giri/FJ.csv
- Source Data/Supplementary Figure 8/giri/PP.csv
- Source Data/Supplementary Figure 8/giri/PF.csv
- Source Data/Supplementary Figure 8/giri/ECM.csv
- Source Data/Supplementary Figure 8/giri/BSS.csv
- Source Data/Supplementary Figure 8/giri/BSN.csv
- Source Data/Supplementary Figure 8/giri/AZB.csv
- Source Data/Supplementary Figure 8/giri/PH.csv
- Source Data/Supplementary Figure 8/giri/RV.csv
- Source Data/Supplementary Figure 8/giri/SE.csv
- Source Data/Supplementary Figure 8/giri/ECB.csv
- Source Data/Supplementary Figure 8/giri/SF.csv
- Source Data/Supplementary Figure 8/giri/PSD.csv
- Source Data/Supplementary Figure 8/giri/CM.csv
- Source Data/Supplementary Figure 8/giri/PFS.csv
- Source Data/Supplementary Figure 8/giri/PFP.csv
- Source Data/Supplementary Figure 8/giri/AB.csv
- __MACOSX/Source Data/Supplementary Figure 8/giri/._AB.csv
- Source Data/Supplementary Figure 8/giri/AT.csv
- Source Data/Supplementary Figure 8/giri/PST.csv
- Source Data/Supplementary Figure 8/giri/BM.csv
- Source Data/Supplementary Figure 8/giri/BL.csv
- Source Data/Supplementary Figure 8/zimmermann/GCF_000011065.1.csv
- Source Data/Supplementary Figure 8/zimmermann/GCF_000144405.1.csv
- Source Data/Supplementary Figure 8/zimmermann/GCF_000025885.1.csv
- Source Data/Supplementary Figure 8/zimmermann/GCF_000392875.1.csv
- Source Data/Supplementary Figure 8/zimmermann/GCF_000011985.1.csv
- Source Data/Supplementary Figure 8/zimmermann/.DS_Store
- __MACOSX/Source Data/Supplementary Figure 8/zimmermann/._.DS_Store
- Source Data/Supplementary Figure 8/zimmermann/GCF_000008545.1.csv
- Source Data/Supplementary Figure 8/zimmermann/GCF_000203855.3.csv
- Source Data/Supplementary Figure 8/zimmermann/GCF_000020605.1.csv
- __MACOSX/Source Data/Supplementary Figure 8/zimmermann/._GCF_000020605.1.csv
- Source Data/Supplementary Figure 8/zimmermann/GCF_000469345.1.csv
- Source Data/Supplementary Figure 8/zimmermann/GCF_001561955.1.csv
- Source Data/Supplementary Figure 8/zimmermann/GCF_000020425.1.csv
- Source Data/Supplementary Figure 8/zimmermann/GCF_000022965.1.csv
- Source Data/Supplementary Figure 8/zimmermann/GCF_000008765.1.csv
- Source Data/Supplementary Figure 8/zimmermann/GCF_000175255.2.csv
- Source Data/Supplementary Figure 8/zimmermann/GCF_000008345.1.csv
- Source Data/Supplementary Figure 8/zimmermann/GCF_000005845.2.csv
- Source Data/Supplementary Figure 8/zimmermann/GCF_000389635.1.csv
- Source Data/Supplementary Figure 8/zimmermann/GCF_000173975.1.csv
- Source Data/Supplementary Figure 8/zimmermann/GCF_000162015.1.csv
- Source Data/Supplementary Figure 8/zimmermann/GCF_000160535.1.csv
- __MACOSX/Source Data/Supplementary Figure 8/zimmermann/._GCF_000160535.1.csv
- Source Data/Supplementary Figure 8/zimmermann/GCF_000056065.1.csv
- Source Data/Supplementary Figure 8/zimmermann/GCF_000013285.1.csv
- Source Data/Supplementary Figure 8/zimmermann/GCF_000143845.1.csv
- Source Data/Supplementary Figure 8/zimmermann/GCF_001456065.2.csv
- __MACOSX/Source Data/Supplementary Figure 8/zimmermann/._GCF_001456065.2.csv
- Source Data/Supplementary Figure 1/a-c/.DS_Store
- __MACOSX/Source Data/Supplementary Figure 1/a-c/._.DS_Store
- Source Data/Supplementary Figure 1/a-c/node2vec/
- Source Data/Supplementary Figure 1/a-c/plot.m
- __MACOSX/Source Data/Supplementary Figure 1/a-c/._plot.m
- Source Data/Supplementary Figure 1/a-c/cheshire/
- Source Data/Supplementary Figure 1/a-c/c3mm/
- Source Data/Supplementary Figure 1/a-c/nhp/
- Source Data/Supplementary Figure 1/d-f/.DS_Store
- __MACOSX/Source Data/Supplementary Figure 1/d-f/._.DS_Store
- Source Data/Supplementary Figure 1/d-f/node2vec/
- Source Data/Supplementary Figure 1/d-f/plot.m
- __MACOSX/Source Data/Supplementary Figure 1/d-f/._plot.m
- Source Data/Supplementary Figure 1/d-f/cheshire/
- Source Data/Supplementary Figure 1/d-f/c3mm/
- Source Data/Supplementary Figure 1/d-f/nhp/
- Source Data/Figure 2/j-m/iAF1260b_cheshire.csv
- __MACOSX/Source Data/Figure 2/j-m/._iAF1260b_cheshire.csv
- Source Data/Figure 2/j-m/iYS854_nhp.csv
- __MACOSX/Source Data/Figure 2/j-m/._iYS854_nhp.csv
- Source Data/Figure 2/j-m/iECP_1309_nhp.csv
- __MACOSX/Source Data/Figure 2/j-m/._iECP_1309_nhp.csv
- Source Data/Figure 2/j-m/iEcHS_1320_nhp.csv
- __MACOSX/Source Data/Figure 2/j-m/._iEcHS_1320_nhp.csv
- Source Data/Figure 2/j-m/iCN900_node2vec.csv
- __MACOSX/Source Data/Figure 2/j-m/._iCN900_node2vec.csv
- Source Data/Figure 2/j-m/iY75_1357_nhp.csv
- __MACOSX/Source Data/Figure 2/j-m/._iY75_1357_nhp.csv
- Source Data/Figure 2/j-m/iSFxv_1172_cheshire.csv
- __MACOSX/Source Data/Figure 2/j-m/._iSFxv_1172_cheshire.csv
- Source Data/Figure 2/j-m/iPC815_nhp.csv
- __MACOSX/Source Data/Figure 2/j-m/._iPC815_nhp.csv
- Source Data/Figure 2/j-m/RECON1_node2vec.csv
- __MACOSX/Source Data/Figure 2/j-m/._RECON1_node2vec.csv
- Source Data/Figure 2/j-m/iMM904_node2vec.csv
- __MACOSX/Source Data/Figure 2/j-m/._iMM904_node2vec.csv
- Source Data/Figure 2/j-m/iEC1349_Crooks_nhp.csv
- __MACOSX/Source Data/Figure 2/j-m/._iEC1349_Crooks_nhp.csv
- Source Data/Figure 2/j-m/iUMN146_1321_nhp.csv
- __MACOSX/Source Data/Figure 2/j-m/._iUMN146_1321_nhp.csv
- Source Data/Figure 2/j-m/iECSF_1327_cheshire.csv
- __MACOSX/Source Data/Figure 2/j-m/._iECSF_1327_cheshire.csv
- Source Data/Figure 2/j-m/iUTI89_1310_cheshire.csv
- __MACOSX/Source Data/Figure 2/j-m/._iUTI89_1310_cheshire.csv
- Source Data/Figure 2/j-m/iECED1_1282_cheshire.csv
- __MACOSX/Source Data/Figure 2/j-m/._iECED1_1282_cheshire.csv
- Source Data/Figure 2/j-m/iEcDH1_1363_node2vec.csv
- __MACOSX/Source Data/Figure 2/j-m/._iEcDH1_1363_node2vec.csv
- Source Data/Figure 2/j-m/iPC815_node2vec.csv
- __MACOSX/Source Data/Figure 2/j-m/._iPC815_node2vec.csv
- Source Data/Figure 2/j-m/iECO26_1355_node2vec.csv
- __MACOSX/Source Data/Figure 2/j-m/._iECO26_1355_node2vec.csv
- Source Data/Figure 2/j-m/iEC55989_1330_node2vec.csv
- __MACOSX/Source Data/Figure 2/j-m/._iEC55989_1330_node2vec.csv
- Source Data/Figure 2/j-m/iSFV_1184_node2vec.csv
- __MACOSX/Source Data/Figure 2/j-m/._iSFV_1184_node2vec.csv
- Source Data/Figure 2/j-m/iBWG_1329_cheshire.csv
- __MACOSX/Source Data/Figure 2/j-m/._iBWG_1329_cheshire.csv
- Source Data/Figure 2/j-m/iECW_1372_nhp.csv
- __MACOSX/Source Data/Figure 2/j-m/._iECW_1372_nhp.csv
- Source Data/Figure 2/j-m/iEC1344_C_cheshire.csv
- __MACOSX/Source Data/Figure 2/j-m/._iEC1344_C_cheshire.csv
- Source Data/Figure 2/j-m/iEC1344_C_nhp.csv
- __MACOSX/Source Data/Figure 2/j-m/._iEC1344_C_nhp.csv
- Source Data/Figure 2/j-m/iAF1260_nhp.csv
- __MACOSX/Source Data/Figure 2/j-m/._iAF1260_nhp.csv
- Source Data/Figure 2/j-m/STM_v1_0_cheshire.csv
- __MACOSX/Source Data/Figure 2/j-m/._STM_v1_0_cheshire.csv
- Source Data/Figure 2/j-m/iSDY_1059_nhp.csv
- __MACOSX/Source Data/Figure 2/j-m/._iSDY_1059_nhp.csv
- Source Data/Figure 2/j-m/iEcSMS35_1347_cheshire.csv
- __MACOSX/Source Data/Figure 2/j-m/._iEcSMS35_1347_cheshire.csv
- Source Data/Figure 2/j-m/iEcDH1_1363_nhp.csv
- __MACOSX/Source Data/Figure 2/j-m/._iEcDH1_1363_nhp.csv
- Source Data/Figure 2/j-m/iND750_cheshire.csv
- __MACOSX/Source Data/Figure 2/j-m/._iND750_cheshire.csv
- Source Data/Figure 2/j-m/iAF987_node2vec.csv
- __MACOSX/Source Data/Figure 2/j-m/._iAF987_node2vec.csv
- Source Data/Figure 2/j-m/iYS1720_cheshire.csv
- __MACOSX/Source Data/Figure 2/j-m/._iYS1720_cheshire.csv
- Source Data/Figure 2/j-m/iEC1364_W_node2vec.csv
- __MACOSX/Source Data/Figure 2/j-m/._iEC1364_W_node2vec.csv
- Source Data/Figure 2/j-m/iECW_1372_cheshire.csv
- __MACOSX/Source Data/Figure 2/j-m/._iECW_1372_cheshire.csv
- Source Data/Figure 2/j-m/iECSE_1348_cheshire.csv
- __MACOSX/Source Data/Figure 2/j-m/._iECSE_1348_cheshire.csv
- Source Data/Figure 2/j-m/iECS88_1305_cheshire.csv
- __MACOSX/Source Data/Figure 2/j-m/._iECS88_1305_cheshire.csv
- Source Data/Figure 2/j-m/iECIAI1_1343_node2vec.csv
- __MACOSX/Source Data/Figure 2/j-m/._iECIAI1_1343_node2vec.csv
- Source Data/Figure 2/j-m/iETEC_1333_nhp.csv
- __MACOSX/Source Data/Figure 2/j-m/._iETEC_1333_nhp.csv
- Source Data/Figure 2/j-m/iECSP_1301_nhp.csv
- __MACOSX/Source Data/Figure 2/j-m/._iECSP_1301_nhp.csv
- Source Data/Figure 2/j-m/iECSP_1301_cheshire.csv
- __MACOSX/Source Data/Figure 2/j-m/._iECSP_1301_cheshire.csv
- Source Data/Figure 2/j-m/iMM1415_nhp.csv
- __MACOSX/Source Data/Figure 2/j-m/._iMM1415_nhp.csv
- Source Data/Figure 2/j-m/iECP_1309_cheshire.csv
- __MACOSX/Source Data/Figure 2/j-m/._iECP_1309_cheshire.csv
- Source Data/Figure 2/j-m/iECDH1ME8569_1439_nhp.csv
- __MACOSX/Source Data/Figure 2/j-m/._iECDH1ME8569_1439_nhp.csv
- Source Data/Figure 2/j-m/iEC1349_Crooks_cheshire.csv
- __MACOSX/Source Data/Figure 2/j-m/._iEC1349_Crooks_cheshire.csv
- Source Data/Figure 2/j-m/iZ_1308_nhp.csv
- __MACOSX/Source Data/Figure 2/j-m/._iZ_1308_nhp.csv
- Source Data/Figure 2/j-m/iEcSMS35_1347_nhp.csv
- __MACOSX/Source Data/Figure 2/j-m/._iEcSMS35_1347_nhp.csv
- Source Data/Figure 2/j-m/iRC1080_nhp.csv
- __MACOSX/Source Data/Figure 2/j-m/._iRC1080_nhp.csv
- Source Data/Figure 2/j-m/iEcolC_1368_node2vec.csv
- __MACOSX/Source Data/Figure 2/j-m/._iEcolC_1368_node2vec.csv
- Source Data/Figure 2/j-m/iEcE24377_1341_node2vec.csv
- __MACOSX/Source Data/Figure 2/j-m/._iEcE24377_1341_node2vec.csv
- Source Data/Figure 2/j-m/iML1515_cheshire.csv
- __MACOSX/Source Data/Figure 2/j-m/._iML1515_cheshire.csv
- Source Data/Figure 2/j-m/iECNA114_1301_node2vec.csv
- __MACOSX/Source Data/Figure 2/j-m/._iECNA114_1301_node2vec.csv
- Source Data/Figure 2/j-m/iECDH10B_1368_nhp.csv
- __MACOSX/Source Data/Figure 2/j-m/._iECDH10B_1368_nhp.csv
- Source Data/Figure 2/j-m/iECO111_1330_node2vec.csv
- __MACOSX/Source Data/Figure 2/j-m/._iECO111_1330_node2vec.csv
- Source Data/Figure 2/j-m/iEC1356_Bl21DE3_nhp.csv
- __MACOSX/Source Data/Figure 2/j-m/._iEC1356_Bl21DE3_nhp.csv
[truncated: 1,342 more entries]
