# Supplementary material for: Teasing out missing reactions in genome-scale metabolic networks through hypergraph learning
Source: Nat Commun. 2023 Apr 25;14:2375. doi: 10.1038/s41467-023-38110-7 (PMC10130184; doi:10.1038/s41467-023-38110-7)
Supplement: Supplementary file 4 — Source Data [file 41467_2023_38110_MOESM4_ESM.zip › Source Data/Supplementary Figure 5/plotMetrics.m]

exp = 'FermTest_CarveMe';
metric = 'recall';

data = readtable('External_validation.csv');
sub_data = data(ismember(data.test, exp), :);


draft = sub_data(ismember(sub_data.method, 'Draft'), :);
cheshire = sub_data(ismember(sub_data.method, 'CHESHIRE_200'), :);
nhp = sub_data(ismember(sub_data.method, 'NHP_200'), :);
random = sub_data(ismember(sub_data.method, 'RDM_200'), :);

figure,
plot_data = [table2array(draft(:, metric)), table2array(nhp(:, metric)), table2array(cheshire(:, metric)), table2array(random(:, metric))];
boxplot(plot_data, 'Labels', {'Draft', 'NHP', 'CHESHIRE', 'Random'})
axis square
set(gca, 'FontSize', 20)
ylim([-0.2, 1.05])
title(metric)
