# Supplementary material for: Teasing out missing reactions in genome-scale metabolic networks through hypergraph learning
Source: Nat Commun. 2023 Apr 25;14:2375. doi: 10.1038/s41467-023-38110-7 (PMC10130184; doi:10.1038/s41467-023-38110-7)
Supplement: Supplementary file 4 — Source Data [file 41467_2023_38110_MOESM4_ESM.zip › Source Data/Supplementary Figure 5/External_validation.csv]

test	genome	method	roc_auc	prc_auc	recall	precision	f1	accuracy	matthews_corrcoef
FermTest_CarveMe	GCF_000008765.1	Draft	0.375	0.2777777777777778	0.0	0.0	0.0	0.3333333333333333	-0.3952847075210474
FermTest_CarveMe	GCF_000008765.1	CHESHIRE_200	0.575	0.6833333333333333	0.4	0.6666666666666666	0.5	0.5555555555555556	0.15811388300841897
FermTest_CarveMe	GCF_000008765.1	NHP_200	0.375	0.2777777777777778	0.0	0.0	0.0	0.3333333333333333	-0.3952847075210474
FermTest_CarveMe	GCF_000008765.1	RDM_200	0.375	0.2777777777777778	0.0	0.0	0.0	0.3333333333333333	-0.39528470752104744
FermTest_CarveMe	GCF_000025885.1	Draft	0.4285714285714286	0.1111111111111111	0.0	0.0	0.0	0.6666666666666666	-0.1889822365046136
FermTest_CarveMe	GCF_000025885.1	CHESHIRE_200	0.5	0.6111111111111112	0.0	0.0	0.0	0.7777777777777778	0.0
FermTest_CarveMe	GCF_000025885.1	NHP_200	0.4285714285714286	0.1111111111111111	0.0	0.0	0.0	0.6666666666666666	-0.1889822365046136
FermTest_CarveMe	GCF_000025885.1	RDM_200	0.5	0.17592592592592593	0.16666666666666666	0.16666666666666666	0.16666666666666666	0.7037037037037037	-0.006940538622123349
FermTest_CarveMe	GCF_000008345.1	Draft	0.7222222222222222	0.6666666666666666	0.6666666666666666	0.5	0.5714285714285715	0.6666666666666666	0.31622776601683794
FermTest_CarveMe	GCF_000008345.1	CHESHIRE_200	0.7222222222222222	0.6666666666666666	0.6666666666666666	0.5	0.5714285714285715	0.6666666666666666	0.31622776601683794
FermTest_CarveMe	GCF_000008345.1	NHP_200	0.7222222222222222	0.6666666666666666	0.6666666666666666	0.5	0.5714285714285715	0.6666666666666666	0.31622776601683794
FermTest_CarveMe	GCF_000008345.1	RDM_200	0.7407407407407408	0.7444444444444445	0.6666666666666666	0.5222222222222221	0.5793650793650794	0.6666666666666666	0.3247805496750857
FermTest_CarveMe	GCF_000056065.1	Draft	0.5357142857142857	0.2222222222222222	0.5	0.3333333333333333	0.4	0.6666666666666666	0.1889822365046136
FermTest_CarveMe	GCF_000056065.1	CHESHIRE_200	0.8571428571428571	0.7083333333333333	1.0	0.4	0.5714285714285715	0.6666666666666666	0.47809144373375745
FermTest_CarveMe	GCF_000056065.1	NHP_200	0.5357142857142857	0.2222222222222222	0.5	0.3333333333333333	0.4	0.6666666666666666	0.1889822365046136
FermTest_CarveMe	GCF_000056065.1	RDM_200	0.5476190476190476	0.22916666666666666	0.5	0.3055555555555555	0.37777777777777777	0.6296296296296297	0.1459086344919823
FermTest_CarveMe	GCF_000173975.1	Draft	0.375	0.05555555555555555	0.0	0.0	0.0	0.6666666666666666	-0.1889822365046136
FermTest_CarveMe	GCF_000173975.1	CHESHIRE_200	0.4375	0.05555555555555555	0.0	0.0	0.0	0.7777777777777778	-0.125
FermTest_CarveMe	GCF_000173975.1	NHP_200	0.375	0.05555555555555555	0.0	0.0	0.0	0.6666666666666666	-0.1889822365046136
FermTest_CarveMe	GCF_000173975.1	RDM_200	0.375	0.05555555555555555	0.0	0.0	0.0	0.6666666666666666	-0.18898223650461357
FermTest_CarveMe	GCF_000203855.3	Draft	0.7142857142857143	0.6805555555555556	0.5	0.5	0.5	0.7777777777777778	0.35714285714285715
FermTest_CarveMe	GCF_000203855.3	CHESHIRE_200	1.0	1.0	1.0	0.5	0.6666666666666666	0.7777777777777778	0.5976143046671968
FermTest_CarveMe	GCF_000203855.3	NHP_200	0.7142857142857143	0.6805555555555556	0.5	0.5	0.5	0.7777777777777778	0.35714285714285715
FermTest_CarveMe	GCF_000203855.3	RDM_200	0.7857142857142857	0.7175925925925926	0.6666666666666666	0.5555555555555555	0.6	0.8148148148148148	0.4900715534347229
FermTest_CarveMe	GCF_000160535.1	Draft	0.5	0.6111111111111112	0.0	0.0	0.0	0.7777777777777778	0.0
FermTest_CarveMe	GCF_000160535.1	CHESHIRE_200	0.8571428571428572	0.41666666666666663	1.0	0.6666666666666666	0.8	0.8888888888888888	0.7559289460184544
FermTest_CarveMe	GCF_000160535.1	NHP_200	0.5	0.6111111111111112	0.0	0.0	0.0	0.7777777777777778	0.0
FermTest_CarveMe	GCF_000160535.1	RDM_200	0.5833333333333334	0.6759259259259259	0.16666666666666666	0.3333333333333333	0.2222222222222222	0.8148148148148149	0.2204792759220492
FermTest_CarveMe	GCF_000175255.2	Draft	0.375	0.05555555555555555	0.0	0.0	0.0	0.6666666666666666	-0.1889822365046136
FermTest_CarveMe	GCF_000175255.2	CHESHIRE_200	0.3125	0.05555555555555555	0.0	0.0	0.0	0.5555555555555556	-0.25
FermTest_CarveMe	GCF_000175255.2	NHP_200	0.375	0.05555555555555555	0.0	0.0	0.0	0.6666666666666666	-0.1889822365046136
FermTest_CarveMe	GCF_000175255.2	RDM_200	0.375	0.05555555555555555	0.0	0.0	0.0	0.6666666666666666	-0.18898223650461357
FermTest_CarveMe	GCF_000143845.1	Draft	0.6111111111111112	0.6111111111111112	0.3333333333333333	0.5	0.4	0.6666666666666666	0.1889822365046136
FermTest_CarveMe	GCF_000143845.1	CHESHIRE_200	0.6111111111111112	0.6111111111111112	0.3333333333333333	0.5	0.4	0.6666666666666666	0.1889822365046136
FermTest_CarveMe	GCF_000143845.1	NHP_200	0.6111111111111112	0.6111111111111112	0.3333333333333333	0.5	0.4	0.6666666666666666	0.1889822365046136
FermTest_CarveMe	GCF_000143845.1	RDM_200	0.5925925925925927	0.5925925925925927	0.3333333333333333	0.4444444444444444	0.37777777777777777	0.6296296296296297	0.1259881576697424
FermTest_CarveMe	GCF_000020425.1	Draft	1.0	1.0	1.0	0.6666666666666666	0.8	0.8888888888888888	0.7559289460184544
FermTest_CarveMe	GCF_000020425.1	CHESHIRE_200	0.7857142857142857	0.3333333333333333	1.0	0.5	0.6666666666666666	0.7777777777777778	0.5976143046671968
FermTest_CarveMe	GCF_000020425.1	NHP_200	1.0	1.0	1.0	0.6666666666666666	0.8	0.8888888888888888	0.7559289460184544
FermTest_CarveMe	GCF_000020425.1	RDM_200	1.0	1.0	1.0	0.6666666666666666	0.8000000000000002	0.8888888888888888	0.7559289460184543
FermTest_CarveMe	GCF_000144405.1	Draft	0.5	0.6111111111111112	0.0	0.0	0.0	0.7777777777777778	0.0
FermTest_CarveMe	GCF_000144405.1	CHESHIRE_200	0.5	0.6111111111111112	0.0	0.0	0.0	0.7777777777777778	0.0
FermTest_CarveMe	GCF_000144405.1	NHP_200	0.5	0.6111111111111112	0.0	0.0	0.0	0.7777777777777778	0.0
FermTest_CarveMe	GCF_000144405.1	RDM_200	0.5833333333333334	0.6759259259259259	0.16666666666666666	0.3333333333333333	0.2222222222222222	0.8148148148148148	0.2204792759220492
FermTest_CarveMe	GCF_000008545.1	Draft	0.4375	0.05555555555555555	0.0	0.0	0.0	0.7777777777777778	-0.125
FermTest_CarveMe	GCF_000008545.1	CHESHIRE_200	1.0	1.0	1.0	0.3333333333333333	0.5	0.7777777777777778	0.5
FermTest_CarveMe	GCF_000008545.1	NHP_200	0.4375	0.05555555555555555	0.0	0.0	0.0	0.7777777777777778	-0.125
FermTest_CarveMe	GCF_000008545.1	RDM_200	0.4166666666666667	0.05555555555555555	0.0	0.0	0.0	0.7407407407407408	-0.14632741216820452
FermTest_CarveMe	GCF_000013285.1	Draft	0.44444444444444453	0.6527777777777777	0.16666666666666666	0.5	0.25	0.3333333333333333	-0.1889822365046136
FermTest_CarveMe	GCF_000013285.1	CHESHIRE_200	0.6666666666666666	0.8541666666666665	0.5	0.75	0.6	0.5555555555555556	0.15811388300841897
FermTest_CarveMe	GCF_000013285.1	NHP_200	0.44444444444444453	0.6527777777777777	0.16666666666666666	0.5	0.25	0.3333333333333333	-0.1889822365046136
FermTest_CarveMe	GCF_000013285.1	RDM_200	0.4444444444444445	0.6296296296296297	0.2222222222222222	0.5555555555555555	0.3148148148148148	0.3703703703703703	-0.1259881576697424
FermTest_CarveMe	GCF_000005845.2	Draft	1.0	1.0	1.0	1.0	1.0	1.0	1.0
FermTest_CarveMe	GCF_000005845.2	CHESHIRE_200	1.0	1.0	1.0	1.0	1.0	1.0	1.0
FermTest_CarveMe	GCF_000005845.2	NHP_200	1.0	1.0	1.0	1.0	1.0	1.0	1.0
FermTest_CarveMe	GCF_000005845.2	RDM_200	1.0	1.0	1.0	1.0	1.0	1.0	1.0
FermTest_CarveMe	GCF_000392875.1	Draft	0.7000000000000001	0.7777777777777778	0.5	0.6666666666666666	0.5714285714285715	0.6666666666666666	0.31622776601683794
FermTest_CarveMe	GCF_000392875.1	CHESHIRE_200	0.6500000000000001	0.6736111111111112	0.5	0.6666666666666666	0.5714285714285715	0.6666666666666666	0.31622776601683794
FermTest_CarveMe	GCF_000392875.1	NHP_200	0.7000000000000001	0.7777777777777778	0.5	0.6666666666666666	0.5714285714285715	0.6666666666666666	0.31622776601683794
FermTest_CarveMe	GCF_000392875.1	RDM_200	0.6833333333333335	0.7638888888888888	0.5	0.611111111111111	0.5476190476190478	0.6296296296296297	0.24415184401122528
FermTest_CarveMe	GCF_000011985.1	Draft	0.7142857142857143	0.6805555555555556	0.5	0.5	0.5	0.7777777777777778	0.35714285714285715
FermTest_CarveMe	GCF_000011985.1	CHESHIRE_200	0.7142857142857143	0.6805555555555556	0.5	0.5	0.5	0.7777777777777778	0.35714285714285715
FermTest_CarveMe	GCF_000011985.1	NHP_200	0.7142857142857143	0.6805555555555556	0.5	0.5	0.5	0.7777777777777778	0.35714285714285715
FermTest_CarveMe	GCF_000011985.1	RDM_200	0.7142857142857143	0.6805555555555557	0.5	0.5	0.5	0.7777777777777778	0.35714285714285715
FermTest_CarveMe	GCF_000162015.1	Draft	0.4166666666666667	0.16666666666666666	0.0	0.0	0.0	0.5555555555555556	-0.25
FermTest_CarveMe	GCF_000162015.1	CHESHIRE_200	0.5555555555555556	0.3611111111111111	0.3333333333333333	0.5	0.4	0.6666666666666666	0.1889822365046136
FermTest_CarveMe	GCF_000162015.1	NHP_200	0.4166666666666667	0.16666666666666666	0.0	0.0	0.0	0.5555555555555556	-0.25
FermTest_CarveMe	GCF_000162015.1	RDM_200	0.4166666666666667	0.16666666666666666	0.0	0.0	0.0	0.5555555555555556	-0.25
FermTest_CarveMe	GCF_001561955.1	Draft	0.35714285714285715	0.1111111111111111	0.0	0.0	0.0	0.5555555555555556	-0.2857142857142857
FermTest_CarveMe	GCF_001561955.1	CHESHIRE_200	0.4285714285714286	0.1111111111111111	0.0	0.0	0.0	0.6666666666666666	-0.1889822365046136
FermTest_CarveMe	GCF_001561955.1	NHP_200	0.35714285714285715	0.1111111111111111	0.0	0.0	0.0	0.5555555555555556	-0.2857142857142857
FermTest_CarveMe	GCF_001561955.1	RDM_200	0.35714285714285715	0.1111111111111111	0.0	0.0	0.0	0.5555555555555556	-0.2857142857142857
FermTest_CarveMe	GCF_000469345.1	Draft	0.4166666666666667	0.16666666666666666	0.0	0.0	0.0	0.5555555555555556	-0.25
FermTest_CarveMe	GCF_000469345.1	CHESHIRE_200	0.5	0.3055555555555556	0.3333333333333333	0.3333333333333333	0.3333333333333333	0.5555555555555556	0.0
FermTest_CarveMe	GCF_000469345.1	NHP_200	0.4166666666666667	0.16666666666666666	0.0	0.0	0.0	0.5555555555555556	-0.25
FermTest_CarveMe	GCF_000469345.1	RDM_200	0.48148148148148157	0.3148148148148148	0.1111111111111111	0.16666666666666666	0.13333333333333333	0.5925925925925927	-0.10367258783179546
FermTest_CarveMe	GCF_000389635.1	Draft	0.4285714285714286	0.1111111111111111	0.0	0.0	0.0	0.6666666666666666	-0.1889822365046136
FermTest_CarveMe	GCF_000389635.1	CHESHIRE_200	0.6071428571428571	0.2638888888888889	0.5	0.3333333333333333	0.4	0.6666666666666666	0.1889822365046136
FermTest_CarveMe	GCF_000389635.1	NHP_200	0.4285714285714286	0.1111111111111111	0.0	0.0	0.0	0.6666666666666666	-0.1889822365046136
FermTest_CarveMe	GCF_000389635.1	RDM_200	0.380952380952381	0.1111111111111111	0.0	0.0	0.0	0.5925925925925927	-0.2534702693110617
FermTest_CarveMe	GCF_000020605.1	Draft	0.4166666666666667	0.16666666666666666	0.0	0.0	0.0	0.5555555555555556	-0.25
FermTest_CarveMe	GCF_000020605.1	CHESHIRE_200	0.4166666666666667	0.16666666666666666	0.0	0.0	0.0	0.5555555555555556	-0.25
FermTest_CarveMe	GCF_000020605.1	NHP_200	0.4166666666666667	0.16666666666666666	0.0	0.0	0.0	0.5555555555555556	-0.25
FermTest_CarveMe	GCF_000020605.1	RDM_200	0.5277777777777778	0.34259259259259256	0.2222222222222222	0.2222222222222222	0.2222222222222222	0.6296296296296297	0.0
FermTest_CarveMe	GCF_001456065.2	Draft	0.5555555555555556	0.33333333333333337	0.6666666666666666	0.5	0.5714285714285715	0.6666666666666666	0.31622776601683794
FermTest_CarveMe	GCF_001456065.2	CHESHIRE_200	0.75	0.7888888888888889	0.6666666666666666	0.4	0.5	0.5555555555555556	0.15811388300841897
FermTest_CarveMe	GCF_001456065.2	NHP_200	0.5555555555555556	0.33333333333333337	0.6666666666666666	0.5	0.5714285714285715	0.6666666666666666	0.31622776601683794
FermTest_CarveMe	GCF_001456065.2	RDM_200	0.6388888888888888	0.45740740740740743	0.6666666666666666	0.4666666666666666	0.5476190476190478	0.6296296296296297	0.2635231383473649
FermTest_CarveMe	GCF_000022965.1	Draft	0.4285714285714286	0.1111111111111111	0.0	0.0	0.0	0.6666666666666666	-0.1889822365046136
FermTest_CarveMe	GCF_000022965.1	CHESHIRE_200	0.7142857142857143	0.6805555555555556	0.5	0.5	0.5	0.7777777777777778	0.35714285714285715
FermTest_CarveMe	GCF_000022965.1	NHP_200	0.4285714285714286	0.1111111111111111	0.0	0.0	0.0	0.6666666666666666	-0.1889822365046136
FermTest_CarveMe	GCF_000022965.1	RDM_200	0.4285714285714286	0.1111111111111111	0.0	0.0	0.0	0.6666666666666666	-0.18898223650461357
FermTest_CarveMe	GCF_000011065.1	Draft	0.4166666666666667	0.16666666666666666	0.0	0.0	0.0	0.5555555555555556	-0.25
FermTest_CarveMe	GCF_000011065.1	CHESHIRE_200	0.8055555555555556	0.8333333333333333	0.6666666666666666	0.6666666666666666	0.6666666666666666	0.7777777777777778	0.5
FermTest_CarveMe	GCF_000011065.1	NHP_200	0.4166666666666667	0.16666666666666666	0.0	0.0	0.0	0.5555555555555556	-0.25
FermTest_CarveMe	GCF_000011065.1	RDM_200	0.5092592592592593	0.48148148148148145	0.1111111111111111	0.16666666666666666	0.13333333333333333	0.6296296296296297	-0.020339254498462134
FermTest_ModelSeed	GCF_000008765.1	Draft	0.5	0.7777777777777778	0.0	0.0	0.0	0.4444444444444444	0.0
FermTest_ModelSeed	GCF_000008765.1	CHESHIRE_200	0.5	0.7777777777777778	0.0	0.0	0.0	0.4444444444444444	0.0
FermTest_ModelSeed	GCF_000008765.1	NHP_200	0.5	0.7777777777777778	0.0	0.0	0.0	0.4444444444444444	0.0
FermTest_ModelSeed	GCF_000008765.1	RDM_200	0.5	0.7777777777777778	0.0	0.0	0.0	0.4444444444444444	0.0
FermTest_ModelSeed	GCF_000008345.1	Draft	0.6666666666666666	0.7777777777777778	0.3333333333333333	1.0	0.5	0.7777777777777778	0.5
FermTest_ModelSeed	GCF_000008345.1	CHESHIRE_200	0.6666666666666666	0.7777777777777778	0.3333333333333333	1.0	0.5	0.7777777777777778	0.5
FermTest_ModelSeed	GCF_000008345.1	NHP_200	0.6666666666666666	0.7777777777777778	0.3333333333333333	1.0	0.5	0.7777777777777778	0.5
FermTest_ModelSeed	GCF_000008345.1	RDM_200	0.648148148148148	0.7222222222222222	0.3333333333333333	0.8333333333333334	0.4666666666666666	0.7407407407407408	0.39632741216820455
FermTest_ModelSeed	GCF_000056065.1	Draft	0.5	0.6111111111111112	0.0	0.0	0.0	0.7777777777777778	0.0
FermTest_ModelSeed	GCF_000056065.1	CHESHIRE_200	0.5	0.6111111111111112	0.0	0.0	0.0	0.7777777777777778	0.0
FermTest_ModelSeed	GCF_000056065.1	NHP_200	0.5	0.6111111111111112	0.0	0.0	0.0	0.7777777777777778	0.0
FermTest_ModelSeed	GCF_000056065.1	RDM_200	0.5	0.6111111111111112	0.0	0.0	0.0	0.7777777777777778	0.0
FermTest_ModelSeed	GCF_000173975.1	Draft	0.4375	0.05555555555555555	0.0	0.0	0.0	0.7777777777777778	-0.125
FermTest_ModelSeed	GCF_000173975.1	CHESHIRE_200	0.4375	0.05555555555555555	0.0	0.0	0.0	0.7777777777777778	-0.125
FermTest_ModelSeed	GCF_000173975.1	NHP_200	0.4375	0.05555555555555555	0.0	0.0	0.0	0.7777777777777778	-0.125
FermTest_ModelSeed	GCF_000173975.1	RDM_200	0.4583333333333333	0.22222222222222224	0.0	0.0	0.0	0.8148148148148149	-0.08333333333333333
FermTest_ModelSeed	GCF_000203855.3	Draft	0.75	0.8055555555555556	0.5	1.0	0.6666666666666666	0.8888888888888888	0.6614378277661476
FermTest_ModelSeed	GCF_000203855.3	CHESHIRE_200	1.0	1.0	1.0	1.0	1.0	1.0	1.0
FermTest_ModelSeed	GCF_000203855.3	NHP_200	0.75	0.8055555555555556	0.5	1.0	0.6666666666666666	0.8888888888888888	0.6614378277661476
FermTest_ModelSeed	GCF_000203855.3	RDM_200	0.7380952380952381	0.763888888888889	0.5	1.0	0.6666666666666666	0.8888888888888888	0.6614378277661476
FermTest_ModelSeed	GCF_000160535.1	Draft	0.5	0.6111111111111112	0.0	0.0	0.0	0.7777777777777778	0.0
FermTest_ModelSeed	GCF_000160535.1	CHESHIRE_200	0.4285714285714286	0.1111111111111111	0.0	0.0	0.0	0.6666666666666666	-0.1889822365046136
FermTest_ModelSeed	GCF_000160535.1	NHP_200	0.5	0.6111111111111112	0.0	0.0	0.0	0.7777777777777778	0.0
FermTest_ModelSeed	GCF_000160535.1	RDM_200	0.5833333333333334	0.6759259259259259	0.16666666666666666	0.3333333333333333	0.2222222222222222	0.8148148148148149	0.2204792759220492
FermTest_ModelSeed	GCF_000175255.2	Draft	0.5	0.5555555555555556	0.0	0.0	0.0	0.8888888888888888	0.0
FermTest_ModelSeed	GCF_000175255.2	CHESHIRE_200	0.5	0.5555555555555556	0.0	0.0	0.0	0.8888888888888888	0.0
FermTest_ModelSeed	GCF_000175255.2	NHP_200	0.5	0.5555555555555556	0.0	0.0	0.0	0.8888888888888888	0.0
FermTest_ModelSeed	GCF_000175255.2	RDM_200	0.4791666666666667	0.3888888888888889	0.0	0.0	0.0	0.8518518518518517	-0.041666666666666664
FermTest_ModelSeed	GCF_000020425.1	Draft	0.5	0.6111111111111112	0.0	0.0	0.0	0.7777777777777778	0.0
FermTest_ModelSeed	GCF_000020425.1	CHESHIRE_200	0.5	0.6111111111111112	0.0	0.0	0.0	0.7777777777777778	0.0
FermTest_ModelSeed	GCF_000020425.1	NHP_200	0.5	0.6111111111111112	0.0	0.0	0.0	0.7777777777777778	0.0
FermTest_ModelSeed	GCF_000020425.1	RDM_200	0.5	0.6111111111111112	0.0	0.0	0.0	0.7777777777777778	0.0
FermTest_ModelSeed	GCF_000144405.1	Draft	0.5	0.6111111111111112	0.0	0.0	0.0	0.7777777777777778	0.0
FermTest_ModelSeed	GCF_000144405.1	CHESHIRE_200	0.7142857142857143	0.6805555555555556	0.5	0.5	0.5	0.7777777777777778	0.35714285714285715
FermTest_ModelSeed	GCF_000144405.1	NHP_200	0.5	0.6111111111111112	0.0	0.0	0.0	0.7777777777777778	0.0
FermTest_ModelSeed	GCF_000144405.1	RDM_200	0.5	0.6111111111111112	0.0	0.0	0.0	0.7777777777777778	0.0
FermTest_ModelSeed	GCF_000013285.1	Draft	0.5	0.8333333333333333	0.0	0.0	0.0	0.3333333333333333	0.0
FermTest_ModelSeed	GCF_000013285.1	CHESHIRE_200	0.5833333333333334	0.861111111111111	0.16666666666666666	1.0	0.2857142857142857	0.4444444444444444	0.25
FermTest_ModelSeed	GCF_000013285.1	NHP_200	0.5	0.8333333333333333	0.0	0.0	0.0	0.3333333333333333	0.0
FermTest_ModelSeed	GCF_000013285.1	RDM_200	0.5	0.8333333333333334	0.0	0.0	0.0	0.3333333333333333	0.0
FermTest_ModelSeed	GCF_000005845.2	Draft	0.7	0.8666666666666667	0.4	1.0	0.5714285714285715	0.6666666666666666	0.47809144373375745
FermTest_ModelSeed	GCF_000005845.2	CHESHIRE_200	0.9	0.9555555555555555	0.8	1.0	0.888888888888889	0.8888888888888888	0.8
FermTest_ModelSeed	GCF_000005845.2	NHP_200	0.7	0.8666666666666667	0.4	1.0	0.5714285714285715	0.6666666666666666	0.47809144373375745
FermTest_ModelSeed	GCF_000005845.2	RDM_200	0.6999999999999998	0.8666666666666667	0.4000000000000001	1.0	0.5714285714285715	0.6666666666666666	0.4780914437337575
FermTest_ModelSeed	GCF_000392875.1	Draft	0.5	0.7222222222222222	0.0	0.0	0.0	0.5555555555555556	0.0
FermTest_ModelSeed	GCF_000392875.1	CHESHIRE_200	0.625	0.7916666666666666	0.25	1.0	0.4	0.6666666666666666	0.3952847075210474
FermTest_ModelSeed	GCF_000392875.1	NHP_200	0.5	0.7222222222222222	0.0	0.0	0.0	0.5555555555555556	0.0
FermTest_ModelSeed	GCF_000392875.1	RDM_200	0.5	0.7222222222222222	0.0	0.0	0.0	0.5555555555555556	0.0
FermTest_ModelSeed	GCF_000011985.1	Draft	0.5	0.6111111111111112	0.0	0.0	0.0	0.7777777777777778	0.0
FermTest_ModelSeed	GCF_000011985.1	CHESHIRE_200	0.5	0.6111111111111112	0.0	0.0	0.0	0.7777777777777778	0.0
FermTest_ModelSeed	GCF_000011985.1	NHP_200	0.5	0.6111111111111112	0.0	0.0	0.0	0.7777777777777778	0.0
FermTest_ModelSeed	GCF_000011985.1	RDM_200	0.5	0.6111111111111112	0.0	0.0	0.0	0.7777777777777778	0.0
FermTest_ModelSeed	GCF_000162015.1	Draft	0.4166666666666667	0.16666666666666666	0.0	0.0	0.0	0.5555555555555556	-0.25
FermTest_ModelSeed	GCF_000162015.1	CHESHIRE_200	0.4166666666666667	0.16666666666666666	0.0	0.0	0.0	0.5555555555555556	-0.25
FermTest_ModelSeed	GCF_000162015.1	NHP_200	0.4166666666666667	0.16666666666666666	0.0	0.0	0.0	0.5555555555555556	-0.25
FermTest_ModelSeed	GCF_000162015.1	RDM_200	0.4166666666666667	0.16666666666666666	0.0	0.0	0.0	0.5555555555555556	-0.25
FermTest_ModelSeed	GCF_001561955.1	Draft	0.35714285714285715	0.1111111111111111	0.0	0.0	0.0	0.5555555555555556	-0.2857142857142857
FermTest_ModelSeed	GCF_001561955.1	CHESHIRE_200	0.35714285714285715	0.1111111111111111	0.0	0.0	0.0	0.5555555555555556	-0.2857142857142857
FermTest_ModelSeed	GCF_001561955.1	NHP_200	0.35714285714285715	0.1111111111111111	0.0	0.0	0.0	0.5555555555555556	-0.2857142857142857
FermTest_ModelSeed	GCF_001561955.1	RDM_200	0.44047619047619047	0.16203703703703703	0.16666666666666666	0.1111111111111111	0.13333333333333333	0.5925925925925926	-0.12748211164131926
FermTest_ModelSeed	GCF_000469345.1	Draft	0.5	0.6666666666666666	0.0	0.0	0.0	0.6666666666666666	0.0
FermTest_ModelSeed	GCF_000469345.1	CHESHIRE_200	0.6111111111111112	0.6111111111111112	0.3333333333333333	0.5	0.4	0.6666666666666666	0.1889822365046136
FermTest_ModelSeed	GCF_000469345.1	NHP_200	0.5	0.6666666666666666	0.0	0.0	0.0	0.6666666666666666	0.0
FermTest_ModelSeed	GCF_000469345.1	RDM_200	0.5	0.6666666666666666	0.0	0.0	0.0	0.6666666666666666	0.0
FermTest_ModelSeed	GCF_001456065.2	Draft	0.5	0.6666666666666666	0.0	0.0	0.0	0.6666666666666666	0.0
FermTest_ModelSeed	GCF_001456065.2	CHESHIRE_200	0.8333333333333333	0.8888888888888888	0.6666666666666666	1.0	0.8	0.8888888888888888	0.7559289460184544
FermTest_ModelSeed	GCF_001456065.2	NHP_200	0.5	0.6666666666666666	0.0	0.0	0.0	0.6666666666666666	0.0
FermTest_ModelSeed	GCF_001456065.2	RDM_200	0.5	0.6666666666666666	0.0	0.0	0.0	0.6666666666666666	0.0
FermTest_ModelSeed	GCF_000022965.1	Draft	0.5	0.6111111111111112	0.0	0.0	0.0	0.7777777777777778	0.0
FermTest_ModelSeed	GCF_000022965.1	CHESHIRE_200	0.5	0.6111111111111112	0.0	0.0	0.0	0.7777777777777778	0.0
FermTest_ModelSeed	GCF_000022965.1	NHP_200	0.5	0.6111111111111112	0.0	0.0	0.0	0.7777777777777778	0.0
FermTest_ModelSeed	GCF_000022965.1	RDM_200	0.5833333333333334	0.6759259259259259	0.16666666666666666	0.3333333333333333	0.2222222222222222	0.8148148148148148	0.2204792759220492
FermTest_ModelSeed	GCF_000011065.1	Draft	0.4166666666666667	0.16666666666666666	0.0	0.0	0.0	0.5555555555555556	-0.25
FermTest_ModelSeed	GCF_000011065.1	CHESHIRE_200	0.8333333333333333	0.8888888888888888	0.6666666666666666	1.0	0.8	0.8888888888888888	0.7559289460184544
FermTest_ModelSeed	GCF_000011065.1	NHP_200	0.4166666666666667	0.16666666666666666	0.0	0.0	0.0	0.5555555555555556	-0.25
FermTest_ModelSeed	GCF_000011065.1	RDM_200	0.4166666666666667	0.16666666666666666	0.0	0.0	0.0	0.5555555555555556	-0.25
AATest_CarveMe	PFS	Draft		1.0000000000000002	0.15	1.0	0.2608695652173913	0.15	0.0
AATest_CarveMe	PFS	CHESHIRE_200		1.0000000000000002	0.3	1.0	0.4615384615384615	0.3	0.0
AATest_CarveMe	PFS	NHP_200		1.0000000000000002	0.15	1.0	0.2608695652173913	0.15	0.0
AATest_CarveMe	PFS	RDM_200		1.0	0.13333333333333333	1.0	0.23451910408432144	0.13333333333333333	0.0
AATest_CarveMe	PP	Draft		1.0	0.1	1.0	0.18181818181818182	0.1	0.0
AATest_CarveMe	PP	CHESHIRE_200		1.0	0.2	1.0	0.33333333333333337	0.2	0.0
AATest_CarveMe	PP	NHP_200		1.0	0.1	1.0	0.18181818181818182	0.1	0.0
AATest_CarveMe	PP	RDM_200		1.0	0.21666666666666665	1.0	0.35191378669639534	0.21666666666666665	0.0
AATest_CarveMe	VB	Draft	0.5789473684210527	0.9789473684210523	0.05263157894736842	1.0	0.1	0.1	0.05263157894736842
AATest_CarveMe	VB	CHESHIRE_200	0.6052631578947368	0.9802631578947367	0.10526315789473684	1.0	0.1904761904761905	0.15	0.07647191129018725
AATest_CarveMe	VB	NHP_200	0.5789473684210527	0.9789473684210523	0.05263157894736842	1.0	0.1	0.1	0.05263157894736842
AATest_CarveMe	VB	RDM_200	0.6052631578947368	0.9802631578947366	0.07017543859649122	1.0	0.13015873015873017	0.11666666666666665	0.0605783563949747
AATest_CarveMe	PH	Draft		1.0	0.0	0.0	0.0	0.0	0.0
AATest_CarveMe	PH	CHESHIRE_200		1.0000000000000002	0.1	1.0	0.18181818181818182	0.1	0.0
AATest_CarveMe	PH	NHP_200		1.0	0.0	0.0	0.0	0.0	0.0
AATest_CarveMe	PH	RDM_200		1.0	0.03333333333333333	0.6666666666666666	0.06349206349206349	0.03333333333333333	0.0
AATest_CarveMe	AZB	Draft		1.0	0.05	1.0	0.09523809523809523	0.05	0.0
AATest_CarveMe	AZB	CHESHIRE_200		1.0000000000000002	0.1	1.0	0.18181818181818182	0.1	0.0
AATest_CarveMe	AZB	NHP_200		1.0	0.05	1.0	0.09523809523809523	0.05	0.0
AATest_CarveMe	AZB	RDM_200		1.0	0.10000000000000002	1.0	0.17930861409122278	0.10000000000000002	0.0
AATest_CarveMe	BL	Draft	0.5526315789473684	0.9776315789473684	0.05263157894736842	1.0	0.1	0.1	0.05263157894736842
AATest_CarveMe	BL	CHESHIRE_200	0.6578947368421053	0.982894736842105	0.21052631578947367	1.0	0.34782608695652173	0.25	0.11470786693528087
AATest_CarveMe	BL	NHP_200	0.5526315789473684	0.9776315789473684	0.05263157894736842	1.0	0.1	0.1	0.05263157894736842
AATest_CarveMe	BL	RDM_200	0.4473684210526316	0.9388888888888888	0.12280701754385964	0.8333333333333334	0.21356421356421354	0.15	-0.16516647725023823
AATest_CarveMe	FJ	Draft	0.5882352941176471	0.9382352941176471	0.17647058823529413	1.0	0.3	0.3	0.17647058823529413
AATest_CarveMe	FJ	CHESHIRE_200	0.5294117647058825	0.8882352941176471	0.23529411764705882	1.0	0.38095238095238093	0.35	0.21004201260420147
AATest_CarveMe	FJ	NHP_200	0.5882352941176471	0.9382352941176471	0.17647058823529413	1.0	0.3	0.3	0.17647058823529413
AATest_CarveMe	FJ	RDM_200	0.6372549019607844	0.9455882352941177	0.21568627450980393	1.0	0.353968253968254	0.3333333333333333	0.1988515378145657
AATest_CarveMe	CM	Draft		1.0000000000000002	0.15	1.0	0.2608695652173913	0.15	0.0
AATest_CarveMe	CM	CHESHIRE_200		1.0000000000000002	0.2	1.0	0.33333333333333337	0.2	0.0
AATest_CarveMe	CM	NHP_200		1.0000000000000002	0.15	1.0	0.2608695652173913	0.15	0.0
AATest_CarveMe	CM	RDM_200		1.0	0.18333333333333335	1.0	0.30917874396135264	0.18333333333333335	0.0
AATest_CarveMe	ECM	Draft	0.4444444444444444	0.9002645502645503	0.16666666666666666	1.0	0.2857142857142857	0.25	0.140028008402801
AATest_CarveMe	ECM	CHESHIRE_200	0.5277777777777778	0.9273589065255733	0.2777777777777778	1.0	0.4347826086956522	0.35	0.19245008972987526
AATest_CarveMe	ECM	NHP_200	0.4444444444444444	0.9002645502645503	0.16666666666666666	1.0	0.2857142857142857	0.25	0.140028008402801
AATest_CarveMe	ECM	RDM_200	0.40740740740740744	0.8972302388969057	0.2037037037037037	0.9333333333333332	0.3323922454357237	0.26666666666666666	0.038081528446530795
AATest_CarveMe	AT	Draft	0.631578947368421	0.9815789473684209	0.10526315789473684	1.0	0.1904761904761905	0.15	0.07647191129018725
AATest_CarveMe	AT	CHESHIRE_200	0.3684210526315789	0.9505515683147261	0.2631578947368421	1.0	0.4166666666666667	0.3	0.13245323570650439
AATest_CarveMe	AT	NHP_200	0.631578947368421	0.9815789473684209	0.10526315789473684	1.0	0.1904761904761905	0.15	0.07647191129018725
AATest_CarveMe	AT	RDM_200	0.6754385964912281	0.9837719298245613	0.17543859649122806	1.0	0.29776021080368903	0.21666666666666667	0.10248521226541718
AATest_CarveMe	BSN	Draft		1.0	0.0	0.0	0.0	0.0	0.0
AATest_CarveMe	BSN	CHESHIRE_200		1.0000000000000002	0.15	1.0	0.2608695652173913	0.15	0.0
AATest_CarveMe	BSN	NHP_200		1.0	0.0	0.0	0.0	0.0	0.0
AATest_CarveMe	BSN	RDM_200		1.0	0.06666666666666667	0.6666666666666666	0.12121212121212122	0.06666666666666667	0.0
AATest_CarveMe	BSS	Draft	0.5526315789473684	0.9776315789473684	0.0	0.0	0.0	0.05	0.0
AATest_CarveMe	BSS	CHESHIRE_200	0.631578947368421	0.9815789473684209	0.15789473684210525	1.0	0.2727272727272727	0.2	0.09637388493048533
AATest_CarveMe	BSS	NHP_200	0.5526315789473684	0.9776315789473684	0.0	0.0	0.0	0.05	0.0
AATest_CarveMe	BSS	RDM_200	0.587719298245614	0.9793859649122806	0.05263157894736842	0.6666666666666666	0.09682539682539683	0.09999999999999999	0.04303449674585189
AATest_CarveMe	SF	Draft		1.0	0.15	1.0	0.2608695652173913	0.15	0.0
AATest_CarveMe	SF	CHESHIRE_200		1.0000000000000002	0.2	1.0	0.33333333333333337	0.2	0.0
AATest_CarveMe	SF	NHP_200		1.0	0.15	1.0	0.2608695652173913	0.15	0.0
AATest_CarveMe	SF	RDM_200		1.0	0.13333333333333333	1.0	0.23232323232323235	0.13333333333333333	0.0
AATest_CarveMe	PSD	Draft		1.0000000000000002	0.15	1.0	0.2608695652173913	0.15	0.0
AATest_CarveMe	PSD	CHESHIRE_200		1.0000000000000002	0.2	1.0	0.33333333333333337	0.2	0.0
AATest_CarveMe	PSD	NHP_200		1.0000000000000002	0.15	1.0	0.2608695652173913	0.15	0.0
AATest_CarveMe	PSD	RDM_200		1.0	0.11666666666666665	1.0	0.19682539682539682	0.11666666666666665	0.0
AATest_CarveMe	RV	Draft	0.49494949494949503	0.5221861471861471	0.18181818181818182	0.6666666666666666	0.28571428571428575	0.5	0.09851341054817479
AATest_CarveMe	RV	CHESHIRE_200	0.6565656565656565	0.7629427390791028	0.36363636363636365	1.0	0.5333333333333333	0.65	0.45226701686664544
AATest_CarveMe	RV	NHP_200	0.49494949494949503	0.5221861471861471	0.18181818181818182	0.6666666666666666	0.28571428571428575	0.5	0.09851341054817479
AATest_CarveMe	RV	RDM_200	0.5050505050505051	0.5581890331890332	0.2727272727272727	0.6388888888888888	0.3790849673202614	0.5166666666666667	0.10142591148205375
AATest_CarveMe	PFP	Draft		1.0000000000000002	0.15	1.0	0.2608695652173913	0.15	0.0
AATest_CarveMe	PFP	CHESHIRE_200		1.0	0.2	1.0	0.33333333333333337	0.2	0.0
AATest_CarveMe	PFP	NHP_200		1.0000000000000002	0.15	1.0	0.2608695652173913	0.15	0.0
AATest_CarveMe	PFP	RDM_200		1.0	0.16666666666666666	1.0	0.2808959156785244	0.16666666666666666	0.0
AATest_CarveMe	BS	Draft		1.0	0.0	0.0	0.0	0.0	0.0
AATest_CarveMe	BS	CHESHIRE_200		1.0000000000000002	0.1	1.0	0.18181818181818182	0.1	0.0
AATest_CarveMe	BS	NHP_200		1.0	0.0	0.0	0.0	0.0	0.0
AATest_CarveMe	BS	RDM_200		1.0000000000000002	0.03333333333333333	0.3333333333333333	0.06060606060606061	0.03333333333333333	0.0
AATest_CarveMe	PST	Draft		1.0000000000000002	0.1	1.0	0.18181818181818182	0.1	0.0
AATest_CarveMe	PST	CHESHIRE_200		1.0	0.35	1.0	0.5185185185185185	0.35	0.0
AATest_CarveMe	PST	NHP_200		1.0000000000000002	0.1	1.0	0.18181818181818182	0.1	0.0
AATest_CarveMe	PST	RDM_200		1.0000000000000002	0.15000000000000002	1.0	0.25867369345630215	0.15000000000000002	0.0
AATest_CarveMe	ECB	Draft	0.6842105263157895	0.9842105263157893	0.15789473684210525	1.0	0.2727272727272727	0.2	0.09637388493048533
AATest_CarveMe	ECB	CHESHIRE_200	0.42105263157894735	0.9549707602339181	0.21052631578947367	1.0	0.34782608695652173	0.25	0.11470786693528087
AATest_CarveMe	ECB	NHP_200	0.6842105263157895	0.9842105263157893	0.15789473684210525	1.0	0.2727272727272727	0.2	0.09637388493048533
AATest_CarveMe	ECB	RDM_200	0.6052631578947368	0.9736954565901933	0.22807017543859645	1.0	0.3623809523809524	0.26666666666666666	0.11970433309773976
AATest_CarveMe	PF	Draft	0.2916666666666667	0.7166666666666667	0.05555555555555555	1.0	0.10526315789473684	0.15	0.07647191129018725
AATest_CarveMe	PF	CHESHIRE_200	0.33333333333333337	0.8074074074074075	0.05555555555555555	1.0	0.10526315789473684	0.15	0.07647191129018725
AATest_CarveMe	PF	NHP_200	0.2916666666666667	0.7166666666666667	0.05555555555555555	1.0	0.10526315789473684	0.15	0.07647191129018725
AATest_CarveMe	PF	RDM_200	0.3333333333333333	0.8131172839506173	0.037037037037037035	0.3333333333333333	0.06666666666666667	0.13333333333333333	0.037037037037037035
AATest_CarveMe	AN	Draft		1.0	0.05	1.0	0.09523809523809523	0.05	0.0
AATest_CarveMe	AN	CHESHIRE_200		1.0000000000000002	0.2	1.0	0.33333333333333337	0.2	0.0
AATest_CarveMe	AN	NHP_200		1.0	0.05	1.0	0.09523809523809523	0.05	0.0
AATest_CarveMe	AN	RDM_200		1.0000000000000002	0.11666666666666668	1.0	0.20346320346320346	0.11666666666666668	0.0
AATest_CarveMe	SE	Draft		1.0	0.15	1.0	0.2608695652173913	0.15	0.0
AATest_CarveMe	SE	CHESHIRE_200		1.0000000000000002	0.2	1.0	0.33333333333333337	0.2	0.0
AATest_CarveMe	SE	NHP_200		1.0	0.15	1.0	0.2608695652173913	0.15	0.0
AATest_CarveMe	SE	RDM_200		1.0000000000000002	0.16666666666666666	1.0	0.28502415458937197	0.16666666666666666	0.0
AATest_CarveMe	NC	Draft	0.5789473684210527	0.9789473684210523	0.10526315789473684	1.0	0.1904761904761905	0.15	0.07647191129018725
AATest_CarveMe	NC	CHESHIRE_200	0.5789473684210527	0.9724021592442642	0.3157894736842105	1.0	0.4799999999999999	0.35	0.15018785229652767
AATest_CarveMe	NC	NHP_200	0.5789473684210527	0.9789473684210523	0.10526315789473684	1.0	0.1904761904761905	0.15	0.07647191129018725
AATest_CarveMe	NC	RDM_200	0.6666666666666666	0.9833333333333333	0.15789473684210525	1.0	0.26313131313131316	0.20000000000000004	0.09381956652811939
AATest_CarveMe	AB	Draft		1.0	0.0	0.0	0.0	0.0	0.0
AATest_CarveMe	AB	CHESHIRE_200		1.0	0.15	1.0	0.2608695652173913	0.15	0.0
AATest_CarveMe	AB	NHP_200		1.0	0.0	0.0	0.0	0.0	0.0
AATest_CarveMe	AB	RDM_200		1.0000000000000002	0.05000000000000001	1.0	0.09523809523809523	0.05000000000000001	0.0
AATest_CarveMe	BM	Draft		1.0	0.0	0.0	0.0	0.0	0.0
AATest_CarveMe	BM	CHESHIRE_200		1.0	0.2	1.0	0.33333333333333337	0.2	0.0
AATest_CarveMe	BM	NHP_200		1.0	0.0	0.0	0.0	0.0	0.0
AATest_CarveMe	BM	RDM_200		1.0	0.06666666666666667	0.6666666666666666	0.11870255348516218	0.06666666666666667	0.0
BiologTest_CarveMe	Rsolanacearum_GMI1000	Draft	0.7151211361737677	0.4208407748914209	0.6984126984126984	0.4536082474226804	0.55	0.7154150197628458	0.37307399682014913
BiologTest_CarveMe	Rsolanacearum_GMI1000	CHESHIRE_200	0.5783208020050125	0.29009551139723294	0.873015873015873	0.27638190954773867	0.4198473282442748	0.39920948616600793	0.12150068439377905
BiologTest_CarveMe	Rsolanacearum_GMI1000	NHP_200	0.7151211361737677	0.4208407748914209	0.6984126984126984	0.4536082474226804	0.55	0.7154150197628458	0.37307399682014913
BiologTest_CarveMe_CHESHIRE	Rsolanacearum_GMI1000	RDM_200	0.6023670286828181	0.3095407915385843	0.7619047619047619	0.34086308060070225	0.4708786294571728	0.5731225296442687	0.23726841806186783
BiologTest_CarveMe	Soneidensis_MR1	Draft	0.6251141552511417	0.3915892128776385	0.7333333333333333	0.38596491228070173	0.5057471264367815	0.5825242718446602	0.23202585969694905
BiologTest_CarveMe	Soneidensis_MR1	CHESHIRE_200	0.6566210045662102	0.4436425523402966	0.7333333333333333	0.38596491228070173	0.5057471264367815	0.5825242718446602	0.23202585969694905
BiologTest_CarveMe	Soneidensis_MR1	NHP_200	0.6251141552511417	0.3915892128776385	0.7333333333333333	0.38596491228070173	0.5057471264367815	0.5825242718446602	0.23202585969694905
BiologTest_CarveMe_CHESHIRE	Soneidensis_MR1	RDM_200	0.6250380517503805	0.39895594215666835	0.7444444444444445	0.3807748124787189	0.5037472106437623	0.5728155339805825	0.22652884410199647
BiologTest_CarveMe	Paeruginosa_PAO1	Draft	0.6671449067431852	0.5844651773142278	0.6764705882352942	0.6764705882352942	0.6764705882352942	0.7066666666666667	0.4081779053084649
BiologTest_CarveMe	Paeruginosa_PAO1	CHESHIRE_200	0.687948350071736	0.6040206299254267	0.6764705882352942	0.6764705882352942	0.6764705882352942	0.7066666666666667	0.4081779053084649
BiologTest_CarveMe	Paeruginosa_PAO1	NHP_200	0.6671449067431852	0.5844651773142278	0.6764705882352942	0.6764705882352942	0.6764705882352942	0.7066666666666667	0.4081779053084649
BiologTest_CarveMe_CHESHIRE	Paeruginosa_PAO1	RDM_200	0.7170014347202297	0.6846568651179878	0.6862745098039215	0.6795518207282912	0.6828644501278772	0.7111111111111111	0.41766892721747895
BiologTest_CarveMe	Ecoli_K12_MG1655	Draft	0.696139054369957	0.7994443199961261	0.7114093959731543	0.7162162162162162	0.7138047138047138	0.6428571428571429	0.23896827235420265
BiologTest_CarveMe	Ecoli_K12_MG1655	CHESHIRE_200	0.5991252545056933	0.743649641213144	0.8053691275167785	0.6417112299465241	0.7142857142857142	0.5966386554621849	0.06197817005231765
BiologTest_CarveMe	Ecoli_K12_MG1655	NHP_200	0.696139054369957	0.7994443199961261	0.7114093959731543	0.7162162162162162	0.7138047138047138	0.6428571428571429	0.23896827235420265
BiologTest_CarveMe_CHESHIRE	Ecoli_K12_MG1655	RDM_200	0.6768845989492999	0.7840562602874925	0.7427293064876958	0.6758739397530436	0.7061275694140411	0.6106442577030812	0.12887547070830865
BiologTest_CarveMe	Bsubtilis_168	Draft	0.677734375	0.9350421177342674	0.4140625	0.9636363636363636	0.5792349726775956	0.4797297297297297	0.22218423836340437
BiologTest_CarveMe	Bsubtilis_168	CHESHIRE_200	0.5863281250000001	0.8881852936373547	0.84375	0.9	0.870967741935484	0.7837837837837838	0.2127624429800926
BiologTest_CarveMe	Bsubtilis_168	NHP_200	0.677734375	0.9350421177342674	0.4140625	0.9636363636363636	0.5792349726775956	0.4797297297297297	0.22218423836340437
BiologTest_CarveMe_CHESHIRE	Bsubtilis_168	RDM_200	0.7133463541666667	0.941197826709423	0.5078125	0.9653224653224654	0.6633089395896111	0.5585585585585586	0.2697491359712578
GeneTest_CarveMe	Soneidensis_MR1	Draft	0.31035532920421527	0.13627035472626894	0.3803680981595092	0.6458333333333334	0.47876447876447875	0.8648648648648649	0.4259030480452387
GeneTest_CarveMe	Soneidensis_MR1	CHESHIRE_200	0.3582572577567734	0.13055926018632777	0.3803680981595092	0.6458333333333334	0.47876447876447875	0.8648648648648649	0.4259030480452387
GeneTest_CarveMe	Soneidensis_MR1	NHP_200	0.30479643056330175	0.1263111423290874	0.3803680981595092	0.6458333333333334	0.47876447876447875	0.8648648648648649	0.4259030480452387
GeneTest_CarveMe	Soneidensis_MR1	RDM_200	0.3284202209371728	0.12021336941429783	0.3885480572597137	0.47858282068808383	0.4288899068560086	0.8311644978311645	0.3335574835178292
GeneTest_CarveMe	M_genitalium_G37	Draft	0.4563829787234043	0.7902249195139062	0.32978723404255317	0.8857142857142857	0.4806201550387597	0.41228070175438597	0.10701960258217823
GeneTest_CarveMe	M_genitalium_G37	CHESHIRE_200	0.4715425531914894	0.8301246838814575	0.32978723404255317	0.8857142857142857	0.4806201550387597	0.41228070175438597	0.10701960258217823
GeneTest_CarveMe	M_genitalium_G37	NHP_200	0.4893617021276596	0.8428624586373475	0.32978723404255317	0.8857142857142857	0.4806201550387597	0.41228070175438597	0.10701960258217823
GeneTest_CarveMe	M_genitalium_G37	RDM_200	0.48076241134751774	0.8248085025903392	0.32978723404255317	0.8857142857142857	0.4806201550387597	0.41228070175438597	0.10701960258217823
GeneTest_CarveMe	Paeruginosa_PAO1	Draft	0.31028827581180074	0.14351821412052063	0.3377926421404682	0.7769230769230769	0.4708624708624709	0.8478552278820375	0.44494999851438516
GeneTest_CarveMe	Paeruginosa_PAO1	CHESHIRE_200	0.35844544682330315	0.1707014661501861	0.3110367892976589	0.768595041322314	0.4428571428571429	0.8431635388739946	0.421679768565215
GeneTest_CarveMe	Paeruginosa_PAO1	NHP_200	0.33395335667648796	0.15435449563974035	0.3377926421404682	0.7769230769230769	0.4708624708624709	0.8478552278820375	0.44494999851438516
GeneTest_CarveMe	Paeruginosa_PAO1	RDM_200	0.3416361327363915	0.15532038273069101	0.3132664437012263	0.7721865691485389	0.44567365598432795	0.8438337801608579	0.4248783308717867
GeneTest_CarveMe	Ecoli_K12_MG1655	Draft	0.2345673756852506	0.07873842189421304	0.49572649572649574	0.8	0.6121372031662269	0.9279764821166095	0.594885595744882
GeneTest_CarveMe	Ecoli_K12_MG1655	CHESHIRE_200	0.25481271787303883	0.0780385791837958	0.4829059829059829	0.8014184397163121	0.6026666666666667	0.9269965703086722	0.5872179005850333
GeneTest_CarveMe	Ecoli_K12_MG1655	NHP_200	0.2439716865560806	0.07291009896067513	0.49572649572649574	0.8	0.6121372031662269	0.9279764821166095	0.594885595744882
GeneTest_CarveMe	Ecoli_K12_MG1655	RDM_200	0.2490733251662969	0.0767784385858507	0.4843304843304843	0.799986584159246	0.6033427913801399	0.9269965703086722	0.587475649640508
GeneTest_CarveMe	Bsubtilis_168	Draft	0.20446855331030236	0.029922177545233686	0.5147058823529411	0.4069767441860465	0.45454545454545453	0.9359267734553776	0.42428163854388473
GeneTest_CarveMe	Bsubtilis_168	CHESHIRE_200	0.30289030334579525	0.04494576108281679	0.4264705882352941	0.4142857142857143	0.4202898550724638	0.938977879481312	0.3881362947855812
GeneTest_CarveMe	Bsubtilis_168	NHP_200	0.23176849178931427	0.03258146446005148	0.5147058823529411	0.4069767441860465	0.45454545454545453	0.9359267734553776	0.42428163854388473
GeneTest_CarveMe	Bsubtilis_168	RDM_200	0.2602751881122522	0.0326795408021245	0.5147058823529411	0.24764443764137625	0.3343819147972682	0.893719806763285	0.3068672963059123
