# Supplementary material for: Teasing out missing reactions in genome-scale metabolic networks through hypergraph learning
Source: Nat Commun. 2023 Apr 25;14:2375. doi: 10.1038/s41467-023-38110-7 (PMC10130184; doi:10.1038/s41467-023-38110-7)
Supplement: Supplementary file 4 — Source Data [file 41467_2023_38110_MOESM4_ESM.zip › Source Data/Supplementary Figure 4/node2vec.csv]

	AUC	Recall	Precision	F1	AUC.1	Recall.1	Precision.1	F1.1	AUC.1.1	Recall.1.1	Precision.1.1	F1.1.1	AUC.1.1.1	Recall.1.1.1	Precision.1.1.1	F1.1.1.1	AUC.1.1.1.1	Recall.1.1.1.1	Precision.1.1.1.1	F1.1.1.1.1	AUC.1.1.1.1.1	Recall.1.1.1.1.1	Precision.1.1.1.1.1	F1.1.1.1.1.1	AUC.1.1.1.1.1.1	Recall.1.1.1.1.1.1	Precision.1.1.1.1.1.1	F1.1.1.1.1.1.1	AUC.1.1.1.1.1.1.1	Recall.1.1.1.1.1.1.1	Precision.1.1.1.1.1.1.1	F1.1.1.1.1.1.1.1	AUC.1.1.1.1.1.1.1.1	Recall.1.1.1.1.1.1.1.1	Precision.1.1.1.1.1.1.1.1	F1.1.1.1.1.1.1.1.1	AUC	Recall	Precision	F1
Abiotrophia_defectiva_ATCC_49176	0.7289129643626998	0.708994708994709	0.6674968866749689	0.6876202694034638	0.6819832871420173	0.8002645502645502	0.6098790322580645	0.6922196796338672	0.6621166470703508	0.746031746031746	0.5949367088607594	0.6619718309859155	0.6841143864953388	0.7314814814814815	0.6043715846994535	0.6618791143028127	0.7146986366563086	0.8095238095238095	0.6428571428571429	0.7166276346604215	0.712096875787352	0.8492063492063492	0.614354066985646	0.7129372570794004	0.7074471249405112	0.7235449735449735	0.6152980877390326	0.6650455927051672	0.6832605470171608	0.8161375661375662	0.6207243460764588	0.7051428571428571	0.7229115926205874	0.7592592592592593	0.6342541436464089	0.6911499096929561	0.661237437361776	0.6746031746031746	0.6093189964157706	0.64030131826742
Achromobacter_xylosoxidans_A8	0.7266172240708364	0.6941176470588235	0.6672051696284329	0.6803953871499175	0.7255766736224691	0.6946308724832215	0.7064846416382252	0.700507614213198	0.7518949861823925	0.6789915966386555	0.6801346801346801	0.6795626576955425	0.7153037053747674	0.692436974789916	0.65814696485623	0.6748566748566748	0.7263747109582088	0.7008403361344537	0.6791530944625407	0.6898263027295285	0.7646269245953414	0.7114093959731543	0.6894308943089431	0.7002477291494632	0.7414979414584626	0.7294117647058823	0.6707882534775889	0.6988727858293076	0.7352264395691164	0.7063758389261745	0.6736	0.6895986895986895	0.7443094016129943	0.6795302013422819	0.6958762886597938	0.6876061120543294	0.7440527889007952	0.6577181208053692	0.6901408450704225	0.6735395189003436
Achromobacter_xylosoxidans_NBRC_15126	0.7368412236670929	0.6978297161936561	0.660347551342812	0.6785714285714285	0.742716400243438	0.7111853088480802	0.6666666666666666	0.6882067851373181	0.7281087207776618	0.6939799331103679	0.6781045751633987	0.6859504132231404	0.7513442136001474	0.7575250836120402	0.6642228739002932	0.7078125000000001	0.737558695931346	0.7357859531772575	0.6557377049180327	0.6934594168636722	0.730375598126197	0.7374581939799331	0.6763803680981595	0.7055999999999999	0.7414671051529584	0.7307692307692307	0.6806853582554517	0.7048387096774194	0.752011434888694	0.6894824707846411	0.7023809523809523	0.695871946082561	0.7530052875193327	0.7240802675585284	0.6755070202808112	0.6989507667473769	0.7258418434291265	0.7228714524207012	0.6472346786248132	0.6829652996845427
Acidaminococcus_fermentans_DSM_20731	0.715154503616042	0.6641025641025641	0.6727272727272727	0.6683870967741935	0.7050032873109796	0.6025641025641025	0.6831395348837209	0.6403269754768393	0.7186916502301117	0.6692307692307692	0.6923076923076923	0.680573663624511	0.7367126890203813	0.717948717948718	0.6682577565632458	0.69221260815822	0.7124589086127547	0.7025641025641025	0.6447058823529411	0.6723926380368097	0.7069428007889547	0.6256410256410256	0.6759002770083102	0.6498002663115846	0.6869756738987509	0.6897435897435897	0.645083932853717	0.6666666666666666	0.7006903353057199	0.6948717948717948	0.6302325581395349	0.6609756097560976	0.7068836291913214	0.658974358974359	0.6522842639593909	0.6556122448979591	0.7223602892833662	0.717948717948718	0.6511627906976745	0.6829268292682927
Acidaminococcus_intestini_RyC_MR95	0.7069747546487604	0.6988636363636364	0.656	0.6767537826685006	0.7173134039256199	0.6505681818181818	0.6396648044692738	0.6450704225352113	0.7019466683884299	0.7017045454545454	0.6365979381443299	0.6675675675675675	0.6888316761363636	0.6647727272727273	0.6481994459833795	0.6563814866760168	0.6968620867768596	0.6051136363636364	0.649390243902439	0.6264705882352941	0.6984036027892562	0.6363636363636364	0.6787878787878788	0.656891495601173	0.7318004261363638	0.6647727272727273	0.6842105263157895	0.6743515850144092	0.7047230113636364	0.6448863636363636	0.6485714285714286	0.6467236467236467	0.7115871965392562	0.6818181818181818	0.6648199445983379	0.6732117812061711	0.6752405087809918	0.6534090909090909	0.6515580736543909	0.652482269503546
Acidaminococcus_sp_D21	0.7112757633379232	0.6402640264026402	0.6666666666666666	0.6531986531986532	0.67516884138745	0.6204620462046204	0.6351351351351351	0.6277128547579298	0.7330229711712895	0.695364238410596	0.660377358490566	0.6774193548387097	0.7027298756365703	0.7218543046357616	0.6337209302325582	0.674922600619195	0.7017026205931851	0.6402640264026402	0.6689655172413793	0.654300168634064	0.7000196708412563	0.6059602649006622	0.6466431095406361	0.6256410256410256	0.7306296854851048	0.7491749174917491	0.6579710144927536	0.7006172839506173	0.6967630537888225	0.6920529801324503	0.6490683229813664	0.6698717948717948	0.6793543592769873	0.6501650165016502	0.6375404530744336	0.6437908496732027	0.6853102528795926	0.7218543046357616	0.6282420749279539	0.6718027734976888
Acinetobacter_baumannii_AB0057	0.7459183705662067	0.7300177619893428	0.6704730831973899	0.6989795918367346	0.7659644949506104	0.7548845470692718	0.7095158597662772	0.7314974182444062	0.7615665885307394	0.7317939609236235	0.6710097719869706	0.7000849617672048	0.7689237748801934	0.7087033747779752	0.7037037037037037	0.7061946902654868	0.7271657480700007	0.6962699822380106	0.6853146853146853	0.690748898678414	0.7471487748013212	0.7300177619893428	0.6759868421052632	0.7019641332194705	0.7208749120576461	0.6873889875666075	0.6548223350253807	0.6707105719237436	0.7362391905833063	0.7193605683836589	0.662847790507365	0.6899488926746167	0.7241402156046806	0.6802841918294849	0.6719298245614035	0.6760812003530451	0.7386369014004524	0.7371225577264654	0.6726094003241491	0.7033898305084746
Acinetobacter_calcoaceticus_PHEA_2	0.7248236790380391	0.6971326164874552	0.6765217391304348	0.6866725507502206	0.7342531570766049	0.7132616487455197	0.6600331674958541	0.6856158484065461	0.7593106460605593	0.7401433691756273	0.7	0.7195121951219512	0.7290534551200525	0.7240143369175627	0.6526655896607432	0.6864910790144435	0.7181594532444342	0.6738351254480287	0.6799276672694394	0.6768676867686768	0.7422630747292558	0.6863799283154122	0.6950998185117967	0.690712353471596	0.7280482008196194	0.7132616487455197	0.6757215619694398	0.6939843068875328	0.7111226731414035	0.7078853046594982	0.6507413509060955	0.6781115879828326	0.7349950540203749	0.6989247311827957	0.6890459363957597	0.6939501779359432	0.7227264552099794	0.7025089605734767	0.6666666666666666	0.6841186736474695
Acinetobacter_haemolyticus_NIPH_261	0.7061251023456175	0.7079107505070994	0.6584905660377358	0.6823069403714564	0.7220807326917618	0.7342799188640974	0.6678966789667896	0.6995169082125604	0.7451624980970917	0.744421906693712	0.6709323583180987	0.7057692307692308	0.7169665376117573	0.6551724137931034	0.6814345991561181	0.6680455015511892	0.707869606540245	0.6957403651115619	0.657088122605364	0.6758620689655173	0.7576867216075771	0.7728194726166329	0.6637630662020906	0.7141518275538894	0.75915556122428	0.7342799188640974	0.6691312384473198	0.7001934235976789	0.729165723784093	0.7119675456389453	0.6763005780346821	0.6936758893280633	0.754818987117824	0.6977687626774848	0.6785009861932939	0.6880000000000001	0.7340906566165671	0.6997971602434077	0.675146771037182	0.6872509960159363
Acinetobacter_johnsonii_SH046	0.7428449119373777	0.751953125	0.6754385964912281	0.7116451016635859	0.715657870596869	0.7025440313111546	0.6599264705882353	0.680568720379147	0.7543190435420744	0.724609375	0.6794871794871795	0.7013232514177694	0.7627851333170255	0.7455968688845401	0.6803571428571429	0.7114845938375349	0.7293641450587084	0.7084148727984344	0.6691312384473198	0.6882129277566541	0.7288175758317025	0.703125	0.6679035250463822	0.6850618458610847	0.706564946183953	0.700587084148728	0.6497277676950998	0.6741996233521657	0.7354146281800391	0.724609375	0.6757741347905283	0.699340245051838	0.7469422700587083	0.7025440313111546	0.6864244741873805	0.6943907156673114	0.7383959148727983	0.6966731898238747	0.6859344894026975	0.6912621359223301
Acinetobacter_junii_SH205	0.72545703903083	0.6976241900647948	0.6632443531827515	0.6799999999999999	0.7266255848560192	0.714902807775378	0.6528599605522682	0.6824742268041236	0.7424207791238471	0.7796976241900648	0.6539855072463768	0.7113300492610838	0.7309219150156971	0.7321814254859611	0.6494252873563219	0.6883248730964466	0.7402936058851792	0.714902807775378	0.6768916155419223	0.6953781512605042	0.7385302912268098	0.7170626349892009	0.6666666666666666	0.6909469302809573	0.760408454580653	0.7602591792656588	0.6692015209125475	0.7118301314459049	0.7489655687156258	0.7408207343412527	0.6778656126482213	0.7079463364293085	0.7263596882011858	0.7365010799136069	0.6397748592870544	0.684738955823293	0.7249462375623341	0.7732181425485961	0.6509090909090909	0.7068114511352419
Acinetobacter_lwoffii_WJ10621	0.7089775485959263	0.6639004149377593	0.6477732793522267	0.6557377049180327	0.7226588729532893	0.6493775933609959	0.6879120879120879	0.6680896478121665	0.738391212272516	0.7717842323651453	0.6391752577319587	0.6992481203007519	0.7132969473666086	0.6701244813278008	0.6447105788423154	0.6571719226856562	0.719447840085398	0.6784232365145229	0.6714579055441479	0.6749226006191951	0.7405132487388303	0.7074688796680498	0.6945010183299389	0.7009249743062693	0.7185869733647836	0.6825726141078838	0.6686991869918699	0.675564681724846	0.7185137996935314	0.6867219917012448	0.6700404858299596	0.6782786885245902	0.7448391040099172	0.6493775933609959	0.6894273127753304	0.6688034188034188	0.7445507136585113	0.7510373443983402	0.6487455197132617	0.6961538461538461
Acinetobacter_pittii_ANC_4052	0.7251819865849435	0.696969696969697	0.6823734729493892	0.6895943562610228	0.7620432065226026	0.7433155080213903	0.6802610114192496	0.7103918228279387	0.7401635099024214	0.7254901960784313	0.6817420435510888	0.7029360967184801	0.7235424391762864	0.6844919786096256	0.6772486772486772	0.6808510638297872	0.7291124519812786	0.6773618538324421	0.6972477064220184	0.6871609403254972	0.7498260363941395	0.714795008912656	0.6762225969645869	0.6949740034662046	0.7356515771111556	0.696969696969697	0.6920353982300885	0.6944937833037301	0.7313429990372425	0.7076648841354723	0.659468438538206	0.6827171109200344	0.7161835403420809	0.7165775401069518	0.6494345718901454	0.6813559322033899	0.7476177312603861	0.7344028520499108	0.6809917355371901	0.7066895368782162
Acinetobacter_radioresistens_NIPH_2130	0.6876963205063976	0.6646706586826348	0.6633466135458167	0.6640079760717847	0.7346820303615875	0.701195219123506	0.6795366795366795	0.6901960784313725	0.7313878219656305	0.7131474103585658	0.6580882352941176	0.6845124282982792	0.6953543112977232	0.6334661354581673	0.6450304259634888	0.6391959798994975	0.7409523582317437	0.6766467065868264	0.6752988047808764	0.6759720837487537	0.7544274001797202	0.7225548902195609	0.6791744840525328	0.7001934235976789	0.7663398302995603	0.7410358565737052	0.6863468634686347	0.7126436781609196	0.7457395965042027	0.7045908183632734	0.6622889305816135	0.6827852998065764	0.7169366446390087	0.6314741035856574	0.674468085106383	0.6522633744855967	0.7349802387257358	0.6786427145708582	0.6627680311890838	0.6706114398422091
Actinobacillus_pleuropneumoniae_L20	0.7296761186264308	0.657258064516129	0.6848739495798319	0.6707818930041152	0.75006910119667	0.75	0.6850828729281768	0.7160731472569779	0.7359887161810614	0.7338709677419355	0.6546762589928058	0.6920152091254754	0.783253934703434	0.7459677419354839	0.7156673114119922	0.7305034550839092	0.7317207010926118	0.7016129032258065	0.6628571428571428	0.6816846229187071	0.7222213189386055	0.6653225806451613	0.673469387755102	0.6693711967545639	0.711831750780437	0.7056451612903226	0.6542056074766355	0.6789524733268671	0.7189613683662852	0.6915322580645161	0.6496212121212122	0.669921875	0.7581945889698232	0.6955645161290323	0.6831683168316832	0.6893106893106894	0.7071084807492195	0.6834677419354839	0.6408317580340265	0.6614634146341464
Actinomyces_cardiffensis_F0333	0.7076221033868093	0.6443850267379679	0.6713091922005571	0.6575716234652115	0.7161853832442068	0.6613333333333333	0.6720867208672087	0.6666666666666666	0.7282210338680926	0.696	0.6590909090909091	0.6770428015564202	0.6965347593582887	0.6106666666666667	0.6715542521994134	0.6396648044692737	0.7460677361853832	0.728	0.6658536585365854	0.6955414012738854	0.7015258467023173	0.6657754010695187	0.6518324607329843	0.6587301587301588	0.7128199643493761	0.6470588235294118	0.6648351648351648	0.6558265582655827	0.6939964349376114	0.6203208556149733	0.6783625730994152	0.6480446927374302	0.7232156862745097	0.6666666666666666	0.6887052341597796	0.6775067750677506	0.7412477718360072	0.7058823529411765	0.6717557251908397	0.6883963494132986
Actinomyces_georgiae_DSM_6843	0.7080861943024106	0.6405405405405405	0.6422764227642277	0.6414073071718538	0.704390065741417	0.6864864864864865	0.6614583333333334	0.6737400530503979	0.7013805697589481	0.672972972972973	0.6657754010695187	0.6693548387096774	0.754981738495252	0.7054054054054054	0.6761658031088082	0.6904761904761905	0.7136011687363039	0.6486486486486487	0.6722689075630253	0.6602475928473177	0.7206975894813733	0.6459459459459459	0.6638888888888889	0.6547945205479452	0.7108692476260043	0.6324324324324324	0.6554621848739496	0.6437414030261347	0.7115047479912344	0.6702702702702703	0.6613333333333333	0.6657718120805369	0.7027757487216947	0.6675675675675675	0.660427807486631	0.6639784946236559	0.6928341855368882	0.6675675675675675	0.6398963730569949	0.6534391534391534
Actinomyces_graevenitzii_C83	0.7103873508134673	0.6270718232044199	0.6755952380952381	0.6504297994269341	0.7297319984127468	0.6878453038674033	0.6693548387096774	0.6784741144414169	0.712714813345136	0.6574585635359116	0.6538461538461539	0.6556473829201102	0.6859299166692103	0.6574585635359116	0.6485013623978202	0.6529492455418381	0.7282592106468055	0.6850828729281768	0.6648793565683646	0.6748299319727892	0.6689814108238454	0.585635359116022	0.6424242424242425	0.6127167630057804	0.7255883520039073	0.6961325966850829	0.672	0.6838534599728631	0.7395531271939196	0.7044198895027625	0.6675392670157068	0.685483870967742	0.710952046640823	0.649171270718232	0.6695156695156695	0.6591865357643759	0.7185601782607368	0.6298342541436464	0.6532951289398281	0.6413502109704641
Actinomyces_naeslundii_str_Howell_279	0.7194898095407619	0.6533018867924528	0.6772616136919315	0.6650660264105641	0.7066571733713065	0.6863207547169812	0.6568848758465011	0.671280276816609	0.7420845941616233	0.7287735849056604	0.6806167400881057	0.7038724373576309	0.7562355375578498	0.6839622641509434	0.6823529411764706	0.6831566548881037	0.7403268511925952	0.7382075471698113	0.6789587852494577	0.7073446327683617	0.7160966981132075	0.7051886792452831	0.6375266524520256	0.6696528555431132	0.7047881808472767	0.6509433962264151	0.641860465116279	0.6463700234192037	0.7384689836240654	0.6839622641509434	0.6823529411764706	0.6831566548881037	0.720869304022784	0.7075471698113207	0.6437768240343348	0.6741573033707866	0.7194174973300106	0.6698113207547169	0.6876513317191283	0.6786140979689367
Actinomyces_odontolyticus_ATCC_17982	0.6887153681061395	0.7560483870967742	0.6117455138662317	0.6762849413886385	0.7320540127471384	0.7842741935483871	0.641914191419142	0.705989110707804	0.6768340270551508	0.7258064516129032	0.6417112299465241	0.6811731315042573	0.6895974245577523	0.719758064516129	0.6420863309352518	0.6787072243346008	0.7052142950052028	0.655241935483871	0.668724279835391	0.6619144602851325	0.7701694198751301	0.780241935483871	0.6777583187390543	0.7253983130271792	0.7109781477627471	0.8145161290322581	0.616793893129771	0.7019982623805388	0.7020681581685744	0.6491935483870968	0.6722338204592901	0.6605128205128205	0.7178435548907388	0.7983870967741935	0.6589018302828619	0.7219690063810392	0.7083441727367324	0.782258064516129	0.627831715210356	0.6965888689407541
Actinomyces_oris_K20	0.7040968472612605	0.6851385390428212	0.6476190476190476	0.6658506731946144	0.7154286874480518	0.6876574307304786	0.6594202898550725	0.6732429099876696	0.7313478291214335	0.6801007556675063	0.6716417910447762	0.6758448060075094	0.7283023177610416	0.6775818639798489	0.6879795396419437	0.6827411167512691	0.7552614381158438	0.6926952141057935	0.6979695431472082	0.6953223767383059	0.7767513276526086	0.7329974811083123	0.7028985507246377	0.7176325524044389	0.7276234225202876	0.6448362720403022	0.7032967032967034	0.6727989487516427	0.6879112233438446	0.654911838790932	0.6598984771573604	0.6573957016434891	0.7373373347968708	0.707808564231738	0.6611764705882353	0.6836982968369829	0.7156190319080763	0.6775818639798489	0.6725	0.6750313676286073
Actinomyces_turicensis_ACS_279_V_Col4	0.6906501887562493	0.5959595959595959	0.6537396121883656	0.6235138705416116	0.6910583103764922	0.6691919191919192	0.6264775413711584	0.6471306471306472	0.7353458830731558	0.7247474747474747	0.6463963963963963	0.6833333333333333	0.7043987858381797	0.6767676767676768	0.6536585365853659	0.6650124069478909	0.7287011529435771	0.7171717171717171	0.6589327146171694	0.686819830713422	0.7340960106111621	0.702020202020202	0.6780487804878049	0.6898263027295285	0.7031616671768186	0.6414141414141414	0.671957671957672	0.6563307493540051	0.7152076318742985	0.7070707070707071	0.6496519721577726	0.6771463119709794	0.7243776145291297	0.6994949494949495	0.6723300970873787	0.6856435643564357	0.7152522701765126	0.6843434343434344	0.6741293532338308	0.6791979949874687
Actinomyces_urogenitalis_DSM_15434	0.7172494318300285	0.639269406392694	0.6829268292682927	0.660377358490566	0.737870352995142	0.723744292237443	0.673036093418259	0.6974697469746974	0.7491190759158483	0.7191780821917808	0.695364238410596	0.7070707070707071	0.7234106878505452	0.6963470319634704	0.664488017429194	0.6800445930880713	0.7453191134463417	0.682648401826484	0.71875	0.7002341920374707	0.7222222222222223	0.678082191780822	0.6704288939051919	0.674233825198638	0.7214403369404307	0.7328767123287672	0.6591375770020534	0.6940540540540541	0.7543212193240341	0.6986301369863014	0.6891891891891891	0.6938775510204082	0.7135485081628823	0.7031963470319634	0.6497890295358649	0.6754385964912281	0.7381622568336774	0.7146118721461188	0.6688034188034188	0.6909492273730684
Actinomyces_viscosus_C505	0.7036749289598877	0.6336405529953917	0.6578947368421053	0.6455399061032864	0.6969114845521014	0.6382488479262672	0.6397228637413395	0.6389850057670127	0.7129553751024362	0.6420323325635104	0.6510538641686182	0.6465116279069768	0.7085652557976183	0.652073732718894	0.6643192488262911	0.6581395348837209	0.7103532316599439	0.6466512702078522	0.6496519721577726	0.6481481481481481	0.7297548983088729	0.6859122401847575	0.6644295302013423	0.6749999999999999	0.7141473590106534	0.7580645161290323	0.6326923076923077	0.6897274633123689	0.7248007151903448	0.6935483870967742	0.6644591611479028	0.6786922209695604	0.714833814029225	0.7096774193548387	0.6285714285714286	0.6666666666666666	0.727211289790445	0.7113163972286374	0.6754385964912281	0.6929133858267716
Adlercreutzia_equolifaciens_DSM_19450	0.7045333758503403	0.6607142857142857	0.6548672566371682	0.6577777777777778	0.7347824546485262	0.75	0.6649076517150396	0.7048951048951049	0.7432947137188208	0.7529761904761905	0.6640419947506562	0.705718270571827	0.7516652494331066	0.7083333333333334	0.672316384180791	0.6898550724637682	0.7504251700680273	0.7232142857142857	0.6712707182320442	0.6962750716332379	0.7571304563492064	0.7440476190476191	0.7002801120448179	0.7215007215007214	0.6849046910430839	0.6458333333333334	0.6308139534883721	0.638235294117647	0.6987227182539681	0.6696428571428571	0.6521739130434783	0.6607929515418502	0.7337726757369615	0.7589285714285714	0.6505102040816326	0.7005494505494505	0.687172264739229	0.5952380952380952	0.6451612903225806	0.6191950464396284
Aerococcus_viridans_ATCC_11563	0.7531001650861904	0.7213114754098361	0.6829268292682927	0.7015945330296128	0.7228636146745719	0.6861826697892272	0.6453744493392071	0.6651532349602723	0.7407269276966364	0.6627634660421545	0.6835748792270532	0.6730083234244946	0.7119821860482972	0.6604215456674473	0.6666666666666666	0.6635294117647058	0.722726499898535	0.6651053864168618	0.6843373493975904	0.67458432304038	0.726971573364632	0.7072599531615925	0.6651982378854625	0.6855845629965948	0.7698062293985048	0.7166276346604216	0.6970387243735763	0.7066974595842956	0.727684570200023	0.6791569086651054	0.651685393258427	0.6651376146788991	0.751016020490432	0.7540983606557377	0.6924731182795699	0.7219730941704036	0.7502756006998339	0.7236533957845434	0.6959459459459459	0.7095292766934559
Aeromonas_caviae_Ae398	0.7697521583851916	0.7254901960784313	0.7229129662522202	0.7241992882562278	0.7157623968383859	0.6862745098039216	0.6660899653979239	0.6760316066725197	0.7114487982187375	0.7023172905525846	0.6334405144694534	0.6661031276415892	0.7554443323754607	0.6844919786096256	0.6918918918918919	0.6881720430107526	0.7044423722254998	0.7064056939501779	0.656198347107438	0.6803770351328192	0.7564814991023909	0.7046263345195729	0.6984126984126984	0.7015057573073515	0.7359348139126243	0.7379679144385026	0.6798029556650246	0.7076923076923076	0.7515081736350315	0.7402135231316725	0.6910299003322259	0.7147766323024054	0.7138973997881263	0.6886120996441281	0.6460767946577629	0.6666666666666666	0.7194765321204508	0.6916221033868093	0.671280276816609	0.6812993854258121
Aeromonas_hydrophila_subsp_hydrophila_ATCC_7966	0.743004240230113	0.6390845070422535	0.7021276595744681	0.6691244239631337	0.7440302023408054	0.6848591549295775	0.6909413854351687	0.6878868258178603	0.7127368081729816	0.7024647887323944	0.6627906976744186	0.6820512820512821	0.7300727782186074	0.7059859154929577	0.6739495798319328	0.6895958727429062	0.7376171642531243	0.6883802816901409	0.6741379310344827	0.681184668989547	0.7398643622297163	0.7306338028169014	0.6704361873990307	0.6992417860151642	0.7321247024399921	0.7147887323943662	0.6644844517184942	0.6887192536047497	0.7286314719301725	0.6778169014084507	0.6660899653979239	0.6719022687609074	0.7306740974013093	0.7024647887323944	0.6672240802675585	0.6843910806174958	0.7295427494544733	0.7288732394366197	0.6489028213166145	0.6865671641791045
Aeromonas_jandaei_Riv2	0.7284333927378035	0.707089552238806	0.6743772241992882	0.6903460837887068	0.7558928770327467	0.7220149253731343	0.6707105719237435	0.6954177897574123	0.6905038705725106	0.6548507462686567	0.6452205882352942	0.6500000000000001	0.7224326130541324	0.7220149253731343	0.6672413793103448	0.6935483870967742	0.7068633047449321	0.7014925373134329	0.658493870402802	0.6793134598012647	0.71768141568278	0.6977611940298507	0.6619469026548672	0.6793823796548591	0.7050881321006905	0.6567164179104478	0.6629001883239172	0.6597938144329898	0.7312284194698151	0.6791044776119403	0.6880907372400756	0.6835680751173709	0.7372013533080864	0.6735074626865671	0.6915708812260536	0.6824196597353498	0.7541072621964804	0.7238805970149254	0.6879432624113475	0.7054545454545454
Aeromonas_media_WS	0.7174358156169811	0.6751824817518248	0.6548672566371682	0.6648697214734951	0.7279260234268012	0.7030965391621129	0.6655172413793103	0.6837909654561558	0.7652633188411577	0.7043795620437956	0.7108655616942909	0.7076076993583867	0.7382899232845386	0.6551094890510949	0.6984435797665369	0.6760828625235404	0.7382766277106352	0.6848816029143898	0.6886446886446886	0.6867579908675799	0.742132344142635	0.656934306569343	0.7128712871287128	0.6837606837606837	0.7307878957095182	0.7043795620437956	0.6880570409982175	0.696122633002705	0.7132344142634917	0.6624087591240876	0.657608695652174	0.66	0.7312864797308977	0.7116788321167883	0.6724137931034483	0.6914893617021277	0.7033591267467061	0.6502732240437158	0.6432432432432432	0.6467391304347826
Aeromonas_veronii_B565	0.7353300772829353	0.7235188509874326	0.6584967320261438	0.6894781864841745	0.7279203104187179	0.6696588868940754	0.676950998185118	0.6732851985559566	0.7154655959022669	0.6319569120287253	0.6942800788954635	0.6616541353383459	0.7215143851791792	0.6720430107526881	0.6744604316546763	0.6732495511669659	0.7324150756420402	0.7078853046594982	0.6810344827586207	0.6942003514938488	0.7164726549680508	0.6863799283154122	0.6603448275862069	0.6731107205623902	0.7321287233837184	0.6427289048473968	0.6964980544747081	0.6685340802987861	0.7146773228316055	0.6881720430107527	0.6609294320137694	0.6742756804214224	0.7145421903052064	0.7073608617594255	0.6689303904923599	0.68760907504363	0.7243232112636178	0.6989247311827957	0.680628272251309	0.6896551724137931
Afipia_birgiae_34632	0.7538823697257196	0.7622641509433963	0.674457429048414	0.7156775907883083	0.7323929093697614	0.667296786389414	0.6561338289962825	0.6616682286785379	0.7624638870064558	0.7410207939508506	0.6793760831889082	0.7088607594936709	0.758394264721618	0.6975425330812854	0.7015209125475285	0.6995260663507109	0.7280629168598638	0.7226415094339622	0.6558219178082192	0.6876122082585278	0.7598102507400935	0.7599243856332704	0.6848381601362862	0.7204301075268817	0.745628990262867	0.7226415094339622	0.6851520572450805	0.7033976124885216	0.7514374233939987	0.7410207939508506	0.6853146853146853	0.7120799273387829	0.7304347826086957	0.7353497164461248	0.6526845637583892	0.6915555555555556	0.7571637479045548	0.7542533081285444	0.6595041322314049	0.7037037037037037
Aggregatibacter_aphrophilus_NJ8700	0.7105441230997405	0.6077586206896551	0.6828087167070218	0.6431014823261116	0.7131349647756766	0.7075268817204301	0.6514851485148515	0.6783505154639174	0.7329532814238042	0.7182795698924731	0.6900826446280992	0.7038988408851423	0.7032999629217649	0.6451612903225806	0.6666666666666666	0.6557377049180327	0.728680014831294	0.7112068965517241	0.6680161943319838	0.6889352818371608	0.7119067482387839	0.6645161290322581	0.6717391304347826	0.6681081081081082	0.7208889506859474	0.7198275862068966	0.656188605108055	0.6865364850976362	0.7136355209492029	0.7118279569892473	0.6606786427145709	0.6853002070393375	0.7336577678902485	0.7327586206896551	0.6666666666666666	0.6981519507186859	0.7453837597330366	0.7262931034482759	0.6835699797160243	0.7042842215256009
Agrobacterium_tumefaciens_F2	0.7460636018280311	0.7259786476868327	0.6857142857142857	0.7052722558340535	0.738105472083336	0.738898756660746	0.6322188449848024	0.6814086814086814	0.7439365878017483	0.6779359430604982	0.7068645640074211	0.6920980926430517	0.7116110313963705	0.6909413854351687	0.6615646258503401	0.6759339704604691	0.7220501507556747	0.6696269982238011	0.702048417132216	0.6854545454545454	0.7178056041920824	0.697508896797153	0.6555183946488294	0.6758620689655173	0.7031756667066997	0.6850533807829181	0.6270358306188925	0.6547619047619048	0.7398374240690758	0.7015985790408525	0.6869565217391305	0.6942003514938488	0.7674253964842638	0.7158081705150977	0.7158081705150977	0.7158081705150977	0.7428398955772015	0.6690391459074733	0.6714285714285714	0.6702317290552584
Akkermansia_muciniphila_ATCC_BAA_835	0.7119892077917738	0.7514450867052023	0.6326034063260341	0.6869220607661823	0.7348600020047446	0.7210982658959537	0.6826265389876881	0.7013352073085031	0.7326652243643289	0.7875722543352601	0.6480380499405469	0.7110241356816699	0.665414397407197	0.7239884393063584	0.5887191539365453	0.6493843162670123	0.6654519863677371	0.7239884393063584	0.6043425814234017	0.6587771203155819	0.679357813491931	0.6430635838150289	0.6171983356449375	0.6298655343241331	0.6820746600287347	0.726878612716763	0.6232961586121437	0.6711140760507004	0.7288040028066424	0.8049132947976878	0.6402298850574712	0.7131882202304738	0.7083409903438136	0.7456647398843931	0.6346863468634686	0.6857142857142857	0.7394228841591768	0.8020231213872833	0.6591448931116389	0.7235984354628422
Alcaligenes_faecalis_subsp_faecalis_NBRC_13111	0.7572756913416254	0.7362637362637363	0.694300518134715	0.7146666666666668	0.7418823545197172	0.7307692307692307	0.6867469879518072	0.7080745341614907	0.7215278616377517	0.6813186813186813	0.656084656084656	0.6684636118598383	0.7501341759583517	0.7747252747252747	0.6746411483253588	0.7212276214833759	0.7266332568530371	0.6904761904761905	0.6805054151624549	0.6854545454545454	0.7169088542714916	0.684981684981685	0.6631205673758865	0.6738738738738739	0.7433348092688752	0.717948717948718	0.6853146853146853	0.7012522361359571	0.744431697728401	0.684981684981685	0.6862385321100918	0.6856095325389552	0.7304371452723101	0.7344322344322345	0.6595394736842105	0.6949740034662045	0.7213064713064713	0.7197802197802198	0.6683673469387755	0.6931216931216931
Alcaligenes_faecalis_subsp_faecalis_NCIB_8687	0.7463169917159421	0.7319391634980988	0.6719022687609075	0.7006369426751593	0.7177059087163324	0.6901140684410646	0.6588021778584392	0.6740947075208913	0.7236731772904047	0.6539923954372624	0.6963562753036437	0.6745098039215686	0.7069930171030374	0.6863117870722434	0.6378091872791519	0.6611721611721612	0.7485072792725065	0.7718631178707225	0.6755407653910149	0.7204968944099378	0.7337354884413538	0.7509505703422054	0.6550580431177446	0.6997342781222321	0.721681678208446	0.714828897338403	0.6351351351351351	0.6726296958855098	0.7196937934623893	0.6977186311787072	0.6612612612612613	0.6790009250693801	0.7437833422486952	0.7186311787072244	0.675	0.696132596685083	0.7363992540010699	0.7452471482889734	0.6500829187396352	0.6944198405668733
Alistipes_finegoldii_DSM_17242	0.6781516290726818	0.5889724310776943	0.623342175066313	0.6056701030927836	0.7096679197994988	0.7375	0.615866388308977	0.6712172923777019	0.7201441102756893	0.7425	0.678082191780822	0.7088305489260145	0.7083020050125314	0.6115288220551378	0.6721763085399449	0.6404199475065617	0.7248308270676691	0.6892230576441103	0.6642512077294686	0.6765067650676506	0.7229323308270676	0.7092731829573935	0.6674528301886793	0.6877278250303767	0.7026065162907268	0.645	0.6417910447761194	0.6433915211970076	0.7085714285714287	0.66	0.6666666666666666	0.6633165829145728	0.7326817042606516	0.6917293233082706	0.696969696969697	0.6943396226415094	0.7438847117794485	0.7393483709273183	0.6659142212189616	0.7007125890736341
Alistipes_indistinctus_YIT_12060	0.724384645825089	0.718796992481203	0.6685314685314685	0.6927536231884057	0.7319961558030414	0.806015037593985	0.6335697399527187	0.7094639311714096	0.7348092034597773	0.7563909774436091	0.6601049868766404	0.7049754730203224	0.7443857764712534	0.825563909774436	0.6574850299401198	0.732	0.6643970829328961	0.724812030075188	0.6093552465233881	0.6620879120879121	0.6882152750296795	0.7563909774436091	0.6171779141104294	0.6797297297297297	0.7173904686528351	0.7007518796992481	0.6609929078014184	0.6802919708029197	0.6926971564248968	0.6992481203007519	0.6175298804780877	0.6558533145275036	0.7249409237379162	0.762406015037594	0.6508344030808729	0.7022160664819944	0.7063350104584769	0.7894736842105263	0.6410256410256411	0.7075471698113207
Alistipes_onderdonkii_DSM_19147	0.6941643967312932	0.6658227848101266	0.6383495145631068	0.6517967781908303	0.727460342893767	0.7113924050632912	0.6627358490566038	0.6862026862026862	0.6906905944560167	0.7088607594936709	0.6422018348623854	0.6738868832731649	0.7279794904662713	0.7139240506329114	0.6828087167070218	0.6980198019801981	0.7060599262938632	0.7037974683544304	0.6556603773584906	0.6788766788766789	0.7426822624579394	0.7113924050632912	0.6658767772511849	0.6878824969400245	0.7464124339048229	0.6708860759493671	0.693717277486911	0.6821106821106822	0.7155263579554559	0.6556962025316456	0.6744791666666666	0.6649550706033376	0.7077647812850505	0.7316455696202532	0.6407982261640798	0.6832151300236406	0.6999391123217433	0.5949367088607594	0.7078313253012049	0.6464924346629987
Alistipes_putredinis_DSM_17216	0.7135980878031665	0.6854304635761589	0.672077922077922	0.6786885245901639	0.685430463576159	0.6490066225165563	0.6282051282051282	0.6384364820846905	0.6857813253804658	0.7152317880794702	0.6371681415929203	0.6739469578783152	0.7063286697951843	0.7052980132450332	0.6513761467889908	0.6772655007949125	0.6984671724924346	0.6854304635761589	0.6388888888888888	0.6613418530351437	0.6879413183632297	0.7218543046357616	0.6449704142011834	0.68125	0.6656835226525153	0.6390728476821192	0.5993788819875776	0.6185897435897435	0.6882702513047673	0.7251655629139073	0.6239316239316239	0.6707503828483921	0.7210210078505328	0.7350993377483444	0.6788990825688074	0.7058823529411765	0.7313714310775843	0.7284768211920529	0.6547619047619048	0.689655172413793
Alistipes_shahii_WAL_8301	0.6910972606955985	0.7470760233918129	0.6178960096735188	0.6763732627399074	0.7976214903731063	0.847953216374269	0.6904761904761905	0.7611548556430447	0.7420488355391403	0.8289473684210527	0.65625	0.7325581395348838	0.6903833658219624	0.7719298245614035	0.6006825938566553	0.6756238003838771	0.6813570842310455	0.6418128654970761	0.6532738095238095	0.6474926253687315	0.7437053281351527	0.8318713450292398	0.6517754868270332	0.730892742453436	0.6349282685270682	0.5087719298245614	0.631578947368421	0.5635627530364372	0.7205764166752163	0.7777777777777778	0.6409638554216868	0.7027741083223249	0.697028572894224	0.7967836257309941	0.6271576524741082	0.7018673535093368	0.6903021442495126	0.7967836257309941	0.5956284153005464	0.6816760475297061
Alloprevotella_tannerae_ATCC_51259	0.703473001121615	0.6867088607594937	0.6555891238670695	0.6707882534775889	0.733075628905624	0.7215189873417721	0.6765578635014837	0.6983154670750382	0.7166519788495433	0.6740506329113924	0.6513761467889908	0.6625194401244169	0.7107634994391925	0.6518987341772152	0.662379421221865	0.6570972886762361	0.7101626341932383	0.7151898734177216	0.6384180790960452	0.6746268656716418	0.6865185867649416	0.6455696202531646	0.6496815286624203	0.6476190476190476	0.7276578272712706	0.7310126582278481	0.6434540389972145	0.6844444444444445	0.7370012818458581	0.7310126582278481	0.6637931034482759	0.6957831325301205	0.7644107514821342	0.7246835443037974	0.7246835443037974	0.7246835443037974	0.716882310527159	0.6265822784810127	0.6470588235294118	0.6366559485530546
Anaerobaculum_hydrogeniformans_OS1_ATCC_BAA_1850	0.7101270981765487	0.6098901098901099	0.6747720364741642	0.6406926406926408	0.7411770921386307	0.7197802197802198	0.6632911392405063	0.6903820816864294	0.7375241516725033	0.728021978021978	0.6847545219638242	0.7057256990679095	0.746852735176911	0.7060439560439561	0.7002724795640327	0.7031463748290014	0.7144064726482309	0.760989010989011	0.6502347417840375	0.7012658227848101	0.6713561164110614	0.6813186813186813	0.6246851385390428	0.6517739816031537	0.7171084410095399	0.6730769230769231	0.6639566395663956	0.6684856753069577	0.748822605965463	0.728021978021978	0.6725888324873096	0.6992084432717678	0.7075760777683855	0.7197802197802198	0.6632911392405063	0.6903820816864294	0.7299088274363	0.7197802197802198	0.6421568627450981	0.6787564766839378
Anaerobiospirillum_succiniciproducens_DSM_640001	0.71874375	0.69	0.6587112171837709	0.673992673992674	0.7075812499999999	0.675	0.6699751861042184	0.672478206724782	0.70933125	0.65	0.6532663316582915	0.6516290726817043	0.7254500000000002	0.6775	0.6741293532338308	0.6758104738154613	0.721225	0.67	0.6819338422391857	0.6759142496847415	0.7315375	0.6175	0.6899441340782123	0.6517150395778365	0.72513125	0.705	0.6762589928057554	0.6903304773561811	0.736525	0.7025	0.6904176904176904	0.6964064436183396	0.71343125	0.7125	0.6769596199524941	0.6942752740560293	0.7485125000000001	0.69	0.7076923076923077	0.6987341772151898
Anaerococcus_hydrogenalis_DSM_7454	0.7065385737693878	0.6989966555183946	0.6698717948717948	0.6841243862520457	0.7038001391663486	0.6879194630872483	0.6591639871382636	0.6732348111658455	0.6951246885591793	0.6677852348993288	0.629746835443038	0.6482084690553745	0.6729197997800274	0.6521739130434783	0.6351791530944625	0.6435643564356435	0.7434849947251465	0.6812080536912751	0.6952054794520548	0.688135593220339	0.7226773809791025	0.6387959866220736	0.6749116607773852	0.6563573883161512	0.7641018158963885	0.7224080267558528	0.6990291262135923	0.7105263157894736	0.7629907297254832	0.6778523489932886	0.7062937062937062	0.6917808219178082	0.7490292024870373	0.7491638795986622	0.6808510638297872	0.7133757961783438	0.7226773809791025	0.6308724832214765	0.6643109540636042	0.6471600688468158
Anaerococcus_prevotii_DSM_20548	0.7150385802469137	0.6472222222222223	0.6793002915451894	0.662873399715505	0.7417592592592592	0.6972222222222222	0.6675531914893617	0.6820652173913043	0.6826774691358024	0.6083333333333333	0.6697247706422018	0.6375545851528385	0.7563657407407407	0.7333333333333333	0.6649874055415617	0.6974900924702773	0.694922839506173	0.6916666666666667	0.6675603217158177	0.679399727148704	0.7243055555555555	0.6666666666666666	0.69164265129683	0.6789250353606789	0.6991743827160494	0.6583333333333333	0.6601671309192201	0.6592489568845619	0.7392052469135801	0.7055555555555556	0.703601108033241	0.7045769764216366	0.7452623456790125	0.7472222222222222	0.6741854636591479	0.7088274044795784	0.719483024691358	0.7194444444444444	0.6607142857142857	0.6888297872340425
Anaerococcus_vaginalis_ATCC_51170	0.7309397337530331	0.7058823529411765	0.6682808716707022	0.6865671641791045	0.7368352023083482	0.7153846153846154	0.6706730769230769	0.6923076923076924	0.7056987343432356	0.690537084398977	0.6617647058823529	0.6758448060075094	0.7404747852318184	0.6871794871794872	0.6961038961038961	0.6916129032258065	0.724755721686668	0.6512820512820513	0.6666666666666666	0.6588845654993515	0.7316283034953112	0.7487179487179487	0.6361655773420479	0.6878680800942285	0.718571709620303	0.6930946291560103	0.6452380952380953	0.6683107274969174	0.7326513213981245	0.6666666666666666	0.6933333333333334	0.6797385620915033	0.6991343694668501	0.6666666666666666	0.6451612903225806	0.6557377049180327	0.7086366319102891	0.7033248081841432	0.6455399061032864	0.6731946144430845
Anaerofustis_stercorihominis_DSM_17244	0.7338951041116499	0.6666666666666666	0.7002967359050445	0.683068017366136	0.7292056785262719	0.7005649717514124	0.6702702702702703	0.6850828729281768	0.7098557961620332	0.6968838526912181	0.6456692913385826	0.670299727520436	0.7296858244906452	0.635593220338983	0.703125	0.6676557863501483	0.7421296074006497	0.7288135593220338	0.6531645569620254	0.6889185580774366	0.6887373761623533	0.6497175141242938	0.6460674157303371	0.647887323943662	0.7145932363438486	0.7025495750708215	0.656084656084656	0.6785225718194254	0.7190826011107376	0.7110481586402266	0.6354430379746835	0.6711229946524064	0.7091195723499943	0.6940509915014165	0.639686684073107	0.6657608695652174	0.7338630943806919	0.6468926553672316	0.7024539877300614	0.673529411764706
Anaerostipes_caccae_DSM_14662	0.6960074576726687	0.6352459016393442	0.6595744680851063	0.6471816283924843	0.7277487570545553	0.6864754098360656	0.6517509727626459	0.6686626746506986	0.7130937583982802	0.7110655737704918	0.6355311355311355	0.6711798839458414	0.6820789102391829	0.6844262295081968	0.626641651031895	0.6542605288932419	0.7331404528352594	0.7008196721311475	0.685370741482966	0.6930091185410334	0.7155292596076324	0.6147540983606558	0.6578947368421053	0.6355932203389831	0.6880626847621607	0.6413934426229508	0.6387755102040816	0.640081799591002	0.7128963988175221	0.7090163934426229	0.6372007366482505	0.6711930164888458	0.7324349973125504	0.7213114754098361	0.6795366795366795	0.6998011928429424	0.7004333512496641	0.6700819672131147	0.6312741312741312	0.6500994035785288
Anaerostipes_hadrus_DSM_3319	0.7207253496911178	0.6759443339960238	0.6759443339960238	0.6759443339960238	0.7064728922686545	0.558648111332008	0.6722488038277512	0.6102062975027145	0.7189013039061851	0.6640159045725647	0.6761133603238867	0.6700100300902708	0.6925563912746187	0.7017892644135189	0.6269982238010657	0.6622889305816135	0.7048168246979357	0.6998011928429424	0.6411657559198543	0.6692015209125476	0.7163421064072819	0.6719681908548708	0.6282527881040892	0.649375600384246	0.7100379828385552	0.6878727634194831	0.6455223880597015	0.6660250240615977	0.7054492132690932	0.6938369781312127	0.6597353497164461	0.6763565891472868	0.6680513341422638	0.6540755467196819	0.6195856873822976	0.6363636363636364	0.6875723788481833	0.705765407554672	0.6396396396396397	0.671077504725898
Anaerostipes_sp_3_2_56FAA	0.6735633680555555	0.55	0.6502463054187192	0.5959367945823929	0.7137196180555556	0.6916666666666667	0.6535433070866141	0.6720647773279352	0.6692361111111111	0.5895833333333333	0.6247240618101545	0.6066452304394426	0.7099956597222223	0.6604166666666667	0.6645702306079665	0.6624869383490072	0.7018619791666667	0.6270833333333333	0.6390658174097664	0.6330178759200842	0.7433637152777777	0.6583333333333333	0.6899563318777293	0.6737739872068231	0.6981076388888889	0.6291666666666667	0.6550976138828634	0.6418703506907544	0.6836414930555557	0.5520833333333334	0.6973684210526315	0.6162790697674418	0.7055078124999999	0.68125	0.6488095238095238	0.6646341463414634	0.6770399305555556	0.6854166666666667	0.6161048689138576	0.6489151873767258
Anaerotruncus_colihominis_DSM_17241	0.7371479797394488	0.7023498694516971	0.6529126213592233	0.6767295597484276	0.6820552324986877	0.6657963446475196	0.6359102244389028	0.6505102040816327	0.721737826285543	0.6997389033942559	0.6600985221674877	0.679340937896071	0.710135047617749	0.6710182767624021	0.6640826873385013	0.6675324675324675	0.7358697652857406	0.6736292428198434	0.7068493150684931	0.6898395721925134	0.732058981927752	0.7075718015665796	0.6758104738154613	0.6913265306122449	0.6984231946499057	0.6657963446475196	0.6327543424317618	0.648854961832061	0.6714068539563294	0.6866840731070496	0.5990888382687927	0.6399026763990268	0.7694919182760807	0.7728459530026109	0.6773455377574371	0.7219512195121952	0.7288208386450244	0.6892950391644909	0.6947368421052632	0.6920052424639581
Aneurinibacillus_aneurinilyticus_ATCC_12856	0.7455607788575725	0.7340823970037453	0.6666666666666666	0.6987522281639929	0.7252917905151395	0.6885553470919324	0.6821561338289963	0.6853408029878618	0.7317635319827701	0.6853932584269663	0.6866791744840526	0.6860356138706655	0.7345953580538398	0.6754221388367729	0.6754221388367729	0.6754221388367729	0.7594037003464243	0.7560975609756098	0.6830508474576271	0.7177203918076581	0.7119161554623326	0.6666666666666666	0.6679174484052532	0.6672914714151826	0.7255552979038866	0.7359550561797753	0.6695059625212947	0.7011596788581624	0.7523979172375994	0.6810506566604128	0.6940726577437859	0.6875000000000001	0.754952182192522	0.7673545966228893	0.6650406504065041	0.7125435540069686	0.7304214010160845	0.7298311444652908	0.6377049180327868	0.6806649168853893
Arcanobacterium_haemolyticum_DSM_20595	0.7444315430791766	0.6859504132231405	0.6747967479674797	0.680327868852459	0.7215809484780182	0.7245179063360881	0.6692111959287532	0.6957671957671957	0.723690701151257	0.696969696969697	0.6657894736842105	0.6810228802153432	0.7225599344307083	0.7162534435261708	0.6842105263157895	0.6998654104979812	0.7251174403691307	0.6804407713498623	0.6711956521739131	0.6757865937072504	0.7033748453733427	0.628099173553719	0.6627906976744186	0.6449787835926449	0.7312645614674165	0.6584022038567493	0.7008797653958945	0.6789772727272728	0.7580159218025484	0.7134986225895317	0.6744791666666666	0.6934404283801873	0.7174904567842209	0.6831955922865014	0.6720867208672087	0.6775956284153006	0.7254513580584204	0.6611570247933884	0.6779661016949152	0.6694560669456067
Arcobacter_butzleri_RM4018	0.7002958905528687	0.6819338422391857	0.638095238095238	0.6592865928659285	0.7291921605190063	0.6921119592875318	0.6974358974358974	0.6947637292464878	0.733562535205796	0.7022900763358778	0.6764705882352942	0.6891385767790261	0.7146889911880296	0.7048346055979644	0.6548463356973995	0.678921568627451	0.7033583901482041	0.6819338422391857	0.6442307692307693	0.6625463535228677	0.749891549961476	0.6692111959287532	0.7050938337801609	0.6866840731070497	0.7185867179457296	0.7455470737913485	0.6425438596491229	0.690223792697291	0.7414810066753427	0.7557251908396947	0.6674157303370787	0.7088305489260144	0.7267253268069072	0.7557251908396947	0.6704288939051919	0.7105263157894737	0.7082661590557401	0.6259541984732825	0.6758241758241759	0.6499339498018494
Arthrobacter_castelli_DSM_16402	0.7569304607185574	0.708171206225681	0.6867924528301886	0.6973180076628352	0.72237656891096	0.669260700389105	0.647834274952919	0.6583732057416267	0.7402572332662114	0.7198443579766537	0.6851851851851852	0.7020872865275142	0.7285992217898833	0.7003891050583657	0.6779661016949152	0.6889952153110047	0.6916645217944253	0.708171206225681	0.6465364120781527	0.6759517177344475	0.716415085769656	0.6750972762645915	0.6724806201550387	0.6737864077669903	0.7254803252130995	0.688715953307393	0.6555555555555556	0.6717267552182162	0.7066231131432725	0.688715953307393	0.6679245283018868	0.67816091954023	0.7279898257354389	0.7042801556420234	0.6728624535315985	0.688212927756654	0.7270132780208632	0.7120622568093385	0.6570915619389587	0.6834733893557423
Atopobium_minutum_10063974	0.7141725648803505	0.7159420289855073	0.6586666666666666	0.6861111111111111	0.7534378159757331	0.7159420289855073	0.674863387978142	0.6947960618846696	0.7156723963599596	0.7354651162790697	0.6421319796954315	0.6856368563685636	0.7349258510279744	0.6898550724637681	0.6938775510204082	0.6918604651162791	0.7193461408830468	0.7043478260869566	0.6639344262295082	0.6835443037974683	0.6940765082574991	0.6811594202898551	0.6676136363636364	0.6743185078909613	0.7016009437141895	0.7246376811594203	0.6234413965087282	0.6702412868632707	0.7327435119649477	0.688953488372093	0.6565096952908587	0.672340425531915	0.7347741826761038	0.6811594202898551	0.6752873563218391	0.6782106782106784	0.6703993933265925	0.6463768115942029	0.6143250688705234	0.6299435028248588
Atopobium_parvulum_DSM_20469	0.7321312540610786	0.7456140350877193	0.6606217616580311	0.7005494505494505	0.7591652132280018	0.7280701754385965	0.6821917808219178	0.7043847241867044	0.6960517766150267	0.6988304093567251	0.6459459459459459	0.6713483146067416	0.7255052836770288	0.6608187134502924	0.6608187134502924	0.6608187134502924	0.7079101261926748	0.6842105263157895	0.670487106017192	0.6772793053545587	0.7290277350295817	0.7309941520467836	0.6544502617801047	0.6906077348066297	0.7422711261584761	0.7602339181286549	0.6615776081424937	0.7074829931972789	0.7290191853903765	0.7251461988304093	0.6613333333333333	0.691771269177127	0.6954618515098663	0.7222222222222222	0.6415584415584416	0.6795048143053645	0.7197770254095278	0.7456140350877193	0.6538461538461539	0.6967213114754098
Atopobium_rimae_ATCC_49626	0.7189877430262046	0.6346153846153846	0.6695652173913044	0.6516220028208743	0.7099157710421448	0.6813186813186813	0.6262626262626263	0.6526315789473685	0.7131686994324357	0.6620879120879121	0.6827195467422096	0.6722454672245466	0.7367316749184881	0.7307692307692307	0.6838046272493573	0.7065073041168658	0.725214346093467	0.717032967032967	0.6476426799007444	0.6805736636245111	0.7322560681077165	0.6868131868131868	0.7002801120448179	0.6934812760055479	0.7319994565873686	0.717032967032967	0.6744186046511628	0.6950732356857523	0.7187386789035141	0.6620879120879121	0.6750700280112045	0.668515950069348	0.7384373867890351	0.7060439560439561	0.658974358974359	0.6816976127320955	0.7207160970897235	0.717032967032967	0.6590909090909091	0.6868421052631579
Bacillus_altitudinis_41KF2b	0.7542642760546177	0.7685512367491166	0.6590909090909091	0.7096247960848286	0.7313583986139935	0.696113074204947	0.6912280701754386	0.6936619718309859	0.7231726089205475	0.7107583774250441	0.6818950930626058	0.696027633851468	0.7314581113167686	0.6925795053003534	0.6632825719120136	0.6776145203111497	0.725001713812079	0.6925795053003534	0.6805555555555556	0.6865148861646235	0.7233034818429399	0.6843033509700176	0.6747826086956522	0.679509632224168	0.7606926293616518	0.6872791519434629	0.7230483271375465	0.7047101449275363	0.7240762552894471	0.654320987654321	0.677007299270073	0.6654708520179371	0.7462405195031816	0.7385159010600707	0.6752827140549273	0.7054852320675106	0.7456422432865306	0.7067137809187279	0.6688963210702341	0.6872852233676975
Bacillus_amyloliquefaciens_DSM7	0.6951854607290892	0.6993127147766323	0.6491228070175439	0.6732837055417701	0.7304590167806236	0.7439862542955327	0.6600609756097561	0.6995153473344102	0.7317845797758648	0.6683848797250859	0.6730103806228374	0.6706896551724139	0.7628511708647749	0.7216494845360825	0.6976744186046512	0.7094594594594594	0.7271642989572632	0.7044673539518901	0.6765676567656765	0.6902356902356902	0.7188566502521228	0.6804123711340206	0.6898954703832753	0.685121107266436	0.7287614695150033	0.6683848797250859	0.6800699300699301	0.6741767764298093	0.7387135248757102	0.7079037800687286	0.67430441898527	0.6906957250628668	0.7294582019579362	0.6649484536082474	0.6789473684210526	0.671875	0.7044260223662923	0.6374570446735395	0.6832412523020258	0.6595555555555556
Bacillus_amyloliquefaciens_subsp_amyloliquefaciens_DC_12	0.741144139736986	0.7338983050847457	0.6713178294573643	0.7012145748987852	0.7226957497625969	0.6830508474576271	0.6761744966442953	0.6795952782462057	0.7189318292998761	0.7067796610169491	0.6608557844690967	0.683046683046683	0.741636211907571	0.7028862478777589	0.684297520661157	0.6934673366834171	0.731953037322667	0.7559322033898305	0.6539589442815249	0.7012578616352201	0.716039826192052	0.6842105263157895	0.6584967320261438	0.6711074104912573	0.7281286869442606	0.7062818336162988	0.65	0.676973148901546	0.7495352651722252	0.7169491525423729	0.6991735537190082	0.7079497907949792	0.7555955224310092	0.7508474576271187	0.6868217054263566	0.7174089068825911	0.7209116284423469	0.7028862478777589	0.6775777414075287	0.69
Bacillus_atrophaeus_ATCC_49822_1	0.7356900940014917	0.6882453151618398	0.6941580756013745	0.6911890504704876	0.7055132643969713	0.7103918228279387	0.6425269645608629	0.6747572815533981	0.7461495375381999	0.6933560477001703	0.7005163511187608	0.696917808219178	0.7573490360421279	0.7427597955706985	0.6392961876832844	0.6871552403467297	0.7324106347349877	0.727427597955707	0.6724409448818898	0.6988543371522095	0.7323700042661991	0.7137989778534923	0.6588050314465409	0.6852003270645953	0.7284027292066321	0.7223168654173765	0.6625	0.6911165444172779	0.7470027773827594	0.6916524701873935	0.6869712351945855	0.6893039049235994	0.7333654507515186	0.645655877342419	0.6779964221824687	0.6614310645724258	0.7257414335009824	0.6490630323679727	0.6827956989247311	0.6655021834061136
Bacillus_cereus_AH187_F4810_72	0.7033039852949012	0.6697080291970803	0.6495575221238938	0.6594788858939802	0.707076828813469	0.6697080291970803	0.6771217712177122	0.673394495412844	0.7342659438435718	0.7299270072992701	0.6622516556291391	0.6944444444444444	0.725065267195908	0.6806569343065694	0.6613475177304965	0.670863309352518	0.6853188768714369	0.7062043795620438	0.6428571428571429	0.6730434782608695	0.7031907666897543	0.6715328467153284	0.6678765880217786	0.6696997270245678	0.7282154083861687	0.7043795620437956	0.6476510067114094	0.6748251748251748	0.7295340721402312	0.7281021897810219	0.65625	0.6903114186851211	0.7238864617187917	0.6678832116788321	0.7011494252873564	0.6841121495327103	0.6941099685651873	0.6167883211678832	0.66015625	0.6377358490566039
Bacillus_cereus_G9842	0.7249030322090311	0.6684782608695652	0.6696914700544465	0.6690843155031732	0.7354646591713185	0.6672694394213382	0.6975425330812854	0.6820702402957486	0.728441046203842	0.6648550724637681	0.6709323583180987	0.667879890809827	0.7480016772807085	0.6799276672694394	0.6937269372693727	0.68675799086758	0.7447716015410016	0.7264492753623188	0.6796610169491526	0.702276707530648	0.775647325523495	0.7971014492753623	0.676923076923077	0.7321131447587355	0.7459083523337788	0.7246376811594203	0.6896551724137931	0.7067137809187279	0.7009559189663757	0.650994575045208	0.6642066420664207	0.6575342465753424	0.7395988940430327	0.6654611211573237	0.7090558766859345	0.6865671641791046	0.7227081531566948	0.7142857142857143	0.6583333333333333	0.6851691240242844
Bacillus_clausii_KSM_K16	0.7392809025241457	0.6684684684684684	0.687037037037037	0.6776255707762557	0.7304764223683143	0.6666666666666666	0.6981132075471698	0.6820276497695852	0.7216264913562211	0.7279279279279279	0.6526655896607432	0.6882453151618398	0.7438097557016476	0.6720720720720721	0.6844036697247706	0.6781818181818182	0.7556675594513433	0.7189189189189189	0.6975524475524476	0.7080745341614906	0.7260969077185293	0.7009009009009008	0.6706896551724137	0.6854625550660792	0.7001931661391121	0.6990990990990991	0.6521008403361345	0.6747826086956522	0.7246067689310933	0.6486486486486487	0.6766917293233082	0.6623735050597975	0.6943462381300218	0.6324324324324324	0.6660341555977229	0.6487985212569316	0.6952016881746612	0.6756756756756757	0.6377551020408163	0.6561679790026247
Bacillus_endophyticus_2102	0.7371229575487936	0.6829268292682927	0.7011686143572621	0.6919275123558484	0.7458939117078467	0.7040650406504065	0.6641104294478528	0.6835043409629046	0.730700987791637	0.6943089430894309	0.6876006441223832	0.6909385113268608	0.7429331850321761	0.7052117263843648	0.6894904458598726	0.6972624798711755	0.7098620269590317	0.6921824104234527	0.6568778979907264	0.6740681998413957	0.740218744206986	0.7019543973941368	0.6682170542635659	0.6846703733121525	0.7367098328963746	0.6824104234527687	0.6914191419141914	0.6868852459016394	0.7511956780805593	0.6840390879478827	0.6796116504854369	0.6818181818181819	0.7140939064113767	0.7182410423452769	0.6475770925110133	0.6810810810810811	0.7292947750324409	0.7382113821138211	0.6618075801749271	0.6979246733282091
Bacillus_firmus_DS1	0.7409791189202954	0.7267857142857143	0.6661211129296236	0.6951323654995729	0.7123344792462438	0.6327985739750446	0.6826923076923077	0.6567992599444958	0.7196683218742043	0.7107142857142857	0.6633333333333333	0.6862068965517242	0.7338076139546728	0.679144385026738	0.6767317939609236	0.6779359430604982	0.7469346829640947	0.6696428571428571	0.6983240223463687	0.6836827711941658	0.7161573720397251	0.6773618538324421	0.6871609403254972	0.6822262118491921	0.7420550038197097	0.7540106951871658	0.6630094043887147	0.7055879899916598	0.7178730583142348	0.6892857142857143	0.6655172413793103	0.6771929824561402	0.731035141329259	0.7053571428571429	0.6893542757417103	0.6972639011473963	0.7319168576521518	0.7303571428571428	0.6726973684210527	0.7003424657534247
Bacillus_flexus_27Col1_1E	0.7217293511529371	0.7145214521452146	0.663093415007657	0.687847498014297	0.7595987321504428	0.7392739273927392	0.6860643185298622	0.7116759332803813	0.7270147806859895	0.7062706270627063	0.6615146831530139	0.6831604150039903	0.7504656406234683	0.6864686468646864	0.7222222222222222	0.7038917089678511	0.7239949242448998	0.6831683168316832	0.6666666666666666	0.6748166259168704	0.7418798810574125	0.7343234323432343	0.6722054380664653	0.7018927444794952	0.7340701891971375	0.7062706270627063	0.6881028938906752	0.6970684039087948	0.7484630281209939	0.6551155115511551	0.6904347826086956	0.672311600338696	0.7607614721868227	0.7376237623762376	0.6876923076923077	0.711783439490446	0.7128726486510037	0.698019801980198	0.6609375	0.6789727126805778
Bacillus_fordii_DSM_16014	0.7373428617605104	0.6779026217228464	0.6716141001855288	0.6747437092264679	0.7459788772477179	0.7148217636022514	0.6614583333333334	0.6871055004508566	0.7139574593671606	0.6966292134831461	0.6775956284153005	0.6869806094182825	0.7313384067289248	0.6872659176029963	0.6834264432029795	0.6853408029878618	0.725038823421942	0.6904315196998124	0.6583184257602862	0.673992673992674	0.7443591851648854	0.704119850187266	0.6848816029143898	0.6943674976915974	0.7206575739050389	0.704119850187266	0.6678507992895204	0.6855059252506838	0.7199408338076467	0.6397748592870544	0.6752475247524753	0.6570327552986512	0.7478761304466977	0.6979362101313321	0.6927374301675978	0.6953271028037384	0.7367701723689666	0.6704119850187266	0.6806083650190115	0.6754716981132075
Bacillus_halodurans_C_125	0.7314926200259515	0.6764705882352942	0.7063339731285988	0.6910798122065729	0.7109645328719724	0.6654411764705882	0.6617915904936015	0.6636113657195234	0.7457288062283738	0.6727941176470589	0.6918714555765595	0.6821994408201304	0.7346554660467128	0.7040441176470589	0.6660869565217391	0.6845397676496873	0.7292387543252595	0.7003676470588235	0.6446700507614214	0.6713656387665199	0.711224724264706	0.6783088235294118	0.6565836298932385	0.6672694394213382	0.7040812878460208	0.6783088235294118	0.6601073345259392	0.6690843155031732	0.7049835099480969	0.7003676470588235	0.662608695652174	0.680965147453083	0.7221189716695502	0.7113970588235294	0.6615384615384615	0.6855624446412755	0.7230245728806229	0.7224264705882353	0.6683673469387755	0.6943462897526501
Bacillus_infantis_NRRL_B_14911	0.737097920604915	0.6539130434782608	0.7001862197392924	0.6762589928057554	0.7222865784499054	0.6939130434782609	0.6705882352941176	0.682051282051282	0.727192438563327	0.72	0.6666666666666666	0.6923076923076923	0.6976060491493384	0.6921739130434783	0.6567656765676567	0.6740050804403048	0.7155659735349716	0.6695652173913044	0.6778169014084507	0.6736657917760281	0.7437005671077506	0.6852173913043478	0.6912280701754386	0.6882096069868996	0.7257345935727788	0.6782608695652174	0.6632653061224489	0.6706792777300086	0.7184423440453687	0.7304347826086957	0.637329286798179	0.6807131280388979	0.7401799621928167	0.7286956521739131	0.6661367249602543	0.6960132890365448	0.7489693761814745	0.6904347826086956	0.7076648841354723	0.6989436619718309
Bacillus_licheniformis_ATCC_14580	0.7264074105939373	0.6598984771573604	0.693950177935943	0.6764960971379012	0.748639192405862	0.7406779661016949	0.6806853582554517	0.7094155844155845	0.742157790587628	0.7055837563451777	0.6485225505443235	0.6758508914100486	0.7382316670968482	0.7101694915254237	0.684640522875817	0.697171381031614	0.7513349967019416	0.7406779661016949	0.6871069182389937	0.7128874388254486	0.7273452063437437	0.6751269035532995	0.6774193548387096	0.676271186440678	0.7469270698901603	0.7067796610169491	0.6802610114192496	0.6932668329177057	0.7591786400527689	0.7016949152542373	0.6911519198664441	0.6963835155592936	0.743689236857954	0.7406779661016949	0.6483679525222552	0.6914556962025317	0.7436748974734005	0.7406779661016949	0.6712749615975423	0.7042707493956486
Bacillus_megaterium_DSM319	0.7260211463550361	0.679465776293823	0.6783333333333333	0.6788990825688074	0.7071897607122983	0.6633333333333333	0.67003367003367	0.6666666666666666	0.7362604340567613	0.7366666666666667	0.6758409785932722	0.7049441786283891	0.729924874791319	0.6216666666666667	0.6945996275605214	0.6561125769569042	0.7168948247078464	0.6883333333333334	0.6565977742448331	0.6720911310008136	0.6799165275459098	0.6126878130217028	0.650709219858156	0.6311263972484953	0.7217946577629382	0.6828046744574291	0.6693944353518821	0.6760330578512397	0.7010072342793545	0.6410684474123539	0.6597938144329897	0.6502963590177816	0.7107540345019477	0.7033333333333334	0.6698412698412698	0.6861788617886179	0.734810795770729	0.6944908180300501	0.6887417218543046	0.6916043225270159
Bacillus_mojavensis_RO_H_1	0.7465225095226474	0.742671009771987	0.6745562130177515	0.7069767441860465	0.7231456036668824	0.6954397394136808	0.6713836477987422	0.6832	0.7211343794336605	0.7068403908794788	0.6595744680851063	0.6823899371069183	0.7326059162431431	0.7117263843648208	0.6474074074074074	0.6780449961210241	0.724389648696538	0.7361563517915309	0.6569767441860465	0.6943164362519201	0.7290634383388683	0.6986970684039088	0.680952380952381	0.6897106109324759	0.7135672527029464	0.7052117263843648	0.642433234421365	0.6723602484472049	0.7251854131078315	0.7345276872964169	0.6622613803230544	0.6965250965250965	0.7274533416800179	0.7231270358306189	0.6717095310136157	0.6964705882352942	0.744665725896296	0.6954397394136808	0.6931818181818182	0.6943089430894309
Bacillus_mycoides_DSM_2048	0.7184256212895628	0.7038327526132404	0.6722129783693843	0.6876595744680851	0.730836236933798	0.7247386759581882	0.6624203821656051	0.692179700499168	0.7698982626959172	0.710801393728223	0.7083333333333334	0.7095652173913044	0.7411040561376245	0.6829268292682927	0.6901408450704225	0.6865148861646234	0.7278648520681325	0.6550522648083623	0.6550522648083623	0.6550522648083623	0.7758349621823745	0.7264808362369338	0.6984924623115578	0.7122117847993168	0.7345178404496837	0.7212543554006968	0.672077922077922	0.6957983193277311	0.7310881520960555	0.6707317073170732	0.6899641577060932	0.6802120141342757	0.7434198545569328	0.6916376306620209	0.6868512110726643	0.689236111111111	0.7225776687831587	0.6986062717770035	0.6488673139158576	0.6728187919463087
Bacillus_nealsonii_AAU1	0.7316365937770429	0.6960431654676259	0.6873889875666075	0.6916890080428956	0.7248944112214717	0.7446043165467626	0.647887323943662	0.6928870292887029	0.7069087997106802	0.696588868940754	0.6413223140495867	0.6678141135972461	0.7031792878085322	0.6223021582733813	0.6615678776290631	0.6413345690454124	0.7360409697376747	0.748653500897666	0.6515625	0.6967418546365914	0.7064696537204707	0.6294964028776978	0.682261208576998	0.6548175865294668	0.7466967180295261	0.6996402877697842	0.6921708185053381	0.6958855098389982	0.7388502124691629	0.7248201438848921	0.6761744966442953	0.6996527777777779	0.73612815313279	0.7356115107913669	0.663961038961039	0.6979522184300341	0.7215168619144181	0.7212230215827338	0.6541598694942904	0.6860564585115483
Bacillus_pseudofirmus_OF4	0.7222499781640318	0.6635514018691588	0.6800766283524904	0.6717123935666982	0.7232422045593501	0.7140186915887851	0.6821428571428572	0.697716894977169	0.6992191457769238	0.6598130841121496	0.6723809523809524	0.6660377358490566	0.7179491658660144	0.6504672897196262	0.6770428015564203	0.663489037178265	0.7376923748799022	0.6710280373831776	0.6825095057034221	0.6767200754005654	0.7193885928902087	0.7214953271028037	0.6498316498316499	0.6837909654561559	0.7122298890732814	0.6635514018691588	0.6635514018691588	0.6635514018691588	0.7141269979910909	0.6785046728971963	0.6447602131438721	0.6612021857923497	0.7284548868896845	0.7252336448598131	0.6576271186440678	0.6897777777777777	0.7375805747226832	0.6841121495327103	0.6765249537892791	0.6802973977695168
Bacillus_pumilus_ATCC_7061	0.7431835486242386	0.697463768115942	0.6838365896980462	0.6905829596412556	0.7276898235664777	0.6884057971014492	0.6678383128295254	0.6779661016949152	0.7236859378281872	0.657608695652174	0.6672794117647058	0.6624087591240875	0.747833963453056	0.6956521739130435	0.6943942133815552	0.6950226244343892	0.7318807760974585	0.6630434782608695	0.6879699248120301	0.6752767527675277	0.7261965710985088	0.6702898550724637	0.676416819012797	0.6733393994540492	0.7402692449065322	0.7192028985507246	0.6740237691001698	0.6958808063102542	0.7325404326822097	0.7137681159420289	0.6599664991624791	0.6858137510879024	0.7530258874186095	0.6757246376811594	0.7011278195488722	0.6881918819188192	0.7014249894980047	0.6286231884057971	0.6634799235181644	0.6455813953488372
Bacillus_sonorensis_L12	0.7526650383491601	0.6993243243243243	0.680921052631579	0.6900000000000001	0.741847950146092	0.7027027027027027	0.6720516962843296	0.6870355078447564	0.7552501826150475	0.7483108108108109	0.6825885978428351	0.7139403706688155	0.7503737901753105	0.7010135135135135	0.6848184818481848	0.692821368948247	0.723244042184076	0.6908783783783784	0.66721044045677	0.678838174273859	0.7489214298758218	0.6942567567567568	0.6966101694915254	0.6954314720812184	0.710535176223521	0.6233108108108109	0.6758241758241759	0.6485061511423551	0.7405953250547845	0.7584459459459459	0.657393850658858	0.7043137254901961	0.7548706857195033	0.7128378378378378	0.6918032786885245	0.7021630615640598	0.7351511139517897	0.7111486486486487	0.6746794871794872	0.6924342105263158
Bacillus_subtilis_str_168	0.7418996117581806	0.7121464226289518	0.6635658914728683	0.6869983948635634	0.7322323904603438	0.655	0.6661016949152543	0.6605042016806723	0.7490848585690515	0.6821963394342762	0.6902356902356902	0.6861924686192469	0.7584692179700498	0.7366666666666667	0.687402799377916	0.7111826226870476	0.7344841930116472	0.6672212978369384	0.6937716262975778	0.6802374893977947	0.7519162506932889	0.6871880199667221	0.7084048027444254	0.6976351351351352	0.7000415973377704	0.6439267886855241	0.6592844974446337	0.6515151515151515	0.7323793677204659	0.68	0.6868686868686869	0.6834170854271356	0.7560371602884082	0.745	0.6887519260400616	0.7157726180944756	0.733702163061564	0.6866666666666666	0.6655896607431341	0.6759639048400328
Bacillus_thermoamylovorans	0.7374053445146755	0.6842105263157895	0.6756272401433692	0.679891794409378	0.7508901485831734	0.6950998185117967	0.70018281535649	0.697632058287796	0.7428104650511691	0.6678765880217786	0.7036328871892925	0.6852886405959032	0.7372143043007104	0.7259528130671506	0.6825938566552902	0.7036059806508355	0.7596615294416026	0.7386569872958257	0.6993127147766323	0.7184466019417476	0.7363052163859803	0.7096188747731398	0.6718213058419243	0.6902030008826124	0.7331596404491421	0.7386569872958257	0.6716171617161716	0.7035436473638721	0.7202413694289544	0.6606170598911071	0.65	0.6552655265526554	0.6998692362673377	0.6588021778584392	0.6588021778584392	0.6588021778584392	0.7517531233428085	0.7223230490018149	0.6862068965517242	0.7038019451812555
Bacillus_thuringiensis_serovar_thuringiensis_str_T01001	0.7454685622017992	0.705574912891986	0.6829679595278246	0.6940874035989717	0.717536330415569	0.6724738675958188	0.6795774647887324	0.6760070052539404	0.7224289477837537	0.6951219512195121	0.6694630872483222	0.6820512820512821	0.7599946581845111	0.735191637630662	0.6918032786885245	0.7128378378378378	0.6845688305066226	0.6463414634146342	0.6363636363636364	0.641313742437338	0.7280833808835849	0.686411149825784	0.696113074204947	0.6912280701754385	0.7500303512243682	0.7682926829268293	0.6763803680981595	0.7194127243066883	0.7116846143573432	0.7090592334494773	0.6470588235294118	0.6766417290108063	0.7122036202940426	0.7073170731707317	0.6612377850162866	0.6835016835016834	0.6976046813728466	0.6968641114982579	0.6462035541195477	0.6705783738474435
Bacillus_timonensis_10403023	0.7034121602806861	0.6623134328358209	0.6501831501831502	0.6561922365988909	0.7154537480507908	0.621268656716418	0.6713709677419355	0.6453488372093024	0.7437625306304299	0.7182835820895522	0.6790123456790124	0.6980961015412511	0.7079562541768769	0.7145522388059702	0.6447811447811448	0.6778761061946903	0.7139953218979728	0.6977611940298507	0.6596119929453262	0.6781504986400724	0.7264110882156382	0.6791044776119403	0.6791044776119403	0.6791044776119403	0.7419073011806638	0.7201492537313433	0.660958904109589	0.6892857142857143	0.7046356371129429	0.6735074626865671	0.6400709219858156	0.6563636363636364	0.704183142125195	0.6940298507462687	0.6584070796460177	0.67574931880109	0.7400868790376476	0.667910447761194	0.7061143984220908	0.6864813039309684
Bacillus_vallismortis_DV1_F_3	0.7535988136574074	0.71875	0.680921052631579	0.6993243243243243	0.7133578076774691	0.6736111111111112	0.6621160409556314	0.6678141135972461	0.7384379822530864	0.7309027777777778	0.6609105180533752	0.6941467436108821	0.7300558207947532	0.7083333333333334	0.6710526315789473	0.6891891891891891	0.7148618344907407	0.6423611111111112	0.6525573192239859	0.6474190726159231	0.7242085021219136	0.6909722222222222	0.6745762711864407	0.6826758147512865	0.7443063994984569	0.6666666666666666	0.7150837988826816	0.6900269541778976	0.7162754388503086	0.6614583333333334	0.6767317939609236	0.6690079016681301	0.7491831838348766	0.7204861111111112	0.6848184818481848	0.7021996615905246	0.7172730999228396	0.6788194444444444	0.6835664335664335	0.681184668989547
Bacteroides_caccae_ATCC_43185	0.7359335376162299	0.782967032967033	0.6514285714285715	0.7111665626949469	0.6895377973674677	0.6813186813186813	0.6238993710691824	0.6513460275771503	0.6907925522279917	0.6978021978021978	0.631055900621118	0.6627527723418135	0.6853357837217727	0.7458791208791209	0.6053511705685619	0.6683076923076924	0.6806073390894819	0.6524725274725275	0.6324900133155792	0.6423258958755916	0.7196764430624321	0.7335164835164835	0.6633540372670808	0.6966731898238748	0.7248294288129453	0.771978021978022	0.63718820861678	0.698136645962733	0.6883377611399589	0.7252747252747253	0.6182669789227166	0.6675094816687738	0.6701070220987804	0.7142857142857143	0.6039488966318235	0.6544996853366898	0.7122715025359256	0.782967032967033	0.6222707423580786	0.6934306569343066
Bacteroides_cellulosilyticus_DSM_14838	0.6618101211072664	0.6426470588235295	0.6198581560283688	0.6310469314079422	0.6992214532871972	0.6764705882352942	0.647887323943662	0.6618705035971224	0.7076038062283736	0.7441176470588236	0.6454081632653061	0.6912568306010929	0.6782677335640139	0.7970588235294118	0.6028921023359288	0.6865104496516783	0.6650648788927335	0.736764705882353	0.6014405762304922	0.6622604097818904	0.7135358996539791	0.725	0.643603133159269	0.681881051175657	0.6669874567474049	0.6838235294117647	0.6094364351245085	0.6444906444906445	0.7493728373702422	0.8220588235294117	0.6686602870813397	0.737467018469657	0.7379282006920415	0.8073529411764706	0.6504739336492891	0.7204724409448818	0.7451189446366782	0.7941176470588235	0.6537530266343826	0.7171314741035856
Bacteroides_clarus_YIT_12056	0.70676445411986	0.8313413014608234	0.6198019801980198	0.7101531480431083	0.6521975757447663	0.6454183266932271	0.6044776119402985	0.6242774566473988	0.7424554654943444	0.8393094289508632	0.6556016597510373	0.7361677344205009	0.684304338789845	0.7675962815405046	0.614240170031881	0.6824085005903188	0.6996329447902465	0.8183023872679045	0.6163836163836164	0.703133903133903	0.7297283016475213	0.8087649402390438	0.6458112407211029	0.7181603773584905	0.6545004773126769	0.7768924302788844	0.6024716786817713	0.6786542923433874	0.7109493062233824	0.7559681697612732	0.6529209621993127	0.7006760909649663	0.7097604277848817	0.7745358090185677	0.646733111849391	0.7048883524441762	0.6620027405849634	0.6007957559681698	0.6129905277401895	0.6068318821165439
Bacteroides_coprocola_M16_DSM_17136	0.7314236580584099	0.813953488372093	0.6588235294117647	0.7282184655396619	0.6527409241481883	0.6395348837209303	0.6119610570236439	0.6254442075337598	0.715597958355868	0.8168604651162791	0.6272321428571429	0.7095959595959597	0.7608800365062196	0.8008720930232558	0.6777367773677737	0.7341772151898734	0.7039932902920497	0.7877906976744186	0.6317016317016317	0.7011642949547218	0.7219295058139537	0.8372093023255814	0.6392896781354052	0.7249842668344872	0.7325285627366144	0.8488372093023255	0.6517857142857143	0.7373737373737375	0.6477001926717145	0.6119186046511628	0.5929577464788732	0.6022889842632332	0.7222231611681991	0.8125	0.6425287356321839	0.7175866495507061	0.7204760174418604	0.7296511627906976	0.6511024643320363	0.6881425633995887
Bacteroides_coprophilus_DSM_18228	0.7216464136019471	0.813953488372093	0.6194690265486725	0.7035175879396984	0.7148775520551649	0.6831395348837209	0.6841339155749636	0.6836363636363636	0.7363904475392103	0.7441860465116279	0.6572528883183568	0.6980231765507839	0.7111720017577069	0.7398255813953488	0.6268472906403941	0.6786666666666666	0.7204210891022174	0.7776162790697675	0.6376638855780691	0.7007203667321545	0.7231168030016224	0.748546511627907	0.64214463840399	0.6912751677852349	0.7087086769875609	0.7122093023255814	0.6242038216560509	0.6653088934147997	0.7193436485938345	0.7718023255813954	0.6397590361445783	0.699604743083004	0.7393671410221742	0.7558139534883721	0.6516290726817042	0.6998654104979811	0.7351862493239589	0.8328488372093024	0.6409395973154363	0.7243994943109988
Bacteroides_dorei_DSM_17855	0.6461055551500109	0.649584487534626	0.588456712672522	0.6175115207373272	0.7203944967170096	0.8460471567267683	0.6354166666666666	0.7257584770969662	0.7189729561512366	0.7600554785020804	0.6327944572748267	0.6906112161310649	0.6895278564320869	0.7087378640776699	0.614921780986763	0.6585051546391754	0.6551438637472577	0.6463245492371706	0.6155878467635403	0.6305818673883626	0.7360218379366915	0.8296398891966759	0.6461704422869471	0.7265009096422074	0.7461608799720302	0.7808599167822469	0.6449026345933563	0.7063989962358845	0.7373146714512392	0.7908587257617729	0.6578341013824884	0.7182389937106918	0.6735624190778428	0.721606648199446	0.5988505747126437	0.6545226130653267	0.6860105040321807	0.6994459833795014	0.625	0.6601307189542484
Bacteroides_eggerthii_1_2_48FAA	0.7144523439235726	0.7013996889580093	0.6452074391988555	0.6721311475409836	0.7114505955198362	0.7822706065318819	0.63510101010101	0.7010452961672473	0.7668513277242739	0.8242612752721618	0.6416464891041163	0.7215793056501022	0.7149812119046008	0.7779503105590062	0.6540469973890339	0.7106382978723403	0.7313555924770341	0.7670807453416149	0.6449086161879896	0.700709219858156	0.6878688793794615	0.734472049689441	0.6087516087516087	0.6657283603096411	0.7216608869526578	0.7515527950310559	0.6585034013605442	0.7019579405366208	0.7412169276392686	0.7748447204968945	0.6706989247311828	0.7190201729106629	0.7744945567651632	0.8322981366459627	0.6759142496847415	0.7459986082115518	0.7208108343073519	0.7748447204968945	0.6397435897435897	0.7008426966292135
Bacteroides_eggerthii_DSM_20697	0.7155347384855583	0.7360655737704918	0.6396011396011396	0.6844512195121951	0.7169318151228834	0.7491803278688525	0.6400560224089635	0.6903323262839879	0.7239441169345069	0.7655737704918033	0.6700143472022956	0.7146136189747514	0.7004979945624377	0.7274220032840722	0.6410998552821997	0.6815384615384615	0.6992624296750922	0.8327868852459016	0.6287128712871287	0.7165021156558533	0.7000699884249912	0.780327868852459	0.6485013623978202	0.7083333333333334	0.664583165091927	0.7327868852459016	0.5983935742971888	0.6588061901252763	0.7208727018223909	0.7389162561576355	0.6320224719101124	0.6813020439061317	0.7411424264448572	0.7983606557377049	0.6653005464480874	0.7257824143070044	0.685967320789254	0.7540983606557377	0.6044678055190539	0.6710430342815463
Bacteroides_faecis_MAJ27	0.7174711718276272	0.6794582392776524	0.6856492027334852	0.6825396825396826	0.7333999154135817	0.6591422121896162	0.674364896073903	0.6666666666666667	0.7131042705950095	0.6410835214446953	0.6666666666666666	0.6536248561565017	0.7398254258620427	0.7697516930022573	0.6482889733840305	0.7038183694530443	0.7214457143730668	0.7020316027088036	0.6631130063965884	0.6820175438596491	0.7013895612206942	0.6997742663656885	0.6378600823045267	0.6673842841765338	0.7187909237754078	0.6975169300225733	0.6630901287553648	0.6798679867986799	0.6810123873242667	0.6659142212189616	0.6330472103004292	0.6490649064906492	0.6905818628375177	0.654627539503386	0.6290672451193059	0.6415929203539824	0.7043398947255781	0.708803611738149	0.6596638655462185	0.6833514689880305
Bacteroides_finegoldii_DSM_17565	0.7017166490876928	0.7550432276657061	0.6157461809635723	0.6783171521035599	0.7675609796609888	0.7953890489913544	0.6563614744351962	0.7192182410423453	0.6917547691617737	0.7002881844380403	0.6159695817490495	0.655428186109238	0.6646513134400253	0.6930835734870316	0.5916359163591636	0.6383543463835435	0.7187793271267098	0.8097982708933718	0.636466591166478	0.7127457197209892	0.6720542069114437	0.6527377521613833	0.6048064085447263	0.6278586278586279	0.6890701691734007	0.659942363112392	0.6608946608946609	0.6604181687094449	0.7125526331088208	0.7651296829971181	0.6225087924970691	0.6864899806076277	0.6968768945842919	0.7146974063400576	0.6408268733850129	0.6757493188010899	0.6726532069861888	0.7276657060518732	0.5913348946135831	0.6524547803617571
Bacteroides_fluxus_YIT_12057	0.7164803981184431	0.760898282694848	0.6213592233009708	0.684085510688836	0.7478192950451867	0.8333333333333334	0.6832971800433839	0.7508939213349225	0.651761688089297	0.7261904761904762	0.5973884657236126	0.6555223880597014	0.7139012951430389	0.7486772486772487	0.645381984036488	0.6932026944274342	0.726789820581102	0.8177014531043593	0.635523613963039	0.7151935297515886	0.7130380994317586	0.797886393659181	0.6351209253417456	0.7072599531615925	0.6933698182046926	0.7817460317460317	0.6024464831804281	0.6804835924006909	0.7158041698992821	0.7275132275132276	0.6432748538011696	0.6828057107386716	0.7201481062115145	0.7833553500660502	0.6509330406147091	0.7110311750599521	0.7034800416570561	0.6974900924702774	0.6510480887792849	0.673469387755102
Bacteroides_fragilis_3_1_12	0.6824953619549126	0.6963064295485636	0.6214896214896215	0.6567741935483871	0.7301501040046474	0.7849315068493151	0.6647331786542924	0.7198492462311559	0.6881359743642599	0.7113543091655267	0.6403940886699507	0.6740116655865197	0.6855461649457489	0.6990424076607387	0.6316440049443758	0.6636363636363636	0.6898525195360081	0.719562243502052	0.6188235294117647	0.6654016445287793	0.7112531154545284	0.773972602739726	0.6384180790960452	0.6996904024767802	0.7075932762400914	0.7561643835616438	0.6216216216216216	0.6823238566131027	0.7037554110526021	0.615595075239398	0.6521739130434783	0.6333567909922591	0.7033881153608306	0.6821917808219178	0.6467532467532467	0.664	0.7325787530686055	0.7589041095890411	0.6533018867924528	0.7021546261089987
Bacteroides_fragilis_638R	0.6916051910178967	0.6797829036635007	0.6147239263803681	0.6456185567010309	0.6884542379995912	0.7937584803256446	0.6106471816283925	0.6902654867256638	0.6853124902194345	0.6580732700135685	0.6483957219251337	0.6531986531986532	0.6919945725915875	0.7218453188602443	0.631079478054567	0.6734177215189873	0.7425184426946309	0.7951153324287653	0.6525612472160356	0.7168195718654433	0.7373543040932011	0.8059701492537313	0.6614699331848553	0.726605504587156	0.7557647803906334	0.8208955223880597	0.6729699666295884	0.7396088019559902	0.6807181558594102	0.6879240162822252	0.6321695760598504	0.6588693957115009	0.6750919143029149	0.6933514246947082	0.6178960096735188	0.6534526854219949	0.7261036620278403	0.746268656716418	0.6547619047619048	0.6975269499048827
Bacteroides_fragilis_NCTC_9343	0.6592066545948393	0.7353723404255319	0.5851851851851851	0.6517383618149675	0.6668352478497058	0.7872340425531915	0.6141078838174274	0.68997668997669	0.6715177965142598	0.7127659574468085	0.6042841037204059	0.6540573520439291	0.712203627206881	0.7406914893617021	0.6300904977375565	0.6809290953545232	0.6788475413082843	0.7127659574468085	0.6056497175141243	0.6548564447159438	0.7011179408103214	0.7779255319148937	0.6372549019607843	0.7005988023952096	0.72708239022182	0.7473404255319149	0.6627358490566038	0.7025	0.7596648299569941	0.773936170212766	0.6751740139211136	0.7211895910780669	0.7058765278406519	0.776595744680851	0.6354733405875952	0.6989826451226809	0.6452863286555002	0.6356382978723404	0.5923172242874845	0.6132135984605516
Bacteroides_fragilis_YCH46	0.7071260914973567	0.7546916890080428	0.6332958380202475	0.68868501529052	0.7162860557511547	0.7202141900937081	0.6750313676286073	0.6968911917098445	0.7217538608410407	0.7456492637215528	0.6735187424425635	0.7077509529860228	0.7241495023884637	0.6863270777479893	0.6606451612903226	0.673241288625904	0.6644791857331022	0.7215528781793842	0.5975609756097561	0.6537295330503335	0.7491251870753792	0.7710843373493976	0.6666666666666666	0.7150837988826815	0.6715889473891994	0.7091152815013405	0.6115606936416185	0.6567349472377405	0.6884696964802911	0.675603217158177	0.6199261992619927	0.6465683130211675	0.6876747382739178	0.6219839142091153	0.6562942008486563	0.6386785960082588	0.7162268376454881	0.7479892761394102	0.6391752577319587	0.6893143915997529
Bacteroides_graminisolvens_DSM_19988	0.7072951004279191	0.6538461538461539	0.6509009009009009	0.652370203160271	0.7418408713990294	0.6877828054298643	0.6924829157175398	0.6901248581157775	0.7007329907250056	0.6945701357466063	0.655982905982906	0.6747252747252747	0.7464118261296862	0.7420814479638009	0.6586345381526104	0.6978723404255319	0.7508138653999714	0.7126696832579186	0.6923076923076923	0.7023411371237459	0.7129256157736328	0.6719457013574661	0.6629464285714286	0.6674157303370787	0.7555281423394278	0.6787330316742082	0.6993006993006993	0.6888633754305395	0.7463555209762289	0.7194570135746606	0.70509977827051	0.7122060470324748	0.7287217706435167	0.744343891402715	0.6646464646464646	0.7022411953041622	0.7096138490202903	0.7104072398190046	0.6638477801268499	0.6863387978142076
Bacteroides_intestinalis_341_DSM_17393	0.7435519872196842	0.8278688524590164	0.6299376299376299	0.7154663518299881	0.7407488279733644	0.7896174863387978	0.6472564389697648	0.7113846153846154	0.7341888381259518	0.7814207650273224	0.6544622425629291	0.7123287671232876	0.708042192958882	0.7691256830601093	0.6332958380202475	0.6946329426280075	0.7299299770073756	0.7704918032786885	0.669833729216152	0.7166454891994917	0.752581071396578	0.8387978142076503	0.655282817502668	0.7357699221090472	0.7032103825136611	0.7800546448087432	0.6295479603087101	0.6967663209273948	0.6633838723162829	0.7062841530054644	0.5963091118800461	0.6466541588492808	0.666741318044731	0.7199453551912568	0.5934684684684685	0.6506172839506172	0.7205351010779659	0.6816939890710383	0.6505867014341591	0.6657771847898599
Bacteroides_massiliensis_B846dnLKV334	0.7355010330578513	0.7068181818181818	0.6645299145299145	0.685022026431718	0.7418646694214877	0.725	0.6816239316239316	0.7026431718061675	0.736301652892562	0.7295454545454545	0.6591375770020534	0.692556634304207	0.7472623966942149	0.7227272727272728	0.6751592356687898	0.6981339187705818	0.7349535123966942	0.7090909090909091	0.6610169491525424	0.6842105263157895	0.7688739669421487	0.7181818181818181	0.7037861915367484	0.7109111361079866	0.7365030991735537	0.7340909090909091	0.6673553719008265	0.6991341991341992	0.7146229338842975	0.7022727272727273	0.6776315789473685	0.6897321428571429	0.7191890495867768	0.7	0.6581196581196581	0.6784140969162995	0.7058161157024793	0.6409090909090909	0.6497695852534562	0.6453089244851258
Bacteroides_nordii_CL02T12C05	0.7606426977531549	0.7478070175438597	0.6945010183299389	0.7201689545934529	0.7132338796552786	0.6951754385964912	0.6495901639344263	0.6716101694915255	0.7166051092643891	0.7324561403508771	0.6626984126984127	0.6958333333333333	0.7402806632810096	0.7390350877192983	0.6531007751937985	0.6934156378600824	0.7192453447214527	0.7127192982456141	0.6646216768916156	0.6878306878306878	0.7370104262850108	0.7368421052631579	0.6575342465753424	0.6949327817993795	0.7071550861803632	0.7083333333333334	0.6565040650406504	0.6814345991561183	0.739612188365651	0.7478070175438597	0.6595744680851063	0.7009249743062693	0.7322926285010771	0.743421052631579	0.678	0.709205020920502	0.7410934133579563	0.6951754385964912	0.6861471861471862	0.6906318082788672
Bacteroides_oleiciplenus_YIT_12058	0.7182065635580179	0.6885964912280702	0.6796536796536796	0.6840958605664488	0.7289502539242843	0.6929824561403509	0.6652631578947369	0.6788399570354458	0.7525777162203755	0.7149122807017544	0.690677966101695	0.7025862068965518	0.7504472530009234	0.7258771929824561	0.6939203354297694	0.7095391211146838	0.7344808017851647	0.7171052631578947	0.6869747899159664	0.7017167381974249	0.6898035934133577	0.6600877192982456	0.6856492027334852	0.6726256983240224	0.6855330486303478	0.6622807017543859	0.6550976138828634	0.658669574700109	0.7014946906740535	0.7214912280701754	0.6489151873767258	0.6832814122533748	0.717792974761465	0.7412280701754386	0.6294227188081937	0.6807653575025177	0.7236385233918129	0.6973684210526315	0.6838709677419355	0.6905537459283386
Bacteroides_ovatus_ATCC_8483	0.7277039062921713	0.8123324396782842	0.6460554371002132	0.7197149643705463	0.7422314986415244	0.7882037533512064	0.6526082130965594	0.7140255009107467	0.703384493585476	0.6214765100671141	0.6739446870451238	0.6466480446927375	0.7398897025748061	0.8096514745308311	0.6674033149171271	0.7316777710478498	0.7064361156593555	0.7412868632707775	0.632	0.6822948797038866	0.71591485686525	0.7774798927613941	0.6324972737186477	0.6975345760673481	0.7353833420299765	0.7516778523489933	0.6519208381839348	0.6982543640897756	0.7104881515734927	0.7355704697986577	0.6364692218350755	0.6824408468244084	0.6649117440667902	0.774496644295302	0.5857868020304569	0.6670520231213872	0.6303866707450924	0.7181208053691275	0.5572916666666666	0.627565982404692
Bacteroides_ovatus_SD_CC_2a	0.7026190827197182	0.7005571030640668	0.6303258145363408	0.6635883905013192	0.6516185473421218	0.6239554317548747	0.6013422818791946	0.6124401913875598	0.6954904136373865	0.7075208913649025	0.6414141414141414	0.6728476821192053	0.7190761244869298	0.8189415041782729	0.6356756756756756	0.7157638466220329	0.7095809312466539	0.7353760445682451	0.64	0.6843810758263122	0.7059477347320396	0.7103064066852368	0.6375	0.6719367588932805	0.7563372413311505	0.8036211699164345	0.6655132641291811	0.7280757097791798	0.7167503355808847	0.7186629526462396	0.6548223350253807	0.6852589641434262	0.7218073261380653	0.7089136490250696	0.6601815823605707	0.6836803223640027	0.7073482514878066	0.7423398328690808	0.6383233532934132	0.686413393432067
Bacteroides_ovatus_SD_CMC_3f	0.7000735898307434	0.7506426735218509	0.6361655773420479	0.6886792452830189	0.696044299098112	0.8241335044929397	0.6239067055393586	0.7101769911504424	0.7421963429484112	0.8431876606683805	0.6475814412635735	0.7325516471245115	0.6862103217162601	0.79204107830552	0.6226034308779012	0.6971751412429379	0.7178192990156123	0.8110539845758354	0.638663967611336	0.7146092865232162	0.743573264781491	0.7971758664955071	0.6613418530351438	0.7229336437718277	0.6449983665037571	0.8010269576379975	0.5875706214689266	0.6778924497555677	0.7164151522451498	0.7532133676092545	0.6411378555798687	0.6926713947990544	0.7095445680474934	0.6957637997432606	0.6414201183431952	0.6674876847290641	0.7133082093911184	0.7625160462130937	0.6407766990291263	0.6963657678780774
Bacteroides_pectinophilus_ATCC_43243	0.7091672510834186	0.7005988023952096	0.6743515850144092	0.6872246696035242	0.7310693927460394	0.6846846846846847	0.6888217522658611	0.6867469879518071	0.7349894804984625	0.7147147147147147	0.6839080459770115	0.6989720998531572	0.7245059430688172	0.7027027027027027	0.6610169491525424	0.6812227074235808	0.6999694305083527	0.6407185628742516	0.6604938271604939	0.6504559270516718	0.7032151912391433	0.6437125748502994	0.6656346749226006	0.6544901065449011	0.7071083059107012	0.6826347305389222	0.6627906976744186	0.6725663716814159	0.7193720666774558	0.7155688622754491	0.6638888888888889	0.6887608069164265	0.7109834385283487	0.6846846846846847	0.6458923512747875	0.6647230320699707	0.7227167287047528	0.7267267267267268	0.6612021857923497	0.6924177396280401
Bacteroides_plebeius_M12_DSM_17135	0.7211380902726054	0.7693430656934307	0.6466257668711657	0.7026666666666668	0.6449639292630504	0.6145985401459854	0.6173020527859238	0.6159473299195318	0.637924283373412	0.5532846715328467	0.6073717948717948	0.5790679908326967	0.7575216530825052	0.7784256559766763	0.6675	0.718707940780619	0.726413568555681	0.7664233576642335	0.6418092909535452	0.6986027944111777	0.717665084803473	0.656934306569343	0.6540697674418605	0.6554989075018209	0.729437551871635	0.7478134110787172	0.6705882352941176	0.7070985527222605	0.728443744546828	0.6759124087591241	0.6798825256975036	0.677891654465593	0.7071524334447021	0.7274052478134111	0.6198757763975156	0.6693494299128101	0.6896363133365964	0.6715328467153284	0.609271523178808	0.6388888888888888
Bacteroides_pyogenes_DSM20611	0.7251869608622618	0.684596577017115	0.691358024691358	0.687960687960688	0.6930972435602369	0.6723716381418093	0.6440281030444965	0.6578947368421054	0.703104357338849	0.706601466992665	0.655328798185941	0.6799999999999999	0.6983518749887914	0.6821515892420538	0.6458333333333334	0.6634958382877527	0.7121131509256879	0.7579462102689487	0.6444906444906445	0.6966292134831462	0.7248521948099306	0.726161369193154	0.6674157303370787	0.6955503512880562	0.7121669526126697	0.7188264058679706	0.6547884187082406	0.6853146853146853	0.7048260113222661	0.7017114914425427	0.6597701149425287	0.6800947867298578	0.7416084313221466	0.7677261613691931	0.6555323590814196	0.7072072072072072	0.7331735223964468	0.7139364303178484	0.6621315192743764	0.6870588235294117
Bacteroides_salyersiae_WAL_10018	0.7072583965357315	0.643652561247216	0.6538461538461539	0.648709315375982	0.7618613002911692	0.7015590200445434	0.6923076923076923	0.6969026548672566	0.7314646256714996	0.7171492204899778	0.6694386694386695	0.6924731182795699	0.7072484759500199	0.6659242761692651	0.661504424778761	0.6637069922308546	0.720299006453341	0.6993318485523385	0.6541666666666667	0.6759956942949408	0.7545250271576034	0.7282850779510023	0.6784232365145229	0.7024704618689581	0.7002147806806513	0.7260579064587973	0.6317829457364341	0.6756476683937823	0.7700160217459239	0.7371937639198218	0.6867219917012448	0.711063372717508	0.7148377240192261	0.7149220489977728	0.6484848484848484	0.6800847457627118	0.7445101958819649	0.7416481069042317	0.6740890688259109	0.7062566277836692
Bacteroides_sp_1_1_14	0.7086506888730917	0.8212209302325582	0.6391402714932126	0.7188295165394402	0.6738558274939914	0.6783114992721979	0.5913705583756346	0.631864406779661	0.7268668968552181	0.6700581395348837	0.6623563218390804	0.6661849710982659	0.6786754002911208	0.7354651162790697	0.6081730769230769	0.6657894736842105	0.6933139534883721	0.6899563318777293	0.6353887399463807	0.6615491974877878	0.7147883450120173	0.777292576419214	0.6402877697841727	0.7021696252465484	0.7018656274330591	0.8546511627906976	0.6086956521739131	0.7110036275695285	0.6941538878169324	0.7336244541484717	0.6146341463414634	0.6688785666887856	0.6910797704884736	0.6206395348837209	0.6344725111441307	0.6274797942689199	0.7304212789005111	0.8197674418604651	0.6401816118047673	0.7189292543021032
Bacteroides_sp_1_1_30	0.7626064812211999	0.7922077922077922	0.6711491442542787	0.7266710787557908	0.7115662916528717	0.733044733044733	0.631055900621118	0.678237650200267	0.6719118623880529	0.8023088023088023	0.6043478260869565	0.689398636081835	0.7157995123363089	0.7445887445887446	0.6370370370370371	0.6866267465069861	0.6855943479320102	0.7316017316017316	0.6450381679389313	0.6855983772819473	0.7119744132731146	0.7936507936507936	0.6432748538011696	0.710594315245478	0.6933278361849791	0.6464646464646465	0.6473988439306358	0.6469314079422384	0.7097151685896275	0.7417027417027418	0.6441102756892231	0.6894701542588867	0.7388167388167388	0.7546897546897547	0.651307596513076	0.6991978609625669	0.715275825665436	0.7272727272727273	0.6737967914438503	0.6995142262317835
Bacteroides_sp_1_1_6	0.7252216312056738	0.7163120567375887	0.6592689295039165	0.6866077498300477	0.6797046260477112	0.7315340909090909	0.6234866828087167	0.6732026143790849	0.6665941328175371	0.6510638297872341	0.6063408190224571	0.627906976744186	0.7228219696969697	0.7588652482269503	0.6572481572481572	0.7044107965766951	0.7164772727272727	0.7716312056737589	0.6430260047281324	0.7014829142488717	0.680816811734365	0.8025568181818182	0.6174863387978142	0.6979617047560223	0.7224492263056093	0.8380681818181818	0.6203995793901157	0.7129909365558913	0.6548718568665377	0.573049645390071	0.5967503692762186	0.5846599131693199	0.6722396840747905	0.6382978723404256	0.6302521008403361	0.6342494714587739	0.6412677304964539	0.6070921985815603	0.5977653631284916	0.6023926812104152
Bacteroides_sp_20_3	0.6748223857342011	0.6584699453551912	0.6284224250325945	0.6430953969312875	0.6650303043857493	0.6762295081967213	0.5892857142857143	0.6297709923664122	0.7365494002489955	0.8360655737704918	0.6673936750272628	0.7422680412371133	0.6522823339968242	0.6775956284153005	0.6093366093366094	0.6416558861578266	0.650709338820179	0.6480218281036835	0.6012658227848101	0.6237688772160209	0.7504733895436821	0.837431693989071	0.6486772486772486	0.7310673822301729	0.6701928596455916	0.7281420765027322	0.604994324631101	0.6608803471791692	0.716585034926457	0.7653478854024557	0.62751677852349	0.6896127842655194	0.7454170673704142	0.8076398362892224	0.6577777777777778	0.7250459277403551	0.739584498169809	0.8019125683060109	0.6544035674470458	0.7206875383670964
Bacteroides_sp_2_1_22	0.6873380279080873	0.6441893830703013	0.6386913229018493	0.6414285714285715	0.7173498226669329	0.8005738880918221	0.6262626262626263	0.7027707808564232	0.7042788420963795	0.8048780487804879	0.6226415094339622	0.7021276595744681	0.6840898377757514	0.6040172166427547	0.6274217585692996	0.6154970760233919	0.7187474912980204	0.6944045911047346	0.654054054054054	0.673625608907446	0.7505748143817839	0.806312769010043	0.667458432304038	0.7303443794671864	0.7274752011593033	0.8106169296987088	0.6420454545454546	0.7165504121750159	0.6977474686553768	0.7919655667144907	0.6287015945330297	0.700952380952381	0.7274525585157953	0.7733142037302726	0.6629766297662977	0.713907284768212	0.7302211362901881	0.7704447632711621	0.6462093862815884	0.7028795811518325
Bacteroides_sp_2_1_33B	0.7247604274889023	0.8126684636118598	0.6374207188160677	0.7144549763033176	0.7236960643994158	0.8032345013477089	0.6394849785407726	0.7120669056152927	0.6810688675612644	0.7493261455525606	0.5952890792291221	0.6634844868735084	0.726157177003945	0.6886792452830188	0.6840696117804551	0.6863666890530556	0.6632689387609797	0.6253369272237197	0.6153846153846154	0.6203208556149733	0.7237196765498652	0.7964959568733153	0.6348012889366272	0.7065152420800956	0.6886774289637535	0.7601078167115903	0.6012793176972282	0.6714285714285715	0.6836353266831832	0.7250673854447439	0.6241299303944315	0.6708229426433915	0.6723668819610435	0.7735849056603774	0.5815602836879432	0.6639676113360323	0.7305272411563415	0.761455525606469	0.6427758816837316	0.6971005552128317
Bacteroides_sp_2_1_7	0.7283146666666667	0.7413333333333333	0.6595492289442467	0.6980539861895794	0.7369048888888889	0.7386666666666667	0.6650660264105642	0.6999368288060644	0.6788515555555557	0.7186666666666667	0.6042600896860987	0.656516443361754	0.7147128888888888	0.7866666666666666	0.6497797356828194	0.7117008443908324	0.6805386666666667	0.704	0.6248520710059171	0.6620689655172413	0.7087057777777779	0.7906666666666666	0.6183524504692388	0.6939730836746636	0.6619626666666667	0.6973333333333334	0.5983981693363845	0.644088669950739	0.7470471111111111	0.7893333333333333	0.6614525139664804	0.7197568389057751	0.7104355555555555	0.7773333333333333	0.6104712041884817	0.6838709677419353	0.6921546666666666	0.8146666666666667	0.611	0.6982857142857143
Bacteroides_sp_2_2_4	0.7047835859408952	0.7604166666666666	0.6252676659528907	0.6862514688601645	0.7296352129508908	0.7522816166883963	0.661697247706422	0.7040878584502746	0.7015224358974358	0.7578125	0.6353711790393013	0.6912114014251781	0.705408314319861	0.7366362451108214	0.6449771689497716	0.6877662811929397	0.6855850717079531	0.6549479166666666	0.6383248730964467	0.6465295629820051	0.7251432800956106	0.8528645833333334	0.6440511307767945	0.7338935574229691	0.7284816723707084	0.7966101694915254	0.6648531011969532	0.7247924080664294	0.7115809023250761	0.8161668839634941	0.6413934426229508	0.7183017785427424	0.7245151564537158	0.7408854166666666	0.6458569807037458	0.6901152213462703	0.7199128775532377	0.7379400260756193	0.6468571428571429	0.6894031668696711
Bacteroides_sp_3_1_19	0.6572367902984486	0.6056149732620321	0.5992063492063492	0.6023936170212766	0.7131968157836336	0.7232620320855615	0.641755634638197	0.6800754242614708	0.729037361567482	0.8181818181818182	0.6510638297872341	0.7251184834123223	0.7243000522589468	0.8008021390374331	0.6252609603340292	0.7022274325908558	0.7201551303252225	0.8342245989304813	0.6208955223880597	0.7119224187107815	0.7236584484103974	0.7965194109772423	0.6289640591966174	0.702894270525694	0.6642470058487068	0.7379679144385026	0.5884861407249466	0.6548042704626333	0.6913572292736005	0.8008021390374331	0.5972083748753739	0.6841804683038264	0.7221327377245166	0.7202141900937081	0.6529126213592233	0.6849140674729471	0.677791379421429	0.7205882352941176	0.608352144469526	0.6597307221542228
Bacteroides_sp_3_1_23	0.7216132281642228	0.76221928665786	0.6549375709421112	0.7045177045177045	0.7279533500869632	0.7678100263852242	0.6720554272517321	0.7167487684729064	0.7430037329689826	0.8073878627968337	0.6462513199577613	0.7178885630498534	0.7366566400490758	0.8258575197889182	0.6400817995910021	0.7211981566820276	0.6903003802678955	0.7212681638044914	0.6341463414634146	0.6749072929542645	0.701620408291304	0.7598944591029023	0.6385809312638581	0.6939759036144578	0.7567819088681541	0.821664464993395	0.6659528907922913	0.7356593731519812	0.723498882897704	0.8256274768824307	0.6430041152263375	0.7229612492770389	0.6769927466774484	0.558047493403694	0.6487730061349694	0.6	0.656110253291182	0.7001321003963011	0.5895439377085651	0.6400966183574879
Bacteroides_sp_3_1_33FAA	0.7380981763334704	0.819327731092437	0.6317494600431965	0.7134146341463414	0.7427513662807781	0.7762237762237763	0.6843403205918619	0.727391874180865	0.7711249534778947	0.855944055944056	0.6688524590163935	0.750920245398773	0.7423987776928953	0.8125874125874126	0.6484375	0.7212911235257603	0.7091692621104386	0.6601398601398601	0.6619915848527349	0.6610644257703082	0.702295743472214	0.6559440559440559	0.649584487534626	0.6527487821851079	0.6981743746449628	0.7759103641456583	0.6054644808743169	0.6801718845917741	0.6706381853440677	0.6456582633053222	0.6349862258953168	0.6402777777777778	0.7376838847427083	0.7927170868347339	0.6581395348837209	0.7191867852604829	0.7097647450588628	0.8109243697478992	0.6327868852459017	0.710865561694291
Bacteroides_sp_3_1_40A	0.7225027265808284	0.7773109243697479	0.6371986222732492	0.7003154574132493	0.741751602601825	0.8473389355742297	0.6533477321814255	0.7378048780487805	0.7365495217694921	0.7507002801120448	0.6836734693877551	0.7156208277703605	0.7145858343337335	0.7394957983193278	0.6353790613718412	0.683495145631068	0.6767559965162536	0.7142857142857143	0.6078665077473182	0.6567933032839666	0.731820179052013	0.7941176470588235	0.6414027149321267	0.7096370463078849	0.7147466829869202	0.773109243697479	0.631578947368421	0.6952141057934509	0.7453216580749947	0.773109243697479	0.6658624849215923	0.7154893065456902	0.7236365134289009	0.7745098039215687	0.6483001172332943	0.7058072750478621	0.6533672292446391	0.7464985994397759	0.5975336322869955	0.663760896637609
Bacteroides_sp_3_2_5	0.6908987975003156	0.7640449438202247	0.6153846153846154	0.681704260651629	0.6660952689054412	0.7191011235955056	0.6030624263839811	0.6559897501601538	0.6534844085342759	0.7120786516853933	0.5787671232876712	0.6385390428211588	0.7295480368640324	0.8019662921348315	0.6444695259593679	0.7146433041301626	0.7114178291882338	0.7780898876404494	0.6579572446555819	0.7129987129987129	0.7021406703699028	0.8314606741573034	0.6084275436793423	0.7026706231454006	0.7081531687918192	0.8286516853932584	0.6217070600632244	0.7104154124021673	0.704282918823381	0.7303370786516854	0.633373934226553	0.6784083496412263	0.7374996054791061	0.824438202247191	0.6345945945945946	0.7171655467318264	0.6986737306215333	0.776685393258427	0.6378316032295271	0.7004433185560481
Bacteroides_sp_4_1_36	0.6853815465834783	0.7579113924050633	0.6245110821382008	0.6847748391708363	0.733627292179095	0.8370253164556962	0.6320191158900836	0.720217835262083	0.6972898794168816	0.7025316455696202	0.6361031518624641	0.6676691729323309	0.7324874517567541	0.8022151898734177	0.640960809102402	0.7125790583274771	0.6842617033615294	0.7009493670886076	0.6178521617852162	0.6567828020756116	0.7055887175795388	0.7946287519747235	0.6490322580645161	0.7144886363636362	0.7211515387845702	0.8306962025316456	0.6198347107438017	0.7099391480730224	0.7165671805947167	0.7693522906793049	0.6476063829787234	0.7032490974729243	0.6976698262243286	0.7567140600315956	0.611749680715198	0.6765536723163843	0.7518947347371369	0.8293838862559242	0.6645569620253164	0.7378777231201686
Bacteroides_sp_4_3_47FAA	0.7260071662371897	0.8105117565698479	0.6503884572697003	0.7216748768472907	0.7546300281790372	0.7897648686030428	0.6578341013824884	0.7177875549968573	0.7261793395813125	0.8091286307053942	0.6617647058823529	0.7280647168637211	0.7246412577071484	0.7385892116182573	0.6691729323308271	0.7021696252465484	0.7409326821354851	0.8354080221300139	0.6452991452991453	0.7281494876431585	0.6927853629701048	0.6970954356846473	0.6379746835443038	0.6662260409781889	0.7356316561736578	0.7551867219917012	0.6492271105826397	0.6982097186700766	0.6147353600048974	0.686030428769018	0.5760743321718932	0.6262626262626264	0.6830346125812803	0.7136929460580913	0.6224366706875754	0.6649484536082474	0.7653086015889686	0.739972337482711	0.6894329896907216	0.713809206137425
Bacteroides_sp_9_1_42FAA	0.7522470064797395	0.8237704918032787	0.6463022508038585	0.7243243243243243	0.6940282630117351	0.7185792349726776	0.6261904761904762	0.6692111959287532	0.7478052494849056	0.8237704918032787	0.6561479869423286	0.730466384009691	0.659162336886739	0.6816939890710383	0.6048484848484849	0.640976236351959	0.7254378303323479	0.773224043715847	0.6381059751972943	0.6991970352069178	0.698860073456956	0.587431693989071	0.6656346749226006	0.6240928882438317	0.7647081877631463	0.837431693989071	0.6556149732620321	0.7354529094181164	0.7092720744124937	0.7841530054644809	0.6552511415525114	0.7139303482587065	0.7408309444892354	0.8169398907103825	0.6542669584245077	0.7266099635479951	0.7504255128549673	0.8032786885245902	0.6349892008639308	0.7092882991556092
Bacteroides_sp_D1	0.7220095949484693	0.8137535816618912	0.64472190692395	0.7194426852438254	0.7562375336809323	0.8005738880918221	0.6611374407582938	0.7242050616482805	0.7217362170250727	0.8235294117647058	0.6245919477693145	0.7103960396039605	0.7635486509929991	0.7991391678622669	0.6735187424425635	0.7309711286089239	0.7017590738860364	0.7163323782234957	0.6501950585175552	0.6816632583503749	0.723205880297468	0.7747489239598279	0.6390532544378699	0.7003891050583658	0.7138493667087353	0.7306590257879656	0.6555269922879178	0.6910569105691057	0.7725454567877889	0.8421807747489239	0.6647791619479049	0.7430379746835444	0.7377504080114119	0.8237822349570201	0.6586483390607102	0.7320178230426482	0.7299437211462964	0.8579626972740315	0.6585903083700441	0.7451713395638629
Bacteroides_sp_D2	0.7109075282259639	0.8	0.6217391304347826	0.6996941896024464	0.7572313161698636	0.7706293706293706	0.6711327649208283	0.7174479166666669	0.7395554166503886	0.7636363636363637	0.65625	0.7058823529411765	0.6285795210376215	0.6265734265734266	0.5825747724317295	0.6037735849056604	0.7378774856428487	0.7888111888111888	0.6453089244851259	0.709880427942102	0.714193069500332	0.7625698324022346	0.6204545454545455	0.6842105263157895	0.7102668281439231	0.8237762237762237	0.638136511375948	0.7191697191697191	0.7288998710786421	0.7681564245810056	0.6395348837209303	0.6979695431472082	0.7458823299605422	0.8142458100558659	0.6521252796420581	0.724223602484472	0.732099464781029	0.772027972027972	0.6587112171837709	0.7108821635544108
Bacteroides_sp_D20	0.7320357833655706	0.7713068181818182	0.6495215311004785	0.7051948051948053	0.67365610896196	0.6680851063829787	0.6085271317829457	0.6369168356997971	0.7395107994842038	0.8056737588652483	0.6374859708193041	0.7117794486215538	0.7134167472598324	0.78125	0.6447831184056272	0.7064868336544637	0.6964015151515152	0.7446808510638298	0.6169212690951822	0.6748071979434447	0.7275840183752418	0.7400568181818182	0.6528822055137845	0.6937416777629827	0.7097074468085107	0.6808510638297872	0.6495263870094723	0.6648199445983379	0.7010336073500968	0.7531914893617021	0.6298932384341637	0.686046511627907	0.7212886847195359	0.7485795454545454	0.6426829268292683	0.6916010498687665	0.6953094777562864	0.7784090909090909	0.6298850574712643	0.6963151207115629
Bacteroides_sp_D22	0.690007419522773	0.6389684813753582	0.6255259467040674	0.6321757618710134	0.7098894860033368	0.833810888252149	0.6305525460455038	0.7180752621838372	0.7243257867358609	0.7679083094555874	0.6434573829531812	0.7001959503592423	0.6733503859381597	0.6805157593123209	0.6027918781725888	0.639300134589502	0.7665166365376654	0.8082975679542204	0.6782713085234093	0.737597911227154	0.6879352820853368	0.7779369627507163	0.6456599286563615	0.7056530214424951	0.6983810273374571	0.7310443490701002	0.614921780986763	0.6679738562091503	0.7096076671134777	0.7593123209169055	0.6551297898640297	0.7033842070338421	0.703846264208796	0.8354792560801144	0.6382513661202186	0.7236679058240397	0.7207328520891491	0.7896995708154506	0.6494117647058824	0.7127178825048418
Bacteroides_stercoris_ATCC_43183	0.7160708755177064	0.8169209431345353	0.6167539267015707	0.7028639618138424	0.6887259758272242	0.7905686546463245	0.6175514626218852	0.6934306569343066	0.7005161193518787	0.7642163661581137	0.6347926267281107	0.6935179358086847	0.7492406331936112	0.8085991678224688	0.6427783902976847	0.7162162162162162	0.7425135762665892	0.8183079056865464	0.6504961411245865	0.7248157248157248	0.6606750910374518	0.6102635228848821	0.6136680613668062	0.6119610570236439	0.7205280076023246	0.6726768377253814	0.6998556998556998	0.685997171145686	0.6427580741034278	0.6588072122052705	0.5813953488372093	0.6176853055916776	0.715711150140139	0.753120665742025	0.6573849878934624	0.7020038784744668	0.6828491788835434	0.680998613037448	0.6351875808538163	0.6572958500669344
Bacteroides_thetaiotaomicron_VPI_5482	0.6773050437244168	0.7313237221494102	0.634090909090909	0.6792452830188679	0.7195298959580465	0.744429882044561	0.6360582306830908	0.6859903381642511	0.7206721759489082	0.7680209698558322	0.6576879910213244	0.7085852478839177	0.6823602768268321	0.601572739187418	0.6455696202531646	0.6227951153324287	0.7160944674141014	0.7903014416775884	0.640807651434644	0.7077464788732395	0.7027495452351465	0.7680209698558322	0.643956043956044	0.7005379557680813	0.7277457233208914	0.7850589777195282	0.656078860898138	0.7147971360381862	0.7473980923065295	0.7378768020969856	0.6891064871481029	0.7126582278481013	0.7110083154547906	0.7116644823066841	0.6581818181818182	0.6838790931989924	0.6976736995614675	0.7064220183486238	0.6209677419354839	0.6609442060085836
Bacteroides_timonensis_AP1	0.7269916668372883	0.7239819004524887	0.6652806652806653	0.6933911159263272	0.72450912143486	0.7330316742081447	0.6694214876033058	0.6997840172786177	0.7331852337175734	0.7307692307692307	0.6771488469601677	0.7029379760609358	0.7429260252656579	0.748868778280543	0.662	0.7027600849256901	0.7592852316701133	0.6945701357466063	0.7090069284064665	0.7017142857142856	0.7181210458426321	0.7149321266968326	0.6694915254237288	0.6914660831509847	0.7315216723654306	0.7058823529411765	0.6782608695652174	0.6917960088691797	0.688965213652464	0.7375565610859729	0.6293436293436293	0.6791666666666667	0.7493806433119714	0.7013574660633484	0.6966292134831461	0.6989853438556932	0.6982709199238345	0.669683257918552	0.6534216335540839	0.6614525139664803
Bacteroides_uniformis_ATCC_8492	0.7242518580946085	0.7223719676549866	0.6544566544566545	0.686739269698911	0.6176103050689838	0.6698113207547169	0.5584269662921348	0.6090686274509803	0.7327921912802144	0.7884097035040432	0.6492785793562708	0.7121119902617163	0.7453066310183739	0.7964959568733153	0.6566666666666666	0.7198538367844093	0.716781336956285	0.8126684636118598	0.628125	0.7085781433607521	0.6954668303775764	0.7425876010781671	0.5989130434782609	0.6630565583634176	0.697875269723411	0.7681940700808625	0.6222707423580786	0.6875753920386006	0.7684401813413154	0.8234501347708895	0.6849775784753364	0.747858017135863	0.7452666719945364	0.8221024258760108	0.6580366774541532	0.7309766327142001	0.7512587092508773	0.7964959568733153	0.6738882554161916	0.7300802964793082
Bacteroides_ureolyticus_DSM_20703	0.7397719530997884	0.6676646706586826	0.696875	0.6819571865443426	0.7033956040015777	0.6137724550898204	0.6788079470198676	0.6446540880503145	0.6878876976585749	0.6137724550898204	0.6446540880503144	0.6288343558282209	0.7120145935673563	0.6347305389221557	0.660436137071651	0.6473282442748092	0.7553605364122056	0.688622754491018	0.688622754491018	0.688622754491018	0.7165190576929973	0.7095808383233533	0.6752136752136753	0.691970802919708	0.6910340994657391	0.6826347305389222	0.6386554621848739	0.6599131693198264	0.7307719889562193	0.7574850299401198	0.6503856041131105	0.6998616874135547	0.7093119150919718	0.6826347305389222	0.6647230320699709	0.6735598227474151	0.7245329699881674	0.7035928143712575	0.6695156695156695	0.6861313868613138
Bacteroides_vulgatus_ATCC_8482	0.6619529085872576	0.7052631578947368	0.6160919540229886	0.6576687116564417	0.6414144736842105	0.7144736842105263	0.5876623376623377	0.6448931116389549	0.671693213296399	0.6960526315789474	0.6223529411764706	0.657142857142857	0.7225259695290859	0.7723684210526316	0.6500553709856035	0.7059530968129885	0.695328947368421	0.6947368421052632	0.6369119420989143	0.6645689112649465	0.7401748614958449	0.7421052631578947	0.6650943396226415	0.7014925373134329	0.7370325484764542	0.7986842105263158	0.6505894962486602	0.7170702894270525	0.7409608725761773	0.8355263157894737	0.6312127236580517	0.7191392978482447	0.6554120498614959	0.65	0.5944645006016848	0.6209930861093652	0.7117018698060942	0.7763157894736842	0.6526548672566371	0.7091346153846153
Bacteroides_xylanisolvens_SD_CC_1b	0.6740265306122448	0.7057142857142857	0.5894988066825776	0.6423927178153446	0.700195918367347	0.7871428571428571	0.6406976744186047	0.7064102564102565	0.7220142857142857	0.74	0.6590330788804071	0.6971736204576043	0.7008571428571428	0.7357142857142858	0.6326781326781327	0.6803170409511228	0.7319102040816327	0.7971428571428572	0.6473317865429234	0.7144686299615876	0.6634734693877551	0.6014285714285714	0.621861152141802	0.6114742193173565	0.7453714285714286	0.7942857142857143	0.6650717703349283	0.7239583333333333	0.6960673469387755	0.6828571428571428	0.6281208935611038	0.6543463381245721	0.6955673469387755	0.6428571428571429	0.6437768240343348	0.6433166547533953	0.711295918367347	0.7857142857142857	0.6440281030444965	0.7078507078507079
Bacteroides_xylanisolvens_XB1A	0.742159154552317	0.7649572649572649	0.6485507246376812	0.7019607843137254	0.7452354282838614	0.8076923076923077	0.661610268378063	0.7273893521488133	0.7322809879789937	0.7891737891737892	0.6302616609783845	0.7008222643896269	0.6377302132287888	0.5227920227920227	0.590032154340836	0.5543806646525679	0.6745156289315832	0.6923076923076923	0.6246786632390745	0.6567567567567567	0.7221978717705213	0.7678062678062678	0.6386255924170616	0.6972833117723157	0.7601764596066591	0.8290598290598291	0.6666666666666666	0.739047619047619	0.7337704239413642	0.7250712250712251	0.6671035386631717	0.6948805460750854	0.6733752161102589	0.7279202279202279	0.6025943396226415	0.6593548387096774	0.6691686755789321	0.6752136752136753	0.6236842105263158	0.6484268125854994
Barnesiella_intestinihominis_YIT_11860	0.692041214571296	0.7147016011644832	0.6286811779769527	0.6689373297002725	0.6710610230756681	0.7059679767103348	0.6017369727047146	0.6496985934360349	0.7313128616498117	0.8209606986899564	0.6527777777777778	0.7272727272727273	0.7032029646014886	0.6928675400291121	0.6601941747572816	0.6761363636363636	0.7459324659034811	0.8457059679767104	0.659477866061294	0.7410714285714286	0.679699302284684	0.7219796215429404	0.6153846153846154	0.6644340254521099	0.7055982490375428	0.7074235807860262	0.6488651535380507	0.6768802228412257	0.7078473374310601	0.7190684133915575	0.6508563899868248	0.6832641770401107	0.724289095258375	0.8136826783114993	0.6454965357967667	0.7198969735994849	0.6898228485345436	0.7860262008733624	0.6171428571428571	0.6914212548015365
Bartonella_quintana_Toulouse	0.7046679710897257	0.6708860759493671	0.6666666666666666	0.6687697160883281	0.7104380465599169	0.6550632911392406	0.6699029126213593	0.6624	0.696711655951763	0.6656151419558359	0.6317365269461078	0.6482334869431644	0.6829054027073435	0.6708860759493671	0.6443768996960486	0.6573643410852713	0.7274687537435611	0.6593059936908517	0.6966666666666667	0.6774716369529984	0.6954737850896457	0.7097791798107256	0.6338028169014085	0.6696428571428572	0.748522541229086	0.6971608832807571	0.6863354037267081	0.6917057902973396	0.6827756259234117	0.6582278481012658	0.6582278481012658	0.6582278481012658	0.6988479814718684	0.6403785488958991	0.6590909090909091	0.6496	0.7216188156371042	0.6772151898734177	0.6666666666666666	0.6718995290423861
Bifidobacterium_adolescentis_ATCC_15703	0.7284356627023545	0.6709844559585493	0.683377308707124	0.6771241830065359	0.6935219737442616	0.6528497409326425	0.6363636363636364	0.6445012787723785	0.7184152594700528	0.7202072538860104	0.6698795180722892	0.6941323345817727	0.7068109210985529	0.6813471502590673	0.652605459057072	0.6666666666666667	0.703918225992644	0.6787564766839378	0.6469135802469136	0.6624525916561316	0.7318719965636661	0.7124352331606217	0.6723716381418093	0.6918238993710693	0.7049585223764396	0.6502590673575129	0.6570680628272252	0.6536458333333334	0.7313149346291176	0.7383419689119171	0.6536697247706422	0.6934306569343066	0.7164084941877634	0.7124352331606217	0.6485849056603774	0.6790123456790125	0.7063075518805875	0.6709844559585493	0.6491228070175439	0.6598726114649682
Bifidobacterium_angulatum_DSM_20098	0.7631477357089829	0.7755555555555556	0.6724470134874759	0.720330237358101	0.7167780252412769	0.6555555555555556	0.6704545454545454	0.6629213483146068	0.7211729769858946	0.7037861915367484	0.673773987206823	0.6884531590413944	0.7271022024251423	0.6681514476614699	0.6535947712418301	0.6607929515418502	0.7362583518930959	0.7688888888888888	0.6455223880597015	0.7018255578093306	0.7089136352388024	0.7266666666666667	0.6374269005847953	0.6791277258566978	0.7275080425637219	0.7416481069042317	0.6633466135458167	0.7003154574132492	0.6861123484286068	0.74	0.6259398496240601	0.6782077393075356	0.6985498638950755	0.6355555555555555	0.6529680365296804	0.6441441441441441	0.7242712199950507	0.7	0.660377358490566	0.6796116504854369
Bifidobacterium_animalis_lactis_AD011	0.7540092898178705	0.7506172839506173	0.6710816777041942	0.7086247086247086	0.6959234812370128	0.6962962962962963	0.6666666666666666	0.6811594202898551	0.7573768487959907	0.7673267326732673	0.649895178197065	0.7037457434733257	0.7336939249480503	0.7797029702970297	0.6454918032786885	0.7062780269058295	0.689322821171006	0.7648514851485149	0.5942307692307692	0.6688311688311688	0.7342317565089842	0.7481481481481481	0.6644736842105263	0.7038327526132403	0.6859552621928859	0.7574257425742574	0.6257668711656442	0.6853303471444568	0.7392250336144726	0.7698019801980198	0.6547368421052632	0.7076222980659841	0.7586480870309253	0.7185185185185186	0.7012048192771084	0.7097560975609757	0.7213604693802714	0.7277227722772277	0.6363636363636364	0.6789838337182448
Bifidobacterium_animalis_lactis_BB_12	0.7128429707748681	0.6706586826347305	0.6473988439306358	0.6588235294117646	0.7376441147555637	0.6826347305389222	0.6888217522658611	0.6857142857142858	0.6807936366073822	0.6746268656716418	0.6475644699140402	0.6608187134502924	0.7489856108678166	0.6407185628742516	0.6993464052287581	0.6687500000000001	0.7174367682545358	0.6856287425149701	0.6524216524216524	0.6686131386861314	0.7351059075878095	0.6716417910447762	0.6736526946107785	0.672645739910314	0.7288855125569755	0.7095808383233533	0.6713881019830028	0.6899563318777293	0.709151845562606	0.6835820895522388	0.6524216524216524	0.6676384839650146	0.7200911609616588	0.6268656716417911	0.6862745098039216	0.655226209048362	0.7348914112074361	0.6358208955223881	0.6740506329113924	0.6543778801843319
Bifidobacterium_animalis_lactis_Bi_07	0.7065919046207556	0.646551724137931	0.6302521008403361	0.6382978723404256	0.7470193986101505	0.6580459770114943	0.7089783281733746	0.6825633383010432	0.7108734314791028	0.6436781609195402	0.656891495601173	0.6502177068214804	0.7354428086816192	0.6896551724137931	0.6703910614525139	0.6798866855524079	0.7295557092513916	0.6561604584527221	0.6856287425149701	0.670571010248902	0.7295310081349009	0.6896551724137931	0.6611570247933884	0.6751054852320676	0.7451421137568751	0.7421203438395415	0.6607142857142857	0.6990553306342779	0.7126930803939006	0.6695402298850575	0.667621776504298	0.6685796269727403	0.6985969765833416	0.667621776504298	0.6366120218579235	0.6517482517482518	0.7349734874683003	0.7191977077363897	0.6435897435897436	0.6792963464140731
Bifidobacterium_animalis_lactis_Bl_04_ATCC_SD5219	0.7367171404550955	0.7112462006079028	0.6862170087976539	0.6985074626865673	0.7435999297863101	0.6656534954407295	0.7019230769230769	0.6833073322932918	0.6955220295451816	0.6170212765957447	0.6485623003194888	0.632398753894081	0.7068393677072459	0.7112462006079028	0.624	0.6647727272727272	0.7263513825629844	0.6474164133738601	0.6698113207547169	0.6584234930448223	0.7404403137443298	0.7325227963525835	0.6584699453551912	0.6935251798561151	0.6935819144316848	0.6200607902735562	0.6476190476190476	0.6335403726708074	0.693508005284504	0.6413373860182371	0.6635220125786163	0.652241112828439	0.7074491181714877	0.6595744680851063	0.6656441717791411	0.6625954198473283	0.7402463022329799	0.6322188449848024	0.697986577181208	0.6634768740031898
Bifidobacterium_animalis_lactis_CNCM_I_2494	0.7358973489728118	0.6880466472303207	0.6801152737752162	0.6840579710144927	0.7301766221438741	0.622093023255814	0.7016393442622951	0.6594761171032358	0.7435588853481592	0.7238372093023255	0.6766304347826086	0.6994382022471909	0.7533900603430741	0.685131195335277	0.6994047619047619	0.6921944035346097	0.7069801342463897	0.688953488372093	0.6475409836065574	0.6676056338028169	0.6769781002101838	0.6151603498542274	0.6317365269461078	0.6233382570162482	0.7194725066106177	0.7142857142857143	0.6413612565445026	0.6758620689655173	0.7369228422265917	0.6744186046511628	0.6705202312138728	0.672463768115942	0.6950555969896264	0.685131195335277	0.6473829201101928	0.6657223796033995	0.7204556241101091	0.6773255813953488	0.6508379888268156	0.6638176638176638
Bifidobacterium_animalis_lactis_DSM_10140	0.745050396799734	0.6960486322188449	0.6795252225519288	0.6876876876876876	0.700455465119502	0.5866261398176292	0.6678200692041523	0.6245954692556636	0.7016102955442023	0.6747720364741642	0.6416184971098265	0.6577777777777778	0.7396827449857264	0.6565349544072948	0.6585365853658537	0.6575342465753425	0.7114217348324572	0.6778115501519757	0.6389684813753582	0.6578171091445428	0.7011021701573341	0.6717325227963525	0.6443148688046647	0.6577380952380952	0.7294740440313745	0.6838905775075987	0.6617647058823529	0.6726457399103138	0.6935911530750825	0.6291793313069909	0.6592356687898089	0.6438569206842923	0.7237738010550532	0.7021276595744681	0.66	0.6804123711340208	0.7244574606664758	0.6808510638297872	0.6492753623188405	0.6646884272997031
Bifidobacterium_animalis_lactis_V9	0.7098973586718527	0.6778115501519757	0.6737160120845922	0.6757575757575758	0.7082159255734888	0.6595744680851063	0.6575757575757576	0.6585735963581183	0.7430733271126467	0.6960486322188449	0.6795252225519288	0.6876876876876876	0.6951432451658799	0.6534954407294833	0.649546827794562	0.6515151515151515	0.7459188292791086	0.6808510638297872	0.6706586826347305	0.6757164404223227	0.7175377167616708	0.7082066869300911	0.6695402298850575	0.6883308714918759	0.6934895279977088	0.6443768996960486	0.6625	0.6533127889060092	0.748450217570052	0.6382978723404256	0.6840390879478827	0.660377358490566	0.7023216710858178	0.6717325227963525	0.655786350148368	0.6636636636636637	0.739036039947894	0.7051671732522796	0.6904761904761905	0.6977443609022556
Bifidobacterium_bifidum_BGN4	0.7387245044527435	0.7062146892655368	0.6868131868131868	0.6963788300835655	0.7052331705448626	0.6751412429378532	0.6512261580381471	0.6629680998613037	0.7374956110951514	0.7542372881355932	0.6560196560196561	0.7017082785808147	0.7088719716556544	0.692090395480226	0.6550802139037433	0.673076923076923	0.7008123463883303	0.5988700564971752	0.6443768996960486	0.6207906295754027	0.7008602253503144	0.6610169491525424	0.6518105849582173	0.6563814866760169	0.7331865045165822	0.6977401129943502	0.6675675675675675	0.6823204419889503	0.7037648823773499	0.6271186440677966	0.6626865671641791	0.6444121915820029	0.7634300488365413	0.7259887005649718	0.6692708333333334	0.6964769647696477	0.6887229084873441	0.672316384180791	0.6592797783933518	0.6657342657342658
Bifidobacterium_bifidum_NCIMB_41171	0.6902090093476543	0.7870216306156406	0.6248348745046235	0.6966126656848306	0.7048385581063675	0.8073089700996677	0.6420079260237781	0.7152317880794702	0.7448493927617869	0.78369384359401	0.6776978417266187	0.7268518518518519	0.6479814926396206	0.5307820299500832	0.6354581673306773	0.5784224841341795	0.7266073708824163	0.6943521594684385	0.6656050955414012	0.6796747967479675	0.7098412944096495	0.7159468438538206	0.6413690476190477	0.6766091051805337	0.6351125753865374	0.584717607973422	0.6186291739894552	0.6011955593509821	0.6763312530057877	0.632890365448505	0.643581081081081	0.6381909547738692	0.7117484148788564	0.659468438538206	0.6638795986622074	0.6616666666666666	0.7093078534668134	0.7271214642262895	0.6454948301329394	0.6838810641627543
Bifidobacterium_bifidum_PRL2010	0.7381350630983464	0.7213541666666666	0.6907730673316709	0.7057324840764332	0.715969049173194	0.7310704960835509	0.6363636363636364	0.6804374240583232	0.7213065709312445	0.6449086161879896	0.6586666666666666	0.6517150395778364	0.6940410139251524	0.6822916666666666	0.6517412935323383	0.6666666666666667	0.7273988250652742	0.6919060052219321	0.6955380577427821	0.693717277486911	0.7010715839860749	0.6145833333333334	0.6483516483516484	0.6310160427807486	0.7116514360313315	0.6344647519582245	0.6377952755905512	0.6361256544502618	0.7318660248041775	0.6422976501305483	0.7089337175792507	0.673972602739726	0.7136164599651872	0.6553524804177546	0.6452442159383034	0.650259067357513	0.7219049173194083	0.7109375	0.6290322580645161	0.6674816625916871
Bifidobacterium_bifidum_S17	0.6934272300469484	0.6807909604519774	0.6531165311653117	0.6666666666666666	0.6801623299116735	0.6985915492957746	0.5961538461538461	0.6433203631647211	0.6961804726665075	0.7033898305084746	0.6303797468354431	0.664886515353805	0.7337869022041855	0.7211267605633803	0.6564102564102564	0.687248322147651	0.7088485716559243	0.7070422535211267	0.6519480519480519	0.6783783783783783	0.731224635951301	0.7211267605633803	0.6632124352331606	0.6909581646423752	0.7152224078936898	0.6619718309859155	0.6752873563218391	0.6685633001422475	0.7300151189623618	0.6271186440677966	0.6981132075471698	0.6607142857142857	0.7098591549295775	0.655367231638418	0.6535211267605634	0.6544428772919605	0.6912150871329672	0.6101694915254238	0.6428571428571429	0.6260869565217392
Bifidobacterium_boum_DSM_20432	0.7238824008345419	0.6926952141057935	0.6690997566909975	0.6806930693069306	0.7174388723507111	0.7196969696969697	0.6705882352941176	0.6942752740560293	0.7291173701753046	0.7002518891687658	0.6666666666666666	0.683046683046683	0.7171971605220976	0.6792929292929293	0.6497584541062802	0.6641975308641975	0.7403569702058366	0.6893939393939394	0.6807980049875312	0.6850690087829361	0.7263376841462483	0.7095959595959596	0.6771084337349398	0.6929716399506781	0.757734778515635	0.7355163727959698	0.674364896073903	0.7036144578313254	0.7478055110296924	0.6994949494949495	0.6890547263681592	0.694235588972431	0.714462000356207	0.707808564231738	0.6459770114942529	0.6754807692307693	0.7334554614151592	0.7146464646464646	0.6596736596736597	0.686060606060606
Bifidobacterium_breve_HPH0326	0.7515338164251207	0.8038194444444444	0.6681096681096681	0.7297084318360914	0.7165096618357488	0.7118055555555556	0.6456692913385826	0.6771263418662262	0.7341455314009662	0.7100694444444444	0.6693944353518821	0.6891322662173547	0.7010326086956522	0.7534722222222222	0.640117994100295	0.6921850079744816	0.7370591787439614	0.7895652173913044	0.6551226551226551	0.7160883280757099	0.7231914251207728	0.7274305555555556	0.6704	0.697751873438801	0.7302596618357489	0.7552083333333334	0.6712962962962963	0.7107843137254901	0.7501690821256038	0.8069565217391305	0.6685878962536023	0.7312844759653271	0.7390972222222223	0.7604166666666666	0.6479289940828402	0.6996805111821086	0.7202324879227053	0.7517361111111112	0.6550680786686838	0.7000808407437349
Bifidobacterium_breve_UCC2003_NCIMB8807	0.6948561406327403	0.6476683937823834	0.6377551020408163	0.6426735218508998	0.7251476081455597	0.7131782945736435	0.6509433962264151	0.6806411837237979	0.7149991297478947	0.6424870466321243	0.6757493188010899	0.6586985391766269	0.6924194347377863	0.6744186046511628	0.6590909090909091	0.6666666666666666	0.672574339612537	0.6666666666666666	0.6113744075829384	0.6378244746600741	0.7276646450040836	0.7209302325581395	0.6533957845433255	0.6855036855036855	0.7307172216197401	0.6839378238341969	0.6947368421052632	0.6892950391644909	0.7514493044677405	0.6718346253229974	0.6753246753246753	0.6735751295336788	0.688275695866972	0.6139896373056994	0.6510989010989011	0.6320000000000001	0.7109424160876142	0.6873385012919897	0.6535626535626535	0.6700251889168766
Bifidobacterium_catenulatum_DSM_16992	0.6682604217487937	0.7837209302325582	0.5750853242320819	0.6633858267716536	0.7072044234834932	0.7395348837209302	0.6127167630057804	0.6701791359325605	0.705160730742126	0.6604651162790698	0.6528735632183909	0.6566473988439306	0.7288556404835475	0.7069767441860465	0.6940639269406392	0.7004608294930875	0.7089879113134928	0.7505827505827506	0.6376237623762376	0.6895074946466809	0.7526752317449992	0.7790697674418605	0.6754032258064516	0.7235421166306697	0.7267956849352198	0.7948717948717948	0.6385767790262172	0.7082035306334371	0.700428253916626	0.7069767441860465	0.6373165618448637	0.6703417861080485	0.7297338320594134	0.727906976744186	0.6688034188034188	0.6971046770601336	0.7485824253266113	0.7599067599067599	0.6639511201629328	0.7086956521739131
Bifidobacterium_coryneforme_DSM_20216	0.7133075384749152	0.7142857142857143	0.6463414634146342	0.678617157490397	0.6691954322812509	0.6666666666666666	0.6543535620052771	0.6604527296937417	0.7250673854447439	0.7123655913978495	0.6527093596059114	0.6812339331619537	0.7201124664889095	0.7304582210242587	0.653012048192771	0.6895674300254453	0.7355085065066806	0.75	0.6518691588785047	0.6975000000000001	0.761948236385242	0.7439353099730458	0.69	0.715953307392996	0.7343564327739617	0.75	0.6674641148325359	0.7063291139240507	0.7437179375706461	0.7412398921832885	0.6674757281553398	0.70242656449553	0.7482900037677883	0.7661290322580645	0.6597222222222222	0.708955223880597	0.7353998203054807	0.7412398921832885	0.6790123456790124	0.7087628865979381
Bifidobacterium_dentium_ATCC_27678	0.7252282772507946	0.7669039145907474	0.6550151975683891	0.7065573770491803	0.7432245032357746	0.7829181494661922	0.6358381502890174	0.7017543859649122	0.7395739668950495	0.7597864768683275	0.6799363057324841	0.7176470588235295	0.7180411848887425	0.7758007117437722	0.6346433770014556	0.6981585268214572	0.7269189853218677	0.8096085409252669	0.6537356321839081	0.7233704292527823	0.7065924950291917	0.7722419928825622	0.6458333333333334	0.7034035656401945	0.7404098225706361	0.7775800711743772	0.6743827160493827	0.7223140495867769	0.7176454198908321	0.7686832740213523	0.6233766233766234	0.6884462151394422	0.7404794772102685	0.802491103202847	0.6896024464831805	0.7417763157894738	0.7185414318461012	0.702846975088968	0.6638655462184874	0.682800345721694
Bifidobacterium_gallicum_DSM_20093	0.7736451247165532	0.7738095238095238	0.6856540084388185	0.727069351230425	0.7629478458049886	0.7619047619047619	0.6736842105263158	0.7150837988826816	0.7563321995464853	0.7261904761904762	0.7076566125290024	0.7168037602820212	0.7609240362811791	0.7261904761904762	0.6884875846501128	0.7068366164542295	0.7240873015873015	0.7404761904761905	0.6631130063965884	0.6996625421822272	0.7515079365079365	0.7619047619047619	0.6911447084233261	0.7248018120045299	0.7393367346938775	0.7071428571428572	0.675	0.6906976744186047	0.7343537414965987	0.7595238095238095	0.6550308008213552	0.7034178610804851	0.7314058956916099	0.7142857142857143	0.6651884700665188	0.6888633754305395	0.6979081632653061	0.6523809523809524	0.6634382566585957	0.6578631452581032
Bifidobacterium_kashiwanohense_DSM_21854	0.7055681051046372	0.6132315521628499	0.6731843575418994	0.6418109187749668	0.7334216129199771	0.6658163265306123	0.6541353383458647	0.6599241466498104	0.7336358207405099	0.7048346055979644	0.6723300970873787	0.6881987577639752	0.707138962455211	0.6607142857142857	0.6590330788804071	0.6598726114649681	0.7153892091187619	0.6870229007633588	0.6617647058823529	0.6741573033707866	0.736504907306434	0.6997455470737913	0.6909547738693468	0.6953223767383059	0.7157007841304459	0.7150127226463104	0.6658767772511849	0.6895705521472394	0.7089305187723944	0.6692111959287532	0.655860349127182	0.6624685138539043	0.7519083969465647	0.72264631043257	0.6778042959427207	0.6995073891625616	0.7181154904709975	0.6658163265306123	0.6460396039603961	0.6557788944723619
Bifidobacterium_longum_DJO10A	0.686334962894828	0.702020202020202	0.614138438880707	0.655145326001571	0.742441276168089	0.806070826306914	0.6694677871148459	0.7314460596786534	0.7379670794510592	0.8097643097643098	0.6491228070175439	0.7205992509363295	0.7281953883977494	0.7537942664418212	0.6431654676258993	0.6940993788819875	0.7716768585234015	0.8010118043844857	0.6854256854256854	0.7387247278382583	0.7172767585921043	0.7976391231028668	0.6417910447761194	0.7112781954887217	0.7072722730395581	0.7222222222222222	0.6364985163204748	0.6766561514195583	0.7599633206715837	0.7760942760942761	0.6739766081871345	0.7214397496087637	0.7569313142668961	0.8198653198653199	0.6366013071895424	0.7167034584253127	0.6591349129291793	0.6767676767676768	0.6156202143950995	0.644747393744988
Bifidobacterium_longum_E18	0.7415673400090088	0.7772108843537415	0.6585014409221902	0.7129485179407177	0.7563234122171788	0.7619047619047619	0.6696562032884903	0.7128082736674622	0.6968717877643418	0.7385398981324278	0.6268011527377522	0.6780982073265783	0.7541463104766525	0.7843803056027164	0.66	0.7168347556245152	0.6937447304898191	0.7368421052631579	0.6253602305475504	0.676539360872954	0.7394494300266797	0.7894736842105263	0.6558533145275035	0.7164869029275809	0.7136966841065798	0.70578231292517	0.6682769726247987	0.6865177832919768	0.7422790848087962	0.8064516129032258	0.6661991584852734	0.729646697388633	0.6943943961285701	0.7534013605442177	0.6027210884353742	0.6696900982615269	0.6890093898340321	0.7826825127334465	0.6097883597883598	0.6855018587360594
Bifidobacterium_longum_NCC2705	0.7310944875007284	0.7423664122137404	0.6860670194003528	0.7131072410632446	0.7309633762601248	0.683206106870229	0.6691588785046729	0.6761095372993391	0.7037395839403298	0.8301526717557252	0.6152758132956153	0.7067424857839155	0.6419424858691218	0.6545801526717557	0.5903614457831325	0.6208144796380092	0.6988338383544083	0.7118320610687023	0.6464471403812825	0.6775658492279746	0.7559327836373171	0.8091603053435115	0.664576802507837	0.729776247848537	0.7054622399627062	0.7977099236641222	0.6229508196721312	0.699581589958159	0.7483174057455859	0.7881679389312977	0.6524486571879937	0.7139152981849611	0.758726181457957	0.8015267175572519	0.6645569620253164	0.726643598615917	0.6951517976807877	0.7080152671755725	0.6396551724137931	0.6721014492753623
Bifidobacterium_longum_infantis_157F_NC	0.6869504355465061	0.7793696275071633	0.6064659977703456	0.6821316614420062	0.6640883490283331	0.833810888252149	0.6075156576200418	0.7028985507246377	0.7413147264800782	0.7449856733524355	0.6540880503144654	0.696584058941728	0.6977795748803376	0.6575931232091691	0.6529160739687055	0.6552462526766595	0.7265744944622787	0.8194842406876791	0.6278814489571899	0.7110006215040398	0.7416421047446244	0.7535816618911175	0.6591478696741855	0.7032085561497327	0.6813367706340671	0.6805157593123209	0.6192959582790091	0.6484641638225256	0.7063416967019975	0.7765042979942693	0.6383981154299175	0.7007110536522301	0.7332041608853787	0.7621776504297995	0.655980271270037	0.7051027170311465	0.7439122010492525	0.7578796561604585	0.6782051282051282	0.7158322056833559
Bifidobacterium_longum_infantis_ATCC_15697	0.6739065545274173	0.6479289940828402	0.6203966005665722	0.633863965267728	0.7274507049672536	0.6824925816023739	0.6666666666666666	0.6744868035190615	0.6983653187716188	0.6676557863501483	0.6540697674418605	0.6607929515418501	0.7388899618984075	0.7329376854599406	0.6517150395778364	0.6899441340782123	0.7355802152652188	0.7248520710059172	0.6767955801104972	0.7	0.6747844714062472	0.6686390532544378	0.6208791208791209	0.6438746438746439	0.7369585447649816	0.7181008902077152	0.6666666666666666	0.6914285714285714	0.6992959106631783	0.606508875739645	0.6612903225806451	0.632716049382716	0.6899373167348516	0.6893491124260355	0.6657142857142857	0.6773255813953489	0.7058978455919793	0.655786350148368	0.6538461538461539	0.6548148148148147
Bifidobacterium_longum_longum_ATCC_55813	0.6803482993197278	0.6971428571428572	0.6203389830508474	0.6565022421524663	0.6518312925170069	0.6780952380952381	0.5913621262458472	0.631765749778172	0.7142857142857143	0.7676190476190476	0.6376582278481012	0.696629213483146	0.7415800453514739	0.7542857142857143	0.6666666666666666	0.707774798927614	0.6991891156462584	0.6628571428571428	0.6823529411764706	0.672463768115942	0.7205732426303856	0.76	0.6540983606557377	0.7030837004405286	0.6704108843537414	0.7238095238095238	0.6168831168831169	0.6660823838737949	0.6679292517006803	0.6933333333333334	0.6006600660066007	0.6436781609195403	0.750164172335601	0.7923809523809524	0.6624203821656051	0.7215958369470945	0.7280326530612246	0.7371428571428571	0.6626712328767124	0.6979260595130748
Bifidobacterium_longum_longum_BBMN68	0.67889404296875	0.6197916666666666	0.6666666666666666	0.6423751686909581	0.7504102918836806	0.6875	0.6910994764397905	0.6892950391644908	0.7163560655381944	0.7265625	0.6533957845433255	0.6880394574599259	0.7057698567708334	0.7057291666666666	0.6658476658476659	0.6852085967130215	0.7227240668402778	0.7005208333333334	0.6497584541062802	0.6741854636591479	0.7049289279513888	0.625	0.6521739130434783	0.6382978723404256	0.7031995985243056	0.7005208333333334	0.6404761904761904	0.6691542288557213	0.725735134548611	0.6354166666666666	0.6991404011461319	0.6657571623465212	0.7304823133680556	0.6640625	0.6910569105691057	0.6772908366533865	0.7297227647569444	0.7005208333333334	0.6641975308641975	0.6818757921419518
Bifidobacterium_longum_longum_CCUG_52486	0.7250665216812071	0.7666034155597723	0.6601307189542484	0.7093942054433714	0.7312632098196442	0.7476280834914611	0.654485049833887	0.6979627989371125	0.73405369982969	0.7096774193548387	0.6750902527075813	0.6919518963922294	0.7450248263595087	0.7741935483870968	0.6743801652892562	0.7208480565371025	0.727316916850599	0.7571157495256167	0.6540983606557377	0.7018469656992083	0.7193307144734615	0.7552182163187856	0.6471544715447154	0.6970227670753064	0.7344065617922507	0.7817836812144212	0.652931854199683	0.7115716753022452	0.741841867431921	0.7590132827324478	0.6779661016949152	0.7162041181736795	0.7211958419898534	0.8159392789373814	0.6231884057971014	0.7066557107641741	0.7310651750447379	0.7647058823529411	0.64171974522293	0.6978354978354978
Bifidobacterium_longum_longum_JCM_1217	0.7065378816220567	0.7222222222222222	0.6336779911373708	0.6750590086546027	0.7317053815370315	0.8501683501683501	0.6400506970849176	0.7302964569775849	0.7410723395571881	0.835016835016835	0.6408268733850129	0.7251461988304093	0.6935516784001634	0.7727272727272727	0.6410614525139665	0.7007633587786259	0.7340010656508972	0.8080808080808081	0.6233766233766234	0.7038123167155426	0.7514992801188086	0.8080808080808081	0.6694560669456067	0.7322654462242563	0.7456807128524301	0.7592592592592593	0.6875	0.7216000000000001	0.7267909170266073	0.7710437710437711	0.6459802538787024	0.7029930928626247	0.687752950379213	0.7289562289562289	0.6293604651162791	0.6755070202808112	0.7185916403088121	0.7407407407407407	0.6557377049180327	0.6956521739130433
Bifidobacterium_longum_longum_JDM301	0.7346958718990381	0.7195767195767195	0.671604938271605	0.6947637292464879	0.7440633245382586	0.7229551451187335	0.6765432098765433	0.6989795918367347	0.7103418910806772	0.6693121693121693	0.6657894736842105	0.6675461741424802	0.7432256983708171	0.6781002638522428	0.7021857923497268	0.6899328859060403	0.7066772765981209	0.6137566137566137	0.6843657817109144	0.6471408647140864	0.7403707891834541	0.6385224274406333	0.6934097421203438	0.6648351648351649	0.7217685080481914	0.7097625329815304	0.6560975609756098	0.6818757921419518	0.698161410562466	0.6385224274406333	0.6470588235294118	0.6427622841965471	0.7376764250115174	0.6984126984126984	0.6518518518518519	0.6743295019157088	0.716407700576566	0.701058201058201	0.6725888324873096	0.6865284974093263
Bifidobacterium_mongoliense_DSM_21395	0.7147844067384297	0.7234567901234568	0.6220806794055201	0.6689497716894978	0.7309432585294654	0.7438423645320197	0.6637362637362637	0.7015098722415796	0.7475460682357234	0.7185185185185186	0.6751740139211136	0.6961722488038278	0.7511342212491637	0.7413793103448276	0.6629955947136564	0.7000000000000001	0.7486772486772486	0.7382716049382716	0.6810933940774487	0.708530805687204	0.7135620020677491	0.7012345679012346	0.6484018264840182	0.6737841043890866	0.7186827221309979	0.6650246305418719	0.6553398058252428	0.6601466992665037	0.6787782034908472	0.7044334975369458	0.6441441441441441	0.6729411764705882	0.728784285106124	0.7555555555555555	0.6666666666666666	0.7083333333333334	0.7374627501064283	0.7333333333333333	0.6614699331848553	0.6955503512880563
Bifidobacterium_pseudocatenulatum_DSM_20438	0.7138698507706608	0.6952595936794582	0.6443514644351465	0.6688382193268186	0.7120823672410447	0.7330316742081447	0.6572008113590264	0.693048128342246	0.6741672880299888	0.7149321266968326	0.6065259117082533	0.656282450674974	0.729860167717026	0.7313769751693002	0.6585365853658537	0.693048128342246	0.6912760589563139	0.669683257918552	0.6218487394957983	0.644880174291939	0.7260553813468433	0.7629796839729119	0.6614481409001957	0.7085953878406708	0.7143754532547522	0.7291196388261851	0.6421471172962226	0.6828752642706132	0.7014800363625221	0.6636568848758465	0.6405228758169934	0.6518847006651884	0.7142988468177686	0.7398190045248869	0.6424361493123772	0.6876971608832808	0.7546142610543087	0.7629796839729119	0.6706349206349206	0.713833157338965
Bifidobacterium_pseudolongum_subsp_Pseudolongum_DSM_20099	0.7286900001374174	0.7060367454068242	0.6897435897435897	0.6977950713359274	0.7225955394319166	0.675392670157068	0.6649484536082474	0.6701298701298701	0.7668576768218108	0.7506561679790026	0.7079207920792079	0.7286624203821654	0.7215305547539541	0.6596858638743456	0.6810810810810811	0.6702127659574468	0.7194967775624905	0.6780104712041884	0.6491228070175439	0.6632522407170295	0.7171400695331933	0.6981627296587927	0.6600496277915633	0.6785714285714286	0.7480589795385524	0.7225130890052356	0.6781326781326781	0.6996197718631179	0.7269104450948867	0.7270341207349081	0.6739659367396593	0.6994949494949494	0.7271371837682594	0.7094240837696335	0.6514423076923077	0.6791979949874687	0.7569017878000852	0.7958115183246073	0.6755555555555556	0.7307692307692308
Bifidobacterium_ruminantium_DSM_6489	0.735176077119811	0.7033248081841432	0.6944444444444444	0.6988564167725541	0.7472621155485604	0.7564102564102564	0.6497797356828194	0.6990521327014219	0.7177126368942226	0.6846153846153846	0.6658354114713217	0.6750948166877372	0.7314971473539249	0.6572890025575447	0.6816976127320955	0.6692708333333333	0.7144140599383567	0.6461538461538462	0.6579634464751958	0.6520051746442431	0.7336481080726606	0.7230769230769231	0.6666666666666666	0.6937269372693726	0.7081185651518133	0.6846153846153846	0.6464891041162227	0.6650062266500623	0.7286969637353269	0.7230769230769231	0.654292343387471	0.6869671132764921	0.7401075480359367	0.7282051282051282	0.6729857819905213	0.6995073891625615	0.7018361859794084	0.6692307692307692	0.6492537313432836	0.6590909090909092
Bifidobacterium_scardovii_JCM_12489	0.7414594680158763	0.6876513317191283	0.6778042959427207	0.6826923076923077	0.7454695753624634	0.7457627118644068	0.6695652173913044	0.7056128293241696	0.7385808675667912	0.7142857142857143	0.6797235023041475	0.6965761511216058	0.727992777116592	0.7578692493946732	0.6603375527426161	0.7057497181510711	0.730074046280391	0.6973365617433414	0.663594470046083	0.6800472255017709	0.7067227925355721	0.6997578692493946	0.6379690949227373	0.6674364896073904	0.7160210823772197	0.6585956416464891	0.6938775510204082	0.6757763975155279	0.748998938845863	0.7046004842615012	0.7114914425427873	0.7080291970802919	0.7269374857095956	0.7167070217917676	0.6548672566371682	0.6843930635838151	0.7181551161113684	0.6707021791767555	0.6610978520286396	0.6658653846153846
Bifidobacterium_stercoris_DSM_24849	0.6886962429111532	0.654891304347826	0.654891304347826	0.654891304347826	0.7363465855387524	0.720108695652174	0.6592039800995025	0.6883116883116883	0.7290731332703214	0.6983695652173914	0.658974358974359	0.6781002638522426	0.7279655009451795	0.6603260869565217	0.6639344262295082	0.662125340599455	0.7327357041587902	0.7010869565217391	0.6701298701298701	0.6852589641434262	0.7275667533081285	0.6902173913043478	0.6846361185983828	0.6874154262516915	0.7084416351606806	0.7472826086956522	0.6097560975609756	0.6715506715506715	0.7284159380907372	0.7364130434782609	0.6498800959232613	0.6904458598726115	0.6887331639886578	0.6711956521739131	0.6333333333333333	0.6517150395778364	0.7296860231568998	0.6929347826086957	0.6555269922879178	0.6737120211360634
Bifidobacterium_thermacidophilum_subsp_thermacidophilum_DSM_15837	0.7076988823142669	0.7025641025641025	0.6386946386946387	0.6691086691086691	0.7324260355029586	0.6974358974358974	0.6783042394014963	0.6877370417193426	0.7186850756081525	0.6743589743589744	0.6624685138539043	0.6683608640406608	0.7120118343195267	0.6410256410256411	0.6476683937823834	0.6443298969072165	0.7176068376068376	0.7256410256410256	0.6566125290023201	0.6894031668696711	0.7261867192636424	0.7615384615384615	0.6513157894736842	0.7021276595744681	0.7577777777777777	0.7102564102564103	0.678921568627451	0.6942355889724312	0.7172255095332017	0.6923076923076923	0.6683168316831684	0.6801007556675064	0.7172452333990796	0.6333333333333333	0.6842105263157895	0.6577896138482024	0.7421893491124261	0.6871794871794872	0.6666666666666666	0.6767676767676767
Bifidobacterium_thermophilum_RBL67	0.738716057171977	0.6995073891625616	0.668235294117647	0.6835138387484958	0.7576621611783834	0.7216748768472906	0.6976190476190476	0.7094430992736077	0.6890545754568176	0.6724137931034483	0.6469194312796208	0.6594202898550724	0.7430597684971729	0.7241379310344828	0.6758620689655173	0.6991676575505351	0.7410881118202334	0.687192118226601	0.6992481203007519	0.693167701863354	0.7429991021378826	0.6847290640394089	0.6682692307692307	0.6763990267639903	0.6933436870586522	0.5862068965517241	0.6839080459770115	0.6312997347480107	0.7093535392754009	0.6773399014778325	0.6626506024096386	0.6699147381242387	0.7114404620349923	0.5985221674876847	0.6942857142857143	0.6428571428571428	0.7433145672061928	0.687192118226601	0.6838235294117647	0.6855036855036855
Bilophila_wadsworthia_3_1_6	0.692071374463429	0.6490825688073395	0.6490825688073395	0.6490825688073395	0.699772746401818	0.6903669724770642	0.6363636363636364	0.6622662266226623	0.7113721488090228	0.6697247706422018	0.6666666666666666	0.6681922196796337	0.7089523188283815	0.7522935779816514	0.6507936507936508	0.6978723404255319	0.7259121706927028	0.7477064220183486	0.6653061224489796	0.7041036717062634	0.6966164464270684	0.6628440366972477	0.6523702031602708	0.6575654152445961	0.7177689167578486	0.7018348623853211	0.6428571428571429	0.6710526315789475	0.7392527985859776	0.6628440366972477	0.6947115384615384	0.6784037558685446	0.7276902196784782	0.7041284403669725	0.6630669546436285	0.6829810901001113	0.7285424206716606	0.6467889908256881	0.6878048780487804	0.6666666666666666
Blastococcus_massiliensis_AP3	0.7307481816255914	0.7205882352941176	0.6660194174757281	0.6922300706357214	0.7681440223148082	0.6680672268907563	0.7210884353741497	0.6935659760087242	0.7483802344467199	0.7752100840336135	0.6395147313691508	0.7008547008547009	0.7097044700233035	0.7100840336134454	0.6679841897233202	0.6883910386965377	0.7064340442059177	0.7016806722689075	0.6472868217054264	0.6733870967741935	0.7320810677212062	0.7142857142857143	0.6679764243614931	0.6903553299492385	0.7143210225266577	0.707983193277311	0.6322701688555347	0.66798810703667	0.7443374408586965	0.7058823529411765	0.702928870292887	0.7044025157232704	0.7603850363674882	0.6953781512605042	0.7072649572649573	0.7012711864406781	0.698083645222795	0.657563025210084	0.657563025210084	0.657563025210084
Blautia_hansenii_VPI_C7_24_DSM_20583	0.696889010503273	0.8409090909090909	0.6301703163017032	0.7204450625869264	0.6946341745774486	0.7568881685575365	0.6450276243093923	0.6964951528709918	0.7140699656907112	0.8003246753246753	0.6256345177664975	0.7022792022792023	0.6990754383379991	0.711038961038961	0.6221590909090909	0.6636363636363637	0.7175666715780169	0.814935064935065	0.6084848484848485	0.6967383761276892	0.6960339093645415	0.7925445705024311	0.6301546391752577	0.7020818377602297	0.6926490243953778	0.7876823338735819	0.6120906801007556	0.6888731396172928	0.7444273716558968	0.801948051948052	0.6457516339869281	0.7154236060825491	0.6824206992359341	0.7601296596434359	0.6187335092348285	0.6821818181818182	0.7352554252878403	0.820097244732577	0.6495507060333762	0.7249283667621776
Blautia_hydrogenotrophica_DSM_10507	0.7268640782154296	0.6881496881496881	0.658051689860835	0.6727642276422764	0.7128427003686879	0.7193347193347194	0.6268115942028986	0.669893514036786	0.7091125989254887	0.6652806652806653	0.6570841889117043	0.6611570247933884	0.6768037828328889	0.6673596673596673	0.6245136186770428	0.6452261306532663	0.6915642653688392	0.5862785862785863	0.6438356164383562	0.6137105549510338	0.7133829815742497	0.7401247401247402	0.652014652014652	0.6932814021421616	0.6813118892120973	0.5634095634095634	0.636150234741784	0.5975744211686879	0.7337364551501764	0.6923076923076923	0.6646706586826348	0.6782077393075356	0.7272876586805901	0.7089397089397089	0.6634241245136187	0.6854271356783919	0.7229265087892947	0.7463617463617463	0.6433691756272402	0.6910490856592877
Blautia_obeum_ATCC_29174	0.7285416289737231	0.7004608294930875	0.6862302483069977	0.6932725199543899	0.721921861197731	0.7096774193548387	0.6652267818574514	0.6867335562987736	0.7308457764391609	0.6882217090069284	0.6607538802660754	0.6742081447963801	0.7588095060716681	0.7182448036951501	0.6805251641137856	0.698876404494382	0.6920264790711039	0.6981566820276498	0.63125	0.6630196936542669	0.7205329870903886	0.6244239631336406	0.6843434343434344	0.6530120481927711	0.7191494343397793	0.6612903225806451	0.6705607476635514	0.665893271461717	0.7141154308702546	0.6705069124423964	0.662870159453303	0.6666666666666667	0.7366300912080543	0.7297921478060047	0.6597077244258872	0.6929824561403508	0.751583103628101	0.7119815668202765	0.6943820224719102	0.7030716723549488
Blautia_producta_DSM_2950	0.7014298038885616	0.7247706422018348	0.6307385229540918	0.6744930629669156	0.6966164464270684	0.7224770642201835	0.6262425447316103	0.670926517571885	0.7071795303425638	0.6697247706422018	0.6591422121896162	0.664391353811149	0.7197363437421093	0.6261467889908257	0.6842105263157895	0.6538922155688622	0.7476538170187694	0.6513761467889908	0.6876513317191283	0.6690223792697291	0.7417725780658193	0.7110091743119266	0.6485355648535565	0.6783369803063457	0.7382112195943102	0.7362385321100917	0.693304535637149	0.71412680756396	0.7307465701540274	0.6880733944954128	0.6666666666666666	0.6772009029345373	0.7266749431866004	0.7270642201834863	0.6631799163179917	0.6936542669584246	0.7071479673428163	0.7087155963302753	0.6588486140724946	0.6828729281767956
Blautia_wexlerae_DSM_19850	0.7525728240013954	0.7579185520361991	0.6673306772908366	0.7097457627118644	0.7267624998717436	0.7006802721088435	0.673202614379085	0.6866666666666668	0.7044150993730827	0.655328798185941	0.647982062780269	0.6516347237880495	0.7706415899693211	0.7624434389140271	0.6726546906187625	0.7147401908801697	0.7356788869393911	0.7171945701357466	0.6443089430894309	0.6788008565310493	0.7315669857686664	0.6628959276018099	0.6943127962085308	0.6782407407407407	0.7532294969269759	0.7278911564625851	0.7133333333333334	0.7205387205387205	0.717976934363489	0.665158371040724	0.6821345707656613	0.6735395189003437	0.6876853305424735	0.6643990929705216	0.643956043956044	0.6540178571428572	0.756605206185038	0.748868778280543	0.6686868686868687	0.7065101387406616
Bordetella_hinzii_OH87_BAL007II	0.734153595149086	0.7150537634408602	0.6820512820512821	0.6981627296587927	0.7364949062833211	0.6917562724014337	0.6771929824561403	0.6843971631205674	0.7319150576174509	0.6810035842293907	0.6871609403254972	0.684068406840684	0.7450411736745415	0.7043010752688172	0.6752577319587629	0.6894736842105263	0.7198841227630682	0.7311827956989247	0.6580645161290323	0.6926994906621393	0.7361512570496269	0.6827956989247311	0.675531914893617	0.6791443850267379	0.7173886512249329	0.6881720430107527	0.679646017699115	0.6838824577025824	0.7144820852763967	0.6845878136200717	0.6597582037996546	0.6719437115215479	0.7340283398209171	0.7240143369175627	0.6722129783693843	0.6971527178602244	0.6965063398466104	0.6397849462365591	0.6787072243346007	0.6586715867158671
Brachybacterium_paraconglomeratum_LC44	0.7112949791132401	0.5682730923694779	0.6852300242130751	0.6212952799121845	0.7256536184900244	0.7168674698795181	0.6502732240437158	0.6819484240687679	0.7270326285059918	0.6666666666666666	0.6831275720164609	0.6747967479674796	0.7090450154029775	0.7088353413654619	0.6512915129151291	0.6788461538461539	0.7709109530491443	0.7349397590361446	0.6984732824427481	0.716242661448141	0.6744891211432075	0.6566265060240963	0.6424361493123772	0.6494538232373386	0.7600482250286285	0.7168674698795181	0.6826003824091779	0.6993143976493633	0.7230246286350219	0.6947791164658634	0.6516007532956686	0.6724975704567542	0.731161594167836	0.6566265060240963	0.7108695652173913	0.6826722338204593	0.7110369187593748	0.6726907630522089	0.6633663366336634	0.6679960119641077
Brachyspira_pilosicoli_B2904	0.7226077097505669	0.6595238095238095	0.6548463356973995	0.6571767497034401	0.695861678004535	0.6285714285714286	0.6423357664233577	0.6353790613718411	0.6909297052154194	0.6785714285714286	0.6319290465631929	0.6544202066590126	0.7274092970521542	0.6714285714285714	0.6778846153846154	0.6746411483253589	0.6839909297052154	0.6928571428571428	0.6298701298701299	0.6598639455782312	0.7401303854875283	0.7309523809523809	0.6673913043478261	0.6977272727272728	0.6930839002267575	0.5952380952380952	0.6666666666666666	0.6289308176100629	0.6972505668934241	0.7261904761904762	0.6327800829875518	0.6762749445676274	0.7318934240362811	0.6595238095238095	0.6502347417840375	0.6548463356973996	0.702908163265306	0.6523809523809524	0.6539379474940334	0.6531585220500596
Bradyrhizobium_elkanii_USDA_76	0.7145581653499605	0.697594501718213	0.6666666666666666	0.6817800167926111	0.7628895501942584	0.7663230240549829	0.6747352496217852	0.7176186645213195	0.7171000578642197	0.6134020618556701	0.6672897196261682	0.639212175470009	0.7244068917466728	0.6924398625429553	0.6617405582922824	0.6767422334172963	0.7453649579008277	0.7302405498281787	0.6778309409888357	0.7030603804797354	0.7243301330877057	0.6924398625429553	0.6818950930626058	0.6871270247229326	0.726340619501423	0.7233676975945017	0.6598746081504702	0.6901639344262295	0.7502804643308417	0.6855670103092784	0.7012302284710018	0.6933101650738489	0.7028140905279815	0.6563573883161512	0.6749116607773852	0.6655052264808362	0.7353007168077845	0.7010309278350515	0.6962457337883959	0.6986301369863014
Bradyrhizobium_japonicum_USDA_6	0.7370751978454984	0.7259136212624585	0.6571428571428571	0.6898184688239938	0.7302844339466452	0.7358803986710963	0.6438953488372093	0.6868217054263567	0.7266834803147868	0.707641196013289	0.6761904761904762	0.6915584415584415	0.7405105903908344	0.7059800664451827	0.6888168557536467	0.6972928630024611	0.7296884140351652	0.7126245847176079	0.6766561514195584	0.6941747572815534	0.7810565004801271	0.7574750830564784	0.7158555729984302	0.7360774818401938	0.7040374830299887	0.6461794019933554	0.6604414261460102	0.6532325776658271	0.7272491473604044	0.6976744186046512	0.6698564593301436	0.6834825061025225	0.736236355007119	0.6877076411960132	0.6742671009771987	0.6809210526315789	0.7278037770002539	0.7209302325581395	0.6728682170542636	0.6960705693664795
Brevibacillus_agri_5_2	0.730716558097258	0.6695652173913044	0.6838365896980462	0.6766256590509666	0.7759218300257537	0.7212543554006968	0.684297520661157	0.7022900763358779	0.7297742766247537	0.7060869565217391	0.6633986928104575	0.6840775063184499	0.7441751249810635	0.6834782608695652	0.6870629370629371	0.6852659110723628	0.7551037721557339	0.7299651567944251	0.6914191419141914	0.7101694915254236	0.7340705953643387	0.6724738675958188	0.6856127886323268	0.6789797713280562	0.7190455991516437	0.7443478260869565	0.6504559270516718	0.6942416869424168	0.7368489622784427	0.671304347826087	0.6880570409982175	0.6795774647887324	0.7129071352825329	0.6765217391304348	0.6548821548821548	0.6655260906757913	0.7188850174216028	0.6898954703832753	0.6513157894736842	0.6700507614213198
Brevibacillus_agri_BAB_2500	0.728464249353904	0.6814159292035398	0.6672443674176777	0.6742556917688266	0.7398637324770929	0.7044247787610619	0.6803418803418804	0.6921739130434782	0.7440927245673115	0.7752212389380531	0.6431718061674009	0.7030497592295344	0.7481556895606547	0.7115044247787611	0.6688851913477537	0.6895368782161235	0.7218576239329626	0.7185840707964601	0.6424050632911392	0.6783625730994153	0.7224340198919257	0.6601769911504425	0.6819012797074955	0.670863309352518	0.759993734826533	0.7415929203539823	0.6714743589743589	0.704793944491169	0.7376991150442478	0.7061946902654868	0.6638935108153078	0.6843910806174957	0.7101480147231577	0.6778761061946903	0.6603448275862069	0.668995633187773	0.7281917143080898	0.7044247787610619	0.6921739130434783	0.6982456140350877
Brevibacillus_borstelensis_AK1	0.72137001655176	0.7075812274368231	0.6712328767123288	0.6889279437609842	0.7336632824616507	0.723826714801444	0.6843003412969283	0.7035087719298245	0.7123740697780501	0.7292418772563177	0.6464	0.6853265479219678	0.7151468154152927	0.6985559566787004	0.6504201680672269	0.6736292428198434	0.7502997562851073	0.6732851985559567	0.6958955223880597	0.6844036697247706	0.74210207353152	0.7093862815884476	0.6882661996497373	0.6986666666666667	0.7441123955740333	0.7436823104693141	0.6645161290322581	0.7018739352640546	0.7197832631729854	0.6823104693140795	0.6835443037974683	0.6829268292682927	0.7099434372922885	0.7472924187725631	0.646875	0.6934673366834171	0.742968760181939	0.7382671480144405	0.6782752902155887	0.7070008643042351
Brevibacillus_brevis_NBRC_100599	0.7220165561999872	0.6654991243432574	0.6896551724137931	0.6773618538324421	0.6984581693713368	0.691768826619965	0.6518151815181518	0.6711979609175871	0.7553743240880748	0.7040280210157618	0.6967071057192374	0.7003484320557491	0.7062087283501154	0.712784588441331	0.6617886178861788	0.6863406408094435	0.735318564229652	0.6830122591943958	0.6914893617021277	0.6872246696035242	0.7515833898190718	0.6935201401050788	0.6984126984126984	0.6959578207381371	0.7045770317230042	0.6654991243432574	0.6551724137931034	0.6602953953084275	0.7259731138108396	0.7197898423817863	0.6726677577741408	0.6954314720812184	0.733668465009002	0.7092819614711033	0.6716417910447762	0.6899488926746167	0.7349382439631825	0.7092819614711033	0.6683168316831684	0.6881903143585387
Brevibacterium_casei_S18	0.7267243921400424	0.6731898238747553	0.6490566037735849	0.6609029779058597	0.735739369870673	0.7338551859099804	0.6637168141592921	0.6970260223048328	0.6877539531481573	0.6712328767123288	0.6459510357815442	0.6583493282149712	0.7232853734475588	0.7064579256360078	0.6772983114446529	0.6915708812260536	0.7350845010550663	0.6986301369863014	0.6826003824091779	0.690522243713733	0.7117581504360048	0.7025440313111546	0.6611418047882136	0.681214421252372	0.7470061772128631	0.6966731898238747	0.6629422718808193	0.6793893129770991	0.7173149612631692	0.7025440313111546	0.6685288640595903	0.685114503816794	0.7031989001267611	0.684931506849315	0.6616257088846881	0.673076923076923	0.7066455781036377	0.6888454011741683	0.6482504604051565	0.667931688804554
Brevibacterium_linens_BL2	0.7455571995317378	0.7056451612903226	0.7157464212678937	0.7106598984771574	0.7390779461498438	0.6995967741935484	0.677734375	0.6884920634920634	0.6981456490634755	0.6955645161290323	0.6365313653136532	0.6647398843930638	0.7246195369406869	0.6975806451612904	0.67578125	0.6865079365079365	0.730936199271592	0.6935483870967742	0.6527514231499051	0.6725317693059629	0.7335051378772113	0.655241935483871	0.6784968684759917	0.6666666666666667	0.718095571019771	0.6411290322580645	0.654320987654321	0.6476578411405296	0.6954669614984392	0.7217741935483871	0.6325088339222615	0.6741996233521658	0.6921501040582726	0.6955645161290323	0.6460674157303371	0.6699029126213593	0.7220790517689907	0.7298387096774194	0.6452762923351159	0.6849574266792811
Brevibacterium_massiliense_5401308	0.741922769804058	0.7126696832579186	0.6415478615071283	0.6752411575562701	0.7171689768841751	0.6787330316742082	0.6666666666666666	0.6726457399103138	0.7151266354087754	0.667420814479638	0.6570155902004454	0.6621773288439955	0.7392866648922012	0.7330316742081447	0.659877800407332	0.6945337620578779	0.7423220245285722	0.7398190045248869	0.6700819672131147	0.7032258064516129	0.7270019041379169	0.669683257918552	0.6757990867579908	0.6727272727272726	0.7146915501320612	0.6877828054298643	0.6468085106382979	0.6666666666666667	0.7076789992014906	0.7239819004524887	0.6374501992031872	0.6779661016949152	0.7444411457586864	0.6968325791855203	0.6724890829694323	0.6844444444444444	0.6845273438299788	0.6742081447963801	0.6436285097192225	0.6585635359116022
Brevundimonas_bacteroides_DSM_4726	0.7284043019774604	0.7052401746724891	0.646	0.6743215031315241	0.7195133578688432	0.6986899563318777	0.6451612903225806	0.6708595387840671	0.7444032341107149	0.7729257641921398	0.6604477611940298	0.7122736418511065	0.7617179306267997	0.7925764192139738	0.6672794117647058	0.7245508982035928	0.7425630708796552	0.7641921397379913	0.6769825918762089	0.7179487179487181	0.7031759501153677	0.7030567685589519	0.6518218623481782	0.6764705882352942	0.7224642932056979	0.7248908296943232	0.6600397614314115	0.6909469302809573	0.738415552716386	0.7074235807860262	0.6821052631578948	0.6945337620578779	0.7491180564825233	0.7314410480349345	0.6555772994129159	0.6914344685242518	0.7238754028336607	0.7270742358078602	0.6491228070175439	0.6858908341915552
Brevundimonas_diminuta_470_4	0.75642326199368	0.711864406779661	0.6815415821501014	0.6963730569948187	0.7122863401321459	0.7457627118644068	0.6319569120287253	0.684159378036929	0.7172777219189888	0.6652542372881356	0.6752688172043011	0.6702241195304163	0.7627343076702098	0.722457627118644	0.691683569979716	0.7067357512953367	0.7420101982189027	0.7161016949152542	0.6940451745379876	0.7049009384775807	0.745892882792301	0.7288135593220338	0.6771653543307087	0.7020408163265306	0.7212995547256537	0.6991525423728814	0.6573705179282868	0.677618069815195	0.740901501005458	0.7161016949152542	0.7012448132780082	0.708595387840671	0.7544213228957197	0.701271186440678	0.701271186440678	0.701271186440678	0.7073622881355932	0.7055084745762712	0.6620278330019881	0.6830769230769231
Brochothrix_thermosphacta_DSM_20171	0.7358811171527435	0.7226890756302521	0.6731898238747553	0.6970618034447821	0.7079302309158958	0.6974789915966386	0.6421663442940039	0.6686807653575025	0.689689110938493	0.6827731092436975	0.6435643564356436	0.6625891946992865	0.7311012640350257	0.6974789915966386	0.6873706004140787	0.6923879040667362	0.7374037850434291	0.7373949579831933	0.6524163568773235	0.6923076923076924	0.739297189464021	0.7016806722689075	0.668	0.6844262295081968	0.741543676294047	0.7542016806722689	0.6672862453531598	0.708086785009862	0.7455202669303015	0.7605042016806722	0.6350877192982456	0.6921606118546845	0.7343716898524116	0.6869747899159664	0.6606060606060606	0.6735324407826982	0.7093778687945766	0.7016806722689075	0.65748031496063	0.6788617886178863
Bulleidia_extructa_W1219	0.7190634796238244	0.653125	0.6551724137931034	0.6541471048513301	0.749980407523511	0.7241379310344828	0.6834319526627219	0.7031963470319634	0.7109326018808777	0.6300940438871473	0.6655629139072847	0.6473429951690821	0.7002253134796239	0.6625	0.664576802507837	0.6635367762128326	0.7200431034482758	0.7398119122257053	0.659217877094972	0.6971935007385524	0.7060050940438871	0.6833855799373041	0.6374269005847953	0.6596066565809379	0.7379604231974921	0.746875	0.6657381615598886	0.7039764359351989	0.7508326802507836	0.7554858934169278	0.6788732394366197	0.71513353115727	0.7244807993730408	0.68125	0.6687116564417178	0.6749226006191951	0.7297217868338557	0.670846394984326	0.6465256797583081	0.6584615384615384
Burkholderia_cepacia_GG4	0.727449397179482	0.7131537242472267	0.6627393225331369	0.6870229007633588	0.742061024293366	0.7009493670886076	0.6857585139318886	0.6932707355242567	0.7349921763726455	0.6787974683544303	0.6777251184834123	0.6782608695652173	0.7395960801620896	0.7136075949367089	0.691717791411043	0.7024922118380063	0.7139937611586993	0.7131537242472267	0.6456241032998565	0.6777108433734941	0.7372615298200565	0.6993670886075949	0.6666666666666666	0.6826254826254826	0.7188308692250597	0.694620253164557	0.6681887366818874	0.6811481768813034	0.7272237156211759	0.7020602218700476	0.670196671709531	0.6857585139318886	0.7068170876045657	0.6439873417721519	0.6628664495114006	0.6532905296950241	0.7241143252622921	0.6846275752773375	0.671850699844479	0.6781789638932496
Burkholderiales_bacterium_1_1_47	0.7382281037414966	0.6994047619047619	0.6714285714285714	0.685131195335277	0.7082270408163266	0.7261904761904762	0.6541554959785523	0.6882933709449929	0.7389632936507936	0.7053571428571429	0.6909620991253644	0.6980854197349042	0.7530204790249434	0.75	0.672	0.7088607594936708	0.7405488236961452	0.7440476190476191	0.6830601092896175	0.7122507122507122	0.7232054280045351	0.6785714285714286	0.6627906976744186	0.6705882352941176	0.7378516510770975	0.7023809523809523	0.6781609195402298	0.6900584795321637	0.7417623299319729	0.7053571428571429	0.6405405405405405	0.6713881019830029	0.77953160430839	0.8392857142857143	0.6650943396226415	0.7421052631578947	0.7030895691609979	0.7113095238095238	0.6494565217391305	0.6789772727272727
Butyricicoccus_pullicaecorum_1_2	0.7353679595360857	0.7145359019264448	0.6788685524126455	0.6962457337883959	0.7535669234443315	0.7635726795096323	0.6770186335403726	0.7176954732510287	0.6809884511285563	0.6590909090909091	0.6210873146622735	0.6395250212044106	0.6681750823607215	0.6935201401050788	0.5990922844175491	0.6428571428571429	0.7254785494715441	0.7832167832167832	0.6502177068214804	0.7105471847739888	0.7154881020905539	0.7622377622377622	0.6193181818181818	0.6833855799373041	0.7484415759371976	0.7302977232924693	0.6650717703349283	0.6961602671118531	0.7073928698271956	0.6993006993006993	0.6557377049180327	0.676818950930626	0.7449297637563836	0.7565674255691769	0.6728971962616822	0.7122835943940643	0.7471923872974662	0.7425569176882661	0.6730158730158731	0.7060782681099085
Butyricimonas_synergistica_DSM_23225	0.7205901575060454	0.7336448598130841	0.6356275303643725	0.6811279826464208	0.7099100276670369	0.6892523364485982	0.6599552572706935	0.6742857142857143	0.7570529159314207	0.7342657342657343	0.6818181818181818	0.707070707070707	0.7567424787050955	0.6939252336448598	0.6971830985915493	0.6955503512880562	0.7605712044964382	0.7219626168224299	0.6975169300225733	0.7095292766934558	0.7278391390540924	0.6853146853146853	0.6869158878504673	0.6861143523920653	0.7367601246105919	0.7948717948717948	0.6570327552986512	0.719409282700422	0.741618194889223	0.7336448598130841	0.6666666666666666	0.6985539488320356	0.7163366228786789	0.7219626168224299	0.6518987341772152	0.6851441241685144	0.7474974402544496	0.703962703962704	0.6786516853932584	0.6910755148741419
Butyricimonas_virosa_DSM_23226	0.7364807900758762	0.7688787185354691	0.6588235294117647	0.7096092925026398	0.7350093470668014	0.7048054919908466	0.676923076923077	0.6905829596412556	0.7264058564479052	0.7093821510297483	0.6638115631691649	0.6858407079646017	0.6970188878823265	0.6544622425629291	0.6544622425629291	0.6544622425629291	0.758945169111217	0.7482837528604119	0.6869747899159664	0.7163198247535597	0.7587304745796438	0.7116704805491991	0.6941964285714286	0.7028248587570621	0.7065911221192968	0.7299771167048055	0.6341948310139165	0.6787234042553191	0.7351088396546036	0.7482837528604119	0.655310621242485	0.6987179487179487	0.7465138320879304	0.7322654462242563	0.6881720430107527	0.7095343680709534	0.727798752677136	0.7025171624713958	0.6732456140350878	0.6875699888017918
Butyrivibrio_crossotus_DSM_2876	0.6917973333333333	0.6853333333333333	0.6377171215880894	0.660668380462725	0.736199111111111	0.7093333333333334	0.6734177215189874	0.6909090909090909	0.7296568888888889	0.6693333333333333	0.6553524804177546	0.662269129287599	0.7296071111111111	0.6853333333333333	0.6640826873385013	0.6745406824146981	0.7621688888888889	0.744	0.6940298507462687	0.718146718146718	0.6937671111111111	0.7013333333333334	0.6102088167053364	0.652605459057072	0.6800924444444444	0.7093333333333334	0.6363636363636364	0.6708701134930644	0.6922382222222223	0.552	0.6699029126213593	0.6052631578947368	0.7415039999999999	0.7386666666666667	0.6595238095238095	0.6968553459119496	0.7192746666666667	0.736	0.6463700234192038	0.6882793017456359
Butyrivibrio_fibrisolvens_16_4	0.7300889996440013	0.7358490566037735	0.6587837837837838	0.695187165775401	0.7478782484870061	0.7603773584905661	0.6595744680851063	0.7063978965819455	0.7230722677109291	0.7754716981132076	0.6246200607902735	0.6919191919191919	0.7239978640085438	0.7754716981132076	0.6482649842271293	0.7061855670103093	0.7688074047703809	0.7962264150943397	0.6656151419558359	0.725085910652921	0.7466429334282664	0.7358490566037735	0.6712564543889845	0.7020702070207021	0.7065112139551442	0.6867924528301886	0.6453900709219859	0.6654478976234004	0.7320541117835528	0.7867924528301887	0.6640127388535032	0.7202072538860104	0.7379565681737273	0.7547169811320755	0.6655574043261231	0.707338638373121	0.7611925952296191	0.7622641509433963	0.6847457627118644	0.7214285714285713
Campylobacter_coli_JV20	0.7221098333359268	0.7150837988826816	0.6649350649350649	0.6890982503364739	0.7122749412551937	0.7325905292479109	0.6446078431372549	0.6857887874837029	0.7148348142730427	0.6824512534818942	0.660377358490566	0.6712328767123288	0.7034593299201692	0.7047353760445683	0.6470588235294118	0.6746666666666667	0.7321392446429404	0.7103064066852368	0.6692913385826772	0.6891891891891893	0.7005726646021693	0.7486033519553073	0.6426858513189448	0.6916129032258065	0.7539643018315929	0.7771587743732591	0.6611374407582938	0.7144686299615879	0.7121971335646816	0.7094972067039106	0.6446700507614214	0.675531914893617	0.7464714212352749	0.7158774373259053	0.6763157894736842	0.6955345060893098	0.7390563483294689	0.7513966480446927	0.6674937965260546	0.7069645203679369
Campylobacter_concisus_13826	0.6984512021548491	0.7146814404432132	0.6323529411764706	0.6710013003901171	0.7465680047749499	0.7506925207756233	0.6724565756823822	0.7094240837696335	0.7201680415053336	0.7071823204419889	0.6530612244897959	0.6790450928381963	0.7492156532651781	0.712707182320442	0.6861702127659575	0.6991869918699187	0.717459175708973	0.6906077348066298	0.6527415143603134	0.6711409395973155	0.7582145972666472	0.7403314917127072	0.6836734693877551	0.7108753315649867	0.7404003611821062	0.7368421052631579	0.6683417085427136	0.7009222661396575	0.708904057176964	0.6565096952908587	0.6657303370786517	0.6610878661087866	0.7492386097549777	0.7534626038781164	0.6618004866180048	0.7046632124352332	0.7490779143263799	0.7119113573407202	0.7138888888888889	0.7128987517337031
Campylobacter_curvus_525_92	0.738248701847603	0.7197802197802198	0.6683673469387755	0.6931216931216931	0.7243539427605361	0.7335164835164835	0.6357142857142857	0.6811224489795917	0.6966323511653181	0.7307692307692307	0.6288416075650118	0.6759847522236341	0.7563020770438353	0.728021978021978	0.6708860759493671	0.6982872200263504	0.7396751600048304	0.7087912087912088	0.6807387862796834	0.6944818304172274	0.718738678903514	0.7087912087912088	0.6825396825396826	0.6954177897574125	0.7552303465765005	0.7472527472527473	0.6683046683046683	0.7055771725032425	0.7486037314334018	0.7115384615384616	0.6925133689839572	0.7018970189701897	0.7596833111943002	0.7252747252747253	0.673469387755102	0.6984126984126984	0.6965342349957735	0.695054945054945	0.6470588235294118	0.6701986754966887
Campylobacter_fetus_subsp_fetus_82_40	0.6847230798142232	0.6606217616580311	0.6423173803526449	0.6513409961685823	0.7395299202663159	0.772020725388601	0.6506550218340611	0.7061611374407583	0.7385567397782491	0.6709844559585493	0.6727272727272727	0.6718547341115434	0.7445099197293887	0.6373056994818653	0.6871508379888268	0.6612903225806452	0.6928105452495369	0.7150259067357513	0.6301369863013698	0.6699029126213591	0.7057370667668932	0.6658031088082902	0.6745406824146981	0.6701434159061278	0.7273148272436843	0.6813471502590673	0.6624685138539043	0.6717752234993615	0.7302612150661763	0.7098445595854922	0.6618357487922706	0.6849999999999999	0.7566780316250101	0.7253886010362695	0.6829268292682927	0.7035175879396985	0.7121466348089882	0.7202072538860104	0.6376146788990825	0.6763990267639902
Campylobacter_gracilis_RM3268	0.7173802701596398	0.74	0.6641025641025641	0.6999999999999998	0.7067867376176831	0.66	0.6637931034482759	0.66189111747851	0.7160130986492018	0.7564469914040115	0.6518518518518519	0.7002652519893899	0.6821121571837905	0.7142857142857143	0.6361323155216285	0.6729475100942127	0.6963651248465003	0.6160458452722063	0.6656346749226006	0.6398809523809524	0.6613344248874335	0.6457142857142857	0.6174863387978142	0.6312849162011174	0.6793696275071632	0.6446991404011462	0.6410256410256411	0.6428571428571429	0.7355710192386411	0.7650429799426934	0.6560196560196561	0.7063492063492064	0.7180679492427344	0.7335243553008596	0.6464646464646465	0.687248322147651	0.7253295128939828	0.7571428571428571	0.6691919191919192	0.7104557640750672
Campylobacter_hominis_ATCC_BAA_381	0.7220519398310873	0.7118155619596542	0.6482939632545932	0.6785714285714286	0.7313388082823875	0.7716763005780347	0.6658354114713217	0.714859437751004	0.7447818627042695	0.7167630057803468	0.6888888888888889	0.7025495750708215	0.7267245256617415	0.7109826589595376	0.6721311475409836	0.6910112359550561	0.7062101247688695	0.7060518731988472	0.649867374005305	0.6767955801104972	0.7436157985041062	0.7832369942196532	0.6346604215456675	0.7011642949547219	0.7157385350902034	0.7312138728323699	0.6537467700258398	0.6903137789904502	0.7072512535190152	0.7089337175792507	0.640625	0.6730506155950752	0.7293398410821076	0.7089337175792507	0.6307692307692307	0.6675712347354138	0.7112408588895736	0.6657060518731989	0.6311475409836066	0.6479663394109397
Campylobacter_hyointestinalis_subsp_hyointestinalis_LMG_9260	0.7389343483736605	0.6896551724137931	0.7046070460704607	0.6970509383378017	0.6952275749495177	0.7029177718832891	0.6206088992974239	0.6592039800995024	0.7099677053943951	0.7320954907161804	0.6602870813397129	0.6943396226415094	0.7277262205461237	0.6976127320954907	0.6641414141414141	0.6804657179818888	0.7168487782226005	0.6419098143236074	0.6685082872928176	0.6549391069012179	0.7356767443660337	0.6896551724137931	0.6701030927835051	0.6797385620915033	0.7372879567153783	0.7400530503978779	0.6706730769230769	0.7036569987389659	0.7075544048012721	0.6684350132625995	0.6545454545454545	0.6614173228346457	0.7238353889776189	0.6525198938992043	0.6814404432132964	0.6666666666666666	0.7234343448557297	0.7427055702917772	0.6588235294117647	0.6982543640897756
Campylobacter_jejuni_jejuni_81_176	0.7458882730046752	0.7354497354497355	0.6731234866828087	0.7029077117572693	0.735838162425464	0.716931216931217	0.6545893719806763	0.6843434343434344	0.7145936563925982	0.6984126984126984	0.6839378238341969	0.6910994764397905	0.7454998460289466	0.7380952380952381	0.665871121718377	0.7001254705144291	0.7610159290053471	0.7804232804232805	0.6704545454545454	0.7212713936430318	0.7625766355925087	0.7407407407407407	0.7	0.7197943444730077	0.6909241062680216	0.6613756613756614	0.6476683937823834	0.6544502617801047	0.7165322919291173	0.6534391534391535	0.6957746478873239	0.6739427012278308	0.7389420788891689	0.7222222222222222	0.6774193548387096	0.6991037131882202	0.7291999104168416	0.6798941798941799	0.6692708333333334	0.6745406824146981
Campylobacter_jejuni_jejuni_ICDCCJ07004	0.7232213333333333	0.6906666666666667	0.6692506459948321	0.6797900262467191	0.7125262222222222	0.688	0.671875	0.6798418972332015	0.7194666666666667	0.7066666666666667	0.6495098039215687	0.6768837803320562	0.7194453333333334	0.6906666666666667	0.6762402088772846	0.683377308707124	0.7162951111111111	0.7093333333333334	0.6440677966101694	0.6751269035532994	0.7464746666666666	0.7333333333333333	0.6806930693069307	0.7060333761232349	0.7135928888888887	0.7253333333333334	0.6650366748166259	0.6938775510204082	0.7218062222222221	0.648	0.6731301939058172	0.6603260869565217	0.6987306666666666	0.72	0.6474820143884892	0.6818181818181818	0.7382044444444444	0.696	0.6868421052631579	0.6913907284768211
Campylobacter_jejuni_jejuni_M1	0.7215015278406518	0.7207446808510638	0.6483253588516746	0.6826196473551638	0.7065202014486193	0.6781914893617021	0.6572164948453608	0.6675392670157069	0.7182902331371661	0.699468085106383	0.6658227848101266	0.682230869001297	0.7438037573562698	0.6781914893617021	0.6854838709677419	0.6818181818181819	0.710619199864192	0.7074468085106383	0.6700251889168766	0.6882276843467012	0.7325642258940698	0.7154255319148937	0.6641975308641975	0.6888604353393086	0.7581626301493888	0.7898936170212766	0.678082191780822	0.7297297297297296	0.6973955975554551	0.6276595744680851	0.6610644257703081	0.6439290586630286	0.7451830579447714	0.7207446808510638	0.6775	0.6984536082474226	0.7259294363965595	0.6542553191489362	0.6852367688022284	0.6693877551020408
Campylobacter_jejuni_jejuni_NCTC_11168	0.750779843619024	0.7277486910994765	0.6847290640394089	0.7055837563451777	0.7282777480040126	0.7034120734908137	0.6568627450980392	0.679340937896071	0.7268623490126561	0.7120418848167539	0.681704260651629	0.6965428937259923	0.7279273336906186	0.7742782152230971	0.6644144144144144	0.7151515151515152	0.7313558972667684	0.7146596858638743	0.6842105263157895	0.6991037131882203	0.706366547113548	0.680628272251309	0.6649616368286445	0.6727037516170764	0.7132717703480782	0.6570680628272252	0.6693333333333333	0.6631439894319683	0.7546893680174795	0.7146596858638743	0.6674816625916871	0.6902654867256637	0.7406934080883869	0.7408376963350786	0.6754176610978521	0.7066167290886393	0.7300092069643127	0.743455497382199	0.6498855835240275	0.6935286935286935
Campylobacter_lari_RM2100	0.7322587254968923	0.7162534435261708	0.6649616368286445	0.6896551724137931	0.667528022524266	0.628099173553719	0.6333333333333333	0.6307053941908712	0.7199872504154998	0.6336088154269972	0.6784660766961652	0.6552706552706553	0.7497742261078099	0.7107438016528925	0.6935483870967742	0.7020408163265306	0.7373357921817727	0.6584022038567493	0.6770538243626062	0.6675977653631285	0.7297771099423992	0.71900826446281	0.6590909090909091	0.6877470355731226	0.7186439906199487	0.7548209366391184	0.6372093023255814	0.691046658259773	0.7215657704012324	0.743801652892562	0.6264501160092807	0.6801007556675062	0.702357914228688	0.6391184573002755	0.6609686609686609	0.649859943977591	0.7341863412487004	0.7355371900826446	0.6418269230769231	0.6854942233632862
Campylobacter_rectus_RM3267	0.724376584953508	0.6978021978021978	0.6597402597402597	0.678237650200267	0.6983984422171237	0.6648351648351648	0.6470588235294118	0.6558265582655827	0.6979078613693999	0.6758241758241759	0.656	0.6657645466847091	0.709062915106871	0.7225274725274725	0.6493827160493827	0.6840052015604681	0.7321504045405145	0.7472527472527473	0.6522781774580336	0.6965428937259924	0.7325655114116653	0.7747252747252747	0.654292343387471	0.7094339622641508	0.7456828885400313	0.7637362637362637	0.6541176470588236	0.7046894803548795	0.71941794469267	0.6565934065934066	0.6713483146067416	0.663888888888889	0.7233954232580606	0.6868131868131868	0.6377551020408163	0.6613756613756614	0.6679824296582538	0.6923076923076923	0.6428571428571429	0.6666666666666666
Campylobacter_showae_CSUNSWCD	0.7345776990934342	0.6906077348066298	0.6887052341597796	0.6896551724137931	0.7264811818931045	0.7099447513812155	0.6441102756892231	0.6754270696452037	0.7165455877415219	0.7044198895027625	0.6572164948453608	0.6799999999999999	0.7171637007417355	0.6767955801104972	0.6712328767123288	0.6740027510316369	0.7485806294069167	0.7265193370165746	0.6778350515463918	0.7013333333333334	0.7206587100515857	0.6740331491712708	0.6815642458100558	0.6777777777777777	0.7144165318518971	0.638121546961326	0.6754385964912281	0.6562499999999999	0.701497207044962	0.649171270718232	0.6695156695156695	0.6591865357643759	0.7054195537376758	0.6906077348066298	0.6313131313131313	0.6596306068601583	0.7371951405634749	0.6988950276243094	0.6571428571428571	0.6773761713520751
Campylobacter_upsaliensis_JV21	0.7101620433946717	0.6918429003021148	0.6524216524216524	0.6715542521994136	0.7137141810857823	0.6909090909090909	0.6627906976744186	0.6765578635014837	0.7232719948732033	0.6787878787878788	0.6686567164179105	0.6736842105263158	0.7544355946168635	0.7462235649546828	0.6804407713498623	0.7118155619596541	0.7490249931337545	0.706060606060606	0.6976047904191617	0.7018072289156626	0.7071683603405657	0.6404833836858006	0.6583850931677019	0.6493108728943338	0.6949647532729104	0.7242424242424242	0.6306068601583114	0.6741889985895628	0.7265586377368853	0.6797583081570997	0.6797583081570997	0.6797583081570997	0.7088437242515793	0.6918429003021148	0.6580459770114943	0.674521354933726	0.7259818731117825	0.696969696969697	0.6460674157303371	0.6705539358600584
Candidatus_Nitrososphaera_gargensis_Ga9_2	0.7228455628061281	0.7002801120448179	0.6377551020408163	0.6675567423230975	0.7568345774063816	0.7675070028011205	0.690176322418136	0.726790450928382	0.7535796441481621	0.7591036414565826	0.6514423076923077	0.7011642949547219	0.7131824796957889	0.7394957983193278	0.6583541147132169	0.6965699208443272	0.738713362439948	0.7843137254901961	0.6378132118451025	0.7035175879396984	0.7643850836423955	0.742296918767507	0.6919060052219321	0.7162162162162162	0.6985587531101826	0.7122905027932961	0.6407035175879398	0.6746031746031746	0.7170633616575122	0.6190476190476191	0.690625	0.6528803545051699	0.7459195968890349	0.7486033519553073	0.6750629722921915	0.7099337748344371	0.7268594588673458	0.7486033519553073	0.6568627450980392	0.6997389033942559
Capnocytophaga_granulosa_ATCC_51502	0.6956444444444445	0.6613333333333333	0.6684636118598383	0.6648793565683646	0.7095608888888888	0.6986666666666667	0.6517412935323383	0.6743886743886744	0.7595093333333334	0.7013333333333334	0.6902887139107612	0.6957671957671958	0.7439288888888889	0.7466666666666667	0.6635071090047393	0.7026348808030112	0.7334542222222222	0.728	0.6791044776119403	0.7027027027027027	0.7368959999999999	0.7733333333333333	0.6458797327394209	0.703883495145631	0.7216853333333333	0.728	0.6674816625916871	0.6964285714285714	0.7444622222222222	0.7546666666666667	0.6786570743405276	0.7146464646464646	0.7327502222222222	0.7066666666666667	0.6794871794871795	0.6928104575163399	0.7268266666666668	0.7306666666666667	0.6682926829268293	0.6980891719745224
Capnocytophaga_ochracea_DSM_7271	0.6759774570988327	0.6710875331564987	0.6454081632653061	0.657997399219766	0.7364225457155119	0.7002652519893899	0.6892950391644909	0.6947368421052631	0.6726987455058433	0.6949602122015915	0.6421568627450981	0.667515923566879	0.7248344813514482	0.6816976127320955	0.6745406824146981	0.6781002638522428	0.712760942524045	0.6339522546419099	0.6809116809116809	0.6565934065934066	0.7296118315051818	0.7427055702917772	0.6588235294117647	0.6982543640897756	0.7295485087490943	0.7347480106100795	0.6723300970873787	0.7021546261089987	0.7103898571016471	0.7188328912466844	0.6483253588516746	0.6817610062893081	0.6942214467139007	0.649867374005305	0.6298200514138818	0.639686684073107	0.716243694108873	0.7082228116710876	0.6496350364963503	0.6776649746192893
Capnocytophaga_sputigena_ATCC_33612	0.7240720221606647	0.6947368421052632	0.6683544303797468	0.6812903225806453	0.7329362880886428	0.75	0.6492027334851936	0.6959706959706959	0.7005263157894738	0.6052631578947368	0.6824925816023739	0.6415620641562064	0.7437326869806095	0.6684210526315789	0.6902173913043478	0.6791443850267379	0.7175277008310249	0.7342105263157894	0.6503496503496503	0.6897404202719407	0.7281925207756232	0.7157894736842105	0.6683046683046683	0.6912325285895806	0.7167313019390581	0.7131578947368421	0.6467780429594272	0.6783479349186484	0.7019390581717452	0.6763157894736842	0.6606683804627249	0.6684005201560468	0.7217174515235457	0.7236842105263158	0.6501182033096927	0.6849315068493151	0.7230401662049861	0.7105263157894737	0.6521739130434783	0.6801007556675063
Catenibacterium_mitsuokai_DSM_15897	0.6687027678115984	0.6770186335403726	0.6169811320754717	0.6456071076011846	0.677177235103241	0.6542443064182195	0.6124031007751938	0.6326326326326327	0.7166990299585492	0.7370600414078675	0.6345811051693404	0.6819923371647508	0.727844004646597	0.6873706004140787	0.6459143968871596	0.6659979939819458	0.6728092623312716	0.6915113871635611	0.6072727272727273	0.6466602129719264	0.7410336535370291	0.7556935817805382	0.6835205992509363	0.7177974434611604	0.7390575637942638	0.7619047619047619	0.6642599277978339	0.7097396335583414	0.7011517902687225	0.7204968944099379	0.6126760563380281	0.6622264509990485	0.6790290155129475	0.7039337474120083	0.6126126126126126	0.6551059730250481	0.6774387133555376	0.7287784679089027	0.6132404181184669	0.6660359508041627
Cedecea_davisae_DSM_4568	0.7247397959183673	0.6485714285714286	0.6806596701649176	0.6642282370153622	0.7473183673469387	0.7	0.693069306930693	0.6965174129353233	0.7216061224489796	0.7057142857142857	0.6639784946236559	0.6842105263157895	0.6988224489795918	0.6071428571428571	0.6910569105691057	0.6463878326996197	0.7018816326530612	0.6557142857142857	0.6510638297872341	0.6533807829181494	0.7281	0.6771428571428572	0.6638655462184874	0.6704384724186704	0.7427020408163265	0.69	0.6870554765291608	0.6885245901639344	0.7351448979591837	0.7328571428571429	0.6785714285714286	0.7046703296703297	0.7132979591836737	0.6257142857142857	0.6717791411042945	0.6479289940828401	0.7395265306122449	0.6228571428571429	0.6931637519872814	0.6561324303987961
Cellulosilyticum_lentocellum_DSM_5427	0.7372107302177232	0.7342657342657343	0.6702127659574468	0.7007786429365962	0.7055167055167055	0.6596736596736597	0.6706161137440758	0.6650998824911868	0.7573258132698693	0.7412587412587412	0.6723044397463002	0.70509977827051	0.7082823935970789	0.6433566433566433	0.6602870813397129	0.6517119244391971	0.6994800071723148	0.6596736596736597	0.6388261851015802	0.6490825688073394	0.757282344694932	0.7365967365967366	0.6810344827586207	0.7077267637178051	0.6943996174765406	0.6923076923076923	0.6387096774193548	0.6644295302013423	0.762781119424476	0.6946386946386947	0.7011764705882353	0.6978922716627635	0.7337278106508875	0.6899766899766899	0.6820276497695853	0.6859791425260718	0.7038485989534939	0.6107226107226107	0.6735218508997429	0.6405867970660146
Cellulosimicrobium_cellulans_J36	0.7477965545192437	0.7262443438914027	0.678646934460888	0.7016393442622951	0.7008803521408564	0.6870748299319728	0.6530172413793104	0.6696132596685083	0.7508285365428222	0.7149321266968326	0.6869565217391305	0.7006651884700665	0.7277167277167278	0.7188208616780045	0.6659663865546218	0.6913849509269357	0.7172920450231375	0.7120181405895691	0.6624472573839663	0.6863387978142077	0.7204881952781111	0.673469387755102	0.6674157303370787	0.6704288939051919	0.6817085808682447	0.6764705882352942	0.6334745762711864	0.6542669584245077	0.6984896522711649	0.6984126984126984	0.6595289079229122	0.6784140969162995	0.712849242261007	0.6583710407239819	0.6510067114093959	0.6546681664791901	0.6967966673849028	0.6961451247165533	0.665943600867679	0.680709534368071
Cetobacterium_somerae_ATCC_BAA_47401	0.7476188320507016	0.7063829787234043	0.6916666666666667	0.6989473684210525	0.7476550475328203	0.7468085106382979	0.6802325581395349	0.7119675456389453	0.7095971027614305	0.7085106382978723	0.6516634050880626	0.6788990825688073	0.6980081484834767	0.6297872340425532	0.6477024070021882	0.6386192017259978	0.7231326392032594	0.7042553191489361	0.6646586345381527	0.6838842975206612	0.7191353553644182	0.6361702127659574	0.6780045351473923	0.6564215148188803	0.7696921684019918	0.7276595744680852	0.6979591836734694	0.7125000000000001	0.7270801267541875	0.7106382978723405	0.6626984126984127	0.6858316221765914	0.7194658216387506	0.7127659574468085	0.6646825396825397	0.6878850102669405	0.690728836577637	0.6659574468085107	0.6789587852494577	0.6723952738990333
Citrobacter_amalonaticus_Y19	0.7226846185230519	0.6868217054263566	0.6753048780487805	0.6810146041506534	0.7456116351069192	0.7151702786377709	0.6885245901639344	0.7015945330296127	0.7366909064727483	0.6795665634674922	0.690251572327044	0.6848673946957878	0.773530611755106	0.718266253869969	0.7019667170953101	0.7100229533282325	0.714030287757698	0.7085271317829457	0.6661807580174927	0.6867017280240421	0.7344757241942064	0.7255813953488373	0.6802325581395349	0.7021755438859716	0.7234454124367005	0.6697674418604651	0.6868044515103339	0.6781789638932497	0.7529627762977897	0.7306501547987616	0.6930983847283406	0.7113790504898265	0.7609187126502988	0.7352941176470589	0.7026627218934911	0.7186081694402421	0.7515971872225022	0.6775193798449612	0.6785714285714286	0.6780449961210241
Citrobacter_freundii_ATCC_8090	0.7438898395376617	0.7481031866464339	0.6626344086021505	0.7027797576621525	0.7389869517690524	0.6747720364741642	0.7003154574132492	0.6873065015479877	0.7518414656082948	0.7253414264036419	0.7029411764705882	0.713965646004481	0.7119749459206406	0.6965098634294385	0.6779911373707533	0.687125748502994	0.7555151722006725	0.7025796661608498	0.698340874811463	0.7004538577912254	0.7436845916489477	0.708649468892261	0.6652421652421653	0.6862601028655401	0.7209920160877447	0.6737481031866465	0.683076923076923	0.6783804430863254	0.7455479657397457	0.7173252279635258	0.695139911634757	0.7060583395661929	0.7204500694152972	0.6737481031866465	0.6727272727272727	0.6732373009855951	0.7363971385215694	0.6641337386018237	0.6980830670926518	0.6806853582554516
Citrobacter_freundii_UCI_31	0.741392776326625	0.6804915514592934	0.6763358778625954	0.6784073506891272	0.7384597959891552	0.706605222734255	0.6845238095238095	0.6953892668178382	0.7257722374416294	0.6989247311827957	0.6671554252199413	0.6826706676669166	0.7336367776385614	0.7542242703533026	0.6581769436997319	0.7029348604151755	0.7239388297809586	0.6820276497695853	0.6626865671641791	0.6722180166540499	0.7512157828792287	0.6758832565284179	0.6885758998435054	0.6821705426356589	0.7451091432063633	0.6989247311827957	0.6873111782477341	0.6930693069306931	0.7310565572049146	0.6973886328725039	0.6656891495601173	0.6811702925731433	0.759172347398897	0.7373271889400922	0.7017543859649122	0.7191011235955057	0.7485683139020436	0.7019969278033794	0.6810730253353204	0.6913767019667171
Citrobacter_koseri_ATCC_BAA_895	0.7463762423937748	0.6828478964401294	0.6839546191247974	0.6834008097165992	0.7554042165457002	0.7233009708737864	0.6845329249617151	0.7033831628638867	0.7475571056021616	0.6601941747572816	0.6986301369863014	0.6788685524126457	0.7319492883400887	0.6925566343042071	0.6815286624203821	0.6869983948635633	0.760572784114117	0.7103559870550162	0.6913385826771653	0.7007182761372707	0.7345440454121763	0.7006472491909385	0.6610687022900763	0.6802827965435978	0.7465647615756014	0.7087378640776699	0.6963434022257552	0.702485966319166	0.7355769734292686	0.7265372168284789	0.6671619613670133	0.6955848179705654	0.7702998502319833	0.7184466019417476	0.714975845410628	0.7167070217917676	0.7307055854044261	0.6763754045307443	0.6863711001642037	0.6813365933170333
Citrobacter_sp_30_2	0.7288848587798747	0.7189973614775725	0.6662591687041565	0.6916243654822335	0.7121278047354167	0.7321899736147758	0.6242969628796401	0.673952641165756	0.7314850913040148	0.6939313984168866	0.6608040201005025	0.6769626769626771	0.7361007651018859	0.741424802110818	0.6588511137162955	0.6977032898820609	0.7321029511072744	0.7097625329815304	0.6708229426433915	0.6897435897435897	0.6946710897306478	0.6530343007915568	0.6453715775749674	0.6491803278688525	0.7409061479661099	0.758575197889182	0.6586483390607102	0.7050889025137952	0.7277396425811572	0.6781002638522428	0.658974358974359	0.6684005201560469	0.7145331068427537	0.6635883905013192	0.6549479166666666	0.6592398427260812	0.7186840804505676	0.658311345646438	0.6609271523178808	0.6596166556510245
Citrobacter_youngae_ATCC_29220	0.708707085435739	0.6574202496532594	0.6475409836065574	0.65244322092223	0.6935966959127887	0.6768377253814147	0.6387434554973822	0.6572390572390573	0.732681723834788	0.6435506241331485	0.6813509544787077	0.6619115549215406	0.729978974340231	0.6962552011095701	0.6613965744400527	0.6783783783783783	0.748980938402319	0.7558945908460472	0.6770186335403726	0.7142857142857143	0.732023830363515	0.7600554785020804	0.6586538461538461	0.7057308435286542	0.7265356137742118	0.6754507628294036	0.6698762035763411	0.6726519337016575	0.7518539322600564	0.7156726768377254	0.6807387862796834	0.6977687626774848	0.756233155907287	0.7364771151178918	0.6851612903225807	0.7098930481283422	0.7148858978033669	0.636615811373093	0.636615811373093	0.636615811373093
Cloacibacillus_evryensis_DSM_19522	0.7092978395061729	0.6365740740740741	0.6806930693069307	0.6578947368421053	0.7186374742798354	0.6597222222222222	0.6769596199524941	0.6682297772567409	0.7386456189986284	0.7083333333333334	0.6845637583892618	0.6962457337883959	0.7082261659807956	0.6712962962962963	0.6697459584295612	0.6705202312138727	0.7391385888203017	0.7268518518518519	0.6931567328918322	0.7096045197740112	0.6872052897805213	0.6041666666666666	0.6641221374045801	0.6327272727272727	0.7297721622085048	0.6689814814814815	0.6784037558685446	0.6736596736596737	0.7365129886831276	0.7222222222222222	0.6872246696035242	0.7042889390519187	0.7240601423182442	0.6921296296296297	0.6719101123595506	0.6818700114025085	0.7233957047325101	0.6875	0.6765375854214123	0.6819747416762342
Clostridiales_sp_1_7_47FAA	0.7201002983643241	0.7043795620437956	0.6643717728055077	0.6837909654561558	0.764508631253663	0.7846715328467153	0.6761006289308176	0.7263513513513513	0.7330471788587565	0.7408759124087592	0.656957928802589	0.6963979416809606	0.6705238691459321	0.6952554744525548	0.6185064935064936	0.654639175257732	0.7210693164260216	0.7299270072992701	0.6600660066006601	0.6932409012131716	0.7377657307261974	0.7627737226277372	0.6490683229813664	0.7013422818791946	0.7228858090468325	0.6514598540145985	0.6623376623376623	0.6568537258509659	0.726230752837125	0.7116788321167883	0.6701030927835051	0.6902654867256637	0.692534897970057	0.6952554744525548	0.670774647887324	0.6827956989247312	0.7179458149075603	0.7116788321167883	0.6621392190152802	0.6860158311345648
Clostridium_acetobutylicum_ATCC_824	0.7133366012499781	0.6694560669456067	0.6584362139917695	0.6639004149377592	0.7114239946779644	0.6569037656903766	0.6680851063829787	0.6624472573839663	0.7330841546891685	0.7092050209205021	0.6834677419354839	0.6960985626283367	0.701707778225171	0.7384937238493724	0.6537037037037037	0.6935166994106091	0.739990546383992	0.694560669456067	0.6916666666666667	0.6931106471816284	0.6909280299714641	0.6631799163179917	0.6495901639344263	0.6563146997929606	0.7398920712172407	0.7322175732217573	0.6717850287907869	0.7007007007007007	0.7294996586194219	0.694560669456067	0.6887966804979253	0.6916666666666668	0.7508315680747887	0.7175732217573222	0.6792079207920793	0.6978636826042727	0.7343533901717407	0.6882845188284519	0.6728016359918201	0.6804550155118925
Clostridium_asparagiforme_DSM_15981	0.7258756596207517	0.7167530224525043	0.679214402618658	0.6974789915966386	0.75282822668842	0.7508650519031141	0.6856240126382307	0.7167630057803469	0.696060502835697	0.7219343696027634	0.6285714285714286	0.6720257234726688	0.7292133555647189	0.7029360967184801	0.6575121163166397	0.679465776293823	0.7052907112250569	0.6833910034602076	0.6475409836065574	0.664983164983165	0.7408669045185887	0.6903114186851211	0.65625	0.672849915682968	0.7556041618110213	0.7236614853195165	0.6902800658978583	0.7065767284991569	0.734929570731066	0.7525951557093425	0.6754658385093167	0.7119476268412438	0.7287113565328599	0.7785467128027682	0.6493506493506493	0.7081038552321007	0.7577884552175032	0.7820069204152249	0.6807228915662651	0.7278582930756844
Clostridium_bartlettii_DSM_16795	0.7276473922902494	0.680952380952381	0.6697892271662763	0.6753246753246752	0.7427437641723356	0.7166666666666667	0.6887871853546911	0.7024504084014003	0.7021598639455783	0.6452380952380953	0.6317016317016317	0.6383981154299175	0.7134183673469388	0.669047619047619	0.655011655011655	0.6619552414605419	0.7017120181405896	0.6833333333333333	0.6239130434782608	0.6522727272727272	0.6911111111111111	0.6523809523809524	0.6401869158878505	0.6462264150943396	0.7076927437641722	0.6	0.6579634464751958	0.6276463262764632	0.6669160997732426	0.6261904761904762	0.6073903002309469	0.6166471277842908	0.6751360544217687	0.6095238095238096	0.6530612244897959	0.6305418719211824	0.7261111111111112	0.680952380952381	0.6713615023474179	0.6761229314420805
Clostridium_beijerinckii_NCIMB_8052	0.7133895691609977	0.6742857142857143	0.6629213483146067	0.668555240793201	0.7063092970521542	0.7238095238095238	0.6333333333333333	0.6755555555555555	0.7156172335600908	0.6914285714285714	0.6493738819320215	0.6697416974169742	0.7381115646258503	0.7104761904761905	0.6920222634508348	0.7011278195488722	0.7268426303854876	0.6457142857142857	0.6904276985743381	0.6673228346456693	0.7475192743764173	0.7219047619047619	0.6755793226381461	0.6979742173112339	0.7042575963718821	0.6761904761904762	0.6466302367941712	0.6610800744878957	0.718875283446712	0.6914285714285714	0.6588021778584392	0.6747211895910782	0.7520725623582767	0.7638095238095238	0.6661129568106312	0.7116237799467612	0.7653478458049887	0.7180952380952381	0.702048417132216	0.7099811676082862
Clostridium_bifermentans_ATCC_19299	0.7354839371646095	0.7256235827664399	0.6852248394004282	0.7048458149779735	0.7780496814110259	0.7895927601809954	0.6763565891472868	0.7286012526096033	0.7674967422866582	0.746031746031746	0.6811594202898551	0.7121212121212122	0.7351761217307436	0.751131221719457	0.6600397614314115	0.7026455026455026	0.7073906485671191	0.7352941176470589	0.6335282651072125	0.680628272251309	0.7125670781132966	0.6984126984126984	0.6539278131634819	0.675438596491228	0.7208165317409015	0.6984126984126984	0.6553191489361702	0.6761800219538967	0.7349144786119576	0.7324263038548753	0.6729166666666667	0.7014115092290989	0.7206677542811997	0.6825396825396826	0.665929203539823	0.6741321388577828	0.7375463005715106	0.6984126984126984	0.6784140969162996	0.688268156424581
Clostridium_bolteae_ATCC_BAA_613	0.7254539858417974	0.7070175438596491	0.653160453808752	0.6790227464195451	0.7492151431209603	0.7263157894736842	0.6753670473083198	0.6999154691462384	0.7197691597414588	0.6859649122807018	0.6505823627287853	0.667805294619983	0.7122930132348415	0.7842105263157895	0.6349431818181818	0.7017268445839875	0.7192920898738073	0.7263157894736842	0.6561014263074485	0.6894254787676936	0.7551092643890429	0.7017543859649122	0.6993006993006993	0.7005253940455342	0.7315666358879654	0.7228070175438597	0.7079037800687286	0.7152777777777777	0.7226654355186212	0.6877192982456141	0.6522462562396006	0.6695132365499573	0.7113665743305633	0.7456140350877193	0.628698224852071	0.6821829855537721	0.7169806094182825	0.7526315789473684	0.6412556053811659	0.6924939467312349
Clostridium_botulinum_A_str_ATCC_19397	0.7494239335359612	0.7137176938369781	0.693050193050193	0.703232125367287	0.7032516629843207	0.658051689860835	0.646484375	0.6522167487684728	0.7226067056903114	0.6958250497017893	0.6578947368421053	0.6763285024154589	0.7302151306870507	0.709741550695825	0.6623376623376623	0.6852207293666026	0.7596449138172952	0.6878727634194831	0.7104722792607803	0.698989898989899	0.7182787964064519	0.7017892644135189	0.6598130841121496	0.6801541425818883	0.7158994344074717	0.6640159045725647	0.6640159045725647	0.6640159045725647	0.7216857898335632	0.7137176938369781	0.6503623188405797	0.680568720379147	0.7045757265551819	0.6819085487077535	0.6496212121212122	0.6653734238603297	0.7443371579667126	0.6898608349900597	0.694	0.6919242273180458
Clostridium_botulinum_A_str_ATCC_3502	0.7278478316435205	0.7520661157024794	0.6703499079189686	0.7088607594936709	0.7436142114680071	0.7030927835051546	0.6779324055666004	0.6902834008097166	0.7300800886086733	0.6776859504132231	0.665314401622718	0.6714431934493346	0.7451137428644459	0.7278350515463917	0.6598130841121496	0.692156862745098	0.7263056999233194	0.6762886597938145	0.6586345381526104	0.6673448626653103	0.7118301099088353	0.7004132231404959	0.6457142857142857	0.6719524281466799	0.7213598023344977	0.6673553719008265	0.6743215031315241	0.6708203530633438	0.7375138451052228	0.7128099173553719	0.666023166023166	0.688622754491018	0.7117747294879441	0.6797520661157025	0.6553784860557769	0.667342799188641	0.6992459742694044	0.7072164948453609	0.6423220973782772	0.6732090284592738
Clostridium_botulinum_A_str_Hall	0.7366453766874728	0.7128514056224899	0.6736242884250474	0.6926829268292682	0.749637102627377	0.7068273092369478	0.6984126984126984	0.7025948103792414	0.7349437912291737	0.7028112449799196	0.6944444444444444	0.6986027944111776	0.7055853937839713	0.6967871485943775	0.6737864077669903	0.6850937808489634	0.7408146642796084	0.6807228915662651	0.7047817047817048	0.6925434116445353	0.6952508830502735	0.7048192771084337	0.6234458259325044	0.6616399622997172	0.7190892082385768	0.6887550200803213	0.6712328767123288	0.6798810703666996	0.736121191593684	0.6706827309236948	0.6774847870182555	0.6740665993945509	0.707500685472815	0.6767068273092369	0.6531007751937985	0.6646942800788955	0.7056216835212336	0.678714859437751	0.6537717601547389	0.6660098522167488
Clostridium_botulinum_Bf	0.7634748171013679	0.7375745526838966	0.6908752327746741	0.7134615384615384	0.7305550395440479	0.6898608349900597	0.6817288801571709	0.6857707509881423	0.6920781474176807	0.6819085487077535	0.6520912547528517	0.6666666666666667	0.7306775648297096	0.7475149105367793	0.6596491228070176	0.700838769804287	0.7447521629665348	0.7395626242544732	0.6850828729281768	0.7112810707456978	0.7024097956989672	0.68389662027833	0.6454033771106942	0.6640926640926641	0.7462264188230457	0.7435387673956262	0.6654804270462633	0.7023474178403756	0.7459892731088619	0.7077534791252486	0.6926070038910506	0.7000983284169126	0.7414360753965274	0.6938369781312127	0.6776699029126214	0.6856581532416504	0.742977522538724	0.68389662027833	0.671875	0.677832512315271
Clostridium_botulinum_E1_str_BoNT_E_Beluga	0.747038530279729	0.7	0.669921875	0.6846307385229541	0.7406375992352134	0.7061224489795919	0.6540642722117203	0.6790971540726203	0.7174612411155908	0.7128309572301426	0.6653992395437263	0.688298918387414	0.73103204621971	0.7020408163265306	0.6771653543307087	0.6893787575150301	0.7603599484600357	0.6945010183299389	0.7104166666666667	0.7023686920700309	0.6864333513446113	0.6822810590631364	0.635673624288425	0.6581532416502947	0.7147429236460368	0.7352342158859471	0.6378091872791519	0.6830652790917692	0.7020865372625629	0.6469387755102041	0.6563146997929606	0.6515930113052415	0.7187206450808429	0.6653061224489796	0.6735537190082644	0.6694045174537987	0.701159649195727	0.6510204081632653	0.6367265469061876	0.6437941473259334
Clostridium_botulinum_F_str_230613	0.6920999999999999	0.712	0.6556169429097606	0.6826462128475552	0.732728	0.714	0.6748582230623819	0.6938775510204082	0.7449680000000001	0.758	0.6755793226381461	0.714420358152686	0.7331840000000001	0.728	0.6691176470588235	0.6973180076628351	0.7253559999999999	0.73	0.6734317343173432	0.7005758157389634	0.730468	0.74	0.6607142857142857	0.6981132075471698	0.7105760000000001	0.628	0.6767241379310345	0.6514522821576764	0.7447799999999999	0.74	0.6981132075471698	0.7184466019417476	0.730492	0.726	0.6660550458715596	0.6947368421052632	0.7363360000000001	0.73	0.6784386617100372	0.7032755298651252
Clostridium_butyricum_DSM_10702	0.7347461093144552	0.6878850102669405	0.6555772994129159	0.6713426853707415	0.7449540201291063	0.7494866529774127	0.6835205992509363	0.7149853085210578	0.7254953219012603	0.6981519507186859	0.6732673267326733	0.685483870967742	0.7093422833506908	0.6673511293634496	0.655241935483871	0.6612410986775177	0.7377018075718158	0.6796714579055442	0.6727642276422764	0.676200204290092	0.7342401409965047	0.7084188911704312	0.6460674157303371	0.6758080313418218	0.7249851371806603	0.7084188911704312	0.6546489563567363	0.680473372781065	0.7265662881742555	0.6365503080082136	0.6609808102345416	0.6485355648535565	0.7166240107265284	0.6735112936344969	0.6804979253112033	0.6769865841073271	0.7063697194827319	0.6940451745379876	0.6733067729083665	0.6835187057633975
Clostridium_butyricum_E4_str_BoNT_E_BL5262	0.741534486593775	0.722567287784679	0.6698656429942419	0.6952191235059761	0.7181313416491282	0.6818181818181818	0.6720977596741344	0.6769230769230768	0.7139648888660747	0.6915113871635611	0.6747474747474748	0.6830265848670757	0.7278801567339117	0.6694214876033058	0.6982758620689655	0.6835443037974683	0.6926578033297401	0.6935817805383023	0.6332703213610587	0.6620553359683794	0.73313741594374	0.7520661157024794	0.6442477876106195	0.6939942802669209	0.7342196670259912	0.6838842975206612	0.6810699588477366	0.6824742268041237	0.697962116934449	0.6853002070393375	0.6427184466019418	0.6633266533066133	0.7249371182177506	0.6983471074380165	0.6537717601547389	0.6753246753246754	0.754059510976507	0.71900826446281	0.7073170731707317	0.7131147540983608
Clostridium_cadaveris_AGR2141	0.7256980554519945	0.7278761061946902	0.6646464646464646	0.6948257655755016	0.7216755293055745	0.7079646017699115	0.6597938144329897	0.6830309498399145	0.7219600494476385	0.754424778761062	0.6326530612244898	0.6881937436932392	0.7133165237525263	0.6991150442477876	0.6610878661087866	0.6795698924731182	0.7007093381472833	0.6252771618625277	0.6604215456674473	0.6423690205011389	0.7395463375389988	0.6696230598669624	0.6926605504587156	0.6809470124013529	0.7199978415713361	0.6548672566371682	0.6651685393258427	0.6599777034559644	0.7371818770480545	0.6784922394678492	0.6891891891891891	0.6837988826815642	0.6857622196495496	0.6238938053097345	0.636568848758465	0.630167597765363	0.7177118693954437	0.7073170731707317	0.6645833333333333	0.6852846401718582
Clostridium_celatum_DSM_1785	0.6490729034976823	0.6927939317319848	0.5969498910675382	0.6413107080163839	0.7133120075597952	0.8093434343434344	0.62720156555773	0.7067254685777289	0.7361151017124468	0.7727272727272727	0.6510638297872341	0.7066974595842956	0.7070547446653641	0.7471554993678887	0.6423913043478261	0.6908240794856808	0.7373402163225172	0.7699115044247787	0.6451271186440678	0.7020172910662824	0.7246477097140813	0.7348484848484849	0.6430939226519337	0.6859163229228049	0.7532355795630132	0.8230088495575221	0.6420118343195266	0.7213296398891965	0.7390210576051285	0.786346396965866	0.6519916142557652	0.712893982808023	0.7082615025092901	0.7083333333333334	0.6530849825378346	0.6795881284070261	0.7279830543104879	0.8040455120101138	0.6529774127310062	0.7206798866855524
Clostridium_cellobioparum_DSM_1351	0.7024739062846992	0.6962025316455697	0.6111111111111112	0.650887573964497	0.7226604485898291	0.6624472573839663	0.6840958605664488	0.6730975348338692	0.7193471019320453	0.7115789473684211	0.651252408477842	0.6800804828973844	0.736047079724628	0.6568421052631579	0.7027027027027027	0.6789989118607183	0.7470264268265601	0.7242105263157895	0.671875	0.6970618034447823	0.735709526982012	0.6694736842105263	0.676595744680851	0.673015873015873	0.7214390406395736	0.6589473684210526	0.6716738197424893	0.665249734325186	0.7375571840994893	0.6863157894736842	0.6834381551362684	0.6848739495798319	0.7289806795469687	0.6905263157894737	0.6790890269151139	0.6847599164926931	0.7425805018876305	0.6940928270042194	0.6714285714285714	0.6825726141078838
Clostridium_citroniae_WAL_17108	0.6850873421123354	0.6983606557377049	0.6051136363636364	0.6484018264840182	0.6873098629400699	0.6278688524590164	0.6580756013745704	0.6426174496644295	0.7234883095941951	0.7442622950819672	0.6494992846924177	0.6936592818945759	0.7174361730717549	0.7557377049180328	0.6529745042492918	0.7006079027355623	0.709470572426767	0.6737704918032786	0.641185647425897	0.6570743405275778	0.7338753023380813	0.7229508196721312	0.6816074188562596	0.7016706443914081	0.7227465735017469	0.7098360655737705	0.6651305683563749	0.6867565424266456	0.706748185971513	0.7327868852459016	0.6331444759206799	0.6793313069908815	0.7120639613007256	0.6770491803278689	0.6483516483516484	0.6623897353648758	0.7464230045686644	0.7639344262295082	0.6508379888268156	0.7028657616892912
Clostridium_clariflavum_DSM_19732	0.7154392918483287	0.7103448275862069	0.639751552795031	0.673202614379085	0.7172942264499934	0.7103448275862069	0.6717391304347826	0.6905027932960894	0.7435169771436121	0.6896551724137931	0.6912442396313364	0.6904487917146146	0.702005548949663	0.696551724137931	0.643312101910828	0.6688741721854304	0.7343215748447616	0.696551724137931	0.6763392857142857	0.6862967157417893	0.7215589906196327	0.7126436781609196	0.6512605042016807	0.6805708013172338	0.7279059320914255	0.6804597701149425	0.6681715575620768	0.6742596810933941	0.7564645263575109	0.6896551724137931	0.7211538461538461	0.7050528789659224	0.7384595058792442	0.7080459770114943	0.6890380313199105	0.6984126984126984	0.7274778702602721	0.6942528735632184	0.6817155756207675	0.6879271070615034
Clostridium_clostridioforme_CM201	0.7112444072963273	0.6553911205073996	0.6623931623931624	0.6588735387885228	0.6995874473134909	0.6638477801268499	0.650103519668737	0.6569037656903766	0.7205190207796038	0.7230443974630021	0.6745562130177515	0.6979591836734693	0.6830451126139213	0.6575052854122622	0.6452282157676349	0.6513089005235603	0.7230779201623393	0.7061310782241015	0.6626984126984127	0.6837256908904811	0.7243987145162227	0.718816067653277	0.6538461538461539	0.6847935548841894	0.7055276696360328	0.6490486257928119	0.6717724288840262	0.6602150537634408	0.7211984141528367	0.7167019027484144	0.678	0.696813977389517	0.7113114526950015	0.6765327695560254	0.6680584551148225	0.6722689075630252	0.725149622981375	0.6976744186046512	0.6776180698151951	0.6875000000000001
Clostridium_difficile_CD196	0.7191288164579246	0.6843971631205674	0.6454849498327759	0.6643717728055077	0.7322569287259193	0.7553191489361702	0.6454545454545455	0.6960784313725491	0.7009110457220462	0.6436170212765957	0.6493738819320215	0.6464826357969724	0.6988141944570193	0.700354609929078	0.6412337662337663	0.6694915254237289	0.6976887480509029	0.6702127659574468	0.6258278145695364	0.6472602739726028	0.6962426437301947	0.725177304964539	0.6380655226209049	0.678838174273859	0.6958245309592073	0.7074468085106383	0.642512077294686	0.6734177215189874	0.7367178461847996	0.7677304964539007	0.6395864106351551	0.6978243352135375	0.727447060007042	0.7304964539007093	0.653968253968254	0.6901172529313233	0.7471046476535386	0.7163120567375887	0.6699834162520729	0.6923736075407027
Clostridium_difficile_NAP07	0.7341671267032015	0.6864244741873805	0.6710280373831776	0.6786389413988657	0.7490686545119531	0.6462715105162524	0.7012448132780082	0.672636815920398	0.7130944068087844	0.6806883365200764	0.6768060836501901	0.678741658722593	0.7435628397720168	0.7208413001912046	0.7059925093632958	0.7133396404919583	0.7220002266670078	0.6692160611854685	0.6554307116104869	0.6622516556291391	0.7335419644717746	0.751434034416826	0.6506622516556292	0.6974267968056788	0.7199273203206972	0.7265774378585086	0.6473594548551959	0.6846846846846847	0.7265993733754008	0.6921606118546845	0.6617915904936015	0.6766355140186916	0.734357234516267	0.7208413001912046	0.6684397163120568	0.6936522539098436	0.7015161098091975	0.7246653919694073	0.6568457538994801	0.6890909090909091
Clostridium_difficile_NAP08	0.7280407124681935	0.7022900763358778	0.647887323943662	0.673992673992674	0.702868047982552	0.6838095238095238	0.6697761194029851	0.6767200754005656	0.7095637949836422	0.6780952380952381	0.6460980036297641	0.6617100371747212	0.7142093784078516	0.5629770992366412	0.6644144144144144	0.6095041322314049	0.7109160305343513	0.6666666666666666	0.6433823529411765	0.6548175865294669	0.7438713195201745	0.6361904761904762	0.6915113871635611	0.6626984126984127	0.7185205379861869	0.7251908396946565	0.6749555950266429	0.6991720331186753	0.6910977826245002	0.6971428571428572	0.634315424610052	0.6642468239564429	0.7033151581243184	0.659047619047619	0.6383763837638377	0.6485473289597	0.752846237731734	0.6545801526717557	0.6915322580645161	0.6725490196078432
Clostridium_difficile_R20291	0.7148589929283463	0.643298969072165	0.6782608695652174	0.6603174603174603	0.7394990201925534	0.6818181818181818	0.6962025316455697	0.6889352818371607	0.7308255942745165	0.6425619834710744	0.6850220264317181	0.6631130063965885	0.7158473204396354	0.6466942148760331	0.6789587852494577	0.6624338624338626	0.7094998721990288	0.6838842975206612	0.6673387096774194	0.6755102040816328	0.7486623498338587	0.7045454545454546	0.6888888888888889	0.6966292134831461	0.7409602112976058	0.7107438016528925	0.6615384615384615	0.6852589641434262	0.7558362443554572	0.7128099173553719	0.6804733727810651	0.6962663975782039	0.727562409474312	0.6927835051546392	0.6473988439306358	0.6693227091633467	0.7446664394649399	0.7128099173553719	0.6596558317399618	0.6852035749751737
Clostridium_glycolicum_ATCC_14880	0.7270303376374587	0.6673819742489271	0.6673819742489271	0.6673819742489271	0.7586343458159113	0.7424892703862661	0.6975806451612904	0.7193347193347194	0.7248245500930206	0.6974248927038627	0.655241935483871	0.6756756756756758	0.7039317357107332	0.6630901287553648	0.665948275862069	0.6645161290322581	0.7315478273683436	0.7060085836909872	0.670061099796334	0.6875653082549635	0.7356278435778887	0.7296137339055794	0.6732673267326733	0.7003089598352215	0.7324227744110225	0.7081545064377682	0.6776180698151951	0.6925498426023086	0.7155961612849749	0.6909871244635193	0.6764705882352942	0.6836518046709129	0.735181160087679	0.6738197424892703	0.6855895196506551	0.6796536796536796	0.7125200316822929	0.6995708154506438	0.6666666666666666	0.6827225130890052
Clostridium_hathewayi_12489931	0.7185340798909863	0.6652719665271967	0.6666666666666666	0.6659685863874346	0.7472287977917733	0.702928870292887	0.6857142857142857	0.6942148760330579	0.7025794673351909	0.7139874739039666	0.6489563567362429	0.6799204771371768	0.716022746132546	0.6757322175732218	0.6485943775100401	0.6618852459016393	0.7545968326621886	0.7343096234309623	0.6815533980582524	0.7069486404833837	0.7243865794323948	0.6882845188284519	0.6527777777777778	0.670061099796334	0.7491679842069863	0.7133891213389121	0.6792828685258964	0.6959183673469388	0.7090194005992261	0.6924686192468619	0.6606786427145709	0.6762002042900919	0.720923122614233	0.6743215031315241	0.6551724137931034	0.6646090534979423	0.726024405796595	0.6951983298538622	0.6516634050880626	0.6727272727272727
Clostridium_hathewayi_DSM_13479	0.7463010324902908	0.7037037037037037	0.6814345991561181	0.692390139335477	0.744581794070285	0.673202614379085	0.688195991091314	0.6806167400881058	0.733882731836696	0.673202614379085	0.6776315789473685	0.6754098360655739	0.7083167566543526	0.6296296296296297	0.6674364896073903	0.6479820627802692	0.7312920337217013	0.7326086956521739	0.649325626204239	0.6884576098059244	0.7424978687127024	0.6797385620915033	0.6827133479212254	0.6812227074235807	0.6879653310599602	0.591304347826087	0.6683046683046683	0.627450980392157	0.7322582172965805	0.690631808278867	0.6936542669584245	0.6921397379912664	0.7249313251870796	0.710239651416122	0.649402390438247	0.6784599375650365	0.7072984749455338	0.6565217391304348	0.6817155756207675	0.6688815060908083
Clostridium_hiranonis_TO_931_DSM_13275	0.7130946773433819	0.6658031088082902	0.6539440203562341	0.6598202824133504	0.7009689792073212	0.582901554404145	0.6676557863501483	0.6224066390041493	0.7154027319830428	0.7246753246753247	0.6384439359267735	0.6788321167883211	0.654801157391831	0.5958549222797928	0.6133333333333333	0.6044678055190539	0.7081892201063186	0.7435233160621761	0.6391982182628062	0.6874251497005988	0.7432272390821614	0.7142857142857143	0.6840796019900498	0.6988564167725541	0.697779422649889	0.6398963730569949	0.660427807486631	0.65	0.718592288540475	0.689119170984456	0.6551724137931034	0.6717171717171717	0.7602449364107395	0.7564766839378239	0.7019230769230769	0.7281795511221945	0.6663347015678622	0.5792207792207792	0.6335227272727273	0.6051560379918589
Clostridium_hylemonae_DSM_15053	0.7377597297422369	0.7244897959183674	0.678343949044586	0.7006578947368421	0.6480604146420473	0.6547619047619048	0.5941358024691358	0.6229773462783171	0.7191129853301864	0.7159863945578231	0.6321321321321322	0.6714513556618821	0.7025429219306769	0.7295918367346939	0.648036253776435	0.6863999999999999	0.7555040723772501	0.7653061224489796	0.6716417910447762	0.7154213036565977	0.7335890138368273	0.7636054421768708	0.657393850658858	0.7065302911093627	0.7174470128187329	0.7636054421768708	0.6244784422809457	0.6870696250956388	0.7719497663010783	0.7653061224489796	0.6933744221879815	0.7275666936135813	0.7677848350224443	0.7721088435374149	0.6696165191740413	0.717219589257504	0.6983924522189828	0.6955782312925171	0.6321483771251932	0.6623481781376519
Clostridium_indolis_DSM_755	0.7499803162005543	0.6845238095238095	0.6941649899396378	0.6893106893106893	0.7211789808515998	0.6984126984126984	0.6470588235294118	0.6717557251908397	0.7228087994457042	0.7043650793650794	0.6610800744878957	0.6820365033621518	0.74376810909549	0.7222222222222222	0.6678899082568808	0.6939942802669209	0.7262652746283699	0.7202380952380952	0.6648351648351648	0.6914285714285714	0.7077270723104057	0.7043650793650794	0.6574074074074074	0.6800766283524904	0.7278596623834719	0.6805555555555556	0.6608863198458574	0.6705767350928642	0.7304579239103048	0.7301587301587301	0.6814814814814815	0.7049808429118773	0.7404415469891661	0.7400793650793651	0.6696588868940754	0.7031102733270499	0.7223993764172335	0.6746031746031746	0.6601941747572816	0.6673209028459275
Clostridium_innocuum_2959	0.7287600851745492	0.6393805309734514	0.7031630170316302	0.6697566628041715	0.6930590556564887	0.673289183222958	0.6354166666666666	0.6538049303322615	0.7254976655140752	0.6592920353982301	0.6866359447004609	0.672686230248307	0.7142647834495692	0.6924778761061947	0.663135593220339	0.6774891774891776	0.7250288147844263	0.7035398230088495	0.6751592356687898	0.6890574214517876	0.7414385903221395	0.6865342163355408	0.6926503340757239	0.689578713968958	0.7178837250190471	0.6843267108167771	0.6783369803063457	0.6813186813186815	0.7029537595967885	0.6637168141592921	0.6622516556291391	0.6629834254143646	0.7330871867002676	0.6991150442477876	0.6652631578947369	0.6817691477885653	0.7257174392935982	0.6924778761061947	0.6659574468085107	0.6789587852494579
Clostridium_leptum_DSM_753	0.6805335314462662	0.715547703180212	0.6221198156682027	0.66557107641742	0.7252057086491277	0.7862190812720848	0.6505847953216374	0.712	0.7386860242979685	0.7438162544169611	0.6578125	0.6981757877280266	0.6983543308069773	0.627208480565371	0.6561922365988909	0.6413730803974705	0.7152854948869383	0.7544169611307421	0.646969696969697	0.6965742251223491	0.743026508009839	0.7773851590106007	0.6576980568011959	0.7125506072874495	0.7285145275880582	0.6908127208480566	0.6549413735343383	0.6723989681857265	0.6818164791669268	0.7279151943462897	0.604992657856094	0.660785886126704	0.6973023761065814	0.7067137809187279	0.6369426751592356	0.6700167504187605	0.6951516437962766	0.734982332155477	0.6489859594383776	0.6893123446561723
Clostridium_methoxybenzovorans_SR3	0.7433993657141964	0.733201581027668	0.649737302977233	0.6889507892293407	0.7536713587151807	0.6996047430830039	0.6820809248554913	0.6907317073170731	0.7302176256463935	0.6600790513833992	0.656188605108055	0.6581280788177339	0.6999211048446312	0.6442687747035574	0.657258064516129	0.6506986027944113	0.7285420800199972	0.7292490118577075	0.6709090909090909	0.6988636363636364	0.7322329672389819	0.7252964426877471	0.6721611721611722	0.6977186311787072	0.7555187551750535	0.6679841897233202	0.7071129707112971	0.6869918699186992	0.730826914965083	0.7470355731225297	0.6417657045840407	0.6904109589041095	0.733342186255058	0.6818181818181818	0.6831683168316832	0.6824925816023739	0.7262064709650207	0.7055335968379447	0.6502732240437158	0.6767772511848341
Clostridium_methylpentosum_R2_DSM_5476	0.7250624999999999	0.69	0.6463700234192038	0.6674727932285369	0.6465062500000001	0.7275	0.5843373493975904	0.6481069042316258	0.6978	0.7025	0.6162280701754386	0.6565420560747665	0.7195874999999998	0.6875	0.6440281030444965	0.6650544135429263	0.68614375	0.6825	0.621867881548975	0.6507747318235996	0.7863124999999999	0.785	0.6977777777777778	0.7388235294117649	0.72831875	0.76	0.629399585921325	0.6885617214043035	0.7467124999999999	0.76	0.6594360086767896	0.7061556329849012	0.7244875	0.7725	0.6217303822937625	0.6889632107023411	0.7300687499999999	0.7075	0.6658823529411765	0.686060606060606
Clostridium_nexile_DSM_1787	0.6664486465797492	0.5872274143302181	0.6051364365971108	0.5960474308300395	0.7139649133006788	0.8021806853582555	0.6461731493099122	0.7157748436414176	0.6779794867322665	0.5856697819314641	0.6372881355932203	0.6103896103896104	0.7027562583877173	0.6947040498442367	0.6255259467040674	0.6583025830258302	0.7053361627495724	0.7076205287713841	0.6408450704225352	0.672579453067258	0.7306410275044453	0.7601246105919003	0.6694101508916324	0.7118891320204231	0.6744766306691279	0.6920684292379471	0.6294200848656294	0.6592592592592592	0.6402208301235932	0.6246105919003115	0.6150306748466258	0.6197836166924267	0.7231629385231804	0.76049766718507	0.6408912188728703	0.6955903271692746	0.7159561634278571	0.7667185069984448	0.643603133159269	0.6997870830376154
Clostridium_paraputrificum_AGR2156	0.7089933969328315	0.6799116997792495	0.6567164179104478	0.6681127982646421	0.7429350098705644	0.6997792494481236	0.7013274336283186	0.7005524861878454	0.7194085441160739	0.6335540838852097	0.6949152542372882	0.6628175519630486	0.6944258054477737	0.6909492273730684	0.6493775933609959	0.66951871657754	0.7458548492186209	0.7593818984547461	0.7034764826175869	0.7303609341825902	0.7637823224514009	0.7158590308370044	0.7004310344827587	0.7080610021786493	0.7612052785638572	0.7350993377483444	0.696652719665272	0.715359828141783	0.7380426784400295	0.6887417218543046	0.6652452025586354	0.6767895878524945	0.7347346617265221	0.6828193832599119	0.6843267108167771	0.6835722160970231	0.6925294901342981	0.6666666666666666	0.6466809421841542	0.6565217391304348
Clostridium_perfringens_ATCC_13124	0.7162112737620538	0.6603375527426161	0.6760259179265659	0.6680896478121665	0.7160194824310221	0.7046413502109705	0.6485436893203883	0.6754297269969666	0.7307918751839858	0.6553911205073996	0.6888888888888889	0.6717226435536293	0.6938430522475268	0.6976744186046512	0.6457925636007827	0.6707317073170732	0.7052055735452851	0.6962025316455697	0.650887573964497	0.6727828746177371	0.7156403600324708	0.6871035940803383	0.6742738589211619	0.680628272251309	0.7236866754087831	0.740506329113924	0.6597744360902256	0.6978131212723658	0.6935040722205867	0.6617336152219874	0.6400817995910021	0.6507276507276508	0.7255153834488541	0.6807610993657506	0.6680497925311203	0.6743455497382199	0.723842784631716	0.7082452431289641	0.6686626746506986	0.6878850102669406
Clostridium_ramosum_VPI_0427_DSM_1402	0.7248516738704396	0.7288428324697754	0.6384266263237519	0.6806451612903225	0.7195718900731117	0.7910189982728842	0.6299862448418156	0.7013782542113323	0.7170677214302547	0.7426597582037997	0.636094674556213	0.6852589641434264	0.7299703795180184	0.7668393782383419	0.6472303206997084	0.7019762845849802	0.7303611431775947	0.7996545768566494	0.6457461645746164	0.7145061728395061	0.6853815613245396	0.7357512953367875	0.6228070175438597	0.6745843230403801	0.7133972276660671	0.7253886010362695	0.6531881804043546	0.6873977086743044	0.6952610211758108	0.6753022452504318	0.6216216216216216	0.6473509933774835	0.7265728237297944	0.8238341968911918	0.6377005347593583	0.7189148455162019	0.6997264654382966	0.7789291882556131	0.6186556927297668	0.6896024464831805
Clostridium_saccharogumia_DSM_17460	0.7127105353613474	0.7169373549883991	0.639751552795031	0.6761487964989058	0.7271902122540174	0.6967592592592593	0.6543478260869565	0.6748878923766817	0.7231084042278937	0.7314814814814815	0.6502057613168725	0.6884531590413944	0.7427816447538024	0.7169373549883991	0.6791208791208792	0.6975169300225734	0.6983006788691243	0.6728538283062645	0.6561085972850679	0.6643757159221076	0.7418578671478904	0.7192575406032483	0.6813186813186813	0.6997742663656885	0.7249452178396494	0.6574074074074074	0.6859903381642513	0.6713947990543736	0.7228344934261408	0.7146171693735499	0.6553191489361702	0.683684794672586	0.7262234682478301	0.7013888888888888	0.6824324324324325	0.6917808219178082	0.7508324740053278	0.7262180974477959	0.681917211328976	0.7033707865168539
Clostridium_saccharoperbutylacetonicum_N1_4_HMT	0.7416418626303094	0.6585365853658537	0.7048192771084337	0.6808923375363725	0.7525286010523494	0.724202626641651	0.6748251748251748	0.6986425339366515	0.7316332576281228	0.6954887218045113	0.6642728904847397	0.6795224977043158	0.6924558111977881	0.6228893058161351	0.6693548387096774	0.6452866861030127	0.6929283809899984	0.6842105263157895	0.6419753086419753	0.6624203821656051	0.7155553047722496	0.6941838649155723	0.6618962432915921	0.6776556776556776	0.7165850837224392	0.7091932457786116	0.6619964973730298	0.6847826086956522	0.7239169687821807	0.6979362101313321	0.6619217081850534	0.6794520547945205	0.7281101440279873	0.7030075187969925	0.6619469026548672	0.6818596171376482	0.7304553597878374	0.7048872180451128	0.6672597864768683	0.6855575868372944
Clostridium_sartagoforme_AAU1	0.7367817097956842	0.7218543046357616	0.6619433198380567	0.6906019007391763	0.7308447841604186	0.6931567328918322	0.6796536796536796	0.6863387978142076	0.7443232099269677	0.7373068432671082	0.6653386454183267	0.6994764397905758	0.7104472386731628	0.7202643171806168	0.6526946107784432	0.6848167539267016	0.751247191994632	0.7312775330396476	0.6789366053169734	0.7041357370095439	0.7210520173877526	0.698237885462555	0.6773504273504274	0.6876355748373102	0.7223502640254398	0.739514348785872	0.6646825396825397	0.7001044932079415	0.7580787894701015	0.7026431718061674	0.6860215053763441	0.6942328618063112	0.7326827513104025	0.6909492273730684	0.6760259179265659	0.683406113537118	0.7182075444175394	0.7268722466960352	0.6666666666666666	0.6954689146469969
Clostridium_scindens_ATCC_35704	0.7137274926095135	0.8327868852459016	0.625615763546798	0.7144866385372715	0.7113705993012631	0.7360655737704918	0.6142270861833106	0.6696495152870993	0.6768099973125503	0.7983606557377049	0.6004932182490752	0.685432793807178	0.6959903251814029	0.8065573770491803	0.617314930991217	0.6993603411513859	0.7141386723998924	0.8295081967213115	0.6340852130325815	0.71875	0.7491830153184628	0.7721311475409836	0.6699857752489331	0.7174409748667173	0.7128267248108966	0.7245901639344262	0.6461988304093568	0.6831530139103555	0.7227385111529159	0.7983606557377049	0.6227621483375959	0.6997126436781609	0.6943832303144316	0.7819672131147541	0.6334661354581673	0.6999266324284666	0.7393469497446923	0.7639344262295082	0.6517482517482518	0.7033962264150944
Clostridium_sordellii_ATCC_9714	0.7069840110380652	0.6914414414414415	0.6382536382536382	0.6637837837837838	0.731327611395179	0.7004504504504504	0.6702586206896551	0.685022026431718	0.7015867218569921	0.6711711711711712	0.6578366445916115	0.6644370122630993	0.7008638706273841	0.6554054054054054	0.6598639455782312	0.6576271186440678	0.7238048859670481	0.7545045045045045	0.6368821292775665	0.690721649484536	0.7364459053648243	0.7252252252252253	0.6764705882352942	0.7	0.7148516760003245	0.7117117117117117	0.6610878661087866	0.685466377440347	0.6882608960311662	0.6306306306306306	0.6407322654462243	0.6356413166855847	0.6918675432188945	0.6171171171171171	0.6586538461538461	0.6372093023255814	0.7412141871601331	0.6914414414414415	0.6777041942604857	0.6845039018952063
Clostridium_sp_7_2_43FAA	0.7365940222177424	0.7980456026058632	0.6363636363636364	0.708092485549133	0.7149386200384089	0.7899022801302932	0.6389986824769434	0.7064821558630735	0.7067475516981613	0.7019543973941368	0.6461769115442278	0.672911787665886	0.7018801260490827	0.762214983713355	0.6419753086419753	0.6969471332836932	0.7412386338316587	0.7882736156351792	0.6427622841965471	0.7081199707388443	0.7013151333170643	0.7882736156351792	0.6019900497512438	0.6826516220028209	0.684739360629821	0.7247557003257329	0.6137931034482759	0.6646751306945482	0.709341743678978	0.7719869706840391	0.6396761133603239	0.6996309963099632	0.708946514021369	0.7296416938110749	0.6354609929078014	0.6793025018953753	0.7466365690882663	0.7964169381107492	0.6502659574468085	0.7159590043923865
Clostridium_sp_L2_50	0.7547701338734815	0.70509977827051	0.6794871794871795	0.6920565832426551	0.7021056926957094	0.7161862527716186	0.6235521235521235	0.6666666666666667	0.7120515631683226	0.7560975609756098	0.6507633587786259	0.6994871794871795	0.6761864494274857	0.7184035476718403	0.6078799249530957	0.6585365853658536	0.7138509643512078	0.7184035476718403	0.648	0.6813880126182965	0.6937724003323484	0.6297117516629712	0.6498855835240275	0.6396396396396397	0.7161616707882459	0.802660753880266	0.6177474402730375	0.6981677917068466	0.7301488193273387	0.7405764966740577	0.656188605108055	0.6958333333333333	0.7296719288499073	0.7028824833702882	0.6563146997929606	0.6788008565310493	0.7302176488807823	0.7161862527716186	0.6485943775100401	0.6807165437302424
Clostridium_sp_M62_1	0.7244704533932861	0.7206572769953051	0.6490486257928119	0.6829810901001113	0.7017952787145407	0.7230046948356808	0.6416666666666667	0.6799116997792494	0.7067986951442615	0.755868544600939	0.62890625	0.6865671641791045	0.6485540787762569	0.5938967136150235	0.6081730769230769	0.6009501187648456	0.7133505256893473	0.7699530516431925	0.6444007858546169	0.7016042780748662	0.7167063413343913	0.6924882629107981	0.6735159817351598	0.6828703703703703	0.7222993674094645	0.7464788732394366	0.6583850931677019	0.6996699669966997	0.7486775110758447	0.7464788732394366	0.6638830897703549	0.7027624309392265	0.6780621128964711	0.6455399061032864	0.6278538812785388	0.6365740740740742	0.704963741761996	0.676056338028169	0.6515837104072398	0.663594470046083
Clostridium_sp_SS2_1	0.6668628187471307	0.6571428571428571	0.6571428571428571	0.6571428571428571	0.6927089854346646	0.7484662576687117	0.6432337434094904	0.6918714555765595	0.7384332874253996	0.6857142857142857	0.6815415821501014	0.6836215666327569	0.7439964943032428	0.7586912065439673	0.677007299270073	0.7155255544840886	0.6694962647635742	0.6775510204081633	0.6240601503759399	0.6497064579256361	0.7445140019197862	0.7300613496932515	0.6852207293666027	0.7069306930693069	0.7239639414047828	0.6646216768916156	0.6646216768916156	0.6646216768916156	0.7295313217311464	0.6993865030674846	0.6666666666666666	0.6826347305389222	0.7063394683026585	0.7346938775510204	0.6428571428571429	0.6857142857142857	0.6987771795834898	0.7061224489795919	0.6290909090909091	0.6653846153846155
Clostridium_sp_SY8519	0.7099274492405657	0.7084398976982097	0.6397228637413395	0.6723300970873787	0.7345633905736207	0.7244897959183674	0.6713947990543735	0.6969325153374232	0.6999582441672321	0.6658163265306123	0.6525	0.6590909090909092	0.7128960279764078	0.680306905370844	0.6567901234567901	0.6683417085427137	0.7203272613393183	0.6751918158567775	0.631578947368421	0.6526576019777504	0.6958479043791429	0.6445012787723785	0.6579634464751958	0.6511627906976745	0.7369252048645545	0.6224489795918368	0.7261904761904762	0.6703296703296703	0.729878908084973	0.701530612244898	0.6773399014778325	0.6892230576441103	0.7209405501330965	0.6649616368286445	0.6788511749347258	0.6718346253229973	0.7350331436922595	0.6505102040816326	0.6948228882833788	0.6719367588932806
Clostridium_spiroforme_DSM_1552	0.6921331229706864	0.7749576988155669	0.6205962059620597	0.6892400300978179	0.7628275483605433	0.8412162162162162	0.6666666666666666	0.7438386855862584	0.7174995426898981	0.8108108108108109	0.6217616580310881	0.7038123167155425	0.6976437096995473	0.7715736040609137	0.6404494382022472	0.6999232540291633	0.7346601042667031	0.8226351351351351	0.66078697421981	0.7328818660647103	0.7315160973155896	0.8138747884940778	0.6387782204515272	0.7157738095238095	0.7338026478254904	0.8087986463620981	0.6433378196500673	0.7166416791604198	0.7290809210225454	0.847972972972973	0.6570680628272252	0.7404129793510326	0.6494146430694654	0.7428087986463621	0.5822281167108754	0.6527881040892194	0.7094937577171079	0.8040540540540541	0.6222222222222222	0.7015475313190862
Clostridium_sporogenes_ATCC_15579	0.7274030278598943	0.7103825136612022	0.6610169491525424	0.6848112379280071	0.6921144919890776	0.6211293260473588	0.6520076481835564	0.6361940298507462	0.7310592864655392	0.6739526411657559	0.6826568265682657	0.6782768102658112	0.7197952229753716	0.7377049180327869	0.6564019448946515	0.6946826758147513	0.7346126920614066	0.7049180327868853	0.6515151515151515	0.6771653543307087	0.7198881224680741	0.668488160291439	0.6648550724637681	0.6666666666666666	0.6840654145142187	0.6138433515482696	0.6431297709923665	0.6281453867660765	0.7195596564045906	0.6848816029143898	0.6596491228070176	0.6720285969615728	0.6974628484975166	0.73224043715847	0.6203703703703703	0.6716791979949875	0.7078808630362873	0.7085610200364298	0.6398026315789473	0.672428694900605
Clostridium_sporosphaeroides_DSM_1294	0.7295090830449826	0.7034313725490197	0.6721311475409836	0.6874251497005989	0.698847798923491	0.5882352941176471	0.6611570247933884	0.622568093385214	0.7309568435217224	0.6764705882352942	0.6764705882352942	0.6764705882352942	0.7011726259131104	0.6691176470588235	0.6674816625916871	0.668298653610771	0.7153859092656671	0.6911764705882353	0.6619718309859155	0.6762589928057554	0.6719530949634756	0.6642156862745098	0.6437054631828979	0.6537997587454765	0.7410671376393695	0.678921568627451	0.6925	0.6856435643564356	0.7028366493656286	0.6078431372549019	0.6702702702702703	0.6375321336760926	0.6661620530565167	0.5343137254901961	0.7009646302250804	0.6063977746870653	0.7238682237600924	0.6691176470588235	0.6807980049875312	0.6749072929542645
Clostridium_sticklandii_DSM_519	0.7050560265078051	0.6124721603563474	0.6823821339950372	0.6455399061032864	0.7165192632973051	0.6503340757238307	0.6728110599078341	0.6613816534541337	0.7083893433068288	0.6547884187082406	0.6433260393873085	0.6490066225165563	0.7232503807024766	0.7193763919821826	0.6646090534979424	0.6909090909090909	0.7429625845109895	0.7216035634743875	0.6821052631578948	0.7012987012987013	0.7184537775110242	0.688195991091314	0.6560509554140127	0.6717391304347826	0.7143168932693786	0.6993318485523385	0.6408163265306123	0.6687965921192758	0.6987018913596659	0.6748329621380846	0.6601307189542484	0.6674008810572687	0.7065788364145018	0.7037861915367484	0.6597077244258872	0.6810344827586207	0.6966929727531113	0.6124721603563474	0.6707317073170732	0.6402793946449361
Clostridium_symbiosum_ATCC_14940	0.7304749478316611	0.6567164179104478	0.6905829596412556	0.673224043715847	0.7357486099808601	0.6993603411513859	0.6762886597938145	0.6876310272536688	0.7162178749869296	0.6162046908315565	0.6689814814814815	0.6415094339622641	0.7394492660062466	0.7014925373134329	0.6882845188284519	0.6948257655755016	0.71703620187215	0.7121535181236673	0.6706827309236948	0.6907962771458118	0.7076709052968482	0.6801705756929638	0.6673640167364017	0.6737064413938754	0.7143266306299754	0.6609808102345416	0.6739130434782609	0.667384284176534	0.7525197648674082	0.744136460554371	0.6634980988593155	0.7015075376884422	0.7236532839912531	0.6950959488272921	0.6639511201629328	0.6791666666666666	0.7212778628938766	0.7014925373134329	0.6606425702811245	0.6804550155118925
Clostridium_symbiosum_WAL_14163	0.7339515403099219	0.7837837837837838	0.6623164763458401	0.717948717948718	0.6946980010563827	0.722007722007722	0.62751677852349	0.6714542190305207	0.7030225931960036	0.6994219653179191	0.6660550458715596	0.6823308270676692	0.7326087441694378	0.7644787644787645	0.6633165829145728	0.7103139013452915	0.6927823777534761	0.6666666666666666	0.6336996336996337	0.6497652582159624	0.6986705946243519	0.6897880539499036	0.6392857142857142	0.6635773864689526	0.7323520878434173	0.6936416184971098	0.6766917293233082	0.6850618458610847	0.7409854115056427	0.7277992277992278	0.691743119266055	0.70931326434619	0.7641179577595762	0.7548262548262549	0.7007168458781362	0.7267657992565056	0.7014566176415887	0.6698841698841699	0.6320582877959927	0.6504217432052484
Clostridium_symbiosum_WAL_14673	0.719243885583799	0.6841085271317829	0.667296786389414	0.6755980861244019	0.7035634877711675	0.7344961240310077	0.6412859560067682	0.6847335140018066	0.7467061775133705	0.7248062015503876	0.6702508960573477	0.6964618249534451	0.7469878613064118	0.7325581395348837	0.6690265486725664	0.6993524514338576	0.732321525148729	0.689922480620155	0.6568265682656826	0.6729678638941399	0.7430705786911843	0.7267441860465116	0.6696428571428571	0.6970260223048326	0.7219330268613666	0.6821705426356589	0.6629001883239172	0.6723973256924546	0.7063277447268794	0.6550387596899225	0.6563106796116505	0.655674102812803	0.7122581275163753	0.7248062015503876	0.6538461538461539	0.6875	0.7124158704404783	0.7131782945736435	0.6301369863013698	0.6690909090909092
Clostridium_tyrobutyricum_DSM_2637	0.7058110786256695	0.6526548672566371	0.6497797356828194	0.6512141280353201	0.7408610168161216	0.6991150442477876	0.6766595289079229	0.6877040261153428	0.7030198379216295	0.6460176991150443	0.6561797752808989	0.6510590858416946	0.7084870396169771	0.7123893805309734	0.6351084812623274	0.6715328467153285	0.7309665835998667	0.7073170731707317	0.6496945010183299	0.6772823779193206	0.7163334183623413	0.6585365853658537	0.6939252336448598	0.6757679180887373	0.7097600219767284	0.7073170731707317	0.6550308008213552	0.6801705756929637	0.6949355414712635	0.6858407079646017	0.6326530612244898	0.6581740976645435	0.7458793634597648	0.7323008849557522	0.6782786885245902	0.7042553191489361	0.7132674685556188	0.6740576496674058	0.6537634408602151	0.663755458515284
Clostridium_viride_DSM_6836	0.7151385874465954	0.7306733167082294	0.6525612472160356	0.6894117647058824	0.7117182107076447	0.6807980049875312	0.6807980049875312	0.6807980049875312	0.6788452808129303	0.6907730673316709	0.6128318584070797	0.64947245017585	0.7091311621196386	0.6483790523690773	0.6683804627249358	0.6582278481012659	0.7324394748788876	0.7057356608478803	0.6706161137440758	0.6877278250303768	0.6948650816848154	0.6807980049875312	0.6232876712328768	0.6507747318235996	0.7235838085584045	0.7206982543640897	0.6674364896073903	0.6930455635491608	0.7368113382379462	0.7057356608478803	0.6770334928229665	0.6910866910866911	0.699908582658068	0.6084788029925187	0.6740331491712708	0.6395806028833552	0.7203189034894061	0.7256857855361596	0.6539325842696629	0.6879432624113474
Collinsella_aerofaciens_ATCC_25986	0.7317937830475885	0.6107594936708861	0.6843971631205674	0.6454849498327759	0.7175532767184747	0.6550632911392406	0.6854304635761589	0.6699029126213593	0.7314833360038455	0.7056962025316456	0.652046783625731	0.6778115501519756	0.6867889761256207	0.6329113924050633	0.6430868167202572	0.6379585326953748	0.7319840570421406	0.6740506329113924	0.684887459807074	0.6794258373205742	0.7332558884794103	0.7626582278481012	0.6495956873315364	0.7016011644832605	0.7116647973081237	0.7088607594936709	0.6492753623188405	0.6777609682299546	0.7744151578272712	0.7246835443037974	0.6856287425149701	0.7046153846153845	0.6972139881429259	0.6392405063291139	0.6412698412698413	0.6402535657686212	0.6861881108796668	0.6518987341772152	0.6149253731343284	0.6328725038402458
Collinsella_intestinalis_DSM_13280	0.7128698752228164	0.7272727272727273	0.6210045662100456	0.6699507389162562	0.7277005347593584	0.76	0.6462585034013606	0.6985294117647058	0.722524064171123	0.7379679144385026	0.6587112171837709	0.6960907944514502	0.6824313725490195	0.7032085561497327	0.5963718820861678	0.645398773006135	0.7541532976827093	0.8181818181818182	0.6623376623376623	0.7320574162679426	0.7721639928698752	0.728	0.7017994858611826	0.7146596858638744	0.7209768270944741	0.7647058823529411	0.6620370370370371	0.7096774193548386	0.7212691622103387	0.7486631016042781	0.6378132118451025	0.6888068880688807	0.7276577540106952	0.7593582887700535	0.6528735632183909	0.7021013597033374	0.7171265597147951	0.7253333333333334	0.6370023419203747	0.6783042394014963
Collinsella_stercoris_DSM_13279	0.7188009485697346	0.7903846153846154	0.6492890995260664	0.7129228100607111	0.7310804802134281	0.8	0.6624203821656051	0.7247386759581881	0.6660404624277457	0.6454720616570327	0.6285178236397748	0.6368821292775665	0.7327664147028309	0.7341040462427746	0.6523972602739726	0.6908431550317317	0.7316696309470877	0.8307692307692308	0.6438152011922503	0.72544080604534	0.6957573736475471	0.7865384615384615	0.6263399693721287	0.6973572037510657	0.7473358529716911	0.8557692307692307	0.6622023809523809	0.7466442953020134	0.725440936712613	0.8053949903660886	0.6470588235294118	0.7175965665236052	0.7133948421520675	0.7687861271676301	0.6404494382022472	0.6987740805604202	0.7053912850155625	0.7326923076923076	0.632890365448505	0.6791443850267379
Collinsella_tanakaei_YIT_12063	0.6845330780237353	0.6146788990825688	0.6716791979949874	0.6419161676646707	0.7550763824593889	0.7247706422018348	0.6899563318777293	0.7069351230425056	0.7340869876273042	0.7041284403669725	0.6792035398230089	0.6914414414414415	0.7035234828718122	0.6674311926605505	0.6438053097345132	0.6554054054054054	0.7177846982577224	0.7270642201834863	0.6469387755102041	0.6846652267818575	0.7387214880902281	0.6605504587155964	0.7146401985111662	0.6865315852205005	0.7276744381786044	0.7270642201834863	0.6701902748414377	0.6974697469746975	0.7376641275986869	0.7339449541284404	0.6722689075630253	0.7017543859649124	0.715743624274051	0.6857798165137615	0.6600441501103753	0.6726659167604049	0.7064430603484555	0.6628440366972477	0.643652561247216	0.6531073446327683
Comamonas_testosteroni_CNB_2	0.778043801271086	0.7120141342756183	0.7327272727272728	0.7222222222222223	0.7260173057473561	0.6837455830388692	0.6604095563139932	0.6718750000000001	0.748982382099914	0.7067137809187279	0.6884681583476764	0.6974716652136007	0.6956916680193286	0.6996466431095406	0.6418152350081038	0.6694843617920542	0.7097260547640749	0.7279151943462897	0.6710097719869706	0.6983050847457627	0.7000898999862653	0.6943462897526502	0.6359223300970874	0.6638513513513514	0.7249341357739516	0.7084805653710248	0.6683333333333333	0.6878216123499142	0.6999026083482126	0.6643109540636042	0.6714285714285714	0.6678507992895204	0.7150482588120715	0.6802120141342756	0.660377358490566	0.670147954743255	0.723310941577495	0.7084805653710248	0.701048951048951	0.7047451669595782
Coprobacillus_sp_29_1	0.6998124401133514	0.6979742173112339	0.6233552631578947	0.6585577758470895	0.747626619912608	0.6979742173112339	0.6903460837887068	0.6941391941391941	0.7676805773582598	0.7804428044280443	0.6789727126805778	0.7261802575107296	0.7479833914361244	0.7656826568265682	0.666131621187801	0.7124463519313305	0.7104918010506073	0.7306273062730627	0.6545454545454545	0.6904969485614646	0.7155681501566397	0.7697974217311234	0.658267716535433	0.7096774193548386	0.6883277948801587	0.8062730627306273	0.5953678474114441	0.6849529780564263	0.7649657159555021	0.7458563535911602	0.6852791878172588	0.7142857142857143	0.71113738761697	0.7716390423572744	0.6557120500782473	0.7089678510998308	0.7524039605036934	0.7822878228782287	0.664576802507837	0.7186440677966102
Coprobacillus_sp_D7	0.7224443698299808	0.6823204419889503	0.6693766937669376	0.6757865937072502	0.731441347944202	0.7292817679558011	0.6616541353383458	0.6938239159001315	0.731212417203382	0.7265193370165746	0.655860349127182	0.6893840104849278	0.7402857055645432	0.7596685082872928	0.6501182033096927	0.7006369426751593	0.6984829522908336	0.6767955801104972	0.6282051282051282	0.651595744680851	0.7232456274228503	0.6878453038674033	0.6784741144414169	0.6831275720164608	0.713020054332896	0.712707182320442	0.6466165413533834	0.6780551905387647	0.757577607521138	0.7734806629834254	0.6635071090047393	0.7142857142857142	0.684762369891029	0.6795580110497238	0.6307692307692307	0.6542553191489362	0.7426665852690699	0.7237569060773481	0.655	0.6876640419947507
Coprococcus_catus_GD_7	0.7305809095037118	0.7392120075046904	0.6723549488054608	0.7042001787310098	0.7482866284861435	0.7429643527204502	0.6655462184873949	0.702127659574468	0.7188029103555575	0.6716697936210131	0.6641929499072357	0.667910447761194	0.709693089137559	0.6754221388367729	0.6654343807763401	0.6703910614525139	0.7055922615799979	0.6641651031894934	0.6436363636363637	0.6537396121883657	0.7138291169316658	0.7504690431519699	0.6420545746388443	0.6920415224913494	0.7056133817219252	0.7148217636022514	0.614516129032258	0.660884648742411	0.7343790150269809	0.7185741088180112	0.6614853195164075	0.6888489208633093	0.727690970083319	0.699812382739212	0.6442141623488774	0.670863309352518	0.72181605060386	0.6641651031894934	0.6679245283018868	0.6660395108184384
Coprococcus_comes_ATCC_27758	0.6977790146509624	0.673728813559322	0.6297029702970297	0.6509723643807575	0.7363185866130422	0.7923728813559322	0.6426116838487973	0.7096774193548386	0.7089288279230106	0.6652542372881356	0.6555323590814196	0.6603575184016824	0.7495152255099109	0.7860169491525424	0.6648745519713262	0.7203883495145631	0.7172238580867567	0.701271186440678	0.658051689860835	0.678974358974359	0.7441063990232692	0.7521186440677966	0.6800766283524904	0.7142857142857143	0.7408027506463659	0.7415254237288136	0.6616257088846881	0.6993006993006993	0.7044222206262567	0.7139830508474576	0.6419047619047619	0.6760280842527583	0.7119048046538351	0.6991525423728814	0.6521739130434783	0.6748466257668713	0.7190238078138467	0.75	0.6344086021505376	0.6873786407766991
Coprococcus_eutactus_ATCC_27759	0.6922946115421404	0.7298969072164948	0.6287744227353463	0.6755725190839694	0.7094484004676372	0.6783505154639176	0.6527777777777778	0.6653185035389282	0.7068253799553618	0.6701030927835051	0.6435643564356436	0.6565656565656566	0.6815899670528218	0.6927835051546392	0.6339622641509434	0.6620689655172413	0.7535593580614305	0.7278350515463917	0.6598130841121496	0.692156862745098	0.745031352959932	0.7175257731958763	0.6666666666666666	0.6911618669314796	0.7285790200871506	0.7443298969072165	0.6481149012567325	0.6928982725527832	0.709393134233181	0.7608247422680412	0.6180904522613065	0.6820702402957486	0.6894632798384526	0.6556701030927835	0.6424242424242425	0.6489795918367347	0.7159443086406632	0.688659793814433	0.6653386454183267	0.6767983789260384
Corynebacterium_ammoniagenes_DSM_20306	0.6932498236512163	0.6050583657587548	0.7020316027088036	0.6499477533960292	0.6986711265842946	0.7134502923976608	0.6443661971830986	0.6771507863089732	0.7543973422531685	0.7017543859649122	0.703125	0.7024390243902439	0.7358977859694632	0.7062256809338522	0.6722222222222223	0.6888045540796965	0.7326552438164153	0.6595330739299611	0.6807228915662651	0.6699604743083004	0.6959367723242391	0.6828793774319066	0.6512059369202227	0.6666666666666667	0.7410175893690127	0.7217898832684825	0.6660682226211849	0.69281045751634	0.7061877564642258	0.6498054474708171	0.6626984126984127	0.6561886051080551	0.6673151750972763	0.5789473684210527	0.6644295302013423	0.61875	0.701439612867014	0.6549707602339181	0.6627218934911243	0.6588235294117647
Corynebacterium_amycolatum_SK46	0.6998819792040827	0.6241900647948164	0.6465324384787472	0.6351648351648351	0.714035145006974	0.7645788336933045	0.6276595744680851	0.6893865628042843	0.7384649832764999	0.6825053995680346	0.7085201793721974	0.6952695269526953	0.7020511361250927	0.6781857451403888	0.6541666666666667	0.6659597030752917	0.6835363322122135	0.6609071274298056	0.6335403726708074	0.6469344608879493	0.7008615984587324	0.6414686825053996	0.6659192825112108	0.6534653465346535	0.7233695170477075	0.6587473002159827	0.6762749445676275	0.6673960612691465	0.7258978676954223	0.6976241900647948	0.6632443531827515	0.6799999999999999	0.7357313790706679	0.7170626349892009	0.6574257425742575	0.6859504132231405	0.7227257672517948	0.6695464362850972	0.6768558951965066	0.6731813246471228
Corynebacterium_aurimucosum_ATCC_700975	0.7263513160506985	0.7009132420091324	0.6688453159041394	0.6845039018952063	0.7076214956688922	0.7031963470319634	0.6567164179104478	0.679162072767365	0.7158448533483799	0.6407322654462243	0.6698564593301436	0.6549707602339182	0.7128773392683614	0.6773455377574371	0.6406926406926406	0.6585094549499443	0.7414866827581162	0.6712328767123288	0.6837209302325581	0.6774193548387096	0.6942938047919083	0.682648401826484	0.6321353065539113	0.6564215148188804	0.7179764479692381	0.7276887871853547	0.6463414634146342	0.6846071044133477	0.726800622759997	0.6864988558352403	0.683371298405467	0.684931506849315	0.7359121448648422	0.6894977168949772	0.6910755148741419	0.6902857142857143	0.690610534674984	0.6109839816933639	0.6560196560196561	0.6327014218009479
Corynebacterium_durum_F0235	0.7177601125880968	0.6431924882629108	0.6748768472906403	0.6586538461538461	0.730899055535398	0.7136150234741784	0.6495726495726496	0.6800894854586129	0.6967487988037515	0.6721311475409836	0.6537585421412301	0.6628175519630485	0.7291728513155435	0.6932084309133489	0.6804597701149425	0.6867749419953597	0.7251102241866499	0.6713615023474179	0.65	0.6605080831408776	0.7642851645391475	0.6861826697892272	0.7380352644836272	0.7111650485436894	0.7055117590790645	0.6666666666666666	0.6528735632183909	0.6596980255516841	0.731113456696463	0.6791569086651054	0.6872037914691943	0.6831566548881036	0.7309760200547548	0.6948356807511737	0.671201814058957	0.6828143021914649	0.7022737518004201	0.6697892271662763	0.6793349168646081	0.6745283018867925
Corynebacterium_glucuronolyticum_ATCC_51867	0.7375315360396989	0.6712328767123288	0.691764705882353	0.6813441483198146	0.7298273597297804	0.728310502283105	0.6687631027253669	0.6972677595628415	0.7128031108609079	0.6757990867579908	0.669683257918552	0.6727272727272726	0.7281697629323827	0.682648401826484	0.6780045351473923	0.6803185437997725	0.6921196388732511	0.639269406392694	0.6407322654462243	0.6400000000000001	0.7041554596442943	0.6872146118721462	0.6473118279569893	0.6666666666666667	0.7546548237109317	0.6986301369863014	0.6740088105726872	0.6860986547085203	0.7022893601050855	0.6529680365296804	0.65	0.6514806378132119	0.7096338691853797	0.682648401826484	0.65	0.6659242761692651	0.7012312086903942	0.6689497716894978	0.6453744493392071	0.65695067264574
Corynebacterium_kroppenstedtii_DSM_44385	0.6911447922529061	0.6035242290748899	0.6748768472906403	0.6372093023255814	0.7249801082885365	0.7048458149779736	0.6808510638297872	0.6926406926406927	0.7091686234935667	0.6409691629955947	0.6705069124423964	0.6554054054054054	0.7302441343709368	0.7158590308370044	0.655241935483871	0.6842105263157895	0.7358720332240098	0.6762114537444934	0.6930022573363431	0.6845039018952063	0.7313745657784936	0.6872246696035242	0.6797385620915033	0.683461117196057	0.6905771507306566	0.6916299559471366	0.61328125	0.650103519668737	0.7045062003920123	0.6938325991189427	0.6441717791411042	0.6680805938494166	0.7025024743348406	0.6475770925110133	0.6606741573033708	0.6540600667408231	0.7271973063711695	0.6497797356828194	0.6797235023041475	0.6644144144144144
Corynebacterium_propinquum_DSM_44285	0.7574252008142004	0.719626168224299	0.6844444444444444	0.7015945330296127	0.7174480303956677	0.7102803738317757	0.6623093681917211	0.685456595264938	0.7119999563280637	0.7009345794392523	0.6437768240343348	0.6711409395973154	0.701928115992663	0.6682242990654206	0.6313465783664459	0.6492622020431329	0.7383778059219146	0.6869158878504673	0.7033492822966507	0.6950354609929078	0.7522654817014587	0.7242990654205608	0.6753812636165577	0.6989853438556933	0.7273397239933619	0.7266355140186916	0.6334012219959266	0.676822633297062	0.7346984452790637	0.6869158878504673	0.665158371040724	0.6758620689655173	0.7197735610096951	0.6682242990654206	0.6666666666666666	0.6674445740956826	0.6966929426150756	0.6238317757009346	0.6691729323308271	0.6457073760580412
Corynebacterium_striatum_ATCC_6940	0.6952938271604938	0.62	0.6518691588785047	0.6355353075170843	0.7049135802469136	0.6933333333333334	0.6459627329192547	0.6688102893890675	0.7286172839506173	0.6666666666666666	0.672645739910314	0.6696428571428572	0.7120543209876544	0.6777777777777778	0.6616052060737527	0.6695938529088914	0.7224296296296296	0.7022222222222222	0.640973630831643	0.6702014846235419	0.7178716049382716	0.6888888888888889	0.6553911205073996	0.6717226435536293	0.7260000000000001	0.6977777777777778	0.6855895196506551	0.6916299559471367	0.7112592592592593	0.6733333333333333	0.6870748299319728	0.68013468013468	0.7631358024691359	0.7022222222222222	0.7037861915367484	0.7030033370411569	0.6883012345679014	0.7	0.6415478615071283	0.6695005313496281
Corynebacterium_tuberculostearicum_SK141	0.7028847078046906	0.6372549019607843	0.6532663316582915	0.6451612903225807	0.709486735870819	0.6862745098039216	0.639269406392694	0.6619385342789599	0.6995266243752403	0.625	0.6675392670157068	0.6455696202531646	0.6967692714340639	0.678921568627451	0.6487119437939111	0.6634730538922157	0.6921015955401768	0.7279411764705882	0.6332622601279317	0.677309007981756	0.7536524413687044	0.6911764705882353	0.6945812807881774	0.6928746928746929	0.7250276336024605	0.6813725490196079	0.6666666666666666	0.6739393939393938	0.7051314398308343	0.6838235294117647	0.672289156626506	0.6780072904009721	0.7204981257208767	0.6666666666666666	0.6666666666666666	0.6666666666666666	0.7203479430988081	0.6274509803921569	0.6649350649350649	0.6456494325346784
Corynebacterium_ulcerans_809	0.7263236168947055	0.7073170731707317	0.6697459584295612	0.6880189798339266	0.7376323616894704	0.7146341463414634	0.6976190476190476	0.7060240963855422	0.7304104699583581	0.7170731707317073	0.6666666666666666	0.6909518213866039	0.6940928019036289	0.6463414634146342	0.6463414634146342	0.6463414634146342	0.7133313503866746	0.7146341463414634	0.6220806794055201	0.6651532349602725	0.7162462819750148	0.6560975609756098	0.6497584541062802	0.6529126213592233	0.717995240928019	0.7292682926829268	0.6402569593147751	0.6818700114025085	0.6747650208209399	0.6414634146341464	0.6291866028708134	0.6352657004830917	0.7196430696014278	0.6902439024390243	0.6612149532710281	0.6754176610978521	0.7350981558596075	0.6170731707317073	0.7027777777777777	0.6571428571428571
Corynebacterium_ureicelerivorans	0.7305841037937727	0.7263922518159807	0.6593406593406593	0.6912442396313364	0.7262574090250866	0.7457627118644068	0.6652267818574514	0.7031963470319634	0.7421336819703462	0.711864406779661	0.6475770925110133	0.6782006920415226	0.7741031488723038	0.7481840193704601	0.6912751677852349	0.7186046511627908	0.7299626544096525	0.6828087167070218	0.669833729216152	0.6762589928057554	0.7465834940698486	0.7021791767554479	0.677570093457944	0.689655172413793	0.7247330992149805	0.7021791767554479	0.6575963718820862	0.6791569086651055	0.7339199971858895	0.7046004842615012	0.6705069124423964	0.6871310507674144	0.7373321060685118	0.7288135593220338	0.6557734204793029	0.6903669724770642	0.7151709865215836	0.6368038740920097	0.6921052631578948	0.6633039092055486
Cronobacter_sakazakii_ATCC_BAA_894	0.7013260478070714	0.637123745819398	0.6479591836734694	0.642495784148398	0.7312166530575721	0.7073578595317725	0.6599063962558502	0.6828087167070218	0.6897517924855427	0.7107023411371237	0.6324404761904762	0.6692913385826772	0.7132107023411371	0.6622073578595318	0.668918918918919	0.665546218487395	0.7204617398015682	0.677257525083612	0.6617647058823529	0.6694214876033058	0.7271194321664061	0.6672240802675585	0.6927083333333334	0.6797274275979557	0.7230791601883647	0.6923076923076923	0.6602870813397129	0.6759183673469388	0.7273017080345858	0.7107023411371237	0.6578947368421053	0.6832797427652733	0.7252183980044965	0.7040133779264214	0.6661392405063291	0.6845528455284553	0.7376567376203844	0.6939799331103679	0.6893687707641196	0.6916666666666667
Cryptobacterium_curtum_DSM_15641	0.6851124260355029	0.64	0.636085626911315	0.6380368098159509	0.6781727810650888	0.5938461538461538	0.6542372881355932	0.6225806451612903	0.7220449704142011	0.7353846153846154	0.6476964769647696	0.6887608069164265	0.7470106508875739	0.7353846153846154	0.6732394366197183	0.7029411764705882	0.708923076923077	0.7476923076923077	0.6328125	0.6854724964739068	0.6908307692307691	0.6953846153846154	0.6277777777777778	0.6598540145985401	0.7127195266272189	0.7046153846153846	0.6343490304709142	0.6676384839650146	0.7314177514792899	0.7261538461538461	0.6762177650429799	0.7002967359050445	0.7165254437869824	0.676923076923077	0.6567164179104478	0.6666666666666667	0.7022958579881657	0.7076923076923077	0.6133333333333333	0.657142857142857
Curtobacterium_flaccumfaciens_UCD_AKU	0.7407635692892103	0.6816239316239316	0.6772823779193206	0.6794462193823216	0.7230075242895756	0.6324786324786325	0.6932084309133489	0.6614525139664805	0.7371749214697934	0.688034188034188	0.6865671641791045	0.687299893276414	0.7096208634670174	0.655982905982906	0.6883408071748879	0.6717724288840262	0.7532096939148221	0.6666666666666666	0.7090909090909091	0.6872246696035242	0.7070731974578127	0.5769230769230769	0.6940874035989717	0.6301050175029171	0.7175651983344291	0.6944444444444444	0.6728778467908902	0.6834910620399579	0.7225372561911023	0.6858974358974359	0.6800847457627118	0.6829787234042554	0.7041465775440134	0.6688034188034188	0.6361788617886179	0.6520833333333335	0.7069544890057711	0.7029914529914529	0.670061099796334	0.6861313868613138
Delftia_acidovorans_SPH_1	0.71520732430286	0.6521739130434783	0.6759098786828422	0.6638297872340426	0.724975112135211	0.7023411371237458	0.6593406593406593	0.680161943319838	0.7316417042314964	0.7324414715719063	0.6586466165413534	0.6935866983372921	0.7445106877999126	0.7424749163879598	0.6778625954198473	0.7086991221069432	0.7264823659690607	0.7307692307692307	0.6581325301204819	0.692551505546751	0.7592644377579669	0.7408026755852842	0.7065390749601276	0.7232653061224489	0.7445134841892148	0.7190635451505016	0.6858054226475279	0.7020408163265306	0.7395107437276989	0.6939799331103679	0.6769983686786297	0.6853839801816681	0.7594154427802822	0.7876254180602007	0.6523545706371191	0.7136363636363637	0.7270584221653003	0.6839464882943144	0.6794019933554817	0.6816666666666666
Dermacoccus_nishinomiyaensis	0.704026592797784	0.6884210526315789	0.6566265060240963	0.6721479958890031	0.7457639889196676	0.7157894736842105	0.6938775510204082	0.7046632124352332	0.7203634349030471	0.7010526315789474	0.6568047337278107	0.6782077393075356	0.7121817174515235	0.6631578947368421	0.6803455723542117	0.6716417910447762	0.7195324099722992	0.6947368421052632	0.6804123711340206	0.6875	0.7265462603878117	0.7431578947368421	0.6561338289962825	0.6969397828232972	0.7185639889196676	0.6652631578947369	0.6610878661087866	0.6631689401888772	0.723253185595568	0.6968421052631579	0.6782786885245902	0.6874350986500519	0.7227124653739612	0.6884210526315789	0.6714579055441479	0.6798336798336798	0.7094603878116345	0.6905263157894737	0.6776859504132231	0.684045881126173
Desulfovibrio_desulfuricans_subsp_desulfuricans_DSM_642	0.7070425294702125	0.712742980561555	0.6333973128598849	0.6707317073170732	0.7197262663911294	0.6781857451403888	0.6666666666666666	0.6723768736616701	0.750178430649954	0.6846652267818575	0.690631808278867	0.6876355748373102	0.7328205104282802	0.7516198704103672	0.6757281553398058	0.7116564417177914	0.7040150394879856	0.6846652267818575	0.6469387755102041	0.6652675760755509	0.7318548857344112	0.7084233261339092	0.6963906581740976	0.7023554603854388	0.7441094561247195	0.6997840172786177	0.6835443037974683	0.6915688367129136	0.7265696066128966	0.6695464362850972	0.6997742663656885	0.6843267108167771	0.6889732190755193	0.6306695464362851	0.647450110864745	0.6389496717724288	0.6876927167640844	0.7213822894168467	0.6278195488721805	0.6713567839195981
Desulfovibrio_piger_ATCC_29098	0.7400277387902898	0.7089337175792507	0.6871508379888268	0.697872340425532	0.689159448214004	0.6311239193083573	0.6384839650145773	0.6347826086956522	0.73013645159415	0.6858789625360231	0.6780626780626781	0.6819484240687679	0.7508242739330115	0.7406340057636888	0.6640826873385013	0.7002724795640327	0.7443297427933129	0.7406340057636888	0.6572890025575447	0.6964769647696477	0.711649461418997	0.7146974063400576	0.6375321336760925	0.6739130434782609	0.7284505311064787	0.7348703170028819	0.6505102040816326	0.6901217861975643	0.7242647974819157	0.7089337175792507	0.6577540106951871	0.6823855755894591	0.7458744778214252	0.7579250720461095	0.6884816753926701	0.7215363511659808	0.6913768904317783	0.6570605187319885	0.6422535211267606	0.6495726495726496
Desulfovibrio_sp_3_1_syn3	0.7047901751935276	0.6698795180722892	0.6495327102803738	0.6595492289442467	0.7256155055002619	0.7542168674698795	0.6453608247422681	0.6955555555555556	0.6846923927594435	0.744578313253012	0.6255060728744939	0.6798679867986799	0.703748326639893	0.6884057971014492	0.6447963800904978	0.6658878504672898	0.7047843548105466	0.7077294685990339	0.6314655172413793	0.6674259681093394	0.7142133752400908	0.7246376811594203	0.6382978723404256	0.6787330316742082	0.6878295791863104	0.6457831325301204	0.6457831325301204	0.6457831325301204	0.725731913159886	0.6980676328502415	0.664367816091954	0.6808009422850413	0.7042081368954078	0.6819277108433734	0.6431818181818182	0.6619883040935673	0.7093766369827136	0.7246376811594203	0.6382978723404256	0.6787330316742082
Dialister_invisus_DSM_15470	0.7232940051020409	0.7232142857142857	0.6428571428571429	0.680672268907563	0.6838771967120182	0.6398809523809523	0.6635802469135802	0.6515151515151516	0.7203798185941044	0.6964285714285714	0.6410958904109589	0.6676176890156919	0.7244189342403629	0.6934523809523809	0.6657142857142857	0.6793002915451894	0.6820525085034014	0.6815476190476191	0.6308539944903582	0.6552217453505007	0.7439324688208617	0.7351190476190477	0.6693766937669376	0.700709219858156	0.7279531604308391	0.6904761904761905	0.6705202312138728	0.6803519061583577	0.7265270691609979	0.7083333333333334	0.6629526462395543	0.6848920863309353	0.7099454365079366	0.6755952380952381	0.6236263736263736	0.6485714285714286	0.7280594529478458	0.7083333333333334	0.6520547945205479	0.6790299572039943
Dialister_succinatiphilus_YIT_11850	0.7344035724697215	0.712082262210797	0.6595238095238095	0.6847960444993819	0.7263072111944452	0.7061855670103093	0.6782178217821783	0.6919191919191919	0.7038235761800016	0.712082262210797	0.6338672768878718	0.6707021791767553	0.7023891553812313	0.6237113402061856	0.657608695652174	0.6402116402116402	0.7214374685288739	0.6375321336760925	0.6631016042780749	0.6500655307994757	0.698287970741791	0.6940874035989717	0.6716417910447762	0.6826801517067004	0.7507354305250046	0.7216494845360825	0.6947890818858561	0.7079646017699114	0.7017928603609572	0.6855670103092784	0.6535626535626535	0.6691823899371069	0.7353245170010336	0.7146529562982005	0.6747572815533981	0.6941323345817727	0.7094121856200144	0.7069408740359897	0.6610576923076923	0.6832298136645962
Dietzia_cinnamea_P4	0.760254524465629	0.7176724137931034	0.7100213219616205	0.7138263665594855	0.7324258024875251	0.7198275862068966	0.65748031496063	0.6872427983539096	0.7558278096372981	0.7213822894168467	0.698744769874477	0.7098831030818279	0.7205211514113354	0.75	0.6504672897196262	0.6966966966966968	0.748710620391748	0.7105831533477321	0.683991683991684	0.6970338983050848	0.710676249348328	0.693304535637149	0.6497975708502024	0.670846394984326	0.7156708497802934	0.6056034482758621	0.678743961352657	0.6400911161731208	0.707185149325985	0.714902807775378	0.6402321083172147	0.6755102040816326	0.723998287033589	0.7219827586206896	0.6713426853707415	0.695742471443406	0.7209028450137782	0.7155172413793104	0.6707070707070707	0.6923879040667362
Dorea_formicigenerans_ATCC_27755	0.6812849276791586	0.6826923076923077	0.6377245508982036	0.6594427244582043	0.730900209566075	0.6602564102564102	0.7018739352640545	0.6804293971924029	0.7090472961867194	0.7227564102564102	0.6298882681564246	0.6731343283582089	0.7339717907626562	0.7676282051282052	0.6625172890733056	0.7112100965107646	0.7274742151545036	0.7948717948717948	0.6334610472541508	0.705046197583511	0.7010807034845496	0.7516025641025641	0.6253333333333333	0.6826783114992722	0.7006697896120972	0.7644230769230769	0.6099744245524297	0.6785206258890469	0.7056084607166337	0.7307692307692307	0.6561151079136691	0.6914329037149356	0.6978550295857988	0.7003205128205128	0.6342525399129173	0.6656511805026656	0.7139705580210388	0.7676282051282052	0.6344370860927152	0.6947063089195069
Dorea_longicatena_DSM_13814	0.7391876845621339	0.6916299559471366	0.6487603305785123	0.6695095948827292	0.7677252263155347	0.7604395604395604	0.7004048582995951	0.7291886195995784	0.68313404657017	0.6806167400881057	0.6155378486055777	0.6464435146443515	0.7221813428861887	0.6857142857142857	0.65	0.667379679144385	0.6843152442271385	0.7224669603524229	0.6356589147286822	0.6762886597938144	0.7239676622936535	0.7224669603524229	0.6495049504950495	0.6840458811261731	0.7575446579851867	0.7384615384615385	0.6666666666666666	0.7007299270072994	0.7381856029433121	0.7070484581497798	0.6537678207739308	0.6793650793650794	0.7243355763179551	0.7384615384615385	0.6473988439306358	0.6899383983572895	0.7244711235900665	0.7274725274725274	0.6646586345381527	0.6946484784889823
Dyadobacter_beijingensis_DSM_21582	0.6870558917764329	0.6320754716981132	0.6646825396825397	0.6479690522243713	0.7557636169455322	0.7245283018867924	0.6869409660107334	0.7052341597796142	0.714311142755429	0.7018867924528301	0.6480836236933798	0.6739130434782609	0.7037379850480598	0.7132075471698113	0.6631578947368421	0.6872727272727273	0.7445461018155928	0.7641509433962265	0.6672158154859967	0.7124010554089709	0.7429939480242079	0.7188679245283018	0.679144385026738	0.6984417965169569	0.7289248843004628	0.6849056603773584	0.6709796672828097	0.6778711484593838	0.7161089355642577	0.6622641509433962	0.6828793774319066	0.6724137931034483	0.6999110003559985	0.6716981132075471	0.652014652014652	0.6617100371747212	0.7380099679601282	0.7094339622641509	0.6836363636363636	0.6962962962962963
Dyadobacter_fermentans_DSM_18053	0.7294170096021948	0.6925925925925925	0.6572934973637962	0.6744815148782687	0.731488340192044	0.7129629629629629	0.660377358490566	0.6856634016028494	0.7041529492455418	0.6648148148148149	0.6539162112932605	0.6593204775022957	0.74460219478738	0.7148148148148148	0.6868327402135231	0.7005444646098004	0.733127572016461	0.7296296296296296	0.6655405405405406	0.6961130742049471	0.730315500685871	0.7518518518518519	0.6644844517184942	0.7054735013032146	0.731323731138546	0.7	0.6654929577464789	0.6823104693140795	0.7503840877914953	0.7555555555555555	0.68	0.7157894736842104	0.7544444444444445	0.6574074074074074	0.6723484848484849	0.6647940074906368	0.7520919067215364	0.6907407407407408	0.7051039697542533	0.6978484565014031
Dysgonomonas_gadei_ATCC_BAA_286	0.7019034273369533	0.7630057803468208	0.6082949308755761	0.676923076923077	0.7488259973809107	0.8078034682080925	0.6447520184544406	0.7171263630532393	0.7569168147202828	0.8323699421965318	0.652321630804077	0.7314285714285714	0.7220366338863449	0.8020231213872833	0.6401384083044983	0.7119948685054523	0.7304861163242666	0.7907647907647908	0.6462264150943396	0.7112264763140818	0.71360383354603	0.8164739884393064	0.60687432867884	0.696241528034504	0.7557052773815779	0.8092485549132948	0.6658739595719382	0.7305936073059361	0.7077233941395792	0.8352601156069365	0.6228448275862069	0.7135802469135802	0.7518100075903544	0.7821067821067821	0.6724565756823822	0.7231487658438959	0.7440340648433135	0.7933526011560693	0.6559139784946236	0.7181164159581425
Edwardsiella_tarda_ATCC_23685	0.7376215494310218	0.7325581395348837	0.6661631419939577	0.6977848101265823	0.6963692453725676	0.6777408637873754	0.6296296296296297	0.6527999999999999	0.723049414465624	0.7225913621262459	0.6387665198237885	0.6780982073265783	0.7355575545523781	0.6777408637873754	0.6822742474916388	0.6799999999999999	0.7009028597918345	0.6179401993355482	0.6480836236933798	0.6326530612244898	0.7197216366265272	0.7026578073089701	0.6438356164383562	0.6719618745035743	0.7209799008840962	0.6877076411960132	0.6613418530351438	0.6742671009771988	0.732574695643536	0.686046511627907	0.6597444089456869	0.6726384364820847	0.7411231664109668	0.7209302325581395	0.6605783866057838	0.6894360603653692	0.7136234699396253	0.7109634551495017	0.654434250764526	0.6815286624203821
Edwardsiella_tarda_FL6_60	0.7092306840287153	0.6629422718808193	0.6484517304189436	0.6556169429097606	0.7234879164849466	0.7355679702048417	0.659432387312187	0.6954225352112676	0.7429267651069897	0.7094972067039106	0.6864864864864865	0.6978021978021978	0.7064720012737706	0.6635687732342007	0.664804469273743	0.6641860465116279	0.6960810782745945	0.6815642458100558	0.6466431095406361	0.6636446056210336	0.7360594795539033	0.724907063197026	0.6735751295336787	0.6982990152193375	0.7242736391767565	0.6573556797020484	0.6854368932038835	0.6711026615969582	0.7292856500038075	0.6945996275605214	0.6806569343065694	0.6875576036866359	0.7253985725460876	0.7434944237918215	0.6633499170812603	0.7011393514461	0.7269804019300395	0.6617100371747212	0.6859344894026975	0.6736045411542101
Eggerthella_lenta_DSM_2243	0.7309454300471592	0.680327868852459	0.6916666666666667	0.6859504132231404	0.7518526835841006	0.7698630136986301	0.6565420560747663	0.7087011349306432	0.7200164682985252	0.7158469945355191	0.645320197044335	0.6787564766839378	0.7250767272999477	0.7342465753424657	0.6802030456852792	0.7061923583662714	0.69839059809866	0.6994535519125683	0.6481012658227848	0.6727989487516426	0.7396811138558275	0.726775956284153	0.6751269035532995	0.7000000000000001	0.6957631559248447	0.6939890710382514	0.6597402597402597	0.6764314247669774	0.7462908900366793	0.6931506849315069	0.6801075268817204	0.6865671641791045	0.7510741821992664	0.7342465753424657	0.6767676767676768	0.7043363994743759	0.7363500261995659	0.76775956284153	0.6519721577726219	0.7051442910915934
Eggerthella_sp_1_3_56FAA	0.7294581045595607	0.7098591549295775	0.6774193548387096	0.6932599724896836	0.696673828280417	0.6704225352112676	0.6197916666666666	0.6441136671177267	0.7464470438449908	0.7627118644067796	0.6617647058823529	0.7086614173228345	0.6972706294262752	0.6610169491525424	0.639344262295082	0.65	0.7021086973820323	0.7062146892655368	0.6361323155216285	0.6693440428380187	0.7478395798519933	0.748587570621469	0.654320987654321	0.6982872200263505	0.7122065727699531	0.7062146892655368	0.6666666666666666	0.6858710562414267	0.7135911514283442	0.711864406779661	0.6461538461538462	0.6774193548387097	0.7303254555582079	0.7323943661971831	0.6701030927835051	0.6998654104979811	0.7237526856051564	0.7267605633802817	0.6736292428198434	0.6991869918699187
Eggerthella_sp_YY7918	0.7287175301291593	0.6543909348441926	0.6676300578034682	0.6609442060085837	0.7150653798754822	0.6997167138810199	0.6675675675675675	0.6832641770401108	0.7034298426721723	0.6468926553672316	0.6580459770114943	0.6524216524216525	0.7284694547142331	0.7231638418079096	0.6513994910941476	0.6854082998661312	0.7119764408380147	0.6892655367231638	0.6559139784946236	0.6721763085399449	0.7348633984731359	0.7203389830508474	0.68	0.6995884773662552	0.6874649893567645	0.5949008498583569	0.6730769230769231	0.6315789473684211	0.7396408508186488	0.7344632768361582	0.6753246753246753	0.7036535859269284	0.7221635377154655	0.6807909604519774	0.6409574468085106	0.6602739726027398	0.7038379667418896	0.6373937677053825	0.6559766763848397	0.646551724137931
Eggerthia_catenaformis_OT_569	0.7369419944475837	0.6732673267326733	0.6974358974358974	0.6851385390428212	0.7421258875267179	0.745049504950495	0.6629955947136564	0.7016317016317015	0.7460936540304155	0.7029702970297029	0.6995073891625616	0.7012345679012345	0.734042945237452	0.739454094292804	0.6563876651982379	0.6954492415402567	0.7384283713731175	0.7351485148514851	0.678082191780822	0.7054631828978623	0.7499938579465887	0.7623762376237624	0.6609442060085837	0.7080459770114942	0.7307876569294647	0.7029702970297029	0.6876513317191283	0.6952264381884945	0.7445458565707688	0.7121588089330024	0.6737089201877934	0.692400482509047	0.7462472053656979	0.745049504950495	0.6748878923766816	0.7082352941176471	0.7156597793774414	0.6476426799007444	0.6557788944723618	0.651685393258427
Eikenella_corrodens_ATCC_23834	0.725408683777162	0.6795865633074936	0.6760925449871465	0.6778350515463917	0.7180249293756944	0.6925064599483204	0.6536585365853659	0.6725219573400252	0.6988325233294507	0.7002583979328165	0.6452380952380953	0.6716232961586122	0.7297197788220803	0.6718346253229974	0.7046070460704607	0.6878306878306879	0.7261584394371478	0.6692506459948321	0.6797900262467191	0.6744791666666666	0.7035787444270395	0.7028423772609819	0.6507177033492823	0.6757763975155279	0.7166793857358986	0.689119170984456	0.6503667481662592	0.669182389937107	0.7045761872246992	0.6511627906976745	0.675603217158177	0.6631578947368422	0.7264529863035707	0.6950904392764858	0.6560975609756098	0.6750313676286073	0.7211444484609926	0.6865284974093264	0.6370192307692307	0.6608478802992519
Enterobacter_aerogenes_KCTC_2190	0.7348963375475659	0.6934984520123839	0.6871165644171779	0.6902927580893683	0.7198358078770044	0.7120743034055728	0.6647398843930635	0.6875934230194319	0.7312564100106393	0.6888544891640866	0.6711915535444947	0.6799083269671504	0.7414788793144764	0.6857585139318886	0.6742770167427702	0.6799693016116654	0.7380330492959772	0.7074303405572755	0.6851574212893553	0.696115765422696	0.7257497915248876	0.7244582043343654	0.6695278969957081	0.6959107806691449	0.7383853003479377	0.7012383900928792	0.6731054977711739	0.6868840030326006	0.7528587449318981	0.6857585139318886	0.6998420221169036	0.6927286942924159	0.701430091345647	0.6408668730650154	0.6571428571428571	0.6489028213166144	0.743266493496535	0.7105263157894737	0.6986301369863014	0.7045280122793554
Enterobacter_asburiae_LF7a	0.728344383775351	0.6359375	0.6981132075471698	0.6655764513491416	0.7337997269890796	0.6875	0.6951026856240127	0.6912804399057346	0.7108009945397816	0.7051482059282371	0.6716196136701337	0.6879756468797564	0.7306271938377535	0.684375	0.6875981161695447	0.6859827721221612	0.7223040171606864	0.684375	0.674884437596302	0.6795965865011636	0.7227817862714508	0.6921875	0.6582466567607727	0.6747905559786747	0.7326467433697348	0.6671875	0.6876006441223832	0.6772402854877081	0.7460267160686427	0.7285491419656787	0.6729106628242075	0.699625468164794	0.7611788221528861	0.721875	0.6916167664670658	0.7064220183486238	0.7240420241809673	0.7359375	0.6532593619972261	0.692138133725202
Enterobacter_cancerogenus_ATCC_35316	0.7041353093984674	0.5789473684210527	0.6661211129296236	0.619482496194825	0.7207875892086418	0.7136752136752137	0.6592105263157895	0.6853625170998632	0.7293447293447295	0.6856330014224751	0.6722454672245467	0.6788732394366197	0.7613666297876824	0.7663817663817664	0.6552984165651644	0.706500328299409	0.6802328644433908	0.6230440967283073	0.6275071633237822	0.6252676659528908	0.7170591644275854	0.7122507122507122	0.6443298969072165	0.6765899864682003	0.7323092323092324	0.6837606837606838	0.6779661016949152	0.6808510638297872	0.7073794442215495	0.6353276353276354	0.6646795827123696	0.6496722505462491	0.739085239085239	0.7965860597439545	0.6565064478311841	0.7197943444730077	0.7116711853553959	0.6955903271692745	0.6400523560209425	0.6666666666666667
Enterobacter_cloacae_EcWSU1	0.7229793034022556	0.7156398104265402	0.6632503660322109	0.6884498480243161	0.7163649139593643	0.7014218009478673	0.6656671664167916	0.6830769230769231	0.735509142284749	0.7266982622432859	0.6754772393538914	0.7001522070015221	0.7366640752313602	0.655608214849921	0.6781045751633987	0.6666666666666666	0.7197263045634178	0.6813880126182965	0.6605504587155964	0.6708074534161491	0.7425134929059459	0.6951026856240127	0.713128038897893	0.7040000000000001	0.7458125893920593	0.6919431279620853	0.6919431279620853	0.6919431279620853	0.700245688001156	0.6514195583596214	0.6443057722308893	0.6478431372549021	0.725813685768535	0.6666666666666666	0.694078947368421	0.6800966962127316	0.7441181893840856	0.7239747634069401	0.6779911373707533	0.700228832951945
Enterobacter_hormaechei_YT2	0.7388674293071857	0.7232704402515723	0.688622754491018	0.7055214723926381	0.7226935076511661	0.6440944881889764	0.7076124567474048	0.674361088211047	0.7285098796612688	0.6729559748427673	0.6858974358974359	0.6793650793650794	0.7413905808943694	0.6976377952755906	0.6921875	0.6949019607843138	0.7430272866835043	0.7185534591194969	0.682089552238806	0.6998468606431852	0.7311989303223889	0.7327044025157232	0.6714697406340058	0.7007518796992481	0.7264175704452037	0.7007874015748031	0.6773211567732116	0.6888544891640868	0.7455318674788293	0.7244094488188977	0.6686046511627907	0.6953892668178383	0.7372158668845639	0.7091194968553459	0.6751497005988024	0.691717791411043	0.7368196899915812	0.7091194968553459	0.6622613803230544	0.6848899012908124
Enterobacter_hormaechei_YT3	0.7324446668032754	0.6802610114192496	0.676948051948052	0.6786004882017901	0.7383259396065136	0.7210440456769984	0.6676737160120846	0.6933333333333332	0.7471531712301973	0.7357259380097879	0.6671597633136095	0.699767261442979	0.7428420119807647	0.6916802610114192	0.6838709677419355	0.6877534468775345	0.7170482397430337	0.6982055464926591	0.6782884310618067	0.6881028938906752	0.7423550106581437	0.7406199021207178	0.6755952380952381	0.7066147859922178	0.713007193249044	0.6655791190864601	0.6612641815235009	0.6634146341463415	0.7421713872086309	0.7014681892332789	0.6858054226475279	0.6935483870967741	0.7386106890137292	0.6900489396411092	0.6833602584814217	0.6866883116883117	0.7181433274165778	0.7145187601957586	0.6646433990895296	0.6886792452830189
Enterobacteriaceae_bacterium_9_2_54FAA	0.7342455872187135	0.6866764275256223	0.670958512160229	0.678726483357453	0.7175047122621865	0.7126099706744868	0.6541049798115747	0.6821052631578948	0.739383992477555	0.7478005865102639	0.6546854942233633	0.6981519507186859	0.7108216725417877	0.6422287390029325	0.6479289940828402	0.6450662739322534	0.7059612800178614	0.657393850658858	0.6602941176470588	0.6588407923697726	0.7270838074219739	0.6818181818181818	0.6549295774647887	0.668103448275862	0.7143231302301816	0.7463343108504399	0.6443037974683544	0.6915760869565216	0.7019724949871835	0.7144948755490483	0.6455026455026455	0.6782487838776929	0.7327020261653994	0.6939970717423133	0.6556016597510373	0.6742532005689901	0.696972559391678	0.6705710102489019	0.6396648044692738	0.6547533952823446
Enterococcus_asini_ATCC_700915	0.73143452893727	0.6991150442477876	0.6810344827586207	0.6899563318777293	0.7358837810321872	0.7079646017699115	0.6477732793522267	0.6765327695560254	0.7318016289451014	0.6637168141592921	0.6711409395973155	0.6674082313681869	0.7098490484767797	0.665929203539823	0.6674057649667405	0.6666666666666665	0.7345328530033675	0.6769911504424779	0.6666666666666666	0.6717892425905598	0.7452179105646488	0.6946902654867256	0.6901098901098901	0.6923925027563395	0.7121250685253347	0.668141592920354	0.6696230598669624	0.6688815060908084	0.7142150912365886	0.7190265486725663	0.6410256410256411	0.6777893639207508	0.7024972589866082	0.668141592920354	0.6439232409381663	0.6558089033659066	0.7359033596992717	0.7433628318584071	0.6666666666666666	0.702928870292887
Enterococcus_avium_ATCC_14025	0.7099737973662993	0.6967213114754098	0.6476190476190476	0.6712734452122407	0.7262328675087341	0.6782786885245902	0.6838842975206612	0.6810699588477366	0.708075786079011	0.7151639344262295	0.6499068901303539	0.6809756097560976	0.7514403050255307	0.75	0.6594594594594595	0.7018216682646214	0.7413077801666219	0.6905737704918032	0.6849593495934959	0.6877551020408164	0.7515326861058855	0.7151639344262295	0.6952191235059761	0.705050505050505	0.7182083109379198	0.680327868852459	0.6360153256704981	0.6574257425742575	0.7347067320612739	0.6844262295081968	0.6733870967741935	0.6788617886178862	0.7686063894114485	0.764344262295082	0.6920222634508348	0.7263875365141188	0.7369532719699006	0.7090163934426229	0.6784313725490196	0.6933867735470942
Enterococcus_caccae_ATCC_BAA_1240	0.7011825773358309	0.6338912133891214	0.6644736842105263	0.6488222698072804	0.7289919644263931	0.6757322175732218	0.6632443531827515	0.6694300518134715	0.7389620279757008	0.7510460251046025	0.674812030075188	0.710891089108911	0.7475840759090353	0.7301255230125523	0.6763565891472868	0.7022132796780683	0.7251755046305213	0.6589958158995816	0.6923076923076923	0.6752411575562701	0.7433299487053799	0.6882845188284519	0.7029914529914529	0.6955602536997886	0.7384587104567497	0.6903765690376569	0.6804123711340206	0.6853582554517134	0.736834964373873	0.7217573221757322	0.6686046511627907	0.6941649899396378	0.7215122284273735	0.7384937238493724	0.6429872495446266	0.6874391431353457	0.7268824075208768	0.7259414225941423	0.6698841698841699	0.6967871485943776
Enterococcus_casseliflavus_ATCC_12755	0.7179386051403405	0.6428571428571429	0.6585365853658537	0.6506024096385543	0.7506596801607648	0.6948051948051948	0.6844349680170576	0.6895810955961332	0.7402080927026697	0.6572668112798264	0.6733333333333333	0.6652030735455544	0.7269393657679991	0.6731601731601732	0.6746203904555315	0.6738894907908993	0.713633076973641	0.6724511930585684	0.6828193832599119	0.6775956284153005	0.6984017428702896	0.6637744034707158	0.6681222707423581	0.6659412404787813	0.7374989435726963	0.6493506493506493	0.6802721088435374	0.6644518272425249	0.7116845555023429	0.577922077922078	0.7007874015748031	0.6334519572953737	0.7295827816435192	0.665943600867679	0.6732456140350878	0.6695747001090513	0.7159900836690424	0.6377440347071583	0.6933962264150944	0.6644067796610169
Enterococcus_cecorum_DSM_20682	0.7167279689625636	0.625560538116592	0.6838235294117647	0.6533957845433255	0.7154431400211618	0.679372197309417	0.6572668112798264	0.6681367144432193	0.7299188794276212	0.6561797752808989	0.6666666666666666	0.6613816534541337	0.7218672847281704	0.6089887640449438	0.6707920792079208	0.6383981154299176	0.7597420265027459	0.6966292134831461	0.7142857142857143	0.7053469852104665	0.7285937421272737	0.6808988764044944	0.6703539823008849	0.6755852842809364	0.7099914344737239	0.672645739910314	0.6410256410256411	0.6564551422319476	0.7348113064946844	0.6719101123595506	0.6585903083700441	0.6651835372636263	0.7433919484053005	0.7556053811659192	0.6794354838709677	0.7154989384288748	0.7129944072151962	0.679372197309417	0.6630196936542669	0.6710963455149501
Enterococcus_dispar_ATCC_51266	0.745606842797854	0.6831460674157304	0.7136150234741784	0.6980482204362802	0.7125215102743192	0.6337078651685393	0.6730310262529833	0.6527777777777778	0.6994078348010933	0.6801801801801802	0.638477801268499	0.658669574700109	0.7291780544589535	0.6531531531531531	0.654627539503386	0.6538895152198422	0.773312076121065	0.7342342342342343	0.7149122807017544	0.7244444444444444	0.741927320579006	0.7191011235955056	0.6911447084233261	0.7048458149779735	0.7580979856260757	0.7454954954954955	0.6853002070393375	0.7141316073354909	0.7065290009110234	0.6696629213483146	0.6492374727668845	0.6592920353982301	0.7339204372912238	0.6824324324324325	0.6763392857142857	0.6793721973094171	0.720791578094949	0.6898876404494382	0.6504237288135594	0.6695747001090512
Enterococcus_durans_ATCC_6056	0.6967138750117824	0.6771844660194175	0.6428571428571429	0.6595744680851063	0.711406588745405	0.6674757281553398	0.6532066508313539	0.6602641056422569	0.7418818927325855	0.6432038834951457	0.6883116883116883	0.6649937264742786	0.7218517296634932	0.6359223300970874	0.7005347593582888	0.6666666666666667	0.7247502120840794	0.6699029126213593	0.6814814814814815	0.6756425948592412	0.716007635026864	0.6553398058252428	0.6633906633906634	0.6593406593406594	0.74630031105665	0.7402912621359223	0.6792873051224945	0.7084785133565621	0.6996535960033934	0.6601941747572816	0.6522781774580336	0.6562123039806997	0.7095685267225942	0.6893203883495146	0.6698113207547169	0.6794258373205743	0.6864631444999528	0.5922330097087378	0.6576819407008087	0.6232439335887611
Enterococcus_faecalis_OG1RF_ATCC_47077	0.6941571934971276	0.6608910891089109	0.6544117647058824	0.6576354679802956	0.7107749663855275	0.7061728395061728	0.6697892271662763	0.6874999999999999	0.7232551032881065	0.7227722772277227	0.6445916114790287	0.6814469078179697	0.7116061606160616	0.650990099009901	0.6624685138539043	0.6566791510611735	0.6966996699669968	0.6444444444444445	0.6779220779220779	0.6607594936708862	0.737611538931671	0.6757425742574258	0.6928934010152284	0.6842105263157895	0.7433443344334434	0.7079207920792079	0.6729411764705883	0.6899879372738238	0.7361263904168195	0.7308641975308642	0.6915887850467289	0.7106842737094837	0.7202053538687202	0.7029702970297029	0.6729857819905213	0.6876513317191284	0.7288045471213789	0.6658415841584159	0.6758793969849246	0.6708229426433916
Enterococcus_faecalis_TX0104	0.6942544120563158	0.6727642276422764	0.6515748031496063	0.662	0.7071229096437307	0.6402439024390244	0.6376518218623481	0.6389452332657201	0.7789758080507634	0.7764227642276422	0.6895306859205776	0.7304015296367112	0.7272126379800383	0.717479674796748	0.6622889305816135	0.6887804878048781	0.7382882212968471	0.7520325203252033	0.6595365418894831	0.7027540360873694	0.6919492365655364	0.6056910569105691	0.6535087719298246	0.6286919831223629	0.7272952607574856	0.7215447154471545	0.6489945155393053	0.6833493743984601	0.6835712869323813	0.7235772357723578	0.6323268206039077	0.6748815165876777	0.7199377024258047	0.6544715447154471	0.6571428571428571	0.6558044806517311	0.7379866481591645	0.7764227642276422	0.6541095890410958	0.7100371747211894
Enterococcus_faecalis_TX1322	0.6631546265382816	0.6044176706827309	0.6231884057971014	0.6136595310907237	0.7094643634780085	0.6646586345381527	0.6541501976284585	0.6593625498007968	0.7275729423718972	0.7108433734939759	0.6604477611940298	0.6847195357833655	0.7167182787374397	0.6686746987951807	0.650390625	0.6594059405940594	0.7097748423412527	0.7469879518072289	0.6402753872633391	0.6895273401297498	0.6795979097111337	0.6485943775100401	0.6358267716535433	0.6421471172962226	0.7032588184061547	0.6626506024096386	0.6639839034205232	0.663316582914573	0.7036781664811858	0.642570281124498	0.6584362139917695	0.6504065040650405	0.7058394219448074	0.7349397590361446	0.6547406082289803	0.6925260170293284	0.7534072031096272	0.748995983935743	0.6894639556377079	0.7179980750721847
Enterococcus_faecalis_TX2134	0.7501633363030844	0.6419753086419753	0.6902654867256637	0.6652452025586353	0.7209176530482373	0.7325102880658436	0.6679174484052532	0.6987242394504416	0.7222179797208435	0.6851851851851852	0.6633466135458167	0.6740890688259109	0.7663060540494674	0.7407407407407407	0.7128712871287128	0.7265388496468214	0.7423316787577956	0.6872427983539094	0.6774847870182555	0.6823289070480082	0.7315090577404437	0.7242798353909465	0.654275092936803	0.6875	0.7618811251113656	0.7716049382716049	0.6648936170212766	0.7142857142857142	0.7243646854185228	0.7195876288659794	0.6560150375939849	0.6863323500491643	0.7147384497899962	0.6989690721649484	0.6336448598130842	0.6647058823529411	0.7295193245937804	0.7278350515463917	0.6622889305816135	0.6935166994106091
Enterococcus_faecalis_V583	0.7441363859133234	0.7101449275362319	0.7033492822966507	0.7067307692307693	0.6999346542509743	0.6183574879227053	0.6684073107049608	0.6424090338770388	0.7273448621904828	0.6666666666666666	0.6781326781326781	0.6723507917174177	0.7073268921095008	0.7028985507246377	0.6568848758465011	0.6791131855309218	0.7085229526943453	0.6304347826086957	0.6868421052631579	0.6574307304785895	0.749638264603608	0.7125603864734299	0.676605504587156	0.6941176470588234	0.7320532567854559	0.6835748792270532	0.7075	0.6953316953316955	0.7300287054540362	0.7584541062801933	0.6582809224318659	0.7048260381593716	0.7316273425284137	0.7077294685990339	0.6540178571428571	0.679814385150812	0.7251161053933579	0.6835748792270532	0.6658823529411765	0.6746126340882003
Enterococcus_faecium_TX1330	0.7247933884297522	0.7545454545454545	0.6471734892787524	0.6967471143756557	0.708879132231405	0.7227272727272728	0.6463414634146342	0.6824034334763949	0.6936311983471074	0.7022727272727273	0.6491596638655462	0.6746724890829695	0.7365702479338843	0.7340909090909091	0.6701244813278008	0.7006507592190889	0.7017768595041323	0.6227272727272727	0.657074340527578	0.6394399066511085	0.7351239669421489	0.7113636363636363	0.6864035087719298	0.6986607142857142	0.673904958677686	0.6568181818181819	0.6241900647948164	0.6400885935769657	0.7038636363636362	0.675	0.678082191780822	0.6765375854214124	0.7219421487603306	0.7045454545454546	0.6666666666666666	0.6850828729281769	0.7188326446280991	0.7227272727272728	0.6625	0.691304347826087
Enterococcus_gallinarum_EG2	0.7240020864217867	0.7194860813704497	0.6706586826347305	0.6942148760330578	0.7133183257380261	0.683083511777302	0.6483739837398373	0.6652763295099062	0.7371337323157451	0.6809421841541756	0.6597510373443983	0.6701791359325605	0.7187768809824485	0.6388888888888888	0.6857798165137615	0.661504424778761	0.6979812954117023	0.5910064239828694	0.6715328467153284	0.6287015945330295	0.7221307124947381	0.6702355460385439	0.6603375527426161	0.665249734325186	0.7431596478705685	0.7366167023554604	0.709278350515464	0.7226890756302522	0.7196004685298046	0.6916488222698073	0.6605316973415133	0.6757322175732218	0.7177588352641886	0.6645299145299145	0.6911111111111111	0.6775599128540305	0.7358388696718461	0.7066381156316917	0.6889352818371608	0.6976744186046512
Enterococcus_hirae_ATCC_9790	0.754883997620464	0.7609756097560976	0.6827133479212254	0.7197231833910034	0.6853539559785842	0.697560975609756	0.6327433628318584	0.6635730858468677	0.7438786436644855	0.7317073170731707	0.672645739910314	0.7009345794392524	0.7338251041046997	0.7146341463414634	0.6584269662921348	0.6853801169590643	0.7243010113027959	0.7146341463414634	0.6584269662921348	0.6853801169590643	0.7091076740035693	0.6487804878048781	0.6616915422885572	0.6551724137931035	0.7071267102914932	0.6951219512195121	0.6506849315068494	0.6721698113207548	0.7122843545508626	0.6951219512195121	0.6418918918918919	0.667447306791569	0.7222248661511006	0.6780487804878049	0.6747572815533981	0.6763990267639903	0.7399821534800715	0.6585365853658537	0.6994818652849741	0.6783919597989951
Enterococcus_phoeniculicola_ATCC_BAA_412	0.7308218659260195	0.6426966292134831	0.6761229314420804	0.6589861751152074	0.7452594369397804	0.7348314606741573	0.6798336798336798	0.7062634989200863	0.7369120060598409	0.6876404494382022	0.6938775510204082	0.690744920993228	0.7495215250599672	0.6719101123595506	0.7102137767220903	0.6905311778290993	0.7417396793334174	0.6606741573033708	0.7050359712230215	0.6821345707656613	0.6935891932836763	0.6426966292134831	0.6514806378132119	0.6470588235294118	0.7479712157555864	0.6674157303370787	0.6719457013574661	0.6696730552423902	0.7181719479863653	0.6966292134831461	0.6609808102345416	0.6783369803063458	0.7382906198712285	0.6831460674157304	0.6909090909090909	0.6870056497175141	0.6995328872617094	0.6719101123595506	0.6457883369330454	0.6585903083700441
Enterococcus_saccharolyticus_DSM8903	0.7030735064649172	0.6564885496183206	0.6564885496183206	0.6564885496183206	0.7019274971026035	0.7150127226463104	0.6272321428571429	0.6682520808561236	0.7241613736573237	0.648854961832061	0.6836461126005362	0.6657963446475197	0.7338862666640769	0.7073791348600509	0.6898263027295285	0.6984924623115578	0.7096711535846785	0.6743002544529262	0.6309523809523809	0.6519065190651907	0.7393314297923588	0.6666666666666666	0.6735218508997429	0.6700767263427109	0.7375314828843178	0.732824427480916	0.6728971962616822	0.7015834348355664	0.7111667929219353	0.727735368956743	0.6383928571428571	0.6801426872770511	0.7255987413320901	0.7073791348600509	0.6634844868735084	0.6847290640394089	0.6926493535082778	0.6463104325699746	0.6631853785900783	0.654639175257732
Enterococcus_sp_7L76	0.7417975407840274	0.6711711711711712	0.680365296803653	0.6757369614512472	0.699420704488272	0.6914414414414415	0.6504237288135594	0.6703056768558953	0.7499036198360522	0.7162162162162162	0.6751592356687898	0.6950819672131148	0.7285579498417336	0.6373873873873874	0.6786570743405276	0.6573751451800233	0.7311754321889457	0.6351351351351351	0.6730310262529833	0.6535341830822711	0.7168959500040583	0.6959459459459459	0.6450939457202505	0.6695557963163598	0.72904492330168	0.6824324324324325	0.6870748299319728	0.6847457627118644	0.7098348348348349	0.6711711711711712	0.6636971046770601	0.6674132138857783	0.7670998701404107	0.7567567567567568	0.691358024691358	0.7225806451612903	0.7326059167275383	0.7117117117117117	0.6624737945492662	0.6862106406080348
Erysipelotrichaceae_bacterium_5_2_54FAA	0.7213169658113816	0.556135770234987	0.684887459807074	0.6138328530259366	0.7119393599715665	0.5848563968668408	0.676737160120846	0.627450980392157	0.7006342870422265	0.6344647519582245	0.6712707182320442	0.6523489932885905	0.7013861359069348	0.6963350785340314	0.6333333333333333	0.6633416458852868	0.6870053176219704	0.5785340314136126	0.6676737160120846	0.6199158485273493	0.6980574959331811	0.6919060052219321	0.6264775413711584	0.6575682382133995	0.6748390359930557	0.5837696335078534	0.6389684813753582	0.610123119015048	0.6951116153814608	0.6971279373368147	0.638755980861244	0.6666666666666666	0.6788375049553675	0.6292428198433421	0.6308900523560209	0.6300653594771242	0.6805667573441962	0.6161879895561357	0.6555555555555556	0.6352624495289367
Erysipelotrichaceae_bacterium_sp_3_1_53	0.7278875575509737	0.6898395721925134	0.671875	0.6807387862796833	0.7332994938373989	0.6871657754010695	0.6816976127320955	0.6844207723035952	0.724641825616975	0.713903743315508	0.672544080604534	0.6926070038910506	0.7245631845348738	0.713903743315508	0.6418269230769231	0.6759493670886076	0.7185721639166118	0.6524064171122995	0.6648501362397821	0.6585695006747639	0.714032428722583	0.6657754010695187	0.6693548387096774	0.6675603217158177	0.6648674540307129	0.5962566844919787	0.6211699164345403	0.6084583901773534	0.725649861305728	0.6925133689839572	0.6851851851851852	0.6888297872340425	0.6993408447482055	0.7379679144385026	0.6301369863013698	0.6798029556650246	0.7322628613915182	0.6898395721925134	0.6825396825396826	0.6861702127659575
Escherichia_albertii_KF1	0.7355477594087745	0.6617647058823529	0.6982758620689655	0.6795302013422818	0.7310863343158615	0.6895424836601307	0.6773675762439807	0.6834008097165992	0.7268064633260711	0.6781045751633987	0.6693548387096774	0.6737012987012987	0.7181372549019608	0.7156862745098039	0.6636363636363637	0.6886792452830189	0.7256236917424923	0.6813725490196079	0.6780487804878049	0.6797066014669927	0.7323064846853774	0.6862745098039216	0.6807131280388979	0.6834825061025225	0.7508997607757701	0.7222222222222222	0.6810477657935285	0.7010309278350515	0.7599027083600325	0.7483660130718954	0.6785185185185185	0.7117327117327118	0.74940727925157	0.7189542483660131	0.6758832565284179	0.6967537608867775	0.7225452817292495	0.6666666666666666	0.6666666666666666	0.6666666666666666
Escherichia_albertii_TW07627	0.7133391076087591	0.6384364820846905	0.6758620689655173	0.6566164154103853	0.7349660717037478	0.6998368678629691	0.697560975609756	0.6986970684039088	0.7169338597488721	0.6644951140065146	0.6732673267326733	0.6688524590163935	0.7450754818243168	0.7149837133550488	0.6733128834355828	0.693522906793049	0.7520285242121038	0.7214983713355049	0.6857585139318886	0.7031746031746032	0.7382340281947595	0.732463295269168	0.6642011834319527	0.6966640806826998	0.700222114766381	0.6205211726384365	0.6637630662020906	0.6414141414141414	0.722885260187788	0.6758957654723127	0.6825657894736842	0.6792144026186578	0.721734833227944	0.6508972267536705	0.6774193548387096	0.6638935108153078	0.719532283690506	0.6721044045676998	0.6634460547504025	0.6677471636952999
Escherichia_coli_O157_H7_str_Sakai	0.7422496370407776	0.7556179775280899	0.6775818639798489	0.7144754316069056	0.7337674378235071	0.7134831460674157	0.6737400530503979	0.6930422919508868	0.7084707581113495	0.7134831460674157	0.6504481434058899	0.680509042196919	0.725766554096705	0.6573033707865169	0.6842105263157895	0.670487106017192	0.7259046364095442	0.6643258426966292	0.658774373259053	0.6615384615384615	0.7236361412700416	0.6811797752808989	0.6754874651810585	0.6783216783216784	0.7405472793839162	0.7120786516853933	0.6907356948228883	0.7012448132780084	0.7258296774397173	0.6502808988764045	0.6838995568685377	0.6666666666666666	0.7417288694609266	0.7359550561797753	0.6709346991037132	0.7019423978566645	0.7388843738164373	0.7134831460674157	0.6764314247669774	0.6944634313055364
Escherichia_coli_SE11	0.6950767344680915	0.6775956284153005	0.6326530612244898	0.6543535620052772	0.719750996090392	0.6557377049180327	0.6685236768802229	0.6620689655172414	0.7306388434138429	0.7181942544459644	0.6481481481481481	0.6813757300454251	0.7616811688457312	0.7564979480164159	0.676039119804401	0.7140090380890897	0.7185960545102525	0.625170998632011	0.6594516594516594	0.6418539325842697	0.7481591950543085	0.7691256830601093	0.6623529411764706	0.7117572692793931	0.7271571991358495	0.7359781121751026	0.6435406698564593	0.6866624122527122	0.7146266436425885	0.6689466484268126	0.659919028340081	0.6644021739130435	0.7126120368086235	0.612859097127223	0.6757164404223228	0.6427546628407461	0.7311583802411548	0.7113543091655267	0.6692406692406693	0.6896551724137931
Escherichia_coli_UTI89_UPEC	0.7017362864537305	0.5912921348314607	0.6466973886328725	0.6177549523110786	0.7138322970584522	0.7556179775280899	0.6466346153846154	0.6968911917098446	0.7101514171190506	0.651685393258427	0.6581560283687943	0.6549047282992237	0.7092025943693978	0.6924157303370787	0.6521164021164021	0.6716621253405995	0.7351265623027395	0.723314606741573	0.6568877551020408	0.6885026737967913	0.7054960705718974	0.726123595505618	0.650314465408805	0.6861313868613138	0.7148817226360308	0.6882022471910112	0.6524633821571239	0.6698564593301436	0.713828351849514	0.7176966292134831	0.6509554140127388	0.6826987307949232	0.7172725192526196	0.6867977528089888	0.675414364640884	0.6810584958217271	0.7241845253124606	0.651685393258427	0.651685393258427	0.651685393258427
Escherichia_coli_str_K_12_substr_MG1655	0.7549955624882339	0.7558945908460472	0.6770186335403726	0.7142857142857143	0.7274618585298196	0.6966759002770083	0.6523994811932555	0.6738111185532485	0.7650731324991068	0.7479224376731302	0.6758448060075094	0.7100591715976331	0.7428164176409342	0.7742382271468145	0.6710684273709484	0.7189710610932477	0.7302895716552495	0.6717451523545707	0.6783216783216783	0.675017397355602	0.7343947502891106	0.6768377253814147	0.6796657381615598	0.6782487838776928	0.7428337066478151	0.7188365650969529	0.6577946768060836	0.6869622766379881	0.7065210291953696	0.7022160664819944	0.6305970149253731	0.6644823066841415	0.7254352027232107	0.7281553398058253	0.6628787878787878	0.6939854593522803	0.7307928738555638	0.7045769764216366	0.6588845654993515	0.6809651474530831
Escherichia_fergusonii_ATCC_35469	0.721504617478859	0.7004754358161648	0.6616766467065869	0.6805234795996921	0.7200052240174202	0.6735340729001584	0.6789137380191693	0.6762132060461415	0.7395927777959167	0.6735340729001584	0.6778309409888357	0.6756756756756757	0.7008270523732862	0.6640253565768621	0.6629746835443038	0.6634996041171812	0.7110189094361326	0.6798732171156894	0.6651162790697674	0.6724137931034483	0.7483731455366045	0.722662440570523	0.6857142857142857	0.7037037037037037	0.7263594375139706	0.6846275752773375	0.6697674418604651	0.6771159874608151	0.7139649538754423	0.7036450079239303	0.6539027982326951	0.6778625954198474	0.7298630453510012	0.7321711568938193	0.685459940652819	0.7080459770114943	0.7288885651784077	0.6608557844690967	0.676948051948052	0.6688051323175622
Escherichia_hermannii_NBRC_105704	0.7281182537108086	0.6956521739130435	0.6764227642276422	0.6859027205276176	0.7203890336797127	0.6538461538461539	0.6859649122807018	0.6695205479452055	0.726487958747665	0.6889632107023411	0.6787479406919276	0.6838174273858922	0.740564982494603	0.7073578595317725	0.7014925373134329	0.704412989175687	0.7092118656390869	0.6605351170568562	0.6869565217391305	0.6734867860187554	0.685115379022606	0.6739130434782609	0.6521035598705501	0.662828947368421	0.7223688773056229	0.7157190635451505	0.6397608370702541	0.675611681136543	0.7223744700842274	0.677257525083612	0.6795302013422819	0.678391959798995	0.7378385029250232	0.6304347826086957	0.7099811676082862	0.6678476527900797	0.7137392199192403	0.7006688963210702	0.6486068111455109	0.6736334405144695
Escherichia_sp_1_1_43	0.713579898362507	0.7417355371900827	0.6599264705882353	0.6984435797665369	0.7145209862601166	0.6342975206611571	0.6409185803757829	0.6375908618899273	0.720308676830416	0.7432712215320911	0.6838095238095238	0.7123015873015874	0.7010505963075133	0.6645962732919255	0.6381709741550696	0.6511156186612576	0.6845558920657735	0.6466942148760331	0.6453608247422681	0.6460268317853458	0.7407602279143781	0.7396694214876033	0.6793168880455408	0.7082096933728981	0.727619218725938	0.7148760330578512	0.6641074856046065	0.6885572139303483	0.7127928066663245	0.7210743801652892	0.6380255941499086	0.6770126091173617	0.7308018068887635	0.722567287784679	0.6776699029126214	0.6993987975951905	0.7155561829474872	0.7142857142857143	0.6534090909090909	0.6824925816023739
Escherichia_sp_3_2_53FAA	0.741313897561558	0.7411095305832148	0.6561712846347607	0.6960587842351369	0.7342379438658543	0.7510668563300142	0.6641509433962264	0.7049399198931909	0.7405611795819178	0.732574679943101	0.6821192052980133	0.7064471879286693	0.7255169371662596	0.7453769559032717	0.6599496221662469	0.700066800267201	0.7365952461408027	0.7354196301564723	0.6740547588005215	0.7034013605442178	0.7360630826229388	0.705547652916074	0.6720867208672087	0.688410825815406	0.7378659635903029	0.7254623044096729	0.6589147286821705	0.6905890318212594	0.7315852200182513	0.6998577524893315	0.6748971193415638	0.6871508379888268	0.7086010169786466	0.7112375533428165	0.6459948320413437	0.6770480704129993	0.7169173365924133	0.6955903271692745	0.6434210526315789	0.6684894053315105
Escherichia_sp_4_1_40B	0.7405280582815784	0.7412095639943741	0.6730523627075351	0.7054886211512718	0.6875760520867904	0.6371308016877637	0.6371308016877637	0.6371308016877637	0.7319509631947408	0.7064606741573034	0.6751677852348993	0.6904598490048044	0.7535102482656173	0.7609001406469761	0.681360201511335	0.7189368770764121	0.7399532230281769	0.7134831460674157	0.648786717752235	0.6795986622073578	0.7228760726307306	0.7313642756680732	0.6427688504326329	0.6842105263157896	0.7402363106577174	0.739803094233474	0.6717752234993615	0.7041499330655957	0.7206142638157998	0.723314606741573	0.6486146095717884	0.6839309428950863	0.7191030989743833	0.6924157303370787	0.6599732262382865	0.6758053461274847	0.6885676922833799	0.5963431786216596	0.6677165354330709	0.6300148588410104
Eubacterium_biforme_DSM_3989	0.7043448640514103	0.722972972972973	0.6343873517786561	0.6757894736842106	0.6845118255953471	0.7404063205417607	0.6368932038834951	0.6847599164926931	0.7329479592459276	0.6817155756207675	0.6756152125279642	0.6786516853932584	0.70868159355744	0.7674943566591422	0.625	0.6889564336372846	0.6991845118255954	0.7381489841986456	0.6500994035785288	0.6913319238900635	0.7078528867467919	0.7094594594594594	0.63	0.6673728813559321	0.7258810729465357	0.740990990990991	0.683991683991684	0.7113513513513513	0.6994539686413275	0.7404063205417607	0.6096654275092936	0.6687054026503567	0.6956866573119395	0.7336343115124153	0.6310679611650486	0.6784968684759917	0.6892044414617777	0.6846846846846847	0.6116700201207244	0.6461211477151966
Eubacterium_brachy_ATCC_33089	0.7193668433057228	0.7038123167155426	0.6504065040650406	0.676056338028169	0.7168716022705837	0.6637426900584795	0.6637426900584795	0.6637426900584795	0.7284045891855739	0.6891495601173021	0.6994047619047619	0.6942392909896603	0.7135703383581142	0.6950146627565983	0.6475409836065574	0.6704384724186704	0.7367306340141654	0.6950146627565983	0.6829971181556196	0.688953488372093	0.6939771226698221	0.6374269005847953	0.6526946107784432	0.6449704142011835	0.7099603848330505	0.6950146627565983	0.6565096952908587	0.6752136752136753	0.7079796264855689	0.6345029239766082	0.6676923076923077	0.6506746626686657	0.7395431393733601	0.7865497076023392	0.6708229426433915	0.7240915208613729	0.7405806794601362	0.7448680351906158	0.6883468834688347	0.7154929577464788
Eubacterium_cellulosolvens_6	0.757877325530614	0.75	0.6772151898734177	0.7117516629711751	0.7532535592628178	0.7149532710280374	0.6891891891891891	0.7018348623853211	0.6867684950650712	0.6752336448598131	0.6393805309734514	0.6568181818181819	0.7275635426674819	0.6939252336448598	0.668918918918919	0.6811926605504587	0.7105151104899992	0.6612149532710281	0.652073732718894	0.6566125290023201	0.7412383177570093	0.7126168224299065	0.6792873051224945	0.6955530216647663	0.6995425364660669	0.7032710280373832	0.6473118279569893	0.6741321388577828	0.7090084286837279	0.6892523364485982	0.6541019955654102	0.6712172923777019	0.715613809066294	0.6845794392523364	0.6704805491990846	0.677456647398844	0.735757489737095	0.6658878504672897	0.6867469879518072	0.6761565836298933
Eubacterium_cylindroides_T2_87	0.6946703493427446	0.652046783625731	0.6335227272727273	0.6426512968299711	0.7345063338618655	0.7192982456140351	0.6577540106951871	0.6871508379888268	0.7041498303582083	0.717201166180758	0.6119402985074627	0.6604026845637584	0.7329207372171926	0.7397660818713451	0.6454081632653061	0.6893732970027249	0.6768622235861763	0.6997084548104956	0.6282722513089005	0.6620689655172415	0.700057968049375	0.6812865497076024	0.6472222222222223	0.6638176638176638	0.7048573815491108	0.7346938775510204	0.6395939086294417	0.683853459972863	0.6563517637631494	0.6491228070175439	0.6149584487534626	0.631578947368421	0.6821986940139464	0.6929824561403509	0.6155844155844156	0.6519944979367263	0.7023681653112372	0.6403508771929824	0.6780185758513931	0.6586466165413535
Eubacterium_desmolans_ATCC_43058	0.6894179894179895	0.6469135802469136	0.6735218508997429	0.659949622166247	0.7239433193456182	0.6847290640394089	0.6603325415676959	0.6723095525997582	0.7171258286200815	0.674074074074074	0.6825	0.6782608695652174	0.7173751748464392	0.6995073891625616	0.6778042959427207	0.6884848484848485	0.7054187192118226	0.6502463054187192	0.6550868486352357	0.6526576019777502	0.7138356747552149	0.7283950617283951	0.667420814479638	0.6965761511216056	0.7223195280666546	0.7506172839506173	0.6551724137931034	0.6996547756041427	0.7361430395913154	0.7142857142857143	0.6651376146788991	0.6888361045130641	0.7244906647205498	0.7283950617283951	0.6735159817351598	0.6998813760379596	0.6998722860791826	0.6527093596059114	0.6527093596059114	0.6527093596059114
Eubacterium_dolichum_DSM_3991	0.7320066015089163	0.7523148148148148	0.642292490118577	0.6929637526652451	0.7340856481481481	0.7847222222222222	0.6494252873563219	0.710691823899371	0.6816808127572017	0.7222222222222222	0.6178217821782178	0.6659551760939167	0.7249657064471879	0.7083333333333334	0.6566523605150214	0.6815144766146993	0.707968964334705	0.6319444444444444	0.65625	0.6438679245283019	0.7376918295610426	0.8495370370370371	0.6577060931899642	0.7414141414141414	0.7624903549382716	0.7847222222222222	0.6673228346456693	0.721276595744681	0.7122395833333335	0.8032407407407407	0.6343692870201096	0.7088866189989784	0.6939675497256516	0.7013888888888888	0.6419491525423728	0.6703539823008848	0.6890860768175583	0.7037037037037037	0.608	0.6523605150214592
Eubacterium_eligens_ATCC_27750	0.7132368737647159	0.6705336426914154	0.6658986175115207	0.6682080924855491	0.7026939932972416	0.6983758700696056	0.6600877192982456	0.6786922209695603	0.6908352668213458	0.691415313225058	0.6422413793103449	0.6659217877094973	0.7249720718398212	0.7152777777777778	0.6630901287553648	0.688195991091314	0.7371691587178826	0.703016241299304	0.6644736842105263	0.6832018038331454	0.7166204777863711	0.7175925925925926	0.6553911205073996	0.6850828729281768	0.7041736424760849	0.7122969837587007	0.6239837398373984	0.6652221018418202	0.7312075706797284	0.6937354988399071	0.6704035874439462	0.6818700114025086	0.745236100369511	0.7169373549883991	0.6897321428571429	0.7030716723549487	0.7223726046231846	0.7106481481481481	0.6645021645021645	0.6868008948545861
Eubacterium_hallii_DSM_3353	0.733703792978771	0.7261410788381742	0.6704980842911877	0.697211155378486	0.72829324563971	0.7178423236514523	0.6603053435114504	0.6878727634194831	0.6847721285790535	0.6929460580912863	0.6219739292364991	0.6555446516192345	0.7380597785850795	0.7427385892116183	0.6580882352941176	0.6978557504873294	0.6872987724040562	0.6120331950207469	0.6330472103004292	0.6223628691983122	0.733273359618464	0.6763485477178424	0.6848739495798319	0.6805845511482255	0.7431044575678794	0.7323651452282157	0.6948818897637795	0.7131313131313131	0.710542173860643	0.7178423236514523	0.6325411334552102	0.6724975704567541	0.7213288338699402	0.6929460580912863	0.6774847870182555	0.6851282051282052	0.703814500439042	0.6867219917012448	0.638996138996139	0.6620000000000001
Eubacterium_hallii_L2_7	0.7226999564523153	0.6674698795180722	0.6595238095238095	0.6634730538922156	0.7129394687182464	0.727710843373494	0.6579520697167756	0.6910755148741419	0.7062505443460589	0.653012048192771	0.653012048192771	0.653012048192771	0.7298069385977644	0.7325301204819277	0.6637554585152838	0.6964490263459335	0.7258586151836262	0.6602409638554216	0.6954314720812182	0.6773794808405438	0.7006822470605314	0.6771084337349398	0.6754807692307693	0.6762936221419975	0.750436928436638	0.744578313253012	0.6673866090712743	0.7038724373576309	0.7108375671360139	0.7542168674698795	0.627254509018036	0.6849015317286653	0.7470227899550007	0.7108433734939759	0.6689342403628118	0.6892523364485981	0.6773639134852665	0.6481927710843374	0.6374407582938388	0.6427718040621266
Eubacterium_limosum_KIST612	0.7118586399310438	0.6993603411513859	0.640625	0.6687054026503568	0.7568661253005489	0.7829787234042553	0.6802218114602587	0.727992087042532	0.7274599646146168	0.7063829787234043	0.6693548387096774	0.6873706004140787	0.7322097718096447	0.7127659574468085	0.6673306772908366	0.6893004115226337	0.7180045553529943	0.7036247334754797	0.637065637065637	0.6686930091185409	0.687451798756975	0.6702127659574468	0.660377358490566	0.665258711721225	0.7226625232500113	0.7270788912579957	0.6495238095238095	0.6861167002012073	0.7112371274327451	0.6553191489361702	0.6443514644351465	0.6497890295358649	0.7260808419906546	0.7185501066098081	0.6394686907020873	0.6767068273092369	0.7276822574059794	0.7042553191489361	0.6796714579055442	0.6917450365726228
Eubacterium_ramulus_ATCC_29099	0.7435775206781932	0.6928934010152284	0.6825	0.6876574307304786	0.7003143600711175	0.6573604060913706	0.6675257731958762	0.6624040920716112	0.7485119431059807	0.7233502538071066	0.691747572815534	0.7071960297766748	0.7283619778917261	0.6548223350253807	0.6935483870967742	0.6736292428198433	0.7165477080058749	0.6649746192893401	0.6666666666666666	0.6658195679796696	0.7490594965085419	0.6928934010152284	0.6825	0.6876574307304786	0.6916694581153856	0.7233502538071066	0.6347438752783965	0.6761565836298933	0.6987876523486819	0.6751269035532995	0.6584158415841584	0.6666666666666666	0.6986974670823778	0.6395939086294417	0.6511627906976745	0.645326504481434	0.7480352495555154	0.7131979695431472	0.6722488038277512	0.6921182266009852
Eubacterium_rectale_ATCC_33656	0.7249907413458816	0.7079439252336449	0.6733333333333333	0.6902050113895216	0.6884844127834783	0.6705607476635514	0.6377777777777778	0.6537585421412302	0.7210912140818683	0.7149532710280374	0.6666666666666666	0.6899661781285231	0.7253066248393352	0.7009345794392523	0.6787330316742082	0.6896551724137931	0.7224418883297389	0.6565420560747663	0.65807962529274	0.6573099415204678	0.701805982179814	0.696969696969697	0.6674107142857143	0.6818700114025086	0.716434655686992	0.633177570093458	0.6913265306122449	0.6609756097560975	0.7222240376445983	0.7009345794392523	0.6410256410256411	0.6696428571428572	0.7336176284774416	0.7016317016317016	0.6733780760626398	0.6872146118721462	0.6979990414569854	0.6822429906542056	0.6621315192743764	0.6720368239355581
Eubacterium_rectale_M104_1	0.7173973100690658	0.7066666666666667	0.6660682226211849	0.6857670979667283	0.6878916757542712	0.7142857142857143	0.635593220338983	0.6726457399103138	0.7331697564521993	0.7690839694656488	0.6761744966442953	0.7196428571428571	0.7670810614322064	0.7423664122137404	0.6934046345811051	0.7170506912442396	0.7233733187931661	0.6908396946564885	0.6741154562383612	0.6823751178133836	0.7063867684478372	0.7142857142857143	0.6567425569176882	0.6843065693430657	0.7115049073064339	0.6812977099236641	0.6672897196261682	0.6742209631728046	0.715870592511814	0.6666666666666666	0.6730769230769231	0.6698564593301435	0.719800072700836	0.6685714285714286	0.6647727272727273	0.6666666666666667	0.6993893129770992	0.7442748091603053	0.642504118616145	0.689655172413793
Eubacterium_saphenum_ATCC_49989	0.6873108186239499	0.6599326599326599	0.6490066225165563	0.654424040066778	0.6552392612998674	0.6666666666666666	0.6130030959752322	0.6387096774193548	0.6716321463796211	0.6161616161616161	0.6182432432432432	0.6172006745362564	0.7034089492001949	0.6767676767676768	0.6504854368932039	0.6633663366336634	0.6871634413721954	0.6835016835016835	0.6527331189710611	0.6677631578947368	0.6857916992597126	0.696969696969697	0.6179104477611941	0.6550632911392406	0.7150630888004625	0.6868686868686869	0.6601941747572816	0.6732673267326732	0.6939427949528959	0.6363636363636364	0.6517241379310345	0.6439522998296422	0.7076148692310309	0.6599326599326599	0.6555183946488294	0.6577181208053691	0.7027740933464838	0.7676767676767676	0.6195652173913043	0.6857142857142856
Eubacterium_siraeum_70_3	0.7143115090029561	0.7377049180327869	0.6382978723404256	0.6844106463878328	0.7127830220370868	0.6618852459016393	0.6729166666666667	0.6673553719008265	0.702146600376243	0.7172131147540983	0.6352087114337568	0.6737247353224254	0.7069420182746573	0.7233606557377049	0.6360360360360361	0.6768935762224353	0.7353827936038699	0.7151639344262295	0.6499068901303539	0.6809756097560976	0.7137362268207472	0.6762295081967213	0.6407766990291263	0.6580259222333001	0.732859110454179	0.6926229508196722	0.678714859437751	0.6855983772819473	0.7586166353130879	0.8237704918032787	0.6633663366336634	0.7349177330895795	0.7136396466003764	0.7459016393442623	0.6265060240963856	0.6810102899906455	0.7215172332706261	0.7561475409836066	0.6318493150684932	0.6884328358208955
Eubacterium_siraeum_DSM_15702	0.6998366929792275	0.7580340264650284	0.6188271604938271	0.6813933729821581	0.7497453911328218	0.7429111531190926	0.7005347593582888	0.7211009174311928	0.7310794343931017	0.782608695652174	0.6550632911392406	0.7131782945736435	0.7382656579986493	0.7599243856332704	0.6494345718901454	0.7003484320557491	0.7750258182324963	0.8090737240075614	0.6793650793650794	0.7385677308024159	0.7310043917796178	0.7655954631379962	0.6408227848101266	0.6976744186046511	0.7372758101922163	0.7391304347826086	0.6788194444444444	0.7076923076923076	0.7246936653313847	0.7315689981096408	0.6323529411764706	0.6783523225241016	0.7099817396307189	0.8204158790170132	0.6335766423357664	0.71499176276771	0.6971994811339297	0.7410207939508506	0.6302250803858521	0.6811468288444831
Eubacterium_sulci_ATCC_35585	0.7452060428463364	0.7235772357723578	0.6881443298969072	0.7054161162483488	0.7131998149249785	0.7208672086720868	0.6503667481662592	0.6838046272493573	0.7350526215289253	0.7127371273712737	0.6760925449871465	0.6939313984168864	0.6851888573086273	0.6775067750677507	0.6377551020408163	0.657030223390276	0.7059877644846909	0.7533875338753387	0.6525821596244131	0.6993710691823899	0.7469760063454293	0.6883468834688347	0.703601108033241	0.6958904109589041	0.7321479718862229	0.7127371273712737	0.6624685138539043	0.6866840731070496	0.7055838309060598	0.6829268292682927	0.6545454545454545	0.6684350132625996	0.6862904943412578	0.6504065040650406	0.6486486486486487	0.6495263870094723	0.6987904025381717	0.7018970189701897	0.6507537688442211	0.6753585397653195
Eubacterium_ventriosum_ATCC_27560	0.6864066705113419	0.6838235294117647	0.6473317865429234	0.66507747318236	0.7083873990772781	0.6862745098039216	0.6436781609195402	0.66429418742586	0.7301158208381393	0.7254901960784313	0.6607142857142857	0.6915887850467289	0.7364114763552481	0.6519607843137255	0.6873385012919897	0.669182389937107	0.7511353806228374	0.7696078431372549	0.6638477801268499	0.7128263337116912	0.7149894271434063	0.6764705882352942	0.6555819477434679	0.6658624849215923	0.7342728758169935	0.7058823529411765	0.663594470046083	0.6840855106888362	0.6772335159554017	0.7401960784313726	0.6052104208416834	0.6659316427783905	0.7044706362937332	0.6495098039215687	0.6955380577427821	0.6717363751584284	0.7132172722029989	0.7132352941176471	0.6613636363636364	0.6863207547169812
Exiguobacterium_aurantiacum_DSM_6208	0.7406208570789071	0.7116182572614108	0.6778656126482213	0.694331983805668	0.7424717205282279	0.7074688796680498	0.6712598425196851	0.6888888888888889	0.7087343537473529	0.7012448132780082	0.6706349206349206	0.6855983772819472	0.7402506843890428	0.7593360995850622	0.671559633027523	0.712755598831548	0.7080887037068921	0.6721991701244814	0.6545454545454545	0.6632548618219037	0.733040925603898	0.6763485477178424	0.6735537190082644	0.6749482401656316	0.6984383877688056	0.7178423236514523	0.6372007366482505	0.6751219512195122	0.7183244090149964	0.6182572614107884	0.6819221967963387	0.6485310119695321	0.7326018835763847	0.7178423236514523	0.6692456479690522	0.6926926926926927	0.738821645632823	0.6908713692946058	0.6686746987951807	0.6795918367346938
Faecalibacterium_cf_prausnitzii_KLE1255	0.7128489926102289	0.7085308056872038	0.6471861471861472	0.6764705882352942	0.7206093753509579	0.7393364928909952	0.65	0.6917960088691796	0.7274263830551875	0.6540284360189573	0.6781326781326781	0.6658624849215923	0.6812852361806787	0.6327014218009479	0.6402877697841727	0.6364719904648392	0.7521843624357044	0.7440758293838863	0.6596638655462185	0.6993318485523385	0.7090614541452348	0.6777251184834123	0.6651162790697674	0.671361502347418	0.7296500527840795	0.6966824644549763	0.665158371040724	0.6805555555555556	0.7581366096898093	0.7298578199052133	0.6844444444444444	0.7064220183486238	0.7556097122706139	0.7488151658767772	0.6583333333333333	0.7006651884700665	0.6741537701309495	0.7227488151658767	0.6174089068825911	0.665938864628821
Faecalibacterium_prausnitzii_A2_165	0.6897317605143254	0.6770334928229665	0.6461187214611872	0.661214953271028	0.7280892076143929	0.7200956937799043	0.6825396825396826	0.7008149010477299	0.7288314624704526	0.6515513126491647	0.6842105263157895	0.6674816625916871	0.6861346792888057	0.6674641148325359	0.6384439359267735	0.6526315789473685	0.7127759189686083	0.665871121718377	0.6739130434782609	0.6698679471788714	0.7334962487581506	0.6897374701670644	0.6583143507972665	0.6736596736596736	0.7344040835436388	0.6794258373205742	0.6729857819905213	0.6761904761904762	0.7152938758264722	0.6825775656324582	0.6682242990654206	0.6753246753246753	0.7318375946374941	0.7344497607655502	0.6518046709129511	0.6906636670416197	0.7401651231572096	0.7350835322195705	0.6724890829694323	0.7023945267958951
Faecalibacterium_prausnitzii_L2_6	0.7046485260770976	0.6738095238095239	0.652073732718894	0.6627634660421546	0.7118707482993197	0.7261904761904762	0.6448202959830867	0.6830907054871219	0.6928741496598639	0.7333333333333333	0.5968992248062015	0.6581196581196581	0.7371315192743764	0.7214285714285714	0.6733333333333333	0.696551724137931	0.7197902494331065	0.6904761904761905	0.6651376146788991	0.677570093457944	0.7029478458049887	0.6190476190476191	0.6516290726817042	0.6349206349206349	0.6965022675736962	0.6452380952380953	0.636150234741784	0.640661938534279	0.6813265306122449	0.6833333333333333	0.6158798283261803	0.6478555304740407	0.688327664399093	0.6309523809523809	0.6400966183574879	0.6354916067146282	0.7005895691609977	0.7	0.6349892008639308	0.6659116647791619
Faecalibacterium_prausnitzii_M21_2	0.7573905304378783	0.7528301886792453	0.6751269035532995	0.711864406779661	0.6709683161267355	0.6962264150943396	0.6160267111853088	0.6536758193091231	0.694809540761837	0.7490566037735849	0.6174183514774495	0.6768968456947996	0.7379601281594874	0.7377358490566037	0.6823734729493892	0.7089755213055303	0.7431327874688501	0.6792452830188679	0.694980694980695	0.6870229007633588	0.7268956924172304	0.7	0.6696750902527075	0.6845018450184501	0.7435991456034176	0.7283018867924528	0.7030965391621129	0.7154772937905469	0.7315735137059451	0.7037735849056603	0.6806569343065694	0.692022263450835	0.7194215023139908	0.7339622641509433	0.6615646258503401	0.6958855098389981	0.6935137059451761	0.6716981132075471	0.6414414414414414	0.656221198156682
Faecalibacterium_prausnitzii_SL3_3	0.7195184390298643	0.6966292134831461	0.6702702702702703	0.6831955922865014	0.7292394338537502	0.7191011235955056	0.6475548060708263	0.6814551907719609	0.7288010773050542	0.7322097378277154	0.6527545909849749	0.6902030008826125	0.7193080278864902	0.7378277153558053	0.652317880794702	0.6924428822495606	0.7345347809619998	0.7397003745318352	0.6833910034602076	0.7104316546762591	0.7181998625313863	0.6985018726591761	0.6498257839721254	0.6732851985559567	0.744683611777413	0.7434456928838952	0.6706081081081081	0.7051509769094139	0.748225532690878	0.7415730337078652	0.678082191780822	0.708407871198569	0.7515815904276957	0.7228464419475655	0.6892857142857143	0.7056672760511883	0.7112562948000393	0.7097378277153558	0.645655877342419	0.6761819803746655
Filifactor_alocis_ATCC_35896	0.7432251268792492	0.7627118644067796	0.6683168316831684	0.712401055408971	0.7217274729483865	0.6666666666666666	0.6629213483146067	0.6647887323943662	0.733777011714386	0.692090395480226	0.6805555555555556	0.6862745098039216	0.7291327524019279	0.7627118644067796	0.6601466992665037	0.7077326343381389	0.7688084522327556	0.7655367231638418	0.6724565756823822	0.7159841479524439	0.7355006543458137	0.7033898305084746	0.6859504132231405	0.694560669456067	0.7272734527115452	0.6836158192090396	0.6816901408450704	0.6826516220028209	0.7213604009065084	0.6807909604519774	0.6602739726027397	0.6703755215577191	0.7180647323566025	0.6751412429378532	0.6602209944751382	0.6675977653631285	0.7269622394586486	0.7175141242937854	0.6597402597402597	0.6874154262516914
Finegoldia_magna_ATCC_29328	0.7242143600416233	0.7032258064516129	0.6687116564417178	0.6855345911949685	0.7100104058272633	0.667741935483871	0.672077922077922	0.6699029126213593	0.6652445369406867	0.5548387096774193	0.6590038314176245	0.6024518388791593	0.7001873048907388	0.6483870967741936	0.659016393442623	0.6536585365853659	0.702372528616025	0.6903225806451613	0.6604938271604939	0.6750788643533123	0.7365244536940687	0.7064516129032258	0.6886792452830188	0.6974522292993629	0.7446618106139439	0.7096774193548387	0.676923076923077	0.6929133858267716	0.747513007284079	0.7032258064516129	0.6791277258566978	0.6909667194928685	0.7372008324661811	0.7677419354838709	0.6742209631728046	0.717948717948718	0.7284287200832467	0.6806451612903226	0.6719745222929936	0.6762820512820512
Flavonifractor_plautii_ATCC_29863	0.7317899995539497	0.6816037735849056	0.6705336426914154	0.6760233918128656	0.7466825014496632	0.7210401891252955	0.6792873051224945	0.6995412844036697	0.7163064811097729	0.6839622641509434	0.6744186046511628	0.6791569086651054	0.7137751460814488	0.6462264150943396	0.6508313539192399	0.6485207100591714	0.6996242026852223	0.7099056603773585	0.6431623931623932	0.6748878923766817	0.7240064231232437	0.6784869976359338	0.6721311475409836	0.6752941176470588	0.7024287434765155	0.7257683215130024	0.6202020202020202	0.6688453159041394	0.7506356215709888	0.714622641509434	0.6855203619909502	0.6997690531177829	0.74858936616263	0.6879432624113475	0.6945107398568019	0.6912114014251781	0.7440340782372095	0.6839622641509434	0.6987951807228916	0.6912991656734209
Fusobacterium_gonidiaformans_3_1_5R	0.7014636982319346	0.6988304093567251	0.6306068601583114	0.6629680998613038	0.7298741493108991	0.7456140350877193	0.6311881188118812	0.6836461126005362	0.7110734926986082	0.7368421052631579	0.6478149100257069	0.6894664842681258	0.7134246434800452	0.6812865497076024	0.6544943820224719	0.6676217765042981	0.6733097363291268	0.6461988304093568	0.6443148688046647	0.6452554744525547	0.7268219281146334	0.6783625730994152	0.6705202312138728	0.6744186046511628	0.669787284976574	0.6578947368421053	0.6410256410256411	0.6493506493506495	0.6818251769775315	0.6608187134502924	0.6295264623955432	0.6447931526390871	0.7181440443213297	0.7105263157894737	0.648	0.6778242677824269	0.7175797681337847	0.7105263157894737	0.662125340599455	0.6854724964739068
Fusobacterium_gonidiaformans_ATCC_25563	0.7410121107266436	0.7441176470588236	0.6571428571428571	0.6979310344827587	0.6860813148788927	0.6558823529411765	0.6539589442815249	0.6549192364170338	0.705311418685121	0.638235294117647	0.6656441717791411	0.6516516516516517	0.6922318339100346	0.6705882352941176	0.6458923512747875	0.6580086580086579	0.713114186851211	0.7029411764705882	0.6584022038567493	0.6799431009957326	0.7466262975778546	0.7264705882352941	0.6551724137931034	0.6889818688981869	0.682923875432526	0.638235294117647	0.6458333333333334	0.6420118343195266	0.6961591695501731	0.6705882352941176	0.6551724137931034	0.6627906976744184	0.7432093425605536	0.7764705882352941	0.6407766990291263	0.7021276595744681	0.684705882352941	0.6205882352941177	0.647239263803681	0.6336336336336337
Fusobacterium_mortiferum_ATCC_9817	0.6843485932751692	0.691089108910891	0.6368613138686131	0.6628679962013294	0.7294029997059113	0.7504950495049505	0.6500857632933105	0.6966911764705883	0.735786687579649	0.7465346534653465	0.6756272401433692	0.7093132643461901	0.7636270953828057	0.7207920792079208	0.7067961165048544	0.7137254901960784	0.7308695225958239	0.7029702970297029	0.6685499058380414	0.6853281853281854	0.7320341143025194	0.7425742574257426	0.6781193490054249	0.7088846880907372	0.7040839133418291	0.7148514851485148	0.64349376114082	0.6772983114446529	0.7268895206352318	0.7247524752475247	0.658273381294964	0.6899151743638077	0.716408195274973	0.697029702970297	0.6579439252336449	0.6769230769230768	0.7213528085481816	0.7247524752475247	0.6310344827586207	0.6746543778801843
Fusobacterium_necrophorum_D12	0.727431659249841	0.7032967032967034	0.6808510638297872	0.6918918918918919	0.6944570580934217	0.6923076923076923	0.65625	0.6737967914438503	0.7343792571065297	0.743801652892562	0.6683168316831684	0.7040417209908736	0.7166621257530348	0.7032967032967034	0.6481012658227848	0.6745718050065876	0.702373384191566	0.6611570247933884	0.6798866855524079	0.6703910614525139	0.7193185602276512	0.739010989010989	0.6725	0.7041884816753927	0.7309660036932766	0.6923076923076923	0.6649076517150396	0.6783310901749664	0.7149971240880333	0.7252747252747253	0.6454767726161369	0.6830530401034929	0.7177141040777405	0.7107438016528925	0.6401985111662531	0.6736292428198434	0.7289301607483426	0.7115384615384616	0.6658097686375322	0.6879150066401063
Fusobacterium_nucleatum_subsp_animalis_3_1_33	0.701038062283737	0.6647058823529411	0.6366197183098592	0.6503597122302159	0.7185986159169551	0.7323529411764705	0.6622340425531915	0.6955307262569832	0.6836937716262976	0.65	0.6461988304093568	0.6480938416422288	0.7302422145328721	0.7294117647058823	0.6702702702702703	0.6985915492957747	0.744022491349481	0.7705882352941177	0.645320197044335	0.7024128686327078	0.7097404844290658	0.7	0.6363636363636364	0.6666666666666666	0.7105363321799307	0.6911764705882353	0.6527777777777778	0.6714285714285714	0.7424913494809688	0.7705882352941177	0.6390243902439025	0.6986666666666667	0.7162543252595155	0.7088235294117647	0.6392572944297082	0.6722454672245467	0.6887456747404844	0.6411764705882353	0.6606060606060606	0.6507462686567166
Fusobacterium_nucleatum_subsp_animalis_7_1	0.7567728845924334	0.7259475218658892	0.6878453038674033	0.7063829787234043	0.6521149813308782	0.6081871345029239	0.6081871345029239	0.6081871345029239	0.715632618962372	0.7346938775510204	0.6528497409326425	0.6913580246913581	0.7111145209963684	0.7017543859649122	0.6417112299465241	0.6703910614525139	0.7100489318534431	0.641399416909621	0.6811145510835913	0.6606606606606606	0.7055223091742964	0.7405247813411079	0.6512820512820513	0.6930422919508868	0.724609141902375	0.7046783625730995	0.6788732394366197	0.6915351506456241	0.6921214601128671	0.7280701754385965	0.6287878787878788	0.6747967479674798	0.7263993316624895	0.7055393586005831	0.6797752808988764	0.6924177396280401	0.7315567831142482	0.7660818713450293	0.645320197044335	0.7005347593582888
Fusobacterium_nucleatum_subsp_animalis_D11	0.7188683071930775	0.6453488372093024	0.683076923076923	0.6636771300448432	0.7428593158464035	0.7296511627906976	0.6783783783783783	0.7030812324929971	0.7030066928069227	0.6715116279069767	0.6143617021276596	0.6416666666666667	0.7265920767982694	0.6453488372093024	0.6529411764705882	0.6491228070175439	0.7020348837209301	0.6976744186046512	0.6666666666666666	0.6818181818181818	0.7114741076257436	0.6918604651162791	0.6666666666666666	0.6790299572039943	0.6995081800973499	0.7412790697674418	0.6265356265356266	0.6790945406125166	0.7133585722011898	0.7558139534883721	0.6280193236714976	0.6860158311345647	0.6902971200649	0.6511627906976745	0.6492753623188405	0.6502177068214804	0.6934660627366144	0.6540697674418605	0.6521739130434783	0.6531204644412192
Fusobacterium_nucleatum_subsp_nucleatum_ATCC_25586	0.6858247049827433	0.7007874015748031	0.6223776223776224	0.6592592592592593	0.7012834025668051	0.6587926509186351	0.6657824933687002	0.662269129287599	0.6923416069054361	0.6797900262467191	0.6540404040404041	0.6666666666666667	0.6649719966106599	0.5853018372703412	0.6558823529411765	0.6185852981969486	0.6610315442853109	0.6719160104986877	0.6448362720403022	0.6580976863753213	0.7424859294163032	0.7112860892388452	0.6758104738154613	0.6930946291560103	0.7155503199895288	0.6745406824146981	0.6727748691099477	0.673656618610747	0.7531430618416792	0.6587926509186351	0.7212643678160919	0.6886145404663924	0.6972327277987889	0.6351706036745407	0.6722222222222223	0.6531713900134952	0.6970467274267882	0.6194225721784777	0.6629213483146067	0.6404341926729987
Fusobacterium_nucleatum_subsp_vincentii_3_1_27	0.7360355676942295	0.7158774373259053	0.6781002638522428	0.6964769647696477	0.7239701740365143	0.713091922005571	0.6597938144329897	0.6854082998661312	0.7128048354683778	0.7632311977715878	0.6327944572748267	0.6919191919191919	0.6893413303745315	0.6629526462395543	0.6055979643765903	0.6329787234042553	0.7277100581156261	0.6796657381615598	0.6559139784946236	0.667578659370725	0.7352829354210473	0.7158774373259053	0.6727748691099477	0.6936572199730094	0.6767560773116286	0.6629526462395543	0.6296296296296297	0.6458616010854817	0.738689178389367	0.7214484679665738	0.6888297872340425	0.7047619047619047	0.7164050558266928	0.7493036211699164	0.645083932853717	0.6932989690721649	0.6612844406855937	0.6963788300835655	0.6297229219143576	0.6613756613756615
Fusobacterium_nucleatum_subsp_vincentii_3_1_36A2	0.734226833641241	0.7441253263707572	0.6521739130434783	0.6951219512195123	0.7329043077531375	0.7154046997389034	0.6782178217821783	0.696315120711563	0.6894654677583186	0.6788511749347258	0.6632653061224489	0.6709677419354838	0.7142389681571215	0.7180156657963447	0.6395348837209303	0.6765067650676506	0.7398850629563225	0.7127937336814621	0.6707616707616708	0.6911392405063291	0.7137140480881321	0.7362924281984334	0.6482758620689655	0.6894865525672372	0.7308659817709576	0.7650130548302873	0.6525612472160356	0.7043269230769231	0.7195631574283007	0.7232375979112271	0.6548463356973995	0.6873449131513647	0.7252145695996292	0.6657963446475196	0.6781914893617021	0.6719367588932806	0.693010382509936	0.6449086161879896	0.6482939632545932	0.6465968586387435
Fusobacterium_nucleatum_subsp_vincentii_4_1_13	0.7055763481863333	0.6918767507002801	0.660427807486631	0.6757865937072504	0.7121515272775777	0.7338935574229691	0.6437346437346437	0.6858638743455497	0.6964903608502224	0.6414565826330533	0.6656976744186046	0.6533523537803139	0.7059765082503591	0.6694677871148459	0.6424731182795699	0.6556927297668038	0.6896641009344915	0.7058823529411765	0.6253101736972705	0.6631578947368421	0.6665960501847797	0.6498599439775911	0.6304347826086957	0.64	0.7227753846636694	0.6554621848739496	0.6536312849162011	0.6545454545454547	0.7004762689389481	0.7058823529411765	0.6631578947368421	0.683853459972863	0.6959254289951274	0.6694677871148459	0.6442048517520216	0.6565934065934066	0.7564045225933511	0.7507002801120448	0.6979166666666666	0.7233468286099864
Fusobacterium_periodonticum_1_1_41FAA	0.7227454870065463	0.7380281690140845	0.6501240694789082	0.6912928759894459	0.7194604245189447	0.7014084507042253	0.6587301587301587	0.679399727148704	0.7060821265621899	0.676056338028169	0.6434316353887399	0.6593406593406593	0.7301487800039674	0.7408450704225352	0.655860349127182	0.6957671957671957	0.7028446736758579	0.6338028169014085	0.6637168141592921	0.6484149855907781	0.727982543146201	0.7323943661971831	0.6483790523690773	0.6878306878306879	0.7390517754413807	0.7098591549295775	0.675603217158177	0.6923076923076924	0.716532434040865	0.7126760563380282	0.6537467700258398	0.6819407008086253	0.6645268795873835	0.6591549295774648	0.6046511627906976	0.6307277628032345	0.7018290021821068	0.6394366197183099	0.6618075801749271	0.650429799426934
Fusobacterium_periodonticum_2_1_31	0.7185714285714285	0.6828571428571428	0.6638888888888889	0.6732394366197184	0.7124	0.7257142857142858	0.6864864864864865	0.7055555555555556	0.7152734693877552	0.6257142857142857	0.6636363636363637	0.6441176470588235	0.7531428571428572	0.6914285714285714	0.6740947075208914	0.6826516220028209	0.7023102040816326	0.7428571428571429	0.6132075471698113	0.6718346253229974	0.7316163265306124	0.7257142857142858	0.6614583333333334	0.6920980926430519	0.7585795918367347	0.7485714285714286	0.6858638743455497	0.7158469945355191	0.7268163265306122	0.7514285714285714	0.6493827160493827	0.6966887417218542	0.7016653061224489	0.6571428571428571	0.6647398843930635	0.6609195402298851	0.676804081632653	0.6628571428571428	0.6426592797783933	0.6526019690576651
Fusobacterium_russii_ATCC_25533	0.6802598727482616	0.533678756476684	0.6866666666666666	0.6005830903790087	0.6743805202824237	0.6865284974093264	0.6400966183574879	0.6625	0.7300531557894172	0.6865284974093264	0.6658291457286433	0.6760204081632654	0.7206166608499558	0.6321243523316062	0.6759002770083102	0.6532797858099063	0.7003543719294476	0.6295336787564767	0.6903409090909091	0.6585365853658536	0.7054283336465408	0.7202072538860104	0.6303854875283447	0.6723095525997582	0.6878506805551826	0.6502590673575129	0.6657824933687002	0.6579292267365662	0.6847499261725147	0.6709844559585493	0.6286407766990292	0.649122807017544	0.7183884131117614	0.6528497409326425	0.6596858638743456	0.65625	0.7017503825606056	0.7202072538860104	0.6289592760180995	0.6714975845410628
Fusobacterium_sp_4_8	0.7051790196855595	0.6264367816091954	0.6606060606060606	0.6430678466076697	0.6925369929977541	0.6580459770114943	0.6524216524216524	0.6552217453505007	0.7151126304663761	0.7097701149425287	0.6465968586387435	0.6767123287671233	0.7343935790725328	0.735632183908046	0.6632124352331606	0.6975476839237057	0.6836685823754789	0.6206896551724138	0.6447761194029851	0.6325036603221085	0.6791187739463601	0.7040229885057471	0.6282051282051282	0.6639566395663955	0.6864347998414586	0.6925287356321839	0.6276041666666666	0.6584699453551912	0.7316686484344035	0.7040229885057471	0.6693989071038251	0.6862745098039215	0.6977886775003304	0.6609195402298851	0.6460674157303371	0.6534090909090908	0.7184981503501123	0.735632183908046	0.661498708010336	0.6965986394557823
Fusobacterium_ulcerans_ATCC_49185	0.7638200092574225	0.7018779342723005	0.696969696969697	0.6994152046783626	0.7325431462011506	0.7300469483568075	0.6533613445378151	0.6895787139689579	0.7307632965240584	0.6666666666666666	0.6794258373205742	0.6729857819905213	0.7373812515153518	0.7323943661971831	0.6527196652719666	0.6902654867256637	0.7560393660869758	0.7089201877934272	0.6879271070615034	0.6982658959537572	0.7247790341422558	0.6525821596244131	0.6967418546365914	0.673939393939394	0.7437732813154356	0.7136150234741784	0.6637554585152838	0.6877828054298644	0.7243988185765612	0.7699530516431925	0.627151051625239	0.6912539515279241	0.7152626242588552	0.6948356807511737	0.6636771300448431	0.6788990825688074	0.7346425973682471	0.704225352112676	0.6802721088435374	0.6920415224913495
Fusobacterium_varium_ATCC_27725	0.7228613474263126	0.6828703703703703	0.6614349775784754	0.6719817767653758	0.723242674228753	0.6310904872389791	0.7028423772609819	0.6650366748166259	0.7339681618973963	0.6527777777777778	0.6682464454976303	0.6604215456674473	0.7351336255048552	0.6774941995359629	0.6681922196796338	0.6728110599078342	0.7451072011686861	0.6712962962962963	0.6987951807228916	0.6847697756788665	0.7291129586663229	0.6481481481481481	0.6714628297362111	0.6595995288574794	0.6895516456131304	0.7053364269141531	0.658008658008658	0.6808510638297871	0.7269028744521784	0.7006960556844548	0.648068669527897	0.6733556298773691	0.7168138265876085	0.6620370370370371	0.689156626506024	0.6753246753246753	0.703319691501246	0.6983758700696056	0.6487068965517241	0.6726256983240223
Gemella_haemolysans_ATCC_10379	0.7077840789750052	0.6695652173913044	0.6452513966480447	0.6571834992887624	0.6848897290485192	0.6434782608695652	0.6472303206997084	0.6453488372093023	0.7518504515858013	0.7420289855072464	0.6580976863753213	0.6975476839237058	0.7045326612056291	0.6666666666666666	0.6845238095238095	0.6754772393538913	0.7128334383532872	0.7014492753623188	0.6335078534031413	0.6657496561210453	0.6946607855492545	0.6376811594202898	0.6626506024096386	0.6499261447562776	0.7106490233144298	0.663768115942029	0.6450704225352113	0.6542857142857144	0.6686494433942449	0.7072463768115942	0.5965770171149144	0.6472148541114058	0.7059945389624027	0.6318840579710145	0.6728395061728395	0.6517189835575486	0.7361310649023314	0.7246376811594203	0.6811989100817438	0.7022471910112359
Gemella_morbillorum_M424	0.7109301386458474	0.7484472049689441	0.6409574468085106	0.6905444126074498	0.7344768571043977	0.6677018633540373	0.7003257328990228	0.6836248012718601	0.7168336442128338	0.6894409937888198	0.6686746987951807	0.6788990825688073	0.6355306424629348	0.6149068322981367	0.6246056782334385	0.6197183098591549	0.7056035228736803	0.6501547987616099	0.6752411575562701	0.6624605678233438	0.673797665519297	0.5882352941176471	0.6909090909090909	0.6354515050167223	0.6976424437051708	0.6490683229813664	0.6572327044025157	0.653125	0.7289579447339577	0.6956521739130435	0.656891495601173	0.6757164404223228	0.7024402438320866	0.6191950464396285	0.6600660066006601	0.6389776357827476	0.7018345095475261	0.6656346749226006	0.6456456456456456	0.6554878048780489
Gemella_sanguinis_ATCC700632	0.7139565711400075	0.6432584269662921	0.663768115942029	0.6533523537803139	0.7261788284307537	0.7471910112359551	0.6503667481662592	0.6954248366013072	0.6946960611033961	0.6320224719101124	0.6578947368421053	0.6446991404011462	0.71497443504608	0.6938202247191011	0.6569148936170213	0.6748633879781419	0.7335090266380507	0.6601123595505618	0.685131195335277	0.6723891273247496	0.7503156167150613	0.6938202247191011	0.6804407713498623	0.6870653685674548	0.7078888397929555	0.6657303370786517	0.6713881019830028	0.6685472496473908	0.6631856773134706	0.6910112359550562	0.6259541984732825	0.6568758344459279	0.6902300845852797	0.6573033707865169	0.639344262295082	0.6481994459833796	0.7026101502335563	0.6825842696629213	0.6657534246575343	0.6740638002773924
Gemella_sanguinis_M325	0.713544536271809	0.706060606060606	0.6619318181818182	0.6832844574780058	0.6824334251606979	0.6060606060606061	0.6451612903225806	0.625	0.6968227731864095	0.6090909090909091	0.6611842105263158	0.6340694006309149	0.7148209366391185	0.6757575757575758	0.6463768115942029	0.6607407407407406	0.7359412304866851	0.6636363636363637	0.6930379746835443	0.6780185758513932	0.7364095500459136	0.6787878787878788	0.6808510638297872	0.6798179059180577	0.7417447199265381	0.6818181818181818	0.6637168141592921	0.6726457399103138	0.7218549127640037	0.6848484848484848	0.6569767441860465	0.6706231454005934	0.730514233241506	0.6393939393939394	0.7009966777408638	0.6687797147385104	0.7084756657483929	0.7090909090909091	0.6410958904109589	0.6733812949640288
Geobacillus_stearothermophilus_ATCC_7953	0.7620388778440468	0.7335984095427436	0.693609022556391	0.7130434782608696	0.7238513364258892	0.6805555555555556	0.6483931947069943	0.6640851887705711	0.7433612610053962	0.7023809523809523	0.686046511627907	0.6941176470588234	0.7094259837798605	0.6898608349900597	0.6724806201550387	0.6810598626104024	0.7391839439553156	0.7037773359840954	0.6768642447418738	0.6900584795321637	0.7387579286187638	0.679920477137177	0.6867469879518072	0.6833166833166833	0.735641705323614	0.6779324055666004	0.6847389558232931	0.6813186813186813	0.7239815077787245	0.7256461232604374	0.6517857142857143	0.6867356538099719	0.7013671936634165	0.6686507936507936	0.6633858267716536	0.66600790513834	0.7061874783047746	0.6924603174603174	0.6462962962962963	0.6685823754789272
Geobacillus_vulcani_PSS1	0.7301395258073959	0.6522522522522523	0.6843100189035917	0.6678966789667897	0.7695222298110385	0.7310469314079422	0.7006920415224913	0.7155477031802119	0.7364816079617524	0.6936936936936937	0.6754385964912281	0.6844444444444444	0.7297004585813249	0.7333333333333333	0.6564516129032258	0.6927659574468086	0.7504341887013368	0.7135135135135136	0.6804123711340206	0.6965699208443272	0.70645266204833	0.6486486486486487	0.6593406593406593	0.6539509536784742	0.7185774221875305	0.7129963898916968	0.6775300171526587	0.6948109058927001	0.7461996292321202	0.7310469314079422	0.678391959798995	0.7037358818418765	0.7217647250138224	0.6263537906137184	0.6634799235181644	0.6443825441039926	0.7146128077536019	0.6696750902527075	0.6696750902527075	0.6696750902527075
Gordonia_rubripertincta_NBRC_101908	0.7075822575240295	0.7067395264116576	0.622792937399679	0.6621160409556314	0.7293373280115195	0.7049180327868853	0.6615384615384615	0.6825396825396826	0.7273831208257437	0.7358834244080146	0.6644736842105263	0.6983578219533275	0.7610923653206194	0.7395264116575592	0.67779632721202	0.7073170731707317	0.7592874608909725	0.6939890710382514	0.670774647887324	0.6821844225604297	0.7218257404587245	0.7049180327868853	0.6515151515151515	0.6771653543307087	0.755262922153543	0.6703096539162113	0.6996197718631179	0.6846511627906977	0.7644367470579063	0.7504553734061931	0.6843853820598007	0.7158992180712425	0.7397686139063904	0.7122040072859745	0.6729776247848537	0.6920353982300884	0.7341780551491202	0.7030965391621129	0.6666666666666666	0.6843971631205673
Gordonia_terrae_C_6	0.7214930122101046	0.6678765880217786	0.6654611211573237	0.6666666666666666	0.730672823870804	0.7186932849364791	0.6545454545454545	0.6851211072664359	0.7306859990579742	0.7168784029038112	0.6605351170568562	0.6875543951261966	0.7413480192752988	0.6733212341197822	0.6745454545454546	0.6739327883742052	0.7448657942496897	0.7041742286751361	0.7067395264116576	0.7054545454545454	0.7159956653634211	0.6896551724137931	0.6690140845070423	0.6791778373547811	0.7633044686941084	0.7259528130671506	0.7054673721340388	0.7155635062611807	0.7356497508242728	0.6715063520871143	0.686456400742115	0.6788990825688073	0.7156564042937935	0.6878402903811253	0.6478632478632479	0.6672535211267606	0.7332321039785771	0.676950998185118	0.7131931166347992	0.6945996275605214
Gordonia_terrae_NBRC_100016	0.7314666017368721	0.7513513513513513	0.6425269645608629	0.6926910299003323	0.7786705624543462	0.7621621621621621	0.7014925373134329	0.7305699481865284	0.7425566106647187	0.7135135135135136	0.6711864406779661	0.691703056768559	0.7359240321402485	0.7135135135135136	0.668918918918919	0.6904969485614646	0.7434364093823553	0.6648648648648648	0.7068965517241379	0.6852367688022285	0.7492995698401104	0.7063063063063063	0.6793760831889082	0.6925795053003535	0.7576398019641262	0.7549549549549549	0.6768982229402262	0.7137989778534923	0.7698920542163785	0.7531531531531531	0.7096774193548387	0.7307692307692307	0.7621524226929632	0.7477477477477478	0.6859504132231405	0.7155172413793104	0.7308108108108107	0.6954954954954955	0.6795774647887324	0.6874443455031166
Gordonibacter_pamelaeae_7_10_1_bT_DSM_19378	0.6905507225275724	0.6616314199395771	0.6203966005665722	0.6403508771929826	0.7054653659957049	0.6737160120845922	0.6539589442815249	0.6636904761904763	0.7627579805627343	0.716012084592145	0.688953488372093	0.7022222222222222	0.7670258071561169	0.7371601208459214	0.6931818181818182	0.7144948755490482	0.7465511593200598	0.6867469879518072	0.6686217008797654	0.6775631500742941	0.7521384632184327	0.6948640483383686	0.6865671641791045	0.6906906906906907	0.7730681032286244	0.7492447129909365	0.6946778711484594	0.7209302325581395	0.7470243511811596	0.743202416918429	0.6795580110497238	0.7099567099567101	0.7058384595784952	0.6555891238670695	0.6555891238670695	0.6555891238670695	0.7424380300658828	0.7168674698795181	0.672316384180791	0.6938775510204082
Granulicatella_adiacens_ATCC_49175	0.7389551784748514	0.7412790697674418	0.68	0.7093184979137692	0.6881168875067605	0.688953488372093	0.6475409836065574	0.6676056338028169	0.7076122228231477	0.6947674418604651	0.6620498614958449	0.6780141843971631	0.7163669551108708	0.7005813953488372	0.6584699453551912	0.6788732394366197	0.7049756625202812	0.7034883720930233	0.6612021857923497	0.6816901408450704	0.7492394537587886	0.6395348837209303	0.7260726072607261	0.6800618238021637	0.7247498647917794	0.7093023255813954	0.6630434782608695	0.6853932584269663	0.7118543807463495	0.6424418604651163	0.6597014925373135	0.6509572901325479	0.7251470389399676	0.6744186046511628	0.6356164383561644	0.6544428772919606	0.7195866008653327	0.6831395348837209	0.6714285714285714	0.6772334293948127
Granulicatella_elegans_ATCC_700633	0.6927282797911062	0.7219101123595506	0.6148325358851675	0.6640826873385014	0.7590916284222187	0.7323943661971831	0.680628272251309	0.7055630936227951	0.7016695679696154	0.6563380281690141	0.6383561643835617	0.6472222222222221	0.7069868650102864	0.6797752808988764	0.6505376344086021	0.6648351648351649	0.7394603576515271	0.6929577464788732	0.656	0.673972602739726	0.721696470960595	0.6825842696629213	0.6768802228412256	0.6797202797202798	0.7045181199556891	0.6629213483146067	0.6573816155988857	0.6601398601398601	0.7039404969140688	0.6657303370786517	0.6601671309192201	0.6629370629370629	0.6865722424434246	0.6601123595505618	0.6216931216931217	0.6403269754768393	0.7148520335496122	0.6432584269662921	0.6918429003021148	0.6666666666666666
Grimontia_hollisae_CIP_101886	0.7253577785688857	0.6830188679245283	0.6728624535315985	0.6779026217228464	0.7246742613029548	0.7377358490566037	0.6683760683760683	0.7013452914798205	0.7267604129583481	0.7	0.687037037037037	0.6934579439252336	0.7422107511569953	0.720754716981132	0.6761061946902654	0.6977168949771688	0.7334282662869348	0.6811320754716981	0.6660516605166051	0.6735074626865671	0.7454076183695266	0.6641509433962264	0.6942800788954635	0.6788813886210222	0.7574403702385191	0.7433962264150943	0.6888111888111889	0.7150635208711433	0.735688857244571	0.7132075471698113	0.6798561151079137	0.6961325966850829	0.6742684229263083	0.5735849056603773	0.6770601336302895	0.6210418794688458	0.7337700249199004	0.6943396226415094	0.6715328467153284	0.6827458256029685
Haemophilus_haemolyticus_M19501	0.7212224283652855	0.691609977324263	0.6517094017094017	0.671067106710671	0.7586116264687693	0.7505668934240363	0.6659959758551308	0.7057569296375266	0.7611008039579468	0.7477272727272727	0.6714285714285714	0.70752688172043	0.7174190888476603	0.7052154195011338	0.6575052854122622	0.6805251641137855	0.7240826633683777	0.75	0.6483300589390962	0.6954689146469967	0.7089414553700267	0.6863636363636364	0.668141592920354	0.6771300448430493	0.7283034425891569	0.6863636363636364	0.6666666666666666	0.6763717805151176	0.7381158524015667	0.7318181818181818	0.6680497925311203	0.6984815618221258	0.7115491651205936	0.6643990929705216	0.6569506726457399	0.6606538895152199	0.7162904555761698	0.6545454545454545	0.6682134570765661	0.6613088404133179
Haemophilus_influenzae_R2846	0.7141419071441644	0.6486486486486487	0.6682134570765661	0.6582857142857143	0.7088697049193663	0.7094594594594594	0.6631578947368421	0.6855277475516864	0.7497559636385821	0.759009009009009	0.674	0.7139830508474576	0.722972972972973	0.6418918918918919	0.7002457002457002	0.6698002350176263	0.716821223028898	0.6862302483069977	0.6594360086767896	0.672566371681416	0.7405639273585098	0.7178329571106095	0.6809421841541756	0.6989010989010989	0.7268724706647955	0.6433408577878104	0.6737588652482269	0.6581986143187066	0.7457446159477763	0.6884875846501128	0.6947608200455581	0.6916099773242631	0.7281028206536106	0.6772009029345373	0.684931506849315	0.681044267877412	0.7129827344274298	0.6139954853273137	0.649164677804296	0.6310904872389792
Haemophilus_parainfluenzae_T3T1	0.7046639350569405	0.6776315789473685	0.6588486140724946	0.6681081081081081	0.7079197445367805	0.6864035087719298	0.663135593220339	0.6745689655172413	0.7186393890427824	0.6907894736842105	0.6454918032786885	0.6673728813559322	0.7008502616189597	0.5921052631578947	0.6870229007633588	0.6360424028268551	0.6941751308094799	0.6425438596491229	0.6369565217391304	0.6397379912663756	0.749677785472453	0.6929824561403509	0.7006651884700665	0.6968026460859977	0.7207698522622346	0.7324561403508771	0.6398467432950191	0.6830265848670756	0.7079245537088336	0.6820175438596491	0.6617021276595745	0.6717062634989202	0.6999846106494305	0.6710526315789473	0.6740088105726872	0.6725274725274725	0.7288877346875963	0.6995614035087719	0.6550308008213552	0.6765641569459172
Haemophilus_sputorum_CCUG_13788	0.7266607824040257	0.6779279279279279	0.6688888888888889	0.6733780760626397	0.7311906501095691	0.713963963963964	0.6645702306079665	0.6883821932681868	0.703331710088467	0.7297297297297297	0.629126213592233	0.67570385818561	0.692537131726321	0.6599099099099099	0.643956043956044	0.6518353726362627	0.7221664231799366	0.7027027027027027	0.6695278969957081	0.6857142857142857	0.7325298271244217	0.6936936936936937	0.6739606126914661	0.683684794672586	0.7411634607580553	0.6869369369369369	0.6963470319634704	0.6916099773242631	0.6931154127100074	0.5990990990990991	0.6519607843137255	0.6244131455399061	0.7043868192516842	0.6644144144144144	0.6689342403628118	0.6666666666666666	0.7298717636555474	0.6846846846846847	0.6770601336302895	0.6808510638297871
Hafnia_alvei_ATCC_51873	0.7318118436846379	0.7479892761394102	0.6549295774647887	0.6983729662077597	0.7377811239928411	0.7278820375335121	0.6770573566084788	0.7015503875968992	0.7465643395697519	0.7613941018766756	0.6612339930151339	0.7077881619937694	0.7260168620488899	0.7319034852546917	0.6799501867995019	0.7049709489993545	0.7195067167880168	0.7587131367292225	0.6431818181818182	0.6961869618696187	0.7278793421932164	0.7587131367292225	0.6698224852071006	0.711502199874293	0.7049141444271143	0.7091152815013405	0.664572864321608	0.6861219195849546	0.740627403345097	0.7386058981233244	0.6630565583634176	0.6987951807228915	0.7196091397192533	0.7211796246648794	0.660122699386503	0.6893017296604741	0.7561777199577371	0.7560321715817694	0.6588785046728972	0.7041198501872659
Hafnia_alvei_BIDMC_31	0.7367254642029416	0.7267267267267268	0.6788218793828892	0.7019579405366208	0.7617471074678281	0.7462462462462462	0.68646408839779	0.7151079136690649	0.740576161747333	0.6921921921921922	0.6739766081871345	0.6829629629629629	0.7207432657883108	0.6576576576576577	0.6952380952380952	0.6759259259259259	0.7227497768038309	0.6801801801801802	0.6781437125748503	0.679160419790105	0.7466250033817601	0.7627627627627628	0.655483870967742	0.7050659264399722	0.7721911100289478	0.7357357357357357	0.7020057306590258	0.718475073313783	0.7356523189856523	0.6981981981981982	0.6878698224852071	0.6929955290611028	0.7277615453291129	0.7117117117117117	0.6781115879828327	0.6945054945054945	0.7247878509139771	0.7132132132132132	0.6597222222222222	0.6854256854256855
Halococcus_morrhuae_DSM1307	0.7604317736559549	0.7808564231738035	0.6695464362850972	0.7209302325581396	0.7488550492328829	0.7556675062972292	0.6493506493506493	0.6984866123399301	0.7476719334401954	0.7171717171717171	0.6826923076923077	0.6995073891625616	0.6918683052184311	0.7178841309823678	0.6375838926174496	0.6753554502369669	0.7613540951072437	0.7449494949494949	0.6584821428571429	0.6990521327014219	0.7173689031371652	0.6616161616161617	0.6840731070496083	0.6726572528883183	0.7042464951784853	0.7146464646464646	0.6461187214611872	0.6786570743405277	0.7316617052133424	0.7808564231738035	0.649895178197065	0.7093821510297483	0.7024463781390733	0.7329974811083123	0.6409691629955947	0.6839012925969448	0.7724283133603033	0.7682619647355163	0.6823266219239373	0.7227488151658767
Helicobacter_bilis_ATCC_43879	0.7324683200868205	0.731638418079096	0.6475	0.6870026525198939	0.7183440263015097	0.7429378531073446	0.6692111959287532	0.7041499330655958	0.7149765393086278	0.6779661016949152	0.6469002695417789	0.6620689655172414	0.7516119250534649	0.7824858757062146	0.6626794258373205	0.7176165803108807	0.7611877174502857	0.7711864406779662	0.662621359223301	0.712793733681462	0.6884595741964314	0.6440677966101694	0.6551724137931034	0.6495726495726496	0.7200916084139295	0.711864406779661	0.6445012787723785	0.676510067114094	0.7155670465064318	0.7288135593220338	0.6531645569620254	0.6889185580774366	0.7441507868109418	0.7005649717514124	0.6684636118598383	0.6841379310344827	0.7304334642024961	0.7033898305084746	0.6766304347826086	0.6897506925207756
Helicobacter_canadensis_MIT_98_5491	0.7647808104603249	0.7368421052631579	0.6945169712793734	0.7150537634408602	0.707890516493888	0.7008310249307479	0.6571428571428571	0.6782841823056299	0.721318897184644	0.7174515235457064	0.6458852867830424	0.679790026246719	0.697784700854045	0.7313019390581718	0.6454767726161369	0.6857142857142857	0.696127255008786	0.6759002770083102	0.6288659793814433	0.6515353805073432	0.7229533229487191	0.7340720221606648	0.6608478802992519	0.6955380577427821	0.745183048012216	0.7091412742382271	0.6481012658227848	0.6772486772486773	0.7376017679422349	0.7008310249307479	0.6571428571428571	0.6782841823056299	0.7332279525172458	0.739612188365651	0.644927536231884	0.6890322580645161	0.7330130984261938	0.7700831024930748	0.6541176470588236	0.7073791348600509
Helicobacter_cinaedi_CCUG_18818	0.7422752412664372	0.7506631299734748	0.6612149532710281	0.7031055900621118	0.7620209944127773	0.7427055702917772	0.691358024691358	0.7161125319693095	0.7373934759297929	0.7180851063829787	0.6650246305418719	0.690537084398977	0.7622679045092838	0.7287234042553191	0.690176322418136	0.7089262613195343	0.6786006546644845	0.6525198938992043	0.6196473551637279	0.6356589147286822	0.7448007788249901	0.7108753315649867	0.6889460154241646	0.6997389033942558	0.7092316157796715	0.6968085106382979	0.6485148514851485	0.6717948717948719	0.7417320390541227	0.7559681697612732	0.6643356643356644	0.707196029776675	0.7204836616061854	0.7559681697612732	0.6492027334851936	0.6985294117647058	0.7451535075342852	0.75	0.6714285714285714	0.7085427135678393
Helicobacter_pullorum_MIT_98_5489	0.7480232497250876	0.7366863905325444	0.6711590296495957	0.7023977433004231	0.7136461224276065	0.6873156342182891	0.6638176638176638	0.6753623188405797	0.7467665078284547	0.7197640117994101	0.6971428571428572	0.7082728592162556	0.7282557469759647	0.7315634218289085	0.6475195822454308	0.6869806094182825	0.7365467525440297	0.7011834319526628	0.6771428571428572	0.688953488372093	0.715985058735229	0.7011834319526628	0.684971098265896	0.6929824561403509	0.7256898989370058	0.7109144542772862	0.6769662921348315	0.6935251798561152	0.7085144263496885	0.7337278106508875	0.6458333333333334	0.6869806094182827	0.7425511860501649	0.7817109144542773	0.6339712918660287	0.7001321003963012	0.7122671972910231	0.7633136094674556	0.6370370370370371	0.6944818304172276
Helicobacter_pylori_26695	0.7192136041859034	0.7313019390581718	0.639225181598063	0.6821705426356589	0.7491074176669745	0.7388888888888889	0.6666666666666666	0.7009222661396575	0.685595567867036	0.6565096952908587	0.6336898395721925	0.6448979591836735	0.7364419821483532	0.7277777777777777	0.6912928759894459	0.7090663058186739	0.739481378885811	0.7222222222222222	0.6860158311345647	0.7036535859269283	0.7742920898738074	0.775	0.6923076923076923	0.7313237221494101	0.7282394582948599	0.725	0.6508728179551122	0.685939553219448	0.6901892890120036	0.667590027700831	0.6513513513513514	0.6593707250341997	0.7256848261003386	0.6869806094182825	0.6526315789473685	0.669365721997301	0.7147814712219145	0.725	0.6412776412776413	0.680573663624511
Helicobacter_winghamensis_ATCC_BAA_430	0.750688851208139	0.7023809523809523	0.6880466472303207	0.6951399116347571	0.7379186095803306	0.7172619047619048	0.6731843575418994	0.6945244956772334	0.7163257736328953	0.6517857142857143	0.6822429906542056	0.6666666666666667	0.7111064010173802	0.7685459940652819	0.6271186440677966	0.6906666666666668	0.7360110216193303	0.7142857142857143	0.6648199445983379	0.6886657101865136	0.7264024304083652	0.7596439169139466	0.6530612244897959	0.7023319615912209	0.74893139748481	0.7507418397626113	0.6856368563685636	0.71671388101983	0.7463172954641797	0.7976190476190477	0.6552567237163814	0.7194630872483222	0.7483131976826338	0.7291666666666666	0.6693989071038251	0.698005698005698	0.7563056379821957	0.7767857142857143	0.6692307692307692	0.7190082644628099
Holdemania_filiformis_VPI_J1_31B_1_DSM_12042	0.7320738712711636	0.8176229508196722	0.6263736263736264	0.7093333333333334	0.7255274119860251	0.7274590163934426	0.6419529837251357	0.6820365033621518	0.7232640755173341	0.7479508196721312	0.6369982547993019	0.6880301602262017	0.7435795149153454	0.735655737704918	0.64568345323741	0.6877394636015326	0.7379652647137867	0.75	0.6727941176470589	0.7093023255813954	0.6928287086804623	0.6967213114754098	0.6204379562043796	0.6563706563706564	0.7364829682880947	0.805327868852459	0.6485148514851485	0.7184643510054843	0.7397834923407687	0.6905737704918032	0.6673267326732674	0.6787512588116819	0.7393089895189464	0.7295081967213115	0.6716981132075471	0.699410609037328	0.7200853265251277	0.7602459016393442	0.6341880341880342	0.6915191053122087
Kallipyga_massiliensis_ph2	0.7020206226782828	0.6080691642651297	0.647239263803681	0.6270430906389302	0.7209525078709335	0.6628242074927954	0.6515580736543909	0.6571428571428571	0.7428495277439988	0.7146974063400576	0.6684636118598383	0.6908077994428969	0.7402092252336293	0.7002881844380403	0.6903409090909091	0.6952789699570815	0.7092169045992904	0.7196531791907514	0.6711590296495957	0.694560669456067	0.7317885759024504	0.7146974063400576	0.6631016042780749	0.6879334257975034	0.7296813313121554	0.7312138728323699	0.6454081632653061	0.6856368563685636	0.7291649314520832	0.7109826589595376	0.6648648648648648	0.6871508379888269	0.7395762189535408	0.69164265129683	0.6857142857142857	0.6886657101865137	0.6872948976362212	0.6743515850144092	0.6190476190476191	0.6455172413793103
Kandleria_vitulina_DSM_20405	0.7350369348522606	0.7193396226415094	0.6630434782608695	0.6900452488687783	0.7108457191171237	0.6792452830188679	0.6713286713286714	0.675263774912075	0.7395369793520827	0.7216981132075472	0.6623376623376623	0.6907449209932279	0.742446155215379	0.7122641509433962	0.6879271070615034	0.6998841251448435	0.7336908152367392	0.6933962264150944	0.6805555555555556	0.6869158878504673	0.743936899252403	0.6981132075471698	0.6867749419953596	0.6923976608187135	0.7086485404058385	0.6155660377358491	0.6868421052631579	0.6492537313432835	0.7192728729085083	0.6674528301886793	0.6885644768856448	0.6778443113772455	0.7277945888216447	0.6202830188679245	0.7032085561497327	0.6591478696741854	0.7310542007831969	0.7358490566037735	0.6695278969957081	0.701123595505618
Kingella_oralis_ATCC_51147	0.7632004242317114	0.7060301507537688	0.6972704714640199	0.7016229712858927	0.7348362415090528	0.7361809045226131	0.6554809843400448	0.6934911242603551	0.6939281836317265	0.6407035175879398	0.6538461538461539	0.6472081218274112	0.6738339940910583	0.5678391959798995	0.6475644699140402	0.6050870147255689	0.7455619807580617	0.7160804020100503	0.6934306569343066	0.7045735475896169	0.7139339915658696	0.6859296482412061	0.6610169491525424	0.6732429099876696	0.7319575263250927	0.6683417085427136	0.6855670103092784	0.6768447837150128	0.7363576677356634	0.7386934673366834	0.6533333333333333	0.6933962264150942	0.6866114492058282	0.6457286432160804	0.6425	0.6441102756892231	0.717974293578445	0.7261306532663316	0.6628440366972477	0.6930455635491607
Klebsiella_oxytoca_KCTC_1686	0.7363877458954765	0.7009063444108762	0.6853766617429837	0.6930545182972369	0.7053924986215727	0.6561085972850679	0.6580937972768532	0.6570996978851963	0.7464582393496557	0.7129909365558912	0.6771879483500718	0.6946284032376748	0.7145584703786232	0.6395173453996983	0.6762360446570973	0.6573643410852712	0.7225419565920721	0.717948717948718	0.6704225352112676	0.693372177713037	0.7425211776553522	0.6631419939577039	0.7012779552715654	0.6816770186335404	0.7366930504481598	0.7073906485671192	0.6886930983847284	0.6979166666666667	0.7171763429982729	0.7073906485671192	0.659634317862166	0.6826783114992722	0.7432183656637183	0.7311178247734139	0.6675862068965517	0.6979091564527757	0.730905934300283	0.7447129909365559	0.6653171390013495	0.7027797576621526
Klebsiella_pneumoniae_pneumoniae_MGH78578	0.7454423708847417	0.7086614173228346	0.6987577639751553	0.7036747458952307	0.7653840907681815	0.7307086614173228	0.6946107784431138	0.7122026093630085	0.7379081158162317	0.6976377952755906	0.6582466567607727	0.6773700305810397	0.7428334056668113	0.752755905511811	0.6657381615598886	0.7065779748706578	0.7350362700725401	0.7007874015748031	0.6793893129770993	0.689922480620155	0.7531948663897329	0.7196850393700788	0.6945288753799392	0.7068832173240526	0.7018240436480874	0.647244094488189	0.6759868421052632	0.66130329847144	0.7379155558311117	0.6850393700787402	0.6915739268680445	0.6882911392405063	0.7406237212474425	0.705511811023622	0.6892307692307692	0.6972762645914397	0.7586310372620745	0.7464566929133858	0.6629370629370629	0.7022222222222222
Klebsiella_sp_1_1_55	0.7654764833493615	0.7012278308321964	0.6666666666666666	0.6835106382978723	0.7409310491355982	0.7503410641200545	0.6674757281553398	0.7064868336544637	0.729569700087223	0.7339699863574352	0.6609336609336609	0.6955397543632837	0.7004562431507615	0.6912568306010929	0.6325	0.660574412532637	0.7469173767509822	0.6543715846994536	0.6931982633863966	0.6732255797610682	0.7368438709100262	0.723055934515689	0.6535141800246609	0.6865284974093264	0.6785684998397186	0.6930422919508867	0.6195121951219512	0.6542176432710882	0.7391083130185852	0.75	0.6614457831325301	0.7029449423815621	0.7007320764281826	0.6384720327421555	0.650904033379694	0.6446280991735537	0.7366081080073654	0.6275579809004093	0.6835066864784547	0.6543385490753912
Kluyvera_ascorbata_ATCC_33433	0.7529641161913262	0.7388535031847133	0.6803519061583577	0.7083969465648854	0.720924276846931	0.6926751592356688	0.6454005934718101	0.6682027649769586	0.7465921538399123	0.7245222929936306	0.6632653061224489	0.6925418569254185	0.7514985394945027	0.7213375796178344	0.6822289156626506	0.7012383900928792	0.7331788307842102	0.6640127388535032	0.6824877250409165	0.6731234866828087	0.7189465089861659	0.7213375796178344	0.6462196861626248	0.6817155756207676	0.7316726844902429	0.6496815286624203	0.7058823529411765	0.6766169154228856	0.7484253925108523	0.6990445859872612	0.7046548956661316	0.7018385291766587	0.7305342001703923	0.7245222929936306	0.6691176470588235	0.6957186544342508	0.7000334699176436	0.6767515923566879	0.6468797564687976	0.6614785992217899
Kocuria_palustris_PEL	0.7217701600492459	0.6118421052631579	0.6771844660194175	0.6428571428571429	0.6712642351492767	0.6118421052631579	0.6399082568807339	0.625560538116592	0.7176006078793475	0.6995614035087719	0.6536885245901639	0.6758474576271186	0.7196276738996614	0.6798245614035088	0.6783369803063457	0.6790799561883899	0.7092951677439213	0.7171052631578947	0.6566265060240963	0.6855345911949685	0.710906240381656	0.6798245614035088	0.6444906444906445	0.6616862326574173	0.7500432825484764	0.6469298245614035	0.7007125890736342	0.6727480045610034	0.7316674361341952	0.6820175438596491	0.7036199095022625	0.6926503340757239	0.7254203216374268	0.6447368421052632	0.6697038724373576	0.6569832402234637	0.7300275084641428	0.6995614035087719	0.671578947368421	0.6852846401718582
Kocuria_rhizophila_DC2201	0.6868665670236072	0.6606334841628959	0.6651480637813212	0.6628830874006809	0.7246473249933458	0.7104072398190046	0.6767241379310345	0.6931567328918323	0.7142462275547183	0.7239819004524887	0.6625258799171843	0.6918918918918919	0.7259679367744314	0.7126696832579186	0.6631578947368421	0.6870229007633587	0.6881922974550072	0.5588235294117647	0.6861111111111111	0.6159600997506235	0.6980047501074917	0.6606334841628959	0.6517857142857143	0.6561797752808989	0.7342959808357733	0.7194570135746606	0.6958424507658644	0.707452725250278	0.7010503470444913	0.6244343891402715	0.6618705035971223	0.6426076833527358	0.7265565815605741	0.6719457013574661	0.6428571428571429	0.6570796460176991	0.7168823324665752	0.6312217194570136	0.6788321167883211	0.6541617819460727
Kurthia_massiliensis_JC30	0.7320625891251783	0.7303149606299213	0.654320987654321	0.6902325581395349	0.7187015624031248	0.75	0.656896551724138	0.7003676470588235	0.7598386446772893	0.7125984251968503	0.6830188679245283	0.697495183044316	0.694478888957778	0.6909448818897638	0.6335740072202166	0.6610169491525424	0.7125364250728501	0.6811023622047244	0.6516007532956686	0.6660250240615977	0.7500658751317503	0.75	0.6877256317689531	0.7175141242937854	0.7191355632711265	0.6929133858267716	0.6692015209125475	0.6808510638297871	0.7237584475168951	0.7244094488188977	0.6490299823633157	0.6846511627906976	0.7307063364126728	0.7047244094488189	0.6654275092936803	0.6845124282982791	0.7393669787339575	0.7362204724409449	0.6549912434325744	0.6932344763670064
Kytococcus_sedentarius_DSM_20547	0.7021531631520532	0.6235294117647059	0.6575682382133995	0.6400966183574879	0.7231853496115427	0.6839622641509434	0.6636155606407322	0.6736353077816493	0.6550776914539401	0.5471698113207547	0.6321525885558583	0.586599241466498	0.7001942286348501	0.6070588235294118	0.6771653543307087	0.640198511166253	0.7104162042175362	0.6470588235294118	0.6594724220623501	0.653206650831354	0.7005160932297447	0.6674528301886793	0.6550925925925926	0.661214953271028	0.730904550499445	0.6627358490566038	0.6820388349514563	0.6722488038277512	0.7234628190899001	0.6839622641509434	0.6712962962962963	0.6775700934579438	0.7161431742508324	0.6367924528301887	0.6699751861042184	0.6529625151148731	0.6943951165371809	0.6635294117647059	0.6558139534883721	0.6596491228070177
Lachnospira_multipara_ATCC_19207	0.7036304182782265	0.6968215158924206	0.6361607142857143	0.6651108518086348	0.6753785546475691	0.684596577017115	0.611353711790393	0.6459054209919262	0.762417728253657	0.7114914425427873	0.6863207547169812	0.6986794717887155	0.7094529564026997	0.6308068459657702	0.6564885496183206	0.6433915211970075	0.7165547790842952	0.7506112469437652	0.6504237288135594	0.6969353007945517	0.7023033099993423	0.6772616136919315	0.6890547263681592	0.6831072749691739	0.7339984815968341	0.6943765281173594	0.6761904761904762	0.6851628468033776	0.6999420137373642	0.5672371638141809	0.664756446991404	0.6121372031662269	0.7158852469796331	0.726161369193154	0.648471615720524	0.6851211072664359	0.7191671498855221	0.6650366748166259	0.7010309278350515	0.6825595984943538
Lachnospiraceae_bacterium_sp_5_1_63FAA	0.6961565933867722	0.6330798479087453	0.6306818181818182	0.6318785578747629	0.7176824121038088	0.752851711026616	0.6481178396072013	0.6965699208443272	0.664616416908969	0.7058823529411765	0.5990338164251208	0.6480836236933798	0.6885123483957547	0.6375711574952562	0.6524271844660194	0.6449136276391556	0.653743479484275	0.6806083650190115	0.5859247135842881	0.6297273526824978	0.6740283259139545	0.6774193548387096	0.6144578313253012	0.6444043321299638	0.7012070619981097	0.7172675521821632	0.6352941176470588	0.6737967914438503	0.6665211650709592	0.6958174904942965	0.5865384615384616	0.6365217391304347	0.7108101673148102	0.6653992395437263	0.6398537477148081	0.65237651444548	0.7119212704093045	0.6482889733840305	0.666015625	0.6570327552986512
Lachnospiraceae_bacterium_sp_8_1_57FAA	0.7029686319128969	0.7190201729106628	0.6455368693402329	0.6802999318336742	0.6763115713941649	0.5648414985590778	0.6272	0.5943896891584534	0.7155632054082335	0.8184438040345822	0.6241758241758242	0.7082294264339152	0.669480686659635	0.6397694524495677	0.6040816326530613	0.6214135759272219	0.6920433688511657	0.7363112391930836	0.6193939393939394	0.6728110599078342	0.6668874419686235	0.69164265129683	0.5962732919254659	0.6404269513008674	0.7069010622129576	0.6815561959654178	0.6470588235294118	0.663859649122807	0.7422368759810313	0.8069164265129684	0.6504065040650406	0.7202572347266882	0.7162276075708627	0.7809798270893372	0.6265895953757226	0.6953175112251443	0.6769074570837728	0.7334293948126801	0.6002358490566038	0.6601815823605707
Lactobacillus_acidophilus_ATCC_4796	0.7105420325413223	0.7272727272727273	0.628992628992629	0.6745718050065875	0.7152795712809917	0.71875	0.6309226932668329	0.6719787516600266	0.7234713972107438	0.6960227272727273	0.6730769230769231	0.6843575418994414	0.7192584581611571	0.7159090909090909	0.6478149100257069	0.6801619433198379	0.7567390883264462	0.8068181818181818	0.6778042959427207	0.7367055771725032	0.7219056689049586	0.7471590909090909	0.6414634146341464	0.6902887139107612	0.7215747675619836	0.7215909090909091	0.649616368286445	0.68371467025572	0.6953286415289256	0.7102272727272727	0.6188118811881188	0.6613756613756614	0.7319537706611571	0.7471590909090909	0.6743589743589744	0.7088948787061995	0.7502259814049587	0.7755681818181818	0.6484560570071259	0.7063389391979301
Lactobacillus_acidophilus_NCFM	0.6915595100966172	0.6246973365617433	0.6548223350253807	0.6394052044609665	0.7224870119184749	0.7378640776699029	0.6537634408602151	0.69327251995439	0.701867697877242	0.7257281553398058	0.6321353065539113	0.6757062146892656	0.7099602717506288	0.6610169491525424	0.6515513126491647	0.6562499999999999	0.7585979924304755	0.7572815533980582	0.6933333333333334	0.7238979118329466	0.6976304097416488	0.6747572815533981	0.6275395033860045	0.6502923976608188	0.7410964056512847	0.7142857142857143	0.6704545454545454	0.6916764361078546	0.7144502691647664	0.7063106796116505	0.6705069124423964	0.6879432624113475	0.736600531277181	0.7530266343825666	0.6575052854122622	0.7020316027088036	0.7341968546510261	0.6990291262135923	0.6697674418604651	0.6840855106888362
Lactobacillus_amylolyticus_DSM_11664	0.6893869117895092	0.711038961038961	0.6134453781512605	0.6586466165413534	0.7385204081632654	0.6948051948051948	0.670846394984326	0.682615629984051	0.7402281160398043	0.7337662337662337	0.6420454545454546	0.6848484848484849	0.6866039804351494	0.6688311688311688	0.6319018404907976	0.6498422712933754	0.7209795075054816	0.7402597402597403	0.6570605187319885	0.6961832061068702	0.7405865238657446	0.7532467532467533	0.6321525885558583	0.6874074074074074	0.6876159554730983	0.6396103896103896	0.6480263157894737	0.6437908496732025	0.7086987687637039	0.7305194805194806	0.6484149855907781	0.6870229007633588	0.7314576657109124	0.7175324675324676	0.6350574712643678	0.6737804878048781	0.7313311688311689	0.6948051948051948	0.6369047619047619	0.6645962732919255
Lactobacillus_amylovorus_GRL_1112	0.6883583989814592	0.676056338028169	0.6611570247933884	0.6685236768802229	0.684379724675738	0.7259887005649718	0.6299019607843137	0.6745406824146981	0.689249622025941	0.6929577464788732	0.6356589147286822	0.6630727762803235	0.6895838306676215	0.723943661971831	0.6148325358851675	0.664941785252264	0.6909445372801784	0.6694915254237288	0.6370967741935484	0.652892561983471	0.6973979470040583	0.7014084507042253	0.631979695431472	0.664886515353805	0.6761995703031749	0.6242937853107344	0.6368876080691642	0.630527817403709	0.731296252088804	0.7126760563380282	0.6693121693121693	0.6903137789904503	0.7435028248587571	0.7098591549295775	0.6810810810810811	0.6951724137931035	0.735935386329275	0.748587570621469	0.6641604010025063	0.703851261620186
Lactobacillus_animalis_KCTC_3501	0.7353475922325194	0.6959798994974874	0.6772616136919315	0.6864931846344485	0.7526577611676474	0.7638190954773869	0.6877828054298643	0.7238095238095238	0.7305686725082701	0.6608040201005025	0.6831168831168831	0.6717752234993615	0.7203353450670438	0.7663316582914573	0.6380753138075314	0.6963470319634704	0.7029557334410748	0.5979899497487438	0.672316384180791	0.6329787234042553	0.7171283553445621	0.7035175879396985	0.6208425720620843	0.6595995288574793	0.7275321330269438	0.7487437185929648	0.6592920353982301	0.7011764705882353	0.6995467286179642	0.7386934673366834	0.6282051282051282	0.6789838337182448	0.7361872174945077	0.7864321608040201	0.663135593220339	0.7195402298850575	0.7642231256786445	0.7261306532663316	0.6930455635491607	0.70920245398773
Lactobacillus_antri_DSM_16041	0.7474799938442598	0.7039473684210527	0.678646934460888	0.6910656620021529	0.7522026008002461	0.7478070175438597	0.6806387225548902	0.7126436781609196	0.6930497845490919	0.7719298245614035	0.6143106457242583	0.684159378036929	0.7463738842720837	0.6907894736842105	0.6730769230769231	0.6818181818181819	0.6791849415204678	0.6732456140350878	0.6214574898785425	0.6463157894736842	0.732153162511542	0.7741228070175439	0.6500920810313076	0.7067067067067067	0.7376740920283165	0.7697368421052632	0.6585365853658537	0.7098078867542973	0.7260791782086796	0.7302631578947368	0.6607142857142857	0.69375	0.7180622883964296	0.6907894736842105	0.6481481481481481	0.6687898089171974	0.7654085872576177	0.7631578947368421	0.7002012072434608	0.7303252885624344
Lactobacillus_brevis_ATCC_367	0.7380702700543305	0.7522321428571429	0.658203125	0.7020833333333334	0.7357931847235537	0.7516778523489933	0.64	0.6913580246913581	0.7271542425695111	0.6868008948545862	0.6688453159041394	0.6777041942604856	0.7734000479386385	0.7807606263982103	0.6724470134874759	0.7225672877846792	0.7288221077021413	0.75	0.6499032882011605	0.6963730569948188	0.7188998082454457	0.6897321428571429	0.6306122448979592	0.6588486140724946	0.7464695190156599	0.7740492170022372	0.6615678776290631	0.7134020618556701	0.7229246564397571	0.75	0.6363636363636364	0.6885245901639345	0.7624191035474592	0.7165178571428571	0.6815286624203821	0.6985854189336235	0.7246274768296581	0.7455357142857143	0.6254681647940075	0.680244399185336
Lactobacillus_brevis_subsp_gravesensis_ATCC_27305	0.7482397747971519	0.761384335154827	0.6852459016393443	0.721311475409836	0.7093856598774632	0.6236363636363637	0.6686159844054581	0.645343367826905	0.7346812386156648	0.7304189435336976	0.669449081803005	0.6986062717770035	0.7297201523431032	0.7054545454545454	0.6632478632478632	0.6837004405286343	0.7274548766352045	0.7449908925318761	0.657556270096463	0.6985482493595219	0.7573174366616989	0.7941712204007286	0.6566265060240963	0.7188788128606761	0.760006623613181	0.7763636363636364	0.6931818181818182	0.732418524871355	0.6817983109786389	0.6775956284153005	0.6402753872633391	0.6584070796460177	0.7155356847160125	0.6939890710382514	0.6501706484641638	0.6713656387665198	0.7262593144560358	0.7763636363636364	0.6569230769230769	0.7116666666666667
Lactobacillus_buchneri_ATCC_11577	0.7292239231043076	0.7075471698113207	0.6510416666666666	0.6781193490054249	0.7343609825560697	0.7584905660377359	0.6370839936608558	0.6925064599483204	0.7353257386970452	0.6716981132075471	0.6846153846153846	0.6780952380952381	0.7209042363830545	0.7	0.6648745519713262	0.681985294117647	0.7079814880740476	0.7339622641509433	0.6472545757071547	0.6878868258178603	0.7204770380918477	0.7169811320754716	0.6690140845070423	0.6921675774134789	0.762249911000356	0.7018867924528301	0.6863468634686347	0.6940298507462687	0.6645147483682277	0.7188679245283018	0.6076555023923444	0.658599827139153	0.7262584549661801	0.6811320754716981	0.67984934086629	0.6804901036757776	0.6976432894268423	0.7358490566037735	0.5963302752293578	0.6587837837837838
Lactobacillus_casei_ATCC_334	0.7184214387011589	0.756993006993007	0.6472346786248132	0.6978243352135375	0.7294702674947429	0.7867132867132867	0.6392045454545454	0.7053291536050157	0.6974790943322412	0.7097902097902098	0.6236559139784946	0.6639411283728536	0.7420931341385887	0.7517482517482518	0.6554878048780488	0.7003257328990228	0.6301286126460952	0.6031468531468531	0.6	0.6015693112467306	0.6890832070027874	0.7045454545454546	0.6267496111975117	0.6633744855967079	0.7250965817399383	0.7482517482517482	0.6416791604197901	0.6908797417271993	0.6950523252970805	0.7062937062937062	0.6322378716744914	0.6672171758876961	0.6997438750061128	0.7045454545454546	0.6296875	0.665016501650165	0.6842846838476209	0.6538461538461539	0.634974533106961	0.6442721791559001
Lactobacillus_casei_casei_BL23	0.7275041497286923	0.7685009487666035	0.6259659969088099	0.6899488926746167	0.7404196176848654	0.7703984819734345	0.6601626016260163	0.711033274956217	0.6982094055716184	0.7400379506641366	0.6320907617504052	0.6818181818181819	0.7194999441901998	0.7305502846299811	0.6481481481481481	0.6868867082961642	0.7012447385760939	0.6413662239089184	0.6563106796116505	0.6487523992322456	0.7035995520813455	0.7362428842504743	0.6392092257001647	0.6843033509700176	0.7465622963392372	0.7609108159392789	0.6773648648648649	0.7167113494191243	0.7466199064555737	0.7647058823529411	0.6376582278481012	0.6954270923209662	0.6734982662955615	0.6375711574952562	0.60431654676259	0.6204986149584488	0.7129287902955759	0.6527514231499051	0.6429906542056075	0.647834274952919
Lactobacillus_coleohominis_101_4_CHN	0.7087483580409083	0.6794520547945205	0.6492146596858639	0.6639892904953146	0.7316044285982362	0.726027397260274	0.6847545219638242	0.7047872340425532	0.7207881403640457	0.7315068493150685	0.6496350364963503	0.6881443298969072	0.7563445299305686	0.7534246575342466	0.6707317073170732	0.7096774193548389	0.6927078251079002	0.6767123287671233	0.6382428940568475	0.6569148936170214	0.7268680803152561	0.726027397260274	0.6743002544529262	0.6992084432717678	0.7217188966034903	0.7041095890410959	0.6522842639593909	0.6772068511198945	0.7097091386751736	0.7178082191780822	0.6582914572864321	0.6867627785058977	0.7471645712141115	0.7397260273972602	0.6666666666666666	0.7012987012987013	0.7301632576468381	0.7205479452054795	0.6658227848101266	0.6921052631578948
Lactobacillus_coryniformis_subsp_coryniformis_CECT_5711	0.7144037102020295	0.7036199095022625	0.6479166666666667	0.6746203904555315	0.7293481495162167	0.655328798185941	0.6930455635491607	0.6736596736596737	0.7299124778116375	0.665158371040724	0.7033492822966507	0.6837209302325582	0.7506951498548138	0.6961451247165533	0.6883408071748879	0.6922209695603158	0.7203171518040322	0.6938775510204082	0.6609071274298056	0.6769911504424779	0.7361713916335765	0.7052154195011338	0.6617021276595745	0.6827661909989022	0.7265008567529575	0.6493212669683258	0.7051597051597052	0.6760895170789164	0.739562491663332	0.7171945701357466	0.690631808278867	0.7036625971143174	0.7171637885923601	0.6583710407239819	0.6524663677130045	0.6554054054054055	0.7380131539795405	0.7171945701357466	0.6617954070981211	0.6883821932681867
Lactobacillus_crispatus_125_2_CHN	0.7073065261187197	0.7412140575079872	0.6203208556149733	0.6754002911208151	0.7086648623349138	0.6996805111821086	0.6616314199395771	0.6801242236024845	0.6852729899676441	0.6517571884984026	0.6107784431137725	0.6306027820710973	0.6856596324861115	0.7197452229299363	0.6208791208791209	0.6666666666666666	0.7064162308459332	0.7388535031847133	0.6666666666666666	0.7009063444108761	0.747156142528642	0.7667731629392971	0.6486486486486487	0.7027818448023426	0.7028855741641399	0.7484076433121019	0.625	0.681159420289855	0.6834618750127184	0.7070063694267515	0.6	0.6491228070175439	0.6877658167314462	0.7038216560509554	0.65	0.6758409785932722	0.7231436071712013	0.7380191693290735	0.6470588235294118	0.6895522388059702
Lactobacillus_curvatus_CRL_705	0.7200349368449341	0.674863387978142	0.6639784946236559	0.6693766937669376	0.718064140464033	0.6338797814207651	0.655367231638418	0.6444444444444444	0.7385036877780764	0.7404371584699454	0.640661938534279	0.6869455006337135	0.7358983546836275	0.7076502732240437	0.6925133689839572	0.7	0.7034623309146286	0.7185792349726776	0.6399026763990268	0.676962676962677	0.7191839111349996	0.7704918032786885	0.6351351351351351	0.6962962962962963	0.7238645525396399	0.73224043715847	0.6666666666666666	0.6979166666666667	0.682380781749231	0.6284153005464481	0.6497175141242938	0.638888888888889	0.7351742363164023	0.674863387978142	0.6957746478873239	0.6851595006934812	0.685844605691421	0.5956284153005464	0.6666666666666666	0.6291486291486291
Lactobacillus_delbrueckii_subsp_bulgaricus_ATCC_11842	0.7383423826253593	0.6823821339950372	0.6823821339950372	0.6823821339950372	0.7092536176694593	0.6683168316831684	0.6521739130434783	0.6601466992665038	0.7324030169766357	0.684863523573201	0.6634615384615384	0.6739926739926739	0.7250509790433137	0.75	0.6558441558441559	0.6997690531177829	0.7182701520772423	0.674937965260546	0.6507177033492823	0.6626065773447015	0.7335761491781934	0.7568238213399504	0.6630434782608695	0.7068366164542293	0.6808097683217453	0.6898263027295285	0.6191536748329621	0.6525821596244131	0.7110593813723805	0.7029702970297029	0.6469248291571754	0.6737841043890865	0.7329250915165958	0.739454094292804	0.6666666666666666	0.7011764705882353	0.7176006682554111	0.7202970297029703	0.6554054054054054	0.6863207547169812
Lactobacillus_delbrueckii_subsp_bulgaricus_ATCC_BAA_365	0.7424641833810888	0.7335243553008596	0.6754617414248021	0.7032967032967032	0.7470323372902169	0.7736389684813754	0.6801007556675063	0.7238605898123325	0.6622267703643061	0.6485714285714286	0.6236263736263736	0.6358543417366946	0.698886614817847	0.7478510028653295	0.6170212765957447	0.6761658031088084	0.7437494883340156	0.7542857142857143	0.6683544303797468	0.7087248322147651	0.7478346295538271	0.8057142857142857	0.6746411483253588	0.7343749999999999	0.7259680720425706	0.7685714285714286	0.6435406698564593	0.7005208333333333	0.7568235775685632	0.7822349570200573	0.6791044776119403	0.7270306258322237	0.7080966025378632	0.7485714285714286	0.6328502415458938	0.6858638743455497	0.72	0.7593123209169055	0.6370192307692307	0.6928104575163399
Lactobacillus_fermentum_ATCC_14931	0.6844926598352092	0.6817155756207675	0.638477801268499	0.6593886462882096	0.7107959785782347	0.6659142212189616	0.6441048034934498	0.6548279689234184	0.7471171827627148	0.7516930022573364	0.6809815950920245	0.7145922746781116	0.7048749292990028	0.7313769751693002	0.6195028680688337	0.6708074534161491	0.6961105534295716	0.7539503386004515	0.6278195488721805	0.6851282051282052	0.7225565480588436	0.744920993227991	0.6457925636007827	0.6918238993710693	0.734057243603789	0.6839729119638827	0.6763392857142857	0.68013468013468	0.7174405984234313	0.672686230248307	0.6478260869565218	0.6600221483942414	0.7329871744569398	0.7291196388261851	0.6498993963782697	0.6872340425531915	0.705537353056576	0.672686230248307	0.6436285097192225	0.6578366445916115
Lactobacillus_fermentum_IFO_3956	0.6726796663245704	0.7735849056603774	0.5942028985507246	0.6721311475409837	0.7561423822180118	0.7274633123689728	0.6953907815631263	0.7110655737704918	0.7359236160451919	0.6631799163179917	0.7044444444444444	0.6831896551724138	0.7254502074506811	0.7175732217573222	0.657088122605364	0.686	0.7539450716209223	0.7777777777777778	0.6721014492753623	0.7210884353741497	0.7430725507223495	0.7635983263598326	0.6797020484171322	0.7192118226600985	0.7285773181407506	0.7112970711297071	0.6427221172022685	0.6752730883813307	0.7540108593633501	0.70020964360587	0.6872427983539094	0.6936656282450674	0.7354587159987018	0.7280334728033473	0.6731141199226306	0.6994974874371859	0.7314719788075752	0.7819706498951782	0.667262969588551	0.72007722007722
Lactobacillus_gasseri_ATCC_33323	0.7020520187145391	0.6628895184135978	0.65	0.6563814866760168	0.7105185018738615	0.7563739376770539	0.6312056737588653	0.6881443298969072	0.7295620701554464	0.660056657223796	0.6753623188405797	0.667621776504298	0.7091381842403037	0.6997167138810199	0.6382428940568475	0.6675675675675676	0.7228450593456333	0.6997167138810199	0.6365979381443299	0.6666666666666666	0.7094511632386105	0.6798866855524079	0.6417112299465241	0.6602475928473178	0.6792607275557946	0.7365439093484419	0.6190476190476191	0.6727037516170763	0.7054707123883507	0.7365439093484419	0.6372549019607843	0.6833114323258869	0.7123963758637017	0.6373937677053825	0.6598240469208211	0.648414985590778	0.6603054354019372	0.5977337110481586	0.653250773993808	0.6242603550295858
Lactobacillus_gastricus_PS3	0.7605408328826393	0.7348837209302326	0.6795698924731183	0.7061452513966481	0.7512871822606815	0.7046511627906977	0.6886363636363636	0.696551724137931	0.7372201189832341	0.7325581395348837	0.6645569620253164	0.6969026548672566	0.7431692806922661	0.6790697674418604	0.6985645933014354	0.6886792452830188	0.71881557598702	0.6581395348837209	0.6566125290023201	0.6573751451800233	0.7093618171984857	0.7186046511627907	0.6673866090712743	0.6920492721164613	0.7375824770146024	0.7511627906976744	0.6976241900647948	0.723404255319149	0.715181179015684	0.6906976744186046	0.649890590809628	0.6696730552423901	0.7183180097349917	0.6558139534883721	0.6682464454976303	0.6619718309859155	0.7084369929691725	0.6790697674418604	0.6774941995359629	0.6782810685249709
Lactobacillus_helveticus_DPC_4571	0.7324848049147115	0.7575757575757576	0.6435643564356436	0.69593147751606	0.6800971614055726	0.7032710280373832	0.621900826446281	0.6600877192982456	0.7092891532143868	0.7102803738317757	0.658008658008658	0.6831460674157303	0.7669814609066945	0.7296037296037297	0.6804347826086956	0.7041619797525309	0.7178615776746619	0.7668997668997669	0.650197628458498	0.7037433155080215	0.6995947977256388	0.6993006993006993	0.6637168141592921	0.681044267877412	0.707954817767902	0.705607476635514	0.6411889596602972	0.671857619577308	0.7180304119556457	0.7570093457943925	0.6572008113590264	0.7035830618892508	0.6971439775178093	0.696969696969697	0.6321353065539113	0.6629711751662971	0.7620035727512363	0.7645687645687645	0.6978723404255319	0.7296996662958843
Lactobacillus_helveticus_DSM_20075	0.7293865299745071	0.8272251308900523	0.6345381526104418	0.7181818181818181	0.7454565390203118	0.774869109947644	0.6757990867579908	0.7219512195121952	0.7722513089005235	0.7905759162303665	0.6879271070615034	0.7356881851400731	0.7375483128203723	0.7905759162303665	0.6411889596602972	0.7080890973036342	0.7009950385131986	0.7486910994764397	0.6327433628318584	0.6858513189448441	0.6814026479537294	0.7408376963350786	0.6125541125541125	0.6706161137440758	0.7491570954743565	0.774869109947644	0.6324786324786325	0.6964705882352941	0.693943422603547	0.7382198952879581	0.6170678336980306	0.6722288438617402	0.6785929662015844	0.756544502617801	0.6008316008316008	0.6697566628041715	0.7273717825717497	0.693717277486911	0.6495098039215687	0.6708860759493671
Lactobacillus_hilgardii_ATCC_8290	0.7427081536426887	0.7571157495256167	0.6694630872483222	0.7105966162065895	0.7096846069806222	0.6628787878787878	0.6653992395437263	0.6641366223908918	0.7385429245011788	0.7210626185958254	0.662020905923345	0.6902815622161672	0.707041357598758	0.7310606060606061	0.6338259441707718	0.6789797713280563	0.7244408027140475	0.7096774193548387	0.6470588235294118	0.6769230769230768	0.6820984992237364	0.7210626185958254	0.6188925081433225	0.666082383873795	0.7481384049220862	0.7140151515151515	0.6792792792792792	0.696214219759926	0.7097025760450807	0.6869070208728653	0.6605839416058394	0.6734883720930233	0.7570869990224829	0.7613636363636364	0.6688851913477537	0.7121346324180691	0.7138678051865908	0.7178030303030303	0.6264462809917355	0.6690203000882613
Lactobacillus_iners_DSM_13335	0.7302350427350427	0.6955128205128205	0.6615853658536586	0.678125	0.7028476331360947	0.6538461538461539	0.6710526315789473	0.6623376623376623	0.7033920940170939	0.6955128205128205	0.6477611940298508	0.6707882534775889	0.7110453648915187	0.6506410256410257	0.6633986928104575	0.656957928802589	0.74206936226167	0.75	0.6685714285714286	0.7069486404833837	0.7120007396449705	0.6826923076923077	0.6594427244582043	0.6708661417322835	0.7217085798816567	0.6314102564102564	0.6840277777777778	0.6566666666666667	0.6970537475345168	0.6666666666666666	0.6603174603174603	0.6634768740031898	0.6813260190664038	0.6891025641025641	0.6286549707602339	0.6574923547400613	0.6934890696909928	0.6923076923076923	0.6153846153846154	0.6515837104072398
Lactobacillus_jensenii_1153	0.6980392156862744	0.6786885245901639	0.6764705882352942	0.6775777414075287	0.738604950176792	0.6535947712418301	0.704225352112676	0.6779661016949152	0.6977927783135114	0.7278688524590164	0.6098901098901099	0.6636771300448431	0.7478517089896068	0.7213114754098361	0.672782874617737	0.6962025316455697	0.6943533697632058	0.6895424836601307	0.647239263803681	0.6677215189873418	0.7233044037287046	0.7016393442622951	0.6729559748427673	0.6869983948635634	0.7274081217186328	0.7475409836065574	0.6212534059945504	0.6785714285714286	0.7168648880317152	0.6295081967213115	0.7218045112781954	0.6725043782837128	0.6958212793314047	0.6098360655737705	0.6642857142857143	0.6358974358974359	0.7046287367405979	0.6950819672131148	0.6217008797653959	0.6563467492260061
Lactobacillus_johnsonii_DPC_6026	0.7306941552647234	0.7225609756097561	0.6752136752136753	0.6980854197349043	0.7358808001189767	0.7225609756097561	0.6475409836065574	0.6829971181556196	0.7123642920880427	0.6798780487804879	0.6737160120845922	0.6767830045523521	0.6997137120761452	0.6615853658536586	0.6636085626911316	0.6625954198473284	0.6896099791790602	0.7012195121951219	0.6117021276595744	0.6534090909090908	0.7204509964306961	0.6707317073170732	0.6395348837209303	0.6547619047619049	0.7149250817965496	0.7073170731707317	0.6609686609686609	0.6833578792341678	0.6919337447947651	0.6463414634146342	0.6385542168674698	0.6424242424242423	0.7386693188578227	0.676829268292683	0.6453488372093024	0.6607142857142857	0.7513849643069601	0.7225609756097561	0.6676056338028169	0.6939970717423133
Lactobacillus_johnsonii_NCC_533	0.7005719764596972	0.7206572769953051	0.6342975206611571	0.6747252747252748	0.729247944631797	0.7464788732394366	0.673728813559322	0.708240534521158	0.7220293592541163	0.7230046948356808	0.6457023060796646	0.682170542635659	0.7218640481385968	0.7511737089201878	0.6189555125725339	0.6786850477200425	0.7141825916374618	0.7347417840375586	0.6688034188034188	0.7002237136465324	0.6707718927020653	0.7206572769953051	0.6227180527383367	0.6681175190424374	0.723324296325685	0.7769953051643192	0.645224171539961	0.7050053248136315	0.7212248451585884	0.7253521126760564	0.6588486140724946	0.6905027932960893	0.7726806850492627	0.7511737089201878	0.6852248394004282	0.7166853303471443	0.7286528246159271	0.7276995305164319	0.6739130434782609	0.6997742663656885
Lactobacillus_mucosae_LM1	0.7447918094350483	0.6492146596858639	0.6985915492957746	0.6729986431478968	0.7115553301718702	0.6387434554973822	0.6796657381615598	0.6585695006747637	0.7047230064965323	0.6230366492146597	0.672316384180791	0.6467391304347826	0.7134467256928263	0.6308900523560209	0.6639118457300276	0.646979865771812	0.7010772731010663	0.5942408376963351	0.6941896024464832	0.6403385049365303	0.7235547271182259	0.6832460732984293	0.6692307692307692	0.6761658031088082	0.7331898796633864	0.7382198952879581	0.6682464454976303	0.7014925373134329	0.723129848414243	0.7041884816753927	0.6513317191283293	0.6767295597484277	0.7057646446095227	0.6570680628272252	0.6765498652291105	0.6666666666666667	0.7401798196321372	0.7329842931937173	0.6763285024154589	0.7035175879396985
Lactobacillus_oris_F0423	0.7168996476872371	0.7255369928400954	0.6468085106382979	0.6839145106861643	0.7355977952040005	0.649164677804296	0.6868686868686869	0.6674846625766871	0.7349357881577453	0.7428571428571429	0.6872246696035242	0.7139588100686499	0.7134276622343448	0.6761904761904762	0.6528735632183909	0.664327485380117	0.7356404136833731	0.7231503579952268	0.6718403547671841	0.6965517241379311	0.7130242072962837	0.7166666666666667	0.6270833333333333	0.6688888888888889	0.7139163541311513	0.7565632458233891	0.6302186878727635	0.6876355748373103	0.7198261166041595	0.6825775656324582	0.6713615023474179	0.676923076923077	0.7281395613137857	0.7040572792362768	0.6555555555555556	0.6789413118527042	0.7357824752812819	0.7040572792362768	0.6629213483146067	0.6828703703703703
Lactobacillus_paracasei_subsp_paracasei_8700_2	0.7042389210019269	0.6884615384615385	0.645045045045045	0.666046511627907	0.7052208388913592	0.7653846153846153	0.6327503974562798	0.6927763272410792	0.750742922780495	0.8227360308285164	0.6539050535987749	0.7286689419795224	0.6683155476508077	0.7013487475915221	0.6076794657762938	0.6511627906976744	0.6985067437379575	0.7461538461538462	0.6402640264026402	0.6891651865008881	0.7043760189713947	0.6788461538461539	0.6622889305816135	0.6704653371320037	0.6688491181265748	0.6724470134874759	0.6069565217391304	0.6380255941499084	0.7518156217578182	0.8304431599229287	0.6560121765601218	0.7329931972789114	0.6955350526159776	0.7109826589595376	0.6191275167785235	0.661883408071749	0.7012412924262635	0.6801541425818882	0.6573556797020484	0.668560606060606
Lactobacillus_paracasei_subsp_paracasei_ATCC_25302	0.7449128677194204	0.754863813229572	0.6689655172413793	0.7093235831809871	0.7351133249557146	0.7859922178988327	0.6699834162520729	0.7233661593554164	0.707107601931899	0.6809338521400778	0.6679389312977099	0.674373795761079	0.7061045587366955	0.6459143968871596	0.6446601941747573	0.6452866861030127	0.7146474587049009	0.72568093385214	0.6532399299474606	0.687557603686636	0.7298482944480612	0.7529182879377432	0.6526138279932546	0.6991869918699187	0.7132772638495661	0.8093385214007782	0.6370597243491577	0.7129391602399314	0.7038902935699254	0.6848249027237354	0.6365280289330922	0.6597938144329897	0.6828301715393118	0.7120622568093385	0.62778730703259	0.6672743846855059	0.6959454344501809	0.7178988326848249	0.6275510204081632	0.6696914700544465
Lactobacillus_pentosus_KCA1	0.7086916725462902	0.6812227074235808	0.6842105263157895	0.6827133479212254	0.7349163822200186	0.7117903930131004	0.6749482401656315	0.6928799149840595	0.7322848534543582	0.665938864628821	0.6792873051224945	0.6725468577728777	0.7229505539558743	0.6528384279475983	0.6873563218390805	0.669652855543113	0.7361177323086897	0.6855895196506551	0.6709401709401709	0.6781857451403888	0.7380294044735989	0.7096069868995634	0.6659836065573771	0.6871035940803384	0.740808718369215	0.6746724890829694	0.6975169300225733	0.6859045504994449	0.7490322457619039	0.7096069868995634	0.6742738589211619	0.6914893617021277	0.723265193264812	0.6921397379912664	0.6509240246406571	0.670899470899471	0.7400507236704106	0.7532751091703057	0.6634615384615384	0.7055214723926381
Lactobacillus_plantarum_JDM1	0.7418337475835405	0.6384976525821596	0.7046632124352331	0.6699507389162561	0.7330405965202983	0.7011764705882353	0.6772727272727272	0.6890173410404624	0.7134990334161835	0.6549295774647887	0.6771844660194175	0.6658711217183771	0.7257442695388014	0.72	0.6623376623376623	0.6899661781285231	0.7410604805302403	0.6870588235294117	0.6759259259259259	0.6814469078179696	0.69972383319525	0.668235294117647	0.6382022471910113	0.6528735632183909	0.7304501518917427	0.6807511737089202	0.6987951807228916	0.6896551724137931	0.7508533554266777	0.7206572769953051	0.6747252747252748	0.6969353007945516	0.7549792874896437	0.7011764705882353	0.7180722891566265	0.7095238095238094	0.7222314277823806	0.6807511737089202	0.6561085972850679	0.6682027649769585
Lactobacillus_plantarum_WCFS1	0.7037169644175403	0.7063339731285988	0.6422338568935427	0.6727605118829981	0.7528458585560315	0.7288461538461538	0.6828828828828829	0.7051162790697675	0.7658275505684335	0.7576923076923077	0.7086330935251799	0.7323420074349443	0.7266499335597224	0.708253358925144	0.6589285714285714	0.6827012025901943	0.6997268566366456	0.7005758157389635	0.6207482993197279	0.6582506762849414	0.7406577587479699	0.75	0.6632653061224489	0.703971119133574	0.7370367636202569	0.7826923076923077	0.6543408360128617	0.712784588441331	0.7285176435848221	0.6756238003838771	0.6591760299625468	0.6672985781990521	0.7234054333382549	0.708253358925144	0.6636690647482014	0.6852367688022284	0.7588439391702348	0.7140115163147792	0.7058823529411765	0.7099236641221374
Lactobacillus_plantarum_subsp_plantarum_ATCC_14917	0.7465847325043146	0.7168674698795181	0.697265625	0.706930693069307	0.7603143497685522	0.7429718875502008	0.6702898550724637	0.7047619047619047	0.7512217544878309	0.7630522088353414	0.6608695652173913	0.7082945013979497	0.7092466250544347	0.6867469879518072	0.6564299424184261	0.6712463199214916	0.7151497556491024	0.6927710843373494	0.6424581005586593	0.6666666666666666	0.7217948097611329	0.7329317269076305	0.6414762741652021	0.6841611996251171	0.7226496346833117	0.7128514056224899	0.6813819577735125	0.6967615309126595	0.7050289511459492	0.6365461847389559	0.6645702306079665	0.6502564102564103	0.7204762826406026	0.7128514056224899	0.6635514018691588	0.6873184898354308	0.7229197916162642	0.7068273092369478	0.6506469500924215	0.6775745909528392
Lactobacillus_reuteri_CF48_3A_	0.7135820282266157	0.6921397379912664	0.6378269617706237	0.6638743455497382	0.7439609949069783	0.7467248908296943	0.6692759295499021	0.7058823529411764	0.766824649078383	0.7336244541484717	0.7014613778705637	0.7171824973319104	0.7065158189445119	0.7089715536105032	0.6403162055335968	0.6728971962616823	0.7428740695441124	0.7199124726477024	0.6825726141078838	0.7007454739084132	0.7502078296847677	0.811816192560175	0.661319073083779	0.7288801571709234	0.7281157730786504	0.7445414847161572	0.6621359223300971	0.7009249743062693	0.7198981395659942	0.7663755458515283	0.639344262295082	0.6971201588877854	0.7082835656885136	0.740174672489083	0.6457142857142857	0.6897253306205493	0.7333712363716283	0.7155361050328227	0.6632860040567952	0.688421052631579
Lactobacillus_reuteri_F275_JCM_1112	0.7247453703703703	0.6861111111111111	0.6675675675675675	0.6767123287671233	0.7332175925925926	0.7611111111111111	0.6682926829268293	0.7116883116883117	0.7045061728395062	0.7	0.6412213740458015	0.6693227091633466	0.7501311728395061	0.7194444444444444	0.6888297872340425	0.7038043478260869	0.706766975308642	0.6388888888888888	0.6686046511627907	0.6534090909090909	0.6984336419753087	0.7222222222222222	0.6516290726817042	0.6851119894598156	0.7314197530864197	0.7611111111111111	0.6284403669724771	0.6884422110552764	0.7311033950617284	0.6833333333333333	0.670299727520436	0.6767537826685007	0.7581095679012346	0.7138888888888889	0.6871657754010695	0.7002724795640327	0.7461882716049383	0.7527777777777778	0.6545893719806763	0.7002583979328165
[truncated: 312 more rows]
