# Supplementary material for: Teasing out missing reactions in genome-scale metabolic networks through hypergraph learning
Source: Nat Commun. 2023 Apr 25;14:2375. doi: 10.1038/s41467-023-38110-7 (PMC10130184; doi:10.1038/s41467-023-38110-7)
Supplement: Supplementary file 4 — Source Data [file 41467_2023_38110_MOESM4_ESM.zip › Source Data/Supplementary Figure 4/plotGut.m]

cheshire = table2array(readtable('cheshire.csv', 'ReadRowNames', true));
cheshireMean = zeros(818, 4);
for i = 1:4:40
    cheshireMean = cheshireMean+cheshire(:, i:i+3);
end
cheshireMean = cheshireMean/10;


nhp = table2array(readtable('nhp.csv', 'ReadRowNames', true));
nhpMean = zeros(818, 4);
for i = 1:4:40
    nhpMean = nhpMean+nhp(:, i:i+3);
end
nhpMean = nhpMean/10;


node2vec = table2array(readtable('node2vec.csv', 'ReadRowNames', true));
node2vecMean = zeros(818, 4);
for i = 1:4:40
    node2vecMean = node2vecMean+node2vec(:, i:i+3);
end
node2vecMean = node2vecMean/10;

addpath('c3mm')
c3mm = dir('c3mm/*.csv');
statC3mm = string({c3mm.name});
c3mmMean = zeros(818, 4);
for i = 1:length(statC3mm)
    c3mmTable = readtable(statC3mm(i), 'ReadRowNames', true);  
    c3mmMean = c3mmMean+table2array(c3mmTable);
end
c3mmMean = c3mmMean/10;


figure,
boxplot([node2vecMean(:, 4), c3mmMean(:, 4), nhpMean(:, 4), cheshireMean(:, 4)], 'Labels', {'Node2Vec', 'C3MM', 'NHP', 'CHESHIRE'})
colors = [0.75, 0.75, 0.75; 0.2, 0.9, 0.65; 0.3 0.85 1; 1, 0, 0];
h = findobj(gca,'Tag','Box');
for j=1:length(h)
    patch(get(h(j),'XData'),get(h(j),'YData'),colors(5-j,:),'FaceAlpha',.6);
end
axis square
ylim([0.5, 1])
yticks([0.4, 0.5, 0.6, 0.7, 0.8, 0.9, 1.0])
title('Recall')
set(gca, 'FontSize', 20)
