# Supplementary material for: Teasing out missing reactions in genome-scale metabolic networks through hypergraph learning
Source: Nat Commun. 2023 Apr 25;14:2375. doi: 10.1038/s41467-023-38110-7 (PMC10130184; doi:10.1038/s41467-023-38110-7)
Supplement: Supplementary file 4 — Source Data [file 41467_2023_38110_MOESM4_ESM.zip › Source Data/Supplementary Figure 4/nhp.csv]

	AUC	Recall	Precision	F1	AUC.1	Recall.1	Precision.1	F1.1	AUC.1.1	Recall.1.1	Precision.1.1	F1.1.1	AUC.1.1.1	Recall.1.1.1	Precision.1.1.1	F1.1.1.1	AUC.1.1.1.1	Recall.1.1.1.1	Precision.1.1.1.1	F1.1.1.1.1	AUC.1.1.1.1.1	Recall.1.1.1.1.1	Precision.1.1.1.1.1	F1.1.1.1.1.1	AUC.1.1.1.1.1.1	Recall.1.1.1.1.1.1	Precision.1.1.1.1.1.1	F1.1.1.1.1.1.1	AUC.1.1.1.1.1.1.1	Recall.1.1.1.1.1.1.1	Precision.1.1.1.1.1.1.1	F1.1.1.1.1.1.1.1	AUC.1.1.1.1.1.1.1.1	Recall.1.1.1.1.1.1.1.1	Precision.1.1.1.1.1.1.1.1	F1.1.1.1.1.1.1.1.1	AUC	Recall	Precision	F1
Abiotrophia_defectiva_ATCC_49176	0.8592757061672406	0.8055555555555556	0.7981651376146789	0.8018433179723502	0.8732424554183814	0.8611111111111112	0.7622950819672131	0.808695652173913	0.8877830967778056	0.8597883597883598	0.8034610630407911	0.8306709265175719	0.8912316984406932	0.8425925925925926	0.8240620957309185	0.8332243296272073	0.9044697096945776	0.8835978835978836	0.789598108747045	0.8339575530586766	0.8662848884409731	0.8029100529100529	0.8169582772543742	0.8098732488325551	0.8889518770471151	0.8253968253968254	0.8409703504043127	0.8331108144192256	0.861999944010526	0.8015873015873016	0.8189189189189189	0.8101604278074865	0.8796401276560006	0.7764550264550265	0.845821325648415	0.8096551724137931	0.8608066683463509	0.7764550264550265	0.8338068181818182	0.8041095890410959
Achromobacter_xylosoxidans_A8	0.8375697930178784	0.7885906040268457	0.7484076433121019	0.7679738562091503	0.8255315549038408	0.7411764705882353	0.7603448275862069	0.7506382978723404	0.8445039760870791	0.7764705882352941	0.77	0.7732217573221758	0.8438610343466246	0.7058823529411765	0.8108108108108109	0.7547169811320755	0.8483108679713497	0.680672268907563	0.8316221765913757	0.7486136783733826	0.8255005357847836	0.7781512605042017	0.731437598736177	0.754071661237785	0.8402430770966105	0.7751677852348994	0.7623762376237624	0.7687188019966723	0.8371524448705656	0.7361344537815127	0.7711267605633803	0.7532244196044713	0.8275985562010039	0.6554621848739496	0.7942973523421588	0.7182320441988951	0.8339405560882072	0.7785234899328859	0.7388535031847133	0.7581699346405228
Achromobacter_xylosoxidans_NBRC_15126	0.8431834551454207	0.8076923076923077	0.7230538922155688	0.7630331753554502	0.8646573720973082	0.7290969899665551	0.8180112570356473	0.770999115826702	0.8425957979017424	0.7045075125208681	0.816247582205029	0.7562724014336917	0.8294049167788007	0.7675585284280937	0.75	0.7586776859504133	0.8503609695088247	0.7646076794657763	0.7802385008517888	0.7723440134907252	0.858738923847438	0.8297161936560935	0.7362962962962963	0.7802197802197802	0.8717874272058782	0.8547579298831386	0.7485380116959064	0.7981293842556507	0.8532364420075823	0.6588628762541806	0.8277310924369747	0.7337057728119181	0.8468015253962847	0.7859531772575251	0.7679738562091504	0.7768595041322314	0.8538980798543838	0.7696160267111853	0.7657807308970099	0.7676935886761032
Acidaminococcus_fermentans_DSM_20731	0.7986522024983563	0.5974358974358974	0.7639344262295082	0.6705035971223022	0.8334253780407628	0.7282051282051282	0.8114285714285714	0.7675675675675675	0.8266798159105851	0.8	0.7255813953488373	0.7609756097560976	0.8261341222879685	0.7846153846153846	0.7391304347826086	0.7611940298507462	0.8107396449704143	0.7923076923076923	0.7374701670644391	0.7639060568603214	0.8170742932281394	0.841025641025641	0.6693877551020408	0.7454545454545455	0.804809335963182	0.7871794871794872	0.6977272727272728	0.7397590361445784	0.8188428665351741	0.7538461538461538	0.7519181585677749	0.7528809218950064	0.8252728468113084	0.6794871794871795	0.7817109144542773	0.7270233196159122	0.8326495726495726	0.7615384615384615	0.7139423076923077	0.7369727047146403
Acidaminococcus_intestini_RyC_MR95	0.8298037190082644	0.7670454545454546	0.75	0.7584269662921348	0.8273542419938017	0.7102272727272727	0.819672131147541	0.7610350076103501	0.8168582128099173	0.7670454545454546	0.7238605898123325	0.7448275862068966	0.7868349690082646	0.7073863636363636	0.7014084507042253	0.7043847241867043	0.7914998708677685	0.7471590909090909	0.706989247311828	0.7265193370165747	0.8133716425619835	0.7045454545454546	0.7515151515151515	0.7272727272727273	0.8180284736570249	0.8011363636363636	0.7305699481865285	0.7642276422764227	0.8117009943181819	0.7272727272727273	0.7252124645892352	0.726241134751773	0.8095218879132232	0.6420454545454546	0.7874564459930313	0.7073552425665102	0.8171971849173554	0.7357954545454546	0.7421203438395415	0.738944365192582
Acidaminococcus_sp_D21	0.7905765742137127	0.8178807947019867	0.6465968586387435	0.7222222222222222	0.7877406945992613	0.735973597359736	0.7147435897435898	0.7252032520325203	0.8416060149061263	0.7682119205298014	0.7581699346405228	0.7631578947368421	0.8367975870434726	0.847682119205298	0.7191011235955056	0.7781155015197568	0.7924289117653487	0.6765676567656765	0.7620817843866171	0.7167832167832167	0.8285795466963916	0.8283828382838284	0.7191977077363897	0.7699386503067486	0.8378576268222849	0.7384105960264901	0.7852112676056338	0.7610921501706484	0.7945817760584005	0.7384105960264901	0.7147435897435898	0.726384364820847	0.7721133040456363	0.7194719471947195	0.6791277258566978	0.6987179487179488	0.7800472100190151	0.6721854304635762	0.7	0.6858108108108107
Acinetobacter_baumannii_AB0057	0.8518971886840669	0.7957371225577264	0.7429519071310116	0.7684391080617496	0.8321633976824232	0.7815275310834814	0.7333333333333333	0.7566638005159072	0.8542444213787468	0.7300177619893428	0.802734375	0.7646511627906977	0.8292183147247838	0.8472468916518651	0.6943231441048034	0.7632000000000001	0.8439468843956348	0.7868561278863233	0.7624784853700516	0.7744755244755244	0.8274184541705971	0.6838365896980462	0.7971014492753623	0.7361376673040152	0.827774955910515	0.7602131438721137	0.7629233511586453	0.7615658362989324	0.8641160492035498	0.827708703374778	0.7601957585644372	0.7925170068027211	0.8572951929053	0.8063943161634103	0.7467105263157895	0.7754056362083689	0.8352457180355176	0.7495559502664298	0.7771639042357275	0.7631103074141048
Acinetobacter_calcoaceticus_PHEA_2	0.8274784496602048	0.6989247311827957	0.7926829268292683	0.7428571428571429	0.8592097994630079	0.6827956989247311	0.8246753246753247	0.7470588235294117	0.865157821713493	0.8064516129032258	0.7692307692307693	0.7874015748031495	0.8365899718657264	0.7616487455197133	0.7671480144404332	0.764388489208633	0.8473587184131756	0.7293906810035843	0.7964774951076321	0.7614593077642657	0.8405820839917266	0.7580645161290323	0.7818853974121996	0.7697907188353048	0.8363908480106884	0.7795698924731183	0.7552083333333334	0.7671957671957673	0.8359107025860407	0.7616487455197133	0.7522123893805309	0.7569011576135352	0.8470086458293187	0.7329749103942652	0.7760910815939279	0.7539170506912444	0.8423934687375547	0.7795698924731183	0.7474226804123711	0.7631578947368421
Acinetobacter_haemolyticus_NIPH_261	0.845479718081539	0.7849898580121704	0.7413793103448276	0.7625615763546798	0.8246073836962916	0.6937119675456389	0.7737556561085973	0.7315508021390373	0.8344901645347235	0.7505070993914807	0.7724425887265136	0.7613168724279836	0.8447103259013614	0.8275862068965517	0.7418181818181818	0.7823585810162991	0.8337536875280294	0.7119675456389453	0.7748344370860927	0.7420718816067653	0.8279112442347015	0.7200811359026369	0.7618025751072961	0.7403545359749739	0.8583577797069727	0.7931034482758621	0.7712031558185405	0.782	0.8272282543849183	0.7525354969574036	0.7510121457489879	0.7517730496453902	0.8479853856629733	0.7058823529411765	0.7945205479452054	0.7475832438238453	0.8231879168398142	0.7099391480730223	0.7726269315673289	0.7399577167019028
Acinetobacter_johnsonii_SH046	0.841043909001957	0.78515625	0.78515625	0.78515625	0.8574486301369862	0.7084148727984344	0.8190045248868778	0.7597061909758656	0.8239511986301369	0.6692759295499021	0.782608695652174	0.7215189873417721	0.8350889799412917	0.776908023483366	0.7338262476894639	0.7547528517110266	0.8300934136497065	0.732421875	0.7560483870967742	0.7440476190476192	0.8576588490704502	0.7573385518590998	0.8012422360248447	0.778672032193159	0.8389398085861056	0.8203125	0.7191780821917808	0.7664233576642335	0.8270203950587084	0.6927592954990215	0.7866666666666666	0.736732570239334	0.8410744863013698	0.798828125	0.7356115107913669	0.7659176029962547	0.8369847725048924	0.798828125	0.7290552584670231	0.7623485554520038
Acinetobacter_junii_SH205	0.8657408487234628	0.8293736501079914	0.7741935483870968	0.8008342022940562	0.8562058879782058	0.7840172786177105	0.7674418604651163	0.7756410256410255	0.827423741305879	0.8315334773218143	0.7064220183486238	0.7638888888888888	0.8553802088921441	0.7645788336933045	0.7763157894736842	0.7704026115342762	0.8546944754138892	0.8336933045356372	0.7628458498023716	0.7966976264189887	0.8317014120511828	0.7257019438444925	0.7795823665893271	0.7516778523489933	0.8375278141895517	0.8185745140388769	0.7164461247637051	0.7641129032258064	0.8560892666383665	0.755939524838013	0.8009153318077803	0.7777777777777777	0.8391091995577719	0.6501079913606912	0.8292011019283747	0.728813559322034	0.8549323829471612	0.7235421166306696	0.7919621749408984	0.7562076749435666
Acinetobacter_lwoffii_WJ10621	0.8464558117112307	0.8381742738589212	0.7227191413237924	0.7761767531219981	0.8392847919285136	0.7095435684647303	0.7720090293453724	0.7394594594594595	0.8375974931561097	0.7261410788381742	0.7692307692307693	0.7470651013874067	0.8484896093386821	0.7946058091286307	0.7644710578842315	0.7792472024415056	0.8396635732855839	0.7780082987551867	0.75	0.7637474541751529	0.8495635405726487	0.8174273858921162	0.7547892720306514	0.7848605577689244	0.8584433807957853	0.8070539419087137	0.7733598409542743	0.7898477157360406	0.8493138892236705	0.7842323651452282	0.75	0.7667342799188642	0.8634019731065237	0.8174273858921162	0.7490494296577946	0.7817460317460316	0.8401757889843495	0.8091286307053942	0.7414448669201521	0.7738095238095238
Acinetobacter_pittii_ANC_4052	0.8387476526828526	0.714795008912656	0.798804780876494	0.7544684854186265	0.844144496236349	0.8003565062388592	0.7446102819237148	0.7714776632302406	0.8389430638565587	0.7736185383244206	0.7368421052631579	0.7547826086956521	0.8518878625830498	0.7397504456327986	0.8058252427184466	0.7713754646840149	0.8010491832448422	0.7468805704099821	0.6857610474631751	0.7150170648464163	0.8398931116766915	0.7967914438502673	0.7376237623762376	0.7660668380462726	0.8404046758875321	0.7468805704099821	0.7659963436928702	0.7563176895306858	0.8264272164869838	0.7237076648841355	0.7602996254681648	0.7415525114155251	0.8411037077284325	0.7629233511586453	0.7642857142857142	0.7636039250669046	0.8583825038685059	0.8074866310160428	0.7756849315068494	0.7912663755458516
Acinetobacter_radioresistens_NIPH_2130	0.8349555868342995	0.7131474103585658	0.8117913832199547	0.7592788971367976	0.8426612909638889	0.780439121756487	0.7651663405088063	0.7727272727272728	0.8239179012492943	0.7584830339321357	0.7364341085271318	0.7472959685349064	0.82857790395305	0.7485029940119761	0.7425742574257426	0.7455268389662029	0.8465340235862935	0.7524950099800399	0.777319587628866	0.7647058823529412	0.841822331432752	0.7231075697211156	0.7857142857142857	0.7531120331950207	0.8262081414859523	0.8143712574850299	0.7221238938053097	0.7654784240150093	0.8418899253286257	0.7828685258964143	0.7660818713450293	0.7743842364532019	0.8504624217700059	0.8406374501992032	0.7140439932318104	0.7721866422689845	0.8227489244618333	0.649402390438247	0.8253164556962025	0.7268673355629878
Actinobacillus_pleuropneumoniae_L20	0.8384779851716961	0.6834677419354839	0.7883720930232558	0.7321814254859612	0.8383804305411029	0.7076612903225806	0.7995444191343963	0.750802139037433	0.8294379227367326	0.7217741935483871	0.7682403433476395	0.7442827442827442	0.8215014470603538	0.7358870967741935	0.7464212678936605	0.7411167512690355	0.8294724733350677	0.7580645161290323	0.7401574803149606	0.749003984063745	0.8273120447450572	0.7641129032258065	0.7490118577075099	0.7564870259481039	0.8505869536940687	0.7762096774193549	0.7841140529531568	0.7801418439716312	0.8646388852757545	0.8044354838709677	0.7869822485207101	0.7956131605184447	0.8169143470343392	0.75	0.7294117647058823	0.7395626242544731	0.8363886901664932	0.6471774193548387	0.8065326633165829	0.7181208053691275
Actinomyces_cardiffensis_F0333	0.8156969696969696	0.8101604278074866	0.7266187050359713	0.7661188369152971	0.8125775401069518	0.784	0.7016706443914081	0.7405541561712847	0.8317076648841355	0.8235294117647058	0.7031963470319634	0.7586206896551723	0.8448270944741533	0.7493333333333333	0.7849162011173184	0.7667121418826739	0.8271016042780748	0.8186666666666667	0.7379807692307693	0.7762326169405815	0.793204991087344	0.7540106951871658	0.7103274559193955	0.7315175097276265	0.8103529411764705	0.7573333333333333	0.71	0.7329032258064516	0.8017754010695186	0.6737967914438503	0.7368421052631579	0.7039106145251396	0.7824670231729054	0.712	0.7255434782608695	0.7187079407806191	0.8270944741532976	0.7005347593582888	0.7867867867867868	0.7411598302687413
Actinomyces_georgiae_DSM_6843	0.8126442658875092	0.7351351351351352	0.7411444141689373	0.7381275440976934	0.8117604090577063	0.7972972972972973	0.7212713936430318	0.7573812580231065	0.8302556610664719	0.8054054054054054	0.7146282973621103	0.7573062261753495	0.8298027757487217	0.7486486486486487	0.7232375979112271	0.7357237715803453	0.8219795471146824	0.7945945945945946	0.7153284671532847	0.7528809218950063	0.8216983199415633	0.772972972972973	0.7185929648241206	0.7447916666666666	0.8039517896274653	0.7108108108108108	0.7450424929178471	0.7275242047026279	0.798217677136596	0.6972972972972973	0.7350427350427351	0.7156726768377254	0.8155295836376918	0.6702702702702703	0.7725856697819314	0.7178002894356007	0.8335865595325056	0.772972972972973	0.7295918367346939	0.7506561679790027
Actinomyces_graevenitzii_C83	0.8477915814535576	0.7817679558011049	0.7669376693766937	0.7742818057455539	0.7962249320838801	0.7679558011049724	0.6847290640394089	0.7239583333333334	0.7881017062971216	0.6215469613259669	0.7894736842105263	0.6955177743431221	0.8443805134153414	0.7845303867403315	0.7513227513227513	0.7675675675675676	0.826447605384451	0.6795580110497238	0.7935483870967742	0.7321428571428571	0.7931458136198528	0.6850828729281768	0.7251461988304093	0.7045454545454546	0.8170309209120601	0.643646408839779	0.797945205479452	0.7125382262996943	0.8037376758951191	0.6602209944751382	0.7515723270440252	0.7029411764705883	0.8297060529287873	0.6767955801104972	0.7852564102564102	0.7270029673590505	0.781615335307225	0.6795580110497238	0.7639751552795031	0.7192982456140351
Actinomyces_naeslundii_str_Howell_279	0.8050907796368814	0.6768867924528302	0.7592592592592593	0.7157107231920199	0.8449348077607689	0.8608490566037735	0.7101167315175098	0.7782515991471215	0.8225347098611607	0.8089622641509434	0.7266949152542372	0.765625	0.8431603773584906	0.7665094339622641	0.7738095238095238	0.7701421800947867	0.8405015129939479	0.6981132075471698	0.7956989247311828	0.7437185929648241	0.8336652278390886	0.7995283018867925	0.738562091503268	0.767836919592299	0.8137348700605198	0.7287735849056604	0.7518248175182481	0.7401197604790419	0.8104363207547169	0.7122641509433962	0.7475247524752475	0.7294685990338163	0.8561988252046991	0.7641509433962265	0.784503631961259	0.7741935483870966	0.8253993859024563	0.7452830188679245	0.7417840375586855	0.7435294117647059
Actinomyces_odontolyticus_ATCC_17982	0.8477578694068678	0.780241935483871	0.7946611909650924	0.787385554425229	0.8551801508844953	0.780241935483871	0.7849898580121704	0.782608695652174	0.8699352887617064	0.7701612903225806	0.8304347826086956	0.799163179916318	0.8865317702913631	0.7923387096774194	0.8291139240506329	0.8103092783505154	0.8680228115244536	0.8729838709677419	0.7478411053540587	0.8055813953488371	0.8463555215920915	0.8387096774193549	0.7536231884057971	0.7938931297709925	0.8881292273673257	0.8830645161290323	0.7963636363636364	0.8374760994263862	0.8663826742976066	0.8508064516129032	0.7700729927007299	0.8084291187739463	0.8565255918314256	0.844758064516129	0.7632058287795993	0.8019138755980861	0.8762092709417274	0.8588709677419355	0.7759562841530054	0.8153110047846889
Actinomyces_oris_K20	0.82300503143856	0.7934508816120907	0.7142857142857143	0.7517899761336516	0.8319639106903793	0.7204030226700252	0.7647058823529411	0.74189364461738	0.80927485105546	0.7052896725440806	0.7567567567567568	0.7301173402868317	0.8332519082032117	0.7707808564231738	0.723404255319149	0.7463414634146341	0.8407514799281766	0.7178841309823678	0.8050847457627118	0.758988015978695	0.8189443496247042	0.6750629722921915	0.8	0.73224043715847	0.814401461845453	0.7355163727959698	0.7604166666666666	0.7477592829705505	0.7849393118413288	0.7758186397984886	0.6814159292035398	0.7255594817432274	0.8119460183111371	0.7204030226700252	0.7506561679790026	0.7352185089974294	0.8414303751689307	0.760705289672544	0.7475247524752475	0.7540574282147315
Actinomyces_turicensis_ACS_279_V_Col4	0.839589072543618	0.7702020202020202	0.7682619647355163	0.7692307692307693	0.831943169064381	0.7449494949494949	0.7301980198019802	0.7375000000000002	0.8372615039281706	0.6540404040404041	0.8222222222222222	0.7285513361462728	0.8122576777879809	0.6843434343434344	0.7612359550561798	0.7207446808510639	0.8186792164064891	0.7070707070707071	0.775623268698061	0.7397622192866579	0.815363228242016	0.6540404040404041	0.7944785276073619	0.7174515235457064	0.7896069278645037	0.7070707070707071	0.717948717948718	0.7124681933842238	0.8324341903887359	0.7853535353535354	0.7283372365339579	0.755771567436209	0.8074877563513927	0.6818181818181818	0.7917888563049853	0.7327001356852103	0.8181754412815018	0.6540404040404041	0.796923076923077	0.7184466019417477
Actinomyces_urogenitalis_DSM_15434	0.8339744792644024	0.7648401826484018	0.7613636363636364	0.7630979498861048	0.8389941827735035	0.769406392694064	0.7358078602620087	0.7522321428571429	0.826348491482663	0.7465753424657534	0.7604651162790698	0.7534562211981567	0.8277402472842519	0.8264840182648402	0.7372708757637475	0.7793326157158235	0.8352984716749026	0.7853881278538812	0.7462039045553145	0.7652947719688543	0.8370394695690249	0.7602739726027398	0.7909738717339667	0.7753201396973225	0.8391036467129542	0.7031963470319634	0.7938144329896907	0.7457627118644067	0.8432111507266321	0.728310502283105	0.7896039603960396	0.7577197149643706	0.842512666541565	0.6872146118721462	0.8048128342245989	0.7413793103448276	0.8252877337836992	0.7922374429223744	0.7414529914529915	0.7660044150110376
Actinomyces_viscosus_C505	0.8230329604836049	0.7344110854503464	0.7607655502392344	0.7473560517038778	0.825587211715499	0.6928406466512702	0.7712082262210797	0.72992700729927	0.8286097423399068	0.7274826789838337	0.7590361445783133	0.7429245283018868	0.8206117431700386	0.728110599078341	0.7669902912621359	0.7470449172576832	0.8136567299198604	0.783410138248848	0.7327586206896551	0.7572383073496659	0.8318398058769064	0.716589861751152	0.7660098522167488	0.7404761904761904	0.832010089292366	0.7557603686635944	0.7592592592592593	0.7575057736720553	0.8214418748204042	0.7159353348729792	0.748792270531401	0.7319952774498228	0.8190552463256033	0.766743648960739	0.7124463519313304	0.7385984427141267	0.8309617820159427	0.7580645161290323	0.7545871559633027	0.7563218390804597
Adlercreutzia_equolifaciens_DSM_19450	0.8235677083333333	0.7946428571428571	0.7158176943699732	0.7531734837799718	0.8232709750566893	0.6994047619047619	0.7833333333333333	0.738993710691824	0.8262693098072563	0.7559523809523809	0.7470588235294118	0.7514792899408284	0.8190281320861679	0.7023809523809523	0.7539936102236422	0.7272727272727273	0.8296485260770975	0.7827380952380952	0.7712609970674487	0.7769571639586411	0.8237758645124718	0.7678571428571429	0.7435158501440923	0.7554904831625184	0.8284970238095237	0.8125	0.7398373983739838	0.7744680851063831	0.8466907596371883	0.8630952380952381	0.7213930348258707	0.7859078590785908	0.8368232709750567	0.7559523809523809	0.7696969696969697	0.7627627627627629	0.8266014739229025	0.8005952380952381	0.7097625329815304	0.7524475524475525
Aerococcus_viridans_ATCC_11563	0.8213504160062305	0.7634660421545667	0.7442922374429224	0.753757225433526	0.828968512962831	0.7892271662763466	0.7624434389140271	0.7756041426927502	0.8445886282489347	0.8173302107728337	0.7107942973523421	0.7603485838779956	0.8362739882300676	0.8009367681498829	0.7230443974630021	0.76	0.8427019289306693	0.7775175644028103	0.7427293064876958	0.7597254004576658	0.8530403830438382	0.7845433255269321	0.7827102803738317	0.783625730994152	0.8581026605751143	0.8266978922716628	0.7591397849462366	0.7914798206278029	0.8682765769570393	0.8290398126463701	0.75	0.7875417130144605	0.8435355867689724	0.585480093676815	0.8532423208191127	0.6944444444444444	0.828957543780748	0.6135831381733021	0.803680981595092	0.695883134130146
Aeromonas_caviae_Ae398	0.8389933456397765	0.8131672597864769	0.7312	0.7700084245998314	0.8430738196281424	0.6737967914438503	0.8181818181818182	0.7390029325513197	0.8422618481232674	0.8021390374331551	0.7188498402555911	0.7582139848357202	0.821612080613546	0.7953736654804271	0.7388429752066116	0.7660668380462725	0.8583712359094399	0.8469750889679716	0.7323076923076923	0.7854785478547855	0.8540132325981185	0.8096085409252669	0.7495881383855024	0.7784431137724549	0.8160567365089031	0.6957295373665481	0.7727272727272727	0.7322097378277154	0.833656853229807	0.7740213523131673	0.7525951557093425	0.7631578947368421	0.823661039957879	0.8253119429590018	0.7004538577912254	0.7577741407528641	0.850594071339309	0.8306595365418895	0.7236024844720497	0.7734439834024897
Aeromonas_hydrophila_subsp_hydrophila_ATCC_7966	0.8380653640150764	0.704225352112676	0.7782101167315175	0.7393715341959335	0.8175120263836541	0.7059859154929577	0.7667304015296367	0.7351054078826764	0.8217832523308868	0.778169014084507	0.7210440456769984	0.7485182049110923	0.8435795229121205	0.8080985915492958	0.7320574162679426	0.7682008368200837	0.8294640200357073	0.8080985915492958	0.7050691244239631	0.7530762920426578	0.8454950654632017	0.795774647887324	0.7471074380165289	0.7706734867860188	0.8362521077167229	0.7464788732394366	0.762589928057554	0.7544483985765125	0.8347209135092243	0.7447183098591549	0.7553571428571428	0.7500000000000001	0.8533401110890696	0.7411971830985915	0.7825278810408922	0.7613019891500904	0.8617957746478874	0.7200704225352113	0.8381147540983607	0.774621212121212
Aeromonas_jandaei_Riv2	0.8111320728447315	0.6958955223880597	0.7596741344195519	0.7263875365141188	0.8151349131209625	0.7947761194029851	0.7041322314049587	0.7467134092900966	0.8514319725996881	0.8246268656716418	0.7210440456769984	0.7693646649260226	0.8374011472488303	0.835820895522388	0.7032967032967034	0.7638533674339302	0.857697287814658	0.7910447761194029	0.8015122873345936	0.796244131455399	0.8445122800178213	0.7182835820895522	0.8122362869198312	0.7623762376237623	0.8371540153709066	0.746268656716418	0.7648183556405354	0.7554296506137865	0.8215881877923814	0.6865671641791045	0.7813163481953291	0.730883813306852	0.8287967810202718	0.7518656716417911	0.7560975609756098	0.7539756782039289	0.8389135247271107	0.6809701492537313	0.8111111111111111	0.7403651115618662
Aeromonas_media_WS	0.8282511002087405	0.6514598540145985	0.7863436123348018	0.7125748502994013	0.8403517344076157	0.73224043715847	0.7821011673151751	0.7563499529633114	0.8232918511427545	0.7176684881602914	0.7547892720306514	0.7357609710550888	0.8385186071556779	0.7030965391621129	0.7845528455284553	0.7415946205571566	0.8530307260712909	0.8102189781021898	0.7412353923205343	0.7741935483870966	0.8207756637815271	0.7978142076502732	0.7121951219512195	0.7525773195876289	0.8424241819898157	0.7395264116575592	0.7602996254681648	0.7497691597414589	0.8296903460837888	0.6642335766423357	0.8106904231625836	0.7301905717151455	0.8324657971361333	0.7208029197080292	0.7523809523809524	0.7362534948741845	0.8305811495353197	0.7723132969034608	0.7373913043478261	0.7544483985765124
Aeromonas_veronii_B565	0.8379503613186362	0.7419354838709677	0.7527272727272727	0.7472924187725631	0.8251578154861876	0.7311827956989247	0.780114722753346	0.7548566142460684	0.8524674555832257	0.8064516129032258	0.7512520868113522	0.7778738115816768	0.8493304505061036	0.7145421903052065	0.7912524850894632	0.750943396226415	0.8391697714973327	0.8132854578096947	0.7282958199356914	0.7684478371501272	0.827422894023925	0.7921146953405018	0.7163695299837926	0.7523404255319148	0.8134575909087984	0.7594254937163375	0.7305699481865285	0.744718309859155	0.8186215838819071	0.7652329749103942	0.727427597955707	0.7458515283842795	0.8373100905387928	0.7293906810035843	0.7857142857142857	0.7565055762081785	0.8335295972407224	0.829443447037702	0.7162790697674418	0.7687188019966723
Afipia_birgiae_34632	0.8471341441666369	0.7773584905660378	0.764378478664193	0.7708138447146866	0.8604415593679782	0.8109640831758034	0.7674418604651163	0.7886029411764706	0.853154759781717	0.7580340264650284	0.8003992015968064	0.7786407766990292	0.8583692977137354	0.720754716981132	0.8076109936575053	0.7617148554336989	0.8602097228662126	0.7735849056603774	0.7765151515151515	0.7750472589792062	0.8581624282198523	0.7339622641509433	0.8121085594989561	0.7710604558969276	0.8481132075471698	0.8374291115311909	0.7322314049586777	0.781305114638448	0.8376110140171916	0.8150943396226416	0.7236180904522613	0.7666370896184561	0.844091735920391	0.6862003780718336	0.8030973451327433	0.7400611620795107	0.8409316260655563	0.7901701323251418	0.7572463768115942	0.7733580018501387
Aggregatibacter_aphrophilus_NJ8700	0.8286568409343715	0.810752688172043	0.7167300380228137	0.7608476286579213	0.8186549870226179	0.7698924731182796	0.7261663286004056	0.7473903966597077	0.8525259547645532	0.7763440860215054	0.7916666666666666	0.7839305103148752	0.8246292176492399	0.6918103448275862	0.766109785202864	0.7270668176670443	0.8111790878754173	0.6602150537634408	0.7599009900990099	0.7065592635212888	0.7854746014089731	0.7763440860215054	0.7134387351778656	0.7435633367662203	0.8189469781238413	0.6602150537634408	0.7831632653061225	0.7164527421236873	0.8253985910270671	0.7397849462365591	0.7908045977011494	0.7644444444444445	0.7908509454949944	0.7548387096774194	0.6815533980582524	0.7163265306122449	0.8240962180200222	0.8254310344827587	0.697632058287796	0.7561697926949655
Agrobacterium_tumefaciens_F2	0.831498138467665	0.7455516014234875	0.7429078014184397	0.7442273534635879	0.8540830452014183	0.738898756660746	0.7938931297709924	0.765409383624655	0.8477778550343547	0.7797513321492007	0.7542955326460481	0.7668122270742358	0.8507550425718855	0.7335701598579041	0.7957610789980732	0.7634011090573014	0.8673697717489555	0.8185053380782918	0.7876712328767124	0.8027923211169284	0.8332869793872429	0.7300177619893428	0.7639405204460966	0.7465940054495913	0.8452494579748804	0.7868561278863233	0.7470489038785835	0.7664359861591696	0.8451578035814744	0.7584369449378331	0.789279112754159	0.7735507246376813	0.8624077925197372	0.7051509769094139	0.8036437246963563	0.7511825922421949	0.8495098070200944	0.797153024911032	0.7429519071310116	0.769098712446352
Akkermansia_muciniphila_ATCC_BAA_835	0.8811165591900832	0.880057803468208	0.7670025188916877	0.8196500672947509	0.8553660329446355	0.7991329479768786	0.8026124818577649	0.8008689355539463	0.8623366968492098	0.8497109826589595	0.7736842105263158	0.8099173553719007	0.8460940893447825	0.7673410404624278	0.8106870229007633	0.7884187082405345	0.8809578502455813	0.869942196531792	0.7717948717948718	0.8179347826086956	0.87302553543386	0.8497109826589595	0.789261744966443	0.8183716075156576	0.8784331250626484	0.815028901734104	0.8245614035087719	0.8197674418604651	0.8871882204550772	0.8713872832369942	0.78515625	0.8260273972602741	0.8708067426242107	0.8482658959537572	0.7653194263363755	0.8046607265250171	0.8779047913395034	0.8641618497109826	0.7847769028871391	0.8225584594222832
Alcaligenes_faecalis_subsp_faecalis_NBRC_13111	0.8485790766010546	0.6666666666666666	0.8179775280898877	0.7346115035317861	0.8299017831984865	0.7710622710622711	0.7491103202846975	0.759927797833935	0.8307705725288144	0.76007326007326	0.7572992700729927	0.7586837294332723	0.8162359618403574	0.7912087912087912	0.7284991568296796	0.7585601404741	0.8535905486454938	0.7472527472527473	0.7891682785299806	0.7676387582314206	0.8432589998524066	0.7802197802197802	0.7648114901256733	0.772438803263826	0.8592460652900213	0.7326007326007326	0.8097165991902834	0.7692307692307693	0.8486193293885602	0.7435897435897436	0.7992125984251969	0.7703984819734346	0.8350071784137718	0.8076923076923077	0.7090032154340836	0.7551369863013697	0.839169987521636	0.6758241758241759	0.8004338394793926	0.7328699106256207
Alcaligenes_faecalis_subsp_faecalis_NCIB_8687	0.8413125822261418	0.7585551330798479	0.7585551330798479	0.7585551330798479	0.8482376498142232	0.7547528517110266	0.7830374753451677	0.7686350435624394	0.8292497361534792	0.7604562737642585	0.7421150278293135	0.7511737089201876	0.8427583165869104	0.7547528517110266	0.7576335877862596	0.7561904761904762	0.835600124333155	0.7832699619771863	0.7615526802218114	0.7722586691658856	0.8483569228989865	0.8079847908745247	0.7562277580071174	0.7812499999999999	0.8308563084618832	0.747148288973384	0.7572254335260116	0.7521531100478469	0.8569518136737555	0.7775665399239544	0.7731568998109641	0.775355450236967	0.8385620726047796	0.7889733840304183	0.7306338028169014	0.7586837294332726	0.825716722809351	0.6901140684410646	0.8013245033112583	0.7415730337078652
Alistipes_finegoldii_DSM_17242	0.7993421052631579	0.6992481203007519	0.7227979274611399	0.7108280254777071	0.833063909774436	0.7644110275689223	0.7367149758454107	0.7503075030750308	0.8225563909774437	0.72	0.7539267015706806	0.7365728900255754	0.8161904761904761	0.7475	0.7170263788968825	0.7319461444308445	0.809235588972431	0.6842105263157895	0.75	0.7155963302752295	0.8205263157894738	0.7175	0.771505376344086	0.7435233160621763	0.832825814536341	0.7525	0.7413793103448276	0.7468982630272953	0.8089035087719298	0.7	0.7608695652173914	0.7291666666666667	0.7909022556390978	0.706766917293233	0.7324675324675325	0.7193877551020408	0.8168546365914788	0.7543859649122807	0.7183770883054893	0.7359413202933985
Alistipes_indistinctus_YIT_12060	0.8603651987110634	0.8135338345864662	0.7829232995658466	0.7979351032448377	0.8719758041720843	0.8045112781954887	0.8106060606060606	0.8075471698113208	0.8768839391712362	0.8075187969924812	0.8099547511312217	0.8087349397590362	0.8721521849737125	0.8571428571428571	0.7797537619699042	0.8166189111747851	0.8645553733958957	0.8285714285714286	0.7695530726256983	0.7979724837074584	0.8598744982757645	0.8736842105263158	0.7458279845956355	0.8047091412742382	0.8558346995307818	0.8556390977443609	0.7536423841059603	0.8014084507042253	0.8643179377013964	0.8225563909774436	0.7973760932944607	0.8097705403404886	0.8763140935044377	0.7984962406015037	0.816923076923077	0.8076045627376427	0.8745095822262423	0.8120300751879699	0.8359133126934984	0.8237986270022882
Alistipes_onderdonkii_DSM_19147	0.839493670886076	0.7848101265822784	0.7209302325581395	0.7515151515151515	0.8230411792981894	0.7443037974683544	0.7636363636363637	0.7538461538461538	0.8024226886716872	0.7721518987341772	0.715962441314554	0.7429963459196103	0.81711584681942	0.7848101265822784	0.7192575406032483	0.7506053268765133	0.8797436308283928	0.810126582278481	0.8060453400503779	0.8080808080808081	0.8147604550552796	0.7139240506329114	0.7540106951871658	0.7334200260078024	0.825008812690274	0.7569620253164557	0.7292682926829268	0.7428571428571428	0.8097740746675212	0.7544303797468355	0.7376237623762376	0.7459324155193993	0.7969235699407147	0.6253164556962025	0.7670807453416149	0.6889818688981869	0.8438327191155264	0.8278481012658228	0.7299107142857143	0.7758007117437722
Alistipes_putredinis_DSM_17216	0.8084733125740099	0.7947019867549668	0.6956521739130435	0.7418856259659968	0.7956175167755801	0.7814569536423841	0.7239263803680982	0.751592356687898	0.7675979123722644	0.8013245033112583	0.6666666666666666	0.7278195488721804	0.7675650190781107	0.6556291390728477	0.7122302158273381	0.6827586206896552	0.80780448225955	0.7384105960264901	0.735973597359736	0.7371900826446282	0.7982325336608043	0.7814569536423841	0.6982248520710059	0.7375	0.8273759922810404	0.7615894039735099	0.7371794871794872	0.749185667752443	0.8130783737555369	0.7582781456953642	0.7111801242236024	0.7339743589743589	0.7908754002017455	0.7086092715231788	0.7353951890034365	0.7217537942664419	0.7928161045568176	0.8013245033112583	0.7159763313609467	0.7562499999999999
Alistipes_shahii_WAL_8301	0.8674186074347663	0.8187134502923976	0.7965860597439545	0.8074981975486661	0.8841171215074723	0.8494152046783626	0.7937158469945356	0.8206214689265536	0.8722363291269108	0.8581871345029239	0.7430379746835443	0.7964721845318861	0.8879933141821416	0.8201754385964912	0.8262150220913107	0.8231841526045488	0.8791016894087069	0.8347953216374269	0.806497175141243	0.8204022988505747	0.8784935963202354	0.8289473684210527	0.81	0.8193641618497111	0.8614338599911083	0.7850877192982456	0.8063063063063063	0.7955555555555555	0.8787297801032795	0.8245614035087719	0.8197674418604651	0.8221574344023324	0.8728401473957799	0.8523391812865497	0.7815013404825737	0.8153846153846154	0.8572584299442564	0.8947368421052632	0.7225501770956316	0.7994774657086872
Alloprevotella_tannerae_ATCC_51259	0.8294994792501201	0.7753164556962026	0.7401812688821753	0.7573415765069552	0.822193959301394	0.759493670886076	0.7619047619047619	0.7606973058637084	0.8028160551193718	0.819620253164557	0.6762402088772846	0.7410586552217454	0.8335903701329914	0.7943037974683544	0.7675840978593272	0.7807153965785381	0.7916599903861561	0.6139240506329114	0.749034749034749	0.6747826086956522	0.7906885915718634	0.7468354430379747	0.7195121951219512	0.732919254658385	0.7973131309085083	0.8006329113924051	0.6856368563685636	0.7386861313868613	0.8049991988463387	0.689873417721519	0.734006734006734	0.7112561174551386	0.8020199086684827	0.8006329113924051	0.7106741573033708	0.7529761904761905	0.8212225604871014	0.7151898734177216	0.7661016949152543	0.7397708674304418
Anaerobaculum_hydrogeniformans_OS1_ATCC_BAA_1850	0.7995335708247796	0.7197802197802198	0.7257617728531855	0.7227586206896552	0.8439877430262046	0.7060439560439561	0.8184713375796179	0.7581120943952803	0.8038431348870909	0.6813186813186813	0.7537993920972644	0.7157287157287157	0.8229154087670572	0.7115384615384616	0.7777777777777778	0.7431850789096126	0.8264702330636395	0.7692307692307693	0.7088607594936709	0.7378129117259551	0.81525480014491	0.6675824175824175	0.7838709677419354	0.7210682492581602	0.8410291631445477	0.8241758241758241	0.7444168734491315	0.7822685788787483	0.8295042869218694	0.7774725274725275	0.7331606217616581	0.7546666666666667	0.8147340297065572	0.7582417582417582	0.7131782945736435	0.7350199733688416	0.8292476754015216	0.7884615384615384	0.7473958333333334	0.7673796791443851
Anaerobiospirillum_succiniciproducens_DSM_640001	0.8459062500000001	0.77	0.7738693467336684	0.7719298245614035	0.85706875	0.7675	0.7675	0.7675	0.8425875	0.8625	0.7142857142857143	0.781426953567384	0.831925	0.6775	0.7787356321839081	0.7245989304812833	0.7968437500000001	0.795	0.7019867549668874	0.7456037514654162	0.81965	0.825	0.6918238993710691	0.7525655644241732	0.8565875000000001	0.79	0.8	0.7949685534591197	0.8454937499999999	0.81	0.7641509433962265	0.7864077669902914	0.795725	0.7125	0.7196969696969697	0.7160804020100503	0.8404812499999998	0.74	0.7914438502673797	0.7648578811369509
Anaerococcus_hydrogenalis_DSM_7454	0.8307782092433391	0.8127090301003345	0.7063953488372093	0.7558320373250389	0.8417656169334021	0.7583892617449665	0.7583892617449665	0.7583892617449665	0.8372090413234271	0.7416107382550335	0.7809187279151943	0.7607573149741825	0.8352898924827725	0.7348993288590604	0.7684210526315789	0.7512864493996569	0.8220466431729929	0.7516778523489933	0.7491638795986622	0.7504187604690118	0.8098583645709412	0.6889632107023411	0.7715355805243446	0.7279151943462896	0.8293753226639133	0.6946308724832215	0.8054474708171206	0.745945945945946	0.7954254674418083	0.761744966442953	0.6941896024464832	0.7264	0.8135956544185317	0.7449664429530202	0.7254901960784313	0.7350993377483444	0.8385670355323113	0.7692307692307693	0.7744107744107744	0.7718120805369127
Anaerococcus_prevotii_DSM_20548	0.8090432098765433	0.7666666666666667	0.7419354838709677	0.7540983606557377	0.8438194444444445	0.7861111111111111	0.7467018469656992	0.7658998646820027	0.8321219135802469	0.7694444444444445	0.7328042328042328	0.7506775067750677	0.8295293209876543	0.6972222222222222	0.7993630573248408	0.7448071216617211	0.8251388888888889	0.7	0.782608695652174	0.7390029325513195	0.8294598765432099	0.7138888888888889	0.7626112759643917	0.7374461979913918	0.8041743827160495	0.7166666666666667	0.7701492537313432	0.7424460431654676	0.845	0.7527777777777778	0.7809798270893372	0.7666195190947666	0.84233024691358	0.7194444444444444	0.7896341463414634	0.752906976744186	0.8268364197530864	0.7527777777777778	0.7486187845303868	0.7506925207756232
Anaerococcus_vaginalis_ATCC_51170	0.8615384615384615	0.8051282051282052	0.7494033412887828	0.7762669962917181	0.8424027805101973	0.8128205128205128	0.728735632183908	0.7684848484848484	0.8533543183159552	0.7256410256410256	0.8085714285714286	0.7648648648648648	0.8404551118106105	0.8132992327365729	0.7114093959731543	0.7589498806682576	0.8315496098104794	0.7800511508951407	0.7367149758454107	0.7577639751552795	0.8435963013968129	0.782608695652174	0.7630922693266833	0.7727272727272727	0.8489146829300283	0.8205128205128205	0.7373271889400922	0.7766990291262136	0.8134631779133058	0.7051282051282052	0.7724719101123596	0.7372654155495978	0.8208079218309398	0.6358974358974359	0.8131147540983606	0.7136690647482014	0.8409600629549479	0.7647058823529411	0.7475	0.7560050568900127
Anaerofustis_stercorihominis_DSM_17244	0.8378226981002226	0.6685552407932012	0.8194444444444444	0.7363494539781591	0.8201213168803315	0.7818696883852692	0.7320954907161804	0.756164383561644	0.8337974744322275	0.7393767705382436	0.7653958944281525	0.7521613832853025	0.8223379907491878	0.768361581920904	0.7513812154696132	0.7597765363128492	0.8234743361982042	0.7393767705382436	0.7478510028653295	0.7435897435897435	0.8286118980169972	0.7937853107344632	0.7433862433862434	0.7677595628415301	0.8313087178502265	0.652542372881356	0.8076923076923077	0.721875	0.8247787327347513	0.7818696883852692	0.7340425531914894	0.757201646090535	0.8283398153038524	0.7231638418079096	0.7420289855072464	0.7324749642346209	0.8270514236327844	0.655367231638418	0.7945205479452054	0.718266253869969
Anaerostipes_caccae_DSM_14662	0.8362125436710561	0.7520491803278688	0.7978260869565217	0.7742616033755273	0.8311399825315775	0.8032786885245902	0.7731755424063116	0.7879396984924623	0.8156703507121741	0.7684426229508197	0.732421875	0.7499999999999999	0.8359291017199678	0.7561475409836066	0.7768421052631579	0.766355140186916	0.8427967952163397	0.7950819672131147	0.7578125	0.776	0.8266909936844934	0.7725409836065574	0.7495029821073559	0.7608476286579212	0.8479071486159634	0.8360655737704918	0.7311827956989247	0.7801147227533461	0.8384506852996506	0.6762295081967213	0.7932692307692307	0.7300884955752213	0.8624781644719162	0.8176229508196722	0.7777777777777778	0.7972027972027972	0.829032014243483	0.7028688524590164	0.7777777777777778	0.7384284176533907
Anaerostipes_hadrus_DSM_3319	0.829926998644317	0.8290258449304175	0.7651376146788991	0.7958015267175572	0.8432743499243109	0.7594433399602386	0.7974947807933194	0.7780040733197556	0.8120145923662794	0.7673956262425448	0.7495145631067961	0.7583497053045187	0.8380176199265639	0.7455268389662028	0.7861635220125787	0.7653061224489797	0.8573608053468453	0.7614314115308151	0.8097251585623678	0.7848360655737705	0.8593528293459916	0.8628230616302187	0.7560975609756098	0.8059424326833798	0.8339229039283188	0.7495029821073559	0.7555110220440882	0.7524950099800398	0.8261405720745113	0.8508946322067594	0.7303754266211604	0.7860422405876952	0.8415530672821915	0.7634194831013916	0.7983367983367984	0.7804878048780487	0.8440213589239909	0.8608349900596421	0.71334431630972	0.7801801801801802
Anaerostipes_sp_3_2_56FAA	0.8390494791666667	0.7875	0.756	0.7714285714285715	0.829904513888889	0.8166666666666667	0.7438330170777988	0.7785501489572988	0.8492621527777777	0.7458333333333333	0.7902869757174393	0.767416934619507	0.8342947048611111	0.7458333333333333	0.771551724137931	0.7584745762711864	0.8394444444444444	0.7875	0.7891440501043842	0.7883211678832117	0.8360546875	0.8583333333333333	0.7477313974591652	0.7992240543161978	0.8282552083333333	0.8166666666666667	0.758220502901354	0.7863590772316952	0.8439539930555556	0.8729166666666667	0.7211703958691911	0.7898209236569274	0.8150976562500001	0.7458333333333333	0.750524109014675	0.748171368861024	0.84453125	0.8020833333333334	0.7333333333333333	0.7661691542288558
Anaerotruncus_colihominis_DSM_17241	0.8036730770541758	0.6736292428198434	0.7565982404692082	0.712707182320442	0.8357204698375474	0.6919060052219321	0.7771260997067448	0.7320441988950276	0.8235484596663689	0.804177545691906	0.7080459770114943	0.7530562347188264	0.81363292407747	0.6684073107049608	0.7687687687687688	0.7150837988826816	0.8051967086829961	0.783289817232376	0.7092198581560284	0.7444168734491315	0.8388359045327188	0.8120104438642297	0.7266355140186916	0.7669543773119606	0.7955606759879746	0.7232375979112271	0.7308707124010554	0.7270341207349081	0.8390540531328184	0.7545691906005222	0.7874659400544959	0.7706666666666666	0.8343502239431723	0.8015665796344648	0.7344497607655502	0.7665418227215981	0.814437347040337	0.7467362924281984	0.7258883248730964	0.7361647361647361
Aneurinibacillus_aneurinilyticus_ATCC_12856	0.8233130256972405	0.8048780487804879	0.7210084033613445	0.7606382978723404	0.8447168525272116	0.8052434456928839	0.7401032702237521	0.7713004484304932	0.840282901532559	0.7565543071161048	0.753731343283582	0.7551401869158878	0.8414423340430466	0.7448405253283302	0.7861386138613862	0.7649325626204239	0.8435855274715236	0.7509363295880149	0.7771317829457365	0.7638095238095238	0.8576357414395233	0.7373358348968105	0.8069815195071869	0.7705882352941177	0.8399877732571621	0.7471910112359551	0.7732558139534884	0.7599999999999999	0.8419693488205409	0.7134831460674157	0.8141025641025641	0.7604790419161676	0.854860130278053	0.8333333333333334	0.7097288676236044	0.7665805340223946	0.8299393581662696	0.7148217636022514	0.7954070981210856	0.7529644268774703
Arcanobacterium_haemolyticum_DSM_20595	0.8026774127450311	0.6804407713498623	0.7647058823529411	0.7201166180758019	0.8258163908051211	0.7465564738292011	0.7245989304812834	0.7354138398914518	0.8156091341666099	0.696969696969697	0.755223880597015	0.7249283667621776	0.8187965302916468	0.768595041322314	0.7063291139240506	0.7361477572559366	0.8339063057320006	0.7355371900826446	0.7458100558659218	0.740638002773925	0.8355455380248769	0.7741046831955923	0.7513368983957219	0.7625508819538671	0.8051969734914888	0.7575757575757576	0.7294429708222812	0.7432432432432433	0.7926143478359857	0.6556473829201102	0.7555555555555555	0.7020648967551621	0.8377235920436522	0.743801652892562	0.7458563535911602	0.7448275862068966	0.8238735969765272	0.8126721763085399	0.748730964467005	0.7793923381770145
Arcobacter_butzleri_RM4018	0.8329027704938201	0.7811704834605598	0.7257683215130024	0.7524509803921569	0.8537510764070988	0.8142493638676844	0.7373271889400922	0.773881499395405	0.826350445778218	0.7506361323155216	0.7583547557840618	0.7544757033248081	0.821028300604083	0.6997455470737913	0.7681564245810056	0.7323568575233024	0.8244598540618586	0.7404580152671756	0.7558441558441559	0.7480719794344474	0.8252821319658917	0.7455470737913485	0.7532133676092545	0.7493606138107417	0.8181956503441264	0.7913486005089059	0.7232558139534884	0.755771567436209	0.8207304676624646	0.7608142493638677	0.7346437346437347	0.7474999999999999	0.838865903955351	0.7633587786259542	0.7518796992481203	0.7575757575757576	0.8308308891608234	0.7404580152671756	0.75	0.7451984635083228
Arthrobacter_castelli_DSM_16402	0.8303229420581688	0.7431906614785992	0.7811860940695297	0.7617148554336989	0.8528289603173401	0.8249027237354085	0.743859649122807	0.7822878228782287	0.845747096852337	0.7626459143968871	0.782435129740519	0.7724137931034483	0.8446948477645385	0.6750972762645915	0.7868480725623582	0.7267015706806284	0.8308225711214401	0.77431906614786	0.7425373134328358	0.758095238095238	0.8597291404866084	0.7840466926070039	0.7603773584905661	0.7720306513409962	0.8204079547002984	0.7898832684824902	0.712280701754386	0.7490774907749078	0.8362011536889279	0.7626459143968871	0.7641325536062378	0.7633885102239533	0.8475752850156701	0.7140077821011673	0.7995642701525054	0.7543679342240492	0.8491347333040621	0.7996108949416343	0.7313167259786477	0.7639405204460967
Atopobium_minutum_10063974	0.8224216380182002	0.7645348837209303	0.7579250720461095	0.7612156295224313	0.8233822042467139	0.75	0.75	0.75	0.842180653859117	0.7732558139534884	0.7450980392156863	0.7589158345221114	0.8129676440849343	0.7383720930232558	0.7383720930232558	0.7383720930232558	0.8141809908998988	0.6608695652173913	0.7402597402597403	0.6983154670750382	0.8213599595551062	0.7383720930232558	0.7650602409638554	0.7514792899408284	0.8200117964273677	0.7848837209302325	0.7068062827225131	0.743801652892562	0.8271317829457364	0.7623188405797101	0.7579250720461095	0.7601156069364161	0.8437815975733063	0.7739130434782608	0.7606837606837606	0.7672413793103448	0.845458375463431	0.7391304347826086	0.8225806451612904	0.7786259541984734
Atopobium_parvulum_DSM_20469	0.8036404363735851	0.7251461988304093	0.7537993920972644	0.7391952309985097	0.8374286105126364	0.8216374269005848	0.7453580901856764	0.7816411682892908	0.8391898361889127	0.7134502923976608	0.8079470198675497	0.7577639751552795	0.8418060257857117	0.5789473684210527	0.8354430379746836	0.683937823834197	0.8461406928627613	0.7631578947368421	0.7699115044247787	0.7665198237885462	0.8075219725727575	0.6403508771929824	0.7657342657342657	0.697452229299363	0.8297937827023699	0.7046783625730995	0.7699680511182109	0.7358778625954198	0.8176960432269758	0.7719298245614035	0.707774798927614	0.7384615384615385	0.828400191511918	0.7192982456140351	0.7569230769230769	0.7376311844077961	0.8501504736500121	0.7046783625730995	0.8426573426573427	0.767515923566879
Atopobium_rimae_ATCC_49626	0.7856727750271706	0.804945054945055	0.6540178571428571	0.7216748768472907	0.8276098901098901	0.7142857142857143	0.7647058823529411	0.7386363636363635	0.8116094070764399	0.7884615384615384	0.7051597051597052	0.7444876783398183	0.8587806424344887	0.7939560439560439	0.7706666666666667	0.7821380243572396	0.7787103006883227	0.6016483516483516	0.7398648648648649	0.6636363636363636	0.7995977237048666	0.7142857142857143	0.7182320441988951	0.7162534435261709	0.8371271585557298	0.7637362637362637	0.7574931880108992	0.7606019151846786	0.824560741456346	0.728021978021978	0.7748538011695907	0.7507082152974505	0.8211191281246226	0.7554945054945055	0.739247311827957	0.7472826086956522	0.8204474097331239	0.7692307692307693	0.7486631016042781	0.7588075880758808
Bacillus_altitudinis_41KF2b	0.8330965156642423	0.7372134038800705	0.7572463768115942	0.7470956210902593	0.8350658415440512	0.800705467372134	0.7454844006568144	0.772108843537415	0.871351917288313	0.8024691358024691	0.781786941580756	0.7919930374238469	0.831233134531132	0.7918871252204586	0.7093206951026856	0.7483333333333334	0.8483525591888372	0.6860670194003528	0.8004115226337448	0.7388414055080722	0.8458005372021862	0.8095238095238095	0.7344	0.7701342281879194	0.8291391677728545	0.7160493827160493	0.7792706333973128	0.7463235294117646	0.8431301063809898	0.8059964726631393	0.7253968253968254	0.7635756056808688	0.8361159409451517	0.7385159010600707	0.7886792452830189	0.7627737226277373	0.8452100510404397	0.784452296819788	0.75	0.7668393782383419
Bacillus_amyloliquefaciens_DSM7	0.8392142275126651	0.7680412371134021	0.7982142857142858	0.7828371278458844	0.8238536389508863	0.7955326460481099	0.7467741935483871	0.7703826955074874	0.8421251520411899	0.802405498281787	0.7342767295597484	0.7668308702791462	0.8303633636825263	0.7869415807560137	0.7003058103975535	0.7411003236245954	0.8314291281397242	0.8144329896907216	0.7149321266968326	0.7614457831325302	0.8335488480296642	0.7371134020618557	0.772972972972973	0.7546174142480211	0.8296489177029087	0.802405498281787	0.7151607963246555	0.7562753036437248	0.8481300409773149	0.718213058419244	0.7857142857142857	0.7504488330341114	0.8382724578122602	0.718213058419244	0.7857142857142857	0.7504488330341114	0.8250404459087636	0.7646048109965635	0.7606837606837606	0.7626392459297343
Bacillus_amyloliquefaciens_subsp_amyloliquefaciens_DC_12	0.8451440246323846	0.7606112054329371	0.7619047619047619	0.7612574341546303	0.8388132715605305	0.7610169491525424	0.7584459459459459	0.7597292724196277	0.8391226151765416	0.8338983050847457	0.7089337175792507	0.7663551401869158	0.8692498057609853	0.8389830508474576	0.7662538699690402	0.8009708737864076	0.8167649851802827	0.8254237288135593	0.6957142857142857	0.7550387596899225	0.8369054127938764	0.7576271186440678	0.7680412371134021	0.7627986348122867	0.8425196397225979	0.8149405772495756	0.732824427480916	0.7717041800643087	0.8527553163937728	0.7368421052631579	0.7948717948717948	0.7647577092511013	0.8273661189606054	0.7011884550084889	0.774859287054409	0.7361853832442068	0.8422174901441685	0.8203389830508474	0.7446153846153846	0.7806451612903226
Bacillus_atrophaeus_ATCC_49822_1	0.8506975380838091	0.7257240204429302	0.8037735849056604	0.7627573858549687	0.8686649118173719	0.848381601362862	0.756838905775076	0.8	0.8345556332693886	0.7155025553662692	0.8045977011494253	0.757439134355275	0.8379598861186004	0.7495741056218058	0.7638888888888888	0.7566638005159071	0.8583244575106872	0.7086882453151618	0.8062015503875969	0.7543064369900273	0.8430241838354582	0.7632027257240205	0.7750865051903114	0.769098712446352	0.8442721196625349	0.8143100511073254	0.7209653092006033	0.7647999999999999	0.8573464240834202	0.7614991482112436	0.7897526501766784	0.7753686036426712	0.8361982650789828	0.7155025553662692	0.7969639468690702	0.7540394973070017	0.8607826008723942	0.7614991482112436	0.772020725388601	0.7667238421955404
Bacillus_cereus_AH187_F4810_72	0.8360761095423305	0.7755474452554745	0.7365684575389948	0.7555555555555556	0.8338616868240183	0.8375912408759124	0.7308917197452229	0.7806122448979592	0.837184985880974	0.7043795620437956	0.7958762886597938	0.7473378509196513	0.8218754994938462	0.8302919708029197	0.6791044776119403	0.7471264367816091	0.8303918695721668	0.7281021897810219	0.7528301886792453	0.7402597402597403	0.8206350897756939	0.7244525547445255	0.7518939393939394	0.7379182156133829	0.8320784937929566	0.7956204379562044	0.7452991452991453	0.7696381288614298	0.8128496456923651	0.7682481751824818	0.7246127366609294	0.7457927369353409	0.832602962331504	0.8193430656934306	0.7218649517684887	0.7675213675213676	0.8466420693697053	0.7846715328467153	0.7543859649122807	0.7692307692307694
Bacillus_cereus_G9842	0.8376968839269335	0.7613019891500904	0.755834829443447	0.7585585585585586	0.825892038158136	0.7631103074141049	0.7377622377622378	0.7502222222222222	0.8271581885368346	0.7721518987341772	0.7237288135593221	0.7471566054243218	0.8301065335325105	0.7323688969258589	0.7685009487666035	0.75	0.8218216840946615	0.7916666666666666	0.7235099337748344	0.7560553633217993	0.851106939748932	0.7192028985507246	0.8185567010309278	0.7656702025072324	0.8316691563802184	0.7341772151898734	0.7602996254681648	0.7470101195952161	0.8340720575516943	0.7884267631103075	0.7703180212014135	0.7792672028596962	0.8449055874413607	0.8083182640144665	0.7351973684210527	0.7700258397932815	0.8250484838954845	0.6889692585895117	0.7650602409638554	0.725023786869648
Bacillus_clausii_KSM_K16	0.8293320347374402	0.8	0.7350993377483444	0.7661777394305435	0.8157941725509292	0.8036036036036036	0.6861538461538461	0.7402489626556016	0.8241084327570815	0.7441441441441441	0.7348754448398577	0.7394807520143241	0.8537423910396883	0.6936936936936937	0.8071278825995807	0.7461240310077519	0.8455222790357926	0.6846846846846847	0.7949790794979079	0.7357212003872217	0.8452528203879556	0.7711711711711712	0.7456445993031359	0.758193091231178	0.8485512539566595	0.6936936936936937	0.8244111349036403	0.7534246575342466	0.8479571463355247	0.7675675675675676	0.7874306839186691	0.7773722627737227	0.8417303790276763	0.7873873873873873	0.7295492487479132	0.7573656845753899	0.8525119714308904	0.7765765765765765	0.7508710801393729	0.7635075287865368
Bacillus_endophyticus_2102	0.856563650327057	0.7280130293159609	0.8010752688172043	0.7627986348122867	0.8516485262572495	0.791869918699187	0.7829581993569131	0.7873888439773646	0.8083128095124599	0.6910569105691057	0.7589285714285714	0.7234042553191488	0.8358226741876539	0.6813008130081301	0.7890772128060264	0.731239092495637	0.8289240221392442	0.6878048780487804	0.7951127819548872	0.7375762859633828	0.8476920632398508	0.8110749185667753	0.7421758569299552	0.7750972762645915	0.8544927305950585	0.7902439024390244	0.759375	0.7745019920318724	0.8606154498027064	0.7463414634146341	0.8109540636042403	0.7773073666384419	0.8413972087603613	0.7560975609756098	0.7560975609756098	0.7560975609756099	0.8401022218691242	0.7687296416938111	0.7503974562798092	0.7594529364440868
Bacillus_firmus_DS1	0.8446476317799847	0.8464285714285714	0.7106446776611695	0.7726161369193155	0.8359339190221543	0.7593582887700535	0.7580071174377224	0.7586821015138023	0.8303603259485614	0.7892857142857143	0.71869918699187	0.752340425531915	0.8387605042016806	0.8017857142857143	0.714968152866242	0.755892255892256	0.8214556277056277	0.7789661319073083	0.7344537815126051	0.7560553633217993	0.8392729819200407	0.6660714285714285	0.8091106290672451	0.7306562193927522	0.8760345047109754	0.7839285714285714	0.7924187725631769	0.7881508078994615	0.8548192004074358	0.8074866310160428	0.7365853658536585	0.7704081632653061	0.8449166030048383	0.7575757575757576	0.7535460992907801	0.7555555555555555	0.825857843137255	0.7985739750445633	0.735632183908046	0.7658119658119658
Bacillus_flexus_27Col1_1E	0.839543236501868	0.7673267326732673	0.7711442786069652	0.7692307692307693	0.8236855863804202	0.7491749174917491	0.7382113821138211	0.7436527436527436	0.8379243864980557	0.7607260726072608	0.7657807308970099	0.7632450331125828	0.8270199544706947	0.7920792079207921	0.732824427480916	0.7613005551149881	0.8266509819298762	0.7260726072607261	0.7432432432432432	0.734557595993322	0.8326798026337288	0.7392739273927392	0.7580372250423012	0.7485380116959064	0.8399748390680652	0.7161716171617162	0.791970802919708	0.7521663778162911	0.8436128266291977	0.7673267326732673	0.7660626029654036	0.7666941467436109	0.8526111274493784	0.8201320132013201	0.7484939759036144	0.7826771653543306	0.858752954503371	0.8052805280528053	0.7542503863987635	0.7789305666400639
Bacillus_fordii_DSM_16014	0.8297549029941466	0.7921348314606742	0.7395104895104895	0.7649186256781194	0.8453000822143053	0.7504690431519699	0.7707129094412332	0.7604562737642585	0.8482829858549232	0.8108614232209738	0.7389078498293515	0.7732142857142856	0.8434766110841747	0.7790262172284644	0.7402135231316725	0.7591240875912408	0.8362986698147016	0.6679174484052532	0.7982062780269058	0.7272727272727273	0.8392815734553197	0.8370786516853933	0.7233009708737864	0.7760416666666666	0.8687452129491045	0.7504690431519699	0.8163265306122449	0.7820136852394918	0.8537077246312652	0.7546816479400749	0.7917485265225933	0.772770853307766	0.8570946729346292	0.8180112570356473	0.7414965986394558	0.7778768956289027	0.830199352123167	0.7917448405253283	0.7522281639928698	0.7714808043875686
Bacillus_halodurans_C_125	0.8246614132785467	0.8455882352941176	0.6784660766961652	0.7528641571194762	0.8379210369809689	0.6746323529411765	0.7677824267782427	0.7181996086105676	0.8490788548875433	0.7389705882352942	0.78515625	0.7613636363636364	0.836275410899654	0.7830882352941176	0.7307032590051458	0.7559893522626442	0.8297706260813149	0.7665441176470589	0.7380530973451327	0.752028854824166	0.8392186148356401	0.7408088235294118	0.7855750487329435	0.7625354777672659	0.8353393977076125	0.7573529411764706	0.7587476979742173	0.7580496780128795	0.8455375486591695	0.7463235294117647	0.7807692307692308	0.763157894736842	0.8353731887975778	0.7886029411764706	0.7320819112627986	0.7592920353982301	0.8373499675605536	0.7261029411764706	0.7729941291585127	0.7488151658767772
Bacillus_infantis_NRRL_B_14911	0.837689224952741	0.7565217391304347	0.7448630136986302	0.7506471095772218	0.8497814744801512	0.7339130434782609	0.788785046728972	0.7603603603603605	0.8394495274102078	0.6695652173913044	0.805439330543933	0.731244064577398	0.8290964083175805	0.711304347826087	0.7790476190476191	0.7436363636363638	0.8390170132325142	0.76	0.7680140597539543	0.763986013986014	0.8415879017013234	0.6834782608695652	0.7987804878048781	0.7366447985004687	0.8319712665406428	0.8104347826086956	0.7327044025157232	0.769611890999174	0.8379674858223063	0.7269565217391304	0.7827715355805244	0.7538322813345356	0.8379705103969755	0.76	0.7680140597539543	0.763986013986014	0.8475826086956523	0.7339130434782609	0.7917448405253283	0.7617328519855596
Bacillus_licheniformis_ATCC_14580	0.8378359000831683	0.7817258883248731	0.7310126582278481	0.7555192150449713	0.8512862427944592	0.817258883248731	0.7594339622641509	0.7872860635696822	0.8358972152915197	0.7411167512690355	0.7564766839378239	0.7487179487179487	0.8488256044050589	0.7067796610169491	0.800383877159309	0.7506750675067507	0.8542917777968969	0.8033898305084746	0.7559808612440191	0.7789646672144618	0.835707935415412	0.7203389830508474	0.7616487455197133	0.740418118466899	0.8472626114887148	0.805414551607445	0.7640449438202247	0.7841845140032949	0.8312455189423269	0.6220338983050847	0.8155555555555556	0.7057692307692308	0.858298201841177	0.7123519458544839	0.8174757281553398	0.7613019891500904	0.8322980297685624	0.7220338983050848	0.7802197802197802	0.75
Bacillus_megaterium_DSM319	0.829852531997774	0.78	0.73125	0.7548387096774193	0.8209348914858097	0.7462437395659433	0.7512605042016807	0.7487437185929647	0.8548177518085698	0.7078464106844741	0.8153846153846154	0.7578194816800714	0.8182109070673345	0.805	0.7241379310344828	0.7624309392265193	0.8246076794657763	0.7416666666666667	0.7739130434782608	0.7574468085106384	0.8461658319421258	0.8533333333333334	0.7071823204419889	0.7734138972809667	0.8427351140790207	0.7195325542570952	0.7981481481481482	0.7568042142230027	0.8453394546466333	0.7633333333333333	0.7633333333333333	0.7633333333333333	0.8424513077351141	0.7816666666666666	0.7432646592709984	0.7619821283509342	0.8458235948803561	0.7595993322203672	0.7698815566835872	0.7647058823529411
Bacillus_mojavensis_RO_H_1	0.861836730363187	0.7133550488599348	0.8264150943396227	0.7657342657342657	0.8597306072212967	0.8436482084690554	0.7442528735632183	0.7908396946564884	0.8433352078006133	0.7198697068403909	0.7823008849557522	0.749787955894826	0.8516642086388184	0.8371335504885994	0.7547723935389133	0.7938223938223937	0.8452662627720187	0.6677524429967426	0.8151093439363817	0.7341092211280215	0.8521337096414816	0.742671009771987	0.7848537005163512	0.7631799163179916	0.8373616696198368	0.6921824104234527	0.8079847908745247	0.7456140350877193	0.8355645683243322	0.745928338762215	0.7736486486486487	0.7595356550580432	0.8495700219630977	0.8061889250814332	0.75	0.7770800627943484	0.8620621969463866	0.7915309446254072	0.7570093457943925	0.7738853503184713
Bacillus_mycoides_DSM_2048	0.8250130510264784	0.7578397212543554	0.7461406518010292	0.7519446845289542	0.834188226153043	0.710801393728223	0.7741935483870968	0.7411444141689373	0.8486202333402129	0.7317073170731707	0.8061420345489443	0.767123287671233	0.8345843096310506	0.8292682926829268	0.7093889716840537	0.7646586345381526	0.8139652053563842	0.7195121951219512	0.7705223880597015	0.7441441441441441	0.8433816120142288	0.7038327526132404	0.7769230769230769	0.7385740402193784	0.8384191868299968	0.7317073170731707	0.7879924953095685	0.7588075880758808	0.8393631099078536	0.7177700348432056	0.8031189083820662	0.7580496780128794	0.8277901880561862	0.8170731707317073	0.7271317829457364	0.7694831829368334	0.8474061843654773	0.8449477351916377	0.706997084548105	0.76984126984127
Bacillus_nealsonii_AAU1	0.8381973057101895	0.7913669064748201	0.7357859531772575	0.7625649913344887	0.8464829572607624	0.7414721723518851	0.779245283018868	0.7598896044158234	0.8598349327719154	0.7271095152603232	0.8035714285714286	0.763430725730443	0.8186456221019596	0.8043087971274686	0.7032967032967034	0.7504187604690117	0.8264243183550108	0.7809694793536804	0.7474226804123711	0.7638279192273925	0.8553401444015344	0.8096947935368043	0.7579831932773109	0.7829861111111112	0.8456046652803431	0.7863554757630161	0.7617391304347826	0.7738515901060071	0.8345485191738888	0.7805755395683454	0.7600700525394045	0.7701863354037266	0.8380164808906914	0.7122302158273381	0.7888446215139442	0.7485822306238186	0.8498734226263513	0.6510791366906474	0.8190045248868778	0.7254509018036072
Bacillus_pseudofirmus_OF4	0.8446466940344133	0.8504672897196262	0.7233704292527822	0.7817869415807559	0.8371892741724167	0.8149532710280374	0.7147540983606557	0.7615720524017467	0.8527347366582234	0.7364485981308411	0.7848605577689243	0.759884281581485	0.830856843392436	0.794392523364486	0.7277397260273972	0.7596067917783735	0.8384732291029784	0.7981308411214953	0.7225042301184433	0.758436944937833	0.827282732116342	0.7121495327102804	0.774390243902439	0.741966893865628	0.830594811773954	0.7102803738317757	0.811965811965812	0.757726819541376	0.8289475063324308	0.8130841121495327	0.696	0.75	0.8430116167350861	0.8149532710280374	0.755632582322357	0.7841726618705036	0.8351681369551927	0.7532710280373832	0.7518656716417911	0.7525676937441642
Bacillus_pumilus_ATCC_7061	0.8486925015752993	0.7952898550724637	0.7403035413153457	0.7668122270742358	0.820310859063222	0.8043478260869565	0.7025316455696202	0.75	0.8629194234404537	0.7844202898550725	0.7959558823529411	0.7901459854014599	0.8471795578659946	0.782608695652174	0.7397260273972602	0.7605633802816901	0.8520531400966185	0.6811594202898551	0.8300220750551877	0.7482587064676617	0.8426144717496324	0.717391304347826	0.8065173116089613	0.7593480345158198	0.8561029720646922	0.8152173913043478	0.7563025210084033	0.7846556233653008	0.8473173965553455	0.7916666666666666	0.7653239929947461	0.7782724844167409	0.832954276937618	0.7536231884057971	0.7619047619047619	0.7577413479052822	0.8311476055450535	0.7934782608695652	0.73	0.7604166666666666
Bacillus_sonorensis_L12	0.8484437773922572	0.714527027027027	0.8087954110898662	0.758744394618834	0.8360659012052594	0.8158783783783784	0.7351598173515982	0.7734187349879904	0.8514911659970781	0.7381756756756757	0.8018348623853211	0.7686895338610379	0.8464749589116142	0.7601351351351351	0.7731958762886598	0.7666098807495741	0.8399792846055516	0.8209459459459459	0.7275449101796407	0.7714285714285715	0.8368020681154128	0.7989864864864865	0.7299382716049383	0.7629032258064518	0.8523329072315559	0.7989864864864865	0.7568	0.7773212818405917	0.8414045379839299	0.768581081081081	0.741042345276873	0.7545605306799337	0.8466062134769905	0.8091216216216216	0.7213855421686747	0.7627388535031846	0.8482326287436084	0.6942567567567568	0.7934362934362934	0.7405405405405405
Bacillus_subtilis_str_168	0.8448946200776484	0.8053244592346089	0.717037037037037	0.7586206896551724	0.8349889073765946	0.8569051580698835	0.6997282608695652	0.7703814510097233	0.8495618413754852	0.7703826955074875	0.7504051863857374	0.7602627257799671	0.8490169162506933	0.825	0.7432432432432432	0.7819905213270142	0.8392678868552412	0.7616666666666667	0.7491803278688525	0.7553719008264462	0.8532418191902384	0.83	0.7388724035608308	0.7817896389324961	0.8428300055463117	0.65	0.7926829268292683	0.7142857142857142	0.8527842484747643	0.7766666666666666	0.7577235772357723	0.7670781893004115	0.8425776483638381	0.8	0.7164179104477612	0.7559055118110236	0.8555657237936773	0.7820299500831946	0.766721044045677	0.7742998352553541
Bacillus_thermoamylovorans	0.8542956050869398	0.73502722323049	0.8299180327868853	0.7795957651588066	0.8092035269976054	0.6660617059891107	0.7535934291581109	0.7071290944123314	0.8423094785590297	0.7931034482758621	0.753448275862069	0.7727674624226348	0.8263279765218166	0.7441016333938294	0.7522935779816514	0.7481751824817517	0.8411401806976921	0.8185117967332124	0.7442244224422442	0.7796024200518583	0.8293945013356347	0.7676950998185118	0.7434094903339191	0.7553571428571428	0.8614299689394962	0.8330308529945554	0.75	0.7893379191745485	0.8138378990846539	0.79491833030853	0.7008	0.7448979591836734	0.8253530126712363	0.8058076225045372	0.7278688524590164	0.7648578811369509	0.8487686140691236	0.6932849364791288	0.7974947807933194	0.7417475728155339
Bacillus_thuringiensis_serovar_thuringiensis_str_T01001	0.8582567470771771	0.7386759581881533	0.7954971857410882	0.7660343270099369	0.8475184838956402	0.7177700348432056	0.8126232741617357	0.7622571692876966	0.8455046801587975	0.8222996515679443	0.7306501547987616	0.7737704918032787	0.8271163908752078	0.7299651567944251	0.7495527728085868	0.7396293027360988	0.8270951450181501	0.7665505226480837	0.7495741056218058	0.7579672695951766	0.8504322014350058	0.7491289198606271	0.7818181818181819	0.7651245551601423	0.8311955954303196	0.794425087108014	0.7272727272727273	0.7593671940049959	0.8389579210625356	0.8519163763066202	0.7066473988439307	0.7725118483412323	0.8610642353312532	0.7996515679442509	0.7806122448979592	0.7900172117039588	0.8339120300112907	0.7613240418118467	0.75736568457539	0.7593397046046916
Bacillus_timonensis_10403023	0.8615504566718646	0.8134328358208955	0.7635726795096323	0.7877145438121048	0.8408122633103141	0.7817164179104478	0.7261698440207972	0.7529200359389039	0.8349402706616172	0.7481343283582089	0.7495327102803738	0.7488328664799252	0.8298862497215416	0.75	0.7335766423357665	0.7416974169741697	0.8300063349298284	0.7779850746268657	0.71160409556314	0.7433155080213905	0.8380346402316774	0.7406716417910447	0.776908023483366	0.7583572110792741	0.8353301124972154	0.7723880597014925	0.745945945945946	0.7589367552703942	0.8346061205168189	0.75	0.7472118959107806	0.7486033519553071	0.8456435174871909	0.7611940298507462	0.769811320754717	0.7654784240150094	0.8511256683002896	0.8115671641791045	0.7487091222030982	0.7788719785138764
Bacillus_vallismortis_DV1_F_3	0.851146556712963	0.8211805555555556	0.7310664605873262	0.7735077677841374	0.8530665268132716	0.8038194444444444	0.7396166134185304	0.7703826955074876	0.8433250144675927	0.7291666666666666	0.7692307692307693	0.7486631016042781	0.8473337432484569	0.7743055555555556	0.7572156196943973	0.7656652360515023	0.8495204595871914	0.8385416666666666	0.7285067873303167	0.7796610169491526	0.8331901644483024	0.8020833333333334	0.7075038284839203	0.7518307567127747	0.8444733796296295	0.8020833333333334	0.7403846153846154	0.77	0.839524257330247	0.6909722222222222	0.7912524850894632	0.7377201112140872	0.848216869212963	0.7795138888888888	0.7571669477234402	0.7681779298545766	0.8358862606095679	0.8072916666666666	0.7416267942583732	0.7730673316708228
Bacteroides_caccae_ATCC_43185	0.8650270574206014	0.8104395604395604	0.7919463087248322	0.8010862186014935	0.8763396630841687	0.8365384615384616	0.7807692307692308	0.8076923076923077	0.8658242512981524	0.8186813186813187	0.8054054054054054	0.8119891008174387	0.8751490611037315	0.7774725274725275	0.8536953242835595	0.813803019410496	0.8683818756792658	0.8722527472527473	0.733256351039261	0.7967377666248432	0.869462096968965	0.7527472527472527	0.8430769230769231	0.7953555878084181	0.865488392102403	0.8145604395604396	0.7782152230971129	0.7959731543624161	0.8578466519743992	0.7582417582417582	0.8105726872246696	0.7835344215755854	0.8483359875015094	0.8736263736263736	0.7210884353741497	0.7900621118012422	0.8612561888660789	0.8076923076923077	0.7924528301886793	0.7999999999999999
Bacteroides_cellulosilyticus_DSM_14838	0.8806617647058824	0.788235294117647	0.8297213622291022	0.808446455505279	0.863367214532872	0.8514705882352941	0.7658730158730159	0.8064066852367688	0.8610250865051904	0.6838235294117647	0.8454545454545455	0.7560975609756098	0.8477703287197234	0.7691176470588236	0.7900302114803626	0.7794336810730254	0.8505168685121107	0.8382352941176471	0.7373868046571799	0.7845836200963524	0.8467787629757786	0.8176470588235294	0.7574931880108992	0.7864214992927864	0.8578762975778547	0.8852941176470588	0.7506234413965087	0.8124156545209177	0.8594096020761246	0.7411764705882353	0.835820895522388	0.7856586126266563	0.8524394463667821	0.8352941176470589	0.7483530961791831	0.789437109103544	0.8563008217993079	0.861764705882353	0.7493606138107417	0.8016415868673051
Bacteroides_clarus_YIT_12056	0.837549008211187	0.8339973439575034	0.7743526510480888	0.80306905370844	0.8867130945713169	0.7984084880636605	0.8539007092198582	0.8252227553118575	0.8543298072079498	0.7572944297082228	0.8042253521126761	0.7800546448087432	0.871847710836583	0.8169761273209549	0.7777777777777778	0.796895213454075	0.8768956006213872	0.8541114058355438	0.773109243697479	0.8115942028985508	0.8705830964382963	0.8713527851458885	0.7657342657342657	0.8151364764267991	0.8680045512027927	0.7729083665338645	0.833810888252149	0.8022053756030324	0.8751607187518714	0.7941567065073041	0.8048452220726783	0.7994652406417112	0.8776811410414929	0.8103448275862069	0.8146666666666667	0.8125	0.8481106519985487	0.7400530503978779	0.7937411095305832	0.7659574468085107
Bacteroides_coprocola_M16_DSM_17136	0.8889412351270958	0.7630813953488372	0.8735440931780366	0.8145849495733126	0.8859423590454301	0.875	0.7808041504539559	0.8252227553118575	0.8715109941184424	0.7790697674418605	0.8521462639109698	0.8139711465451784	0.8622112036911844	0.8531976744186046	0.7795484727755644	0.8147120055517003	0.8875215488101675	0.7747093023255814	0.8541666666666666	0.8125	0.8868581834775555	0.8401162790697675	0.8292682926829268	0.8346570397111914	0.8748225392103841	0.8343023255813954	0.8095909732016925	0.8217609162491052	0.8513110972147107	0.8909883720930233	0.7466504263093788	0.8124585818422797	0.8892570730800433	0.8633720930232558	0.8159340659340659	0.8389830508474576	0.8850286472417522	0.8299418604651163	0.8347953216374269	0.8323615160349854
Bacteroides_coprophilus_DSM_18228	0.8703205279881017	0.8386627906976745	0.7734584450402144	0.8047419804741981	0.8650009295565171	0.875	0.7487562189054726	0.806970509383378	0.8841519064359114	0.8313953488372093	0.8033707865168539	0.8171428571428572	0.8816949195511087	0.809593023255814	0.843939393939394	0.8264094955489615	0.8959995267712275	0.8502906976744186	0.8181818181818182	0.833927298645759	0.8791460333288263	0.876453488372093	0.7623261694058154	0.8154158215010142	0.8961389602487831	0.8590116279069767	0.8040816326530612	0.8306394940267041	0.862360143996755	0.8401162790697675	0.7800269905533064	0.8089573128061583	0.8640565846403461	0.8168604651162791	0.7971631205673759	0.8068916008614503	0.8800132673066523	0.8197674418604651	0.8269794721407625	0.8233576642335766
Bacteroides_dorei_DSM_17855	0.8777955363626235	0.8862690707350902	0.7625298329355609	0.8197562540089802	0.8810881316730763	0.8668515950069348	0.7649938800489596	0.812743823146944	0.8648940952278501	0.8668515950069348	0.7335680751173709	0.7946598855689764	0.8715926248938647	0.7853185595567868	0.8123209169054442	0.7985915492957747	0.8571505411459154	0.8518005540166205	0.7620817843866171	0.804447351209941	0.8627954018925699	0.8351800554016621	0.7810880829015544	0.8072289156626505	0.8816433008940336	0.812760055478502	0.8359486447931527	0.8241912798874823	0.87454904507052	0.8379501385041551	0.8045212765957447	0.8208955223880597	0.8850492352495956	0.8282548476454293	0.8225584594222833	0.8253968253968254	0.8642476784705759	0.8585298196948682	0.7530413625304136	0.8023331173039533
Bacteroides_eggerthii_1_2_48FAA	0.8625595278343943	0.8522550544323484	0.7182175622542595	0.7795163584637269	0.8616237454478715	0.8183229813664596	0.7901049475262368	0.8039664378337148	0.8626633694927697	0.8755832037325039	0.7618403247631935	0.8147612156295224	0.8605406528017929	0.7717391304347826	0.8338926174496645	0.8016129032258065	0.8646846594476589	0.8273716951788491	0.7928464977645305	0.8097412480974124	0.8568989499917893	0.7437888198757764	0.8023450586264657	0.7719580983078164	0.8855761521594235	0.8864696734059098	0.7894736842105263	0.8351648351648351	0.8692053939704221	0.8320373250388803	0.7686781609195402	0.7991038088125467	0.8582814930015552	0.8400621118012422	0.7451790633608816	0.7897810218978102	0.8772772717173961	0.8664596273291926	0.7560975609756098	0.8075253256150506
Bacteroides_eggerthii_DSM_20697	0.8515612802498048	0.7963875205254516	0.7911908646003263	0.7937806873977088	0.8678780047915152	0.6912972085385879	0.8487903225806451	0.7619909502262444	0.8593044227300869	0.7438423645320197	0.8118279569892473	0.7763496143958868	0.8550458962556193	0.6918032786885245	0.83399209486166	0.7562724014336917	0.8735955207408006	0.8295081967213115	0.7844961240310078	0.8063745019920318	0.8602438827424695	0.8327868852459016	0.7582089552238805	0.7937499999999998	0.8543567794557053	0.7422003284072249	0.8114901256732495	0.7753001715265866	0.8332902635333388	0.7540983606557377	0.7849829351535836	0.7692307692307692	0.8849174944143853	0.8390804597701149	0.7897990726429676	0.8136942675159236	0.8583993248508281	0.7865353037766831	0.7983333333333333	0.7923904052936311
Bacteroides_faecis_MAJ27	0.8315354473143812	0.7381489841986456	0.7465753424657534	0.742338251986379	0.8322641134477118	0.7358916478555305	0.7725118483412322	0.7537572254335261	0.8081824620762398	0.7358916478555305	0.710239651416122	0.7228381374722838	0.8010180943597164	0.7404063205417607	0.7321428571428571	0.7362514029180696	0.8066079317601618	0.7404063205417607	0.7437641723356009	0.7420814479638008	0.831652645363798	0.8036117381489842	0.734020618556701	0.7672413793103448	0.8261086680696463	0.7765237020316027	0.7429805615550756	0.7593818984547462	0.8259863744528635	0.654627539503386	0.7880434782608695	0.7151664611590629	0.8211710632920424	0.7020316027088036	0.7698019801980198	0.7343565525383707	0.8124780253657342	0.6501128668171557	0.7955801104972375	0.715527950310559
Bacteroides_finegoldii_DSM_17565	0.8719198730991868	0.8487031700288185	0.7709424083769634	0.8079561042524006	0.8796269381856837	0.8328530259365994	0.8198581560283688	0.8263045032165832	0.875933277412818	0.8530259365994236	0.8043478260869565	0.8279720279720281	0.8896697921251735	0.909221902017291	0.755688622754491	0.8253760627861347	0.8779015688196066	0.8674351585014409	0.7869281045751634	0.8252227553118574	0.8923844978365405	0.8861671469740634	0.7668329177057357	0.822192513368984	0.8654274182162462	0.7737752161383286	0.8136363636363636	0.793205317577548	0.8923377820594807	0.8184438040345822	0.8243831640058055	0.8214027476500362	0.8841511016618359	0.8386167146974063	0.8278805120910384	0.8332140300644238	0.893429893114302	0.8097982708933718	0.8325925925925926	0.8210372534696859
Bacteroides_fluxus_YIT_12057	0.8791595898597219	0.8227513227513228	0.8088426527958388	0.8157377049180328	0.8679135825767265	0.8584656084656085	0.7617370892018779	0.8072139303482587	0.8738947949648082	0.843915343915344	0.8015075376884422	0.8221649484536082	0.8518099152181056	0.7952443857331571	0.7973509933774835	0.7962962962962963	0.8786633396937229	0.8108465608465608	0.8239247311827957	0.8173333333333334	0.8776551131240695	0.8373015873015873	0.79125	0.8136246786632392	0.8845746576922271	0.8652575957727873	0.7825567502986858	0.821831869510665	0.8621630216742503	0.8478835978835979	0.7760290556900726	0.8103666245259166	0.8793640309492358	0.8425925925925926	0.8208762886597938	0.831592689295039	0.8629135126823371	0.8520475561426685	0.7706093189964157	0.809284818067754
Bacteroides_fragilis_3_1_12	0.8815518242977343	0.8	0.8354792560801144	0.8173547935619313	0.8734047935835693	0.8068493150684931	0.8226256983240223	0.8146611341632088	0.8813391301088769	0.8700410396716827	0.7580452920143027	0.8101910828025477	0.855560032232071	0.8383561643835616	0.7737041719342604	0.8047337278106509	0.8702087588778742	0.8904109589041096	0.7057546145494028	0.7874015748031497	0.8804077731761708	0.8248974008207934	0.8192934782608695	0.8220858895705521	0.884211907126661	0.810958904109589	0.8176795580110497	0.814305364511692	0.8952720049472481	0.896032831737346	0.7760663507109005	0.8317460317460318	0.8622940989074829	0.8616438356164383	0.758745476477684	0.8069275176395125	0.8759796113411916	0.8808219178082192	0.7673031026252983	0.8201530612244899
Bacteroides_fragilis_638R	0.8800354953983014	0.7734056987788331	0.8284883720930233	0.8	0.8687148935230105	0.7937584803256446	0.811373092926491	0.802469135802469	0.860212935568856	0.8697421981004071	0.7603795966785291	0.8113924050632911	0.8767437022363206	0.858887381275441	0.7691373025516404	0.8115384615384615	0.86334087549179	0.8290366350067843	0.8039473684210526	0.8162992651970608	0.868458987902476	0.7978290366350068	0.8132780082987552	0.8054794520547944	0.8666713306539953	0.8738127544097694	0.7402298850574712	0.8014934660858744	0.8563467355463953	0.8181818181818182	0.7790697674418605	0.7981469225678359	0.870158274864729	0.7693351424694709	0.8277372262773722	0.7974683544303798	0.8598695801859089	0.8385345997286295	0.7648514851485149	0.8
Bacteroides_fragilis_NCTC_9343	0.8709593566093254	0.8643617021276596	0.7738095238095238	0.8165829145728645	0.8410780471933	0.785904255319149	0.7776315789473685	0.7817460317460317	0.8738886020258035	0.8257978723404256	0.7982005141388174	0.8117647058823528	0.8605191121548212	0.8404255319148937	0.7707317073170732	0.8040712468193385	0.8763793005885017	0.8377659574468085	0.802547770700637	0.819778789850358	0.883649806190584	0.8829787234042553	0.7605956471935853	0.8172307692307692	0.8767011373924853	0.851063829787234	0.774818401937046	0.8111533586818758	0.8782723022295156	0.836436170212766	0.8095238095238095	0.8227599738391106	0.8701901312811228	0.8696808510638298	0.7534562211981567	0.8074074074074075	0.8568268305794476	0.7952127659574468	0.8081081081081081	0.8016085790884718
Bacteroides_fragilis_YCH46	0.875322559227078	0.8179384203480589	0.8301630434782609	0.8240053944706677	0.8612672315715051	0.8621151271753681	0.7630331753554502	0.8095537397862979	0.8731440507337661	0.8994638069705094	0.7439024390243902	0.8143203883495145	0.8653703284989824	0.8447121820615796	0.7848258706467661	0.8136686009026434	0.8792471045935304	0.7630522088353414	0.8507462686567164	0.804516584333098	0.8576486464176636	0.8607764390896921	0.7424942263279446	0.7972721636701798	0.8776769275493396	0.8431635388739946	0.8053777208706786	0.8238375900458416	0.8724172830733121	0.7774798927613941	0.8250355618776671	0.8005521048999309	0.8591954951171981	0.7680965147453083	0.8316400580551524	0.7986062717770035	0.867390024799825	0.85809906291834	0.7807551766138855	0.8176020408163266
Bacteroides_graminisolvens_DSM_19988	0.844715505415532	0.6719457013574661	0.8027027027027027	0.7315270935960592	0.8338895600008189	0.746606334841629	0.7621247113163973	0.7542857142857142	0.8329118977907906	0.6515837104072398	0.8044692737430168	0.7200000000000001	0.8220808337257632	0.6018099547511312	0.8012048192771084	0.6873385012919897	0.8375084457730186	0.7737556561085973	0.7354838709677419	0.7541345093715547	0.8201152720050776	0.7081447963800905	0.7597087378640777	0.7330210772833724	0.8232888351999343	0.7171945701357466	0.763855421686747	0.7397899649941658	0.8284791466186197	0.7330316742081447	0.7659574468085106	0.7491329479768786	0.8100801580639216	0.744343891402715	0.7136659436008677	0.7286821705426356	0.8456061505702177	0.7941176470588235	0.7484008528784648	0.770581778265642
Bacteroides_intestinalis_341_DSM_17393	0.8725784959240349	0.8852459016393442	0.7422680412371134	0.8074766355140187	0.8712842276568425	0.8278688524590164	0.8123324396782842	0.8200270635994588	0.8693526232494252	0.7704918032786885	0.8245614035087719	0.7966101694915254	0.8729844127922601	0.8046448087431693	0.8226256983240223	0.81353591160221	0.8604299172862732	0.825136612021858	0.7763496143958869	0.7999999999999999	0.8715828331691002	0.8128415300546448	0.8252427184466019	0.8189951823812801	0.8569362327928574	0.8346994535519126	0.7618453865336658	0.7966101694915254	0.8681096778046523	0.8961748633879781	0.7514318442153494	0.8174454828660435	0.889536489593598	0.7759562841530054	0.8502994011976048	0.8114285714285715	0.8786952432141898	0.7882513661202186	0.8314121037463977	0.809256661991585
Bacteroides_massiliensis_B846dnLKV334	0.8334452479338843	0.7909090909090909	0.7532467532467533	0.7716186252771619	0.8388119834710743	0.7886363636363637	0.7289915966386554	0.75764192139738	0.8310537190082645	0.6704545454545454	0.8126721763085399	0.734744707347447	0.8361931818181817	0.8386363636363636	0.7068965517241379	0.7671517671517671	0.8339669421487603	0.7113636363636363	0.769041769041769	0.7390791027154662	0.8305630165289257	0.7886363636363637	0.7184265010351967	0.7518959913326111	0.7919628099173555	0.7818181818181819	0.6852589641434262	0.7303609341825902	0.8234142561983471	0.8	0.7025948103792415	0.7481402763018066	0.8356921487603305	0.6886363636363636	0.7651515151515151	0.7248803827751196	0.8197830578512397	0.7522727272727273	0.7454954954954955	0.7488687782805431
Bacteroides_nordii_CL02T12C05	0.8164146660510927	0.6907894736842105	0.7701711491442543	0.7283236994219654	0.8292503462603878	0.7741228070175439	0.7384937238493724	0.7558886509635975	0.834468297937827	0.7609649122807017	0.7728285077951003	0.7668508287292819	0.8313423361034165	0.7149122807017544	0.7836538461538461	0.7477064220183486	0.8188817713142506	0.6864035087719298	0.7825	0.7313084112149533	0.8251192674669129	0.7653508771929824	0.7457264957264957	0.7554112554112553	0.8389985380116959	0.7741228070175439	0.7690631808278867	0.7715846994535519	0.8286612226839029	0.8267543859649122	0.7007434944237918	0.7585513078470825	0.8335401277316099	0.7149122807017544	0.7743467933491687	0.7434435575826682	0.8373826562019082	0.7456140350877193	0.7623318385650224	0.7538802660753882
Bacteroides_oleiciplenus_YIT_12058	0.8119325176977531	0.6557017543859649	0.7686375321336761	0.7076923076923076	0.8384983841181902	0.756578947368421	0.7532751091703057	0.7549234135667395	0.8209016235764851	0.7763157894736842	0.7209775967413442	0.747624076029567	0.8291012619267468	0.8267543859649122	0.7126654064272212	0.7654822335025381	0.8563163665743306	0.7258771929824561	0.8152709359605911	0.7679814385150813	0.8393303708833488	0.706140350877193	0.8090452261306532	0.7540983606557377	0.8028768467220684	0.6469298245614035	0.7449494949494949	0.692488262910798	0.8089893044013543	0.7456140350877193	0.7264957264957265	0.735930735930736	0.8244988842720837	0.6754385964912281	0.7817258883248731	0.7247058823529412	0.8120383194829178	0.7368421052631579	0.7384615384615385	0.7376509330406146
Bacteroides_ovatus_ATCC_8483	0.8692192813573959	0.87248322147651	0.7471264367816092	0.804953560371517	0.8785342857656944	0.8053691275167785	0.823045267489712	0.814111261872456	0.8697283906130354	0.8322147651006712	0.7989690721649485	0.8152531229454308	0.8703366500530796	0.7774798927613941	0.8262108262108262	0.8011049723756907	0.8588894686650954	0.8604026845637583	0.7640047675804529	0.8093434343434344	0.8871583568742465	0.8845637583892617	0.7689614935822637	0.8227215980024968	0.8818450078269788	0.8900804289544236	0.7640966628308401	0.8222910216718268	0.8854993972326682	0.8080536912751678	0.8179347826086957	0.8129642133693451	0.8792755996185473	0.8820375335120644	0.757192174913694	0.814860681114551	0.8634722996923189	0.8445040214477212	0.7608695652173914	0.8005082592121983
Bacteroides_ovatus_SD_CC_2a	0.8754859133619385	0.8565459610027855	0.7824427480916031	0.8178191489361704	0.8744733513861624	0.8885793871866295	0.7427240977881258	0.8091312618896639	0.888814099828524	0.862116991643454	0.8007761966364813	0.8303152246814219	0.8802509679471762	0.7353760445682451	0.8557536466774717	0.7910112359550563	0.867125487853136	0.7437325905292479	0.839622641509434	0.7887740029542099	0.8543928119738364	0.841225626740947	0.760705289672544	0.7989417989417987	0.8620684972959551	0.8454038997214485	0.7752234993614304	0.8087941372418388	0.8701767521977639	0.8314763231197771	0.8133514986376021	0.8223140495867769	0.8640005121003098	0.8481894150417827	0.7650753768844221	0.8044914134742404	0.851908931494945	0.8370473537604457	0.7588383838383839	0.7960264900662252
Bacteroides_ovatus_SD_CMC_3f	0.8733083413908148	0.8406169665809768	0.8024539877300614	0.8210922787193974	0.8956509400028381	0.8112965340179717	0.8460508701472557	0.8283093053735255	0.8854853133837792	0.8562259306803595	0.7847058823529411	0.8189073050951503	0.886571010886675	0.8010269576379975	0.8409703504043127	0.8205128205128205	0.8692460507340833	0.8753213367609255	0.7782857142857142	0.8239564428312159	0.8701386986809929	0.8341902313624678	0.7982779827798278	0.8158390949088622	0.8762766845636255	0.8433889602053916	0.8041615667074663	0.8233082706766918	0.8808290240932446	0.8934531450577664	0.770764119601329	0.8275862068965518	0.8803455752051771	0.8510911424903723	0.8016928657799275	0.8256537982565381	0.8896466038128112	0.8010269576379975	0.8583218707015131	0.8286852589641435
Bacteroides_pectinophilus_ATCC_43243	0.8159536782291272	0.7627627627627628	0.7154929577464789	0.7383720930232558	0.7962093830357303	0.7207207207207207	0.7384615384615385	0.729483282674772	0.8066569563575552	0.7365269461077845	0.7522935779816514	0.7443267776096822	0.8135171099242957	0.655688622754491	0.773851590106007	0.7098865478119936	0.800084515653378	0.7544910179640718	0.7368421052631579	0.7455621301775147	0.8098757440074806	0.7335329341317365	0.7379518072289156	0.7357357357357356	0.8432414450378523	0.8318318318318318	0.7066326530612245	0.7641379310344828	0.7929905953858049	0.7335329341317365	0.708092485549133	0.7205882352941178	0.7963532394670119	0.7874251497005988	0.706989247311828	0.7450424929178471	0.7904191616766467	0.7057057057057057	0.7142857142857143	0.7099697885196375
Bacteroides_plebeius_M12_DSM_17135	0.8495499138132834	0.8556851311953353	0.7346683354192741	0.7905723905723906	0.8585473814134621	0.8717201166180758	0.7598475222363406	0.811948404616429	0.8712306611904408	0.8425655976676385	0.7810810810810811	0.8106591865357644	0.8809112383222321	0.8294460641399417	0.8093883357041252	0.8192944564434845	0.8638611649039178	0.872992700729927	0.7608142493638677	0.8130523453433038	0.8704262518354577	0.7941605839416058	0.8180451127819549	0.805925925925926	0.8955012661999106	0.8192419825072886	0.8400597907324364	0.8295202952029519	0.8725479347109022	0.8350364963503649	0.7911479944674965	0.8125000000000001	0.8768125811325573	0.8510948905109489	0.7986301369863014	0.8240282685512368	0.8705220148539081	0.8002915451895044	0.8061674008810573	0.8032187271397221
Bacteroides_pyogenes_DSM20611	0.8198540180893228	0.8288508557457213	0.7047817047817048	0.7617977528089886	0.8368553511755668	0.7017114914425427	0.779891304347826	0.7387387387387387	0.8020755495244529	0.6821515892420538	0.7265625	0.7036569987389659	0.8107675109546213	0.7237163814180929	0.7493670886075949	0.736318407960199	0.8227593091863391	0.784841075794621	0.7008733624454149	0.7404844290657439	0.8200512909415894	0.7359413202933985	0.7359413202933985	0.7359413202933986	0.8365684088449974	0.8117359413202934	0.7048832271762208	0.7545454545454546	0.8174269642099223	0.7188264058679706	0.7557840616966581	0.7368421052631579	0.821342531429152	0.8019559902200489	0.7337807606263982	0.7663551401869158	0.8297236386678701	0.8068459657701712	0.7252747252747253	0.763888888888889
Bacteroides_salyersiae_WAL_10018	0.8100158233342097	0.7572383073496659	0.721868365180467	0.7391304347826086	0.8279373614218184	0.7527839643652561	0.7699316628701595	0.7612612612612613	0.8156879182146914	0.8285077951002228	0.6763636363636364	0.7447447447447447	0.823842639669446	0.7305122494432071	0.7681498829039812	0.7488584474885844	0.8016081269438148	0.8329621380846325	0.6812386156648452	0.7494989979959921	0.8244552358371238	0.7706013363028953	0.7377398720682303	0.7538126361655774	0.8130217608047579	0.7193763919821826	0.7442396313364056	0.7315968289920725	0.8235524625373882	0.7928730512249443	0.714859437751004	0.7518479408658922	0.809916617477096	0.734966592427617	0.7300884955752213	0.7325194228634849	0.8328778131060859	0.7951002227171492	0.7315573770491803	0.7620064034151547
Bacteroides_sp_1_1_14	0.8909460580210554	0.8866279069767442	0.7741116751269036	0.8265582655826559	0.8730323956534985	0.8093158660844251	0.8310911808669657	0.8200589970501475	0.8872689651670559	0.8183139534883721	0.8124098124098124	0.8153511947863866	0.8763381825259808	0.8880813953488372	0.7352587244283996	0.8044766293614221	0.876992992789682	0.8631732168850073	0.7959731543624161	0.8282122905027933	0.8617355962899023	0.8165938864628821	0.8037249283667621	0.8101083032490973	0.8619439930943434	0.8020378457059679	0.7950937950937951	0.7985507246376811	0.8738088588741072	0.8719068413391557	0.7933774834437086	0.8307905686546463	0.885576402288345	0.86608442503639	0.8018867924528302	0.8327501749475158	0.8755077688636133	0.8209606986899564	0.8034188034188035	0.8120950323974083
Bacteroides_sp_1_1_30	0.86757806887677	0.8282828282828283	0.8073136427566807	0.8176638176638177	0.8794937626106458	0.8095238095238095	0.8106936416184971	0.8101083032490974	0.8976635037241099	0.8528138528138528	0.8051771117166212	0.8283111422564821	0.8892345429141966	0.834054834054834	0.8005540166204986	0.8169611307420495	0.8780528434208088	0.7676767676767676	0.8273716951788491	0.7964071856287425	0.8771054182309594	0.8124098124098124	0.8135838150289018	0.8129963898916968	0.8561392111175661	0.8513708513708513	0.7662337662337663	0.8065618591934381	0.8884859729015573	0.873015873015873	0.7786357786357786	0.8231292517006803	0.8792480567372342	0.8874458874458875	0.710161662817552	0.7889672867222579	0.8612740474212335	0.8181818181818182	0.8053977272727273	0.8117394416607016
Bacteroides_sp_1_1_6	0.8825959058671825	0.8565340909090909	0.7892670157068062	0.8215258855585832	0.8689776756931014	0.7869318181818182	0.8017366136034733	0.7942652329749105	0.8829142488716956	0.7954545454545454	0.834575260804769	0.8145454545454545	0.8688799564796904	0.875177304964539	0.7460701330108828	0.8054830287206267	0.8814091715022565	0.8778409090909091	0.762962962962963	0.8163804491413474	0.8833615409413282	0.8650568181818182	0.7837837837837838	0.8224172856178258	0.8845704384268213	0.8794326241134752	0.7788944723618091	0.8261159227181879	0.8711677949709864	0.8636363636363636	0.7755102040816326	0.8172043010752688	0.8588471147646679	0.8607954545454546	0.7690355329949239	0.8123324396782842	0.873899903288201	0.8025568181818182	0.8321060382916053	0.81706435285611
Bacteroides_sp_20_3	0.8790704045803234	0.8171896316507503	0.8018741633199464	0.8094594594594595	0.8979864170748254	0.8989071038251366	0.7899159663865546	0.8408945686900958	0.8887068637756358	0.7585266030013642	0.8475609756097561	0.800575953923686	0.8828584527989622	0.8224043715846995	0.8091397849462365	0.8157181571815717	0.8793508972036471	0.7967257844474761	0.8179271708683473	0.8071872840359365	0.8765245379792603	0.8688524590163934	0.775609756097561	0.8195876288659792	0.8753093805679184	0.859481582537517	0.7420494699646644	0.7964601769911506	0.897477616502285	0.8456284153005464	0.8155467720685112	0.8303152246814218	0.8912583215917816	0.8510928961748634	0.8059508408796895	0.827906976744186	0.8728073118183379	0.8756830601092896	0.7541176470588236	0.8103666245259166
Bacteroides_sp_2_1_22	0.8336969879108868	0.8493543758967002	0.7541401273885351	0.7989203778677463	0.8495880068092605	0.8593974175035868	0.7759067357512953	0.8155207624234172	0.8770977894604669	0.806312769010043	0.8240469208211144	0.8150833937635968	0.8713115648330928	0.8536585365853658	0.7550761421319797	0.8013468013468014	0.8714968228254315	0.8350071736011477	0.8027586206896552	0.8185654008438819	0.851427206988755	0.7403156384505022	0.8075117370892019	0.7724550898203593	0.8680047096698498	0.8249641319942611	0.7920110192837465	0.8081517919887562	0.8565444444215731	0.8263988522238164	0.7639257294429708	0.793935217091661	0.8578597761671768	0.830703012912482	0.7888283378746594	0.8092243186582809	0.8752966700905088	0.866571018651363	0.7916120576671035	0.8273972602739726
Bacteroides_sp_2_1_33B	0.8654706809744189	0.8005390835579514	0.7962466487935657	0.7983870967741935	0.8863946789110803	0.7964959568733153	0.8265734265734266	0.8112560054907343	0.8759908021592405	0.8234501347708895	0.821236559139785	0.822341857335128	0.8677719574835987	0.8180592991913747	0.8061088977423638	0.8120401337792642	0.8834204561140939	0.8800539083557951	0.7664319248826291	0.8193224592220829	0.8724090205679993	0.8490566037735849	0.7553956834532374	0.799492385786802	0.8900672764655881	0.8530997304582211	0.7972292191435768	0.82421875	0.8639949215713341	0.8423180592991913	0.7822277847309136	0.8111615833874107	0.8874871949491794	0.8638814016172507	0.7779126213592233	0.818646232439336	0.890056378549996	0.7641509433962265	0.8577912254160364	0.8082679971489666
Bacteroides_sp_2_1_7	0.8662435555555554	0.8893333333333333	0.7321624588364435	0.8031306441902468	0.8630897777777778	0.68	0.8614864864864865	0.760059612518629	0.8873866666666665	0.828	0.8236074270557029	0.8257978723404256	0.8666097777777779	0.8026666666666666	0.819047619047619	0.8107744107744107	0.8872426666666666	0.832	0.8398384925975774	0.8359008707300737	0.8649653333333334	0.8533333333333334	0.7628128724672228	0.8055380742605411	0.8891075555555557	0.872	0.7908101571946796	0.829422954977806	0.8823466666666667	0.8493333333333334	0.7922885572139303	0.8198198198198199	0.8607920000000001	0.8493333333333334	0.7787286063569682	0.8125	0.8342426666666668	0.8093333333333333	0.7278177458033573	0.7664141414141413
Bacteroides_sp_2_2_4	0.8706523658192089	0.8333333333333334	0.8300907911802854	0.8317089018843405	0.8468923158409387	0.9088541666666666	0.6763565891472868	0.7755555555555556	0.8698273169274227	0.8122555410691004	0.7997432605905006	0.8059508408796895	0.8644729872881355	0.7526041666666666	0.8525073746312685	0.7994467496542185	0.8714281833985223	0.8828125	0.7466960352422908	0.8090692124105012	0.8730952574967407	0.7682291666666666	0.8404558404558404	0.8027210884353743	0.871648875488918	0.8776041666666666	0.7497219132369299	0.8086382723455309	0.8807464825076053	0.7877604166666666	0.8485273492286115	0.8170155300472653	0.8651910853976531	0.8385416666666666	0.7825030376670717	0.809553739786298	0.8595719252498913	0.8255208333333334	0.7722289890377588	0.7979861548143488
Bacteroides_sp_3_1_19	0.8852021275834174	0.7817938420348058	0.8563049853372434	0.8173547935619314	0.8886374374503361	0.8902275769745649	0.7869822485207101	0.835427135678392	0.8833676953804523	0.8663101604278075	0.7921760391198044	0.8275862068965517	0.8740613076190681	0.8689839572192514	0.7728894173602854	0.8181246066708623	0.880241107030618	0.7991967871485943	0.8280166435506241	0.8133514986376023	0.8823350442769293	0.8823529411764706	0.7764705882352941	0.8260325406758448	0.8843627629949388	0.8326639892904953	0.8130718954248366	0.8227513227513228	0.8773972896935334	0.8689839572192514	0.7793764988009593	0.8217446270543615	0.872640293795503	0.839572192513369	0.8040973111395646	0.8214519293655984	0.8810196221606568	0.9037433155080213	0.7595505617977528	0.8253968253968254
Bacteroides_sp_3_1_23	0.8722355639362434	0.8126649076517151	0.8301886792452831	0.8213333333333334	0.8767597410971653	0.8322324966974901	0.8278580814717477	0.8300395256916996	0.878390954434077	0.8058124174372523	0.8232118758434548	0.8144192256341789	0.8797206721435468	0.8139841688654353	0.8270777479892761	0.8204787234042554	0.8847188771117763	0.8522427440633246	0.8085106382978723	0.8298008991650611	0.8855623677688974	0.8850726552179656	0.7553551296505073	0.8150851581508516	0.8686559568913534	0.7714663143989432	0.8414985590778098	0.8049620951068229	0.8808883141689003	0.8758256274768824	0.7978339350180506	0.8350125944584383	0.8925629916731439	0.8839050131926122	0.7891637220259128	0.8338518979464841	0.864215431696427	0.8601583113456465	0.7827130852340937	0.819610307982401
Bacteroides_sp_3_1_33FAA	0.8818612759789232	0.8615384615384616	0.7758186397984886	0.8164347249834328	0.8569871305165424	0.7871148459383753	0.8144927536231884	0.8005698005698005	0.8928855458267222	0.8067226890756303	0.8408759124087591	0.8234453180843461	0.8549930461695168	0.7972027972027972	0.7851239669421488	0.7911172796668979	0.8730592936475289	0.9062937062937064	0.7363636363636363	0.8125391849529779	0.885312726489197	0.8543417366946778	0.782051282051282	0.8165997322623828	0.8703492585845527	0.7622377622377622	0.8257575757575758	0.7927272727272726	0.8765959530665413	0.7801120448179272	0.8413897280966768	0.8095930232558141	0.8979706567941863	0.8291316526610645	0.8421052631578947	0.8355681016231474	0.8842432077726194	0.8123249299719888	0.8297567954220315	0.8209483368719037
Bacteroides_sp_3_1_40A	0.8723911133080683	0.8179271708683473	0.8099861303744799	0.8139372822299652	0.8715652927837801	0.8697478991596639	0.7472924187725631	0.8038834951456311	0.8790869288892029	0.7955182072829131	0.8125894134477826	0.8039631988676574	0.8521702798766565	0.7997198879551821	0.7886740331491713	0.7941585535465925	0.9026689107015357	0.8501400560224089	0.8213802435723951	0.8355127322780453	0.8784023413286883	0.8697478991596639	0.7752808988764045	0.81980198019802	0.8801324451349168	0.8543417366946778	0.7953063885267275	0.823767724510466	0.8675548650832884	0.7661064425770309	0.8008784773060029	0.7831066571224051	0.8798843066638419	0.7815126050420168	0.8353293413173652	0.8075253256150506	0.8868468956209935	0.8627450980392157	0.80946123521682	0.8352542372881356
Bacteroides_sp_3_2_5	0.866868924378235	0.8525280898876404	0.7762148337595908	0.8125836680053549	0.8804207170811766	0.827247191011236	0.8146611341632088	0.8209059233449477	0.8743342459916676	0.8595505617977528	0.7688442211055276	0.8116710875331564	0.8760336447418255	0.8132022471910112	0.8030513176144244	0.8080949057920446	0.8762743024870596	0.8469101123595506	0.7965653896961691	0.8209666439754936	0.8720105179270294	0.8300561797752809	0.8151724137931035	0.8225469728601253	0.8654230053023608	0.8103932584269663	0.8196022727272727	0.8149717514124294	0.8645649223582881	0.7682584269662921	0.8103703703703704	0.7887527036770007	0.8645659086605225	0.8581460674157303	0.7608966376089664	0.8066006600660065	0.8544947765433657	0.8103932584269663	0.7850340136054422	0.7975120939875605
Bacteroides_sp_4_1_36	0.8468489411482392	0.7990506329113924	0.7915360501567398	0.7952755905511811	0.8710405543223949	0.8417721518987342	0.7952167414050823	0.8178324365872407	0.8776046353510509	0.8306962025316456	0.8052147239263804	0.8177570093457944	0.8621605475233468	0.7958860759493671	0.8048	0.8003182179793159	0.8580986161937327	0.8388625592417062	0.7405857740585774	0.7866666666666667	0.8759598656188134	0.8404423380726699	0.7732558139534884	0.8054504163512491	0.8737339272501848	0.8449367088607594	0.7639484978540773	0.8024042073628851	0.8859859619653248	0.8388625592417062	0.8009049773755657	0.8194444444444444	0.8728303037574741	0.8987341772151899	0.7405475880052151	0.8120085775553967	0.8821390005399243	0.8180379746835443	0.8193343898573693	0.8186856690419636
Bacteroides_sp_4_3_47FAA	0.8734315486609696	0.8492392807745505	0.7821656050955414	0.8143236074270558	0.8636712330863603	0.7704011065006916	0.8350824587706147	0.8014388489208635	0.866213659467908	0.7621023513139695	0.8335854765506808	0.796242774566474	0.8759558011895265	0.8575380359612724	0.7848101265822784	0.8195637805684072	0.8786187489119601	0.8077455048409405	0.8225352112676056	0.8150732728541521	0.8683285220448838	0.8644536652835408	0.7387706855791962	0.7966857871255577	0.901382934560738	0.8063623789764869	0.8412698412698413	0.8234463276836159	0.877959707611401	0.8782849239280774	0.7810578105781057	0.8268229166666667	0.8482349362671672	0.7814661134163209	0.7991513437057991	0.7902097902097902	0.8849078585653369	0.8215767634854771	0.8215767634854771	0.821576763485477
Bacteroides_sp_9_1_42FAA	0.8973580877302996	0.7827868852459017	0.8488888888888889	0.8144989339019191	0.8769064095673206	0.8183060109289617	0.8127544097693351	0.8155207624234172	0.8711367911851652	0.8237704918032787	0.788235294117647	0.8056112224448898	0.8909716623368866	0.8469945355191257	0.8255659121171771	0.8361429534726904	0.8783537131595449	0.8497267759562842	0.751207729468599	0.7974358974358974	0.8717899907432289	0.7622950819672131	0.8303571428571429	0.7948717948717948	0.8839749619277971	0.8961748633879781	0.7708578143360753	0.8288060644346179	0.8832004538803787	0.8497267759562842	0.7765293383270911	0.8114807566862362	0.8705069201827467	0.8770491803278688	0.7772397094430993	0.8241335044929397	0.8491183672250591	0.7117486338797814	0.8322683706070287	0.7673048600883651
Bacteroides_sp_D1	0.8735637381656137	0.8192252510760402	0.7919556171983356	0.8053596614950634	0.8825235454444549	0.8048780487804879	0.8286558345642541	0.8165938864628821	0.8790107419024638	0.8292682926829268	0.8072625698324022	0.8181174805378627	0.8751546743513954	0.8223495702005731	0.8027972027972028	0.8124557678697806	0.8574776056204858	0.7804878048780488	0.8107302533532041	0.7953216374269005	0.8775390231569602	0.8235294117647058	0.7983310152990264	0.8107344632768361	0.863504252773861	0.667144906743185	0.8579335793357934	0.7506053268765133	0.8667930097470533	0.7733142037302726	0.8254211332312404	0.7985185185185185	0.8797404348558908	0.8438395415472779	0.8146611341632088	0.8289936664320902	0.8802625250253853	0.7804878048780488	0.8180451127819549	0.7988252569750367
Bacteroides_sp_D2	0.8801949447200844	0.8377622377622378	0.8029490616621984	0.8199863107460644	0.867714966597648	0.8867132867132868	0.7494089834515366	0.8122998078155029	0.8751377114505606	0.8016759776536313	0.8027972027972028	0.8022361984626136	0.8661034496230026	0.8128491620111732	0.7770360480640854	0.7945392491467577	0.87058639684338	0.8268156424581006	0.7861885790172642	0.8059904697072838	0.8857620033597687	0.8097902097902098	0.8271428571428572	0.818374558303887	0.889190139469469	0.8393854748603352	0.8154681139755766	0.8272539573296628	0.8555182247919678	0.6997206703910615	0.828099173553719	0.7585162755488266	0.8859114349337811	0.8701117318435754	0.7644171779141105	0.813847158719791	0.8772746806266359	0.8687150837988827	0.7631901840490798	0.8125408229915088
Bacteroides_sp_D20	0.8553010154738878	0.8524822695035461	0.7764857881136951	0.8127112914131169	0.8711254835589942	0.8849431818181818	0.7597560975609756	0.8175853018372704	0.859964337524178	0.8127659574468085	0.781718963165075	0.7969401947148818	0.864334501934236	0.8368794326241135	0.7856191744340879	0.8104395604395606	0.8934477756286268	0.8822695035460993	0.7913486005089059	0.8343393695506371	0.8713592037395229	0.8465909090909091	0.7936085219707057	0.8192439862542955	0.8593810444874274	0.8508522727272727	0.7749029754204398	0.8111035883547733	0.8821324951644102	0.8522727272727273	0.8042895442359249	0.8275862068965517	0.8762894906511928	0.826950354609929	0.796448087431694	0.8114126652748782	0.8918580754352031	0.8068181818181818	0.8464977645305514	0.826181818181818
Bacteroides_sp_D22	0.8775348328147866	0.8898426323319027	0.7669543773119606	0.8238410596026491	0.8667150370361262	0.7306590257879656	0.8443708609271523	0.7834101382488479	0.8735135334554889	0.7822349570200573	0.824773413897281	0.8029411764705883	0.8707670802743174	0.839541547277937	0.801641586867305	0.8201539538138558	0.8735442773343827	0.8798283261802575	0.7490864799025578	0.8092105263157895	0.8711360068210419	0.821173104434907	0.8294797687861272	0.8253055355859095	0.8717139917442438	0.82689556509299	0.8083916083916084	0.8175388967468175	0.8818717693307263	0.8853868194842407	0.7832699619771863	0.8312037659717553	0.8773083529069362	0.8311874105865522	0.8024861878453039	0.8165846802529867	0.8826793085496678	0.8640915593705293	0.7783505154639175	0.8189830508474576
Bacteroides_stercoris_ATCC_43183	0.8803134035214613	0.8488210818307905	0.8203753351206434	0.834355828220859	0.8737421634692146	0.7669902912621359	0.8404255319148937	0.8020304568527918	0.8872578346071205	0.8571428571428571	0.7963917525773195	0.8256513026052104	0.8655011820922167	0.812760055478502	0.8138888888888889	0.8133240804996531	0.8830123056857769	0.8446601941747572	0.7950391644908616	0.8190988567585743	0.8579200178516122	0.8141470180305131	0.7889784946236559	0.8013651877133106	0.8926671809264757	0.8737864077669902	0.8005082592121983	0.8355437665782494	0.8560713756706376	0.7142857142857143	0.8174603174603174	0.76239822353812	0.8873001552397752	0.8307905686546463	0.8061911170928667	0.8183060109289617	0.8819821830136523	0.8751733703190014	0.7565947242206235	0.8115755627009646
Bacteroides_thetaiotaomicron_VPI_5482	0.8696546878999055	0.8453473132372215	0.7606132075471698	0.8007448789571694	0.8812183403788247	0.8387942332896461	0.7872078720787208	0.8121827411167513	0.8682538919111117	0.8754914809960681	0.7463687150837989	0.8057901085645356	0.8740005050079959	0.7418086500655308	0.8311306901615272	0.7839335180055402	0.8614096593944369	0.781127129750983	0.8119891008174387	0.7962591850367402	0.834735274464975	0.7758846657929227	0.7779237844940867	0.7769028871391076	0.8714359575999409	0.854521625163827	0.7502876869965478	0.7990196078431373	0.8725387301625472	0.8663171690694627	0.7588978185993112	0.8090575275397797	0.8615883016787222	0.8099606815203145	0.7912932138284251	0.8005181347150259	0.8628989176682373	0.8623853211009175	0.7485779294653014	0.8014616321559075
Bacteroides_timonensis_AP1	0.8413525521590468	0.7285067873303167	0.7740384615384616	0.7505827505827507	0.8428779099527036	0.8076923076923077	0.7468619246861925	0.7760869565217392	0.8300249790135337	0.7081447963800905	0.7634146341463415	0.7347417840375587	0.8257509060011056	0.7669683257918553	0.7290322580645161	0.7475192943770673	0.8503101902090457	0.7239819004524887	0.78239608801956	0.7520564042303173	0.818738355070535	0.8235294117647058	0.6946564885496184	0.7536231884057971	0.850729919534817	0.8371040723981901	0.7269155206286837	0.7781282860147213	0.864749902745644	0.7352941176470589	0.8227848101265823	0.7765830346475509	0.8250957187608771	0.6221719457013575	0.8333333333333334	0.7124352331606217	0.8367150549743043	0.7149321266968326	0.7959697732997482	0.7532777115613826
Bacteroides_uniformis_ATCC_8492	0.8667557268546436	0.8032345013477089	0.8010752688172043	0.8021534320323015	0.8680162524247864	0.761455525606469	0.8272327964860908	0.7929824561403509	0.8803717642272288	0.7964959568733153	0.8185595567867036	0.8073770491803277	0.8837473935818542	0.876010781671159	0.785024154589372	0.8280254777070064	0.8682360270558918	0.7857142857142857	0.829302987197724	0.8069204152249133	0.8650947028864947	0.7183288409703504	0.8263565891472868	0.768565248738284	0.8827820198923285	0.8247978436657682	0.8116710875331565	0.8181818181818182	0.8462049825270087	0.7924528301886793	0.7989130434782609	0.7956698240866035	0.8437111761757036	0.8261455525606469	0.7596034696406444	0.791478373143964	0.8703120799761701	0.8517520215633423	0.7812113720642769	0.8149580915538363
Bacteroides_ureolyticus_DSM_20703	0.7893524328588333	0.6616766467065869	0.7175324675324676	0.6884735202492213	0.8156172684570977	0.718562874251497	0.7453416149068323	0.7317073170731707	0.8330166015274838	0.7904191616766467	0.7213114754098361	0.7542857142857144	0.7658933629746494	0.6137724550898204	0.7454545454545455	0.6732348111658456	0.8088852235648464	0.688622754491018	0.756578947368421	0.7210031347962382	0.8183782136326151	0.7844311377245509	0.7100271002710027	0.7453769559032717	0.8089031517802718	0.7215568862275449	0.7172619047619048	0.7194029850746269	0.8233622575208863	0.7964071856287425	0.7307692307692307	0.7621776504297992	0.8163164688586899	0.7455089820359282	0.7685185185185185	0.756838905775076	0.826266628419807	0.8293413173652695	0.7176165803108808	0.7694444444444446
Bacteroides_vulgatus_ATCC_8482	0.8832790858725762	0.8328947368421052	0.8084291187739464	0.8204795852235904	0.7618568213296399	0.85	0.6715176715176715	0.7502903600464575	0.8847091412742383	0.8881578947368421	0.7941176470588235	0.8385093167701864	0.8760188711911356	0.8710526315789474	0.7626728110599078	0.8132678132678133	0.8696866343490305	0.8802631578947369	0.7384105960264901	0.8031212484993997	0.8856804016620499	0.8368421052631579	0.8270481144343304	0.8319162851536953	0.8773632271468145	0.8407894736842105	0.8140127388535032	0.8271844660194174	0.8797957063711911	0.7789473684210526	0.8256624825662483	0.8016249153689912	0.873139716066482	0.8355263157894737	0.7678355501813785	0.8002520478890989	0.8839127423822715	0.8394736842105263	0.8015075376884422	0.820051413881748
Bacteroides_xylanisolvens_SD_CC_1b	0.8807510204081631	0.7857142857142857	0.8384146341463414	0.8112094395280236	0.8729142857142858	0.8114285714285714	0.8045325779036827	0.8079658605974395	0.8776244897959184	0.8557142857142858	0.7789336801040312	0.8155207624234173	0.876208163265306	0.7828571428571428	0.8265460030165912	0.8041085840058694	0.8853714285714286	0.8014285714285714	0.8237885462555066	0.8124547429398985	0.8541448979591837	0.8128571428571428	0.7848275862068965	0.7985964912280702	0.8698938775510204	0.8314285714285714	0.7812080536912752	0.8055363321799308	0.8920224489795918	0.85	0.8161865569272977	0.8327501749475157	0.8784346938775511	0.7985714285714286	0.8318452380952381	0.8148688046647231	0.8759857142857144	0.8385714285714285	0.8030095759233926	0.8204053109713487
Bacteroides_xylanisolvens_XB1A	0.8728267221856966	0.8703703703703703	0.7863577863577863	0.8262339418526031	0.8784405159049034	0.8091168091168092	0.8340675477239354	0.8214027476500362	0.8636252952492268	0.8347578347578347	0.7897574123989218	0.8116343490304709	0.8742299169649598	0.8433048433048433	0.7946308724832215	0.8182446440912231	0.8609883442504526	0.8433048433048433	0.7619047619047619	0.8005409060175794	0.8792095843377894	0.8404558404558404	0.8149171270718232	0.8274894810659187	0.8755022280663307	0.8660968660968661	0.7896103896103897	0.8260869565217391	0.8783045592162402	0.8076923076923077	0.8253275109170306	0.816414686825054	0.860950803970747	0.8247863247863247	0.7899045020463847	0.8069686411149827	0.8948324283082119	0.7834757834757835	0.870253164556962	0.8245877061469264
Barnesiella_intestinihominis_YIT_11860	0.8697372073165822	0.8486171761280932	0.7742363877822045	0.8097222222222222	0.8771783740033774	0.8398835516739447	0.8047419804741981	0.8219373219373219	0.8867976498456466	0.851528384279476	0.7991803278688525	0.8245243128964058	0.8771402359053244	0.8806404657933042	0.779639175257732	0.8270676691729323	0.874342382656488	0.8719068413391557	0.7840314136125655	0.8256374913852516	0.874021386997875	0.7641921397379913	0.8440514469453376	0.8021390374331551	0.8935968252152153	0.8820960698689956	0.7690355329949239	0.8216949152542372	0.9126807057243166	0.834061135371179	0.8590704647676162	0.846381093057607	0.9043750754816524	0.8471615720524017	0.8483965014577259	0.8477785870356883	0.8680400619532216	0.7860262008733624	0.8244274809160306	0.8047690014903129
Bartonella_quintana_Toulouse	0.8268877530647287	0.8170347003154574	0.7174515235457064	0.7640117994100296	0.8110749510841352	0.6908517350157729	0.8021978021978022	0.7423728813559323	0.8109451743002036	0.6403785488958991	0.8529411764705882	0.7315315315315315	0.8205386734816117	0.6740506329113924	0.7888888888888889	0.726962457337884	0.8268677874056622	0.7531645569620253	0.7300613496932515	0.7414330218068536	0.8173541508605198	0.7413249211356467	0.734375	0.7378335949764522	0.8220959948887914	0.8580441640378549	0.649164677804296	0.7391304347826086	0.838417921175578	0.7436708860759493	0.7507987220447284	0.7472178060413354	0.8266581479854651	0.7255520504731862	0.782312925170068	0.7528641571194763	0.8320588587629277	0.7949526813880127	0.7368421052631579	0.7647951441578148
Bifidobacterium_adolescentis_ATCC_15703	0.8138003704797444	0.7694300518134715	0.7191283292978208	0.7434292866082604	0.8231898842921958	0.772020725388601	0.7250608272506083	0.7478042659974906	0.8249818787081531	0.6865284974093264	0.7636887608069164	0.7230559345156888	0.8022027436978174	0.7901554404145078	0.6823266219239373	0.7322929171668668	0.8186260033826411	0.7435233160621761	0.7454545454545455	0.7444876783398184	0.8478952455099465	0.7797927461139896	0.7818181818181819	0.7808041504539559	0.7944911272785846	0.7357512953367875	0.7171717171717171	0.7263427109974423	0.8074512067438052	0.5958549222797928	0.782312925170068	0.676470588235294	0.7896386480173965	0.7072538860103627	0.718421052631579	0.7127937336814621	0.8389017154822949	0.7823834196891192	0.7626262626262627	0.772378516624041
Bifidobacterium_angulatum_DSM_20098	0.8492848304875031	0.8351893095768375	0.7470119521912351	0.7886435331230284	0.8606854738926009	0.8685968819599109	0.7543520309477756	0.8074534161490683	0.8648255382331105	0.7572383073496659	0.8192771084337349	0.7870370370370371	0.8623756495916851	0.7060133630289532	0.8107416879795396	0.7547619047619049	0.8661222469685721	0.799554565701559	0.8177676537585421	0.8085585585585585	0.8550309329373917	0.8222222222222222	0.7956989247311828	0.808743169398907	0.8906557782727048	0.88	0.7764705882352941	0.825	0.8680326651818858	0.7928730512249443	0.7893569844789357	0.7911111111111111	0.8609453105666914	0.8596881959910914	0.746615087040619	0.7991718426501035	0.8541598614204405	0.8017817371937639	0.7758620689655172	0.7886089813800656
Bifidobacterium_animalis_lactis_AD011	0.8716446644664467	0.8716049382716049	0.7879464285714286	0.8276670574443142	0.8679623517907347	0.7382716049382716	0.8305555555555556	0.7816993464052288	0.8619117467302286	0.8391089108910891	0.743421052631579	0.788372093023256	0.8847756997922013	0.7679012345679013	0.8638888888888889	0.8130718954248366	0.8685307419630851	0.7623762376237624	0.806282722513089	0.7837150127226462	0.8676689891211342	0.8118811881188119	0.784688995215311	0.7980535279805353	0.875443099865542	0.8740740740740741	0.7515923566878981	0.8082191780821919	0.8693252658599193	0.854320987654321	0.7654867256637168	0.807467911318553	0.8694169416941695	0.725925925925926	0.8571428571428571	0.786096256684492	0.8798313164649799	0.7599009900990099	0.8387978142076503	0.7974025974025974
Bifidobacterium_animalis_lactis_BB_12	0.80192153007418	0.7253731343283583	0.7319277108433735	0.7286356821589206	0.7912860845473233	0.7402985074626866	0.7230320699708455	0.7315634218289084	0.8069621950129593	0.7343283582089553	0.7235294117647059	0.7288888888888889	0.7815533112878721	0.6746268656716418	0.7243589743589743	0.6986089644513137	0.8442309411028689	0.7544910179640718	0.7899686520376176	0.7718223583460948	0.82682098489588	0.7934131736526946	0.7361111111111112	0.7636887608069165	0.8029940119760479	0.7485029940119761	0.7267441860465116	0.7374631268436578	0.8342300473679507	0.7970149253731343	0.7478991596638656	0.7716763005780346	0.8025203324693895	0.7694610778443114	0.6908602150537635	0.7280453257790369	0.787273214764501	0.6447761194029851	0.7741935483870968	0.7035830618892508
Bifidobacterium_animalis_lactis_Bi_07	0.8303609656489808	0.7507163323782235	0.7464387464387464	0.7485714285714286	0.8282449033362975	0.7851002865329513	0.7425474254742548	0.7632311977715878	0.8147827948489937	0.7765042979942693	0.7245989304812834	0.7496542185338866	0.8162319270164344	0.7679083094555874	0.7403314917127072	0.7538677918424755	0.8297599051477127	0.764367816091954	0.7687861271676301	0.7665706051873199	0.8246591245924315	0.7421203438395415	0.7640117994100295	0.752906976744186	0.8088792280077726	0.7413793103448276	0.7107438016528925	0.7257383966244725	0.8201676382439151	0.6848137535816619	0.7887788778877888	0.7331288343558282	0.8127984718242597	0.7327586206896551	0.7478005865102639	0.7402031930333817	0.8028027533511182	0.7134670487106017	0.7388724035608308	0.7259475218658892
Bifidobacterium_animalis_lactis_Bl_04_ATCC_SD5219	0.8090187636847406	0.7720364741641338	0.7257142857142858	0.748159057437408	0.8085198769412699	0.7203647416413373	0.7383177570093458	0.7292307692307692	0.8296440350698904	0.7416413373860182	0.7672955974842768	0.7542503863987635	0.8174813610369452	0.7082066869300911	0.7715231788079471	0.7385103011093502	0.8218881939376024	0.6504559270516718	0.7867647058823529	0.7121464226289518	0.7807669921748691	0.7203647416413373	0.7053571428571429	0.7127819548872181	0.803697305087721	0.7386018237082067	0.7546583850931677	0.7465437788018433	0.8167792241387275	0.662613981762918	0.7841726618705036	0.7182866556836903	0.8059515340767361	0.6930091185410334	0.7378640776699029	0.7147335423197492	0.7889893847987361	0.7082066869300911	0.7350157728706624	0.7213622291021672
Bifidobacterium_animalis_lactis_CNCM_I_2494	0.829734219269103	0.760932944606414	0.772189349112426	0.7665198237885463	0.8233270052206929	0.8052325581395349	0.7270341207349081	0.7641379310344828	0.798766018035121	0.749271137026239	0.723943661971831	0.7363896848137537	0.8096565868872467	0.7959183673469388	0.6842105263157895	0.7358490566037734	0.8528968065631568	0.6976744186046512	0.7947019867549668	0.7430340557275542	0.8301071259068411	0.8017492711370262	0.7294429708222812	0.7638888888888888	0.8132076750966166	0.7616279069767442	0.7024128686327078	0.7308228730822873	0.8038341582480169	0.7441860465116279	0.7377521613832853	0.7409551374819102	0.8270136958437859	0.7122093023255814	0.765625	0.7379518072289156	0.8061902501864533	0.752906976744186	0.6981132075471698	0.7244755244755245
Bifidobacterium_animalis_lactis_DSM_10140	0.7891002485195073	0.6960486322188449	0.760797342192691	0.7269841269841271	0.7981633576925565	0.790273556231003	0.680628272251309	0.7313642756680732	0.797636755018893	0.6960486322188449	0.7411003236245954	0.7178683385579936	0.8167330309217394	0.7112462006079028	0.7647058823529411	0.7370078740157481	0.8161417577442929	0.601823708206687	0.8215767634854771	0.6947368421052632	0.8252418214909323	0.7173252279635258	0.7637540453074434	0.7398119122257054	0.8191720327787069	0.7173252279635258	0.7840531561461794	0.7492063492063492	0.8366792620171655	0.8115501519756839	0.7101063829787234	0.7574468085106383	0.7899594423554845	0.6656534954407295	0.7203947368421053	0.6919431279620853	0.7998540294343178	0.7386018237082067	0.7232142857142857	0.7308270676691729
Bifidobacterium_animalis_lactis_V9	0.8464167921582394	0.78419452887538	0.7655786350148368	0.7747747747747749	0.8247429347474616	0.7507598784194529	0.7553516819571865	0.7530487804878049	0.8267985329034285	0.8054711246200608	0.710455764075067	0.7549857549857549	0.7986068125756415	0.7416413373860182	0.7305389221556886	0.7360482654600301	0.8250570486229801	0.7325227963525835	0.7554858934169278	0.743827160493827	0.7861531212756718	0.60790273556231	0.7380073800738007	0.6666666666666666	0.8108664923642612	0.662613981762918	0.7622377622377622	0.7089430894308943	0.8144233700723386	0.7446808510638298	0.7585139318885449	0.7515337423312883	0.8391459798043256	0.7872340425531915	0.7463976945244957	0.7662721893491126	0.8194861466542253	0.8024316109422492	0.6984126984126984	0.7468175388967467
Bifidobacterium_bifidum_BGN4	0.8069560151935906	0.8107344632768362	0.7103960396039604	0.7572559366754618	0.7546921382744423	0.7655367231638418	0.6642156862745098	0.7112860892388451	0.7943239490567844	0.751412429378531	0.7074468085106383	0.7287671232876712	0.7992275527466565	0.6581920903954802	0.7327044025157232	0.6934523809523808	0.8105668869098918	0.7401129943502824	0.7359550561797753	0.7380281690140845	0.7758426697309202	0.8050847457627118	0.6566820276497696	0.7233502538071065	0.7684892591528616	0.6949152542372882	0.6949152542372882	0.6949152542372882	0.8136072009958824	0.7344632768361582	0.7428571428571429	0.7386363636363636	0.8150515496824029	0.7796610169491526	0.7340425531914894	0.756164383561644	0.7826374924191644	0.751412429378531	0.7247956403269755	0.7378640776699029
Bifidobacterium_bifidum_NCIMB_41171	0.8725131425475814	0.8452579034941764	0.7537091988130564	0.7968627450980392	0.8871924422750567	0.7524916943521595	0.8563327032136105	0.8010610079575597	0.8681184736402783	0.8502495840266223	0.7934782608695652	0.8208835341365462	0.8337792494237181	0.8901830282861897	0.6613102595797281	0.7588652482269505	0.833671455658067	0.8073089700996677	0.7677725118483413	0.7870445344129555	0.8735026340374017	0.7558139534883721	0.8333333333333334	0.7926829268292682	0.8742958855948834	0.7903494176372712	0.8347978910369068	0.811965811965812	0.8682207395205112	0.7437603993344426	0.8186813186813187	0.7794245858761988	0.8783616453198158	0.7774086378737541	0.8096885813148789	0.7932203389830508	0.8924522252502749	0.8202995008319468	0.8244147157190636	0.8223519599666389
Bifidobacterium_bifidum_PRL2010	0.8143154373368146	0.741514360313316	0.7696476964769647	0.7553191489361704	0.7943184290687555	0.6927083333333334	0.7450980392156863	0.717948717948718	0.7904359769364664	0.5625	0.7632508833922261	0.6476761619190404	0.8005670691906006	0.6840731070496083	0.7443181818181818	0.7129251700680271	0.8470137075718016	0.7963446475195822	0.7625	0.7790549169859515	0.8276082463011314	0.793733681462141	0.7272727272727273	0.7590511860174781	0.8156617167101828	0.6953125	0.7694524495677233	0.7305061559507524	0.8079308093994778	0.6005221932114883	0.782312925170068	0.6794682422451995	0.821611183637946	0.741514360313316	0.7634408602150538	0.7523178807947021	0.8146758050478677	0.7989556135770235	0.7355769230769231	0.7659574468085107
Bifidobacterium_bifidum_S17	0.8285748388636907	0.6779661016949152	0.7920792079207921	0.7305936073059361	0.8045436460571338	0.6949152542372882	0.7663551401869159	0.7288888888888889	0.8007320760722527	0.5706214689265536	0.7453874538745388	0.6463999999999999	0.8187952574202276	0.7408450704225352	0.7166212534059946	0.7285318559556786	0.7922017983607862	0.5875706214689266	0.7732342007434945	0.667736757624398	0.7890745603564893	0.6788732394366197	0.7067448680351907	0.692528735632184	0.7777194238879606	0.7175141242937854	0.6631853785900783	0.689280868385346	0.8247473541815867	0.7231638418079096	0.7619047619047619	0.7420289855072464	0.7878252566244928	0.7203389830508474	0.7348703170028819	0.7275320970042795	0.8251492002864645	0.8192090395480226	0.6888361045130641	0.7483870967741936
Bifidobacterium_boum_DSM_20432	0.8219092690125436	0.8181818181818182	0.6982758620689655	0.7534883720930233	0.8405719665165509	0.7531486146095718	0.7550505050505051	0.7540983606557378	0.8338612828537262	0.7323232323232324	0.7611548556430446	0.7464607464607466	0.8354960181156655	0.7858942065491183	0.7323943661971831	0.7582017010935601	0.8532109508180038	0.8383838383838383	0.751131221719457	0.7923627684964201	0.8407691524819988	0.8035264483627204	0.7184684684684685	0.7586206896551724	0.8170464086710938	0.8161209068010076	0.6849894291754757	0.7448275862068966	0.7902259369513778	0.6322418136020151	0.7583081570996979	0.6895604395604396	0.8386191893748569	0.6977329974811083	0.7982708933717579	0.7446236559139786	0.8264636287306313	0.7777777777777778	0.7403846153846154	0.7586206896551725
Bifidobacterium_breve_HPH0326	0.8617330917874397	0.6545138888888888	0.8490990990990991	0.7392156862745097	0.8633544685990338	0.8243478260869566	0.7796052631578947	0.801352493660186	0.8732608695652172	0.8730434782608696	0.744807121661721	0.8038430744595676	0.8808121980676329	0.7982608695652174	0.84375	0.8203753351206434	0.8621648550724638	0.8489583333333334	0.7640625	0.8042763157894737	0.8823852657004829	0.8368055555555556	0.8155668358714044	0.8260497000856899	0.8587288647342994	0.8208695652173913	0.7866666666666666	0.8034042553191489	0.8603472222222222	0.7413194444444444	0.8243243243243243	0.7806215722120657	0.8679438405797102	0.782608695652174	0.8035714285714286	0.7929515418502202	0.8582669082125604	0.7482638888888888	0.8240917782026769	0.7843494085532302
Bifidobacterium_breve_UCC2003_NCIMB8807	0.7960731547308243	0.7564766839378239	0.7121951219512195	0.7336683417085428	0.8329651497503047	0.8316062176165803	0.7197309417040358	0.7716346153846154	0.815807794781165	0.7674418604651163	0.7351485148514851	0.7509481668773704	0.8113628147969635	0.6744186046511628	0.7653958944281525	0.7170329670329669	0.8046685678328044	0.7803617571059431	0.703962703962704	0.7401960784313726	0.8056793991243925	0.7564766839378239	0.7336683417085427	0.7448979591836734	0.8353148304347243	0.7227979274611399	0.7728531855955678	0.7469879518072289	0.8157642821758981	0.7571059431524548	0.73989898989899	0.7484035759897829	0.815466388185993	0.6304909560723514	0.8052805280528053	0.7072463768115941	0.8042167061627238	0.8005181347150259	0.6959459459459459	0.744578313253012
Bifidobacterium_catenulatum_DSM_16992	0.8566487775790101	0.7790697674418605	0.7957244655581948	0.7873090481786135	0.8697511790535049	0.713953488372093	0.8647887323943662	0.7821656050955413	0.8546321895159106	0.8205128205128205	0.7736263736263737	0.7963800904977376	0.8510272673063372	0.7785547785547785	0.7914691943127962	0.7849588719153936	0.8770911259283352	0.7575757575757576	0.8575197889182058	0.8044554455445544	0.846208055510381	0.8255813953488372	0.7768052516411379	0.8004509582863586	0.8633436331110749	0.8228438228438228	0.8059360730593608	0.8143021914648213	0.8704884263023798	0.7	0.840782122905028	0.7639593908629442	0.8947633761587251	0.8554778554778555	0.7858672376873662	0.8191964285714286	0.8655580853255271	0.8368298368298368	0.7977777777777778	0.8168373151308306
Bifidobacterium_coryneforme_DSM_20216	0.8421296698837782	0.77088948787062	0.7486910994764397	0.7596281540504648	0.8373692142712228	0.7634408602150538	0.7613941018766756	0.7624161073825504	0.8378293191896358	0.7547169811320755	0.7526881720430108	0.7537012113055181	0.8350686896791584	0.782258064516129	0.7238805970149254	0.751937984496124	0.8045278671419878	0.7547169811320755	0.6862745098039216	0.7188703465982028	0.8277468625916587	0.77088948787062	0.7447916666666666	0.7576158940397351	0.8188201025997739	0.7951482479784366	0.7283950617283951	0.7603092783505154	0.7997348056690723	0.6801075268817204	0.7689969604863222	0.7218259629101283	0.8153131611743907	0.7580645161290323	0.7121212121212122	0.7343750000000001	0.8262180100281135	0.7277628032345014	0.7605633802816901	0.743801652892562
Bifidobacterium_dentium_ATCC_27678	0.881406643786173	0.8380782918149466	0.8234265734265734	0.8306878306878307	0.8857030686034878	0.8131672597864769	0.8189964157706093	0.8160714285714286	0.8547542457668975	0.7597864768683275	0.8056603773584906	0.7820512820512822	0.861070655133547	0.8683274021352313	0.7542503863987635	0.8072787427626137	0.8736148225073137	0.8345195729537367	0.7949152542372881	0.814236111111111	0.8796177859956182	0.8149466192170819	0.8267148014440433	0.8207885304659499	0.860451678676815	0.800711743772242	0.8064516129032258	0.8035714285714285	0.886523093679158	0.8505338078291815	0.7660256410256411	0.806070826306914	0.8899076759412874	0.8380782918149466	0.8010204081632653	0.8191304347826086	0.8684572130545459	0.8451957295373665	0.7686084142394822	0.8050847457627118
Bifidobacterium_gallicum_DSM_20093	0.846626984126984	0.8285714285714286	0.7435897435897436	0.7837837837837838	0.8580839002267574	0.830952380952381	0.786036036036036	0.8078703703703703	0.867874149659864	0.6976190476190476	0.8542274052478134	0.7680209698558322	0.8709977324263039	0.7404761904761905	0.8474114441416893	0.7903430749682339	0.859141156462585	0.8261904761904761	0.7609649122807017	0.7922374429223744	0.8793650793650793	0.8214285714285714	0.8214285714285714	0.8214285714285714	0.8658843537414966	0.8071428571428572	0.8052256532066508	0.8061831153388822	0.8509920634920636	0.8047619047619048	0.7612612612612613	0.7824074074074073	0.8532199546485261	0.7976190476190477	0.7648401826484018	0.7808857808857809	0.8326643990929704	0.7547619047619047	0.7750611246943765	0.7647768395657418
Bifidobacterium_kashiwanohense_DSM_21854	0.8177351093108999	0.7938931297709924	0.7090909090909091	0.7490996398559424	0.8219024250921741	0.6183206106870229	0.7941176470588235	0.6952789699570816	0.8455431791037027	0.727735368956743	0.7922437673130194	0.7586206896551724	0.801260580568105	0.7175572519083969	0.7747252747252747	0.7450462351387054	0.8314671288362674	0.7933673469387755	0.7215777262180975	0.755771567436209	0.8215389209118762	0.6844783715012722	0.8029850746268656	0.7390109890109889	0.8024354780079971	0.638676844783715	0.8122977346278317	0.7150997150997151	0.8039414238978034	0.7423469387755102	0.714987714987715	0.7284105131414267	0.8308407332398609	0.75	0.7519181585677749	0.7509578544061304	0.8018447837150128	0.6361323155216285	0.778816199376947	0.7002801120448179
Bifidobacterium_longum_DJO10A	0.8771299277201469	0.8198653198653199	0.8353344768439108	0.8275276125743416	0.8791115199209635	0.8686868686868687	0.7690014903129657	0.8158102766798419	0.8646583882671574	0.8381112984822934	0.7741433021806854	0.8048582995951417	0.8721021343281039	0.8552188552188552	0.7912772585669782	0.8220064724919094	0.8688600450826419	0.7592592592592593	0.8140794223826715	0.7857142857142857	0.879920622753675	0.8602693602693603	0.770739064856712	0.8130469371519492	0.8852351508338018	0.877104377104377	0.7858220211161387	0.8289578361177407	0.8775131869566946	0.8249158249158249	0.8045977011494253	0.8146300914380715	0.8546993260315351	0.8178752107925801	0.7835218093699515	0.8003300330033003	0.8850704913099517	0.821247892074199	0.8023064250411862	0.8116666666666668
Bifidobacterium_longum_E18	0.8744239631336405	0.8401360544217688	0.8151815181518152	0.8274706867671693	0.8811804857766536	0.8488964346349746	0.7987220447284346	0.8230452674897121	0.8721530208008501	0.8469387755102041	0.7769110764430577	0.8104149715215623	0.8799287966459928	0.8690476190476191	0.7873651771956857	0.826192400970089	0.8753623690562811	0.8098471986417657	0.8098471986417657	0.8098471986417657	0.8674913089174549	0.8845500848896435	0.7673048600883653	0.8217665615141956	0.8834788584364136	0.8675721561969439	0.7695783132530121	0.8156424581005588	0.8617222780453437	0.8251273344651953	0.7702060221870047	0.7967213114754098	0.8623589503713202	0.8401360544217688	0.7866242038216561	0.8125	0.8657862975410877	0.8539898132427843	0.7247838616714697	0.7840997661730319
Bifidobacterium_longum_NCC2705	0.8874227900472	0.8053435114503816	0.83399209486166	0.8194174757281554	0.8524415826583532	0.8454198473282443	0.7322314049586777	0.7847652790079717	0.8827592360585047	0.8778625954198473	0.7809847198641766	0.8265947888589399	0.8621820552415361	0.8435114503816794	0.7740805604203153	0.8073059360730594	0.8761690752287162	0.7404580152671756	0.841648590021692	0.7878172588832488	0.8786055591166017	0.8263358778625954	0.7988929889298892	0.8123827392120074	0.8720682069809451	0.7900763358778626	0.8414634146341463	0.8149606299212598	0.8532428180175979	0.8435114503816794	0.7836879432624113	0.8125	0.8609164675718198	0.7938931297709924	0.7938931297709924	0.7938931297709924	0.8878051978322942	0.8206106870229007	0.8174904942965779	0.8190476190476189
Bifidobacterium_longum_infantis_157F_NC	0.8817374241590792	0.8051575931232091	0.8502269288956127	0.8270787343635025	0.907030730453773	0.8782234957020058	0.8129973474801061	0.8443526170798898	0.8800440883079778	0.8481375358166189	0.8065395095367848	0.8268156424581005	0.8803786504215892	0.8151862464183381	0.8355359765051396	0.8252356780275563	0.8763700626431639	0.8624641833810889	0.7984084880636605	0.8292011019283747	0.8738105598476202	0.8438395415472779	0.7874331550802139	0.814661134163209	0.8790670848350999	0.839541547277937	0.827683615819209	0.8335704125177809	0.8831290383494388	0.8137535816618912	0.8414814814814815	0.8273852876911872	0.8804320161575029	0.8409742120343839	0.8085399449035813	0.824438202247191	0.9082909828326533	0.8911174785100286	0.8046571798188874	0.8456832087015637
Bifidobacterium_longum_infantis_ATCC_15697	0.7980176636876021	0.7544378698224852	0.6929347826086957	0.7223796033994335	0.8168358119853213	0.7958579881656804	0.713527851458886	0.7524475524475525	0.842368956317305	0.8041543026706232	0.754874651810585	0.7787356321839081	0.8450213333801556	0.7952522255192879	0.7723342939481268	0.783625730994152	0.8159271680157323	0.7388724035608308	0.7323529411764705	0.7355982274741506	0.8162607764296876	0.7899408284023669	0.7196765498652291	0.753173483779972	0.7794058258564078	0.7833827893175074	0.6965699208443272	0.7374301675977655	0.8186048144961635	0.6735905044510386	0.7668918918918919	0.7172195892575041	0.8500342387582744	0.7537091988130564	0.7962382445141066	0.7743902439024392	0.8009060102189525	0.6676557863501483	0.7377049180327869	0.7009345794392523
Bifidobacterium_longum_longum_ATCC_55813	0.8846095238095237	0.8895238095238095	0.7532258064516129	0.8157205240174671	0.870097052154195	0.8609523809523809	0.7726495726495727	0.8144144144144145	0.89098231292517	0.8723809523809524	0.7923875432525952	0.8304623753399819	0.8569324263038549	0.8361904761904762	0.7996357012750456	0.8175046554934824	0.8880671201814059	0.8438095238095238	0.8054545454545454	0.8241860465116279	0.8844444444444445	0.7980952380952381	0.8248031496062992	0.8112294288480154	0.8857941043083901	0.8761904761904762	0.7958477508650519	0.8340888485947416	0.8751600907029478	0.8095238095238095	0.8188824662813102	0.8141762452107281	0.8695637188208616	0.8552380952380952	0.7946902654867256	0.8238532110091743	0.8844081632653062	0.8114285714285714	0.8402366863905325	0.8255813953488372
Bifidobacterium_longum_longum_BBMN68	0.8355305989583334	0.7682291666666666	0.743073047858942	0.7554417413572344	0.8214382595486112	0.7473958333333334	0.7396907216494846	0.743523316062176	0.8287692599826388	0.7708333333333334	0.7628865979381443	0.7668393782383419	0.8191121419270833	0.7083333333333334	0.7472527472527473	0.7272727272727272	0.8120659722222223	0.8151041666666666	0.6909492273730684	0.7479091995221027	0.8357272677951388	0.765625	0.7577319587628866	0.7616580310880829	0.7971327039930556	0.7473958333333334	0.6932367149758454	0.719298245614035	0.8110622829861112	0.7838541666666666	0.7200956937799043	0.7506234413965088	0.830600314670139	0.7447916666666666	0.772972972972973	0.7586206896551724	0.82061767578125	0.7083333333333334	0.7513812154696132	0.7292225201072385
Bifidobacterium_longum_longum_CCUG_52486	0.8831702847019937	0.8481973434535104	0.8039568345323741	0.8254847645429363	0.8907532162647761	0.8937381404174574	0.7658536585365854	0.8248686514886165	0.8816076102963681	0.8956356736242884	0.7649918962722853	0.8251748251748251	0.8878367041252443	0.7703984819734345	0.8565400843881856	0.8111888111888111	0.8831126745856572	0.8216318785578748	0.8216318785578748	0.8216318785578748	0.8779925754962573	0.8273244781783681	0.7927272727272727	0.809656453110492	0.8661969041763733	0.8425047438330171	0.7886323268206039	0.8146788990825689	0.8721523499526517	0.8500948766603416	0.7818499127399651	0.8145454545454546	0.8729696934781747	0.8671726755218216	0.778534923339012	0.8204667863554758	0.8776091081593929	0.8975332068311196	0.7754098360655738	0.8320140721196131
Bifidobacterium_longum_longum_JCM_1217	0.8335345599655363	0.8653198653198653	0.7099447513812155	0.779969650986343	0.8655933634889863	0.8703703703703703	0.7230769230769231	0.7899159663865546	0.8889909192939496	0.8636363636363636	0.7978227060653188	0.8294260307194826	0.8782621387840243	0.8501683501683501	0.8118971061093248	0.8305921052631579	0.8591016789669987	0.8602693602693603	0.7470760233918129	0.7996870109546166	0.8856976045528234	0.8148148148148148	0.8093645484949833	0.8120805369127516	0.8523223253862985	0.8468013468013468	0.7258297258297258	0.7816627816627817	0.8472151367774263	0.8804713804713805	0.7184065934065934	0.7912254160363086	0.8703420285911869	0.7946127946127947	0.801358234295416	0.7979712595097211	0.8794113979299164	0.8047138047138047	0.8101694915254237	0.8074324324324325
Bifidobacterium_longum_longum_JDM301	0.8160154123214809	0.7751322751322751	0.7163814180929096	0.7445997458703939	0.7951864416244363	0.6543535620052771	0.7678018575851393	0.7065527065527066	0.8418631598051123	0.7387862796833773	0.7977207977207977	0.767123287671233	0.8014407170079993	0.7203166226912929	0.7338709677419355	0.7270306258322237	0.8305272856724043	0.7308707124010554	0.7630853994490359	0.7466307277628033	0.8398737976574389	0.8095238095238095	0.7183098591549296	0.7611940298507462	0.8116108947243511	0.7433862433862434	0.7168367346938775	0.7298701298701299	0.808595440521562	0.716931216931217	0.7655367231638418	0.7404371584699454	0.81892616325334	0.7275132275132276	0.7493188010899182	0.7382550335570469	0.794997975736762	0.7783641160949868	0.7212713936430318	0.7487309644670052
Bifidobacterium_mongoliense_DSM_21395	0.8228972815179711	0.7604938271604939	0.7586206896551724	0.7595561035758323	0.846360153256705	0.7061728395061728	0.8056338028169014	0.7526315789473684	0.8182509274463297	0.687192118226601	0.7520215633423181	0.718146718146718	0.8448397494374507	0.7901234567901234	0.7600950118764845	0.7748184019370461	0.8450586875874232	0.7512315270935961	0.7860824742268041	0.7682619647355164	0.8297938332421091	0.7580246913580246	0.7524509803921569	0.7552275522755227	0.8319345618196193	0.7283950617283951	0.7506361323155216	0.7393483709273184	0.8205132883293803	0.7185185185185186	0.782258064516129	0.749034749034749	0.8027428084899348	0.7703703703703704	0.697986577181208	0.7323943661971831	0.8186462324393359	0.674074074074074	0.8100890207715133	0.7358490566037735
Bifidobacterium_pseudocatenulatum_DSM_20438	0.8850877909767833	0.7737556561085973	0.8300970873786407	0.8009367681498829	0.8802641389947192	0.8190045248868778	0.8098434004474273	0.8143982002249719	0.848472467646548	0.6975169300225733	0.8131578947368421	0.7509113001215068	0.8541260226959336	0.8329571106094809	0.7608247422680412	0.7952586206896551	0.8773965047036352	0.8642533936651584	0.7764227642276422	0.8179871520342613	0.8343870974331736	0.7647058823529411	0.7915690866510539	0.7779056386651323	0.863696720223078	0.8144796380090498	0.7894736842105263	0.8017817371937639	0.8840536040775053	0.834841628959276	0.7639751552795031	0.797837837837838	0.8279317283433603	0.7516930022573364	0.7816901408450704	0.766398158803222	0.8634158299541381	0.8687782805429864	0.7603960396039604	0.8109820485744457
Bifidobacterium_pseudolongum_subsp_Pseudolongum_DSM_20099	0.8038160805815504	0.7853403141361257	0.7281553398058253	0.7556675062972292	0.8457077682043672	0.7427821522309711	0.7971830985915493	0.7690217391304347	0.8405546165368073	0.8036649214659686	0.7309523809523809	0.7655860349127183	0.8009509282543872	0.725130890052356	0.7213541666666666	0.7232375979112271	0.8407263882590592	0.6989528795811518	0.8140243902439024	0.752112676056338	0.8347556031935799	0.7198952879581152	0.7534246575342466	0.7362784471218207	0.8470956837201634	0.819371727748691	0.7211981566820277	0.7671568627450981	0.8244218163828998	0.806282722513089	0.7113163972286374	0.7558282208588956	0.8193098899286805	0.6518324607329843	0.7830188679245284	0.7114285714285715	0.8303582471039288	0.819371727748691	0.7017937219730942	0.7560386473429952
Bifidobacterium_ruminantium_DSM_6489	0.8243950422978554	0.7877237851662404	0.7113163972286374	0.7475728155339806	0.8273394976719786	0.7135549872122762	0.7622950819672131	0.7371202113606341	0.7879664240278051	0.7487179487179487	0.7036144578313253	0.7254658385093168	0.8229654403567447	0.735897435897436	0.7377892030848329	0.736842105263158	0.8317397862154894	0.8179487179487179	0.7184684684684685	0.7649880095923262	0.8341268279887206	0.782608695652174	0.75	0.7659574468085107	0.8032133254639648	0.7333333333333333	0.7240506329113924	0.7286624203821656	0.8183553019870156	0.7263427109974424	0.753315649867374	0.7395833333333333	0.8033772706406977	0.7289002557544757	0.7196969696969697	0.724269377382465	0.8248934356351236	0.7846153846153846	0.7445255474452555	0.7640449438202246
Bifidobacterium_scardovii_JCM_12489	0.8232269638679948	0.7820823244552058	0.7391304347826086	0.7599999999999999	0.8495271708223652	0.7602905569007264	0.7714987714987716	0.7658536585365854	0.8267152882411224	0.8135593220338984	0.7103594080338267	0.7584650112866819	0.8210284401034187	0.6779661016949152	0.775623268698061	0.7235142118863048	0.7938283040880816	0.6852300242130751	0.7526595744680851	0.717363751584284	0.8437347935439617	0.8353510895883777	0.7371794871794872	0.7832009080590238	0.8381417490868799	0.6682808716707022	0.8238805970149253	0.7379679144385026	0.8247864500583342	0.711864406779661	0.7636363636363637	0.736842105263158	0.8208056563619415	0.7409200968523002	0.75	0.7454323995127892	0.8364356946455688	0.6828087167070218	0.8034188034188035	0.7382198952879582
Bifidobacterium_stercoris_DSM_24849	0.8332939508506617	0.717391304347826	0.7478753541076487	0.7323162274618585	0.8000649810964083	0.7608695652173914	0.6965174129353234	0.7272727272727272	0.7909454749527411	0.6467391304347826	0.7531645569620253	0.6959064327485379	0.8055071479206048	0.6929347826086957	0.7478005865102639	0.7193229901269395	0.8104841091682419	0.6983695652173914	0.744927536231884	0.7208976157082749	0.8202238894139888	0.7907608695652174	0.7238805970149254	0.755844155844156	0.8105136460302458	0.7907608695652174	0.7220843672456576	0.7548638132295721	0.8191531781663516	0.7418478260869565	0.7668539325842697	0.7541436464088399	0.8231037334593574	0.7010869565217391	0.7794561933534743	0.7381974248927038	0.8127215264650284	0.7418478260869565	0.7520661157024794	0.7469220246238031
Bifidobacterium_thermacidophilum_subsp_thermacidophilum_DSM_15837	0.8189875082182775	0.7589743589743589	0.7308641975308642	0.7446540880503145	0.8133859303090072	0.6923076923076923	0.7479224376731302	0.7190412782956058	0.8296646942800788	0.7692307692307693	0.75	0.7594936708860761	0.8078040762656147	0.7128205128205128	0.7595628415300546	0.7354497354497356	0.7880078895463509	0.7	0.7338709677419355	0.7165354330708661	0.8179585798816568	0.7128205128205128	0.7616438356164383	0.7364238410596027	0.8538987508218278	0.7769230769230769	0.7690355329949239	0.7729591836734695	0.8132149901380671	0.7487179487179487	0.7336683417085427	0.7411167512690356	0.8425706771860618	0.8128205128205128	0.7254004576659039	0.7666263603385731	0.8202432610124917	0.7769230769230769	0.7336561743341404	0.7546699875466999
Bifidobacterium_thermophilum_RBL67	0.8481126695624742	0.7733990147783252	0.7714987714987716	0.7724477244772449	0.8110849571695504	0.7586206896551724	0.7247058823529412	0.7412755716004813	0.8163507971559611	0.6699507389162561	0.7861271676300579	0.723404255319149	0.8325729816302264	0.7142857142857143	0.7816711590296496	0.7464607464607464	0.8261484141813682	0.7955665024630542	0.7274774774774775	0.7599999999999999	0.8389247494479362	0.7832512315270936	0.7607655502392344	0.7718446601941747	0.8261726807250844	0.8029556650246306	0.7056277056277056	0.7511520737327189	0.8218107694921013	0.7093596059113301	0.7365728900255755	0.7227101631116688	0.8075784416025626	0.7044334975369458	0.7506561679790026	0.7268106734434562	0.8410784052027469	0.7266009852216748	0.7742782152230971	0.7496823379923762
Bilophila_wadsworthia_3_1_6	0.8284813988721488	0.8211009174311926	0.7117296222664016	0.7625133120340787	0.8266875683864995	0.694954128440367	0.787012987012987	0.7381242387332522	0.8096303972729568	0.7935779816513762	0.7046843177189409	0.7464940668824165	0.8201066829391465	0.7889908256880734	0.7211740041928721	0.7535596933187295	0.8498705917010352	0.7362385321100917	0.7734939759036145	0.7544065804935369	0.8337103358303173	0.7155963302752294	0.7536231884057971	0.7341176470588237	0.8721225065230199	0.7798165137614679	0.7852193995381063	0.7825086306098964	0.8546944701624444	0.8348623853211009	0.7474332648870636	0.7887323943661972	0.8439025544987796	0.8142201834862385	0.7334710743801653	0.7717391304347827	0.8358934433128524	0.8188073394495413	0.7531645569620253	0.7846153846153846
Blastococcus_massiliensis_AP3	0.8686489301602993	0.7521008403361344	0.788546255506608	0.7698924731182796	0.8087749805804674	0.6974789915966386	0.772093023255814	0.7328918322295807	0.8444804392345171	0.7983193277310925	0.7307692307692307	0.7630522088353414	0.8163375644375398	0.6260504201680672	0.7883597883597884	0.6978922716627635	0.8357813713720782	0.6764705882352942	0.7777777777777778	0.7235955056179775	0.8206120683567545	0.7878151260504201	0.7170172084130019	0.7507507507507507	0.8444407174634561	0.8067226890756303	0.7427466150870407	0.7734138972809668	0.8419073511757644	0.7941176470588235	0.7354085603112841	0.7636363636363638	0.8419603135371796	0.8046218487394958	0.7337164750957854	0.7675350701402806	0.8313899089047384	0.8361344537815126	0.6757215619694398	0.7474178403755869
Blautia_hansenii_VPI_C7_24_DSM_20583	0.8531751878591425	0.7860615883306321	0.8003300330033003	0.7931316434995912	0.8660937927550568	0.7779578606158833	0.8040201005025126	0.7907742998352554	0.8712664968742765	0.8249594813614263	0.809220985691574	0.8170144462279294	0.8660832684333495	0.810064935064935	0.8140293637846656	0.8120423108218063	0.8688406407207057	0.8314424635332253	0.7645305514157973	0.796583850931677	0.8966906270390874	0.8087520259319287	0.8330550918196995	0.8207236842105263	0.8904760150708286	0.8474025974025974	0.8055555555555556	0.8259493670886076	0.8800990338672672	0.807131280388979	0.8313856427378965	0.819078947368421	0.8773416615799111	0.8249594813614263	0.8330605564648118	0.8289902280130292	0.8789334652381655	0.807131280388979	0.8245033112582781	0.8157248157248158
Blautia_hydrogenotrophica_DSM_10507	0.846361314136782	0.7858627858627859	0.7891440501043842	0.7875	0.8531169903311275	0.7650727650727651	0.7829787234042553	0.7739221871713986	0.8422054711036001	0.8253638253638254	0.7271062271062271	0.7731256085686466	0.8476298944074411	0.841995841995842	0.75	0.79333986287953	0.8593194185709778	0.8128898128898129	0.7898989898989899	0.8012295081967212	0.8531126680814832	0.7900207900207901	0.7723577235772358	0.7810894141829394	0.8384191804150225	0.7962577962577962	0.7393822393822393	0.7667667667667666	0.8460414676630894	0.8607068607068608	0.7327433628318584	0.7915869980879542	0.8608840729422849	0.7900207900207901	0.8260869565217391	0.8076514346439958	0.8471933471933472	0.8711018711018711	0.7482142857142857	0.8049951969260326
Blautia_obeum_ATCC_29174	0.819542150466683	0.7534562211981567	0.7282850779510023	0.7406568516421291	0.8032641202200913	0.6397228637413395	0.7466307277628033	0.6890547263681592	0.83810304275178	0.7413394919168591	0.7517564402810304	0.7465116279069768	0.8511646016566303	0.8013856812933026	0.7510822510822511	0.7754189944134079	0.8175466416917657	0.6935483870967742	0.7838541666666666	0.7359413202933985	0.8100435286980768	0.74364896073903	0.7301587301587301	0.7368421052631579	0.8376720128563979	0.7990762124711316	0.7315010570824524	0.7637969094922737	0.8212556273347452	0.7182448036951501	0.7585365853658537	0.7378410438908659	0.8088941156437246	0.7672811059907834	0.7176724137931034	0.7416481069042317	0.7864885431189537	0.745958429561201	0.7021739130434783	0.723404255319149
Blautia_producta_DSM_2950	0.8421376567628989	0.6880733944954128	0.7874015748031497	0.7343941248470013	0.8145147714838818	0.6720183486238532	0.7855227882037533	0.7243510506798517	0.8248832169009342	0.7568807339449541	0.75	0.7534246575342465	0.7956874421345004	0.7385321100917431	0.7301587301587301	0.7343215507411631	0.8290311211177511	0.7201834862385321	0.7621359223300971	0.7405660377358491	0.8147804267317567	0.7981651376146789	0.6946107784431138	0.7427961579509071	0.8367456443060348	0.7247706422018348	0.7939698492462312	0.7577937649880095	0.8409593047723256	0.8440366972477065	0.736	0.7863247863247863	0.8576508711387931	0.768348623853211	0.7845433255269321	0.776361529548088	0.8247043599023651	0.7201834862385321	0.7949367088607595	0.7557160048134777
Blautia_wexlerae_DSM_19850	0.8317788653923108	0.780045351473923	0.7478260869565218	0.7635960044395117	0.834267040149393	0.7233560090702947	0.7857142857142857	0.7532467532467532	0.8233652435333108	0.7528344671201814	0.7579908675799086	0.7554038680318544	0.823955223114887	0.7891156462585034	0.7357293868921776	0.7614879649890591	0.85902566154667	0.8072562358276644	0.7416666666666667	0.7730727470141152	0.825376304367901	0.6825396825396826	0.7838541666666666	0.7296969696969696	0.8348878012743559	0.7437641723356009	0.7754137115839244	0.7592592592592593	0.793460974133243	0.6809954751131222	0.7620253164556962	0.7192353643966547	0.834074655503227	0.7194570135746606	0.825974025974026	0.7690447400241838	0.8413570556427699	0.691609977324263	0.8133333333333334	0.7475490196078431
Bordetella_hinzii_OH87_BAL007II	0.8518101000757956	0.7186379928315412	0.7972166998011928	0.7558906691800188	0.8404873395768298	0.8172043010752689	0.7181102362204724	0.7644593461860855	0.8245847304119936	0.7688172043010753	0.7234401349072512	0.7454387489139878	0.8394258809624747	0.7168458781362007	0.7952286282306164	0.7540056550424128	0.8242218111278119	0.8189964157706093	0.7118380062305296	0.7616666666666666	0.8505479117688622	0.7383512544802867	0.7862595419847328	0.7615526802218114	0.8442257293714108	0.7401433691756273	0.7821969696969697	0.7605893186003684	0.8450013489035341	0.6720430107526881	0.8278145695364238	0.741839762611276	0.836685906964473	0.6720430107526881	0.8134490238611713	0.7360157016683022	0.828763119692707	0.7186379928315412	0.7801556420233463	0.748134328358209
Brachybacterium_paraconglomeratum_LC44	0.8367606974081063	0.7710843373493976	0.7470817120622568	0.7588932806324111	0.8276035870389188	0.7389558232931727	0.7714884696016772	0.7548717948717949	0.8409763552200772	0.8473895582329317	0.690671031096563	0.7610459873760145	0.8127772132707536	0.8052208835341366	0.7212230215827338	0.760910815939279	0.8306116030386607	0.7349397590361446	0.7721518987341772	0.7530864197530864	0.8200069353720102	0.7771084337349398	0.7193308550185874	0.747104247104247	0.8515870711762712	0.8092369477911646	0.7380952380952381	0.7720306513409961	0.8431476911662716	0.7248995983935743	0.7713675213675214	0.7474120082815735	0.8251439492911405	0.7550200803212851	0.7445544554455445	0.7497507477567299	0.8487282463186078	0.7289156626506024	0.8030973451327433	0.7642105263157895
Brachyspira_pilosicoli_B2904	0.7953684807256237	0.7452380952380953	0.7296037296037297	0.7373380447585395	0.8237414965986394	0.7904761904761904	0.7048832271762208	0.7452300785634118	0.81328231292517	0.7547619047619047	0.7321016166281755	0.7432590855803048	0.8137811791383219	0.7238095238095238	0.76	0.7414634146341463	0.8405215419501133	0.7904761904761904	0.7328918322295805	0.7605956471935852	0.8492857142857142	0.7166666666666667	0.7962962962962963	0.7543859649122806	0.8306575963718821	0.7571428571428571	0.7344110854503464	0.7456037514654161	0.8363038548752835	0.6880952380952381	0.7874659400544959	0.7344345616264294	0.8432766439909297	0.6666666666666666	0.8069164265129684	0.7301173402868317	0.8046031746031745	0.8095238095238095	0.6882591093117408	0.7439824945295405
Bradyrhizobium_elkanii_USDA_76	0.8645357282034931	0.8539518900343642	0.7384843982169391	0.7920318725099601	0.8651232271702036	0.8281786941580757	0.753125	0.7888707037643209	0.8405456950201344	0.7285223367697594	0.7808471454880295	0.7537777777777779	0.8442183016261027	0.7233676975945017	0.7913533834586466	0.755834829443447	0.8610697795255133	0.6632302405498282	0.8502202643171806	0.7451737451737451	0.8484665981743247	0.654639175257732	0.8336980306345733	0.7333974975938402	0.8660472833339237	0.7646048109965635	0.8047016274864376	0.7841409691629956	0.849700641230028	0.8333333333333334	0.7427258805513017	0.7854251012145749	0.8531149254260105	0.8041237113402062	0.7536231884057971	0.7780548628428928	0.8459394669406362	0.8109965635738832	0.7433070866141732	0.7756778964667215
Bradyrhizobium_japonicum_USDA_6	0.8688976942859351	0.8388704318936877	0.7605421686746988	0.7977883096366508	0.8478024525115616	0.7043189368770764	0.8138195777351248	0.7551202137132679	0.8737569121753623	0.7940199335548173	0.8170940170940171	0.8053917438921651	0.8648138541517201	0.8538205980066446	0.7229254571026723	0.7829398324447829	0.8527058200240616	0.8189368770764119	0.7113997113997114	0.7613899613899614	0.8424217171995894	0.7491694352159468	0.7618243243243243	0.7554438860971524	0.8296900696460305	0.627906976744186	0.8456375838926175	0.7206863679694948	0.8519304422688492	0.7940199335548173	0.7587301587301587	0.775974025974026	0.8515220582554276	0.7325581395348837	0.8076923076923077	0.7682926829268293	0.8645958653877992	0.8039867109634552	0.7682539682539683	0.7857142857142858
Brevibacillus_agri_5_2	0.854425087108014	0.6	0.8734177215189873	0.7113402061855671	0.8428904711407362	0.740418118466899	0.7469244288224957	0.7436570428696413	0.8426147553400999	0.6968641114982579	0.8	0.7448789571694601	0.8657415543099531	0.7547826086956522	0.8097014925373134	0.7812781278127813	0.8541584608392668	0.7895652173913044	0.7643097643097643	0.7767322497861421	0.8376518709286471	0.7491289198606271	0.7706093189964157	0.7597173144876325	0.8441008938039691	0.759581881533101	0.7662565905096661	0.762904636920385	0.825396152098167	0.7043478260869566	0.7670454545454546	0.7343608340888487	0.8531131646720195	0.7787456445993032	0.7474916387959866	0.7627986348122867	0.8580821087713983	0.662020905923345	0.8333333333333334	0.7378640776699029
Brevibacillus_agri_BAB_2500	0.8594189051609367	0.6991150442477876	0.824634655532359	0.7567049808429117	0.8462745712271909	0.7716814159292036	0.7730496453900709	0.7723649247121347	0.8320651578040568	0.6920353982300885	0.7963340122199593	0.7405303030303031	0.8478017072597697	0.8106194690265487	0.731629392971246	0.7691015952980689	0.8250669590414285	0.6336283185840708	0.7955555555555556	0.7054187192118226	0.8356457044404417	0.7292035398230089	0.762962962962963	0.7457013574660634	0.8374939306132039	0.7893805309734513	0.7263843648208469	0.7565733672603902	0.8507510376693556	0.8389380530973451	0.7348837209302326	0.7834710743801653	0.8390351632860835	0.7079646017699115	0.7920792079207921	0.7476635514018691	0.8381204479599029	0.7752212389380531	0.7423728813559322	0.7584415584415584
Brevibacillus_borstelensis_AK1	0.8531520025023134	0.7635379061371841	0.7804428044280443	0.7718978102189781	0.8451530711986341	0.7924187725631769	0.7661431064572426	0.7790594498669032	0.8565666175761446	0.8339350180505415	0.7403846153846154	0.7843803056027165	0.843559801378879	0.7653429602888087	0.7751371115173674	0.7702089009990917	0.8324883681528497	0.7942238267148014	0.7154471544715447	0.7527801539777587	0.8358866921242294	0.7671480144404332	0.7741347905282332	0.770625566636446	0.8320876070325431	0.7454873646209387	0.7619926199261993	0.7536496350364963	0.8402755151246595	0.7220216606498195	0.8	0.759013282732448	0.8319084049055768	0.7292418772563177	0.7622641509433963	0.7453874538745389	0.8429961292340575	0.759927797833935	0.7796296296296297	0.7696526508226691
Brevibacillus_brevis_NBRC_100599	0.8229455804638066	0.809106830122592	0.7031963470319634	0.7524429967426711	0.8388852935673734	0.7915936952714536	0.7622259696458684	0.7766323024054983	0.8626951825077215	0.8598949211908932	0.7450682852807283	0.7983739837398374	0.8578092939231569	0.8126094570928196	0.760655737704918	0.785774767146486	0.8271444388895876	0.7723292469352014	0.7265238879736409	0.7487266553480475	0.8682159605693762	0.7478108581436077	0.811787072243346	0.7784867821330901	0.8469793676255439	0.8143607705779334	0.7463884430176565	0.778894472361809	0.8336221518152626	0.7583187390542907	0.7543554006968641	0.7563318777292577	0.84773694105956	0.7250437828371279	0.8117647058823529	0.7659574468085107	0.8470361089556221	0.7810858143607706	0.7572156196943973	0.7689655172413794
Brevibacterium_casei_S18	0.8500178078362138	0.7827788649706457	0.7518796992481203	0.7670182166826461	0.8301591982261096	0.7514677103718199	0.7514677103718199	0.7514677103718198	0.8387414263885326	0.675146771037182	0.8194774346793349	0.740343347639485	0.830074946097786	0.7808219178082192	0.720216606498195	0.7492957746478873	0.8339658625694601	0.7279843444227005	0.7815126050420168	0.7537993920972643	0.8202634027902772	0.6614481409001957	0.7770114942528735	0.7145877378435518	0.8484840361365038	0.7240704500978473	0.8114035087719298	0.765253360910031	0.8383584621688795	0.7827788649706457	0.7259528130671506	0.7532956685499058	0.830450251033046	0.7808219178082192	0.7281021897810219	0.7535410764872522	0.8224845952642643	0.8277886497064579	0.6945812807881774	0.7553571428571428
Brevibacterium_linens_BL2	0.8379129812695109	0.7983870967741935	0.7186932849364791	0.7564469914040115	0.8430183402705514	0.7681451612903226	0.7485265225933202	0.7582089552238807	0.829240781087409	0.8245967741935484	0.6979522184300341	0.7560073937153419	0.8198206620707594	0.8306451612903226	0.6798679867986799	0.7477313974591653	0.8489082010926118	0.7278225806451613	0.7813852813852814	0.7536534446764093	0.8468554890738814	0.8225806451612904	0.7157894736842105	0.7654784240150094	0.8424853372434018	0.7983870967741935	0.7279411764705882	0.7615384615384615	0.8268120772632674	0.7741935483870968	0.7456310679611651	0.7596439169139465	0.8265031542663892	0.6955645161290323	0.7787810383747178	0.7348242811501597	0.8485708246618106	0.7419354838709677	0.7829787234042553	0.761904761904762
Brevibacterium_massiliense_5401308	0.847208288118589	0.7805429864253394	0.7549234135667396	0.7675194660734149	0.8243842263671914	0.7194570135746606	0.7718446601941747	0.7447306791569087	0.8407587887225896	0.7104072398190046	0.7949367088607595	0.7502986857825568	0.8181420323089208	0.7850678733031674	0.7038539553752535	0.7422459893048129	0.8314735570524765	0.8212669683257918	0.7245508982035929	0.7698833510074231	0.8375596322761614	0.7782805429864253	0.7350427350427351	0.756043956043956	0.8271124669847055	0.7782805429864253	0.7543859649122807	0.7661469933184856	0.8146485534694212	0.7104072398190046	0.7584541062801933	0.7336448598130842	0.8294977580311623	0.7058823529411765	0.7819548872180451	0.7419738406658738	0.8310691836776478	0.751131221719457	0.751131221719457	0.751131221719457
Brevundimonas_bacteroides_DSM_4726	0.8361182090349155	0.7816593886462883	0.7291242362525459	0.7544783983140149	0.8190728628363302	0.7838427947598253	0.6984435797665369	0.7386831275720165	0.8262761961061001	0.7794759825327511	0.7406639004149378	0.7595744680851063	0.8615825403787112	0.8122270742358079	0.7454909819639278	0.7774294670846396	0.8304332487938826	0.75764192139738	0.7414529914529915	0.7494600431965444	0.8594706431990237	0.6397379912663755	0.8443804034582133	0.7279503105590062	0.8189107759196048	0.7096069868995634	0.7629107981220657	0.7352941176470589	0.8383087660418373	0.7882096069868996	0.7443298969072165	0.7656415694591729	0.831462977441315	0.6943231441048034	0.775609756097561	0.7327188940092166	0.8261141091893748	0.7445414847161572	0.751101321585903	0.7478070175438596
Brevundimonas_diminuta_470_4	0.8710095877621373	0.8199152542372882	0.7709163346613546	0.7946611909650922	0.8486471200804366	0.663135593220339	0.8368983957219251	0.7399527186761229	0.8315363760413674	0.7457627118644068	0.7736263736263737	0.7594390507011866	0.8181557023843723	0.7266949152542372	0.7376344086021506	0.7321237993596585	0.8719611821315714	0.8411016949152542	0.7504725897920604	0.7932067932067932	0.8433280666475151	0.8220338983050848	0.7306967984934086	0.7736789631106679	0.8585356219477163	0.8008474576271186	0.7636363636363637	0.781799379524302	0.8382424231542661	0.7796610169491526	0.7698744769874477	0.7747368421052633	0.8522290649238725	0.7838983050847458	0.74	0.7613168724279835	0.854854926745188	0.711864406779661	0.8155339805825242	0.7601809954751131
Brochothrix_thermosphacta_DSM_20171	0.8271617470517618	0.7478991596638656	0.7639484978540773	0.7558386411889597	0.8487571499187909	0.7710084033613446	0.7474541751527495	0.7590486039296795	0.855143527999435	0.7542016806722689	0.7942477876106194	0.7737068965517241	0.8355739354565355	0.7563025210084033	0.7515657620041754	0.7539267015706805	0.8589788856719157	0.7773109243697479	0.7724425887265136	0.7748691099476441	0.8359843937575031	0.8067226890756303	0.734225621414914	0.7687687687687688	0.836924475672622	0.7773109243697479	0.7269155206286837	0.7512690355329951	0.8449747546077254	0.7899159663865546	0.7565392354124748	0.7728674203494347	0.8261687027752278	0.7836134453781513	0.7474949899799599	0.7651282051282051	0.8424590424405056	0.75	0.7660944206008584	0.7579617834394905
Bulleidia_extructa_W1219	0.8374314263322884	0.7962382445141066	0.7559523809523809	0.7755725190839695	0.8430838557993732	0.7899686520376176	0.7433628318584071	0.7659574468085107	0.8020670062695925	0.66875	0.7838827838827839	0.7217537942664417	0.8574255485893416	0.828125	0.7220708446866485	0.7714701601164482	0.8431426332288401	0.73125	0.7647058823529411	0.7476038338658146	0.8399784482758621	0.7899686520376176	0.7433628318584071	0.7659574468085107	0.8267829153605016	0.784375	0.7382352941176471	0.7606060606060606	0.8526743730407523	0.8125	0.8099688473520249	0.8112324492979718	0.8269053683385581	0.7429467084639498	0.740625	0.7417840375586855	0.8215615203761755	0.7210031347962382	0.7666666666666667	0.74313408723748
Burkholderia_cepacia_GG4	0.8548767277177074	0.8259493670886076	0.7521613832853026	0.7873303167420814	0.832456518686433	0.7927215189873418	0.7422222222222222	0.7666411629686305	0.8361426508054324	0.7606973058637084	0.7643312101910829	0.7625099285146943	0.8193745110232903	0.7072784810126582	0.7487437185929648	0.7274206672091131	0.8576977471965337	0.8351822503961965	0.7209302325581395	0.7738619676945668	0.8333253926859114	0.7958860759493671	0.7440828402366864	0.7691131498470949	0.853337077975486	0.7004754358161648	0.8246268656716418	0.7574978577549271	0.862243976809966	0.8243670886075949	0.7369165487977369	0.7781926811053025	0.8627128929366688	0.7448494453248812	0.8006814310051107	0.7717569786535303	0.8530236313667274	0.6925515055467512	0.8229755178907722	0.7521514629948365
Burkholderiales_bacterium_1_1_47	0.8195463081065759	0.8363095238095238	0.6990049751243781	0.7615176151761518	0.8426516439909297	0.7797619047619048	0.7638483965014577	0.7717231222385862	0.8555794713718821	0.7113095238095238	0.7993311036789298	0.752755905511811	0.8379039115646258	0.7380952380952381	0.7725856697819314	0.7549467275494672	0.8307645975056689	0.7380952380952381	0.7654320987654321	0.7515151515151515	0.8319958191609977	0.8005952380952381	0.7289972899728997	0.7631205673758866	0.8413407029478457	0.8452380952380952	0.7171717171717171	0.7759562841530054	0.8315795068027211	0.7589285714285714	0.7434402332361516	0.7511045655375552	0.8094750921201813	0.7589285714285714	0.7589285714285714	0.7589285714285714	0.8358046343537415	0.7708333333333334	0.7485549132947977	0.7595307917888564
Butyricicoccus_pullicaecorum_1_2	0.860348058246482	0.8653846153846154	0.7421289355322339	0.7990314769975787	0.8732716495413518	0.8146853146853147	0.8161120840630472	0.8153980752405949	0.8741733310472366	0.8321678321678322	0.7765089722675367	0.8033755274261603	0.8637787344004508	0.8353765323992994	0.7349768875192604	0.781967213114754	0.8589610914479565	0.7583187390542907	0.7974217311233885	0.7773788150807899	0.8618023832559734	0.7898423817863398	0.802491103202847	0.796116504854369	0.8427767503949641	0.830122591943958	0.7383177570093458	0.7815333882934872	0.8767451900113897	0.8846153846153846	0.7655068078668684	0.8207623682076238	0.8636241166889151	0.8286713286713286	0.7632850241545893	0.7946353730092204	0.8656816038602378	0.8234265734265734	0.7464342313787639	0.7830423940149626
Butyricimonas_synergistica_DSM_23225	0.83184650240725	0.7622377622377622	0.764018691588785	0.7631271878646441	0.8608478748665664	0.7855477855477856	0.759009009009009	0.7720504009163803	0.8283772302463891	0.717948717948718	0.7567567567567568	0.736842105263158	0.8551456331830165	0.7967289719626168	0.7839080459770115	0.7902665121668597	0.8481907500599091	0.7546728971962616	0.7820823244552058	0.7681331747919145	0.8353920223079101	0.75	0.7642857142857142	0.7570754716981132	0.8203167548961942	0.7599067599067599	0.7477064220183486	0.7537572254335261	0.8449828987212165	0.7342657342657343	0.7797029702970297	0.7563025210084034	0.8296026403503038	0.6806526806526807	0.7956403269754768	0.7336683417085428	0.8086072805698974	0.7832167832167832	0.7304347826086957	0.7559055118110236
Butyricimonas_virosa_DSM_23226	0.8394660913551413	0.8077803203661327	0.717479674796748	0.759956942949408	0.8445690138189968	0.7848970251716247	0.7588495575221239	0.7716535433070866	0.830443684577078	0.7528604118993135	0.7759433962264151	0.7642276422764229	0.8407856772565181	0.8466819221967964	0.7297830374753451	0.7838983050847458	0.8512899999476355	0.7963386727688787	0.7581699346405228	0.7767857142857143	0.8410841550199246	0.7139588100686499	0.7858942065491183	0.7482014388489209	0.8413355047154251	0.7231121281464531	0.7688564476885644	0.7452830188679246	0.8675387104713329	0.8192219679633868	0.750524109014675	0.7833698030634573	0.8378427912383686	0.7208237986270023	0.7855361596009975	0.7517899761336515	0.8349470332881253	0.7963386727688787	0.71900826446281	0.755700325732899
Butyrivibrio_crossotus_DSM_2876	0.8498560000000001	0.7946666666666666	0.7621483375959079	0.7780678851174935	0.8399786666666667	0.776	0.7617801047120419	0.7688243064729195	0.8493688888888888	0.8773333333333333	0.7393258426966293	0.802439024390244	0.8362524444444445	0.712	0.7970149253731343	0.752112676056338	0.8406186666666668	0.8693333333333333	0.740909090909091	0.8	0.8441777777777778	0.7546666666666667	0.7905027932960894	0.772169167803547	0.8314951111111112	0.72	0.7780979827089337	0.74792243767313	0.8224426666666669	0.8346666666666667	0.7195402298850575	0.7728395061728395	0.8320142222222222	0.888	0.6894409937888198	0.7762237762237763	0.8461937777777777	0.8506666666666667	0.731651376146789	0.786683107274969
Butyrivibrio_fibrisolvens_16_4	0.8726023495906015	0.8415094339622642	0.7852112676056338	0.8123861566484517	0.8569918120327519	0.8188679245283019	0.7587412587412588	0.7876588021778584	0.8660234959060163	0.7886792452830189	0.8148148148148148	0.8015340364333652	0.8723068707725169	0.7188679245283018	0.8175965665236051	0.7650602409638554	0.852819508721965	0.839622641509434	0.761986301369863	0.7989228007181328	0.8531541473834104	0.7566037735849057	0.8101010101010101	0.7824390243902438	0.8586756852972588	0.8735849056603774	0.7396166134185304	0.8010380622837371	0.8756532573869703	0.7679245283018868	0.8374485596707819	0.8011811023622047	0.8497792808828765	0.8320754716981132	0.7709790209790209	0.8003629764065335	0.8451299394802421	0.8018867924528302	0.7630161579892281	0.78196872125115
Campylobacter_coli_JV20	0.858864630180047	0.8467966573816156	0.7581047381546134	0.8	0.8432797497704674	0.7409470752089137	0.7987987987987988	0.7687861271676301	0.8420192651841708	0.776536312849162	0.7595628415300546	0.7679558011049723	0.828037223199141	0.8435754189944135	0.722488038277512	0.7783505154639175	0.8664742223121333	0.7520891364902507	0.8256880733944955	0.7871720116618075	0.8465087689267207	0.8463687150837989	0.7690355329949239	0.8058510638297872	0.8263332347769253	0.7688022284122563	0.7168831168831169	0.7419354838709677	0.8473802150604566	0.7047353760445683	0.7981072555205048	0.7485207100591716	0.8159381273245047	0.7883008356545961	0.7237851662404092	0.7546666666666666	0.8260609078601329	0.7883008356545961	0.7389033942558747	0.7628032345013477
Campylobacter_concisus_13826	0.8180545140111111	0.7541436464088398	0.7299465240641712	0.7418478260869565	0.8091091351525077	0.7209944751381215	0.7457142857142857	0.7331460674157303	0.8190416430724967	0.7119113573407202	0.7671641791044777	0.7385057471264367	0.8305581487886625	0.8088642659279779	0.7227722772277227	0.7633986928104575	0.8041275768659799	0.7596685082872928	0.7198952879581152	0.7392473118279569	0.819998163480816	0.7486187845303868	0.7698863636363636	0.7591036414565826	0.822752942256776	0.8176795580110497	0.7132530120481928	0.761904761904762	0.8274284140126414	0.7403314917127072	0.7570621468926554	0.7486033519553074	0.8313539737683844	0.8287292817679558	0.7317073170731707	0.77720207253886	0.8067675731929417	0.787292817679558	0.7125	0.7480314960629921
Campylobacter_curvus_525_92	0.8226965342349959	0.8021978021978022	0.7002398081534772	0.7477592829705506	0.8298741094070764	0.7087912087912088	0.7565982404692082	0.7319148936170213	0.806492271464799	0.7005494505494505	0.7727272727272727	0.7348703170028819	0.8511728655959426	0.8241758241758241	0.7407407407407407	0.7802340702210663	0.8090432918729622	0.7802197802197802	0.71	0.743455497382199	0.8440632170027775	0.8021978021978022	0.7448979591836735	0.7724867724867726	0.8304779012196595	0.7747252747252747	0.7212276214833759	0.7470198675496688	0.8098433160246348	0.7252747252747253	0.7542857142857143	0.7394957983193278	0.8340251781185847	0.7994505494505495	0.7480719794344473	0.7729083665338645	0.8009449341866924	0.760989010989011	0.7139175257731959	0.7367021276595743
Campylobacter_fetus_subsp_fetus_82_40	0.8200555719616633	0.7487046632124352	0.7448453608247423	0.7467700258397933	0.8282705575988617	0.7046632124352331	0.768361581920904	0.7351351351351353	0.8248006657896856	0.8134715025906736	0.7168949771689498	0.7621359223300971	0.8433112298316734	0.7538860103626943	0.784366576819407	0.7688243064729194	0.845680420950898	0.6813471502590673	0.7850746268656716	0.7295423023578363	0.8348982523020752	0.6813471502590673	0.7827380952380952	0.7285318559556787	0.831542457515638	0.8264248704663213	0.7120535714285714	0.764988009592326	0.7948602647050926	0.7461139896373057	0.7058823529411765	0.7254408060453401	0.8358076726891996	0.7512953367875648	0.7774798927613941	0.7641633728590249	0.8262302343687078	0.7435233160621761	0.7473958333333334	0.7454545454545454
Campylobacter_gracilis_RM3268	0.8239950880065494	0.7342857142857143	0.7427745664739884	0.7385057471264368	0.8304789193614408	0.7085714285714285	0.792332268370607	0.7481146304675715	0.8185837085550552	0.7220630372492837	0.7636363636363637	0.7422680412371134	0.8350306999590666	0.76	0.7621776504297995	0.7610872675250359	0.804158821121572	0.7879656160458453	0.6875	0.7343124165554072	0.8031846090871879	0.7335243553008596	0.7314285714285714	0.7324749642346208	0.8468522308636922	0.7994269340974212	0.7459893048128342	0.771784232365145	0.812255423659435	0.7994269340974212	0.6975	0.7449933244325767	0.8554564060581253	0.7542857142857143	0.7951807228915663	0.7741935483870968	0.8524027834629555	0.8108882521489972	0.7369791666666666	0.772169167803547
Campylobacter_hominis_ATCC_BAA_381	0.8089070646832469	0.7838616714697406	0.7331536388140162	0.7576601671309192	0.8171194882643967	0.838150289017341	0.6921241050119332	0.7581699346405228	0.8272309306858123	0.7262247838616714	0.75	0.7379209370424599	0.8536880944845163	0.7283236994219653	0.7974683544303798	0.7613293051359517	0.8257233762556013	0.7427745664739884	0.7427745664739884	0.7427745664739884	0.8209425130349319	0.7774566473988439	0.7211796246648794	0.7482614742698191	0.8073661941330312	0.7579250720461095	0.7429378531073446	0.7503566333808845	0.8264230147756992	0.7521613832853026	0.7653958944281525	0.7587209302325583	0.8251903183355267	0.7752161383285303	0.7598870056497176	0.7674750356633381	0.8206343389248889	0.7118155619596542	0.7841269841269841	0.7462235649546827
Campylobacter_hyointestinalis_subsp_hyointestinalis_LMG_9260	0.8055076726072794	0.636604774535809	0.7792207792207793	0.7007299270072993	0.8007021790063956	0.6896551724137931	0.7344632768361582	0.7113543091655267	0.7841397603585476	0.7612732095490716	0.6784869976359338	0.7175	0.8100598751838118	0.7559681697612732	0.7160804020100503	0.7354838709677418	0.8118118047689071	0.7214854111405835	0.7597765363128491	0.7401360544217687	0.8311604246846174	0.7931034482758621	0.715311004784689	0.7522012578616353	0.8289793075304829	0.7453580901856764	0.7533512064343163	0.7493333333333333	0.8194879299791035	0.76657824933687	0.733502538071066	0.7496757457846952	0.796719881234653	0.7453580901856764	0.7242268041237113	0.734640522875817	0.8178767176297589	0.6604774535809018	0.7522658610271903	0.7033898305084745
Campylobacter_jejuni_jejuni_81_176	0.8368746675624983	0.7513227513227513	0.7802197802197802	0.765498652291105	0.8057865121357185	0.7698412698412699	0.714987714987715	0.7414012738853503	0.8213725819545925	0.8095238095238095	0.7050691244239631	0.7536945812807881	0.8316256543769771	0.8148148148148148	0.7298578199052133	0.7700000000000001	0.8127572016460907	0.7513227513227513	0.7473684210526316	0.7493403693931399	0.84639287813891	0.7619047619047619	0.782608695652174	0.772117962466488	0.8203017832647462	0.6931216931216931	0.7751479289940828	0.7318435754189943	0.8319755885893453	0.7698412698412699	0.7329974811083123	0.7509677419354839	0.8419627110103302	0.8201058201058201	0.748792270531401	0.7828282828282829	0.8393557011281878	0.7777777777777778	0.7424242424242424	0.7596899224806201
Campylobacter_jejuni_jejuni_ICDCCJ07004	0.8126720000000001	0.7813333333333333	0.7060240963855422	0.7417721518987342	0.8144568888888889	0.6586666666666666	0.7942122186495176	0.7201166180758017	0.8406826666666667	0.7893333333333333	0.7551020408163265	0.7718383311603652	0.8258346666666666	0.7866666666666666	0.7266009852216748	0.7554417413572343	0.8286222222222223	0.6906666666666667	0.8018575851393189	0.7421203438395416	0.8068977777777777	0.7573333333333333	0.7300771208226221	0.743455497382199	0.833784888888889	0.776	0.7698412698412699	0.7729083665338645	0.8168035555555555	0.8026666666666666	0.7099056603773585	0.7534418022528159	0.8198186666666667	0.7546666666666667	0.7408376963350786	0.7476882430647293	0.8139306666666667	0.7386666666666667	0.7367021276595744	0.7376830892143807
Campylobacter_jejuni_jejuni_M1	0.8149685943866003	0.7845744680851063	0.7177615571776156	0.7496823379923762	0.8008997283838841	0.7101063829787234	0.7437325905292479	0.7265306122448979	0.8239375848800361	0.8085106382978723	0.7469287469287469	0.776500638569604	0.7931862550928022	0.773936170212766	0.6895734597156398	0.7293233082706767	0.808185264825713	0.7845744680851063	0.6941176470588235	0.7365792759051186	0.8218650973291082	0.7978723404255319	0.7407407407407407	0.7682458386683738	0.8359339633318243	0.848404255319149	0.7233560090702947	0.780905752753978	0.8380488909008601	0.776595744680851	0.7643979057591623	0.7704485488126649	0.8272408329560887	0.8351063829787234	0.7120181405895691	0.7686658506731947	0.8128465934812132	0.773936170212766	0.7185185185185186	0.7451984635083228
Campylobacter_jejuni_jejuni_NCTC_11168	0.834515122782427	0.7637795275590551	0.7404580152671756	0.7519379844961239	0.8263937557543527	0.7198952879581152	0.7834757834757835	0.7503410641200545	0.8348174410135907	0.7952755905511811	0.7481481481481481	0.7709923664122137	0.8443473361641314	0.7716535433070866	0.7882037533512064	0.779840848806366	0.8277816712701489	0.7486910994764397	0.7606382978723404	0.754617414248021	0.8497959351939646	0.7559055118110236	0.7741935483870968	0.7649402390438247	0.8200794272443693	0.8346456692913385	0.7004405286343612	0.7616766467065867	0.8140605460966592	0.7617801047120419	0.7293233082706767	0.7451984635083228	0.835459867254813	0.8010471204188482	0.7166276346604216	0.7564894932014833	0.820821481084498	0.6587926509186351	0.8096774193548387	0.7264833574529667
Campylobacter_lari_RM2100	0.8410855360517268	0.7961432506887053	0.7706666666666667	0.7831978319783198	0.7955057714636979	0.7382920110192838	0.7184986595174263	0.7282608695652174	0.8338228263096783	0.7024793388429752	0.8121019108280255	0.7533234859675038	0.8140723538920382	0.6887052341597796	0.7763975155279503	0.7299270072992701	0.8353178668730885	0.7134986225895317	0.7896341463414634	0.7496382054992763	0.8442349869847993	0.7079889807162535	0.803125	0.7525622254758418	0.8478777254134128	0.7988980716253443	0.7286432160804021	0.7621550591327202	0.8315309367150089	0.71900826446281	0.772189349112426	0.7446504992867332	0.825414171770295	0.7713498622589532	0.7466666666666667	0.7588075880758808	0.820139790087198	0.768595041322314	0.7400530503978779	0.7540540540540541
Campylobacter_rectus_RM3267	0.7830123173529766	0.6785714285714286	0.7201166180758017	0.6987270155586986	0.7745667793744717	0.695054945054945	0.695054945054945	0.695054945054945	0.8262211689409491	0.7335164835164835	0.7458100558659218	0.7396121883656509	0.8250211327134405	0.695054945054945	0.7832817337461301	0.7365356622998546	0.8092168820190797	0.7582417582417582	0.7379679144385026	0.7479674796747967	0.8098433160246347	0.7774725274725275	0.7110552763819096	0.7427821522309711	0.8133604033329307	0.6840659340659341	0.7522658610271903	0.7165467625899281	0.8340704625045283	0.782967032967033	0.7421875	0.7620320855614974	0.8298212776234755	0.717032967032967	0.7885196374622356	0.7510791366906474	0.8458066658616109	0.771978021978022	0.7656675749318801	0.7688098495212038
Campylobacter_showae_CSUNSWCD	0.7961295442752053	0.7596685082872928	0.7033248081841432	0.7304116865869853	0.8172064344800221	0.7265193370165746	0.7601156069364162	0.7429378531073446	0.8054546564512683	0.6519337016574586	0.7564102564102564	0.7002967359050446	0.8045160404139068	0.7624309392265194	0.7244094488188977	0.7429340511440108	0.8320335154604561	0.8453038674033149	0.7251184834123223	0.7806122448979591	0.8184350294557554	0.6961325966850829	0.7753846153846153	0.7336244541484715	0.8311941027441165	0.6850828729281768	0.7948717948717948	0.7359050445103857	0.7922911388541253	0.6988950276243094	0.7312138728323699	0.7146892655367232	0.8071334818839474	0.6795580110497238	0.7522935779816514	0.7140783744557331	0.816969872714508	0.7044198895027625	0.7680722891566265	0.734870317002882
Campylobacter_upsaliensis_JV21	0.8436327016387439	0.7341389728096677	0.7967213114754098	0.7641509433962265	0.8101895083768198	0.6818181818181818	0.7601351351351351	0.7188498402555911	0.8653208825414263	0.8545454545454545	0.746031746031746	0.7966101694915254	0.8215233910097959	0.8036253776435045	0.7409470752089137	0.7710144927536231	0.8147898928865696	0.743202416918429	0.7321428571428571	0.7376311844077962	0.8494598553510939	0.8515151515151516	0.727979274611399	0.7849162011173185	0.8526229057951112	0.8398791540785498	0.7202072538860104	0.7754532775453277	0.8355671518813513	0.7878787878787878	0.7738095238095238	0.7807807807807807	0.8430650920076902	0.8398791540785498	0.7296587926509186	0.7808988764044943	0.8170465989197107	0.7583081570996979	0.7317784256559767	0.7448071216617211
Candidatus_Nitrososphaera_gargensis_Ga9_2	0.8126535530413281	0.6918767507002801	0.7507598784194529	0.7201166180758017	0.8201571131245795	0.7849162011173184	0.7025	0.741424802110818	0.8541383033660392	0.8016759776536313	0.7435233160621761	0.771505376344086	0.8299140885404441	0.742296918767507	0.748587570621469	0.7454289732770746	0.817903697791966	0.6480446927374302	0.7891156462585034	0.7116564417177914	0.8364709012096457	0.776536312849162	0.7239583333333334	0.7493261455525607	0.8342487833122076	0.7450980392156863	0.7471910112359551	0.7461430575035064	0.8362439948046259	0.8179271708683473	0.7263681592039801	0.7694334650856389	0.8034586383573037	0.6974789915966386	0.7432835820895523	0.7196531791907516	0.7995516642411155	0.7591036414565826	0.7057291666666666	0.7314439946018894
Capnocytophaga_granulosa_ATCC_51502	0.7995733333333332	0.624	0.7672131147540984	0.6882352941176471	0.8052551111111111	0.7466666666666667	0.7253886010362695	0.735873850197109	0.8361173333333333	0.7653333333333333	0.771505376344086	0.7684069611780454	0.800807111111111	0.784	0.7033492822966507	0.7414880201765447	0.7865208888888889	0.7973333333333333	0.6873563218390805	0.7382716049382716	0.8160213333333333	0.6986666666666667	0.7797619047619048	0.7369901547116737	0.8072035555555556	0.7893333333333333	0.7081339712918661	0.746532156368222	0.8040355555555555	0.768	0.7272727272727273	0.7470817120622568	0.7918577777777778	0.7226666666666667	0.6984536082474226	0.710353866317169	0.7950648888888889	0.7546666666666667	0.7219387755102041	0.7379400260756194
Capnocytophaga_ochracea_DSM_7271	0.7806183115338883	0.8461538461538461	0.6904761904761905	0.7604290822407629	0.7754363993273715	0.6180371352785146	0.7396825396825397	0.6734104046242775	0.8277058165469396	0.7427055702917772	0.7567567567567568	0.7496653279785811	0.8213313257674367	0.7055702917771883	0.7800586510263929	0.7409470752089138	0.7783914612781346	0.7771883289124668	0.6599099099099099	0.7137637028014616	0.80282700926623	0.7347480106100795	0.7386666666666667	0.7367021276595745	0.8160544294267884	0.7108753315649867	0.7549295774647887	0.7322404371584701	0.7928431213897235	0.713527851458886	0.7211796246648794	0.7173333333333335	0.8029888340873432	0.7214854111405835	0.7472527472527473	0.7341430499325236	0.8164906528576154	0.7718832891246684	0.7132352941176471	0.7414012738853504
Capnocytophaga_sputigena_ATCC_33612	0.7984210526315789	0.781578947368421	0.7037914691943128	0.7406483790523691	0.7984141274238228	0.7894736842105263	0.6864988558352403	0.7343941248470012	0.8080470914127424	0.7894736842105263	0.7159904534606205	0.7509386733416771	0.7964993074792244	0.7973684210526316	0.6902050113895216	0.73992673992674	0.813573407202216	0.7394736842105263	0.7356020942408377	0.7375328083989501	0.8306855955678671	0.8078947368421052	0.7379807692307693	0.7713567839195982	0.8199930747922438	0.7157894736842105	0.7452054794520548	0.7302013422818793	0.8064265927977838	0.6710526315789473	0.7611940298507462	0.7132867132867132	0.8129501385041551	0.7763157894736842	0.7040572792362768	0.7384230287859824	0.7942174515235456	0.6342105263157894	0.7699680511182109	0.6955266955266955
Catenibacterium_mitsuokai_DSM_15897	0.851291745431632	0.8592132505175983	0.7293497363796133	0.7889733840304183	0.8609321485367933	0.8405797101449275	0.7748091603053435	0.8063555114200596	0.8509466798691753	0.8467908902691511	0.7342908438061041	0.7865384615384615	0.8445790414464464	0.782608695652174	0.769857433808554	0.7761806981519508	0.8364132042230881	0.7308488612836439	0.7775330396475771	0.7534685165421559	0.8813103061010163	0.8074534161490683	0.8245243128964059	0.8158995815899581	0.8684378603363211	0.7391304347826086	0.8188073394495413	0.7769314472252449	0.860074842791559	0.8385093167701864	0.7404021937842779	0.7864077669902912	0.8758406954464206	0.8095238095238095	0.8319148936170213	0.8205666316894019	0.8546909627114866	0.8178053830227743	0.7760314341846758	0.7963709677419353
Cedecea_davisae_DSM_4568	0.8774367346938776	0.7028571428571428	0.8497409326424871	0.7693510555121189	0.8534571428571427	0.8571428571428571	0.7361963190184049	0.7920792079207921	0.8573520408163264	0.78	0.7994143484626647	0.789587852494577	0.8468591836734694	0.7942857142857143	0.7886524822695036	0.7914590747330961	0.8462163265306123	0.8042857142857143	0.747675962815405	0.7749483826565725	0.8395071428571429	0.7642857142857142	0.7787481804949054	0.7714491708723863	0.8386387755102042	0.7414285714285714	0.7734724292101341	0.7571115973741794	0.8483306122448979	0.8214285714285714	0.7636122177954847	0.7914659325533379	0.8569693877551021	0.7828571428571428	0.795355587808418	0.789056875449964	0.8426836734693879	0.8385714285714285	0.7202453987730061	0.7749174917491749
Cellulosilyticum_lentocellum_DSM_5427	0.8305160263202221	0.6736596736596736	0.7831978319783198	0.7243107769423558	0.8183013567628953	0.710955710955711	0.7682619647355163	0.738498789346247	0.8334447215566098	0.7762237762237763	0.7637614678899083	0.7699421965317919	0.8277503382398488	0.7902097902097902	0.7197452229299363	0.7533333333333333	0.8170625023771876	0.6783216783216783	0.782258064516129	0.7265917602996255	0.796795279312762	0.6573426573426573	0.7401574803149606	0.6962962962962962	0.8382262647996913	0.6923076923076923	0.7857142857142857	0.7360594795539033	0.842124852614363	0.7948717948717948	0.7286324786324786	0.7603121516164993	0.8585532571546559	0.8251748251748252	0.7452631578947368	0.7831858407079646	0.8277123032367788	0.752913752913753	0.7476851851851852	0.7502903600464577
Cellulosimicrobium_cellulans_J36	0.8140384358871754	0.7579185520361991	0.7266811279826464	0.7419712070874862	0.8371605052277321	0.7782805429864253	0.7151767151767152	0.7453954496208018	0.8639404479740613	0.6984126984126984	0.8105263157894737	0.7503045066991473	0.8447635464442187	0.748868778280543	0.7843601895734598	0.7662037037037037	0.8323431936877315	0.7392290249433107	0.7761904761904762	0.7572590011614402	0.8206205559146736	0.7505668934240363	0.748868778280543	0.7497168742921857	0.8186864489385497	0.7194570135746606	0.7813267813267813	0.7491166077738516	0.8158699377186773	0.780045351473923	0.7020408163265306	0.7389903329752954	0.8259252418916285	0.782312925170068	0.7232704402515723	0.7516339869281047	0.831322272498743	0.7104072398190046	0.7476190476190476	0.7285382830626449
Cetobacterium_somerae_ATCC_BAA_47401	0.8137890448166591	0.7106382978723405	0.7422222222222222	0.726086956521739	0.8154594839293798	0.7531914893617021	0.7122736418511066	0.7321613236814892	0.8356880941602535	0.8106382978723404	0.7426900584795322	0.7751780264496441	0.8322544137618832	0.7851063829787234	0.7041984732824428	0.7424547283702213	0.8238162064282482	0.6914893617021277	0.777511961722488	0.7319819819819819	0.830559076505206	0.8063829787234043	0.7246653919694073	0.7633434038267876	0.8259551833408783	0.776595744680851	0.7199211045364892	0.7471852610030706	0.8172793119058398	0.6957446808510638	0.764018691588785	0.7282850779510022	0.827378904481666	0.7404255319148936	0.7614879649890591	0.7508090614886731	0.8222408329560889	0.6808510638297872	0.78239608801956	0.7281001137656428
Citrobacter_amalonaticus_Y19	0.8526027791777666	0.8390092879256966	0.7207446808510638	0.7753934191702433	0.8451748386012912	0.8108527131782945	0.7304469273743017	0.7685525349008082	0.8496160030719755	0.8294573643410853	0.7249322493224932	0.7736804049168473	0.8530611755105959	0.6842105263157895	0.8215613382899628	0.7466216216216216	0.8497636018911849	0.751937984496124	0.773524720893142	0.7625786163522013	0.8468776249790002	0.6640866873065016	0.8187022900763359	0.7333333333333333	0.8413900688794491	0.7829457364341085	0.735080058224163	0.7582582582582583	0.8497876016991864	0.7317829457364341	0.7853577371048253	0.7576243980738362	0.82578299373605	0.6439628482972136	0.7893738140417458	0.7092924126172209	0.8479156166750668	0.8312693498452013	0.7227456258411844	0.7732181425485961
Citrobacter_freundii_ATCC_8090	0.8539188509808081	0.6838905775075987	0.8181818181818182	0.7450331125827815	0.842478010802035	0.7374810318664643	0.782608695652174	0.759375	0.8513843854785966	0.8252279635258358	0.7327935222672065	0.7762687634024302	0.8594697686003014	0.8300455235204856	0.7391891891891892	0.781987133666905	0.8600843591884174	0.8145896656534954	0.7559943582510579	0.7841989758595466	0.8254562729750798	0.6828528072837633	0.7880910683012259	0.7317073170731707	0.8340397858042257	0.7101669195751138	0.7813021702838063	0.7440381558028616	0.8570240901061292	0.8209408194233687	0.7421124828532236	0.7795389048991355	0.8367541314785689	0.7735562310030395	0.7507374631268436	0.7619760479041916	0.8413756682087163	0.8130699088145896	0.7409972299168975	0.7753623188405798
Citrobacter_freundii_UCI_31	0.8494364100131901	0.7726574500768049	0.7644376899696048	0.7685255920550038	0.8743443267005032	0.7373271889400922	0.8465608465608465	0.7881773399014779	0.8591980670173028	0.7496159754224271	0.785829307568438	0.7672955974842768	0.845776673485905	0.8294930875576036	0.7190412782956058	0.7703281027104136	0.8533627811166089	0.804915514592934	0.7649635036496351	0.784431137724551	0.848006493613748	0.7634408602150538	0.7611026033690659	0.7622699386503068	0.8499484427832875	0.8064516129032258	0.7301808066759388	0.7664233576642335	0.8427422304336234	0.8064516129032258	0.7251381215469613	0.7636363636363636	0.8652622339258284	0.8233486943164362	0.7517531556802244	0.7859237536656891	0.8649696437714871	0.7496159754224271	0.8229342327150084	0.784565916398714
Citrobacter_koseri_ATCC_BAA_895	0.8587546213382767	0.7200647249190939	0.7890070921985816	0.7529610829103216	0.8576496894670145	0.8074433656957929	0.7665130568356375	0.7864460204885737	0.8537222065122905	0.7281553398058253	0.7922535211267606	0.7588532883642496	0.8389823629832114	0.7896440129449838	0.7371601208459214	0.7625	0.8413074328924077	0.7896440129449838	0.7507692307692307	0.7697160883280757	0.8642910631434526	0.8058252427184466	0.7854889589905363	0.7955271565495208	0.8322493480378296	0.7944983818770227	0.7095375722543352	0.749618320610687	0.8510305715273196	0.8511326860841424	0.7336122733612274	0.7880149812734082	0.8618520962285691	0.7750809061488673	0.7826797385620915	0.778861788617886	0.8569060860275867	0.7831715210355987	0.7819063004846527	0.7825383993532741
Citrobacter_sp_30_2	0.8799402677508511	0.8139841688654353	0.8075916230366492	0.8107752956636005	0.8624713695950321	0.8232189973614775	0.7600487210718636	0.7903736542115264	0.8706532257503081	0.8430079155672823	0.7580071174377224	0.7982510930668332	0.8690990037663342	0.7546174142480211	0.8387096774193549	0.7944444444444445	0.8697899624758947	0.7546174142480211	0.8350364963503649	0.7927927927927928	0.8675012705286094	0.8496042216358839	0.736	0.7887323943661971	0.8865835659735034	0.7704485488126649	0.8342857142857143	0.8010973936899863	0.8709560640764127	0.8720316622691293	0.7545662100456622	0.8090575275397798	0.8796931238295475	0.7704485488126649	0.8156424581005587	0.7924016282225238	0.8645085664956385	0.8311345646437994	0.773955773955774	0.8015267175572519
Citrobacter_youngae_ATCC_29220	0.8618212107163536	0.7364771151178918	0.8057663125948407	0.7695652173913045	0.8669612439188136	0.8141470180305131	0.7693315858453473	0.7911051212938006	0.8602322633266709	0.7961165048543689	0.7852257181942545	0.790633608815427	0.8654396248083548	0.8016643550624133	0.7885402455661664	0.7950481430536451	0.8689464663233566	0.7434119278779473	0.8183206106870229	0.7790697674418605	0.8633428298268124	0.7614424410540915	0.8073529411764706	0.7837259100642399	0.8771105010955271	0.8668515950069348	0.7716049382716049	0.8164598301763553	0.8800171590928766	0.8072122052704577	0.7972602739726027	0.8022053756030325	0.8594262476411055	0.8252427184466019	0.7550761421319797	0.7886017229953611	0.8728149568810463	0.8141470180305131	0.7911051212938005	0.8024606971975393
Cloacibacillus_evryensis_DSM_19522	0.8208536951303155	0.7361111111111112	0.7571428571428571	0.7464788732394366	0.8327171210562414	0.7060185185185185	0.782051282051282	0.7420924574209247	0.841070816186557	0.8148148148148148	0.7287784679089027	0.7693989071038251	0.8419388717421126	0.6944444444444444	0.8130081300813008	0.7490636704119851	0.8188603823731139	0.8148148148148148	0.6795366795366795	0.7410526315789473	0.8296682098765431	0.625	0.7964601769911505	0.7003891050583658	0.8266889574759946	0.7106481481481481	0.7617866004962779	0.7353293413173653	0.8314364711934157	0.7523148148148148	0.7523148148148148	0.7523148148148148	0.8576603223593965	0.7662037037037037	0.7806603773584906	0.7733644859813085	0.8312194573045268	0.8263888888888888	0.7226720647773279	0.7710583153347732
Clostridiales_sp_1_7_47FAA	0.8466021098620066	0.8029197080291971	0.7638888888888888	0.782918149466192	0.8340614843625126	0.7700729927007299	0.7631103074141049	0.7665758401453224	0.8512207629602002	0.8540145985401459	0.7697368421052632	0.8096885813148789	0.848277079226384	0.8448905109489051	0.7602627257799671	0.8003457216940363	0.8449471202514784	0.8832116788321168	0.7344461305007587	0.8019884009942005	0.8412175661995843	0.7317518248175182	0.7956349206349206	0.7623574144486692	0.8348506846395652	0.7171532846715328	0.7923387096774194	0.7528735632183907	0.8715418376045607	0.8503649635036497	0.7965811965811965	0.822594880847308	0.8680237359475732	0.8284671532846716	0.8021201413427562	0.81508078994614	0.8305517076029625	0.8065693430656934	0.7542662116040956	0.7795414462081129
Clostridium_acetobutylicum_ATCC_824	0.8273948931168478	0.7761506276150628	0.742	0.7586912065439673	0.8099560581922585	0.698744769874477	0.7438752783964365	0.7206040992448759	0.8415731517305369	0.7803347280334728	0.7474949899799599	0.7635619242579323	0.8060958316556084	0.7405857740585774	0.7137096774193549	0.7268993839835729	0.8191755221372174	0.7635983263598326	0.7142857142857143	0.7381193124368048	0.828854536860349	0.7635983263598326	0.7556935817805382	0.7596253902185223	0.8436345652211972	0.7489539748953975	0.7732181425485961	0.7608926673751328	0.8154356541377077	0.7719665271966527	0.7096153846153846	0.7394789579158317	0.8208014565571331	0.6736401673640168	0.7834549878345499	0.7244094488188977	0.816114038619772	0.6903765690376569	0.7819905213270142	0.7333333333333334
Clostridium_asparagiforme_DSM_15981	0.8645977135139334	0.7647058823529411	0.8036363636363636	0.7836879432624113	0.8616484692017617	0.8566493955094991	0.7762128325508607	0.8144499178981939	0.862637526818103	0.7927461139896373	0.7982608695652174	0.7954939341421144	0.8484829469733643	0.8134715025906736	0.7759472817133443	0.7942664418212478	0.8504072765954903	0.7392055267702936	0.816793893129771	0.7760652765185857	0.849409254710723	0.7236614853195165	0.818359375	0.768102658111824	0.8592908666057096	0.8529411764705882	0.7526717557251908	0.7996755879967559	0.8199810555127263	0.7858376511226253	0.7350565428109854	0.7595993322203674	0.8518893689752646	0.8166089965397924	0.7840531561461794	0.8	0.8759823344150217	0.8823529411764706	0.748898678414097	0.8101667990468626
Clostridium_bartlettii_DSM_16795	0.8261791383219954	0.8095238095238095	0.728051391862955	0.7666290868094701	0.849467120181406	0.8452380952380952	0.7553191489361702	0.797752808988764	0.8670436507936508	0.8404761904761905	0.7558886509635975	0.7959413754227734	0.8428287981859411	0.8261904761904761	0.7494600431965442	0.7859569648924122	0.8306547619047618	0.7690476190476191	0.7494199535962877	0.7591069330199764	0.8322448979591838	0.7857142857142857	0.7399103139013453	0.7621247113163973	0.8333333333333334	0.7833333333333333	0.7668997668997669	0.7750294464075382	0.8490589569160998	0.7785714285714286	0.7712264150943396	0.7748815165876778	0.8425963718820862	0.7714285714285715	0.7751196172248804	0.7732696897374702	0.8346513605442176	0.830952380952381	0.7301255230125523	0.7772828507795101
Clostridium_beijerinckii_NCIMB_8052	0.8360344671201815	0.7447619047619047	0.7562862669245648	0.7504798464491363	0.824843537414966	0.7961904761904762	0.7294938917975567	0.7613843351548271	0.8328780045351475	0.7961904761904762	0.7424511545293073	0.7683823529411765	0.8179229024943311	0.8228571428571428	0.7024390243902439	0.7578947368421052	0.8324244897959183	0.7238095238095238	0.7770961145194274	0.7495069033530571	0.8227555555555555	0.6419047619047619	0.8140096618357487	0.7177848775292864	0.8240072562358277	0.6666666666666666	0.8009153318077803	0.7276507276507276	0.8390712018140589	0.6933333333333334	0.8125	0.7482014388489209	0.8480907029478458	0.8	0.7329842931937173	0.7650273224043717	0.8446367346938776	0.8114285714285714	0.7294520547945206	0.7682596934174931
Clostridium_bifermentans_ATCC_19299	0.8495295554119083	0.780045351473923	0.7889908256880734	0.7844925883694414	0.8121197196827449	0.7392290249433107	0.7276785714285714	0.7334083239595051	0.8383917669631955	0.6787330316742082	0.8356545961002786	0.749063670411985	0.8483290752198316	0.7437641723356009	0.7941888619854721	0.7681498829039813	0.8466412205908005	0.6984126984126984	0.8169761273209549	0.7530562347188264	0.8172704979427668	0.7732426303854876	0.7016460905349794	0.7357065803667745	0.838104472558254	0.7551020408163265	0.7568181818181818	0.7559591373439274	0.8332922912754845	0.7346938775510204	0.7921760391198044	0.7623529411764706	0.8401873569940796	0.6809954751131222	0.7941952506596306	0.7332521315468941	0.8251659638214259	0.780045351473923	0.7272727272727273	0.7527352297592997
Clostridium_bolteae_ATCC_BAA_613	0.8218898122499231	0.7859649122807018	0.7516778523489933	0.7684391080617495	0.8374453678054785	0.8298245614035088	0.7484177215189873	0.7870216306156407	0.8461957525392428	0.7912280701754386	0.7722602739726028	0.781629116117851	0.8547260695598644	0.8368421052631579	0.7476489028213166	0.7897350993377483	0.8505016928285626	0.7894736842105263	0.8021390374331551	0.7957559681697612	0.8425438596491228	0.8614035087719298	0.7274074074074074	0.7887550200803213	0.8484364419821483	0.8543859649122807	0.7597503900156006	0.8042939719240297	0.8302523853493382	0.7543859649122807	0.7706093189964157	0.7624113475177305	0.8751677439212066	0.8052631578947368	0.7900172117039587	0.7975673327541267	0.8487072945521699	0.7333333333333333	0.8038461538461539	0.7669724770642202
Clostridium_botulinum_A_str_ATCC_19397	0.8472742076368824	0.8011928429423459	0.7209302325581395	0.7589453860640301	0.8217770909335242	0.6481113320079522	0.7990196078431373	0.7156970362239298	0.8353694927848417	0.7455268389662028	0.751503006012024	0.748502994011976	0.8329782735001521	0.6938369781312127	0.7738359201773836	0.7316561844863732	0.8244370753609556	0.7634194831013916	0.7470817120622568	0.7551622418879056	0.8269666296455858	0.6719681908548708	0.7915690866510539	0.7268817204301076	0.8221723337904975	0.8330019880715706	0.6983333333333334	0.7597461468721669	0.8430411566386967	0.8111332007952287	0.7364620938628159	0.771996215704825	0.8310415835009821	0.7435387673956262	0.763265306122449	0.7532729103726082	0.8444403163523827	0.705765407554672	0.797752808988764	0.7489451476793249
Clostridium_botulinum_A_str_ATCC_3502	0.8345659027008605	0.8037190082644629	0.7047101449275363	0.750965250965251	0.8289895203203546	0.7381443298969073	0.7649572649572649	0.751311647429171	0.8160731021555763	0.6425619834710744	0.7913486005089059	0.7092360319270239	0.8404979977847831	0.7789256198347108	0.7725409836065574	0.7757201646090537	0.8404745676067138	0.7711340206185567	0.7743271221532091	0.7727272727272726	0.8510309278350516	0.7086776859504132	0.7939814814814815	0.7489082969432315	0.8564624691147652	0.7169421487603306	0.7850678733031674	0.7494600431965444	0.8091036891880379	0.7278350515463917	0.7354166666666667	0.7316062176165803	0.8445258583965238	0.8119834710743802	0.7291280148423006	0.7683284457478007	0.8338757774559087	0.7107438016528925	0.7944572748267898	0.7502726281352234
Clostridium_botulinum_A_str_Hall	0.8353171723036725	0.6987951807228916	0.7873303167420814	0.7404255319148936	0.8201601587071177	0.7911646586345381	0.7419962335216572	0.7657920310981535	0.8231076918114224	0.748995983935743	0.748995983935743	0.748995983935743	0.8468855341042886	0.8353413654618473	0.7495495495495496	0.7901234567901234	0.8328051160465153	0.7690763052208835	0.7495107632093934	0.7591674925668979	0.8304987016338448	0.8092369477911646	0.7248201438848921	0.7647058823529412	0.8408332123675425	0.7570281124497992	0.7789256198347108	0.7678207739307535	0.8625223786713118	0.7650602409638554	0.7871900826446281	0.7759674134419552	0.8440750955629747	0.8473895582329317	0.7140439932318104	0.7750229568411386	0.8304906372477864	0.8012048192771084	0.7334558823529411	0.7658349328214971
Clostridium_botulinum_Bf	0.8418119513535092	0.7554671968190855	0.7867494824016563	0.77079107505071	0.8314052069293978	0.6918489065606361	0.7891156462585034	0.7372881355932204	0.8530131339201373	0.7693836978131213	0.7693836978131213	0.7693836978131213	0.8358240220703611	0.709741550695825	0.8058690744920993	0.7547568710359408	0.8322589315004604	0.7554671968190855	0.7480314960629921	0.7517309594460931	0.8227098640759815	0.7037773359840954	0.7972972972972973	0.7476240760295669	0.8257769486460955	0.7693836978131213	0.7343453510436433	0.7514563106796117	0.8317411633578253	0.8091451292246521	0.7041522491349481	0.7530064754856615	0.8385077210692109	0.7296222664015904	0.8155555555555556	0.7701993704092339	0.8398910710686182	0.7037773359840954	0.7814569536423841	0.7405857740585774
Clostridium_botulinum_E1_str_BoNT_E_Beluga	0.8119497900993391	0.745417515274949	0.7439024390243902	0.7446592065106816	0.8465065048422626	0.8183673469387756	0.7317518248175182	0.7726396917148363	0.8328567272122698	0.7515274949083504	0.7409638554216867	0.7462082912032356	0.8312107735151086	0.7326530612244898	0.7737068965517241	0.7526205450733752	0.8540587721850451	0.7551020408163265	0.7956989247311828	0.7748691099476439	0.8471050334594123	0.7311608961303462	0.7942477876106194	0.7613997879109224	0.8384513072031258	0.7576374745417516	0.779874213836478	0.768595041322314	0.8203291907394322	0.753061224489796	0.7263779527559056	0.7394789579158317	0.8314934120287627	0.6924643584521385	0.8056872037914692	0.7447973713033954	0.8565110769358659	0.7942973523421588	0.781563126252505	0.7878787878787877
Clostridium_botulinum_F_str_230613	0.822888	0.75	0.7425742574257426	0.746268656716418	0.808026	0.816	0.6788685524126455	0.7411444141689373	0.826868	0.74	0.7489878542510121	0.744466800804829	0.838552	0.736	0.7896995708154506	0.7619047619047619	0.848868	0.764	0.7717171717171717	0.7678391959798996	0.8303239999999998	0.738	0.75	0.7439516129032258	0.799812	0.768	0.7150837988826816	0.7405978784956606	0.84066	0.76	0.76	0.76	0.834036	0.738	0.7884615384615384	0.762396694214876	0.839388	0.722	0.7813852813852814	0.7505197505197505
Clostridium_butyricum_DSM_10702	0.8254156318911832	0.7145790554414785	0.7733333333333333	0.7427961579509071	0.8312384839502633	0.75564681724846	0.7587628865979381	0.7572016460905349	0.8430612769797063	0.7597535934291582	0.7724425887265136	0.7660455486542445	0.8349278362686523	0.7741273100616016	0.7450592885375494	0.7593152064451157	0.8068465946224002	0.8193018480492813	0.6820512820512821	0.7444029850746269	0.8145246638472988	0.7679671457905544	0.722007722007722	0.744278606965174	0.8126567974735315	0.7967145790554415	0.701627486437613	0.7461538461538461	0.8006400499222074	0.7248459958932238	0.7323651452282157	0.7285861713106295	0.8399917358508068	0.784394250513347	0.7360308285163777	0.7594433399602386	0.8147270511744791	0.784394250513347	0.7153558052434457	0.7482859941234083
Clostridium_butyricum_E4_str_BoNT_E_BL5262	0.8343770853652276	0.7370600414078675	0.7789934354485777	0.7574468085106383	0.8143832452132848	0.722567287784679	0.7378435517970402	0.7301255230125523	0.8150762281197064	0.7619047619047619	0.7131782945736435	0.7367367367367368	0.8624685591088752	0.855072463768116	0.7509090909090909	0.7996127783155856	0.8154740516400596	0.6563146997929606	0.763855421686747	0.7060133630289531	0.8477020344609276	0.8099173553719008	0.7611650485436893	0.7847847847847849	0.8406652635901648	0.772256728778468	0.728515625	0.7497487437185931	0.831019112639666	0.8057851239669421	0.7142857142857143	0.7572815533980582	0.8251715346577007	0.7913223140495868	0.7408123791102514	0.7652347652347653	0.8059947299077734	0.78099173553719	0.7105263157894737	0.7440944881889764
Clostridium_cadaveris_AGR2141	0.81640847281361	0.7190265486725663	0.7437070938215103	0.7311586051743533	0.835154916311834	0.8163716814159292	0.753061224489796	0.7834394904458599	0.829444891391794	0.738359201773836	0.7551020408163265	0.7466367713004485	0.8401977905539312	0.7853982300884956	0.7553191489361702	0.770065075921909	0.804735788709456	0.7028824833702882	0.7354988399071926	0.7188208616780044	0.8341100406177031	0.6924778761061947	0.798469387755102	0.7417061611374408	0.8301954359044796	0.844789356984479	0.7003676470588235	0.7658291457286432	0.8226752742185508	0.7073170731707317	0.7837837837837838	0.7435897435897435	0.8404823106959951	0.6747787610619469	0.7963446475195822	0.7305389221556887	0.8197172458450248	0.7853982300884956	0.6947162426614482	0.7372793354101765
Clostridium_celatum_DSM_1785	0.8734452617195979	0.8735777496839444	0.7527233115468409	0.8086600351082505	0.879463088533885	0.8255372945638433	0.8329081632653061	0.8292063492063493	0.8849613390542592	0.8040455120101138	0.8324607329842932	0.8180064308681673	0.8853244837758112	0.827020202020202	0.81875	0.8228643216080401	0.8807656208098685	0.8369152970922883	0.7985524728588661	0.817283950617284	0.8653802564200794	0.8472222222222222	0.7547806524184477	0.7983343248066628	0.8643355169903842	0.8118686868686869	0.7938271604938272	0.8027465667915106	0.8795421024403326	0.7916666666666666	0.842741935483871	0.81640625	0.8659253725625408	0.7661188369152971	0.8428372739916551	0.8026490066225167	0.8539080757001112	0.8811630847029077	0.7185567010309278	0.7915956842703009
Clostridium_cellobioparum_DSM_1351	0.8473106817677103	0.7873684210526316	0.7435387673956262	0.7648261758691206	0.8562425049966689	0.76	0.7986725663716814	0.778856526429342	0.8464046191427937	0.7178947368421053	0.7985948477751756	0.7560975609756098	0.8331423495447479	0.6962025316455697	0.8108108108108109	0.7491486946651532	0.8145991561181435	0.7194092827004219	0.7349137931034483	0.7270788912579956	0.8243215634021763	0.7326315789473684	0.7682119205298014	0.75	0.8165711747723741	0.8016877637130801	0.7142857142857143	0.7554671968190855	0.8333733066844327	0.7763713080168776	0.7494908350305499	0.7626943005181346	0.8395647346213636	0.7705263157894737	0.7593360995850622	0.7648902821316614	0.8240817232955808	0.8189473684210526	0.6860670194003528	0.7466410748560461
Clostridium_citroniae_WAL_17108	0.8305227089492072	0.7786885245901639	0.7825370675453048	0.7806080525883319	0.8528043536683687	0.8540983606557377	0.7286713286713287	0.7864150943396226	0.8584090298306908	0.8426229508196721	0.7569955817378498	0.7975174553917765	0.8504367105616769	0.8377049180327869	0.7742424242424243	0.8047244094488191	0.8610104810534802	0.8	0.7648902821316614	0.7820512820512822	0.8622332706261757	0.7770491803278688	0.7808896210873146	0.7789646672144618	0.8436791185165278	0.8475409836065574	0.7354196301564723	0.7875095201827875	0.8593388873958613	0.840983606557377	0.7521994134897361	0.7941176470588236	0.8473501746842246	0.7983606557377049	0.780448717948718	0.7893030794165316	0.8510696049449072	0.7557377049180328	0.8073555166374781	0.7806943268416596
Clostridium_clariflavum_DSM_19732	0.7982031972519487	0.7448275862068966	0.7120879120879121	0.7280898876404495	0.8268569163694015	0.7149425287356321	0.7698019801980198	0.7413587604290822	0.8287594133967499	0.7264367816091954	0.7707317073170732	0.7479289940828403	0.8191174527678688	0.8160919540229885	0.705765407554672	0.7569296375266524	0.8039106883339939	0.7080459770114943	0.7586206896551724	0.7324613555291319	0.804571277579601	0.6666666666666666	0.7774798927613941	0.7178217821782178	0.8234852688598229	0.7218390804597701	0.7602905569007264	0.7405660377358492	0.8312115206764434	0.7494252873563219	0.7634660421545667	0.7563805104408352	0.8380446558330031	0.7954022988505747	0.7554585152838428	0.77491601343785	0.8299326198969481	0.7379310344827587	0.7570754716981132	0.7473806752037253
Clostridium_clostridioforme_CM201	0.8033513759950655	0.7674418604651163	0.6967370441458733	0.7303822937625755	0.8396497548373254	0.7124735729386892	0.8023809523809524	0.7547592385218365	0.8399224061252675	0.6765327695560254	0.8398950131233596	0.7494145199063231	0.8255880998887046	0.7293868921775899	0.7483731019522777	0.7387580299785867	0.8342771835568925	0.8012684989429175	0.7445972495088409	0.7718940936863544	0.8260216601334651	0.7293868921775899	0.7483731019522777	0.7387580299785867	0.8391536188871357	0.718816067653277	0.7744874715261959	0.7456140350877193	0.8182086363412878	0.7019027484143763	0.751131221719457	0.7256830601092895	0.8295191950976405	0.8160676532769556	0.7214953271028037	0.7658730158730158	0.8376741504230565	0.6617336152219874	0.8005115089514067	0.7245370370370371
Clostridium_difficile_CD196	0.858281776570595	0.7340425531914894	0.80859375	0.7695167286245354	0.8303216639002062	0.7890070921985816	0.7295081967213115	0.7580919931856899	0.8530443639655954	0.7695035460992907	0.7640845070422535	0.7667844522968198	0.8441319601629698	0.7039007092198581	0.8236514522821576	0.7590822179732313	0.8663202303707057	0.8120567375886525	0.7869415807560137	0.799301919720768	0.8361752426940294	0.799645390070922	0.7262479871175523	0.7611814345991561	0.8343959056385493	0.74822695035461	0.7800369685767098	0.7638009049773755	0.8544590312358534	0.7854609929078015	0.784070796460177	0.7847652790079716	0.8401095895578693	0.8333333333333334	0.7413249211356467	0.7846410684474124	0.8559837281826871	0.7695035460992907	0.7736185383244206	0.7715555555555554
Clostridium_difficile_NAP07	0.829348990417835	0.8011472275334608	0.7199312714776632	0.7583710407239819	0.843195785456021	0.8546845124282982	0.7425249169435216	0.7946666666666667	0.866628401376088	0.8183556405353728	0.7896678966789668	0.8037558685446009	0.8354434081943779	0.8413001912045889	0.7357859531772575	0.7850133809099018	0.8651587217443122	0.7552581261950286	0.8012170385395537	0.7775590551181103	0.8682625973845552	0.768642447418738	0.7897838899803536	0.7790697674418605	0.8720281944510455	0.7782026768642447	0.8272357723577236	0.8019704433497536	0.8671109827477159	0.7839388145315488	0.7915057915057915	0.7877041306436119	0.8465354679028548	0.7590822179732314	0.7955911823647295	0.7769080234833661	0.8419838481477285	0.7533460803059273	0.8024439918533605	0.7771203155818539
Clostridium_difficile_NAP08	0.8576263177026535	0.8476190476190476	0.7593856655290102	0.8010801080108011	0.8515194474736459	0.6895238095238095	0.8227272727272728	0.7502590673575129	0.8505488913122501	0.8015267175572519	0.7763401109057301	0.7887323943661972	0.8500436205016357	0.799618320610687	0.7659963436928702	0.7824463118580767	0.8287350054525627	0.8053435114503816	0.7263339070567987	0.7638009049773756	0.8428607778989458	0.8495238095238096	0.7335526315789473	0.7872903795233892	0.8673536895674301	0.7614503816793893	0.8209876543209876	0.7900990099009901	0.8523936750272627	0.7900763358778626	0.7840909090909091	0.7870722433460077	0.849247546346783	0.699047619047619	0.7960954446854663	0.7444219066937119	0.818887677208288	0.7561904761904762	0.7784313725490196	0.7671497584541063
Clostridium_difficile_R20291	0.8431541279713725	0.7252066115702479	0.7765486725663717	0.7499999999999999	0.8285464769532247	0.8161157024793388	0.7234432234432234	0.7669902912621359	0.8136917440572548	0.7835051546391752	0.7102803738317757	0.7450980392156862	0.8390048564369089	0.7298969072164948	0.7436974789915967	0.7367325702393339	0.8173894521598364	0.7711340206185567	0.7151051625239006	0.7420634920634921	0.8145075402573059	0.7360824742268042	0.751578947368421	0.74375	0.8432009883275112	0.7546391752577319	0.7640918580375783	0.7593360995850622	0.8435630910794921	0.7231404958677686	0.7709251101321586	0.746268656716418	0.8435290108204823	0.7896907216494845	0.7379576107899807	0.7629482071713147	0.8173553719008264	0.8037190082644629	0.6777003484320557	0.7353497164461248
Clostridium_glycolicum_ATCC_14880	0.8363618780968519	0.628755364806867	0.8161559888579387	0.7103030303030303	0.8076221702370645	0.6802575107296137	0.7769607843137255	0.725400457665904	0.8211792444141539	0.7253218884120172	0.7428571428571429	0.733984799131379	0.8233988469118976	0.7467811158798283	0.7565217391304347	0.751619870410367	0.8018797546464294	0.6931330472103004	0.7408256880733946	0.7161862527716187	0.8329035347860525	0.8197424892703863	0.722117202268431	0.7678391959798995	0.8355007460074785	0.7424892703862661	0.7424892703862661	0.742489270386266	0.8301313341560905	0.7746781115879828	0.7489626556016598	0.7616033755274261	0.8350080126729171	0.6266094420600858	0.8225352112676056	0.7113276492082826	0.830237248798099	0.6909871244635193	0.7777777777777778	0.7318181818181819
Clostridium_hathewayi_12489931	0.8226037508407509	0.7870563674321504	0.7126654064272212	0.7480158730158731	0.8378988653138948	0.5762004175365344	0.8761904761904762	0.6952141057934509	0.8161528987342879	0.6701461377870563	0.7867647058823529	0.7237880496054114	0.812955861671369	0.7807933194154488	0.6900369003690037	0.732615083251714	0.8214943964500661	0.5970772442588727	0.8265895953757225	0.6933333333333334	0.8303954367973723	0.7133891213389121	0.7875288683602771	0.7486278814489572	0.835090539041413	0.7050209205020921	0.7607223476297968	0.731813246471227	0.7919916842096069	0.7761506276150628	0.7013232514177694	0.736842105263158	0.8340816380010657	0.7824267782426778	0.7663934426229508	0.7743271221532091	0.8210183349202052	0.5836820083682008	0.808695652173913	0.678007290400972
Clostridium_hathewayi_DSM_13479	0.8522591645353792	0.6978260869565217	0.8085642317380353	0.7491248541423571	0.8572890025575447	0.7712418300653595	0.7797356828193832	0.7754654983570647	0.8360661172681634	0.7211328976034859	0.7662037037037037	0.7429854096520764	0.8477455716586151	0.7886710239651417	0.7702127659574468	0.7793326157158235	0.8129345457989959	0.7130434782608696	0.7387387387387387	0.7256637168141593	0.8192478923936725	0.6630434782608695	0.7800511508951407	0.716803760282021	0.8311144264469073	0.7973856209150327	0.7106796116504854	0.7515400410677617	0.8417969120015156	0.7869565217391304	0.7298387096774194	0.7573221757322176	0.8262195699535855	0.8148148148148148	0.7123809523809523	0.7601626016260161	0.8577626219569953	0.7995642701525054	0.7693920335429769	0.7841880341880341
Clostridium_hiranonis_TO_931_DSM_13275	0.8461947379045824	0.8316062176165803	0.766109785202864	0.7975155279503104	0.8325751968239015	0.7532467532467533	0.7712765957446809	0.76215505913272	0.8299306910705875	0.8649350649350649	0.7192224622030238	0.7853773584905661	0.8130139290761053	0.7636363636363637	0.7405541561712846	0.7519181585677748	0.858142116950407	0.8652849740932642	0.7438752783964365	0.7999999999999998	0.8303478904515175	0.7766233766233767	0.7346437346437347	0.7550505050505052	0.8414036740461611	0.8005181347150259	0.7219626168224299	0.7592137592137592	0.8361550366731714	0.8393782383419689	0.7346938775510204	0.7835550181378477	0.858825112711123	0.727979274611399	0.7960339943342776	0.7604871447902571	0.8345939035058206	0.7428571428571429	0.772972972972973	0.757615894039735
Clostridium_hylemonae_DSM_15053	0.8831678930075431	0.8163265306122449	0.8121827411167513	0.8142493638676845	0.8808511499838031	0.8282312925170068	0.8049586776859504	0.8164291701592623	0.8730997501041233	0.858843537414966	0.7628398791540786	0.808	0.848445670785321	0.7040816326530612	0.8133595284872298	0.7547857793983591	0.8908209542320329	0.8316326530612245	0.8316326530612245	0.8316326530612244	0.8629014530982461	0.7993197278911565	0.8117443868739206	0.805484147386461	0.8790015155722154	0.7789115646258503	0.8267148014440433	0.8021015761821366	0.8730274422694247	0.8197278911564626	0.8046744574290484	0.8121314237573715	0.8756305243185708	0.7891156462585034	0.8197879858657244	0.8041594454072791	0.8706036836503308	0.7891156462585034	0.8212389380530973	0.8048568950563746
Clostridium_indolis_DSM_755	0.8316877676996726	0.7083333333333334	0.7951002227171492	0.7492130115424973	0.8233064058956916	0.6964285714285714	0.7941176470588235	0.7420718816067652	0.8180862622826908	0.6984126984126984	0.7668845315904139	0.731048805815161	0.8060515873015872	0.7321428571428571	0.7454545454545455	0.7387387387387387	0.8472419060216679	0.8115079365079365	0.7630597014925373	0.7865384615384616	0.845747905643739	0.8412698412698413	0.7186440677966102	0.7751371115173675	0.8480922461577225	0.7738095238095238	0.7847082494969819	0.7792207792207793	0.8189720332577476	0.7599206349206349	0.7253787878787878	0.7422480620155039	0.8362150415721844	0.7896825396825397	0.7495291902071564	0.7690821256038647	0.8415808453010833	0.6746031746031746	0.8114558472553699	0.7367280606717227
Clostridium_innocuum_2959	0.8488884330617905	0.7240618101545254	0.8098765432098766	0.7645687645687647	0.8127625075699857	0.6512141280353201	0.7824933687002652	0.7108433734939759	0.8162691203188185	0.7787610619469026	0.7257731958762886	0.7513340448239061	0.8233556037429917	0.8035320088300221	0.7054263565891473	0.7512899896800826	0.7959717908144328	0.5619469026548672	0.7863777089783281	0.6554838709677419	0.8285862196956377	0.6710816777041942	0.7735368956743003	0.718676122931442	0.8313651370411612	0.7637969094922737	0.7538126361655774	0.7587719298245613	0.8292992635136455	0.7278761061946902	0.7651162790697674	0.746031746031746	0.8471741975815116	0.7632743362831859	0.785876993166287	0.7744107744107744	0.8342808025161655	0.7323008849557522	0.7918660287081339	0.7609195402298851
Clostridium_leptum_DSM_753	0.8493613355142406	0.8356890459363958	0.7779605263157895	0.8057921635434412	0.8853416199478082	0.8392226148409894	0.8217993079584776	0.8304195804195804	0.8816925545330819	0.8056537102473498	0.8275862068965517	0.8164726947179947	0.8916673950230368	0.8798586572438163	0.8137254901960784	0.8455008488964347	0.8909962666533481	0.8692579505300353	0.8145695364238411	0.841025641025641	0.8865636978861017	0.8939929328621908	0.7597597597597597	0.8214285714285714	0.8755743610233615	0.8745583038869258	0.7882165605095541	0.829145728643216	0.8622626078487682	0.842756183745583	0.7832512315270936	0.8119148936170213	0.8890640412541048	0.8286219081272085	0.8286219081272085	0.8286219081272086	0.879711945460675	0.8321554770318021	0.8205574912891986	0.8263157894736841
Clostridium_methoxybenzovorans_SR3	0.8364214407348967	0.7351778656126482	0.768595041322314	0.7515151515151515	0.8399482885219266	0.8320158102766798	0.7321739130434782	0.7789084181313598	0.8276140855192238	0.6798418972332015	0.7981438515081206	0.7342582710779081	0.8331113593400927	0.8320158102766798	0.7233676975945017	0.7738970588235294	0.834706838100892	0.7687747035573123	0.7423664122137404	0.7553398058252427	0.8226460341514474	0.7964426877470355	0.7033158813263525	0.7469879518072289	0.856113983971004	0.7747035573122529	0.7747035573122529	0.7747035573122529	0.8366440656782641	0.7292490118577075	0.757700205338809	0.743202416918429	0.8439711603055821	0.766798418972332	0.7432950191570882	0.754863813229572	0.831941601962224	0.7391304347826086	0.7890295358649789	0.7632653061224489
Clostridium_methylpentosum_R2_DSM_5476	0.87159375	0.82	0.8220551378446115	0.821026282853567	0.8673	0.7825	0.8087855297157622	0.795425667090216	0.845221875	0.86	0.7303609341825902	0.7898966704936853	0.874940625	0.8575	0.7639198218262806	0.8080094228504122	0.874225	0.8675	0.76431718061674	0.8126463700234191	0.89765625	0.86	0.8249400479616307	0.8421052631578947	0.87775625	0.84	0.7759815242494227	0.8067226890756303	0.86879375	0.8575	0.7939814814814815	0.8245192307692308	0.8999499999999999	0.86	0.8151658767772512	0.8369829683698298	0.842640625	0.83	0.766743648960739	0.7971188475390155
Clostridium_nexile_DSM_1787	0.8601691835874478	0.7928348909657321	0.8157051282051282	0.8041074249605055	0.8667424892080058	0.8755832037325039	0.7516688918558078	0.8089080459770115	0.8927631865815905	0.8413685847589425	0.8323076923076923	0.8368136117556071	0.8904812430051888	0.8600311041990669	0.8037790697674418	0.830954169797145	0.8745003706341479	0.9034267912772586	0.7435897435897436	0.8157524613220816	0.8812965412324434	0.80248833592535	0.8472906403940886	0.8242811501597445	0.887540394277215	0.8084112149532711	0.8606965174129353	0.8337349397590361	0.8843500336719912	0.8102643856920684	0.8322683706070287	0.8211189913317573	0.8786524420672179	0.8724727838258165	0.7824267782426778	0.825	0.8846455720120348	0.7853810264385692	0.8416666666666667	0.8125502815768302
Clostridium_paraputrificum_AGR2156	0.8348795596658596	0.7505518763796909	0.783410138248848	0.7666290868094701	0.8089146269121179	0.7284768211920529	0.7621247113163973	0.7449209932279911	0.8020149565792416	0.7571743929359823	0.7329059829059829	0.744842562432139	0.8534926238196653	0.751101321585903	0.7893518518518519	0.7697516930022573	0.820963522673124	0.7819383259911894	0.728952772073922	0.7545164718384697	0.8235989147241591	0.7687224669603524	0.7270833333333333	0.747323340471092	0.8181263432233471	0.8101545253863135	0.700381679389313	0.7512794268167862	0.8440839824566522	0.7350993377483444	0.8024096385542169	0.7672811059907834	0.8205502231817254	0.7334801762114538	0.7585421412300684	0.7458006718924972	0.8440256342931605	0.7709251101321586	0.7743362831858407	0.772626931567329
Clostridium_perfringens_ATCC_13124	0.7906731429692867	0.758985200845666	0.6864244741873805	0.7208835341365462	0.8277000205172123	0.7362869198312236	0.7554112554112554	0.7457264957264956	0.8282976958278694	0.7526427061310782	0.7590618336886994	0.7558386411889596	0.8355679253530299	0.7758985200845666	0.738430583501006	0.756701030927835	0.7891678040338623	0.7468354430379747	0.7268993839835729	0.736732570239334	0.8152313538683864	0.6877637130801688	0.7855421686746988	0.7334083239595052	0.8239221773222363	0.8059071729957806	0.7047970479704797	0.7519685039370079	0.8557639985370337	0.8291139240506329	0.7543186180422264	0.7899497487437187	0.8065672919956111	0.7272727272727273	0.7226890756302521	0.7249736564805058	0.8281906495035727	0.7362869198312236	0.7755555555555556	0.7554112554112553
Clostridium_ramosum_VPI_0427_DSM_1402	0.8576785059106733	0.7996545768566494	0.7914529914529914	0.79553264604811	0.8770287643814451	0.8514680483592401	0.7703125	0.8088597210828548	0.8603452441676286	0.7772020725388601	0.8078994614003591	0.7922535211267606	0.8597814706435072	0.8583765112262521	0.7622699386503068	0.8074735987002437	0.8958391127576877	0.8393782383419689	0.84375	0.8415584415584416	0.8758326099731237	0.8635578583765112	0.7824726134585289	0.8210180623973727	0.8754448292422466	0.844559585492228	0.7749603803486529	0.8082644628099173	0.8667406432984033	0.8100172711571675	0.8242530755711776	0.8170731707317074	0.8481212023589001	0.7737478411053541	0.8043087971274686	0.7887323943661972	0.8483717683696206	0.7789291882556131	0.8082437275985663	0.7933157431838171
Clostridium_saccharogumia_DSM_17460	0.8241653776746585	0.8329466357308585	0.7194388777555111	0.7720430107526882	0.8286016585030507	0.7106481481481481	0.7772151898734178	0.7424425634824667	0.8414217581850991	0.7962962962962963	0.7494553376906318	0.772166105499439	0.8346599209418235	0.8097447795823666	0.7521551724137931	0.7798882681564248	0.843908438601014	0.6921296296296297	0.8102981029810298	0.7465667915106117	0.8290205809057317	0.7470997679814385	0.7648456057007126	0.755868544600939	0.8197398384463349	0.7708333333333334	0.7416481069042317	0.7559591373439274	0.8269098564922231	0.7384259259259259	0.7577197149643705	0.7479484173505276	0.8195948268454069	0.7777777777777778	0.7368421052631579	0.7567567567567567	0.8324041849273868	0.7958236658932715	0.7392241379310345	0.7664804469273744
Clostridium_saccharoperbutylacetonicum_N1_4_HMT	0.8180394701575703	0.7838345864661654	0.7315789473684211	0.7568058076225046	0.8409379452383304	0.7988721804511278	0.7365684575389948	0.7664562669071235	0.8376334833330983	0.8105065666041276	0.7409948542024014	0.7741935483870968	0.8094203614100918	0.6641651031894934	0.7712418300653595	0.7137096774193549	0.8358666365726699	0.8157894736842105	0.7079934747145188	0.7580786026200873	0.8457024362030781	0.776735459662289	0.7652495378927912	0.770949720670391	0.8411636502137145	0.7744360902255639	0.7518248175182481	0.762962962962963	0.8386597356430476	0.7030075187969925	0.7890295358649789	0.7435387673956262	0.8399222728491021	0.7048872180451128	0.7828810020876826	0.7418397626112758	0.8136488030583023	0.6941838649155723	0.7644628099173554	0.727630285152409
Clostridium_sartagoforme_AAU1	0.8243671655434643	0.6247240618101545	0.8179190751445087	0.7083854818523154	0.8333041592515875	0.7328918322295805	0.7597254004576659	0.746067415730337	0.8638299734515855	0.7726269315673289	0.7847533632286996	0.7786429365962181	0.8171076815357238	0.6784140969162996	0.7604938271604939	0.7171129220023283	0.8029485271951065	0.7682119205298014	0.7234927234927235	0.7451820128479657	0.8133977108070523	0.7704194260485652	0.7036290322580645	0.7355110642781875	0.8343787379292237	0.7599118942731278	0.7787810383747178	0.7692307692307692	0.846067820015365	0.8211920529801324	0.7410358565737052	0.7790575916230367	0.8260203635090585	0.673289183222958	0.8090185676392573	0.7349397590361445	0.8085669691046473	0.7549668874172185	0.7215189873417721	0.7378640776699029
Clostridium_scindens_ATCC_35704	0.8613383499059393	0.8180327868852459	0.7908082408874801	0.8041901692183723	0.8734479978500403	0.8016393442622951	0.8274111675126904	0.8143213988343049	0.8883982800322494	0.7819672131147541	0.8625678119349005	0.820292347377472	0.8954662725073905	0.8540983606557377	0.8178963893249608	0.8356054530874097	0.8676565439398012	0.7983606557377049	0.7983606557377049	0.7983606557377049	0.8687825853265253	0.8475409836065574	0.7786144578313253	0.8116169544740974	0.866261757592045	0.8262295081967214	0.805111821086262	0.8155339805825242	0.8816662187583982	0.840983606557377	0.8208	0.8307692307692308	0.869857565170653	0.719672131147541	0.8590998043052838	0.7832292595896522	0.8820317119054017	0.8508196721311475	0.8034055727554179	0.8264331210191083
Clostridium_sordellii_ATCC_9714	0.8363312636961286	0.7387387387387387	0.7699530516431925	0.7540229885057471	0.8284483808132457	0.6576576576576577	0.8156424581005587	0.7281795511221946	0.797936449963477	0.7635135135135135	0.7151898734177216	0.738562091503268	0.7977386169953737	0.722972972972973	0.7165178571428571	0.7197309417040358	0.8152519073127182	0.7792792792792793	0.7061224489795919	0.7408993576017131	0.8314615290966643	0.7635135135135135	0.738562091503268	0.7508305647840531	0.800056813570327	0.7162162162162162	0.7412587412587412	0.7285223367697594	0.8143058599139681	0.7815315315315315	0.7067209775967414	0.7422459893048128	0.8188712361009657	0.7635135135135135	0.7290322580645161	0.7458745874587458	0.8016039688336984	0.7117117117117117	0.7452830188679245	0.7281105990783409
Clostridium_sp_7_2_43FAA	0.8751631317043151	0.7833876221498371	0.8365217391304348	0.8090832632464255	0.8404784135640696	0.7768729641693811	0.7832512315270936	0.7800490596892887	0.8685848125709557	0.8257328990228013	0.815112540192926	0.8203883495145631	0.8744124606096617	0.8485342019543974	0.7605839416058394	0.8021555042340262	0.8486615242602042	0.8501628664495114	0.7576197387518142	0.8012279355333846	0.8820942397266814	0.7654723127035831	0.8377896613190731	0.8	0.8553830809875967	0.7312703583061889	0.8119349005424955	0.7694944301628106	0.8955187853452026	0.8355048859934854	0.8341463414634146	0.8348250610252238	0.858458710437246	0.8322475570032574	0.773071104387292	0.8015686274509803	0.8693832295302868	0.8061889250814332	0.8035714285714286	0.8048780487804879
Clostridium_sp_L2_50	0.8499171587160338	0.7694013303769401	0.7797752808988764	0.7745535714285715	0.8842483566944116	0.8625277161862528	0.7568093385214008	0.8062176165803109	0.8800202555542991	0.7871396895787139	0.8142201834862385	0.8004509582863585	0.8701137162550824	0.7915742793791575	0.7951002227171492	0.7933333333333333	0.8436340037659598	0.7516629711751663	0.8349753694581281	0.7911318553092183	0.8397377594013795	0.7494456762749445	0.7770114942528735	0.7629796839729119	0.8612912424226036	0.7960088691796009	0.7942477876106194	0.7951273532668881	0.863997718791943	0.7694013303769401	0.7995391705069125	0.784180790960452	0.8586314718216725	0.8381374722838137	0.7875	0.81203007518797	0.8572278405710886	0.8004434589800443	0.7763440860215054	0.7882096069868997
Clostridium_sp_M62_1	0.8291399413696576	0.755868544600939	0.7721822541966427	0.763938315539739	0.8525975886618615	0.7816901408450704	0.7744186046511627	0.77803738317757	0.8378297956754613	0.8708920187793427	0.7274509803921568	0.7927350427350427	0.8249189975533954	0.8145539906103286	0.7169421487603306	0.7626373626373626	0.8382954219841743	0.784037558685446	0.7822014051522248	0.783118405627198	0.8065253807666027	0.8474178403755869	0.6824196597353497	0.7560209424083769	0.8285999250589611	0.7910798122065728	0.7522321428571429	0.7711670480549199	0.8001801891159162	0.8192488262910798	0.709349593495935	0.7603485838779956	0.847544578897485	0.6995305164319249	0.8010752688172043	0.7468671679197995	0.8252441094139169	0.7981220657276995	0.7172995780590717	0.7555555555555554
Clostridium_sp_SS2_1	0.8558365677559368	0.803680981595092	0.786	0.7947421638018201	0.8509578064354577	0.787321063394683	0.7730923694779116	0.7801418439716311	0.8678310588038896	0.8016359918200409	0.7935222672064778	0.797558494404883	0.8272651391845082	0.7750511247443763	0.7549800796812749	0.7648839556004037	0.8466466341137683	0.8507157464212679	0.734982332155477	0.7886255924170616	0.8473790743291181	0.869120654396728	0.7443082311733801	0.8018867924528301	0.8278327281832979	0.6857142857142857	0.8076923076923077	0.7417218543046358	0.8126851967780977	0.6952965235173824	0.7657657657657657	0.7288317256162914	0.8606318601060056	0.7	0.849009900990099	0.767337807606264	0.8388297650348483	0.7934560327198364	0.7637795275590551	0.7783350050150452
Clostridium_sp_SY8519	0.7998003549245786	0.7321428571428571	0.7377892030848329	0.734955185659411	0.8065530560050107	0.6913265306122449	0.7809798270893372	0.7334235453315291	0.7891199958244167	0.7193877551020408	0.7382198952879581	0.7286821705426356	0.8206130278198236	0.6265984654731458	0.8166666666666667	0.7091172214182345	0.8115246098439375	0.7678571428571429	0.7543859649122807	0.7610619469026548	0.8146171512083094	0.7551020408163265	0.736318407960199	0.7455919395465994	0.8157001931207264	0.782608695652174	0.723404255319149	0.751842751842752	0.8169985385458531	0.7831632653061225	0.7415458937198067	0.7617866004962779	0.8114430554830628	0.7857142857142857	0.7230046948356808	0.7530562347188263	0.8072707343807088	0.7551020408163265	0.714975845410628	0.7344913151364765
Clostridium_spiroforme_DSM_1552	0.8796259775003431	0.9054054054054054	0.7127659574468085	0.7976190476190476	0.8714987195317145	0.7817258883248731	0.8571428571428571	0.8176991150442479	0.8860669044679196	0.8240270727580372	0.8558875219683656	0.839655172413793	0.88358313897654	0.8445945945945946	0.8169934640522876	0.8305647840531561	0.8832087163305438	0.8341793570219966	0.8257956448911222	0.82996632996633	0.8902798737824119	0.847972972972973	0.813614262560778	0.8304383788254756	0.8854295285132849	0.8578680203045685	0.823051948051948	0.84009942004971	0.8744026386792884	0.8361486486486487	0.8195364238410596	0.8277591973244148	0.8789671651346779	0.8040540540540541	0.8395061728395061	0.8213977566867989	0.886395596103718	0.8530405405405406	0.8360927152317881	0.8444816053511706
Clostridium_sporogenes_ATCC_15579	0.8417357606643641	0.7285974499089253	0.7984031936127745	0.7619047619047619	0.873381309285636	0.8123861566484517	0.770293609671848	0.7907801418439715	0.8331624646235414	0.7213114754098361	0.7734375	0.7464655984919888	0.8617622370197842	0.8160291438979964	0.7750865051903114	0.7950310559006212	0.8522334033397369	0.785063752276867	0.7588028169014085	0.7717099373321397	0.8555976921111742	0.7194899817850637	0.8061224489795918	0.7603464870067372	0.863832568571438	0.8178506375227687	0.7446102819237148	0.779513888888889	0.8438160457330932	0.7632058287795993	0.7980952380952381	0.7802607076350093	0.8593252842558585	0.7377049180327869	0.823170731707317	0.7780979827089337	0.8533813756424165	0.8069216757741348	0.8083941605839416	0.8076572470373747
Clostridium_sporosphaeroides_DSM_1294	0.82432838331411	0.7843137254901961	0.7272727272727273	0.7547169811320754	0.8513492406766627	0.8186274509803921	0.7438752783964365	0.779463243873979	0.8218113225682429	0.678921568627451	0.7914285714285715	0.7308707124010555	0.8379409361783929	0.7818627450980392	0.7384259259259259	0.7595238095238095	0.8219014321414841	0.7254901960784313	0.7914438502673797	0.7570332480818415	0.82217776816609	0.7328431372549019	0.7588832487309645	0.745635910224439	0.8271097654748173	0.7254901960784313	0.7628865979381443	0.743718592964824	0.8319756824298347	0.7205882352941176	0.7882037533512064	0.7528809218950064	0.8205858323721645	0.7401960784313726	0.745679012345679	0.7429274292742927	0.8557766243752404	0.8431372549019608	0.7397849462365591	0.7880870561282931
Clostridium_sticklandii_DSM_519	0.8308887356709541	0.7661469933184856	0.7397849462365591	0.7527352297592997	0.7981061601876975	0.7149220489977728	0.7133333333333334	0.71412680756396	0.8100307042127768	0.7728285077951003	0.7067209775967414	0.7382978723404255	0.8273570071577026	0.7060133630289532	0.7675544794188862	0.7354988399071924	0.8251645577154875	0.7282850779510023	0.7622377622377622	0.744874715261959	0.8261764574580484	0.8084632516703786	0.7453798767967146	0.7756410256410257	0.8409829316322837	0.7394209354120267	0.7757009345794392	0.7571265678449258	0.8285425171502125	0.7416481069042317	0.7655172413793103	0.7533936651583709	0.8474263520518251	0.6770601336302895	0.8238482384823849	0.7432762836185819	0.8105416143769129	0.6971046770601337	0.770935960591133	0.7321637426900586
Clostridium_symbiosum_ATCC_14940	0.8166811389291738	0.7036247334754797	0.744920993227991	0.7236842105263157	0.8180495633316816	0.6823027718550106	0.7619047619047619	0.7199100112485939	0.8319611203804311	0.7654584221748401	0.7341513292433538	0.7494780793319415	0.8372256900086833	0.7185501066098081	0.7729357798165137	0.7447513812154697	0.8225980969353657	0.8017057569296375	0.7175572519083969	0.75730110775428	0.8285105086810844	0.7654584221748401	0.7573839662447257	0.7613997879109226	0.8281649928851024	0.7292110874200426	0.7566371681415929	0.742671009771987	0.8336023204113457	0.7547974413646056	0.7564102564102564	0.7556029882604055	0.8281377153222615	0.7526652452025586	0.7463002114164905	0.7494692144373672	0.8150126613354185	0.6481876332622601	0.8063660477453581	0.7186761229314421
Clostridium_symbiosum_WAL_14163	0.8419815356231541	0.8015414258188824	0.7549909255898367	0.7775700934579439	0.8518907016016843	0.8455598455598455	0.75	0.79491833030853	0.8063955780718787	0.7123552123552124	0.7784810126582279	0.743951612903226	0.8548552681500659	0.7818532818532818	0.7743785850860421	0.7780979827089338	0.853821203532186	0.8420038535645472	0.7613240418118467	0.7996340347666971	0.8401514644289211	0.7379576107899807	0.766	0.7517173699705594	0.8225612069542705	0.7880539499036608	0.7396021699819169	0.7630597014925372	0.8254867171052143	0.8400770712909441	0.7315436241610739	0.7820627802690584	0.8544461058911926	0.7567567567567568	0.7747035573122529	0.765625	0.8596238682943885	0.8053949903660886	0.7916666666666666	0.7984718242597898
Clostridium_symbiosum_WAL_14673	0.8410176672074996	0.8527131782945736	0.7189542483660131	0.7801418439716312	0.8417237545820564	0.8294573643410853	0.7366609294320138	0.7803099361896081	0.8315418244095907	0.7693798449612403	0.7664092664092664	0.7678916827852997	0.8496803827894958	0.8488372093023255	0.7474402730375427	0.7949183303085299	0.8601308515113275	0.8604651162790697	0.7721739130434783	0.8139321723189734	0.8516315125292951	0.7306201550387597	0.8021276595744681	0.7647058823529412	0.8473762093624181	0.8081395348837209	0.7354497354497355	0.7700831024930748	0.850393981731867	0.7441860465116279	0.7966804979253111	0.7695390781563126	0.8324000210323899	0.8682170542635659	0.7088607594936709	0.7804878048780488	0.8477630551048616	0.8585271317829457	0.7508474576271187	0.8010849909584088
Clostridium_tyrobutyricum_DSM_2637	0.8339236308694543	0.7117516629711752	0.8025	0.754406580493537	0.8301169475894277	0.7964601769911505	0.7331975560081466	0.7635206786850477	0.8324912191197535	0.7649667405764967	0.71875	0.7411385606874328	0.8160135784785041	0.7146017699115044	0.7494199535962877	0.7315968289920723	0.8004630810588073	0.7367256637168141	0.7223427331887202	0.7294633077765608	0.7980789984890999	0.7323008849557522	0.7211328976034859	0.7266739846322722	0.8170093989757274	0.6319290465631929	0.7702702702702703	0.6942752740560293	0.84836548083904	0.7721238938053098	0.7704194260485652	0.7712707182320443	0.8278309754135352	0.7278761061946902	0.7686915887850467	0.7477272727272726	0.8377106920707179	0.7389380530973452	0.7573696145124716	0.748040313549832
Clostridium_viride_DSM_6836	0.829267230925181	0.7955112219451371	0.7266514806378133	0.7595238095238095	0.8329861132704397	0.7406483790523691	0.7615384615384615	0.7509481668773703	0.8255110353791331	0.7880299251870324	0.7085201793721974	0.7461629279811098	0.8265371484008184	0.6907730673316709	0.780281690140845	0.7328042328042328	0.8390743838657719	0.800498753117207	0.7606635071090048	0.7800729040097206	0.8169352180645643	0.685785536159601	0.7493188010899182	0.7161458333333334	0.8086827818234961	0.8104738154613467	0.6929637526652452	0.7471264367816092	0.8398082101479467	0.6957605985037406	0.8040345821325648	0.7459893048128342	0.8457783222741153	0.6957605985037406	0.7903682719546742	0.7400530503978779	0.8354176901884938	0.7805486284289277	0.7452380952380953	0.7624847746650427
Collinsella_aerofaciens_ATCC_25986	0.8340510334882231	0.7215189873417721	0.7972027972027972	0.7574750830564784	0.7816005047268066	0.7626582278481012	0.667590027700831	0.7119645494830132	0.809105111360359	0.7468354430379747	0.7002967359050445	0.7228177641653905	0.7973381669604229	0.7531645569620253	0.74375	0.748427672955975	0.8306761736901137	0.75	0.7292307692307692	0.7394695787831514	0.7807643005928537	0.6708860759493671	0.7186440677966102	0.6939443535188216	0.8152439512898573	0.7658227848101266	0.6994219653179191	0.7311178247734139	0.8334401538215028	0.7468354430379747	0.7375	0.7421383647798743	0.8182482775196283	0.7088607594936709	0.7296416938110749	0.7191011235955055	0.8324286973241467	0.689873417721519	0.7676056338028169	0.7266666666666667
Collinsella_intestinalis_DSM_13280	0.864235294117647	0.8422459893048129	0.7572115384615384	0.7974683544303798	0.8478324420677361	0.8636363636363636	0.7340909090909091	0.7936117936117937	0.8539928698752228	0.7700534759358288	0.7721179624664879	0.7710843373493975	0.8604064171122996	0.7379679144385026	0.8117647058823529	0.7731092436974789	0.8835151515151515	0.856	0.7886977886977887	0.8209718670076727	0.8266666666666668	0.7807486631016043	0.7584415584415585	0.7694334650856389	0.8647272727272728	0.839572192513369	0.7602905569007264	0.7979669631512071	0.8666310160427806	0.8293333333333334	0.7933673469387755	0.8109517601043025	0.8554866310160427	0.776	0.8083333333333333	0.7918367346938776	0.8510445632798573	0.776	0.7864864864864864	0.7812080536912751
Collinsella_stercoris_DSM_13279	0.8980213428190306	0.8634615384615385	0.8330241187384044	0.8479697828139754	0.8721061212390693	0.8188824662813102	0.8188824662813102	0.8188824662813102	0.8591744479027715	0.8346153846153846	0.8037037037037037	0.8188679245283019	0.898095449829554	0.8942307692307693	0.7868020304568528	0.8370837083708371	0.8566233140655106	0.7423076923076923	0.8336933045356372	0.785350966429298	0.8779865125240847	0.8461538461538461	0.7927927927927928	0.8186046511627907	0.8690751445086705	0.823076923076923	0.7753623188405797	0.798507462686567	0.8706332444049207	0.8442307692307692	0.7769911504424779	0.8092165898617513	0.8828590484659848	0.8480769230769231	0.8181818181818182	0.8328611898016998	0.8752000889284125	0.8246628131021194	0.8199233716475096	0.8222862632084534
Collinsella_tanakaei_YIT_12063	0.8179183149566536	0.7454128440366973	0.7420091324200914	0.7437070938215103	0.8498600707011195	0.7293577981651376	0.8050632911392405	0.7653429602888087	0.8127682854978537	0.7247706422018348	0.7297921478060047	0.7272727272727273	0.8249805361501557	0.7385321100917431	0.7648456057007126	0.751458576429405	0.8108061190135509	0.5665137614678899	0.8071895424836601	0.6657681940700809	0.8456937547344501	0.786697247706422	0.7489082969432315	0.767337807606264	0.8140597382375221	0.7293577981651376	0.724373576309795	0.7268571428571429	0.8415905647672755	0.7454128440366973	0.7719714964370546	0.7584597432905484	0.8204328339365372	0.7935779816513762	0.7330508474576272	0.7621145374449338	0.8247885279016919	0.6880733944954128	0.7772020725388601	0.7299270072992701
Comamonas_testosteroni_CNB_2	0.8306228071270711	0.8356890459363958	0.6997041420118343	0.7616747181964573	0.8519209879009602	0.7544169611307421	0.782051282051282	0.7679856115107914	0.8476413739714568	0.8021201413427562	0.7579298831385642	0.7793991416309013	0.8747799323252881	0.7685512367491166	0.8025830258302583	0.7851985559566786	0.8548084006542722	0.7932862190812721	0.7822299651567944	0.787719298245614	0.8407240694727115	0.7773851590106007	0.7482993197278912	0.7625649913344887	0.8439111488469078	0.8074204946996466	0.7455138662316476	0.7752332485156913	0.8564440809599321	0.833922261484099	0.7250384024577573	0.7756778964667215	0.8170441633682529	0.7438162544169611	0.7271157167530224	0.7353711790393013	0.8475211951703729	0.823321554770318	0.7396825396825397	0.7792642140468227
Coprobacillus_sp_29_1	0.8533889896910021	0.8379373848987108	0.765993265993266	0.8003518029903254	0.8623643418754628	0.8453038674033149	0.7599337748344371	0.8003487358326068	0.8676547538956053	0.7182320441988951	0.8552631578947368	0.7807807807807807	0.8771618655413074	0.8268876611418048	0.8017857142857143	0.814143245693563	0.8637030845446575	0.8450184501845018	0.7646076794657763	0.8028045574057844	0.8617153574850664	0.7900552486187845	0.7929759704251387	0.7915129151291513	0.8763633768934375	0.7915129151291513	0.8218390804597702	0.8063909774436091	0.8349812779895754	0.7915129151291513	0.7526315789473684	0.7715827338129496	0.8697987808607367	0.7476979742173112	0.8169014084507042	0.7807692307692308	0.8454584683968386	0.9114391143911439	0.674863387978142	0.7755102040816326
Coprobacillus_sp_D7	0.8155276090473428	0.7651933701657458	0.7406417112299465	0.7527173913043478	0.8368334299929794	0.7154696132596685	0.7824773413897281	0.7474747474747475	0.8345899087329447	0.7569060773480663	0.7590027700831025	0.7579529737206085	0.8087627056561155	0.8066298342541437	0.7070217917675545	0.7535483870967742	0.8212890326913098	0.7154696132596685	0.7848484848484848	0.7485549132947977	0.826340771038735	0.7237569060773481	0.7728613569321534	0.7475035663338089	0.8268520496932328	0.7734806629834254	0.7329842931937173	0.7526881720430109	0.8259592198040352	0.6602209944751382	0.7785016286644951	0.7144992526158446	0.8483868013796891	0.7569060773480663	0.7718309859154929	0.7642956764295675	0.8187631635175971	0.6823204419889503	0.7841269841269841	0.7296898079763663
Coprococcus_catus_GD_7	0.8520569258225414	0.7317073170731707	0.7784431137724551	0.7543520309477757	0.8643171682113705	0.8461538461538461	0.7829861111111112	0.8133453561767358	0.8508143574724824	0.7804878048780488	0.7732342007434945	0.776844070961718	0.8437197497967187	0.8348968105065666	0.761986301369863	0.7967770814682186	0.8556438299265372	0.7429643527204502	0.7935871743486974	0.7674418604651163	0.8403370070646875	0.8348968105065666	0.740432612312812	0.7848324514991182	0.8379310708967964	0.7711069418386491	0.7597042513863216	0.7653631284916201	0.8600508995420448	0.8198874296435272	0.7931034482758621	0.8062730627306274	0.8364421008909181	0.8067542213883677	0.7624113475177305	0.7839562443026435	0.8457173632206809	0.8048780487804879	0.778584392014519	0.7915129151291512
Coprococcus_comes_ATCC_27758	0.8413822357081299	0.8114406779661016	0.7105751391465677	0.7576656775469832	0.8156173692904338	0.8326271186440678	0.7081081081081081	0.765335929892892	0.8730429474288997	0.75	0.8309859154929577	0.7884187082405345	0.8601425596093076	0.8199152542372882	0.7755511022044088	0.7971163748712666	0.8477067473427177	0.8771186440677966	0.7366548042704626	0.8007736943907157	0.8545407210571676	0.8389830508474576	0.75	0.792	0.8438173297902901	0.8622881355932204	0.7293906810035843	0.7902912621359223	0.8366489514507325	0.7245762711864406	0.8009367681498829	0.760845383759733	0.8708524849181268	0.8516949152542372	0.7628083491461101	0.8048048048048048	0.8494146796897443	0.8199152542372882	0.726078799249531	0.7701492537313432
Coprococcus_eutactus_ATCC_27759	0.8644871931129771	0.822680412371134	0.7869822485207101	0.8044354838709677	0.8677734084387289	0.7731958762886598	0.8223684210526315	0.7970244420828906	0.8554320331597407	0.7505154639175258	0.8125	0.7802786709539122	0.889709852269104	0.8391752577319588	0.7902912621359224	0.8140000000000002	0.8416919970241257	0.7938144329896907	0.7809330628803245	0.787321063394683	0.8504070570730151	0.7608247422680412	0.7801268498942917	0.7703549060542797	0.8628207035816771	0.7896907216494845	0.7962577962577962	0.7929606625258799	0.8582591136146243	0.8206185567010309	0.7653846153846153	0.7920398009950249	0.8398427037942396	0.8	0.762278978388998	0.7806841046277667	0.8438856414071634	0.7855670103092783	0.7665995975855131	0.7759674134419552
Corynebacterium_ammoniagenes_DSM_20306	0.8220697658543246	0.7626459143968871	0.7567567567567568	0.7596899224806202	0.8294422827496757	0.8070175438596491	0.7263157894736842	0.7645429362880887	0.8558415060565377	0.8132295719844358	0.7531531531531531	0.7820392890551917	0.8437530813631572	0.8073929961089494	0.7450628366247756	0.7749766573295985	0.8137624107826852	0.830739299610895	0.6788553259141494	0.7471566054243218	0.8600890466546826	0.7660818713450293	0.7751479289940828	0.7705882352941177	0.8417487731434077	0.8440545808966862	0.7265100671140939	0.780883678990081	0.8574798431443935	0.7348927875243665	0.8142548596112311	0.7725409836065573	0.8450671642357082	0.8365758754863813	0.7226890756302521	0.775473399458972	0.8205186550466091	0.8576998050682261	0.7006369426751592	0.7712532865907099
Corynebacterium_amycolatum_SK46	0.8231204138658108	0.8120950323974082	0.6924493554327809	0.7475149105367793	0.79517560841353	0.7516198704103672	0.7280334728033473	0.7396386822529224	0.8344070271354533	0.8272138228941684	0.7199248120300752	0.7698492462311557	0.8323171727255338	0.7084233261339092	0.7828162291169452	0.7437641723356009	0.814245529904044	0.6760259179265659	0.7542168674698795	0.7129840546697037	0.837793710844385	0.8034557235421166	0.7181467181467182	0.7584097859327217	0.7955301372866412	0.7321814254859611	0.75	0.7409836065573772	0.836492216691779	0.7926565874730022	0.7399193548387096	0.7653806047966633	0.8113066721400948	0.7105831533477321	0.7651162790697674	0.7368421052631577	0.8036096637107045	0.6976241900647948	0.7546728971962616	0.7250280583613917
Corynebacterium_aurimucosum_ATCC_700975	0.8259406706163861	0.6666666666666666	0.7664041994750657	0.713064713064713	0.813119755911518	0.6430205949656751	0.778393351800554	0.7042606516290726	0.8209617253377637	0.6956521739130435	0.7638190954773869	0.7281437125748502	0.7964692851843725	0.7276887871853547	0.7162162162162162	0.7219069239500566	0.8174822105890097	0.7757437070938215	0.710691823899371	0.7417943107221006	0.8314081063289552	0.8105022831050228	0.7128514056224899	0.7585470085470085	0.8138564099349027	0.8036529680365296	0.6915520628683693	0.7434002111932418	0.8121897955132023	0.6872146118721462	0.7395577395577395	0.7124260355029585	0.8080937901633178	0.7437070938215103	0.7142857142857143	0.7286995515695067	0.8225813192898863	0.6872146118721462	0.7757731958762887	0.7288135593220338
Corynebacterium_durum_F0235	0.814828863893745	0.7018779342723005	0.7400990099009901	0.7204819277108434	0.8284240964915174	0.744131455399061	0.7769607843137255	0.7601918465227818	0.8247352970280701	0.7910798122065728	0.7262931034482759	0.7573033707865169	0.809666743631186	0.715962441314554	0.7193396226415094	0.7176470588235294	0.835076029950193	0.7634660421545667	0.7652582159624414	0.7643610785463071	0.8070829347670723	0.7065727699530516	0.7487562189054726	0.7270531400966185	0.8338720849688294	0.7699530516431925	0.7337807606263982	0.7514318442153494	0.8038614198854329	0.687793427230047	0.7650130548302873	0.7243510506798518	0.8482534551571725	0.8145539906103286	0.7398720682302772	0.7754189944134078	0.8438279952941694	0.7447306791569087	0.7794117647058824	0.7616766467065869
Corynebacterium_glucuronolyticum_ATCC_51867	0.8502168428514835	0.817351598173516	0.7633262260127932	0.7894156560088204	0.8266612455953796	0.771689497716895	0.7412280701754386	0.7561521252796422	0.8029596964200079	0.8013698630136986	0.7090909090909091	0.7524115755627009	0.8325045349346343	0.8059360730593608	0.7447257383966245	0.7741228070175438	0.8118523383582495	0.7465753424657534	0.7465753424657534	0.7465753424657534	0.8231323366902276	0.7054794520547946	0.7842639593908629	0.7427884615384617	0.8159337795292009	0.7374429223744292	0.7258426966292135	0.7315968289920725	0.8034857841446976	0.7853881278538812	0.6866267465069861	0.7326943556975505	0.7974708617418319	0.639269406392694	0.7650273224043715	0.6965174129353234	0.843427472321261	0.7945205479452054	0.75	0.7716186252771617
Corynebacterium_kroppenstedtii_DSM_44385	0.8374264977003242	0.737885462555066	0.7845433255269321	0.7604994324631101	0.8217945234722195	0.7929515418502202	0.7346938775510204	0.7627118644067796	0.8238807273574104	0.737885462555066	0.7630979498861048	0.7502799552071668	0.7828213239146887	0.7995594713656388	0.6875	0.7393075356415478	0.8274903452424849	0.7444933920704846	0.7237687366167024	0.733984799131379	0.8135030759378215	0.73568281938326	0.7625570776255708	0.7488789237668162	0.8193735566380097	0.7687224669603524	0.722567287784679	0.7449306296691568	0.8209503386442587	0.801762114537445	0.7137254901960784	0.7551867219917012	0.8314541326243474	0.7995594713656388	0.7515527950310559	0.7748132337246532	0.8193929631857789	0.7775330396475771	0.721881390593047	0.7486744432661718
Corynebacterium_propinquum_DSM_44285	0.8233633941828982	0.7920560747663551	0.6989690721649484	0.7426067907995618	0.8178661891868285	0.719626168224299	0.7386091127098321	0.7289940828402366	0.8179044021311905	0.7780373831775701	0.7239130434782609	0.7500000000000001	0.8269936238972835	0.719626168224299	0.7368421052631579	0.7281323877068558	0.8272556555157655	0.8130841121495327	0.7002012072434608	0.7524324324324324	0.8304928378024281	0.6985981308411215	0.7827225130890052	0.7382716049382716	0.8167853087605904	0.7663551401869159	0.7288888888888889	0.7471526195899771	0.8085531487466154	0.7032710280373832	0.7487562189054726	0.7253012048192772	0.8307657874050136	0.8130841121495327	0.7044534412955465	0.754880694143167	0.8216001397501965	0.7102803738317757	0.76	0.7342995169082127
Corynebacterium_striatum_ATCC_6940	0.8122172839506174	0.7222222222222222	0.7575757575757576	0.739476678043231	0.8047308641975309	0.7333333333333333	0.7268722466960352	0.7300884955752212	0.8158617283950618	0.7777777777777778	0.7291666666666666	0.7526881720430108	0.8198814814814814	0.6333333333333333	0.7938718662952646	0.7045735475896168	0.8020246913580247	0.7133333333333334	0.7262443438914027	0.7197309417040358	0.8207259259259259	0.7822222222222223	0.7183673469387755	0.748936170212766	0.8296	0.7111111111111111	0.7619047619047619	0.735632183908046	0.8414567901234569	0.8222222222222222	0.73558648111332	0.7764952780692549	0.8134074074074074	0.7622222222222222	0.7236286919831224	0.7424242424242424	0.8498370370370371	0.7266666666666667	0.7804295942720764	0.7525891829689297
Corynebacterium_tuberculostearicum_SK141	0.8124729671280276	0.7230392156862745	0.7642487046632125	0.7430730478589421	0.8060541618608228	0.7401960784313726	0.7259615384615384	0.7330097087378642	0.8341022683583237	0.7475490196078431	0.7780612244897959	0.7625000000000001	0.8449634755863128	0.7916666666666666	0.745958429561201	0.7681331747919143	0.80547746059208	0.6642156862745098	0.8017751479289941	0.7265415549597855	0.8290681468665897	0.6593137254901961	0.8053892215568862	0.725067385444744	0.8192041522491349	0.7622549019607843	0.7149425287356321	0.7378410438908658	0.8349042435601691	0.8455882352941176	0.7217573221757322	0.7787810383747178	0.8178855488273741	0.7549019607843137	0.7530562347188264	0.7539779681762545	0.7959859188773548	0.6764705882352942	0.7439353099730458	0.7086007702182286
Corynebacterium_ulcerans_809	0.8172278405710885	0.7219512195121951	0.7551020408163265	0.7381546134663342	0.8546162998215348	0.8073170731707318	0.7388392857142857	0.7715617715617715	0.8351516954193932	0.7804878048780488	0.7476635514018691	0.7637231503579953	0.7967549077929803	0.7951219512195122	0.6834381551362684	0.7350620067643744	0.8099226650803093	0.7463414634146341	0.7268408551068883	0.7364620938628158	0.8178584176085664	0.6682926829268293	0.7873563218390804	0.7229551451187336	0.8122784057108865	0.7658536585365854	0.7024608501118568	0.7327887981330222	0.8351457465794171	0.7317073170731707	0.7633587786259542	0.7471980074719801	0.8092861392028555	0.6341463414634146	0.7807807807807807	0.6998654104979812	0.8466448542534206	0.7585365853658537	0.7603911980440098	0.7594627594627595
Corynebacterium_ureicelerivorans	0.8069578880101309	0.7772397094430993	0.7086092715231788	0.741339491916859	0.7966394831417197	0.7530266343825666	0.6850220264317181	0.7174163783160323	0.80001055291407	0.7409200968523002	0.7285714285714285	0.7346938775510204	0.8179387813729342	0.7312348668280871	0.727710843373494	0.7294685990338166	0.8261583288874298	0.7094430992736077	0.7897574123989218	0.7474489795918368	0.8315110014129181	0.7602905569007264	0.7511961722488039	0.7557160048134778	0.8323904109187483	0.6658595641646489	0.804093567251462	0.728476821192053	0.8135270770186844	0.7506053268765133	0.7209302325581395	0.7354685646500593	0.8203425006888708	0.7457627118644068	0.7421686746987952	0.7439613526570048	0.80208595934783	0.7239709443099274	0.706855791962175	0.715311004784689
Cronobacter_sakazakii_ATCC_BAA_894	0.8427730114875673	0.7307692307692307	0.7974452554744526	0.762652705061082	0.8479770919788369	0.8093645484949833	0.7300150829562594	0.7676447264076129	0.8498310980861512	0.7040133779264214	0.8049713193116634	0.751115075825156	0.8360756591089586	0.782608695652174	0.7416798732171157	0.7615947925142391	0.8451639243408909	0.7157190635451505	0.7911275415896488	0.7515364354697102	0.8484133287099698	0.7324414715719063	0.7992700729927007	0.7643979057591623	0.84139998434022	0.7491638795986622	0.7542087542087542	0.7516778523489933	0.8699063768861646	0.7190635451505016	0.8174904942965779	0.7651245551601423	0.8289141061061956	0.8093645484949833	0.7411944869831547	0.7737809752198241	0.8171049540832876	0.7157190635451505	0.7548500881834215	0.734763948497854
Cryptobacterium_curtum_DSM_15641	0.8105372781065089	0.6707692307692308	0.7649122807017544	0.7147540983606557	0.8480094674556211	0.8153846153846154	0.7402234636871509	0.7759882869692533	0.8492497041420117	0.7569230769230769	0.780952380952381	0.7687499999999999	0.8330224852071006	0.7846153846153846	0.7680722891566265	0.776255707762557	0.8356544378698225	0.8276923076923077	0.739010989010989	0.7808417997097242	0.8389964497041421	0.7138461538461538	0.8055555555555556	0.7569331158238173	0.8263289940828402	0.8184615384615385	0.6945169712793734	0.7514124293785311	0.8431431952662722	0.8	0.7449856733524355	0.771513353115727	0.8297183431952664	0.7046153846153846	0.7979094076655052	0.7483660130718953	0.8288426035502958	0.7569230769230769	0.7409638554216867	0.7488584474885844
Curtobacterium_flaccumfaciens_UCD_AKU	0.8007980860544963	0.6923076923076923	0.7431192660550459	0.7168141592920354	0.8435696544670903	0.7905982905982906	0.7474747474747475	0.7684319833852544	0.8364745416027466	0.8290598290598291	0.7185185185185186	0.7698412698412699	0.8117740521586675	0.7649572649572649	0.7336065573770492	0.7489539748953975	0.8627365037621448	0.7649572649572649	0.7850877192982456	0.7748917748917749	0.8232157206516181	0.6602564102564102	0.7536585365853659	0.7038724373576309	0.844345825115056	0.6923076923076923	0.8	0.7422680412371134	0.823055920812331	0.7393162393162394	0.7473002159827213	0.7432867883995703	0.8428482723354518	0.782051282051282	0.7787234042553192	0.7803837953091683	0.8180975600847396	0.6175213675213675	0.8005540166204986	0.6972255729794933
Delftia_acidovorans_SPH_1	0.8602001096184607	0.7140468227424749	0.829126213592233	0.7672955974842767	0.8564948937931344	0.7274247491638796	0.7967032967032966	0.7604895104895105	0.8505190098544759	0.7374581939799331	0.7777777777777778	0.7570815450643776	0.8433630496303174	0.8127090301003345	0.7374810318664643	0.7732696897374701	0.8627126654064273	0.8110367892976589	0.7484567901234568	0.7784911717495987	0.8459860627957181	0.8093645484949833	0.7333333333333333	0.7694753577106518	0.84927881119898	0.794314381270903	0.7285276073619632	0.7599999999999999	0.8535922416975203	0.7658862876254181	0.7869415807560137	0.776271186440678	0.8542298184584065	0.8043478260869565	0.7659235668789809	0.7846655791190864	0.8460391941924585	0.8377926421404682	0.694868238557559	0.7596664139499621
Dermacoccus_nishinomiyaensis	0.8371811634349031	0.8021052631578948	0.7243346007604563	0.7612387612387612	0.8426548476454294	0.7136842105263158	0.8014184397163121	0.755011135857461	0.8504199445983379	0.7957894736842105	0.7440944881889764	0.7690742624618514	0.8471977839335181	0.7178947368421053	0.7930232558139535	0.7535911602209945	0.8334803324099723	0.7410526315789474	0.7804878048780488	0.7602591792656588	0.8336044321329639	0.7157894736842105	0.776255707762557	0.7447973713033954	0.852002216066482	0.8063157894736842	0.7422480620155039	0.7729566094853683	0.8099434903047091	0.7705263157894737	0.7079303675048356	0.7379032258064516	0.8388698060941827	0.8189473684210526	0.7098540145985401	0.7605083088954057	0.829178947368421	0.7347368421052631	0.7878103837471784	0.7603485838779958
Desulfovibrio_desulfuricans_subsp_desulfuricans_DSM_642	0.8250446659731585	0.6414686825053996	0.7857142857142857	0.7063020214030916	0.8240790412792894	0.7192224622030238	0.7762237762237763	0.7466367713004485	0.8189803563015176	0.6587473002159827	0.7721518987341772	0.7109557109557109	0.8269012777033993	0.7580993520518359	0.73125	0.7444326617179214	0.8399255489366466	0.8077753779697624	0.73046875	0.7671794871794871	0.8605442018202258	0.8034557235421166	0.7515151515151515	0.7766179540709813	0.8383115095932713	0.7732181425485961	0.7568710359408034	0.764957264957265	0.8187564433290262	0.7321814254859611	0.7450549450549451	0.7385620915032679	0.8608194281822464	0.755939524838013	0.8027522935779816	0.778642936596218	0.8190270048374533	0.67170626349892	0.7679012345679013	0.7165898617511521
Desulfovibrio_piger_ATCC_29098	0.8191829514405069	0.7953890489913544	0.7340425531914894	0.7634854771784233	0.8305193133403649	0.7550432276657061	0.7464387464387464	0.7507163323782234	0.8243735933360463	0.8126801152737753	0.7230769230769231	0.7652645861601085	0.8307103289621208	0.829971181556196	0.7146401985111662	0.768	0.8069247315400011	0.7867435158501441	0.6982097186700768	0.7398373983739838	0.8104958931641322	0.8126801152737753	0.7212276214833759	0.7642276422764228	0.8340489498293318	0.6829971181556196	0.7953020134228188	0.7348837209302326	0.8243652883090135	0.7319884726224783	0.7673716012084593	0.7492625368731564	0.8058866031608932	0.7002881844380403	0.7341389728096677	0.7168141592920353	0.8079130297569119	0.792507204610951	0.7161458333333334	0.7523939808481532
Desulfovibrio_sp_3_1_syn3	0.8307141609917933	0.7783132530120482	0.7425287356321839	0.76	0.8269891158838252	0.8405797101449275	0.7002012072434608	0.7639956092206367	0.8194924626040393	0.8067632850241546	0.7229437229437229	0.7625570776255707	0.8472615098073453	0.7325301204819277	0.7794871794871795	0.7552795031055901	0.866940224666783	0.7560386473429952	0.8025641025641026	0.7786069651741293	0.8515278505325652	0.8260869565217391	0.7483588621444202	0.7853042479908152	0.8334730225248822	0.8019323671497585	0.7528344671201814	0.776608187134503	0.8242011524358304	0.8164251207729468	0.7041666666666667	0.756152125279642	0.8397473953786159	0.7632850241545893	0.7745098039215687	0.7688564476885644	0.8257319131598859	0.7614457831325301	0.7541766109785203	0.7577937649880094
Dialister_invisus_DSM_15470	0.8505704365079366	0.8214285714285714	0.7225130890052356	0.7688022284122563	0.8589941184807255	0.7529761904761905	0.7620481927710844	0.7574850299401198	0.8144752692743765	0.7619047619047619	0.7211267605633803	0.7409551374819103	0.8549018565759637	0.8869047619047619	0.7028301886792453	0.7842105263157896	0.8293473639455783	0.6517857142857143	0.8051470588235294	0.7203947368421052	0.8019238945578231	0.6994047619047619	0.7532051282051282	0.7253086419753086	0.8121899801587302	0.7440476190476191	0.7374631268436578	0.7407407407407407	0.8204807964852607	0.7351190476190477	0.7307692307692307	0.7329376854599406	0.8386745323129253	0.7916666666666666	0.7430167597765364	0.7665706051873198	0.8305608701814058	0.7827380952380952	0.7535816618911175	0.767883211678832
Dialister_succinatiphilus_YIT_11850	0.8248217740439403	0.7242268041237113	0.7741046831955923	0.748335552596538	0.856776561630403	0.7095115681233933	0.773109243697479	0.739946380697051	0.8295457557045557	0.8118556701030928	0.7094594594594594	0.7572115384615385	0.8261866270903453	0.7480719794344473	0.7597911227154047	0.7538860103626943	0.8382814777515701	0.8170103092783505	0.763855421686747	0.7895392278953923	0.8350979248933295	0.7551546391752577	0.7436548223350253	0.7493606138107418	0.8365886624440145	0.7345360824742269	0.7620320855614974	0.7480314960629921	0.8207404659051759	0.7835051546391752	0.6940639269406392	0.7360774818401937	0.8143667346884689	0.7789203084832905	0.7214285714285714	0.7490729295426454	0.8291813531921661	0.8324742268041238	0.6687370600414079	0.7416762342135478
Dietzia_cinnamea_P4	0.8332929917330751	0.734341252699784	0.7623318385650224	0.7480748074807482	0.8276048260966709	0.8125	0.736328125	0.7725409836065574	0.8296855217099872	0.8099352051835853	0.7009345794392523	0.751503006012024	0.8506088478438967	0.7537796976241901	0.7721238938053098	0.7628415300546447	0.8381130371639234	0.8189655172413793	0.7279693486590039	0.7707910750507099	0.8132633872048858	0.7801724137931034	0.7196819085487077	0.7487073422957602	0.8201385268488867	0.7521551724137931	0.7738359201773836	0.7628415300546448	0.8393349221717434	0.7564655172413793	0.785234899328859	0.7705817782656422	0.8435288969985849	0.7758620689655172	0.7422680412371134	0.7586933614330874	0.8588804274968347	0.7278617710583153	0.7948113207547169	0.7598647125140924
Dorea_formicigenerans_ATCC_27755	0.8670590894148587	0.7692307692307693	0.8247422680412371	0.7960199004975124	0.8650738617685731	0.8141025641025641	0.7673716012084593	0.7900466562986004	0.8597204244740304	0.8557692307692307	0.7542372881355932	0.8018018018018018	0.8608799720578566	0.8541666666666666	0.7669064748201438	0.8081880212282031	0.8680606919789612	0.8253205128205128	0.7959814528593508	0.8103855232100707	0.8552530202169625	0.8141025641025641	0.7685325264750378	0.7906614785992218	0.8598026072485206	0.8397435897435898	0.7561327561327561	0.7957479119210326	0.8442289714825773	0.8221153846153846	0.7456395348837209	0.7820121951219511	0.8702821951019066	0.780448717948718	0.795751633986928	0.7880258899676376	0.8839399449375411	0.842948717948718	0.8142414860681114	0.8283464566929133
Dorea_longicatena_DSM_13814	0.858140097787675	0.8744493392070485	0.7649325626204239	0.8160328879753339	0.8717045069467977	0.7736263736263737	0.8282352941176471	0.8	0.8563392554581982	0.7819383259911894	0.7941834451901566	0.788013318534961	0.8459093769666457	0.778021978021978	0.7763157894736842	0.7771679473106476	0.8319407464781915	0.7533039647577092	0.7583148558758315	0.7558011049723757	0.8409740039695986	0.7912087912087912	0.7563025210084033	0.7733619763694952	0.893943941521034	0.8414096916299559	0.7941787941787942	0.8171122994652408	0.8517112843104032	0.7665198237885462	0.7909090909090909	0.778523489932886	0.8493198431524422	0.7912087912087912	0.7894736842105263	0.7903402854006585	0.8459892530377111	0.7406593406593407	0.8023809523809524	0.7702857142857144
Dyadobacter_beijingensis_DSM_21582	0.8428230687077254	0.7471698113207547	0.7704280155642024	0.7586206896551724	0.8048967604129582	0.7886792452830189	0.706081081081081	0.7450980392156862	0.8233570665717338	0.7830188679245284	0.7267950963222417	0.7538601271571299	0.8328764684941261	0.7962264150943397	0.7455830388692579	0.7700729927007298	0.8387006051975793	0.8283018867924529	0.7256198347107438	0.773568281938326	0.8327376290494839	0.7075471698113207	0.7928118393234672	0.7477567298105683	0.8300266998932004	0.8113207547169812	0.7003257328990228	0.7517482517482518	0.8330081879672482	0.6358490566037736	0.8383084577114428	0.7231759656652361	0.8370914916340334	0.8207547169811321	0.7347972972972973	0.7754010695187166	0.8322605909576363	0.7509433962264151	0.7850098619329389	0.7675988428158149
Dyadobacter_fermentans_DSM_18053	0.8579492455418382	0.7703703703703704	0.7732342007434945	0.7717996289424861	0.8338786008230452	0.75	0.7743785850860421	0.7619943555973658	0.836622085048011	0.7611111111111111	0.7555147058823529	0.7583025830258302	0.8336968449931413	0.7925925925925926	0.719327731092437	0.7541850220264318	0.8192781207133059	0.7759259259259259	0.7249134948096886	0.7495527728085868	0.8192798353909465	0.7796296296296297	0.7111486486486487	0.7438162544169612	0.8487277091906722	0.7814814814814814	0.74822695035461	0.7644927536231885	0.8438683127572018	0.7148148148148148	0.8058455114822547	0.7576054955839059	0.8485253772290808	0.85	0.7391304347826086	0.7906976744186046	0.8507818930041152	0.7814814814814814	0.7549194991055456	0.767970882620564
Dysgonomonas_gadei_ATCC_BAA_286	0.8732713176354795	0.8441558441558441	0.7597402597402597	0.7997265892002733	0.8792716596184804	0.8092485549132948	0.834575260804769	0.8217168011738811	0.8468990065810876	0.836940836940837	0.7445442875481386	0.7880434782608695	0.86773077596777	0.8395953757225434	0.7767379679144385	0.8069444444444445	0.8566611615744564	0.8569364161849711	0.7487373737373737	0.7991913746630728	0.8635571236727305	0.7489177489177489	0.829073482428115	0.7869598180439726	0.8746319512215467	0.7287157287157288	0.8430717863105175	0.781733746130031	0.8791997180725504	0.8771676300578035	0.7762148337595908	0.8236092265943011	0.8702758384839309	0.8225108225108225	0.8073654390934845	0.8148677626876341	0.8695605935490329	0.8542568542568543	0.7914438502673797	0.8216516308119363
Edwardsiella_tarda_ATCC_23685	0.8362752618624518	0.782392026578073	0.7417322834645669	0.7615198059822149	0.8572311563890024	0.8189368770764119	0.7643410852713178	0.7906976744186046	0.8628326398163375	0.7990033222591362	0.7783171521035599	0.7885245901639344	0.8676339113254821	0.8355481727574751	0.7586726998491704	0.7952569169960473	0.8402942572377788	0.8156146179401993	0.7350299401197605	0.773228346456693	0.8397741194909549	0.7973421926910299	0.732824427480916	0.7637231503579952	0.834425116720566	0.8205980066445183	0.7395209580838323	0.7779527559055118	0.8383627112283529	0.7990033222591362	0.7343511450381679	0.7653142402545743	0.8532466529067009	0.8754152823920266	0.7329624478442281	0.797880393641181	0.8461882319179699	0.8239202657807309	0.7326440177252584	0.7756059421422986
Edwardsiella_tarda_FL6_60	0.8397956428734606	0.8197026022304833	0.7325581395348837	0.7736842105263158	0.8564723474071151	0.74487895716946	0.7952286282306164	0.7692307692307692	0.8554477927076627	0.776536312849162	0.7973231357552581	0.7867924528301887	0.8394979681972685	0.8011152416356877	0.7588028169014085	0.779385171790235	0.8397402615383551	0.7695167286245354	0.7301587301587301	0.7493212669683258	0.8274525278118142	0.8081936685288641	0.7045454545454546	0.7528187337380747	0.8414778509272913	0.8305400372439479	0.7045813586097947	0.7623931623931625	0.8458183630661876	0.7546468401486989	0.7792706333973128	0.7667610953729934	0.8498802378628343	0.7620817843866171	0.7606679035250464	0.7613741875580315	0.8191989782143672	0.7472118959107806	0.75	0.7486033519553071
Eggerthella_lenta_DSM_2243	0.8385807320907253	0.7923497267759563	0.7397959183673469	0.7651715039577838	0.8464930009731267	0.8142076502732241	0.7680412371134021	0.7904509283819628	0.851875140354817	0.8387978142076503	0.7433414043583535	0.7881899871630297	0.8486488509618983	0.7486338797814208	0.791907514450867	0.7696629213483146	0.8118122613968112	0.7076502732240437	0.7595307917888563	0.7326732673267327	0.8238416049105473	0.73224043715847	0.7679083094555874	0.7496503496503496	0.7976644958454974	0.6420765027322405	0.7704918032786885	0.7004470938897169	0.827022980762033	0.7377049180327869	0.7848837209302325	0.7605633802816902	0.8158095665843252	0.7643835616438356	0.7400530503978779	0.7520215633423182	0.8181038999925143	0.810958904109589	0.6981132075471698	0.7503168567807352
Eggerthella_sp_1_3_56FAA	0.8532505769077744	0.7966101694915254	0.7580645161290323	0.7768595041322315	0.8208005092703112	0.7994350282485876	0.729381443298969	0.7628032345013477	0.839261558048858	0.8305084745762712	0.7461928934010152	0.786096256684492	0.8482613193283997	0.8163841807909604	0.76657824933687	0.7906976744186047	0.8200366038036127	0.8056338028169014	0.713216957605985	0.7566137566137566	0.8412747672475531	0.7288135593220338	0.7914110429447853	0.7588235294117648	0.7971990132887721	0.7655367231638418	0.6791979949874687	0.7197875166002657	0.8219543248189703	0.7344632768361582	0.7761194029850746	0.7547169811320754	0.812564653457468	0.7768361581920904	0.7294429708222812	0.7523939808481531	0.8365401448237448	0.7740112994350282	0.7762039660056658	0.775106082036775
Eggerthella_sp_YY7918	0.8331652822458029	0.7563739376770539	0.7672413793103449	0.7617689015691869	0.818608857092556	0.748587570621469	0.7658959537572254	0.757142857142857	0.8156719642771403	0.6977401129943502	0.7816455696202531	0.7373134328358208	0.8137113682559496	0.7231638418079096	0.7664670658682635	0.7441860465116279	0.7976824954786255	0.7175141242937854	0.7134831460674157	0.7154929577464789	0.8271314479601799	0.7033898305084746	0.7685185185185185	0.7345132743362832	0.8338214817304461	0.7090395480225988	0.8070739549839229	0.7548872180451128	0.8108665034170388	0.7762039660056658	0.6954314720812182	0.7336010709504684	0.7995230550087226	0.7648725212464589	0.7238605898123325	0.7438016528925621	0.8002512763880218	0.7231638418079096	0.7529411764705882	0.7377521613832854
Eggerthia_catenaformis_OT_569	0.8260877576591406	0.7574257425742574	0.7536945812807881	0.7555555555555555	0.839231751959315	0.6831683168316832	0.8	0.7369826435246997	0.8117184237034125	0.8188585607940446	0.6918238993710691	0.7500000000000001	0.8439949143797754	0.7593052109181141	0.7574257425742574	0.7583643122676579	0.8416640051101885	0.7915632754342432	0.7541371158392435	0.7723970944309927	0.8146512542073066	0.8366336633663366	0.7176220806794055	0.7725714285714285	0.8634560106134682	0.8287841191066998	0.7660550458715596	0.7961859356376639	0.8520256492150458	0.8193069306930693	0.7644341801385681	0.7909199522102748	0.8468233299756774	0.7146401985111662	0.8089887640449438	0.7588932806324111	0.8383534383214997	0.7400990099009901	0.7666666666666667	0.7531486146095718
Eikenella_corrodens_ATCC_23834	0.8174746622752407	0.7364341085271318	0.7723577235772358	0.753968253968254	0.8377649248236065	0.7668393782383419	0.7381546134663342	0.7522236340533673	0.8025531857921302	0.6865284974093264	0.7549857549857549	0.7191316146540027	0.8180436732671942	0.7668393782383419	0.751269035532995	0.7589743589743588	0.8170997844452478	0.8005181347150259	0.6975169300225733	0.7454764776839565	0.7887027888232853	0.7487046632124352	0.6963855421686747	0.7215980024968789	0.8451352907311458	0.8134715025906736	0.728538283062645	0.7686658506731946	0.8320547321631789	0.6821705426356589	0.797583081570997	0.7353760445682452	0.8013950810673307	0.7564766839378239	0.6968973747016707	0.7254658385093169	0.8503300263753331	0.7958656330749354	0.7315914489311164	0.7623762376237624
Enterobacter_aerogenes_KCTC_2190	0.8485104812659952	0.7507739938080495	0.7625786163522013	0.7566302652106084	0.8503651908865224	0.7275541795665634	0.7872696817420436	0.756234915526951	0.8449975558090271	0.7167182662538699	0.8080279232111692	0.759639048400328	0.8408112797017128	0.7770897832817337	0.7571644042232277	0.7669977081741787	0.8453881471115413	0.7585139318885449	0.7777777777777778	0.768025078369906	0.8458769853060989	0.6687306501547987	0.8291746641074856	0.7403598971722365	0.8285136443366656	0.7321981424148607	0.7276923076923076	0.7299382716049382	0.8363350554495874	0.7507739938080495	0.7873376623376623	0.768621236133122	0.8190148472620269	0.7631578947368421	0.7503805175038052	0.7567152724481965	0.8310081568883053	0.7461300309597523	0.766295707472178	0.756078431372549
Enterobacter_asburiae_LF7a	0.840939450078003	0.7265625	0.8129370629370629	0.7673267326732673	0.8425409516380654	0.7425897035881436	0.7867768595041322	0.7640449438202247	0.8126901326053043	0.6848673946957878	0.7674825174825175	0.7238252267106349	0.8427505850234009	0.6984375	0.7911504424778761	0.741908713692946	0.8401326053042122	0.6609375	0.8229571984435797	0.7331022530329289	0.8744174141965678	0.7535101404056163	0.805	0.7784045124899275	0.8471309477379096	0.75	0.8013355592654424	0.7748184019370461	0.8487860764430577	0.76875	0.7784810126582279	0.7735849056603774	0.8215044851794072	0.7890625	0.7033426183844012	0.743740795287187	0.8482741809672387	0.7359375	0.7772277227722773	0.7560192616372391
Enterobacter_cancerogenus_ATCC_35316	0.8642458247721407	0.8005698005698005	0.786013986013986	0.7932251235003528	0.8495317179527706	0.813655761024182	0.74189364461738	0.7761194029850745	0.8500909816699289	0.7567567567567568	0.8	0.7777777777777778	0.8721900037689511	0.8463726884779517	0.7757496740547588	0.8095238095238095	0.855260118418013	0.8079658605974396	0.7553191489361702	0.7807560137457045	0.8376443244864297	0.7411095305832148	0.7764530551415797	0.7583697234352256	0.8534526429263272	0.7977207977207977	0.8011444921316166	0.7994289793004996	0.8653572600941022	0.7535612535612536	0.7990936555891238	0.7756598240469208	0.8628567839094154	0.8364153627311522	0.7433628318584071	0.7871485943775101	0.8491254412307043	0.7467994310099573	0.7930513595166163	0.7692307692307693
Enterobacter_cloacae_EcWSU1	0.846968269868086	0.7160883280757098	0.7923211169284468	0.7522783761391881	0.8485405734048967	0.7930489731437599	0.766412213740458	0.7795031055900622	0.8567559216788514	0.7393364928909952	0.8055077452667814	0.7710049423393741	0.8479699592845646	0.7728706624605678	0.7692307692307693	0.7710464201416208	0.8350451756943301	0.7902208201892744	0.7219020172910663	0.7545180722891565	0.8071187226217351	0.750788643533123	0.7072808320950966	0.7283856159143077	0.8238446932886809	0.764612954186414	0.7289156626506024	0.7463377023901311	0.8479824181081527	0.7239747634069401	0.7996515679442509	0.759933774834437	0.8380377851201778	0.7602523659305994	0.7724358974358975	0.766295707472178	0.8415187804306765	0.7756714060031595	0.7519142419601837	0.7636080870917575
Enterobacter_hormaechei_YT2	0.8644505521715447	0.7511811023622047	0.7819672131147541	0.7662650602409639	0.8599638488585153	0.8047244094488188	0.7363112391930836	0.7689992475545524	0.8504605556380925	0.7720125786163522	0.758887171561051	0.7653936087295402	0.8686029812311198	0.7937007874015748	0.802547770700637	0.7980997624703089	0.8275986728074085	0.7091194968553459	0.770940170940171	0.7387387387387387	0.8473010449165552	0.7940251572327044	0.7663125948406677	0.7799227799227799	0.8440449660773535	0.779874213836478	0.7630769230769231	0.771384136858476	0.8515153766156589	0.7779527559055118	0.774294670846395	0.7761194029850746	0.8538453919675135	0.8362204724409449	0.7344398340248963	0.7820324005891016	0.8392858911503986	0.8066037735849056	0.75	0.7772727272727273
Enterobacter_hormaechei_YT3	0.8304610013066538	0.7895595432300163	0.7223880597014926	0.75448168355417	0.8243428808656382	0.6965742251223491	0.7679856115107914	0.7305389221556886	0.8358233382743122	0.7846655791190864	0.7527386541471048	0.7683706070287539	0.8370035846490795	0.7797716150081566	0.7275494672754946	0.752755905511811	0.8517706356830926	0.8205546492659054	0.7496274217585693	0.7834890965732088	0.847158759769965	0.732463295269168	0.787719298245614	0.7590870667793745	0.8472439184711884	0.763458401305057	0.7585089141004863	0.7609756097560976	0.8431097296477358	0.7014681892332789	0.7747747747747747	0.7363013698630138	0.8347788135796195	0.7406199021207178	0.7773972602739726	0.758563074352548	0.8679880458473158	0.7357259380097879	0.802491103202847	0.7676595744680851
Enterobacteriaceae_bacterium_9_2_54FAA	0.8598472325388682	0.7320644216691069	0.8250825082508251	0.7757951900698216	0.8680201629004348	0.7243401759530792	0.8401360544217688	0.7779527559055117	0.8762650116142771	0.8140556368960469	0.8286140089418778	0.8212703101920236	0.8684130303173424	0.8152492668621701	0.7830985915492957	0.7988505747126436	0.868211229567674	0.8096632503660323	0.8049490538573508	0.8072992700729927	0.866975736680077	0.8550512445095169	0.7704485488126649	0.8105482303955586	0.8646646887330778	0.8357771260997068	0.7579787234042553	0.794979079497908	0.8652260812441231	0.7580645161290323	0.8141732283464567	0.7851176917236143	0.8738659441913585	0.8577712609970675	0.7480818414322251	0.7991803278688524	0.8650317943521552	0.8152492668621701	0.7626886145404664	0.7880935506732814
Enterococcus_asini_ATCC_700915	0.8319024590805858	0.7898230088495575	0.7345679012345679	0.7611940298507464	0.8156179027331819	0.6792035398230089	0.763681592039801	0.7189695550351288	0.8572176756206438	0.7787610619469026	0.7619047619047619	0.7702407002188184	0.8537816195473412	0.7433628318584071	0.7795823665893271	0.7610419026047565	0.8305319523846816	0.7190265486725663	0.7869249394673123	0.7514450867052023	0.8137138773592293	0.6769911504424779	0.7574257425742574	0.7149532710280374	0.8333659644451406	0.8097345132743363	0.7364185110663984	0.7713382507903057	0.8145312867100007	0.672566371681416	0.7855297157622739	0.7246722288438618	0.8497435194611951	0.672566371681416	0.8172043010752689	0.7378640776699029	0.8318437230793327	0.7168141592920354	0.7623529411764706	0.7388825541619157
Enterococcus_avium_ATCC_14025	0.8470631214727224	0.7295081967213115	0.8090909090909091	0.7672413793103449	0.8299138336468691	0.639344262295082	0.8478260869565217	0.7289719626168225	0.8204237772104273	0.7602459016393442	0.6973684210526315	0.7274509803921567	0.8473360655737705	0.7336065573770492	0.8044943820224719	0.7674169346195069	0.8312281644719162	0.7540983606557377	0.7763713080168776	0.7650727650727651	0.8322611529158828	0.7459016393442623	0.7844827586206896	0.7647058823529412	0.8314664893796075	0.6987704918032787	0.7697516930022573	0.732545649838883	0.8113284399355012	0.6864754098360656	0.7579185520361991	0.7204301075268816	0.8449005643644183	0.735655737704918	0.7855579868708972	0.7597883597883597	0.851123689868315	0.7459016393442623	0.7930283224400871	0.7687434002111933
Enterococcus_caccae_ATCC_BAA_1240	0.8515300852576111	0.7635983263598326	0.7620041753653445	0.7628004179728318	0.8148666865075892	0.7928870292887029	0.7191650853889943	0.754228855721393	0.8242240156859999	0.7698744769874477	0.7464503042596349	0.7579814624098866	0.8216374013059995	0.7677824267782427	0.7520491803278688	0.7598343685300207	0.8415250083156807	0.696652719665272	0.8102189781021898	0.749156355455568	0.8484795434253602	0.7510460251046025	0.789010989010989	0.7695605573419079	0.8421771327532782	0.7949790794979079	0.7293666026871402	0.7607607607607608	0.8285328513156281	0.7928870292887029	0.740234375	0.7656565656565656	0.8384744664834298	0.7845188284518828	0.7591093117408907	0.7716049382716049	0.8469608375203515	0.702928870292887	0.8235294117647058	0.7584650112866816
Enterococcus_casseliflavus_ATCC_12755	0.8512550356368144	0.8134490238611713	0.7440476190476191	0.7772020725388601	0.8310843169845339	0.7396963123644251	0.7680180180180181	0.7535911602209945	0.8345916556328703	0.7445887445887446	0.7610619469026548	0.7527352297592997	0.8342019513386109	0.7316017316017316	0.7752293577981652	0.752783964365256	0.82807936820952	0.7158351409978309	0.7534246575342466	0.7341490545050056	0.8260463325539249	0.7093275488069414	0.7917675544794189	0.7482837528604119	0.83268069602126	0.7331887201735358	0.7595505617977528	0.7461368653421634	0.84154059967509	0.7770562770562771	0.7687366167023555	0.7728740581270184	0.8282390061131926	0.7662337662337663	0.7421383647798742	0.7539936102236422	0.8374228808068289	0.8095238095238095	0.720616570327553	0.7624872579001019
Enterococcus_cecorum_DSM_20682	0.8351136191867788	0.6831460674157304	0.8	0.7369696969696969	0.8333627248450648	0.804932735426009	0.7326530612244898	0.767094017094017	0.8505517206630725	0.7528089887640449	0.7976190476190477	0.7745664739884393	0.8344686854436438	0.7393258426966293	0.7833333333333333	0.7606936416184972	0.8610722023479619	0.8475336322869955	0.7159090909090909	0.7761806981519508	0.8382627097294302	0.7955056179775281	0.7612903225806451	0.7780219780219779	0.813548647150703	0.6928251121076233	0.7686567164179104	0.7287735849056605	0.8241698997329571	0.6831460674157304	0.793733681462141	0.7342995169082126	0.8528996825716735	0.7056179775280899	0.7929292929292929	0.746730083234245	0.8297374918123644	0.7617977528089888	0.7243589743589743	0.7426067907995619
Enterococcus_dispar_ATCC_51266	0.8340469683166312	0.6853932584269663	0.7840616966580977	0.7314148681055155	0.846133211863549	0.7752808988764045	0.7666666666666667	0.7709497206703911	0.8429294463002328	0.802247191011236	0.7330595482546202	0.7660944206008583	0.8314859803623849	0.8269662921348314	0.7104247104247104	0.7642782969885774	0.8436658568681039	0.7364864864864865	0.7730496453900709	0.754325259515571	0.8394169450349226	0.831081081081081	0.7424547283702213	0.7842720510095643	0.8409505010628605	0.7702702702702703	0.7668161434977578	0.7685393258426966	0.8484360765259642	0.755056179775281	0.7850467289719626	0.7697594501718213	0.8383945743496305	0.7348314606741573	0.7917675544794189	0.7622377622377623	0.849013058001822	0.777027027027027	0.7718120805369127	0.7744107744107744
Enterococcus_durans_ATCC_6056	0.8241616787633141	0.7281553398058253	0.7731958762886598	0.75	0.8303091714581958	0.6674757281553398	0.7857142857142857	0.7217847769028871	0.83676006221133	0.7597087378640777	0.7364705882352941	0.7479091995221028	0.8458796776321991	0.7475728155339806	0.7758186397984886	0.7614338689740421	0.8123821755113582	0.6868932038834952	0.7628032345013477	0.722860791826309	0.8247537468187387	0.7718446601941747	0.7310344827586207	0.7508854781582054	0.8008766141954944	0.7645631067961165	0.7110609480812641	0.7368421052631577	0.8288599302479027	0.7985436893203883	0.7563218390804598	0.7768595041322315	0.8339911867282497	0.6868932038834952	0.7546666666666667	0.7191867852604829	0.8089122443208596	0.7936893203883495	0.697228144989339	0.7423382519863793
Enterococcus_faecalis_OG1RF_ATCC_47077	0.8247158049138248	0.7234567901234568	0.7710526315789473	0.7464968152866243	0.8328505072729495	0.6962962962962963	0.7855153203342619	0.7382198952879582	0.8253697591981419	0.7599009900990099	0.7655860349127181	0.7627329192546584	0.8094303874831927	0.7896039603960396	0.7435897435897436	0.7659063625450181	0.826341523041193	0.7086419753086419	0.7884615384615384	0.7464239271781534	0.8350996210732184	0.8148148148148148	0.7205240174672489	0.764774044032445	0.8189830094120523	0.6790123456790124	0.7617728531855956	0.7180156657963447	0.82329788534409	0.7326732673267327	0.7531806615776081	0.7427854454203262	0.805219410829972	0.7086419753086419	0.7192982456140351	0.7139303482587065	0.8102004644908936	0.7896039603960396	0.7299771167048055	0.7586206896551725
Enterococcus_faecalis_TX0104	0.8511034271928086	0.8638211382113821	0.7562277580071174	0.8064516129032256	0.8462472734483443	0.8516260162601627	0.7508960573476703	0.7980952380952381	0.850283396126644	0.7520325203252033	0.8167770419426048	0.783068783068783	0.8244885650076013	0.8373983739837398	0.7177700348432056	0.7729831144465291	0.8410833498578887	0.8678861788617886	0.7261904761904762	0.7907407407407409	0.8520763103972504	0.8008130081300813	0.7740667976424361	0.7872127872127873	0.8411163989688676	0.6910569105691057	0.8095238095238095	0.7456140350877193	0.8650563487342189	0.741869918699187	0.8039647577092511	0.7716701902748414	0.859875900588274	0.8699186991869918	0.7629233511586453	0.8129154795821462	0.8476126148456606	0.8394308943089431	0.7577981651376147	0.7965284474445515
Enterococcus_faecalis_TX1322	0.8262124804438638	0.8232931726907631	0.7347670250896058	0.7765151515151516	0.8574377832615602	0.8534136546184738	0.7215619694397284	0.7819687212511499	0.8560184513153014	0.8092369477911646	0.7840466926070039	0.7964426877470355	0.8277810035322011	0.7248995983935743	0.7864923747276689	0.754440961337513	0.8663005435396204	0.7369477911646586	0.8265765765765766	0.7791932059447984	0.8325228625344753	0.8172690763052208	0.7216312056737588	0.7664783427495292	0.8536515540071935	0.7269076305220884	0.8171557562076749	0.769394261424017	0.8620264189287269	0.7971887550200804	0.7830374753451677	0.7900497512437811	0.8473169787584071	0.7791164658634538	0.749034749034749	0.7637795275590551	0.8378231802712859	0.8172690763052208	0.7650375939849624	0.7902912621359223
Enterococcus_faecalis_TX2134	0.8728522336769758	0.7422680412371134	0.8275862068965517	0.782608695652174	0.8536591574392263	0.7752577319587629	0.7595959595959596	0.7673469387755103	0.8541237113402063	0.8744855967078189	0.7508833922261484	0.8079847908745247	0.8409125620465826	0.8148148148148148	0.7857142857142857	0.7999999999999999	0.8425692588350091	0.7835051546391752	0.7584830339321357	0.7707910750507099	0.8438462517500317	0.8292181069958847	0.7575187969924813	0.7917485265225932	0.8400195155063426	0.7072164948453609	0.8089622641509434	0.7546754675467546	0.8510203215816045	0.6639175257731958	0.8363636363636363	0.7402298850574712	0.8598404819481567	0.7628865979381443	0.7922912205567452	0.7773109243697479	0.8529464172075856	0.8353909465020576	0.7560521415270018	0.793743890518084
Enterococcus_faecalis_V583	0.8081168755396858	0.6763285024154589	0.7671232876712328	0.7188703465982029	0.8030584144320754	0.8526570048309179	0.6660377358490566	0.7478813559322033	0.7955669910616351	0.6932367149758454	0.7612732095490716	0.7256637168141594	0.8167576839599524	0.6956521739130435	0.7639257294429708	0.7281921618204803	0.8285490909939555	0.7729468599033816	0.7529411764705882	0.762812872467223	0.8113841629909682	0.7753623188405797	0.75	0.7624703087885987	0.8216177740437349	0.7391304347826086	0.7445255474452555	0.7418181818181818	0.8276447525029756	0.748792270531401	0.7451923076923077	0.7469879518072289	0.8335900487759341	0.8502415458937198	0.7198364008179959	0.7796234772978959	0.8230822189549347	0.748792270531401	0.754257907542579	0.7515151515151516
Enterococcus_faecium_TX1330	0.8604726239669422	0.8977272727272727	0.7342007434944238	0.8077709611451943	0.8352117768595042	0.8181818181818182	0.759493670886076	0.787746170678337	0.8581404958677685	0.8136363636363636	0.7902869757174393	0.801791713325868	0.8507231404958677	0.7954545454545454	0.7865168539325843	0.7909604519774012	0.852864152892562	0.8477272727272728	0.72568093385214	0.7819706498951783	0.8645867768595041	0.7545454545454545	0.836272040302267	0.7933094384707289	0.8349431818181818	0.75	0.7746478873239436	0.7621247113163973	0.8366477272727272	0.8318181818181818	0.7530864197530864	0.7904967602591793	0.814245867768595	0.7977272727272727	0.7358490566037735	0.7655398037077425	0.8740185950413224	0.865909090909091	0.7604790419161677	0.8097768331562167
Enterococcus_gallinarum_EG2	0.8367740990867327	0.8244111349036403	0.7209737827715356	0.7692307692307693	0.831667856293124	0.7222222222222222	0.7734553775743707	0.7469613259668507	0.8114076026281594	0.7773019271948608	0.7159763313609467	0.7453798767967146	0.8239398598070975	0.7730192719486081	0.6982591876208898	0.733739837398374	0.8406724134775527	0.7687366167023555	0.7526205450733753	0.7605932203389831	0.8292016691374293	0.7222222222222222	0.7806004618937644	0.7502774694783574	0.8556937352440565	0.7435897435897436	0.8226950354609929	0.7811447811447811	0.8324502644631124	0.7350427350427351	0.7747747747747747	0.7543859649122807	0.841907794798587	0.8162393162393162	0.7346153846153847	0.7732793522267206	0.8532916048976007	0.6089743589743589	0.8382352941176471	0.7054455445544554
Enterococcus_hirae_ATCC_9790	0.8320226055919094	0.8146341463414634	0.7229437229437229	0.7660550458715596	0.8327364663890542	0.7121951219512195	0.7745358090185677	0.7420584498094027	0.8271445568114217	0.7439024390243902	0.7702020202020202	0.7568238213399504	0.8408447352766211	0.7878048780487805	0.7564402810304449	0.7718040621266428	0.8440749553837001	0.824390243902439	0.7331887201735358	0.7761194029850746	0.8164366448542534	0.7536585365853659	0.7304964539007093	0.7418967587034815	0.8144259369422964	0.7926829268292683	0.7004310344827587	0.7437070938215103	0.8441225461035098	0.6609756097560976	0.8212121212121212	0.7324324324324325	0.8413325401546699	0.7341463414634146	0.7818181818181819	0.7572327044025157	0.8080785246876858	0.7682926829268293	0.7142857142857143	0.7403055229142187
Enterococcus_phoeniculicola_ATCC_BAA_412	0.8358742583007195	0.7370786516853932	0.7471526195899773	0.7420814479638009	0.8223103143542483	0.7146067415730337	0.7813267813267813	0.7464788732394367	0.8292538820855951	0.7955056179775281	0.7468354430379747	0.7704026115342764	0.8297942179017801	0.7528089887640449	0.7427937915742794	0.7477678571428571	0.8326675924756974	0.6808988764044944	0.8015873015873016	0.7363304981773997	0.8311778815806086	0.7640449438202247	0.748898678414097	0.7563959955506118	0.8364246938517863	0.797752808988764	0.7442348008385744	0.7700650759219089	0.835818709758869	0.7056179775280899	0.7909319899244333	0.7458432304038005	0.8271278878929428	0.7325842696629213	0.7563805104408353	0.7442922374429223	0.8430198207297059	0.6898876404494382	0.7994791666666666	0.7406513872135102
Enterococcus_saccharolyticus_DSM8903	0.8225109906830086	0.7760814249363868	0.7279236276849642	0.7512315270935961	0.8200571062292408	0.6717557251908397	0.8098159509202454	0.7343532684283728	0.8402644238551238	0.7684478371501272	0.7645569620253164	0.766497461928934	0.8381860678929614	0.7302798982188295	0.803921568627451	0.7653333333333333	0.8419866752131772	0.8193384223918575	0.74364896073903	0.7796610169491525	0.833139094458365	0.7404580152671756	0.7718832891246684	0.7558441558441559	0.8054891906066081	0.8193384223918575	0.688034188034188	0.7479674796747968	0.8394809937260844	0.7480916030534351	0.7596899224806202	0.7538461538461538	0.8437930967503837	0.8040712468193384	0.7559808612440191	0.7792848335388409	0.8365544613432266	0.6819338422391857	0.8121212121212121	0.7413554633471646
Enterococcus_sp_7L76	0.8166544923301681	0.8355855855855856	0.7317554240631163	0.7802313354363828	0.862851026702378	0.7927927927927928	0.7736263736263737	0.7830923248053393	0.8462990017044072	0.8198198198198198	0.7695560253699789	0.7938931297709925	0.8559522360198035	0.8400900900900901	0.7535353535353535	0.7944621938232161	0.8486222709195682	0.8400900900900901	0.7565922920892495	0.7961579509071504	0.8461772583394205	0.7725225225225225	0.7903225806451613	0.7813211845102506	0.8690751562373185	0.8783783783783784	0.7485604606525912	0.8082901554404146	0.8283469280090902	0.8288288288288288	0.7229862475442044	0.7722980062959076	0.8626075399724049	0.8063063063063063	0.7816593886462883	0.7937915742793791	0.8598429510591673	0.8671171171171171	0.7638888888888888	0.8122362869198311
Erysipelotrichaceae_bacterium_5_2_54FAA	0.8210428827252472	0.762402088772846	0.7448979591836735	0.7535483870967743	0.8234658865665112	0.756544502617801	0.7467700258397932	0.7516254876462939	0.8426517025959293	0.7670157068062827	0.7876344086021505	0.7771883289124669	0.8453173485708037	0.7885117493472585	0.755	0.7713920817369093	0.8084152392929886	0.7049608355091384	0.7803468208092486	0.7407407407407407	0.8202739463863409	0.756544502617801	0.7526041666666666	0.7545691906005222	0.8264459420666275	0.8276762402088773	0.7321016166281755	0.7769607843137255	0.8273242382404001	0.8429319371727748	0.7318181818181818	0.7834549878345499	0.8306289557502768	0.8010471204188482	0.7727272727272727	0.7866323907455013	0.819241862944787	0.7382198952879581	0.7580645161290323	0.7480106100795755
Erysipelotrichaceae_bacterium_sp_3_1_53	0.8015242071549086	0.6764705882352942	0.7597597597597597	0.7157001414427158	0.8059995996454004	0.767379679144385	0.7377892030848329	0.7522935779816512	0.8144642397552118	0.7807486631016043	0.7070217917675545	0.7420584498094028	0.8065286396522634	0.767379679144385	0.7211055276381909	0.7435233160621761	0.8275687037089995	0.8101604278074866	0.7197149643705463	0.7622641509433963	0.8114901770139267	0.8475935828877005	0.6951754385964912	0.763855421686747	0.82683233721296	0.8074866310160428	0.7312348668280871	0.7674714104193139	0.7959692870828448	0.6737967914438503	0.7777777777777778	0.7220630372492837	0.8145643284051589	0.7727272727272727	0.7261306532663316	0.7487046632124351	0.8184606365638136	0.7459893048128342	0.7380952380952381	0.7420212765957447
Escherichia_albertii_KF1	0.8501751463112478	0.75	0.7954939341421143	0.7720773759461732	0.8417996283480713	0.7058823529411765	0.7926605504587156	0.7467588591184097	0.844765902003503	0.7222222222222222	0.7864768683274022	0.7529812606473596	0.8571542996283481	0.761437908496732	0.7715231788079471	0.7664473684210527	0.8400962236746551	0.7467320261437909	0.7732656514382402	0.7597672485453035	0.8356574928446324	0.7924836601307189	0.7206537890044576	0.754863813229572	0.8484183433722072	0.5686274509803921	0.8508557457212714	0.6816846229187072	0.8484210132854885	0.7777777777777778	0.7828947368421053	0.7803278688524592	0.8409879747105813	0.7696078431372549	0.7658536585365854	0.7677261613691931	0.8370418428809432	0.7173202614379085	0.7839285714285714	0.7491467576791808
Escherichia_albertii_TW07627	0.8529924385331924	0.8629690048939641	0.7177747625508819	0.7837037037037038	0.8572354682211157	0.8499184339314845	0.7390070921985815	0.7905918057663126	0.8448318463688487	0.8013029315960912	0.7354260089686099	0.7669524551831645	0.8466106243125335	0.7671009771986971	0.7772277227722773	0.7721311475409838	0.8372610804980045	0.6769983686786297	0.8266932270916335	0.7443946188340808	0.8317427507160279	0.6710097719869706	0.789272030651341	0.7253521126760564	0.8598657746651008	0.6965742251223491	0.8259187620889749	0.7557522123893805	0.8608939853659315	0.7671009771986971	0.7863105175292153	0.7765869744435284	0.8208947292909863	0.7019543973941368	0.785063752276867	0.7411865864144453	0.8303000674846299	0.7748776508972267	0.7229832572298326	0.7480314960629921
Escherichia_coli_O157_H7_str_Sakai	0.8710508458527964	0.7303370786516854	0.8414239482200647	0.7819548872180451	0.8797421411437951	0.8103932584269663	0.8172804532577904	0.8138222849083216	0.8626662905567478	0.8441011235955056	0.7347188264058679	0.7856209150326797	0.8616474403484409	0.7893258426966292	0.7816411682892906	0.7854647099930119	0.8754398907966165	0.8300561797752809	0.7807133421400264	0.8046289993192647	0.8670208149223584	0.7556179775280899	0.8201219512195121	0.7865497076023393	0.8485128534907209	0.8651685393258427	0.7007963594994312	0.7743557510999372	0.8554909418002778	0.8384831460674157	0.7537878787878788	0.7938829787234042	0.8646260730968311	0.8455056179775281	0.7572327044025158	0.7989382879893829	0.8650166487817195	0.7710674157303371	0.8002915451895044	0.7854077253218884
Escherichia_coli_SE11	0.8668144917135745	0.8358413132694938	0.7618453865336658	0.7971298108284409	0.8694411428315132	0.761969904240766	0.8131386861313868	0.7867231638418078	0.8283790450987868	0.7991803278688525	0.7213316892725031	0.7582631237848348	0.8753634888953676	0.786593707250342	0.8261494252873564	0.8058864751226349	0.8648251141859717	0.773224043715847	0.8085714285714286	0.7905027932960894	0.8775332092425228	0.7633378932968536	0.8532110091743119	0.8057761732851985	0.8784190382214646	0.7800546448087432	0.796373779637378	0.7881297446514837	0.8603754120786706	0.8401639344262295	0.737410071942446	0.7854406130268198	0.8674639127477144	0.8180574555403557	0.78580814717477	0.8016085790884718	0.8631039148408124	0.7045143638850889	0.8213716108452951	0.7584683357879233
Escherichia_coli_UTI89_UPEC	0.8592162053402349	0.8188202247191011	0.7503217503217503	0.7830758898589657	0.8676678291882338	0.8370786516853933	0.7573062261753494	0.7951967978652436	0.8537668854942558	0.8061797752808989	0.7852257181942545	0.7955647955647956	0.8797086068678196	0.7921348314606742	0.7988668555240793	0.7954866008462624	0.8660877730084584	0.8356741573033708	0.7891246684350133	0.8117326057298773	0.8551555990405253	0.7584269662921348	0.8059701492537313	0.7814761215629521	0.8547531877288221	0.7949438202247191	0.7427821522309711	0.76797829036635	0.857143984345411	0.7921348314606742	0.7800829875518672	0.7860627177700348	0.8564969700795354	0.723314606741573	0.8226837060702875	0.7698056801195814	0.864724703320288	0.8300561797752809	0.7490494296577946	0.787475016655563
Escherichia_coli_str_K_12_substr_MG1655	0.8774574402280612	0.826629680998613	0.781127129750983	0.8032345013477089	0.8544583824669465	0.8224687933425797	0.7394014962593516	0.7787261982928432	0.8589505188623066	0.7725381414701803	0.7934472934472935	0.7828531271960647	0.8649651722561387	0.8238557558945908	0.7930574098798397	0.8081632653061225	0.8727586723579517	0.768377253814147	0.8256333830104322	0.7959770114942528	0.8230489355734765	0.8365650969529086	0.6817155756207675	0.7512437810945273	0.8676084693081708	0.7808599167822469	0.8054363376251789	0.7929577464788732	0.8937321587053991	0.8351800554016621	0.8215258855585831	0.8282967032967032	0.8558001388886217	0.7461858529819695	0.8188736681887366	0.7808417997097243	0.8444104640753648	0.812760055478502	0.7361809045226131	0.7725774555042848
Escherichia_fergusonii_ATCC_35469	0.8547421771594907	0.7765451664025357	0.7620528771384136	0.7692307692307692	0.8212080037974587	0.6798732171156894	0.7828467153284672	0.727735368956743	0.843359846896105	0.6323296354992076	0.84	0.7215189873417721	0.8364932778448919	0.6973058637083994	0.8043875685557587	0.7470288624787775	0.8457056316414716	0.803486529318542	0.7455882352941177	0.7734553775743708	0.8399818164009032	0.7210776545166403	0.7954545454545454	0.7564422277639237	0.8374300848149366	0.6909667194928685	0.7970749542961609	0.7402376910016978	0.8298175863532592	0.7591125198098256	0.770096463022508	0.7645650438946527	0.8599184751896846	0.7147385103011094	0.8351851851851851	0.7702818104184458	0.8449722599651899	0.6830427892234548	0.7952029520295203	0.7348678601875532
Escherichia_hermannii_NBRC_105704	0.8446130356483708	0.7909698996655519	0.7333333333333333	0.7610619469026548	0.8461007147571058	0.782608695652174	0.762214983713355	0.7722772277227723	0.8090681312289572	0.6538461538461539	0.7562862669245648	0.7013452914798206	0.8263288441963735	0.7759197324414716	0.7532467532467533	0.7644151565074137	0.8364196149931209	0.6906354515050167	0.7662337662337663	0.7264731750219877	0.8494871422019888	0.8060200668896321	0.7325227963525835	0.7675159235668791	0.8342915627341976	0.7725752508361204	0.7738693467336684	0.7732217573221757	0.8371424816277222	0.7775919732441472	0.7322834645669292	0.7542579075425792	0.8351472578606505	0.7224080267558528	0.7970479704797048	0.7578947368421053	0.8332513059138041	0.802675585284281	0.7261724659606656	0.7625099285146942
Escherichia_sp_1_1_43	0.8586015433841521	0.7122153209109731	0.8349514563106796	0.7687150837988826	0.8551451841965676	0.8322981366459627	0.7730769230769231	0.8015952143569293	0.8540821826394948	0.7954545454545454	0.7857142857142857	0.7905544147843944	0.8451311534315487	0.7950310559006211	0.8050314465408805	0.8	0.8535688619680715	0.7933884297520661	0.8050314465408805	0.7991675338189386	0.8671012781684719	0.7971014492753623	0.7921810699588477	0.7946336429308565	0.8619167393870952	0.8198757763975155	0.7704280155642024	0.794383149448345	0.8737273925020961	0.8078512396694215	0.7963340122199593	0.8020512820512821	0.8449301028352412	0.8285123966942148	0.7135231316725978	0.7667304015296366	0.8470518282771247	0.8016528925619835	0.7607843137254902	0.7806841046277666
Escherichia_sp_3_2_53FAA	0.8478922884852362	0.8307254623044097	0.7564766839378239	0.7918644067796611	0.8692516728752411	0.8207681365576103	0.7703604806408545	0.7947658402203858	0.8491953809016024	0.8150782361308677	0.7599469496021221	0.786547700754976	0.855960737258933	0.8278805120910384	0.751937984496124	0.7880839539607313	0.856496947647655	0.8165007112375533	0.7756756756756756	0.7955647955647956	0.8749881123168537	0.7894736842105263	0.8066860465116279	0.7979870596693026	0.8719610529148598	0.844950213371266	0.7664516129032258	0.803788903924222	0.8785958976870109	0.833570412517781	0.7951153324287653	0.813888888888889	0.8567812403254493	0.7823613086770982	0.8160237388724035	0.7988380537400146	0.8592599487261462	0.7908961593172119	0.7954220314735336	0.7931526390870185
Escherichia_sp_4_1_40B	0.8438561766146747	0.7735583684950773	0.7746478873239436	0.7741027445460943	0.8373680446909717	0.7215189873417721	0.8066037735849056	0.7616926503340756	0.8661838840689645	0.7219101123595506	0.8357723577235773	0.7746797287113792	0.8706976248044375	0.7468354430379747	0.8219814241486069	0.782608695652174	0.8608394965154317	0.7172995780590717	0.8374384236453202	0.7727272727272727	0.8524787054156987	0.7584269662921348	0.783744557329463	0.7708779443254817	0.8568996033439212	0.7176966292134831	0.8176	0.7643979057591622	0.8693049826956811	0.7696629213483146	0.8130563798219584	0.7907647907647908	0.8513389118032838	0.6910112359550562	0.8172757475083057	0.7488584474885844	0.8547898987025712	0.8174157303370787	0.766798418972332	0.7912984364377973
Eubacterium_biforme_DSM_3989	0.8738992943281881	0.835214446952596	0.7838983050847458	0.8087431693989072	0.8162126573526122	0.786036036036036	0.7347368421052631	0.7595212187159955	0.8292075935981129	0.8198198198198198	0.7567567567567568	0.7870270270270271	0.8484966343318487	0.7268623024830699	0.8277634961439588	0.7740384615384616	0.8557923047200698	0.8288288288288288	0.7650727650727651	0.7956756756756757	0.8537205376934498	0.8194130925507901	0.778969957081545	0.7986798679867987	0.8640310739633539	0.7562076749435666	0.8292079207920792	0.7910271546635181	0.8549305513188132	0.8400900900900901	0.7612244897959184	0.7987152034261242	0.8614153092144062	0.7855530474040632	0.7981651376146789	0.7918088737201365	0.8745526000040673	0.9029345372460497	0.7633587786259542	0.8273009307135472
Eubacterium_brachy_ATCC_33089	0.8336934712146937	0.7660818713450293	0.7464387464387464	0.7561327561327561	0.785949477800072	0.7076023391812866	0.75625	0.7311178247734139	0.8016411997736276	0.6900584795321637	0.7866666666666666	0.735202492211838	0.8165354735813141	0.8157894736842105	0.6905940594059405	0.7479892761394101	0.8440602973709934	0.7748538011695907	0.7528409090909091	0.7636887608069165	0.8429798837269127	0.8533724340175953	0.697841726618705	0.7678100263852243	0.8450978374577696	0.7368421052631579	0.8102893890675241	0.7718223583460949	0.8079350379859719	0.7690058479532164	0.7050938337801609	0.7356643356643356	0.7833942137847062	0.7624633431085044	0.7027027027027027	0.7313642756680732	0.8385467579015965	0.7008797653958945	0.7993311036789298	0.7468750000000002
Eubacterium_cellulosolvens_6	0.826818936151629	0.7733644859813084	0.7339246119733924	0.7531285551763367	0.8362084024805658	0.8037383177570093	0.7527352297592997	0.7774011299435027	0.8454504760241068	0.6915887850467289	0.8021680216802168	0.7427854454203261	0.8285767315922787	0.7313084112149533	0.769041769041769	0.7497005988023953	0.8090007860948555	0.7663551401869159	0.7337807606263982	0.7497142857142858	0.8218457943925234	0.7476635514018691	0.7476635514018691	0.7476635514018691	0.8217366145514892	0.7336448598130841	0.7405660377358491	0.7370892018779343	0.8421914577692374	0.780373831775701	0.7660550458715596	0.7731481481481481	0.8057090138876758	0.6261682242990654	0.7768115942028986	0.6934023285899095	0.8168726526334178	0.7406542056074766	0.7583732057416268	0.7494089834515365
Eubacterium_cylindroides_T2_87	0.8459243346461391	0.827485380116959	0.7506631299734748	0.7872044506258693	0.8115782653913697	0.7543859649122807	0.712707182320442	0.7329545454545454	0.8386357049085298	0.7259475218658892	0.7708978328173375	0.7477477477477477	0.8136582953983598	0.783625730994152	0.7015706806282722	0.7403314917127072	0.8302303377491348	0.7660818713450293	0.7443181818181818	0.7550432276657061	0.8317136378360869	0.6695906432748538	0.8006993006993007	0.7292993630573249	0.8061650725453088	0.7456140350877193	0.6910569105691057	0.7172995780590716	0.838746526179394	0.7551020408163265	0.7378917378917379	0.7463976945244957	0.7939235844713824	0.6461988304093568	0.7727272727272727	0.7038216560509555	0.8191737848021414	0.7521865889212828	0.7456647398843931	0.7489114658925979
Eubacterium_desmolans_ATCC_43058	0.8208903484765553	0.7167487684729064	0.776	0.7451984635083225	0.8209998175515418	0.7438423645320197	0.7259615384615384	0.7347931873479319	0.822860791826309	0.8049382716049382	0.7244444444444444	0.7625730994152047	0.8042875387702973	0.7192118226600985	0.7487179487179487	0.7336683417085427	0.8172109712339597	0.7703703703703704	0.7358490566037735	0.752714113389626	0.8601471750897038	0.8246913580246914	0.7660550458715596	0.7942925089179549	0.8348354923067567	0.7432098765432099	0.7838541666666666	0.7629911280101395	0.7923189199051268	0.687192118226601	0.7707182320441989	0.7265625	0.8197774128808611	0.8300492610837439	0.7124735729386892	0.7667804323094425	0.824587970564982	0.7167487684729064	0.776	0.7451984635083225
Eubacterium_dolichum_DSM_3991	0.870718664266118	0.8449074074074074	0.7849462365591398	0.8138238573021181	0.8711741255144033	0.7361111111111112	0.8302872062663186	0.7803680981595094	0.8717528292181069	0.8703703703703703	0.7689161554192229	0.8165038002171552	0.8461826989026063	0.8101851851851852	0.7383966244725738	0.772626931567329	0.863594714506173	0.8587962962962963	0.7697095435684648	0.8118161925601751	0.8709865826474622	0.8541666666666666	0.8021739130434783	0.8273542600896862	0.8669302983539096	0.8379629629629629	0.8153153153153153	0.8264840182648402	0.8687092764060356	0.7870370370370371	0.8272506082725061	0.8066429418742586	0.8434740440672153	0.8194444444444444	0.8194444444444444	0.8194444444444444	0.8600233624828533	0.8495370370370371	0.7825159914712153	0.8146503884572697
Eubacterium_eligens_ATCC_27750	0.8007325771246885	0.8101851851851852	0.6862745098039216	0.743099787685775	0.8200406032482598	0.8078703703703703	0.7107942973523421	0.7562296858071506	0.8232630832688838	0.6666666666666666	0.8044692737430168	0.7291139240506329	0.8367061957549196	0.8356481481481481	0.7397540983606558	0.7847826086956522	0.8383657729655409	0.8032407407407407	0.7367303609341825	0.7685492801771873	0.8095514307811291	0.7911832946635731	0.7060041407867494	0.7461706783369803	0.7944541118845063	0.75	0.7120879120879121	0.7305524239007891	0.8147557360144367	0.6682134570765661	0.7619047619047619	0.7119901112484549	0.8219687204605998	0.7615740740740741	0.7393258426966293	0.750285062713797	0.8282955229010913	0.7378190255220418	0.7681159420289855	0.7526627218934913
Eubacterium_hallii_DSM_3353	0.8453216198068216	0.8008298755186722	0.7553816046966731	0.7774420946626385	0.8535020058194589	0.7738589211618258	0.8021505376344086	0.7877507919746568	0.8625324977187032	0.8962655601659751	0.717607973421927	0.7970479704797049	0.8694495618188391	0.7946058091286307	0.7753036437246964	0.7848360655737705	0.8411313510442313	0.7717842323651453	0.7815126050420168	0.7766179540709813	0.8600166147277079	0.7738589211618258	0.8161925601750547	0.7944621938232161	0.8448890342797127	0.8755186721991701	0.7201365187713311	0.7902621722846442	0.835161240336771	0.8236514522821576	0.7561904761904762	0.7884806355511419	0.8605223739260688	0.8381742738589212	0.7318840579710145	0.781431334622824	0.8454787279833336	0.7531120331950207	0.7756410256410257	0.7642105263157896
Eubacterium_hallii_L2_7	0.8251357236173611	0.6963855421686747	0.7706666666666667	0.7316455696202533	0.8534591377558427	0.8192771084337349	0.7522123893805309	0.784313725490196	0.8550036289737264	0.672289156626506	0.8230088495575221	0.7400530503978779	0.8309362752213674	0.7710843373493976	0.7511737089201878	0.760998810939358	0.8332878501959646	0.8457831325301205	0.6923076923076923	0.7613882863340564	0.8291943678327769	0.7566265060240964	0.7548076923076923	0.7557160048134777	0.8047496008128902	0.6963855421686747	0.7353689567430025	0.7153465346534654	0.8201132239802584	0.7253012048192771	0.7525	0.7386503067484662	0.8582261576426188	0.7879518072289157	0.7431818181818182	0.7649122807017543	0.8502162868340833	0.7060240963855422	0.8230337078651685	0.7600518806744487
Eubacterium_limosum_KIST612	0.8148754706709613	0.7718550106609808	0.7042801556420234	0.7365208545269583	0.8325182597650047	0.7042553191489361	0.7937649880095923	0.746335963923337	0.8334709431565577	0.7127659574468085	0.7754629629629629	0.7427937915742793	0.825620378351404	0.7505330490405118	0.7787610619469026	0.764386536373507	0.8318695277412331	0.7659574468085106	0.7610993657505285	0.7635206786850477	0.8131062015152202	0.6375266524520256	0.7746113989637305	0.6994152046783625	0.8409789955995101	0.7425531914893617	0.7878103837471784	0.764512595837897	0.8350995780973551	0.6851063829787234	0.8235294117647058	0.7479674796747968	0.8398675316426983	0.7014925373134329	0.802439024390244	0.7485779294653016	0.8161003493172435	0.7356076759061834	0.7387580299785867	0.7371794871794872
Eubacterium_ramulus_ATCC_29099	0.8059213069133448	0.7284263959390863	0.735897435897436	0.7321428571428572	0.8464595841170862	0.7766497461928934	0.7846153846153846	0.7806122448979591	0.8073771547836842	0.733502538071066	0.7448453608247423	0.7391304347826088	0.8248280038135484	0.8121827411167513	0.7126948775055679	0.7591933570581257	0.8308382076322502	0.7030456852791879	0.8293413173652695	0.760989010989011	0.8179803653791646	0.7588832487309645	0.7493734335839599	0.7540983606557377	0.8091422092813523	0.7233502538071066	0.7270408163265306	0.7251908396946565	0.794706124867943	0.6598984771573604	0.790273556231003	0.719225449515906	0.8272179133706099	0.682741116751269	0.7729885057471264	0.725067385444744	0.8257040892576465	0.7208121827411168	0.773841961852861	0.7463863337713535
Eubacterium_rectale_ATCC_33656	0.8167440036598915	0.6962616822429907	0.7760416666666666	0.7339901477832512	0.8362307474457008	0.7967289719626168	0.7286324786324786	0.7611607142857143	0.8244395791124763	0.6643356643356644	0.7661290322580645	0.7116104868913858	0.8068317974860032	0.7827102803738317	0.7127659574468085	0.7461024498886415	0.8248398797464219	0.7785547785547785	0.7389380530973452	0.7582292849035187	0.8208831666775591	0.7272727272727273	0.7482014388489209	0.7375886524822695	0.8390573600853976	0.7505827505827506	0.7892156862745098	0.7694145758661888	0.7905828595080933	0.780373831775701	0.6802443991853361	0.7268770402611534	0.8271953902795024	0.7599067599067599	0.7477064220183486	0.7537572254335261	0.8279088512733372	0.764018691588785	0.75	0.7569444444444444
Eubacterium_rectale_M104_1	0.8507379134860051	0.8568702290076335	0.7533557046979866	0.8017857142857143	0.8728098873137041	0.8019047619047619	0.8303747534516766	0.8158914728682171	0.8420501635768811	0.7561904761904762	0.7924151696606786	0.7738791423001949	0.8384405670665214	0.7557251908396947	0.7719298245614035	0.76374156219865	0.8455761541257725	0.8072519083969466	0.789179104477612	0.7981132075471697	0.8688876772082879	0.8358778625954199	0.7551724137931034	0.7934782608695652	0.844721919302072	0.7504761904761905	0.8090349075975359	0.7786561264822135	0.8727735368956744	0.7557251908396947	0.8198757763975155	0.7864945382323734	0.8641148673209742	0.819047619047619	0.7747747747747747	0.7962962962962963	0.8430697928026173	0.8244274809160306	0.7461139896373057	0.7833182230281052
Eubacterium_saphenum_ATCC_49989	0.7949415592513236	0.6195286195286195	0.7829787234042553	0.6917293233082706	0.8190887551156912	0.7306397306397306	0.7640845070422535	0.746987951807229	0.8310603226428142	0.8417508417508418	0.7288629737609329	0.78125	0.8303007629606957	0.6936026936026936	0.7832699619771863	0.7357142857142857	0.7931957056536182	0.7474747474747475	0.7278688524590164	0.7375415282392026	0.821866249475677	0.7845117845117845	0.7327044025157232	0.7577235772357724	0.8263782607216951	0.7205387205387206	0.7535211267605634	0.7366609294320138	0.8015168520219024	0.7542087542087542	0.7296416938110749	0.7417218543046358	0.8409686086453761	0.7744107744107744	0.7903780068728522	0.7823129251700679	0.8096112641567187	0.7441077441077442	0.7441077441077442	0.744107744107744
Eubacterium_siraeum_70_3	0.8544704044611664	0.8442622950819673	0.7240773286467487	0.7795648060548723	0.8768392233270627	0.9200819672131147	0.7610169491525424	0.8330241187384044	0.8566707538296157	0.8401639344262295	0.7509157509157509	0.793036750483559	0.8730473998925019	0.8237704918032787	0.8254620123203286	0.8246153846153845	0.8843682813759741	0.7602459016393442	0.8393665158371041	0.7978494623655914	0.8772633364686911	0.8545081967213115	0.8176470588235294	0.8356713426853707	0.8777210427304488	0.8483606557377049	0.8198019801980198	0.8338368580060422	0.8323010447460361	0.8319672131147541	0.7490774907749077	0.7883495145631069	0.8859681537221178	0.9077868852459016	0.7637931034482759	0.8295880149812734	0.8636035339962375	0.7540983606557377	0.8214285714285714	0.7863247863247863
Eubacterium_siraeum_DSM_15702	0.8871734306266772	0.8525519848771267	0.802491103202847	0.8267644362969754	0.8927569584156717	0.8771266540642723	0.7945205479452054	0.8337825696316263	0.8500934459210766	0.8052930056710775	0.7717391304347826	0.788159111933395	0.8690542129280555	0.8638941398865785	0.7616666666666667	0.8095659875996457	0.8814862725619191	0.831758034026465	0.7971014492753623	0.8140610545790934	0.860574397604354	0.7504725897920604	0.8482905982905983	0.7963891675025074	0.8506562655222074	0.8052930056710775	0.8068181818181818	0.8060548722800378	0.8935681333328567	0.8241965973534972	0.8449612403100775	0.8344497607655502	0.8931893468076515	0.8204158790170132	0.8282442748091603	0.8243114909781576	0.8736210919772299	0.8279773156899811	0.7821428571428571	0.8044077134986226
Eubacterium_sulci_ATCC_35585	0.8059870300600025	0.7073170731707317	0.7521613832853026	0.729050279329609	0.8316918941547139	0.7317073170731707	0.7894736842105263	0.7594936708860759	0.8114291170011971	0.7750677506775068	0.7204030226700252	0.7467362924281986	0.8536291595978291	0.6802168021680217	0.8311258278145696	0.7481371087928465	0.8132211132409427	0.8373983739837398	0.6450939457202505	0.7287735849056604	0.8123618363554909	0.6883468834688347	0.7839506172839507	0.7330447330447332	0.8341228398733851	0.7560975609756098	0.7728531855955678	0.7643835616438356	0.8109664294474922	0.6151761517615176	0.822463768115942	0.7038759689922481	0.8531444393034716	0.7723577235772358	0.7960893854748603	0.7840440165061898	0.8397228281225901	0.8102981029810298	0.7328431372549019	0.7696267696267696
Eubacterium_ventriosum_ATCC_27560	0.829158256439831	0.8063725490196079	0.7426636568848759	0.773207990599295	0.8452698481353327	0.8235294117647058	0.7706422018348624	0.7962085308056872	0.877387903690888	0.8308823529411765	0.7793103448275862	0.8042704626334519	0.8531274029219531	0.8235294117647058	0.7706422018348624	0.7962085308056872	0.8431312475970781	0.7524509803921569	0.7892030848329049	0.7703889585947303	0.8471741637831603	0.821078431372549	0.7845433255269321	0.8023952095808383	0.8296238225682431	0.7573529411764706	0.7686567164179104	0.7629629629629631	0.847204200307574	0.8970588235294118	0.7247524752475247	0.8017524644030667	0.8249411284121491	0.7230392156862745	0.7682291666666666	0.744949494949495	0.8371960303729334	0.75	0.7948051948051948	0.7717528373266078
Exiguobacterium_aurantiacum_DSM_6208	0.8362287150703327	0.7385892116182573	0.7655913978494624	0.7518479408658924	0.830288734698094	0.7551867219917012	0.7309236947791165	0.7428571428571429	0.839676486286393	0.7427385892116183	0.7682403433476395	0.7552742616033756	0.8447792737728343	0.8174273858921162	0.7392120075046904	0.7763546798029557	0.8381140131884782	0.7095435684647303	0.7737556561085973	0.7402597402597403	0.8232231710886521	0.7925311203319502	0.7100371747211895	0.7490196078431373	0.8155851311100015	0.7510373443983402	0.7387755102040816	0.7448559670781894	0.838824228232985	0.7178423236514523	0.8218527315914489	0.7663344407530454	0.8531942459668393	0.8153526970954357	0.7443181818181818	0.778217821782178	0.8257562714140596	0.6991701244813278	0.7837209302325582	0.7390350877192984
Faecalibacterium_cf_prausnitzii_KLE1255	0.8364479683744749	0.7298578199052133	0.7661691542288557	0.7475728155339805	0.8300408795849151	0.8199052132701422	0.7604395604395604	0.7890535917901937	0.8555176208980032	0.8175355450236966	0.7666666666666667	0.7912844036697247	0.8283955885986389	0.7345971563981043	0.7888040712468194	0.7607361963190186	0.842113833921071	0.7914691943127962	0.73568281938326	0.7625570776255708	0.8383964870510545	0.8483412322274881	0.6951456310679611	0.7641408751334045	0.8712882684575818	0.8601895734597157	0.7773019271948608	0.8166479190101238	0.8161373284517418	0.7037914691943128	0.7654639175257731	0.7333333333333333	0.8458031041530962	0.8625592417061612	0.7428571428571429	0.7982456140350878	0.8616327126524562	0.7914691943127962	0.7858823529411765	0.7886658795749705
Faecalibacterium_prausnitzii_A2_165	0.815395507645225	0.7494033412887828	0.7476190476190476	0.7485101311084625	0.7804124653138595	0.7607655502392344	0.7066666666666667	0.7327188940092165	0.8352365509129734	0.6889952153110048	0.7890410958904109	0.7356321839080461	0.8130317114113119	0.7279236276849642	0.7126168224299065	0.720188902007084	0.7943126149067613	0.7422434367541766	0.7084282460136674	0.7249417249417249	0.8286361923467814	0.7136038186157518	0.770618556701031	0.7410161090458488	0.7901302942755022	0.766109785202864	0.7086092715231788	0.7362385321100917	0.8129860341894007	0.777511961722488	0.7096069868995634	0.7420091324200915	0.8094574687967478	0.7804295942720764	0.7282850779510023	0.7534562211981567	0.8047527149398773	0.7822966507177034	0.7124183006535948	0.7457240592930444
Faecalibacterium_prausnitzii_L2_6	0.8360147392290248	0.8690476190476191	0.7032755298651252	0.7774227902023428	0.8438945578231292	0.7452380952380953	0.8067010309278351	0.7747524752475247	0.8537585034013604	0.8238095238095238	0.7604395604395604	0.7908571428571428	0.8391780045351475	0.8119047619047619	0.7396963123644251	0.7741203178206583	0.8526247165532881	0.7380952380952381	0.8010335917312662	0.768277571251549	0.8431859410430839	0.719047619047619	0.7885117493472585	0.7521793275217933	0.8458956916099774	0.7166666666666667	0.806970509383378	0.7591424968474149	0.8193707482993198	0.8119047619047619	0.7286324786324786	0.7680180180180181	0.8311054421768709	0.7238095238095238	0.7774936061381074	0.749691738594328	0.8102862811791383	0.8166666666666667	0.7086776859504132	0.7588495575221239
Faecalibacterium_prausnitzii_M21_2	0.8665183339266643	0.7603773584905661	0.806	0.7825242718446602	0.854699181203275	0.8452830188679246	0.7619047619047619	0.8014311270125223	0.8457440370238519	0.7528301886792453	0.7995991983967936	0.7755102040816327	0.8321395514417943	0.8490566037735849	0.7425742574257426	0.7922535211267606	0.8545639017443931	0.7622641509433963	0.8128772635814889	0.7867575462512172	0.8488590245639018	0.839622641509434	0.7504215851602024	0.792520035618878	0.8559344962620149	0.8132075471698114	0.7822141560798548	0.7974098057354302	0.8700818796724813	0.7716981132075472	0.8051181102362205	0.7880539499036608	0.8550836596653613	0.8622641509433963	0.744299674267101	0.798951048951049	0.8648309006763972	0.8132075471698114	0.7628318584070797	0.7872146118721463
Faecalibacterium_prausnitzii_SL3_3	0.8604132474855868	0.7790262172284644	0.8015414258188824	0.7901234567901235	0.853638008668939	0.8277153558052435	0.7529812606473595	0.7885816235504014	0.8385971187700767	0.7528089887640449	0.7657142857142857	0.7592067988668555	0.8576533546549958	0.7771535580524345	0.7904761904761904	0.7837582625118036	0.8410343811808273	0.8146067415730337	0.7525951557093425	0.7823741007194245	0.8477622774902159	0.8801498127340824	0.7366771159874608	0.8020477815699658	0.8606341791861297	0.8389513108614233	0.7777777777777778	0.8072072072072072	0.8435400272131746	0.8558052434456929	0.7591362126245847	0.8045774647887325	0.8405504355510668	0.8426966292134831	0.7305194805194806	0.782608695652174	0.8289397868049554	0.8558052434456929	0.7118380062305296	0.7772108843537415
Filifactor_alocis_ATCC_35896	0.8224887484439337	0.7966101694915254	0.7305699481865285	0.7621621621621621	0.837897794375818	0.7288135593220338	0.7655786350148368	0.7467438494934878	0.8332694947173546	0.731638418079096	0.7485549132947977	0.74	0.8519422898911552	0.807909604519774	0.7371134020618557	0.77088948787062	0.8394379009863066	0.8220338983050848	0.7385786802030457	0.7780748663101603	0.8387037569025504	0.692090395480226	0.8006535947712419	0.7424242424242425	0.8317772670688498	0.8248587570621468	0.7373737373737373	0.7786666666666667	0.838352644514667	0.748587570621469	0.7549857549857549	0.75177304964539	0.8527402725908902	0.8361581920903954	0.709832134292566	0.767833981841764	0.8396533563152351	0.7966101694915254	0.7362924281984334	0.7652645861601086
Finegoldia_magna_ATCC_29328	0.8329656607700313	0.7516129032258064	0.728125	0.7396825396825396	0.7850156087408949	0.7419354838709677	0.6927710843373494	0.7165109034267912	0.8168886576482831	0.6419354838709678	0.8024193548387096	0.7132616487455198	0.8105931321540062	0.7161290322580646	0.7326732673267327	0.7243066884176182	0.8131633714880333	0.7354838709677419	0.7215189873417721	0.7284345047923323	0.8159833506763787	0.6838709677419355	0.7653429602888087	0.7223168654173764	0.8161290322580644	0.7548387096774194	0.7335423197492164	0.7440381558028618	0.8510926118626432	0.7290322580645161	0.8100358422939068	0.767402376910017	0.8054526534859521	0.6903225806451613	0.740484429065744	0.7145242070116862	0.8130489073881374	0.8193548387096774	0.7016574585635359	0.7559523809523809
Flavonifractor_plautii_ATCC_29863	0.8245628707792498	0.7665094339622641	0.717439293598234	0.7411630558722918	0.8190318479860833	0.7452830188679245	0.7181818181818181	0.7314814814814815	0.8345320933137073	0.706855791962175	0.791005291005291	0.7465667915106117	0.8259121727106473	0.6485849056603774	0.8136094674556213	0.7217847769028871	0.8483038940184664	0.8089622641509434	0.7376344086021506	0.7716535433070867	0.8368933716936529	0.8537735849056604	0.7084148727984344	0.774331550802139	0.86388219813551	0.839622641509434	0.7739130434782608	0.8054298642533937	0.8226838842053614	0.7777777777777778	0.7376681614349776	0.757192174913694	0.847116285293724	0.8392434988179669	0.7114228456913828	0.770065075921909	0.8462241848432133	0.7754137115839244	0.7627906976744186	0.7690504103165299
Fusobacterium_gonidiaformans_3_1_5R	0.8082230429875861	0.7076023391812866	0.75625	0.7311178247734139	0.8212184945795288	0.7076023391812866	0.7634069400630915	0.7344461305007587	0.8437980917205292	0.7660818713450293	0.7820895522388059	0.7740029542097489	0.814977257959714	0.7280701754385965	0.7522658610271903	0.7399702823179792	0.8088642659279779	0.7426900584795322	0.7298850574712644	0.7362318840579711	0.8120019835162956	0.7631578947368421	0.7521613832853026	0.7576197387518142	0.8268783557333881	0.7134502923976608	0.8	0.7542503863987635	0.822329947676208	0.631578947368421	0.8	0.7058823529411765	0.8169041861741353	0.6461988304093568	0.7892857142857143	0.7106109324758844	0.8269724017646455	0.783625730994152	0.7262872628726287	0.7538677918424753
Fusobacterium_gonidiaformans_ATCC_25563	0.8207179930795849	0.7529411764705882	0.7398843930635838	0.7463556851311952	0.8483217993079586	0.8264705882352941	0.7356020942408377	0.7783933518005539	0.8278200692041523	0.8176470588235294	0.6932668329177057	0.7503373819163294	0.8097577854671281	0.7441176470588236	0.7441176470588236	0.7441176470588236	0.7870674740484428	0.6647058823529411	0.7483443708609272	0.7040498442367601	0.8289359861591697	0.85	0.7135802469135802	0.7758389261744967	0.8147318339100345	0.6794117647058824	0.791095890410959	0.7310126582278482	0.8167647058823528	0.7147058823529412	0.7714285714285715	0.7419847328244275	0.8612370242214533	0.7705882352941177	0.7507163323782235	0.760522496371553	0.8079671280276817	0.65	0.8007246376811594	0.7175324675324676
Fusobacterium_mortiferum_ATCC_9817	0.8560337221840996	0.7564356435643564	0.8025210084033614	0.7787971457696229	0.8678051171453778	0.8435643564356435	0.7675675675675676	0.8037735849056603	0.8522105675914127	0.8198019801980198	0.7314487632508834	0.7731092436974789	0.8295559258896186	0.7920792079207921	0.78125	0.7866273352999017	0.8270796980688168	0.6811881188118812	0.7747747747747747	0.7249736564805058	0.8618174688756004	0.7128712871287128	0.821917808219178	0.7635206786850477	0.8547005195569062	0.8495049504950495	0.7271186440677966	0.7835616438356164	0.834820115674934	0.80990099009901	0.7226148409893993	0.7637721755368815	0.8503676110185275	0.7267326732673267	0.8065934065934066	0.7645833333333333	0.8303029114792667	0.6633663366336634	0.7995226730310262	0.725108225108225
Fusobacterium_necrophorum_D12	0.8082107286652741	0.6675824175824175	0.7788461538461539	0.7189349112426034	0.813731722822632	0.837465564738292	0.6893424036281179	0.7562189054726368	0.8132776314594496	0.7162534435261708	0.7407407407407407	0.7282913165266106	0.8355659492023129	0.7162534435261708	0.8024691358024691	0.7569141193595341	0.8193700239154784	0.75	0.75	0.75	0.8028638028638029	0.771978021978022	0.6990049751243781	0.7336814621409923	0.8400690218872036	0.7382920110192838	0.7635327635327636	0.7507002801120448	0.8230405957678686	0.71900826446281	0.7457142857142857	0.7321178120617111	0.8285048285048285	0.804945054945055	0.7181372549019608	0.7590673575129535	0.8389035207217026	0.768595041322314	0.7479892761394102	0.7581521739130435
Fusobacterium_nucleatum_subsp_animalis_3_1_33	0.8114532871972318	0.7294117647058823	0.7209302325581395	0.7251461988304093	0.8150865051903113	0.7794117647058824	0.701058201058201	0.7381615598885793	0.8375346020761245	0.7441176470588236	0.7597597597597597	0.7518573551263001	0.8041176470588236	0.7823529411764706	0.7093333333333334	0.7440559440559441	0.8114532871972318	0.6852941176470588	0.7467948717948718	0.7147239263803681	0.8276643598615918	0.7764705882352941	0.7313019390581718	0.75320970042796	0.776704152249135	0.7176470588235294	0.7197640117994101	0.7187039764359352	0.8151470588235294	0.7911764705882353	0.7192513368983957	0.7535014005602241	0.8054455017301038	0.7647058823529411	0.7303370786516854	0.7471264367816092	0.8248615916955017	0.6764705882352942	0.8127208480565371	0.738362760834671
Fusobacterium_nucleatum_subsp_animalis_7_1	0.7963275535778221	0.7368421052631579	0.7098591549295775	0.7230989956958392	0.7996692411300359	0.7259475218658892	0.7591463414634146	0.7421758569299554	0.8224131757966345	0.760932944606414	0.7653958944281525	0.763157894736842	0.7926875010655892	0.7222222222222222	0.7286135693215339	0.7254038179148312	0.8292670451639301	0.7631578947368421	0.7767857142857143	0.7699115044247787	0.8226689171909365	0.7259475218658892	0.756838905775076	0.7410714285714285	0.8061735972584523	0.7871720116618076	0.7068062827225131	0.7448275862068966	0.7858165822720066	0.7376093294460642	0.7207977207977208	0.7291066282420748	0.8214584079245733	0.7580174927113703	0.7386363636363636	0.7482014388489209	0.8028915826982421	0.7376093294460642	0.7249283667621776	0.7312138728323698
Fusobacterium_nucleatum_subsp_animalis_D11	0.82628278799351	0.7790697674418605	0.7342465753424657	0.7559943582510578	0.844671106003245	0.7703488372093024	0.7794117647058824	0.7748538011695907	0.7920244050838291	0.6540697674418605	0.7601351351351351	0.703125	0.8263757436452137	0.6947674418604651	0.7684887459807074	0.7297709923664122	0.7775740265008111	0.688953488372093	0.7337461300309598	0.7106446776611693	0.8215927528393727	0.7761627906976745	0.7416666666666667	0.7585227272727273	0.8535863980530016	0.7441860465116279	0.7876923076923077	0.7653213751868461	0.8382275892374256	0.811046511627907	0.7227979274611399	0.7643835616438357	0.8372177528393726	0.7441860465116279	0.7901234567901234	0.7664670658682634	0.7951933477555435	0.7645348837209303	0.7013333333333334	0.7315716272600835
Fusobacterium_nucleatum_subsp_nucleatum_ATCC_25586	0.8010416020832043	0.7769028871391076	0.7115384615384616	0.7427854454203262	0.8434841314127072	0.8267716535433071	0.7241379310344828	0.7720588235294118	0.7907874704638298	0.6981627296587927	0.7450980392156863	0.7208672086720868	0.8286075461039811	0.7611548556430446	0.7631578947368421	0.7621550591327201	0.7852109037551408	0.7244094488188977	0.7320954907161804	0.7282321899736149	0.8103829540992414	0.7637795275590551	0.6895734597156398	0.7247820672478206	0.8242778707779638	0.6824146981627297	0.7692307692307693	0.7232267037552156	0.7971149275631885	0.7769028871391076	0.7184466019417476	0.746532156368222	0.8168240780926007	0.6509186351706037	0.7725856697819314	0.7065527065527065	0.8393680120693575	0.8031496062992126	0.7445255474452555	0.7727272727272726
Fusobacterium_nucleatum_subsp_vincentii_3_1_27	0.8173431304847106	0.7883008356545961	0.7075	0.7457180500658761	0.8111358540048571	0.7966573816155988	0.7096774193548387	0.7506561679790026	0.8214399329614142	0.754874651810585	0.7304582210242587	0.7424657534246576	0.8421644773085248	0.713091922005571	0.7901234567901234	0.7496339677891655	0.8204079732466384	0.754874651810585	0.728494623655914	0.7414500683994527	0.8421024045437264	0.713091922005571	0.7950310559006211	0.751835535976505	0.8198881138414507	0.7743732590529248	0.695	0.7325428194993412	0.7959823402984147	0.6685236768802229	0.7453416149068323	0.7048458149779735	0.8103754626360751	0.8050139275766016	0.6997578692493946	0.7487046632124352	0.8073028607785476	0.6740947075208914	0.75625	0.7128129602356407
Fusobacterium_nucleatum_subsp_vincentii_3_1_36A2	0.8234768796569611	0.7336814621409922	0.7871148459383753	0.7594594594594594	0.8160052901035524	0.7728459530026109	0.74	0.756066411238825	0.8048047229171921	0.6684073107049608	0.7619047619047619	0.7121001390820584	0.8162779758536767	0.7571801566579635	0.7268170426065163	0.7416879795396419	0.8114173523577093	0.8093994778067886	0.7029478458049887	0.7524271844660195	0.8362999270565619	0.7310704960835509	0.7713498622589532	0.7506702412868633	0.7953288931003688	0.6919060052219321	0.7402234636871509	0.7152496626180838	0.8240563368759757	0.804177545691906	0.7333333333333333	0.7671232876712328	0.8499205802752762	0.8642297650130548	0.722707423580786	0.7871581450653983	0.8260742114268963	0.7859007832898173	0.7183770883054893	0.7506234413965087
Fusobacterium_nucleatum_subsp_vincentii_4_1_13	0.8274682421988404	0.7170868347338936	0.7710843373493976	0.7431059506531205	0.8481824102189895	0.7338935574229691	0.7705882352941177	0.7517934002869441	0.7969619220237114	0.6862745098039216	0.7585139318885449	0.7205882352941176	0.7965892239248641	0.7843137254901961	0.681265206812652	0.7291666666666666	0.8249495876782087	0.7591036414565826	0.7404371584699454	0.7496542185338866	0.8195199648486846	0.7843137254901961	0.7310704960835509	0.7567567567567568	0.7951102009431223	0.7983193277310925	0.6850961538461539	0.7373868046571798	0.8250672818146866	0.7591036414565826	0.7404371584699454	0.7496542185338866	0.8471153167149212	0.7815126050420168	0.775	0.7782426778242678	0.7963577587897904	0.8095238095238095	0.6963855421686747	0.7487046632124352
Fusobacterium_periodonticum_1_1_41FAA	0.8373259273953582	0.7436619718309859	0.7564469914040115	0.75	0.8370482047212854	0.8028169014084507	0.7160804020100503	0.7569721115537851	0.854378099583416	0.8	0.7395833333333334	0.7686062246278755	0.8119817496528466	0.6816901408450704	0.7731629392971247	0.7245508982035928	0.8217020432453879	0.7577464788732394	0.7250673854447439	0.7410468319559229	0.8096964887919064	0.7492957746478873	0.7535410764872521	0.751412429378531	0.8361198174965284	0.7830985915492957	0.7493261455525606	0.7658402203856749	0.8313033128347551	0.8422535211267606	0.6889400921658986	0.7579214195183777	0.8320730013886134	0.7605633802816901	0.75	0.7552447552447553	0.855885736956953	0.7380281690140845	0.8061538461538461	0.7705882352941177
Fusobacterium_periodonticum_2_1_31	0.8165469387755102	0.7457142857142857	0.7565217391304347	0.7510791366906474	0.8369795918367346	0.7942857142857143	0.7493261455525606	0.7711511789181692	0.8446204081632653	0.86	0.7	0.7717948717948717	0.8021061224489795	0.8228571428571428	0.6889952153110048	0.75	0.8451836734693877	0.7685714285714286	0.727027027027027	0.7472222222222222	0.8316571428571428	0.6885714285714286	0.7953795379537953	0.7381316998468607	0.8022448979591836	0.7571428571428571	0.7066666666666667	0.7310344827586207	0.8257061224489796	0.7657142857142857	0.7423822714681441	0.7538677918424755	0.8105551020408164	0.78	0.7398373983739838	0.7593880389429764	0.8136	0.7628571428571429	0.7606837606837606	0.7617689015691869
Fusobacterium_russii_ATCC_25533	0.8233140486992939	0.7979274611398963	0.6875	0.7386091127098321	0.8117466240704448	0.7435233160621761	0.7377892030848329	0.7406451612903225	0.8068337405031007	0.7046632124352331	0.7534626038781164	0.7282463186077643	0.809968052833633	0.7512953367875648	0.6971153846153846	0.7231920199501246	0.7930548471099896	0.694300518134715	0.7592067988668555	0.7253044654939107	0.8345324706703534	0.7849740932642487	0.7481481481481481	0.766118836915297	0.8083438481569974	0.694300518134715	0.7342465753424657	0.7137150466045273	0.8190354103465864	0.6580310880829016	0.7791411042944786	0.7134831460674158	0.7991422588525866	0.727979274611399	0.7356020942408377	0.7317708333333333	0.7985046578431636	0.7564766839378239	0.7087378640776699	0.731829573934837
Fusobacterium_sp_4_8	0.8266737680010569	0.8103448275862069	0.6878048780487804	0.7440633245382585	0.7931695072004228	0.7614942528735632	0.728021978021978	0.7443820224719101	0.8035407583564539	0.7729885057471264	0.7309782608695652	0.7513966480446927	0.8195765622935658	0.8045977011494253	0.712468193384224	0.7557354925775979	0.8069015061434801	0.8247126436781609	0.7051597051597052	0.7602649006622517	0.8117072929052715	0.7816091954022989	0.6974358974358974	0.7371273712737128	0.8008736292773153	0.7701149425287356	0.7071240105540897	0.7372764786795046	0.8168020874620162	0.7758620689655172	0.7105263157894737	0.7417582417582419	0.7921786233320122	0.6982758620689655	0.7341389728096677	0.7157584683357879	0.8188746862201083	0.8103448275862069	0.7121212121212122	0.7580645161290323
Fusobacterium_ulcerans_ATCC_49185	0.8307765214132998	0.6971830985915493	0.8005390835579514	0.7452948557089083	0.8543388657453328	0.8380281690140845	0.7270875763747454	0.7786259541984734	0.8273711124336	0.823943661971831	0.7062374245472837	0.76056338028169	0.8353501289426701	0.7253521126760564	0.770573566084788	0.747279322853688	0.812994555753929	0.7276995305164319	0.7524271844660194	0.7398568019093078	0.8274482576208424	0.7276995305164319	0.7398568019093079	0.7337278106508875	0.8470045625867882	0.7511737089201878	0.7920792079207921	0.7710843373493975	0.8259439264696158	0.7723004694835681	0.732739420935412	0.7520000000000001	0.8373228415878684	0.8028169014084507	0.7418655097613883	0.7711386696730554	0.8188190173907294	0.7676056338028169	0.7482837528604119	0.7578215527230591
Fusobacterium_varium_ATCC_27725	0.8367276789550571	0.7129629629629629	0.806282722513089	0.7567567567567567	0.8241922316748302	0.8120649651972158	0.7383966244725738	0.7734806629834253	0.8473672338231504	0.6983758700696056	0.8135135135135135	0.7515605493133584	0.8353796081464295	0.7013888888888888	0.8058510638297872	0.7499999999999999	0.8256101228839048	0.6481481481481481	0.7865168539325843	0.7106598984771575	0.8485649222308156	0.7430555555555556	0.7906403940886699	0.766109785202864	0.8161199192231675	0.7795823665893271	0.7241379310344828	0.7508379888268155	0.8361368909512761	0.7981438515081206	0.7122153209109731	0.7527352297592997	0.8309594397181405	0.7447795823665894	0.7396313364055299	0.7421965317919075	0.8138910372089028	0.8055555555555556	0.7044534412955465	0.7516198704103672
Gemella_haemolysans_ATCC_10379	0.809031716026045	0.6898550724637681	0.7323076923076923	0.7104477611940299	0.8216089056920816	0.7246376811594203	0.7575757575757576	0.7407407407407408	0.8310438983406848	0.8028985507246377	0.7426273458445041	0.7715877437325906	0.7980340264650284	0.7913043478260869	0.6928934010152284	0.7388362652232747	0.8117286284394035	0.8173913043478261	0.698019801980198	0.7530040053404541	0.7797101449275362	0.7304347826086957	0.7241379310344828	0.7272727272727272	0.7935433732409158	0.7304347826086957	0.7304347826086957	0.7304347826086957	0.8143163201008192	0.7710144927536232	0.7208672086720868	0.7450980392156864	0.7789792060491494	0.7159420289855073	0.7180232558139535	0.7169811320754718	0.8323881537492124	0.8173913043478261	0.734375	0.7736625514403292
Gemella_morbillorum_M424	0.77353229621368	0.7678018575851393	0.6526315789473685	0.7055476529160739	0.8151741245697364	0.7306501547987616	0.7492063492063492	0.7398119122257053	0.8225871584331672	0.7058823529411765	0.7625418060200669	0.7331189710610932	0.829216583658635	0.7678018575851393	0.7654320987654321	0.7666151468315302	0.8046939599638483	0.7151702786377709	0.7241379310344828	0.7196261682242989	0.820058458165875	0.739938080495356	0.7515723270440252	0.7457098283931357	0.8110205180470358	0.7453416149068323	0.7038123167155426	0.7239819004524887	0.8160634963367499	0.7492260061919505	0.7378048780487805	0.7434715821812596	0.8350768224910101	0.6842105263157895	0.8036363636363636	0.7391304347826086	0.8390958213949193	0.8198757763975155	0.7415730337078652	0.7787610619469026
Gemella_sanguinis_ATCC700632	0.8306874132054033	0.7275280898876404	0.7872340425531915	0.7562043795620438	0.8078604342886	0.6797752808988764	0.7756410256410257	0.7245508982035929	0.8112138618861254	0.7837078651685393	0.7027707808564232	0.7410358565737052	0.8098803812649917	0.6882022471910112	0.7877813504823151	0.734632683658171	0.8214556242898624	0.7191011235955056	0.764179104477612	0.7409551374819103	0.8213135967680849	0.8033707865168539	0.7096774193548387	0.7536231884057971	0.8180943062744603	0.6966292134831461	0.775	0.7337278106508877	0.7990547279383916	0.7752808988764045	0.6934673366834171	0.7320954907161804	0.822000063123343	0.6713483146067416	0.775974025974026	0.7198795180722891	0.8097146824895847	0.7443820224719101	0.7066666666666667	0.7250341997264022
Gemella_sanguinis_M325	0.7808448117539026	0.7212121212121212	0.7125748502994012	0.716867469879518	0.8013039485766759	0.7212121212121212	0.7677419354838709	0.7437500000000001	0.8238108356290175	0.7606060606060606	0.7317784256559767	0.7459138187221398	0.7858310376492195	0.793939393939394	0.6752577319587629	0.7298050139275766	0.7709550045913682	0.6909090909090909	0.7058823529411765	0.6983154670750382	0.8148025711662075	0.8333333333333334	0.6944444444444444	0.7575757575757577	0.8092011019283746	0.6848484848484848	0.7508305647840532	0.716323296354992	0.7847842056932965	0.6878787878787879	0.7322580645161291	0.7093750000000001	0.8286776859504132	0.8151515151515152	0.7116402116402116	0.7598870056497175	0.7634527089072545	0.706060606060606	0.6734104046242775	0.6893491124260355
Geobacillus_stearothermophilus_ATCC_7953	0.8371378869639307	0.6998011928429424	0.7719298245614035	0.7340980187695516	0.8118787276341949	0.7733598409542743	0.6921708185053381	0.7305164319248826	0.8211169490990564	0.8253968253968254	0.6921797004991681	0.7529411764705883	0.8162138281422575	0.7837301587301587	0.7117117117117117	0.7459867799811142	0.8392304900754206	0.7162698412698413	0.7916666666666666	0.7520833333333333	0.8413842342768784	0.7956349206349206	0.7317518248175182	0.7623574144486692	0.829217157373221	0.7797619047619048	0.7093862815884476	0.7429111531190927	0.8553204582031619	0.7400793650793651	0.7770833333333333	0.7581300813008129	0.8561409321846699	0.8011928429423459	0.7589453860640302	0.7794970986460348	0.8281698696708637	0.7773359840954275	0.7377358490566037	0.7570183930300097
Geobacillus_vulcani_PSS1	0.8219338472046054	0.6990990990990991	0.754863813229572	0.725912067352666	0.8411389729079259	0.7418772563176895	0.7541284403669725	0.7479526842584168	0.8474712980128143	0.8216216216216217	0.7125	0.7631799163179916	0.8234364328227145	0.6972972972972973	0.780241935483871	0.736441484300666	0.8457573096562266	0.8468468468468469	0.7320872274143302	0.7852965747702589	0.8300191888639543	0.6558558558558558	0.7761194029850746	0.7109375	0.8791589423358377	0.7513513513513513	0.8323353293413174	0.7897727272727273	0.8545484112271116	0.7945945945945946	0.747457627118644	0.7703056768558952	0.86243210719745	0.7495495495495496	0.8188976377952756	0.7826904985888994	0.8318892900120337	0.6720720720720721	0.7885835095137421	0.72568093385214
Gordonia_rubripertincta_NBRC_101908	0.8551564195208378	0.692167577413479	0.8333333333333334	0.7562189054726369	0.8329335337308105	0.8051001821493625	0.7083333333333334	0.7536231884057971	0.8292905464812659	0.75591985428051	0.76007326007326	0.7579908675799086	0.8453654765578084	0.6958105646630237	0.7876288659793814	0.7388781431334623	0.8417556676985145	0.6703096539162113	0.8214285714285714	0.7382146439317954	0.855474932067246	0.7231329690346083	0.8085539714867617	0.7634615384615384	0.8450867780797011	0.8014571948998178	0.7692307692307693	0.7850133809099019	0.8345161429457766	0.7012750455373407	0.782520325203252	0.739673390970221	0.8436916267696524	0.8123861566484517	0.7275693311582382	0.7676419965576593	0.8448412579918448	0.7577413479052824	0.7647058823529411	0.7612076852698993
Gordonia_terrae_C_6	0.8581229969598255	0.7368421052631579	0.7852998065764023	0.7602996254681648	0.8342347357222144	0.8003629764065335	0.7112903225806452	0.7532023911187019	0.8373325516055614	0.7041742286751361	0.754863813229572	0.728638497652582	0.8358832810168609	0.7767695099818511	0.7341337907375644	0.7548500881834215	0.8380374241191564	0.7858439201451906	0.7478411053540587	0.7663716814159293	0.8518153761021867	0.8148820326678766	0.7495826377295493	0.7808695652173913	0.8468812685070207	0.809437386569873	0.7408637873754153	0.7736339982653947	0.8499840250855564	0.7840290381125227	0.7646017699115044	0.7741935483870969	0.8558058109163014	0.8439201451905626	0.7034795763993948	0.7673267326732672	0.8516836242304867	0.6733212341197822	0.8082788671023965	0.7346534653465346
Gordonia_terrae_NBRC_100016	0.8251586721856992	0.8108108108108109	0.7223113964686998	0.7640067911714772	0.8448486324162	0.7387387387387387	0.7839388145315488	0.7606679035250463	0.8632448664881098	0.7405405405405405	0.7996108949416343	0.7689429373246025	0.8540800259719179	0.7117117117117117	0.8044806517311609	0.7552581261950286	0.8262527392257122	0.6738738738738739	0.7807933194154488	0.723404255319149	0.8388637285934584	0.7495495495495496	0.7428571428571429	0.746188340807175	0.8629689148608068	0.7207207207207207	0.8097165991902834	0.7626310772163967	0.8380163947731516	0.781981981981982	0.7269681742043551	0.7534722222222222	0.8368509049590132	0.7279279279279279	0.7680608365019012	0.7474560592044404	0.8532456781105431	0.6774774774774774	0.8173913043478261	0.7408866995073892
Gordonibacter_pamelaeae_7_10_1_bT_DSM_19378	0.826429585411131	0.7915407854984894	0.7318435754189944	0.7605224963715529	0.8155279729188658	0.7168674698795181	0.7555555555555555	0.7357032457496137	0.8263567866632694	0.7190332326283988	0.7702265372168284	0.74375	0.8262475885414771	0.7280966767371602	0.7578616352201258	0.7426810477657936	0.8412299997261798	0.7643504531722054	0.790625	0.7772657450076805	0.8353292323372038	0.7734138972809668	0.7710843373493976	0.7722473604826545	0.8286135478469769	0.786144578313253	0.7111716621253406	0.7467811158798283	0.8243821206275253	0.7794561933534743	0.7371428571428571	0.7577092511013215	0.8467222363775343	0.7854984894259819	0.790273556231003	0.7878787878787878	0.820460088086485	0.7560240963855421	0.7583081570996979	0.7571644042232277
Granulicatella_adiacens_ATCC_49175	0.8397275554353704	0.6773255813953488	0.7898305084745763	0.729264475743349	0.791703285559762	0.7732558139534884	0.726775956284153	0.7492957746478873	0.8354177934018387	0.7994186046511628	0.7432432432432432	0.7703081232492996	0.86483403190914	0.8168604651162791	0.7317708333333334	0.7719780219780221	0.8212293807463493	0.7238372093023255	0.7614678899082569	0.7421758569299552	0.8123225392103841	0.7732558139534884	0.6963350785340314	0.7327823691460056	0.8250743645213628	0.811046511627907	0.7117346938775511	0.7581521739130433	0.816928069226609	0.7034883720930233	0.75625	0.7289156626506025	0.8194716738777718	0.7122093023255814	0.765625	0.7379518072289156	0.7985904542996214	0.5465116279069767	0.7800829875518672	0.6427350427350428
Granulicatella_elegans_ATCC_700633	0.8111172653900933	0.7780898876404494	0.6994949494949495	0.7367021276595744	0.7985124228517171	0.7640449438202247	0.7101827676240209	0.7361299052774019	0.8177243234689033	0.7696629213483146	0.738544474393531	0.7537826685006878	0.8328058237062826	0.8089887640449438	0.732824427480916	0.7690253671562082	0.8375771482829563	0.7436619718309859	0.7880597014925373	0.7652173913043478	0.8414859946194017	0.7528089887640449	0.8048048048048048	0.7779390420899854	0.8295062509890806	0.7106741573033708	0.7955974842767296	0.7507418397626112	0.846858680170913	0.7549295774647887	0.7745664739884393	0.7646219686162625	0.8381072954581422	0.7549295774647887	0.7635327635327636	0.7592067988668556	0.8222424434245925	0.8117977528089888	0.7153465346534653	0.7605263157894736
Grimontia_hollisae_CIP_101886	0.8477714489142044	0.7679245283018868	0.7636022514071295	0.7657572906867356	0.8369045923816305	0.8	0.7361111111111112	0.7667269439421338	0.8593414026343894	0.7735849056603774	0.8118811881188119	0.7922705314009663	0.8535742257030973	0.7660377358490567	0.7762906309751434	0.7711301044634378	0.8355072979708081	0.769811320754717	0.7486238532110092	0.7590697674418605	0.8573656105375578	0.779245283018868	0.779245283018868	0.7792452830188679	0.8510359558561765	0.6735849056603773	0.8132118451025057	0.7368421052631579	0.8552865788536845	0.7566037735849057	0.7972166998011928	0.7763794772507261	0.8220256318974724	0.7811320754716982	0.7301587301587301	0.7547857793983591	0.8239907440370238	0.8358490566037736	0.6943573667711599	0.7585616438356165
Haemophilus_haemolyticus_M19501	0.8124098124098125	0.7210884353741497	0.7395348837209302	0.7301951779563721	0.8137703566274994	0.6825396825396826	0.7859007832898173	0.7305825242718448	0.8096268810554523	0.8159090909090909	0.6722846441947565	0.7371663244353183	0.8384817563388992	0.7664399092970522	0.7734553775743707	0.7699316628701595	0.8377138734281591	0.7845804988662132	0.7408993576017131	0.7621145374449341	0.8437435580292725	0.759090909090909	0.7749419953596288	0.7669345579793341	0.8286487322201608	0.775	0.7380952380952381	0.7560975609756099	0.8242578849721707	0.6954545454545454	0.7727272727272727	0.7320574162679425	0.8318387961245104	0.780045351473923	0.7242105263157895	0.7510917030567685	0.8232529375386517	0.759090909090909	0.7608200455580866	0.7599544937428896
Haemophilus_influenzae_R2846	0.8288135765562401	0.7072072072072072	0.7989821882951654	0.7502986857825568	0.8250437231814207	0.7765237020316027	0.7049180327868853	0.7389903329752954	0.8422965855245766	0.7454954954954955	0.7574370709382151	0.7514188422247448	0.848987249100116	0.7725225225225225	0.7760180995475113	0.7742663656884877	0.8144357675960385	0.6441441441441441	0.8148148148148148	0.7194968553459119	0.8377666605657575	0.7358916478555305	0.7706855791962175	0.7528868360277137	0.8453012832245339	0.781038374717833	0.7604395604395604	0.7706013363028954	0.8533036422426943	0.708803611738149	0.7889447236180904	0.746730083234245	0.8352856242246762	0.7927927927927928	0.7505330490405118	0.7710843373493975	0.8406696764484574	0.7657657657657657	0.7657657657657657	0.7657657657657657
Haemophilus_parainfluenzae_T3T1	0.8300150046168052	0.7302631578947368	0.753393665158371	0.7416481069042317	0.8505020775623269	0.8026315789473685	0.7530864197530864	0.7770700636942676	0.8259560634041243	0.7653508771929824	0.7137014314928425	0.7386243386243385	0.827971106494306	0.7763157894736842	0.7151515151515152	0.7444794952681387	0.8350453985841797	0.743421052631579	0.7652370203160271	0.754171301446051	0.8380415127731611	0.7192982456140351	0.8118811881188119	0.7627906976744186	0.8095519775315483	0.8399122807017544	0.70018281535649	0.7637088733798603	0.8644198214835334	0.8092105263157895	0.7639751552795031	0.7859424920127794	0.8333405470914127	0.7675438596491229	0.755939524838013	0.7616974972796519	0.8176698599569097	0.6885964912280702	0.7733990147783252	0.7285382830626451
Haemophilus_sputorum_CCUG_13788	0.8197183670156644	0.740990990990991	0.734375	0.7376681614349776	0.8302897492086682	0.7342342342342343	0.7670588235294118	0.7502876869965478	0.8353420988556124	0.7454954954954955	0.7662037037037037	0.7557077625570776	0.8282556204853502	0.7815315315315315	0.7543478260869565	0.7676991150442477	0.811982590698807	0.7657657657657657	0.7068607068607069	0.7351351351351352	0.8388675838000161	0.7004504504504504	0.7974358974358975	0.7458033573141486	0.8234416849281714	0.777027027027027	0.7340425531914894	0.7549234135667396	0.8387458404350296	0.7680180180180181	0.7732426303854876	0.7706214689265537	0.8148993588182778	0.8108108108108109	0.7017543859649122	0.7523510971786834	0.8284534534534536	0.6936936936936937	0.7938144329896907	0.7403846153846155
Hafnia_alvei_ATCC_51873	0.866610304106261	0.8083109919571045	0.7594458438287154	0.7831168831168832	0.8691807603015906	0.7788203753351206	0.7980769230769231	0.7883310719131615	0.8583005699746278	0.8619302949061662	0.7494172494172494	0.8017456359102245	0.8727475939595627	0.839142091152815	0.7776397515527951	0.8072211476466795	0.8731411136427344	0.7278820375335121	0.8277439024390244	0.7746077032810271	0.859515270001222	0.8123324396782842	0.7641866330390921	0.7875243664717348	0.8709489035355678	0.8042895442359249	0.8097165991902834	0.8069939475453934	0.8711285928886141	0.760053619302949	0.8088445078459344	0.7836903939184521	0.8635762493800717	0.7359249329758714	0.8268072289156626	0.778723404255319	0.8830258249538198	0.8230563002680965	0.8068331143232589	0.8148639681486397
Hafnia_alvei_BIDMC_31	0.8511135008882758	0.8108108108108109	0.7356948228882834	0.7714285714285714	0.8391522152783414	0.8018018018018018	0.726530612244898	0.7623126338329765	0.8489119750381012	0.8003003003003003	0.7464985994397759	0.7724637681159421	0.8550171793415038	0.7762762762762763	0.775112443778111	0.7756939234808703	0.8593593593593594	0.8063063063063063	0.7682403433476395	0.7868131868131868	0.8325149473798121	0.7597597597597597	0.7322720694645442	0.7457627118644069	0.8681316451586722	0.7777777777777778	0.8119122257053292	0.7944785276073619	0.8556980403827251	0.8258258258258259	0.738255033557047	0.7795889440113394	0.8502860969077184	0.7597597597597597	0.7881619937694704	0.7737003058103975	0.8508057607156706	0.7237237237237237	0.8114478114478114	0.7650793650793651
Halococcus_morrhuae_DSM1307	0.8632928784062287	0.7884130982367759	0.7944162436548223	0.7914032869785083	0.8016690837849529	0.801007556675063	0.6723044397463002	0.7310344827586207	0.8454634506271785	0.7727272727272727	0.7555555555555555	0.7640449438202247	0.8179273846780144	0.73989898989899	0.7234567901234568	0.731585518102372	0.8415769788565758	0.797979797979798	0.7181818181818181	0.7559808612440191	0.8408136783451645	0.8287153652392947	0.7167755991285403	0.7686915887850467	0.8326209195226828	0.702020202020202	0.7743732590529248	0.7364238410596027	0.8425915324529933	0.7777777777777778	0.7475728155339806	0.7623762376237624	0.851073709386052	0.8161209068010076	0.75	0.7816646562123041	0.8135384067373991	0.8005050505050505	0.6861471861471862	0.7389277389277389
Helicobacter_bilis_ATCC_43879	0.8331817166203836	0.6864406779661016	0.7838709677419354	0.7319277108433736	0.8514315809633246	0.8361581920903954	0.74	0.7851458885941645	0.8454546905423092	0.7429378531073446	0.7735294117647059	0.7579250720461095	0.8199431836317788	0.7542372881355932	0.75	0.7521126760563379	0.8371317309840722	0.7062146892655368	0.8038585209003215	0.7518796992481203	0.8412174024067158	0.7796610169491526	0.7624309392265194	0.770949720670391	0.801629480672859	0.7259887005649718	0.7514619883040936	0.7385057471264368	0.850346324491685	0.7570621468926554	0.783625730994152	0.7701149425287356	0.8366609211912286	0.751412429378531	0.7687861271676301	0.7599999999999999	0.8308755466181491	0.7740112994350282	0.7345844504021448	0.7537826685006879
Helicobacter_canadensis_MIT_98_5491	0.8278635062652988	0.6925207756232687	0.8064516129032258	0.7451564828614009	0.8544440266726008	0.8559556786703602	0.744578313253012	0.7963917525773195	0.8468320531610407	0.7950138504155124	0.7612732095490716	0.7777777777777777	0.8269580497387221	0.817174515235457	0.6990521327014217	0.7535121328224775	0.810437304808895	0.7839335180055401	0.6802884615384616	0.7284427284427284	0.8376854075705374	0.8033240997229917	0.7591623036649214	0.7806191117092867	0.8134068952816507	0.7285318559556787	0.7387640449438202	0.7336122733612273	0.8397879083186901	0.8227146814404432	0.75	0.7846763540290622	0.8033087530022023	0.7479224376731302	0.72	0.733695652173913	0.8485508858894575	0.7008310249307479	0.8057324840764332	0.7496296296296296
Helicobacter_cinaedi_CCUG_18818	0.7981263050962244	0.7347480106100795	0.6959798994974874	0.7148387096774194	0.8407500423274451	0.7420212765957447	0.7971428571428572	0.7685950413223139	0.8486582199898414	0.723404255319149	0.8	0.7597765363128491	0.8391627631356172	0.7453580901856764	0.7827298050139275	0.763586956521739	0.8442843839945823	0.8169761273209549	0.7567567567567568	0.7857142857142857	0.8248278683898641	0.8063660477453581	0.7186761229314421	0.76	0.8444536937750438	0.7294429708222812	0.792507204610951	0.7596685082872927	0.8435436537050625	0.7579787234042553	0.7421875	0.75	0.8264715841751792	0.7127659574468085	0.7768115942028986	0.7434119278779473	0.836940572267058	0.7925531914893617	0.7506297229219143	0.7710219922380337
Helicobacter_pullorum_MIT_98_5489	0.8216124696723743	0.7551622418879056	0.757396449704142	0.756277695716396	0.8272590808329406	0.8112094395280236	0.7313829787234043	0.7692307692307693	0.807910492049362	0.7455621301775148	0.7220630372492837	0.7336244541484717	0.8407516014731808	0.8609467455621301	0.6928571428571428	0.7678100263852242	0.835179172994013	0.8313609467455622	0.7150127226463104	0.7688098495212038	0.8286729154666528	0.742603550295858	0.7514970059880239	0.7470238095238095	0.8426803511895411	0.7514792899408284	0.7912772585669782	0.770864946889226	0.8224153881063344	0.7692307692307693	0.7282913165266106	0.7482014388489209	0.8646122427606431	0.7840236686390533	0.8054711246200608	0.7946026986506746	0.8097345132743363	0.8284023668639053	0.6746987951807228	0.7436918990703851
Helicobacter_pylori_26695	0.8274546014158203	0.7506925207756233	0.7591036414565826	0.7548746518105849	0.8186134195136965	0.5318559556786704	0.8067226890756303	0.6410684474123539	0.8335026161895968	0.7811634349030471	0.7440633245382586	0.7621621621621621	0.8370113881194213	0.7645429362880887	0.7624309392265194	0.7634854771784233	0.8439596799015081	0.75	0.7894736842105263	0.7692307692307692	0.8199907663896584	0.8088642659279779	0.6985645933014354	0.7496790757381258	0.7916281932902431	0.7888888888888889	0.6977886977886978	0.7405475880052151	0.8265620190827947	0.7694444444444445	0.7308707124010554	0.749661705006766	0.8539088950446292	0.7423822714681441	0.8023952095808383	0.7712230215827339	0.8241997537703908	0.7368421052631579	0.7846607669616519	0.76
Helicobacter_winghamensis_ATCC_BAA_430	0.8472604917337856	0.7916666666666666	0.7710144927536232	0.7812041116005873	0.8494506853186379	0.8011869436201781	0.7605633802816901	0.7803468208092487	0.8437544157128728	0.7797619047619048	0.7705882352941177	0.7751479289940829	0.8379256747209269	0.827893175074184	0.7135549872122762	0.7664835164835164	0.8612229758372192	0.8041543026706232	0.7698863636363636	0.7866473149492017	0.8393077928500776	0.8422619047619048	0.7092731829573935	0.7700680272108843	0.8477727144270173	0.8130563798219584	0.7365591397849462	0.772919605077574	0.8240868305779285	0.771513353115727	0.7407407407407407	0.7558139534883721	0.8435424614949838	0.8035714285714286	0.7736389684813754	0.7883211678832117	0.8420102091281616	0.7946428571428571	0.7478991596638656	0.7705627705627704
Holdemania_filiformis_VPI_J1_31B_1_DSM_12042	0.8605969497446923	0.7807377049180327	0.79375	0.787190082644628	0.8545963786616501	0.8258196721311475	0.7901960784313725	0.8076152304609218	0.8797576256382694	0.7581967213114754	0.8525345622119815	0.8026030368763557	0.8727656781230014	0.8504098360655737	0.8011583011583011	0.8250497017892643	0.8803707000806236	0.8709016393442623	0.7630161579892281	0.8133971291866029	0.8625327532921258	0.8504098360655737	0.7614678899082569	0.8034849951597289	0.8730914908626712	0.8524590163934426	0.7775700934579439	0.8132942326490713	0.8714097352862133	0.8360655737704918	0.8111332007952287	0.8234106962663976	0.8995019819940876	0.7725409836065574	0.8529411764705882	0.810752688172043	0.8881433082504703	0.8012295081967213	0.8463203463203464	0.8231578947368421
Kallipyga_massiliensis_ph2	0.8345021738768303	0.7283236994219653	0.7753846153846153	0.751117734724292	0.8268061501557529	0.6512968299711815	0.7985865724381626	0.7174603174603175	0.8242741250353984	0.815028901734104	0.7103274559193955	0.7590847913862718	0.8448884742882844	0.8583815028901735	0.7156626506024096	0.7805519053876478	0.8408822108577234	0.7406340057636888	0.7717717717717718	0.7558823529411764	0.8267311888857425	0.6743515850144092	0.7932203389830509	0.7289719626168224	0.8362179540570704	0.7089337175792507	0.7834394904458599	0.7443267776096822	0.8521180723292966	0.7052023121387283	0.8215488215488216	0.7589424572317263	0.8263980276856956	0.7406340057636888	0.7740963855421686	0.7569955817378498	0.7969215905115691	0.6023054755043228	0.8007662835249042	0.6875
Kandleria_vitulina_DSM_20405	0.8446678088287647	0.7712264150943396	0.765807962529274	0.7685076380728555	0.825243636525454	0.7382075471698113	0.7524038461538461	0.7452380952380951	0.7973533730865076	0.6674528301886793	0.7467018469656992	0.7048567870485679	0.8197256585973656	0.8160377358490566	0.728421052631579	0.7697441601779754	0.8245149519401922	0.7641509433962265	0.7397260273972602	0.7517401392111369	0.8520714667141331	0.6792452830188679	0.8347826086956521	0.7490247074122237	0.8106476949092203	0.7264150943396226	0.7604938271604939	0.7430639324487334	0.8617334905660377	0.8066037735849056	0.7651006711409396	0.7853042479908151	0.8146971787112851	0.7004716981132075	0.7518987341772152	0.7252747252747253	0.839494704521182	0.7830188679245284	0.751131221719457	0.7667436489607391
Kingella_oralis_ATCC_51147	0.8229590161864597	0.7336683417085427	0.7487179487179487	0.7411167512690356	0.8535011742127724	0.8090452261306532	0.7523364485981309	0.7796610169491526	0.8225107951819399	0.6984924623115578	0.7830985915492957	0.7383798140770252	0.8412287568495745	0.8190954773869347	0.7494252873563219	0.7827130852340936	0.8224224135754148	0.7587939698492462	0.7312348668280871	0.7447595561035758	0.7997399055579406	0.6909547738693468	0.7313829787234043	0.7105943152454781	0.8158853311785056	0.7788944723618091	0.7175925925925926	0.7469879518072289	0.7865331683543344	0.7236180904522613	0.7041564792176039	0.7137546468401487	0.81648190702255	0.7185929648241206	0.7447916666666666	0.7314578005115089	0.8097933133001692	0.7035175879396985	0.7486631016042781	0.7253886010362695
Klebsiella_oxytoca_KCTC_1686	0.8663905255339412	0.7903469079939668	0.795144157814871	0.7927382753403933	0.8403758435747062	0.8383685800604229	0.6946182728410513	0.7597535934291582	0.8578465548431782	0.6998491704374057	0.8197879858657244	0.7550854353132629	0.8434061051796968	0.7119155354449472	0.7892976588628763	0.7486122125297384	0.8630321754544255	0.7734138972809668	0.7781155015197568	0.7757575757575759	0.847798845310841	0.7375565610859729	0.7849117174959872	0.7604976671850701	0.846308776822372	0.6998491704374057	0.7945205479452054	0.744186046511628	0.8475937900142627	0.7190332326283988	0.7893864013266998	0.7525691699604743	0.8602616505584337	0.7235649546827795	0.8023450586264657	0.7609213661636219	0.8445692243897327	0.7673716012084593	0.7720364741641338	0.7696969696969698
Klebsiella_pneumoniae_pneumoniae_MGH78578	0.832258664517329	0.8	0.7205673758865249	0.7582089552238807	0.8574455948911899	0.7952755905511811	0.75037147102526	0.7721712538226301	0.84498480996962	0.7196850393700788	0.7920277296360485	0.7541254125412541	0.8228234856469714	0.8	0.733044733044733	0.7650602409638553	0.8599020398040795	0.7354330708661417	0.8093587521663779	0.7706270627062707	0.8604302808605617	0.8078740157480315	0.7784522003034902	0.7928902627511593	0.8530510261020522	0.8330708661417323	0.7197278911564626	0.7722627737226277	0.8421154442308885	0.7511811023622047	0.7963272120200334	0.773095623987034	0.8141608283216566	0.7244094488188977	0.7301587301587301	0.7272727272727272	0.8594209188418376	0.7275590551181103	0.8264758497316637	0.7738693467336684
Klebsiella_sp_1_1_55	0.889342398556721	0.7841530054644809	0.8478581979320532	0.814762242725337	0.8696296379129113	0.7568306010928961	0.8195266272189349	0.7869318181818182	0.8452202565994975	0.773224043715847	0.773224043715847	0.7732240437158469	0.8743486234428466	0.7598908594815825	0.8363363363363363	0.7962830593280915	0.855478272538188	0.7994542974079127	0.7751322751322751	0.7871054398925454	0.8762049068503568	0.7680763983628922	0.8402985074626865	0.8025659301496793	0.857156568932227	0.7950819672131147	0.7864864864864864	0.7907608695652174	0.8572711888414256	0.7708049113233287	0.7858136300417247	0.7782369146005509	0.8636218773063762	0.8046448087431693	0.7669270833333334	0.7853333333333333	0.8791570684141078	0.8417462482946794	0.7971576227390181	0.8188453881884539
Kluyvera_ascorbata_ATCC_33433	0.8112727696863969	0.643312101910828	0.8031809145129225	0.7144120247568523	0.8541320134691063	0.7977707006369427	0.7533834586466165	0.7749419953596287	0.8541066574708913	0.8535031847133758	0.708994708994709	0.7745664739884393	0.8661532922228082	0.8121019108280255	0.7544378698224852	0.7822085889570554	0.8408277212057284	0.7388535031847133	0.7972508591065293	0.7669421487603305	0.8470272627692808	0.8105095541401274	0.7474302496328928	0.7776928953399542	0.8596646922796058	0.7611464968152867	0.8047138047138047	0.7823240589198036	0.8566942370887257	0.7738853503184714	0.788961038961039	0.7813504823151126	0.8424961458882714	0.8152866242038217	0.7231638418079096	0.7664670658682635	0.8347651020325368	0.7579617834394905	0.7484276729559748	0.7531645569620252
Kocuria_palustris_PEL	0.8445723684210527	0.7872807017543859	0.7463617463617463	0.7662753468516542	0.8342182209910741	0.7894736842105263	0.7171314741035857	0.7515657620041754	0.820824676823638	0.7719298245614035	0.7183673469387755	0.7441860465116279	0.7903874269005848	0.6732456140350878	0.763681592039801	0.7156177156177157	0.8208775777162205	0.7828947368421053	0.7285714285714285	0.7547568710359408	0.8430574792243768	0.7872807017543859	0.7402061855670103	0.763018065887354	0.826732744690674	0.7083333333333334	0.7672209026128266	0.7366020524515393	0.8462219144352108	0.8026315789473685	0.7515400410677618	0.7762460233297985	0.842643890427824	0.8245614035087719	0.7107750472589792	0.7634517766497463	0.8052237226839027	0.7280701754385965	0.7094017094017094	0.7186147186147186
Kocuria_rhizophila_DC2201	0.8127444155525072	0.7782805429864253	0.7151767151767152	0.7453954496208018	0.8400012284760754	0.746606334841629	0.765661252900232	0.7560137457044673	0.8089975635224504	0.7375565610859729	0.7375565610859729	0.7375565610859729	0.820120390655392	0.746606334841629	0.717391304347826	0.7317073170731707	0.8198746954403062	0.6628959276018099	0.7710526315789473	0.7128953771289537	0.7949929362625663	0.751131221719457	0.6989473684210527	0.7241003271537623	0.8300556909154194	0.8031674208144797	0.7114228456913828	0.7545164718384698	0.8099086832783932	0.6176470588235294	0.7690140845070422	0.6850690087829361	0.7635362707561271	0.8167420814479638	0.6636029411764706	0.7322515212981744	0.8304549456399337	0.8190045248868778	0.724	0.7685774946921443
Kurthia_massiliensis_JC30	0.8224548949097898	0.655511811023622	0.7985611510791367	0.7199999999999999	0.8411789323578648	0.7224409448818898	0.7875536480686696	0.7535934291581109	0.8506649513299027	0.6673228346456693	0.8268292682926829	0.738562091503268	0.8110623721247442	0.7480314960629921	0.6998158379373849	0.7231208372978116	0.8423840597681195	0.8385826771653543	0.7088186356073212	0.7682596934174932	0.8594147188294377	0.7381889763779528	0.8012820512820513	0.7684426229508198	0.8364862979725958	0.8464566929133859	0.7312925170068028	0.7846715328467153	0.8293097836195671	0.7755905511811023	0.7448015122873346	0.759884281581485	0.8134338768677538	0.655511811023622	0.7909738717339667	0.7168998923573734	0.8378134881269763	0.8031496062992126	0.7208480565371025	0.7597765363128491
Kytococcus_sedentarius_DSM_20547	0.8420366259711431	0.7523584905660378	0.7896039603960396	0.7705314009661837	0.8192896781354051	0.7341176470588235	0.7647058823529411	0.7490996398559423	0.8118479467258601	0.7712264150943396	0.7186813186813187	0.7440273037542662	0.8056381798002219	0.6745283018867925	0.7688172043010753	0.7185929648241206	0.8183518312985572	0.7576470588235295	0.7368421052631579	0.7470997679814386	0.8222419533851276	0.7523584905660378	0.7523584905660378	0.7523584905660379	0.814284128745838	0.7570754716981132	0.7149220489977728	0.7353951890034364	0.8300832408435072	0.6705882352941176	0.7916666666666666	0.7261146496815285	0.7914483906770255	0.64	0.7452054794520548	0.6886075949367089	0.8027857935627081	0.7388235294117647	0.7120181405895691	0.7251732101616627
Lachnospira_multipara_ATCC_19207	0.8034265696642178	0.7090464547677262	0.7196029776674938	0.7142857142857142	0.7994990465145475	0.7677261613691931	0.6946902654867256	0.7293844367015098	0.8173612065925001	0.6943765281173594	0.7717391304347826	0.7310167310167309	0.8108153346763829	0.7359413202933985	0.7183770883054893	0.7270531400966185	0.8338484346698071	0.784841075794621	0.7447795823665894	0.7642857142857143	0.8418170623083314	0.6943765281173594	0.8184438040345822	0.7513227513227514	0.8246603021263623	0.7872860635696821	0.71875	0.7514585764294048	0.8124234073206162	0.7188264058679706	0.7368421052631579	0.7277227722772277	0.8197882604719006	0.684596577017115	0.7650273224043715	0.7225806451612903	0.8339500600785504	0.784841075794621	0.722972972972973	0.7526377491207502
Lachnospiraceae_bacterium_sp_5_1_63FAA	0.8468084645853927	0.7186311787072244	0.8042553191489362	0.7590361445783134	0.8615684591020267	0.7817836812144212	0.7877629063097514	0.7847619047619048	0.8471331375675499	0.7533206831119544	0.7924151696606786	0.7723735408560312	0.8377681257710983	0.7984790874524715	0.7792207792207793	0.7887323943661972	0.8439729872078845	0.7775665399239544	0.797270955165692	0.7872954764196343	0.8426165756379824	0.8178368121442126	0.7255892255892256	0.7689562890276539	0.8339514144919589	0.8083491461100569	0.7486818980667839	0.7773722627737227	0.8449578285870953	0.7628083491461101	0.783625730994152	0.773076923076923	0.8415812295726581	0.8098859315589354	0.7294520547945206	0.7675675675675676	0.8381739669987952	0.8174904942965779	0.7543859649122807	0.7846715328467154
Lachnospiraceae_bacterium_sp_8_1_57FAA	0.8758689134533131	0.8342939481268011	0.8109243697478992	0.8224431818181819	0.8737843516680647	0.7824207492795389	0.8578199052132701	0.8183873398643556	0.873931765897898	0.8587896253602305	0.7852437417654808	0.8203716448726771	0.8805965500917705	0.8184438040345822	0.826783114992722	0.8225923244026068	0.8734874469516399	0.8703170028818443	0.7885117493472585	0.8273972602739728	0.8760557765615528	0.8631123919308358	0.807277628032345	0.8342618384401115	0.8606208838209769	0.6455331412103746	0.8517110266159695	0.7344262295081967	0.8633885340796783	0.8155619596541787	0.8202898550724638	0.8179190751445088	0.8846805471351809	0.8141210374639769	0.8296622613803231	0.8218181818181819	0.8694657376109759	0.8429394812680115	0.8068965517241379	0.8245243128964058
Lactobacillus_acidophilus_ATCC_4796	0.8547746642561983	0.7585227272727273	0.7994011976047904	0.7784256559766763	0.8819005036157024	0.8664772727272727	0.7625	0.8111702127659575	0.853095945247934	0.8380681818181818	0.7583547557840618	0.7962213225371121	0.8435078770661159	0.65625	0.8020833333333334	0.7218749999999999	0.8533542097107439	0.8693181818181818	0.7669172932330827	0.8149134487350199	0.8797698217975206	0.8863636363636364	0.7684729064039408	0.8232189973614776	0.8703108858471074	0.875	0.7642679900744417	0.8158940397350993	0.8757021565082644	0.8068181818181818	0.8304093567251462	0.8184438040345822	0.8785430655991736	0.8494318181818182	0.7931034482758621	0.8203017832647461	0.852809433109504	0.8607954545454546	0.7372262773722628	0.7942332896461337
Lactobacillus_acidophilus_NCFM	0.8674451679635157	0.8789346246973365	0.7707006369426752	0.8212669683257918	0.835127765109664	0.7723970944309927	0.7649880095923262	0.7686746987951808	0.8380397987728908	0.8810679611650486	0.7231075697211156	0.7943107221006566	0.8545805025976163	0.8523002421307506	0.7619047619047619	0.8045714285714285	0.8609805120007523	0.8203883495145631	0.7952941176470588	0.8076463560334528	0.8665224852488305	0.8232445520581114	0.7657657657657657	0.7934655775962661	0.8525940901290581	0.8179611650485437	0.7855477855477856	0.8014268727705113	0.8688115611556453	0.9053398058252428	0.7371541501976284	0.8126361655773421	0.8395413620442417	0.7233009708737864	0.7904509283819628	0.7553865652724969	0.8202355485554433	0.7627118644067796	0.7720588235294118	0.7673568818514006
Lactobacillus_amylolyticus_DSM_11664	0.8176969134761343	0.737012987012987	0.7516556291390728	0.7442622950819672	0.7999030190588633	0.8311688311688312	0.6881720430107527	0.7529411764705883	0.8473235368527576	0.8311688311688312	0.735632183908046	0.7804878048780488	0.8635941980097825	0.8214285714285714	0.7689969604863222	0.7943485086342228	0.865702479338843	0.8116883116883117	0.7987220447284346	0.8051529790660226	0.822978158205431	0.8409090909090909	0.7115384615384616	0.7708333333333333	0.8861001011975037	0.8116883116883117	0.8090614886731392	0.8103727714748784	0.864311013661663	0.8376623376623377	0.7565982404692082	0.7950693374422187	0.8267467110811266	0.8409090909090909	0.7485549132947977	0.7920489296636085	0.8705304435823916	0.7694805194805194	0.7796052631578947	0.7745098039215687
Lactobacillus_amylovorus_GRL_1112	0.8437495026657118	0.8135593220338984	0.72	0.7639257294429708	0.8297127397151269	0.6214689265536724	0.8029197080291971	0.7006369426751593	0.8286464550011934	0.8028169014084507	0.7402597402597403	0.7702702702702703	0.8021166547306438	0.7203389830508474	0.7327586206896551	0.7264957264957266	0.8274687674067001	0.7211267605633803	0.7687687687687688	0.744186046511628	0.8146176493992201	0.7718309859154929	0.7080103359173127	0.7385444743935309	0.8050051722765975	0.6535211267605634	0.7945205479452054	0.7171561051004636	0.8114904113949233	0.7774647887323943	0.69	0.7311258278145695	0.8125089520171879	0.6779661016949152	0.75	0.7121661721068249	0.8204822153258534	0.6957746478873239	0.7647058823529411	0.7286135693215339
Lactobacillus_animalis_KCTC_3501	0.8029027044771597	0.6633165829145728	0.7564469914040115	0.7068273092369477	0.8375924850382566	0.7864321608040201	0.7382075471698113	0.7615571776155718	0.8155539001540365	0.6407035175879398	0.7611940298507462	0.6957708049113234	0.8250928006868513	0.6884422110552764	0.7828571428571428	0.7326203208556149	0.81792126461453	0.7286432160804021	0.7474226804123711	0.7379134860050891	0.8310774980429787	0.7336683417085427	0.7684210526315789	0.7506426735218509	0.809266180146966	0.7261306532663316	0.7410256410256411	0.733502538071066	0.7973788540693418	0.7286432160804021	0.7323232323232324	0.7304785894206549	0.8418221762076715	0.7437185929648241	0.7872340425531915	0.764857881136951	0.7936731395671827	0.6959798994974874	0.7737430167597765	0.7328042328042329
Lactobacillus_antri_DSM_16041	0.8732109879963066	0.7850877192982456	0.8026905829596412	0.7937915742793792	0.8587738534933825	0.8706140350877193	0.7693798449612403	0.8168724279835391	0.8571291166512773	0.7697368421052632	0.7995444191343963	0.7843575418994414	0.8489246691289628	0.8728070175438597	0.7132616487455197	0.7850098619329389	0.8683633425669437	0.7916666666666666	0.8130630630630631	0.8022222222222222	0.8563548399507541	0.8640350877192983	0.7650485436893204	0.811534500514933	0.8291204986149585	0.7828947368421053	0.7579617834394905	0.7702265372168284	0.836536241920591	0.7719298245614035	0.7702407002188184	0.7710843373493975	0.8733937365343182	0.8048245614035088	0.8119469026548672	0.8083700440528634	0.8587882810095413	0.7631578947368421	0.7785234899328859	0.7707641196013288
Lactobacillus_brevis_ATCC_367	0.8571877996164909	0.8035714285714286	0.7725321888412017	0.787746170678337	0.8736317513582615	0.8165548098434005	0.79004329004329	0.8030803080308031	0.8660963966123361	0.8392857142857143	0.7535070140280561	0.7940865892291447	0.861182686161713	0.7879464285714286	0.8077803203661327	0.7977401129943503	0.8674172059763502	0.8053691275167785	0.7947019867549668	0.8	0.8695969159475871	0.7874720357941835	0.7927927927927928	0.7901234567901234	0.8881356863215085	0.8098434004474273	0.839907192575406	0.8246013667425969	0.884397970597635	0.8325892857142857	0.8091106290672451	0.8206820682068207	0.8749750319590924	0.78125	0.8064516129032258	0.7936507936507936	0.8868847874720358	0.8411633109619687	0.7966101694915254	0.8182807399347116
Lactobacillus_brevis_subsp_gravesensis_ATCC_27305	0.8579334326875312	0.8472727272727273	0.7740863787375415	0.8090277777777777	0.8554412982281836	0.8287795992714025	0.768581081081081	0.7975460122699386	0.8727372081470441	0.850909090909091	0.7839195979899497	0.8160418482999128	0.888274548766352	0.889090909090909	0.7640625	0.8218487394957983	0.852180824639841	0.7795992714025501	0.8278529980657641	0.803001876172608	0.8694634873323398	0.8160291438979964	0.7901234567901234	0.8028673835125447	0.8878986587183308	0.8636363636363636	0.7983193277310925	0.8296943231441049	0.8689220069547939	0.7395264116575592	0.810379241516966	0.7733333333333333	0.8731743666169896	0.8327272727272728	0.8021015761821366	0.817127564674398	0.8759529723464148	0.7996357012750456	0.812962962962963	0.8062442607897153
Lactobacillus_buchneri_ATCC_11577	0.8655322178711284	0.8886792452830189	0.75	0.8134715025906735	0.8754165183339268	0.7018867924528301	0.8473804100227791	0.7678018575851394	0.8406585973656105	0.7415094339622641	0.7971602434077079	0.7683284457478005	0.8439302242791028	0.7113207547169811	0.8090128755364807	0.7570281124497993	0.856315414738341	0.8320754716981132	0.7616580310880829	0.7953110910730389	0.8756959772160912	0.8	0.803030303030303	0.8015122873345936	0.8776041295834817	0.7867924528301887	0.8323353293413174	0.8089233753637246	0.8618369526521895	0.7245283018867924	0.8205128205128205	0.7695390781563125	0.8866358134567462	0.8471698113207548	0.8104693140794224	0.8284132841328414	0.8701744393022428	0.8754716981132076	0.760655737704918	0.8140350877192982
Lactobacillus_casei_ATCC_334	0.8860855054036874	0.8181818181818182	0.8297872340425532	0.8239436619718311	0.8604393857890361	0.8129370629370629	0.8058925476603119	0.8093994778067886	0.8784720524231013	0.8513986013986014	0.7693522906793049	0.8082987551867219	0.8703527678615091	0.8374125874125874	0.8077571669477235	0.8223175965665237	0.8791200058682576	0.8006993006993007	0.8149466192170819	0.8077601410934745	0.8903873661303732	0.8356643356643356	0.8129251700680272	0.8241379310344826	0.89637329453763	0.8356643356643356	0.8535714285714285	0.8445229681978799	0.8837809917355371	0.8041958041958042	0.8363636363636363	0.819964349376114	0.8848446134285294	0.8758741258741258	0.780373831775701	0.8253706754530478	0.8573768888454203	0.7727272727272727	0.7906976744186046	0.7816091954022988
Lactobacillus_casei_casei_BL23	0.8803833953242189	0.8823529411764706	0.7536466774716369	0.812937062937063	0.8773804680101825	0.825426944971537	0.7996323529411765	0.8123249299719888	0.8724440011666048	0.7912713472485768	0.8128654970760234	0.8019230769230768	0.8786874975245654	0.8690702087286527	0.7723440134907251	0.817857142857143	0.8699559642673252	0.8159392789373814	0.7962962962962963	0.8059981255857545	0.8728472719809599	0.8140417457305503	0.7959183673469388	0.8048780487804877	0.8453384414303152	0.8519924098671727	0.7508361204013378	0.7982222222222222	0.8738806534427445	0.7703984819734345	0.8252032520325203	0.7968596663395485	0.8615088809594966	0.7628083491461101	0.8187372708757638	0.7897838899803536	0.8553373972469566	0.8045540796963947	0.7866419294990723	0.7954971857410881
Lactobacillus_coleohominis_101_4_CHN	0.8271945956089323	0.8301369863013699	0.7283653846153846	0.7759282970550576	0.8135259898667667	0.6684931506849315	0.7721518987341772	0.7165932452276065	0.8341752674047663	0.7780821917808219	0.7454068241469817	0.7613941018766756	0.8384762619628449	0.7643835616438356	0.75	0.7571234735413841	0.8345693375867893	0.7616438356164383	0.7595628415300546	0.7606019151846785	0.8048414336648527	0.6657534246575343	0.7665615141955836	0.7126099706744868	0.8243760555451303	0.7698630136986301	0.7186700767263428	0.7433862433862434	0.7967348470632389	0.7013698630136986	0.7377521613832853	0.7191011235955057	0.8096003002439482	0.7452054794520548	0.723404255319149	0.7341430499325237	0.8396697316569713	0.7095890410958904	0.7824773413897281	0.7442528735632183
Lactobacillus_coryniformis_subsp_coryniformis_CECT_5711	0.839884671817445	0.7278911564625851	0.779126213592233	0.7526377491207503	0.8364499646012251	0.7782805429864253	0.7527352297592997	0.7652947719688542	0.8317737351350797	0.7918552036199095	0.7352941176470589	0.7625272331154686	0.8065482603297729	0.7233560090702947	0.7418604651162791	0.7324913892078071	0.8207334215737576	0.780045351473923	0.7181628392484343	0.7478260869565218	0.8522126799437724	0.7669683257918553	0.7617977528089888	0.7643742953776775	0.8303834354254522	0.7194570135746606	0.775609756097561	0.7464788732394366	0.8459896779224509	0.6719457013574661	0.8048780487804879	0.7324290998766955	0.8548291111316322	0.7755102040816326	0.7651006711409396	0.7702702702702703	0.853762017627564	0.8099547511312217	0.7732181425485961	0.791160220994475
Lactobacillus_crispatus_125_2_CHN	0.8735068476424981	0.744408945686901	0.8175438596491228	0.7792642140468227	0.8293482021122892	0.8498402555910544	0.726775956284153	0.7835051546391752	0.8575222319448118	0.8503184713375797	0.7761627906976745	0.8115501519756839	0.8645123216865753	0.8375796178343949	0.7804154302670623	0.8079877112135178	0.8376355792515414	0.8881789137380192	0.6915422885572139	0.7776223776223775	0.8373964713782788	0.7795527156549521	0.7697160883280757	0.7746031746031746	0.8171994871899226	0.7220447284345048	0.7766323024054983	0.7483443708609271	0.7964734132394539	0.6964856230031949	0.7389830508474576	0.7171052631578948	0.8431147107303474	0.821656050955414	0.7724550898203593	0.7962962962962963	0.8574204839136363	0.8274760383386581	0.7551020408163265	0.7896341463414634
Lactobacillus_curvatus_CRL_705	0.8245991220997939	0.7540983606557377	0.720626631853786	0.7369826435246996	0.8381931380453282	0.7240437158469946	0.7840236686390533	0.7528409090909091	0.8487712383170593	0.8005464480874317	0.7813333333333333	0.7908232118758435	0.8383424408014573	0.7896174863387978	0.7297979797979798	0.7585301837270341	0.8333184030577205	0.6311475409836066	0.8048780487804879	0.7075038284839203	0.8448669712442891	0.7185792349726776	0.7897897897897898	0.7525035765379113	0.8436314909373228	0.8387978142076503	0.7292161520190024	0.7801778907242695	0.8337887067395264	0.7185792349726776	0.7804154302670623	0.748221906116643	0.8039393532204605	0.8278688524590164	0.6615720524017468	0.7354368932038834	0.8114455492848398	0.76775956284153	0.7473404255319149	0.7574123989218329
Lactobacillus_delbrueckii_subsp_bulgaricus_ATCC_11842	0.8667420091885119	0.7518610421836228	0.816711590296496	0.7829457364341086	0.8666621624941652	0.8387096774193549	0.7878787878787878	0.8125	0.812839348450974	0.806930693069307	0.7276785714285714	0.7652582159624413	0.8696164901849986	0.8787128712871287	0.7700650759219089	0.8208092485549132	0.8265791219320444	0.7915632754342432	0.7453271028037384	0.7677496991576415	0.8375672554848537	0.7747524752475248	0.7382075471698113	0.7560386473429952	0.8424317617866005	0.8118811881188119	0.7575057736720554	0.7837514934289128	0.8327764538240425	0.7673267326732673	0.7635467980295566	0.765432098765432	0.839790678819743	0.849009900990099	0.7424242424242424	0.792147806004619	0.8372233004938211	0.8638613861386139	0.7166324435318275	0.7833894500561168
Lactobacillus_delbrueckii_subsp_bulgaricus_ATCC_BAA_365	0.8640851412198116	0.78	0.8149253731343283	0.797080291970803	0.8574703233729022	0.7685714285714286	0.7935103244837758	0.7808417997097241	0.8490626279164961	0.8114285714285714	0.7696476964769647	0.7899860917941586	0.8722390503479328	0.8022922636103151	0.7865168539325843	0.7943262411347519	0.8647482603356528	0.8223495702005731	0.771505376344086	0.796116504854369	0.8612566516577977	0.7965616045845272	0.7473118279569892	0.7711511789181691	0.8604338927548096	0.8571428571428571	0.7772020725388601	0.8152173913043478	0.8619811706917725	0.8767908309455588	0.7611940298507462	0.81491344873502	0.8504420794105607	0.7965616045845272	0.792022792022792	0.7942857142857143	0.8528121162505116	0.8051575931232091	0.7849162011173184	0.7949080622347949
Lactobacillus_fermentum_ATCC_14931	0.8189493959204888	0.8600451467268623	0.7229601518026565	0.7855670103092782	0.8299863948351329	0.7426636568848759	0.7966101694915254	0.7686915887850468	0.8544400226243192	0.8781038374717833	0.746641074856046	0.8070539419087137	0.8276831983857245	0.690744920993228	0.796875	0.7400241837968562	0.8693114359818395	0.7313769751693002	0.8415584415584415	0.7826086956521738	0.8557241056005381	0.7313769751693002	0.8244274809160306	0.7751196172248803	0.8563457648191839	0.7652370203160271	0.7793103448275862	0.7722095671981778	0.8617903785496996	0.8668171557562077	0.7470817120622568	0.8025078369905957	0.8708018894363792	0.8668171557562077	0.7544204322200393	0.8067226890756302	0.8435202217590918	0.8081264108352144	0.7473903966597077	0.7765726681127982
Lactobacillus_fermentum_IFO_3956	0.8525565116707455	0.7196652719665272	0.819047619047619	0.7661469933184855	0.902728436970957	0.8347280334728033	0.8382352941176471	0.8364779874213837	0.8510258501969247	0.7782426778242678	0.806941431670282	0.792332268370607	0.8340131400050877	0.7635983263598326	0.7604166666666666	0.7620041753653444	0.8676569914826804	0.7866108786610879	0.7932489451476793	0.7899159663865546	0.863907090164294	0.8050314465408805	0.7983367983367984	0.8016701461377872	0.8834460496653597	0.7861635220125787	0.8389261744966443	0.8116883116883118	0.8595387840670861	0.790356394129979	0.8021276595744681	0.7961985216473072	0.8505039341069971	0.8784067085953878	0.7299651567944251	0.7973358705994291	0.8597010604984079	0.7887029288702929	0.7936842105263158	0.7911857292759705
Lactobacillus_gasseri_ATCC_33323	0.8548740460159379	0.8611898016997167	0.7325301204819277	0.7916666666666665	0.8245471835902702	0.7875354107648725	0.702020202020202	0.7423230974632844	0.8306823744673338	0.8016997167138811	0.7486772486772487	0.7742818057455542	0.8147324832074728	0.7280453257790368	0.749271137026239	0.7385057471264367	0.8110730364580407	0.7932011331444759	0.6862745098039216	0.735873850197109	0.8192506159266185	0.7365439093484419	0.7558139534883721	0.7460545193687231	0.854769719683169	0.8781869688385269	0.7192575406032483	0.7908163265306122	0.7953277853124574	0.8101983002832861	0.6924939467312349	0.7467362924281985	0.8248842378961392	0.6657223796033994	0.8131487889273357	0.7320872274143302	0.8576507314880948	0.7393767705382436	0.803076923076923	0.7699115044247787
Lactobacillus_gastricus_PS3	0.8308112493239589	0.8348837209302326	0.716566866267465	0.7712137486573576	0.8145429962141698	0.627906976744186	0.7917888563049853	0.7003891050583657	0.8310573282855598	0.8465116279069768	0.7151277013752456	0.7752928647497337	0.8480746349378042	0.7627906976744186	0.7681498829039812	0.765460910151692	0.8414223904813413	0.8069767441860465	0.7414529914529915	0.7728285077951003	0.850108166576528	0.7558139534883721	0.7793764988009593	0.7674144037780402	0.8468036776636019	0.7883720930232558	0.755011135857461	0.7713310580204777	0.8486803677663602	0.7255813953488373	0.7858942065491183	0.7545344619105199	0.834434829637642	0.7046511627906977	0.787012987012987	0.7435582822085891	0.8664899945916711	0.8	0.7962962962962963	0.7981438515081207
Lactobacillus_helveticus_DPC_4571	0.8642953619589133	0.7710280373831776	0.8029197080291971	0.7866507747318235	0.848340522405943	0.8551401869158879	0.7364185110663984	0.7913513513513515	0.845086377796658	0.8551401869158879	0.7593360995850622	0.8043956043956044	0.8572969086987781	0.8714953271028038	0.7535353535353535	0.8082340195016252	0.8564690760952445	0.8321678321678322	0.7951002227171492	0.8132118451025057	0.8652756900420453	0.8714953271028038	0.7627811860940695	0.8135223555070883	0.8532367165544735	0.7972027972027972	0.7990654205607477	0.7981330221703619	0.8427499291985273	0.7622377622377622	0.7569444444444444	0.759581881533101	0.838529072173932	0.7878787878787878	0.7595505617977528	0.7734553775743707	0.8516872535564125	0.8321678321678322	0.751578947368421	0.7898230088495575
Lactobacillus_helveticus_DSM_20075	0.8602628765658836	0.8115183246073299	0.7848101265822784	0.797940797940798	0.868366409912009	0.819371727748691	0.7964376590330788	0.807741935483871	0.8663825004797017	0.8481675392670157	0.7570093457943925	0.7999999999999999	0.8552465667059566	0.7696335078534031	0.786096256684492	0.7777777777777778	0.8382377127819961	0.6832460732984293	0.7933130699088146	0.7341772151898734	0.8748389572654259	0.8769633507853403	0.7427937915742794	0.8043217286914767	0.8689660371152107	0.8795811518324608	0.7724137931034483	0.8225214198286414	0.8719744524547025	0.7905759162303665	0.7844155844155845	0.7874837027379401	0.8593891340697897	0.8743455497382199	0.759090909090909	0.8126520681265206	0.8805679668868726	0.8795811518324608	0.7777777777777778	0.8255528255528256
Lactobacillus_hilgardii_ATCC_8290	0.8661430481283422	0.8787878787878788	0.7459807073954984	0.8069565217391304	0.8667575901328273	0.8712121212121212	0.756578947368421	0.8098591549295774	0.874593899143235	0.8106060606060606	0.8246628131021194	0.8175740210124163	0.8875352193663388	0.8768939393939394	0.7834179357021996	0.8275245755138516	0.8711025099189236	0.872865275142315	0.7809847198641766	0.8243727598566309	0.8590758150767639	0.8425047438330171	0.7641996557659209	0.8014440433212997	0.8728095710424933	0.793168880455408	0.8053949903660886	0.7992351816443595	0.8768687827036974	0.8371212121212122	0.8095238095238095	0.8230912476722534	0.8654548329595768	0.8541666666666666	0.7749140893470791	0.8126126126126126	0.8792335115864527	0.8579545454545454	0.7704081632653061	0.8118279569892473
Lactobacillus_iners_DSM_13335	0.7871055226824457	0.7371794871794872	0.6784660766961652	0.706605222734255	0.8119452662721893	0.8076923076923077	0.7138810198300283	0.7578947368421053	0.7971472304404996	0.7660256410256411	0.6988304093567251	0.7308868501529052	0.787341798159106	0.7948717948717948	0.6666666666666666	0.7251461988304092	0.8002342209072978	0.717948717948718	0.7249190938511327	0.7214170692431563	0.7788153353057199	0.6602564102564102	0.7279151943462897	0.692436974789916	0.7799967126890204	0.7243589743589743	0.7174603174603175	0.7208931419457736	0.8084833168967784	0.6762820512820513	0.7326388888888888	0.7033333333333334	0.835357084155161	0.8205128205128205	0.7191011235955056	0.7664670658682635	0.8270566239316239	0.8269230769230769	0.6972972972972973	0.7565982404692082
Lactobacillus_jensenii_1153	0.8103610843244402	0.7508196721311475	0.7339743589743589	0.7423014586709886	0.824386585235187	0.7156862745098039	0.7577854671280276	0.7361344537815127	0.80319269013706	0.7081967213114754	0.7272727272727273	0.717607973421927	0.830643951569699	0.8163934426229508	0.7280701754385965	0.7697063369397218	0.8255437694203365	0.8562091503267973	0.7005347593582888	0.7705882352941177	0.832336869173899	0.7875816993464052	0.7088235294117647	0.7461300309597523	0.8341905068038145	0.8229508196721311	0.7150997150997151	0.7652439024390244	0.8468231008250295	0.7124183006535948	0.7676056338028169	0.7389830508474577	0.8272902603664418	0.7114754098360656	0.7948717948717948	0.7508650519031143	0.8213007607414551	0.7777777777777778	0.72782874617737	0.7519747235387046
Lactobacillus_johnsonii_DPC_6026	0.8417701516954194	0.774390243902439	0.7426900584795322	0.7582089552238805	0.8101669393218323	0.801829268292683	0.6795865633074936	0.7356643356643358	0.8111429208804284	0.7164634146341463	0.7580645161290323	0.7366771159874608	0.8071832242712671	0.7530487804878049	0.7264705882352941	0.7395209580838322	0.811830755502677	0.7195121951219512	0.7329192546583851	0.726153846153846	0.8434711481261153	0.8170731707317073	0.7403314917127072	0.7768115942028985	0.7945419393218321	0.6676829268292683	0.7474402730375427	0.7053140096618358	0.8062351279000595	0.7439024390243902	0.7197640117994101	0.7316341829085458	0.820382212968471	0.6524390243902439	0.7781818181818182	0.7097844112769486	0.7985109309934563	0.75	0.7256637168141593	0.7376311844077962
Lactobacillus_johnsonii_NCC_533	0.8634971015451078	0.8309859154929577	0.7919463087248322	0.8109965635738832	0.8530218871916949	0.8615023474178404	0.7551440329218106	0.8048245614035088	0.8755207300138862	0.8826291079812206	0.7504990019960079	0.8112189859762674	0.8631609689435519	0.6690140845070423	0.8284883720930233	0.7402597402597403	0.8649628601027132	0.8403755868544601	0.7833698030634574	0.8108720271800679	0.8739061914523132	0.7981220657276995	0.8232445520581114	0.8104886769964242	0.8411580594679187	0.7793427230046949	0.7830188679245284	0.7811764705882354	0.8679522361083559	0.8873239436619719	0.7514910536779325	0.813778256189451	0.8615023474178403	0.755868544600939	0.8131313131313131	0.7834549878345499	0.8670623112698097	0.7746478873239436	0.8229426433915212	0.7980652962515115
Lactobacillus_mucosae_LM1	0.804370768345166	0.7486910994764397	0.7371134020618557	0.7428571428571429	0.8106137441407856	0.7617801047120419	0.708029197080292	0.733921815889029	0.8342835996820261	0.774869109947644	0.7167070217917676	0.7446540880503144	0.8529645568926292	0.7958115183246073	0.7450980392156863	0.769620253164557	0.8289931745292071	0.756544502617801	0.7487046632124352	0.7526041666666666	0.8149516186508046	0.7827225130890052	0.7257281553398058	0.7531486146095717	0.8344891861516954	0.7670157068062827	0.7690288713910761	0.7680209698558322	0.8096474877333407	0.7905759162303665	0.7023255813953488	0.7438423645320197	0.8205641292727721	0.7486910994764397	0.7185929648241206	0.7333333333333333	0.8160686384693402	0.8036649214659686	0.7106481481481481	0.7542997542997543
Lactobacillus_oris_F0423	0.8385214228889646	0.7303102625298329	0.7806122448979592	0.7546239210850801	0.8321002386634845	0.8138424821002387	0.7045454545454546	0.7552602436323367	0.8318502102511649	0.7404761904761905	0.7641277641277642	0.7521160822249093	0.83806114331174	0.65	0.8100890207715133	0.7212681638044914	0.8178372542334356	0.684964200477327	0.790633608815427	0.7340153452685423	0.8451983179906808	0.7995226730310262	0.7251082251082251	0.76049943246311	0.8335322195704057	0.747016706443914	0.7542168674698795	0.750599520383693	0.8183486759859075	0.7159904534606205	0.7444168734491315	0.72992700729927	0.8172576429139676	0.7398568019093079	0.7616707616707616	0.7506053268765134	0.8054239118081599	0.8233890214797136	0.6686046511627907	0.7379679144385027
Lactobacillus_paracasei_subsp_paracasei_8700_2	0.8706165703275529	0.8400770712909441	0.7956204379562044	0.8172446110590441	0.8632688602341781	0.8227360308285164	0.7570921985815603	0.7885503231763619	0.8643730546909738	0.7784200385356455	0.8178137651821862	0.7976307996051332	0.8803245887060916	0.7514450867052023	0.8333333333333334	0.7902735562310031	0.8902697495183044	0.8053949903660886	0.8343313373253493	0.8196078431372548	0.8440306803023565	0.7842003853564548	0.794921875	0.7895247332686711	0.8669056617756039	0.838150289017341	0.7726465364120781	0.8040665434380776	0.8737438861716318	0.8115384615384615	0.82421875	0.8178294573643411	0.8319549429376019	0.7711538461538462	0.7566037735849057	0.7638095238095238	0.8684748777234325	0.7307692307692307	0.8388520971302428	0.7810894141829393
Lactobacillus_paracasei_subsp_paracasei_ATCC_25302	0.8696252025011734	0.8813229571984436	0.7587939698492462	0.8154815481548155	0.8590970340201971	0.8229571984435797	0.7580645161290323	0.7891791044776119	0.8863987342730397	0.8832684824902723	0.7978910369068541	0.8384118190212374	0.8470718708837379	0.8443579766536965	0.7469879518072289	0.7926940639269405	0.8777839180002726	0.8696498054474708	0.7746967071057193	0.8194317140238313	0.8804183257884298	0.8385214007782101	0.7495652173913043	0.7915518824609734	0.860913866977547	0.7840466926070039	0.8108651911468813	0.7972304648862513	0.8691804569334889	0.8891050583657587	0.7603993344425957	0.8197309417040359	0.8615989644052143	0.8988326848249028	0.7392	0.8112379280070237	0.8507509576223713	0.8813229571984436	0.7282958199356914	0.7975352112676056
Lactobacillus_pentosus_KCA1	0.8507370187448753	0.777292576419214	0.777292576419214	0.777292576419214	0.8387378196449343	0.7903930131004366	0.7342799188640974	0.7613038906414301	0.8331029156575962	0.7860262008733624	0.7484407484407485	0.7667731629392971	0.8470995976430654	0.7292576419213974	0.7858823529411765	0.7565118912797283	0.8433715985583798	0.7903930131004366	0.755741127348643	0.7726787620064034	0.839843824488473	0.7052401746724891	0.7897310513447433	0.7450980392156863	0.8660637668999447	0.7074235807860262	0.826530612244898	0.7623529411764706	0.8690623748593658	0.7620087336244541	0.8369304556354916	0.7977142857142857	0.8322495757136592	0.7794759825327511	0.725609756097561	0.751578947368421	0.8196449343071261	0.7663755458515283	0.7034068136272545	0.7335423197492164
Lactobacillus_plantarum_JDM1	0.8500745650372825	0.7370892018779343	0.7869674185463659	0.7612121212121211	0.8066473349903341	0.7623529411764706	0.702819956616052	0.7313769751693002	0.8057774095553715	0.7535211267605634	0.7362385321100917	0.7447795823665893	0.8299640983153824	0.7887323943661971	0.755056179775281	0.7715269804822044	0.805857497928749	0.7511737089201878	0.7048458149779736	0.7272727272727273	0.8582877658105496	0.7300469483568075	0.8015463917525774	0.7641277641277642	0.8159679646506489	0.6971830985915493	0.7634961439588689	0.7288343558282209	0.8331621099143883	0.7112676056338029	0.7849740932642487	0.7463054187192119	0.8463352665009666	0.8356807511737089	0.7416666666666667	0.7858719646799116	0.8293924330295499	0.7511737089201878	0.7322654462242563	0.7415990730011587
Lactobacillus_plantarum_WCFS1	0.8486527388158865	0.7562380038387716	0.8225469728601252	0.788	0.8478997490033957	0.7711538461538462	0.7801556420233463	0.7756286266924566	0.866929351838181	0.8080614203454894	0.7854477611940298	0.7965941343424787	0.8516554702495203	0.8483685220729367	0.7175324675324676	0.7774846086191733	0.8607448693341208	0.8387715930902111	0.7495711835334476	0.7916666666666666	0.8451923076923077	0.8349328214971209	0.7740213523131673	0.8033240997229916	0.8657278901520744	0.8326923076923077	0.815442561205273	0.8239771646051379	0.841488262217629	0.7903846153846154	0.7611111111111111	0.7754716981132076	0.8597741030562528	0.8365384615384616	0.7809694793536804	0.807799442896936	0.8628894138491068	0.7389635316698656	0.8244111349036403	0.7793522267206479
Lactobacillus_plantarum_subsp_plantarum_ATCC_14917	0.8623006080547088	0.7530120481927711	0.7878151260504201	0.7700205338809035	0.8657783745423461	0.7570281124497992	0.8195652173913044	0.7870563674321502	0.8582603506395058	0.7771084337349398	0.8130252100840336	0.7946611909650924	0.8678730988209866	0.8895582329317269	0.761168384879725	0.8203703703703703	0.8555930549507266	0.8895582329317269	0.7133655394524959	0.7917783735478106	0.8588591313043337	0.8755020080321285	0.755632582322357	0.8111627906976743	0.8823889937259077	0.7630522088353414	0.8260869565217391	0.7933194154488519	0.859268398896792	0.8152610441767069	0.7762906309751434	0.7952987267384916	0.8514217512620764	0.8433734939759037	0.7394366197183099	0.7879924953095685	0.8471839163884454	0.8393574297188755	0.7256944444444444	0.7783985102420857
Lactobacillus_reuteri_CF48_3A_	0.860027901732392	0.7286652078774617	0.8161764705882353	0.769942196531792	0.8563777435907236	0.6419213973799127	0.84	0.7277227722772276	0.8492828681452036	0.7921225382932167	0.7605042016806722	0.7759914255091104	0.8729563414331171	0.8949671772428884	0.7436363636363637	0.8123138033763655	0.885321013253323	0.8424507658643327	0.8088235294117647	0.8252947481243302	0.8737351055392584	0.8209606986899564	0.7899159663865546	0.8051391862955032	0.8614803206788147	0.8533916849015317	0.7428571428571429	0.7942973523421588	0.8873085339168492	0.8008752735229759	0.8169642857142857	0.808839779005525	0.8218445720619573	0.7658643326039387	0.7625272331154684	0.7641921397379913	0.8531217451960288	0.8905908096280087	0.7229129662522202	0.7980392156862745
Lactobacillus_reuteri_F275_JCM_1112	0.8731481481481481	0.7527777777777778	0.8237082066869301	0.7866473149492018	0.8551929012345678	0.7888888888888889	0.753315649867374	0.7706919945725915	0.855516975308642	0.7722222222222223	0.7965616045845272	0.7842031029619181	0.8343827160493829	0.7083333333333334	0.7870370370370371	0.7456140350877194	0.7980555555555554	0.6861111111111111	0.7439759036144579	0.7138728323699421	0.8478472222222223	0.8527777777777777	0.7433414043583535	0.7943078913324708	0.8261111111111111	0.8111111111111111	0.7411167512690355	0.7745358090185677	0.8558256172839507	0.7333333333333333	0.7904191616766467	0.7608069164265129	0.8471913580246915	0.7111111111111111	0.8050314465408805	0.7551622418879057	0.8361959876543209	0.7694444444444445	0.7194805194805195	0.7436241610738256
Lactobacillus_reuteri_MM2_3_	0.8651370228044094	0.7813852813852814	0.8004434589800443	0.7907995618838992	0.8699428721026994	0.8095238095238095	0.7807933194154488	0.7948990435706695	0.8536413190840836	0.857451403887689	0.7504725897920604	0.8004032258064515	0.8813030022533263	0.8138528138528138	0.8120950323974082	0.812972972972973	0.8642090450945742	0.8463203463203464	0.7835671342685371	0.813735691987513	0.8673856740811384	0.8722943722943723	0.7690839694656488	0.8174442190669371	0.8426902471178928	0.796976241900648	0.7608247422680412	0.7784810126582279	0.8490177928622853	0.8056155507559395	0.7852631578947369	0.7953091684434969	0.8609342421437454	0.8138528138528138	0.7866108786610879	0.8	0.8496325488766093	0.8982683982683982	0.7155172413793104	0.7965451055662188
[truncated: 311 more rows]
