# Supplementary material for: Teasing out missing reactions in genome-scale metabolic networks through hypergraph learning
Source: Nat Commun. 2023 Apr 25;14:2375. doi: 10.1038/s41467-023-38110-7 (PMC10130184; doi:10.1038/s41467-023-38110-7)
Supplement: Supplementary file 4 — Source Data [file 41467_2023_38110_MOESM4_ESM.zip › Source Data/Supplementary Figure 4/cheshire.csv]

	AUC	Recall	Precision	F1	AUC.1	Recall.1	Precision.1	F1.1	AUC.1.1	Recall.1.1	Precision.1.1	F1.1.1	AUC.1.1.1	Recall.1.1.1	Precision.1.1.1	F1.1.1.1	AUC.1.1.1.1	Recall.1.1.1.1	Precision.1.1.1.1	F1.1.1.1.1	AUC.1.1.1.1.1	Recall.1.1.1.1.1	Precision.1.1.1.1.1	F1.1.1.1.1.1	AUC.1.1.1.1.1.1	Recall.1.1.1.1.1.1	Precision.1.1.1.1.1.1	F1.1.1.1.1.1.1	AUC.1.1.1.1.1.1.1	Recall.1.1.1.1.1.1.1	Precision.1.1.1.1.1.1.1	F1.1.1.1.1.1.1.1	AUC.1.1.1.1.1.1.1.1	Recall.1.1.1.1.1.1.1.1	Precision.1.1.1.1.1.1.1.1	F1.1.1.1.1.1.1.1.1	AUC	Recall	Precision	F1
Abiotrophia_defectiva_ATCC_49176	0.9272136838274404	0.9312169312169312	0.8502415458937198	0.8888888888888888	0.9579930223118054	0.9417989417989416	0.8486293206197855	0.8927899686520376	0.956715762436662	0.9563492063492064	0.8358381502890173	0.8920419494139421	0.9249723551972232	0.9523809523809524	0.8035714285714286	0.8716707021791767	0.9490469541726156	0.9695767195767196	0.8377142857142857	0.8988350705088902	0.9268165084964028	0.9417989417989416	0.823121387283237	0.878470080197409	0.948035644298872	0.9537037037037036	0.8128523111612176	0.8776628119293974	0.943988655132835	0.951058201058201	0.8559523809523809	0.901002506265664	0.9437087077629404	0.9629629629629628	0.8106904231625836	0.8802902055622732	0.9425784202569917	0.9695767195767195	0.8189944134078212	0.8879466989703209
Achromobacter_xylosoxidans_A8	0.9201892166262476	0.8942953020134228	0.7724637681159421	0.8289269051321928	0.9159621566747504	0.8506711409395973	0.8549747048903878	0.8528174936921782	0.917303028593988	0.8942953020134228	0.8088012139605463	0.849402390438247	0.90642236760476	0.8221476510067114	0.8376068376068376	0.8298052497883149	0.9101432519316452	0.8689075630252101	0.8325281803542673	0.850328947368421	0.9001254864361853	0.8336134453781513	0.8626086956521739	0.8478632478632478	0.9156745248434944	0.865546218487395	0.8293075684380032	0.8470394736842105	0.8991173650668322	0.8201680672268907	0.8546409807355516	0.8370497427101201	0.9128531949692628	0.8941176470588236	0.7940298507462686	0.841106719367589	0.912289210986408	0.8470588235294118	0.8316831683168316	0.839300582847627
Achromobacter_xylosoxidans_NBRC_15126	0.9110460019765384	0.8929765886287625	0.7784256559766763	0.8317757009345794	0.9103187586892312	0.8528428093645485	0.821256038647343	0.8367514356029533	0.8941309652095745	0.8561872909698997	0.7950310559006211	0.824476650563607	0.904207681699153	0.8647746243739566	0.8261562998405104	0.8450244698205547	0.9168290517640884	0.8747913188647746	0.8213166144200627	0.8472109943411479	0.9120133332588872	0.8964941569282137	0.788546255506608	0.8390624999999999	0.9028188005650444	0.8864774624373957	0.8119266055045872	0.8475658419792498	0.9032026621850242	0.8931552587646077	0.7776162790697675	0.8313908313908315	0.9018249479344058	0.8747913188647746	0.7987804878048781	0.8350597609561752	0.9161297256855071	0.8678929765886287	0.8411669367909238	0.854320987654321
Acidaminococcus_fermentans_DSM_20731	0.8622879684418145	0.8769230769230769	0.7467248908296943	0.8066037735849055	0.8542307692307693	0.8769230769230769	0.7051546391752578	0.7817142857142857	0.8536916502301118	0.7923076923076923	0.7592137592137592	0.7754077791718946	0.8622485207100593	0.8128205128205128	0.7769607843137255	0.794486215538847	0.871923076923077	0.8358974358974359	0.7912621359223301	0.8129675810473815	0.8788132807363577	0.882051282051282	0.7242105263157895	0.7953757225433526	0.8834286653517424	0.8615384615384616	0.7601809954751131	0.8076923076923077	0.8680539119000658	0.8846153846153846	0.7098765432098766	0.7876712328767124	0.8640433925049311	0.8358974358974359	0.7743467933491687	0.8039457459926017	0.878629191321499	0.8205128205128205	0.7804878048780488	0.8
Acidaminococcus_intestini_RyC_MR95	0.8240452285640496	0.8892045454545454	0.6235059760956175	0.7330210772833724	0.8733616348140497	0.7840909090909091	0.8288288288288288	0.805839416058394	0.8802823153409091	0.8664772727272727	0.7402912621359223	0.7984293193717278	0.8797092910640496	0.9147727272727272	0.6822033898305084	0.7815533980582524	0.8759604209710743	0.75	0.825	0.7857142857142856	0.8779619705578512	0.9034090909090908	0.7066666666666667	0.7930174563591023	0.8921503744834711	0.8409090909090909	0.8268156424581006	0.8338028169014085	0.8624257489669421	0.7698863636363636	0.8338461538461538	0.8005908419497784	0.861207063533058	0.8323863636363636	0.7288557213930348	0.7771883289124668	0.8751049199380165	0.8267045454545454	0.8128491620111732	0.8197183098591548
Acidaminococcus_sp_D21	0.8763141214783731	0.8145695364238411	0.7834394904458599	0.7987012987012987	0.8851332153082858	0.7557755775577558	0.8544776119402985	0.8021015761821367	0.8725766616396738	0.8646864686468647	0.7594202898550725	0.8086419753086421	0.8800789019299281	0.8807947019867549	0.7348066298342542	0.8012048192771084	0.8480427512949972	0.8609271523178808	0.6970509383378016	0.7703703703703704	0.8619871920966931	0.8514851485148515	0.7478260869565218	0.7962962962962963	0.8902694905252114	0.7953795379537953	0.8368055555555556	0.8155668358714044	0.8693364369549538	0.8311258278145696	0.7537537537537538	0.7905511811023623	0.8319454462002491	0.7821782178217822	0.7873754152823921	0.7847682119205298	0.848206674972133	0.8708609271523179	0.7408450704225352	0.8006088280060882
Acinetobacter_baumannii_AB0057	0.9059434834321336	0.8614564831261101	0.7990115321252059	0.8290598290598291	0.8975294113935431	0.866785079928952	0.7783094098883573	0.8201680672268908	0.8965088068549292	0.8703374777975134	0.7644305772230889	0.813953488372093	0.9165391568260618	0.8259325044404974	0.8724202626641651	0.8485401459854015	0.9037208686022922	0.8472468916518651	0.8167808219178082	0.8317349607672188	0.8982550344039955	0.8632326820603907	0.782608695652174	0.8209459459459459	0.896417315257959	0.8490230905861457	0.8400702987697716	0.8445229681978799	0.9033296631531792	0.872113676731794	0.800978792822186	0.8350340136054422	0.9054181954702196	0.8898756660746003	0.759090909090909	0.8192968111201961	0.9134284425290802	0.8312611012433393	0.8462929475587704	0.8387096774193549
Acinetobacter_calcoaceticus_PHEA_2	0.9070669698487944	0.7939068100358423	0.8618677042801557	0.8264925373134329	0.8997668323891008	0.8942652329749103	0.7327459618208517	0.8054882970137207	0.9048974833314064	0.8369175627240143	0.8728971962616823	0.8545288197621226	0.8984837681941391	0.8387096774193549	0.8041237113402062	0.8210526315789475	0.9040945645610924	0.9193548387096774	0.7478134110787172	0.8247588424437299	0.9066719338138	0.8494623655913979	0.8315789473684211	0.8404255319148937	0.9037380686270732	0.8727598566308243	0.8184873949579832	0.8447528187337381	0.9078506185686208	0.8082437275985663	0.8445692883895131	0.8260073260073261	0.9108374763941882	0.8835125448028673	0.8003246753246753	0.8398637137989778	0.9079549980087614	0.8781362007168458	0.8207705192629816	0.8484848484848486
Acinetobacter_haemolyticus_NIPH_261	0.9020814732831652	0.8539553752535497	0.8096153846153846	0.8311944718657452	0.910701134339166	0.8640973630831643	0.8145315487571702	0.8385826771653543	0.89656612452633	0.847870182555781	0.8565573770491803	0.8521916411824668	0.8965537813362736	0.8539553752535497	0.7883895131086143	0.8198636806231744	0.8989072162403466	0.8336713995943205	0.8319838056680162	0.8328267477203648	0.8974692345987848	0.8377281947261663	0.8604166666666667	0.8489208633093526	0.9073129286687048	0.8803245436105477	0.7876588021778584	0.8314176245210728	0.9006229196581759	0.8640973630831643	0.7947761194029851	0.8279883381924198	0.9007401799637113	0.896551724137931	0.7700348432055749	0.8284910965323335	0.8993865434542007	0.8316430020283976	0.8559498956158664	0.8436213991769548
Acinetobacter_johnsonii_SH046	0.8801885854941291	0.8395303326810176	0.8003731343283582	0.8194842406876791	0.910255626223092	0.896484375	0.7611940298507462	0.8233183856502242	0.9031349376223092	0.83984375	0.8159392789373814	0.8277189605389799	0.9150619954745596	0.892578125	0.7961672473867596	0.8416206261510129	0.8964537977005871	0.8395303326810176	0.8033707865168539	0.8210526315789474	0.8952937714041096	0.8199608610567515	0.8231827111984283	0.8215686274509805	0.8787361637720158	0.8359375	0.8199233716475096	0.8278529980657641	0.8972144080234834	0.8590998043052838	0.8114602587800369	0.8346007604562737	0.885226195572407	0.8454011741682974	0.7840290381125227	0.8135593220338982	0.8865849743150686	0.8454011741682974	0.7700534759358288	0.8059701492537312
Acinetobacter_junii_SH205	0.8936460029201982	0.8250539956803455	0.8470066518847007	0.8358862144420132	0.9185376616954876	0.8488120950323974	0.8451612903225807	0.8469827586206896	0.8967854493886709	0.8812095032397408	0.7984344422700587	0.837782340862423	0.9089164011587496	0.9092872570194384	0.755834829443447	0.8254901960784313	0.8966151822325057	0.8401727861771058	0.8138075313807531	0.8267800212539851	0.8975784744995778	0.8617710583153347	0.7995991983967936	0.8295218295218295	0.9143462907416652	0.8876889848812095	0.8154761904761905	0.8500517063081695	0.8944880089938377	0.8228941684665226	0.8392070484581498	0.8309705561613959	0.916865311682193	0.8336933045356372	0.8976744186046511	0.864501679731243	0.90806739780472	0.8725701943844493	0.8015873015873016	0.8355739400206825
Acinetobacter_lwoffii_WJ10621	0.906817633993905	0.8091286307053942	0.8764044943820225	0.8414239482200647	0.8977032075894011	0.8817427385892116	0.7482394366197183	0.8095238095238095	0.8907366436528298	0.8402489626556017	0.8316221765913757	0.8359133126934984	0.8913306416900536	0.8443983402489627	0.7902912621359224	0.8164493480441325	0.8959298221449354	0.8278008298755186	0.83125	0.8295218295218295	0.8963387338372273	0.9045643153526972	0.755632582322357	0.8234183191690273	0.9017664985107005	0.8340248962655602	0.8427672955974843	0.8383733055265903	0.8970059055457034	0.8443983402489627	0.8238866396761133	0.8340163934426229	0.909391625488542	0.8713692946058091	0.8030592734225621	0.8358208955223881	0.9168811659578864	0.9004149377593361	0.7876588021778584	0.8402710551790901
Acinetobacter_pittii_ANC_4052	0.8901407913675922	0.875222816399287	0.7983739837398374	0.8350340136054422	0.9157142357834398	0.8502673796791443	0.8502673796791443	0.8502673796791445	0.9021768487009127	0.8556149732620321	0.817717206132879	0.8362369337979093	0.8968610292926116	0.8146167557932263	0.833941605839416	0.8241659152389539	0.9098757312031928	0.8538324420677362	0.8568872987477638	0.8553571428571428	0.8889286066071218	0.82174688057041	0.8397085610200364	0.8306306306306306	0.9084379498031592	0.8556149732620321	0.8465608465608465	0.851063829787234	0.9011775509101714	0.8645276292335116	0.7924836601307189	0.8269394714407501	0.8725315438118206	0.8484848484848485	0.7828947368421053	0.8143712574850298	0.9154187359597866	0.8770053475935828	0.8353140916808149	0.8556521739130435
Acinetobacter_radioresistens_NIPH_2130	0.9050683493570628	0.8942115768463074	0.7832167832167832	0.8350419384902144	0.9153545498644148	0.9123505976095616	0.7723440134907251	0.8365296803652968	0.9037621967220936	0.8363273453093812	0.844758064516129	0.8405215646940821	0.8903805933948836	0.7749003984063745	0.8347639484978541	0.8037190082644629	0.9124301198400012	0.8782435129740519	0.7985480943738656	0.8365019011406843	0.8974362032906299	0.8605577689243028	0.8212927756653993	0.840466926070039	0.8906628973129439	0.8944223107569721	0.7312703583061889	0.8046594982078853	0.8953229000166998	0.8602794411177644	0.8101503759398496	0.8344627299128751	0.907690594905806	0.8266932270916335	0.8283433133732535	0.827517447657029	0.8970525085287593	0.8366533864541833	0.8383233532934131	0.8374875373878364
Actinobacillus_pleuropneumoniae_L20	0.8989313703173777	0.8629032258064516	0.7753623188405797	0.816793893129771	0.8778351814516128	0.8387096774193549	0.7577413479052824	0.7961722488038279	0.8844323133454735	0.842741935483871	0.7977099236641222	0.8196078431372549	0.8606391454214359	0.8689516129032258	0.7219430485762144	0.788655077767612	0.8951287721123828	0.8850806451612904	0.7797513321492007	0.8290840415486308	0.8884605066337149	0.905241935483871	0.7241935483870968	0.8046594982078853	0.9040265673777316	0.7923387096774194	0.8469827586206896	0.81875	0.9025754422476588	0.8125	0.8666666666666667	0.8387096774193549	0.9079328173777316	0.8387096774193549	0.832	0.8353413654618473	0.8911595180801248	0.8669354838709677	0.7933579335793358	0.8285163776493256
Actinomyces_cardiffensis_F0333	0.9053511586452764	0.8663101604278075	0.8039702233250621	0.8339768339768341	0.8915436720142602	0.8181818181818182	0.8337874659400545	0.8259109311740891	0.8737112299465241	0.9010695187165776	0.6948453608247422	0.7846332945285215	0.8952263814616755	0.8315508021390374	0.8474114441416893	0.8394062078272605	0.8602638146167558	0.8586666666666667	0.7594339622641509	0.8060075093867334	0.8722495543672015	0.9226666666666666	0.649155722326454	0.7621145374449338	0.901878787878788	0.7967914438502673	0.8662790697674418	0.8300835654596102	0.8732620320855615	0.8133333333333334	0.8221024258760108	0.8176943699731904	0.9020249554367202	0.9093333333333332	0.7662921348314606	0.8317073170731708	0.883030303030303	0.7299465240641712	0.8666666666666667	0.7924528301886793
Actinomyces_georgiae_DSM_6843	0.8774105186267349	0.8702702702702703	0.7318181818181818	0.7950617283950617	0.8964682249817384	0.8729729729729729	0.7878048780487805	0.8282051282051281	0.8841453615777941	0.7972972972972973	0.8333333333333334	0.8149171270718232	0.8909021183345508	0.9081081081081082	0.7257019438444925	0.8067226890756303	0.8561943024105187	0.8405405405405405	0.7679012345679013	0.8025806451612904	0.885982468955442	0.8027027027027027	0.8159340659340659	0.8092643051771117	0.9023046018991966	0.8972972972972973	0.720173535791757	0.7990373044524669	0.8739590942293646	0.772972972972973	0.8436578171091446	0.8067700987306065	0.8848867786705624	0.727027027027027	0.840625	0.7797101449275361	0.8776150474799123	0.9	0.7161290322580646	0.7976047904191617
Actinomyces_graevenitzii_C83	0.893371691950795	0.7513812154696132	0.8607594936708861	0.8023598820058997	0.8612221849149905	0.8093922651933702	0.7813333333333333	0.7951153324287652	0.8614587466805044	0.8093922651933702	0.7771883289124668	0.7929634641407307	0.882501297274198	0.8922651933701657	0.7654028436018957	0.8239795918367346	0.8909679191721864	0.8453038674033149	0.788659793814433	0.8160000000000001	0.8876942095784621	0.9060773480662984	0.7272727272727273	0.8068880688806889	0.8748092243826502	0.7900552486187845	0.8218390804597702	0.8056338028169016	0.8870646500412075	0.850828729281768	0.7857142857142857	0.8169761273209549	0.8864083819175239	0.8977900552486188	0.7034632034632035	0.7888349514563107	0.8845654894539239	0.8977900552486188	0.720620842572062	0.7995079950799507
Actinomyces_naeslundii_str_Howell_279	0.8861722365610538	0.8018867924528302	0.8056872037914692	0.8037825059101655	0.8875294811320754	0.8278301886792453	0.7869955156950673	0.8068965517241379	0.8866561721253114	0.8655660377358491	0.7520491803278688	0.8048245614035088	0.8801341669633321	0.8584905660377359	0.7489711934156379	0.8	0.8921936187255252	0.8655660377358491	0.7758985200845666	0.818283166109253	0.8780065192239231	0.7641509433962265	0.8526315789473684	0.8059701492537313	0.8894540984336062	0.8443396226415094	0.8008948545861297	0.8220436280137773	0.8712508899964402	0.7688679245283019	0.8232323232323232	0.7951219512195121	0.8917069019223924	0.8773584905660378	0.7717842323651453	0.8211920529801325	0.8763683695265219	0.8160377358490566	0.7954022988505747	0.8055878928987195
Actinomyces_odontolyticus_ATCC_17982	0.913840969693028	0.8991935483870968	0.8495238095238096	0.8736532810969638	0.9037501625910508	0.9254032258064516	0.8080985915492958	0.862781954887218	0.915428264828304	0.9435483870967742	0.7476038338658147	0.8342245989304814	0.9176821832726326	0.8830645161290323	0.8248587570621468	0.8529698149951315	0.9098961043184182	0.941532258064516	0.7618270799347472	0.842200180342651	0.9092498048907388	0.933467741935484	0.8108581436077058	0.8678537956888472	0.9132556419094694	0.939516129032258	0.8118466898954704	0.8710280373831776	0.9186658591311134	0.9314516129032258	0.8369565217391305	0.8816793893129771	0.9226473074921956	0.9213709677419356	0.8416206261510129	0.8796920115495669	0.9068332953954215	0.9314516129032258	0.8076923076923077	0.8651685393258427
Actinomyces_oris_K20	0.8777163740649329	0.8564231738035264	0.7623318385650224	0.8066429418742586	0.8820213312691534	0.7682619647355163	0.8615819209039548	0.8122503328894807	0.8849970496608697	0.8967254408060453	0.7035573122529645	0.7884828349944629	0.882934984677271	0.8035264483627204	0.8158567774936062	0.8096446700507615	0.8789758199087614	0.8387909319899244	0.7835294117647059	0.8102189781021898	0.8818024351401252	0.8740554156171285	0.7676991150442478	0.817432273262662	0.8716697650514882	0.8287153652392947	0.8103448275862069	0.8194271481942714	0.8733447962997039	0.8816120906801007	0.7526881720430108	0.8120649651972157	0.8887595251540203	0.8992443324937027	0.7484276729559748	0.8169336384439357	0.895015513073492	0.8866498740554156	0.7685589519650655	0.8233918128654971
Actinomyces_turicensis_ACS_279_V_Col4	0.8762211764105703	0.8005050505050505	0.8128205128205128	0.806615776081425	0.8963179777573718	0.8333333333333334	0.812807881773399	0.8229426433915211	0.887919600040812	0.8686868686868687	0.7908045977011494	0.8279181708784598	0.8773658300173451	0.7929292929292929	0.8284960422163589	0.8103225806451614	0.8860926181001938	0.8787878787878788	0.7451820128479657	0.8064889918887601	0.8843708550147946	0.9015151515151516	0.7391304347826086	0.8122866894197951	0.9032624222018162	0.9116161616161615	0.7536534446764092	0.8251428571428573	0.893250688705234	0.8434343434343434	0.8329177057356608	0.8381430363864492	0.8895457096214672	0.8434343434343434	0.8267326732673267	0.835	0.896066090194878	0.898989898989899	0.7655913978494624	0.8269454123112661
Actinomyces_urogenitalis_DSM_15434	0.888513583953629	0.8378995433789954	0.7875536480686696	0.8119469026548671	0.901393840829007	0.91324200913242	0.7504690431519699	0.8238928939237898	0.9057619732699485	0.908675799086758	0.7537878787878788	0.824016563146998	0.902566668751694	0.821917808219178	0.8490566037735849	0.8352668213457077	0.8922614207376828	0.9041095890410958	0.7471698113207547	0.8181818181818182	0.9015762807280916	0.8767123287671232	0.8329718004338394	0.8542825361512792	0.896436688142449	0.8082191780821918	0.8448687350835322	0.8261376896149357	0.8912684264298075	0.8515981735159818	0.8108695652173913	0.8307349665924276	0.9142740977043848	0.8835616438356164	0.821656050955414	0.8514851485148515	0.9081128416838682	0.8493150684931506	0.8397291196388262	0.8444948921679909
Actinomyces_viscosus_C505	0.8883286682772639	0.8914549653579676	0.7324478178368121	0.8041666666666666	0.8882781153882994	0.7949308755760369	0.8394160583941606	0.8165680473372781	0.8765285597215867	0.8845265588914549	0.746588693957115	0.8097251585623679	0.8803386511424953	0.8498845265588915	0.7747368421052632	0.8105726872246696	0.8750784900118134	0.8498845265588915	0.7650727650727651	0.8052516411378556	0.8795218228839625	0.815242494226328	0.8022727272727272	0.8087056128293242	0.886931812134822	0.7949308755760369	0.8394160583941606	0.8165680473372781	0.8912447717670097	0.8225806451612904	0.8263888888888888	0.8244803695150116	0.8966273241025531	0.804147465437788	0.8617283950617284	0.831942789034565	0.8973643320100894	0.8775981524249422	0.8016877637130801	0.8379272326350605
Adlercreutzia_equolifaciens_DSM_19450	0.8832731009070295	0.8482142857142857	0.7894736842105263	0.8177905308464848	0.8848630598072563	0.8690476190476191	0.8044077134986226	0.8354792560801144	0.8678828302154196	0.7708333333333334	0.8274760383386581	0.7981510015408321	0.8891014739229026	0.8630952380952381	0.7880434782608695	0.8238636363636362	0.8758946286848073	0.9047619047619048	0.7004608294930875	0.7896103896103897	0.856518388605442	0.8541666666666666	0.7572559366754618	0.8027972027972028	0.8907800099206349	0.8333333333333334	0.7692307692307693	0.8	0.8675772392290249	0.8511904761904762	0.7750677506775068	0.8113475177304964	0.8730513038548753	0.8363095238095238	0.771978021978022	0.8028571428571429	0.8755491780045352	0.8660714285714286	0.7311557788944724	0.7929155313351498
Aerococcus_viridans_ATCC_11563	0.8848948878126903	0.8969555035128806	0.724007561436673	0.8012552301255231	0.8949344317140994	0.8548009367681498	0.7986870897155361	0.8257918552036199	0.9013678570057424	0.8735362997658079	0.8144104803493449	0.8429378531073446	0.8892277147354509	0.8313817330210773	0.8412322274881516	0.8362779740871613	0.8983623011150172	0.8641686182669789	0.8074398249452954	0.8348416289592759	0.8922031053754477	0.8384074941451991	0.8229885057471265	0.8306264501160093	0.9008523054478444	0.8407494145199064	0.8629807692307693	0.8517200474495848	0.9196973602663318	0.8220140515222483	0.8666666666666667	0.84375	0.9008193979015956	0.8735362997658079	0.8215859030837004	0.8467650397275822	0.9001420509079741	0.8899297423887588	0.7584830339321357	0.8189655172413792
Aeromonas_caviae_Ae398	0.9101883393279668	0.8556149732620321	0.8261617900172117	0.840630472854641	0.9056495454862632	0.8487544483985765	0.8209982788296041	0.8346456692913384	0.9076001801561776	0.902135231316726	0.771689497716895	0.8318293683347006	0.9030835886603104	0.8843416370106761	0.7939297124600639	0.8367003367003368	0.8796965890853268	0.8627450980392157	0.7065693430656934	0.7768860353130016	0.9073638837612042	0.8467023172905526	0.8161512027491409	0.8311461067366579	0.8980912326108056	0.8877005347593583	0.7685185185185185	0.8238213399503721	0.8897463223400004	0.8235294117647058	0.8309352517985612	0.8272157564905999	0.9009918105061502	0.8787878787878788	0.7938808373590982	0.8341793570219966	0.9152663329971265	0.7580071174377224	0.8987341772151899	0.8223938223938224
Aeromonas_hydrophila_subsp_hydrophila_ATCC_7966	0.8918741321166435	0.8345070422535211	0.807495741056218	0.8207792207792208	0.9015603302916088	0.8133802816901409	0.8619402985074627	0.8369565217391305	0.8825877802023407	0.8820422535211268	0.7779503105590062	0.8267326732673267	0.886146101963896	0.8362676056338029	0.8260869565217391	0.831146106736658	0.8868342094822456	0.7852112676056338	0.8383458646616542	0.8109090909090908	0.897606811644515	0.8943661971830986	0.748159057437408	0.8147554129911788	0.8949675163658004	0.8573943661971831	0.8062913907284768	0.8310580204778156	0.9069753025193412	0.8838028169014085	0.8243021346469622	0.8530161427357689	0.9077192025391788	0.8591549295774648	0.8013136288998358	0.8292268479184366	0.9010829944455465	0.8679577464788732	0.7977346278317152	0.8313659359190557
Aeromonas_jandaei_Riv2	0.9045966529293832	0.8656716417910447	0.8069565217391305	0.8352835283528353	0.915350370349744	0.832089552238806	0.8168498168498168	0.8243992606284659	0.8919894464245934	0.8339552238805971	0.8498098859315589	0.8418079096045198	0.8982147332368011	0.8619402985074627	0.7951807228915663	0.8272157564905999	0.8918467364669191	0.8414179104477612	0.7816291161178509	0.8104222821203952	0.9201851052572956	0.875	0.8184991273996509	0.8458070333633905	0.91251531521497	0.8694029850746269	0.7925170068027211	0.8291814946619217	0.9029572287814656	0.8544776119402985	0.8178571428571428	0.8357664233576643	0.8988186400089105	0.875	0.7935702199661591	0.8322981366459629	0.9032061010247271	0.871268656716418	0.7835570469798657	0.8250883392226148
Aeromonas_media_WS	0.9018620451251778	0.7923497267759563	0.8463035019455253	0.8184383819379116	0.906621860582612	0.8797814207650273	0.7879282218597063	0.8313253012048192	0.8897763684469442	0.781021897810219	0.8716904276985743	0.8238691049085658	0.8931634158988473	0.8214936247723132	0.833641404805915	0.8275229357798165	0.8851046361666202	0.9087591240875912	0.7155172413793104	0.8006430868167203	0.8863411245396406	0.8360655737704918	0.7982608695652174	0.8167259786476868	0.9039444643878052	0.8613138686131386	0.8123924268502581	0.8361381753764393	0.8802052171831998	0.8175182481751825	0.8311688311688312	0.8242870285188592	0.9146540491670324	0.8706739526411658	0.8074324324324325	0.8378615249780893	0.9027112999082605	0.8740875912408759	0.8023450586264657	0.8366812227074236
Aeromonas_veronii_B565	0.8987423022721568	0.8691756272401434	0.7911908646003263	0.8283518360375748	0.8938662702779225	0.8653500897666068	0.7901639344262295	0.8260497000856897	0.8854912710822828	0.8422939068100358	0.7993197278911565	0.8202443280977312	0.8913807970245105	0.8096947935368043	0.8509433962264151	0.8298068077276909	0.8925615979099504	0.8494623655913979	0.7993254637436762	0.8236316246741964	0.9172071967722628	0.910394265232975	0.7839506172839507	0.8424543946932007	0.8985476470853201	0.8960573476702509	0.75642965204236	0.8203445447087775	0.8907936140228954	0.7989228007181328	0.8541266794625719	0.8256029684601113	0.887637304299145	0.7921146953405018	0.858252427184466	0.8238583410997203	0.9166135788884384	0.8853046594982079	0.8071895424836601	0.8444444444444444
Afipia_birgiae_34632	0.9054659913685488	0.8601134215500945	0.8154121863799283	0.8371665133394665	0.90214716267789	0.8358490566037736	0.8502879078694817	0.8430066603235014	0.8966829546670471	0.8132075471698114	0.8551587301587301	0.8336557059961316	0.9192798801583622	0.8981132075471698	0.8109028960817717	0.8522829006266787	0.9099636195028	0.8752362948960303	0.8151408450704225	0.8441203281677301	0.8999946499268823	0.8849056603773585	0.7777777777777778	0.8278905560458958	0.9033865962834824	0.8509433962264151	0.8493408662900188	0.8501413760603206	0.8981791917822878	0.8412098298676749	0.8165137614678899	0.8286778398510243	0.8954898883618077	0.833648393194707	0.8212290502793296	0.8273921200750469	0.8979437885651104	0.8941398865784499	0.8030560271646859	0.8461538461538461
Aggregatibacter_aphrophilus_NJ8700	0.8902646459028549	0.8426724137931034	0.8078512396694215	0.8248945147679325	0.8981715795328142	0.8556034482758621	0.8253638253638254	0.8402116402116403	0.8916272710418982	0.7956989247311828	0.8447488584474886	0.8194905869324475	0.8965470893585464	0.8620689655172413	0.7858546168958742	0.8221993833504624	0.8949828513162774	0.7806451612903226	0.8832116788321168	0.8287671232876712	0.9118302743789396	0.8774193548387097	0.807920792079208	0.8412371134020619	0.9000092695587689	0.8236559139784946	0.8436123348017621	0.8335146898803045	0.8875440304041528	0.7698924731182796	0.850356294536817	0.8081264108352145	0.8787472191323692	0.8129032258064516	0.8094218415417559	0.8111587982832619	0.9144813681868742	0.896551724137931	0.7954110898661568	0.8429584599797366
Agrobacterium_tumefaciens_F2	0.9070292598749709	0.8896797153024911	0.7923930269413629	0.8382229673093042	0.8899325550084385	0.7904085257548845	0.8476190476190476	0.8180147058823529	0.9035969608667344	0.8170515097690941	0.8598130841121495	0.8378870673952641	0.913053165869168	0.8596802841918295	0.8446771378708552	0.852112676056338	0.9108123739752092	0.827708703374778	0.8597785977859779	0.8434389140271494	0.8987866854610848	0.8523131672597865	0.8553571428571428	0.8538324420677361	0.8737508138278035	0.8348134991119005	0.8020477815699659	0.8181026979982594	0.909513409985904	0.8401420959147424	0.8537906137184116	0.8469113697403761	0.8969504370966416	0.8202846975088968	0.8130511463844797	0.816651904340124	0.8938578914432722	0.802491103202847	0.8429906542056075	0.8222424794895169
Akkermansia_muciniphila_ATCC_BAA_835	0.9246372665307896	0.9710982658959536	0.7850467289719626	0.8682170542635658	0.9203354188245516	0.9739884393063584	0.6962809917355371	0.8120481927710843	0.9241559190083196	0.9248554913294798	0.809102402022756	0.8631153068105192	0.934018844598884	0.9320809248554912	0.8248081841432225	0.8751696065128902	0.9423729910788868	0.9364161849710982	0.8393782383419689	0.8852459016393442	0.9326217882321494	0.9566473988439308	0.8162762022194822	0.8809048569527611	0.9397386314277124	0.958092485549133	0.8046116504854369	0.87467018469657	0.9227672157439272	0.9205202312138728	0.8283485045513654	0.8720054757015743	0.940342143071937	0.9653179190751444	0.8381430363864492	0.8972464741437206	0.925022553376324	0.9147398843930635	0.8530997304582211	0.882845188284519
Alcaligenes_faecalis_subsp_faecalis_NBRC_13111	0.9070227696601324	0.826007326007326	0.8574144486692015	0.841417910447761	0.9013337090260168	0.8901098901098901	0.7813504823151125	0.8321917808219177	0.925584336298622	0.8956043956043956	0.8548951048951049	0.8747763864042933	0.9156418977847552	0.8626373626373627	0.8321554770318021	0.8471223021582733	0.9087620255202674	0.8663003663003663	0.8446428571428571	0.8553345388788427	0.9152594963034524	0.8864468864468864	0.8107202680067002	0.8468941382327209	0.908478578808249	0.8736263736263736	0.8098471986417657	0.8405286343612335	0.912636356317675	0.8608058608058609	0.8173913043478261	0.8385370205173951	0.9061741067235574	0.8846153846153846	0.8186440677966101	0.8503521126760564	0.9168209690187712	0.8589743589743589	0.8511796733212341	0.8550592525068369
Alcaligenes_faecalis_subsp_faecalis_NCIB_8687	0.9053947577672078	0.8079847908745247	0.8817427385892116	0.8432539682539683	0.8936861166129335	0.8840304182509505	0.8115183246073299	0.8462238398544132	0.8980901849094247	0.8460076045627376	0.8120437956204379	0.8286778398510243	0.9035767468085414	0.8136882129277566	0.8492063492063492	0.8310679611650486	0.9061609969784152	0.8479087452471483	0.8198529411764706	0.833644859813084	0.9130517283754284	0.8060836501901141	0.8617886178861789	0.8330058939096266	0.9152474374358456	0.8726235741444867	0.8345454545454546	0.8531598513011153	0.8965504778152062	0.8536121673003803	0.8284132841328413	0.8408239700374532	0.9029586953693128	0.8840304182509505	0.788135593220339	0.8333333333333334	0.8801088637973657	0.8326996197718631	0.8126159554730983	0.8225352112676055
Alistipes_finegoldii_DSM_17242	0.8789160401002508	0.8245614035087719	0.7814726840855107	0.8024390243902438	0.8797211779448622	0.8625	0.7340425531914894	0.7931034482758621	0.8697211779448621	0.8020050125313283	0.8247422680412371	0.8132147395171537	0.8617355889724311	0.8475	0.738562091503268	0.789289871944121	0.8774592731829575	0.815	0.815	0.815	0.8770864661654136	0.8370927318295739	0.7455357142857143	0.7886658795749705	0.8805012531328319	0.8621553884711779	0.7593818984547461	0.8075117370892019	0.8772838345864661	0.8446115288220551	0.7873831775700935	0.814993954050786	0.8789505012531329	0.84	0.7887323943661971	0.8135593220338984	0.8951065162907268	0.8070175438596491	0.8363636363636363	0.8214285714285714
Alistipes_indistinctus_YIT_12060	0.9357408558991464	0.9428571428571428	0.7987261146496816	0.8648275862068965	0.9185120696478036	0.9413533834586466	0.7606318347509113	0.8413978494623655	0.8715484199219854	0.9293233082706768	0.7490909090909091	0.829530201342282	0.9252948159873368	0.8887218045112782	0.8577648766328012	0.8729689807976367	0.9277743230256092	0.9278195488721804	0.8281879194630872	0.8751773049645389	0.924991802815309	0.9218045112781956	0.8239247311827957	0.8701206529453513	0.9355034202046468	0.9233082706766916	0.8331071913161465	0.8758915834522112	0.924300978008932	0.8917293233082707	0.839943342776204	0.8650619985412108	0.9236440725874838	0.9308270676691728	0.7805800756620429	0.8491083676268862	0.9195839222115438	0.8827067669172932	0.8302687411598303	0.8556851311953352
Alistipes_onderdonkii_DSM_19147	0.8708668482614965	0.8025316455696202	0.7846534653465347	0.7934918648310388	0.8480275596859479	0.8607594936708861	0.6981519507186859	0.7709750566893424	0.8888703733376062	0.830379746835443	0.82	0.8251572327044026	0.858346418843134	0.8075949367088607	0.7935323383084577	0.8005018820577164	0.8572344175612882	0.7215189873417721	0.8636363636363636	0.786206896551724	0.8633712546066337	0.7468354430379747	0.8404558404558404	0.7908847184986595	0.8631148854350265	0.830379746835443	0.7828162291169452	0.8058968058968059	0.867601345938151	0.7468354430379747	0.8149171270718232	0.7793923381770146	0.879743630828393	0.8886075949367088	0.7297297297297297	0.8013698630136986	0.8607755167441115	0.8050632911392405	0.7910447761194029	0.7979924717691342
Alistipes_putredinis_DSM_17216	0.8442502521819217	0.7417218543046358	0.797153024911032	0.7684391080617496	0.864249375027411	0.8013245033112583	0.7857142857142857	0.7934426229508197	0.830966843559493	0.8509933774834437	0.6727748691099477	0.7514619883040935	0.780168632954695	0.890728476821192	0.6862244897959183	0.7752161383285302	0.7376485680452611	0.8874172185430463	0.6584766584766585	0.7559943582510578	0.831860444717337	0.8543046357615894	0.6916890080428955	0.7644444444444444	0.8268058418490418	0.8708609271523179	0.7108108108108108	0.7827380952380952	0.8650607429498706	0.8841059602649006	0.7216216216216216	0.7946428571428571	0.8436033507302312	0.9039735099337748	0.7146596858638743	0.7982456140350875	0.859534669532038	0.8145695364238411	0.7987012987012987	0.8065573770491804
Alistipes_shahii_WAL_8301	0.9316552528983276	0.9649122807017544	0.7674418604651163	0.8549222797927462	0.9194314062446564	0.925438596491228	0.8328947368421052	0.8767313019390582	0.9147868147464178	0.9181286549707602	0.8	0.85500340367597	0.9267616531582368	0.9108187134502924	0.8430311231393776	0.8756148981026001	0.9376635118498	0.945906432748538	0.8252551020408163	0.8814713896457765	0.9383186279539004	0.9502923976608189	0.8125	0.8760107816711592	0.9316007489483944	0.953216374269006	0.7893462469733656	0.8635761589403974	0.9320784600389864	0.9312865497076024	0.8135376756066411	0.8684389911383775	0.9401578690879244	0.9429824561403508	0.832258064516129	0.8841672378341331	0.9363767911494135	0.9254385964912281	0.8395225464190982	0.8803894297635605
Alloprevotella_tannerae_ATCC_51259	0.8912934625861241	0.8765822784810127	0.7847025495750708	0.828101644245142	0.8626371975644929	0.7246835443037974	0.8327272727272728	0.7749576988155668	0.8515662554077872	0.8006329113924051	0.7666666666666667	0.7832817337461301	0.7885505127383433	0.870253164556962	0.6790123456790124	0.7628294036061026	0.8579554558564332	0.7468354430379747	0.7840531561461794	0.7649918962722853	0.859112121454895	0.8607594936708861	0.7391304347826086	0.7953216374269007	0.8496685226726487	0.9050632911392406	0.6529680365296804	0.7586206896551724	0.8511406425252362	0.8892405063291139	0.667458432304038	0.7625508819538669	0.8646350745072904	0.7025316455696202	0.8377358490566038	0.7641996557659207	0.8578402900176254	0.8417721518987342	0.7492957746478873	0.7928464977645306
Anaerobaculum_hydrogeniformans_OS1_ATCC_BAA_1850	0.8793586221470837	0.8241758241758241	0.7633587786259542	0.7926023778071334	0.87589059292356	0.8901098901098901	0.7431192660550459	0.8099999999999999	0.8707093044318318	0.8461538461538461	0.7586206896551724	0.8	0.897698798454293	0.8434065934065934	0.8230563002680965	0.8331071913161465	0.8741433703658977	0.8653846153846154	0.7572115384615384	0.8076923076923077	0.8817322787103005	0.8296703296703297	0.8010610079575596	0.815114709851552	0.8654563156623597	0.8928571428571429	0.7065217391304348	0.7888349514563107	0.8703621241395966	0.8956043956043956	0.6995708154506438	0.7855421686746988	0.880392615626132	0.7994505494505495	0.8660714285714286	0.8314285714285715	0.8739999698104094	0.8983516483516484	0.7202643171806168	0.7995110024449879
Anaerobiospirillum_succiniciproducens_DSM_640001	0.893984375	0.8525	0.8042452830188679	0.8276699029126214	0.8789312499999999	0.8525	0.7714932126696833	0.809976247030879	0.8687031250000001	0.7725	0.8465753424657534	0.807843137254902	0.899646875	0.84	0.8155339805825242	0.8275862068965517	0.8802781249999998	0.8575	0.786697247706422	0.8205741626794258	0.8642750000000001	0.8475	0.7757437070938215	0.8100358422939068	0.87874375	0.81	0.801980198019802	0.8059701492537314	0.901234375	0.84	0.8057553956834532	0.8225214198286412	0.8802437499999999	0.8725	0.7704194260485652	0.8182883939038686	0.88283125	0.8675	0.7694013303769401	0.8155111633372503
Anaerococcus_hydrogenalis_DSM_7454	0.8895030414581042	0.929530201342282	0.6856435643564357	0.7891737891737892	0.8804347826086957	0.8389261744966443	0.7739938080495357	0.8051529790660227	0.8722587596238021	0.8120805369127517	0.7781350482315113	0.7947454844006568	0.8972638100154879	0.94314381270903	0.642369020501139	0.7642276422764228	0.9023534825256448	0.8528428093645485	0.8415841584158416	0.8471760797342193	0.8786783686112545	0.8120805369127517	0.8066666666666666	0.8093645484949833	0.8849520773944469	0.8087248322147651	0.8607142857142858	0.8339100346020761	0.891472694215618	0.8561872909698997	0.8178913738019169	0.8366013071895425	0.8596327804089695	0.8361204013377926	0.7418397626112759	0.7861635220125787	0.8960629391034993	0.842809364548495	0.84	0.8414023372287145
Anaerococcus_prevotii_DSM_20548	0.8944174382716049	0.8583333333333333	0.7822784810126582	0.8185430463576159	0.867530864197531	0.9222222222222224	0.6587301587301587	0.7685185185185185	0.9056558641975307	0.9	0.7941176470588235	0.84375	0.8792515432098765	0.8527777777777777	0.7752525252525253	0.8121693121693122	0.9045640432098764	0.8972222222222223	0.7476851851851852	0.8156565656565657	0.8877160493827161	0.8694444444444445	0.7864321608040201	0.8258575197889182	0.8905516975308643	0.8611111111111112	0.8157894736842105	0.8378378378378377	0.9054050925925926	0.925	0.74	0.8222222222222222	0.8829745370370371	0.9055555555555556	0.7196467991169978	0.8019680196801968	0.8841898148148148	0.7611111111111111	0.8535825545171339	0.8046989720998532
Anaerococcus_vaginalis_ATCC_51170	0.921168601219752	0.7544757033248082	0.899390243902439	0.8205841446453408	0.9231425011476162	0.8976982097186701	0.8106235565819861	0.8519417475728155	0.927611646665355	0.8542199488491049	0.8812664907651715	0.8675324675324675	0.90431503705161	0.8414322250639387	0.8308080808080808	0.8360864040660737	0.8943668437274576	0.9153846153846154	0.7422037422037422	0.8197474167623421	0.8948685159682602	0.8107416879795396	0.8025316455696202	0.8066157760814249	0.9077873958948128	0.8670076726342711	0.773972602739726	0.8178528347406513	0.9021247294904584	0.8618925831202046	0.8320987654320988	0.8467336683417085	0.9021706341399438	0.9025641025641026	0.7963800904977375	0.8461538461538461	0.8864909174372089	0.8516624040920716	0.8062953995157385	0.8283582089552237
Anaerofustis_stercorihominis_DSM_17244	0.8860613626542468	0.8248587570621468	0.8225352112676056	0.8236953455571228	0.8677237880315616	0.8502824858757062	0.7359413202933985	0.7889908256880734	0.8934035946927865	0.8022598870056498	0.8427299703264095	0.8219971056439942	0.8721771418511228	0.8215297450424929	0.7512953367875648	0.7848443843031122	0.8806837278532674	0.8361581920903954	0.8043478260869565	0.8199445983379502	0.8730294009378852	0.8271954674220963	0.7643979057591623	0.7945578231292516	0.8991133304524574	0.8441926345609065	0.834733893557423	0.8394366197183099	0.8735215505513676	0.8559322033898306	0.7463054187192119	0.7973684210526316	0.8491021270466221	0.8271954674220963	0.73	0.7755644090305445	0.8902306301115539	0.7966101694915254	0.8545454545454545	0.8245614035087718
Anaerostipes_caccae_DSM_14662	0.9005790614082234	0.8995901639344263	0.7582037996545768	0.8228678537956888	0.8930437046492878	0.8524590163934426	0.7923809523809524	0.8213228035538005	0.9107451793872614	0.903688524590164	0.7616580310880829	0.8266166822867853	0.8874105583176565	0.8913934426229508	0.8011049723756906	0.8438409311348206	0.8803581026605751	0.8647540983606558	0.7728937728937729	0.8162475822050291	0.892310954716474	0.9200819672131147	0.7161084529505582	0.8053811659192824	0.8977887328675088	0.9098360655737704	0.7589743589743589	0.8275862068965517	0.8805008734211233	0.8401639344262295	0.8333333333333334	0.8367346938775511	0.8803602022305832	0.805327868852459	0.817047817047817	0.8111455108359132	0.8998064196452568	0.875	0.8372549019607843	0.8557114228456913
Anaerostipes_hadrus_DSM_3319	0.922060084819117	0.9145129224652088	0.8	0.8534322820037106	0.8988494480433502	0.8687872763419483	0.8077634011090573	0.8371647509578544	0.8984838484006499	0.8389662027833003	0.845691382765531	0.8423153692614771	0.913987249465434	0.8747514910536779	0.8088235294117647	0.8404966571155683	0.896155867973076	0.8330019880715706	0.8747390396659708	0.8533604887983707	0.9111790489666374	0.9224652087475148	0.7483870967741936	0.8263579697239538	0.8950274496164169	0.827037773359841	0.8253968253968254	0.8262164846077458	0.8912726424751689	0.831013916500994	0.8393574297188755	0.8351648351648351	0.8947448509736808	0.8548707753479126	0.8634538152610441	0.8591408591408591	0.9116454355378663	0.8628230616302187	0.84765625	0.8551724137931034
Anaerostipes_sp_3_2_56FAA	0.8879752604166666	0.86875	0.8065764023210832	0.8365095285857572	0.900041232638889	0.8916666666666667	0.7824497257769653	0.8334956183057448	0.8940776909722222	0.8666666666666667	0.8015414258188824	0.8328328328328329	0.8933615451388888	0.89375	0.7592920353982301	0.8210526315789474	0.8919097222222223	0.81875	0.8308668076109936	0.8247639034627492	0.8973502604166668	0.8895833333333333	0.7666068222621185	0.823529411764706	0.8878407118055555	0.9145833333333332	0.7634782608695653	0.8322274881516588	0.8804665798611111	0.8833333333333333	0.7557932263814616	0.8146013448607108	0.8540972222222223	0.8395833333333333	0.775	0.806	0.8736501736111111	0.9125	0.6952380952380952	0.7891891891891892
Anaerotruncus_colihominis_DSM_17241	0.8713025516569067	0.8172323759791122	0.8172323759791122	0.8172323759791122	0.8796603698982202	0.825065274151436	0.8	0.8123393316195374	0.8576035012850316	0.8067885117493473	0.7783375314861462	0.7923076923076924	0.8500364717190791	0.7702349869451697	0.7887700534759359	0.7793923381770145	0.8924595572946848	0.8537859007832899	0.765807962529274	0.8074074074074075	0.8610018474459571	0.8093994778067886	0.8093994778067886	0.8093994778067884	0.8619596561432691	0.804177545691906	0.7897435897435897	0.7968952134540751	0.8665748624641247	0.8093994778067886	0.7868020304568528	0.7979407979407979	0.8625970590841848	0.8746736292428199	0.7112526539278131	0.7845433255269322	0.8853867706508329	0.7702349869451697	0.8501440922190202	0.8082191780821918
Aneurinibacillus_aneurinilyticus_ATCC_12856	0.911763672520044	0.8707865168539326	0.842391304347826	0.856353591160221	0.9027657735522904	0.8930581613508443	0.7880794701986755	0.8372911169744942	0.9072243185698928	0.9061913696060038	0.7728	0.8341968911917098	0.9084452361377546	0.8724202626641651	0.8003442340791739	0.8348294434470378	0.8952891905755704	0.848314606741573	0.8089285714285714	0.8281535648994515	0.9085488823773286	0.8689138576779026	0.8513761467889909	0.860055607043559	0.8997881400594472	0.8370786516853933	0.8112522686025408	0.8239631336405531	0.9009177083992104	0.8689138576779026	0.8140350877192982	0.8405797101449275	0.8994526073177759	0.8820224719101124	0.7876254180602007	0.8321554770318023	0.901316482914181	0.8689138576779026	0.818342151675485	0.8428701180744778
Arcanobacterium_haemolyticum_DSM_20595	0.8986218306278412	0.8705234159779615	0.8020304568527918	0.834874504623514	0.8716579772177068	0.7796143250688705	0.8062678062678063	0.7927170868347339	0.8960643246894187	0.9118457300275482	0.7290748898678414	0.8102815177478581	0.901437363871624	0.8126721763085399	0.8356940509915014	0.8240223463687152	0.8987318716845388	0.8705234159779615	0.7596153846153846	0.8112965340179719	0.8934726680782279	0.8126721763085399	0.8477011494252874	0.829817158931083	0.8993655563903499	0.8292011019283747	0.8224043715846995	0.8257887517146777	0.8805409466566491	0.8402203856749312	0.8176943699731903	0.8288043478260869	0.8706903748226061	0.8209366391184573	0.7862796833773087	0.8032345013477089	0.9035357329872732	0.90633608815427	0.7278761061946902	0.8073619631901839
Arcobacter_butzleri_RM4018	0.8966713931459576	0.8982188295165394	0.7431578947368421	0.8133640552995393	0.8772183698178686	0.8753180661577609	0.7049180327868853	0.7809307604994326	0.8881896289390026	0.8549618320610687	0.8135593220338984	0.8337468982630273	0.8803941754236025	0.9083969465648856	0.6891891891891891	0.7837541163556531	0.9068948325984628	0.8804071246819338	0.7828054298642534	0.8287425149700599	0.8778075610719396	0.8447837150127226	0.7775175644028103	0.8097560975609756	0.8832203510543934	0.8422391857506362	0.7769953051643192	0.8083028083028083	0.8851530278603292	0.7811704834605598	0.8365122615803815	0.8078947368421054	0.8937189622464373	0.8371501272264631	0.8287153652392947	0.8329113924050633	0.9028255281678742	0.816793893129771	0.8605898123324397	0.8381201044386423
Arthrobacter_castelli_DSM_16402	0.8984390376841436	0.896887159533074	0.7696160267111853	0.8283917340521115	0.8880376690033156	0.8482490272373541	0.7884267631103075	0.8172446110590441	0.8920309164408242	0.8463035019455253	0.7937956204379562	0.8192090395480227	0.8944079395600237	0.8929961089494164	0.7701342281879194	0.827027027027027	0.8876250965192507	0.867704280155642	0.7743055555555556	0.818348623853211	0.8866788293539645	0.8929961089494164	0.7367576243980738	0.8073878627968336	0.9135301064361308	0.857976653696498	0.8480769230769231	0.8529980657640233	0.90153333131463	0.8463035019455253	0.838150289017341	0.8422071636011617	0.8898015109994095	0.8171206225680934	0.8203125	0.8187134502923977	0.894167587700041	0.7976653696498055	0.8232931726907631	0.8102766798418973
Atopobium_minutum_10063974	0.8879929221435795	0.8662790697674418	0.8232044198895028	0.8441926345609064	0.8796975058982137	0.7536231884057971	0.8387096774193549	0.7938931297709925	0.8922564880350523	0.8197674418604651	0.8197674418604651	0.8197674418604651	0.9072590158409168	0.9246376811594202	0.7333333333333333	0.8179487179487179	0.906917762049208	0.8691860465116279	0.7973333333333333	0.8317107093184978	0.8853429389956187	0.855072463768116	0.7722513089005235	0.811554332874828	0.898592854735423	0.8808139534883721	0.7890625	0.8324175824175823	0.8872767104819684	0.8724637681159421	0.7859007832898173	0.8269230769230769	0.8889787664307381	0.872093023255814	0.7537688442211056	0.8086253369272236	0.8978176609369733	0.8463768115942029	0.8202247191011236	0.833095577746077
Atopobium_parvulum_DSM_20469	0.9037438870079684	0.8567251461988304	0.830028328611898	0.8431654676258993	0.8828742177080127	0.8625730994152047	0.817174515235457	0.8392603129445234	0.8891411032454429	0.8333333333333334	0.7661290322580645	0.7983193277310924	0.8748717554119216	0.8216374269005848	0.8144927536231884	0.8180494905385735	0.8515782633972846	0.8245614035087719	0.7855153203342619	0.8045649072753209	0.8849389555760746	0.8713450292397661	0.7700258397932817	0.8175582990397805	0.8914324065524433	0.9210526315789472	0.6745182012847966	0.7787391841779975	0.8956174549434013	0.9093567251461988	0.7660098522167488	0.8315508021390374	0.8870549912793679	0.6666666666666666	0.8837209302325582	0.7599999999999999	0.8718836565096952	0.7865497076023392	0.838006230529595	0.8114630467571643
Atopobium_rimae_ATCC_49626	0.907914201183432	0.9010989010989012	0.7772511848341233	0.8346055979643767	0.8952119309262168	0.8241758241758241	0.8130081300813008	0.8185538881309685	0.8828304250694362	0.8736263736263736	0.7644230769230769	0.8153846153846154	0.8757962504528438	0.7774725274725275	0.8397626112759644	0.8074179743223966	0.8823889023064848	0.8269230769230769	0.7698209718670077	0.7973509933774835	0.8859852372901824	0.8873626373626373	0.7374429223744292	0.8054862842892767	0.8971251962323391	0.8791208791208791	0.7920792079207921	0.8333333333333334	0.9096916133317232	0.8956043956043956	0.7912621359223301	0.8402061855670103	0.8727621965946142	0.8763736263736264	0.7595238095238095	0.8137755102040817	0.8812567926578916	0.8516483516483516	0.7328605200945626	0.7878017789072426
Bacillus_altitudinis_41KF2b	0.9120362580315464	0.8833922261484098	0.7923930269413629	0.835421888053467	0.9130692193118576	0.8321554770318021	0.8456014362657092	0.8388245770258236	0.9110251089049676	0.8765432098765432	0.8042071197411004	0.8388185654008439	0.9027006562342254	0.8498233215547704	0.8138747884940778	0.8314606741573034	0.9168801141710448	0.872791519434629	0.8071895424836601	0.8387096774193548	0.9180875726812122	0.8765432098765432	0.8214876033057851	0.8481228668941979	0.9037102473498232	0.8042328042328042	0.8507462686567164	0.8268359020852222	0.9198933074080308	0.7950530035335689	0.872093023255814	0.831792975970425	0.9217177382666192	0.9151943462897526	0.8031007751937984	0.8554913294797687	0.9083468880288668	0.892416225749559	0.7796610169491526	0.8322368421052632
Bacillus_amyloliquefaciens_DSM7	0.9170253657845326	0.9072164948453608	0.7663280116110305	0.8308418568056649	0.9181309856992714	0.8419243986254296	0.8596491228070176	0.8506944444444444	0.8935682148297728	0.8711340206185567	0.771689497716895	0.8184019370460048	0.9086350539081968	0.8384879725085911	0.8576449912126538	0.8479582971329278	0.9070393594785136	0.8487972508591065	0.8302521008403362	0.8394222599830077	0.9069256976181196	0.8986254295532646	0.7771173848439822	0.8334661354581674	0.912502509417697	0.8694158075601375	0.8096	0.8384424192212095	0.9122928992335942	0.9020618556701032	0.7882882882882883	0.8413461538461539	0.9095413965352322	0.8951890034364262	0.7870090634441088	0.8376205787781351	0.8920094236015164	0.8298969072164949	0.8533568904593639	0.8414634146341464
Bacillus_amyloliquefaciens_subsp_amyloliquefaciens_DC_12	0.9044142614601018	0.8661016949152542	0.8308943089430895	0.8481327800829875	0.8914549221605134	0.8610169491525423	0.7949921752738655	0.8266883645240032	0.9141765704584042	0.8542372881355932	0.8600682593856656	0.8571428571428572	0.8924203620039711	0.8522920203735145	0.7819314641744548	0.8155970755483346	0.9106097666254208	0.8711864406779661	0.7932098765432098	0.8303715670436187	0.8999366924692813	0.8624787775891342	0.8012618296529969	0.830744071954211	0.9139952807113464	0.9015280135823428	0.8021148036253777	0.8489208633093526	0.8967166412477339	0.7640067911714771	0.8687258687258688	0.8130081300813007	0.9152153894851948	0.8898305084745762	0.8267716535433071	0.8571428571428571	0.904628643780035	0.8353140916808149	0.8601398601398601	0.8475452196382429
Bacillus_atrophaeus_ATCC_49822_1	0.9090283803824488	0.8466780238500852	0.8147540983606557	0.8304093567251462	0.9112238767852012	0.8773424190800682	0.8059467918622848	0.8401305057096248	0.918305187059776	0.9148211243611584	0.771551724137931	0.8371005455962588	0.8938674111716376	0.8398637137989778	0.8148760330578513	0.8271812080536913	0.89458279763995	0.858603066439523	0.7801857585139319	0.8175182481751825	0.908751222541784	0.8671209540034072	0.8183279742765274	0.8420181968569065	0.9047476702779412	0.8909710391822828	0.7635036496350365	0.8223270440251573	0.9122164210941784	0.8756388415672913	0.8412438625204582	0.8580968280467446	0.9197069382329808	0.8517887563884157	0.8787346221441125	0.8650519031141868	0.9218719617841418	0.8654173764906303	0.8654173764906303	0.8654173764906303
Bacillus_cereus_AH187_F4810_72	0.8909238638179977	0.8667883211678832	0.7903494176372712	0.8268059181897301	0.8986160690500294	0.843065693430657	0.8446069469835467	0.8438356164383563	0.8986493686397783	0.8941605839416058	0.7561728395061729	0.8193979933110368	0.900660663860621	0.843065693430657	0.8461538461538461	0.8446069469835467	0.904333608609942	0.8631386861313869	0.8197573656845754	0.8408888888888889	0.893712704459481	0.8905109489051095	0.7808	0.8320545609548168	0.9098014012467366	0.8521897810218978	0.8037865748709122	0.8272807794508414	0.9146081970270128	0.8667883211678832	0.8392226148409894	0.8527827648114901	0.8964915552240398	0.8594890510948905	0.827768014059754	0.8433303491495076	0.9022856838403752	0.8704379562043796	0.8295652173913044	0.8495102404274266
Bacillus_cereus_G9842	0.9119165552847446	0.8806509945750453	0.784219001610306	0.8296422487223168	0.8953059071729957	0.8282097649186256	0.8297101449275363	0.8289592760180995	0.9002345572241003	0.8589511754068716	0.7890365448504983	0.8225108225108225	0.904740611159158	0.864376130198915	0.802013422818792	0.8320278503046128	0.8951273685038131	0.8134057971014492	0.8487712665406427	0.8307123034227567	0.8997415284220457	0.8933092224231465	0.7730829420970265	0.8288590604026845	0.905510456796918	0.8858695652173914	0.8109452736318408	0.8467532467532468	0.8903035484969991	0.7902350813743219	0.8636363636363636	0.8253068932955617	0.8952125429147993	0.8553345388788427	0.7870216306156406	0.8197573656845754	0.8970421547815604	0.8119349005424955	0.8408239700374532	0.8261269549218032
Bacillus_clausii_KSM_K16	0.8943576008440873	0.8828828828828829	0.7390648567119156	0.8045977011494253	0.9142634526418312	0.863063063063063	0.8568872987477638	0.8599640933572711	0.8928836945053161	0.8396396396396396	0.8204225352112676	0.8299198575244879	0.9005178151124097	0.8540540540540541	0.8061224489795918	0.8293963254593176	0.8943640938235532	0.8486486486486486	0.7969543147208121	0.8219895287958114	0.8874052430809187	0.8738738738738738	0.7722929936305732	0.819949281487743	0.903960717474231	0.8396396396396396	0.8291814946619217	0.8343777976723366	0.9130817303790276	0.8252252252252252	0.849721706864564	0.8372943327239488	0.9142813083353624	0.8828828828828829	0.7852564102564102	0.8312128922815946	0.8975180585991398	0.8324324324324325	0.8461538461538461	0.8392370572207085
Bacillus_endophyticus_2102	0.9137284499880828	0.8729641693811075	0.7813411078717201	0.8246153846153845	0.915584862689018	0.8715447154471545	0.8048048048048048	0.8368462138953942	0.9053613516591192	0.865040650406504	0.7858197932053176	0.8235294117647057	0.9023503085193716	0.8536585365853658	0.7954545454545454	0.8235294117647058	0.918165567649162	0.8764227642276423	0.8241590214067278	0.8494877856579983	0.8956224676253277	0.8780487804878049	0.7917888563049853	0.8326908249807247	0.8846402372818516	0.8289902280130294	0.8249594813614263	0.8269699431356621	0.9118429067026826	0.8517915309446255	0.8354632587859425	0.8435483870967744	0.9061531739095892	0.8583061889250815	0.8378378378378378	0.8479485116653258	0.9079658907338259	0.7850162866449512	0.8795620437956204	0.8296041308089502
Bacillus_firmus_DS1	0.9149064171122996	0.8966131907308378	0.7946287519747235	0.8425460636515912	0.9075200534759358	0.8609625668449198	0.8313253012048193	0.8458844133099825	0.9026101349630762	0.8680926916221033	0.81438127090301	0.8403796376186369	0.914522854596384	0.8714285714285714	0.7947882736156352	0.8313458262350938	0.8974710338680927	0.8767857142857143	0.7944983818770227	0.8336162988115451	0.9060478736949328	0.8125	0.8633776091081594	0.8371665133394666	0.908000700280112	0.8482142857142857	0.8147512864493996	0.8311461067366579	0.8978148077412783	0.8232142857142857	0.833634719710669	0.8283917340521113	0.8874204227145404	0.8146167557932263	0.836996336996337	0.8256549232158988	0.912285141329259	0.8535714285714285	0.8505338078291815	0.8520499108734403
Bacillus_flexus_27Col1_1E	0.9003637987561133	0.9042904290429042	0.7345844504021448	0.8106508875739645	0.8878078401899596	0.8465346534653465	0.8382352941176471	0.8423645320197045	0.9048173381694604	0.8745874587458746	0.787518573551263	0.8287724784988273	0.9049194523412738	0.8811881188118812	0.7864506627393225	0.8311284046692607	0.9051931183217332	0.8465346534653465	0.8423645320197044	0.8444444444444443	0.8993276802927817	0.8861386138613861	0.8099547511312217	0.8463356973995271	0.8990158916881787	0.9174917491749176	0.7626886145404664	0.8329588014981273	0.9012460652005791	0.8481848184818482	0.8210862619808307	0.8344155844155845	0.9057908266074132	0.8976897689768977	0.784992784992785	0.8375673595073132	0.8978163905499461	0.8201320132013201	0.851027397260274	0.8352941176470589
Bacillus_fordii_DSM_16014	0.902435510958394	0.8461538461538461	0.822992700729927	0.8344125809435707	0.924197707837061	0.8086303939962477	0.8831967213114754	0.8442703232125368	0.905411387735312	0.8161350844277674	0.8596837944664032	0.8373435996150145	0.9108080190568544	0.8574108818011257	0.8219424460431655	0.8393021120293848	0.9214326369711406	0.9176029962546816	0.8085808580858086	0.8596491228070176	0.9125998693003352	0.8745318352059925	0.8093587521663779	0.8406840684068407	0.907835655711786	0.8389513108614233	0.8436911487758946	0.8413145539906104	0.9109555831945528	0.8614232209737828	0.8170515097690941	0.8386508659981768	0.911029365263402	0.900562851782364	0.7804878048780488	0.8362369337979095	0.9177523171083051	0.8818011257035647	0.8231173380035026	0.8514492753623187
Bacillus_halodurans_C_125	0.912133028762976	0.9154411764705882	0.7626339969372129	0.8320802005012531	0.910406304065744	0.8235294117647058	0.8265682656826568	0.8250460405156537	0.9058529546929064	0.8841911764705882	0.8043478260869565	0.8423817863397548	0.9048426011029412	0.8639705882352942	0.8274647887323944	0.8453237410071943	0.904715884515571	0.8933823529411765	0.75	0.8154362416107381	0.8918414792387543	0.8823529411764706	0.730593607305936	0.7993338884263114	0.8987889273356401	0.8529411764705882	0.8055555555555556	0.8285714285714286	0.8937337802768166	0.8547794117647058	0.7868020304568528	0.8193832599118943	0.8995796388408305	0.8529411764705882	0.8169014084507042	0.8345323741007195	0.9063209612889275	0.8602941176470589	0.819614711033275	0.8394618834080718
Bacillus_infantis_NRRL_B_14911	0.9173867674858224	0.8956521739130435	0.8034321372854915	0.8470394736842105	0.9017890359168242	0.8921739130434783	0.7633928571428571	0.8227746591820367	0.8955463137996218	0.8539130434782609	0.8169717138103162	0.8350340136054422	0.9006260869565217	0.8539130434782609	0.7983739837398374	0.8252100840336134	0.8908173913043478	0.871304347826087	0.8080645161290323	0.8384937238493726	0.9165928166351608	0.9078260869565218	0.7779433681073026	0.8378812199036918	0.8885792060491493	0.8939130434782608	0.749271137026239	0.8152260111022996	0.8852975425330811	0.808695652173913	0.8230088495575221	0.8157894736842104	0.8979599243856333	0.8295652173913044	0.8098471986417657	0.8195876288659795	0.9071077504725897	0.8921739130434783	0.7880184331797235	0.836867862969005
Bacillus_licheniformis_ATCC_14580	0.9108993661992026	0.888135593220339	0.7903469079939668	0.8363926576217078	0.8851243224640799	0.8341793570219966	0.8216666666666667	0.8278757346767422	0.917993059737876	0.8798646362098139	0.80370942812983	0.840064620355412	0.9143279130459722	0.8559322033898306	0.8444816053511706	0.8501683501683502	0.8900412974275144	0.905084745762712	0.717741935483871	0.8005997001499251	0.9111832860133644	0.8949152542372881	0.7764705882352941	0.8314960629921261	0.9264748057013392	0.8883248730964467	0.8241758241758241	0.8550488599348534	0.909656141558404	0.8711864406779661	0.8107255520504731	0.8398692810457515	0.9025968625426596	0.8389830508474576	0.8447098976109215	0.8418367346938777	0.9054805127763917	0.8610169491525423	0.8452579034941764	0.8530646515533166
Bacillus_megaterium_DSM319	0.905674735670562	0.845	0.8622448979591837	0.8535353535353536	0.8911936560934891	0.8016666666666666	0.8498233215547704	0.8250428816466552	0.9034919309961048	0.8263772954924875	0.8886894075403949	0.856401384083045	0.901396772398442	0.8183333333333334	0.846551724137931	0.8322033898305085	0.9116557646160406	0.8447412353923205	0.8433333333333334	0.8440366972477064	0.9170200333889814	0.8616666666666667	0.8433931484502447	0.8524319868095631	0.9239677239844186	0.9115191986644408	0.8029411764705883	0.8537920250195465	0.9169296048970506	0.8716666666666667	0.8435483870967742	0.8573770491803278	0.8965664997217586	0.8383333333333334	0.8073836276083467	0.8225674570727718	0.898198386199221	0.9133333333333333	0.7395411605937922	0.8173005219985086
Bacillus_mojavensis_RO_H_1	0.9214713153455208	0.8517915309446255	0.8531810766721044	0.8524857375713121	0.9018199132086282	0.8794788273615635	0.8071748878923767	0.8417770849571317	0.8936248660463242	0.8583061889250815	0.8009118541033434	0.828616352201258	0.9158439346836572	0.8908794788273615	0.8152011922503726	0.8513618677042801	0.9119712145486956	0.8941368078175895	0.7899280575539568	0.8388082505729564	0.9026090462498276	0.8664495114006515	0.7987987987987988	0.83125	0.9070706320491464	0.8713355048859935	0.8218125960061444	0.8458498023715415	0.9069419834693204	0.9332247557003256	0.762982689747004	0.8395604395604396	0.9106966652166072	0.8192182410423453	0.8369384359400999	0.8279835390946502	0.9054114632515995	0.8648208469055375	0.8296875	0.8468899521531101
Bacillus_mycoides_DSM_2048	0.8975949689810487	0.8240418118466899	0.8553345388788427	0.8393966282165041	0.9087793951608008	0.837979094076655	0.8498233215547704	0.8438596491228071	0.8981989583459797	0.9059233449477352	0.7796101949025487	0.8380338436744561	0.9101558231859074	0.8623693379790941	0.8263772954924875	0.843989769820972	0.9065500977309424	0.8763066202090593	0.8245901639344262	0.8496621621621622	0.9253056368293896	0.8623693379790941	0.868421052631579	0.8653846153846154	0.9066441865264844	0.8048780487804879	0.8571428571428571	0.8301886792452831	0.908574524396314	0.8954703832752613	0.7776096822995462	0.8323886639676114	0.9077140671854704	0.9076655052264808	0.7583697234352256	0.8263283108643934	0.9197938544840898	0.8850174216027874	0.8115015974440895	0.8466666666666666
Bacillus_nealsonii_AAU1	0.913192785089702	0.89568345323741	0.7892234548335975	0.8390901432181971	0.8926756261059374	0.8438061041292639	0.8089500860585198	0.8260105448154657	0.9004882270126449	0.8381294964028777	0.8411552346570397	0.8396396396396395	0.9133994420262712	0.8689407540394973	0.8330464716006885	0.8506151142355008	0.926517313976467	0.9066427289048474	0.7965299684542587	0.8480268681780017	0.915091445694432	0.8992805755395683	0.8156606851549756	0.8554319931565442	0.9143326272554668	0.9120287253141832	0.7827426810477658	0.8424543946932006	0.9137126564457588	0.85431654676259	0.8147512864493996	0.8340649692712906	0.9140161838213452	0.8866906474820144	0.7964458804523424	0.8391489361702127	0.9186853389819563	0.8330341113105925	0.8592592592592593	0.845943482224248
Bacillus_pseudofirmus_OF4	0.9108079308236527	0.8598130841121495	0.8363636363636363	0.847926267281106	0.9175369027862694	0.8672897196261682	0.8069565217391305	0.8360360360360362	0.8947593676303607	0.8878504672897196	0.7515822784810127	0.8140531276778062	0.8902873613416019	0.8149532710280374	0.8549019607843137	0.8344497607655501	0.9007878417329024	0.8672897196261682	0.7694859038142621	0.8154657293497365	0.9134404751506682	0.902803738317757	0.7777777777777778	0.8356401384083044	0.9088339592977552	0.874766355140187	0.797274275979557	0.8342245989304813	0.9002148659271552	0.8205607476635514	0.8524271844660194	0.8361904761904762	0.8985605729758057	0.822429906542056	0.8365019011406845	0.8294062205466541	0.9046886190933706	0.8728971962616823	0.7982905982905983	0.8339285714285715
Bacillus_pumilus_ATCC_7061	0.8926827347195968	0.8840579710144928	0.7896440129449838	0.8341880341880342	0.9092578371140516	0.8623188405797102	0.8307155322862129	0.8462222222222223	0.9119752284183992	0.8206521739130435	0.888235294117647	0.8531073446327683	0.8907726843100188	0.8079710144927537	0.859344894026975	0.8328664799253035	0.9124035129174544	0.8985507246376812	0.7910685805422647	0.8413910093299406	0.917716866204579	0.8641304347826086	0.8224137931034483	0.842756183745583	0.8960745510396976	0.8768115942028986	0.7947454844006568	0.8337639965546942	0.8967752310438986	0.8623188405797102	0.7933333333333333	0.826388888888889	0.8916292533081286	0.9057971014492754	0.764525993883792	0.8291873963515755	0.9080632351396766	0.8387681159420289	0.8209219858156028	0.8297491039426523
Bacillus_sonorensis_L12	0.9222059897735574	0.910472972972973	0.8032786885245902	0.8535233570863026	0.9260252122899928	0.8496621621621622	0.8554421768707483	0.8525423728813558	0.893936324415632	0.8783783783783784	0.7558139534883721	0.8125	0.9080975506756755	0.8631756756756757	0.8268608414239482	0.8446280991735537	0.914516184258583	0.839527027027027	0.8452380952380952	0.8423728813559322	0.915329391891892	0.8412162162162162	0.848381601362862	0.8447837150127226	0.9004262920014608	0.8716216216216216	0.7424460431654676	0.8018648018648018	0.9025663120891162	0.8783783783783784	0.791476407914764	0.832666132906325	0.9022610025566108	0.8125	0.8589285714285714	0.8350694444444444	0.9245814120708546	0.8496621621621622	0.8687392055267703	0.8590947907771136
Bacillus_subtilis_str_168	0.9042262895174707	0.9267886855241264	0.7496635262449529	0.8288690476190476	0.9019938990571272	0.8402662229617305	0.8647260273972602	0.8523206751054853	0.9185496394897392	0.9101497504159732	0.7825464949928469	0.8415384615384616	0.9016306156405992	0.845	0.8535353535353535	0.8492462311557788	0.913828341652801	0.8419301164725458	0.8308702791461412	0.8363636363636364	0.9076539101497504	0.8935108153078203	0.8014925373134328	0.8450039339103068	0.907491680532446	0.8683333333333333	0.8015384615384615	0.8336000000000001	0.917491680532446	0.9234608985024958	0.7917261055634808	0.8525345622119815	0.9184969495285636	0.91	0.8064992614475628	0.8551292090837901	0.9128175263449805	0.8985024958402662	0.7941176470588235	0.8430913348946135
Bacillus_thermoamylovorans	0.8957085121590509	0.8566243194192378	0.8	0.827344434706398	0.9071791594889344	0.8185117967332124	0.8639846743295019	0.8406337371854614	0.9053823933386256	0.9038112522686026	0.7685185185185185	0.8306922435362802	0.9105618887948326	0.8312159709618875	0.8560747663551402	0.8434622467771639	0.8939875033349692	0.8784029038112523	0.7756410256410257	0.8238297872340427	0.9090681519494336	0.8747731397459165	0.8019966722129783	0.8368055555555555	0.8956212265440496	0.8203266787658802	0.8528301886792453	0.8362627197039778	0.9132380986887394	0.8638838475499092	0.8249566724436742	0.8439716312056738	0.9020210737118785	0.8802177858439202	0.8137583892617449	0.8456843940714908	0.9200068510973285	0.9201451905626135	0.7884914463452566	0.8492462311557788
Bacillus_thuringiensis_serovar_thuringiensis_str_T01001	0.913330561254841	0.89198606271777	0.8025078369905956	0.8448844884488449	0.9032372615911326	0.8397212543554007	0.8382608695652174	0.8389904264577893	0.8976511187461302	0.8048780487804879	0.8635514018691589	0.8331830477908025	0.9045818208306524	0.8815331010452961	0.7832817337461301	0.8295081967213115	0.9044831793514552	0.8414634146341463	0.8533568904593639	0.8473684210526315	0.8918145783000886	0.8641114982578397	0.7961476725521669	0.8287385129490393	0.909463815270308	0.8902439024390244	0.7897990726429676	0.8370188370188371	0.9032827884276852	0.8954703832752613	0.8145800316957211	0.8531120331950208	0.8977725236436038	0.8763066202090593	0.7946287519747235	0.8334714167357083	0.9168801369447243	0.9059233449477352	0.8163265306122449	0.8587943848059454
Bacillus_timonensis_10403023	0.8831988611049232	0.8171641791044776	0.8186915887850468	0.8179271708683474	0.9034862998440631	0.835820895522388	0.8405253283302064	0.8381665107577176	0.8861191941412341	0.8395522388059702	0.8035714285714286	0.8211678832116789	0.8785590471151703	0.8302238805970149	0.8271375464684015	0.8286778398510242	0.8839820255067943	0.878731343283582	0.7560192616372392	0.8127696289905091	0.8985036338828247	0.8526119402985075	0.8059964726631393	0.828649138712602	0.9117565159278236	0.8507462686567164	0.8413284132841329	0.8460111317254174	0.8864533442860325	0.8078358208955224	0.8295019157088123	0.8185255198487713	0.9154234656939184	0.8582089552238806	0.8333333333333334	0.8455882352941176	0.8999951269770551	0.8376865671641791	0.8376865671641791	0.8376865671641791
Bacillus_vallismortis_DV1_F_3	0.9148310908564816	0.8923611111111112	0.8263665594855305	0.8580968280467446	0.9137987678433644	0.8784722222222222	0.7931034482758621	0.8336079077429983	0.8854332441165124	0.8576388888888888	0.7993527508090615	0.8274706867671692	0.9086024908371914	0.8663194444444444	0.810064935064935	0.8372483221476509	0.8918366608796297	0.8506944444444444	0.8112582781456954	0.8305084745762713	0.9081594208140432	0.8697916666666666	0.8226600985221675	0.8455696202531645	0.8928282937885802	0.8090277777777778	0.8503649635036497	0.8291814946619217	0.9008457513503084	0.890625	0.7725903614457831	0.8274193548387095	0.9038779176311728	0.8472222222222222	0.8341880341880342	0.8406546080964685	0.9125358675733025	0.8767361111111112	0.8238172920065253	0.8494533221194283
Bacteroides_caccae_ATCC_43185	0.9180428088395122	0.9519230769230768	0.7938144329896907	0.8657089319175514	0.9207117573360706	0.925824175824176	0.8081534772182254	0.8629961587708066	0.925777948013525	0.9217032967032966	0.8263546798029556	0.8714285714285713	0.9304799767540152	0.9368131868131868	0.806146572104019	0.8665819567979669	0.9239043065451032	0.9326923076923076	0.8141486810551559	0.8693982074263764	0.9265421220263254	0.9313186813186812	0.8129496402877698	0.8681177976952625	0.917507887030552	0.885989010989011	0.8420365535248042	0.8634538152610443	0.9276732882502112	0.912087912087912	0.8258706467661692	0.8668407310704961	0.9371037616229922	0.9134615384615384	0.8149509803921569	0.8613989637305699	0.9310328236324115	0.9478021978021978	0.7779030439684329	0.8544891640866873
Bacteroides_cellulosilyticus_DSM_14838	0.9288548875432526	0.8823529411764706	0.8583690987124464	0.8701957940536621	0.9145285467128028	0.9102941176470588	0.8134034165571616	0.8591256072172102	0.910191392733564	0.9117647058823528	0.8051948051948052	0.8551724137931035	0.9163289359861592	0.9117647058823528	0.8020698576972833	0.8534067446662079	0.9197718425605536	0.923529411764706	0.784019975031211	0.848075624577988	0.919124134948097	0.9338235294117648	0.8151476251604621	0.8704592186429061	0.9175227076124566	0.9176470588235294	0.7858942065491183	0.8466757123473541	0.9178200692041524	0.9323529411764706	0.763855421686747	0.8397350993377484	0.9070339532871972	0.9147058823529411	0.8098958333333334	0.8591160220994475	0.9156682525951557	0.8911764705882353	0.8267394270122783	0.8577494692144374
Bacteroides_clarus_YIT_12056	0.9450236190516448	0.9588313413014607	0.8112359550561797	0.8788800973828362	0.9245916422726425	0.9456233421750664	0.7993273542600897	0.8663426488456866	0.9222913826568174	0.8884462151394422	0.851145038167939	0.8693957115009746	0.9275286123410864	0.9096945551128818	0.8627204030226701	0.885585003232062	0.925946083041838	0.9310344827586208	0.805045871559633	0.8634686346863469	0.8758943007809611	0.9322709163346612	0.7389473684210527	0.8244274809160305	0.9379009162289832	0.9562334217506632	0.8046875	0.8739393939393939	0.9362012603872748	0.9588859416445624	0.7901639344262295	0.8663870581186339	0.920449061402489	0.913793103448276	0.8351515151515152	0.8727042431918937	0.9240632518555311	0.9296148738379814	0.8130081300813008	0.8674101610904584
Bacteroides_coprocola_M16_DSM_17136	0.9374651416306112	0.9447674418604652	0.8290816326530612	0.8831521739130435	0.943436485938345	0.9505813953488372	0.8341836734693877	0.8885869565217391	0.9147670615873446	0.9287790697674418	0.7438882421420256	0.826115061409179	0.926712919145484	0.9418604651162792	0.8150943396226416	0.8739042481456507	0.9264879242157924	0.9462209302325582	0.8157894736842105	0.8761776581426649	0.9182856442671712	0.9127906976744186	0.8328912466843501	0.871012482662968	0.9311462699432124	0.9302325581395348	0.8333333333333334	0.8791208791208791	0.9153438091535966	0.938953488372093	0.7985166872682324	0.8630594522378089	0.9442287216062736	0.9244186046511628	0.8401585204755614	0.8802768166089966	0.9264667979313143	0.9215116279069767	0.8287581699346406	0.8726772195457674
Bacteroides_coprophilus_DSM_18228	0.925359780624662	0.9215116279069768	0.8265971316818774	0.8714776632302406	0.948618763520822	0.938953488372093	0.8488830486202366	0.8916494133885439	0.9288466738777718	0.9229651162790696	0.8455392809587217	0.8825573314801946	0.924560150757166	0.9418604651162792	0.8181818181818182	0.8756756756756757	0.9120576156030288	0.9375	0.8012422360248447	0.8640321500334895	0.9470300669280692	0.9491279069767442	0.8172715894868585	0.8782784129119031	0.9317251301379124	0.9418604651162792	0.8329048843187661	0.8840381991814461	0.9332715741617088	0.9520348837209304	0.8197747183979975	0.8809683927370545	0.9427044601811791	0.9607558139534884	0.8090575275397797	0.878405315614618	0.9266748918334234	0.940406976744186	0.8077403245942572	0.8690396239086636
Bacteroides_dorei_DSM_17855	0.9300333101532574	0.9472954230235784	0.838036809815951	0.8893229166666667	0.943856831655019	0.972260748959778	0.7644492911668485	0.855921855921856	0.9309044839999848	0.9293628808864266	0.8223039215686274	0.8725617685305591	0.9190259757723384	0.91123439667129	0.8369426751592357	0.8725099601593626	0.9231762979241668	0.9237170596393898	0.7956989247311828	0.8549422336328627	0.9353621662741424	0.961218836565097	0.8041714947856315	0.8757097791798107	0.9349741241197014	0.943213296398892	0.7845622119815668	0.8566037735849056	0.934605291972906	0.92797783933518	0.8271604938271605	0.8746736292428199	0.9260337865614472	0.9278779472954232	0.8198529411764706	0.870527000650618	0.9300813351723715	0.9361997226074896	0.8241758241758241	0.8766233766233766
Bacteroides_eggerthii_1_2_48FAA	0.9117104411580036	0.8989113530326595	0.8352601156069365	0.8659176029962546	0.8881347623233483	0.8183229813664596	0.851373182552504	0.8345209817893903	0.927100740898158	0.917573872472784	0.8333333333333334	0.8734270910436713	0.7920667387923456	0.9051321928460342	0.7597911227154047	0.8261178140525195	0.9127114264462968	0.8835403726708074	0.8330893118594437	0.8575734740015072	0.92503960472552	0.8850931677018633	0.8394698085419735	0.8616780045351474	0.9069421771007408	0.9130434782608696	0.8088033012379643	0.8577680525164114	0.9170196478077336	0.8757763975155279	0.8493975903614458	0.8623853211009174	0.9174893501927108	0.9253499222395024	0.7986577181208053	0.8573487031700288	0.9205466418090666	0.9208074534161491	0.7906666666666666	0.8507890961262554
Bacteroides_eggerthii_DSM_20697	0.7888058897951493	0.9014778325123152	0.7195281782437746	0.8002915451895044	0.933136827370858	0.8374384236453202	0.8854166666666666	0.8607594936708861	0.9225255053971844	0.8784893267651889	0.8519108280254777	0.8649959579628133	0.91607849471049	0.9081967213114754	0.8147058823529412	0.8589147286821707	0.9087579746426552	0.896551724137931	0.7959183673469388	0.8432432432432432	0.9129667016608792	0.8770491803278688	0.837245696400626	0.8566853482786229	0.9186815257476648	0.9065573770491804	0.8204747774480712	0.8613707165109034	0.9040700960994912	0.8784893267651889	0.8130699088145896	0.8445146014206788	0.9092088616113488	0.909688013136289	0.8087591240875912	0.8562596599690881	0.9242308002907212	0.9278688524590164	0.7949438202247191	0.8562783661119515
Bacteroides_faecis_MAJ27	0.8797930180535952	0.7990970654627539	0.8251748251748252	0.8119266055045873	0.8785853685878655	0.801354401805869	0.8049886621315193	0.8031674208144796	0.8796860111389103	0.8803611738148984	0.7330827067669173	0.8	0.8850261657384242	0.8487584650112867	0.7752577319587629	0.810344827586207	0.8865319058950618	0.7900677200902935	0.8393285371702638	0.8139534883720931	0.900926883703866	0.8419864559819413	0.8307349665924276	0.836322869955157	0.892830027159374	0.8329571106094809	0.8021739130434783	0.8172757475083057	0.8703815051286885	0.7720090293453724	0.7972027972027972	0.7844036697247706	0.8746821639855489	0.835214446952596	0.7692307692307693	0.800865800865801	0.8694821374885986	0.8510158013544018	0.7709611451942741	0.8090128755364806
Bacteroides_finegoldii_DSM_17565	0.9206381998023404	0.9164265129682996	0.8206451612903226	0.8658951667801226	0.9136152613176756	0.9236311239193083	0.8052763819095478	0.8604026845637583	0.9306467955053196	0.930835734870317	0.8400520156046815	0.8831168831168832	0.9247886370620136	0.9409221902017292	0.8203517587939698	0.8765100671140938	0.9252796717853315	0.9121037463976944	0.8417553191489362	0.8755186721991702	0.9221196089993272	0.9193083573487032	0.8005018820577164	0.8558014755197854	0.9251364100690148	0.9452449567723344	0.8108776266996292	0.8729208250166334	0.931046474931276	0.9236311239193083	0.8346354166666666	0.8768809849521204	0.9401695471268758	0.9510086455331412	0.7885304659498208	0.8621815806662312	0.9268680082053669	0.946685878962536	0.7934782608695652	0.8633377135348227
Bacteroides_fluxus_YIT_12057	0.9356316355986104	0.9232804232804231	0.8450363196125908	0.8824273072060683	0.9355757200869486	0.9458388375165124	0.8090395480225989	0.8721071863580999	0.9170860330041308	0.9326287978863936	0.8257309941520468	0.8759305210918115	0.9242047765825836	0.921957671957672	0.8011494252873563	0.8573185731857319	0.9343115053154684	0.9087301587301588	0.8729351969504447	0.8904731043421905	0.9425354539291132	0.9128137384412152	0.8573200992555832	0.8841970569417785	0.9399318879173568	0.927344782034346	0.8602941176470589	0.8925619834710744	0.9327100501142772	0.8811096433289299	0.8707571801566579	0.8759028233749179	0.9316083397985642	0.955026455026455	0.7951541850220264	0.8677884615384616	0.9322251577865844	0.9445178335535006	0.8171428571428572	0.8762254901960784
Bacteroides_fragilis_3_1_12	0.9281571500852652	0.9165526675786594	0.8121212121212121	0.8611825192802057	0.9387918595281374	0.9247606019151848	0.87001287001287	0.896551724137931	0.9352350879823098	0.9548563611491108	0.8050749711649365	0.8735919899874843	0.9350205198358414	0.9425444596443228	0.7865296803652968	0.8574984443061605	0.9202546708393456	0.9316005471956224	0.8078291814946619	0.8653113087674713	0.9184481757022656	0.896032831737346	0.832274459974587	0.8629776021080369	0.9157431178906732	0.9288645690834472	0.7813578826237054	0.8487499999999999	0.9283539156344284	0.9425444596443228	0.7838452787258248	0.8559006211180125	0.9407417124224652	0.9383561643835616	0.8253012048192772	0.8782051282051282	0.937948578603152	0.8958904109589041	0.8582677165354331	0.8766756032171581
Bacteroides_fragilis_638R	0.924342147655702	0.9362279511533242	0.7976878612716763	0.8614232209737827	0.9267640458126292	0.9104477611940298	0.8223039215686274	0.8641339343206696	0.919109890291972	0.9172320217096336	0.824390243902439	0.8683365446371226	0.915651482319499	0.914518317503392	0.7957497048406139	0.8510101010101011	0.9270079846235704	0.9104477611940298	0.8515228426395939	0.8799999999999999	0.9052016959730764	0.8995929443690638	0.8225806451612904	0.8593648736228128	0.9308778667412904	0.926729986431479	0.833943833943834	0.8778920308483291	0.9118773346785254	0.9172320217096336	0.8134777376654633	0.8622448979591836	0.9226180065504476	0.9185888738127544	0.8347718865598027	0.8746770025839793	0.9229751697906177	0.8941655359565808	0.8394904458598726	0.8659658344283838
Bacteroides_fragilis_NCTC_9343	0.927415190697148	0.9361702127659576	0.8073394495412844	0.8669950738916257	0.9376352775577184	0.8976063829787234	0.8555133079847909	0.8760545100584036	0.932826293005885	0.9388297872340424	0.8041002277904328	0.8662576687116564	0.9313258615323676	0.9587765957446808	0.8046875	0.8749999999999999	0.9218281391466726	0.9215425531914894	0.8279569892473119	0.8722466960352423	0.9162136784178362	0.8909574468085106	0.818070818070818	0.8529598981540419	0.9217017032593934	0.9175531914893617	0.8273381294964028	0.8701134930643126	0.9359323718311452	0.952127659574468	0.8063063063063063	0.8731707317073171	0.9331083422928927	0.9335106382978724	0.8367103694874851	0.8824638592080453	0.9291994397917609	0.8816489361702128	0.86328125	0.8723684210526317
Bacteroides_fragilis_YCH46	0.9344258176584802	0.9101876675603218	0.8519447929736512	0.880103694102398	0.9349812117101112	0.9210174029451138	0.8589263420724095	0.8888888888888888	0.923457009449774	0.9036144578313252	0.8511979823455234	0.8766233766233767	0.9247589105304148	0.926372155287818	0.8387878787878787	0.8804071246819338	0.9341772810634856	0.923694779116466	0.8127208480565371	0.8646616541353384	0.9274183418212616	0.9170013386880856	0.8435960591133005	0.878768441308531	0.9183839917309992	0.9464524765729584	0.7873051224944321	0.8595744680851064	0.92184017571627	0.9196787148594378	0.8408812729498164	0.8785166240409208	0.9233161421378092	0.9021447721179624	0.855146124523507	0.878016960208741	0.9202394923752202	0.9223560910307899	0.8153846153846154	0.8655778894472362
Bacteroides_graminisolvens_DSM_19988	0.8752968817182286	0.8167420814479638	0.8223234624145785	0.8195232690124858	0.8867217092197128	0.8009049773755657	0.8137931034482758	0.807297605473204	0.869991400667472	0.7171945701357466	0.8567567567567568	0.7807881773399015	0.8533711430969882	0.8868778280542986	0.6644067796610169	0.7596899224806202	0.8688448229970722	0.834841628959276	0.7608247422680412	0.7961165048543688	0.8744215925144858	0.8009049773755657	0.8232558139534883	0.8119266055045871	0.8722461661309148	0.8823529411764706	0.7707509881422925	0.8227848101265823	0.8893296615548412	0.8755656108597285	0.739961759082218	0.8020725388601035	0.8795555987797138	0.7104072398190046	0.8770949720670391	0.785	0.8667615323191582	0.8190045248868778	0.7818574514038877	0.7999999999999999
Bacteroides_intestinalis_341_DSM_17393	0.9369027889754844	0.9549180327868853	0.8052995391705069	0.87375	0.9393289587625788	0.9221311475409836	0.8642765685019206	0.8922670191672175	0.9139185628116696	0.9002732240437158	0.851421188630491	0.8751660026560424	0.9319235420585864	0.9562841530054644	0.8168028004667445	0.8810572687224669	0.9441029143897997	0.9467213114754098	0.7974683544303798	0.8657089319175515	0.9172704096867628	0.924863387978142	0.8537200504413619	0.8878688524590164	0.9186691898832452	0.9262295081967212	0.8158844765342961	0.8675623800383877	0.9317966347158768	0.935792349726776	0.8125741399762753	0.8698412698412699	0.9210953596703396	0.8961748633879781	0.8421052631578947	0.8682991396426207	0.9357456926154857	0.9221311475409836	0.8292383292383292	0.873221216041397
Bacteroides_massiliensis_B846dnLKV334	0.8539566115702479	0.7886363636363637	0.7660044150110376	0.7771556550951849	0.9060304752066116	0.8568181818181818	0.7887029288702929	0.821350762527233	0.8832954545454547	0.8522727272727273	0.7653061224489796	0.8064516129032258	0.8645222107438016	0.8	0.8018223234624146	0.800910125142207	0.8710795454545456	0.8090909090909091	0.8054298642533937	0.8072562358276644	0.8744137396694215	0.8477272727272728	0.7836134453781513	0.814410480349345	0.8848579545454545	0.8409090909090909	0.8314606741573034	0.8361581920903954	0.8807541322314049	0.8636363636363636	0.7676767676767676	0.8128342245989305	0.9015444214876034	0.8863636363636364	0.7831325301204819	0.8315565031982942	0.8763713842975207	0.8863636363636364	0.724907063197026	0.7975460122699386
Bacteroides_nordii_CL02T12C05	0.8833006309633734	0.9100877192982456	0.7229965156794426	0.8058252427184466	0.8826778431825177	0.8223684210526315	0.7637474541751528	0.791974656810982	0.8892591951369652	0.7916666666666666	0.8574821852731591	0.8232611174458381	0.9028643428747308	0.7346491228070176	0.9178082191780822	0.8160779537149817	0.8847554055093876	0.8289473684210527	0.8381374722838137	0.8335170893054025	0.8877491151123422	0.8289473684210527	0.8253275109170306	0.8271334792122538	0.8863568598030164	0.7982456140350878	0.8272727272727273	0.8125	0.889273622653124	0.7960526315789473	0.8344827586206897	0.8148148148148148	0.8885835064635272	0.7653508771929824	0.8790931989924433	0.8182883939038688	0.8682839912280702	0.8837719298245614	0.7209302325581395	0.794088669950739
Bacteroides_oleiciplenus_YIT_12058	0.8798043628808864	0.875	0.764367816091954	0.8159509202453987	0.8877563288704217	0.8464912280701754	0.8092243186582809	0.827438370846731	0.8910890851031086	0.8859649122807017	0.7608286252354048	0.8186423505572442	0.8591970606340412	0.8596491228070176	0.7205882352941176	0.7839999999999999	0.8775055786395813	0.8925438596491229	0.6910016977928692	0.7789473684210526	0.8720279316712836	0.8596491228070176	0.7452471482889734	0.7983706720977596	0.8902378616497384	0.8881578947368421	0.7390510948905109	0.8067729083665339	0.8829784164358264	0.8793859649122807	0.7667304015296367	0.8192032686414709	0.876827485380117	0.8179824561403509	0.758130081300813	0.7869198312236287	0.8914810326254232	0.8596491228070176	0.7762376237623763	0.8158168574401664
Bacteroides_ovatus_ATCC_8483	0.9272639761052232	0.9235924932975872	0.8351515151515152	0.8771483131763207	0.9125237601909824	0.9006711409395973	0.8212974296205631	0.8591549295774648	0.9234341544163952	0.9369973190348524	0.799771167048055	0.862962962962963	0.909730643971427	0.900804289544236	0.8255528255528255	0.8615384615384617	0.9176907713622542	0.906166219839142	0.8193939393939393	0.8605983450031827	0.9167731255735286	0.9369973190348524	0.7810055865921788	0.8519195612431443	0.9209574104395704	0.9101876675603218	0.8331288343558282	0.8699551569506726	0.9104179786602372	0.9395973154362416	0.7486631016042781	0.8333333333333334	0.913978804181586	0.9302013422818792	0.7734375	0.8446069469835467	0.9250103460064415	0.9048257372654156	0.8416458852867831	0.872093023255814
Bacteroides_ovatus_SD_CC_2a	0.916867109969662	0.926183844011142	0.83125	0.8761528326745718	0.9231577967272134	0.8899721448467967	0.8577181208053691	0.8735475051264525	0.9225264003227784	0.9373259052924792	0.8031026252983293	0.8650385604113111	0.9337858179250628	0.9094707520891364	0.8569553805774278	0.8824324324324324	0.924741622116526	0.9275766016713092	0.808252427184466	0.8638132295719845	0.9227358959039734	0.8885793871866295	0.8529411764705882	0.8703956343792633	0.9212422700010088	0.9080779944289692	0.8369704749679076	0.8710754843019373	0.9287482251068816	0.9317548746518106	0.8238916256157636	0.8745098039215687	0.9178127497458896	0.913649025069638	0.8169364881693649	0.8625904010519394	0.9321942334401503	0.9415041782729805	0.824390243902439	0.8790637191157347
Bacteroides_ovatus_SD_CMC_3f	0.9354620484372886	0.9563543003851092	0.802801724137931	0.8728763913298184	0.931363457864047	0.9370988446726572	0.8400460299194477	0.8859223300970874	0.9397388386006712	0.9345314505776636	0.8425925925925926	0.8861838101034692	0.9327626546458944	0.9588688946015425	0.8197802197802198	0.8838862559241707	0.9295699119892024	0.9370179948586118	0.8145251396648044	0.8714883442916915	0.9482561190109264	0.9537869062901156	0.8255555555555556	0.8850506253722453	0.9220178793588776	0.9460154241645244	0.8205128205128205	0.8788059701492538	0.9268218433097604	0.9267352185089974	0.8092031425364759	0.8639904134212103	0.9350487243879338	0.9383033419023136	0.7891891891891892	0.8573106283029948	0.935061924357574	0.9460847240051348	0.8179800221975583	0.8773809523809524
Bacteroides_pectinophilus_ATCC_43243	0.8703943464422507	0.8023952095808383	0.8072289156626506	0.8048048048048048	0.8967245688802575	0.9011976047904192	0.7468982630272953	0.8168249660786975	0.8538373703044361	0.8532934131736527	0.7196969696969697	0.7808219178082192	0.8873424322526119	0.8922155688622755	0.7506297229219143	0.8153214774281805	0.8407958857060653	0.8288288288288288	0.7379679144385026	0.7807637906647809	0.8609043174911439	0.8288288288288288	0.7263157894736842	0.7741935483870968	0.8382514250777725	0.8348348348348348	0.7277486910994765	0.7776223776223776	0.8424861987736239	0.7597597597597597	0.7832817337461301	0.7713414634146342	0.8582789376202551	0.8798798798798799	0.6976190476190476	0.7782204515272245	0.8789807771843701	0.9039039039039038	0.6688888888888889	0.768837803320562
Bacteroides_plebeius_M12_DSM_17135	0.9461822476644464	0.9576642335766424	0.8019559902200489	0.8729208250166334	0.922121257262029	0.9445255474452556	0.8221092757306226	0.8790760869565217	0.9180768657828092	0.9402332361516036	0.8164556962025317	0.8739837398373984	0.9267675422238796	0.9313868613138686	0.8137755102040817	0.8686181075561606	0.9212136366538272	0.9051094890510948	0.8062418725617685	0.8528198074277854	0.9269987870017664	0.9532846715328468	0.7944038929440389	0.8666224286662243	0.9258432465791322	0.9357664233576642	0.8186462324393359	0.8732970027247957	0.9251133195718328	0.9052478134110788	0.8414634146341463	0.8721910112359551	0.9253101657764252	0.91399416909621	0.842741935483871	0.8769230769230769	0.9381817794896895	0.9460641399416909	0.8246505717916137	0.8811948404616429
Bacteroides_pyogenes_DSM20611	0.8854322965548989	0.8386308068459658	0.7795454545454545	0.8080094228504122	0.8532588877397911	0.8361858190709046	0.7276595744680852	0.7781569965870307	0.85683669992408	0.8117359413202934	0.7614678899082569	0.7857988165680472	0.8689002337384402	0.7921760391198044	0.8329048843187661	0.8120300751879699	0.8397307524464823	0.8141809290953546	0.7449664429530202	0.7780373831775702	0.8557606661844442	0.8068459657701712	0.7482993197278912	0.7764705882352941	0.881827583527119	0.7726161369193154	0.8229166666666666	0.7969735182849936	0.8773201977510895	0.7603911980440098	0.8360215053763441	0.7964148527528808	0.9026338914760196	0.8704156479217604	0.7893569844789357	0.827906976744186	0.8501025221035264	0.8092909535452323	0.7557077625570776	0.7815820543093269
Bacteroides_salyersiae_WAL_10018	0.9063571113238524	0.8685968819599109	0.8210526315789474	0.8441558441558441	0.8860521525190848	0.8574610244988864	0.7730923694779116	0.8130939809926082	0.8835968075555181	0.821826280623608	0.8004338394793926	0.8109890109890109	0.8726519213694376	0.8351893095768375	0.7928118393234672	0.8134490238611712	0.891379507046096	0.7594654788418709	0.8357843137254902	0.795799299883314	0.8742987385975268	0.7928730512249443	0.8221709006928406	0.8072562358276643	0.8725626360980352	0.8708240534521158	0.7461832061068703	0.8036998972250771	0.8916126408103136	0.8374164810690423	0.8034188034188035	0.8200654307524538	0.8996135931865418	0.8485523385300668	0.7871900826446281	0.8167202572347267	0.8619500895332861	0.8351893095768375	0.7621951219512195	0.7970244420828905
Bacteroides_sp_1_1_14	0.9234633644764902	0.9418604651162792	0.8110137672090113	0.8715534633490248	0.9337975187028198	0.9490538573508006	0.788391777509069	0.8612945838837516	0.9319187739074506	0.9462209302325582	0.8314176245210728	0.8851121685927941	0.9287917639890322	0.9331395348837208	0.8370273794002607	0.8824742268041238	0.9079425628787108	0.9199417758369725	0.8261437908496732	0.8705234159779613	0.9299257811177686	0.9694767441860463	0.7402885682574917	0.8395217117684078	0.9281052181713552	0.9418604651162792	0.8297055057618438	0.8822328114363512	0.917321476930368	0.9229651162790696	0.8322411533420708	0.8752584424534803	0.9379919010866254	0.9375	0.8072590738423029	0.867518493611298	0.9223832977895127	0.9184861717612809	0.8335535006605019	0.873961218836565
Bacteroides_sp_1_1_30	0.9115750371161628	0.9278499278499278	0.8296774193548387	0.8760217983651226	0.9367036683054	0.9494949494949496	0.8034188034188035	0.8703703703703703	0.9238832355715472	0.9466089466089466	0.8049079754601227	0.870026525198939	0.9312086022042732	0.935064935064935	0.826530612244898	0.8774542992552471	0.937340837773738	0.9451659451659452	0.821831869510665	0.8791946308724833	0.9263413354322444	0.9148629148629148	0.8342105263157895	0.8726772195457674	0.9178009740780304	0.9336219336219336	0.8107769423558897	0.8678739101274313	0.9209097780526352	0.9076479076479076	0.8420348058902276	0.873611111111111	0.9351721711029072	0.9567099567099568	0.8225806451612904	0.884589726484323	0.9122236589769058	0.9321789321789322	0.7830303030303031	0.8511198945981555
Bacteroides_sp_1_1_6	0.926895954223082	0.95177304964539	0.7590497737556561	0.8445563247325362	0.9282338007736944	0.9361702127659576	0.8229426433915212	0.8759124087591241	0.9145097920696326	0.9034090909090908	0.8401585204755614	0.8706365503080081	0.930722114764668	0.9163120567375886	0.8741542625169147	0.894736842105263	0.9262733720180528	0.9347517730496454	0.8373570520965693	0.8833780160857909	0.9255883301096068	0.9303977272727272	0.8259773013871374	0.8750835003340013	0.9233327288845906	0.9234042553191488	0.8250950570342205	0.8714859437751004	0.9217672066408767	0.926241134751773	0.7973137973137974	0.8569553805774278	0.92745305448098	0.9361702127659576	0.8407643312101911	0.8859060402684564	0.931624758220503	0.9361702127659575	0.8270676691729323	0.8782435129740519
Bacteroides_sp_20_3	0.9230173551316172	0.9153005464480874	0.8417085427135679	0.8769633507853403	0.9348875047525328	0.9386084583901774	0.8151658767772512	0.8725428027901079	0.9394881428965476	0.9263301500682128	0.8321078431372549	0.8766946417043253	0.9302449324953966	0.9304229195088676	0.830694275274056	0.8777348777348778	0.9167281700325782	0.9371584699453552	0.8099173553719008	0.8689043698543382	0.9213884478041434	0.9344262295081968	0.8221153846153846	0.8746803069053708	0.9206382931138596	0.9330601092896176	0.8016431924882629	0.8623737373737373	0.9195703710330329	0.9249658935879944	0.8339483394833949	0.8771021992238034	0.9192367618664222	0.9399727148703956	0.8134592680047226	0.8721518987341773	0.9267998121351733	0.9495225102319236	0.8140350877192982	0.8765743073047858
Bacteroides_sp_2_1_22	0.9265524105152436	0.9239598278335724	0.8121059268600253	0.8644295302013422	0.9359264649275744	0.9153515064562412	0.8307291666666666	0.8709897610921501	0.9283061861760484	0.9540889526542324	0.7945041816009558	0.8670143415906126	0.9237539856198628	0.9383070301291248	0.7767220902612827	0.8499025341130605	0.9285789271092136	0.9497847919655668	0.8306148055207027	0.8862115127175368	0.9206560603035348	0.9182209469153516	0.8020050125313283	0.8561872909698997	0.926605929490808	0.9311334289813488	0.8225602027883396	0.873485868102288	0.932624755819674	0.9770444763271162	0.7625979843225084	0.8566037735849056	0.9309728720546552	0.93974175035868	0.8056580565805658	0.8675496688741722	0.9355034591784014	0.9296987087517934	0.8492791612057667	0.8876712328767123
Bacteroides_sp_2_1_33B	0.9307273995393814	0.9056603773584906	0.8452830188679246	0.8744307091737151	0.935818542440116	0.9474393530997304	0.8212616822429907	0.8798498122653317	0.9200755952078232	0.9474393530997304	0.8025114155251142	0.8689740420271941	0.9034517331318428	0.944743935309973	0.791196388261851	0.8611793611793611	0.9389289891820024	0.935309973045822	0.8381642512077294	0.8840764331210191	0.907287799420231	0.9191374663072776	0.8109393579072532	0.8616550852811119	0.9243866289840964	0.904312668463612	0.8504435994930292	0.8765512736773351	0.9357631447025232	0.944743935309973	0.7703296703296704	0.8486682808716708	0.9335581331144064	0.9433962264150944	0.8149010477299186	0.8744534665833855	0.9179523179866464	0.8921832884097035	0.8586251621271076	0.8750826173165895
Bacteroides_sp_2_1_7	0.934113777777778	0.8733333333333333	0.8710106382978723	0.8721704394141145	0.9213848888888888	0.9013333333333332	0.8203883495145631	0.8589580686149936	0.9375075555555556	0.9466666666666668	0.8198614318706697	0.8787128712871287	0.9277093333333332	0.92	0.8529048207663782	0.885182809493265	0.9310071111111112	0.9386666666666666	0.812933025404157	0.8712871287128713	0.9343848888888888	0.9373333333333334	0.8280329799764429	0.8792995622263916	0.9207333333333334	0.9346666666666666	0.8141695702671312	0.8702669149596524	0.9282337777777776	0.9293333333333332	0.8219339622641509	0.8723404255319149	0.929824	0.916	0.8609022556390977	0.8875968992248062	0.9388906666666668	0.9426666666666667	0.8269005847953217	0.8809968847352024
Bacteroides_sp_2_2_4	0.92295724005867	0.9361147327249022	0.8159090909090909	0.8718882817243473	0.923009866634072	0.9192708333333334	0.8506024096385543	0.8836045056320402	0.9347999171555844	0.9191655801825294	0.816917728852839	0.8650306748466259	0.9356809878857018	0.9504563233376792	0.8055248618784531	0.8720095693779903	0.940482738483268	0.9452411994784876	0.8333333333333334	0.8857666463042151	0.9341157716753584	0.9491525423728814	0.7836383207750269	0.8584905660377359	0.942283925467188	0.9661458333333334	0.7910447761194029	0.8698710433763188	0.9223206282594524	0.9427083333333334	0.793859649122807	0.861904761904762	0.9411982901455888	0.9401041666666666	0.840512223515716	0.8875230485556238	0.9365230130921338	0.9491525423728814	0.7887323943661971	0.8615384615384616
Bacteroides_sp_3_1_19	0.9267184602939388	0.927710843373494	0.8349397590361446	0.8788839568801523	0.9304258030338824	0.9089692101740294	0.8240291262135923	0.864417568427753	0.9292786117732964	0.9116465863453816	0.850187265917603	0.8798449612403101	0.9307336297059896	0.9264705882352942	0.8369565217391305	0.8794416243654822	0.9322235465927884	0.9411764705882352	0.8167053364269141	0.8745341614906832	0.8923599925548897	0.9598393574297188	0.7346311475409836	0.832269297736506	0.9439334879625454	0.9518716577540108	0.8090909090909091	0.8746928746928747	0.9317967055387324	0.9397590361445785	0.8229777256740914	0.8775000000000001	0.9281171029930776	0.9477911646586346	0.8072976054732041	0.8719211822660099	0.9290396881644224	0.9357429718875502	0.8194607268464243	0.8737499999999999
Bacteroides_sp_3_1_23	0.9265187188701408	0.9538258575197888	0.7841648590021691	0.8607142857142857	0.9204269387214494	0.9353562005277044	0.8149425287356322	0.871007371007371	0.9282841239025036	0.9114927344782034	0.8383961117861483	0.8734177215189872	0.9402541974116688	0.9577836411609498	0.8344827586206897	0.8918918918918919	0.9251436896790904	0.9313984168865436	0.8180764774044033	0.8710672424429364	0.9284069877275594	0.9366754617414248	0.7880133185349611	0.855937311633514	0.9423149984489532	0.9577278731836196	0.7871878393051032	0.8641239570917759	0.9347479810249456	0.9551451187335092	0.793859649122807	0.8670658682634731	0.9335864386221128	0.9418758256274768	0.8176605504587156	0.8753836709637814	0.9146566958170532	0.9261213720316622	0.8200934579439252	0.869888475836431
Bacteroides_sp_3_1_33FAA	0.9229760435642788	0.9215686274509804	0.8308080808080808	0.8738379814077025	0.9297290944349768	0.9384615384615383	0.808433734939759	0.8686084142394822	0.924075924075924	0.9327731092436976	0.7900355871886121	0.8554913294797688	0.927310924369748	0.9523809523809524	0.8232445520581114	0.8831168831168832	0.9296458443517268	0.93006993006993	0.8439086294416244	0.8848968729208251	0.9382313764666704	0.9509803921568628	0.8112305854241338	0.8755641521598967	0.9334263775440246	0.8879551820728291	0.869684499314129	0.8787248787248786	0.9368533427356956	0.951048951048951	0.8095238095238095	0.8745980707395499	0.9195774813421874	0.9090909090909092	0.8441558441558441	0.8754208754208753	0.9100938277408867	0.9118881118881119	0.8274111675126904	0.867598137059215
Bacteroides_sp_3_1_40A	0.9273013126819356	0.9369747899159664	0.8109090909090909	0.8693957115009747	0.9280163045610402	0.907563025210084	0.8415584415584415	0.8733153638814015	0.9142578600067478	0.9495798319327732	0.6876267748478702	0.7976470588235294	0.9349112193897168	0.9453781512605042	0.8181818181818182	0.8771929824561405	0.9227396841089378	0.8711484593837535	0.852054794520548	0.8614958448753464	0.928480215615658	0.9117647058823528	0.8168130489335006	0.8616810059563204	0.9346199264019334	0.9369747899159664	0.828996282527881	0.8796844181459567	0.9301926653014148	0.957983193277311	0.7799315849486887	0.8598365807668135	0.9362254705803892	0.9215686274509804	0.8446726572528883	0.8814467515070328	0.9325455672465065	0.927170868347339	0.841168996188056	0.8820786142571619
Bacteroides_sp_3_2_5	0.9265717712410048	0.9452247191011236	0.8069544364508393	0.870633893919793	0.9305554459664184	0.9438202247191012	0.8165249088699879	0.8755700325732899	0.928282019315743	0.9129213483146068	0.847457627118644	0.878972278566599	0.929351170938013	0.946629213483146	0.8320987654320988	0.8856767411300921	0.935974190443126	0.9536516853932584	0.7858796296296297	0.8616751269035532	0.9231384531624794	0.9297752808988764	0.8337531486146096	0.8791500664010624	0.9339069009594748	0.9592696629213484	0.7969661610268378	0.8706182281708094	0.9494342570382528	0.949438202247191	0.8174123337363967	0.8784925276153347	0.9238268921222068	0.9452247191011236	0.8059880239520958	0.8700711053652229	0.9206243687665698	0.9452247191011236	0.7917647058823529	0.8617157490396927
Bacteroides_sp_4_1_36	0.90539949407083	0.8955696202531646	0.827485380116959	0.8601823708206687	0.9234032235487032	0.9289099526066352	0.8043775649794802	0.8621700879765397	0.922584588157658	0.9003164556962026	0.8404726735598228	0.8693659281894577	0.930054792329074	0.9131121642969984	0.8475073313782991	0.8790874524714829	0.9135858479812826	0.9018987341772152	0.8177905308464849	0.8577878103837472	0.9127497150398944	0.9208860759493672	0.7833109017496636	0.8465454545454545	0.913932049513068	0.9256329113924052	0.8068965517241379	0.862196020633751	0.9268702381666568	0.9036334913112164	0.8326055312954876	0.8666666666666668	0.9147494350790888	0.8593996840442338	0.8607594936708861	0.8600790513833992	0.9209123222748815	0.8892405063291139	0.8425787106446777	0.8652809853733641
Bacteroides_sp_4_3_47FAA	0.9372705551059918	0.9349930843706776	0.8164251207729468	0.8716956802063186	0.9352781269070588	0.91701244813278	0.8225806451612904	0.8672334859385219	0.9268502417122448	0.9377593360995852	0.8110047846889952	0.8697883258499037	0.916106625038978	0.8921161825726142	0.8509234828496042	0.8710330857528698	0.9255264199996556	0.9225449515905948	0.8194103194103194	0.8679245283018868	0.9356588213012862	0.9474412171507608	0.7937427578215527	0.8638083228247162	0.9359543855420304	0.95850622406639	0.78839590443686	0.8651685393258427	0.946276177522196	0.9377593360995852	0.8360049321824907	0.8839634941329857	0.932097702633678	0.925311203319502	0.8446969696969697	0.8831683168316832	0.9385809855584826	0.9432918395573997	0.8206979542719615	0.8777348777348777
Bacteroides_sp_9_1_42FAA	0.9385357878706442	0.9221311475409836	0.8458646616541353	0.8823529411764706	0.7743680760846846	0.9549180327868853	0.6955223880597015	0.8048359240069085	0.9257965302039476	0.924863387978142	0.8420398009950248	0.8815104166666665	0.9470049867120548	0.9344262295081968	0.8270858524788391	0.8774855676715844	0.9377902072322256	0.9508196721311476	0.7820224719101123	0.8581997533908754	0.9350141091104542	0.9467213114754098	0.8002309468822171	0.8673341677096371	0.9160293305264416	0.9207650273224044	0.8120481927710843	0.8629961587708066	0.9285548986234288	0.9262295081967212	0.8549810844892812	0.8891803278688524	0.9299247514109112	0.9330601092896176	0.8219013237063778	0.8739603326935381	0.9223672325241123	0.9207650273224044	0.8477987421383648	0.8827766863130322
Bacteroides_sp_D1	0.915863319260194	0.9226361031518624	0.818297331639136	0.8673400673400674	0.9302351872330452	0.9569583931133429	0.7988023952095809	0.8707571801566579	0.9333800610886608	0.9426934097421203	0.8287153652392947	0.8820375335120644	0.922122234874801	0.8954154727793696	0.8445945945945946	0.8692628650904034	0.9384406358811608	0.9498567335243552	0.8095238095238095	0.8740936058009229	0.9282670717319006	0.928263988522238	0.8077403245942572	0.8638184245660881	0.917773881514308	0.9368723098995696	0.8012269938650307	0.8637566137566138	0.9335856083994852	0.9383954154727794	0.8440721649484536	0.8887381275440978	0.9338117104413924	0.9355300859598854	0.8121890547263682	0.8695073235685752	0.9320768911380333	0.9239598278335724	0.8374512353706112	0.8785811732605731
Bacteroides_sp_D2	0.9267248115013478	0.9315642458100558	0.7997601918465228	0.8606451612903225	0.933023401179826	0.9048951048951048	0.8603723404255319	0.8820722563053851	0.9351427901707232	0.920391061452514	0.8384223918575063	0.877496671105193	0.9251914286830488	0.9287709497206704	0.811965811965812	0.8664495114006515	0.9291674805641286	0.9259776536312848	0.8195302843016069	0.8695081967213115	0.9298550611399772	0.9412587412587412	0.8098676293622142	0.8706338939197931	0.930790717662226	0.9034965034965036	0.8444444444444444	0.872972972972973	0.9378374418877212	0.9259776536312848	0.8007246376811594	0.8588082901554405	0.9269377270773916	0.9329608938547486	0.7905325443786982	0.8558616271620756	0.9328983865296715	0.9482517482517483	0.8228155339805825	0.8810916179337231
Bacteroides_sp_D20	0.9400830109606704	0.9432624113475178	0.825062034739454	0.8802117802779615	0.9201623952288844	0.9148936170212766	0.832258064516129	0.8716216216216215	0.9304984687298518	0.9460227272727272	0.8004807692307693	0.8671875	0.935310888136686	0.9275568181818182	0.8193224592220828	0.8700866089273818	0.9088269664732432	0.9161931818181818	0.8387516254876463	0.8757637474541752	0.9308107672469376	0.9431818181818182	0.8177339901477833	0.8759894459102903	0.9140957446808512	0.9147727272727272	0.8496042216358839	0.880984952120383	0.9314555125725338	0.9546099290780142	0.8088942307692307	0.8757319453480807	0.9080059235976788	0.9147727272727272	0.818297331639136	0.863849765258216	0.9324034896840748	0.9460227272727273	0.7807737397420867	0.8554913294797688
Bacteroides_sp_D22	0.920777123274756	0.8755364806866953	0.8583450210378681	0.8668555240793202	0.9340267102819828	0.9297994269340976	0.8341902313624678	0.8794037940379403	0.9429024681185976	0.9441260744985672	0.8247809762202754	0.8804275217100869	0.9139273870572368	0.9227467811158798	0.8301158301158301	0.8739837398373983	0.935826251993228	0.9470672389127324	0.8337531486146096	0.8868050904219692	0.9321287881582776	0.944206008583691	0.8088235294117647	0.8712871287128713	0.9156223995802436	0.9041487839771102	0.8437917222963952	0.8729281767955801	0.9071360642096158	0.9470672389127324	0.7899761336515513	0.8614183474300585	0.930848818000336	0.9111747851002864	0.8468708388814914	0.8778467908902692	0.9432826674209165	0.9527896995708155	0.8212083847102343	0.8821192052980131
Bacteroides_stercoris_ATCC_43183	0.9179999269007252	0.9278779472954232	0.826946847960445	0.8745098039215687	0.9324101023197476	0.9403606102635228	0.8339483394833949	0.8839634941329856	0.9394805334708112	0.9278779472954232	0.8109090909090909	0.8654592496765847	0.9311097046981672	0.941747572815534	0.7795637198622273	0.8530150753768845	0.9135158635044176	0.9084604715672676	0.81875	0.861275476660092	0.9327457818833066	0.9278779472954232	0.8208588957055215	0.87109375	0.9415734811221124	0.954230235783634	0.8084606345475911	0.8753180661577609	0.9072620281970832	0.9056865464632456	0.8382541720154044	0.8706666666666667	0.9198100957792864	0.926490984743412	0.779463243873979	0.846641318124208	0.9383321053937647	0.9223300970873787	0.835427135678392	0.8767303889255109
Bacteroides_thetaiotaomicron_VPI_5482	0.9268665971564958	0.9541284403669724	0.762303664921466	0.8474970896391152	0.9123536292725996	0.9134993446920052	0.803921568627451	0.8552147239263804	0.9128062469832644	0.927916120576671	0.8	0.8592233009708738	0.9238236663236964	0.9187418086500656	0.8113425925925926	0.8617086662569146	0.922093069194684	0.9331585845347312	0.7416666666666667	0.8264654672083575	0.9159299103868463	0.91218872870249	0.8436363636363636	0.8765743073047859	0.9275657068651888	0.927916120576671	0.8100686498855835	0.8649969456322542	0.8720989953089223	0.9515072083879424	0.6987487969201155	0.8057713651498336	0.9133121138363602	0.91218872870249	0.8169014084507042	0.8619195046439628	0.9204011206367911	0.927916120576671	0.8128587830080367	0.8665850673194615
Bacteroides_timonensis_AP1	0.8810707192727422	0.7918552036199095	0.819672131147541	0.8055235903337169	0.8787775639319424	0.8619909502262444	0.7398058252427184	0.7962382445141066	0.8710176900554861	0.9004524886877828	0.7197106690777577	0.8000000000000002	0.8722538441063861	0.8167420814479638	0.8058035714285714	0.8112359550561797	0.8843389774984132	0.8642533936651584	0.7941787941787942	0.8277356446370531	0.8785497839929567	0.7941176470588235	0.8162790697674419	0.8050458715596331	0.8900283573227413	0.7352941176470589	0.8736559139784946	0.7985257985257986	0.8794071579205995	0.7828054298642534	0.8418491484184915	0.8112543962485346	0.8667180237914867	0.8167420814479638	0.7763440860215054	0.7960308710033076	0.8650954116418583	0.8936651583710408	0.7078853046594982	0.7900000000000001
Bacteroides_uniformis_ATCC_8492	0.9243294149272384	0.9150943396226416	0.859493670886076	0.8864229765013055	0.9350693107431652	0.9272237196765498	0.8132387706855791	0.8664987405541561	0.901058732499764	0.9501347708894878	0.7114026236125126	0.8136180034622043	0.93191163970038	0.912398921832884	0.8347718865598027	0.8718609143593046	0.913035541735384	0.904312668463612	0.7969121140142518	0.8472222222222222	0.928733989145676	0.9070080862533692	0.8370646766169154	0.870633893919793	0.9232341744102412	0.9002695417789758	0.8246913580246914	0.8608247422680413	0.9238489984815572	0.9299191374663072	0.8343409915356711	0.8795411089866157	0.9237091418981264	0.9231805929919138	0.8303030303030303	0.8742820676451819	0.9358748483373412	0.931266846361186	0.8206650831353919	0.8724747474747475
Bacteroides_ureolyticus_DSM_20703	0.870132489511994	0.844311377245509	0.7286821705426356	0.7822468793342581	0.8717146545232889	0.8383233532934131	0.7486631016042781	0.7909604519774012	0.8599044426117823	0.8502994011976048	0.7319587628865979	0.7867036011080333	0.8650274301696009	0.7305389221556886	0.8652482269503546	0.7922077922077922	0.8489816773638351	0.7574850299401198	0.8161290322580645	0.7857142857142857	0.8452301982860626	0.8233532934131736	0.7294429708222812	0.7735583684950774	0.8751075692925526	0.7964071856287425	0.8636363636363636	0.8286604361370716	0.8807639212592779	0.7934131736526946	0.8631921824104235	0.826833073322933	0.861334217791961	0.8263473053892215	0.7953890489913544	0.8105726872246696	0.8613521460073864	0.8682634730538922	0.7213930348258707	0.7880434782608695
Bacteroides_vulgatus_ATCC_8482	0.9365685595567868	0.9328947368421052	0.8542168674698796	0.8918238993710692	0.924312673130194	0.9171052631578948	0.8489646772228989	0.881720430107527	0.930544494459834	0.913157894736842	0.8271752085816448	0.868042526579112	0.9159894390581717	0.9157894736842104	0.8385542168674699	0.8754716981132076	0.9231959833795014	0.9328947368421052	0.8331374853113983	0.8801986343885785	0.917948407202216	0.9052631578947368	0.8349514563106796	0.8686868686868687	0.9335664819944598	0.938157894736842	0.8111490329920364	0.8700427089688836	0.9154276315789474	0.9184210526315788	0.8270142180094787	0.8703241895261846	0.9216386772853186	0.8644736842105263	0.876	0.8701986754966888	0.9377293975069253	0.9381578947368421	0.8074745186862967	0.8679245283018867
Bacteroides_xylanisolvens_SD_CC_1b	0.9337846938775508	0.9471428571428572	0.8456632653061225	0.8935309973045823	0.9322030612244898	0.9242857142857144	0.8252551020408163	0.871967654986523	0.9437408163265304	0.9328571428571428	0.8414948453608248	0.8848238482384823	0.9107387755102042	0.91	0.8359580052493438	0.8714090287277702	0.9222877551020408	0.9328571428571428	0.8318471337579618	0.8794612794612794	0.9315112244897958	0.9685714285714284	0.7838150289017342	0.8664536741214057	0.9291591836734694	0.9485714285714286	0.8058252427184466	0.8713910761154857	0.9467948979591838	0.9571428571428572	0.8082026537997588	0.8763897972531066	0.9189989795918369	0.9185714285714286	0.8077889447236181	0.859625668449198	0.9221928571428571	0.9414285714285714	0.8258145363408521	0.8798397863818425
Bacteroides_xylanisolvens_XB1A	0.9271515653282034	0.9287749287749288	0.8358974358974359	0.8798920377867746	0.9193908734507024	0.8945868945868946	0.8384512683578104	0.8656099241902137	0.9361034001347392	0.945868945868946	0.7971188475390156	0.8651465798045603	0.9340376701487813	0.9245014245014244	0.8320512820512821	0.8758434547908232	0.9353779595944838	0.95014245014245	0.7837837837837838	0.8589826142949131	0.9183133659629386	0.9131054131054132	0.8281653746770026	0.8685636856368564	0.9163125705148496	0.8931623931623932	0.8404825737265416	0.8660220994475138	0.932958133456709	0.9415954415954416	0.7954271961492179	0.8623613829093282	0.9373422293650212	0.9330484330484332	0.8228643216080402	0.8744993324432578	0.931226207579484	0.9330484330484331	0.8291139240506329	0.8780160857908849
Barnesiella_intestinihominis_YIT_11860	0.9406052092404372	0.9636098981077148	0.8063337393422655	0.8779840848806365	0.9335888585902888	0.9097525473071324	0.8608815426997245	0.8846426043878274	0.9293830738883276	0.9082969432314412	0.8398384925975774	0.8727272727272727	0.9334246528903382	0.9388646288209608	0.8154235145385588	0.8728010825439783	0.941726045566552	0.9446870451237264	0.8246505717916137	0.8805970149253731	0.935491525926491	0.9475982532751092	0.8117206982543641	0.8744123572867696	0.9351800647923908	0.9446870451237264	0.8042131350681536	0.8688085676037482	0.9374524598013853	0.9082969432314412	0.8455284552845529	0.8757894736842106	0.9344120058732672	0.925764192139738	0.8122605363984674	0.8653061224489795	0.929833315323676	0.9199417758369723	0.8071519795657727	0.8598639455782313
Bartonella_quintana_Toulouse	0.882866469672164	0.8359621451104101	0.8153846153846154	0.8255451713395638	0.8910973126222896	0.8892405063291139	0.7698630136986301	0.8252569750367107	0.8899243301521383	0.8580441640378549	0.7640449438202247	0.8083209509658246	0.8680818991334904	0.8575949367088608	0.7970588235294118	0.8262195121951221	0.9161092920177296	0.8386075949367089	0.8412698412698413	0.8399366085578446	0.8907578964181608	0.8354430379746836	0.8275862068965517	0.8314960629921261	0.9181358064129695	0.9022082018927444	0.77088948787062	0.8313953488372093	0.8659805135167512	0.8164556962025317	0.7655786350148368	0.7901990811638592	0.8749201373637344	0.8544303797468354	0.7648725212464589	0.8071748878923766	0.8953450065886676	0.9082278481012658	0.7377892030848329	0.8141843971631205
Bifidobacterium_adolescentis_ATCC_15703	0.8744798518081023	0.8937823834196891	0.7371794871794872	0.8079625292740047	0.8699562404359847	0.7875647668393783	0.7774936061381074	0.7824967824967825	0.8640097720744182	0.772020725388601	0.8119891008174387	0.7915006640106241	0.8576404735697603	0.8005181347150259	0.7725	0.7862595419847327	0.8811880855861902	0.8730569948186528	0.7262931034482759	0.7929411764705884	0.883097532819673	0.8782383419689119	0.7369565217391304	0.8014184397163121	0.8587311068753524	0.8419689119170984	0.7403189066059226	0.787878787878788	0.8678185991570244	0.8238341968911918	0.7718446601941747	0.7969924812030076	0.8645466992402482	0.8549222797927462	0.7284768211920529	0.7866507747318235	0.8726308088807753	0.8989637305699482	0.7096114519427403	0.793142857142857
Bifidobacterium_angulatum_DSM_20098	0.9099455580301904	0.9088888888888887	0.8279352226720648	0.8665254237288135	0.8960009898539966	0.9133333333333332	0.7888675623800384	0.8465499485066941	0.8892774065825292	0.8422222222222222	0.832967032967033	0.8375690607734807	0.9206582529076962	0.9355555555555556	0.8080614203454894	0.8671472708547889	0.9166023261568916	0.94	0.7526690391459074	0.8359683794466403	0.919393714427122	0.8844444444444445	0.8450106157112527	0.8642779587404996	0.9135412026726056	0.8444444444444444	0.8636363636363636	0.853932584269663	0.918255382331106	0.8888888888888888	0.8298755186721992	0.8583690987124464	0.9047438752783964	0.9133333333333332	0.802734375	0.8544698544698545	0.887896560257362	0.8844444444444445	0.8073022312373225	0.8441145281018028
Bifidobacterium_animalis_lactis_AD011	0.9021329910768856	0.8836633663366337	0.802247191011236	0.8409893992932863	0.9084158415841584	0.8864197530864197	0.8271889400921659	0.8557806912991657	0.9032453245324532	0.915841584158416	0.8008658008658008	0.8545034642032332	0.9068329055127736	0.9034653465346536	0.8276643990929705	0.8639053254437871	0.9294004400440044	0.9257425742574258	0.7791666666666667	0.8461538461538461	0.8863494682801614	0.9037037037037036	0.773784355179704	0.8337129840546696	0.9169661410585505	0.8814814814814815	0.864406779661017	0.8728606356968216	0.9007272949517172	0.8712871287128713	0.8148148148148148	0.8421052631578947	0.8961190563500795	0.9530864197530864	0.6967509025270758	0.8050052137643378	0.9331438699425498	0.9504950495049505	0.7470817120622568	0.8366013071895424
Bifidobacterium_animalis_lactis_BB_12	0.8497542228974886	0.7582089552238805	0.8115015974440895	0.7839506172839505	0.8837206184645634	0.8716417910447761	0.7913279132791328	0.8295454545454545	0.8674546429529	0.8383233532934131	0.7272727272727273	0.7788595271210014	0.8505407096255251	0.811377245508982	0.7612359550561798	0.7855072463768116	0.8779202788452946	0.8567164179104477	0.7735849056603774	0.8130311614730878	0.8720529091071587	0.8149253731343283	0.7541436464088398	0.7833572453371592	0.8881758870319063	0.8029850746268656	0.8276923076923077	0.8151515151515152	0.8745508982035928	0.7754491017964071	0.8248407643312102	0.7993827160493828	0.8735811958173205	0.8652694610778443	0.733502538071066	0.7939560439560439	0.8798373402448835	0.7634730538922155	0.8443708609271523	0.8018867924528302
Bifidobacterium_animalis_lactis_Bi_07	0.862694727135	0.8103448275862069	0.7811634349030471	0.7954866008462623	0.8625629878470507	0.8994252873563219	0.7002237136465325	0.7874213836477988	0.8569228995817277	0.8620689655172413	0.7092198581560284	0.7782101167315176	0.8880792411817015	0.8624641833810889	0.7562814070351759	0.8058902275769745	0.8792197740671213	0.8333333333333334	0.7692307692307693	0.8	0.8598005796528669	0.836676217765043	0.7564766839378239	0.7945578231292517	0.8690923163060303	0.8275862068965517	0.7639257294429708	0.7944827586206896	0.8590348450416625	0.8452722063037249	0.7603092783505154	0.8005427408412483	0.8739996047821362	0.9080459770114944	0.6694915254237288	0.7707317073170731	0.8632505022560353	0.7535816618911175	0.8456591639871383	0.796969696969697
Bifidobacterium_animalis_lactis_Bl_04_ATCC_SD5219	0.8646538742251089	0.8206686930091185	0.7988165680473372	0.8095952023988006	0.881749983832374	0.7720364741641338	0.8466666666666667	0.8076311605723371	0.8535305475743942	0.7933130699088146	0.7699115044247787	0.781437125748503	0.8944484991823801	0.8844984802431611	0.7311557788944724	0.8005502063273727	0.8564222429578441	0.8905775075987842	0.7009569377990431	0.784471218206158	0.8695595938692362	0.8297872340425532	0.7690140845070422	0.7982456140350876	0.8501907779861606	0.8480243161094225	0.754054054054054	0.7982832618025751	0.874202012176532	0.790273556231003	0.8227848101265823	0.806201550387597	0.8730379431084339	0.8480243161094225	0.7707182320441989	0.8075253256150507	0.8658456592233996	0.8541033434650456	0.7025	0.7709190672153634
Bifidobacterium_animalis_lactis_CNCM_I_2494	0.8747711709268424	0.892128279883382	0.7216981132075472	0.7979139504563233	0.8539011119397926	0.8691860465116279	0.6764705882352942	0.7608142493638677	0.8774069428435827	0.8862973760932945	0.7053364269141531	0.7855297157622739	0.8701734015865483	0.8513119533527697	0.7604166666666666	0.8033012379642366	0.8705886839785747	0.7696793002915452	0.8488745980707395	0.8073394495412843	0.8610456641128211	0.8313953488372093	0.7526315789473684	0.7900552486187845	0.8949123669401315	0.8454810495626822	0.7967032967032966	0.8203677510608204	0.8742880873279544	0.8575581395348837	0.7266009852216748	0.7866666666666666	0.8725718692792732	0.8401162790697675	0.7526041666666666	0.7939560439560439	0.8829412163536511	0.872093023255814	0.746268656716418	0.8042895442359249
Bifidobacterium_animalis_lactis_DSM_10140	0.8665062222263283	0.8328267477203647	0.7942028985507247	0.8130563798219584	0.8487495496161344	0.8936170212765957	0.6666666666666666	0.7636363636363636	0.8859997597952718	0.8328267477203647	0.8058823529411765	0.819133034379671	0.8497196071728829	0.6869300911854104	0.8248175182481752	0.7495854063018242	0.8636745780249627	0.817629179331307	0.7774566473988439	0.797037037037037	0.8690237525521752	0.8328267477203647	0.7611111111111111	0.795355587808418	0.8680629336388245	0.8267477203647416	0.7953216374269005	0.8107302533532041	0.8703956910967194	0.7720364741641338	0.8327868852459016	0.8012618296529969	0.8621640598294545	0.8449848024316109	0.7374005305039788	0.7875354107648725	0.8734121081660369	0.8297872340425532	0.7822349570200573	0.8053097345132744
Bifidobacterium_animalis_lactis_V9	0.8597250579724873	0.8541033434650456	0.7533512064343163	0.8005698005698005	0.8867111353368872	0.8328267477203647	0.8353658536585366	0.8340943683409435	0.8614573036095379	0.8267477203647416	0.7555555555555555	0.7895500725689404	0.8610230873698506	0.7689969604863222	0.7931034482758621	0.7808641975308643	0.8740080006651824	0.7598784194528876	0.8417508417508418	0.7987220447284347	0.8694163948965733	0.9240121580547112	0.6681318681318681	0.7755102040816326	0.8479550262839404	0.7598784194528876	0.8278145695364238	0.7923930269413629	0.8808630740662042	0.8297872340425532	0.8053097345132744	0.8173652694610779	0.8329699466930276	0.8480243161094225	0.7284595300261096	0.7837078651685393	0.874178915568038	0.7325227963525835	0.8795620437956204	0.7993366500829187
Bifidobacterium_bifidum_BGN4	0.8664256758913467	0.9067796610169492	0.6888412017167382	0.7829268292682927	0.8636885952312554	0.7853107344632768	0.8081395348837209	0.7965616045845272	0.8790737016821474	0.8587570621468926	0.7524752475247525	0.8021108179419525	0.8935171885473522	0.8954802259887006	0.7204545454545455	0.7984886649874056	0.8552539180950557	0.8389830508474576	0.7369727047146402	0.784676354029062	0.8899023269175524	0.8050847457627118	0.8166189111747851	0.8108108108108107	0.8738030259503974	0.8870056497175142	0.6993318485523385	0.7820672478206725	0.8891043442178175	0.8220338983050848	0.8386167146974063	0.8302425106990015	0.8788702160937152	0.7796610169491526	0.8492307692307692	0.812960235640648	0.8547471990807239	0.884180790960452	0.7097505668934241	0.7874213836477987
Bifidobacterium_bifidum_NCIMB_41171	0.9502504132094348	0.9683860232945092	0.8447024673439768	0.9023255813953488	0.9286958059933332	0.9367720465890182	0.8440779610194903	0.88801261829653	0.9158835495657848	0.9368770764119602	0.7977369165487977	0.8617265087853322	0.9182688321236476	0.9285714285714286	0.8172514619883041	0.8693623639191291	0.9395733025245852	0.9086378737541528	0.8641390205371248	0.88582995951417	0.918080884019436	0.9501661129568106	0.8101983002832861	0.874617737003058	0.9335921305023188	0.9351081530782028	0.8375558867362146	0.8836477987421384	0.9368079778442352	0.9418604651162792	0.7997179125528914	0.8649885583524028	0.9369351192088492	0.9269102990033222	0.8365817091454273	0.8794326241134751	0.9358488897242139	0.9633943427620633	0.8041666666666667	0.8766086298258895
Bifidobacterium_bifidum_PRL2010	0.8725556190165361	0.8098958333333334	0.8098958333333334	0.8098958333333334	0.8842471714534377	0.84375	0.7902439024390244	0.8161209068010075	0.8800111510008702	0.90625	0.7581699346405228	0.8256227758007118	0.8662525837684945	0.7597911227154047	0.833810888252149	0.7950819672131147	0.8611156440382942	0.741514360313316	0.8184438040345822	0.7780821917808219	0.874826615535248	0.8746736292428199	0.7461024498886414	0.8052884615384616	0.872752801348999	0.84375	0.8	0.8212927756653993	0.8706449902088772	0.8645833333333334	0.7545454545454545	0.8058252427184466	0.8807080885552655	0.8981723237597912	0.7211740041928721	0.8	0.883577431462141	0.8198433420365535	0.80306905370844	0.8113695090439276
Bifidobacterium_bifidum_S17	0.8891939205856609	0.7943661971830986	0.851963746223565	0.8221574344023325	0.8708999761279541	0.8870056497175142	0.7201834862385321	0.7949367088607595	0.8651945571735498	0.8305084745762712	0.7716535433070866	0.7999999999999999	0.8516790005570144	0.8870056497175142	0.6528066528066528	0.7520958083832336	0.900871329672953	0.9014084507042254	0.735632183908046	0.810126582278481	0.8835163523513966	0.8591549295774648	0.7922077922077922	0.8243243243243243	0.8567756823426436	0.8587570621468926	0.7136150234741784	0.7794871794871795	0.8656640407416247	0.847887323943662	0.7639593908629442	0.8037383177570092	0.8813917402721413	0.8309859154929577	0.7603092783505154	0.7940780619111709	0.8699291795973582	0.768361581920904	0.8168168168168168	0.7918486171761281
Bifidobacterium_boum_DSM_20432	0.9073925654530188	0.8939393939393939	0.7580299785867237	0.8203939745075317	0.8944609826221916	0.8161209068010076	0.826530612244898	0.8212927756653992	0.9061044958400122	0.8413098236775819	0.8434343434343434	0.8423707440100882	0.8879665674376002	0.853904282115869	0.7757437070938215	0.8129496402877697	0.8947504007327683	0.8463476070528967	0.8255528255528255	0.835820895522388	0.884019667709844	0.8282828282828283	0.7980535279805353	0.8128872366790584	0.8872541536269497	0.8211586901763224	0.8316326530612245	0.8263624841571608	0.8982011551281073	0.8564231738035264	0.8252427184466019	0.8405438813349815	0.8946645294252349	0.7904040404040404	0.8482384823848238	0.8183006535947712	0.8844394829911202	0.8060453400503779	0.837696335078534	0.8215661103979461
Bifidobacterium_breve_HPH0326	0.9357382246376812	0.8836805555555556	0.8715753424657534	0.8775862068965518	0.9340307971014492	0.9340277777777778	0.8201219512195121	0.8733766233766234	0.9118176328502416	0.9045138888888888	0.8127925117004681	0.8562037797863599	0.9273278985507248	0.9236111111111112	0.8085106382978723	0.8622366288492707	0.9172327898550726	0.8956521739130435	0.8428805237315876	0.8684654300168635	0.911357185990338	0.9269565217391303	0.796711509715994	0.8569131832797428	0.9010658212560388	0.9131944444444444	0.7723935389133627	0.8369132856006365	0.9159178743961354	0.9356521739130436	0.8126888217522659	0.8698464025869038	0.9179906400966183	0.9478260869565216	0.7548476454293629	0.8404009252120276	0.9090096618357487	0.8715277777777778	0.8537414965986394	0.8625429553264605
Bifidobacterium_breve_UCC2003_NCIMB8807	0.8840054357285348	0.8730569948186528	0.7800925925925926	0.823960880195599	0.8883767789961308	0.8419689119170984	0.7985257985257985	0.819672131147541	0.8789144609122921	0.8036175710594315	0.8036175710594315	0.8036175710594315	0.874375761470592	0.834625322997416	0.7878048780487805	0.8105395232120451	0.8682906909801716	0.8294573643410853	0.7965260545905707	0.8126582278481013	0.8933405631200546	0.8471502590673575	0.8114143920595533	0.8288973384030418	0.880808932803149	0.896640826873385	0.7154639175257732	0.7958715596330275	0.9093230777469844	0.9121447028423773	0.7338877338877339	0.8133640552995391	0.8770300303918812	0.8501291989664083	0.7908653846153846	0.8194271481942714	0.892008407974187	0.7829457364341085	0.8416666666666667	0.8112449799196787
Bifidobacterium_catenulatum_DSM_16992	0.9206510543719848	0.9209302325581395	0.7749510763209393	0.8416578108395324	0.9040602808044668	0.9093023255813952	0.791497975708502	0.8463203463203464	0.8785574890226053	0.8671328671328671	0.7931769722814499	0.8285077951002227	0.9088659402612892	0.8558139534883721	0.8440366972477065	0.8498845265588916	0.910194069496395	0.9254079254079254	0.794	0.8546824542518838	0.9014609421586166	0.8298368298368298	0.8496420047732697	0.839622641509434	0.8880332845449126	0.8953488372093024	0.7921810699588477	0.8406113537117905	0.9216159809183064	0.9277389277389276	0.8223140495867769	0.8718510405257394	0.9038407329105004	0.8741258741258742	0.8522727272727273	0.8630609896432682	0.9223379573029923	0.8997668997668997	0.8283261802575107	0.8625698324022346
Bifidobacterium_coryneforme_DSM_20216	0.8860497637886562	0.9056603773584906	0.7400881057268722	0.8145454545454546	0.8743732429064139	0.8436657681940701	0.8005115089514067	0.821522309711286	0.8674463090166074	0.8198924731182796	0.7963446475195822	0.8079470198675497	0.8775070283743442	0.8436657681940701	0.7864321608040201	0.8140442132639794	0.8894552647595863	0.7816711590296496	0.855457227138643	0.8169014084507042	0.8588238703880823	0.8763440860215054	0.7086956521739131	0.7836538461538461	0.8720546039474828	0.8010752688172043	0.8097826086956522	0.8054054054054055	0.8694606266121787	0.8333333333333334	0.7908163265306123	0.8115183246073298	0.8940092165898617	0.9005376344086021	0.7754629629629629	0.8333333333333334	0.8984653508390574	0.7956989247311828	0.8654970760233918	0.8291316526610644
Bifidobacterium_dentium_ATCC_27678	0.9117966464457136	0.9252669039145908	0.7796101949025487	0.8462164361269324	0.9131359151986423	0.9252669039145908	0.7749627421758569	0.8434712084347121	0.9109164650903612	0.9306049822064056	0.7601744186046512	0.8368	0.9201900305213966	0.9323843416370108	0.7879699248120301	0.8541157294213528	0.904642798343486	0.891459074733096	0.8186274509803921	0.8534923339011925	0.92489013563658	0.9234875444839856	0.812206572769953	0.8642797668609492	0.9147205582502754	0.9359430604982206	0.7850746268656716	0.8538961038961038	0.8991147528526742	0.8879003558718861	0.819376026272578	0.852263023057216	0.9156434822254024	0.891459074733096	0.8267326732673267	0.857876712328767	0.9260188574106204	0.9145907473309609	0.8145800316957211	0.8616932103939648
Bifidobacterium_gallicum_DSM_20093	0.9000198412698412	0.8523809523809524	0.8544152744630071	0.8533969010727056	0.8963095238095239	0.85	0.8283062645011601	0.8390129259694477	0.8991014739229026	0.8857142857142857	0.8017241379310345	0.8416289592760181	0.8877409297052156	0.8452380952380952	0.8392434988179669	0.8422301304863583	0.9084580498866212	0.9023809523809524	0.8348017621145375	0.8672768878718535	0.8883333333333333	0.861904761904762	0.7956043956043956	0.8274285714285715	0.9052409297052156	0.9095238095238096	0.809322033898305	0.8565022421524663	0.8979251700680273	0.8095238095238095	0.8785529715762274	0.8426270136307312	0.8728344671201813	0.8071428571428572	0.8560606060606061	0.8308823529411764	0.8929931972789117	0.9166666666666666	0.7291666666666666	0.8122362869198312
Bifidobacterium_kashiwanohense_DSM_21854	0.8879758010074259	0.8829516539440203	0.7904328018223234	0.8341346153846153	0.8818514046840109	0.8061224489795918	0.8337730870712401	0.8197146562905319	0.8647082878953108	0.8422391857506362	0.7679814385150812	0.8033980582524273	0.8909747104948849	0.8956743002544529	0.7183673469387755	0.7972819932049829	0.8917374201589033	0.8396946564885496	0.8068459657701712	0.8229426433915211	0.8799657267487148	0.811704834605598	0.8055555555555556	0.8086185044359949	0.8707937373422652	0.8392857142857143	0.7908653846153846	0.8143564356435642	0.8937821311730799	0.903061224489796	0.7468354430379747	0.8175519630484989	0.8779112790154231	0.8473282442748091	0.7726218097447796	0.808252427184466	0.8701446227345899	0.8214285714285714	0.7990074441687345	0.8100628930817609
Bifidobacterium_longum_DJO10A	0.931696106653948	0.9359190556492412	0.8066860465116279	0.8665105386416863	0.9277627313040469	0.9477234401349072	0.7994310099573257	0.867283950617284	0.9090838116976396	0.90893760539629	0.7914831130690162	0.8461538461538463	0.9289678686811907	0.9292929292929292	0.8105726872246696	0.8658823529411765	0.9317003650899098	0.9342327150084316	0.8111273792093704	0.8683385579937304	0.9191024920367248	0.9123102866779088	0.8159879336349924	0.8614649681528662	0.9153295177747118	0.9124579124579124	0.8199697428139183	0.8637450199203187	0.9184424344626704	0.8718381112984823	0.8325281803542673	0.8517298187808896	0.9253510370711046	0.9377104377104376	0.7889518413597734	0.856923076923077	0.9248542195422466	0.9409780775716695	0.8266666666666667	0.8801261829652998
Bifidobacterium_longum_E18	0.8940828453622535	0.9015280135823428	0.8021148036253777	0.8489208633093526	0.9146743587078294	0.8947368421052632	0.8273155416012559	0.8597063621533442	0.9140506796946284	0.928692699490662	0.7973760932944607	0.8580392156862745	0.922349075453611	0.8792517006802721	0.8489326765188834	0.8638262322472848	0.92906373075546	0.8979591836734694	0.8502415458937198	0.8734491315136477	0.9149010198306828	0.9013605442176872	0.8412698412698413	0.8702791461412152	0.9252278160839889	0.9422750424448216	0.759233926128591	0.8409090909090909	0.9230290588221706	0.9387755102040816	0.8202080237741456	0.8754956383822363	0.9168182553157084	0.9319727891156464	0.8011695906432749	0.8616352201257862	0.9168846655810031	0.8947368421052632	0.8541329011345219	0.8739635157545605
Bifidobacterium_longum_NCC2705	0.9380335499096788	0.9541984732824428	0.7911392405063291	0.8650519031141869	0.9043834858108504	0.931297709923664	0.7896440129449838	0.8546409807355516	0.9127236175048072	0.9255725190839694	0.8029801324503312	0.8599290780141844	0.920410013985199	0.916030534351145	0.8571428571428571	0.8856088560885609	0.920739613076161	0.933206106870229	0.8316326530612245	0.8794964028776978	0.9117767029893364	0.9217557251908396	0.8214285714285714	0.868705035971223	0.930585703047608	0.9389312977099236	0.7961165048543689	0.861646234676007	0.928178354990968	0.91412213740458	0.8188034188034188	0.8638412984670875	0.9092819474389604	0.8912213740458015	0.8384201077199281	0.8640148011100833	0.9113815482780724	0.9389312977099237	0.7651632970451011	0.8431876606683805
Bifidobacterium_longum_infantis_157F_NC	0.9385719329069548	0.9297994269340976	0.8461538461538461	0.8860068259385665	0.930982709501564	0.9412607449856734	0.8253768844221105	0.8795180722891566	0.9261274537975878	0.9613180515759312	0.8133333333333334	0.881155613919895	0.9264384118356992	0.9484240687679084	0.8083028083028083	0.8727752142386289	0.9296270145565309	0.9426934097421203	0.8601307189542484	0.8995215311004785	0.9405998308716677	0.9383954154727794	0.821831869510665	0.8762541806020067	0.9251761069285148	0.9584527220630372	0.7889150943396226	0.8654592496765847	0.9327509626357748	0.968481375358166	0.8418430884184309	0.9007328447701533	0.936601505734764	0.9484240687679084	0.8295739348370927	0.8850267379679145	0.9393960230211575	0.9340974212034384	0.8635761589403973	0.8974535443909153
Bifidobacterium_longum_infantis_ATCC_15697	0.8649149298544414	0.8130563798219584	0.7740112994350282	0.793053545586107	0.8673599283619828	0.8456973293768546	0.7723577235772358	0.8073654390934843	0.8874159394588521	0.8609467455621301	0.75	0.8016528925619836	0.8836101697891243	0.8431952662721893	0.753968253968254	0.7960893854748603	0.8791284041226975	0.798219584569733	0.8029850746268656	0.800595238095238	0.8534712833388934	0.772189349112426	0.7885196374622356	0.780269058295964	0.8746159113655121	0.8431952662721893	0.7579787234042553	0.7983193277310925	0.8697522518567943	0.857566765578635	0.7353689567430025	0.7917808219178083	0.8594323389461485	0.8902077151335311	0.6451612903225806	0.7481296758104738	0.8636243920425614	0.8431952662721893	0.7851239669421488	0.8131241084165479
Bifidobacterium_longum_longum_ATCC_55813	0.9208253968253968	0.9295238095238096	0.7986906710310966	0.8591549295774649	0.884819954648526	0.9123809523809524	0.7543307086614173	0.8258620689655173	0.936475283446712	0.921904761904762	0.8752260397830018	0.8979591836734693	0.9209124716553287	0.9085714285714286	0.7884297520661157	0.8442477876106195	0.923243537414966	0.9047619047619048	0.811965811965812	0.8558558558558558	0.9054185941043082	0.9028571428571428	0.8229166666666666	0.8610354223433241	0.9164299319727892	0.9295238095238096	0.8243243243243243	0.873769024171889	0.9087455782312924	0.918095238095238	0.8281786941580757	0.8708220415537489	0.9160054421768709	0.8685714285714285	0.8571428571428571	0.8628192999053926	0.9317950113378684	0.9695238095238096	0.8105095541401274	0.8829141370338248
Bifidobacterium_longum_longum_BBMN68	0.8683132595486113	0.8255208333333334	0.7620192307692307	0.7925	0.8813001844618055	0.8125	0.8275862068965517	0.8199737187910645	0.8794487847222222	0.8619791666666666	0.7843601895734598	0.8213399503722084	0.8886820475260416	0.8072916666666666	0.8115183246073299	0.8093994778067886	0.8726976182725694	0.8125	0.8253968253968254	0.8188976377952756	0.8702765570746528	0.6536458333333334	0.8745644599303136	0.7481371087928466	0.8900214301215278	0.9140625	0.740506329113924	0.8181818181818181	0.884280734592014	0.8984375	0.7055214723926381	0.7903780068728523	0.892154269748264	0.8697916666666666	0.7877358490566038	0.8267326732673267	0.9128384060329862	0.9244791666666666	0.7650862068965517	0.8372641509433961
Bifidobacterium_longum_longum_CCUG_52486	0.9146290088539548	0.9127134724857684	0.8528368794326241	0.8817598533455545	0.9289847297185386	0.9449715370018976	0.8110749185667753	0.8729184925503943	0.954795862153394	0.9316888045540797	0.8629173989455184	0.8959854014598541	0.933130857778626	0.9468690702087288	0.8180327868852459	0.8777484608619175	0.924816997864825	0.9127134724857684	0.8125	0.8596961572832887	0.9226152112310922	0.922201138519924	0.7993421052631579	0.856387665198238	0.91676958473908	0.9165085388994308	0.8284734133790738	0.8702702702702702	0.9178893813753696	0.9070208728652752	0.8156996587030717	0.8589398023360287	0.9275966859780578	0.9146110056925996	0.8253424657534246	0.8676867686768676	0.9323675237371682	0.8766603415559773	0.875	0.8758293838862559
Bifidobacterium_longum_longum_JCM_1217	0.9140989014726388	0.9124579124579124	0.811377245508982	0.8589540412044373	0.9316807241891416	0.9410774410774412	0.8066378066378066	0.8686868686868686	0.9358016188824267	0.930976430976431	0.79	0.8547140649149922	0.914558038295412	0.9427609427609428	0.8045977011494253	0.8682170542635659	0.9154380505390606	0.9377104377104376	0.7945791726105563	0.8602316602316603	0.921028466483012	0.9074074074074074	0.8279569892473119	0.865863453815261	0.91786552392613	0.9225589225589226	0.8253012048192772	0.8712241653418125	0.9252343865138476	0.9276094276094276	0.8285714285714286	0.8752978554408262	0.920436123298076	0.9124579124579124	0.808955223880597	0.8575949367088608	0.9212977133852555	0.8720538720538721	0.8779661016949153	0.8750000000000001
Bifidobacterium_longum_longum_JDM301	0.8818737697365665	0.7361477572559367	0.8885350318471338	0.8051948051948052	0.8990416160600857	0.8703703703703703	0.7477272727272727	0.8044009779951099	0.8702726473175022	0.8839050131926122	0.6979166666666666	0.779976717112922	0.8676445952171544	0.8306878306878307	0.7458432304038005	0.7859824780976221	0.8736161717692061	0.7513227513227513	0.8528528528528528	0.7988748241912799	0.8357938602001926	0.7810026385224275	0.7609254498714653	0.7708333333333334	0.8637042621211487	0.8258575197889182	0.7904040404040404	0.807741935483871	0.873633622314361	0.7783641160949868	0.8380681818181818	0.8071135430916554	0.8526022252935181	0.841688654353562	0.747072599531616	0.7915632754342432	0.8913633761918721	0.9047619047619048	0.7276595744680852	0.8066037735849058
Bifidobacterium_mongoliense_DSM_21395	0.8955969105394394	0.8423645320197044	0.8240963855421687	0.8331303288672351	0.8869275679620507	0.916256157635468	0.6763636363636364	0.7782426778242678	0.9243507875691784	0.8567901234567902	0.8589108910891089	0.857849196538937	0.903968253968254	0.8469135802469135	0.8265060240963855	0.8365853658536586	0.8921912059843093	0.7925925925925926	0.8316062176165803	0.8116308470290771	0.9106641123882504	0.8839506172839506	0.8063063063063063	0.8433451118963486	0.8831904153743233	0.7807881773399015	0.8342105263157895	0.8066157760814249	0.908845709420422	0.8271604938271605	0.8438287153652393	0.8354114713216957	0.9167791765492914	0.8987654320987655	0.7930283224400871	0.8425925925925926	0.893228121389041	0.891358024691358	0.7730192719486081	0.8279816513761468
Bifidobacterium_pseudocatenulatum_DSM_20438	0.9154111722827698	0.9164785553047404	0.8169014084507042	0.8638297872340427	0.9011853569349254	0.8733031674208145	0.8373101952277657	0.8549280177187154	0.914818749170097	0.9142212189616252	0.8402489626556017	0.8756756756756757	0.9005367557684648	0.8438914027149321	0.8325892857142857	0.8382022471910113	0.9143335750692012	0.8914027149321267	0.8157349896480331	0.851891891891892	0.909282657324086	0.8235294117647058	0.8504672897196262	0.8367816091954022	0.918626089088179	0.8848758465011287	0.8466522678185745	0.8653421633554084	0.919486634730294	0.9321266968325792	0.7615526802218114	0.8382502543234994	0.9180592014545008	0.8981900452488688	0.7924151696606786	0.8419936373276776	0.902556612156931	0.8506787330316742	0.8487584650112867	0.8497175141242939
Bifidobacterium_pseudolongum_subsp_Pseudolongum_DSM_20099	0.8945115499306043	0.8451443569553806	0.8151898734177215	0.8298969072164949	0.869882920394113	0.8740157480314961	0.7585421412300684	0.8121951219512195	0.8776607439776833	0.9133858267716536	0.7295597484276729	0.8111888111888113	0.8923163073202237	0.7952755905511811	0.816711590296496	0.8058510638297872	0.8843083096288358	0.8481675392670157	0.784503631961259	0.8150943396226414	0.8938931717304971	0.868766404199475	0.7355555555555555	0.7966305655836342	0.8726896703357108	0.8952879581151832	0.7418655097613883	0.8113879003558719	0.8752456335628203	0.7742782152230971	0.8356940509915014	0.8038147138964579	0.8929552981270011	0.8821989528795812	0.7676537585421412	0.8209500609013398	0.8855622432012753	0.8556430446194225	0.7780429594272077	0.8150000000000001
Bifidobacterium_ruminantium_DSM_6489	0.8710276083677617	0.8363171355498721	0.7956204379562044	0.8154613466334164	0.899137648370385	0.8900255754475703	0.7467811158798283	0.8121353558926488	0.8499180274116335	0.9282051282051282	0.6350877192982456	0.7541666666666667	0.8971145648895008	0.8717948717948718	0.7674943566591422	0.8163265306122448	0.8813922224408158	0.907928388746803	0.7349896480331263	0.8123569794050344	0.8800249196668635	0.8618925831202046	0.7573033707865169	0.8062200956937798	0.8734441602728048	0.9102564102564102	0.6906614785992218	0.7853982300884955	0.8709030100334447	0.8282051282051283	0.7672209026128266	0.7965474722564735	0.8816020722670339	0.8538461538461538	0.7798594847775175	0.8151774785801714	0.8658895665289527	0.7774936061381074	0.8172043010752689	0.7968545216251639
Bifidobacterium_scardovii_JCM_12489	0.8946848489467605	0.910411622276029	0.749003984063745	0.8218579234972678	0.8864359877820706	0.8232445520581114	0.8272506082725061	0.825242718446602	0.908726087389854	0.9055690072639224	0.7617107942973523	0.827433628318584	0.8950014363688594	0.7990314769975787	0.8354430379746836	0.8168316831683169	0.8927354912088362	0.8280871670702179	0.8382352941176471	0.833130328867235	0.8937585376006191	0.8668280871670703	0.788546255506608	0.8258362168396771	0.8571575139679544	0.8353510895883777	0.7666666666666667	0.7995365005793743	0.8833902995268776	0.8523002421307506	0.7569892473118279	0.8018223234624146	0.8867936143144417	0.8498789346246973	0.7941176470588235	0.8210526315789474	0.9092595958233911	0.8547215496368039	0.8444976076555024	0.8495788206979543
Bifidobacterium_stercoris_DSM_24849	0.8783893549149339	0.8586956521739131	0.7488151658767772	0.8	0.881937470463138	0.8858695652173914	0.7244444444444444	0.7970660146699267	0.8926667355860114	0.8885869565217391	0.7364864864864865	0.8054187192118226	0.9033480033081284	0.8478260869565217	0.8455284552845529	0.8466757123473543	0.8524633742911153	0.8940217391304348	0.6659919028340081	0.7633410672853829	0.8792606923440454	0.8478260869565217	0.7938931297709924	0.8199737187910644	0.8640972058128544	0.8288043478260869	0.754950495049505	0.7901554404145078	0.8781419836956522	0.8016304347826086	0.8082191780821918	0.8049113233287859	0.8883211247637051	0.8668478260869565	0.7686746987951807	0.8148148148148149	0.8871765713610584	0.8315217391304348	0.7846153846153846	0.8073878627968337
Bifidobacterium_thermacidophilum_subsp_thermacidophilum_DSM_15837	0.8853714661406971	0.8512820512820513	0.7904761904761904	0.8197530864197531	0.8827843523997371	0.8358974358974359	0.8029556650246306	0.8190954773869348	0.8707330703484549	0.8564102564102564	0.7539503386004515	0.8019207683073228	0.890095332018409	0.7974358974358975	0.8474114441416893	0.821664464993395	0.8895595003287312	0.9051282051282052	0.7827050997782705	0.8394768133174793	0.8980473372781064	0.8615384615384616	0.7887323943661971	0.8235294117647058	0.8882445759368837	0.8923076923076924	0.7204968944099379	0.7972508591065293	0.8965318869165023	0.8897435897435897	0.7797752808988764	0.8311377245508982	0.885361604207758	0.7256410256410256	0.8628048780487805	0.7883008356545961	0.895249835634451	0.8205128205128205	0.8205128205128205	0.8205128205128205
Bifidobacterium_thermophilum_RBL67	0.8934304399524375	0.8300492610837439	0.8446115288220551	0.8372670807453416	0.911691014098862	0.9014778325123152	0.7721518987341772	0.8318181818181818	0.8965092576864278	0.8251231527093597	0.8354114713216958	0.8302354399008675	0.8968247227547381	0.8300492610837439	0.8179611650485437	0.8239608801955991	0.907080370792788	0.8596059113300493	0.7986270022883295	0.8279952550415184	0.8853041811254825	0.8201970443349754	0.8201970443349754	0.8201970443349754	0.875997961610328	0.7955665024630542	0.821882951653944	0.8085106382978724	0.8905518212041058	0.8916256157635468	0.7653276955602537	0.8236632536973834	0.8836206896551724	0.8793103448275862	0.7677419354838709	0.8197474167623422	0.8880220340216944	0.812807881773399	0.8312342569269522	0.8219178082191781
Bilophila_wadsworthia_3_1_6	0.9123127262014982	0.8944954128440367	0.7768924302788844	0.8315565031982943	0.8937694638498441	0.8853211009174312	0.7893660531697342	0.8345945945945947	0.9017470120360238	0.8440366972477065	0.8658823529411764	0.8548199767711963	0.8952450340880397	0.8577981651376146	0.7923728813559322	0.8237885462555067	0.8947663285918693	0.8784403669724771	0.7675350701402806	0.8192513368983958	0.8910787181213703	0.8440366972477065	0.8105726872246696	0.8269662921348315	0.8827855399377158	0.8256880733944955	0.8314087759815243	0.8285385500575374	0.8762651502398788	0.8325688073394495	0.7995594713656388	0.8157303370786517	0.8942744718458042	0.8853211009174312	0.7861507128309573	0.8327939590075512	0.8851343531689251	0.8555045871559633	0.8161925601750547	0.8353863381858903
Blastococcus_massiliensis_AP3	0.8825956853329566	0.8550420168067226	0.7872340425531915	0.8197381671701913	0.915772191229433	0.8823529411764706	0.8284023668639053	0.854526958290946	0.8811237730386272	0.8445378151260504	0.7944664031620553	0.8187372708757636	0.909200444883836	0.8676470588235294	0.7662337662337663	0.8137931034482758	0.889840495021538	0.8256302521008403	0.8469827586206896	0.8361702127659573	0.8894101758350399	0.8550420168067226	0.7767175572519084	0.814	0.8904870771838147	0.884453781512605	0.7898686679174484	0.8344895936570862	0.8938501871336769	0.8172268907563025	0.8401727861771058	0.8285410010649626	0.8870489372219476	0.7899159663865546	0.8355555555555556	0.8120950323974082	0.8906945130993573	0.8067226890756303	0.8458149779735683	0.8258064516129032
Blautia_hansenii_VPI_C7_24_DSM_20583	0.923944673640784	0.8912337662337663	0.8538102643856921	0.8721207307386815	0.9393207076553916	0.9222042139384116	0.8429629629629629	0.8808049535603716	0.9374434317708225	0.9448051948051948	0.8483965014577259	0.8940092165898618	0.9293489128375676	0.9188311688311688	0.827485380116959	0.8707692307692307	0.9134966532656972	0.8865478119935171	0.8441358024691358	0.8648221343873518	0.93626996990044	0.9432739059967584	0.8174157303370787	0.8758465011286681	0.9348899682165484	0.935064935064935	0.8470588235294118	0.888888888888889	0.9342150960870572	0.9351701782820098	0.8290229885057471	0.8789032749428789	0.9184115115030836	0.9157212317666128	0.8094555873925502	0.8593155893536122	0.9013831589804037	0.9011345218800648	0.8273809523809523	0.8626842513576416
Blautia_hydrogenotrophica_DSM_10507	0.8982023763728546	0.9022869022869024	0.7587412587412588	0.8243114909781578	0.9022350352911684	0.8918918918918919	0.7814207650273224	0.8330097087378641	0.8970937193390416	0.8316008316008316	0.8316008316008316	0.8316008316008316	0.8850670597032343	0.9022869022869024	0.7736185383244206	0.8330134357005757	0.8943685409381874	0.8918918918918919	0.7619893428063943	0.82183908045977	0.8894433374682855	0.8586278586278586	0.7942307692307692	0.8251748251748251	0.90740012361634	0.9064449064449064	0.7609075043630017	0.8273244781783681	0.9001279385894772	0.841995841995842	0.8490566037735849	0.8455114822546973	0.8968927347305726	0.8711018711018711	0.8026819923371648	0.8354935194416749	0.8806518816913826	0.8856548856548857	0.743455497382199	0.808349146110057
Blautia_obeum_ATCC_29174	0.8891268717872309	0.8940092165898618	0.766798418972332	0.8255319148936171	0.9027947765562307	0.8683602771362586	0.7949260042283298	0.8300220750551877	0.8888687859856749	0.8594470046082949	0.7520161290322581	0.8021505376344087	0.8773507093368526	0.7990762124711316	0.7899543378995434	0.7944890929965556	0.8832281478485755	0.8202764976958525	0.827906976744186	0.8240740740740741	0.8950309170826194	0.792147806004619	0.8553615960099751	0.8225419664268586	0.889281191132491	0.7396313364055299	0.8818681318681318	0.8045112781954887	0.8933121188578239	0.8475750577367206	0.8119469026548672	0.8293785310734463	0.8891162290737646	0.8683602771362586	0.749003984063745	0.8042780748663101	0.8830871318951481	0.8133640552995391	0.815242494226328	0.8143021914648213
Blautia_producta_DSM_2950	0.8798449204612407	0.8302752293577982	0.8379629629629629	0.8341013824884792	0.885894495412844	0.8784403669724771	0.724007561436673	0.7937823834196891	0.8879750231461996	0.8073394495412844	0.812933025404157	0.8101265822784809	0.9013288022893696	0.7821100917431193	0.8766066838046273	0.8266666666666667	0.8896031478831747	0.7568807339449541	0.8354430379746836	0.7942238267148014	0.890652617624779	0.8761467889908257	0.7860082304526749	0.8286334056399133	0.8817728936958168	0.8623853211009175	0.7580645161290323	0.8068669527896997	0.8913233313694133	0.8394495412844036	0.8187919463087249	0.8289920724801813	0.8755155289958757	0.8509174311926605	0.7860169491525424	0.817180616740088	0.9083489394832085	0.8807339449541285	0.8118393234672304	0.8448844884488449
Blautia_wexlerae_DSM_19850	0.9007243923210312	0.8687782805429864	0.7933884297520661	0.8293736501079914	0.8962482428868983	0.8099547511312217	0.8306264501160093	0.8201603665521193	0.8719436492545736	0.800453514739229	0.8485576923076923	0.823803967327888	0.9024455936220642	0.8526077097505669	0.8209606986899564	0.8364849833147943	0.9131406152786136	0.8480725623582767	0.8329621380846325	0.8404494382022472	0.9086429443572304	0.8823529411764706	0.7894736842105263	0.8333333333333333	0.9021557340885072	0.8936651583710408	0.7915831663326653	0.8395324123273114	0.9004884004884004	0.8117913832199547	0.8443396226415094	0.8277456647398844	0.8815910979776526	0.7936507936507936	0.8274231678486997	0.8101851851851851	0.8820733421573758	0.8642533936651584	0.7594433399602386	0.8084656084656084
Bordetella_hinzii_OH87_BAL007II	0.9184475404992228	0.8853046594982079	0.8032520325203252	0.8422847399829497	0.914672216441207	0.8709677419354839	0.8350515463917526	0.8526315789473684	0.9275317634665536	0.9175627240143368	0.7864823348694316	0.846980976013234	0.920305494533729	0.9050179211469536	0.8184764991896273	0.8595744680851064	0.9259949769401729	0.8942652329749103	0.8358458961474037	0.864069264069264	0.9058658033684048	0.9086021505376344	0.7511111111111111	0.8223844282238443	0.9114621471974924	0.8799283154121864	0.8350340136054422	0.856893542757417	0.9037766087280484	0.8243727598566308	0.8185053380782918	0.8214285714285714	0.911911781708868	0.8835125448028673	0.8244147157190636	0.8529411764705882	0.9029945658457627	0.8924731182795699	0.7993579454253612	0.8433530906011855
Brachybacterium_paraconglomeratum_LC44	0.889336462315124	0.8112449799196787	0.8228105906313645	0.8169868554095044	0.9032031741423524	0.8433734939759037	0.8333333333333334	0.8383233532934132	0.9110155481363204	0.8875502008032129	0.7633851468048359	0.8207985143918293	0.9001326591506589	0.9056224899598394	0.7136075949367089	0.7982300884955752	0.8707541007403108	0.8493975903614458	0.7540106951871658	0.7988668555240794	0.8955924097998419	0.7951807228915663	0.8497854077253219	0.8215767634854771	0.8876409251463686	0.8493975903614458	0.7921348314606742	0.819767441860465	0.8846611344978306	0.8253012048192772	0.8011695906432749	0.8130563798219584	0.8937476814890082	0.8132530120481928	0.8385093167701864	0.8256880733944955	0.8988887276011677	0.8895582329317269	0.8173431734317343	0.8519230769230769
Brachyspira_pilosicoli_B2904	0.8944727891156463	0.8738095238095238	0.8321995464852607	0.8524970963995353	0.9012301587301588	0.8452380952380952	0.8105022831050228	0.8275058275058276	0.8902636054421771	0.8071428571428572	0.8349753694581281	0.8208232445520582	0.906000566893424	0.85	0.816933638443936	0.8331388564760794	0.8905697278911565	0.9023809523809524	0.7110694183864915	0.7953830010493179	0.8785289115646259	0.8023809523809524	0.7659090909090909	0.7837209302325582	0.8870606575963718	0.8	0.8135593220338984	0.8067226890756303	0.8918650793650794	0.8095238095238095	0.8607594936708861	0.834355828220859	0.8901388888888888	0.7880952380952381	0.8530927835051546	0.8193069306930693	0.8853826530612245	0.861904761904762	0.7886710239651417	0.8236632536973835
Bradyrhizobium_elkanii_USDA_76	0.9196041615002184	0.8487972508591065	0.8546712802768166	0.8517241379310344	0.9149395968399052	0.8969072164948454	0.8055555555555556	0.848780487804878	0.9200366670209374	0.9106529209621992	0.787518573551263	0.8446215139442231	0.9144997106789008	0.9243986254295532	0.7888563049853372	0.8512658227848101	0.9329129320626824	0.9072164948453608	0.8301886792452831	0.8669950738916257	0.9131313399700052	0.8762886597938144	0.8306188925081434	0.8528428093645485	0.9202462772050404	0.8831615120274914	0.8171701112877583	0.8488852188274153	0.9171685502060674	0.8831615120274914	0.8371335504885994	0.8595317725752509	0.9133881862519336	0.9003436426116839	0.7740029542097489	0.8324066719618746	0.913008821341269	0.8608247422680413	0.8491525423728814	0.8549488054607509
Bradyrhizobium_japonicum_USDA_6	0.9186543194887474	0.8571428571428571	0.8701517706576728	0.8635983263598326	0.9209238860498228	0.8870431893687708	0.8177641653905053	0.850996015936255	0.8964594761647222	0.8372093023255814	0.8195121951219512	0.828266228430567	0.9082281100650104	0.8903654485049833	0.8145896656534954	0.8507936507936509	0.9114441341707046	0.8305647840531561	0.8532423208191127	0.8417508417508417	0.9028915243761108	0.8687707641196013	0.8341307814992025	0.8510984540276648	0.9063862429774504	0.8355481727574751	0.8383333333333334	0.8369384359400999	0.9048685996843302	0.8421926910299004	0.8366336633663366	0.8394039735099338	0.9119021865100828	0.8770764119601329	0.7857142857142857	0.8288854003139717	0.9265502036401363	0.8621262458471761	0.8841567291311755	0.8730025231286795
Brevibacillus_agri_5_2	0.9091395243144976	0.8817391304347826	0.815112540192926	0.8471177944862156	0.913117709437964	0.9076655052264808	0.7594752186588921	0.826984126984127	0.9113225268898651	0.872822299651568	0.8199672667757774	0.8455696202531645	0.9259657627632176	0.872822299651568	0.8637931034482759	0.8682842287694975	0.922872292076958	0.888695652173913	0.822866344605475	0.8545150501672241	0.9150310559006212	0.8344947735191638	0.8646209386281588	0.849290780141844	0.8948189668232085	0.8365217391304348	0.8394415357766143	0.837979094076655	0.9068019996970156	0.8850174216027874	0.8037974683544303	0.8424543946932006	0.9138206332373884	0.926829268292683	0.7589158345221113	0.8345098039215687	0.9047220118163914	0.8623693379790941	0.8075040783034257	0.8340353833192923
Brevibacillus_agri_BAB_2500	0.9148343644764664	0.8778761061946903	0.8266666666666667	0.8515021459227468	0.9077468869919336	0.7876106194690266	0.8811881188118812	0.8317757009345794	0.9021301589787768	0.8884955752212389	0.7955625990491284	0.8394648829431438	0.8847427363145116	0.8070796460176991	0.8351648351648352	0.8208820882088209	0.9100415067742188	0.8353982300884956	0.8383658969804618	0.8368794326241135	0.9084846111676717	0.8849557522123894	0.8183306055646481	0.8503401360544217	0.9363771634427128	0.9221238938053096	0.8217665615141956	0.8690575479566306	0.9051765995771008	0.8601769911504424	0.8209459459459459	0.840103716508211	0.8957710079097815	0.8690265486725663	0.7881219903691814	0.8265993265993266	0.9072910956222101	0.8831858407079646	0.7712519319938176	0.8234323432343233
Brevibacillus_borstelensis_AK1	0.9037146971809876	0.8808664259927798	0.8119800332778702	0.8450216450216451	0.9068311850799566	0.855595667870036	0.7993254637436762	0.8265039232781167	0.9098189732695592	0.8249097472924187	0.8638941398865785	0.8439519852262235	0.9144603083579872	0.8483754512635379	0.8289241622574955	0.8385370205173951	0.9119058634935944	0.7653429602888087	0.8945147679324894	0.8249027237354085	0.9175051154061696	0.8971119133574007	0.8094462540716613	0.851027397260274	0.9329963247272868	0.90072202166065	0.8302828618968386	0.8640692640692641	0.91564467150621	0.8592057761732852	0.8469750889679716	0.8530465949820789	0.909247155573512	0.8592057761732852	0.8206896551724138	0.8395061728395062	0.8961979825098725	0.8700361010830325	0.7736757624398074	0.8190314358538657
Brevibacillus_brevis_NBRC_100599	0.908651059222613	0.819614711033275	0.8540145985401459	0.8364611260053619	0.9253912851451198	0.8914185639229422	0.8249594813614263	0.8569023569023568	0.8938016997862233	0.830122591943958	0.8214904679376083	0.8257839721254356	0.9005370490214422	0.851138353765324	0.8195615514333895	0.8350515463917526	0.9091586640943928	0.8388791593695272	0.8359511343804538	0.8374125874125875	0.8953030447091009	0.8633975481611208	0.8016260162601626	0.8313659359190556	0.9058523314552464	0.8756567425569177	0.8025682182985554	0.8375209380234506	0.9010921939265306	0.8581436077057794	0.8207705192629816	0.839041095890411	0.9040550114862856	0.8318739054290718	0.8527827648114902	0.8421985815602837	0.9046239583365283	0.8598949211908932	0.8252100840336134	0.8421955403087478
Brevibacterium_casei_S18	0.8916996335032418	0.8551859099804305	0.8018348623853211	0.8276515151515151	0.8843945910133616	0.863013698630137	0.7629757785467128	0.8099173553719008	0.9036289689454314	0.8669275929549902	0.8218923933209648	0.8438095238095238	0.8845784138387951	0.8317025440313112	0.794392523364486	0.8126195028680687	0.8945029315911015	0.8003913894324853	0.8262626262626263	0.8131212723658052	0.885901555217696	0.8023483365949119	0.8418891170431212	0.8216432865731462	0.8634215555240674	0.8395303326810176	0.7757685352622061	0.8063909774436091	0.8771221004821519	0.8669275929549902	0.7408026755852842	0.798917944093778	0.9046342500220204	0.8845401174168297	0.7971781305114638	0.8385899814471242	0.9021200899199987	0.8806262230919765	0.800711743772242	0.8387698042870455
Brevibacterium_linens_BL2	0.8819243463839751	0.8548387096774194	0.7910447761194029	0.8217054263565892	0.9023742358220604	0.842741935483871	0.8085106382978723	0.8252714708785783	0.8930577686004162	0.8467741935483871	0.7850467289719626	0.8147429679922406	0.8854241187565037	0.8790322580645161	0.7744227353463587	0.8234183191690273	0.9020632804370448	0.8407258064516129	0.8257425742574257	0.8331668331668332	0.892002959157128	0.8185483870967742	0.8185483870967742	0.8185483870967742	0.9058760405827264	0.8850806451612904	0.7811387900355872	0.8298676748582231	0.9105302094172736	0.8326612903225806	0.8768577494692145	0.8541882109617374	0.890539639698231	0.7943548387096774	0.865934065934066	0.8286014721345951	0.8858895356399585	0.7217741935483871	0.8523809523809524	0.7816593886462881
Brevibacterium_massiliense_5401308	0.903134661452468	0.9004524886877828	0.7683397683397684	0.8291666666666667	0.889165864744784	0.8416289592760181	0.8	0.8202866593164279	0.8857594029606273	0.8619909502262444	0.7529644268774703	0.8037974683544304	0.905105341823468	0.8619909502262444	0.7987421383647799	0.8291621327529924	0.891300341925841	0.8099547511312217	0.8344988344988346	0.8220436280137772	0.917384983927438	0.8438914027149321	0.8574712643678161	0.8506271379703535	0.8947272783112549	0.8733031674208145	0.7813765182186235	0.8247863247863249	0.8878554902643272	0.8619909502262444	0.7839506172839507	0.8211206896551725	0.882219856268299	0.8438914027149321	0.8004291845493562	0.8215859030837005	0.8932326324194837	0.8687782805429864	0.7529411764705882	0.8067226890756302
Brevundimonas_bacteroides_DSM_4726	0.9128306096374974	0.8449781659388647	0.8505494505494505	0.8477546549835706	0.8908130089052458	0.8165938864628821	0.85	0.8329621380846326	0.8973799126637554	0.8646288209606987	0.7779960707269156	0.8190279214064116	0.8629888827444175	0.8449781659388647	0.7618110236220472	0.8012422360248447	0.8881647947216872	0.8558951965065502	0.7747035573122529	0.8132780082987552	0.8667693217139261	0.8362445414847162	0.7962577962577962	0.8157614483493079	0.8952274937548864	0.8275109170305677	0.8574660633484162	0.8422222222222222	0.8720585991876585	0.8406113537117904	0.7578740157480315	0.7971014492753623	0.8879502679201389	0.8471615720524017	0.7918367346938775	0.8185654008438819	0.8937949314467688	0.8275109170305677	0.8150537634408602	0.8212351029252437
Brevundimonas_diminuta_470_4	0.894294473570813	0.836864406779661	0.8178053830227743	0.8272251308900523	0.8964580041654697	0.8135593220338984	0.8421052631578947	0.8275862068965518	0.8841344082160298	0.7669491525423728	0.8786407766990292	0.8190045248868778	0.8840536124676817	0.8559322033898306	0.7453874538745388	0.796844181459566	0.8825454251651824	0.8241525423728814	0.8172268907563025	0.8206751054852321	0.9123096811261132	0.8622881355932204	0.8357289527720739	0.8488008342022941	0.8884569807526572	0.8728813559322034	0.7938342967244701	0.8314833501513623	0.9110236821315714	0.8135593220338984	0.8648648648648649	0.8384279475982533	0.9080185291582878	0.8283898305084746	0.8481561822125814	0.8381564844587353	0.8986911088767595	0.902542372881356	0.7421602787456446	0.8145315487571703
Brochothrix_thermosphacta_DSM_20171	0.9097477226184592	0.8949579831932774	0.7845303867403315	0.8361138370951915	0.9035378857425324	0.7710084033613446	0.8907766990291263	0.8265765765765767	0.9132057234658568	0.819327731092437	0.8843537414965986	0.8505997818974919	0.898232822540781	0.8634453781512605	0.7965116279069767	0.8286290322580644	0.9078521114328084	0.9012605042016808	0.8187022900763359	0.858	0.9142451098086292	0.8865546218487395	0.8323471400394478	0.8585961342828078	0.9118485629545936	0.7899159663865546	0.8584474885844748	0.8227571115973741	0.9069694054092226	0.865546218487395	0.7938342967244701	0.828140703517588	0.9070753301320528	0.865546218487395	0.8207171314741036	0.8425357873210634	0.8958649636325118	0.8445378151260504	0.7913385826771654	0.8170731707317073
Bulleidia_extructa_W1219	0.9080329153605016	0.828125	0.8359621451104101	0.8320251177394034	0.9078271943573668	0.799373040752351	0.864406779661017	0.8306188925081432	0.8995003918495298	0.8652037617554859	0.8117647058823529	0.8376327769347497	0.8857464733542321	0.91875	0.7153284671532847	0.8043775649794802	0.9120738636363638	0.8746081504702194	0.8205882352941176	0.8467374810318665	0.890453565830721	0.9122257053291536	0.7256857855361596	0.8083333333333333	0.9063773510971788	0.865625	0.8219584569732937	0.8432267884322678	0.9031837774294672	0.896551724137931	0.7626666666666667	0.8242074927953892	0.8777331504702194	0.8996865203761756	0.7086419753086419	0.7928176795580112	0.8856485109717869	0.909375	0.7238805970149254	0.8060941828254848
Burkholderia_cepacia_GG4	0.8880782463038376	0.8259493670886076	0.8352	0.83054892601432	0.898256484583442	0.849445324881141	0.8170731707317073	0.8329448329448329	0.9118237075969428	0.8354430379746836	0.8599348534201955	0.8475120385232746	0.91672475877149	0.8813291139240507	0.8002873563218391	0.838855421686747	0.9163260546851492	0.9003164556962026	0.763758389261745	0.8264342774146697	0.9084334690766114	0.8478605388272583	0.8438485804416404	0.8458498023715414	0.9024930289474212	0.8288431061806656	0.849025974025974	0.838813151563753	0.8954442416096612	0.8748019017432647	0.7942446043165468	0.8325791855203619	0.90485892395033	0.8734177215189873	0.8023255813953488	0.8363636363636363	0.8939973720636324	0.8481012658227848	0.8048048048048048	0.8258859784283513
Burkholderiales_bacterium_1_1_47	0.882471478174603	0.9315476190476192	0.7195402298850575	0.8119325551232166	0.9116487740929708	0.8690476190476191	0.8342857142857143	0.8513119533527697	0.9119145053854876	0.8809523809523809	0.7978436657681941	0.8373408769448373	0.8813465490362812	0.8452380952380952	0.7955182072829131	0.8196248196248196	0.8793402777777779	0.8154761904761905	0.8379204892966361	0.8265460030165912	0.8794244260204082	0.8363095238095238	0.7982954545454546	0.8168604651162792	0.8862404336734695	0.7916666666666666	0.8444444444444444	0.8172043010752689	0.892405399659864	0.8869047619047619	0.772020725388601	0.8254847645429362	0.878954967403628	0.8005952380952381	0.8539682539682539	0.8264208909370199	0.8907135770975056	0.8482142857142857	0.7661290322580645	0.8050847457627119
Butyricicoccus_pullicaecorum_1_2	0.908948538326822	0.8861646234676007	0.8433333333333334	0.8642186165670368	0.9100155536232593	0.9178321678321678	0.8089368258859785	0.85995085995086	0.920227976926751	0.8479020979020979	0.8676207513416816	0.8576480990274093	0.9141550218608012	0.9036777583187392	0.8125984251968504	0.855721393034826	0.914998530366306	0.8776223776223776	0.8670120898100173	0.8722849695916594	0.9157410015553624	0.9089316987740804	0.7863636363636364	0.843216896831844	0.9114377303956988	0.8706293706293706	0.8601036269430051	0.8653344917463076	0.8957203042141746	0.8896672504378283	0.8314238952536824	0.859560067681895	0.9078325352405912	0.9178321678321678	0.7978723404255319	0.8536585365853658	0.9245679889287596	0.8863636363636364	0.8421926910299004	0.8637137989778535
Butyricimonas_synergistica_DSM_23225	0.8845336906084569	0.8738317757009346	0.7362204724409449	0.7991452991452992	0.8785264579657103	0.8181818181818182	0.8162790697674419	0.8172293364377183	0.8931741934078382	0.8438228438228438	0.8208616780045351	0.832183908045977	0.8921530183212427	0.8200934579439252	0.84375	0.8317535545023697	0.8881717970503018	0.8648018648018648	0.7665289256198347	0.8127053669222345	0.8874637823235954	0.8997668997668997	0.746615087040619	0.8160676532769555	0.8721788336274318	0.8181818181818182	0.7765486725663717	0.7968217934165721	0.8689110733503256	0.7832167832167832	0.8135593220338984	0.7980997624703088	0.8815491362220333	0.8457943925233645	0.8044444444444444	0.8246013667425968	0.9123314380323726	0.8624708624708625	0.7922912205567452	0.8258928571428571
Butyricimonas_virosa_DSM_23226	0.883001953196592	0.8718535469107551	0.7759674134419552	0.8211206896551725	0.8972424843822819	0.8878718535469108	0.8016528925619835	0.8425624321389794	0.8854002482078243	0.8466819221967964	0.8114035087719298	0.8286674132138857	0.8690546633223193	0.8443935926773455	0.7834394904458599	0.8127753303964758	0.8929800124627556	0.908466819221968	0.7406716417910447	0.816032887975334	0.8968000041891615	0.8604118993135011	0.8120950323974082	0.8355555555555556	0.8896443925453869	0.8237986270022883	0.8144796380090498	0.8191126279863482	0.9044347511899836	0.8604118993135011	0.8034188034188035	0.830939226519337	0.9191622724107054	0.8924485125858124	0.8227848101265823	0.8562019758507137	0.8866098686174196	0.8993135011441648	0.7119565217391305	0.7947421638018202
Butyrivibrio_crossotus_DSM_2876	0.8918471111111111	0.8533333333333334	0.8184143222506394	0.835509138381201	0.8897706666666666	0.8613333333333333	0.8054862842892768	0.8324742268041235	0.8915662222222223	0.8613333333333333	0.8095238095238095	0.834625322997416	0.8789688888888891	0.864	0.7552447552447552	0.8059701492537312	0.8898488888888889	0.8533333333333334	0.8205128205128205	0.8366013071895425	0.8852302222222223	0.8426666666666667	0.7860696517412935	0.8133848133848134	0.890368	0.896	0.7868852459016393	0.8379052369077308	0.8889742222222222	0.8293333333333334	0.852054794520548	0.8405405405405406	0.8641671111111111	0.8506666666666667	0.7384259259259259	0.7905824039653035	0.8936071111111111	0.856	0.8251928020565553	0.8403141361256545
Butyrivibrio_fibrisolvens_16_4	0.9072160911356354	0.8943396226415095	0.8389380530973451	0.8657534246575342	0.9137237451050196	0.869811320754717	0.8584729981378026	0.8641049671977508	0.9070202919188324	0.8962264150943396	0.8497316636851521	0.8723599632690542	0.9181577073691706	0.879245283018868	0.8534798534798534	0.866171003717472	0.9242702029191884	0.8849056603773585	0.8621323529411765	0.8733705772811919	0.9002812388750445	0.9018867924528302	0.8156996587030717	0.85663082437276	0.9102242791028836	0.8867924528301887	0.8274647887323944	0.8561020036429873	0.903809184763261	0.8849056603773585	0.8300884955752212	0.85662100456621	0.9063563545745816	0.9037735849056604	0.7688603531300161	0.8308759757155249	0.9144161623353507	0.9358490566037736	0.7873015873015873	0.8551724137931034
Campylobacter_coli_JV20	0.8612611070478204	0.7715877437325905	0.8470948012232415	0.8075801749271136	0.8850663699600068	0.8268156424581006	0.8338028169014085	0.8302945301542777	0.8883654160377212	0.8746518105849582	0.7511961722488039	0.8082368082368082	0.888217581425748	0.8770949720670391	0.7476190476190476	0.8071979434447302	0.8700183626149608	0.8268156424581006	0.8043478260869565	0.8154269972451791	0.8987332907984625	0.8854748603351955	0.7304147465437788	0.8005050505050504	0.896395169698573	0.9078212290502792	0.7190265486725663	0.8024691358024691	0.8768615489955027	0.7849162011173184	0.8726708074534162	0.8264705882352942	0.8848796315027777	0.9052924791086352	0.6842105263157895	0.7793764988009593	0.8786511258772817	0.8105849582172702	0.833810888252149	0.8220338983050847
Campylobacter_concisus_13826	0.8644687103044031	0.8337950138504155	0.7659033078880407	0.7984084880636604	0.8825622503481735	0.8784530386740331	0.7098214285714286	0.7851851851851853	0.8914655423088107	0.8642659279778393	0.7722772277227723	0.815686274509804	0.8842342480219159	0.7811634349030471	0.851963746223565	0.8150289017341041	0.871631135121899	0.7867036011080333	0.8477611940298507	0.8160919540229885	0.8657045346719519	0.8698060941828255	0.7494033412887828	0.8051282051282052	0.8674645322232595	0.8425414364640884	0.7587064676616916	0.7984293193717279	0.8638718415696117	0.7590027700831025	0.8303030303030303	0.793053545586107	0.8838286833687883	0.8670360110803325	0.7364705882352941	0.796437659033079	0.8785869515311979	0.856353591160221	0.8051948051948052	0.8299866131191432
Campylobacter_curvus_525_92	0.8771736505252988	0.8461538461538461	0.77	0.8062827225130889	0.8616562009419152	0.8516483516483516	0.754257907542579	0.8	0.8521993116773336	0.8351648351648352	0.7543424317617866	0.7926988265971316	0.8701545707040212	0.8516483516483516	0.7451923076923077	0.7948717948717949	0.8815511411665258	0.8461538461538461	0.8020833333333334	0.823529411764706	0.8608788189832146	0.8983516483516484	0.6756198347107438	0.7712264150943396	0.8432782876464197	0.8186813186813187	0.772020725388601	0.7946666666666666	0.8772378034053857	0.8763736263736264	0.7488262910798122	0.8075949367088608	0.8746792355995653	0.8159340659340659	0.8005390835579514	0.8081632653061225	0.8717885822968241	0.8021978021978022	0.8021978021978022	0.8021978021978022
Campylobacter_fetus_subsp_fetus_82_40	0.8993530027651748	0.8341968911917098	0.8518518518518519	0.8429319371727748	0.8772047571746893	0.8626943005181347	0.7762237762237763	0.8171779141104294	0.8675702703428282	0.8238341968911918	0.7571428571428571	0.7890818858560793	0.8645198528819567	0.8082901554404145	0.8188976377952756	0.8135593220338982	0.9021785819753552	0.8367875647668394	0.8411458333333334	0.8389610389610389	0.8814867513221831	0.8082901554404145	0.7959183673469388	0.8020565552699229	0.886681521651588	0.7823834196891192	0.8507042253521127	0.815114709851552	0.8836243926011436	0.7875647668393783	0.8539325842696629	0.8194070080862533	0.8700367795108593	0.8704663212435233	0.7450110864745011	0.8028673835125447	0.8866144057558591	0.8393782383419689	0.7980295566502463	0.8181818181818181
Campylobacter_gracilis_RM3268	0.8634916086778552	0.7742857142857142	0.8416149068322981	0.806547619047619	0.8648301268931642	0.8542857142857143	0.7569620253164557	0.8026845637583894	0.8810806385591486	0.7685714285714286	0.864951768488746	0.8139183055975794	0.8765902578796562	0.8624641833810889	0.732360097323601	0.7921052631578948	0.8716823577568563	0.7707736389684814	0.838006230529595	0.8029850746268656	0.8601268931641425	0.7908309455587392	0.8	0.7953890489913544	0.8902660663119115	0.8538681948424068	0.7621483375959079	0.8054054054054053	0.8959803520261973	0.7994269340974212	0.8429003021148036	0.8205882352941176	0.8624600900532132	0.7771428571428571	0.8343558282208589	0.8047337278106508	0.8800900532132624	0.8481375358166189	0.7551020408163265	0.7989203778677463
Campylobacter_hominis_ATCC_BAA_381	0.887799636854292	0.8443804034582133	0.7650130548302873	0.8027397260273973	0.8717662541020472	0.838150289017341	0.7880434782608695	0.8123249299719888	0.8678932551515051	0.829971181556196	0.7721179624664879	0.8	0.8612217021205709	0.8155619596541787	0.7971830985915493	0.8062678062678063	0.8871832886342057	0.9364161849710982	0.6415841584158416	0.7614571092831962	0.8987897919408306	0.7723342939481268	0.881578947368421	0.8233486943164362	0.8577734837000883	0.8670520231213873	0.6637168141592921	0.7518796992481204	0.8767511785577451	0.8294797687861272	0.82	0.8247126436781609	0.8807532774733055	0.8208092485549133	0.8452380952380952	0.8328445747800586	0.88378504439373	0.9077809798270894	0.7394366197183099	0.8150064683053041
Campylobacter_hyointestinalis_subsp_hyointestinalis_LMG_9260	0.8722357858002238	0.7904509283819628	0.8370786516853933	0.8130968622100956	0.867746905979779	0.7108753315649867	0.8562300319488818	0.7768115942028985	0.8654215536589998	0.8461538461538461	0.7505882352941177	0.7955112219451371	0.8872995658873278	0.8726790450928382	0.7360178970917226	0.7985436893203883	0.8833454115627352	0.870026525198939	0.7717647058823529	0.8179551122194513	0.8534816962055598	0.7586206896551724	0.7944444444444444	0.7761194029850745	0.892544800849932	0.8779840848806366	0.7697674418604651	0.8203221809169763	0.8995067860886942	0.8647214854111406	0.8029556650246306	0.8326947637292464	0.8622307903383546	0.7453580901856764	0.8413173652694611	0.790436005625879	0.8899661575048019	0.8885941644562334	0.7204301075268817	0.7957244655581949
Campylobacter_jejuni_jejuni_81_176	0.8854140421600739	0.798941798941799	0.8531073446327684	0.8251366120218581	0.8853195599227345	0.798941798941799	0.8388888888888889	0.8184281842818428	0.8605197222922092	0.8253968253968254	0.7410926365795725	0.7809762202753442	0.873026371042244	0.7619047619047619	0.8089887640449438	0.784741144414169	0.8852845665014977	0.7513227513227513	0.8427299703264095	0.7944055944055943	0.8805604546345287	0.8915343915343915	0.674	0.7676537585421412	0.9046114330505866	0.873015873015873	0.7875894988066826	0.8281053952321205	0.8978891968309958	0.8862433862433863	0.7362637362637363	0.8043217286914767	0.8604952268973434	0.8465608465608465	0.774818401937046	0.809102402022756	0.8731838414378097	0.8915343915343915	0.674	0.7676537585421412
Campylobacter_jejuni_jejuni_ICDCCJ07004	0.877496888888889	0.7786666666666666	0.8488372093023255	0.8122392211404728	0.8767253333333334	0.8453333333333334	0.782716049382716	0.8128205128205128	0.8599964444444446	0.8026666666666666	0.8048128342245989	0.8037383177570094	0.8850524444444444	0.8426666666666667	0.7860696517412935	0.8133848133848134	0.874176	0.8133333333333334	0.8176943699731903	0.8155080213903744	0.8784675555555556	0.7946666666666666	0.8514285714285714	0.8220689655172414	0.8798364444444444	0.8053333333333333	0.8206521739130435	0.8129205921938089	0.8662862222222223	0.8346666666666667	0.7844611528822055	0.8087855297157623	0.8799146666666667	0.848	0.7813267813267813	0.8132992327365729	0.8462719999999999	0.7946666666666666	0.8209366391184573	0.8075880758807588
Campylobacter_jejuni_jejuni_M1	0.8802943922589408	0.8776595744680851	0.717391304347826	0.7894736842105263	0.8903349932095972	0.8856382978723404	0.7161290322580646	0.7919143876337694	0.8824376131733815	0.8856382978723404	0.7302631578947368	0.8004807692307693	0.8697409744228158	0.8909574468085106	0.739514348785872	0.8082026537997588	0.8767188207333634	0.8670212765957447	0.7599067599067599	0.8099378881987579	0.8841635072430964	0.848404255319149	0.8096446700507615	0.8285714285714286	0.8867629583521957	0.7792553191489362	0.8542274052478134	0.8150208623087621	0.8820415063377095	0.7978723404255319	0.8310249307479224	0.8141112618724559	0.8911908669081032	0.8962765957446809	0.7200854700854701	0.7985781990521328	0.873305935943866	0.8218085106382979	0.8196286472148541	0.8207171314741035
Campylobacter_jejuni_jejuni_NCTC_11168	0.8947108051284166	0.9031413612565444	0.7293868921775899	0.8070175438596492	0.9046735650190324	0.8818897637795275	0.8235294117647058	0.8517110266159696	0.8785814404089543	0.8298429319371727	0.8255208333333334	0.8276762402088773	0.8760083000096192	0.821522309711286	0.7924050632911392	0.806701030927835	0.894391309725028	0.8795811518324608	0.7724137931034483	0.8225214198286414	0.8763174891096728	0.8530183727034121	0.8044554455445545	0.8280254777070064	0.8853251982245676	0.8372703412073491	0.7994987468671679	0.8179487179487179	0.87263470338459	0.7984293193717278	0.8176943699731903	0.8079470198675498	0.8737306069725578	0.8534031413612565	0.7442922374429224	0.7951219512195121	0.8669387530747139	0.824607329842932	0.8056265984654731	0.8150064683053041
Campylobacter_lari_RM2100	0.8813567682838906	0.8292011019283747	0.806970509383378	0.8179347826086956	0.8891924504246066	0.8898071625344353	0.76	0.8197969543147208	0.8786778377311811	0.7630853994490359	0.8549382716049383	0.8064046579330422	0.8775546600490253	0.8484848484848485	0.751219512195122	0.7968952134540751	0.8819069735673793	0.8292011019283747	0.7921052631578948	0.8102288021534321	0.8792356320530627	0.8539944903581267	0.7328605200945626	0.7888040712468193	0.8731188671083487	0.8815426997245179	0.7239819004524887	0.7950310559006211	0.8819980420280946	0.8071625344352618	0.7940379403794038	0.8005464480874317	0.8745456063262226	0.8154269972451791	0.8	0.8076398362892224	0.8867108348701136	0.8512396694214877	0.762962962962963	0.8046874999999999
Campylobacter_rectus_RM3267	0.8810907499094313	0.8159340659340659	0.8027027027027027	0.8092643051771117	0.8849361490158194	0.8434065934065934	0.7617866004962779	0.8005215123859192	0.8864494022461055	0.7912087912087912	0.8158640226628895	0.803347280334728	0.858003260475788	0.8104395604395604	0.7662337662337663	0.7877169559412551	0.8392404298997704	0.7060439560439561	0.8158730158730159	0.7569955817378499	0.8836229018234513	0.8269230769230769	0.8201634877384196	0.8235294117647058	0.8790340840478204	0.7664835164835165	0.850609756097561	0.8063583815028903	0.8873852795556092	0.782967032967033	0.8213256484149856	0.8016877637130801	0.8629430322424827	0.8928571428571429	0.6742738589211619	0.7683215130023641	0.8539616290303103	0.8406593406593407	0.7183098591549296	0.7746835443037975
Campylobacter_showae_CSUNSWCD	0.8885946704923539	0.7348066298342542	0.8956228956228957	0.8072837632776936	0.8653238606880131	0.7762430939226519	0.8240469208211144	0.7994310099573257	0.8836421354659505	0.8232044198895028	0.8209366391184573	0.8220689655172413	0.8565787063886939	0.8176795580110497	0.7935656836461126	0.8054421768707484	0.8518436555660694	0.8176795580110497	0.7668393782383419	0.7914438502673796	0.8609398370013125	0.8121546961325967	0.7736842105263158	0.7924528301886793	0.8613099416989713	0.861878453038674	0.7375886524822695	0.794904458598726	0.8734051158389547	0.8287292817679558	0.8086253369272237	0.8185538881309686	0.8748588260431611	0.8425414364640884	0.754950495049505	0.7963446475195822	0.8774152193156497	0.8204419889502762	0.7877984084880637	0.803788903924222
Campylobacter_upsaliensis_JV21	0.8818822667765267	0.8398791540785498	0.792022792022792	0.8152492668621701	0.8757987732307975	0.8696969696969697	0.7435233160621761	0.8016759776536313	0.888295340108029	0.8761329305135952	0.7774798927613941	0.8238636363636362	0.8897555616588848	0.8549848942598187	0.8108882521489972	0.8323529411764706	0.9024077634349535	0.8882175226586103	0.7924528301886793	0.8376068376068376	0.8935731941774238	0.8580060422960725	0.773841961852861	0.813753581661891	0.8789755561658885	0.8429003021148036	0.7903682719546742	0.8157894736842105	0.8479538588299916	0.8670694864048338	0.7532808398950132	0.806179775280899	0.90852787695688	0.9	0.7877984084880637	0.8401697312588401	0.8735054472214593	0.8727272727272727	0.7619047619047619	0.8135593220338982
Candidatus_Nitrososphaera_gargensis_Ga9_2	0.8585981878785034	0.8743016759776536	0.750599520383693	0.807741935483871	0.8883278801716765	0.8571428571428571	0.7707808564231738	0.8116710875331565	0.87902367650971	0.7597765363128491	0.8580441640378549	0.8059259259259258	0.89500492934604	0.8739495798319328	0.7722772277227723	0.8199737187910644	0.8882172980924213	0.8324022346368715	0.8277777777777777	0.8300835654596099	0.8686368402109447	0.8627450980392157	0.7439613526570048	0.7989623865110246	0.8996917202635244	0.8910614525139665	0.7742718446601942	0.8285714285714285	0.9046523637387917	0.9019607843137256	0.7721822541966427	0.8320413436692506	0.8636722845562805	0.84593837535014	0.705607476635514	0.7694267515923567	0.8998755926951787	0.8879551820728291	0.7788697788697788	0.8298429319371728
Capnocytophaga_granulosa_ATCC_51502	0.8514168888888888	0.888	0.6795918367346939	0.769942196531792	0.8840213333333334	0.8293333333333334	0.8098958333333334	0.8194993412384717	0.8863253333333334	0.8933333333333333	0.7282608695652174	0.8023952095808383	0.8447004444444444	0.8853333333333333	0.6459143968871596	0.7469066366704161	0.8766897777777778	0.9253333333333332	0.6660268714011516	0.7745535714285714	0.8386311111111111	0.7493333333333333	0.7982954545454546	0.7730398899587345	0.8667235555555555	0.744	0.8584615384615385	0.7971428571428573	0.8505742222222221	0.872	0.6987179487179487	0.7758007117437722	0.8327004444444444	0.744	0.7859154929577464	0.7643835616438355	0.8831857777777778	0.9093333333333333	0.654510556621881	0.7611607142857143
Capnocytophaga_ochracea_DSM_7271	0.8784343800350386	0.8912466843501327	0.7148936170212766	0.7933884297520661	0.8764326773564861	0.830238726790451	0.7747524752475248	0.8015364916773368	0.8114318682323804	0.7718832891246684	0.7886178861788617	0.780160857908847	0.8532917279372965	0.8938992042440318	0.6431297709923665	0.7480577136514983	0.8803657240957158	0.9151193633952256	0.7128099173553719	0.8013937282229966	0.8759999718565529	0.8249336870026526	0.8015463917525774	0.8130718954248367	0.8473956757593454	0.8090185676392573	0.7587064676616916	0.7830551989730423	0.8543119278964884	0.726790450928382	0.8353658536585366	0.777304964539007	0.8680177866585989	0.8037135278514589	0.7632241813602015	0.7829457364341086	0.8576117470748404	0.8673740053050398	0.7062634989200864	0.7785714285714286
Capnocytophaga_sputigena_ATCC_33612	0.8497506925207756	0.8842105263157894	0.6942148760330579	0.7777777777777778	0.8688711911357341	0.8184210526315789	0.7679012345679013	0.7923566878980892	0.8670602493074792	0.8473684210526315	0.7301587301587301	0.7844092570036542	0.8839369806094184	0.85	0.7672209026128266	0.8064918851435705	0.8845983379501385	0.85	0.7975308641975308	0.8229299363057324	0.8578289473684211	0.8947368421052632	0.68	0.7727272727272727	0.8633829639889197	0.8052631578947368	0.7846153846153846	0.7948051948051947	0.8663157894736842	0.7868421052631579	0.8081081081081081	0.7973333333333334	0.875803324099723	0.8657894736842106	0.7580645161290323	0.8083538083538082	0.8743767313019392	0.85	0.7582159624413145	0.8014888337468982
Catenibacterium_mitsuokai_DSM_15897	0.8979034588000292	0.8695652173913043	0.8235294117647058	0.8459214501510574	0.9210892926798948	0.9503105590062112	0.7083333333333334	0.8116710875331565	0.9068001491711996	0.9296066252587992	0.7701543739279588	0.8424015009380863	0.9190403319487848	0.9461697722567288	0.7528830313014827	0.8385321100917431	0.890033392058777	0.8840579710144928	0.8056603773584906	0.843040473840079	0.9200905314866968	0.9233954451345756	0.8123861566484517	0.8643410852713179	0.8913193506766286	0.9026915113871636	0.8119180633147114	0.8549019607843138	0.9047983402560772	0.9026915113871636	0.7956204379562044	0.8457807953443259	0.8981113554432485	0.8819875776397516	0.83203125	0.8562814070351757	0.8841008363017545	0.8467908902691511	0.797270955165692	0.8212851405622489
Cedecea_davisae_DSM_4568	0.9033316326530612	0.8728571428571429	0.8190348525469169	0.8450899031811895	0.8942397959183674	0.8428571428571429	0.855072463768116	0.8489208633093526	0.9252316326530612	0.8828571428571429	0.8306451612903226	0.85595567867036	0.927219387755102	0.9342857142857144	0.7956204379562044	0.8593955321944808	0.9184816326530612	0.87	0.8308321964529332	0.8499651081646894	0.9125367346938776	0.9042857142857142	0.8136246786632391	0.8565629228687416	0.9195489795918368	0.8785714285714286	0.825503355704698	0.8512110726643599	0.9020163265306124	0.8571428571428571	0.8344923504867872	0.8456659619450315	0.900984693877551	0.8585714285714285	0.8099730458221024	0.8335644937586685	0.9043969387755102	0.8885714285714286	0.8194993412384717	0.8526387936943112
Cellulosilyticum_lentocellum_DSM_5427	0.9040213865388692	0.8531468531468531	0.820627802690583	0.8365714285714285	0.9074907221760368	0.8578088578088578	0.8344671201814059	0.8459770114942528	0.8728761525964323	0.8554778554778555	0.7943722943722944	0.8237934904601572	0.9011796284523558	0.8508158508158508	0.8183856502242153	0.8342857142857143	0.887639167359447	0.8344988344988346	0.8136363636363636	0.8239355581127733	0.9090148390847692	0.9044289044289044	0.7918367346938775	0.8443960826985855	0.888989409968431	0.8927738927738927	0.7295238095238096	0.8029350104821803	0.8787090919958052	0.8344988344988346	0.7920353982300885	0.8127128263337117	0.8653832569916485	0.8414918414918415	0.7713675213675214	0.8049052396878486	0.8918393184127451	0.8787878787878788	0.7854166666666667	0.8294829482948296
Cellulosimicrobium_cellulans_J36	0.8831276100183663	0.8755656108597285	0.7428023032629558	0.8037383177570093	0.8877268856260453	0.8684807256235828	0.7554240631163708	0.8080168776371307	0.8864930587619664	0.8594104308390023	0.79957805907173	0.8284153005464481	0.8942012702516905	0.8574660633484162	0.8257080610021786	0.8412874583795782	0.894175618965535	0.782312925170068	0.8539603960396039	0.8165680473372782	0.8674213275053612	0.8416289592760181	0.7914893617021277	0.8157894736842105	0.8933496475513281	0.8571428571428571	0.7842323651452282	0.8190682556879739	0.9082120027498176	0.90702947845805	0.7366482504604052	0.8130081300813008	0.8758965124511343	0.8752834467120182	0.7751004016064257	0.8221512247071353	0.8955377022603912	0.8095238095238095	0.8302325581395349	0.8197474167623422
Cetobacterium_somerae_ATCC_BAA_47401	0.8996514259846082	0.8765957446808511	0.7862595419847328	0.8289738430583501	0.8745043005885016	0.8382978723404255	0.8140495867768595	0.8259958071278827	0.8847125396106835	0.9042553191489362	0.7340241796200345	0.8102955195424213	0.8737641466727025	0.9	0.7382198952879581	0.8111217641418983	0.895570393843368	0.7957446808510639	0.8637413394919169	0.8283499446290145	0.8844929832503395	0.8723404255319149	0.7854406130268199	0.8266129032258064	0.8888116794929833	0.8808510638297873	0.7150259067357513	0.7893231649189705	0.8928248076052512	0.874468085106383	0.776937618147448	0.8228228228228228	0.8804730647351743	0.8893617021276595	0.7307692307692307	0.8023032629558541	0.8838139429606157	0.8638297872340426	0.7546468401486989	0.8055555555555556
Citrobacter_amalonaticus_Y19	0.8941824465404277	0.8790697674418605	0.7788461538461539	0.8259286234522942	0.8920224638202895	0.8914728682170543	0.7486979166666666	0.8138711960368011	0.9252717978256172	0.8775193798449612	0.8562783661119516	0.8667687595712098	0.9034175726594188	0.875968992248062	0.7891061452513967	0.8302718589272594	0.909749922000624	0.8387596899224806	0.8413685847589425	0.8400621118012422	0.8903544771641827	0.8356589147286821	0.8105263157894737	0.8229007633587786	0.9105719154246764	0.8869969040247678	0.7936288088642659	0.8377192982456141	0.9117611059111528	0.8777089783281734	0.8241279069767442	0.8500749625187408	0.9093827249382004	0.889922480620155	0.8153409090909091	0.8510007412898444	0.9029027767777859	0.8436532507739938	0.8384615384615385	0.8410493827160493
Citrobacter_freundii_ATCC_8090	0.912189649049172	0.8877086494688923	0.8181818181818182	0.851528384279476	0.920158571290202	0.831306990881459	0.8546875	0.8428351309707243	0.8942604388153739	0.8679817905918058	0.8113475177304964	0.8387096774193549	0.9043464123130284	0.8936170212765957	0.7978290366350068	0.8430107526881719	0.9120639635442852	0.881638846737481	0.8137254901960784	0.8463219227967954	0.9031737319600942	0.8877086494688923	0.811373092926491	0.8478260869565217	0.898790882381429	0.8890577507598785	0.7637075718015666	0.821629213483146	0.9090590422072682	0.9042553191489362	0.7598978288633461	0.8258154059680778	0.8883232400570081	0.8254931714719271	0.8460342146189735	0.8356374807987711	0.9128492096803206	0.8801213960546282	0.8111888111888111	0.8442503639010189
Citrobacter_freundii_UCI_31	0.90411773450275	0.8325652841781874	0.8338461538461538	0.8332052267486548	0.922032982461108	0.8986175115207373	0.811373092926491	0.8527696793002917	0.9155075141398912	0.8494623655913979	0.8253731343283582	0.8372445117335353	0.9166436605859826	0.9262672811059908	0.7934210526315789	0.8547129695251595	0.9066719993581892	0.8233486943164362	0.8322981366459627	0.8277992277992278	0.9108720838317984	0.8924731182795699	0.8035961272475796	0.8457059679767104	0.9215657820533694	0.9078341013824884	0.7715404699738904	0.8341566690190543	0.918285940807124	0.8924731182795699	0.8069444444444445	0.8475565280816921	0.9044586964164784	0.8602150537634409	0.8383233532934131	0.849128127369219	0.8903754356407844	0.8509984639016898	0.7759103641456583	0.8117216117216118
Citrobacter_koseri_ATCC_BAA_895	0.8925335930708728	0.8511326860841424	0.8079877112135176	0.8289992119779355	0.9130874205339284	0.8673139158576052	0.8246153846153846	0.8454258675078865	0.906673840868864	0.8300970873786407	0.8341463414634146	0.8321167883211679	0.8961887705407359	0.8689320388349514	0.7748917748917749	0.8192219679633866	0.885019009017501	0.8527508090614887	0.7912912912912913	0.8208722741433021	0.9070600433594118	0.8802588996763754	0.784992784992785	0.8299008390541571	0.8965383165237062	0.8349514563106796	0.8151658767772512	0.8249400479616307	0.901310208313696	0.8478964401294499	0.8384	0.8431214802896219	0.9082291241189346	0.8705501618122977	0.834108527131783	0.8519398258115598	0.8923228181523026	0.8948220064724919	0.7472972972972973	0.8144329896907216
Citrobacter_sp_30_2	0.9103589852479446	0.908970976253298	0.7767756482525366	0.8376899696048633	0.9091711280205512	0.8390501319261213	0.8629579375848032	0.8508361204013377	0.9147945224552878	0.9036939313984168	0.8106508875739645	0.8546475358702432	0.90617146218698	0.8865435356200527	0.8195121951219512	0.8517110266159695	0.912532807485328	0.8839050131926122	0.8470290771175727	0.8650742414460943	0.9148197589824631	0.9102902374670184	0.8273381294964028	0.8668341708542713	0.9042613181473258	0.8918205804749341	0.8066825775656324	0.8471177944862156	0.9131106369351368	0.8759894459102903	0.8512820512820513	0.8634590377113134	0.9069764203813674	0.8614775725593667	0.8276299112801014	0.8442146089204913	0.925837678657208	0.8773087071240105	0.8536585365853658	0.8653220559531555
Citrobacter_youngae_ATCC_29220	0.9081315248316312	0.8807212205270458	0.831151832460733	0.8552188552188552	0.9205131953808952	0.8945908460471568	0.8248081841432225	0.8582834331337326	0.9085874334652326	0.8363384188626907	0.8504936530324401	0.8433566433566435	0.9104966710975086	0.883495145631068	0.8219354838709677	0.8516042780748664	0.9036513087655648	0.826629680998613	0.842998585572843	0.834733893557423	0.92224930315231	0.8640776699029126	0.866481223922114	0.8652777777777776	0.8923997914747009	0.8807212205270458	0.7957393483709273	0.836076366030283	0.9107034650979818	0.8585298196948682	0.8331090174966352	0.8456284153005463	0.9025182700094838	0.8668515950069348	0.8400537634408602	0.8532423208191127	0.9038254004589864	0.9195561719833565	0.778169014084507	0.8429752066115702
Cloacibacillus_evryensis_DSM_19522	0.8967871227709191	0.8287037037037037	0.8267898383371824	0.8277456647398843	0.8858533736282579	0.8726851851851852	0.7435897435897436	0.8029818956336529	0.90218031978738	0.8564814814814815	0.8333333333333334	0.8447488584474886	0.9016873499657064	0.9120370370370372	0.7269372693726938	0.8090349075975359	0.899876221707819	0.8680555555555556	0.8314855875831486	0.8493771234428086	0.8872894161522634	0.8148148148148148	0.8461538461538461	0.830188679245283	0.8926692172496571	0.8009259259259259	0.8606965174129353	0.8297362110311751	0.9026947230795612	0.8958333333333334	0.780241935483871	0.8340517241379309	0.8805968149862826	0.7800925925925926	0.8467336683417085	0.8120481927710842	0.8919592335390946	0.8564814814814815	0.8149779735682819	0.835214446952596
Clostridiales_sp_1_7_47FAA	0.9080548377643988	0.8886861313868614	0.842560553633218	0.8650088809946714	0.9003742873887793	0.8868613138686131	0.801980198019802	0.8422876949740035	0.8822443257499066	0.8485401459854015	0.8378378378378378	0.843155031731641	0.9086558953593692	0.9051094890510948	0.8012924071082391	0.8500428449014568	0.9161532979913688	0.8941605839416058	0.7915993537964459	0.8397600685518423	0.9007156081837072	0.8923357664233577	0.8109452736318408	0.8496959165942658	0.8956990249880123	0.8941605839416058	0.7740916271721959	0.8298052497883149	0.8982014891576535	0.8394160583941606	0.8348457350272233	0.8371246587807099	0.8808207682881348	0.864963503649635	0.8033898305084746	0.8330404217926186	0.9147763599552454	0.9105839416058394	0.8127035830618893	0.8588640275387263
Clostridium_acetobutylicum_ATCC_824	0.8938372052310009	0.8870292887029289	0.7210884353741497	0.7954971857410882	0.8855937396053991	0.8096234309623431	0.8394793926247288	0.8242811501597443	0.8877361215664992	0.8619246861924686	0.8	0.8298086606243706	0.87807242520264	0.8577405857740585	0.793036750483559	0.8241206030150755	0.8810770119570737	0.895397489539749	0.6858974358974359	0.7767695099818512	0.8903117942613049	0.7761506276150628	0.8648018648018648	0.8180815876515988	0.9084662383361636	0.8682008368200836	0.8073929961089494	0.8366935483870969	0.9070438192608672	0.8577405857740585	0.7869481765834933	0.8208208208208209	0.8970803207226765	0.8514644351464435	0.7996070726915521	0.8247213779128673	0.8838846483780047	0.8284518828451883	0.813141683778234	0.8207253886010364
Clostridium_asparagiforme_DSM_15981	0.9102183695788588	0.8546712802768166	0.8651488616462347	0.8598781549173194	0.9034458647829752	0.8687392055267703	0.8327814569536424	0.8503803888419272	0.910966885992434	0.889273356401384	0.8158730158730159	0.8509933774834437	0.9149679377999294	0.8961937716262975	0.809375	0.8505747126436782	0.9139908325414896	0.8737024221453287	0.8224755700325733	0.8473154362416108	0.8922046721767037	0.8979238754325259	0.8034055727554179	0.8480392156862745	0.9117049440928456	0.9204152249134948	0.7732558139534884	0.84044233807267	0.9043407975808428	0.8894645941278065	0.8174603174603174	0.8519437551695616	0.9031679724617674	0.929188255613126	0.7631205673758865	0.838006230529595	0.9045977732757229	0.8255613126079447	0.855098389982111	0.8400702987697715
Clostridium_bartlettii_DSM_16795	0.8892630385487528	0.8595238095238096	0.8223234624145785	0.840512223515716	0.8927437641723355	0.85	0.7846153846153846	0.816	0.8879761904761905	0.8642857142857143	0.7978021978021979	0.8297142857142857	0.8992517006802722	0.8833333333333333	0.7978494623655914	0.8384180790960453	0.8906660997732427	0.8119047619047619	0.8698979591836735	0.8399014778325123	0.8918650793650795	0.8452380952380952	0.8068181818181818	0.8255813953488372	0.8943792517006803	0.8738095238095238	0.790948275862069	0.8303167420814479	0.8923214285714286	0.8595238095238096	0.8022222222222222	0.8298850574712644	0.87984410430839	0.8761904761904762	0.7666666666666667	0.8177777777777778	0.8910147392290249	0.8571428571428571	0.7964601769911505	0.8256880733944955
Clostridium_beijerinckii_NCIMB_8052	0.9066195011337868	0.8380952380952381	0.8103130755064457	0.8239700374531835	0.8987011337868481	0.8647619047619047	0.7854671280276817	0.8232094288304623	0.913859410430839	0.8704761904761905	0.8088495575221238	0.8385321100917432	0.8954013605442179	0.8571428571428571	0.7922535211267606	0.8234217749313816	0.9157968253968254	0.8628571428571429	0.8046181172291297	0.8327205882352942	0.9077569160997732	0.878095238095238	0.8202846975088968	0.8482060717571297	0.9002503401360544	0.8628571428571429	0.814748201438849	0.8381128584643848	0.8932698412698413	0.8857142857142857	0.744	0.808695652173913	0.9056399092970522	0.8838095238095238	0.7972508591065293	0.8383017163504969	0.8916353741496598	0.8933333333333333	0.7149390243902439	0.79424216765453
Clostridium_bifermentans_ATCC_19299	0.8820810375432224	0.8208616780045351	0.8264840182648402	0.8236632536973834	0.9019966961143432	0.8594104308390023	0.8203463203463204	0.8394241417497232	0.8965611885779953	0.891156462585034	0.7586872586872587	0.8196037539103233	0.9000548937523727	0.8049886621315193	0.8700980392156863	0.8362779740871614	0.8565220960178944	0.800453514739229	0.8022727272727272	0.8013620885357549	0.8866084895496661	0.8639455782312925	0.7398058252427184	0.7970711297071129	0.8920465622146294	0.873015873015873	0.7777777777777778	0.8226495726495727	0.8821785124306133	0.8843537414965986	0.745697896749522	0.8091286307053941	0.8797672915319974	0.8458049886621315	0.7565922920892495	0.7987152034261242	0.9006166569191778	0.8099547511312217	0.8306264501160093	0.8201603665521193
Clostridium_bolteae_ATCC_BAA_613	0.7714265927977839	0.868421052631579	0.6403622250970246	0.7371556217423679	0.8943059402893198	0.8473684210526315	0.8414634146341463	0.8444055944055944	0.8973714989227455	0.8842105263157894	0.8289473684210527	0.8556876061120543	0.9099784549092028	0.8894736842105263	0.8506711409395973	0.869639794168096	0.900227762388427	0.8596491228070176	0.8361774744027304	0.8477508650519031	0.9076977531548168	0.8596491228070176	0.839041095890411	0.8492201039861351	0.9127362265312404	0.9035087719298246	0.8034321372854915	0.8505367464905038	0.9005263157894737	0.8701754385964913	0.8131147540983606	0.8406779661016949	0.8988642659279779	0.856140350877193	0.8243243243243243	0.8399311531841653	0.8950615574022774	0.8859649122807017	0.7698170731707317	0.8238172920065252
Clostridium_botulinum_A_str_ATCC_19397	0.8958416499017822	0.8290258449304175	0.8273809523809523	0.8282025819265143	0.9029164970416071	0.8608349900596421	0.783001808318264	0.8200757575757576	0.8892904995474469	0.8031809145129225	0.8364389233954451	0.81947261663286	0.8954147876162507	0.8906560636182903	0.7454242928452579	0.8115942028985508	0.9017861024706632	0.8747514910536779	0.8058608058608059	0.8388941849380362	0.8814864293365057	0.8489065606361829	0.7849264705882353	0.8156638013371537	0.9020074384705682	0.8210735586481114	0.8035019455252919	0.8121927236971486	0.8918437684034954	0.8727634194831014	0.790990990990991	0.8298676748582231	0.8834389290499548	0.8489065606361829	0.8026315789473685	0.8251207729468599	0.8913773818322668	0.8548707753479126	0.8067542213883677	0.8301158301158301
Clostridium_botulinum_A_str_ATCC_3502	0.8932265485217687	0.8739669421487604	0.7804428044280443	0.8245614035087719	0.8868215898440828	0.8185567010309278	0.8052738336713996	0.8118609406952965	0.8939528840419186	0.8536082474226804	0.80859375	0.8304914744232698	0.8997316179602965	0.8801652892561983	0.7962616822429907	0.8361138370951914	0.8895011502087415	0.8760330578512396	0.7822878228782287	0.8265107212475634	0.9157024793388432	0.8677685950413223	0.8416833667334669	0.8545269582909462	0.9126522961574508	0.8824742268041237	0.8136882129277566	0.8466864490603363	0.9000149101133169	0.8989690721649485	0.7716814159292036	0.8304761904761906	0.9056360228337734	0.8927835051546392	0.8033395176252319	0.845703125	0.8888813154979979	0.8597938144329897	0.7665441176470589	0.8104956268221575
Clostridium_botulinum_A_str_Hall	0.8870038386477638	0.8755020080321285	0.7799642218246869	0.8249763481551561	0.8896771826260866	0.8473895582329317	0.8068833652007649	0.8266405484818805	0.9005016048128256	0.8674698795180723	0.8105065666041276	0.8380213385063047	0.8997435525233464	0.8493975903614458	0.8197674418604651	0.834319526627219	0.8961266753762036	0.8775100401606426	0.7902350813743219	0.8315889628924833	0.90696319414203	0.9156626506024096	0.7676767676767676	0.8351648351648352	0.8990500153223334	0.8253012048192772	0.8353658536585366	0.8303030303030302	0.9106466024741536	0.8192771084337349	0.8717948717948718	0.84472049689441	0.8973585103466073	0.9176706827309236	0.7288676236044657	0.8124444444444444	0.8978847115369107	0.8493975903614458	0.7996219281663516	0.8237585199610516
Clostridium_botulinum_Bf	0.9062088700401962	0.8747514910536779	0.7899461400359067	0.8301886792452831	0.9014659557565148	0.8707753479125249	0.7877697841726619	0.8271954674220963	0.8796920267658461	0.8548707753479126	0.7583774250440917	0.8037383177570093	0.8940867716168199	0.8389662027833003	0.83399209486166	0.8364717542120912	0.904554778683762	0.8628230616302187	0.8142589118198874	0.8378378378378378	0.9134437905370952	0.8747514910536779	0.8133086876155268	0.842911877394636	0.8817097415506958	0.8667992047713717	0.7389830508474576	0.7978042086001831	0.8930670450458285	0.8628230616302187	0.8127340823970037	0.837029893924783	0.9054045508262552	0.878727634194831	0.8095238095238095	0.8427073403241181	0.9038828658269074	0.8131212723658051	0.8415637860082305	0.8270980788675429
Clostridium_botulinum_E1_str_BoNT_E_Beluga	0.9193399559416436	0.8961303462321792	0.819366852886406	0.8560311284046692	0.8874703853027973	0.8489795918367347	0.783427495291902	0.8148873653281097	0.888781744877177	0.8839103869653768	0.775	0.8258801141769744	0.9141547861507128	0.8635437881873728	0.8313725490196079	0.8471528471528472	0.9068581404048384	0.8818737270875764	0.7858439201451906	0.8310940499040307	0.911114343904568	0.8612244897959184	0.8099808061420346	0.834817012858556	0.8967621264391703	0.8859470468431772	0.7937956204379562	0.8373435996150144	0.9081237790431856	0.8755102040816326	0.8362573099415205	0.8554336989032901	0.9083981046593792	0.8775510204081632	0.8349514563106796	0.8557213930348259	0.909634648156615	0.8755102040816326	0.8330097087378641	0.8537313432835819
Clostridium_botulinum_F_str_230613	0.903832	0.868	0.8543307086614174	0.861111111111111	0.900316	0.83	0.8539094650205762	0.8417849898580121	0.902	0.844	0.8053435114503816	0.82421875	0.906326	0.908	0.7655986509274874	0.8307410795974383	0.903912	0.83	0.8350100603621731	0.8324974924774322	0.908158	0.93	0.7380952380952381	0.8230088495575221	0.900156	0.882	0.7875	0.8320754716981131	0.912994	0.856	0.8458498023715415	0.8508946322067595	0.897238	0.856	0.8278529980657641	0.8416912487708947	0.8800079999999999	0.744	0.8711943793911007	0.8025889967637541
Clostridium_butyricum_DSM_10702	0.8807390510564197	0.8829568788501027	0.7452339688041595	0.8082706766917294	0.9061913656506542	0.8624229979466119	0.825147347740668	0.8433734939759037	0.8882885200005058	0.891170431211499	0.7574171029668412	0.8188679245283018	0.8902807702524361	0.9034907597535934	0.7760141093474426	0.8349146110056925	0.8837664281588234	0.8336755646817249	0.810379241516966	0.8218623481781376	0.8827439505162985	0.8726899383983573	0.7302405498281787	0.7951356407857813	0.8830643971176673	0.8357289527720739	0.791828793774319	0.8131868131868131	0.9054113311604806	0.864476386036961	0.8353174603174603	0.8496468213925328	0.8977142881236586	0.8501026694045175	0.8149606299212598	0.8321608040201005	0.9099102327875903	0.8418891170431212	0.8506224066390041	0.8462332301341589
Clostridium_butyricum_E4_str_BoNT_E_BL5262	0.8960910630871105	0.8305785123966942	0.8340248962655602	0.8322981366459627	0.8790252895984121	0.9192546583850932	0.6706948640483383	0.7755458515283842	0.9047062950225006	0.8633540372670807	0.8208661417322834	0.8415741675075681	0.8819063018667761	0.871900826446281	0.7263339070567987	0.7924882629107981	0.9100426911691736	0.8819875776397516	0.7859778597785978	0.831219512195122	0.8951371421727152	0.8367768595041323	0.824847250509165	0.8307692307692307	0.8953189432438442	0.859504132231405	0.7938931297709924	0.8253968253968254	0.8960739523980631	0.8760330578512396	0.7653429602888087	0.8169556840077071	0.9010809677805725	0.8385093167701864	0.805168986083499	0.8215010141987831	0.8921534657700665	0.8322981366459627	0.8271604938271605	0.8297213622291022
Clostridium_cadaveris_AGR2141	0.9158139238270904	0.8849557522123894	0.8064516129032258	0.8438818565400844	0.8867192865412162	0.8495575221238938	0.810126582278481	0.8293736501079914	0.8821105507917508	0.7743362831858407	0.875	0.8215962441314554	0.8971655907226812	0.893569844789357	0.7964426877470355	0.8422152560083594	0.9156324195985324	0.8824833702882483	0.7728155339805826	0.824016563146998	0.90387388889979	0.8603104212860311	0.7854251012145749	0.8211640211640211	0.8978842493573769	0.8252212389380531	0.8458049886621315	0.8353863381858903	0.8934423012773973	0.7323008849557522	0.8733509234828496	0.7966305655836342	0.9085145105272452	0.834070796460177	0.8568181818181818	0.8452914798206278	0.8805505955300905	0.8558758314855875	0.7735470941883767	0.8126315789473685
Clostridium_celatum_DSM_1785	0.9328429682411984	0.93173198482933	0.8356009070294784	0.8810520023909145	0.912112592422327	0.9152970922882429	0.8457943925233645	0.8791742562234366	0.9482794123280848	0.968394437420986	0.7880658436213992	0.8689733408961996	0.9376332860846136	0.941919191919192	0.8353863381858903	0.885459940652819	0.9308748036624144	0.9381313131313131	0.8367117117117117	0.8845238095238096	0.9462761304575464	0.9431818181818182	0.8263274336283186	0.8808962264150942	0.9320137212836328	0.928030303030303	0.813953488372093	0.8672566371681416	0.9512005325058422	0.9721871049304678	0.8002081165452654	0.8778538812785387	0.94787237099184	0.9545454545454546	0.8146551724137931	0.8790697674418605	0.9288739161526771	0.9343434343434344	0.8371040723981901	0.8830548926014321
Clostridium_cellobioparum_DSM_1351	0.9007550521874308	0.8459915611814346	0.8336798336798337	0.8397905759162304	0.9110259826782146	0.8839662447257384	0.7950664136622391	0.8371628371628372	0.9159538085720632	0.8270042194092827	0.8448275862068966	0.8358208955223881	0.8933377748167889	0.8926315789473684	0.7639639639639639	0.8233009708737864	0.8986631134799022	0.8673684210526316	0.7923076923076923	0.8281407035175878	0.9066711081501222	0.8755274261603375	0.8137254901960784	0.8434959349593497	0.885498556517877	0.8670886075949367	0.7873563218390804	0.825301204819277	0.9099178325560736	0.8291139240506329	0.8488120950323974	0.8388473852721451	0.9003175660670664	0.8336842105263158	0.826722338204593	0.830188679245283	0.9130046635576283	0.9156118143459916	0.7708703374777975	0.837029893924783
Clostridium_citroniae_WAL_17108	0.9061139478634777	0.8672131147540983	0.8304552590266876	0.8484362469927826	0.9149381886589626	0.8950819672131147	0.8210526315789474	0.8564705882352942	0.9219376511690404	0.8852459016393442	0.8530805687203792	0.8688656476267096	0.9105589895189464	0.9049180327868852	0.7965367965367965	0.8472755180353032	0.9236495565708144	0.8639344262295082	0.8405103668261563	0.8520614389652384	0.924596882558452	0.8852459016393442	0.8517350157728707	0.8681672025723473	0.8987463047567859	0.8852459016393442	0.8320493066255779	0.857823669579031	0.91583848427842	0.9081967213114754	0.7959770114942529	0.8483920367534457	0.9249637194302608	0.9163934426229507	0.8101449275362319	0.86	0.9178460091373287	0.9032786885245901	0.7849002849002849	0.8399390243902438
Clostridium_clariflavum_DSM_19732	0.8982005548949663	0.8873563218390804	0.7408829174664108	0.8075313807531381	0.8791570881226053	0.8206896551724138	0.7933333333333333	0.8067796610169492	0.8938882282996432	0.8620689655172413	0.8169934640522876	0.8389261744966443	0.8912855066719514	0.896551724137931	0.745697896749522	0.81419624217119	0.907853084951777	0.8436781609195402	0.8284424379232506	0.835990888382688	0.8815695600475625	0.8620689655172413	0.7828810020876826	0.8205689277899343	0.8824653190646057	0.8068965517241379	0.8200934579439252	0.813441483198146	0.8938670894437839	0.8390804597701149	0.8039647577092511	0.8211473565804276	0.8674910820451843	0.8597701149425288	0.757085020242915	0.805166846071044	0.8937613951644866	0.9011494252873563	0.7567567567567568	0.8226652675760755
Clostridium_clostridioforme_CM201	0.891983158195853	0.8456659619450317	0.8064516129032258	0.825593395252838	0.8934961493592694	0.8202959830866807	0.849015317286652	0.8344086021505375	0.8683273066969415	0.7758985200845666	0.8284424379232506	0.8013100436681222	0.8830728247120401	0.7716701902748414	0.8649289099526066	0.8156424581005587	0.8741088549092876	0.8498942917547568	0.7913385826771654	0.8195718654434251	0.8856965346468271	0.86892177589852	0.8043052837573386	0.8353658536585366	0.8887336912067725	0.8562367864693446	0.7988165680473372	0.8265306122448979	0.8892007741508702	0.8498942917547568	0.7599243856332704	0.8023952095808383	0.8918155446991674	0.8054968287526427	0.8246753246753247	0.8149732620320855	0.8970361464092719	0.8900634249471459	0.7738970588235294	0.8279252704031465
Clostridium_difficile_CD196	0.8760405663699009	0.8421985815602837	0.8246527777777778	0.8333333333333335	0.9159719078517176	0.8918439716312057	0.7996820349761526	0.8432523051131601	0.9048714853377596	0.8634751773049646	0.8469565217391304	0.8551360842844601	0.879938760625723	0.8102836879432624	0.836996336996337	0.8234234234234233	0.90096857552437	0.8847517730496454	0.8074433656957929	0.8443316412859561	0.8842173431919922	0.8794326241134752	0.7701863354037267	0.8211920529801325	0.910478283285549	0.8794326241134752	0.8336134453781513	0.8559102674719586	0.885908656506212	0.8315602836879432	0.8286219081272085	0.8300884955752214	0.8993385644585282	0.8475177304964538	0.8327526132404182	0.8400702987697715	0.9060598058447765	0.8812056737588653	0.8160919540229885	0.8473998294970161
Clostridium_difficile_NAP07	0.9062640524405088	0.8891013384321224	0.7908163265306123	0.837083708370837	0.9076569577631622	0.9311663479923518	0.7401215805471124	0.8247248094834886	0.8997638276014609	0.8852772466539197	0.7847457627118644	0.8319856244384545	0.9078452376164868	0.8910133843212237	0.8104347826086956	0.848816029143898	0.9064834076094308	0.869980879541109	0.7996485061511424	0.8333333333333334	0.9039169521330462	0.8508604206500956	0.8777120315581854	0.8640776699029127	0.8855459567358489	0.8049713193116634	0.8353174603174603	0.8198636806231743	0.9092984656105934	0.858508604206501	0.8471698113207548	0.8528015194681862	0.8946309166486917	0.8948374760994264	0.7684729064039408	0.8268551236749117	0.8871143461936395	0.8317399617590823	0.8430232558139535	0.8373435996150145
Clostridium_difficile_NAP08	0.8794910941475828	0.8492366412213741	0.8135283363802559	0.830999066293184	0.9156761177753544	0.8015267175572519	0.8786610878661087	0.8383233532934132	0.90739003998546	0.878095238095238	0.8366606170598911	0.8568773234200743	0.8932806252271901	0.8609523809523809	0.8188405797101449	0.8393686165273908	0.8824772809887313	0.8797709923664122	0.7399678972712681	0.8038360941586749	0.8944511086877498	0.8549618320610687	0.8389513108614233	0.8468809073724007	0.9000727008360596	0.8435114503816794	0.8599221789883269	0.8516377649325626	0.9121610323518722	0.8723809523809524	0.822262118491921	0.8465804066543438	0.9078971283169756	0.8893129770992366	0.8006872852233677	0.8426763110307414	0.8973282442748092	0.8664122137404581	0.8330275229357799	0.8493919550982227
Clostridium_difficile_R20291	0.8983002470818777	0.8989690721649485	0.7730496453900709	0.8312678741658722	0.8837756666950668	0.8677685950413223	0.7622504537205081	0.8115942028985507	0.8730212149612336	0.7871900826446281	0.8300653594771242	0.8080593849416755	0.8818629121581323	0.8329896907216495	0.792156862745098	0.8120603015075377	0.8868556701030929	0.8144329896907216	0.836864406779661	0.825496342737722	0.8910965323336457	0.8350515463917526	0.8316221765913757	0.8333333333333334	0.8972075487773706	0.843298969072165	0.83640081799591	0.8398357289527721	0.8812601175768937	0.843298969072165	0.8229376257545271	0.8329938900203666	0.8897801823293857	0.8536082474226804	0.8214285714285714	0.8372093023255814	0.9002982022663373	0.8762886597938144	0.7727272727272727	0.821256038647343
Clostridium_glycolicum_ATCC_14880	0.8955428355652159	0.8626609442060086	0.8104838709677419	0.8357588357588358	0.9065303284274896	0.8905579399141631	0.7844990548204159	0.8341708542713568	0.8713850872184051	0.8025751072961373	0.8237885462555066	0.8130434782608696	0.9036245832489088	0.8927038626609443	0.8188976377952756	0.8542094455852155	0.8884856969183444	0.8390557939914163	0.8408602150537634	0.8399570354457572	0.8897981174823628	0.871244635193133	0.7992125984251969	0.8336755646817248	0.9070483891764448	0.8948497854077253	0.7867924528301887	0.8373493975903615	0.9000580228038829	0.8068669527896996	0.8506787330316742	0.8281938325991189	0.9019667888522536	0.871244635193133	0.7883495145631068	0.8277268093781855	0.8990610436736725	0.907725321888412	0.7526690391459074	0.8229571984435797
Clostridium_hathewayi_12489931	0.8880578436596466	0.8977035490605428	0.7288135593220338	0.804490177736202	0.9037307500807992	0.7974947807933194	0.8584269662921349	0.8268398268398269	0.8917746176221382	0.8121085594989561	0.8329764453961456	0.8224101479915433	0.9130991168840245	0.8744769874476988	0.7961904761904762	0.8334995014955136	0.9026192119216288	0.8493723849372385	0.8218623481781376	0.8353909465020577	0.8988631301263965	0.8956158663883089	0.7592920353982301	0.8218390804597702	0.887225827866633	0.8535564853556485	0.7771428571428571	0.8135593220338982	0.9007935814676672	0.8496868475991649	0.7933723196881092	0.8205645161290323	0.8914142958220141	0.8288100208768268	0.8151950718685832	0.8219461697722568	0.9002520068832384	0.8622129436325678	0.785171102661597	0.8218905472636817
Clostridium_hathewayi_DSM_13479	0.9105735530927348	0.9130434782608696	0.7777777777777778	0.84	0.8920195131192574	0.8148148148148148	0.8201754385964912	0.8174863387978142	0.9017216065170028	0.8845315904139434	0.8007889546351085	0.8405797101449275	0.886999147485081	0.8758169934640523	0.7657142857142857	0.8170731707317074	0.910746424173534	0.8888888888888888	0.7756653992395437	0.8284263959390863	0.8813678128256133	0.803921568627451	0.7918454935622318	0.7978378378378379	0.8987188595244862	0.8278867102396514	0.8207343412526998	0.824295010845987	0.8925475987496448	0.8956521739130435	0.7657992565055762	0.8256513026052104	0.8972032774462442	0.8347826086956521	0.8421052631578947	0.8384279475982531	0.8780311641564839	0.8562091503267973	0.7415094339622641	0.79474216380182
Clostridium_hiranonis_TO_931_DSM_13275	0.8906466590404414	0.8623376623376623	0.7793427230046949	0.8187422934648582	0.879251059821008	0.8575129533678757	0.748868778280543	0.7995169082125605	0.889953569746316	0.8883116883116883	0.8009367681498829	0.8423645320197043	0.8917300316264049	0.883419689119171	0.7628635346756152	0.8187274909963986	0.8769194536033914	0.8730569948186528	0.7929411764705883	0.8310727496917386	0.9088318417333962	0.8989637305699482	0.8088578088578089	0.8515337423312883	0.8920395666509657	0.8575129533678757	0.7995169082125604	0.8275000000000001	0.9013188883655204	0.8549222797927462	0.8009708737864077	0.8270676691729323	0.8970156786218961	0.8782383419689119	0.8014184397163121	0.8380716934487021	0.8786790929277977	0.805699481865285	0.8098958333333334	0.8077922077922078
Clostridium_hylemonae_DSM_15053	0.9203124276921654	0.923469387755102	0.8116591928251121	0.863961813842482	0.9048443356934612	0.8962585034013606	0.8273155416012559	0.8604081632653061	0.9133809986579666	0.8690476190476191	0.8588235294117647	0.863905325443787	0.914329677449211	0.8843537414965986	0.8496732026143791	0.8666666666666667	0.9072247096117358	0.8571428571428571	0.8615384615384616	0.8593350383631714	0.9249473598963396	0.8979591836734694	0.8502415458937198	0.8734491315136477	0.91873322458235	0.923469387755102	0.8020679468242246	0.8584980237154151	0.9353799342866398	0.9166666666666666	0.8369565217391305	0.875	0.9181142695173308	0.891156462585034	0.8506493506493507	0.8704318936877077	0.9112377944375029	0.8962585034013606	0.8325434439178515	0.8632268632268632
Clostridium_indolis_DSM_755	0.9120901832955406	0.8551587301587301	0.8288461538461539	0.841796875	0.8908493953136811	0.8928571428571429	0.7425742574257426	0.8108108108108107	0.90166761148904	0.8492063492063492	0.8106060606060606	0.8294573643410852	0.8966443058704964	0.9107142857142856	0.7463414634146341	0.8203753351206434	0.911574467750063	0.9067460317460316	0.7947826086956522	0.8470806302131604	0.8918493323255228	0.8293650793650794	0.8228346456692913	0.8260869565217391	0.9080431941295036	0.8571428571428571	0.8372093023255814	0.8470588235294119	0.9002838403880071	0.9087301587301588	0.7710437710437711	0.8342440801457196	0.9083502614008566	0.8234126984126984	0.8539094650205762	0.8383838383838383	0.9048485134794658	0.8293650793650794	0.8565573770491803	0.842741935483871
Clostridium_innocuum_2959	0.879698275020024	0.7699115044247787	0.8592592592592593	0.8121353558926487	0.9096851862704878	0.869757174392936	0.8140495867768595	0.8409818569903948	0.9020370587430891	0.8650442477876106	0.8197064989517819	0.8417653390742733	0.8900691554826232	0.8672566371681416	0.7626459143968871	0.8115942028985507	0.8533254214772704	0.82560706401766	0.7727272727272727	0.7982924226254001	0.8677254878977905	0.8473451327433629	0.7408123791102514	0.7905056759545922	0.8710001172126826	0.8454746136865342	0.7929606625258799	0.8183760683760684	0.8657963624997559	0.7924944812362031	0.8215102974828375	0.8067415730337079	0.9010993572837916	0.8388520971302428	0.8154506437768241	0.8269858541893362	0.8976879798394185	0.8738938053097345	0.7806324110671937	0.8246346555323592
Clostridium_leptum_DSM_753	0.9078852901147472	0.9452296819787986	0.7925925925925926	0.8622078968573731	0.9179053927505648	0.950530035335689	0.8005952380952381	0.8691437802907915	0.9276866985478656	0.8992932862190812	0.8569023569023569	0.8775862068965516	0.9277538113848344	0.9187279151943464	0.8333333333333334	0.8739495798319328	0.9366251919739288	0.9434628975265018	0.834375	0.8855721393034826	0.9228186767221466	0.9240282685512368	0.7984732824427481	0.8566748566748567	0.9155252281836456	0.9028268551236748	0.8308943089430895	0.8653683319221	0.916386769718688	0.931095406360424	0.8009118541033434	0.8611111111111112	0.9050368964526964	0.913427561837456	0.8167456556082149	0.8623853211009175	0.9280753286968247	0.9399293286219081	0.7676767676767676	0.8451151707704526
Clostridium_methoxybenzovorans_SR3	0.9017130403537004	0.8260869565217391	0.8461538461538461	0.836	0.8948643940695838	0.8754940711462451	0.7731239092495636	0.8211306765523634	0.906663516068053	0.8695652173913043	0.822429906542056	0.8453410182516811	0.8774918370854097	0.8557312252964426	0.7663716814159292	0.8085901027077497	0.9036131637738444	0.8478260869565217	0.8297872340425532	0.8387096774193549	0.8967000734271744	0.8675889328063241	0.8069852941176471	0.8361904761904763	0.8878536612038931	0.8596837944664032	0.7397959183673469	0.7952468007312614	0.9006643596994173	0.8972332015810277	0.7681895093062606	0.8277119416590702	0.8906390639063907	0.8616600790513834	0.7985347985347986	0.8288973384030418	0.8988540673967723	0.883399209486166	0.7680412371134021	0.8216911764705883
Clostridium_methylpentosum_R2_DSM_5476	0.9087500000000002	0.9025	0.8130630630630631	0.8554502369668245	0.8968375	0.905	0.7835497835497836	0.839907192575406	0.8999562499999999	0.905	0.7621052631578947	0.8274285714285713	0.8811249999999999	0.8425	0.8259803921568627	0.8341584158415842	0.90120625	0.9225	0.757700205338809	0.8320180383314544	0.8882	0.8475	0.8208232445520581	0.8339483394833949	0.901421875	0.905	0.7835497835497836	0.839907192575406	0.8889968750000001	0.89	0.796420581655481	0.8406139315230224	0.893053125	0.8875	0.7959641255605381	0.8392434988179668	0.88891875	0.8625	0.8136792452830188	0.837378640776699
Clostridium_nexile_DSM_1787	0.9210767285359224	0.937791601866252	0.8148648648648649	0.8720173535791756	0.9219221619840796	0.9049844236760124	0.8581979320531757	0.8809704321455647	0.923963072242167	0.9345794392523364	0.8241758241758241	0.8759124087591241	0.9186409596759738	0.9331259720062208	0.8032128514056225	0.8633093525179856	0.9278087043308478	0.9502332814930016	0.8439226519337016	0.8939283101682517	0.9037368642897632	0.9129082426127528	0.8175487465181058	0.8626010286554004	0.930638120569953	0.9455676516329704	0.8128342245989305	0.8741912293314162	0.9334372562414306	0.9284603421461898	0.8257261410788381	0.8740849194729137	0.9357228334859474	0.9455676516329704	0.8216216216216217	0.8792480115690529	0.9198315915950835	0.9361370716510904	0.8405594405594405	0.8857774502579219
Clostridium_paraputrificum_AGR2156	0.891489434120061	0.8590308370044053	0.7847082494969819	0.8201892744479496	0.8944992268868337	0.8498896247240618	0.8226495726495726	0.8360477741585234	0.8977740175627971	0.8807947019867549	0.7854330708661418	0.8303850156087409	0.8988242845056452	0.748898678414097	0.8717948717948718	0.8056872037914692	0.8901498575332342	0.8348017621145375	0.8275109170305677	0.8311403508771931	0.8620138868629109	0.8101545253863135	0.7841880341880342	0.7969598262757872	0.906805827036594	0.922907488986784	0.7590579710144928	0.8330019880715706	0.9030156275831218	0.8830022075055187	0.7905138339920948	0.8342022940563085	0.8948833522964866	0.8524229074889867	0.8029045643153527	0.826923076923077	0.8952383036243934	0.8700440528634361	0.7884231536926147	0.8272251308900523
Clostridium_perfringens_ATCC_13124	0.873995325643839	0.8396624472573839	0.77734375	0.8073022312373225	0.8898158803222095	0.8350951374207188	0.797979797979798	0.816115702479339	0.8934130828449346	0.8839662447257384	0.7688073394495413	0.8223748773307163	0.8975410567256314	0.8668076109936576	0.7649253731343284	0.8126858275520317	0.8787410460209989	0.9324894514767932	0.7152103559870551	0.8095238095238095	0.9018541315420916	0.8266384778012685	0.8390557939914163	0.832800851970181	0.8916601992845739	0.8776371308016878	0.7984644913627639	0.8361809045226131	0.8802419246929108	0.8755274261603375	0.7010135135135135	0.7786116322701688	0.8985579968064512	0.8544303797468354	0.791015625	0.8215010141987829	0.8921017653722982	0.8734177215189873	0.7527272727272727	0.80859375
Clostridium_ramosum_VPI_0427_DSM_1402	0.9146300720973868	0.8773747841105354	0.8523489932885906	0.8646808510638299	0.9233402238986284	0.8842832469775475	0.8590604026845637	0.8714893617021277	0.909718679994392	0.8911917098445595	0.8417618270799347	0.8657718120805369	0.9197711497102083	0.8825561312607945	0.8646362098138748	0.8735042735042735	0.918853899135249	0.9378238341968912	0.776824034334764	0.8497652582159625	0.8955960040687148	0.8981001727115717	0.7680945347119645	0.8280254777070064	0.933589566908582	0.9378238341968912	0.8008849557522124	0.863961813842482	0.9147449148523004	0.9343696027633852	0.8135338345864662	0.8697749196141479	0.9070086892713004	0.8704663212435233	0.8372093023255814	0.8535139712108383	0.9302964136248251	0.9153713298791019	0.8548387096774194	0.8840700583819849
Clostridium_saccharogumia_DSM_17460	0.8933654507175388	0.9002320185614849	0.7918367346938775	0.8425624321389793	0.8901939932972415	0.8839907192575406	0.7369439071566731	0.8037974683544303	0.8902960384978946	0.8194444444444444	0.8251748251748252	0.8222996515679443	0.9091260634184068	0.8611111111111112	0.8104575163398693	0.8350168350168351	0.9000279281601786	0.8538283062645011	0.8214285714285714	0.8373151308304891	0.861527348113775	0.875	0.7368421052631579	0.7999999999999999	0.8767105998109479	0.8491879350348028	0.7922077922077922	0.8197088465845465	0.8979118329466358	0.8518518518518519	0.8105726872246696	0.8306997742663658	0.8974848543439031	0.8120649651972158	0.8620689655172413	0.8363201911589009	0.8972888201426484	0.8584686774941995	0.8131868131868132	0.835214446952596
Clostridium_saccharoperbutylacetonicum_N1_4_HMT	0.9125834050416848	0.8874296435272045	0.7716150081566069	0.8254799301919721	0.8910373964931089	0.8198874296435272	0.833969465648855	0.826868495742668	0.9036098689500488	0.8536585365853658	0.8198198198198198	0.8363970588235294	0.9076355287844377	0.851782363977486	0.822463768115942	0.8368663594470047	0.8914006404378675	0.8176691729323309	0.8365384615384616	0.8269961977186312	0.901236440068276	0.8367729831144465	0.8462998102466793	0.8415094339622642	0.8977820959528278	0.7842401500938087	0.8690228690228691	0.824457593688363	0.9144366544880024	0.8853383458646616	0.7863105175292153	0.8328912466843501	0.897907291681361	0.8458646616541353	0.8122743682310469	0.8287292817679558	0.91328873308976	0.849906191369606	0.825136612021858	0.8373382624768947
Clostridium_sartagoforme_AAU1	0.8968598963347629	0.8942731277533039	0.7546468401486989	0.8185483870967741	0.8910323735060438	0.8171806167400881	0.8412698412698413	0.829050279329609	0.8912341609047855	0.8300220750551877	0.8281938325991189	0.8291069459757442	0.903404615339732	0.891832229580574	0.7593984962406015	0.8203045685279188	0.9088407192383618	0.8609271523178808	0.8108108108108109	0.8351177730192719	0.8817793272456749	0.8061674008810573	0.8337129840546698	0.8197088465845465	0.8892576168665091	0.8590308370044053	0.7632093933463796	0.8082901554404146	0.8983477745037974	0.8083700440528634	0.8378995433789954	0.8228699551569506	0.9065797279030642	0.8502202643171806	0.8230277185501066	0.8364030335861322	0.8984352967490349	0.8565121412803532	0.7886178861788617	0.8211640211640212
Clostridium_scindens_ATCC_35704	0.9280368180596612	0.9	0.8551401869158879	0.876996805111821	0.9256503628056972	0.9278688524590164	0.8511278195488722	0.8878431372549019	0.915386992743886	0.9	0.8343465045592705	0.8659305993690852	0.9218637463047566	0.9147540983606556	0.8134110787172012	0.8611111111111112	0.9197594732598764	0.918032786885246	0.8187134502923976	0.8655332302936631	0.9051733404998658	0.8819672131147541	0.8328173374613003	0.8566878980891719	0.927715667831228	0.90327868852459	0.8542635658914729	0.8780876494023905	0.9100618113410373	0.8786885245901639	0.8454258675078864	0.8617363344051447	0.9074294544477292	0.9245901639344264	0.8197674418604651	0.8690292758089369	0.9313141628594465	0.8885245901639345	0.865814696485623	0.877022653721683
Clostridium_sordellii_ATCC_9714	0.8982149379108839	0.8423423423423423	0.8148148148148148	0.8283499446290145	0.8757938681925167	0.8063063063063063	0.8344988344988346	0.8201603665521192	0.8935557178800423	0.8851351351351351	0.7751479289940828	0.8264984227129336	0.8904537983929875	0.8716216216216216	0.780241935483871	0.8234042553191491	0.8794182696209722	0.8536036036036037	0.8257080610021786	0.8394241417497232	0.9039343397451508	0.8986486486486487	0.7702702702702703	0.8295218295218295	0.8506411817222628	0.8243243243243243	0.7625	0.7922077922077922	0.8994399805210616	0.7725225225225225	0.8618090452261307	0.8147268408551069	0.8790784027270513	0.8873873873873874	0.7406015037593985	0.8073770491803279	0.88999218813408	0.8558558558558559	0.7786885245901639	0.8154506437768241
Clostridium_sp_7_2_43FAA	0.9270403399505563	0.9348534201954396	0.7830832196452933	0.8522642910170749	0.929516493543698	0.8762214983713354	0.8719611021069692	0.8740861088545897	0.9139566467548728	0.9218241042345277	0.7861111111111111	0.848575712143928	0.9168983225286208	0.9299674267100976	0.806497175141243	0.8638426626323752	0.922972657534828	0.9055374592833876	0.8386123680241327	0.8707909162098668	0.9214421373171068	0.9153094462540716	0.7982954545454546	0.8528072837632777	0.9243944232830056	0.9446254071661238	0.7692307692307693	0.847953216374269	0.9241795668919564	0.9267100977198696	0.8175287356321839	0.8687022900763359	0.9308454201105584	0.9348534201954396	0.8294797687861272	0.8790199081163859	0.9273281414126412	0.9250814332247557	0.8439821693907875	0.8826728826728826
Clostridium_sp_L2_50	0.9174168268592584	0.9157427937915744	0.8113948919449901	0.8604166666666667	0.903279728221592	0.8869179600886918	0.8247422680412371	0.8547008547008547	0.9068219920256044	0.9046563192904656	0.8	0.8491155046826223	0.9034001799401185	0.8669623059866962	0.8372591006423983	0.8518518518518519	0.9213056966288268	0.9068736141906872	0.8147410358565738	0.8583420776495279	0.9032379388498584	0.9046563192904656	0.7876447876447876	0.8421052631578948	0.8883904208927194	0.8314855875831486	0.8561643835616438	0.843644544431946	0.8884690832395121	0.9002217294900222	0.7822736030828517	0.8371134020618557	0.8906765453463847	0.8713968957871396	0.808641975308642	0.8388473852721451	0.9139900983770974	0.8980044345898004	0.8299180327868853	0.8626198083067091
Clostridium_sp_M62_1	0.8869492384667945	0.8215962441314554	0.831353919239905	0.8264462809917354	0.8743387555379224	0.903755868544601	0.7142857142857143	0.7979274611398964	0.8718232713967687	0.8356807511737089	0.8036117381489842	0.8193325661680091	0.8853925587956535	0.8544600938967136	0.7777777777777778	0.814317673378076	0.8333608851859199	0.8380281690140845	0.7915742793791575	0.8141391106043331	0.8591080914280677	0.8873239436619719	0.7777777777777778	0.8289473684210527	0.8799455575392889	0.863849765258216	0.8214285714285714	0.8421052631578947	0.8937655667967114	0.8215962441314554	0.8557457212713936	0.8383233532934132	0.8965896316868347	0.8755868544600939	0.7902542372881356	0.8307349665924277	0.8888144988869051	0.8990610328638498	0.7365384615384616	0.8097251585623679
Clostridium_sp_SS2_1	0.8903530737448353	0.9243353783231084	0.7648054145516074	0.8370370370370371	0.9140332206502232	0.9141104294478528	0.8156934306569343	0.8621022179363549	0.8823734401736154	0.863265306122449	0.7621621621621621	0.8095693779904305	0.910692375109553	0.8895705521472392	0.8070500927643784	0.8463035019455253	0.9040169442009932	0.9020408163265308	0.7700348432055749	0.8308270676691729	0.8998998372355078	0.9102040816326532	0.7559322033898305	0.8259259259259258	0.906402070030466	0.8816326530612245	0.7941176470588235	0.8355899419729207	0.9003317891573807	0.826530612244898	0.8562367864693446	0.8411214953271029	0.9210174867493008	0.9081632653061223	0.7974910394265233	0.849236641221374	0.9125391260798799	0.9387755102040817	0.7232704402515723	0.8170515097690941
Clostridium_sp_SY8519	0.8787156166814553	0.8388746803069054	0.7454545454545455	0.789410348977136	0.8730459575134402	0.8849104859335039	0.7061224489795919	0.7854710556186153	0.8770877916383945	0.8312020460358056	0.8441558441558441	0.8376288659793815	0.8747390260452007	0.8316326530612245	0.7855421686746988	0.8079306071871128	0.8766049898220157	0.8494897959183674	0.7835294117647059	0.8151774785801713	0.8745008873114464	0.8545918367346939	0.7511210762331838	0.7995226730310261	0.8845516467456549	0.8571428571428571	0.7795823665893271	0.816524908869988	0.8831032412965186	0.8618925831202046	0.7422907488986784	0.7976331360946746	0.8602941176470587	0.8081841432225064	0.7688564476885644	0.7880299251870324	0.8777337021765228	0.7749360613810742	0.8370165745856354	0.804780876494024
Clostridium_spiroforme_DSM_1552	0.9291169341930764	0.8952702702702703	0.8717105263157895	0.8833333333333333	0.9169567727626105	0.9307432432432432	0.8162962962962963	0.8697711128650354	0.9320437188457494	0.9054054054054054	0.8375	0.8701298701298702	0.9337386244112132	0.945945945945946	0.7887323943661971	0.8602150537634409	0.927487766954772	0.918918918918919	0.8382126348228043	0.8767123287671232	0.932539614487584	0.9358108108108107	0.8368580060422961	0.8835725677830942	0.928669627749577	0.9746192893401016	0.7559055118110236	0.8514412416851441	0.9187259912196462	0.9358108108108107	0.8171091445427728	0.8724409448818898	0.9361723716101888	0.9593908629441624	0.7963483146067416	0.8702993092862625	0.932828291489459	0.9238578680203046	0.853125	0.8870836718115354
Clostridium_sporogenes_ATCC_15579	0.9177408170510384	0.8724954462659381	0.8315972222222222	0.8515555555555555	0.9023609742502514	0.8451730418943534	0.836036036036036	0.8405797101449276	0.9088821868540582	0.8597449908925319	0.8644688644688645	0.8621004566210045	0.922535094442288	0.8943533697632058	0.8480138169257341	0.8705673758865249	0.8963905229246087	0.8579234972677595	0.8177083333333334	0.8373333333333334	0.907808865929443	0.8852459016393442	0.7993421052631579	0.8401037165082108	0.9146502499991706	0.8816029143897997	0.8373702422145328	0.8589174800354924	0.8863971917810491	0.843351548269581	0.8357400722021661	0.8395285584768812	0.9084326196661592	0.8743169398907104	0.8465608465608465	0.8602150537634408	0.8963308018221573	0.907103825136612	0.7817896389324961	0.8397976391231028
Clostridium_sporosphaeroides_DSM_1294	0.8970408016147635	0.8235294117647058	0.8463476070528967	0.8347826086956521	0.8923971549404076	0.8578431372549019	0.7829977628635347	0.8187134502923977	0.8891021482122261	0.9117647058823528	0.7112810707456979	0.799140708915145	0.8810313341022684	0.8627450980392157	0.7685589519650655	0.812933025404157	0.8747176566705114	0.8602941176470589	0.7597402597402597	0.8068965517241379	0.9006481881968474	0.8357843137254902	0.7857142857142857	0.8099762470308789	0.894298466935794	0.8553921568627451	0.8097447795823666	0.831942789034565	0.883440263360246	0.8823529411764706	0.7484407484407485	0.8098987626546682	0.8937578094963476	0.8333333333333334	0.8312958435207825	0.8323133414932681	0.8788116349480968	0.8480392156862745	0.7792792792792793	0.8122065727699531
Clostridium_sticklandii_DSM_519	0.8913423048496782	0.8396436525612472	0.8021276595744681	0.8204570184983677	0.8905238565284894	0.844097995545657	0.8150537634408602	0.8293216630196937	0.9103228654619768	0.89086859688196	0.7827788649706457	0.8333333333333333	0.8919176988209384	0.7884187082405345	0.8592233009708737	0.8222996515679442	0.8884405335290996	0.8463251670378619	0.7802874743326489	0.8119658119658121	0.8812481088883487	0.8396436525612472	0.7647058823529411	0.8004246284501061	0.8850104910193898	0.8552338530066815	0.7695390781563126	0.810126582278481	0.8757521044042441	0.8329621380846325	0.7679671457905544	0.7991452991452992	0.906364551763136	0.8797327394209354	0.771484375	0.822060353798127	0.890050148560771	0.7706013363028953	0.8522167487684729	0.8093567251461987
Clostridium_symbiosum_ATCC_14940	0.8983842590277369	0.8848614072494669	0.75591985428051	0.8153241650294696	0.8922990893840272	0.767590618336887	0.8571428571428571	0.8098987626546682	0.9038579566377676	0.8955223880597015	0.7216494845360825	0.7992388201712656	0.8819699855883543	0.837953091684435	0.793939393939394	0.8153526970954358	0.8927900855151594	0.8336886993603412	0.8012295081967213	0.8171368861024034	0.898984365410232	0.8763326226012793	0.7740112994350282	0.822	0.8746459599656301	0.837953091684435	0.7987804878048781	0.8178980228928201	0.9039602474984202	0.9104477611940298	0.8087121212121212	0.8565697091273821	0.8931060506180641	0.8805970149253731	0.7401433691756273	0.8042843232716651	0.8938539104659462	0.8294243070362474	0.8493449781659389	0.8392664509169363
Clostridium_symbiosum_WAL_14163	0.8863812201962491	0.8648648648648649	0.8220183486238533	0.8428974600188147	0.902081891966285	0.8805394990366089	0.8031634446397188	0.8400735294117648	0.8949847866032836	0.8477842003853564	0.8333333333333334	0.8404966571155684	0.911288042790933	0.88996138996139	0.829136690647482	0.8584729981378026	0.9040384314950788	0.8687258687258688	0.8078994614003591	0.8372093023255814	0.8869763653000647	0.8783783783783784	0.7672849915682968	0.8190819081908192	0.8970250184123016	0.8516377649325626	0.8246268656716418	0.837914691943128	0.8787001287001287	0.832046332046332	0.7908256880733945	0.8109125117591722	0.8977187344239368	0.8378378378378378	0.8250950570342205	0.8314176245210727	0.8961006836729379	0.8281853281853282	0.8346303501945526	0.8313953488372093
Clostridium_symbiosum_WAL_14673	0.9075588906916652	0.9321705426356588	0.7634920634920634	0.8394415357766144	0.904034087494742	0.9282945736434108	0.7170658682634731	0.8091216216216216	0.8960718256114417	0.8527131782945736	0.8286252354048964	0.8404966571155683	0.9057917943633194	0.8953488372093024	0.8020833333333334	0.8461538461538463	0.9002614025599422	0.8701550387596899	0.8163636363636364	0.8424015009380864	0.900118682771468	0.8391472868217055	0.8440545808966862	0.8415937803692904	0.8907742924103119	0.8604651162790697	0.7872340425531915	0.8222222222222222	0.9033242443362778	0.8662790697674418	0.8465909090909091	0.8563218390804598	0.8935178925545341	0.8527131782945736	0.8163265306122449	0.8341232227488151	0.9095494561624903	0.8391472868217055	0.8642714570858283	0.8515240904621435
Clostridium_tyrobutyricum_DSM_2637	0.9096844769734904	0.8824833702882483	0.77734375	0.8265835929387331	0.8697682632498086	0.8004434589800443	0.8494117647058823	0.8242009132420091	0.9166233345760652	0.8891352549889135	0.7956349206349206	0.8397905759162305	0.9083967780546672	0.918141592920354	0.7242582897033158	0.8097560975609757	0.916895590918902	0.8982300884955752	0.7898832684824902	0.8405797101449275	0.8846785903498616	0.8296460176991151	0.8099352051835853	0.8196721311475409	0.8860840217412632	0.8628318584070797	0.7414448669201521	0.7975460122699387	0.879807409296941	0.8691796008869179	0.7716535433070866	0.8175182481751825	0.8951567804093163	0.8647450110864745	0.7602339181286549	0.8091286307053942	0.8993485469850677	0.8913525498891353	0.7790697674418605	0.8314374353671148
Clostridium_viride_DSM_6836	0.885961530089987	0.8254364089775561	0.805352798053528	0.8152709359605911	0.9063780697881232	0.8653366583541147	0.7995391705069125	0.8311377245508982	0.8915025404070871	0.8827930174563591	0.7580299785867237	0.815668202764977	0.9196180372012612	0.8129675810473815	0.8931506849315068	0.8511749347258487	0.8980510071454779	0.8678304239401496	0.7716186252771619	0.8169014084507042	0.8734553889590239	0.8628428927680798	0.7828054298642534	0.8208778173190984	0.8857034471178662	0.827930174563591	0.8469387755102041	0.8373266078184111	0.8837631606768614	0.8229426433915212	0.8029197080291971	0.812807881773399	0.900345768993974	0.773067331670823	0.8683473389355743	0.8179419525065963	0.9003613161609691	0.9002493765586035	0.7489626556016598	0.8176670441676104
Collinsella_aerofaciens_ATCC_25986	0.8564432783207819	0.7974683544303798	0.8129032258064516	0.805111821086262	0.8882590930940555	0.8639240506329114	0.7625698324022346	0.8100890207715133	0.8492479170004807	0.8354430379746836	0.7292817679558011	0.7787610619469028	0.8716802195161032	0.8417721518987342	0.7800586510263929	0.8097412480974125	0.8633482214388719	0.8259493670886076	0.7957317073170732	0.81055900621118	0.865090730652139	0.8734177215189873	0.7603305785123967	0.812960235640648	0.8752954254125941	0.8987341772151899	0.7376623376623377	0.8102710413694721	0.882205375741067	0.8829113924050633	0.7153846153846154	0.7903682719546743	0.8748297548469796	0.9177215189873418	0.6682027649769585	0.7733333333333333	0.852006889921487	0.8132911392405063	0.7859327217125383	0.7993779160186625
Collinsella_intestinalis_DSM_13280	0.9175401069518716	0.8957219251336899	0.821078431372549	0.8567774936061381	0.902288770053476	0.9493333333333334	0.7105788423153693	0.812785388127854	0.9200392156862744	0.9197860962566844	0.8037383177570093	0.85785536159601	0.9269910873440284	0.927807486631016	0.8361445783132531	0.8795944233206591	0.9038146167557932	0.8906666666666667	0.789598108747045	0.8370927318295739	0.917903743315508	0.8746666666666667	0.8261964735516373	0.849740932642487	0.905083778966132	0.936	0.8068965517241379	0.8666666666666667	0.904156862745098	0.9093333333333332	0.8042452830188679	0.8535669586983728	0.9160499108734405	0.896	0.8057553956834532	0.8484848484848485	0.8938859180035651	0.9013333333333333	0.824390243902439	0.8611464968152865
Collinsella_stercoris_DSM_13279	0.9439658366681488	0.953846153846154	0.8266666666666667	0.8857142857142857	0.924653549725804	0.9479768786127168	0.841025641025641	0.891304347826087	0.9116829702089816	0.948076923076923	0.8055555555555556	0.8710247349823321	0.9279346376167186	0.9653846153846154	0.813614262560778	0.8830255057167986	0.9271305765525416	0.9190751445086706	0.833916083916084	0.8744271310724108	0.932631169408626	0.9192307692307692	0.8356643356643356	0.8754578754578753	0.9301152364013636	0.9615384615384616	0.8250825082508251	0.8880994671403196	0.9215818141396174	0.9307692307692308	0.8107202680067002	0.8666069829901523	0.9227175040758856	0.9384615384615383	0.8106312292358804	0.8698752228163993	0.9464558322217281	0.9248554913294798	0.8633093525179856	0.8930232558139535
Collinsella_tanakaei_YIT_12063	0.8865652091574783	0.8555045871559633	0.7836134453781513	0.8179824561403509	0.9002793325477654	0.8119266055045872	0.8408551068883611	0.8261376896149358	0.8974307718205538	0.8692660550458715	0.8115631691648822	0.8394241417497231	0.8778617119771064	0.8784403669724771	0.7629482071713147	0.8166311300639659	0.8799948447100413	0.8899082568807339	0.7265917602996255	0.8	0.919330233145358	0.8371559633027523	0.8752997601918465	0.8558030480656508	0.8751131007490952	0.8463302752293578	0.7987012987012987	0.8218262806236081	0.8669303930645569	0.7568807339449541	0.8505154639175257	0.8009708737864079	0.8818596919451225	0.9059633027522936	0.7247706422018348	0.8053007135575942	0.88709125915327	0.8486238532110092	0.8078602620087336	0.8277404921700223
Comamonas_testosteroni_CNB_2	0.8891530047821797	0.8144876325088339	0.8443223443223443	0.829136690647482	0.903708686586173	0.8551236749116607	0.8373702422145328	0.8461538461538463	0.8886223451410307	0.8392226148409894	0.8289703315881326	0.8340649692712906	0.916347750627427	0.9204946996466432	0.7834586466165413	0.8464662875710804	0.9035900685487396	0.842756183745583	0.8324607329842932	0.8375768217734856	0.9133151868546244	0.8816254416961131	0.8113821138211382	0.8450465707027942	0.9072906391639302	0.7455830388692579	0.8865546218487395	0.8099808061420345	0.9102857446091224	0.8515901060070671	0.8485915492957746	0.8500881834215167	0.8897273658055413	0.833922261484099	0.8109965635738832	0.8222996515679443	0.9149383810510805	0.8657243816254417	0.8263069139966274	0.8455565142364108
Coprobacillus_sp_29_1	0.9197247082968067	0.9281767955801103	0.7813953488372093	0.8484848484848484	0.9262536271771558	0.9077490774907748	0.846815834767642	0.8762243989314336	0.910866581041501	0.8637200736648251	0.8389982110912343	0.8511796733212341	0.9127693625002548	0.8821362799263351	0.849290780141844	0.865401987353207	0.9169724708296808	0.8874538745387454	0.8666666666666667	0.8769371011850502	0.9201222537087248	0.9502762430939228	0.7633136094674556	0.8465955701394586	0.9076522395058204	0.9132841328413284	0.8048780487804879	0.8556611927398444	0.8887688324397055	0.8431734317343174	0.8400735294117647	0.841620626151013	0.9341026006945152	0.9022140221402214	0.8519163763066202	0.8763440860215054	0.9128305233328577	0.8671586715867159	0.8468468468468469	0.8568824065633547
Coprobacillus_sp_D7	0.8733593296907909	0.8480662983425414	0.7451456310679612	0.7932816537467701	0.8738706083452886	0.8729281767955801	0.7523809523809524	0.8081841432225063	0.8696582827142029	0.8453038674033149	0.8010471204188482	0.8225806451612903	0.8634428131009433	0.9005524861878453	0.7164835164835165	0.7980416156670747	0.8777853240133087	0.8867403314917127	0.7447795823665894	0.8095838587641867	0.835738377949391	0.8176795580110497	0.736318407960199	0.774869109947644	0.8326287353865877	0.8535911602209945	0.6959459459459459	0.7667493796526055	0.8869272915967156	0.7430939226519337	0.8733766233766234	0.8029850746268656	0.8592228564451635	0.8011049723756906	0.7945205479452054	0.7977991746905089	0.8825432679100149	0.8287292817679558	0.8152173913043478	0.821917808219178
Coprococcus_catus_GD_7	0.8930370412089169	0.7410881801125704	0.8856502242152466	0.8069458631256383	0.9133704578494768	0.900562851782364	0.8	0.8473080317740512	0.90119293601653	0.9362101313320824	0.6959553695955369	0.7983999999999999	0.9033401504458112	0.8761726078799249	0.8121739130434783	0.8429602888086644	0.902250703124725	0.9118198874296436	0.7813504823151125	0.8415584415584415	0.889163255177075	0.874296435272045	0.8175438596491228	0.8449682683590208	0.9082101031718932	0.8799249530956847	0.8100172711571675	0.8435251798561151	0.9052286431364818	0.8780487804878049	0.7892074198988196	0.8312611012433393	0.9212341906937612	0.8536585365853658	0.8800773694390716	0.8666666666666666	0.91516038987782	0.801125703564728	0.875	0.8364348677766895
Coprococcus_comes_ATCC_27758	0.8880103598103992	0.8559322033898306	0.8112449799196787	0.8329896907216495	0.8964782031025568	0.885593220338983	0.8085106382978723	0.845298281092012	0.8972233194484343	0.885593220338983	0.7916666666666666	0.836	0.9144619900890548	0.836864406779661	0.8643326039387309	0.8503767491926802	0.9113917516518242	0.8813559322033898	0.8125	0.8455284552845529	0.9070310255673656	0.8961864406779662	0.8011363636363636	0.846	0.9171551817006608	0.815677966101695	0.8536585365853658	0.8342361863488624	0.8816230070382074	0.8919491525423728	0.7781885397412199	0.8311944718657452	0.9023852700373456	0.8516949152542372	0.8271604938271605	0.8392484342379959	0.8984778978741742	0.8432203389830508	0.8414376321353065	0.8423280423280423
Coprococcus_eutactus_ATCC_27759	0.9092443405250292	0.8989690721649485	0.7813620071684588	0.8360498561840845	0.8967924327771284	0.845360824742268	0.8488612836438924	0.847107438016529	0.8994622170262515	0.8927835051546392	0.8093457943925234	0.8490196078431372	0.901175470294399	0.9237113402061856	0.7606112054329371	0.8342644320297953	0.8905643532787757	0.8474226804123711	0.8074656188605108	0.8269617706237425	0.8800488893612499	0.8618556701030928	0.774074074074074	0.8156097560975609	0.9019619513232012	0.8185567010309278	0.8411016949152542	0.8296760710553814	0.9054713572111808	0.8762886597938144	0.8157389635316699	0.8449304174950297	0.9202359443086406	0.8927835051546392	0.8093457943925234	0.8490196078431372	0.9009841640982039	0.8721649484536083	0.8041825095057035	0.8367952522255193
Corynebacterium_ammoniagenes_DSM_20306	0.8943594936324815	0.8713450292397661	0.7883597883597884	0.8277777777777778	0.9106158175377916	0.8869395711500975	0.7885615251299827	0.834862385321101	0.890360358310389	0.8323586744639376	0.799625468164794	0.8156638013371537	0.9046009966550616	0.8249027237354085	0.8514056224899599	0.8379446640316204	0.8965496317533999	0.8521400778210116	0.8390804597701149	0.8455598455598455	0.9040188560462982	0.8382066276803118	0.83984375	0.8390243902439024	0.8914032812251121	0.8148148148148148	0.8444444444444444	0.8293650793650793	0.90898316912038	0.896887159533074	0.8031358885017421	0.8474264705882354	0.9015253221683694	0.8596491228070176	0.8121546961325967	0.8352272727272728	0.9025379055073917	0.8752436647173489	0.7960992907801419	0.8337975858867224
Corynebacterium_amycolatum_SK46	0.8736384458573768	0.8250539956803455	0.80083857442348	0.8127659574468085	0.885937332356824	0.8444924406047516	0.7835671342685371	0.8128898128898129	0.8800129682929902	0.8250539956803455	0.8250539956803455	0.8250539956803455	0.8981475866379933	0.9071274298056156	0.7368421052631579	0.8131655372700871	0.8868189896860088	0.8768898488120951	0.7602996254681648	0.8144433299899699	0.8826462781465605	0.8401727861771058	0.7987679671457906	0.8189473684210525	0.9023342927382224	0.8488120950323974	0.8291139240506329	0.8388473852721451	0.8866253982618755	0.8293736501079914	0.8170212765957446	0.8231511254019294	0.888995143887409	0.8444924406047516	0.8095238095238095	0.8266384778012684	0.8905158861589129	0.8898488120950324	0.7304964539007093	0.8023369036027264
Corynebacterium_aurimucosum_ATCC_700975	0.8832429495418116	0.8237986270022883	0.8144796380090498	0.8191126279863482	0.8883446704909983	0.8561643835616438	0.8047210300429185	0.8296460176991151	0.8977748868896481	0.865296803652968	0.7978947368421052	0.8302300109529025	0.884828584265906	0.7990867579908676	0.8454106280193237	0.8215962441314554	0.8822920911570171	0.8947368421052632	0.7122040072859745	0.7931034482758622	0.8886189565635351	0.8310502283105022	0.8053097345132744	0.8179775280898877	0.8827596836044846	0.7968036529680366	0.8491484184914841	0.8221436984687868	0.8963721095472451	0.817351598173516	0.8306264501160093	0.8239355581127732	0.8950006791845605	0.8721461187214612	0.7655310621242485	0.8153681963713981	0.8910640209815786	0.7803203661327232	0.8567839195979899	0.8167664670658683
Corynebacterium_durum_F0235	0.8857489197479961	0.8333333333333334	0.8217592592592593	0.8275058275058276	0.8980000219898625	0.8403755868544601	0.7937915742793792	0.8164196123147093	0.8893525084935845	0.8665105386416861	0.7708333333333334	0.8158765159867696	0.8767028399907644	0.8243559718969555	0.7910112359550562	0.8073394495412844	0.874377412013062	0.8615023474178404	0.777542372881356	0.8173719376391982	0.8608591439346461	0.8169014084507042	0.7981651376146789	0.8074245939675173	0.8813509472133346	0.8802816901408451	0.751503006012024	0.8108108108108109	0.8947922507723938	0.8990610328638498	0.766	0.8272138228941686	0.8909660146672386	0.9366197183098592	0.7024647887323944	0.8028169014084506	0.8746138030367999	0.8501170960187353	0.7594142259414226	0.8022099447513812
Corynebacterium_glucuronolyticum_ATCC_51867	0.8745282625466525	0.8013698630136986	0.8162790697674419	0.8087557603686636	0.8901320864869373	0.8812785388127854	0.7188081936685289	0.7917948717948717	0.8798998144325598	0.8904109589041096	0.7208872458410351	0.7967313585291114	0.8873094806196702	0.771689497716895	0.8578680203045685	0.8125	0.8925898125560351	0.7990867579908676	0.831353919239905	0.8149010477299186	0.8695346218802777	0.8036529680365296	0.8186046511627907	0.8110599078341013	0.8860871332958028	0.8424657534246576	0.827354260089686	0.8348416289592762	0.8914795354558912	0.867579908675799	0.7739307535641547	0.8180839612486545	0.8645175246554493	0.7968036529680366	0.8135198135198135	0.8050749711649365	0.8695763224286399	0.8082191780821918	0.8027210884353742	0.8054607508532423
Corynebacterium_kroppenstedtii_DSM_44385	0.8995880960235985	0.8259911894273128	0.8187772925764192	0.8223684210526315	0.8586087445904248	0.8590308370044053	0.7142857142857143	0.78	0.884931300820897	0.7995594713656388	0.8231292517006803	0.811173184357542	0.891546507791729	0.8656387665198237	0.8136645962732919	0.8388473852721451	0.890287508005201	0.8392070484581498	0.8037974683544303	0.8211206896551724	0.8780783636398921	0.9317180616740088	0.6911764705882353	0.7936210131332082	0.866407750975179	0.8348017621145375	0.7782340862422998	0.8055260361317749	0.8678462613285722	0.8436123348017621	0.7690763052208835	0.8046218487394957	0.8754220924139805	0.8259911894273128	0.7861635220125787	0.8055853920515575	0.8898071959479128	0.8568281938325991	0.778	0.8155136268343817
Corynebacterium_propinquum_DSM_44285	0.9016125862520744	0.852803738317757	0.770042194092827	0.8093126385809313	0.8959106690540659	0.8504672897196262	0.8070953436807096	0.8282138794084186	0.9079859594724432	0.8621495327102804	0.8127753303964758	0.836734693877551	0.8969587955279936	0.8014018691588785	0.8511166253101737	0.825511432009627	0.864376801467377	0.8457943925233645	0.7357723577235772	0.7869565217391304	0.8958915625818848	0.8457943925233645	0.8283752860411899	0.8369942196531793	0.9197473578478472	0.8901869158878505	0.7888198757763976	0.8364434687156971	0.8671144859813085	0.8457943925233645	0.7448559670781894	0.7921225382932167	0.8773200716219758	0.7710280373831776	0.8312342569269522	0.8	0.8934923355751595	0.8901869158878505	0.7681451612903226	0.8246753246753247
Corynebacterium_striatum_ATCC_6940	0.8876493827160493	0.8422222222222222	0.8098290598290598	0.8257080610021786	0.8831802469135802	0.7866666666666666	0.8676470588235294	0.8251748251748251	0.8734074074074074	0.7866666666666666	0.8232558139534883	0.8045454545454546	0.8792543209876542	0.8866666666666667	0.7241379310344828	0.7972027972027973	0.8786271604938273	0.8422222222222222	0.7978947368421052	0.8194594594594594	0.8869530864197531	0.8044444444444444	0.8153153153153153	0.8098434004474272	0.883237037037037	0.8711111111111111	0.7671232876712328	0.8158168574401665	0.8868716049382717	0.8444444444444444	0.8	0.8216216216216217	0.8712814814814815	0.8466666666666667	0.7681451612903226	0.8054968287526427	0.8923061728395063	0.8	0.8372093023255814	0.8181818181818183
Corynebacterium_tuberculostearicum_SK141	0.8786674596309112	0.8333333333333334	0.7798165137614679	0.8056872037914692	0.8805958044982698	0.7377450980392157	0.8551136363636364	0.7921052631578948	0.8705275615148019	0.8553921568627451	0.7931818181818182	0.8231132075471699	0.865559520376778	0.803921568627451	0.780952380952381	0.7922705314009661	0.8960525999615532	0.8823529411764706	0.7725321888412017	0.8237986270022882	0.8811364619377163	0.8946078431372549	0.6939163498098859	0.7815845824411134	0.8890901336024607	0.8676470588235294	0.778021978021978	0.8203939745075319	0.8634839965397926	0.8725490196078431	0.716297786720322	0.7867403314917127	0.8685331362937332	0.8553921568627451	0.7537796976241901	0.801377726750861	0.8824851018838908	0.8382352941176471	0.7685393258426966	0.801875732708089
Corynebacterium_ulcerans_809	0.8783819155264724	0.8048780487804879	0.8439897698209718	0.8239700374531836	0.8757019631171921	0.8707317073170732	0.7360824742268042	0.7977653631284918	0.8703331350386674	0.9146341463414634	0.6499133448873483	0.7598784194528875	0.9067578822129684	0.8	0.8431876606683805	0.8210262828535669	0.8778792385484829	0.8731707317073171	0.771551724137931	0.8192219679633868	0.8829387269482452	0.8073170731707318	0.7862232779097387	0.7966305655836341	0.8822010707911957	0.8804878048780488	0.7443298969072165	0.8067039106145252	0.8982837596668649	0.8121951219512196	0.8516624040920716	0.8314606741573033	0.8704729327781082	0.824390243902439	0.7952941176470588	0.8095808383233533	0.8737745389649018	0.7878048780487805	0.821882951653944	0.8044831880448319
Corynebacterium_ureicelerivorans	0.8985982212477062	0.8813559322033898	0.7777777777777778	0.82633371169126	0.8919733363037833	0.8789346246973365	0.7610062893081762	0.8157303370786516	0.8855067450709098	0.9031476997578692	0.7064393939393939	0.7927736450584485	0.8822763808194924	0.7772397094430993	0.8514588859416445	0.8126582278481013	0.8811272857318737	0.9079903147699758	0.7088846880907372	0.7961783439490445	0.8763814057654087	0.8692493946731235	0.7281947261663286	0.7924944812362031	0.8978214095175558	0.8498789346246973	0.805045871559633	0.8268551236749117	0.8916069156763539	0.8813559322033898	0.774468085106383	0.824462061155153	0.8862190667706324	0.8426150121065376	0.8111888111888111	0.8266033254156769	0.8730220614531362	0.8256658595641646	0.7875288683602771	0.806146572104019
Cronobacter_sakazakii_ATCC_BAA_894	0.9046515139651682	0.8545150501672241	0.8268608414239482	0.8404605263157895	0.904564825896802	0.8712374581939799	0.8178963893249608	0.8437246963562753	0.9054946253397612	0.8545150501672241	0.8322475570032574	0.8432343234323433	0.9010945067728549	0.8913043478260869	0.7658045977011494	0.8238021638330757	0.9000276842540911	0.8996655518394648	0.7900146842878121	0.8412822517591869	0.8968915336517489	0.8494983277591973	0.8167202572347267	0.8327868852459016	0.8997508417131801	0.7658862876254181	0.9015748031496064	0.8282097649186257	0.9015740875381708	0.8595317725752508	0.7871362940275651	0.8217426059152677	0.8982925246921175	0.8979933110367893	0.7563380281690141	0.8211009174311925	0.877476202727039	0.8377926421404682	0.781591263650546	0.8087167070217918
Cryptobacterium_curtum_DSM_15641	0.8612355029585799	0.8338461538461538	0.7344173441734417	0.7809798270893371	0.8870627218934911	0.8923076923076924	0.7859078590785907	0.8357348703170029	0.8996828402366863	0.9046153846153846	0.7188264058679706	0.8010899182561307	0.8860544378698224	0.8830769230769231	0.7612732095490716	0.8176638176638176	0.8782816568047337	0.76	0.8666666666666667	0.8098360655737705	0.8817278106508877	0.84	0.7398373983739838	0.7867435158501441	0.8865372781065088	0.8184615384615385	0.7940298507462686	0.8060606060606059	0.8757869822485207	0.8523076923076923	0.780281690140845	0.8147058823529412	0.887294674556213	0.92	0.7136038186157518	0.803763440860215	0.8670485207100591	0.7815384615384615	0.8300653594771242	0.8050713153724247
Curtobacterium_flaccumfaciens_UCD_AKU	0.8693659142377091	0.8162393162393162	0.7624750499001997	0.7884416924664603	0.873070987654321	0.7884615384615384	0.8502304147465438	0.8181818181818181	0.8787530133683981	0.8162393162393162	0.814498933901919	0.815368196371398	0.8614238622251442	0.8076923076923077	0.7974683544303798	0.802547770700637	0.8987462561180509	0.8717948717948718	0.7640449438202247	0.8143712574850299	0.8758149791803639	0.8974358974358975	0.7355516637478109	0.8084696823869105	0.8876584301263789	0.8418803418803419	0.7975708502024291	0.8191268191268192	0.8886354920008767	0.8205128205128205	0.8118393234672304	0.8161530286928799	0.8820106472350062	0.8397435897435898	0.7971602434077079	0.81789802289282	0.9037731024910514	0.811965811965812	0.8735632183908046	0.8416389811738649
Delftia_acidovorans_SPH_1	0.9195185176899588	0.8963210702341137	0.794074074074074	0.8421052631578948	0.9182475587521391	0.8478260869565217	0.8666666666666667	0.8571428571428571	0.9190990592946388	0.8896321070234113	0.8338557993730408	0.8608414239482202	0.907102549188488	0.8762541806020067	0.8073959938366718	0.8404170008019246	0.914124282726144	0.8946488294314381	0.7821637426900585	0.8346333853354134	0.908011375711681	0.8678929765886287	0.7899543378995434	0.8270916334661353	0.905360398653259	0.8795986622073578	0.7827380952380952	0.8283464566929133	0.9050667777765352	0.862876254180602	0.819047619047619	0.8403908794788273	0.8962301875817944	0.8294314381270903	0.8225538971807629	0.825978351373855	0.9099548662766636	0.903010033444816	0.8144796380090498	0.8564631245043616
Dermacoccus_nishinomiyaensis	0.8896664819944599	0.8168421052631579	0.8066528066528067	0.8117154811715482	0.892848753462604	0.8526315789473684	0.7894736842105263	0.819838056680162	0.8847734072022161	0.8778947368421053	0.7665441176470589	0.8184494602551521	0.8936598337950138	0.8210526315789474	0.819327731092437	0.8201892744479495	0.9014781163434904	0.8694736842105263	0.7705223880597015	0.8170128585558852	0.9030426592797784	0.888421052631579	0.7714808043875686	0.8258317025440314	0.900048753462604	0.8168421052631579	0.838012958963283	0.8272921108742004	0.8941451523545706	0.8652631578947368	0.7798861480075902	0.8203592814371258	0.8885340720221608	0.8168421052631579	0.8308351177730193	0.8237791932059447	0.8937373961218836	0.8231578947368421	0.85	0.8363636363636363
Desulfovibrio_desulfuricans_subsp_desulfuricans_DSM_642	0.891318240977007	0.8444924406047516	0.8354700854700855	0.8399570354457572	0.9037197542555128	0.8790496760259179	0.7826923076923077	0.8280773143438453	0.9015016163717702	0.8812095032397408	0.8095238095238095	0.8438469493278179	0.8847291352760894	0.7710583153347732	0.8771498771498771	0.8206896551724138	0.9048579785323436	0.8336933045356372	0.8143459915611815	0.823906083244397	0.8867536817356988	0.9114470842332614	0.7589928057553957	0.828263002944063	0.8834719572326223	0.8250539956803455	0.8322440087145969	0.8286334056399132	0.8802788649478236	0.8768898488120951	0.7315315315315315	0.7976424361493123	0.9113607844417804	0.8660907127429806	0.8003992015968064	0.8319502074688797	0.9030643423256162	0.8552915766738661	0.8048780487804879	0.8293193717277487
Desulfovibrio_piger_ATCC_29098	0.8347133519919607	0.8126801152737753	0.734375	0.7715458276333789	0.8663347424195866	0.8501440922190202	0.743073047858942	0.7930107526881721	0.8941856505742927	0.8414985590778098	0.836676217765043	0.8390804597701149	0.8751173085068392	0.8530259365994236	0.7810026385224275	0.8154269972451791	0.8871845127855891	0.8559077809798271	0.7674418604651163	0.8092643051771117	0.8743823136144309	0.7982708933717579	0.8343373493975904	0.8159057437407953	0.8845601242432044	0.8242074927953891	0.8313953488372093	0.8277858176555717	0.853221104734696	0.7636887608069164	0.8079268292682927	0.7851851851851851	0.8666960110955162	0.8962536023054755	0.7116704805491991	0.7933673469387755	0.8914242290858657	0.8386167146974063	0.8290598290598291	0.833810888252149
Desulfovibrio_sp_3_1_syn3	0.8465135905942611	0.7874396135265701	0.815	0.8009828009828011	0.8807781852045864	0.8888888888888888	0.7525562372188139	0.8150609080841639	0.8752691927128805	0.8216867469879519	0.8099762470308789	0.8157894736842106	0.8963389791048251	0.7898550724637681	0.8837837837837837	0.8341836734693877	0.8883126709737501	0.8433734939759037	0.8215962441314554	0.8323424494649228	0.8863075490367267	0.7995169082125604	0.8379746835443038	0.8182941903584673	0.8992549909784063	0.8526570048309179	0.8077803203661327	0.8296122209165687	0.9142308363890344	0.855072463768116	0.8509615384615384	0.853012048192771	0.89781735638205	0.8502415458937198	0.8262910798122066	0.8380952380952381	0.8976223735521797	0.8743961352657005	0.8208616780045351	0.8467836257309942
Dialister_invisus_DSM_15470	0.8634451176303855	0.7678571428571429	0.821656050955414	0.793846153846154	0.8756288973922903	0.8422619047619048	0.7994350282485876	0.8202898550724638	0.912423823696145	0.9315476190476192	0.7262180974477959	0.8161668839634942	0.8942788052721089	0.8422619047619048	0.7994350282485876	0.8202898550724638	0.8665674603174602	0.8392857142857143	0.7324675324675325	0.782246879334258	0.8829586522108844	0.8690476190476191	0.7786666666666666	0.8213783403656821	0.8918296485260772	0.8809523809523809	0.736318407960199	0.8021680216802167	0.8869180484693878	0.8244047619047619	0.8028985507246377	0.8135095447870778	0.8885567247732425	0.8809523809523809	0.7474747474747475	0.8087431693989071	0.9014136904761907	0.8244047619047619	0.8318318318318318	0.8281016442451421
Dialister_succinatiphilus_YIT_11850	0.8676357564996158	0.8817480719794345	0.7329059829059829	0.8004667444574096	0.8957378157050857	0.8247422680412371	0.8398950131233596	0.8322496749024707	0.8918221450719529	0.8891752577319587	0.7293868921775899	0.8013937282229965	0.8966885749874116	0.8479381443298969	0.7814726840855107	0.8133498145859085	0.8774779370842498	0.8406169665809768	0.8074074074074075	0.82367758186398	0.8893508334879283	0.8149100257069408	0.8170103092783505	0.8159588159588159	0.8635875758619775	0.8766066838046273	0.7301927194860813	0.7967289719626168	0.8883139427026739	0.8530927835051546	0.7918660287081339	0.8213399503722084	0.9018233376619936	0.8969072164948454	0.7785234899328859	0.8335329341317365	0.9013893673972384	0.8894601542416453	0.7792792792792793	0.830732292917167
Dietzia_cinnamea_P4	0.8866300178744321	0.8250539956803455	0.7908902691511387	0.8076109936575053	0.904180941386758	0.8790496760259179	0.7650375939849624	0.8180904522613066	0.8849100692634244	0.8577586206896551	0.7834645669291339	0.8189300411522634	0.900398916362553	0.8185745140388769	0.8366445916114791	0.8275109170305677	0.9064199002010872	0.8682505399568035	0.786692759295499	0.8254620123203286	0.8844841550606986	0.8531317494600432	0.7790927021696252	0.8144329896907218	0.8957394615327325	0.8211206896551724	0.8429203539823009	0.8318777292576418	0.8881498100841588	0.8405172413793104	0.7647058823529411	0.8008213552361395	0.8934679191181946	0.8876889848812095	0.7843511450381679	0.8328267477203648	0.9020979183734267	0.8596112311015118	0.8122448979591836	0.8352570828961174
Dorea_formicigenerans_ATCC_27755	0.9299944012984878	0.9182692307692308	0.8174037089871612	0.8649056603773585	0.914226865548981	0.905448717948718	0.7793103448275862	0.83765752409192	0.935599523339908	0.939102564102564	0.8005464480874317	0.864306784660767	0.9232143224030244	0.9150641025641024	0.8180515759312321	0.8638426626323751	0.919564893573307	0.7900641025641025	0.9079189686924494	0.8449014567266494	0.9084394004766604	0.9294871794871796	0.7702523240371846	0.8424110384894699	0.9196689061472716	0.9198717948717948	0.7939142461964038	0.852264291017075	0.9174666646120974	0.9006410256410257	0.8438438438438438	0.8713178294573645	0.9318756163708086	0.9262820512820512	0.8512518409425626	0.8871834228702993	0.9185388929980277	0.8798076923076923	0.8564742589703588	0.8679841897233203
Dorea_longicatena_DSM_13814	0.8915960691291088	0.8527472527472527	0.8220338983050848	0.837108953613808	0.8907125913733844	0.8348017621145375	0.832967032967033	0.8338833883388339	0.8830880573171322	0.8436123348017621	0.7946058091286307	0.8183760683760684	0.8856150457472043	0.8303964757709251	0.8072805139186295	0.8186753528773072	0.8739991286246794	0.8461538461538461	0.8279569892473119	0.8369565217391305	0.8838166239047296	0.8634361233480177	0.8065843621399177	0.8340425531914895	0.9046545965048168	0.9010989010989012	0.8118811881188119	0.8541666666666666	0.9054412547804618	0.8967032967032967	0.8192771084337349	0.8562434417628542	0.8659969985961176	0.8065934065934066	0.8436781609195402	0.8247191011235954	0.8882993658324055	0.8634361233480177	0.7967479674796748	0.828752642706131
Dyadobacter_beijingensis_DSM_21582	0.8881292274830902	0.8773584905660378	0.7428115015974441	0.8044982698961938	0.8882627269490923	0.909433962264151	0.7130177514792899	0.7993366500829188	0.8916393734425062	0.8849056603773585	0.7663398692810458	0.8213660245183888	0.8960306158775366	0.8905660377358491	0.7329192546583851	0.8040885860306644	0.8899750800996797	0.8981132075471698	0.7010309278350515	0.7874276261373035	0.8871680313278747	0.8301886792452831	0.8103130755064457	0.8201304753028892	0.9013990744037024	0.8679245283018868	0.777027027027027	0.8199643493761141	0.8917621929512282	0.8377358490566038	0.8	0.8184331797235024	0.8863866144535422	0.8358490566037736	0.7785588752196837	0.8061874431301183	0.8799537201851194	0.7660377358490567	0.8458333333333333	0.803960396039604
Dyadobacter_fermentans_DSM_18053	0.9104423868312758	0.8222222222222222	0.8554913294797688	0.838526912181303	0.8843912894375857	0.837037037037037	0.7971781305114638	0.8166214995483289	0.8781721536351167	0.8462962962962963	0.778534923339012	0.811002661934339	0.8930727023319616	0.8240740740740741	0.8240740740740741	0.8240740740740741	0.8871810699588478	0.8518518518518519	0.7836456558773425	0.8163265306122449	0.89394890260631	0.8722222222222222	0.7671009771986971	0.8162911611785095	0.9108367626886146	0.8851851851851852	0.8087986463620981	0.8452696728558796	0.8781824417009602	0.8555555555555555	0.7725752508361204	0.81195079086116	0.900943072702332	0.8925925925925926	0.7761674718196457	0.830318690783807	0.8908813443072703	0.8481481481481481	0.7775891341256367	0.8113374667847653
Dysgonomonas_gadei_ATCC_BAA_286	0.913162383538106	0.880057803468208	0.8218623481781376	0.8499651081646894	0.929981065819216	0.9046242774566474	0.8172323759791122	0.8587105624142662	0.9269511798413532	0.9291907514450868	0.833981841763943	0.8790157211209843	0.916516527788204	0.9277456647398844	0.8199233716475096	0.8705084745762711	0.9217004896195647	0.9090909090909092	0.8108108108108109	0.8571428571428571	0.915369633577726	0.8540462427745664	0.8467048710601719	0.8503597122302157	0.9131509145960014	0.8585858585858586	0.8252427184466019	0.8415841584158416	0.9189510714077188	0.948051948051948	0.7711267605633803	0.8504854368932039	0.9222520414716948	0.9450867052023122	0.7414965986394558	0.8310038119440917	0.9091138469751188	0.9076479076479076	0.833112582781457	0.8687845303867403
Edwardsiella_tarda_ATCC_23685	0.8995416717254776	0.8488372093023255	0.8176	0.8329258353708232	0.8913919272414212	0.9003322259136213	0.7424657534246575	0.8138138138138138	0.904399509939184	0.915282392026578	0.773876404494382	0.8386605783866058	0.8978005209655522	0.8687707641196013	0.8133748055987559	0.8401606425702812	0.8891513338704871	0.8355481727574751	0.8112903225806452	0.8232405891980361	0.9065131731437844	0.8023255813953488	0.8655913978494624	0.8327586206896551	0.8938229158618558	0.8787375415282392	0.7954887218045112	0.835043409629045	0.9030446683811436	0.8754152823920266	0.7818991097922848	0.8260188087774295	0.8945831171841371	0.8272425249169435	0.8498293515358362	0.8383838383838383	0.9005750488405205	0.845514950166113	0.845514950166113	0.8455149501661129
Edwardsiella_tarda_FL6_60	0.8891248364519948	0.8122676579925651	0.8403846153846154	0.8260869565217391	0.8928353859040656	0.8661710037174721	0.7858347386172007	0.8240495137046862	0.8876451164046436	0.8773234200743495	0.7662337662337663	0.8180242634315426	0.875032017334358	0.8342644320297952	0.7943262411347518	0.8138056312443234	0.8935639965940481	0.8847583643122676	0.7727272727272727	0.8249566724436741	0.8913954711913218	0.8268156424581006	0.8299065420560747	0.8283582089552238	0.8818387295521728	0.8513011152416357	0.7495908346972177	0.7972149695387294	0.8920444712120899	0.9124767225325884	0.725925925925926	0.8085808580858086	0.8782666334378657	0.8531598513011153	0.7599337748344371	0.8038528896672504	0.8742341799754937	0.8438661710037175	0.7992957746478874	0.8209764918625678
Eggerthella_lenta_DSM_2243	0.8692304813234524	0.8301369863013699	0.7809278350515464	0.8047808764940239	0.897593382738229	0.8602739726027397	0.8010204081632653	0.8295904887714664	0.8936110487311925	0.8060109289617486	0.8501440922190202	0.8274894810659188	0.8857287222097463	0.8852459016393442	0.7587822014051522	0.8171500630517022	0.8806198068717718	0.8169398907103825	0.8422535211267606	0.8294036061026352	0.8676435361928289	0.855191256830601	0.7296037296037297	0.7874213836477988	0.9182835541582454	0.8907103825136612	0.7817745803357314	0.8326947637292466	0.8750879556853058	0.8387978142076503	0.7752525252525253	0.8057742782152231	0.8831237368066471	0.8278688524590164	0.7829457364341085	0.804780876494024	0.8783703870050154	0.7459016393442623	0.8149253731343283	0.7788873038516404
Eggerthella_sp_1_3_56FAA	0.8629426275165114	0.8028169014084507	0.7983193277310925	0.800561797752809	0.8770589639532108	0.8220338983050848	0.8410404624277457	0.8314285714285714	0.9158669531312168	0.903954802259887	0.7600950118764845	0.8258064516129031	0.894461685366436	0.9152542372881356	0.7136563876651982	0.801980198019802	0.876370653298321	0.8813559322033898	0.7554479418886199	0.8135593220338982	0.8964152144505451	0.8954802259887006	0.7712895377128953	0.8287581699346405	0.8715246279939524	0.8587570621468926	0.7562189054726368	0.8042328042328042	0.8915492957746479	0.8760563380281691	0.7603911980440098	0.8141361256544503	0.8946248110129705	0.8760563380281691	0.7933673469387755	0.8326639892904953	0.8787101137900851	0.864406779661017	0.7746835443037975	0.8170894526034713
Eggerthella_sp_YY7918	0.8778308605816169	0.8700564971751412	0.7530562347188264	0.8073394495412844	0.8296762215713577	0.8220338983050848	0.7597911227154047	0.7896879240162823	0.8614458795473825	0.8135593220338984	0.7659574468085106	0.7890410958904109	0.9042548934876202	0.886685552407932	0.7634146341463415	0.8204456094364351	0.8728413437685056	0.844632768361582	0.7239709443099274	0.7796610169491526	0.8776588082777164	0.8016997167138811	0.7883008356545961	0.7949438202247192	0.8708007234199197	0.844632768361582	0.791005291005291	0.8169398907103826	0.850642595348986	0.8328611898016998	0.7101449275362319	0.7666232073011735	0.8877138650149645	0.8215297450424929	0.8100558659217877	0.8157524613220816	0.8749539860117475	0.7592067988668555	0.8963210702341137	0.8220858895705521
Eggerthia_catenaformis_OT_569	0.8870752770066089	0.7419354838709677	0.8691860465116279	0.8005354752342704	0.9089348450974132	0.9108910891089108	0.7913978494623656	0.8469505178365938	0.8885462987986144	0.8762376237623762	0.778021978021978	0.8242142025611177	0.8960825983342751	0.8759305210918115	0.7607758620689655	0.8143021914648212	0.9039474977274404	0.8734491315136477	0.8262910798122066	0.8492159227985525	0.9163513745915534	0.8660049627791563	0.8349282296650717	0.8501827040194884	0.8833439795592463	0.8709677419354839	0.7516059957173448	0.806896551724138	0.9099114315898092	0.8933002481389578	0.7741935483870968	0.8294930875576036	0.9188143380094834	0.8064516129032258	0.885558583106267	0.844155844155844	0.8985854850993784	0.7772277227722773	0.8722222222222222	0.8219895287958116
Eikenella_corrodens_ATCC_23834	0.895161398294306	0.8134715025906736	0.8351063829787234	0.8241469816272966	0.8897959593525325	0.8393782383419689	0.826530612244898	0.8329048843187661	0.8738603044543518	0.8134715025906736	0.8092783505154639	0.8113695090439276	0.8514011058895985	0.8782383419689119	0.682092555331992	0.767836919592299	0.8806583122464555	0.7932816537467701	0.850415512465374	0.8208556149732621	0.8701182204013871	0.7777777777777778	0.86	0.8168249660786974	0.8631193852003589	0.8475452196382429	0.7488584474885844	0.795151515151515	0.8789880976288977	0.7383419689119171	0.8769230769230769	0.8016877637130801	0.8964969005636557	0.8212435233160622	0.8521505376344086	0.8364116094986807	0.8777161907057075	0.8031088082901554	0.8179419525065963	0.8104575163398693
Enterobacter_aerogenes_KCTC_2190	0.895176556853799	0.8003095975232198	0.8420195439739414	0.8206349206349206	0.8948111263407106	0.8792569659442725	0.773841961852861	0.8231884057971014	0.90774736650404	0.8219814241486069	0.8441971383147854	0.8329411764705883	0.903138149507807	0.8993808049535603	0.7851351351351351	0.8383838383838383	0.9090030097096684	0.871517027863777	0.8008534850640113	0.8346923647146034	0.8986954729749159	0.8730650154798761	0.7977369165487977	0.8337028824833703	0.8963734915507672	0.8436532507739938	0.7921511627906976	0.8170914542728634	0.9223801627543636	0.9226006191950464	0.759235668789809	0.83298392732355	0.9027739171275484	0.8312693498452013	0.8443396226415094	0.8377535101404056	0.9134756395633045	0.848297213622291	0.8290468986384266	0.8385615914307575
Enterobacter_asburiae_LF7a	0.8951759945397815	0.9095163806552262	0.7783711615487316	0.8388489208633093	0.9096419169266772	0.8673946957878315	0.8188512518409425	0.8424242424242423	0.8957415171606864	0.8953125	0.7549407114624506	0.8191565403859901	0.9113189840093604	0.8783151326053042	0.8230994152046783	0.849811320754717	0.9107997757410295	0.846875	0.8522012578616353	0.8495297805642633	0.902806893525741	0.858034321372855	0.8064516129032258	0.8314436885865457	0.9127815425117004	0.8734375	0.8269230769230769	0.8495440729483282	0.9090008287831512	0.821875	0.8497576736672051	0.835583796664019	0.9040622562402496	0.8455538221528861	0.8187311178247734	0.8319263238679968	0.899289440327613	0.890795631825273	0.7685060565275909	0.8251445086705202
Enterobacter_cancerogenus_ATCC_35316	0.9082756845914742	0.9274537695590328	0.7817745803357314	0.848405985686402	0.9199513278460648	0.9118065433854908	0.8022528160200251	0.8535286284953396	0.9061105640053008	0.8662873399715505	0.8342465753424657	0.8499651081646894	0.9053010500378924	0.8790896159317212	0.8025974025974026	0.8391038696537679	0.9029576134839292	0.8947368421052632	0.8033205619412516	0.8465679676985194	0.9036131272973376	0.8774928774928775	0.806282722513089	0.840381991814461	0.9186828528933793	0.8947368421052632	0.8353253652058433	0.864010989010989	0.9046455362244836	0.8776671408250356	0.8475274725274725	0.862334032145353	0.9137112821323348	0.8933143669985776	0.785	0.8356620093147039	0.9168318115686537	0.9046941678520626	0.7842170160295932	0.8401585204755614
Enterobacter_cloacae_EcWSU1	0.8965269783365977	0.8533123028391167	0.8038632986627043	0.8278500382555471	0.9047896701401869	0.914691943127962	0.7413572343149808	0.8189533239038189	0.9017571924788575	0.8249211356466877	0.8517915309446255	0.8381410256410258	0.8938296430297864	0.8751974723538705	0.7748251748251749	0.8219584569732938	0.9164411619597232	0.8438485804416404	0.8505564387917329	0.8471892319873316	0.9041991219021136	0.8957345971563981	0.7777777777777778	0.8325991189427314	0.9047348513163992	0.8151658767772512	0.8614357262103506	0.8376623376623376	0.8940202630306836	0.8596214511041009	0.7898550724637681	0.823262839879154	0.9003655418840731	0.8548895899053628	0.8300153139356815	0.8422688422688424	0.8957570230388565	0.8832807570977917	0.7810320781032078	0.8290155440414507
Enterobacter_hormaechei_YT2	0.8912420145595007	0.889763779527559	0.761455525606469	0.8206245461147421	0.904767741296489	0.9133858267716536	0.7561929595827901	0.8273894436519258	0.9114457980488287	0.8740157480314961	0.8043478260869565	0.8377358490566038	0.9161392561778836	0.9007874015748032	0.7857142857142857	0.8393250183418929	0.8923674045461296	0.8160377358490566	0.8199052132701422	0.8179669030732861	0.9009545387015302	0.8834645669291339	0.8048780487804879	0.8423423423423424	0.8960109939087804	0.8031496062992126	0.827922077922078	0.8153477218225419	0.9154558510374884	0.8946540880503144	0.7946927374301676	0.8417159763313609	0.911569603327886	0.8066037735849056	0.855	0.8300970873786407	0.9122579606794433	0.8537735849056604	0.8444790046656299	0.8491008600469118
Enterobacter_hormaechei_YT3	0.9095521450678477	0.9216965742251224	0.7924263674614306	0.8521870286576169	0.9147641237036584	0.9004893964110929	0.7785613540197461	0.8350983358547656	0.9046808012369302	0.9086460032626428	0.7725381414701803	0.8350824587706147	0.911595953897208	0.8580750407830342	0.8470209339774557	0.8525121555915721	0.9119046541891428	0.8939641109298532	0.7976710334788938	0.8430769230769231	0.9112154009511162	0.8613376835236541	0.8262910798122066	0.8434504792332268	0.9090265562087348	0.9151712887438824	0.780250347705146	0.8423423423423422	0.9043202073614376	0.8368678629690048	0.8260869565217391	0.8314424635332253	0.8855187628569681	0.8172920065252854	0.835	0.8260511129431163	0.8986917494524561	0.8694942903752039	0.8100303951367781	0.8387096774193546
Enterobacteriaceae_bacterium_9_2_54FAA	0.9121297278266058	0.9032258064516128	0.806282722513089	0.8520055325034577	0.9197391188606416	0.8638360175695461	0.8501440922190202	0.8569353667392884	0.8957527382644277	0.8638360175695461	0.8274894810659187	0.8452722063037249	0.9050248386667412	0.9150805270863837	0.7802746566791511	0.8423180592991915	0.8910426228945095	0.9282576866764276	0.7270642201834863	0.8154340836012862	0.8971975457593933	0.8579795021961932	0.7972789115646258	0.8265162200282087	0.9094236656462132	0.9019033674963396	0.8115942028985508	0.8543689320388349	0.912640670150234	0.9238653001464128	0.7639225181598063	0.836315440689198	0.9108727667741509	0.9062957540263544	0.7905491698595147	0.8444747612551159	0.917750093386517	0.8870967741935484	0.82537517053206	0.8551236749116609
Enterococcus_asini_ATCC_700915	0.8733529446315296	0.7942477876106194	0.804932735426009	0.799554565701559	0.8834212741796539	0.834070796460177	0.8303964757709251	0.8322295805739514	0.899324046518913	0.8893805309734514	0.7928994082840237	0.8383733055265902	0.8882107056151619	0.8783185840707964	0.802020202020202	0.8384371700105596	0.9038369292818544	0.9026548672566372	0.7391304347826086	0.8127490039840637	0.9066415733416868	0.9026548672566372	0.7741935483870968	0.8335035750766089	0.9109195120996164	0.8628318584070797	0.819327731092437	0.8405172413793103	0.8899458649855119	0.831858407079646	0.8411633109619687	0.8364849833147942	0.901869273239878	0.8738938053097345	0.8195020746887967	0.8458244111349036	0.8939594917378024	0.8429203539823009	0.8300653594771242	0.8364434687156971
Enterococcus_avium_ATCC_14025	0.9043351921526472	0.8545081967213115	0.811284046692607	0.8323353293413174	0.8975304857565171	0.8954918032786885	0.7560553633217993	0.8198874296435271	0.8923571452566514	0.7868852459016393	0.8590604026845637	0.8213903743315507	0.9081102190271432	0.819672131147541	0.8565310492505354	0.837696335078534	0.908675003359312	0.819672131147541	0.8565310492505354	0.837696335078534	0.9124647272238646	0.8504098360655737	0.8250497017892644	0.8375378405650857	0.909243986831497	0.875	0.7777777777777778	0.823529411764706	0.9001696452566514	0.8709016393442623	0.8018867924528302	0.8349705304518665	0.9055865358774524	0.9118852459016392	0.7516891891891891	0.8240740740740741	0.9172328507121741	0.889344262295082	0.8157894736842105	0.8509803921568626
Enterococcus_caccae_ATCC_BAA_1240	0.9221105197738134	0.9142259414225942	0.7775800711743772	0.8403846153846153	0.908639116962238	0.803347280334728	0.8552338530066815	0.8284789644012945	0.8979972339419829	0.8556485355648535	0.798828125	0.8262626262626263	0.8734156439838238	0.8702928870292888	0.763302752293578	0.8132942326490714	0.9093940932406646	0.8619246861924686	0.8126232741617357	0.8365482233502539	0.9069694158015442	0.8451882845188284	0.8329896907216495	0.8390446521287642	0.8950035888727438	0.897489539748954	0.7944444444444444	0.8428290766208251	0.9001177325326939	0.8410041841004184	0.8516949152542372	0.8463157894736841	0.8946381365872446	0.9288702928870292	0.7449664429530202	0.8268156424581006	0.899181124280037	0.8535564853556485	0.8031496062992126	0.8275862068965517
Enterococcus_casseliflavus_ATCC_12755	0.9109220497506832	0.8611713665943601	0.8322851153039832	0.8464818763326225	0.8908734071423876	0.8546637744034707	0.7895791583166333	0.8208333333333333	0.8880844390605779	0.7787418655097614	0.8486997635933806	0.8122171945701356	0.902526974110488	0.8850325379609545	0.7891682785299806	0.8343558282208589	0.891702115671747	0.8722943722943723	0.8125	0.8413361169102297	0.905874674855152	0.9004329004329005	0.7761194029850746	0.8336673346693386	0.8846803955263824	0.7965367965367965	0.8518518518518519	0.8232662192393736	0.9092599374595036	0.8655097613882863	0.8243801652892562	0.8444444444444443	0.9060483984562074	0.8524945770065075	0.8238993710691824	0.8379530916844349	0.909614427510306	0.9154013015184381	0.7238421955403087	0.8084291187739463
Enterococcus_cecorum_DSM_20682	0.8946440268050587	0.907865168539326	0.753731343283582	0.8236493374108053	0.8983523958280848	0.8898876404494382	0.7704280155642024	0.8258602711157457	0.9182294553332996	0.8340807174887892	0.8773584905660378	0.8551724137931034	0.9132488537310426	0.9191011235955056	0.756007393715342	0.8296146044624746	0.9036982919332898	0.8539325842696629	0.8260869565217391	0.8397790055248618	0.9089862447725098	0.8943820224719101	0.8024193548387096	0.8459086078639745	0.8934599687610218	0.7757847533632287	0.8987012987012987	0.8327316486161251	0.8925152415982265	0.7685393258426966	0.868020304568528	0.8152562574493445	0.911155338338288	0.8719101123595505	0.8100208768267223	0.8398268398268397	0.8905149392855344	0.7982062780269058	0.8337236533957846	0.8155784650630011
Enterococcus_dispar_ATCC_51266	0.908054965077437	0.8404494382022472	0.8779342723004695	0.8587830080367393	0.9044943820224718	0.8382022471910112	0.8477272727272728	0.8429378531073447	0.9187063467962344	0.8220720720720721	0.8774038461538461	0.8488372093023255	0.9082953740257113	0.9166666666666666	0.7902912621359224	0.848800834202294	0.9191694503492256	0.8783783783783784	0.8280254777070064	0.8524590163934427	0.9013311063872862	0.8719101123595505	0.8016528925619835	0.8353067814854682	0.9156215203968012	0.8986486486486487	0.8109756097560976	0.8525641025641026	0.9148395586597834	0.8941441441441441	0.806910569105691	0.8482905982905982	0.8982057900597225	0.8471910112359551	0.834070796460177	0.8405797101449276	0.9089533353578297	0.777027027027027	0.8801020408163265	0.8253588516746412
Enterococcus_durans_ATCC_6056	0.8951627156188142	0.8203883495145631	0.8028503562945368	0.8115246098439376	0.884593858987652	0.8907766990291263	0.7140077821011673	0.7926565874730022	0.8881698322179282	0.8980582524271845	0.7212475633528265	0.8000000000000002	0.8996135356772552	0.9174757281553398	0.7440944881889764	0.8217391304347826	0.8783049769064002	0.8398058252427184	0.802784222737819	0.8208778173190984	0.8894482279196908	0.8349514563106796	0.8151658767772512	0.8249400479616307	0.8958961730606089	0.8009708737864077	0.8527131782945736	0.8260325406758448	0.8930831133942878	0.7888349514563107	0.8485639686684073	0.8176100628930818	0.8992070411914412	0.8810679611650486	0.8066666666666666	0.8422273781902552	0.899737251390329	0.8737864077669902	0.7860262008733624	0.8275862068965516
Enterococcus_faecalis_OG1RF_ATCC_47077	0.9111630607505194	0.8592592592592593	0.848780487804878	0.8539877300613496	0.9000061117222833	0.8688118811881188	0.7959183673469388	0.8307692307692308	0.890859919325266	0.8514851485148515	0.7981438515081206	0.8239520958083832	0.8783278327832784	0.8217821782178217	0.8238213399503722	0.8228004956629491	0.8995416208287496	0.8415841584158416	0.8478802992518704	0.84472049689441	0.8810903312553477	0.9084158415841584	0.6771217712177122	0.7758985200845666	0.8928523407896345	0.8864197530864197	0.7326530612244898	0.8022346368715084	0.9000213910279917	0.8691358024691358	0.7685589519650655	0.8157589803012747	0.8933076640997433	0.8444444444444444	0.8361858190709046	0.8402948402948404	0.8921372692824837	0.7654320987654321	0.8659217877094972	0.8125819134993447
Enterococcus_faecalis_TX0104	0.9048949864498644	0.8617886178861789	0.8446215139442231	0.8531187122736418	0.9088670764756428	0.8028455284552846	0.8700440528634361	0.8350951374207188	0.8985227047392425	0.8252032520325203	0.8638297872340426	0.844074844074844	0.8960873983739838	0.926829268292683	0.7663865546218488	0.8390064397424104	0.8962402505122612	0.8699186991869918	0.8359375	0.852589641434263	0.9195357426135238	0.9126016260162602	0.7918871252204586	0.8479697828139756	0.9067994414700246	0.9065040650406504	0.8305400372439479	0.8668610301263363	0.913192378875008	0.9146341463414634	0.8256880733944955	0.8678881388621023	0.9011129288122148	0.9085365853658536	0.7883597883597884	0.8441926345609065	0.920196724833102	0.8617886178861789	0.8346456692913385	0.8480000000000001
Enterococcus_faecalis_TX1322	0.9100861276431026	0.927710843373494	0.7549019607843137	0.8324324324324324	0.9111627231818842	0.8433734939759037	0.8713692946058091	0.8571428571428572	0.8873929452750762	0.8594377510040161	0.8030018761726079	0.8302618816682833	0.887110691763036	0.8293172690763052	0.8533057851239669	0.8411405295315681	0.8958282930920469	0.8172690763052208	0.8641188959660298	0.8400412796697627	0.9028342284801858	0.8674698795180723	0.8454011741682974	0.8562933597621407	0.9026144739600974	0.8554216867469879	0.852	0.8537074148296594	0.9222169803712844	0.8815261044176707	0.8236397748592871	0.8516003879728419	0.9261524007677296	0.9076305220883534	0.8324125230202578	0.8683957732949087	0.904832180126127	0.891566265060241	0.7914438502673797	0.8385269121813032
Enterococcus_faecalis_TX2134	0.9130647829960544	0.9362139917695472	0.7398373983739838	0.8265213442325159	0.9290059819269442	0.9238683127572016	0.8134057971014492	0.8651252408477841	0.9050167578804464	0.8969072164948454	0.8176691729323309	0.8554572271386431	0.8954477960205338	0.909278350515464	0.7709790209790209	0.8344370860927153	0.9184294259895636	0.8989690721649485	0.7912885662431942	0.8416988416988418	0.8979678418395487	0.8804123711340206	0.8102466793168881	0.8438735177865613	0.923755886470663	0.8827160493827161	0.8461538461538461	0.8640483383685801	0.9090174366806668	0.9053497942386832	0.8088235294117647	0.8543689320388349	0.9136757031946036	0.9094650205761317	0.8355387523629489	0.8709359605911331	0.9139684357897416	0.9278350515463918	0.7853403141361257	0.8506616257088847
Enterococcus_faecalis_V583	0.8872902518145115	0.8792270531400966	0.7711864406779662	0.8216704288939052	0.8925704217134588	0.8647342995169082	0.7850877192982456	0.8229885057471265	0.8974130084716095	0.8381642512077294	0.8381642512077294	0.8381642512077294	0.8866542976498868	0.855072463768116	0.8100686498855835	0.8319623971797885	0.8922757823986558	0.8429951690821256	0.8078703703703703	0.8250591016548463	0.8961265140376672	0.8526570048309179	0.7879464285714286	0.8190255220417634	0.8871473079885178	0.8671497584541062	0.7872807017543859	0.825287356321839	0.8643433919111299	0.8792270531400966	0.717948717948718	0.7904451682953312	0.895438049896147	0.8502415458937198	0.8	0.8243559718969555	0.8977193166701674	0.8599033816425121	0.7858719646799117	0.8212226066897348
Enterococcus_faecium_TX1330	0.8817045454545455	0.8613636363636363	0.8203463203463204	0.8403547671840356	0.8971539256198348	0.8954545454545455	0.795959595959596	0.8427807486631016	0.8887086776859504	0.8045454545454546	0.8428571428571429	0.8232558139534883	0.908589876033058	0.8909090909090909	0.814968814968815	0.8512486427795874	0.9155320247933884	0.8954545454545455	0.8040816326530612	0.8473118279569892	0.899950929752066	0.85	0.8292682926829268	0.8395061728395061	0.901355888429752	0.8863636363636364	0.7910750507099391	0.8360128617363345	0.8897184917355373	0.8954545454545455	0.8008130081300813	0.8454935622317598	0.9017665289256198	0.8818181818181818	0.838012958963283	0.859357696566999	0.929868285123967	0.9363636363636364	0.8046875	0.865546218487395
Enterococcus_gallinarum_EG2	0.8908609235161699	0.8803418803418803	0.7907869481765835	0.8331648129423661	0.9125327147275756	0.8822269807280514	0.8207171314741036	0.8503611971104231	0.8990556196123648	0.8522483940042827	0.8257261410788381	0.8387776606954689	0.9054018192133824	0.8565310492505354	0.78125	0.8171603677221655	0.8932905067808707	0.8222698072805139	0.8514412416851441	0.8366013071895424	0.8899847178755101	0.8244111349036403	0.815677966101695	0.820021299254526	0.8960861289555082	0.8696581196581197	0.8075396825396826	0.8374485596707819	0.908934094694266	0.8394004282655246	0.8540305010893247	0.8466522678185746	0.911864693716942	0.8653846153846154	0.821501014198783	0.8428720083246618	0.9026267867274291	0.8244111349036403	0.8710407239819005	0.8470847084708472
Enterococcus_hirae_ATCC_9790	0.8838756692444973	0.8439024390243902	0.8065268065268065	0.8247914183551848	0.8807763236168947	0.8195121951219512	0.835820895522388	0.8275862068965516	0.8885871505056514	0.8268292682926829	0.8391089108910891	0.8329238329238329	0.8873200475907197	0.8	0.8346055979643766	0.8169364881693649	0.8897055324211778	0.8463414634146341	0.7815315315315315	0.8126463700234192	0.8928286734086853	0.875609756097561	0.775377969762419	0.8224513172966782	0.8920464009518143	0.8414634146341463	0.8353510895883777	0.8383961117861481	0.8790511600237954	0.8341463414634146	0.8028169014084507	0.8181818181818181	0.906451516954194	0.8341463414634146	0.8300970873786407	0.8321167883211679	0.9042504461629981	0.9048780487804878	0.7810526315789473	0.8384180790960453
Enterococcus_phoeniculicola_ATCC_BAA_412	0.8914758237596264	0.8359550561797753	0.7914893617021277	0.8131147540983608	0.8976114127004166	0.903370786516854	0.7790697674418605	0.8366285119667014	0.9064082817826032	0.90561797752809	0.7421731123388582	0.8157894736842105	0.911016285822497	0.8179775280898877	0.8544600938967136	0.835820895522388	0.9105112990783992	0.9101123595505618	0.7258064516129032	0.8075772681954138	0.8745183688928164	0.8337078651685393	0.8171806167400881	0.8253615127919912	0.900835753061482	0.849438202247191	0.8456375838926175	0.8475336322869955	0.9115338972351976	0.8561797752808988	0.8264642082429501	0.8410596026490066	0.9085898245171063	0.8337078651685393	0.8393665158371041	0.8365276211950395	0.8965181163994447	0.8786516853932584	0.7281191806331471	0.7963340122199593
Enterococcus_saccharolyticus_DSM8903	0.8755835259535509	0.8422391857506362	0.7697674418604651	0.804374240583232	0.8917053525759312	0.8600508905852418	0.8047619047619048	0.8314883148831489	0.8933466710694145	0.8193384223918575	0.8151898734177215	0.817258883248731	0.895253449358688	0.7989821882951654	0.8532608695652174	0.8252299605781866	0.8827153299794754	0.8142493638676844	0.8	0.8070617906683482	0.8761468186909593	0.8753180661577609	0.7429805615550756	0.8037383177570093	0.8835894049168334	0.8829516539440203	0.7446351931330472	0.8079161816065191	0.8986752908727154	0.8676844783715013	0.7985948477751756	0.8317073170731706	0.8844634798541913	0.8193384223918575	0.8151898734177215	0.817258883248731	0.8605235385143315	0.8269720101781171	0.7719714964370546	0.7985257985257985
Enterococcus_sp_7L76	0.8933477396315235	0.8896396396396397	0.7806324110671937	0.8315789473684211	0.9137625801477152	0.8333333333333334	0.8584686774941995	0.8457142857142856	0.9079341165489816	0.9234234234234234	0.7706766917293233	0.8401639344262296	0.8993892541189838	0.8716216216216216	0.821656050955414	0.8459016393442623	0.8998736912588263	0.9054054054054054	0.7514018691588785	0.8212461695607763	0.9272177582988396	0.8941441441441441	0.8340336134453782	0.8630434782608696	0.9117741051862676	0.8761261261261262	0.8276595744680851	0.8512035010940918	0.8820814057300543	0.8896396396396397	0.7775590551181102	0.8298319327731092	0.8939057300543788	0.8265765765765766	0.8534883720930233	0.8398169336384439	0.8903498092687283	0.8716216216216216	0.832258064516129	0.8514851485148515
Erysipelotrichaceae_bacterium_5_2_54FAA	0.9021024428253112	0.8720626631853786	0.7952380952380952	0.8318804483188044	0.8969249381433433	0.8900523560209425	0.8095238095238095	0.8478802992518704	0.8924309324292921	0.8694516971279374	0.7835294117647059	0.8242574257425742	0.902129782784028	0.8616187989556136	0.8461538461538461	0.853816300129366	0.9078404166609708	0.8798955613577023	0.8446115288220551	0.8618925831202047	0.8938321053135209	0.9399477806788512	0.7157057654075547	0.8126410835214448	0.9045801265840088	0.8848167539267016	0.7952941176470588	0.8376703841387857	0.8989002501606224	0.8455497382198953	0.8075	0.8260869565217392	0.8982030812133472	0.8403141361256544	0.8675675675675676	0.8537234042553192	0.8885862507347614	0.8795811518324608	0.8175182481751825	0.8474148802017655
Erysipelotrichaceae_bacterium_sp_3_1_53	0.8782385827447167	0.8475935828877005	0.7220956719817767	0.7798277982779828	0.879310961137007	0.8743315508021391	0.7398190045248869	0.8014705882352942	0.8715791129285938	0.839572192513369	0.715261958997722	0.7724477244772447	0.8508178672538534	0.7941176470588235	0.8092643051771117	0.8016194331983805	0.881963310360605	0.8689839572192514	0.7158590308370044	0.7850241545893719	0.8815701049500987	0.8850267379679144	0.7574370709382151	0.8162762022194822	0.8834610655151705	0.8235294117647058	0.8126649076517151	0.8180610889774236	0.8729088621350338	0.7834224598930482	0.8542274052478134	0.8172942817294281	0.8744352140467271	0.8048128342245989	0.7984084880636605	0.8015978695073236	0.8837041379507563	0.7754010695187166	0.8923076923076924	0.8297567954220316
Escherichia_albertii_KF1	0.916515816566278	0.8088235294117647	0.8855098389982111	0.8454312553373187	0.8966209577512922	0.8627450980392157	0.7730600292825769	0.8154440154440155	0.8925052864282967	0.8186274509803921	0.8322259136212624	0.8253706754530478	0.898499241744628	0.8137254901960784	0.8313856427378965	0.8224607762180016	0.9030367593660558	0.8774509803921569	0.7873900293255132	0.829984544049459	0.8897419261822377	0.8202614379084967	0.814935064935065	0.8175895765472313	0.9007232795078814	0.8235294117647058	0.8275862068965517	0.8255528255528255	0.894177987098979	0.8562091503267973	0.8174726989079563	0.8363926576217079	0.907746486394122	0.8872549019607843	0.7779369627507163	0.8290076335877862	0.902337242086377	0.8333333333333334	0.827922077922078	0.8306188925081434
Escherichia_albertii_TW07627	0.8951517341424403	0.8273615635179153	0.8438538205980066	0.8355263157894737	0.8989191831702896	0.8794788273615635	0.7736389684813754	0.823170731707317	0.898897928168722	0.8515497553017944	0.8055555555555556	0.8279143536875495	0.9127535323155732	0.8631921824104235	0.8217054263565892	0.8419380460683082	0.9061751093304145	0.8874388254486134	0.7771428571428571	0.8286367098248287	0.901301071783454	0.8697068403908795	0.7784256559766763	0.8215384615384614	0.9006700639244172	0.8058727569331158	0.8401360544217688	0.8226477935054122	0.8987438294073575	0.8566775244299675	0.7993920972644377	0.8270440251572327	0.9120879850789888	0.8713355048859935	0.8218125960061444	0.8458498023715415	0.8830177851225616	0.8387622149837134	0.8161648177496038	0.8273092369477911
Escherichia_coli_O157_H7_str_Sakai	0.9052962457391742	0.8862359550561798	0.8058748403575989	0.8441471571906354	0.9070942747127888	0.8637640449438202	0.8333333333333334	0.8482758620689657	0.9018796947986364	0.8356741573033708	0.8585858585858586	0.8469750889679716	0.9088074816942306	0.9030898876404494	0.7938271604938272	0.8449408672798948	0.9141976234061356	0.9241573033707864	0.7589388696655133	0.8334388853704875	0.9007267074864286	0.9002808988764045	0.7972636815920398	0.845646437994723	0.9182868324706476	0.8820224719101124	0.8418230563002681	0.8614540466392318	0.8897600129402852	0.8665730337078652	0.8237650200267023	0.8446269678302532	0.9102691816058578	0.8918539325842697	0.8300653594771242	0.8598510494245092	0.9074740010730968	0.8553370786516854	0.8331053351573188	0.8440748440748441
Escherichia_coli_SE11	0.9041305046608809	0.8563611491108071	0.8517006802721089	0.8540245566166439	0.9166442406165668	0.8782489740082079	0.8447368421052631	0.8611670020120723	0.9157126251186712	0.896032831737346	0.7978075517661388	0.8440721649484536	0.9165134219909848	0.8905608755129959	0.8076923076923077	0.8471047495120364	0.9167498299357868	0.9002732240437158	0.812577065351418	0.8541801685029163	0.9070655139676916	0.8755129958960328	0.8488063660477454	0.861952861952862	0.90593486727516	0.86593707250342	0.798234552332913	0.8307086614173228	0.916928303917831	0.894808743169399	0.8116480793060719	0.8512020792722547	0.8950890687956463	0.8183060109289617	0.8389355742296919	0.8284923928077454	0.9000031770237641	0.8825136612021858	0.821882951653944	0.8511198945981554
Escherichia_coli_UTI89_UPEC	0.9126925261961872	0.8834269662921348	0.8232984293193717	0.8523035230352303	0.9036599703320288	0.8792134831460674	0.7994891443167306	0.837458193979933	0.9125317589319532	0.9101123595505618	0.8009888751545118	0.8520710059171598	0.8903212189117536	0.8946629213483146	0.800251256281407	0.8448275862068965	0.9051275880570636	0.8679775280898876	0.8489010989010989	0.8583333333333332	0.908242330513824	0.8595505617977528	0.8429752066115702	0.851182197496523	0.8974423210453225	0.8960674157303371	0.8055555555555556	0.8484042553191491	0.90097328304507	0.9073033707865168	0.7926380368098159	0.8461034708578913	0.9009565159070824	0.8820224719101124	0.8263157894736842	0.8532608695652174	0.8959451142532509	0.8609550561797753	0.8362892223738063	0.8484429065743946
Escherichia_coli_str_K_12_substr_MG1655	0.8880776929549219	0.8654646324549237	0.8103896103896104	0.8370221327967807	0.907236794080244	0.871191135734072	0.8386666666666667	0.8546195652173912	0.9003634533446545	0.8462603878116344	0.7976501305483029	0.8212365591397851	0.9038183732197128	0.8601108033240997	0.8335570469798658	0.8466257668711656	0.9190173312688976	0.9265927977839336	0.8040865384615384	0.861003861003861	0.8931193594615051	0.8795013850415513	0.7810578105781057	0.8273615635179153	0.924186744326324	0.9141274238227148	0.8088235294117647	0.858257477243173	0.9004796738909102	0.8919667590027701	0.8039950062421972	0.8456992777412999	0.9037770717032746	0.8670360110803325	0.8056628056628057	0.8352234823215479	0.9115158232832976	0.8781163434903048	0.869684499314129	0.8738800827015851
Escherichia_fergusonii_ATCC_35469	0.8904023749186886	0.8335974643423137	0.8270440251572327	0.8303078137332282	0.8955698825349545	0.8019017432646592	0.8620102214650767	0.8308702791461413	0.8968721195697218	0.8938193343898574	0.7932489451476793	0.8405365126676603	0.9018022860099306	0.8985736925515055	0.7470355731225297	0.8158273381294964	0.9078613927531828	0.8621236133122029	0.8047337278106509	0.8324407039020657	0.8855149047747017	0.8161648177496038	0.8428805237315876	0.8293075684380032	0.8956339269792872	0.8890649762282092	0.7674418604651163	0.8237885462555067	0.8924794241525413	0.8526148969889065	0.8102409638554217	0.8308880308880309	0.9001421535509506	0.8541996830427893	0.8292307692307692	0.8415300546448087	0.9045047104060919	0.8954041204437401	0.7750342935528121	0.8308823529411764
Escherichia_hermannii_NBRC_105704	0.9082546615809668	0.8678929765886287	0.8251192368839427	0.845965770171149	0.9176015928233464	0.8678929765886287	0.8357487922705314	0.8515176374077112	0.9215570854912136	0.8662207357859532	0.8381877022653722	0.8519736842105263	0.8882227268151364	0.802675585284281	0.817717206132879	0.810126582278481	0.8992488898334471	0.8795986622073578	0.7723935389133627	0.8225175918686474	0.90996325544457	0.8712374581939799	0.8204724409448819	0.8450932684509326	0.8931164080938692	0.8361204013377926	0.831946755407654	0.8340283569641368	0.9106931130524268	0.8545150501672241	0.822866344605475	0.8383921246923708	0.891789521370007	0.7859531772575251	0.8483754512635379	0.8159722222222222	0.9097115804073779	0.8678929765886287	0.8059006211180124	0.8357487922705313
Escherichia_sp_1_1_43	0.8947307633078384	0.8326446280991735	0.8502109704641351	0.8413361169102297	0.8756865663980289	0.8636363636363636	0.7798507462686567	0.8196078431372549	0.894431326249508	0.8716356107660456	0.7710622710622711	0.8182701652089408	0.8681963622675085	0.865424430641822	0.7857142857142857	0.8236453201970443	0.9000286604041545	0.8966942148760331	0.7708703374777975	0.8290353390639924	0.8978171038447718	0.8364389233954451	0.83991683991684	0.8381742738589212	0.8908273873688893	0.8801652892561983	0.7845303867403315	0.8296007789678675	0.8841905788546105	0.8698347107438017	0.7898686679174484	0.8279252704031466	0.8814592851154116	0.8302277432712215	0.8117408906882592	0.8208802456499488	0.9024968772992488	0.8037190082644629	0.8259023354564756	0.8146596858638743
Escherichia_sp_3_2_53FAA	0.9032544935442292	0.8961593172119487	0.7797029702970297	0.8338848444738585	0.9067944938275102	0.8591749644381224	0.84593837535014	0.8525052928722654	0.9174003306293492	0.8605974395448079	0.8473389355742297	0.8539167254763584	0.9089696869138362	0.8862019914651493	0.8240740740740741	0.8540095956134339	0.8977274796695326	0.8890469416785206	0.7832080200501254	0.8327781479013991	0.8976647531712291	0.8819345661450925	0.8136482939632546	0.8464163822525597	0.9132077724201704	0.887624466571835	0.8188976377952756	0.851877133105802	0.9056006669243176	0.9118065433854908	0.8239074550128535	0.8656313301823092	0.9268548326720072	0.9018492176386912	0.8353096179183136	0.8673050615595075	0.9163714137136313	0.9288762446657184	0.7619603267211202	0.8371794871794871
Escherichia_sp_4_1_40B	0.9005535011615228	0.8426966292134831	0.8310249307479224	0.8368200836820083	0.9025822152688886	0.8734177215189873	0.7992277992277992	0.8346774193548387	0.9051630477725628	0.8846694796061885	0.8353253652058433	0.8592896174863389	0.901470076960761	0.8846694796061885	0.8147668393782384	0.8482805124747134	0.9255193271069392	0.9030898876404494	0.8180661577608143	0.8584779706275032	0.9005436242671345	0.8917018284106891	0.7984886649874056	0.8425249169435216	0.8976951279255361	0.8016877637130801	0.8623298033282905	0.8309037900874635	0.9105676843818644	0.904494382022472	0.7940813810110974	0.8456992777413	0.9034829880371056	0.8651685393258427	0.835820895522388	0.8502415458937198	0.9011362379304351	0.8764044943820225	0.8297872340425532	0.8524590163934426
Eubacterium_biforme_DSM_3989	0.905222378134342	0.9054054054054054	0.8237704918032787	0.8626609442060087	0.9082652065157708	0.8873873873873874	0.7927565392354124	0.8374070138150902	0.915759156447644	0.9232505643340858	0.7382671480144405	0.8204613841524574	0.894545787322311	0.9187358916478556	0.8091451292246521	0.8604651162790697	0.9358972403554796	0.9164785553047404	0.8458333333333333	0.8797399783315276	0.9267052040754074	0.9301801801801802	0.8309859154929577	0.87778958554729	0.9145821894128892	0.9031531531531533	0.8531914893617021	0.8774617067833698	0.9100141337725988	0.8783783783783784	0.819327731092437	0.8478260869565217	0.91828340756106	0.9211711711711712	0.839835728952772	0.8786251342642319	0.9044495963231857	0.8510158013544018	0.8587699316628702	0.854875283446712
Eubacterium_brachy_ATCC_33089	0.8899950266673528	0.8475073313782991	0.8005540166204986	0.8233618233618233	0.8985525887053901	0.8918128654970761	0.7457212713936431	0.8122503328894807	0.9036674040918524	0.7595307917888563	0.8809523809523809	0.815748031496063	0.8913412563667232	0.8651026392961877	0.793010752688172	0.8274894810659186	0.9001560597485894	0.8973607038123167	0.7132867132867133	0.7948051948051947	0.8901150726278062	0.9090909090909092	0.7029478458049887	0.7928388746803069	0.902351185882595	0.8771929824561403	0.7407407407407407	0.8032128514056226	0.8826550736567714	0.8450292397660819	0.7645502645502645	0.8027777777777777	0.8891375555212568	0.8216374269005848	0.8240469208211144	0.8228404099560762	0.8877613143317726	0.8592375366568915	0.7571059431524548	0.804945054945055
Eubacterium_cellulosolvens_6	0.8957660057646957	0.8411214953271028	0.8108108108108109	0.8256880733944955	0.8859944099921392	0.927570093457944	0.6833046471600689	0.7869177403369673	0.8787803519958075	0.8925233644859814	0.7446393762183235	0.8119022316684378	0.870406258188488	0.7827102803738317	0.8375	0.8091787439613527	0.9154784260634116	0.8317757009345794	0.8661800486618005	0.8486293206197855	0.8990004585553323	0.8481308411214953	0.8066666666666666	0.826879271070615	0.9068395711415844	0.8761682242990654	0.7845188284518828	0.8278145695364237	0.8813924796925496	0.8598130841121495	0.7880085653104925	0.8223463687150839	0.8746615424927942	0.8154205607476636	0.8060046189376443	0.81068524970964	0.8671308629574634	0.8130841121495327	0.8055555555555556	0.8093023255813954
Eubacterium_cylindroides_T2_87	0.8877380526145295	0.8011695906432749	0.85625	0.8277945619335347	0.8816215709341381	0.7784256559766763	0.8449367088607594	0.8103186646433991	0.888560687432868	0.892128279883382	0.7355769230769231	0.8063241106719368	0.8895069305917855	0.8833819241982507	0.7911227154046997	0.8347107438016529	0.8790002216425419	0.892128279883382	0.7727272727272727	0.828146143437077	0.8925502531839804	0.804093567251462	0.8358662613981763	0.819672131147541	0.8681184253149882	0.9064327485380116	0.6997742663656885	0.7898089171974523	0.906283566058002	0.8600583090379009	0.8126721763085399	0.8356940509915014	0.917817502941026	0.9064327485380116	0.7969151670951157	0.8481532147742818	0.8933260020800301	0.8046647230320699	0.8492307692307692	0.8263473053892215
Eubacterium_desmolans_ATCC_43058	0.917667092379736	0.8423645320197044	0.8636363636363636	0.8528678304239401	0.9168704007784466	0.891358024691358	0.8130630630630631	0.850412249705536	0.903950009122423	0.8423645320197044	0.8382352941176471	0.8402948402948404	0.8950100346652071	0.8349753694581281	0.8090692124105012	0.8218181818181819	0.895152952624217	0.874384236453202	0.7683982683982684	0.8179723502304148	0.8965243568691844	0.9135802469135802	0.7184466019417476	0.8043478260869564	0.8777869002006934	0.8694581280788177	0.7879464285714286	0.8266978922716628	0.8815818281335523	0.7931034482758621	0.8277634961439588	0.8100628930817609	0.8794684668247886	0.8074074074074075	0.8493506493506493	0.8278481012658228	0.8985951468710088	0.8103448275862069	0.8523316062176166	0.8308080808080809
Eubacterium_dolichum_DSM_3991	0.919166345164609	0.9074074074074074	0.8503253796095445	0.8779395296752519	0.9423278892318244	0.9351851851851852	0.8261758691206544	0.8773072747014116	0.9032680684156378	0.8703703703703703	0.8411633109619687	0.8555176336746302	0.9290364583333331	0.9074074074074074	0.8166666666666667	0.8596491228070176	0.9062901877572016	0.9212962962962964	0.7788649706457925	0.8441145281018027	0.9080450531550068	0.9351851851851852	0.8145161290322581	0.8706896551724138	0.9367123199588476	0.9375	0.826530612244898	0.8785249457700651	0.929759837962963	0.9074074074074074	0.835820895522388	0.8701442841287458	0.9252025462962964	0.9120370370370372	0.8347457627118644	0.8716814159292037	0.9260491683813443	0.9212962962962963	0.8274428274428275	0.8718510405257393
Eubacterium_eligens_ATCC_27750	0.8876321216808456	0.8863109048723898	0.7360308285163777	0.8042105263157895	0.8827554352496347	0.8654292343387471	0.7919320594479831	0.8270509977827052	0.8773416688149867	0.8773148148148148	0.7564870259481038	0.812433011789925	0.8920576609091689	0.8611111111111112	0.7948717948717948	0.8266666666666667	0.8928498539142391	0.8078703703703703	0.8617283950617284	0.8339307048984468	0.875531709203403	0.8283062645011601	0.8225806451612904	0.8254335260115606	0.8697903239666581	0.8564814814814815	0.72265625	0.7838983050847458	0.9009409641660222	0.8310185185185185	0.8310185185185185	0.8310185185185185	0.9010564363667612	0.9074074074074074	0.7140255009107468	0.7991845056065239	0.8741540989945864	0.8773148148148148	0.7302504816955684	0.7970557308096741
Eubacterium_hallii_DSM_3353	0.914944215836504	0.8796680497925311	0.8201160541586073	0.8488488488488488	0.9044179680101928	0.8858921161825726	0.7777777777777778	0.828322017458778	0.903716361632892	0.908713692946058	0.773851590106007	0.8358778625954199	0.8882487388302542	0.8526970954356846	0.7980582524271844	0.8244734202607824	0.8883046951670944	0.8838174273858921	0.7513227513227513	0.8122020972354624	0.9064216353024224	0.8672199170124482	0.8053949903660886	0.8351648351648352	0.8934828084915895	0.8402489626556017	0.8402489626556017	0.8402489626556016	0.8818029992596546	0.8775933609958506	0.7718978102189781	0.8213592233009708	0.9021086930321448	0.908713692946058	0.7386172006745363	0.8148837209302325	0.8944620443862882	0.8879668049792531	0.7867647058823529	0.8343079922027291
Eubacterium_hallii_L2_7	0.900772245608942	0.8626506024096385	0.7521008403361344	0.8035914702581368	0.876542313833648	0.8	0.8217821782178217	0.8107448107448108	0.8818899695166207	0.7132530120481928	0.8731563421828908	0.7851458885941645	0.8667382784148642	0.8337349397590361	0.7792792792792793	0.8055878928987195	0.8858092611409494	0.8674698795180723	0.7708779443254818	0.8163265306122448	0.8783916388445348	0.8024096385542169	0.8102189781021898	0.8062953995157385	0.8945362171577876	0.8506024096385543	0.800453514739229	0.824766355140187	0.8918217448105676	0.7807228915662651	0.8393782383419689	0.8089887640449438	0.9012309478879372	0.8626506024096385	0.7902869757174393	0.8248847926267281	0.8897953258818405	0.8096385542168675	0.8	0.8047904191616768
Eubacterium_limosum_KIST612	0.8999591707117907	0.8827292110874201	0.8101761252446184	0.8448979591836735	0.9143106655173978	0.9	0.8026565464895635	0.8485456369107323	0.8894093362972373	0.7893617021276595	0.837471783295711	0.8127053669222344	0.888080116136642	0.8702127659574468	0.7616387337057728	0.8123138033763655	0.904171392278728	0.8763326226012793	0.8319838056680162	0.8535825545171339	0.9030984893163364	0.8191489361702128	0.8555555555555555	0.8369565217391304	0.8744998412194347	0.7319148936170212	0.8431372549019608	0.7835990888382688	0.8955677539354897	0.7846481876332623	0.8421052631578947	0.8123620309050773	0.908458467540716	0.8699360341151386	0.8259109311740891	0.8473520249221186	0.9084561992469264	0.8933901918976546	0.8167641325536062	0.8533604887983708
Eubacterium_ramulus_ATCC_29099	0.8794996006081063	0.7969543147208121	0.8306878306878307	0.8134715025906736	0.8957941456878558	0.9060913705583756	0.7111553784860558	0.796875	0.8797121801643948	0.8578680203045685	0.757847533632287	0.8047619047619048	0.8889239609368961	0.8654822335025381	0.8177458033573142	0.840937114673243	0.9067935272746012	0.8908629441624365	0.7630434782608696	0.8220140515222482	0.8811648071323661	0.748730964467005	0.8428571428571429	0.793010752688172	0.8951435234095183	0.8604060913705583	0.8110047846889952	0.834975369458128	0.8864342034064264	0.8629441624365483	0.8076009501187649	0.8343558282208589	0.8915296709526142	0.8756345177664975	0.7649667405764967	0.8165680473372781	0.9134414697621686	0.8401015228426396	0.8664921465968587	0.8530927835051547
Eubacterium_rectale_ATCC_33656	0.8872105309021197	0.8855140186915887	0.758	0.8168103448275862	0.882120994270527	0.8508158508158508	0.7917570498915402	0.8202247191011236	0.8890704311265059	0.9065420560747663	0.7376425855513308	0.8134171907756813	0.8815981526261902	0.8624708624708625	0.7676348547717843	0.8122941822173435	0.8902495479598282	0.8130841121495327	0.8345323741007195	0.8236686390532544	0.868701392065878	0.7686915887850467	0.8479381443298969	0.8063725490196079	0.8755419035792867	0.8671328671328671	0.7294117647058823	0.7923322683706069	0.8673997342221641	0.7902097902097902	0.8475	0.8178528347406515	0.8733116571901618	0.8434579439252337	0.7882096069868996	0.8148984198645599	0.8731128684399712	0.8041958041958042	0.8004640371229699	0.8023255813953488
Eubacterium_rectale_M104_1	0.8719683751363141	0.8342857142857143	0.8171641791044776	0.825636192271442	0.907457288258815	0.8952380952380953	0.8145580589254766	0.852994555353902	0.921197746274082	0.8492366412213741	0.8428030303030303	0.8460076045627377	0.8976699382042893	0.9428571428571428	0.7071428571428572	0.8081632653061225	0.900189022173755	0.8931297709923665	0.7774086378737541	0.8312611012433393	0.8851872046528535	0.8893129770992366	0.7898305084745763	0.8366247755834829	0.9091566703017084	0.8761904761904762	0.8409506398537477	0.8582089552238806	0.8961704834605598	0.8895238095238095	0.79421768707483	0.8391734052111411	0.9048655034532898	0.851145038167939	0.8446969696969697	0.8479087452471483	0.8857669938204289	0.8377862595419847	0.8298676748582231	0.8338081671415004
Eubacterium_saphenum_ATCC_49989	0.8859243387862917	0.8754208754208754	0.7624633431085044	0.8150470219435737	0.8776485392647009	0.8451178451178452	0.8229508196721311	0.8338870431893688	0.8573388203017832	0.7811447811447811	0.8285714285714286	0.804159445407279	0.8698828917684137	0.7542087542087542	0.8175182481751825	0.7845884413309983	0.869083653595438	0.8821548821548821	0.7298050139275766	0.7987804878048781	0.8836399913840991	0.8080808080808081	0.8480565371024735	0.8275862068965517	0.8827103810268793	0.7272727272727273	0.907563025210084	0.8074766355140187	0.8590506637644684	0.8451178451178452	0.7382352941176471	0.7880690737833596	0.8743042093210444	0.7643097643097643	0.8407407407407408	0.800705467372134	0.8371708102347833	0.8619528619528619	0.7032967032967034	0.7745839636913768
Eubacterium_siraeum_70_3	0.9026933284063424	0.8975409836065574	0.8171641791044776	0.85546875	0.9245183586401504	0.918032786885246	0.8145454545454546	0.8631984585741811	0.903352593388874	0.9241803278688524	0.7884615384615384	0.850943396226415	0.91918755038968	0.9262295081967212	0.7929824561403509	0.8544423440453687	0.9137076726686376	0.8995901639344263	0.8314393939393939	0.8641732283464567	0.9214928782585324	0.9016393442622952	0.831758034026465	0.8652900688298919	0.9138735386992743	0.918032786885246	0.8115942028985508	0.8615384615384616	0.9120973024724536	0.9241803278688524	0.8214936247723132	0.8698167791706847	0.9075055428648212	0.9057377049180328	0.7963963963963964	0.8475551294343241	0.9236596345068531	0.9323770491803278	0.8067375886524822	0.8650190114068442
Eubacterium_siraeum_DSM_15702	0.9297118720987988	0.9546313799621928	0.8265139116202946	0.8859649122807018	0.9286201807454948	0.9035916824196596	0.8597122302158273	0.8811059907834101	0.9254201492990662	0.9224952741020794	0.8370497427101201	0.8776978417266188	0.939542454465214	0.9357277882797732	0.8291457286432161	0.8792184724689165	0.9298512369524122	0.8960302457466919	0.8540540540540541	0.8745387453874539	0.9281556312334504	0.9243856332703214	0.8373287671232876	0.8787061994609165	0.9323901787086238	0.941398865784499	0.807131280388979	0.8691099476439791	0.9311930703506636	0.9489603024574668	0.7955625990491284	0.8655172413793103	0.9447900772224228	0.9376181474480152	0.8747795414462081	0.9051094890510948	0.9306999331763394	0.9168241965973535	0.8493870402802102	0.881818181818182
Eubacterium_sulci_ATCC_35585	0.9030045314003275	0.8780487804878049	0.7883211678832117	0.8307692307692308	0.8876807602764375	0.8184281842818428	0.8296703296703297	0.8240109140518418	0.8976762802858382	0.8644986449864499	0.8015075376884422	0.8318122555410691	0.9105213680863096	0.8672086720867209	0.8398950131233596	0.8533333333333333	0.9098493694964048	0.8915989159891599	0.7686915887850467	0.8255959849435381	0.893703042721484	0.8915989159891599	0.7741176470588236	0.8287153652392947	0.894999302296546	0.8780487804878049	0.7482678983833718	0.8079800498753117	0.896769265795639	0.8753387533875339	0.7654028436018957	0.8166877370417193	0.8945880244710305	0.7886178861788617	0.8533724340175953	0.8197183098591548	0.9200358399247949	0.926829268292683	0.7354838709677419	0.8201438848920862
Eubacterium_ventriosum_ATCC_27560	0.8773818963860054	0.8112745098039216	0.8316582914572864	0.8213399503722084	0.8782920030757401	0.8921568627450981	0.8106904231625836	0.8494749124854142	0.8982873173779315	0.8602941176470589	0.8540145985401459	0.8571428571428572	0.8926764946174548	0.8897058823529411	0.8013245033112583	0.8432055749128919	0.8984675365244137	0.9068627450980392	0.8008658008658008	0.8505747126436781	0.8893784842368319	0.8848039215686274	0.8040089086859689	0.8424737456242708	0.8799410082660515	0.9142156862745098	0.72568093385214	0.8091106290672451	0.8827374086889658	0.931372549019608	0.7196969696969697	0.811965811965812	0.8790188869665513	0.8676470588235294	0.7695652173913043	0.8156682027649769	0.8806258410226837	0.8504901960784313	0.8145539906103286	0.8321342925659472
Exiguobacterium_aurantiacum_DSM_6208	0.8914425543637334	0.7821576763485477	0.8808411214953271	0.8285714285714286	0.8833202768547374	0.8298755186721992	0.8048289738430584	0.8171603677221655	0.8837700797162583	0.8443983402489627	0.7996070726915521	0.8213925327951566	0.8971909918906354	0.8506224066390041	0.8070866141732284	0.8282828282828282	0.8669422874950499	0.7551867219917012	0.8291571753986332	0.7904451682953311	0.9093378213185036	0.9128630705394192	0.819366852886406	0.8635917566241413	0.9192485494395756	0.8485477178423236	0.8610526315789474	0.8547544409613375	0.912525180351578	0.925311203319502	0.7610921501706485	0.8352059925093633	0.8948300649093507	0.8941908713692946	0.7751798561151079	0.8304431599229287	0.8942812623749591	0.8319502074688797	0.8477801268498943	0.8397905759162303
Faecalibacterium_cf_prausnitzii_KLE1255	0.8866293434558973	0.8436018957345972	0.8036117381489842	0.823121387283237	0.8922278250713147	0.8815165876777251	0.8140043763676149	0.8464163822525598	0.8877776779497316	0.8720379146919431	0.8087912087912088	0.8392246294184721	0.8811347454010467	0.8483412322274881	0.8154897494305239	0.8315911730545876	0.8926545899687789	0.8696682464454977	0.7943722943722944	0.830316742081448	0.8722821814424654	0.8672985781990521	0.7837259100642399	0.8233970753655792	0.8838441409671842	0.8436018957345972	0.8202764976958525	0.8317757009345795	0.9019984950922038	0.8744075829383886	0.8127753303964758	0.8424657534246576	0.8825217313178051	0.8649289099526066	0.7604166666666666	0.8093126385809312	0.9060724152647066	0.8530805687203792	0.8391608391608392	0.8460634547591069
Faecalibacterium_prausnitzii_A2_165	0.8706506720261274	0.6746411483253588	0.88125	0.7642276422764228	0.9052026355757044	0.9043062200956936	0.7485148514851485	0.819068255687974	0.8899064758881363	0.8281622911694511	0.8261904761904761	0.8271752085816448	0.8850875289764878	0.9260143198090692	0.6771378708551483	0.782258064516129	0.878718411346222	0.784688995215311	0.82	0.8019559902200488	0.8634850578387822	0.8277511961722488	0.7571115973741794	0.7908571428571427	0.8965011248015896	0.8782816229116945	0.7603305785123967	0.8150609080841639	0.8888016580831554	0.8923444976076556	0.7228682170542635	0.7987152034261242	0.8764945016044124	0.8758949880668258	0.7310756972111554	0.7969598262757872	0.8825467335076682	0.7727272727272727	0.8389610389610389	0.8044831880448319
Faecalibacterium_prausnitzii_L2_6	0.8784325396825398	0.8071428571428572	0.8268292682926829	0.816867469879518	0.8923214285714285	0.8333333333333334	0.8254716981132075	0.8293838862559241	0.8774716553287981	0.7857142857142857	0.8549222797927462	0.8188585607940447	0.8929591836734694	0.8785714285714286	0.7834394904458599	0.8282828282828283	0.8871003401360544	0.8023809523809524	0.851010101010101	0.8259803921568628	0.8771938775510203	0.8761904761904762	0.7965367965367965	0.8344671201814059	0.8745975056689343	0.8	0.8076923076923077	0.8038277511961722	0.8750651927437642	0.8547619047619047	0.760593220338983	0.804932735426009	0.9042602040816324	0.8595238095238096	0.8094170403587444	0.8337182448036952	0.8979280045351473	0.9119047619047619	0.7629482071713147	0.8308026030368763
Faecalibacterium_prausnitzii_M21_2	0.909122463510146	0.8886792452830189	0.8120689655172414	0.8486486486486486	0.9196582413670346	0.909433962264151	0.8114478114478114	0.8576512455516014	0.8956496974012104	0.8433962264150944	0.8216911764705882	0.8324022346368716	0.9051566393734424	0.8622641509433963	0.833941605839416	0.8478664192949907	0.8873068707725168	0.8320754716981132	0.8091743119266055	0.8204651162790698	0.913622285510858	0.8754716981132076	0.8197879858657244	0.8467153284671534	0.8901032395870416	0.8490566037735849	0.8166969147005445	0.8325624421831637	0.901436454254183	0.8188679245283019	0.8443579766536965	0.8314176245210727	0.9094838020647916	0.8886792452830189	0.8078902229845626	0.8463611859838275	0.9041776432894267	0.8603773584905661	0.8290909090909091	0.8444444444444446
Faecalibacterium_prausnitzii_SL3_3	0.9047170671492096	0.8801498127340824	0.7872696817420436	0.8311229000884174	0.8967530053724978	0.8726591760299626	0.8104347826086956	0.8403967538322814	0.8920187546465794	0.8913857677902621	0.779050736497545	0.8314410480349345	0.8856888860834069	0.897003745318352	0.7865353037766831	0.8381452318460192	0.9180010240008976	0.8838951310861424	0.8082191780821918	0.8443649373881932	0.8926745360434288	0.8951310861423221	0.7887788778877888	0.8385964912280702	0.9024148185554574	0.8857677902621723	0.7641357027463651	0.8204683434518648	0.9041384365049306	0.8782771535580525	0.8086206896551724	0.8420107719928187	0.8926745360434287	0.8651685393258427	0.8191489361702128	0.8415300546448087	0.8929235225630883	0.8838951310861424	0.7892976588628763	0.833922261484099
Filifactor_alocis_ATCC_35896	0.9004955472565355	0.867231638418079	0.7851662404092071	0.8241610738255033	0.8894434868652046	0.8757062146892656	0.8010335917312662	0.8367071524966263	0.8720155447029908	0.8163841807909604	0.7706666666666667	0.7928669410150891	0.916674646493664	0.8898305084745762	0.8097686375321337	0.847913862718708	0.8916698585974657	0.8587570621468926	0.8063660477453581	0.8317373461012312	0.868336844457212	0.8418079096045198	0.764102564102564	0.8010752688172043	0.8919132433208847	0.8700564971751412	0.7917737789203085	0.82907133243607	0.9204610744039068	0.8983050847457628	0.8525469168900804	0.8748280605226961	0.905219604838967	0.8813559322033898	0.789873417721519	0.8331108144192255	0.9100154808643748	0.8954802259887006	0.7750611246943765	0.8309305373525556
Finegoldia_magna_ATCC_29328	0.8578511966701352	0.8064516129032258	0.778816199376947	0.7923930269413629	0.8483975026014569	0.8064516129032258	0.7692307692307693	0.7874015748031495	0.8983662851196669	0.8903225806451613	0.7624309392265194	0.8214285714285715	0.8640530697190426	0.7935483870967742	0.8172757475083057	0.8052373158756136	0.8719354838709676	0.7774193548387097	0.7901639344262295	0.7837398373983739	0.8764828303850155	0.8225806451612904	0.7919254658385093	0.8069620253164558	0.8974089490114463	0.864516129032258	0.7928994082840237	0.8271604938271605	0.8947346514047867	0.8548387096774194	0.8333333333333334	0.8439490445859873	0.8912226847034339	0.8935483870967742	0.7673130193905817	0.8256333830104322	0.9089802289281997	0.9	0.775	0.8328358208955223
Flavonifractor_plautii_ATCC_29863	0.8960730853294081	0.8938679245283019	0.768762677484787	0.8266085059978191	0.8894631785539052	0.8770685579196218	0.7633744855967078	0.8162816281628165	0.8945286364244615	0.8888888888888888	0.7580645161290323	0.8182807399347116	0.8959309068201079	0.8584905660377359	0.7982456140350878	0.8272727272727273	0.8932713323520227	0.8773584905660378	0.768595041322314	0.8193832599118943	0.9071239796601096	0.8844339622641509	0.7653061224489796	0.8205689277899344	0.8890505820955439	0.8726415094339622	0.7905982905982906	0.8295964125560539	0.8995968821089254	0.8628841607565012	0.8183856502242153	0.8400460299194478	0.8977903786966412	0.8534278959810875	0.7951541850220264	0.8232611174458381	0.8987661135643873	0.8676122931442081	0.789247311827957	0.8265765765765767
Fusobacterium_gonidiaformans_3_1_5R	0.8450335145856845	0.8333333333333334	0.7851239669421488	0.8085106382978725	0.8951557744263191	0.8245614035087719	0.8269794721407625	0.8257686676427526	0.8759233610341643	0.7690058479532164	0.842948717948718	0.8042813455657493	0.8564387332854554	0.8596491228070176	0.7443037974683544	0.7978290366350067	0.8946128723367874	0.8947368421052632	0.7099767981438515	0.7917205692108668	0.8827459731199344	0.8918128654970761	0.7644110275689223	0.8232118758434549	0.8823740638145069	0.8830409356725146	0.7531172069825436	0.8129205921938089	0.8742647310283507	0.8450292397660819	0.7391304347826086	0.7885402455661664	0.8645395164324066	0.7865497076023392	0.8276923076923077	0.8065967016491755	0.8733969426490201	0.827485380116959	0.7648648648648648	0.7949438202247191
Fusobacterium_gonidiaformans_ATCC_25563	0.8696756055363323	0.8676470588235294	0.7301980198019802	0.793010752688172	0.8890311418685122	0.8911764705882353	0.7197149643705463	0.7963206307490145	0.865735294117647	0.8147058823529412	0.8099415204678363	0.8123167155425219	0.878196366782007	0.7382352941176471	0.8595890410958904	0.7943037974683544	0.8682698961937716	0.7205882352941176	0.8596491228070176	0.7839999999999999	0.8840008650519031	0.8735294117647059	0.8136986301369863	0.8425531914893617	0.9038840830449828	0.8911764705882353	0.7849740932642487	0.8347107438016529	0.8793598615916955	0.8205882352941176	0.7903682719546742	0.8051948051948052	0.864083044982699	0.75	0.8443708609271523	0.794392523364486	0.864788062283737	0.8735294117647059	0.7054631828978623	0.7805519053876478
Fusobacterium_mortiferum_ATCC_9817	0.9098637388491324	0.906930693069307	0.7710437710437711	0.8334849863512285	0.908522693853544	0.8633663366336634	0.8352490421455939	0.8490749756572541	0.8995137731594943	0.899009900990099	0.7734241908006815	0.8315018315018315	0.9025624938731496	0.8376237623762376	0.831041257367387	0.8343195266272189	0.9056915988628566	0.906930693069307	0.7749576988155669	0.8357664233576643	0.8908283501617489	0.8455445544554455	0.8056603773584906	0.8251207729468599	0.8968179590236253	0.8831683168316832	0.7935943060498221	0.8359887535145267	0.8931791000882267	0.8554455445544554	0.8212927756653993	0.8380213385063046	0.892912459562788	0.8594059405940594	0.811214953271028	0.8346153846153846	0.8910322517400255	0.8693069306930693	0.8040293040293041	0.8353948620361561
Fusobacterium_necrophorum_D12	0.8679956407229136	0.7658402203856749	0.8398791540785498	0.8011527377521614	0.9037137105318924	0.8681318681318682	0.8165374677002584	0.8415446071904128	0.8768542063996609	0.8512396694214877	0.7803030303030303	0.8142292490118578	0.8373558259921896	0.8241758241758241	0.7299270072992701	0.7741935483870968	0.8958314412859867	0.7664835164835165	0.8773584905660378	0.8181818181818182	0.884887839433294	0.790633608815427	0.8061797752808989	0.7983310152990264	0.8461765507220054	0.7713498622589532	0.7799442896935933	0.775623268698061	0.8739480216752945	0.8154269972451791	0.8385269121813032	0.8268156424581007	0.8711213029394848	0.8319559228650137	0.7587939698492462	0.7936925098554533	0.8647261829080011	0.8732782369146006	0.7123595505617978	0.7846534653465347
Fusobacterium_nucleatum_subsp_animalis_3_1_33	0.8569766435986159	0.8382352941176471	0.7289002557544757	0.7797537619699042	0.8886288927335639	0.788235294117647	0.8121212121212121	0.8	0.8618598615916956	0.8058823529411765	0.7873563218390804	0.7965116279069767	0.8726859861591696	0.7735294117647059	0.8296529968454258	0.8006088280060882	0.8655536332179932	0.8911764705882353	0.6981566820276498	0.7829457364341086	0.8768944636678201	0.8117647058823529	0.8288288288288288	0.8202080237741456	0.8334991349480968	0.8205882352941176	0.7172236503856041	0.7654320987654322	0.8592776816608996	0.7323529411764705	0.83	0.778125	0.8819723183391004	0.9058823529411764	0.6890380313199105	0.7827191867852603	0.8783174740484428	0.8	0.7953216374269005	0.7976539589442816
Fusobacterium_nucleatum_subsp_animalis_7_1	0.8669121784051966	0.7894736842105263	0.8359133126934984	0.8120300751879699	0.8783651305133581	0.8216374269005848	0.7915492957746478	0.806312769010043	0.870505344995141	0.804093567251462	0.7857142857142857	0.7947976878612716	0.8719929074386646	0.7397660818713451	0.8518518518518519	0.7918622848200314	0.8660852812302866	0.8600583090379009	0.7320099255583127	0.7908847184986596	0.8803087651100541	0.8046647230320699	0.773109243697479	0.7885714285714286	0.811659250166232	0.7900874635568513	0.7207446808510638	0.7538247566063978	0.8402724498320631	0.8128654970760234	0.7220779220779221	0.7647867950481431	0.8479191175216955	0.8192419825072886	0.7493333333333333	0.7827298050139275	0.8571897430651458	0.8888888888888888	0.711943793911007	0.7906371911573473
Fusobacterium_nucleatum_subsp_animalis_D11	0.8727690643591131	0.8924418604651163	0.7206572769953051	0.7974025974025974	0.8903672593293672	0.8023255813953488	0.8363636363636363	0.8189910979228486	0.869219848566793	0.8081395348837209	0.8011527377521613	0.804630969609262	0.8699930705786912	0.8343023255813954	0.7532808398950132	0.7917241379310346	0.87963933207139	0.7994186046511628	0.8384146341463414	0.818452380952381	0.8492217076798269	0.7994186046511628	0.78125	0.7902298850574713	0.8606637033531639	0.8633720930232558	0.7004716981132075	0.7734375	0.8524920565170362	0.8168604651162791	0.7375328083989501	0.7751724137931034	0.8506498445105461	0.8575581395348837	0.7248157248157249	0.785619174434088	0.8738422796106002	0.8197674418604651	0.8080229226361032	0.8138528138528138
Fusobacterium_nucleatum_subsp_nucleatum_ATCC_25586	0.8889508890128891	0.8136482939632546	0.8201058201058201	0.8168642951251646	0.8852343260242076	0.8241469816272966	0.8306878306878307	0.8274044795783927	0.8508449239120701	0.8503937007874016	0.6967741935483871	0.7659574468085106	0.8595903858474384	0.9002624671916011	0.6520912547528517	0.7563395810363837	0.863627282810121	0.8162729658792651	0.7566909975669099	0.7853535353535354	0.8705644077954823	0.8241469816272966	0.7909319899244333	0.8071979434447302	0.8607477214954429	0.868766404199475	0.7057569296375267	0.7788235294117648	0.8703164072994811	0.8241469816272966	0.7696078431372549	0.7959442332065907	0.8849828810768733	0.7742782152230971	0.8333333333333334	0.8027210884353743	0.8585226059341008	0.7716535433070866	0.828169014084507	0.7989130434782609
Fusobacterium_nucleatum_subsp_vincentii_3_1_27	0.8687781752158968	0.83008356545961	0.7862796833773087	0.8075880758807588	0.878100728579077	0.8802228412256268	0.7149321266968326	0.7890137328339575	0.8402014261217713	0.7298050139275766	0.793939393939394	0.760522496371553	0.8711524584694408	0.871866295264624	0.7262180974477959	0.7924050632911392	0.8667336535253451	0.8467966573816156	0.7238095238095238	0.7804878048780488	0.8771153234379001	0.7994428969359332	0.8223495702005731	0.8107344632768362	0.8751639108945461	0.7827298050139275	0.7960339943342776	0.7893258426966292	0.8484958993179755	0.8495821727019499	0.7800511508951407	0.8133333333333334	0.8627493579348392	0.883008356545961	0.7075892857142857	0.7856257744733581	0.8784537674288684	0.8885793871866295	0.7453271028037384	0.8106734434561627
Fusobacterium_nucleatum_subsp_vincentii_3_1_36A2	0.8938775231953315	0.8825065274151436	0.771689497716895	0.8233861144945189	0.878419649735154	0.8172323759791122	0.798469387755102	0.807741935483871	0.8879125224113601	0.814621409921671	0.8188976377952756	0.8167539267015707	0.8705799344190772	0.8093994778067886	0.8093994778067886	0.8093994778067884	0.8592157557826422	0.8302872062663186	0.7378190255220418	0.7813267813267815	0.9030602158307712	0.9060052219321147	0.7797752808988764	0.8381642512077294	0.8843846505191255	0.8798955613577023	0.7278617710583153	0.7966903073286051	0.8624573076372462	0.7493472584856397	0.8294797687861272	0.7873799725651578	0.8715445602601422	0.8825065274151436	0.7331887201735358	0.800947867298578	0.868221202680501	0.8198433420365535	0.80306905370844	0.8113695090439276
Fusobacterium_nucleatum_subsp_vincentii_4_1_13	0.8843184332556551	0.7899159663865546	0.8545454545454545	0.8209606986899564	0.9036320410517148	0.8935574229691877	0.7705314009661836	0.827496757457847	0.8714426947249487	0.8151260504201681	0.7907608695652174	0.8027586206896552	0.8632433365503064	0.7478991596638656	0.8215384615384616	0.782991202346041	0.8520663167227674	0.7983193277310925	0.782967032967033	0.7905686546463245	0.8574920164144091	0.7787114845938375	0.7988505747126436	0.7886524822695036	0.87507552040424	0.876750700280112	0.7524038461538461	0.8098318240620956	0.8650597493899522	0.8291316526610645	0.774869109947644	0.8010825439783492	0.8859936131315271	0.9299719887955182	0.6626746506986028	0.7738927738927739	0.8726274823654951	0.8515406162464986	0.7506172839506173	0.7979002624671915
Fusobacterium_periodonticum_1_1_41FAA	0.8671930172584805	0.8929577464788733	0.6604166666666667	0.7592814371257486	0.874370164649871	0.8591549295774648	0.7402912621359223	0.7953063885267275	0.8686530450307479	0.7830985915492957	0.8152492668621701	0.7988505747126436	0.8705256893473517	0.7408450704225352	0.8737541528239202	0.8018292682926829	0.834830390795477	0.8676056338028169	0.6890380313199105	0.7680798004987531	0.8660503868280102	0.7774647887323943	0.8165680473372781	0.7965367965367964	0.8621741717913113	0.847887323943662	0.7395577395577395	0.7900262467191601	0.8695734973219599	0.8338028169014085	0.7708333333333334	0.8010825439783491	0.8614084507042254	0.7464788732394366	0.7981927710843374	0.7714701601164484	0.8645308470541561	0.8338028169014085	0.7326732673267327	0.7799736495388668
Fusobacterium_periodonticum_2_1_31	0.8594204081632651	0.7828571428571428	0.8303030303030303	0.8058823529411766	0.8710448979591837	0.8314285714285714	0.7907608695652174	0.8105849582172703	0.8697265306122449	0.8285714285714286	0.7733333333333333	0.7999999999999999	0.8576979591836735	0.8171428571428572	0.8033707865168539	0.810198300283286	0.8773918367346938	0.84	0.8032786885245902	0.8212290502793295	0.8684571428571428	0.8542857142857143	0.7310513447432763	0.7878787878787878	0.8794775510204081	0.8657142857142858	0.7593984962406015	0.8090787716955943	0.8757061224489796	0.8657142857142858	0.7632241813602015	0.8112449799196788	0.8788489795918368	0.8457142857142858	0.7769028871391076	0.8098495212038304	0.8622897959183674	0.84	0.7616580310880829	0.7989130434782609
Fusobacterium_russii_ATCC_25533	0.8977086633198207	0.8808290155440415	0.7709750566893424	0.8222490931076178	0.9007255228328276	0.8601036269430051	0.7848699763593381	0.8207663782447466	0.8771879782007571	0.8963730569948186	0.667953667953668	0.7654867256637168	0.8714629922950953	0.8031088082901554	0.8051948051948052	0.8041504539559015	0.8930709549249644	0.844559585492228	0.8232323232323232	0.8337595907928389	0.8963629896104593	0.883419689119171	0.7697516930022573	0.8226779252110978	0.8775537598324787	0.8730569948186528	0.7294372294372294	0.7948113207547169	0.8935978147064351	0.8911917098445595	0.7034764826175869	0.7862857142857143	0.8881916293054847	0.8808290155440415	0.7142857142857143	0.7888631090487238	0.884755295444173	0.7875647668393783	0.8421052631578947	0.8139223560910308
Fusobacterium_sp_4_8	0.8702231140177038	0.853448275862069	0.7443609022556391	0.7951807228915664	0.8646204914783988	0.853448275862069	0.724390243902439	0.783641160949868	0.8666476747258556	0.8247126436781609	0.7735849056603774	0.7983310152990264	0.8708795745805258	0.8764367816091954	0.7402912621359223	0.8026315789473684	0.8738357114546177	0.7873563218390804	0.8253012048192772	0.8058823529411765	0.8823325406262386	0.882183908045977	0.7240566037735849	0.7953367875647669	0.8406287158145065	0.8591954022988506	0.6764705882352942	0.7569620253164557	0.8793268595587265	0.8477011494252874	0.7804232804232805	0.8126721763085399	0.8859575241115074	0.8045977011494253	0.813953488372093	0.8092485549132948	0.8735797331219448	0.6954022988505747	0.8581560283687943	0.7682539682539682
Fusobacterium_ulcerans_ATCC_49185	0.8939501642090414	0.8403755868544601	0.8287037037037037	0.8344988344988347	0.8689055302078512	0.8262910798122066	0.7635574837310195	0.7936865839909808	0.8933357578963609	0.8427230046948356	0.8067415730337079	0.8243398392652124	0.9057175604487644	0.8967136150234741	0.764	0.8250539956803454	0.8694455465185479	0.8685446009389671	0.7535641547861507	0.8069792802617228	0.8892332870462211	0.8591549295774648	0.820627802690583	0.8394495412844036	0.8894123740880336	0.8192488262910798	0.8409638554216867	0.8299643281807372	0.9070813771517996	0.8591549295774648	0.8280542986425339	0.8433179723502304	0.8740191540479182	0.8004694835680751	0.829683698296837	0.8148148148148149	0.8969533161409773	0.8779342723004695	0.7873684210526316	0.8301886792452831
Fusobacterium_varium_ATCC_27725	0.8825379178482426	0.8654292343387471	0.7400793650793651	0.7978609625668449	0.8958387041333675	0.8909512761020881	0.7529411764705882	0.8161530286928799	0.9022245853742372	0.8726851851851852	0.8090128755364807	0.8396436525612473	0.8920093237088597	0.9048723897911832	0.7195571955719557	0.801644398766701	0.887406548079402	0.8356481481481481	0.7986725663716814	0.8167420814479638	0.8959595471341413	0.8819444444444444	0.7807377049180327	0.8282608695652173	0.8717667783793074	0.7893518518518519	0.7930232558139535	0.7911832946635731	0.904308455787574	0.8634259259259259	0.7970085470085471	0.828888888888889	0.8738425925925926	0.777262180974478	0.8333333333333334	0.8043217286914766	0.9177515682736099	0.9050925925925926	0.7592233009708738	0.8257655755015839
Gemella_haemolysans_ATCC_10379	0.8413778617937409	0.910144927536232	0.5958254269449715	0.7201834862385321	0.8719764755303508	0.863768115942029	0.739454094292804	0.7967914438502673	0.8702709514807814	0.7652173913043478	0.832807570977918	0.797583081570997	0.8774669187145557	0.863768115942029	0.7842105263157895	0.8220689655172414	0.8887544633480362	0.8405797101449275	0.7880434782608695	0.8134642356241235	0.8623524469649232	0.9507246376811594	0.6283524904214559	0.756632064590542	0.8786641461877758	0.8492753623188406	0.7876344086021505	0.8172942817294282	0.8709850871665616	0.8260869565217391	0.8028169014084507	0.8142857142857144	0.867691661415669	0.8608695652173913	0.7388059701492538	0.7951807228915663	0.858588531821046	0.8753623188405797	0.6910755148741419	0.7723785166240409
Gemella_morbillorum_M424	0.8435186431552025	0.7647058823529411	0.7373134328358208	0.7507598784194529	0.896544430129031	0.7080745341614907	0.9047619047619048	0.794425087108014	0.8770888217987423	0.8695652173913043	0.7843137254901961	0.8247422680412372	0.8704209372536199	0.8633540372670807	0.7493261455525606	0.8023088023088023	0.8601907582254871	0.7647058823529411	0.8288590604026845	0.7954911433172303	0.8722477549372152	0.8947368421052632	0.7316455696202532	0.8050139275766017	0.8986789223698632	0.8823529411764706	0.7744565217391305	0.824891461649783	0.8481385689287156	0.8757763975155279	0.6497695852534562	0.746031746031746	0.8954098801992192	0.8416149068322981	0.8495297805642633	0.8455538221528861	0.8785454685306617	0.7981366459627329	0.8056426332288401	0.8018720748829953
Gemella_sanguinis_ATCC700632	0.8795054286074991	0.8174157303370787	0.8083333333333333	0.8128491620111733	0.8882401211968186	0.8848314606741573	0.7224770642201835	0.7954545454545455	0.8811663615705088	0.7696629213483146	0.8616352201257862	0.8130563798219584	0.8683010352228254	0.8342696629213483	0.7538071065989848	0.7919999999999999	0.8954756343895972	0.8117977528089888	0.8140845070422535	0.8129395218002814	0.8742385746749148	0.8370786516853933	0.8097826086956522	0.8232044198895029	0.8862793523545007	0.8286516853932584	0.8309859154929577	0.829817158931083	0.8577042040146445	0.8960674157303371	0.6645833333333333	0.763157894736842	0.8747317257921978	0.8764044943820225	0.7238979118329466	0.7928843710292249	0.8883860939275343	0.9101123595505618	0.6764091858037579	0.7760479041916168
Gemella_sanguinis_M325	0.8645592286501378	0.8696969696969697	0.7051597051597052	0.7788331071913162	0.8665289256198347	0.8121212121212121	0.7813411078717201	0.7964338781575037	0.8698576675849403	0.8939393939393939	0.7177615571776156	0.796221322537112	0.894146005509642	0.8666666666666667	0.779291553133515	0.8206599713055954	0.8433562901744721	0.7333333333333333	0.8120805369127517	0.7707006369426752	0.8748209366391184	0.8333333333333334	0.8333333333333334	0.8333333333333334	0.8936776859504132	0.8151515151515152	0.8126888217522659	0.8139183055975794	0.8509274563820017	0.912121212121212	0.6644591611479028	0.7688378033205618	0.8497887970615243	0.8090909090909091	0.782991202346041	0.7958271236959761	0.8759687786960515	0.8242424242424242	0.8119402985074626	0.8180451127819549
Geobacillus_stearothermophilus_ATCC_7953	0.9098859225598788	0.9025844930417496	0.7964912280701755	0.8462255358807083	0.9023261226293036	0.8906560636182903	0.7554806070826307	0.8175182481751825	0.8886640474612643	0.7813121272365805	0.8506493506493507	0.8145077720207253	0.901067799551895	0.8330019880715706	0.844758064516129	0.8388388388388387	0.8786724099845373	0.7912524850894632	0.8450106157112527	0.8172484599589324	0.901495787181672	0.7992047713717694	0.864516129032258	0.8305785123966941	0.9107616207516804	0.8011928429423459	0.8857142857142857	0.8413361169102295	0.899403184070182	0.8886679920477137	0.7602040816326531	0.8194317140238314	0.9105821420682256	0.9085487077534792	0.7906574394463668	0.8455134135060131	0.9017127394363973	0.8131212723658051	0.8503118503118503	0.8313008130081301
Geobacillus_vulcani_PSS1	0.911809282206394	0.8754512635379061	0.8248299319727891	0.8493870402802103	0.892127687254041	0.7747747747747747	0.8582834331337326	0.8143939393939393	0.9234835918951442	0.9151624548736462	0.776416539050536	0.8400994200497099	0.8919406771392332	0.8666666666666667	0.7833876221498371	0.8229255774165953	0.8970484925358572	0.8574007220216606	0.8037225042301185	0.8296943231441049	0.9070039353432856	0.8465703971119134	0.8465703971119134	0.8465703971119135	0.895515009594432	0.8612612612612612	0.7993311036789298	0.829141370338248	0.9194880801378996	0.8736462093862816	0.8506151142355008	0.8619768477292964	0.8914186749926822	0.8249097472924187	0.8088495575221238	0.8168007149240394	0.9003171041077177	0.8162162162162162	0.8451492537313433	0.8304307974335473
Gordonia_rubripertincta_NBRC_101908	0.901095218662181	0.8069216757741348	0.8390151515151515	0.8226555246053853	0.905252470960614	0.8816029143897997	0.7819063004846527	0.8287671232876713	0.9229348940448108	0.8943533697632058	0.8075657894736842	0.8487467588591184	0.9037345596066372	0.8979963570127505	0.785031847133758	0.8377230246389126	0.9047083453604996	0.8633879781420765	0.8088737201365188	0.8352422907488988	0.9037975985481136	0.8397085610200364	0.8427787934186471	0.8412408759124087	0.9165961625873836	0.9216757741347904	0.7609022556390977	0.8336079077429984	0.9004482400522893	0.8269581056466302	0.850187265917603	0.8384118190212373	0.908124060636826	0.8652094717668488	0.8232235701906413	0.8436944937833036	0.9127192676865704	0.8852459016393442	0.7838709677419354	0.8314798973481609
Gordonia_terrae_C_6	0.8972187179884125	0.8802177858439202	0.7976973684210527	0.8369283865401208	0.8937470561691166	0.8566243194192378	0.7946127946127947	0.8244541484716158	0.9030833231774598	0.8239564428312159	0.822463768115942	0.8232094288304623	0.8847368750432312	0.8475499092558983	0.8107638888888888	0.8287488908606919	0.9079713176175308	0.8493647912885662	0.823943661971831	0.8364611260053618	0.9034390532310498	0.8693284936479129	0.8036912751677853	0.8352223190932868	0.907582649596016	0.9074410163339384	0.764525993883792	0.8298755186721991	0.9024772645676398	0.8475499092558983	0.8265486725663717	0.8369175627240143	0.9079746114143236	0.8838475499092558	0.8036303630363036	0.8418323249783924	0.9137469902931808	0.8838475499092558	0.8009868421052632	0.8403796376186367
Gordonia_terrae_NBRC_100016	0.9098190081973866	0.8810810810810811	0.789983844911147	0.8330494037478705	0.9127440954467982	0.8918918918918919	0.7945425361155698	0.8404074702886247	0.9017109000892785	0.8846846846846846	0.7756714060031595	0.8265993265993267	0.9041652463274084	0.8468468468468469	0.818815331010453	0.8325952170062002	0.8987874360847333	0.8504504504504504	0.8237347294938918	0.8368794326241135	0.9052317182046912	0.9081081081081082	0.7636363636363637	0.8296296296296296	0.9152925898871844	0.8648648648648649	0.8290155440414507	0.8465608465608466	0.911682493304115	0.8918918918918919	0.7783018867924528	0.8312342569269521	0.9044915185455724	0.872072072072072	0.8134453781512605	0.8417391304347825	0.9101533966398831	0.8108108108108109	0.8687258687258688	0.8387698042870458
Gordonibacter_pamelaeae_7_10_1_bT_DSM_19378	0.8709278200414954	0.8459214501510574	0.7650273224043715	0.8034433285509325	0.8549029956684745	0.7583081570996979	0.8044871794871795	0.7807153965785382	0.8940004731918612	0.8132530120481928	0.8517350157728707	0.8320493066255779	0.8630200560550357	0.851963746223565	0.75	0.7977369165487976	0.8667964911003531	0.8157099697885196	0.8181818181818182	0.8169440242057489	0.88169293488152	0.824773413897281	0.8198198198198198	0.822289156626506	0.8885678666326939	0.9093655589123868	0.7132701421800948	0.799468791500664	0.8946602118443563	0.8614457831325302	0.8338192419825073	0.8474074074074074	0.893222436574091	0.8554216867469879	0.7888888888888889	0.8208092485549133	0.8891184071633967	0.8524096385542169	0.7839335180055401	0.8167388167388167
Granulicatella_adiacens_ATCC_49175	0.8728873715521904	0.8226744186046512	0.8179190751445087	0.8202898550724638	0.8827955989724176	0.8168604651162791	0.8168604651162791	0.8168604651162792	0.8997938074634937	0.7965116279069767	0.845679012345679	0.8203592814371259	0.859941184424013	0.8284883720930233	0.7808219178082192	0.8039492242595205	0.893088324770146	0.8866279069767442	0.7663316582914573	0.8221024258760107	0.8844814764737696	0.7906976744186046	0.8421052631578947	0.8155922038980509	0.8942502704164412	0.8488372093023255	0.8111111111111111	0.8295454545454545	0.867863541103299	0.875	0.7253012048192771	0.7931488801054019	0.8775267036235804	0.8401162790697675	0.8005540166204986	0.8198581560283689	0.8830702406706328	0.8953488372093024	0.6875	0.7777777777777778
Granulicatella_elegans_ATCC_700633	0.9001978161101439	0.9154929577464788	0.7523148148148148	0.8259212198221093	0.9147452128501344	0.7528089887640449	0.8786885245901639	0.8108925869894099	0.8916205095742997	0.8676056338028169	0.7386091127098321	0.7979274611398962	0.879498338344675	0.8788732394366198	0.7536231884057971	0.8114434330299091	0.900166165532521	0.8623595505617978	0.8297297297297297	0.8457300275482094	0.8917945877512264	0.8450704225352113	0.8042895442359249	0.8241758241758241	0.9062232948251304	0.8760563380281691	0.7913486005089059	0.8315508021390374	0.9058751384712772	0.8707865168539326	0.7769423558897243	0.8211920529801325	0.8892664978635861	0.8873239436619719	0.7274826789838337	0.799492385786802	0.8927203671467004	0.752112676056338	0.8668831168831169	0.8054298642533937
Grimontia_hollisae_CIP_101886	0.8961089355642576	0.8226415094339623	0.8226415094339623	0.8226415094339623	0.8947223211107154	0.8056603773584906	0.854	0.8291262135922329	0.9053862584549665	0.8415094339622642	0.8213627992633518	0.8313140726933831	0.8983303666785334	0.8226415094339623	0.8400770712909441	0.8312678741658723	0.9131541473834104	0.8924528301886793	0.7922948073701842	0.839396628216504	0.8976486294054824	0.8245283018867925	0.8371647509578544	0.8307984790874524	0.9045211819152722	0.8490566037735849	0.8287292817679558	0.8387698042870457	0.8900320398718405	0.839622641509434	0.8120437956204379	0.8256029684601114	0.9012851548593804	0.9	0.7571428571428571	0.8224137931034483	0.9081826272694911	0.7679245283018868	0.8905908096280087	0.8247213779128674
Haemophilus_haemolyticus_M19501	0.9062435580292724	0.7913832199546486	0.8574938574938575	0.82311320754717	0.9005153576582149	0.906818181818182	0.7777777777777778	0.8373557187827911	0.8843434343434344	0.7772727272727272	0.8260869565217391	0.8009367681498829	0.9162105751391464	0.8775510204081632	0.828693790149893	0.8524229074889869	0.9001649144506287	0.7981859410430839	0.8844221105527639	0.8390941597139453	0.9017882910740052	0.8435374149659864	0.8140043763676149	0.8285077951002228	0.8970985363842506	0.8253968253968254	0.8161434977578476	0.8207440811724916	0.880643166357452	0.8594104308390023	0.7641129032258065	0.8089647812166489	0.9021876932591218	0.8863636363636364	0.7572815533980582	0.8167539267015707	0.8986033807462378	0.8843537414965986	0.7926829268292683	0.8360128617363344
Haemophilus_influenzae_R2846	0.8962997986700019	0.8355855855855856	0.8244444444444444	0.8299776286353469	0.8812254692615865	0.8510158013544018	0.7450592885375494	0.7945205479452055	0.8974640554775994	0.7584650112866818	0.8818897637795275	0.8155339805825242	0.9071034917536046	0.8939051918735892	0.7674418604651163	0.8258602711157456	0.8981885384255587	0.8081264108352144	0.8136363636363636	0.810872027180068	0.8994646452321396	0.8761261261261262	0.7938775510204081	0.8329764453961456	0.8731900636528176	0.9076576576576576	0.6552845528455284	0.76109537299339	0.9078686474284668	0.835214446952596	0.8545034642032333	0.8447488584474886	0.8930612327903525	0.8040540540540541	0.8360655737704918	0.8197474167623421	0.884901266955443	0.8626126126126126	0.7913223140495868	0.8254310344827585
Haemophilus_parainfluenzae_T3T1	0.8982715835641736	0.7807017543859649	0.8516746411483254	0.8146453089244851	0.9126221529701448	0.8640350877192983	0.8090349075975359	0.8356309650053023	0.885669148199446	0.7631578947368421	0.8765743073047859	0.8159437280187574	0.8911996960603262	0.831140350877193	0.8348017621145375	0.8329670329670329	0.9037299938442598	0.8618421052631579	0.8136645962732919	0.8370607028753994	0.883723838104032	0.8552631578947368	0.7768924302788844	0.8141962421711899	0.8965547091412742	0.8706140350877193	0.776908023483366	0.8210961737331954	0.903030259310557	0.8596491228070176	0.7793240556660039	0.8175182481751825	0.8964849761465066	0.8837719298245614	0.7735124760076776	0.8249744114636642	0.8995484187442289	0.8333333333333334	0.8225108225108225	0.8278867102396514
Haemophilus_sputorum_CCUG_13788	0.8779903214024836	0.8220720720720721	0.7883369330453563	0.8048511576626242	0.8888863525687851	0.8108108108108109	0.8108108108108109	0.8108108108108109	0.9071833657982308	0.8603603603603603	0.8162393162393162	0.8377192982456139	0.8886428658388118	0.8220720720720721	0.8257918552036199	0.8239277652370203	0.917970335200065	0.9031531531531533	0.7566037735849057	0.8234086242299794	0.8865757649541433	0.8626126126126126	0.7737373737373737	0.8157614483493079	0.9000740605470334	0.8536036036036037	0.8029661016949152	0.8275109170305677	0.8943369044720395	0.8198198198198198	0.8235294117647058	0.8216704288939053	0.8945829275221168	0.8783783783783784	0.724907063197026	0.7942973523421589	0.8878109528447367	0.8468468468468469	0.7817047817047817	0.812972972972973
Hafnia_alvei_ATCC_51873	0.9147293159585708	0.8672922252010724	0.8490813648293963	0.8580901856763926	0.912417612431628	0.8753351206434317	0.8329081632653061	0.85359477124183	0.904815854350998	0.8619302949061662	0.8619302949061662	0.8619302949061662	0.911132833557346	0.871313672922252	0.847457627118644	0.8592200925313945	0.9051608579088471	0.871313672922252	0.8301404853128991	0.8502289077828646	0.918018529566086	0.853887399463807	0.869031377899045	0.861392832995267	0.9170877387173056	0.903485254691689	0.8014268727705113	0.8494013862633901	0.9243507823674432	0.8498659517426274	0.8867132867132868	0.8678986995208762	0.9125964033379096	0.8257372654155496	0.8712871287128713	0.8479008947006194	0.9184300181845626	0.868632707774799	0.8503937007874016	0.8594164456233422
Hafnia_alvei_BIDMC_31	0.9012909305702098	0.8243243243243243	0.8381679389312977	0.8311884935654806	0.8967999531062594	0.8573573573573574	0.8008415147265077	0.8281363306744016	0.9146680464248031	0.8378378378378378	0.8558282208588958	0.8467374810318664	0.9020969167365565	0.921921921921922	0.7533742331288343	0.8291694800810263	0.9121835799763728	0.8528528528528528	0.8402366863905325	0.8464977645305514	0.8960694929163397	0.8678678678678678	0.7874659400544959	0.8257142857142856	0.9023911298686074	0.8948948948948949	0.7650834403080873	0.8249134948096887	0.9097239131022916	0.8663663663663663	0.8081232492997199	0.836231884057971	0.8902506109713316	0.8663663663663663	0.7980636237897649	0.8308135349172066	0.8963625787950111	0.8603603603603603	0.7860082304526749	0.821505376344086
Halococcus_morrhuae_DSM1307	0.8714156680151643	0.851010101010101	0.7439293598233996	0.7938751472320377	0.8853459023484214	0.8484848484848485	0.7943262411347518	0.8205128205128206	0.9047909828766252	0.8413098236775819	0.8652849740932642	0.8531289910600255	0.8686582449176907	0.8211586901763224	0.8109452736318408	0.816020025031289	0.8873495661908759	0.8337531486146096	0.8073170731707318	0.8203221809169765	0.9149174363280156	0.9166666666666666	0.7723404255319148	0.838337182448037	0.8941302190672469	0.8866498740554156	0.7822222222222223	0.8311688311688313	0.8994446988779482	0.8337531486146096	0.8254364089775561	0.8295739348370927	0.8852059639213292	0.7657430730478589	0.8539325842696629	0.8074369189907039	0.8996609673561815	0.8564231738035264	0.7981220657276995	0.8262454434993924
Helicobacter_bilis_ATCC_43879	0.8471543936927448	0.8700564971751412	0.6890380313199105	0.7690387016229713	0.8688555332120399	0.8531073446327684	0.7885117493472585	0.8195386702849391	0.8769829870088416	0.8248587570621468	0.8202247191011236	0.8225352112676056	0.8789540042771872	0.8531073446327684	0.7438423645320197	0.7947368421052632	0.8887851511379231	0.8898305084745762	0.7224770642201835	0.7974683544303798	0.8586932235309137	0.867231638418079	0.7362110311750599	0.7963683527885862	0.886000191515848	0.8898305084745762	0.7394366197183099	0.8076923076923077	0.8835064955791758	0.9152542372881356	0.6997840172786177	0.7931456548347614	0.89737942481407	0.8502824858757062	0.8179347826086957	0.8337950138504154	0.874078329981806	0.7768361581920904	0.8384146341463414	0.8064516129032258
Helicobacter_canadensis_MIT_98_5491	0.8853753424237075	0.8060941828254847	0.8712574850299402	0.837410071942446	0.8690924716661167	0.8337950138504155	0.7818181818181819	0.8069705093833781	0.872411200036832	0.7977839335180056	0.8275862068965517	0.8124118476727785	0.8728140514575548	0.8614958448753463	0.7603911980440098	0.8077922077922077	0.8629077431879744	0.7977839335180056	0.7890410958904109	0.7933884297520661	0.8667367500249383	0.8365650969529086	0.7645569620253164	0.7989417989417988	0.8887669677181728	0.8753462603878116	0.7880299251870324	0.8293963254593176	0.8619600831792267	0.8365650969529086	0.742014742014742	0.7864583333333334	0.8631648007611973	0.814404432132964	0.784	0.798913043478261	0.8878538378312015	0.8005540166204986	0.8233618233618234	0.8117977528089888
Helicobacter_cinaedi_CCUG_18818	0.8795607822111857	0.8461538461538461	0.8179487179487179	0.8318122555410692	0.8756384389638241	0.8806366047745358	0.7562642369020501	0.8137254901960783	0.8867141204356905	0.8909574468085106	0.7477678571428571	0.8131067961165048	0.8776137197358768	0.8590425531914894	0.8389610389610389	0.8488830486202366	0.8873419775382358	0.8829787234042553	0.7867298578199052	0.8320802005012532	0.8918815960268638	0.93368700265252	0.7302904564315352	0.819557625145518	0.8961989954286359	0.8829787234042553	0.7562642369020501	0.8147239263803681	0.8987880241548621	0.8488063660477454	0.8290155440414507	0.8387942332896461	0.9022976748123483	0.8111702127659575	0.8640226628895185	0.8367626886145404	0.8744250522038489	0.8249336870026526	0.8036175710594315	0.8141361256544503
Helicobacter_pullorum_MIT_98_5489	0.8669686338168299	0.8171091445427728	0.7759103641456583	0.7959770114942529	0.8663358991813722	0.831858407079646	0.7768595041322314	0.8034188034188033	0.8890096175664589	0.8790560471976401	0.7883597883597884	0.8312412831241284	0.8820844460735542	0.8609467455621301	0.776	0.8162692847124824	0.8793004136775411	0.7988165680473372	0.8385093167701864	0.8181818181818182	0.8650617025361751	0.9233038348082596	0.6413934426229508	0.7569528415961305	0.8729119757029902	0.8643067846607669	0.7417721518987341	0.7983651226158037	0.8874648723185142	0.8672566371681416	0.7616580310880829	0.8110344827586207	0.8766647466443247	0.8466076696165191	0.7632978723404256	0.8027972027972029	0.8888219790193924	0.8613569321533924	0.8044077134986226	0.8319088319088319
Helicobacter_pylori_26695	0.881448137888581	0.7894736842105263	0.8431952662721893	0.815450643776824	0.8685903354878424	0.9002770083102493	0.727069351230425	0.8044554455445544	0.8871845183133272	0.8444444444444444	0.781491002570694	0.8117489986648865	0.8992997845490921	0.8777777777777778	0.7802469135802469	0.8261437908496732	0.8846491228070175	0.8444444444444444	0.8238482384823849	0.8340192043895748	0.8696983687288398	0.9085872576177284	0.6905263157894737	0.7846889952153109	0.894963835026162	0.9362880886426592	0.6869918699186992	0.7924970691676437	0.8896545090797168	0.775	0.8664596273291926	0.8181818181818181	0.8515196983687289	0.9141274238227148	0.637065637065637	0.7508532423208192	0.8758040935672515	0.8777777777777778	0.7231121281464531	0.7929736511919698
Helicobacter_winghamensis_ATCC_BAA_430	0.8963234774622015	0.8779761904761905	0.7468354430379747	0.8071135430916553	0.8713305426027977	0.8397626112759644	0.7526595744680851	0.7938288920056101	0.868120319344355	0.8839285714285714	0.6923076923076923	0.776470588235294	0.8973125971456832	0.8991097922848664	0.7481481481481481	0.816711590296496	0.8751722128020347	0.8303571428571429	0.808695652173913	0.8193832599118942	0.8895453582026283	0.8601190476190477	0.774798927613941	0.8152327221438646	0.9041790306627102	0.8869047619047619	0.7321867321867321	0.8021534320323014	0.8903666807969478	0.8720238095238095	0.7551546391752577	0.8093922651933703	0.8937623639960436	0.8249258160237388	0.8298507462686567	0.8273809523809523	0.8625388582732797	0.8516320474777448	0.7416020671834626	0.7928176795580111
Holdemania_filiformis_VPI_J1_31B_1_DSM_12042	0.9444873689868316	0.9651639344262296	0.8148788927335641	0.8836772983114447	0.9335717045149154	0.9651639344262296	0.8219895287958116	0.887841658812441	0.928339576054824	0.9364754098360656	0.7975567190226877	0.8614514608859567	0.915512337159592	0.9077868852459016	0.8098720292504571	0.8560386473429952	0.9260384473259876	0.9364754098360656	0.844731977818854	0.8882410106899904	0.9241446351787154	0.9241803278688524	0.8461538461538461	0.8834476003917728	0.9279742508734212	0.9405737704918032	0.8422018348623853	0.8886737657308809	0.9370653890083313	0.9508196721311476	0.8055555555555556	0.8721804511278195	0.9190846714592852	0.9323770491803278	0.8318098720292505	0.8792270531400966	0.9317576760279493	0.9590163934426229	0.819614711033275	0.8838526912181304
Kallipyga_massiliensis_ph2	0.9022546684213156	0.916184971098266	0.7321016166281755	0.8138639281129654	0.8650988655861137	0.8876080691642652	0.7475728155339806	0.8115942028985507	0.901600839566224	0.7867435158501441	0.8584905660377359	0.8210526315789474	0.8985190984657927	0.8530259365994236	0.7935656836461126	0.8222222222222222	0.8986315403708085	0.8040345821325648	0.8532110091743119	0.8278931750741839	0.8835684896136997	0.869942196531792	0.76010101010101	0.811320754716981	0.8547833619296696	0.9337175792507204	0.6428571428571429	0.7614571092831963	0.8640743948959704	0.8097982708933718	0.76775956284153	0.7882187938288919	0.8779380653329113	0.8526011560693642	0.8060109289617486	0.8286516853932584	0.8935799836751012	0.7861271676300579	0.8662420382165605	0.8242424242424242
Kandleria_vitulina_DSM_20405	0.8840696199715201	0.8231132075471698	0.8078703703703703	0.8154205607476634	0.8881413536845852	0.8278301886792453	0.8200934579439252	0.8239436619718309	0.8963738207547169	0.8820754716981132	0.7648261758691206	0.8192771084337349	0.9189769490922036	0.8938679245283019	0.8239130434782609	0.8574660633484164	0.8854518956924171	0.8797169811320755	0.7313725490196078	0.7987152034261242	0.9011241767532928	0.8160377358490566	0.8671679197994987	0.8408262454434994	0.8962931648273406	0.9033018867924528	0.7281368821292775	0.8063157894736842	0.8917597454610182	0.875	0.7927350427350427	0.8318385650224216	0.8910672169811321	0.8726415094339622	0.7581967213114754	0.8114035087719298	0.8871567951228195	0.8490566037735849	0.7860262008733624	0.8163265306122448
Kingella_oralis_ATCC_51147	0.8826450089644202	0.7663316582914573	0.8567415730337079	0.8090185676392574	0.8668499532840079	0.949748743718593	0.6268656716417911	0.7552447552447553	0.8918461655008711	0.8542713567839196	0.7816091954022989	0.8163265306122449	0.8992354991035579	0.8668341708542714	0.785876993166287	0.8243727598566307	0.8914295093558244	0.9045226130653268	0.7610993657505285	0.8266360505166475	0.8783932223933739	0.8040201005025126	0.8163265306122449	0.8101265822784811	0.8855205676624328	0.8944723618090452	0.7510548523206751	0.81651376146789	0.878248024039797	0.8266331658291457	0.7580645161290323	0.7908653846153846	0.8873544859978284	0.821608040201005	0.8427835051546392	0.83206106870229	0.8859530062372162	0.7914572864321608	0.8311345646437994	0.8108108108108109
Klebsiella_oxytoca_KCTC_1686	0.8998179564644821	0.8823529411764706	0.7980900409276944	0.8381088825214901	0.9039908317498508	0.9033232628398792	0.7666666666666667	0.8294036061026353	0.907295639613038	0.8474320241691843	0.8225806451612904	0.8348214285714286	0.9235200703567508	0.8823529411764706	0.841726618705036	0.8615611192930779	0.9080076371706014	0.8700906344410876	0.7933884297520661	0.829971181556196	0.8993440508901678	0.8459214501510574	0.813953488372093	0.8296296296296296	0.8901063097793149	0.7586726998491704	0.8598290598290599	0.8060897435897436	0.9020735647268436	0.8763197586726998	0.8229461756373938	0.8487947406866325	0.9163362997999572	0.8927492447129909	0.8151724137931035	0.852198990627253	0.89945910969547	0.8534743202416919	0.8200290275761973	0.8364174685418209
Klebsiella_pneumoniae_pneumoniae_MGH78578	0.906297972595945	0.8535433070866142	0.8482003129890454	0.8508634222919936	0.9004575609151219	0.8393700787401575	0.8341158059467919	0.8367346938775511	0.8945117490234981	0.8866141732283465	0.7639077340569878	0.8206997084548103	0.884492528985058	0.8740157480314961	0.7729805013927576	0.8203991130820398	0.9050455700911402	0.8188976377952756	0.8496732026143791	0.8340016038492383	0.8894674189348379	0.8440944881889764	0.8195718654434251	0.8316524437548488	0.8998065596131193	0.8692913385826772	0.8093841642228738	0.8382687927107061	0.8950213900427801	0.8503937007874016	0.7964601769911505	0.8225437928408226	0.9104123008246016	0.8661417322834646	0.7994186046511628	0.8314436885865457	0.8995573191146382	0.8771653543307086	0.7968526466380543	0.8350824587706146
Klebsiella_sp_1_1_55	0.9148709547558876	0.894808743169399	0.8280657395701644	0.8601444517399869	0.9092145088303925	0.8756830601092896	0.8155216284987278	0.8445322793148881	0.9188994252230894	0.8961748633879781	0.8118811881188119	0.851948051948052	0.9185304050276206	0.8922237380627558	0.8144458281444583	0.8515624999999999	0.916350763014485	0.8731241473396999	0.849933598937583	0.8613728129205922	0.9191594167244426	0.9263301500682128	0.8054567022538552	0.8616751269035533	0.9097680391235956	0.8852459016393442	0.8393782383419689	0.8617021276595744	0.8993152625261855	0.8622100954979536	0.8261437908496732	0.8437917222963952	0.9022646284823952	0.9058663028649386	0.7597254004576659	0.8263845675171126	0.8979034807177628	0.8770491803278688	0.7762998790810157	0.8236048749198204
Kluyvera_ascorbata_ATCC_33433	0.9121617509838128	0.8646496815286624	0.8457943925233645	0.8551181102362204	0.907392287719583	0.8614649681528662	0.8221884498480243	0.8413685847589425	0.9073428435230636	0.8280254777070064	0.859504132231405	0.8434712084347121	0.9059229076230272	0.893312101910828	0.7727272727272727	0.8286558345642541	0.9038386445697594	0.8773885350318471	0.8150887573964497	0.8450920245398772	0.9102334273195668	0.8519108280254777	0.8346333853354134	0.8431836091410558	0.909150726195789	0.8662420382165605	0.8192771084337349	0.8421052631578947	0.9183701671467402	0.8423566878980892	0.8643790849673203	0.8532258064516128	0.9110042496653008	0.9060509554140128	0.7752043596730245	0.8355359765051396	0.8972080510365532	0.8550955414012739	0.8087349397590361	0.8312693498452012
Kocuria_palustris_PEL	0.9005391081871345	0.7960526315789473	0.8541176470588235	0.8240635641316687	0.8940900084641428	0.8004385964912281	0.8257918552036199	0.8129175946547884	0.9020443790397046	0.8355263157894737	0.815845824411135	0.8255687973997832	0.8835675400123114	0.8508771929824561	0.7934560327198364	0.8211640211640212	0.8980768120960296	0.8442982456140351	0.8004158004158004	0.8217716115261473	0.8943256578947367	0.8421052631578947	0.8084210526315789	0.8249194414607948	0.8662400931055709	0.831140350877193	0.7846790890269151	0.807241746538871	0.8833871960603262	0.8486842105263158	0.8029045643153527	0.8251599147121537	0.9002842220683287	0.918859649122807	0.7101694915254237	0.8011472275334607	0.8877202600800246	0.8728070175438597	0.766859344894027	0.8164102564102564
Kocuria_rhizophila_DC2201	0.8776284269363853	0.7692307692307693	0.8232445520581114	0.7953216374269005	0.8789925472451423	0.9027149321266968	0.7024647887323944	0.7900990099009901	0.9100909072295816	0.8914027149321267	0.7665369649805448	0.8242677824267783	0.875755000921357	0.7624434389140271	0.8730569948186528	0.8140096618357487	0.8894115599598698	0.8619909502262444	0.7839506172839507	0.8211206896551725	0.8838117565160419	0.7850678733031674	0.8401937046004843	0.8116959064327486	0.8794122765709138	0.8484162895927602	0.7861635220125787	0.8161044613710555	0.8970716201551975	0.8800904977375565	0.7749003984063745	0.8241525423728814	0.8777589525193996	0.8733031674208145	0.7423076923076923	0.8024948024948025	0.8768683073647142	0.8212669683257918	0.7943107221006565	0.8075639599555061
Kurthia_massiliensis_JC30	0.8979536084072168	0.90748031496063	0.7721943048576214	0.8343891402714932	0.8946172267344535	0.8622047244094488	0.8326996197718631	0.8471953578336556	0.8843523312046624	0.844488188976378	0.8155893536121673	0.8297872340425532	0.8975331700663403	0.844488188976378	0.8033707865168539	0.8234165067178503	0.9040935581871165	0.8720472440944882	0.8342749529190208	0.85274302213667	0.9070482515965032	0.8956692913385826	0.7858376511226253	0.8371665133394665	0.8872217744435489	0.8031496062992126	0.84472049689441	0.8234106962663975	0.9098401946803892	0.8838582677165354	0.784965034965035	0.8314814814814816	0.91375976501953	0.8818897637795275	0.8280961182994455	0.8541468064823642	0.9026791803583607	0.8937007874015748	0.7504132231404959	0.8158131176999102
Kytococcus_sedentarius_DSM_20547	0.9002330743618203	0.8611764705882353	0.7973856209150327	0.828054298642534	0.8803995560488346	0.84	0.7760869565217391	0.8067796610169492	0.8803967813540511	0.7717647058823529	0.8220551378446115	0.7961165048543689	0.879772475027747	0.8	0.8542713567839196	0.8262454434993924	0.8828856825749167	0.8325471698113207	0.7558886509635975	0.792368125701459	0.8905438401775804	0.8773584905660378	0.783157894736842	0.8275862068965517	0.8900582685904551	0.8231132075471698	0.7895927601809954	0.8060046189376444	0.9022558268590456	0.8917647058823529	0.7564870259481038	0.8185745140388768	0.8824972253052163	0.8985849056603774	0.7681451612903226	0.8282608695652175	0.9016786903440621	0.8541176470588235	0.7891304347826087	0.8203389830508475
Lachnospira_multipara_ATCC_19207	0.8755806098720118	0.80440097799511	0.80440097799511	0.80440097799511	0.8780016857861921	0.9168704156479216	0.6567425569176882	0.7653061224489796	0.8858836329290236	0.8606356968215159	0.8205128205128205	0.8400954653937948	0.8965064771253161	0.8777506112469438	0.7924944812362031	0.8329466357308585	0.8925789539756458	0.8166259168704156	0.8542199488491049	0.8350000000000001	0.8928389954627244	0.7872860635696821	0.8563829787234043	0.8203821656050956	0.8762023182549125	0.8777506112469438	0.7448132780082988	0.8058361391694725	0.9030583270066534	0.8386308068459658	0.8406862745098039	0.8396572827417381	0.8872615539122795	0.8704156479217604	0.7858719646799117	0.8259860788863109	0.8854024067287977	0.8533007334963325	0.7636761487964989	0.8060046189376444
Lachnospiraceae_bacterium_sp_5_1_63FAA	0.9082672563690016	0.9278937381404174	0.7761904761904762	0.8452895419187554	0.9099050511901068	0.8671726755218216	0.8249097472924187	0.8455134135060128	0.8651326469505992	0.8330170777988615	0.812962962962963	0.8228678537956888	0.9096182567225344	0.8785578747628083	0.801038062283737	0.8380090497737557	0.9136947063873996	0.9089184060721064	0.8036912751677853	0.8530721282279607	0.9263208779157438	0.9144486692015208	0.7671451355661882	0.834345186470078	0.8948420285567924	0.8783269961977186	0.8176991150442477	0.846929422548121	0.9059332183750476	0.888045540796964	0.8167539267015707	0.850909090909091	0.9156265106312363	0.905123339658444	0.7910447761194029	0.8442477876106195	0.9155471461244868	0.9163498098859315	0.7875816993464052	0.8471001757469244
Lachnospiraceae_bacterium_sp_8_1_57FAA	0.9335068391897616	0.9639769452449568	0.8279702970297029	0.8908122503328894	0.9418315906618276	0.9380403458213256	0.8314176245210728	0.8815165876777251	0.9350484598327368	0.9654178674351584	0.8131067961165048	0.8827404479578391	0.9421098090674284	0.9481268011527376	0.8245614035087719	0.8820375335120645	0.9398570704847644	0.9510086455331412	0.8208955223880597	0.8811748998664887	0.9414350256210084	0.9740634005763688	0.7990543735224587	0.8779220779220779	0.9357959122656944	0.9654178674351584	0.8140947752126367	0.8833223467369808	0.9272676876313232	0.95821325648415	0.812958435207824	0.8796296296296297	0.9383652800039864	0.9654178674351584	0.8281829419035847	0.891550232867598	0.9483281980582847	0.9697406340057637	0.8237454100367197	0.8908007941760423
Lactobacillus_acidophilus_ATCC_4796	0.8914603241219008	0.9090909090909092	0.7710843373493976	0.834419817470665	0.9032355694731404	0.8721590909090909	0.8078947368421052	0.8387978142076503	0.9243365831611572	0.9147727272727272	0.8193384223918575	0.8644295302013423	0.8971058238636365	0.8920454545454546	0.8071979434447301	0.8475033738191634	0.9020612732438016	0.875	0.806282722513089	0.8392370572207085	0.917060788997934	0.9346590909090908	0.7704918032786885	0.8446726572528882	0.9084008587293388	0.8892045454545454	0.8258575197889182	0.8563611491108071	0.9007255617252066	0.8863636363636364	0.7839195979899497	0.832	0.8877275955578513	0.9176136363636364	0.7425287356321839	0.820838627700127	0.907295163997934	0.9034090909090909	0.8153846153846154	0.8571428571428571
Lactobacillus_acidophilus_NCFM	0.9099444039587204	0.9077669902912622	0.85	0.8779342723004695	0.9118044617880062	0.910411622276029	0.7932489451476793	0.8478015783540023	0.8991983826606172	0.8886198547215496	0.8101545253863135	0.8475750577367205	0.9022808481628622	0.9101941747572816	0.7591093117408907	0.8278145695364238	0.8954430052422482	0.8932038834951457	0.8034934497816594	0.8459770114942529	0.9099620348386188	0.9077669902912622	0.7759336099585062	0.8366890380313199	0.8979289593079292	0.9152542372881356	0.7875	0.8465845464725644	0.9262647217847152	0.9055690072639224	0.8112798264642083	0.8558352402745996	0.9068795693363736	0.8426150121065376	0.8405797101449275	0.8415961305925029	0.902783328239968	0.8932038834951457	0.7698744769874477	0.8269662921348315
Lactobacillus_amylolyticus_DSM_11664	0.877176800472255	0.8863636363636364	0.7604456824512534	0.818590704647676	0.8956084499915669	0.8831168831168831	0.8071216617210683	0.8434108527131783	0.8905643869117895	0.9025974025974026	0.7128205128205128	0.7965616045845271	0.9060918789003204	0.8474025974025974	0.8419354838709677	0.8446601941747574	0.901606510372744	0.9383116883116884	0.672093023255814	0.7831978319783198	0.8941010288412885	0.9188311688311688	0.7447368421052631	0.8226744186046512	0.887670770787654	0.8636363636363636	0.8109756097560976	0.8364779874213836	0.8798174228369033	0.9090909090909092	0.7253886010362695	0.8069164265129684	0.9209710743801652	0.905844155844156	0.8181818181818182	0.8597842835130971	0.8629248186878058	0.8344155844155844	0.7883435582822086	0.8107255520504731
Lactobacillus_amylovorus_GRL_1112	0.8843120872125407	0.807909604519774	0.8362573099415205	0.8218390804597702	0.8729251213495662	0.8140845070422535	0.8401162790697675	0.8268955650929899	0.8886926076231401	0.9070422535211268	0.7252252252252253	0.8060075093867334	0.8719503461446647	0.847457627118644	0.8108108108108109	0.8287292817679558	0.8651149836874353	0.788135593220339	0.8230088495575221	0.8051948051948051	0.8876899816980982	0.8389830508474576	0.8319327731092437	0.8354430379746834	0.8816503541020132	0.8619718309859155	0.7766497461928934	0.8170894526034712	0.8885533540224396	0.8587570621468926	0.7794871794871795	0.8172043010752688	0.890976366674624	0.7655367231638418	0.8603174603174604	0.8101644245142003	0.8816225033818732	0.8394366197183099	0.8254847645429363	0.8324022346368716
Lactobacillus_animalis_KCTC_3501	0.8933865306431656	0.914572864321608	0.7095516569200779	0.7991218441273326	0.8904478422262064	0.8266331658291457	0.8245614035087719	0.8255959849435384	0.8826039746471048	0.8090452261306532	0.8496042216358839	0.8288288288288287	0.8791349965909953	0.8517587939698492	0.8110047846889952	0.8308823529411764	0.8973068861897426	0.8668341708542714	0.7582417582417582	0.8089097303634232	0.878667836670791	0.7889447236180904	0.8626373626373627	0.8241469816272966	0.8797284159490922	0.8819095477386935	0.7995444191343963	0.8387096774193549	0.8776167268503322	0.7964824120603015	0.8342105263157895	0.8149100257069409	0.8720486856392514	0.8291457286432161	0.7894736842105263	0.8088235294117647	0.8911391126486705	0.8894472361809045	0.7283950617283951	0.8009049773755657
Lactobacillus_antri_DSM_16041	0.903003808864266	0.868421052631579	0.792	0.8284518828451883	0.8953355840258542	0.8552631578947368	0.8245243128964059	0.8396124865446717	0.8976992920898739	0.8969298245614035	0.7820267686424475	0.8355464759959143	0.9086281355801784	0.8925438596491229	0.8091451292246521	0.8488008342022941	0.8821271929824561	0.8706140350877193	0.8151950718685832	0.8419936373276776	0.9153297168359492	0.9013157894736842	0.822	0.8598326359832636	0.9233946983687288	0.9078947368421052	0.8149606299212598	0.8589211618257262	0.910657606186519	0.8837719298245614	0.8629550321199143	0.8732394366197183	0.9063678247152972	0.8377192982456141	0.8470066518847007	0.842337375964719	0.889980570944906	0.881578947368421	0.8237704918032787	0.8516949152542372
Lactobacillus_brevis_ATCC_367	0.9108241450942792	0.90625	0.8055555555555556	0.8529411764705882	0.9218600191754552	0.9330357142857144	0.806949806949807	0.865424430641822	0.9052063358900608	0.90625	0.7588785046728972	0.8260427263479145	0.9006271971875998	0.8948545861297539	0.8113590263691683	0.8510638297872339	0.911355964365612	0.8747203579418344	0.8301486199575372	0.8518518518518519	0.9361542225950784	0.9241071428571428	0.8038834951456311	0.8598130841121495	0.8910219918504314	0.8348214285714286	0.8385650224215246	0.8366890380313199	0.8992339805049536	0.8549107142857143	0.8344226579520697	0.8445424476295479	0.909792965004794	0.8839285714285714	0.8372093023255814	0.8599348534201955	0.8891643696069031	0.8635346756152126	0.8265524625267666	0.8446389496717724
Lactobacillus_brevis_subsp_gravesensis_ATCC_27305	0.9117916873654578	0.9090909090909092	0.831946755407654	0.8688097306689835	0.908710051333002	0.8998178506375227	0.8260869565217391	0.8613775065387969	0.9168455042225532	0.921818181818182	0.8352553542009885	0.8764044943820224	0.9138847491306508	0.9327272727272728	0.7892307692307692	0.8550000000000001	0.9260539824474252	0.9544626593806922	0.7927382753403933	0.8661157024793388	0.9119423745653252	0.8618181818181818	0.8464285714285714	0.854054054054054	0.8992912733896341	0.8287795992714025	0.875	0.8512628624883068	0.9150852790197052	0.8652094717668488	0.8436944937833037	0.85431654676259	0.9016840536512668	0.8454545454545455	0.8516483516483516	0.8485401459854015	0.8942904454379864	0.8397085610200364	0.8276481149012568	0.8336347197106692
Lactobacillus_buchneri_ATCC_11577	0.9050836596653614	0.8886792452830189	0.8078902229845626	0.8463611859838275	0.9269081523673904	0.9169811320754716	0.7993421052631579	0.8541300527240772	0.921384834460662	0.9150943396226416	0.8003300330033003	0.8538732394366197	0.9221822712709148	0.9132075471698112	0.8148148148148148	0.8612099644128115	0.9179601281594872	0.9433962264150944	0.7496251874062968	0.835421888053467	0.9173389106443576	0.8830188679245283	0.8342245989304813	0.8579285059578369	0.9216536133855464	0.918867924528302	0.8226351351351351	0.8680926916221033	0.9250747597009612	0.9226415094339624	0.8330494037478705	0.8755595344673232	0.9015521537913848	0.8679245283018868	0.8214285714285714	0.8440366972477065	0.910987896048416	0.8886792452830189	0.8306878306878307	0.8587055606198724
Lactobacillus_casei_ATCC_334	0.9308248569612206	0.9388111888111887	0.8403755868544601	0.8868703550784476	0.9366212895496112	0.9702797202797204	0.7861189801699717	0.8685446009389672	0.9297917991099808	0.8933566433566433	0.8917975567190227	0.8925764192139737	0.9181347498655192	0.9090909090909092	0.8609271523178808	0.8843537414965985	0.9166554599246908	0.9318181818181818	0.8341158059467919	0.8802642444260941	0.9322032862242652	0.9458041958041958	0.8374613003095975	0.8883415435139574	0.924837400361876	0.9493006993006992	0.8405572755417957	0.8916256157635467	0.9249598912471066	0.8846153846153846	0.8605442176870748	0.8724137931034482	0.9007561494449606	0.8793706293706294	0.828665568369028	0.8532654792196777	0.9355912880825469	0.9213286713286714	0.8527508090614887	0.8857142857142857
Lactobacillus_casei_casei_BL23	0.9269359699563244	0.9165085388994308	0.8625	0.8886844526218951	0.8979436789100166	0.8709677419354839	0.8123893805309734	0.8406593406593406	0.9190253808568783	0.9278937381404174	0.797716150081566	0.8578947368421052	0.93247914333757	0.9487666034155596	0.7739938080495357	0.8525149190110828	0.928860507905188	0.9278937381404174	0.7990196078431373	0.8586479367866549	0.9257207565648528	0.922201138519924	0.8223350253807107	0.8694096601073346	0.9145912022151088	0.9297912713472486	0.7877813504823151	0.8529155787641427	0.90689845136806	0.9259962049335864	0.8257191201353637	0.8729874776386404	0.923148104807204	0.952561669829222	0.7606060606060606	0.8458298230834035	0.9242841042887131	0.9259962049335864	0.8546409807355516	0.888888888888889
Lactobacillus_coleohominis_101_4_CHN	0.897023831863389	0.9013698630136986	0.744343891402715	0.815365551425031	0.9079489585288044	0.9123287671232876	0.7816901408450704	0.8419721871049304	0.8965321823981987	0.9315068493150684	0.737527114967462	0.8232445520581113	0.9158341152186152	0.7835616438356164	0.8854489164086687	0.8313953488372092	0.901077125164196	0.915068493150685	0.7785547785547785	0.8413098236775818	0.8809382623381498	0.873972602739726	0.7837837837837838	0.8264248704663213	0.9057008819665976	0.8410958904109589	0.8319783197831978	0.8365122615803815	0.8752749108650779	0.8246575342465754	0.8026666666666666	0.8135135135135135	0.9065490711202852	0.8849315068493151	0.8239795918367347	0.8533685601056804	0.902788515668981	0.9013698630136986	0.7833333333333333	0.8382165605095541
Lactobacillus_coryniformis_subsp_coryniformis_CECT_5711	0.9011655944429054	0.8458049886621315	0.8233995584988962	0.8344519015659955	0.9009706446681236	0.8552036199095022	0.7941176470588235	0.8235294117647058	0.9083325637947488	0.8959276018099548	0.7514231499051234	0.8173374613003096	0.9136936826012456	0.8594104308390023	0.871264367816092	0.8652968036529681	0.8863776279742667	0.8642533936651584	0.7892561983471075	0.8250539956803455	0.8900047198366525	0.8367346938775511	0.810989010989011	0.8236607142857143	0.9201449810693508	0.9138321995464852	0.8157894736842105	0.8620320855614972	0.9043771354695724	0.8868778280542986	0.7731755424063116	0.8261327713382508	0.9285047352274244	0.8979591836734694	0.8336842105263158	0.8646288209606987	0.9067575748248017	0.8733031674208145	0.8195329087048833	0.8455640744797372
Lactobacillus_crispatus_125_2_CHN	0.8811176003744328	0.8849840255591054	0.7651933701657458	0.8207407407407407	0.8794082334506828	0.8184713375796179	0.8371335504885994	0.8276972624798712	0.8989845546488676	0.8753993610223643	0.8203592814371258	0.8469860896445132	0.9111637939805864	0.9137380191693292	0.7626666666666667	0.8313953488372093	0.8960745609572454	0.865814696485623	0.7486187845303868	0.8029629629629631	0.9022964530636332	0.8439490445859873	0.8204334365325078	0.8320251177394035	0.8988522822083392	0.8881789137380192	0.7808988764044944	0.8310911808669655	0.8867086546875318	0.8913738019169329	0.7793296089385475	0.8315946348733235	0.8983231924462262	0.8821656050955414	0.8123167155425219	0.8458015267175572	0.8796015547099163	0.8757961783439491	0.7681564245810056	0.818452380952381
Lactobacillus_curvatus_CRL_705	0.9079735136910628	0.8688524590163934	0.825974025974026	0.8468708388814914	0.907353907253128	0.9016393442622952	0.7857142857142857	0.8396946564885497	0.8954246170384305	0.8934426229508197	0.7414965986394558	0.8104089219330856	0.8614395771745946	0.7896174863387978	0.8210227272727273	0.8050139275766017	0.8836371644420556	0.855191256830601	0.8236842105263158	0.839142091152815	0.8951745349219146	0.8797814207650273	0.7703349282296651	0.8214285714285714	0.8715585714712293	0.7896174863387978	0.8401162790697675	0.8140845070422535	0.888134909970438	0.8934426229508197	0.8014705882352942	0.8449612403100776	0.885626623667473	0.6338797814207651	0.862453531598513	0.7307086614173228	0.8985151840902984	0.8989071038251366	0.746031746031746	0.8153655514250311
Lactobacillus_delbrueckii_subsp_bulgaricus_ATCC_11842	0.8872011891015404	0.8762376237623762	0.778021978021978	0.8242142025611177	0.9117663317200206	0.8709677419354839	0.8181818181818182	0.84375	0.9050991327420584	0.8935643564356436	0.8112359550561797	0.850412249705536	0.8839612559270817	0.8985148514851485	0.7857142857142857	0.8383371824480369	0.899000073704641	0.9156327543424316	0.7719665271966527	0.8376844494892167	0.8937486180379826	0.8811881188118812	0.8036117381489842	0.8406139315230224	0.8920534112964646	0.9084158415841584	0.742914979757085	0.8173719376391981	0.9118308232808392	0.9282178217821784	0.75	0.829646017699115	0.8939052403999704	0.8737623762376238	0.8059360730593608	0.838479809976247	0.9077494287890326	0.7890818858560794	0.8617886178861789	0.8238341968911916
Lactobacillus_delbrueckii_subsp_bulgaricus_ATCC_BAA_365	0.8795415472779369	0.9111747851002864	0.7035398230088495	0.7940074906367041	0.8976340564879247	0.8914285714285715	0.7703703703703704	0.8264900662251655	0.8781539091281212	0.8595988538681948	0.8021390374331551	0.8298755186721992	0.8842734343020877	0.8882521489971347	0.8115183246073299	0.8481532147742817	0.9142939009414656	0.9054441260744984	0.7959697732997482	0.8471849865951743	0.9124396234138354	0.9197707736389684	0.781021897810219	0.8447368421052631	0.8989398280802292	0.8796561604584527	0.8252688172043011	0.8515950069348127	0.8806876790830946	0.8424068767908309	0.828169014084507	0.8352272727272728	0.8845354072861237	0.8911174785100286	0.7974358974358975	0.8416779431664412	0.8992795742939009	0.9054441260744985	0.79	0.8437917222963952
Lactobacillus_fermentum_ATCC_14931	0.9177320648767636	0.909706546275395	0.8538135593220338	0.8808743169398907	0.9140148484833044	0.891647855530474	0.8531317494600432	0.8719646799116998	0.9216785818016908	0.9187358916478556	0.8172690763052208	0.8650371944739639	0.9035765787341592	0.8984198645598194	0.8105906313645621	0.8522483940042827	0.9033141570148128	0.909706546275395	0.7764932562620424	0.8378378378378378	0.8810465276256184	0.8848758465011287	0.814968814968815	0.8484848484848485	0.9228021544058824	0.909706546275395	0.8395833333333333	0.8732394366197183	0.8918924427640396	0.8419864559819413	0.8363228699551569	0.8391451068616423	0.8991001228031735	0.8984198645598194	0.7495291902071564	0.8172484599589322	0.9165830144357423	0.891647855530474	0.8333333333333334	0.8615049073064339
Lactobacillus_fermentum_IFO_3956	0.9084651281106636	0.9035639412997905	0.7952029520295203	0.8459273797841022	0.9167412261080848	0.9205020920502092	0.7927927927927928	0.8518877057115198	0.9197464938535308	0.8721174004192872	0.8612836438923396	0.8666666666666667	0.9062612387393314	0.8511530398322851	0.8583509513742071	0.854736842105263	0.912030823750252	0.8930817610062893	0.8336594911937377	0.8623481781376517	0.9008491004622688	0.8598326359832636	0.8170974155069582	0.8379204892966361	0.9119211775128724	0.89937106918239	0.7973977695167286	0.8453201970443349	0.8877704972676157	0.9371069182389936	0.773356401384083	0.8473933649289099	0.878373814724174	0.8430962343096234	0.8413361169102297	0.8422152560083594	0.909978246186504	0.9056603773584906	0.8105065666041276	0.8554455445544554
Lactobacillus_gasseri_ATCC_33323	0.8818945662030833	0.8385269121813032	0.8021680216802168	0.8199445983379502	0.9147734112303284	0.9150141643059492	0.76	0.8303341902313625	0.8838928167307337	0.8696883852691218	0.7932816537467701	0.8297297297297298	0.8986028296511488	0.8725212464589235	0.7837150127226463	0.8257372654155496	0.8925478897992921	0.8696883852691218	0.8015665796344648	0.8342391304347827	0.8745716601529585	0.8526912181303116	0.8135135135135135	0.8326417704011065	0.8955894036546317	0.8951841359773371	0.7860696517412935	0.8370860927152318	0.8929491449253264	0.8583569405099151	0.8256130790190735	0.8416666666666667	0.8197120593215578	0.8781869688385269	0.6997742663656885	0.778894472361809	0.8779381906603858	0.8271954674220963	0.8295454545454546	0.8283687943262411
Lactobacillus_gastricus_PS3	0.9037290427257978	0.9	0.7588235294117647	0.8234042553191491	0.8933504597079502	0.913953488372093	0.7158469945355191	0.8028600612870277	0.9177041644131962	0.8883720930232558	0.809322033898305	0.8470066518847006	0.8824256354786371	0.8488372093023255	0.8202247191011236	0.8342857142857142	0.9184369929691726	0.8697674418604651	0.8201754385964912	0.8442437923250564	0.8979962141698216	0.8813953488372093	0.7718940936863544	0.8230184581976113	0.8910708491076257	0.8465116279069768	0.8253968253968254	0.835820895522388	0.8952271498107085	0.8558139534883721	0.7896995708154506	0.8214285714285714	0.8969253650621958	0.8604651162790697	0.8149779735682819	0.8371040723981901	0.8899594375338021	0.8488372093023255	0.8202247191011236	0.8342857142857142
Lactobacillus_helveticus_DPC_4571	0.876473215258262	0.8741258741258742	0.7911392405063291	0.8305647840531561	0.8976265167853954	0.8927738927738927	0.7784552845528455	0.8317046688382193	0.8937079275864324	0.9230769230769232	0.7841584158415842	0.84796573875803	0.9003224190140077	0.8717948717948718	0.8348214285714286	0.8529076396807298	0.9095211641940614	0.8694638694638694	0.8515981735159818	0.8604382929642446	0.8991732566498921	0.8811188811188811	0.8129032258064516	0.8456375838926175	0.9077565736444242	0.8694638694638694	0.8496583143507973	0.859447004608295	0.8893999302877807	0.8878504672897196	0.8370044052863436	0.8616780045351474	0.9127262923991896	0.8881118881118881	0.815845824411135	0.8504464285714286	0.9101502080474043	0.9020979020979021	0.797938144329897	0.8468271334792123
Lactobacillus_helveticus_DSM_20075	0.9032784189029908	0.9267015706806284	0.7531914893617021	0.8309859154929576	0.8947294482059154	0.8638743455497382	0.8229426433915212	0.842911877394636	0.9006297798854198	0.9267015706806284	0.7901785714285714	0.8530120481927711	0.8597146459800991	0.8900523560209425	0.8018867924528302	0.8436724565756824	0.91567528302404	0.9214659685863874	0.7839643652561247	0.8471720818291215	0.8928483320084427	0.8821989528795812	0.7929411764705883	0.8351920693928128	0.912440722567912	0.9424083769633508	0.782608695652174	0.8551068883610451	0.9164530851676216	0.8952879581151832	0.8104265402843602	0.8507462686567165	0.9166141279021957	0.9109947643979056	0.7945205479452054	0.8487804878048781	0.918036100984074	0.8717277486910995	0.8538461538461538	0.8626943005181347
Lactobacillus_hilgardii_ATCC_8290	0.913045900178253	0.8901515151515151	0.8159722222222222	0.8514492753623187	0.9206072825024436	0.9545454545454546	0.8064	0.8742411101474415	0.9197178138117418	0.9356060606060606	0.7730829420970265	0.8466152527849186	0.9331227358978782	0.9165085388994308	0.8158783783783784	0.8632707774798928	0.9098869386464264	0.8484848484848485	0.8436911487758946	0.8460812086874411	0.9126200333505836	0.8861480075901328	0.8192982456140351	0.8514129443938012	0.9201904002070036	0.8975332068311196	0.8476702508960573	0.871889400921659	0.9245209447415328	0.935483870967742	0.8285714285714286	0.8787878787878788	0.9159910298430224	0.8295454545454546	0.8830645161290323	0.85546875	0.9249557961014316	0.9318181818181818	0.8092105263157895	0.8661971830985916
Lactobacillus_iners_DSM_13335	0.8952580539119002	0.9198717948717948	0.7103960396039604	0.8016759776536313	0.8891816650230111	0.903846153846154	0.7726027397260274	0.8330871491875924	0.8689184746877054	0.7307692307692307	0.8413284132841329	0.7821612349914238	0.8896439431295201	0.8974358974358975	0.7407407407407407	0.8115942028985507	0.9035328320184092	0.8589743589743589	0.8072289156626506	0.8322981366459627	0.8619072567389876	0.7275641025641025	0.8254545454545454	0.7734241908006815	0.8770597057856673	0.8557692307692307	0.7375690607734806	0.7922848664688427	0.8779072156476002	0.7371794871794872	0.8646616541353384	0.795847750865052	0.8788934089414858	0.8910256410256411	0.7073791348600509	0.7886524822695035	0.8853447567389875	0.8461538461538461	0.8198757763975155	0.8328075709779179
Lactobacillus_jensenii_1153	0.89059252116147	0.9475409836065574	0.6613272311212814	0.7789757412398921	0.8957891353262617	0.8688524590163934	0.8006042296072508	0.8333333333333333	0.884640522875817	0.8721311475409836	0.7755102040816326	0.8209876543209876	0.885878067073824	0.8006535947712419	0.8477508650519031	0.8235294117647058	0.8801028608164578	0.7647058823529411	0.850909090909091	0.8055077452667813	0.9095842708668168	0.9081967213114754	0.7176165803108808	0.8017366136034733	0.8928747455266259	0.8888888888888888	0.7513812154696132	0.81437125748503	0.909894996249866	0.8823529411764706	0.7894736842105263	0.8333333333333333	0.8969141755062682	0.8918032786885246	0.7371273712737128	0.8071216617210683	0.8874263366548807	0.8786885245901639	0.8072289156626506	0.8414442700156985
Lactobacillus_johnsonii_DPC_6026	0.8694694378346223	0.8628048780487805	0.773224043715847	0.8155619596541787	0.8772540526472337	0.850609756097561	0.7771587743732591	0.8122270742358079	0.9114041121356335	0.9359756097560976	0.7223529411764706	0.8154050464807436	0.9028247694824508	0.875	0.8270893371757925	0.8503703703703703	0.900445233491969	0.8841463414634146	0.7651715039577837	0.8203677510608204	0.8888449955383699	0.8780487804878049	0.7559055118110236	0.8124118476727786	0.8766684637120761	0.8810975609756098	0.7118226600985221	0.787465940054496	0.894468508328376	0.875	0.7694369973190348	0.818830242510699	0.8835049821534802	0.8780487804878049	0.7539267015706806	0.8112676056338028	0.8846993976799524	0.9146341463414634	0.6944444444444444	0.7894736842105262
Lactobacillus_johnsonii_NCC_533	0.904171901518658	0.8779342723004695	0.8404494382022472	0.8587830080367393	0.9115805946791862	0.9014084507042254	0.8170212765957446	0.8571428571428571	0.9009676210628405	0.9131455399061033	0.7890466531440162	0.8465723612622416	0.90082435142939	0.8990610328638498	0.8148936170212766	0.8549107142857142	0.8998820780709296	0.8896713615023474	0.8063829787234043	0.8459821428571428	0.9184051885648792	0.9295774647887324	0.7872763419483101	0.852529601722282	0.9153248914457008	0.9295774647887324	0.7429643527204502	0.8258602711157456	0.8952451012806102	0.8427230046948356	0.8329466357308585	0.8378063010501751	0.9016591725627632	0.9225352112676056	0.793939393939394	0.8534201954397396	0.896201150565364	0.8943661971830986	0.7696969696969697	0.8273615635179152
Lactobacillus_mucosae_LM1	0.8792179490693786	0.8612565445026178	0.729490022172949	0.7899159663865547	0.8834667361092076	0.8272251308900523	0.7802469135802469	0.8030495552731893	0.8931395795071407	0.8638743455497382	0.7857142857142857	0.8229426433915212	0.8675920342095886	0.8795811518324608	0.75	0.8096385542168675	0.8749623091472273	0.8612565445026178	0.7545871559633027	0.80440097799511	0.8768708368739894	0.8350785340314136	0.7876543209876543	0.8106734434561627	0.8613559112962912	0.806282722513089	0.8191489361702128	0.8126649076517151	0.885142265837011	0.8952879581151832	0.6937119675456389	0.7817142857142858	0.870233820344837	0.8350785340314136	0.7649880095923262	0.7984981226533167	0.8896034922288314	0.8481675392670157	0.7980295566502463	0.8223350253807106
Lactobacillus_oris_F0423	0.9092368450960338	0.847255369928401	0.8217592592592593	0.8343125734430082	0.895877372428685	0.8690476190476191	0.7883369330453563	0.8267270668176671	0.8809864757358791	0.8902147971360382	0.7357001972386588	0.8056155507559394	0.8922519604500512	0.847255369928401	0.8236658932714617	0.8352941176470587	0.9035827934992614	0.8023809523809524	0.8553299492385786	0.8280098280098279	0.8856489373792478	0.8568019093078759	0.8067415730337079	0.8310185185185186	0.8984799409023753	0.9023809523809524	0.7549800796812749	0.8221258134490238	0.8795857483804979	0.847255369928401	0.7768052516411379	0.8105022831050228	0.8875497215592683	0.8615751789976134	0.7916666666666666	0.8251428571428572	0.8824866462097966	0.8305489260143198	0.8149882903981265	0.822695035460993
Lactobacillus_paracasei_subsp_paracasei_8700_2	0.9134411590336446	0.9325626204238922	0.7921440261865794	0.856637168141593	0.9322069067733808	0.921153846153846	0.8202054794520548	0.8677536231884057	0.9248017637468504	0.9403846153846154	0.8190954773869347	0.8755595344673233	0.9220783311101232	0.8826923076923077	0.8563432835820896	0.8693181818181818	0.9251222765673632	0.9730769230769232	0.7507418397626113	0.8475711892797321	0.9137978400733588	0.8998073217726397	0.8121739130434783	0.8537477148080439	0.9108844671705942	0.8961538461538462	0.8204225352112676	0.8566176470588235	0.9077812361049352	0.815028901734104	0.8757763975155279	0.844311377245509	0.923697569290055	0.8923076923076924	0.8270944741532977	0.8584643848288622	0.9240291981621462	0.9171483622350675	0.8561151079136691	0.8855813953488373
Lactobacillus_paracasei_subsp_paracasei_ATCC_25302	0.8987702311919937	0.8871595330739299	0.8186714542190305	0.8515406162464986	0.9196051416372693	0.9105058365758756	0.8372093023255814	0.8723205964585274	0.9125933019424972	0.8832684824902723	0.8438661710037175	0.8631178707224334	0.9174968583930112	0.9202334630350194	0.8113207547169812	0.8623518687329079	0.9304304380081456	0.970817120622568	0.7515060240963856	0.8471986417657047	0.9284319217550606	0.9202334630350194	0.8298245614035088	0.8726937269372694	0.9180797589668276	0.9377431906614786	0.8128161888701517	0.8708220415537488	0.9155645808414964	0.8832684824902723	0.8438661710037175	0.8631178707224334	0.9293460158367272	0.9124513618677044	0.8420107719928187	0.8758169934640524	0.9271166103953126	0.9007782101167315	0.847985347985348	0.8735849056603773
Lactobacillus_pentosus_KCA1	0.8875831887263782	0.8668122270742358	0.7908366533864541	0.8270833333333333	0.9061707442649832	0.8908296943231441	0.7771428571428571	0.8301119023397762	0.8764659331439142	0.8537117903930131	0.768172888015717	0.8086866597724922	0.8935279647603974	0.8602620087336245	0.7725490196078432	0.8140495867768595	0.916499017943975	0.8820960698689956	0.8261758691206544	0.8532206969376981	0.8753122556778092	0.8275109170305677	0.7962184873949579	0.8115631691648822	0.9012699986651664	0.8144104803493449	0.8515981735159818	0.8325892857142857	0.8956231765221869	0.8755458515283843	0.8036072144288577	0.8380355276907001	0.8947316984801968	0.868995633187773	0.7991967871485943	0.8326359832635982	0.8986551553174044	0.868995633187773	0.7728155339805826	0.8180883864337103
Lactobacillus_plantarum_JDM1	0.8767108533554266	0.8215962441314554	0.8158508158508159	0.8187134502923976	0.8823750345208506	0.823943661971831	0.8181818181818182	0.8210526315789473	0.896023198011599	0.8990610328638498	0.7706237424547284	0.829902491874323	0.8751726042529687	0.8685446009389671	0.7414829659318637	0.8	0.8929246064623032	0.8873239436619719	0.78099173553719	0.8307692307692308	0.8824993095829883	0.8682352941176471	0.7784810126582279	0.8209121245828699	0.8998508699254348	0.8262910798122066	0.836104513064133	0.8311688311688312	0.8869980668323667	0.8544600938967136	0.7474332648870636	0.7973713033953997	0.9036122618061307	0.8215962441314554	0.8578431372549019	0.8393285371702638	0.8975310687655343	0.8685446009389671	0.8277404921700223	0.847651775486827
Lactobacillus_plantarum_WCFS1	0.8809187213937694	0.7923076923076923	0.865546218487395	0.8273092369477912	0.9017606673556768	0.8905950095969289	0.8069565217391305	0.8467153284671532	0.9055366897977262	0.8752399232245681	0.8306010928961749	0.852336448598131	0.906354274324524	0.8829174664107485	0.8070175438596491	0.843263061411549	0.9105879964565184	0.8846153846153846	0.8112874779541446	0.8463661453541858	0.9195076037206554	0.9078694817658348	0.7976391231028668	0.8491921005385995	0.909384689207146	0.9	0.8153310104529616	0.8555758683729434	0.9136110290860772	0.875	0.8472998137802608	0.8609271523178809	0.9211243171415916	0.9346153846153846	0.7967213114754098	0.8601769911504424	0.896641074856046	0.8771593090211133	0.8278985507246377	0.8518173345759553
Lactobacillus_plantarum_subsp_plantarum_ATCC_14917	0.9011669166626346	0.8955823293172691	0.818348623853211	0.8552253116011505	0.9057031338204222	0.8955823293172691	0.7921847246891652	0.8407163053722903	0.915741278366478	0.9016064257028112	0.809009009009009	0.8528015194681862	0.9180759181303526	0.8955823293172691	0.8123861566484517	0.8519579751671443	0.9018745665392494	0.8654618473895582	0.8272552783109405	0.845927379784102	0.9147735520394832	0.8795180722891566	0.8066298342541437	0.8414985590778099	0.8871953678166482	0.891566265060241	0.8058076225045372	0.8465204957102003	0.9025378622925436	0.9096385542168676	0.8046181172291297	0.8539114043355325	0.9149812099804842	0.9156626506024096	0.8128342245989305	0.8611898016997167	0.9215335236528442	0.9056224899598394	0.8096947935368043	0.8549763033175355
Lactobacillus_reuteri_CF48_3A_	0.8980917890552589	0.888402625820569	0.8152610441767069	0.8502617801047121	0.898674667711389	0.9212253829321664	0.7810760667903525	0.8453815261044177	0.901443341328008	0.8995633187772926	0.8306451612903226	0.8637316561844863	0.9076400103198188	0.9190371991247264	0.7486631016042781	0.8251473477406679	0.9089849311534308	0.8971553610503282	0.7884615384615384	0.8393039918116683	0.9025374332317276	0.8733624454148472	0.8247422680412371	0.848356309650053	0.9113522784822222	0.9170305676855895	0.7865168539325843	0.8467741935483871	0.8909682474463225	0.888646288209607	0.7872340425531915	0.8348717948717949	0.914871050041566	0.9190371991247264	0.8015267175572519	0.8562691131498471	0.91228392879325	0.9170305676855895	0.7792207792207793	0.8425275827482449
Lactobacillus_reuteri_F275_JCM_1112	0.8933410493827161	0.8638888888888889	0.8015463917525774	0.8315508021390375	0.8330787037037037	0.85	0.7018348623853211	0.7688442211055276	0.8719405864197531	0.8388888888888889	0.7823834196891192	0.8096514745308311	0.904880401234568	0.8805555555555555	0.8408488063660478	0.8602442333785617	0.8374344135802467	0.8694444444444445	0.663135593220339	0.752403846153846	0.8713117283950618	0.8972222222222223	0.7340909090909091	0.8075	0.9141705246913578	0.8861111111111111	0.7994987468671679	0.8405797101449275	0.8995177469135802	0.8944444444444445	0.7892156862745098	0.8385416666666666	0.8785686728395061	0.9138888888888888	0.7393258426966293	0.817391304347826	0.8879012345679013	0.7388888888888889	0.875	0.8012048192771084
Lactobacillus_reuteri_MM2_3_	0.9112624236814302	0.91792656587473	0.769927536231884	0.8374384236453201	0.9016904621656242	0.9329004329004328	0.7779783393501805	0.8484251968503937	0.9010710312006208	0.8596112311015118	0.8378947368421052	0.8486140724946696	0.9002482398810693	0.8768898488120951	0.8285714285714286	0.8520461699895068	0.9095607416341758	0.8982683982683982	0.810546875	0.8521560574948666	0.8992454629603658	0.8509719222462203	0.8294736842105264	0.8400852878464818	0.9207128364795752	0.9071274298056156	0.8284023668639053	0.865979381443299	0.8994675231176311	0.8874458874458875	0.82	0.8523908523908525	0.8923358858564041	0.854978354978355	0.8605664488017429	0.8577633007600434	0.9214561536375792	0.896328293736501	0.8250497017892644	0.8592132505175984
[truncated: 311 more rows]
