# Supplementary material for: Teasing out missing reactions in genome-scale metabolic networks through hypergraph learning
Source: Nat Commun. 2023 Apr 25;14:2375. doi: 10.1038/s41467-023-38110-7 (PMC10130184; doi:10.1038/s41467-023-38110-7)
Supplement: Supplementary file 4 — Source Data [file 41467_2023_38110_MOESM4_ESM.zip › Source Data/Supplementary Figure 9/plotMetrics.m]

exp = 'FermTest_CarveMe';
metric = 'f1';
nselect = 50;

data = readtable('External_validation_cofactor.csv');
sub_data = data(ismember(data.test, exp), :);


draft = sub_data(ismember(sub_data.method, 'All') & ismember(sub_data.nselect, 0), :);
base = sub_data(ismember(sub_data.method, 'Base') & ismember(sub_data.nselect, nselect), :);
top1 = sub_data(ismember(sub_data.method, 'Top1') & ismember(sub_data.nselect, nselect), :);
top2 = sub_data(ismember(sub_data.method, 'Top2') & ismember(sub_data.nselect, nselect), :);
top3 = sub_data(ismember(sub_data.method, 'Top3') & ismember(sub_data.nselect, nselect), :);
all100 = sub_data(ismember(sub_data.method, 'All') & ismember(sub_data.nselect, nselect), :);
all200 = sub_data(ismember(sub_data.method, 'All') & ismember(sub_data.nselect, 200), :);

figure,
plot_data = [table2array(draft(:, metric)), table2array(base(:, metric)), table2array(top1(:, metric)), table2array(top2(:, metric)),...
    table2array(top3(:, metric)), table2array(all100(:, metric)), table2array(all200(:, metric))];
boxplot(plot_data, 'Labels', {'Draft', 'Base', 'Top1', 'Top2', 'Top3', 'All100', 'All200'})
axis square
set(gca, 'FontSize', 20)
ylim([-0.2, 0.65])
title(metric)
