# Supplementary material for: Teasing out missing reactions in genome-scale metabolic networks through hypergraph learning
Source: Nat Commun. 2023 Apr 25;14:2375. doi: 10.1038/s41467-023-38110-7 (PMC10130184; doi:10.1038/s41467-023-38110-7)
Supplement: Supplementary file 4 — Source Data [file 41467_2023_38110_MOESM4_ESM.zip › Source Data/Supplementary Figure 9/External_validation_cofactor.csv]

test	genome	nselect	method	roc_auc	prc_auc	recall	precision	f1	accuracy	matthews_corrcoef
FermTest_CarveMe	GCF_000389635.1	0	All	0.4285714285714286	0.1111111111111111	0.0	0.0	0.0	0.6666666666666666	-0.1889822365046136
FermTest_CarveMe	GCF_000389635.1	100	All	0.5	0.6111111111111112	0.0	0.0	0.0	0.7777777777777778	0.0
FermTest_CarveMe	GCF_000389635.1	200	All	0.6071428571428571	0.2638888888888889	0.5	0.3333333333333333	0.4	0.6666666666666666	0.1889822365046136
FermTest_CarveMe	GCF_000389635.1	50	All	0.4285714285714286	0.1111111111111111	0.0	0.0	0.0	0.6666666666666666	-0.1889822365046136
FermTest_CarveMe	GCF_000389635.1	150	All	0.5	0.6111111111111112	0.0	0.0	0.0	0.7777777777777778	0.0
FermTest_CarveMe	GCF_000389635.1	0	Top2	0.4285714285714286	0.1111111111111111	0.0	0.0	0.0	0.6666666666666666	-0.1889822365046136
FermTest_CarveMe	GCF_000389635.1	100	Top2	0.4285714285714286	0.1111111111111111	0.0	0.0	0.0	0.6666666666666666	-0.1889822365046136
FermTest_CarveMe	GCF_000389635.1	200	Top2	0.6428571428571428	0.6180555555555556	0.5	0.25	0.3333333333333333	0.5555555555555556	0.05976143046671968
FermTest_CarveMe	GCF_000389635.1	50	Top2	0.4285714285714286	0.1111111111111111	0.0	0.0	0.0	0.6666666666666666	-0.1889822365046136
FermTest_CarveMe	GCF_000389635.1	150	Top2	0.35714285714285715	0.1111111111111111	0.0	0.0	0.0	0.5555555555555556	-0.2857142857142857
FermTest_CarveMe	GCF_000389635.1	0	Base	0.4285714285714286	0.1111111111111111	0.0	0.0	0.0	0.6666666666666666	-0.1889822365046136
FermTest_CarveMe	GCF_000389635.1	100	Base	0.4285714285714286	0.1111111111111111	0.0	0.0	0.0	0.6666666666666666	-0.1889822365046136
FermTest_CarveMe	GCF_000389635.1	200	Base	0.6428571428571428	0.6180555555555556	0.5	0.25	0.3333333333333333	0.5555555555555556	0.05976143046671968
FermTest_CarveMe	GCF_000389635.1	50	Base	0.4285714285714286	0.1111111111111111	0.0	0.0	0.0	0.6666666666666666	-0.1889822365046136
FermTest_CarveMe	GCF_000389635.1	150	Base	0.6428571428571428	0.6180555555555556	0.5	0.25	0.3333333333333333	0.5555555555555556	0.05976143046671968
FermTest_CarveMe	GCF_000389635.1	0	Top1	0.4285714285714286	0.1111111111111111	0.0	0.0	0.0	0.6666666666666666	-0.1889822365046136
FermTest_CarveMe	GCF_000389635.1	100	Top1	0.5	0.6111111111111112	0.0	0.0	0.0	0.7777777777777778	0.0
FermTest_CarveMe	GCF_000389635.1	200	Top1	0.6428571428571428	0.6180555555555556	0.5	0.25	0.3333333333333333	0.5555555555555556	0.05976143046671968
FermTest_CarveMe	GCF_000389635.1	50	Top1	0.4285714285714286	0.1111111111111111	0.0	0.0	0.0	0.6666666666666666	-0.1889822365046136
FermTest_CarveMe	GCF_000389635.1	150	Top1	0.6428571428571428	0.6180555555555556	0.5	0.25	0.3333333333333333	0.5555555555555556	0.05976143046671968
FermTest_CarveMe	GCF_000389635.1	0	Top3	0.4285714285714286	0.1111111111111111	0.0	0.0	0.0	0.6666666666666666	-0.1889822365046136
FermTest_CarveMe	GCF_000389635.1	100	Top3	0.5	0.6111111111111112	0.0	0.0	0.0	0.7777777777777778	0.0
FermTest_CarveMe	GCF_000389635.1	200	Top3	0.6428571428571428	0.6180555555555556	0.5	0.25	0.3333333333333333	0.5555555555555556	0.05976143046671968
FermTest_CarveMe	GCF_000389635.1	50	Top3	0.4285714285714286	0.1111111111111111	0.0	0.0	0.0	0.6666666666666666	-0.1889822365046136
FermTest_CarveMe	GCF_000389635.1	150	Top3	0.4285714285714286	0.1111111111111111	0.0	0.0	0.0	0.6666666666666666	-0.1889822365046136
FermTest_CarveMe	GCF_000020425.1	0	All	1.0	1.0	1.0	0.6666666666666666	0.8	0.8888888888888888	0.7559289460184544
FermTest_CarveMe	GCF_000020425.1	100	All	0.9285714285714286	0.7916666666666666	1.0	0.6666666666666666	0.8	0.8888888888888888	0.7559289460184544
FermTest_CarveMe	GCF_000020425.1	200	All	0.7857142857142857	0.3333333333333333	1.0	0.5	0.6666666666666666	0.7777777777777778	0.5976143046671968
FermTest_CarveMe	GCF_000020425.1	50	All	1.0	1.0	1.0	0.6666666666666666	0.8	0.8888888888888888	0.7559289460184544
FermTest_CarveMe	GCF_000020425.1	150	All	0.9285714285714286	0.7916666666666666	1.0	0.6666666666666666	0.8	0.8888888888888888	0.7559289460184544
FermTest_CarveMe	GCF_000020425.1	0	Top2	1.0	1.0	1.0	0.6666666666666666	0.8	0.8888888888888888	0.7559289460184544
FermTest_CarveMe	GCF_000020425.1	100	Top2	0.9285714285714286	0.7916666666666666	1.0	0.6666666666666666	0.8	0.8888888888888888	0.7559289460184544
FermTest_CarveMe	GCF_000020425.1	200	Top2	0.7857142857142857	0.3333333333333333	1.0	0.5	0.6666666666666666	0.7777777777777778	0.5976143046671968
FermTest_CarveMe	GCF_000020425.1	50	Top2	1.0	1.0	1.0	0.6666666666666666	0.8	0.8888888888888888	0.7559289460184544
FermTest_CarveMe	GCF_000020425.1	150	Top2	0.7857142857142857	0.3333333333333333	1.0	0.5	0.6666666666666666	0.7777777777777778	0.5976143046671968
FermTest_CarveMe	GCF_000020425.1	0	Base	1.0	1.0	1.0	0.6666666666666666	0.8	0.8888888888888888	0.7559289460184544
FermTest_CarveMe	GCF_000020425.1	100	Base	0.9285714285714286	0.7916666666666666	1.0	0.6666666666666666	0.8	0.8888888888888888	0.7559289460184544
FermTest_CarveMe	GCF_000020425.1	200	Base	0.8571428571428572	0.41666666666666663	1.0	0.5	0.6666666666666666	0.7777777777777778	0.5976143046671968
FermTest_CarveMe	GCF_000020425.1	50	Base	0.9285714285714286	0.7916666666666666	1.0	0.6666666666666666	0.8	0.8888888888888888	0.7559289460184544
FermTest_CarveMe	GCF_000020425.1	150	Base	0.7857142857142857	0.3333333333333333	1.0	0.5	0.6666666666666666	0.7777777777777778	0.5976143046671968
FermTest_CarveMe	GCF_000020425.1	0	Top1	1.0	1.0	1.0	0.6666666666666666	0.8	0.8888888888888888	0.7559289460184544
FermTest_CarveMe	GCF_000020425.1	100	Top1	0.9285714285714286	0.7916666666666666	1.0	0.6666666666666666	0.8	0.8888888888888888	0.7559289460184544
FermTest_CarveMe	GCF_000020425.1	200	Top1	0.7857142857142857	0.3333333333333333	1.0	0.5	0.6666666666666666	0.7777777777777778	0.5976143046671968
FermTest_CarveMe	GCF_000020425.1	50	Top1	1.0	1.0	1.0	0.6666666666666666	0.8	0.8888888888888888	0.7559289460184544
FermTest_CarveMe	GCF_000020425.1	150	Top1	0.7857142857142857	0.3333333333333333	1.0	0.5	0.6666666666666666	0.7777777777777778	0.5976143046671968
FermTest_CarveMe	GCF_000020425.1	0	Top3	1.0	1.0	1.0	0.6666666666666666	0.8	0.8888888888888888	0.7559289460184544
FermTest_CarveMe	GCF_000020425.1	100	Top3	0.9285714285714286	0.7916666666666666	1.0	0.6666666666666666	0.8	0.8888888888888888	0.7559289460184544
FermTest_CarveMe	GCF_000020425.1	200	Top3	0.7857142857142857	0.3333333333333333	1.0	0.5	0.6666666666666666	0.7777777777777778	0.5976143046671968
FermTest_CarveMe	GCF_000020425.1	50	Top3	1.0	1.0	1.0	0.6666666666666666	0.8	0.8888888888888888	0.7559289460184544
FermTest_CarveMe	GCF_000020425.1	150	Top3	0.9285714285714286	0.7916666666666666	1.0	0.6666666666666666	0.8	0.8888888888888888	0.7559289460184544
FermTest_CarveMe	GCF_000011985.1	0	All	0.7142857142857143	0.6805555555555556	0.5	0.5	0.5	0.7777777777777778	0.35714285714285715
FermTest_CarveMe	GCF_000011985.1	100	All	0.7142857142857143	0.6805555555555556	0.5	0.5	0.5	0.7777777777777778	0.35714285714285715
FermTest_CarveMe	GCF_000011985.1	200	All	0.7142857142857143	0.6805555555555556	0.5	0.5	0.5	0.7777777777777778	0.35714285714285715
FermTest_CarveMe	GCF_000011985.1	50	All	0.7142857142857143	0.6805555555555556	0.5	0.5	0.5	0.7777777777777778	0.35714285714285715
FermTest_CarveMe	GCF_000011985.1	150	All	0.7142857142857143	0.6805555555555556	0.5	0.5	0.5	0.7777777777777778	0.35714285714285715
FermTest_CarveMe	GCF_000011985.1	0	Top2	0.7142857142857143	0.6805555555555556	0.5	0.5	0.5	0.7777777777777778	0.35714285714285715
FermTest_CarveMe	GCF_000011985.1	100	Top2	0.7142857142857143	0.6805555555555556	0.5	0.5	0.5	0.7777777777777778	0.35714285714285715
FermTest_CarveMe	GCF_000011985.1	200	Top2	1.0	1.0	1.0	0.6666666666666666	0.8	0.8888888888888888	0.7559289460184544
FermTest_CarveMe	GCF_000011985.1	50	Top2	0.7142857142857143	0.6805555555555556	0.5	0.5	0.5	0.7777777777777778	0.35714285714285715
FermTest_CarveMe	GCF_000011985.1	150	Top2	0.7142857142857143	0.6805555555555556	0.5	0.5	0.5	0.7777777777777778	0.35714285714285715
FermTest_CarveMe	GCF_000011985.1	0	Base	0.7142857142857143	0.6805555555555556	0.5	0.5	0.5	0.7777777777777778	0.35714285714285715
FermTest_CarveMe	GCF_000011985.1	100	Base	0.7142857142857143	0.6805555555555556	0.5	0.5	0.5	0.7777777777777778	0.35714285714285715
FermTest_CarveMe	GCF_000011985.1	200	Base	1.0	1.0	1.0	0.6666666666666666	0.8	0.8888888888888888	0.7559289460184544
FermTest_CarveMe	GCF_000011985.1	50	Base	0.7142857142857143	0.6805555555555556	0.5	0.5	0.5	0.7777777777777778	0.35714285714285715
FermTest_CarveMe	GCF_000011985.1	150	Base	0.7142857142857143	0.6805555555555556	0.5	0.5	0.5	0.7777777777777778	0.35714285714285715
FermTest_CarveMe	GCF_000011985.1	0	Top1	0.7142857142857143	0.6805555555555556	0.5	0.5	0.5	0.7777777777777778	0.35714285714285715
FermTest_CarveMe	GCF_000011985.1	100	Top1	0.7142857142857143	0.6805555555555556	0.5	0.5	0.5	0.7777777777777778	0.35714285714285715
FermTest_CarveMe	GCF_000011985.1	200	Top1	1.0	1.0	1.0	0.6666666666666666	0.8	0.8888888888888888	0.7559289460184544
FermTest_CarveMe	GCF_000011985.1	50	Top1	0.7142857142857143	0.6805555555555556	0.5	0.5	0.5	0.7777777777777778	0.35714285714285715
FermTest_CarveMe	GCF_000011985.1	150	Top1	0.7142857142857143	0.6805555555555556	0.5	0.5	0.5	0.7777777777777778	0.35714285714285715
FermTest_CarveMe	GCF_000011985.1	0	Top3	0.7142857142857143	0.6805555555555556	0.5	0.5	0.5	0.7777777777777778	0.35714285714285715
FermTest_CarveMe	GCF_000011985.1	100	Top3	0.7142857142857143	0.6805555555555556	0.5	0.5	0.5	0.7777777777777778	0.35714285714285715
FermTest_CarveMe	GCF_000011985.1	200	Top3	0.7142857142857143	0.6805555555555556	0.5	0.5	0.5	0.7777777777777778	0.35714285714285715
FermTest_CarveMe	GCF_000011985.1	50	Top3	0.7142857142857143	0.6805555555555556	0.5	0.5	0.5	0.7777777777777778	0.35714285714285715
FermTest_CarveMe	GCF_000011985.1	150	Top3	0.7142857142857143	0.6805555555555556	0.5	0.5	0.5	0.7777777777777778	0.35714285714285715
FermTest_CarveMe	GCF_000175255.2	0	All	0.375	0.05555555555555555	0.0	0.0	0.0	0.6666666666666666	-0.1889822365046136
FermTest_CarveMe	GCF_000175255.2	100	All	0.375	0.05555555555555555	0.0	0.0	0.0	0.6666666666666666	-0.1889822365046136
FermTest_CarveMe	GCF_000175255.2	200	All	0.3125	0.05555555555555555	0.0	0.0	0.0	0.5555555555555556	-0.25
FermTest_CarveMe	GCF_000175255.2	50	All	0.375	0.05555555555555555	0.0	0.0	0.0	0.6666666666666666	-0.1889822365046136
FermTest_CarveMe	GCF_000175255.2	150	All	0.3125	0.05555555555555555	0.0	0.0	0.0	0.5555555555555556	-0.25
FermTest_CarveMe	GCF_000175255.2	0	Top2	0.375	0.05555555555555555	0.0	0.0	0.0	0.6666666666666666	-0.1889822365046136
FermTest_CarveMe	GCF_000175255.2	100	Top2	0.375	0.05555555555555555	0.0	0.0	0.0	0.6666666666666666	-0.1889822365046136
FermTest_CarveMe	GCF_000175255.2	200	Top2	0.3125	0.05555555555555555	0.0	0.0	0.0	0.5555555555555556	-0.25
FermTest_CarveMe	GCF_000175255.2	50	Top2	0.375	0.05555555555555555	0.0	0.0	0.0	0.6666666666666666	-0.1889822365046136
FermTest_CarveMe	GCF_000175255.2	150	Top2	0.25	0.05555555555555555	0.0	0.0	0.0	0.4444444444444444	-0.31622776601683794
FermTest_CarveMe	GCF_000175255.2	0	Base	0.375	0.05555555555555555	0.0	0.0	0.0	0.6666666666666666	-0.1889822365046136
FermTest_CarveMe	GCF_000175255.2	100	Base	0.25	0.05555555555555555	0.0	0.0	0.0	0.4444444444444444	-0.31622776601683794
FermTest_CarveMe	GCF_000175255.2	200	Base	0.25	0.05555555555555555	0.0	0.0	0.0	0.4444444444444444	-0.31622776601683794
FermTest_CarveMe	GCF_000175255.2	50	Base	0.375	0.05555555555555555	0.0	0.0	0.0	0.6666666666666666	-0.1889822365046136
FermTest_CarveMe	GCF_000175255.2	150	Base	0.25	0.05555555555555555	0.0	0.0	0.0	0.4444444444444444	-0.31622776601683794
FermTest_CarveMe	GCF_000175255.2	0	Top1	0.375	0.05555555555555555	0.0	0.0	0.0	0.6666666666666666	-0.1889822365046136
FermTest_CarveMe	GCF_000175255.2	100	Top1	0.375	0.05555555555555555	0.0	0.0	0.0	0.6666666666666666	-0.1889822365046136
FermTest_CarveMe	GCF_000175255.2	200	Top1	0.3125	0.05555555555555555	0.0	0.0	0.0	0.5555555555555556	-0.25
FermTest_CarveMe	GCF_000175255.2	50	Top1	0.375	0.05555555555555555	0.0	0.0	0.0	0.6666666666666666	-0.1889822365046136
FermTest_CarveMe	GCF_000175255.2	150	Top1	0.25	0.05555555555555555	0.0	0.0	0.0	0.4444444444444444	-0.31622776601683794
FermTest_CarveMe	GCF_000175255.2	0	Top3	0.375	0.05555555555555555	0.0	0.0	0.0	0.6666666666666666	-0.1889822365046136
FermTest_CarveMe	GCF_000175255.2	100	Top3	0.375	0.05555555555555555	0.0	0.0	0.0	0.6666666666666666	-0.1889822365046136
FermTest_CarveMe	GCF_000175255.2	200	Top3	0.25	0.05555555555555555	0.0	0.0	0.0	0.4444444444444444	-0.31622776601683794
FermTest_CarveMe	GCF_000175255.2	50	Top3	0.375	0.05555555555555555	0.0	0.0	0.0	0.6666666666666666	-0.1889822365046136
FermTest_CarveMe	GCF_000175255.2	150	Top3	0.25	0.05555555555555555	0.0	0.0	0.0	0.4444444444444444	-0.31622776601683794
FermTest_CarveMe	GCF_000056065.1	0	All	0.5357142857142857	0.2222222222222222	0.5	0.3333333333333333	0.4	0.6666666666666666	0.1889822365046136
FermTest_CarveMe	GCF_000056065.1	100	All	0.42857142857142855	0.18055555555555555	0.5	0.25	0.3333333333333333	0.5555555555555556	0.05976143046671968
FermTest_CarveMe	GCF_000056065.1	200	All	0.8214285714285714	0.6833333333333333	1.0	0.4	0.5714285714285715	0.6666666666666666	0.47809144373375745
FermTest_CarveMe	GCF_000056065.1	50	All	0.5357142857142857	0.2222222222222222	0.5	0.3333333333333333	0.4	0.6666666666666666	0.1889822365046136
FermTest_CarveMe	GCF_000056065.1	150	All	0.7142857142857142	0.2875	1.0	0.4	0.5714285714285715	0.6666666666666666	0.47809144373375745
FermTest_CarveMe	GCF_000056065.1	0	Top2	0.5357142857142857	0.2222222222222222	0.5	0.3333333333333333	0.4	0.6666666666666666	0.1889822365046136
FermTest_CarveMe	GCF_000056065.1	100	Top2	0.7857142857142857	0.3333333333333333	1.0	0.5	0.6666666666666666	0.7777777777777778	0.5976143046671968
FermTest_CarveMe	GCF_000056065.1	200	Top2	0.7142857142857142	0.2875	1.0	0.4	0.5714285714285715	0.6666666666666666	0.47809144373375745
FermTest_CarveMe	GCF_000056065.1	50	Top2	0.5357142857142857	0.2222222222222222	0.5	0.3333333333333333	0.4	0.6666666666666666	0.1889822365046136
FermTest_CarveMe	GCF_000056065.1	150	Top2	0.7857142857142857	0.3333333333333333	1.0	0.5	0.6666666666666666	0.7777777777777778	0.5976143046671968
FermTest_CarveMe	GCF_000056065.1	0	Base	0.5357142857142857	0.2222222222222222	0.5	0.3333333333333333	0.4	0.6666666666666666	0.1889822365046136
FermTest_CarveMe	GCF_000056065.1	100	Base	0.7142857142857142	0.29166666666666663	1.0	0.5	0.6666666666666666	0.7777777777777778	0.5976143046671968
FermTest_CarveMe	GCF_000056065.1	200	Base	0.7142857142857142	0.29166666666666663	1.0	0.5	0.6666666666666666	0.7777777777777778	0.5976143046671968
FermTest_CarveMe	GCF_000056065.1	50	Base	0.5	0.2013888888888889	0.5	0.25	0.3333333333333333	0.5555555555555556	0.05976143046671968
FermTest_CarveMe	GCF_000056065.1	150	Base	0.7857142857142857	0.3333333333333333	1.0	0.5	0.6666666666666666	0.7777777777777778	0.5976143046671968
FermTest_CarveMe	GCF_000056065.1	0	Top1	0.5357142857142857	0.2222222222222222	0.5	0.3333333333333333	0.4	0.6666666666666666	0.1889822365046136
FermTest_CarveMe	GCF_000056065.1	100	Top1	0.7857142857142857	0.3333333333333333	1.0	0.5	0.6666666666666666	0.7777777777777778	0.5976143046671968
FermTest_CarveMe	GCF_000056065.1	200	Top1	0.7857142857142857	0.3333333333333333	1.0	0.5	0.6666666666666666	0.7777777777777778	0.5976143046671968
FermTest_CarveMe	GCF_000056065.1	50	Top1	0.5	0.2013888888888889	0.5	0.25	0.3333333333333333	0.5555555555555556	0.05976143046671968
FermTest_CarveMe	GCF_000056065.1	150	Top1	0.7857142857142857	0.3333333333333333	1.0	0.5	0.6666666666666666	0.7777777777777778	0.5976143046671968
FermTest_CarveMe	GCF_000056065.1	0	Top3	0.5357142857142857	0.2222222222222222	0.5	0.3333333333333333	0.4	0.6666666666666666	0.1889822365046136
FermTest_CarveMe	GCF_000056065.1	100	Top3	0.7857142857142857	0.3333333333333333	1.0	0.5	0.6666666666666666	0.7777777777777778	0.5976143046671968
FermTest_CarveMe	GCF_000056065.1	200	Top3	0.7142857142857142	0.2875	1.0	0.4	0.5714285714285715	0.6666666666666666	0.47809144373375745
FermTest_CarveMe	GCF_000056065.1	50	Top3	0.5357142857142857	0.2222222222222222	0.5	0.3333333333333333	0.4	0.6666666666666666	0.1889822365046136
FermTest_CarveMe	GCF_000056065.1	150	Top3	0.7857142857142857	0.3333333333333333	1.0	0.5	0.6666666666666666	0.7777777777777778	0.5976143046671968
FermTest_CarveMe	GCF_001561955.1	0	All	0.35714285714285715	0.1111111111111111	0.0	0.0	0.0	0.5555555555555556	-0.2857142857142857
FermTest_CarveMe	GCF_001561955.1	100	All	0.4285714285714286	0.1111111111111111	0.0	0.0	0.0	0.6666666666666666	-0.1889822365046136
FermTest_CarveMe	GCF_001561955.1	200	All	0.4285714285714286	0.1111111111111111	0.0	0.0	0.0	0.6666666666666666	-0.1889822365046136
FermTest_CarveMe	GCF_001561955.1	50	All	0.35714285714285715	0.1111111111111111	0.0	0.0	0.0	0.5555555555555556	-0.2857142857142857
FermTest_CarveMe	GCF_001561955.1	150	All	0.4285714285714286	0.1111111111111111	0.0	0.0	0.0	0.6666666666666666	-0.1889822365046136
FermTest_CarveMe	GCF_001561955.1	0	Top2	0.35714285714285715	0.1111111111111111	0.0	0.0	0.0	0.5555555555555556	-0.2857142857142857
FermTest_CarveMe	GCF_001561955.1	100	Top2	0.4285714285714286	0.1111111111111111	0.0	0.0	0.0	0.6666666666666666	-0.1889822365046136
FermTest_CarveMe	GCF_001561955.1	200	Top2	0.4285714285714286	0.1111111111111111	0.0	0.0	0.0	0.6666666666666666	-0.1889822365046136
FermTest_CarveMe	GCF_001561955.1	50	Top2	0.35714285714285715	0.1111111111111111	0.0	0.0	0.0	0.5555555555555556	-0.2857142857142857
FermTest_CarveMe	GCF_001561955.1	150	Top2	0.4285714285714286	0.1111111111111111	0.0	0.0	0.0	0.6666666666666666	-0.1889822365046136
FermTest_CarveMe	GCF_001561955.1	0	Base	0.35714285714285715	0.1111111111111111	0.0	0.0	0.0	0.5555555555555556	-0.2857142857142857
FermTest_CarveMe	GCF_001561955.1	100	Base	0.35714285714285715	0.1111111111111111	0.0	0.0	0.0	0.5555555555555556	-0.2857142857142857
FermTest_CarveMe	GCF_001561955.1	200	Base	0.35714285714285715	0.1111111111111111	0.0	0.0	0.0	0.5555555555555556	-0.2857142857142857
FermTest_CarveMe	GCF_001561955.1	50	Base	0.35714285714285715	0.1111111111111111	0.0	0.0	0.0	0.5555555555555556	-0.2857142857142857
FermTest_CarveMe	GCF_001561955.1	150	Base	0.35714285714285715	0.1111111111111111	0.0	0.0	0.0	0.5555555555555556	-0.2857142857142857
FermTest_CarveMe	GCF_001561955.1	0	Top1	0.35714285714285715	0.1111111111111111	0.0	0.0	0.0	0.5555555555555556	-0.2857142857142857
FermTest_CarveMe	GCF_001561955.1	100	Top1	0.4285714285714286	0.1111111111111111	0.0	0.0	0.0	0.6666666666666666	-0.1889822365046136
FermTest_CarveMe	GCF_001561955.1	200	Top1	0.4285714285714286	0.1111111111111111	0.0	0.0	0.0	0.6666666666666666	-0.1889822365046136
FermTest_CarveMe	GCF_001561955.1	50	Top1	0.35714285714285715	0.1111111111111111	0.0	0.0	0.0	0.5555555555555556	-0.2857142857142857
FermTest_CarveMe	GCF_001561955.1	150	Top1	0.4285714285714286	0.1111111111111111	0.0	0.0	0.0	0.6666666666666666	-0.1889822365046136
FermTest_CarveMe	GCF_001561955.1	0	Top3	0.35714285714285715	0.1111111111111111	0.0	0.0	0.0	0.5555555555555556	-0.2857142857142857
FermTest_CarveMe	GCF_001561955.1	100	Top3	0.4285714285714286	0.1111111111111111	0.0	0.0	0.0	0.6666666666666666	-0.1889822365046136
FermTest_CarveMe	GCF_001561955.1	200	Top3	0.4285714285714286	0.1111111111111111	0.0	0.0	0.0	0.6666666666666666	-0.1889822365046136
FermTest_CarveMe	GCF_001561955.1	50	Top3	0.35714285714285715	0.1111111111111111	0.0	0.0	0.0	0.5555555555555556	-0.2857142857142857
FermTest_CarveMe	GCF_001561955.1	150	Top3	0.4285714285714286	0.1111111111111111	0.0	0.0	0.0	0.6666666666666666	-0.1889822365046136
FermTest_CarveMe	GCF_000020605.1	0	All	0.4166666666666667	0.16666666666666666	0.0	0.0	0.0	0.5555555555555556	-0.25
FermTest_CarveMe	GCF_000020605.1	100	All	0.4166666666666667	0.16666666666666666	0.0	0.0	0.0	0.5555555555555556	-0.25
FermTest_CarveMe	GCF_000020605.1	200	All	0.4166666666666667	0.16666666666666666	0.0	0.0	0.0	0.5555555555555556	-0.25
FermTest_CarveMe	GCF_000020605.1	50	All	0.4166666666666667	0.16666666666666666	0.0	0.0	0.0	0.5555555555555556	-0.25
FermTest_CarveMe	GCF_000020605.1	150	All	0.4166666666666667	0.16666666666666666	0.0	0.0	0.0	0.5555555555555556	-0.25
FermTest_CarveMe	GCF_000020605.1	0	Top2	0.4166666666666667	0.16666666666666666	0.0	0.0	0.0	0.5555555555555556	-0.25
FermTest_CarveMe	GCF_000020605.1	100	Top2	0.4166666666666667	0.16666666666666666	0.0	0.0	0.0	0.5555555555555556	-0.25
FermTest_CarveMe	GCF_000020605.1	200	Top2	0.4166666666666667	0.16666666666666666	0.0	0.0	0.0	0.5555555555555556	-0.25
FermTest_CarveMe	GCF_000020605.1	50	Top2	0.4166666666666667	0.16666666666666666	0.0	0.0	0.0	0.5555555555555556	-0.25
FermTest_CarveMe	GCF_000020605.1	150	Top2	0.4166666666666667	0.16666666666666666	0.0	0.0	0.0	0.5555555555555556	-0.25
FermTest_CarveMe	GCF_000020605.1	0	Base	0.4166666666666667	0.16666666666666666	0.0	0.0	0.0	0.5555555555555556	-0.25
FermTest_CarveMe	GCF_000020605.1	100	Base	0.4166666666666667	0.16666666666666666	0.0	0.0	0.0	0.5555555555555556	-0.25
FermTest_CarveMe	GCF_000020605.1	200	Base	0.4166666666666667	0.16666666666666666	0.0	0.0	0.0	0.5555555555555556	-0.25
FermTest_CarveMe	GCF_000020605.1	50	Base	0.4166666666666667	0.16666666666666666	0.0	0.0	0.0	0.5555555555555556	-0.25
FermTest_CarveMe	GCF_000020605.1	150	Base	0.4166666666666667	0.16666666666666666	0.0	0.0	0.0	0.5555555555555556	-0.25
FermTest_CarveMe	GCF_000020605.1	0	Top1	0.4166666666666667	0.16666666666666666	0.0	0.0	0.0	0.5555555555555556	-0.25
FermTest_CarveMe	GCF_000020605.1	100	Top1	0.4166666666666667	0.16666666666666666	0.0	0.0	0.0	0.5555555555555556	-0.25
FermTest_CarveMe	GCF_000020605.1	200	Top1	0.4166666666666667	0.16666666666666666	0.0	0.0	0.0	0.5555555555555556	-0.25
FermTest_CarveMe	GCF_000020605.1	50	Top1	0.4166666666666667	0.16666666666666666	0.0	0.0	0.0	0.5555555555555556	-0.25
FermTest_CarveMe	GCF_000020605.1	150	Top1	0.4166666666666667	0.16666666666666666	0.0	0.0	0.0	0.5555555555555556	-0.25
FermTest_CarveMe	GCF_000020605.1	0	Top3	0.4166666666666667	0.16666666666666666	0.0	0.0	0.0	0.5555555555555556	-0.25
FermTest_CarveMe	GCF_000020605.1	100	Top3	0.4166666666666667	0.16666666666666666	0.0	0.0	0.0	0.5555555555555556	-0.25
FermTest_CarveMe	GCF_000020605.1	200	Top3	0.4166666666666667	0.16666666666666666	0.0	0.0	0.0	0.5555555555555556	-0.25
FermTest_CarveMe	GCF_000020605.1	50	Top3	0.4166666666666667	0.16666666666666666	0.0	0.0	0.0	0.5555555555555556	-0.25
FermTest_CarveMe	GCF_000020605.1	150	Top3	0.4166666666666667	0.16666666666666666	0.0	0.0	0.0	0.5555555555555556	-0.25
FermTest_CarveMe	GCF_000160535.1	0	All	0.5	0.6111111111111112	0.0	0.0	0.0	0.7777777777777778	0.0
FermTest_CarveMe	GCF_000160535.1	100	All	0.5	0.6111111111111112	0.0	0.0	0.0	0.7777777777777778	0.0
FermTest_CarveMe	GCF_000160535.1	200	All	0.8571428571428572	0.41666666666666663	1.0	0.6666666666666666	0.8	0.8888888888888888	0.7559289460184544
FermTest_CarveMe	GCF_000160535.1	50	All	0.5	0.6111111111111112	0.0	0.0	0.0	0.7777777777777778	0.0
FermTest_CarveMe	GCF_000160535.1	150	All	0.8571428571428572	0.41666666666666663	1.0	0.6666666666666666	0.8	0.8888888888888888	0.7559289460184544
FermTest_CarveMe	GCF_000160535.1	0	Top2	0.5	0.6111111111111112	0.0	0.0	0.0	0.7777777777777778	0.0
FermTest_CarveMe	GCF_000160535.1	100	Top2	0.5	0.6111111111111112	0.0	0.0	0.0	0.7777777777777778	0.0
FermTest_CarveMe	GCF_000160535.1	200	Top2	1.0	1.0	1.0	0.6666666666666666	0.8	0.8888888888888888	0.7559289460184544
FermTest_CarveMe	GCF_000160535.1	50	Top2	0.5	0.6111111111111112	0.0	0.0	0.0	0.7777777777777778	0.0
FermTest_CarveMe	GCF_000160535.1	150	Top2	1.0	1.0	1.0	0.6666666666666666	0.8	0.8888888888888888	0.7559289460184544
FermTest_CarveMe	GCF_000160535.1	0	Base	0.5	0.6111111111111112	0.0	0.0	0.0	0.7777777777777778	0.0
FermTest_CarveMe	GCF_000160535.1	100	Base	0.9285714285714286	0.7916666666666666	1.0	0.6666666666666666	0.8	0.8888888888888888	0.7559289460184544
FermTest_CarveMe	GCF_000160535.1	200	Base	0.9642857142857143	0.9166666666666666	1.0	0.6666666666666666	0.8	0.8888888888888888	0.7559289460184544
FermTest_CarveMe	GCF_000160535.1	50	Base	0.75	0.8055555555555556	0.5	1.0	0.6666666666666666	0.8888888888888888	0.6614378277661476
FermTest_CarveMe	GCF_000160535.1	150	Base	0.9285714285714286	0.7916666666666666	1.0	0.6666666666666666	0.8	0.8888888888888888	0.7559289460184544
FermTest_CarveMe	GCF_000160535.1	0	Top1	0.5	0.6111111111111112	0.0	0.0	0.0	0.7777777777777778	0.0
FermTest_CarveMe	GCF_000160535.1	100	Top1	0.7142857142857143	0.6805555555555556	0.5	0.5	0.5	0.7777777777777778	0.35714285714285715
FermTest_CarveMe	GCF_000160535.1	200	Top1	1.0	1.0	1.0	0.6666666666666666	0.8	0.8888888888888888	0.7559289460184544
FermTest_CarveMe	GCF_000160535.1	50	Top1	0.5	0.6111111111111112	0.0	0.0	0.0	0.7777777777777778	0.0
FermTest_CarveMe	GCF_000160535.1	150	Top1	1.0	1.0	1.0	0.6666666666666666	0.8	0.8888888888888888	0.7559289460184544
FermTest_CarveMe	GCF_000160535.1	0	Top3	0.5	0.6111111111111112	0.0	0.0	0.0	0.7777777777777778	0.0
FermTest_CarveMe	GCF_000160535.1	100	Top3	0.5	0.6111111111111112	0.0	0.0	0.0	0.7777777777777778	0.0
FermTest_CarveMe	GCF_000160535.1	200	Top3	1.0	1.0	1.0	0.6666666666666666	0.8	0.8888888888888888	0.7559289460184544
FermTest_CarveMe	GCF_000160535.1	50	Top3	0.5	0.6111111111111112	0.0	0.0	0.0	0.7777777777777778	0.0
FermTest_CarveMe	GCF_000160535.1	150	Top3	1.0	1.0	1.0	0.6666666666666666	0.8	0.8888888888888888	0.7559289460184544
FermTest_CarveMe	GCF_000144405.1	0	All	0.5	0.6111111111111112	0.0	0.0	0.0	0.7777777777777778	0.0
FermTest_CarveMe	GCF_000144405.1	100	All	0.5	0.6111111111111112	0.0	0.0	0.0	0.7777777777777778	0.0
FermTest_CarveMe	GCF_000144405.1	200	All	0.5	0.6111111111111112	0.0	0.0	0.0	0.7777777777777778	0.0
FermTest_CarveMe	GCF_000144405.1	50	All	0.5	0.6111111111111112	0.0	0.0	0.0	0.7777777777777778	0.0
FermTest_CarveMe	GCF_000144405.1	150	All	0.5	0.6111111111111112	0.0	0.0	0.0	0.7777777777777778	0.0
FermTest_CarveMe	GCF_000144405.1	0	Top2	0.5	0.6111111111111112	0.0	0.0	0.0	0.7777777777777778	0.0
FermTest_CarveMe	GCF_000144405.1	100	Top2	0.5	0.6111111111111112	0.0	0.0	0.0	0.7777777777777778	0.0
FermTest_CarveMe	GCF_000144405.1	200	Top2	0.5	0.6111111111111112	0.0	0.0	0.0	0.7777777777777778	0.0
FermTest_CarveMe	GCF_000144405.1	50	Top2	0.5	0.6111111111111112	0.0	0.0	0.0	0.7777777777777778	0.0
FermTest_CarveMe	GCF_000144405.1	150	Top2	0.5	0.6111111111111112	0.0	0.0	0.0	0.7777777777777778	0.0
FermTest_CarveMe	GCF_000144405.1	0	Base	0.5	0.6111111111111112	0.0	0.0	0.0	0.7777777777777778	0.0
FermTest_CarveMe	GCF_000144405.1	100	Base	0.5	0.6111111111111112	0.0	0.0	0.0	0.7777777777777778	0.0
FermTest_CarveMe	GCF_000144405.1	200	Base	0.9285714285714286	0.7916666666666666	1.0	0.6666666666666666	0.8	0.8888888888888888	0.7559289460184544
FermTest_CarveMe	GCF_000144405.1	50	Base	0.5	0.6111111111111112	0.0	0.0	0.0	0.7777777777777778	0.0
FermTest_CarveMe	GCF_000144405.1	150	Base	0.9285714285714286	0.7916666666666666	1.0	0.6666666666666666	0.8	0.8888888888888888	0.7559289460184544
FermTest_CarveMe	GCF_000144405.1	0	Top1	0.5	0.6111111111111112	0.0	0.0	0.0	0.7777777777777778	0.0
FermTest_CarveMe	GCF_000144405.1	100	Top1	0.5	0.6111111111111112	0.0	0.0	0.0	0.7777777777777778	0.0
FermTest_CarveMe	GCF_000144405.1	200	Top1	0.5	0.6111111111111112	0.0	0.0	0.0	0.7777777777777778	0.0
FermTest_CarveMe	GCF_000144405.1	50	Top1	0.5	0.6111111111111112	0.0	0.0	0.0	0.7777777777777778	0.0
FermTest_CarveMe	GCF_000144405.1	150	Top1	0.5	0.6111111111111112	0.0	0.0	0.0	0.7777777777777778	0.0
FermTest_CarveMe	GCF_000144405.1	0	Top3	0.5	0.6111111111111112	0.0	0.0	0.0	0.7777777777777778	0.0
FermTest_CarveMe	GCF_000144405.1	100	Top3	0.5	0.6111111111111112	0.0	0.0	0.0	0.7777777777777778	0.0
FermTest_CarveMe	GCF_000144405.1	200	Top3	0.5	0.6111111111111112	0.0	0.0	0.0	0.7777777777777778	0.0
FermTest_CarveMe	GCF_000144405.1	50	Top3	0.5	0.6111111111111112	0.0	0.0	0.0	0.7777777777777778	0.0
FermTest_CarveMe	GCF_000144405.1	150	Top3	0.5	0.6111111111111112	0.0	0.0	0.0	0.7777777777777778	0.0
FermTest_CarveMe	GCF_000392875.1	0	All	0.7000000000000001	0.7777777777777778	0.5	0.6666666666666666	0.5714285714285715	0.6666666666666666	0.31622776601683794
FermTest_CarveMe	GCF_000392875.1	100	All	0.6000000000000001	0.4861111111111111	0.5	0.6666666666666666	0.5714285714285715	0.6666666666666666	0.31622776601683794
FermTest_CarveMe	GCF_000392875.1	200	All	0.6500000000000001	0.6736111111111112	0.5	0.6666666666666666	0.5714285714285715	0.6666666666666666	0.31622776601683794
FermTest_CarveMe	GCF_000392875.1	50	All	0.6000000000000001	0.4861111111111111	0.5	0.6666666666666666	0.5714285714285715	0.6666666666666666	0.31622776601683794
FermTest_CarveMe	GCF_000392875.1	150	All	0.6000000000000001	0.4861111111111111	0.5	0.6666666666666666	0.5714285714285715	0.6666666666666666	0.31622776601683794
FermTest_CarveMe	GCF_000392875.1	0	Top2	0.7000000000000001	0.7777777777777778	0.5	0.6666666666666666	0.5714285714285715	0.6666666666666666	0.31622776601683794
FermTest_CarveMe	GCF_000392875.1	100	Top2	0.6000000000000001	0.4861111111111111	0.5	0.6666666666666666	0.5714285714285715	0.6666666666666666	0.31622776601683794
FermTest_CarveMe	GCF_000392875.1	200	Top2	0.7000000000000001	0.5347222222222221	0.75	0.75	0.75	0.7777777777777778	0.55
FermTest_CarveMe	GCF_000392875.1	50	Top2	0.6500000000000001	0.6736111111111112	0.5	0.6666666666666666	0.5714285714285715	0.6666666666666666	0.31622776601683794
FermTest_CarveMe	GCF_000392875.1	150	Top2	0.7000000000000001	0.5347222222222221	0.75	0.75	0.75	0.7777777777777778	0.55
FermTest_CarveMe	GCF_000392875.1	0	Base	0.7000000000000001	0.7777777777777778	0.5	0.6666666666666666	0.5714285714285715	0.6666666666666666	0.31622776601683794
FermTest_CarveMe	GCF_000392875.1	100	Base	0.6500000000000001	0.6736111111111112	0.5	0.6666666666666666	0.5714285714285715	0.6666666666666666	0.31622776601683794
FermTest_CarveMe	GCF_000392875.1	200	Base	0.7500000000000001	0.7222222222222221	0.75	0.75	0.75	0.7777777777777778	0.55
FermTest_CarveMe	GCF_000392875.1	50	Base	0.6500000000000001	0.6736111111111112	0.5	0.6666666666666666	0.5714285714285715	0.6666666666666666	0.31622776601683794
FermTest_CarveMe	GCF_000392875.1	150	Base	0.8	0.8263888888888888	0.75	0.75	0.75	0.7777777777777778	0.55
FermTest_CarveMe	GCF_000392875.1	0	Top1	0.7000000000000001	0.7777777777777778	0.5	0.6666666666666666	0.5714285714285715	0.6666666666666666	0.31622776601683794
FermTest_CarveMe	GCF_000392875.1	100	Top1	0.6000000000000001	0.4861111111111111	0.5	0.6666666666666666	0.5714285714285715	0.6666666666666666	0.31622776601683794
FermTest_CarveMe	GCF_000392875.1	200	Top1	0.7000000000000001	0.5347222222222221	0.75	0.75	0.75	0.7777777777777778	0.55
FermTest_CarveMe	GCF_000392875.1	50	Top1	0.6500000000000001	0.6736111111111112	0.5	0.6666666666666666	0.5714285714285715	0.6666666666666666	0.31622776601683794
FermTest_CarveMe	GCF_000392875.1	150	Top1	0.7000000000000001	0.5347222222222221	0.75	0.75	0.75	0.7777777777777778	0.55
FermTest_CarveMe	GCF_000392875.1	0	Top3	0.7000000000000001	0.7777777777777778	0.5	0.6666666666666666	0.5714285714285715	0.6666666666666666	0.31622776601683794
FermTest_CarveMe	GCF_000392875.1	100	Top3	0.6000000000000001	0.4861111111111111	0.5	0.6666666666666666	0.5714285714285715	0.6666666666666666	0.31622776601683794
FermTest_CarveMe	GCF_000392875.1	200	Top3	0.7000000000000001	0.5347222222222221	0.75	0.75	0.75	0.7777777777777778	0.55
FermTest_CarveMe	GCF_000392875.1	50	Top3	0.6500000000000001	0.6736111111111112	0.5	0.6666666666666666	0.5714285714285715	0.6666666666666666	0.31622776601683794
FermTest_CarveMe	GCF_000392875.1	150	Top3	0.7000000000000001	0.5347222222222221	0.75	0.75	0.75	0.7777777777777778	0.55
FermTest_CarveMe	GCF_000008545.1	0	All	0.4375	0.05555555555555555	0.0	0.0	0.0	0.7777777777777778	-0.125
FermTest_CarveMe	GCF_000008545.1	100	All	0.4375	0.05555555555555555	0.0	0.0	0.0	0.7777777777777778	-0.125
FermTest_CarveMe	GCF_000008545.1	200	All	1.0	1.0	1.0	0.3333333333333333	0.5	0.7777777777777778	0.5
FermTest_CarveMe	GCF_000008545.1	50	All	0.4375	0.05555555555555555	0.0	0.0	0.0	0.7777777777777778	-0.125
FermTest_CarveMe	GCF_000008545.1	150	All	1.0	1.0	1.0	0.3333333333333333	0.5	0.7777777777777778	0.5
FermTest_CarveMe	GCF_000008545.1	0	Top2	0.4375	0.05555555555555555	0.0	0.0	0.0	0.7777777777777778	-0.125
FermTest_CarveMe	GCF_000008545.1	100	Top2	1.0	1.0	1.0	0.3333333333333333	0.5	0.7777777777777778	0.5
FermTest_CarveMe	GCF_000008545.1	200	Top2	1.0	1.0	1.0	0.3333333333333333	0.5	0.7777777777777778	0.5
FermTest_CarveMe	GCF_000008545.1	50	Top2	0.4375	0.05555555555555555	0.0	0.0	0.0	0.7777777777777778	-0.125
FermTest_CarveMe	GCF_000008545.1	150	Top2	1.0	1.0	1.0	0.3333333333333333	0.5	0.7777777777777778	0.5
FermTest_CarveMe	GCF_000008545.1	0	Base	0.4375	0.05555555555555555	0.0	0.0	0.0	0.7777777777777778	-0.125
FermTest_CarveMe	GCF_000008545.1	100	Base	1.0	1.0	1.0	0.3333333333333333	0.5	0.7777777777777778	0.5
FermTest_CarveMe	GCF_000008545.1	200	Base	1.0	1.0	1.0	0.3333333333333333	0.5	0.7777777777777778	0.5
FermTest_CarveMe	GCF_000008545.1	50	Base	0.4375	0.05555555555555555	0.0	0.0	0.0	0.7777777777777778	-0.125
FermTest_CarveMe	GCF_000008545.1	150	Base	1.0	1.0	1.0	0.3333333333333333	0.5	0.7777777777777778	0.5
FermTest_CarveMe	GCF_000008545.1	0	Top1	0.4375	0.05555555555555555	0.0	0.0	0.0	0.7777777777777778	-0.125
FermTest_CarveMe	GCF_000008545.1	100	Top1	1.0	1.0	1.0	0.3333333333333333	0.5	0.7777777777777778	0.5
FermTest_CarveMe	GCF_000008545.1	200	Top1	1.0	1.0	1.0	0.3333333333333333	0.5	0.7777777777777778	0.5
FermTest_CarveMe	GCF_000008545.1	50	Top1	0.4375	0.05555555555555555	0.0	0.0	0.0	0.7777777777777778	-0.125
FermTest_CarveMe	GCF_000008545.1	150	Top1	1.0	1.0	1.0	0.3333333333333333	0.5	0.7777777777777778	0.5
FermTest_CarveMe	GCF_000008545.1	0	Top3	0.4375	0.05555555555555555	0.0	0.0	0.0	0.7777777777777778	-0.125
FermTest_CarveMe	GCF_000008545.1	100	Top3	1.0	1.0	1.0	0.3333333333333333	0.5	0.7777777777777778	0.5
FermTest_CarveMe	GCF_000008545.1	200	Top3	1.0	1.0	1.0	0.3333333333333333	0.5	0.7777777777777778	0.5
FermTest_CarveMe	GCF_000008545.1	50	Top3	0.4375	0.05555555555555555	0.0	0.0	0.0	0.7777777777777778	-0.125
FermTest_CarveMe	GCF_000008545.1	150	Top3	1.0	1.0	1.0	0.3333333333333333	0.5	0.7777777777777778	0.5
FermTest_CarveMe	GCF_000173975.1	0	All	0.375	0.05555555555555555	0.0	0.0	0.0	0.6666666666666666	-0.1889822365046136
FermTest_CarveMe	GCF_000173975.1	100	All	0.4375	0.05555555555555555	0.0	0.0	0.0	0.7777777777777778	-0.125
FermTest_CarveMe	GCF_000173975.1	200	All	0.4375	0.05555555555555555	0.0	0.0	0.0	0.7777777777777778	-0.125
FermTest_CarveMe	GCF_000173975.1	50	All	0.4375	0.05555555555555555	0.0	0.0	0.0	0.7777777777777778	-0.125
FermTest_CarveMe	GCF_000173975.1	150	All	0.4375	0.05555555555555555	0.0	0.0	0.0	0.7777777777777778	-0.125
FermTest_CarveMe	GCF_000173975.1	0	Top2	0.375	0.05555555555555555	0.0	0.0	0.0	0.6666666666666666	-0.1889822365046136
FermTest_CarveMe	GCF_000173975.1	100	Top2	0.375	0.05555555555555555	0.0	0.0	0.0	0.6666666666666666	-0.1889822365046136
FermTest_CarveMe	GCF_000173975.1	200	Top2	0.4375	0.05555555555555555	0.0	0.0	0.0	0.7777777777777778	-0.125
FermTest_CarveMe	GCF_000173975.1	50	Top2	0.375	0.05555555555555555	0.0	0.0	0.0	0.6666666666666666	-0.1889822365046136
FermTest_CarveMe	GCF_000173975.1	150	Top2	0.375	0.05555555555555555	0.0	0.0	0.0	0.6666666666666666	-0.1889822365046136
FermTest_CarveMe	GCF_000173975.1	0	Base	0.375	0.05555555555555555	0.0	0.0	0.0	0.6666666666666666	-0.1889822365046136
FermTest_CarveMe	GCF_000173975.1	100	Base	0.375	0.05555555555555555	0.0	0.0	0.0	0.6666666666666666	-0.1889822365046136
FermTest_CarveMe	GCF_000173975.1	200	Base	0.4375	0.05555555555555555	0.0	0.0	0.0	0.7777777777777778	-0.125
FermTest_CarveMe	GCF_000173975.1	50	Base	0.375	0.05555555555555555	0.0	0.0	0.0	0.6666666666666666	-0.1889822365046136
FermTest_CarveMe	GCF_000173975.1	150	Base	0.4375	0.05555555555555555	0.0	0.0	0.0	0.7777777777777778	-0.125
FermTest_CarveMe	GCF_000173975.1	0	Top1	0.375	0.05555555555555555	0.0	0.0	0.0	0.6666666666666666	-0.1889822365046136
FermTest_CarveMe	GCF_000173975.1	100	Top1	0.375	0.05555555555555555	0.0	0.0	0.0	0.6666666666666666	-0.1889822365046136
FermTest_CarveMe	GCF_000173975.1	200	Top1	0.4375	0.05555555555555555	0.0	0.0	0.0	0.7777777777777778	-0.125
FermTest_CarveMe	GCF_000173975.1	50	Top1	0.375	0.05555555555555555	0.0	0.0	0.0	0.6666666666666666	-0.1889822365046136
FermTest_CarveMe	GCF_000173975.1	150	Top1	0.375	0.05555555555555555	0.0	0.0	0.0	0.6666666666666666	-0.1889822365046136
FermTest_CarveMe	GCF_000173975.1	0	Top3	0.375	0.05555555555555555	0.0	0.0	0.0	0.6666666666666666	-0.1889822365046136
FermTest_CarveMe	GCF_000173975.1	100	Top3	0.375	0.05555555555555555	0.0	0.0	0.0	0.6666666666666666	-0.1889822365046136
FermTest_CarveMe	GCF_000173975.1	200	Top3	0.4375	0.05555555555555555	0.0	0.0	0.0	0.7777777777777778	-0.125
FermTest_CarveMe	GCF_000173975.1	50	Top3	0.375	0.05555555555555555	0.0	0.0	0.0	0.6666666666666666	-0.1889822365046136
FermTest_CarveMe	GCF_000173975.1	150	Top3	0.375	0.05555555555555555	0.0	0.0	0.0	0.6666666666666666	-0.1889822365046136
FermTest_CarveMe	GCF_000005845.2	0	All	1.0	1.0	1.0	1.0	1.0	1.0	1.0
FermTest_CarveMe	GCF_000005845.2	100	All	1.0	1.0	1.0	1.0	1.0	1.0	1.0
FermTest_CarveMe	GCF_000005845.2	200	All	1.0	1.0	1.0	1.0	1.0	1.0	1.0
FermTest_CarveMe	GCF_000005845.2	50	All	1.0	1.0	1.0	1.0	1.0	1.0	1.0
FermTest_CarveMe	GCF_000005845.2	150	All	0.75	0.6266666666666667	1.0	0.8333333333333334	0.9090909090909091	0.8888888888888888	0.7905694150420948
FermTest_CarveMe	GCF_000005845.2	0	Top2	1.0	1.0	1.0	1.0	1.0	1.0	1.0
FermTest_CarveMe	GCF_000005845.2	100	Top2	1.0	1.0	1.0	1.0	1.0	1.0	1.0
FermTest_CarveMe	GCF_000005845.2	200	Top2	1.0	1.0	1.0	1.0	1.0	1.0	1.0
FermTest_CarveMe	GCF_000005845.2	50	Top2	1.0	1.0	1.0	1.0	1.0	1.0	1.0
FermTest_CarveMe	GCF_000005845.2	150	Top2	1.0	1.0	1.0	1.0	1.0	1.0	1.0
FermTest_CarveMe	GCF_000005845.2	0	Base	1.0	1.0	1.0	1.0	1.0	1.0	1.0
FermTest_CarveMe	GCF_000005845.2	100	Base	1.0	1.0	1.0	1.0	1.0	1.0	1.0
FermTest_CarveMe	GCF_000005845.2	200	Base	1.0	1.0	1.0	1.0	1.0	1.0	1.0
FermTest_CarveMe	GCF_000005845.2	50	Base	1.0	1.0	1.0	1.0	1.0	1.0	1.0
FermTest_CarveMe	GCF_000005845.2	150	Base	1.0	1.0	1.0	1.0	1.0	1.0	1.0
FermTest_CarveMe	GCF_000005845.2	0	Top1	1.0	1.0	1.0	1.0	1.0	1.0	1.0
FermTest_CarveMe	GCF_000005845.2	100	Top1	1.0	1.0	1.0	1.0	1.0	1.0	1.0
FermTest_CarveMe	GCF_000005845.2	200	Top1	1.0	1.0	1.0	1.0	1.0	1.0	1.0
FermTest_CarveMe	GCF_000005845.2	50	Top1	1.0	1.0	1.0	1.0	1.0	1.0	1.0
FermTest_CarveMe	GCF_000005845.2	150	Top1	1.0	1.0	1.0	1.0	1.0	1.0	1.0
FermTest_CarveMe	GCF_000005845.2	0	Top3	1.0	1.0	1.0	1.0	1.0	1.0	1.0
FermTest_CarveMe	GCF_000005845.2	100	Top3	1.0	1.0	1.0	1.0	1.0	1.0	1.0
FermTest_CarveMe	GCF_000005845.2	200	Top3	1.0	1.0	1.0	1.0	1.0	1.0	1.0
FermTest_CarveMe	GCF_000005845.2	50	Top3	1.0	1.0	1.0	1.0	1.0	1.0	1.0
FermTest_CarveMe	GCF_000005845.2	150	Top3	1.0	1.0	1.0	1.0	1.0	1.0	1.0
FermTest_CarveMe	GCF_000013285.1	0	All	0.44444444444444453	0.6527777777777777	0.16666666666666666	0.5	0.25	0.3333333333333333	-0.1889822365046136
FermTest_CarveMe	GCF_000013285.1	100	All	0.38888888888888895	0.5277777777777777	0.16666666666666666	0.5	0.25	0.3333333333333333	-0.1889822365046136
FermTest_CarveMe	GCF_000013285.1	200	All	0.6666666666666666	0.8541666666666665	0.5	0.75	0.6	0.5555555555555556	0.15811388300841897
FermTest_CarveMe	GCF_000013285.1	50	All	0.38888888888888895	0.5277777777777777	0.16666666666666666	0.5	0.25	0.3333333333333333	-0.1889822365046136
FermTest_CarveMe	GCF_000013285.1	150	All	0.38888888888888895	0.5277777777777777	0.16666666666666666	0.5	0.25	0.3333333333333333	-0.1889822365046136
FermTest_CarveMe	GCF_000013285.1	0	Top2	0.44444444444444453	0.6527777777777777	0.16666666666666666	0.5	0.25	0.3333333333333333	-0.1889822365046136
FermTest_CarveMe	GCF_000013285.1	100	Top2	0.38888888888888895	0.5277777777777777	0.16666666666666666	0.5	0.25	0.3333333333333333	-0.1889822365046136
FermTest_CarveMe	GCF_000013285.1	200	Top2	0.6666666666666666	0.8541666666666665	0.5	0.75	0.6	0.5555555555555556	0.15811388300841897
FermTest_CarveMe	GCF_000013285.1	50	Top2	0.38888888888888895	0.5277777777777777	0.16666666666666666	0.5	0.25	0.3333333333333333	-0.1889822365046136
FermTest_CarveMe	GCF_000013285.1	150	Top2	0.5	0.611111111111111	0.5	0.75	0.6	0.5555555555555556	0.15811388300841897
FermTest_CarveMe	GCF_000013285.1	0	Base	0.44444444444444453	0.6527777777777777	0.16666666666666666	0.5	0.25	0.3333333333333333	-0.1889822365046136
FermTest_CarveMe	GCF_000013285.1	100	Base	0.5555555555555556	0.7777777777777778	0.3333333333333333	0.6666666666666666	0.4444444444444444	0.4444444444444444	0.0
FermTest_CarveMe	GCF_000013285.1	200	Base	0.5555555555555556	0.7291666666666666	0.5	0.75	0.6	0.5555555555555556	0.15811388300841897
FermTest_CarveMe	GCF_000013285.1	50	Base	0.38888888888888895	0.5277777777777777	0.16666666666666666	0.5	0.25	0.3333333333333333	-0.1889822365046136
FermTest_CarveMe	GCF_000013285.1	150	Base	0.5555555555555556	0.736111111111111	0.5	0.75	0.6	0.5555555555555556	0.15811388300841897
FermTest_CarveMe	GCF_000013285.1	0	Top1	0.44444444444444453	0.6527777777777777	0.16666666666666666	0.5	0.25	0.3333333333333333	-0.1889822365046136
FermTest_CarveMe	GCF_000013285.1	100	Top1	0.38888888888888895	0.5277777777777777	0.16666666666666666	0.5	0.25	0.3333333333333333	-0.1889822365046136
FermTest_CarveMe	GCF_000013285.1	200	Top1	0.6666666666666666	0.8541666666666665	0.5	0.75	0.6	0.5555555555555556	0.15811388300841897
FermTest_CarveMe	GCF_000013285.1	50	Top1	0.38888888888888895	0.5277777777777777	0.16666666666666666	0.5	0.25	0.3333333333333333	-0.1889822365046136
FermTest_CarveMe	GCF_000013285.1	150	Top1	0.5	0.611111111111111	0.5	0.75	0.6	0.5555555555555556	0.15811388300841897
FermTest_CarveMe	GCF_000013285.1	0	Top3	0.44444444444444453	0.6527777777777777	0.16666666666666666	0.5	0.25	0.3333333333333333	-0.1889822365046136
FermTest_CarveMe	GCF_000013285.1	100	Top3	0.38888888888888895	0.5277777777777777	0.16666666666666666	0.5	0.25	0.3333333333333333	-0.1889822365046136
FermTest_CarveMe	GCF_000013285.1	200	Top3	0.6666666666666666	0.8541666666666665	0.5	0.75	0.6	0.5555555555555556	0.15811388300841897
FermTest_CarveMe	GCF_000013285.1	50	Top3	0.38888888888888895	0.5277777777777777	0.16666666666666666	0.5	0.25	0.3333333333333333	-0.1889822365046136
FermTest_CarveMe	GCF_000013285.1	150	Top3	0.5	0.611111111111111	0.5	0.75	0.6	0.5555555555555556	0.15811388300841897
FermTest_CarveMe	GCF_000011065.1	0	All	0.4166666666666667	0.16666666666666666	0.0	0.0	0.0	0.5555555555555556	-0.25
FermTest_CarveMe	GCF_000011065.1	100	All	0.4166666666666667	0.16666666666666666	0.0	0.0	0.0	0.5555555555555556	-0.25
FermTest_CarveMe	GCF_000011065.1	200	All	0.8055555555555556	0.8333333333333333	0.6666666666666666	0.6666666666666666	0.6666666666666666	0.7777777777777778	0.5
FermTest_CarveMe	GCF_000011065.1	50	All	0.4166666666666667	0.16666666666666666	0.0	0.0	0.0	0.5555555555555556	-0.25
FermTest_CarveMe	GCF_000011065.1	150	All	0.6111111111111112	0.6111111111111112	0.3333333333333333	0.5	0.4	0.6666666666666666	0.1889822365046136
FermTest_CarveMe	GCF_000011065.1	0	Top2	0.4166666666666667	0.16666666666666666	0.0	0.0	0.0	0.5555555555555556	-0.25
FermTest_CarveMe	GCF_000011065.1	100	Top2	0.4166666666666667	0.16666666666666666	0.0	0.0	0.0	0.5555555555555556	-0.25
FermTest_CarveMe	GCF_000011065.1	200	Top2	0.8055555555555556	0.8333333333333333	0.6666666666666666	0.6666666666666666	0.6666666666666666	0.7777777777777778	0.5
FermTest_CarveMe	GCF_000011065.1	50	Top2	0.4166666666666667	0.16666666666666666	0.0	0.0	0.0	0.5555555555555556	-0.25
FermTest_CarveMe	GCF_000011065.1	150	Top2	0.8055555555555556	0.8333333333333333	0.6666666666666666	0.6666666666666666	0.6666666666666666	0.7777777777777778	0.5
FermTest_CarveMe	GCF_000011065.1	0	Base	0.4166666666666667	0.16666666666666666	0.0	0.0	0.0	0.5555555555555556	-0.25
FermTest_CarveMe	GCF_000011065.1	100	Base	0.8055555555555556	0.8333333333333333	0.6666666666666666	0.6666666666666666	0.6666666666666666	0.7777777777777778	0.5
FermTest_CarveMe	GCF_000011065.1	200	Base	0.8055555555555556	0.8333333333333333	0.6666666666666666	0.6666666666666666	0.6666666666666666	0.7777777777777778	0.5
FermTest_CarveMe	GCF_000011065.1	50	Base	0.4166666666666667	0.16666666666666666	0.0	0.0	0.0	0.5555555555555556	-0.25
FermTest_CarveMe	GCF_000011065.1	150	Base	0.8055555555555556	0.8333333333333333	0.6666666666666666	0.6666666666666666	0.6666666666666666	0.7777777777777778	0.5
FermTest_CarveMe	GCF_000011065.1	0	Top1	0.4166666666666667	0.16666666666666666	0.0	0.0	0.0	0.5555555555555556	-0.25
FermTest_CarveMe	GCF_000011065.1	100	Top1	0.4166666666666667	0.16666666666666666	0.0	0.0	0.0	0.5555555555555556	-0.25
FermTest_CarveMe	GCF_000011065.1	200	Top1	0.8055555555555556	0.8333333333333333	0.6666666666666666	0.6666666666666666	0.6666666666666666	0.7777777777777778	0.5
FermTest_CarveMe	GCF_000011065.1	50	Top1	0.4166666666666667	0.16666666666666666	0.0	0.0	0.0	0.5555555555555556	-0.25
FermTest_CarveMe	GCF_000011065.1	150	Top1	0.8055555555555556	0.8333333333333333	0.6666666666666666	0.6666666666666666	0.6666666666666666	0.7777777777777778	0.5
FermTest_CarveMe	GCF_000011065.1	0	Top3	0.4166666666666667	0.16666666666666666	0.0	0.0	0.0	0.5555555555555556	-0.25
FermTest_CarveMe	GCF_000011065.1	100	Top3	0.4166666666666667	0.16666666666666666	0.0	0.0	0.0	0.5555555555555556	-0.25
FermTest_CarveMe	GCF_000011065.1	200	Top3	0.8055555555555556	0.8333333333333333	0.6666666666666666	0.6666666666666666	0.6666666666666666	0.7777777777777778	0.5
FermTest_CarveMe	GCF_000011065.1	50	Top3	0.4166666666666667	0.16666666666666666	0.0	0.0	0.0	0.5555555555555556	-0.25
FermTest_CarveMe	GCF_000011065.1	150	Top3	0.8055555555555556	0.8333333333333333	0.6666666666666666	0.6666666666666666	0.6666666666666666	0.7777777777777778	0.5
FermTest_CarveMe	GCF_000008765.1	0	All	0.375	0.2777777777777778	0.0	0.0	0.0	0.3333333333333333	-0.3952847075210474
FermTest_CarveMe	GCF_000008765.1	100	All	0.375	0.2777777777777778	0.0	0.0	0.0	0.3333333333333333	-0.3952847075210474
FermTest_CarveMe	GCF_000008765.1	200	All	0.575	0.6833333333333333	0.4	0.6666666666666666	0.5	0.5555555555555556	0.15811388300841897
FermTest_CarveMe	GCF_000008765.1	50	All	0.375	0.2777777777777778	0.0	0.0	0.0	0.3333333333333333	-0.3952847075210474
FermTest_CarveMe	GCF_000008765.1	150	All	0.49999999999999994	0.6222222222222222	0.2	0.5	0.28571428571428575	0.4444444444444444	-0.05976143046671968
FermTest_CarveMe	GCF_000008765.1	0	Top2	0.375	0.2777777777777778	0.0	0.0	0.0	0.3333333333333333	-0.3952847075210474
FermTest_CarveMe	GCF_000008765.1	100	Top2	0.375	0.2777777777777778	0.0	0.0	0.0	0.3333333333333333	-0.3952847075210474
FermTest_CarveMe	GCF_000008765.1	200	Top2	0.5	0.6244444444444444	0.4	0.5	0.4444444444444445	0.4444444444444444	-0.1
FermTest_CarveMe	GCF_000008765.1	50	Top2	0.375	0.2777777777777778	0.0	0.0	0.0	0.3333333333333333	-0.3952847075210474
FermTest_CarveMe	GCF_000008765.1	150	Top2	0.575	0.6833333333333333	0.4	0.6666666666666666	0.5	0.5555555555555556	0.15811388300841897
FermTest_CarveMe	GCF_000008765.1	0	Base	0.375	0.2777777777777778	0.0	0.0	0.0	0.3333333333333333	-0.3952847075210474
FermTest_CarveMe	GCF_000008765.1	100	Base	0.49999999999999994	0.6222222222222222	0.2	0.5	0.28571428571428575	0.4444444444444444	-0.05976143046671968
FermTest_CarveMe	GCF_000008765.1	200	Base	0.55	0.6577777777777778	0.4	0.5	0.4444444444444445	0.4444444444444444	-0.1
FermTest_CarveMe	GCF_000008765.1	50	Base	0.375	0.2777777777777778	0.0	0.0	0.0	0.3333333333333333	-0.3952847075210474
FermTest_CarveMe	GCF_000008765.1	150	Base	0.6249999999999999	0.7666666666666666	0.4	0.6666666666666666	0.5	0.5555555555555556	0.15811388300841897
FermTest_CarveMe	GCF_000008765.1	0	Top1	0.375	0.2777777777777778	0.0	0.0	0.0	0.3333333333333333	-0.3952847075210474
FermTest_CarveMe	GCF_000008765.1	100	Top1	0.375	0.2777777777777778	0.0	0.0	0.0	0.3333333333333333	-0.3952847075210474
FermTest_CarveMe	GCF_000008765.1	200	Top1	0.5	0.6244444444444444	0.4	0.5	0.4444444444444445	0.4444444444444444	-0.1
FermTest_CarveMe	GCF_000008765.1	50	Top1	0.375	0.2777777777777778	0.0	0.0	0.0	0.3333333333333333	-0.3952847075210474
FermTest_CarveMe	GCF_000008765.1	150	Top1	0.6249999999999999	0.7666666666666666	0.4	0.6666666666666666	0.5	0.5555555555555556	0.15811388300841897
FermTest_CarveMe	GCF_000008765.1	0	Top3	0.375	0.2777777777777778	0.0	0.0	0.0	0.3333333333333333	-0.3952847075210474
FermTest_CarveMe	GCF_000008765.1	100	Top3	0.375	0.2777777777777778	0.0	0.0	0.0	0.3333333333333333	-0.3952847075210474
FermTest_CarveMe	GCF_000008765.1	200	Top3	0.575	0.6833333333333333	0.4	0.6666666666666666	0.5	0.5555555555555556	0.15811388300841897
FermTest_CarveMe	GCF_000008765.1	50	Top3	0.375	0.2777777777777778	0.0	0.0	0.0	0.3333333333333333	-0.3952847075210474
FermTest_CarveMe	GCF_000008765.1	150	Top3	0.5999999999999999	0.7333333333333334	0.4	0.6666666666666666	0.5	0.5555555555555556	0.15811388300841897
FermTest_CarveMe	GCF_000143845.1	0	All	0.6111111111111112	0.6111111111111112	0.3333333333333333	0.5	0.4	0.6666666666666666	0.1889822365046136
FermTest_CarveMe	GCF_000143845.1	100	All	0.6111111111111112	0.6111111111111112	0.3333333333333333	0.5	0.4	0.6666666666666666	0.1889822365046136
FermTest_CarveMe	GCF_000143845.1	200	All	0.6111111111111112	0.6111111111111112	0.3333333333333333	0.5	0.4	0.6666666666666666	0.1889822365046136
FermTest_CarveMe	GCF_000143845.1	50	All	0.6111111111111112	0.6111111111111112	0.3333333333333333	0.5	0.4	0.6666666666666666	0.1889822365046136
FermTest_CarveMe	GCF_000143845.1	150	All	0.6111111111111112	0.6111111111111112	0.3333333333333333	0.5	0.4	0.6666666666666666	0.1889822365046136
FermTest_CarveMe	GCF_000143845.1	0	Top2	0.6111111111111112	0.6111111111111112	0.3333333333333333	0.5	0.4	0.6666666666666666	0.1889822365046136
FermTest_CarveMe	GCF_000143845.1	100	Top2	0.6111111111111112	0.6111111111111112	0.3333333333333333	0.5	0.4	0.6666666666666666	0.1889822365046136
FermTest_CarveMe	GCF_000143845.1	200	Top2	0.6111111111111112	0.6111111111111112	0.3333333333333333	0.5	0.4	0.6666666666666666	0.1889822365046136
FermTest_CarveMe	GCF_000143845.1	50	Top2	0.6111111111111112	0.6111111111111112	0.3333333333333333	0.5	0.4	0.6666666666666666	0.1889822365046136
FermTest_CarveMe	GCF_000143845.1	150	Top2	0.6111111111111112	0.6111111111111112	0.3333333333333333	0.5	0.4	0.6666666666666666	0.1889822365046136
FermTest_CarveMe	GCF_000143845.1	0	Base	0.6111111111111112	0.6111111111111112	0.3333333333333333	0.5	0.4	0.6666666666666666	0.1889822365046136
FermTest_CarveMe	GCF_000143845.1	100	Base	0.6111111111111112	0.6111111111111112	0.3333333333333333	0.5	0.4	0.6666666666666666	0.1889822365046136
FermTest_CarveMe	GCF_000143845.1	200	Base	0.6111111111111112	0.6111111111111112	0.3333333333333333	0.5	0.4	0.6666666666666666	0.1889822365046136
FermTest_CarveMe	GCF_000143845.1	50	Base	0.6111111111111112	0.6111111111111112	0.3333333333333333	0.5	0.4	0.6666666666666666	0.1889822365046136
FermTest_CarveMe	GCF_000143845.1	150	Base	0.6111111111111112	0.6111111111111112	0.3333333333333333	0.5	0.4	0.6666666666666666	0.1889822365046136
FermTest_CarveMe	GCF_000143845.1	0	Top1	0.6111111111111112	0.6111111111111112	0.3333333333333333	0.5	0.4	0.6666666666666666	0.1889822365046136
FermTest_CarveMe	GCF_000143845.1	100	Top1	0.6111111111111112	0.6111111111111112	0.3333333333333333	0.5	0.4	0.6666666666666666	0.1889822365046136
FermTest_CarveMe	GCF_000143845.1	200	Top1	0.6111111111111112	0.6111111111111112	0.3333333333333333	0.5	0.4	0.6666666666666666	0.1889822365046136
FermTest_CarveMe	GCF_000143845.1	50	Top1	0.6111111111111112	0.6111111111111112	0.3333333333333333	0.5	0.4	0.6666666666666666	0.1889822365046136
FermTest_CarveMe	GCF_000143845.1	150	Top1	0.6111111111111112	0.6111111111111112	0.3333333333333333	0.5	0.4	0.6666666666666666	0.1889822365046136
FermTest_CarveMe	GCF_000143845.1	0	Top3	0.6111111111111112	0.6111111111111112	0.3333333333333333	0.5	0.4	0.6666666666666666	0.1889822365046136
FermTest_CarveMe	GCF_000143845.1	100	Top3	0.6111111111111112	0.6111111111111112	0.3333333333333333	0.5	0.4	0.6666666666666666	0.1889822365046136
FermTest_CarveMe	GCF_000143845.1	200	Top3	0.6111111111111112	0.6111111111111112	0.3333333333333333	0.5	0.4	0.6666666666666666	0.1889822365046136
FermTest_CarveMe	GCF_000143845.1	50	Top3	0.6111111111111112	0.6111111111111112	0.3333333333333333	0.5	0.4	0.6666666666666666	0.1889822365046136
FermTest_CarveMe	GCF_000143845.1	150	Top3	0.6111111111111112	0.6111111111111112	0.3333333333333333	0.5	0.4	0.6666666666666666	0.1889822365046136
FermTest_CarveMe	GCF_000008345.1	0	All	0.7222222222222222	0.6666666666666666	0.6666666666666666	0.5	0.5714285714285715	0.6666666666666666	0.31622776601683794
FermTest_CarveMe	GCF_000008345.1	100	All	0.7222222222222222	0.6666666666666666	0.6666666666666666	0.5	0.5714285714285715	0.6666666666666666	0.31622776601683794
FermTest_CarveMe	GCF_000008345.1	200	All	0.7222222222222222	0.6666666666666666	0.6666666666666666	0.5	0.5714285714285715	0.6666666666666666	0.31622776601683794
FermTest_CarveMe	GCF_000008345.1	50	All	0.75	0.6944444444444444	0.6666666666666666	0.6666666666666666	0.6666666666666666	0.7777777777777778	0.5
FermTest_CarveMe	GCF_000008345.1	150	All	0.7222222222222222	0.6666666666666666	0.6666666666666666	0.5	0.5714285714285715	0.6666666666666666	0.31622776601683794
FermTest_CarveMe	GCF_000008345.1	0	Top2	0.7222222222222222	0.6666666666666666	0.6666666666666666	0.5	0.5714285714285715	0.6666666666666666	0.31622776601683794
FermTest_CarveMe	GCF_000008345.1	100	Top2	0.8055555555555556	0.8333333333333333	0.6666666666666666	0.6666666666666666	0.6666666666666666	0.7777777777777778	0.5
FermTest_CarveMe	GCF_000008345.1	200	Top2	0.6944444444444444	0.6388888888888888	0.6666666666666666	0.5	0.5714285714285715	0.6666666666666666	0.31622776601683794
FermTest_CarveMe	GCF_000008345.1	50	Top2	0.8055555555555556	0.8333333333333333	0.6666666666666666	0.6666666666666666	0.6666666666666666	0.7777777777777778	0.5
FermTest_CarveMe	GCF_000008345.1	150	Top2	0.8055555555555556	0.8333333333333333	0.6666666666666666	0.6666666666666666	0.6666666666666666	0.7777777777777778	0.5
FermTest_CarveMe	GCF_000008345.1	0	Base	0.7222222222222222	0.6666666666666666	0.6666666666666666	0.5	0.5714285714285715	0.6666666666666666	0.31622776601683794
FermTest_CarveMe	GCF_000008345.1	100	Base	0.8055555555555556	0.8333333333333333	0.6666666666666666	0.6666666666666666	0.6666666666666666	0.7777777777777778	0.5
FermTest_CarveMe	GCF_000008345.1	200	Base	0.6944444444444444	0.6499999999999999	0.6666666666666666	0.4	0.5	0.5555555555555556	0.15811388300841897
FermTest_CarveMe	GCF_000008345.1	50	Base	0.8055555555555556	0.8333333333333333	0.6666666666666666	0.6666666666666666	0.6666666666666666	0.7777777777777778	0.5
FermTest_CarveMe	GCF_000008345.1	150	Base	0.6944444444444444	0.6499999999999999	0.6666666666666666	0.4	0.5	0.5555555555555556	0.15811388300841897
FermTest_CarveMe	GCF_000008345.1	0	Top1	0.7222222222222222	0.6666666666666666	0.6666666666666666	0.5	0.5714285714285715	0.6666666666666666	0.31622776601683794
FermTest_CarveMe	GCF_000008345.1	100	Top1	0.8055555555555556	0.8333333333333333	0.6666666666666666	0.6666666666666666	0.6666666666666666	0.7777777777777778	0.5
FermTest_CarveMe	GCF_000008345.1	200	Top1	0.6666666666666667	0.6111111111111112	0.6666666666666666	0.5	0.5714285714285715	0.6666666666666666	0.31622776601683794
FermTest_CarveMe	GCF_000008345.1	50	Top1	0.8055555555555556	0.8333333333333333	0.6666666666666666	0.6666666666666666	0.6666666666666666	0.7777777777777778	0.5
FermTest_CarveMe	GCF_000008345.1	150	Top1	0.8055555555555556	0.8333333333333333	0.6666666666666666	0.6666666666666666	0.6666666666666666	0.7777777777777778	0.5
FermTest_CarveMe	GCF_000008345.1	0	Top3	0.7222222222222222	0.6666666666666666	0.6666666666666666	0.5	0.5714285714285715	0.6666666666666666	0.31622776601683794
FermTest_CarveMe	GCF_000008345.1	100	Top3	0.8055555555555556	0.8333333333333333	0.6666666666666666	0.6666666666666666	0.6666666666666666	0.7777777777777778	0.5
FermTest_CarveMe	GCF_000008345.1	200	Top3	0.6944444444444444	0.6388888888888888	0.6666666666666666	0.5	0.5714285714285715	0.6666666666666666	0.31622776601683794
FermTest_CarveMe	GCF_000008345.1	50	Top3	0.8055555555555556	0.8333333333333333	0.6666666666666666	0.6666666666666666	0.6666666666666666	0.7777777777777778	0.5
FermTest_CarveMe	GCF_000008345.1	150	Top3	0.8055555555555556	0.8333333333333333	0.6666666666666666	0.6666666666666666	0.6666666666666666	0.7777777777777778	0.5
FermTest_CarveMe	GCF_000469345.1	0	All	0.4166666666666667	0.16666666666666666	0.0	0.0	0.0	0.5555555555555556	-0.25
FermTest_CarveMe	GCF_000469345.1	100	All	0.33333333333333337	0.16666666666666666	0.0	0.0	0.0	0.4444444444444444	-0.3779644730092272
FermTest_CarveMe	GCF_000469345.1	200	All	0.5	0.3055555555555556	0.3333333333333333	0.3333333333333333	0.3333333333333333	0.5555555555555556	0.0
FermTest_CarveMe	GCF_000469345.1	50	All	0.4166666666666667	0.16666666666666666	0.0	0.0	0.0	0.5555555555555556	-0.25
FermTest_CarveMe	GCF_000469345.1	150	All	0.5	0.3055555555555556	0.3333333333333333	0.3333333333333333	0.3333333333333333	0.5555555555555556	0.0
FermTest_CarveMe	GCF_000469345.1	0	Top2	0.4166666666666667	0.16666666666666666	0.0	0.0	0.0	0.5555555555555556	-0.25
FermTest_CarveMe	GCF_000469345.1	100	Top2	0.5	0.3055555555555556	0.3333333333333333	0.3333333333333333	0.3333333333333333	0.5555555555555556	0.0
FermTest_CarveMe	GCF_000469345.1	200	Top2	0.5	0.3055555555555556	0.3333333333333333	0.3333333333333333	0.3333333333333333	0.5555555555555556	0.0
FermTest_CarveMe	GCF_000469345.1	50	Top2	0.4166666666666667	0.16666666666666666	0.0	0.0	0.0	0.5555555555555556	-0.25
FermTest_CarveMe	GCF_000469345.1	150	Top2	0.5	0.3055555555555556	0.3333333333333333	0.3333333333333333	0.3333333333333333	0.5555555555555556	0.0
FermTest_CarveMe	GCF_000469345.1	0	Base	0.4166666666666667	0.16666666666666666	0.0	0.0	0.0	0.5555555555555556	-0.25
FermTest_CarveMe	GCF_000469345.1	100	Base	0.5	0.3055555555555556	0.3333333333333333	0.3333333333333333	0.3333333333333333	0.5555555555555556	0.0
FermTest_CarveMe	GCF_000469345.1	200	Base	0.5	0.3055555555555556	0.3333333333333333	0.3333333333333333	0.3333333333333333	0.5555555555555556	0.0
FermTest_CarveMe	GCF_000469345.1	50	Base	0.33333333333333337	0.16666666666666666	0.0	0.0	0.0	0.4444444444444444	-0.3779644730092272
FermTest_CarveMe	GCF_000469345.1	150	Base	0.5	0.3055555555555556	0.3333333333333333	0.3333333333333333	0.3333333333333333	0.5555555555555556	0.0
FermTest_CarveMe	GCF_000469345.1	0	Top1	0.4166666666666667	0.16666666666666666	0.0	0.0	0.0	0.5555555555555556	-0.25
FermTest_CarveMe	GCF_000469345.1	100	Top1	0.5	0.3055555555555556	0.3333333333333333	0.3333333333333333	0.3333333333333333	0.5555555555555556	0.0
FermTest_CarveMe	GCF_000469345.1	200	Top1	0.5	0.3055555555555556	0.3333333333333333	0.3333333333333333	0.3333333333333333	0.5555555555555556	0.0
FermTest_CarveMe	GCF_000469345.1	50	Top1	0.4166666666666667	0.16666666666666666	0.0	0.0	0.0	0.5555555555555556	-0.25
FermTest_CarveMe	GCF_000469345.1	150	Top1	0.5	0.3055555555555556	0.3333333333333333	0.3333333333333333	0.3333333333333333	0.5555555555555556	0.0
FermTest_CarveMe	GCF_000469345.1	0	Top3	0.4166666666666667	0.16666666666666666	0.0	0.0	0.0	0.5555555555555556	-0.25
FermTest_CarveMe	GCF_000469345.1	100	Top3	0.5	0.3055555555555556	0.3333333333333333	0.3333333333333333	0.3333333333333333	0.5555555555555556	0.0
FermTest_CarveMe	GCF_000469345.1	200	Top3	0.5	0.3055555555555556	0.3333333333333333	0.3333333333333333	0.3333333333333333	0.5555555555555556	0.0
FermTest_CarveMe	GCF_000469345.1	50	Top3	0.4166666666666667	0.16666666666666666	0.0	0.0	0.0	0.5555555555555556	-0.25
FermTest_CarveMe	GCF_000469345.1	150	Top3	0.5	0.3055555555555556	0.3333333333333333	0.3333333333333333	0.3333333333333333	0.5555555555555556	0.0
FermTest_CarveMe	GCF_000203855.3	0	All	0.7142857142857143	0.6805555555555556	0.5	0.5	0.5	0.7777777777777778	0.35714285714285715
FermTest_CarveMe	GCF_000203855.3	100	All	0.7142857142857143	0.6805555555555556	0.5	0.5	0.5	0.7777777777777778	0.35714285714285715
FermTest_CarveMe	GCF_000203855.3	200	All	1.0	1.0	1.0	0.5	0.6666666666666666	0.7777777777777778	0.5976143046671968
FermTest_CarveMe	GCF_000203855.3	50	All	0.6428571428571429	0.3055555555555556	0.5	0.5	0.5	0.7777777777777778	0.35714285714285715
FermTest_CarveMe	GCF_000203855.3	150	All	1.0	1.0	1.0	0.5	0.6666666666666666	0.7777777777777778	0.5976143046671968
FermTest_CarveMe	GCF_000203855.3	0	Top2	0.7142857142857143	0.6805555555555556	0.5	0.5	0.5	0.7777777777777778	0.35714285714285715
FermTest_CarveMe	GCF_000203855.3	100	Top2	0.7142857142857143	0.6805555555555556	0.5	0.5	0.5	0.7777777777777778	0.35714285714285715
FermTest_CarveMe	GCF_000203855.3	200	Top2	0.8571428571428572	0.41666666666666663	1.0	0.5	0.6666666666666666	0.7777777777777778	0.5976143046671968
FermTest_CarveMe	GCF_000203855.3	50	Top2	0.7142857142857143	0.6805555555555556	0.5	0.5	0.5	0.7777777777777778	0.35714285714285715
FermTest_CarveMe	GCF_000203855.3	150	Top2	0.9285714285714286	0.7916666666666666	1.0	0.5	0.6666666666666666	0.7777777777777778	0.5976143046671968
FermTest_CarveMe	GCF_000203855.3	0	Base	0.7142857142857143	0.6805555555555556	0.5	0.5	0.5	0.7777777777777778	0.35714285714285715
FermTest_CarveMe	GCF_000203855.3	100	Base	0.9285714285714286	0.7916666666666666	1.0	0.6666666666666666	0.8	0.8888888888888888	0.7559289460184544
FermTest_CarveMe	GCF_000203855.3	200	Base	0.8571428571428572	0.41666666666666663	1.0	0.5	0.6666666666666666	0.7777777777777778	0.5976143046671968
FermTest_CarveMe	GCF_000203855.3	50	Base	0.7142857142857143	0.6805555555555556	0.5	0.5	0.5	0.7777777777777778	0.35714285714285715
FermTest_CarveMe	GCF_000203855.3	150	Base	0.9285714285714286	0.7916666666666666	1.0	0.5	0.6666666666666666	0.7777777777777778	0.5976143046671968
FermTest_CarveMe	GCF_000203855.3	0	Top1	0.7142857142857143	0.6805555555555556	0.5	0.5	0.5	0.7777777777777778	0.35714285714285715
FermTest_CarveMe	GCF_000203855.3	100	Top1	0.9285714285714286	0.7916666666666666	1.0	0.6666666666666666	0.8	0.8888888888888888	0.7559289460184544
FermTest_CarveMe	GCF_000203855.3	200	Top1	0.9285714285714286	0.7916666666666666	1.0	0.5	0.6666666666666666	0.7777777777777778	0.5976143046671968
FermTest_CarveMe	GCF_000203855.3	50	Top1	0.7142857142857143	0.6805555555555556	0.5	0.5	0.5	0.7777777777777778	0.35714285714285715
FermTest_CarveMe	GCF_000203855.3	150	Top1	0.9285714285714286	0.7916666666666666	1.0	0.5	0.6666666666666666	0.7777777777777778	0.5976143046671968
FermTest_CarveMe	GCF_000203855.3	0	Top3	0.7142857142857143	0.6805555555555556	0.5	0.5	0.5	0.7777777777777778	0.35714285714285715
FermTest_CarveMe	GCF_000203855.3	100	Top3	0.7142857142857143	0.6805555555555556	0.5	0.5	0.5	0.7777777777777778	0.35714285714285715
FermTest_CarveMe	GCF_000203855.3	200	Top3	0.9285714285714286	0.7916666666666666	1.0	0.5	0.6666666666666666	0.7777777777777778	0.5976143046671968
FermTest_CarveMe	GCF_000203855.3	50	Top3	0.7142857142857143	0.6805555555555556	0.5	0.5	0.5	0.7777777777777778	0.35714285714285715
FermTest_CarveMe	GCF_000203855.3	150	Top3	0.9285714285714286	0.7916666666666666	1.0	0.5	0.6666666666666666	0.7777777777777778	0.5976143046671968
FermTest_CarveMe	GCF_000025885.1	0	All	0.4285714285714286	0.1111111111111111	0.0	0.0	0.0	0.6666666666666666	-0.1889822365046136
FermTest_CarveMe	GCF_000025885.1	100	All	0.5	0.6111111111111112	0.0	0.0	0.0	0.7777777777777778	0.0
FermTest_CarveMe	GCF_000025885.1	200	All	0.5	0.6111111111111112	0.0	0.0	0.0	0.7777777777777778	0.0
FermTest_CarveMe	GCF_000025885.1	50	All	0.4285714285714286	0.1111111111111111	0.0	0.0	0.0	0.6666666666666666	-0.1889822365046136
FermTest_CarveMe	GCF_000025885.1	150	All	0.5	0.6111111111111112	0.0	0.0	0.0	0.7777777777777778	0.0
FermTest_CarveMe	GCF_000025885.1	0	Top2	0.4285714285714286	0.1111111111111111	0.0	0.0	0.0	0.6666666666666666	-0.1889822365046136
FermTest_CarveMe	GCF_000025885.1	100	Top2	0.4285714285714286	0.1111111111111111	0.0	0.0	0.0	0.6666666666666666	-0.1889822365046136
FermTest_CarveMe	GCF_000025885.1	200	Top2	0.6785714285714286	0.6388888888888888	0.5	0.3333333333333333	0.4	0.6666666666666666	0.1889822365046136
FermTest_CarveMe	GCF_000025885.1	50	Top2	0.4285714285714286	0.1111111111111111	0.0	0.0	0.0	0.6666666666666666	-0.1889822365046136
FermTest_CarveMe	GCF_000025885.1	150	Top2	0.4285714285714286	0.1111111111111111	0.0	0.0	0.0	0.6666666666666666	-0.1889822365046136
FermTest_CarveMe	GCF_000025885.1	0	Base	0.4285714285714286	0.1111111111111111	0.0	0.0	0.0	0.6666666666666666	-0.1889822365046136
FermTest_CarveMe	GCF_000025885.1	100	Base	0.4285714285714286	0.1111111111111111	0.0	0.0	0.0	0.6666666666666666	-0.1889822365046136
FermTest_CarveMe	GCF_000025885.1	200	Base	0.6785714285714286	0.6388888888888888	0.5	0.3333333333333333	0.4	0.6666666666666666	0.1889822365046136
FermTest_CarveMe	GCF_000025885.1	50	Base	0.4285714285714286	0.1111111111111111	0.0	0.0	0.0	0.6666666666666666	-0.1889822365046136
FermTest_CarveMe	GCF_000025885.1	150	Base	0.7142857142857143	0.6805555555555556	0.5	0.5	0.5	0.7777777777777778	0.35714285714285715
FermTest_CarveMe	GCF_000025885.1	0	Top1	0.4285714285714286	0.1111111111111111	0.0	0.0	0.0	0.6666666666666666	-0.1889822365046136
FermTest_CarveMe	GCF_000025885.1	100	Top1	0.4285714285714286	0.1111111111111111	0.0	0.0	0.0	0.6666666666666666	-0.1889822365046136
FermTest_CarveMe	GCF_000025885.1	200	Top1	0.6785714285714286	0.6388888888888888	0.5	0.3333333333333333	0.4	0.6666666666666666	0.1889822365046136
FermTest_CarveMe	GCF_000025885.1	50	Top1	0.4285714285714286	0.1111111111111111	0.0	0.0	0.0	0.6666666666666666	-0.1889822365046136
FermTest_CarveMe	GCF_000025885.1	150	Top1	0.4285714285714286	0.1111111111111111	0.0	0.0	0.0	0.6666666666666666	-0.1889822365046136
FermTest_CarveMe	GCF_000025885.1	0	Top3	0.4285714285714286	0.1111111111111111	0.0	0.0	0.0	0.6666666666666666	-0.1889822365046136
FermTest_CarveMe	GCF_000025885.1	100	Top3	0.4285714285714286	0.1111111111111111	0.0	0.0	0.0	0.6666666666666666	-0.1889822365046136
FermTest_CarveMe	GCF_000025885.1	200	Top3	0.7142857142857143	0.6805555555555556	0.5	0.5	0.5	0.7777777777777778	0.35714285714285715
FermTest_CarveMe	GCF_000025885.1	50	Top3	0.4285714285714286	0.1111111111111111	0.0	0.0	0.0	0.6666666666666666	-0.1889822365046136
FermTest_CarveMe	GCF_000025885.1	150	Top3	0.4285714285714286	0.1111111111111111	0.0	0.0	0.0	0.6666666666666666	-0.1889822365046136
FermTest_CarveMe	GCF_000162015.1	0	All	0.4166666666666667	0.16666666666666666	0.0	0.0	0.0	0.5555555555555556	-0.25
FermTest_CarveMe	GCF_000162015.1	100	All	0.4166666666666667	0.16666666666666666	0.0	0.0	0.0	0.5555555555555556	-0.25
FermTest_CarveMe	GCF_000162015.1	200	All	0.5555555555555556	0.3611111111111111	0.3333333333333333	0.5	0.4	0.6666666666666666	0.1889822365046136
FermTest_CarveMe	GCF_000162015.1	50	All	0.4166666666666667	0.16666666666666666	0.0	0.0	0.0	0.5555555555555556	-0.25
FermTest_CarveMe	GCF_000162015.1	150	All	0.4166666666666667	0.16666666666666666	0.0	0.0	0.0	0.5555555555555556	-0.25
FermTest_CarveMe	GCF_000162015.1	0	Top2	0.4166666666666667	0.16666666666666666	0.0	0.0	0.0	0.5555555555555556	-0.25
FermTest_CarveMe	GCF_000162015.1	100	Top2	0.4166666666666667	0.16666666666666666	0.0	0.0	0.0	0.5555555555555556	-0.25
FermTest_CarveMe	GCF_000162015.1	200	Top2	0.5	0.3055555555555556	0.3333333333333333	0.3333333333333333	0.3333333333333333	0.5555555555555556	0.0
FermTest_CarveMe	GCF_000162015.1	50	Top2	0.4166666666666667	0.16666666666666666	0.0	0.0	0.0	0.5555555555555556	-0.25
FermTest_CarveMe	GCF_000162015.1	150	Top2	0.4166666666666667	0.16666666666666666	0.0	0.0	0.0	0.5555555555555556	-0.25
FermTest_CarveMe	GCF_000162015.1	0	Base	0.4166666666666667	0.16666666666666666	0.0	0.0	0.0	0.5555555555555556	-0.25
FermTest_CarveMe	GCF_000162015.1	100	Base	0.4166666666666667	0.16666666666666666	0.0	0.0	0.0	0.5555555555555556	-0.25
FermTest_CarveMe	GCF_000162015.1	200	Base	0.4444444444444445	0.2777777777777778	0.3333333333333333	0.3333333333333333	0.3333333333333333	0.5555555555555556	0.0
FermTest_CarveMe	GCF_000162015.1	50	Base	0.4166666666666667	0.16666666666666666	0.0	0.0	0.0	0.5555555555555556	-0.25
FermTest_CarveMe	GCF_000162015.1	150	Base	0.4444444444444445	0.2777777777777778	0.3333333333333333	0.3333333333333333	0.3333333333333333	0.5555555555555556	0.0
FermTest_CarveMe	GCF_000162015.1	0	Top1	0.4166666666666667	0.16666666666666666	0.0	0.0	0.0	0.5555555555555556	-0.25
FermTest_CarveMe	GCF_000162015.1	100	Top1	0.4166666666666667	0.16666666666666666	0.0	0.0	0.0	0.5555555555555556	-0.25
FermTest_CarveMe	GCF_000162015.1	200	Top1	0.5	0.3055555555555556	0.3333333333333333	0.3333333333333333	0.3333333333333333	0.5555555555555556	0.0
FermTest_CarveMe	GCF_000162015.1	50	Top1	0.4166666666666667	0.16666666666666666	0.0	0.0	0.0	0.5555555555555556	-0.25
FermTest_CarveMe	GCF_000162015.1	150	Top1	0.4444444444444445	0.2777777777777778	0.3333333333333333	0.3333333333333333	0.3333333333333333	0.5555555555555556	0.0
FermTest_CarveMe	GCF_000162015.1	0	Top3	0.4166666666666667	0.16666666666666666	0.0	0.0	0.0	0.5555555555555556	-0.25
FermTest_CarveMe	GCF_000162015.1	100	Top3	0.4166666666666667	0.16666666666666666	0.0	0.0	0.0	0.5555555555555556	-0.25
FermTest_CarveMe	GCF_000162015.1	200	Top3	0.5	0.3055555555555556	0.3333333333333333	0.3333333333333333	0.3333333333333333	0.5555555555555556	0.0
FermTest_CarveMe	GCF_000162015.1	50	Top3	0.4166666666666667	0.16666666666666666	0.0	0.0	0.0	0.5555555555555556	-0.25
FermTest_CarveMe	GCF_000162015.1	150	Top3	0.4166666666666667	0.16666666666666666	0.0	0.0	0.0	0.5555555555555556	-0.25
FermTest_CarveMe	GCF_000022965.1	0	All	0.4285714285714286	0.1111111111111111	0.0	0.0	0.0	0.6666666666666666	-0.1889822365046136
FermTest_CarveMe	GCF_000022965.1	100	All	0.4285714285714286	0.1111111111111111	0.0	0.0	0.0	0.6666666666666666	-0.1889822365046136
FermTest_CarveMe	GCF_000022965.1	200	All	0.7142857142857143	0.6805555555555556	0.5	0.5	0.5	0.7777777777777778	0.35714285714285715
FermTest_CarveMe	GCF_000022965.1	50	All	0.4285714285714286	0.1111111111111111	0.0	0.0	0.0	0.6666666666666666	-0.1889822365046136
FermTest_CarveMe	GCF_000022965.1	150	All	0.7142857142857143	0.6805555555555556	0.5	1.0	0.6666666666666666	0.8888888888888888	0.6614378277661476
FermTest_CarveMe	GCF_000022965.1	0	Top2	0.4285714285714286	0.1111111111111111	0.0	0.0	0.0	0.6666666666666666	-0.1889822365046136
FermTest_CarveMe	GCF_000022965.1	100	Top2	0.6428571428571429	0.3055555555555556	0.5	0.5	0.5	0.7777777777777778	0.35714285714285715
FermTest_CarveMe	GCF_000022965.1	200	Top2	0.7142857142857143	0.6805555555555556	0.5	0.5	0.5	0.7777777777777778	0.35714285714285715
FermTest_CarveMe	GCF_000022965.1	50	Top2	0.4285714285714286	0.1111111111111111	0.0	0.0	0.0	0.6666666666666666	-0.1889822365046136
FermTest_CarveMe	GCF_000022965.1	150	Top2	0.7142857142857143	0.6805555555555556	0.5	0.5	0.5	0.7777777777777778	0.35714285714285715
FermTest_CarveMe	GCF_000022965.1	0	Base	0.4285714285714286	0.1111111111111111	0.0	0.0	0.0	0.6666666666666666	-0.1889822365046136
FermTest_CarveMe	GCF_000022965.1	100	Base	0.7142857142857143	0.6805555555555556	0.5	0.5	0.5	0.7777777777777778	0.35714285714285715
FermTest_CarveMe	GCF_000022965.1	200	Base	0.7142857142857143	0.6805555555555556	0.5	0.5	0.5	0.7777777777777778	0.35714285714285715
FermTest_CarveMe	GCF_000022965.1	50	Base	0.4285714285714286	0.1111111111111111	0.0	0.0	0.0	0.6666666666666666	-0.1889822365046136
FermTest_CarveMe	GCF_000022965.1	150	Base	0.7142857142857143	0.6805555555555556	0.5	0.5	0.5	0.7777777777777778	0.35714285714285715
FermTest_CarveMe	GCF_000022965.1	0	Top1	0.4285714285714286	0.1111111111111111	0.0	0.0	0.0	0.6666666666666666	-0.1889822365046136
FermTest_CarveMe	GCF_000022965.1	100	Top1	0.6428571428571429	0.3055555555555556	0.5	0.5	0.5	0.7777777777777778	0.35714285714285715
FermTest_CarveMe	GCF_000022965.1	200	Top1	0.7142857142857143	0.6805555555555556	0.5	0.5	0.5	0.7777777777777778	0.35714285714285715
FermTest_CarveMe	GCF_000022965.1	50	Top1	0.4285714285714286	0.1111111111111111	0.0	0.0	0.0	0.6666666666666666	-0.1889822365046136
FermTest_CarveMe	GCF_000022965.1	150	Top1	0.7142857142857143	0.6805555555555556	0.5	0.5	0.5	0.7777777777777778	0.35714285714285715
FermTest_CarveMe	GCF_000022965.1	0	Top3	0.4285714285714286	0.1111111111111111	0.0	0.0	0.0	0.6666666666666666	-0.1889822365046136
FermTest_CarveMe	GCF_000022965.1	100	Top3	0.6428571428571429	0.3055555555555556	0.5	0.5	0.5	0.7777777777777778	0.35714285714285715
FermTest_CarveMe	GCF_000022965.1	200	Top3	0.7142857142857143	0.6805555555555556	0.5	0.5	0.5	0.7777777777777778	0.35714285714285715
FermTest_CarveMe	GCF_000022965.1	50	Top3	0.4285714285714286	0.1111111111111111	0.0	0.0	0.0	0.6666666666666666	-0.1889822365046136
FermTest_CarveMe	GCF_000022965.1	150	Top3	0.7142857142857143	0.6805555555555556	0.5	0.5	0.5	0.7777777777777778	0.35714285714285715
FermTest_CarveMe	GCF_001456065.2	0	All	0.5555555555555556	0.33333333333333337	0.6666666666666666	0.5	0.5714285714285715	0.6666666666666666	0.31622776601683794
FermTest_CarveMe	GCF_001456065.2	100	All	0.7222222222222222	0.6666666666666666	0.6666666666666666	0.5	0.5714285714285715	0.6666666666666666	0.31622776601683794
FermTest_CarveMe	GCF_001456065.2	200	All	0.75	0.7888888888888889	0.6666666666666666	0.4	0.5	0.5555555555555556	0.15811388300841897
FermTest_CarveMe	GCF_001456065.2	50	All	0.7222222222222222	0.6666666666666666	0.6666666666666666	0.5	0.5714285714285715	0.6666666666666666	0.31622776601683794
FermTest_CarveMe	GCF_001456065.2	150	All	0.7222222222222222	0.6666666666666666	0.6666666666666666	0.5	0.5714285714285715	0.6666666666666666	0.31622776601683794
FermTest_CarveMe	GCF_001456065.2	0	Top2	0.5555555555555556	0.33333333333333337	0.6666666666666666	0.5	0.5714285714285715	0.6666666666666666	0.31622776601683794
FermTest_CarveMe	GCF_001456065.2	100	Top2	0.6666666666666667	0.41666666666666663	0.6666666666666666	0.5	0.5714285714285715	0.6666666666666666	0.31622776601683794
FermTest_CarveMe	GCF_001456065.2	200	Top2	0.6666666666666667	0.6111111111111112	0.6666666666666666	0.5	0.5714285714285715	0.6666666666666666	0.31622776601683794
FermTest_CarveMe	GCF_001456065.2	50	Top2	0.6666666666666667	0.41666666666666663	0.6666666666666666	0.5	0.5714285714285715	0.6666666666666666	0.31622776601683794
FermTest_CarveMe	GCF_001456065.2	150	Top2	0.6111111111111112	0.3611111111111111	0.6666666666666666	0.5	0.5714285714285715	0.6666666666666666	0.31622776601683794
FermTest_CarveMe	GCF_001456065.2	0	Base	0.5555555555555556	0.33333333333333337	0.6666666666666666	0.5	0.5714285714285715	0.6666666666666666	0.31622776601683794
FermTest_CarveMe	GCF_001456065.2	100	Base	0.6666666666666667	0.41666666666666663	0.6666666666666666	0.5	0.5714285714285715	0.6666666666666666	0.31622776601683794
FermTest_CarveMe	GCF_001456065.2	200	Base	0.8055555555555556	0.8333333333333333	0.6666666666666666	0.6666666666666666	0.6666666666666666	0.7777777777777778	0.5
FermTest_CarveMe	GCF_001456065.2	50	Base	0.6666666666666667	0.41666666666666663	0.6666666666666666	0.5	0.5714285714285715	0.6666666666666666	0.31622776601683794
FermTest_CarveMe	GCF_001456065.2	150	Base	0.6666666666666667	0.6111111111111112	0.6666666666666666	0.5	0.5714285714285715	0.6666666666666666	0.31622776601683794
FermTest_CarveMe	GCF_001456065.2	0	Top1	0.5555555555555556	0.33333333333333337	0.6666666666666666	0.5	0.5714285714285715	0.6666666666666666	0.31622776601683794
FermTest_CarveMe	GCF_001456065.2	100	Top1	0.6666666666666667	0.41666666666666663	0.6666666666666666	0.5	0.5714285714285715	0.6666666666666666	0.31622776601683794
FermTest_CarveMe	GCF_001456065.2	200	Top1	0.6666666666666667	0.6111111111111112	0.6666666666666666	0.5	0.5714285714285715	0.6666666666666666	0.31622776601683794
FermTest_CarveMe	GCF_001456065.2	50	Top1	0.6111111111111112	0.3611111111111111	0.6666666666666666	0.5	0.5714285714285715	0.6666666666666666	0.31622776601683794
FermTest_CarveMe	GCF_001456065.2	150	Top1	0.4722222222222222	0.27222222222222225	0.6666666666666666	0.4	0.5	0.5555555555555556	0.15811388300841897
FermTest_CarveMe	GCF_001456065.2	0	Top3	0.5555555555555556	0.33333333333333337	0.6666666666666666	0.5	0.5714285714285715	0.6666666666666666	0.31622776601683794
FermTest_CarveMe	GCF_001456065.2	100	Top3	0.6666666666666667	0.41666666666666663	0.6666666666666666	0.5	0.5714285714285715	0.6666666666666666	0.31622776601683794
FermTest_CarveMe	GCF_001456065.2	200	Top3	0.6666666666666667	0.6111111111111112	0.6666666666666666	0.5	0.5714285714285715	0.6666666666666666	0.31622776601683794
FermTest_CarveMe	GCF_001456065.2	50	Top3	0.6666666666666667	0.41666666666666663	0.6666666666666666	0.5	0.5714285714285715	0.6666666666666666	0.31622776601683794
FermTest_CarveMe	GCF_001456065.2	150	Top3	0.6666666666666667	0.6111111111111112	0.6666666666666666	0.5	0.5714285714285715	0.6666666666666666	0.31622776601683794
AATest_CarveMe	BSN	0	All		1.0	0.0	0.0	0.0	0.0	0.0
AATest_CarveMe	BSN	100	All		1.0000000000000002	0.15	1.0	0.2608695652173913	0.15	0.0
AATest_CarveMe	BSN	200	All		1.0000000000000002	0.15	1.0	0.2608695652173913	0.15	0.0
AATest_CarveMe	BSN	50	All		1.0	0.0	0.0	0.0	0.0	0.0
AATest_CarveMe	BSN	150	All		1.0000000000000002	0.15	1.0	0.2608695652173913	0.15	0.0
AATest_CarveMe	BSN	0	Top2		1.0	0.0	0.0	0.0	0.0	0.0
AATest_CarveMe	BSN	100	Top2		1.0000000000000002	0.15	1.0	0.2608695652173913	0.15	0.0
AATest_CarveMe	BSN	200	Top2		1.0000000000000002	0.15	1.0	0.2608695652173913	0.15	0.0
AATest_CarveMe	BSN	50	Top2		1.0	0.0	0.0	0.0	0.0	0.0
AATest_CarveMe	BSN	150	Top2		1.0000000000000002	0.15	1.0	0.2608695652173913	0.15	0.0
AATest_CarveMe	BSN	0	Base		1.0	0.0	0.0	0.0	0.0	0.0
AATest_CarveMe	BSN	100	Base		1.0000000000000002	0.15	1.0	0.2608695652173913	0.15	0.0
AATest_CarveMe	BSN	200	Base		1.0000000000000002	0.45	1.0	0.6206896551724138	0.45	0.0
AATest_CarveMe	BSN	50	Base		1.0	0.0	0.0	0.0	0.0	0.0
AATest_CarveMe	BSN	150	Base		1.0000000000000002	0.15	1.0	0.2608695652173913	0.15	0.0
AATest_CarveMe	BSN	0	Top1		1.0	0.0	0.0	0.0	0.0	0.0
AATest_CarveMe	BSN	100	Top1		1.0000000000000002	0.15	1.0	0.2608695652173913	0.15	0.0
AATest_CarveMe	BSN	200	Top1		1.0000000000000002	0.15	1.0	0.2608695652173913	0.15	0.0
AATest_CarveMe	BSN	50	Top1		1.0	0.0	0.0	0.0	0.0	0.0
AATest_CarveMe	BSN	150	Top1		1.0000000000000002	0.15	1.0	0.2608695652173913	0.15	0.0
AATest_CarveMe	BSN	0	Top3		1.0	0.0	0.0	0.0	0.0	0.0
AATest_CarveMe	BSN	100	Top3		1.0000000000000002	0.15	1.0	0.2608695652173913	0.15	0.0
AATest_CarveMe	BSN	200	Top3		1.0000000000000002	0.15	1.0	0.2608695652173913	0.15	0.0
AATest_CarveMe	BSN	50	Top3		1.0	0.0	0.0	0.0	0.0	0.0
AATest_CarveMe	BSN	150	Top3		1.0000000000000002	0.15	1.0	0.2608695652173913	0.15	0.0
AATest_CarveMe	PST	0	All		1.0000000000000002	0.1	1.0	0.18181818181818182	0.1	0.0
AATest_CarveMe	PST	100	All		1.0000000000000002	0.3	1.0	0.4615384615384615	0.3	0.0
AATest_CarveMe	PST	200	All		1.0	0.35	1.0	0.5185185185185185	0.35	0.0
AATest_CarveMe	PST	50	All		1.0000000000000002	0.05	1.0	0.09523809523809523	0.05	0.0
AATest_CarveMe	PST	150	All		1.0	0.35	1.0	0.5185185185185185	0.35	0.0
AATest_CarveMe	PST	0	Top2		1.0000000000000002	0.1	1.0	0.18181818181818182	0.1	0.0
AATest_CarveMe	PST	100	Top2		1.0000000000000002	0.25	1.0	0.4	0.25	0.0
AATest_CarveMe	PST	200	Top2		1.0	0.35	1.0	0.5185185185185185	0.35	0.0
AATest_CarveMe	PST	50	Top2		1.0000000000000002	0.1	1.0	0.18181818181818182	0.1	0.0
AATest_CarveMe	PST	150	Top2		1.0	0.3	1.0	0.4615384615384615	0.3	0.0
AATest_CarveMe	PST	0	Base		1.0000000000000002	0.1	1.0	0.18181818181818182	0.1	0.0
AATest_CarveMe	PST	100	Base		1.0	0.3	1.0	0.4615384615384615	0.3	0.0
AATest_CarveMe	PST	200	Base		1.0	0.35	1.0	0.5185185185185185	0.35	0.0
AATest_CarveMe	PST	50	Base		1.0	0.15	1.0	0.2608695652173913	0.15	0.0
AATest_CarveMe	PST	150	Base		1.0	0.35	1.0	0.5185185185185185	0.35	0.0
AATest_CarveMe	PST	0	Top1		1.0000000000000002	0.1	1.0	0.18181818181818182	0.1	0.0
AATest_CarveMe	PST	100	Top1		1.0000000000000002	0.3	1.0	0.4615384615384615	0.3	0.0
AATest_CarveMe	PST	200	Top1		1.0	0.35	1.0	0.5185185185185185	0.35	0.0
AATest_CarveMe	PST	50	Top1		1.0000000000000002	0.1	1.0	0.18181818181818182	0.1	0.0
AATest_CarveMe	PST	150	Top1		1.0	0.25	1.0	0.4	0.25	0.0
AATest_CarveMe	PST	0	Top3		1.0000000000000002	0.1	1.0	0.18181818181818182	0.1	0.0
AATest_CarveMe	PST	100	Top3		1.0000000000000002	0.25	1.0	0.4	0.25	0.0
AATest_CarveMe	PST	200	Top3		1.0	0.3	1.0	0.4615384615384615	0.3	0.0
AATest_CarveMe	PST	50	Top3		1.0000000000000002	0.1	1.0	0.18181818181818182	0.1	0.0
AATest_CarveMe	PST	150	Top3		1.0	0.25	1.0	0.4	0.25	0.0
AATest_CarveMe	CM	0	All		1.0000000000000002	0.15	1.0	0.2608695652173913	0.15	0.0
AATest_CarveMe	CM	100	All		1.0000000000000002	0.2	1.0	0.33333333333333337	0.2	0.0
AATest_CarveMe	CM	200	All		1.0000000000000002	0.2	1.0	0.33333333333333337	0.2	0.0
AATest_CarveMe	CM	50	All		1.0000000000000002	0.15	1.0	0.2608695652173913	0.15	0.0
AATest_CarveMe	CM	150	All		1.0000000000000002	0.2	1.0	0.33333333333333337	0.2	0.0
AATest_CarveMe	CM	0	Top2		1.0000000000000002	0.15	1.0	0.2608695652173913	0.15	0.0
AATest_CarveMe	CM	100	Top2		1.0000000000000002	0.2	1.0	0.33333333333333337	0.2	0.0
AATest_CarveMe	CM	200	Top2		1.0000000000000002	0.2	1.0	0.33333333333333337	0.2	0.0
AATest_CarveMe	CM	50	Top2		1.0000000000000002	0.2	1.0	0.33333333333333337	0.2	0.0
AATest_CarveMe	CM	150	Top2		1.0000000000000002	0.2	1.0	0.33333333333333337	0.2	0.0
AATest_CarveMe	CM	0	Base		1.0000000000000002	0.15	1.0	0.2608695652173913	0.15	0.0
AATest_CarveMe	CM	100	Base		1.0	0.15	1.0	0.2608695652173913	0.15	0.0
AATest_CarveMe	CM	200	Base		1.0	0.15	1.0	0.2608695652173913	0.15	0.0
AATest_CarveMe	CM	50	Base		1.0000000000000002	0.1	1.0	0.18181818181818182	0.1	0.0
AATest_CarveMe	CM	150	Base		1.0	0.15	1.0	0.2608695652173913	0.15	0.0
AATest_CarveMe	CM	0	Top1		1.0000000000000002	0.15	1.0	0.2608695652173913	0.15	0.0
AATest_CarveMe	CM	100	Top1		1.0000000000000002	0.2	1.0	0.33333333333333337	0.2	0.0
AATest_CarveMe	CM	200	Top1		1.0000000000000002	0.2	1.0	0.33333333333333337	0.2	0.0
AATest_CarveMe	CM	50	Top1		1.0000000000000002	0.15	1.0	0.2608695652173913	0.15	0.0
AATest_CarveMe	CM	150	Top1		1.0000000000000002	0.2	1.0	0.33333333333333337	0.2	0.0
AATest_CarveMe	CM	0	Top3		1.0000000000000002	0.15	1.0	0.2608695652173913	0.15	0.0
AATest_CarveMe	CM	100	Top3		1.0000000000000002	0.2	1.0	0.33333333333333337	0.2	0.0
AATest_CarveMe	CM	200	Top3		1.0000000000000002	0.2	1.0	0.33333333333333337	0.2	0.0
AATest_CarveMe	CM	50	Top3		1.0000000000000002	0.15	1.0	0.2608695652173913	0.15	0.0
AATest_CarveMe	CM	150	Top3		1.0000000000000002	0.2	1.0	0.33333333333333337	0.2	0.0
AATest_CarveMe	PP	0	All		1.0	0.1	1.0	0.18181818181818182	0.1	0.0
AATest_CarveMe	PP	100	All		1.0000000000000002	0.2	1.0	0.33333333333333337	0.2	0.0
AATest_CarveMe	PP	200	All		1.0	0.2	1.0	0.33333333333333337	0.2	0.0
AATest_CarveMe	PP	50	All		1.0000000000000002	0.1	1.0	0.18181818181818182	0.1	0.0
AATest_CarveMe	PP	150	All		1.0000000000000002	0.25	1.0	0.4	0.25	0.0
AATest_CarveMe	PP	0	Top2		1.0	0.1	1.0	0.18181818181818182	0.1	0.0
AATest_CarveMe	PP	100	Top2		1.0000000000000002	0.3	1.0	0.4615384615384615	0.3	0.0
AATest_CarveMe	PP	200	Top2		1.0	0.15	1.0	0.2608695652173913	0.15	0.0
AATest_CarveMe	PP	50	Top2		1.0000000000000002	0.1	1.0	0.18181818181818182	0.1	0.0
AATest_CarveMe	PP	150	Top2		1.0	0.15	1.0	0.2608695652173913	0.15	0.0
AATest_CarveMe	PP	0	Base		1.0	0.1	1.0	0.18181818181818182	0.1	0.0
AATest_CarveMe	PP	100	Base		1.0	0.15	1.0	0.2608695652173913	0.15	0.0
AATest_CarveMe	PP	200	Base		1.0000000000000002	0.2	1.0	0.33333333333333337	0.2	0.0
AATest_CarveMe	PP	50	Base		1.0000000000000002	0.1	1.0	0.18181818181818182	0.1	0.0
AATest_CarveMe	PP	150	Base		1.0000000000000002	0.15	1.0	0.2608695652173913	0.15	0.0
AATest_CarveMe	PP	0	Top1		1.0	0.1	1.0	0.18181818181818182	0.1	0.0
AATest_CarveMe	PP	100	Top1		1.0000000000000002	0.3	1.0	0.4615384615384615	0.3	0.0
AATest_CarveMe	PP	200	Top1		1.0	0.15	1.0	0.2608695652173913	0.15	0.0
AATest_CarveMe	PP	50	Top1		1.0000000000000002	0.1	1.0	0.18181818181818182	0.1	0.0
AATest_CarveMe	PP	150	Top1		1.0	0.15	1.0	0.2608695652173913	0.15	0.0
AATest_CarveMe	PP	0	Top3		1.0	0.1	1.0	0.18181818181818182	0.1	0.0
AATest_CarveMe	PP	100	Top3		1.0000000000000002	0.3	1.0	0.4615384615384615	0.3	0.0
AATest_CarveMe	PP	200	Top3		1.0	0.15	1.0	0.2608695652173913	0.15	0.0
AATest_CarveMe	PP	50	Top3		1.0000000000000002	0.1	1.0	0.18181818181818182	0.1	0.0
AATest_CarveMe	PP	150	Top3		1.0	0.15	1.0	0.2608695652173913	0.15	0.0
AATest_CarveMe	AB	0	All		1.0	0.0	0.0	0.0	0.0	0.0
AATest_CarveMe	AB	100	All		1.0	0.15	1.0	0.2608695652173913	0.15	0.0
AATest_CarveMe	AB	200	All		1.0	0.15	1.0	0.2608695652173913	0.15	0.0
AATest_CarveMe	AB	50	All		1.0	0.0	0.0	0.0	0.0	0.0
AATest_CarveMe	AB	150	All		1.0	0.15	1.0	0.2608695652173913	0.15	0.0
AATest_CarveMe	AB	0	Top2		1.0	0.0	0.0	0.0	0.0	0.0
AATest_CarveMe	AB	100	Top2		1.0	0.2	1.0	0.33333333333333337	0.2	0.0
AATest_CarveMe	AB	200	Top2		1.0	0.15	1.0	0.2608695652173913	0.15	0.0
AATest_CarveMe	AB	50	Top2		1.0000000000000002	0.15	1.0	0.2608695652173913	0.15	0.0
AATest_CarveMe	AB	150	Top2		1.0	0.15	1.0	0.2608695652173913	0.15	0.0
AATest_CarveMe	AB	0	Base		1.0	0.0	0.0	0.0	0.0	0.0
AATest_CarveMe	AB	100	Base		1.0	0.15	1.0	0.2608695652173913	0.15	0.0
AATest_CarveMe	AB	200	Base		1.0000000000000002	0.15	1.0	0.2608695652173913	0.15	0.0
AATest_CarveMe	AB	50	Base		1.0	0.15	1.0	0.2608695652173913	0.15	0.0
AATest_CarveMe	AB	150	Base		1.0	0.15	1.0	0.2608695652173913	0.15	0.0
AATest_CarveMe	AB	0	Top1		1.0	0.0	0.0	0.0	0.0	0.0
AATest_CarveMe	AB	100	Top1		1.0	0.15	1.0	0.2608695652173913	0.15	0.0
AATest_CarveMe	AB	200	Top1		1.0	0.15	1.0	0.2608695652173913	0.15	0.0
AATest_CarveMe	AB	50	Top1		1.0000000000000002	0.15	1.0	0.2608695652173913	0.15	0.0
AATest_CarveMe	AB	150	Top1		1.0	0.15	1.0	0.2608695652173913	0.15	0.0
AATest_CarveMe	AB	0	Top3		1.0	0.0	0.0	0.0	0.0	0.0
AATest_CarveMe	AB	100	Top3		1.0	0.15	1.0	0.2608695652173913	0.15	0.0
AATest_CarveMe	AB	200	Top3		1.0	0.15	1.0	0.2608695652173913	0.15	0.0
AATest_CarveMe	AB	50	Top3		1.0000000000000002	0.1	1.0	0.18181818181818182	0.1	0.0
AATest_CarveMe	AB	150	Top3		1.0	0.15	1.0	0.2608695652173913	0.15	0.0
AATest_CarveMe	PFP	0	All		1.0000000000000002	0.15	1.0	0.2608695652173913	0.15	0.0
AATest_CarveMe	PFP	100	All		1.0	0.15	1.0	0.2608695652173913	0.15	0.0
AATest_CarveMe	PFP	200	All		1.0	0.2	1.0	0.33333333333333337	0.2	0.0
AATest_CarveMe	PFP	50	All		1.0000000000000002	0.05	1.0	0.09523809523809523	0.05	0.0
AATest_CarveMe	PFP	150	All		1.0	0.15	1.0	0.2608695652173913	0.15	0.0
AATest_CarveMe	PFP	0	Top2		1.0000000000000002	0.15	1.0	0.2608695652173913	0.15	0.0
AATest_CarveMe	PFP	100	Top2		1.0000000000000002	0.15	1.0	0.2608695652173913	0.15	0.0
AATest_CarveMe	PFP	200	Top2		1.0	0.2	1.0	0.33333333333333337	0.2	0.0
AATest_CarveMe	PFP	50	Top2		1.0000000000000002	0.1	1.0	0.18181818181818182	0.1	0.0
AATest_CarveMe	PFP	150	Top2		1.0	0.15	1.0	0.2608695652173913	0.15	0.0
AATest_CarveMe	PFP	0	Base		1.0000000000000002	0.15	1.0	0.2608695652173913	0.15	0.0
AATest_CarveMe	PFP	100	Base		1.0000000000000002	0.1	1.0	0.18181818181818182	0.1	0.0
AATest_CarveMe	PFP	200	Base		1.0000000000000002	0.2	1.0	0.33333333333333337	0.2	0.0
AATest_CarveMe	PFP	50	Base		1.0000000000000002	0.1	1.0	0.18181818181818182	0.1	0.0
AATest_CarveMe	PFP	150	Base		1.0	0.15	1.0	0.2608695652173913	0.15	0.0
AATest_CarveMe	PFP	0	Top1		1.0000000000000002	0.15	1.0	0.2608695652173913	0.15	0.0
AATest_CarveMe	PFP	100	Top1		1.0000000000000002	0.15	1.0	0.2608695652173913	0.15	0.0
AATest_CarveMe	PFP	200	Top1		1.0000000000000002	0.2	1.0	0.33333333333333337	0.2	0.0
AATest_CarveMe	PFP	50	Top1		1.0000000000000002	0.1	1.0	0.18181818181818182	0.1	0.0
AATest_CarveMe	PFP	150	Top1		1.0	0.15	1.0	0.2608695652173913	0.15	0.0
AATest_CarveMe	PFP	0	Top3		1.0000000000000002	0.15	1.0	0.2608695652173913	0.15	0.0
AATest_CarveMe	PFP	100	Top3		1.0000000000000002	0.15	1.0	0.2608695652173913	0.15	0.0
AATest_CarveMe	PFP	200	Top3		1.0	0.2	1.0	0.33333333333333337	0.2	0.0
AATest_CarveMe	PFP	50	Top3		1.0000000000000002	0.1	1.0	0.18181818181818182	0.1	0.0
AATest_CarveMe	PFP	150	Top3		1.0	0.15	1.0	0.2608695652173913	0.15	0.0
AATest_CarveMe	BM	0	All		1.0	0.0	0.0	0.0	0.0	0.0
AATest_CarveMe	BM	100	All		1.0	0.05	1.0	0.09523809523809523	0.05	0.0
AATest_CarveMe	BM	200	All		1.0	0.2	1.0	0.33333333333333337	0.2	0.0
AATest_CarveMe	BM	50	All		1.0	0.05	1.0	0.09523809523809523	0.05	0.0
AATest_CarveMe	BM	150	All		1.0	0.05	1.0	0.09523809523809523	0.05	0.0
AATest_CarveMe	BM	0	Top2		1.0	0.0	0.0	0.0	0.0	0.0
AATest_CarveMe	BM	100	Top2		1.0	0.05	1.0	0.09523809523809523	0.05	0.0
AATest_CarveMe	BM	200	Top2		1.0000000000000002	0.3	1.0	0.4615384615384615	0.3	0.0
AATest_CarveMe	BM	50	Top2		1.0	0.05	1.0	0.09523809523809523	0.05	0.0
AATest_CarveMe	BM	150	Top2		1.0	0.15	1.0	0.2608695652173913	0.15	0.0
AATest_CarveMe	BM	0	Base		1.0	0.0	0.0	0.0	0.0	0.0
AATest_CarveMe	BM	100	Base		1.0	0.05	1.0	0.09523809523809523	0.05	0.0
AATest_CarveMe	BM	200	Base		1.0000000000000002	0.05	1.0	0.09523809523809523	0.05	0.0
AATest_CarveMe	BM	50	Base		1.0	0.0	0.0	0.0	0.0	0.0
AATest_CarveMe	BM	150	Base		1.0	0.05	1.0	0.09523809523809523	0.05	0.0
AATest_CarveMe	BM	0	Top1		1.0	0.0	0.0	0.0	0.0	0.0
AATest_CarveMe	BM	100	Top1		1.0	0.05	1.0	0.09523809523809523	0.05	0.0
AATest_CarveMe	BM	200	Top1		1.0000000000000002	0.15	1.0	0.2608695652173913	0.15	0.0
AATest_CarveMe	BM	50	Top1		1.0	0.05	1.0	0.09523809523809523	0.05	0.0
AATest_CarveMe	BM	150	Top1		1.0	0.05	1.0	0.09523809523809523	0.05	0.0
AATest_CarveMe	BM	0	Top3		1.0	0.0	0.0	0.0	0.0	0.0
AATest_CarveMe	BM	100	Top3		1.0	0.05	1.0	0.09523809523809523	0.05	0.0
AATest_CarveMe	BM	200	Top3		1.0000000000000002	0.3	1.0	0.4615384615384615	0.3	0.0
AATest_CarveMe	BM	50	Top3		1.0	0.05	1.0	0.09523809523809523	0.05	0.0
AATest_CarveMe	BM	150	Top3		1.0	0.15	1.0	0.2608695652173913	0.15	0.0
AATest_CarveMe	PSD	0	All		1.0000000000000002	0.15	1.0	0.2608695652173913	0.15	0.0
AATest_CarveMe	PSD	100	All		1.0000000000000002	0.25	1.0	0.4	0.25	0.0
AATest_CarveMe	PSD	200	All		1.0000000000000002	0.2	1.0	0.33333333333333337	0.2	0.0
AATest_CarveMe	PSD	50	All		1.0000000000000002	0.05	1.0	0.09523809523809523	0.05	0.0
AATest_CarveMe	PSD	150	All		1.0000000000000002	0.25	1.0	0.4	0.25	0.0
AATest_CarveMe	PSD	0	Top2		1.0000000000000002	0.15	1.0	0.2608695652173913	0.15	0.0
AATest_CarveMe	PSD	100	Top2		1.0000000000000002	0.2	1.0	0.33333333333333337	0.2	0.0
AATest_CarveMe	PSD	200	Top2		1.0000000000000002	0.2	1.0	0.33333333333333337	0.2	0.0
AATest_CarveMe	PSD	50	Top2		1.0000000000000002	0.35	1.0	0.5185185185185185	0.35	0.0
AATest_CarveMe	PSD	150	Top2		1.0000000000000002	0.2	1.0	0.33333333333333337	0.2	0.0
AATest_CarveMe	PSD	0	Base		1.0000000000000002	0.15	1.0	0.2608695652173913	0.15	0.0
AATest_CarveMe	PSD	100	Base		1.0000000000000002	0.2	1.0	0.33333333333333337	0.2	0.0
AATest_CarveMe	PSD	200	Base		1.0000000000000002	0.25	1.0	0.4	0.25	0.0
AATest_CarveMe	PSD	50	Base		1.0000000000000002	0.35	1.0	0.5185185185185185	0.35	0.0
AATest_CarveMe	PSD	150	Base		1.0000000000000002	0.25	1.0	0.4	0.25	0.0
AATest_CarveMe	PSD	0	Top1		1.0000000000000002	0.15	1.0	0.2608695652173913	0.15	0.0
AATest_CarveMe	PSD	100	Top1		1.0000000000000002	0.2	1.0	0.33333333333333337	0.2	0.0
AATest_CarveMe	PSD	200	Top1		1.0000000000000002	0.2	1.0	0.33333333333333337	0.2	0.0
AATest_CarveMe	PSD	50	Top1		1.0000000000000002	0.35	1.0	0.5185185185185185	0.35	0.0
AATest_CarveMe	PSD	150	Top1		1.0000000000000002	0.2	1.0	0.33333333333333337	0.2	0.0
AATest_CarveMe	PSD	0	Top3		1.0000000000000002	0.15	1.0	0.2608695652173913	0.15	0.0
AATest_CarveMe	PSD	100	Top3		1.0000000000000002	0.2	1.0	0.33333333333333337	0.2	0.0
AATest_CarveMe	PSD	200	Top3		1.0000000000000002	0.2	1.0	0.33333333333333337	0.2	0.0
AATest_CarveMe	PSD	50	Top3		1.0000000000000002	0.3	1.0	0.4615384615384615	0.3	0.0
AATest_CarveMe	PSD	150	Top3		1.0000000000000002	0.2	1.0	0.33333333333333337	0.2	0.0
AATest_CarveMe	AZB	0	All		1.0	0.05	1.0	0.09523809523809523	0.05	0.0
AATest_CarveMe	AZB	100	All		1.0000000000000002	0.1	1.0	0.18181818181818182	0.1	0.0
AATest_CarveMe	AZB	200	All		1.0000000000000002	0.1	1.0	0.18181818181818182	0.1	0.0
AATest_CarveMe	AZB	50	All		1.0000000000000002	0.1	1.0	0.18181818181818182	0.1	0.0
AATest_CarveMe	AZB	150	All		1.0000000000000002	0.1	1.0	0.18181818181818182	0.1	0.0
AATest_CarveMe	AZB	0	Top2		1.0	0.05	1.0	0.09523809523809523	0.05	0.0
AATest_CarveMe	AZB	100	Top2		1.0000000000000002	0.1	1.0	0.18181818181818182	0.1	0.0
AATest_CarveMe	AZB	200	Top2		1.0000000000000002	0.1	1.0	0.18181818181818182	0.1	0.0
AATest_CarveMe	AZB	50	Top2		1.0000000000000002	0.1	1.0	0.18181818181818182	0.1	0.0
AATest_CarveMe	AZB	150	Top2		1.0000000000000002	0.1	1.0	0.18181818181818182	0.1	0.0
AATest_CarveMe	AZB	0	Base		1.0	0.05	1.0	0.09523809523809523	0.05	0.0
AATest_CarveMe	AZB	100	Base		1.0000000000000002	0.15	1.0	0.2608695652173913	0.15	0.0
AATest_CarveMe	AZB	200	Base		1.0	0.15	1.0	0.2608695652173913	0.15	0.0
AATest_CarveMe	AZB	50	Base		1.0	0.05	1.0	0.09523809523809523	0.05	0.0
AATest_CarveMe	AZB	150	Base		1.0	0.2	1.0	0.33333333333333337	0.2	0.0
AATest_CarveMe	AZB	0	Top1		1.0	0.05	1.0	0.09523809523809523	0.05	0.0
AATest_CarveMe	AZB	100	Top1		1.0000000000000002	0.1	1.0	0.18181818181818182	0.1	0.0
AATest_CarveMe	AZB	200	Top1		1.0000000000000002	0.1	1.0	0.18181818181818182	0.1	0.0
AATest_CarveMe	AZB	50	Top1		1.0000000000000002	0.1	1.0	0.18181818181818182	0.1	0.0
AATest_CarveMe	AZB	150	Top1		1.0000000000000002	0.1	1.0	0.18181818181818182	0.1	0.0
AATest_CarveMe	AZB	0	Top3		1.0	0.05	1.0	0.09523809523809523	0.05	0.0
AATest_CarveMe	AZB	100	Top3		1.0000000000000002	0.1	1.0	0.18181818181818182	0.1	0.0
AATest_CarveMe	AZB	200	Top3		1.0000000000000002	0.1	1.0	0.18181818181818182	0.1	0.0
AATest_CarveMe	AZB	50	Top3		1.0000000000000002	0.1	1.0	0.18181818181818182	0.1	0.0
AATest_CarveMe	AZB	150	Top3		1.0000000000000002	0.1	1.0	0.18181818181818182	0.1	0.0
AATest_CarveMe	BL	0	All	0.5526315789473684	0.9776315789473684	0.05263157894736842	1.0	0.1	0.1	0.05263157894736842
AATest_CarveMe	BL	100	All	0.5526315789473684	0.9776315789473684	0.05263157894736842	1.0	0.1	0.1	0.05263157894736842
AATest_CarveMe	BL	200	All	0.6578947368421053	0.982894736842105	0.21052631578947367	1.0	0.34782608695652173	0.25	0.11470786693528087
AATest_CarveMe	BL	50	All	0.5526315789473684	0.9776315789473684	0.05263157894736842	1.0	0.1	0.1	0.05263157894736842
AATest_CarveMe	BL	150	All	0.631578947368421	0.9815789473684209	0.15789473684210525	1.0	0.2727272727272727	0.2	0.09637388493048533
AATest_CarveMe	BL	0	Top2	0.5526315789473684	0.9776315789473684	0.05263157894736842	1.0	0.1	0.1	0.05263157894736842
AATest_CarveMe	BL	100	Top2	0.5789473684210527	0.9789473684210523	0.10526315789473684	1.0	0.1904761904761905	0.15	0.07647191129018725
AATest_CarveMe	BL	200	Top2	0.763157894736842	0.9881578947368419	0.21052631578947367	1.0	0.34782608695652173	0.25	0.11470786693528087
AATest_CarveMe	BL	50	Top2	0.5526315789473684	0.9776315789473684	0.05263157894736842	1.0	0.1	0.1	0.05263157894736842
AATest_CarveMe	BL	150	Top2	0.631578947368421	0.9815789473684209	0.10526315789473684	1.0	0.1904761904761905	0.15	0.07647191129018725
AATest_CarveMe	BL	0	Base	0.5526315789473684	0.9776315789473684	0.05263157894736842	1.0	0.1	0.1	0.05263157894736842
AATest_CarveMe	BL	100	Base	0.6052631578947368	0.9802631578947367	0.05263157894736842	1.0	0.1	0.1	0.05263157894736842
AATest_CarveMe	BL	200	Base	0.05263157894736842	0.8765854029011924	0.21052631578947367	0.8	0.3333333333333333	0.2	-0.3973597071195132
AATest_CarveMe	BL	50	Base	0.5526315789473684	0.9776315789473684	0.05263157894736842	1.0	0.1	0.1	0.05263157894736842
AATest_CarveMe	BL	150	Base	0.6578947368421053	0.982894736842105	0.05263157894736842	1.0	0.1	0.1	0.05263157894736842
AATest_CarveMe	BL	0	Top1	0.5526315789473684	0.9776315789473684	0.05263157894736842	1.0	0.1	0.1	0.05263157894736842
AATest_CarveMe	BL	100	Top1	0.6052631578947368	0.9802631578947367	0.10526315789473684	1.0	0.1904761904761905	0.15	0.07647191129018725
AATest_CarveMe	BL	200	Top1	0.763157894736842	0.9881578947368419	0.21052631578947367	1.0	0.34782608695652173	0.25	0.11470786693528087
AATest_CarveMe	BL	50	Top1	0.5526315789473684	0.9776315789473684	0.05263157894736842	1.0	0.1	0.1	0.05263157894736842
AATest_CarveMe	BL	150	Top1	0.6578947368421053	0.982894736842105	0.10526315789473684	1.0	0.1904761904761905	0.15	0.07647191129018725
AATest_CarveMe	BL	0	Top3	0.5526315789473684	0.9776315789473684	0.05263157894736842	1.0	0.1	0.1	0.05263157894736842
AATest_CarveMe	BL	100	Top3	0.5789473684210527	0.9789473684210523	0.10526315789473684	1.0	0.1904761904761905	0.15	0.07647191129018725
AATest_CarveMe	BL	200	Top3	0.7368421052631579	0.986842105263158	0.15789473684210525	1.0	0.2727272727272727	0.2	0.09637388493048533
AATest_CarveMe	BL	50	Top3	0.5526315789473684	0.9776315789473684	0.05263157894736842	1.0	0.1	0.1	0.05263157894736842
AATest_CarveMe	BL	150	Top3	0.631578947368421	0.9815789473684209	0.10526315789473684	1.0	0.1904761904761905	0.15	0.07647191129018725
AATest_CarveMe	ECB	0	All	0.6842105263157895	0.9842105263157893	0.15789473684210525	1.0	0.2727272727272727	0.2	0.09637388493048533
AATest_CarveMe	ECB	100	All	0.47368421052631576	0.9605263157894737	0.21052631578947367	1.0	0.34782608695652173	0.25	0.11470786693528087
AATest_CarveMe	ECB	200	All	0.42105263157894735	0.9549707602339181	0.21052631578947367	1.0	0.34782608695652173	0.25	0.11470786693528087
AATest_CarveMe	ECB	50	All	0.7105263157894737	0.9855263157894738	0.15789473684210525	1.0	0.2727272727272727	0.2	0.09637388493048533
AATest_CarveMe	ECB	150	All	0.47368421052631576	0.9605263157894737	0.21052631578947367	1.0	0.34782608695652173	0.25	0.11470786693528087
AATest_CarveMe	ECB	0	Top2	0.6842105263157895	0.9842105263157893	0.15789473684210525	1.0	0.2727272727272727	0.2	0.09637388493048533
AATest_CarveMe	ECB	100	Top2	0.42105263157894735	0.9549707602339181	0.21052631578947367	1.0	0.34782608695652173	0.25	0.11470786693528087
AATest_CarveMe	ECB	200	Top2	0.42105263157894735	0.9549707602339181	0.21052631578947367	1.0	0.34782608695652173	0.25	0.11470786693528087
AATest_CarveMe	ECB	50	Top2	0.3684210526315789	0.9471491228070175	0.15789473684210525	1.0	0.2727272727272727	0.2	0.09637388493048533
AATest_CarveMe	ECB	150	Top2	0.42105263157894735	0.9549707602339181	0.21052631578947367	1.0	0.34782608695652173	0.25	0.11470786693528087
AATest_CarveMe	ECB	0	Base	0.6842105263157895	0.9842105263157893	0.15789473684210525	1.0	0.2727272727272727	0.2	0.09637388493048533
AATest_CarveMe	ECB	100	Base	0.42105263157894735	0.9533625730994151	0.15789473684210525	1.0	0.2727272727272727	0.2	0.09637388493048533
AATest_CarveMe	ECB	200	Base	0.3684210526315789	0.9471491228070175	0.15789473684210525	1.0	0.2727272727272727	0.2	0.09637388493048533
AATest_CarveMe	ECB	50	Base	0.3684210526315789	0.9471491228070175	0.15789473684210525	1.0	0.2727272727272727	0.2	0.09637388493048533
AATest_CarveMe	ECB	150	Base	0.3684210526315789	0.9471491228070175	0.15789473684210525	1.0	0.2727272727272727	0.2	0.09637388493048533
AATest_CarveMe	ECB	0	Top1	0.6842105263157895	0.9842105263157893	0.15789473684210525	1.0	0.2727272727272727	0.2	0.09637388493048533
AATest_CarveMe	ECB	100	Top1	0.47368421052631576	0.9605263157894737	0.21052631578947367	1.0	0.34782608695652173	0.25	0.11470786693528087
AATest_CarveMe	ECB	200	Top1	0.42105263157894735	0.9549707602339181	0.3157894736842105	1.0	0.4799999999999999	0.35	0.15018785229652767
AATest_CarveMe	ECB	50	Top1	0.3684210526315789	0.9471491228070175	0.2631578947368421	1.0	0.4166666666666667	0.3	0.13245323570650439
AATest_CarveMe	ECB	150	Top1	0.42105263157894735	0.9549707602339181	0.21052631578947367	1.0	0.34782608695652173	0.25	0.11470786693528087
AATest_CarveMe	ECB	0	Top3	0.6842105263157895	0.9842105263157893	0.15789473684210525	1.0	0.2727272727272727	0.2	0.09637388493048533
AATest_CarveMe	ECB	100	Top3	0.47368421052631576	0.9605263157894737	0.21052631578947367	1.0	0.34782608695652173	0.25	0.11470786693528087
AATest_CarveMe	ECB	200	Top3	0.42105263157894735	0.9549707602339181	0.21052631578947367	1.0	0.34782608695652173	0.25	0.11470786693528087
AATest_CarveMe	ECB	50	Top3	0.3684210526315789	0.9471491228070175	0.15789473684210525	1.0	0.2727272727272727	0.2	0.09637388493048533
AATest_CarveMe	ECB	150	Top3	0.47368421052631576	0.9605263157894737	0.2631578947368421	1.0	0.4166666666666667	0.3	0.13245323570650439
AATest_CarveMe	SE	0	All		1.0	0.15	1.0	0.2608695652173913	0.15	0.0
AATest_CarveMe	SE	100	All		1.0000000000000002	0.2	1.0	0.33333333333333337	0.2	0.0
AATest_CarveMe	SE	200	All		1.0000000000000002	0.2	1.0	0.33333333333333337	0.2	0.0
AATest_CarveMe	SE	50	All		1.0000000000000002	0.2	1.0	0.33333333333333337	0.2	0.0
AATest_CarveMe	SE	150	All		1.0000000000000002	0.2	1.0	0.33333333333333337	0.2	0.0
AATest_CarveMe	SE	0	Top2		1.0	0.15	1.0	0.2608695652173913	0.15	0.0
AATest_CarveMe	SE	100	Top2		1.0000000000000002	0.2	1.0	0.33333333333333337	0.2	0.0
AATest_CarveMe	SE	200	Top2		1.0000000000000002	0.2	1.0	0.33333333333333337	0.2	0.0
AATest_CarveMe	SE	50	Top2		1.0000000000000002	0.15	1.0	0.2608695652173913	0.15	0.0
AATest_CarveMe	SE	150	Top2		1.0000000000000002	0.2	1.0	0.33333333333333337	0.2	0.0
AATest_CarveMe	SE	0	Base		1.0	0.15	1.0	0.2608695652173913	0.15	0.0
AATest_CarveMe	SE	100	Base		1.0000000000000002	0.15	1.0	0.2608695652173913	0.15	0.0
AATest_CarveMe	SE	200	Base		1.0000000000000002	0.15	1.0	0.2608695652173913	0.15	0.0
AATest_CarveMe	SE	50	Base		1.0000000000000002	0.1	1.0	0.18181818181818182	0.1	0.0
AATest_CarveMe	SE	150	Base		1.0000000000000002	0.2	1.0	0.33333333333333337	0.2	0.0
AATest_CarveMe	SE	0	Top1		1.0	0.15	1.0	0.2608695652173913	0.15	0.0
AATest_CarveMe	SE	100	Top1		1.0000000000000002	0.2	1.0	0.33333333333333337	0.2	0.0
AATest_CarveMe	SE	200	Top1		1.0000000000000002	0.2	1.0	0.33333333333333337	0.2	0.0
AATest_CarveMe	SE	50	Top1		1.0000000000000002	0.15	1.0	0.2608695652173913	0.15	0.0
AATest_CarveMe	SE	150	Top1		1.0000000000000002	0.2	1.0	0.33333333333333337	0.2	0.0
AATest_CarveMe	SE	0	Top3		1.0	0.15	1.0	0.2608695652173913	0.15	0.0
AATest_CarveMe	SE	100	Top3		1.0000000000000002	0.2	1.0	0.33333333333333337	0.2	0.0
AATest_CarveMe	SE	200	Top3		1.0000000000000002	0.2	1.0	0.33333333333333337	0.2	0.0
AATest_CarveMe	SE	50	Top3		1.0000000000000002	0.2	1.0	0.33333333333333337	0.2	0.0
AATest_CarveMe	SE	150	Top3		1.0000000000000002	0.25	1.0	0.4	0.25	0.0
AATest_CarveMe	VB	0	All	0.5789473684210527	0.9789473684210523	0.05263157894736842	1.0	0.1	0.1	0.05263157894736842
AATest_CarveMe	VB	100	All	0.6052631578947368	0.9802631578947367	0.10526315789473684	1.0	0.1904761904761905	0.15	0.07647191129018725
AATest_CarveMe	VB	200	All	0.6052631578947368	0.9802631578947367	0.10526315789473684	1.0	0.1904761904761905	0.15	0.07647191129018725
AATest_CarveMe	VB	50	All	0.6052631578947368	0.9802631578947367	0.10526315789473684	1.0	0.1904761904761905	0.15	0.07647191129018725
AATest_CarveMe	VB	150	All	0.6052631578947368	0.9802631578947367	0.10526315789473684	1.0	0.1904761904761905	0.15	0.07647191129018725
AATest_CarveMe	VB	0	Top2	0.5789473684210527	0.9789473684210523	0.05263157894736842	1.0	0.1	0.1	0.05263157894736842
AATest_CarveMe	VB	100	Top2	0.6052631578947368	0.9802631578947367	0.10526315789473684	1.0	0.1904761904761905	0.15	0.07647191129018725
AATest_CarveMe	VB	200	Top2	0.6052631578947368	0.9802631578947367	0.10526315789473684	1.0	0.1904761904761905	0.15	0.07647191129018725
AATest_CarveMe	VB	50	Top2	0.6052631578947368	0.9802631578947367	0.10526315789473684	1.0	0.1904761904761905	0.15	0.07647191129018725
AATest_CarveMe	VB	150	Top2	0.6052631578947368	0.9802631578947367	0.10526315789473684	1.0	0.1904761904761905	0.15	0.07647191129018725
AATest_CarveMe	VB	0	Base	0.5789473684210527	0.9789473684210523	0.05263157894736842	1.0	0.1	0.1	0.05263157894736842
AATest_CarveMe	VB	100	Base	0.6052631578947368	0.9802631578947367	0.05263157894736842	1.0	0.1	0.1	0.05263157894736842
AATest_CarveMe	VB	200	Base	0.42105263157894735	0.9549707602339181	0.21052631578947367	1.0	0.34782608695652173	0.25	0.11470786693528087
AATest_CarveMe	VB	50	Base	0.5789473684210527	0.9789473684210523	0.05263157894736842	1.0	0.1	0.1	0.05263157894736842
AATest_CarveMe	VB	150	Base	0.42105263157894735	0.9549707602339181	0.2631578947368421	1.0	0.4166666666666667	0.3	0.13245323570650439
AATest_CarveMe	VB	0	Top1	0.5789473684210527	0.9789473684210523	0.05263157894736842	1.0	0.1	0.1	0.05263157894736842
AATest_CarveMe	VB	100	Top1	0.6052631578947368	0.9802631578947367	0.10526315789473684	1.0	0.1904761904761905	0.15	0.07647191129018725
AATest_CarveMe	VB	200	Top1	0.6052631578947368	0.9802631578947367	0.10526315789473684	1.0	0.1904761904761905	0.15	0.07647191129018725
AATest_CarveMe	VB	50	Top1	0.6052631578947368	0.9802631578947367	0.10526315789473684	1.0	0.1904761904761905	0.15	0.07647191129018725
AATest_CarveMe	VB	150	Top1	0.6052631578947368	0.9802631578947367	0.10526315789473684	1.0	0.1904761904761905	0.15	0.07647191129018725
AATest_CarveMe	VB	0	Top3	0.5789473684210527	0.9789473684210523	0.05263157894736842	1.0	0.1	0.1	0.05263157894736842
AATest_CarveMe	VB	100	Top3	0.6052631578947368	0.9802631578947367	0.10526315789473684	1.0	0.1904761904761905	0.15	0.07647191129018725
AATest_CarveMe	VB	200	Top3	0.6052631578947368	0.9802631578947367	0.10526315789473684	1.0	0.1904761904761905	0.15	0.07647191129018725
AATest_CarveMe	VB	50	Top3	0.6052631578947368	0.9802631578947367	0.10526315789473684	1.0	0.1904761904761905	0.15	0.07647191129018725
AATest_CarveMe	VB	150	Top3	0.6052631578947368	0.9802631578947367	0.10526315789473684	1.0	0.1904761904761905	0.15	0.07647191129018725
AATest_CarveMe	RV	0	All	0.49494949494949503	0.5221861471861471	0.18181818181818182	0.6666666666666666	0.28571428571428575	0.5	0.09851341054817479
AATest_CarveMe	RV	100	All	0.6464646464646464	0.7545552931916569	0.36363636363636365	1.0	0.5333333333333333	0.65	0.45226701686664544
AATest_CarveMe	RV	200	All	0.6565656565656565	0.7629427390791028	0.36363636363636365	1.0	0.5333333333333333	0.65	0.45226701686664544
AATest_CarveMe	RV	50	All	0.5757575757575758	0.6962662337662338	0.2727272727272727	0.75	0.39999999999999997	0.55	0.20100756305184242
AATest_CarveMe	RV	150	All	0.6464646464646464	0.7570198740653287	0.36363636363636365	1.0	0.5333333333333333	0.65	0.45226701686664544
AATest_CarveMe	RV	0	Top2	0.49494949494949503	0.5221861471861471	0.18181818181818182	0.6666666666666666	0.28571428571428575	0.5	0.09851341054817479
AATest_CarveMe	RV	100	Top2	0.6464646464646464	0.7570198740653287	0.36363636363636365	1.0	0.5333333333333333	0.65	0.45226701686664544
AATest_CarveMe	RV	200	Top2	0.6363636363636364	0.7486324281778828	0.36363636363636365	1.0	0.5333333333333333	0.65	0.45226701686664544
AATest_CarveMe	RV	50	Top2	0.5757575757575758	0.6962662337662338	0.2727272727272727	1.0	0.42857142857142855	0.6	0.3799802978286742
AATest_CarveMe	RV	150	Top2	0.6565656565656565	0.7629427390791028	0.36363636363636365	1.0	0.5333333333333333	0.65	0.45226701686664544
AATest_CarveMe	RV	0	Base	0.49494949494949503	0.5221861471861471	0.18181818181818182	0.6666666666666666	0.28571428571428575	0.5	0.09851341054817479
AATest_CarveMe	RV	100	Base	0.5909090909090908	0.7047619047619047	0.2727272727272727	1.0	0.42857142857142855	0.6	0.3799802978286742
AATest_CarveMe	RV	200	Base	0.5808080808080808	0.6958874458874458	0.2727272727272727	1.0	0.42857142857142855	0.6	0.3799802978286742
AATest_CarveMe	RV	50	Base	0.5353535353535354	0.6709235209235209	0.2727272727272727	1.0	0.42857142857142855	0.6	0.3799802978286742
AATest_CarveMe	RV	150	Base	0.5808080808080808	0.6985750360750361	0.2727272727272727	1.0	0.42857142857142855	0.6	0.3799802978286742
AATest_CarveMe	RV	0	Top1	0.49494949494949503	0.5221861471861471	0.18181818181818182	0.6666666666666666	0.28571428571428575	0.5	0.09851341054817479
AATest_CarveMe	RV	100	Top1	0.6565656565656565	0.7629427390791028	0.36363636363636365	1.0	0.5333333333333333	0.65	0.45226701686664544
AATest_CarveMe	RV	200	Top1	0.6565656565656565	0.7629427390791028	0.36363636363636365	1.0	0.5333333333333333	0.65	0.45226701686664544
AATest_CarveMe	RV	50	Top1	0.5757575757575758	0.6962662337662338	0.2727272727272727	1.0	0.42857142857142855	0.6	0.3799802978286742
AATest_CarveMe	RV	150	Top1	0.6565656565656565	0.7629427390791028	0.36363636363636365	1.0	0.5333333333333333	0.65	0.45226701686664544
AATest_CarveMe	RV	0	Top3	0.49494949494949503	0.5221861471861471	0.18181818181818182	0.6666666666666666	0.28571428571428575	0.5	0.09851341054817479
AATest_CarveMe	RV	100	Top3	0.6363636363636364	0.7486324281778828	0.36363636363636365	1.0	0.5333333333333333	0.65	0.45226701686664544
AATest_CarveMe	RV	200	Top3	0.6464646464646464	0.7570198740653287	0.36363636363636365	1.0	0.5333333333333333	0.65	0.45226701686664544
AATest_CarveMe	RV	50	Top3	0.5757575757575758	0.6962662337662338	0.2727272727272727	1.0	0.42857142857142855	0.6	0.3799802978286742
AATest_CarveMe	RV	150	Top3	0.6565656565656565	0.7629427390791028	0.36363636363636365	1.0	0.5333333333333333	0.65	0.45226701686664544
AATest_CarveMe	SF	0	All		1.0	0.15	1.0	0.2608695652173913	0.15	0.0
AATest_CarveMe	SF	100	All		1.0000000000000002	0.25	1.0	0.4	0.25	0.0
AATest_CarveMe	SF	200	All		1.0000000000000002	0.2	1.0	0.33333333333333337	0.2	0.0
AATest_CarveMe	SF	50	All		1.0000000000000002	0.15	1.0	0.2608695652173913	0.15	0.0
AATest_CarveMe	SF	150	All		1.0000000000000002	0.2	1.0	0.33333333333333337	0.2	0.0
AATest_CarveMe	SF	0	Top2		1.0	0.15	1.0	0.2608695652173913	0.15	0.0
AATest_CarveMe	SF	100	Top2		1.0000000000000002	0.2	1.0	0.33333333333333337	0.2	0.0
AATest_CarveMe	SF	200	Top2		1.0000000000000002	0.2	1.0	0.33333333333333337	0.2	0.0
AATest_CarveMe	SF	50	Top2		1.0000000000000002	0.2	1.0	0.33333333333333337	0.2	0.0
AATest_CarveMe	SF	150	Top2		1.0000000000000002	0.2	1.0	0.33333333333333337	0.2	0.0
AATest_CarveMe	SF	0	Base		1.0	0.15	1.0	0.2608695652173913	0.15	0.0
AATest_CarveMe	SF	100	Base		1.0000000000000002	0.15	1.0	0.2608695652173913	0.15	0.0
AATest_CarveMe	SF	200	Base		1.0000000000000002	0.15	1.0	0.2608695652173913	0.15	0.0
AATest_CarveMe	SF	50	Base		1.0000000000000002	0.15	1.0	0.2608695652173913	0.15	0.0
AATest_CarveMe	SF	150	Base		1.0000000000000002	0.15	1.0	0.2608695652173913	0.15	0.0
AATest_CarveMe	SF	0	Top1		1.0	0.15	1.0	0.2608695652173913	0.15	0.0
AATest_CarveMe	SF	100	Top1		1.0000000000000002	0.2	1.0	0.33333333333333337	0.2	0.0
AATest_CarveMe	SF	200	Top1		1.0000000000000002	0.2	1.0	0.33333333333333337	0.2	0.0
AATest_CarveMe	SF	50	Top1		1.0000000000000002	0.2	1.0	0.33333333333333337	0.2	0.0
AATest_CarveMe	SF	150	Top1		1.0000000000000002	0.2	1.0	0.33333333333333337	0.2	0.0
AATest_CarveMe	SF	0	Top3		1.0	0.15	1.0	0.2608695652173913	0.15	0.0
AATest_CarveMe	SF	100	Top3		1.0000000000000002	0.25	1.0	0.4	0.25	0.0
AATest_CarveMe	SF	200	Top3		1.0000000000000002	0.2	1.0	0.33333333333333337	0.2	0.0
AATest_CarveMe	SF	50	Top3		1.0000000000000002	0.15	1.0	0.2608695652173913	0.15	0.0
AATest_CarveMe	SF	150	Top3		1.0000000000000002	0.2	1.0	0.33333333333333337	0.2	0.0
AATest_CarveMe	PH	0	All		1.0	0.0	0.0	0.0	0.0	0.0
AATest_CarveMe	PH	100	All		1.0	0.05	1.0	0.09523809523809523	0.05	0.0
AATest_CarveMe	PH	200	All		1.0000000000000002	0.1	1.0	0.18181818181818182	0.1	0.0
AATest_CarveMe	PH	50	All		1.0	0.0	0.0	0.0	0.0	0.0
AATest_CarveMe	PH	150	All		1.0	0.05	1.0	0.09523809523809523	0.05	0.0
AATest_CarveMe	PH	0	Top2		1.0	0.0	0.0	0.0	0.0	0.0
AATest_CarveMe	PH	100	Top2		1.0	0.1	1.0	0.18181818181818182	0.1	0.0
AATest_CarveMe	PH	200	Top2		1.0	0.15	1.0	0.2608695652173913	0.15	0.0
AATest_CarveMe	PH	50	Top2		1.0	0.05	1.0	0.09523809523809523	0.05	0.0
AATest_CarveMe	PH	150	Top2		1.0000000000000002	0.1	1.0	0.18181818181818182	0.1	0.0
AATest_CarveMe	PH	0	Base		1.0	0.0	0.0	0.0	0.0	0.0
AATest_CarveMe	PH	100	Base		1.0000000000000002	0.0	0.0	0.0	0.0	0.0
AATest_CarveMe	PH	200	Base		1.0	0.15	1.0	0.2608695652173913	0.15	0.0
AATest_CarveMe	PH	50	Base		1.0	0.0	0.0	0.0	0.0	0.0
AATest_CarveMe	PH	150	Base		1.0	0.15	1.0	0.2608695652173913	0.15	0.0
AATest_CarveMe	PH	0	Top1		1.0	0.0	0.0	0.0	0.0	0.0
AATest_CarveMe	PH	100	Top1		1.0	0.05	1.0	0.09523809523809523	0.05	0.0
AATest_CarveMe	PH	200	Top1		1.0	0.15	1.0	0.2608695652173913	0.15	0.0
AATest_CarveMe	PH	50	Top1		1.0	0.05	1.0	0.09523809523809523	0.05	0.0
AATest_CarveMe	PH	150	Top1		1.0000000000000002	0.1	1.0	0.18181818181818182	0.1	0.0
AATest_CarveMe	PH	0	Top3		1.0	0.0	0.0	0.0	0.0	0.0
AATest_CarveMe	PH	100	Top3		1.0	0.05	1.0	0.09523809523809523	0.05	0.0
AATest_CarveMe	PH	200	Top3		1.0	0.15	1.0	0.2608695652173913	0.15	0.0
AATest_CarveMe	PH	50	Top3		1.0	0.05	1.0	0.09523809523809523	0.05	0.0
AATest_CarveMe	PH	150	Top3		1.0000000000000002	0.1	1.0	0.18181818181818182	0.1	0.0
AATest_CarveMe	PFS	0	All		1.0000000000000002	0.15	1.0	0.2608695652173913	0.15	0.0
AATest_CarveMe	PFS	100	All		1.0000000000000002	0.3	1.0	0.4615384615384615	0.3	0.0
AATest_CarveMe	PFS	200	All		1.0000000000000002	0.3	1.0	0.4615384615384615	0.3	0.0
AATest_CarveMe	PFS	50	All		1.0	0.15	1.0	0.2608695652173913	0.15	0.0
AATest_CarveMe	PFS	150	All		1.0000000000000002	0.35	1.0	0.5185185185185185	0.35	0.0
AATest_CarveMe	PFS	0	Top2		1.0000000000000002	0.15	1.0	0.2608695652173913	0.15	0.0
AATest_CarveMe	PFS	100	Top2		1.0000000000000002	0.35	1.0	0.5185185185185185	0.35	0.0
AATest_CarveMe	PFS	200	Top2		1.0000000000000002	0.25	1.0	0.4	0.25	0.0
AATest_CarveMe	PFS	50	Top2		1.0	0.15	1.0	0.2608695652173913	0.15	0.0
AATest_CarveMe	PFS	150	Top2		1.0000000000000002	0.2	1.0	0.33333333333333337	0.2	0.0
AATest_CarveMe	PFS	0	Base		1.0000000000000002	0.15	1.0	0.2608695652173913	0.15	0.0
AATest_CarveMe	PFS	100	Base		1.0000000000000002	0.35	1.0	0.5185185185185185	0.35	0.0
AATest_CarveMe	PFS	200	Base		1.0000000000000002	0.25	1.0	0.4	0.25	0.0
AATest_CarveMe	PFS	50	Base		1.0	0.25	1.0	0.4	0.25	0.0
AATest_CarveMe	PFS	150	Base		1.0000000000000002	0.2	1.0	0.33333333333333337	0.2	0.0
AATest_CarveMe	PFS	0	Top1		1.0000000000000002	0.15	1.0	0.2608695652173913	0.15	0.0
AATest_CarveMe	PFS	100	Top1		1.0000000000000002	0.35	1.0	0.5185185185185185	0.35	0.0
AATest_CarveMe	PFS	200	Top1		1.0000000000000002	0.25	1.0	0.4	0.25	0.0
AATest_CarveMe	PFS	50	Top1		1.0	0.3	1.0	0.4615384615384615	0.3	0.0
AATest_CarveMe	PFS	150	Top1		1.0000000000000002	0.25	1.0	0.4	0.25	0.0
AATest_CarveMe	PFS	0	Top3		1.0000000000000002	0.15	1.0	0.2608695652173913	0.15	0.0
AATest_CarveMe	PFS	100	Top3		1.0000000000000002	0.35	1.0	0.5185185185185185	0.35	0.0
AATest_CarveMe	PFS	200	Top3		1.0000000000000002	0.25	1.0	0.4	0.25	0.0
AATest_CarveMe	PFS	50	Top3		1.0	0.15	1.0	0.2608695652173913	0.15	0.0
AATest_CarveMe	PFS	150	Top3		1.0000000000000002	0.2	1.0	0.33333333333333337	0.2	0.0
AATest_CarveMe	FJ	0	All	0.5882352941176471	0.9382352941176471	0.17647058823529413	1.0	0.3	0.3	0.17647058823529413
AATest_CarveMe	FJ	100	All	0.6470588235294118	0.9470588235294118	0.23529411764705882	1.0	0.38095238095238093	0.35	0.21004201260420147
AATest_CarveMe	FJ	200	All	0.5294117647058825	0.8882352941176471	0.23529411764705882	1.0	0.38095238095238093	0.35	0.21004201260420147
AATest_CarveMe	FJ	50	All	0.6470588235294118	0.9470588235294118	0.23529411764705882	1.0	0.38095238095238093	0.35	0.21004201260420147
AATest_CarveMe	FJ	150	All	0.6470588235294118	0.9470588235294118	0.23529411764705882	1.0	0.38095238095238093	0.35	0.21004201260420147
AATest_CarveMe	FJ	0	Top2	0.5882352941176471	0.9382352941176471	0.17647058823529413	1.0	0.3	0.3	0.17647058823529413
AATest_CarveMe	FJ	100	Top2	0.6470588235294118	0.9470588235294118	0.23529411764705882	1.0	0.38095238095238093	0.35	0.21004201260420147
AATest_CarveMe	FJ	200	Top2	0.5294117647058825	0.8882352941176471	0.23529411764705882	1.0	0.38095238095238093	0.35	0.21004201260420147
AATest_CarveMe	FJ	50	Top2	0.6470588235294118	0.9470588235294118	0.23529411764705882	1.0	0.38095238095238093	0.35	0.21004201260420147
AATest_CarveMe	FJ	150	Top2	0.5294117647058825	0.8882352941176471	0.23529411764705882	1.0	0.38095238095238093	0.35	0.21004201260420147
AATest_CarveMe	FJ	0	Base	0.5882352941176471	0.9382352941176471	0.17647058823529413	1.0	0.3	0.3	0.17647058823529413
AATest_CarveMe	FJ	100	Base	0.4901960784313726	0.8661764705882352	0.17647058823529413	1.0	0.3	0.3	0.17647058823529413
AATest_CarveMe	FJ	200	Base	0.44117647058823534	0.842250233426704	0.23529411764705882	0.8	0.3636363636363636	0.3	-0.08084520834544433
AATest_CarveMe	FJ	50	Base	0.6176470588235294	0.9426470588235295	0.17647058823529413	1.0	0.3	0.3	0.17647058823529413
AATest_CarveMe	FJ	150	Base	0.3823529411764706	0.830812324929972	0.23529411764705882	0.8	0.3636363636363636	0.3	-0.08084520834544433
AATest_CarveMe	FJ	0	Top1	0.5882352941176471	0.9382352941176471	0.17647058823529413	1.0	0.3	0.3	0.17647058823529413
AATest_CarveMe	FJ	100	Top1	0.6470588235294118	0.9470588235294118	0.23529411764705882	1.0	0.38095238095238093	0.35	0.21004201260420147
AATest_CarveMe	FJ	200	Top1	0.5294117647058825	0.8882352941176471	0.23529411764705882	1.0	0.38095238095238093	0.35	0.21004201260420147
AATest_CarveMe	FJ	50	Top1	0.6470588235294118	0.9470588235294118	0.23529411764705882	1.0	0.38095238095238093	0.35	0.21004201260420147
AATest_CarveMe	FJ	150	Top1	0.5294117647058825	0.8882352941176471	0.23529411764705882	1.0	0.38095238095238093	0.35	0.21004201260420147
AATest_CarveMe	FJ	0	Top3	0.5882352941176471	0.9382352941176471	0.17647058823529413	1.0	0.3	0.3	0.17647058823529413
AATest_CarveMe	FJ	100	Top3	0.6470588235294118	0.9470588235294118	0.23529411764705882	1.0	0.38095238095238093	0.35	0.21004201260420147
AATest_CarveMe	FJ	200	Top3	0.5294117647058825	0.8882352941176471	0.23529411764705882	1.0	0.38095238095238093	0.35	0.21004201260420147
AATest_CarveMe	FJ	50	Top3	0.6470588235294118	0.9470588235294118	0.23529411764705882	1.0	0.38095238095238093	0.35	0.21004201260420147
AATest_CarveMe	FJ	150	Top3	0.5294117647058825	0.8882352941176471	0.23529411764705882	1.0	0.38095238095238093	0.35	0.21004201260420147
AATest_CarveMe	AT	0	All	0.631578947368421	0.9815789473684209	0.10526315789473684	1.0	0.1904761904761905	0.15	0.07647191129018725
AATest_CarveMe	AT	100	All	0.3684210526315789	0.9497807017543858	0.2631578947368421	1.0	0.4166666666666667	0.3	0.13245323570650439
AATest_CarveMe	AT	200	All	0.3684210526315789	0.9505515683147261	0.2631578947368421	1.0	0.4166666666666667	0.3	0.13245323570650439
AATest_CarveMe	AT	50	All	0.2631578947368421	0.9295426065162906	0.2631578947368421	1.0	0.4166666666666667	0.3	0.13245323570650439
AATest_CarveMe	AT	150	All	0.3684210526315789	0.9505116959064326	0.3157894736842105	1.0	0.4799999999999999	0.35	0.15018785229652767
AATest_CarveMe	AT	0	Top2	0.631578947368421	0.9815789473684209	0.10526315789473684	1.0	0.1904761904761905	0.15	0.07647191129018725
AATest_CarveMe	AT	100	Top2	0.3157894736842105	0.9427849927849925	0.3157894736842105	0.8571428571428571	0.46153846153846156	0.3	-0.3126409456585232
AATest_CarveMe	AT	200	Top2	0.3684210526315789	0.9505515683147261	0.3684210526315789	1.0	0.5384615384615384	0.4	0.16834512458535864
AATest_CarveMe	AT	50	Top2	0.2631578947368421	0.9295426065162906	0.2631578947368421	1.0	0.4166666666666667	0.3	0.13245323570650439
AATest_CarveMe	AT	150	Top2	0.3684210526315789	0.9505515683147261	0.2631578947368421	1.0	0.4166666666666667	0.3	0.13245323570650439
AATest_CarveMe	AT	0	Base	0.631578947368421	0.9815789473684209	0.10526315789473684	1.0	0.1904761904761905	0.15	0.07647191129018725
AATest_CarveMe	AT	100	Base	0.3157894736842105	0.9427849927849925	0.3157894736842105	0.8571428571428571	0.46153846153846156	0.3	-0.3126409456585232
AATest_CarveMe	AT	200	Base	0.3684210526315789	0.9505515683147261	0.3684210526315789	1.0	0.5384615384615384	0.4	0.16834512458535864
AATest_CarveMe	AT	50	Base	0.3157894736842105	0.9401002506265663	0.3157894736842105	1.0	0.4799999999999999	0.35	0.15018785229652767
AATest_CarveMe	AT	150	Base	0.3684210526315789	0.9505116959064326	0.2631578947368421	1.0	0.4166666666666667	0.3	0.13245323570650439
AATest_CarveMe	AT	0	Top1	0.631578947368421	0.9815789473684209	0.10526315789473684	1.0	0.1904761904761905	0.15	0.07647191129018725
AATest_CarveMe	AT	100	Top1	0.15789473684210525	0.9131484013062958	0.3157894736842105	0.8571428571428571	0.46153846153846156	0.3	-0.3126409456585232
AATest_CarveMe	AT	200	Top1	0.3684210526315789	0.9505515683147261	0.2631578947368421	1.0	0.4166666666666667	0.3	0.13245323570650439
AATest_CarveMe	AT	50	Top1	0.3157894736842105	0.9401002506265663	0.3157894736842105	1.0	0.4799999999999999	0.35	0.15018785229652767
AATest_CarveMe	AT	150	Top1	0.3684210526315789	0.9505515683147261	0.2631578947368421	1.0	0.4166666666666667	0.3	0.13245323570650439
AATest_CarveMe	AT	0	Top3	0.631578947368421	0.9815789473684209	0.10526315789473684	1.0	0.1904761904761905	0.15	0.07647191129018725
AATest_CarveMe	AT	100	Top3	0.21052631578947367	0.9249905065694537	0.3157894736842105	0.8571428571428571	0.46153846153846156	0.3	-0.3126409456585232
AATest_CarveMe	AT	200	Top3	0.3157894736842105	0.943502696134275	0.3684210526315789	0.875	0.5185185185185185	0.35	-0.2809757434745082
AATest_CarveMe	AT	50	Top3	0.2631578947368421	0.9295426065162906	0.2631578947368421	1.0	0.4166666666666667	0.3	0.13245323570650439
AATest_CarveMe	AT	150	Top3	0.3684210526315789	0.9505515683147261	0.3684210526315789	1.0	0.5384615384615384	0.4	0.16834512458535864
AATest_CarveMe	ECM	0	All	0.4444444444444444	0.9002645502645503	0.16666666666666666	1.0	0.2857142857142857	0.25	0.140028008402801
AATest_CarveMe	ECM	100	All	0.5277777777777778	0.9273589065255733	0.2777777777777778	1.0	0.4347826086956522	0.35	0.19245008972987526
AATest_CarveMe	ECM	200	All	0.5277777777777778	0.9273589065255733	0.2777777777777778	1.0	0.4347826086956522	0.35	0.19245008972987526
AATest_CarveMe	ECM	50	All	0.4861111111111111	0.9152116402116404	0.2222222222222222	1.0	0.3636363636363636	0.3	0.16666666666666666
AATest_CarveMe	ECM	150	All	0.5277777777777778	0.9273589065255733	0.2777777777777778	1.0	0.4347826086956522	0.35	0.19245008972987526
AATest_CarveMe	ECM	0	Top2	0.4444444444444444	0.9002645502645503	0.16666666666666666	1.0	0.2857142857142857	0.25	0.140028008402801
AATest_CarveMe	ECM	100	Top2	0.5416666666666666	0.9301366843033511	0.2777777777777778	1.0	0.4347826086956522	0.35	0.19245008972987526
AATest_CarveMe	ECM	200	Top2	0.5277777777777778	0.9273589065255733	0.2777777777777778	1.0	0.4347826086956522	0.35	0.19245008972987526
AATest_CarveMe	ECM	50	Top2	0.5	0.9187610229276897	0.2777777777777778	1.0	0.4347826086956522	0.35	0.19245008972987526
AATest_CarveMe	ECM	150	Top2	0.5	0.9187610229276897	0.2777777777777778	1.0	0.4347826086956522	0.35	0.19245008972987526
AATest_CarveMe	ECM	0	Base	0.4444444444444444	0.9002645502645503	0.16666666666666666	1.0	0.2857142857142857	0.25	0.140028008402801
AATest_CarveMe	ECM	100	Base	0.5	0.9187610229276897	0.2222222222222222	1.0	0.3636363636363636	0.3	0.16666666666666666
AATest_CarveMe	ECM	200	Base	0.5	0.9187610229276897	0.16666666666666666	1.0	0.2857142857142857	0.25	0.140028008402801
AATest_CarveMe	ECM	50	Base	0.4583333333333333	0.9050264550264552	0.2222222222222222	1.0	0.3636363636363636	0.3	0.16666666666666666
AATest_CarveMe	ECM	150	Base	0.5	0.9187610229276897	0.16666666666666666	1.0	0.2857142857142857	0.25	0.140028008402801
AATest_CarveMe	ECM	0	Top1	0.4444444444444444	0.9002645502645503	0.16666666666666666	1.0	0.2857142857142857	0.25	0.140028008402801
AATest_CarveMe	ECM	100	Top1	0.5	0.9187610229276897	0.2777777777777778	1.0	0.4347826086956522	0.35	0.19245008972987526
AATest_CarveMe	ECM	200	Top1	0.5	0.9187610229276897	0.2222222222222222	1.0	0.3636363636363636	0.3	0.16666666666666666
AATest_CarveMe	ECM	50	Top1	0.5277777777777778	0.9273589065255733	0.2222222222222222	1.0	0.3636363636363636	0.3	0.16666666666666666
AATest_CarveMe	ECM	150	Top1	0.5277777777777778	0.9273589065255733	0.2777777777777778	1.0	0.4347826086956522	0.35	0.19245008972987526
AATest_CarveMe	ECM	0	Top3	0.4444444444444444	0.9002645502645503	0.16666666666666666	1.0	0.2857142857142857	0.25	0.140028008402801
AATest_CarveMe	ECM	100	Top3	0.5277777777777778	0.9273589065255733	0.2777777777777778	1.0	0.4347826086956522	0.35	0.19245008972987526
AATest_CarveMe	ECM	200	Top3	0.5	0.9187610229276897	0.2777777777777778	1.0	0.4347826086956522	0.35	0.19245008972987526
AATest_CarveMe	ECM	50	Top3	0.4583333333333333	0.9050264550264552	0.2222222222222222	1.0	0.3636363636363636	0.3	0.16666666666666666
AATest_CarveMe	ECM	150	Top3	0.5277777777777778	0.9273589065255733	0.2777777777777778	1.0	0.4347826086956522	0.35	0.19245008972987526
AATest_CarveMe	BS	0	All		1.0	0.0	0.0	0.0	0.0	0.0
AATest_CarveMe	BS	100	All		1.0	0.05	1.0	0.09523809523809523	0.05	0.0
AATest_CarveMe	BS	200	All		1.0000000000000002	0.1	1.0	0.18181818181818182	0.1	0.0
AATest_CarveMe	BS	50	All		1.0	0.0	0.0	0.0	0.0	0.0
AATest_CarveMe	BS	150	All		1.0000000000000002	0.05	1.0	0.09523809523809523	0.05	0.0
AATest_CarveMe	BS	0	Top2		1.0	0.0	0.0	0.0	0.0	0.0
AATest_CarveMe	BS	100	Top2		1.0	0.05	1.0	0.09523809523809523	0.05	0.0
AATest_CarveMe	BS	200	Top2		1.0000000000000002	0.05	1.0	0.09523809523809523	0.05	0.0
AATest_CarveMe	BS	50	Top2		1.0	0.05	1.0	0.09523809523809523	0.05	0.0
AATest_CarveMe	BS	150	Top2		1.0000000000000002	0.05	1.0	0.09523809523809523	0.05	0.0
AATest_CarveMe	BS	0	Base		1.0	0.0	0.0	0.0	0.0	0.0
AATest_CarveMe	BS	100	Base		1.0000000000000002	0.0	0.0	0.0	0.0	0.0
AATest_CarveMe	BS	200	Base		1.0000000000000002	0.15	1.0	0.2608695652173913	0.15	0.0
AATest_CarveMe	BS	50	Base		1.0	0.0	0.0	0.0	0.0	0.0
AATest_CarveMe	BS	150	Base		1.0	0.05	1.0	0.09523809523809523	0.05	0.0
AATest_CarveMe	BS	0	Top1		1.0	0.0	0.0	0.0	0.0	0.0
AATest_CarveMe	BS	100	Top1		1.0	0.05	1.0	0.09523809523809523	0.05	0.0
AATest_CarveMe	BS	200	Top1		1.0000000000000002	0.05	1.0	0.09523809523809523	0.05	0.0
AATest_CarveMe	BS	50	Top1		1.0	0.05	1.0	0.09523809523809523	0.05	0.0
AATest_CarveMe	BS	150	Top1		1.0000000000000002	0.05	1.0	0.09523809523809523	0.05	0.0
AATest_CarveMe	BS	0	Top3		1.0	0.0	0.0	0.0	0.0	0.0
AATest_CarveMe	BS	100	Top3		1.0	0.05	1.0	0.09523809523809523	0.05	0.0
AATest_CarveMe	BS	200	Top3		1.0000000000000002	0.05	1.0	0.09523809523809523	0.05	0.0
AATest_CarveMe	BS	50	Top3		1.0	0.05	1.0	0.09523809523809523	0.05	0.0
AATest_CarveMe	BS	150	Top3		1.0000000000000002	0.05	1.0	0.09523809523809523	0.05	0.0
AATest_CarveMe	BSS	0	All	0.5526315789473684	0.9776315789473684	0.0	0.0	0.0	0.05	0.0
AATest_CarveMe	BSS	100	All	0.5526315789473684	0.9776315789473684	0.0	0.0	0.0	0.05	0.0
AATest_CarveMe	BSS	200	All	0.631578947368421	0.9815789473684209	0.15789473684210525	1.0	0.2727272727272727	0.2	0.09637388493048533
AATest_CarveMe	BSS	50	All	0.5526315789473684	0.9776315789473684	0.0	0.0	0.0	0.05	0.0
AATest_CarveMe	BSS	150	All	0.5526315789473684	0.9776315789473684	0.0	0.0	0.0	0.05	0.0
AATest_CarveMe	BSS	0	Top2	0.5526315789473684	0.9776315789473684	0.0	0.0	0.0	0.05	0.0
AATest_CarveMe	BSS	100	Top2	0.5526315789473684	0.9776315789473684	0.0	0.0	0.0	0.05	0.0
AATest_CarveMe	BSS	200	Top2	0.2631578947368421	0.9258771929824561	0.2631578947368421	1.0	0.4166666666666667	0.3	0.13245323570650439
AATest_CarveMe	BSS	50	Top2	0.5526315789473684	0.9776315789473684	0.0	0.0	0.0	0.05	0.0
AATest_CarveMe	BSS	150	Top2	0.631578947368421	0.9815789473684209	0.21052631578947367	1.0	0.34782608695652173	0.25	0.11470786693528087
AATest_CarveMe	BSS	0	Base	0.5526315789473684	0.9776315789473684	0.0	0.0	0.0	0.05	0.0
AATest_CarveMe	BSS	100	Base	0.631578947368421	0.9815789473684209	0.21052631578947367	1.0	0.34782608695652173	0.25	0.11470786693528087
AATest_CarveMe	BSS	200	Base	0.47368421052631576	0.9605263157894737	0.3157894736842105	1.0	0.4799999999999999	0.35	0.15018785229652767
AATest_CarveMe	BSS	50	Base	0.5526315789473684	0.9776315789473684	0.0	0.0	0.0	0.05	0.0
AATest_CarveMe	BSS	150	Base	0.2631578947368421	0.9258771929824561	0.2631578947368421	1.0	0.4166666666666667	0.3	0.13245323570650439
AATest_CarveMe	BSS	0	Top1	0.5526315789473684	0.9776315789473684	0.0	0.0	0.0	0.05	0.0
AATest_CarveMe	BSS	100	Top1	0.5526315789473684	0.9776315789473684	0.0	0.0	0.0	0.05	0.0
AATest_CarveMe	BSS	200	Top1	0.3157894736842105	0.9340225563909774	0.2631578947368421	1.0	0.4166666666666667	0.3	0.13245323570650439
AATest_CarveMe	BSS	50	Top1	0.5526315789473684	0.9776315789473684	0.0	0.0	0.0	0.05	0.0
AATest_CarveMe	BSS	150	Top1	0.631578947368421	0.9815789473684209	0.21052631578947367	1.0	0.34782608695652173	0.25	0.11470786693528087
AATest_CarveMe	BSS	0	Top3	0.5526315789473684	0.9776315789473684	0.0	0.0	0.0	0.05	0.0
AATest_CarveMe	BSS	100	Top3	0.5526315789473684	0.9776315789473684	0.0	0.0	0.0	0.05	0.0
AATest_CarveMe	BSS	200	Top3	0.3157894736842105	0.9340225563909774	0.2631578947368421	1.0	0.4166666666666667	0.3	0.13245323570650439
AATest_CarveMe	BSS	50	Top3	0.5526315789473684	0.9776315789473684	0.0	0.0	0.0	0.05	0.0
AATest_CarveMe	BSS	150	Top3	0.631578947368421	0.9815789473684209	0.21052631578947367	1.0	0.34782608695652173	0.25	0.11470786693528087
AATest_CarveMe	AN	0	All		1.0	0.05	1.0	0.09523809523809523	0.05	0.0
AATest_CarveMe	AN	100	All		1.0	0.1	1.0	0.18181818181818182	0.1	0.0
AATest_CarveMe	AN	200	All		1.0000000000000002	0.2	1.0	0.33333333333333337	0.2	0.0
AATest_CarveMe	AN	50	All		1.0000000000000002	0.1	1.0	0.18181818181818182	0.1	0.0
AATest_CarveMe	AN	150	All		1.0000000000000002	0.2	1.0	0.33333333333333337	0.2	0.0
AATest_CarveMe	AN	0	Top2		1.0	0.05	1.0	0.09523809523809523	0.05	0.0
AATest_CarveMe	AN	100	Top2		1.0000000000000002	0.2	1.0	0.33333333333333337	0.2	0.0
AATest_CarveMe	AN	200	Top2		1.0000000000000002	0.2	1.0	0.33333333333333337	0.2	0.0
AATest_CarveMe	AN	50	Top2		1.0000000000000002	0.1	1.0	0.18181818181818182	0.1	0.0
AATest_CarveMe	AN	150	Top2		1.0000000000000002	0.2	1.0	0.33333333333333337	0.2	0.0
AATest_CarveMe	AN	0	Base		1.0	0.05	1.0	0.09523809523809523	0.05	0.0
AATest_CarveMe	AN	100	Base		1.0000000000000002	0.2	1.0	0.33333333333333337	0.2	0.0
AATest_CarveMe	AN	200	Base		1.0000000000000002	0.25	1.0	0.4	0.25	0.0
AATest_CarveMe	AN	50	Base		1.0	0.05	1.0	0.09523809523809523	0.05	0.0
AATest_CarveMe	AN	150	Base		1.0000000000000002	0.3	1.0	0.4615384615384615	0.3	0.0
AATest_CarveMe	AN	0	Top1		1.0	0.05	1.0	0.09523809523809523	0.05	0.0
AATest_CarveMe	AN	100	Top1		1.0000000000000002	0.2	1.0	0.33333333333333337	0.2	0.0
AATest_CarveMe	AN	200	Top1		1.0000000000000002	0.2	1.0	0.33333333333333337	0.2	0.0
AATest_CarveMe	AN	50	Top1		1.0000000000000002	0.1	1.0	0.18181818181818182	0.1	0.0
AATest_CarveMe	AN	150	Top1		1.0000000000000002	0.2	1.0	0.33333333333333337	0.2	0.0
AATest_CarveMe	AN	0	Top3		1.0	0.05	1.0	0.09523809523809523	0.05	0.0
AATest_CarveMe	AN	100	Top3		1.0000000000000002	0.2	1.0	0.33333333333333337	0.2	0.0
AATest_CarveMe	AN	200	Top3		1.0000000000000002	0.2	1.0	0.33333333333333337	0.2	0.0
AATest_CarveMe	AN	50	Top3		1.0000000000000002	0.1	1.0	0.18181818181818182	0.1	0.0
AATest_CarveMe	AN	150	Top3		1.0000000000000002	0.2	1.0	0.33333333333333337	0.2	0.0
AATest_CarveMe	PF	0	All	0.2916666666666667	0.7166666666666667	0.05555555555555555	1.0	0.10526315789473684	0.15	0.07647191129018725
AATest_CarveMe	PF	100	All	0.33333333333333337	0.8074074074074075	0.05555555555555555	1.0	0.10526315789473684	0.15	0.07647191129018725
AATest_CarveMe	PF	200	All	0.33333333333333337	0.8074074074074075	0.05555555555555555	1.0	0.10526315789473684	0.15	0.07647191129018725
AATest_CarveMe	PF	50	All	0.2916666666666667	0.7166666666666667	0.05555555555555555	1.0	0.10526315789473684	0.15	0.07647191129018725
AATest_CarveMe	PF	150	All	0.33333333333333337	0.8074074074074075	0.05555555555555555	1.0	0.10526315789473684	0.15	0.07647191129018725
AATest_CarveMe	PF	0	Top2	0.2916666666666667	0.7166666666666667	0.05555555555555555	1.0	0.10526315789473684	0.15	0.07647191129018725
AATest_CarveMe	PF	100	Top2	0.33333333333333337	0.8074074074074075	0.05555555555555555	1.0	0.10526315789473684	0.15	0.07647191129018725
AATest_CarveMe	PF	200	Top2	0.33333333333333337	0.8074074074074075	0.05555555555555555	1.0	0.10526315789473684	0.15	0.07647191129018725
AATest_CarveMe	PF	50	Top2	0.33333333333333337	0.8074074074074075	0.05555555555555555	1.0	0.10526315789473684	0.15	0.07647191129018725
AATest_CarveMe	PF	150	Top2	0.33333333333333337	0.8074074074074075	0.05555555555555555	1.0	0.10526315789473684	0.15	0.07647191129018725
AATest_CarveMe	PF	0	Base	0.2916666666666667	0.7166666666666667	0.05555555555555555	1.0	0.10526315789473684	0.15	0.07647191129018725
AATest_CarveMe	PF	100	Base	0.2916666666666667	0.7166666666666667	0.0	0.0	0.0	0.1	0.0
AATest_CarveMe	PF	200	Base	0.5972222222222222	0.9441358024691358	0.2777777777777778	1.0	0.4347826086956522	0.35	0.19245008972987526
AATest_CarveMe	PF	50	Base	0.2916666666666667	0.7166666666666667	0.0	0.0	0.0	0.1	0.0
AATest_CarveMe	PF	150	Base	0.4861111111111111	0.9152116402116404	0.16666666666666666	1.0	0.2857142857142857	0.25	0.140028008402801
AATest_CarveMe	PF	0	Top1	0.2916666666666667	0.7166666666666667	0.05555555555555555	1.0	0.10526315789473684	0.15	0.07647191129018725
AATest_CarveMe	PF	100	Top1	0.33333333333333337	0.8074074074074075	0.05555555555555555	1.0	0.10526315789473684	0.15	0.07647191129018725
AATest_CarveMe	PF	200	Top1	0.33333333333333337	0.8074074074074075	0.05555555555555555	1.0	0.10526315789473684	0.15	0.07647191129018725
AATest_CarveMe	PF	50	Top1	0.33333333333333337	0.8074074074074075	0.05555555555555555	1.0	0.10526315789473684	0.15	0.07647191129018725
AATest_CarveMe	PF	150	Top1	0.33333333333333337	0.8074074074074075	0.05555555555555555	1.0	0.10526315789473684	0.15	0.07647191129018725
AATest_CarveMe	PF	0	Top3	0.2916666666666667	0.7166666666666667	0.05555555555555555	1.0	0.10526315789473684	0.15	0.07647191129018725
AATest_CarveMe	PF	100	Top3	0.33333333333333337	0.8074074074074075	0.05555555555555555	1.0	0.10526315789473684	0.15	0.07647191129018725
AATest_CarveMe	PF	200	Top3	0.33333333333333337	0.8074074074074075	0.05555555555555555	1.0	0.10526315789473684	0.15	0.07647191129018725
AATest_CarveMe	PF	50	Top3	0.33333333333333337	0.8074074074074075	0.05555555555555555	1.0	0.10526315789473684	0.15	0.07647191129018725
AATest_CarveMe	PF	150	Top3	0.33333333333333337	0.8074074074074075	0.05555555555555555	1.0	0.10526315789473684	0.15	0.07647191129018725
AATest_CarveMe	NC	0	All	0.5789473684210527	0.9789473684210523	0.10526315789473684	1.0	0.1904761904761905	0.15	0.07647191129018725
AATest_CarveMe	NC	100	All	0.6578947368421053	0.982894736842105	0.21052631578947367	1.0	0.34782608695652173	0.25	0.11470786693528087
AATest_CarveMe	NC	200	All	0.5789473684210527	0.9724021592442642	0.3157894736842105	1.0	0.4799999999999999	0.35	0.15018785229652767
AATest_CarveMe	NC	50	All	0.6052631578947368	0.9802631578947367	0.10526315789473684	1.0	0.1904761904761905	0.15	0.07647191129018725
AATest_CarveMe	NC	150	All	0.631578947368421	0.9766194331983802	0.3157894736842105	1.0	0.4799999999999999	0.35	0.15018785229652767
AATest_CarveMe	NC	0	Top2	0.5789473684210527	0.9789473684210523	0.10526315789473684	1.0	0.1904761904761905	0.15	0.07647191129018725
AATest_CarveMe	NC	100	Top2	0.7894736842105263	0.9894736842105261	0.3157894736842105	1.0	0.4799999999999999	0.35	0.15018785229652767
AATest_CarveMe	NC	200	Top2	0.631578947368421	0.9766194331983802	0.3157894736842105	1.0	0.4799999999999999	0.35	0.15018785229652767
AATest_CarveMe	NC	50	Top2	0.631578947368421	0.9815789473684209	0.15789473684210525	1.0	0.2727272727272727	0.2	0.09637388493048533
AATest_CarveMe	NC	150	Top2	0.631578947368421	0.9766194331983802	0.3157894736842105	1.0	0.4799999999999999	0.35	0.15018785229652767
AATest_CarveMe	NC	0	Base	0.5789473684210527	0.9789473684210523	0.10526315789473684	1.0	0.1904761904761905	0.15	0.07647191129018725
AATest_CarveMe	NC	100	Base	0.7894736842105263	0.9894736842105261	0.3157894736842105	1.0	0.4799999999999999	0.35	0.15018785229652767
AATest_CarveMe	NC	200	Base	0.6842105263157895	0.9808270676691726	0.3157894736842105	1.0	0.4799999999999999	0.35	0.15018785229652767
AATest_CarveMe	NC	50	Base	0.6052631578947368	0.9802631578947367	0.10526315789473684	1.0	0.1904761904761905	0.15	0.07647191129018725
AATest_CarveMe	NC	150	Base	0.5789473684210527	0.9724021592442642	0.3157894736842105	1.0	0.4799999999999999	0.35	0.15018785229652767
AATest_CarveMe	NC	0	Top1	0.5789473684210527	0.9789473684210523	0.10526315789473684	1.0	0.1904761904761905	0.15	0.07647191129018725
AATest_CarveMe	NC	100	Top1	0.7894736842105263	0.9894736842105261	0.3157894736842105	1.0	0.4799999999999999	0.35	0.15018785229652767
AATest_CarveMe	NC	200	Top1	0.631578947368421	0.9766194331983802	0.3157894736842105	1.0	0.4799999999999999	0.35	0.15018785229652767
AATest_CarveMe	NC	50	Top1	0.631578947368421	0.9815789473684209	0.15789473684210525	1.0	0.2727272727272727	0.2	0.09637388493048533
AATest_CarveMe	NC	150	Top1	0.631578947368421	0.9766194331983802	0.3157894736842105	1.0	0.4799999999999999	0.35	0.15018785229652767
AATest_CarveMe	NC	0	Top3	0.5789473684210527	0.9789473684210523	0.10526315789473684	1.0	0.1904761904761905	0.15	0.07647191129018725
AATest_CarveMe	NC	100	Top3	0.7368421052631579	0.986842105263158	0.21052631578947367	1.0	0.34782608695652173	0.25	0.11470786693528087
AATest_CarveMe	NC	200	Top3	0.5789473684210527	0.9724021592442642	0.3157894736842105	1.0	0.4799999999999999	0.35	0.15018785229652767
AATest_CarveMe	NC	50	Top3	0.631578947368421	0.9815789473684209	0.21052631578947367	1.0	0.34782608695652173	0.25	0.11470786693528087
AATest_CarveMe	NC	150	Top3	0.5789473684210527	0.9724021592442642	0.3157894736842105	1.0	0.4799999999999999	0.35	0.15018785229652767
