# Supplementary material for: Teasing out missing reactions in genome-scale metabolic networks through hypergraph learning
Source: Nat Commun. 2023 Apr 25;14:2375. doi: 10.1038/s41467-023-38110-7 (PMC10130184; doi:10.1038/s41467-023-38110-7)
Supplement: Supplementary file 4 — Source Data [file 41467_2023_38110_MOESM4_ESM.zip › Source Data/Supplementary Figure 3/e-h/plot.m]

addpath('cheshire')
cheshire = dir('cheshire/*.csv');
statCheshire = string({cheshire.name});
statTable = readtable(statCheshire(1));  
stat = table2array(statTable(:, 2:end));
metCheshire = zeros(108, 4);

for i = 1:4:size(stat, 2)
    metCheshire = metCheshire + stat(:, i:i+3);
end
metCheshire = metCheshire/10;


addpath('nhp')
nhp = dir('nhp/*.csv');
statNhp = string({nhp.name});
statTable = readtable(statNhp(1));  
stat = table2array(statTable(:, 2:end));
metNhp = zeros(108, 4);

for i = 1:4:size(stat, 2)
    metNhp = metNhp + stat(:, i:i+3);
end
metNhp = metNhp/10;


addpath('node2vec')
node2vec = dir('node2vec/*.csv');
statNode2vec = string({node2vec.name});
statTable = readtable(statNode2vec(1));  
stat = table2array(statTable(:, 2:end));
metNode2vec = zeros(108, 4);

for i = 1:4:size(stat, 2)
    metNode2vec = metNode2vec + stat(:, i:i+3);
end
metNode2vec = metNode2vec/10;


addpath('c3mm')
c3mm = dir('c3mm/*.csv');
statC3mm = string({c3mm.name});
metC3mm = zeros(108, 4);

for i = 1:length(statC3mm)
    statTable = readtable(statC3mm(i));  
    metC3mm = metC3mm+table2array(statTable(:, 2:end));
end
metC3mm = metC3mm/10;

titleList = {'AUROC', 'Recall', 'Precision', 'F1 Score'};
for j = 1:4
    subplot(1, 4, j)
    boxplot([metNode2vec(:, j), metC3mm(:, j), metNhp(:, j), metCheshire(:, j)], 'Labels', {'Node2Vec', 'C3MM', 'NHP', 'CHESHIRE'})
    axis square
    ylim([0.2, 0.95])
    title(titleList(j))
end
