# Supplementary material for: Teasing out missing reactions in genome-scale metabolic networks through hypergraph learning
Source: Nat Commun. 2023 Apr 25;14:2375. doi: 10.1038/s41467-023-38110-7 (PMC10130184; doi:10.1038/s41467-023-38110-7)
Supplement: Supplementary file 4 — Source Data [file 41467_2023_38110_MOESM4_ESM.zip › Source Data/Supplementary Figure 4/c3mm/gutc3mm_8.csv]

Row	AUC	Recall	Precision	F1
Abiotrophia_defectiva_ATCC_49176	0.85994932952605	0.941798941798942	0.64376130198915	0.764769065520945
Achromobacter_xylosoxidans_A8	0.837864557587741	0.902521008403361	0.6415770609319	0.75
Achromobacter_xylosoxidans_NBRC_15126	0.816098253934519	0.90133779264214	0.63337250293772	0.743961352657005
Acidaminococcus_fermentans_DSM_20731	0.81749506903353	0.864102564102564	0.654368932038835	0.74475138121547
Acidaminococcus_intestini_RyC_MR95	0.811757489669422	0.849431818181818	0.685779816513762	0.758883248730964
Acidaminococcus_sp_D21	0.821696416823824	0.864238410596026	0.686842105263158	0.765395894428152
Acinetobacter_baumannii_AB0057	0.813754657395518	0.877442273534636	0.644067796610169	0.742857142857143
Acinetobacter_calcoaceticus_PHEA_2	0.805112344394343	0.870967741935484	0.648865153538051	0.743687834736037
Acinetobacter_haemolyticus_NIPH_261	0.82617085443676	0.896551724137931	0.651917404129793	0.754910333048676
Acinetobacter_johnsonii_SH046	0.823327116547501	0.892367906066536	0.653295128939828	0.754342431761787
Acinetobacter_junii_SH205	0.795091641048846	0.859611231101512	0.634768740031898	0.730275229357798
Acinetobacter_lwoffii_WJ10621	0.813222051961915	0.869294605809129	0.644615384615385	0.740282685512367
Acinetobacter_pittii_ANC_4052	0.843537609501749	0.901960784313726	0.668428005284016	0.76783004552352
Acinetobacter_radioresistens_NIPH_2130	0.846343241660392	0.898203592814371	0.670640834575261	0.767918088737201
Actinobacillus_pleuropneumoniae_L20	0.814886023673257	0.88508064516129	0.657185628742515	0.754295532646048
Actinomyces_cardiffensis_F0333	0.797113157367955	0.839572192513369	0.650103519668737	0.732788798133022
Actinomyces_georgiae_DSM_6843	0.796128560993426	0.859459459459459	0.663883089770355	0.749116607773851
Actinomyces_graevenitzii_C83	0.809674613107048	0.859116022099447	0.656118143459916	0.744019138755981
Actinomyces_naeslundii_str_Howell_279	0.818935786756853	0.867924528301887	0.652482269503546	0.744939271255061
Actinomyces_odontolyticus_ATCC_17982	0.846298614724246	0.907258064516129	0.66079295154185	0.764655904842821
Actinomyces_oris_K20	0.817472352467181	0.861460957178841	0.651428571428571	0.741865509761388
Actinomyces_turicensis_ACS_279_V_Col4	0.789217936945209	0.808080808080808	0.642570281124498	0.715883668903803
Actinomyces_urogenitalis_DSM_15434	0.820838806530306	0.858447488584475	0.649395509499136	0.739429695181907
Actinomyces_viscosus_C505	0.828955298710858	0.87066974595843	0.65	0.744323790720632
Adlercreutzia_equolifaciens_DSM_19450	0.816494827097506	0.883928571428571	0.657079646017699	0.753807106598985
Aerococcus_viridans_ATCC_11563	0.800229255905534	0.850117096018735	0.635726795096322	0.727454909819639
Aeromonas_caviae_Ae398	0.822290218955837	0.903743315508021	0.657587548638132	0.761261261261261
Aeromonas_hydrophila_subsp_hydrophila_ATCC_7966	0.838675981948027	0.917253521126761	0.641625615763547	0.755072463768116
Aeromonas_jandaei_Riv2	0.812037062820227	0.880597014925373	0.641304347826087	0.742138364779874
Aeromonas_media_WS	0.816136315200597	0.885036496350365	0.63564875491481	0.739893211289092
Aeromonas_veronii_B565	0.813530422338187	0.897666068222621	0.635324015247776	0.744047619047619
Afipia_birgiae_34632	0.836114079066327	0.888468809073724	0.657342657342657	0.755627009646302
Aggregatibacter_aphrophilus_NJ8700	0.840057409334126	0.898706896551724	0.660855784469097	0.761643835616438
Agrobacterium_tumefaciens_F2	0.836159623105078	0.898576512455516	0.653298835705045	0.756554307116105
Akkermansia_muciniphila_ATCC_BAA_835	0.854854405426175	0.919075144508671	0.642424242424242	0.756242568370987
Alcaligenes_faecalis_subsp_faecalis_NBRC_13111	0.845815051859008	0.904761904761905	0.652575957727873	0.758250191864927
Alcaligenes_faecalis_subsp_faecalis_NCIB_8687	0.816807384811115	0.887832699619772	0.637107776261937	0.741858617950755
Alistipes_finegoldii_DSM_17242	0.831382968699945	0.87468671679198	0.669865642994242	0.758695652173913
Alistipes_indistinctus_YIT_12060	0.858038328904969	0.92781954887218	0.652219873150106	0.765983860955928
Alistipes_onderdonkii_DSM_19147	0.777439512898574	0.822784810126582	0.625	0.710382513661202
Alistipes_putredinis_DSM_17216	0.796598833384501	0.874172185430464	0.661654135338346	0.75320970042796
Alistipes_shahii_WAL_8301	0.862521801579973	0.937134502923977	0.615754082612872	0.743188405797101
Alloprevotella_tannerae_ATCC_51259	0.84016984457619	0.873417721518987	0.661870503597122	0.753069577080491
Anaerobaculum_hydrogeniformans_OS1_ATCC_BAA_1850	0.832349655838666	0.879120879120879	0.673684210526316	0.762812872467223
Anaerobiospirillum_succiniciproducens_DSM_640001	0.82331875	0.885	0.648351648351648	0.748414376321353
Anaerococcus_hydrogenalis_DSM_7454	0.825514616458718	0.865771812080537	0.654822335025381	0.745664739884393
Anaerococcus_prevotii_DSM_20548	0.80929012345679	0.872222222222222	0.654166666666667	0.747619047619048
Anaerococcus_vaginalis_ATCC_51170	0.816600920447074	0.88974358974359	0.654716981132075	0.754347826086956
Anaerofustis_stercorihominis_DSM_17244	0.796852554791388	0.830028328611898	0.673563218390805	0.743654822335025
Anaerostipes_caccae_DSM_14662	0.828767468422467	0.885245901639344	0.646706586826347	0.747404844290657
Anaerostipes_hadrus_DSM_3319	0.82034235936271	0.900596421471173	0.645299145299145	0.751867219917013
Anaerostipes_sp_3_2_56FAA	0.8278515625	0.889583333333333	0.66407465007776	0.76046304541407
Anaerotruncus_colihominis_DSM_17241	0.788409492190962	0.843342036553525	0.617590822179732	0.713024282560706
Aneurinibacillus_aneurinilyticus_ATCC_12856	0.820249992079947	0.894934333958724	0.646341463414634	0.750590086546027
Arcanobacterium_haemolyticum_DSM_20595	0.8197072148988	0.881542699724518	0.655737704918033	0.752056404230317
Arcobacter_butzleri_RM4018	0.847490110003949	0.893129770992366	0.667300380228137	0.763873775843308
Arthrobacter_castelli_DSM_16402	0.811893442747051	0.859922178988327	0.645255474452555	0.737281067556297
Atopobium_minutum_10063974	0.843259870200109	0.895348837209302	0.6875	0.777777777777778
Atopobium_parvulum_DSM_20469	0.832828904620225	0.885964912280702	0.661572052401747	0.7575
Atopobium_rimae_ATCC_49626	0.822515396691221	0.881868131868132	0.677215189873418	0.766109785202864
Bacillus_altitudinis_41KF2b	0.849557991734196	0.899293286219081	0.667103538663172	0.765989465763732
Bacillus_amyloliquefaciens_DSM7	0.833339237845562	0.905498281786942	0.647420147420147	0.755014326647565
Bacillus_amyloliquefaciens_subsp_amyloliquefaciens_DC_12	0.818168977951753	0.872665534804754	0.632226322263223	0.733238231098431
Bacillus_atrophaeus_ATCC_49822_1	0.84288487937104	0.919931856899489	0.658536585365854	0.767590618336887
Bacillus_cereus_AH187_F4810_72	0.784042170600458	0.857664233576642	0.630026809651475	0.726429675425039
Bacillus_cereus_G9842	0.816825509346776	0.882246376811594	0.651069518716578	0.749230769230769
Bacillus_clausii_KSM_K16	0.790166382598815	0.861261261261261	0.637333333333333	0.732567049808429
Bacillus_endophyticus_2102	0.82429256543836	0.900651465798046	0.652892561983471	0.757015742642026
Bacillus_firmus_DS1	0.836374362244898	0.907142857142857	0.645489199491741	0.754268745360059
Bacillus_flexus_27Col1_1E	0.822087159210971	0.894389438943894	0.628041714947856	0.737916950306331
Bacillus_fordii_DSM_16014	0.806870382168968	0.881801125703565	0.619235836627141	0.727554179566563
Bacillus_halodurans_C_125	0.832369160899654	0.902573529411765	0.668937329700273	0.768388106416276
Bacillus_infantis_NRRL_B_14911	0.80978752362949	0.874782608695652	0.64404609475032	0.74188790560472
Bacillus_licheniformis_ATCC_14580	0.830112036771043	0.894915254237288	0.636911942098914	0.744186046511628
Bacillus_megaterium_DSM319	0.829125336885906	0.896494156928214	0.6415770609319	0.747910863509749
Bacillus_mojavensis_RO_H_1	0.824894693842906	0.892508143322476	0.643948296122209	0.748122866894198
Bacillus_mycoides_DSM_2048	0.824020565989632	0.895470383275261	0.640099626400996	0.746550472040668
Bacillus_nealsonii_AAU1	0.812668210755137	0.892086330935252	0.645833333333333	0.749244712990937
Bacillus_pseudofirmus_OF4	0.814596908026902	0.885981308411215	0.654696132596685	0.752978554408261
Bacillus_pumilus_ATCC_7061	0.829355702583491	0.909420289855073	0.656209150326797	0.762338648443432
Bacillus_sonorensis_L12	0.822578067932798	0.89527027027027	0.644768856447689	0.74964639321075
Bacillus_subtilis_str_168	0.823661111111111	0.898333333333333	0.648616125150421	0.753319357092942
Bacillus_thermoamylovorans	0.827223889249377	0.898366606170599	0.647058823529412	0.752279635258359
Bacillus_thuringiensis_serovar_thuringiensis_str_T01001	0.832327696099261	0.916376306620209	0.652605459057072	0.76231884057971
Bacillus_timonensis_10403023	0.819621574961015	0.880597014925373	0.651933701657459	0.749206349206349
Bacillus_vallismortis_DV1_F_3	0.817801769868827	0.885416666666667	0.635910224438903	0.740203193033382
Bacteroides_caccae_ATCC_43185	0.869956451515516	0.934065934065934	0.665362035225049	0.777142857142857
Bacteroides_cellulosilyticus_DSM_14838	0.858858131487889	0.930882352941176	0.631736526946108	0.752675386444709
Bacteroides_clarus_YIT_12056	0.833612870342445	0.921646746347942	0.629193109700816	0.747844827586207
Bacteroides_coprocola_M16_DSM_17136	0.8694543503245	0.920058139534884	0.63110667996012	0.748669426374926
Bacteroides_coprophilus_DSM_18228	0.827911624526771	0.911337209302326	0.614705882352941	0.734192037470726
Bacteroides_dorei_DSM_17855	0.84701283661735	0.916782246879334	0.655104063429138	0.764161849710983
Bacteroides_eggerthii_1_2_48FAA	0.831930903206925	0.894245723172628	0.635359116022099	0.742894056847545
Bacteroides_eggerthii_DSM_20697	0.834739444727554	0.909688013136289	0.61283185840708	0.732319894249835
Bacteroides_faecis_MAJ27	0.822908651763831	0.875846501128668	0.62987012987013	0.732766761095373
Bacteroides_finegoldii_DSM_17565	0.840597463644745	0.919308357348703	0.635458167330677	0.751472320376914
Bacteroides_fluxus_YIT_12057	0.846951023207637	0.920634920634921	0.632152588555858	0.749596122778675
Bacteroides_fragilis_3_1_12	0.854544942765998	0.924657534246575	0.626740947075209	0.747094631986718
Bacteroides_fragilis_638R	0.84663705034713	0.921302578018996	0.631627906976744	0.749448123620309
Bacteroides_fragilis_NCTC_9343	0.872943427455863	0.941489361702128	0.632707774798928	0.756814537680385
Bacteroides_fragilis_YCH46	0.852579260973629	0.912868632707775	0.617407071622847	0.736614386154678
Bacteroides_graminisolvens_DSM_19988	0.810374480456993	0.873303167420814	0.6553480475382	0.748787584869059
Bacteroides_intestinalis_341_DSM_17393	0.84535407148616	0.920765027322404	0.625812441968431	0.745163073521282
Bacteroides_massiliensis_B846dnLKV334	0.802856404958678	0.879545454545455	0.651515151515151	0.748549323017408
Bacteroides_nordii_CL02T12C05	0.812134502923977	0.885964912280702	0.637223974763407	0.741284403669725
Bacteroides_oleiciplenus_YIT_12058	0.834631809787626	0.896929824561403	0.672697368421053	0.768796992481203
Bacteroides_ovatus_ATCC_8483	0.842246745642089	0.916778523489933	0.630073800738007	0.746856205576818
Bacteroides_ovatus_SD_CC_2a	0.84491701647256	0.920612813370474	0.625354777672658	0.744788732394366
Bacteroides_ovatus_SD_CMC_3f	0.854932560583131	0.939588688946015	0.644052863436123	0.76424464192368
Bacteroides_pectinophilus_ATCC_43243	0.804092380668958	0.822822822822823	0.673218673218673	0.740540540540541
Bacteroides_plebeius_M12_DSM_17135	0.844820715008791	0.912408759124088	0.61576354679803	0.735294117647059
Bacteroides_pyogenes_DSM20611	0.807652991074898	0.872860635696821	0.661111111111111	0.752370916754478
Bacteroides_salyersiae_WAL_10018	0.794519868453033	0.841870824053452	0.638513513513513	0.726224783861672
Bacteroides_sp_1_1_14	0.856107074829067	0.927219796215429	0.619047619047619	0.742424242424242
Bacteroides_sp_1_1_30	0.828853365649903	0.917748917748918	0.62475442043222	0.743424897720631
Bacteroides_sp_1_1_6	0.842349722365702	0.907670454545455	0.615014436958614	0.733218588640275
Bacteroides_sp_20_3	0.853511600824151	0.927595628415301	0.628122109158187	0.749034749034749
Bacteroides_sp_2_1_22	0.890047323124932	0.935437589670014	0.657258064516129	0.772054470100651
Bacteroides_sp_2_1_33B	0.852943527001402	0.923180592991914	0.638992537313433	0.755237045203969
Bacteroides_sp_2_1_7	0.854830222222223	0.92	0.64066852367688	0.755336617405583
Bacteroides_sp_2_2_4	0.845937965863717	0.926988265971317	0.633125556544969	0.752380952380952
Bacteroides_sp_3_1_19	0.844303586501293	0.911646586345382	0.615176151761518	0.73462783171521
Bacteroides_sp_3_1_23	0.8545010985099	0.939233817701453	0.638240574506284	0.760021378941742
Bacteroides_sp_3_1_33FAA	0.855420599612394	0.92436974789916	0.623818525519849	0.744920993227991
Bacteroides_sp_3_1_40A	0.876148498615132	0.92436974789916	0.631578947368421	0.750426378624218
Bacteroides_sp_3_2_5	0.843536958717334	0.921348314606742	0.633816425120773	0.751001717229536
Bacteroides_sp_4_1_36	0.864016684024996	0.924050632911392	0.633405639913232	0.751608751608752
Bacteroides_sp_4_3_47FAA	0.869879038660568	0.922544951590595	0.623947614593078	0.744419642857143
Bacteroides_sp_9_1_42FAA	0.860582952611306	0.941256830601093	0.64392523364486	0.764705882352941
Bacteroides_sp_D1	0.828167036839581	0.902439024390244	0.623389494549058	0.737397420867526
Bacteroides_sp_D2	0.877797447307937	0.934265734265734	0.644165863066538	0.762557077625571
Bacteroides_sp_D20	0.835382634943182	0.894886363636364	0.617042115572968	0.730434782608696
Bacteroides_sp_D22	0.855967931297773	0.926934097421203	0.635559921414538	0.754079254079254
Bacteroides_stercoris_ATCC_43183	0.865414617161786	0.93619972260749	0.636792452830189	0.758001122964627
Bacteroides_thetaiotaomicron_VPI_5482	0.873789226152545	0.943643512450852	0.658737419945105	0.775862068965517
Bacteroides_timonensis_AP1	0.843272046026904	0.889140271493213	0.675257731958763	0.767578125
Bacteroides_uniformis_ATCC_8492	0.846706286644241	0.924528301886792	0.625341841385597	0.746057640021751
Bacteroides_ureolyticus_DSM_20703	0.806420093943849	0.862275449101796	0.660550458715596	0.748051948051948
Bacteroides_vulgatus_ATCC_8482	0.843440096952908	0.910526315789474	0.621743036837376	0.738921516284036
Bacteroides_xylanisolvens_SD_CC_1b	0.875834693877551	0.938571428571429	0.652432969215492	0.769771528998243
Bacteroides_xylanisolvens_XB1A	0.869106176086233	0.927350427350427	0.637610186092067	0.755658734764945
Barnesiella_intestinihominis_YIT_11860	0.864408467505281	0.912663755458515	0.627	0.743331357439241
Bartonella_quintana_Toulouse	0.823005127383432	0.867088607594937	0.66504854368932	0.752747252747253
Bifidobacterium_adolescentis_ATCC_15703	0.780041074928186	0.852331606217617	0.676954732510288	0.754587155963303
Bifidobacterium_angulatum_DSM_20098	0.845045411481094	0.908685968819599	0.646592709984152	0.755555555555556
Bifidobacterium_animalis_lactis_AD011	0.861833398686404	0.915841584158416	0.645724258289703	0.757420675537359
Bifidobacterium_animalis_lactis_BB_12	0.823550503782853	0.862275449101796	0.662068965517241	0.749024707412224
Bifidobacterium_animalis_lactis_Bi_07	0.808420861408376	0.85632183908046	0.678815489749431	0.757306226175349
Bifidobacterium_animalis_lactis_Bl_04_ATCC_SD5219	0.774383089587125	0.82370820668693	0.643705463182898	0.722666666666667
Bifidobacterium_animalis_lactis_CNCM_I_2494	0.800822786424024	0.839650145772595	0.656036446469248	0.736572890025575
Bifidobacterium_animalis_lactis_DSM_10140	0.778512763185854	0.820668693009118	0.661764705882353	0.73270013568521
Bifidobacterium_animalis_lactis_V9	0.771842462652784	0.817629179331307	0.632941176470588	0.713527851458886
Bifidobacterium_bifidum_BGN4	0.827276644642344	0.838983050847458	0.664429530201342	0.741573033707865
Bifidobacterium_bifidum_NCIMB_41171	0.860160963009515	0.913477537437604	0.623155505107832	0.740890688259109
Bifidobacterium_bifidum_PRL2010	0.817375535997928	0.866840731070496	0.687370600414079	0.766743648960739
Bifidobacterium_bifidum_S17	0.77189664528073	0.850282485875706	0.636363636363636	0.727932285368803
Bifidobacterium_boum_DSM_20432	0.809368941944699	0.853535353535353	0.642585551330799	0.733188720173536
Bifidobacterium_breve_HPH0326	0.847104725897921	0.921739130434783	0.647921760391198	0.760947595118449
Bifidobacterium_breve_UCC2003_NCIMB8807	0.820901232247845	0.875647668393782	0.653771760154739	0.748615725359911
Bifidobacterium_catenulatum_DSM_16992	0.820165071913324	0.892773892773893	0.640468227424749	0.745861733203505
Bifidobacterium_coryneforme_DSM_20216	0.808218481411788	0.851752021563342	0.65424430641822	0.740046838407494
Bifidobacterium_dentium_ATCC_27678	0.850074720431605	0.923487544483986	0.646326276463263	0.76043956043956
Bifidobacterium_gallicum_DSM_20093	0.830702947845805	0.888095238095238	0.641996557659208	0.745254745254745
Bifidobacterium_kashiwanohense_DSM_21854	0.793497501041233	0.875	0.655831739961759	0.749726775956284
Bifidobacterium_longum_DJO10A	0.828525034906967	0.915682967959528	0.624137931034483	0.74231032125769
Bifidobacterium_longum_E18	0.850481859410431	0.925170068027211	0.630359212050985	0.749827705031013
Bifidobacterium_longum_NCC2705	0.863057951168346	0.91412213740458	0.628608923884514	0.744945567651633
Bifidobacterium_longum_infantis_157F_NC	0.852692096124006	0.925501432664756	0.62962962962963	0.749419953596288
Bifidobacterium_longum_infantis_ATCC_15697	0.819017513582051	0.872403560830861	0.688524590163934	0.769633507853403
Bifidobacterium_longum_longum_ATCC_55813	0.840772789115646	0.899047619047619	0.602809706257982	0.7217125382263
Bifidobacterium_longum_longum_BBMN68	0.785956488715278	0.861979166666667	0.638996138996139	0.733924611973393
Bifidobacterium_longum_longum_CCUG_52486	0.896298189962157	0.950664136622391	0.677027027027027	0.790844514601421
Bifidobacterium_longum_longum_JCM_1217	0.859855570293281	0.932659932659933	0.650998824911868	0.766782006920415
Bifidobacterium_longum_longum_JDM301	0.827573416197755	0.875661375661376	0.662	0.753986332574032
Bifidobacterium_mongoliense_DSM_21395	0.827337296143881	0.876543209876543	0.676190476190476	0.763440860215054
Bifidobacterium_pseudocatenulatum_DSM_20438	0.838194344915133	0.907239819004525	0.635499207606973	0.747437092264678
Bifidobacterium_pseudolongum_subsp_Pseudolongum_DSM_20099	0.819552083548611	0.858267716535433	0.670081967213115	0.75258918296893
Bifidobacterium_ruminantium_DSM_6489	0.819861932938856	0.871794871794872	0.65891472868217	0.750551876379691
Bifidobacterium_scardovii_JCM_12489	0.813658988444559	0.878934624697337	0.66120218579235	0.754677754677755
Bifidobacterium_stercoris_DSM_24849	0.79890565926276	0.853260869565217	0.646090534979424	0.73536299765808
Bifidobacterium_thermacidophilum_subsp_thermacidophilum_DSM_15837	0.809355687047994	0.866666666666667	0.65	0.742857142857143
Bifidobacterium_thermophilum_RBL67	0.810332694314349	0.857142857142857	0.667946257197697	0.750809061488673
Bilophila_wadsworthia_3_1_6	0.816887256964902	0.889908256880734	0.649916247906198	0.751210067763795
Blastococcus_massiliensis_AP3	0.821825789139185	0.897058823529412	0.647951441578149	0.752422907488987
Blautia_hansenii_VPI_C7_24_DSM_20583	0.845589475459606	0.918831168831169	0.632402234636872	0.749172733289213
Blautia_hydrogenotrophica_DSM_10507	0.826288786787747	0.869022869022869	0.650077760497667	0.743772241992883
Blautia_obeum_ATCC_29174	0.797758801849708	0.829099307159353	0.649186256781193	0.728194726166329
Blautia_producta_DSM_2950	0.825356661897147	0.892201834862385	0.66382252559727	0.761252446183953
Blautia_wexlerae_DSM_19850	0.790802186331827	0.827664399092971	0.648312611012433	0.727091633466135
Bordetella_hinzii_OH87_BAL007II	0.814082552896289	0.883512544802867	0.633676092544987	0.738023952095808
Brachybacterium_paraconglomeratum_LC44	0.830119675489105	0.875502008032129	0.645925925925926	0.743393009377664
Brachyspira_pilosicoli_B2904	0.802431972789116	0.880952380952381	0.651408450704225	0.748987854251012
Bradyrhizobium_elkanii_USDA_76	0.784349499887814	0.859106529209622	0.631313131313131	0.727802037845706
Bradyrhizobium_japonicum_USDA_6	0.79805962406596	0.865448504983389	0.61803084223013	0.721107266435986
Brevibacillus_agri_5_2	0.819146159356068	0.895470383275261	0.657289002557545	0.75811209439528
Brevibacillus_agri_BAB_2500	0.815149189443183	0.876106194690266	0.642023346303502	0.741017964071856
Brevibacillus_borstelensis_AK1	0.791480405061972	0.850180505415162	0.614080834419817	0.713096139288418
Brevibacillus_brevis_NBRC_100599	0.816823651013215	0.875656742556918	0.646830530401035	0.744047619047619
Brevibacterium_casei_S18	0.80603628203017	0.870841487279843	0.665171898355755	0.754237288135593
Brevibacterium_linens_BL2	0.821576645421436	0.881048387096774	0.64359351988218	0.743829787234042
Brevibacterium_massiliense_5401308	0.823304191150877	0.861990950226244	0.661458333333333	0.74852652259332
Brevundimonas_bacteroides_DSM_4726	0.817070612688545	0.853711790393013	0.647350993377483	0.736346516007533
Brevundimonas_diminuta_470_4	0.818209566216605	0.889830508474576	0.660377358490566	0.75812274368231
Brochothrix_thermosphacta_DSM_20171	0.811886519313608	0.886554621848739	0.66877971473851	0.762420957542909
Bulleidia_extructa_W1219	0.822662906221441	0.852664576802508	0.652278177458034	0.739130434782609
Burkholderia_cepacia_GG4	0.837806816840424	0.898573692551506	0.642857142857143	0.749504296100463
Burkholderiales_bacterium_1_1_47	0.849720096371882	0.898809523809524	0.660831509846827	0.761664564943253
Butyricicoccus_pullicaecorum_1_2	0.827435813287285	0.922942206654991	0.664564943253468	0.772727272727273
Butyricimonas_synergistica_DSM_23225	0.815011136343786	0.876168224299065	0.653310104529617	0.748502994011976
Butyricimonas_virosa_DSM_23226	0.84740455257136	0.897025171624714	0.668941979522184	0.766373411534702
Butyrivibrio_crossotus_DSM_2876	0.826097777777778	0.88	0.642023346303502	0.742407199100113
Butyrivibrio_fibrisolvens_16_4	0.833353506585975	0.90377358490566	0.631093544137022	0.743211792086889
Campylobacter_coli_JV20	0.82180643550451	0.877094972067039	0.662447257383966	0.754807692307692
Campylobacter_concisus_13826	0.812854413333231	0.867036011080332	0.642710472279261	0.738207547169811
Campylobacter_curvus_525_92	0.834062915106871	0.873626373626374	0.658385093167702	0.750885478158205
Campylobacter_fetus_subsp_fetus_82_40	0.80781363258074	0.873056994818653	0.671314741035857	0.759009009009009
Campylobacter_gracilis_RM3268	0.824648401901462	0.873925501432665	0.676274944567627	0.7625
Campylobacter_hominis_ATCC_BAA_381	0.838066757993919	0.901734104046243	0.668094218415418	0.767527675276753
Campylobacter_hyointestinalis_subsp_hyointestinalis_LMG_9260	0.825440269051355	0.880636604774536	0.643410852713178	0.743561030235162
Campylobacter_jejuni_jejuni_81_176	0.826432630665435	0.894179894179894	0.661448140900196	0.760404949381327
Campylobacter_jejuni_jejuni_ICDCCJ07004	0.808284444444444	0.829333333333333	0.654736842105263	0.731764705882353
Campylobacter_jejuni_jejuni_M1	0.818766976007243	0.888297872340426	0.644787644787645	0.747203579418344
Campylobacter_jejuni_jejuni_NCTC_11168	0.812587402952584	0.868766404199475	0.656746031746032	0.748022598870057
Campylobacter_lari_RM2100	0.830460882301604	0.881542699724518	0.669456066945607	0.760998810939358
Campylobacter_rectus_RM3267	0.848516181620577	0.879120879120879	0.692640692640693	0.774818401937046
Campylobacter_showae_CSUNSWCD	0.837398125820335	0.878453038674033	0.661122661122661	0.754448398576512
Campylobacter_upsaliensis_JV21	0.843122130394858	0.887878787878788	0.658426966292135	0.756129032258064
Candidatus_Nitrososphaera_gargensis_Ga9_2	0.784007720735353	0.829131652661064	0.63519313304721	0.719319562575942
Capnocytophaga_granulosa_ATCC_51502	0.831594666666666	0.874666666666667	0.666666666666667	0.756632064590542
Capnocytophaga_ochracea_DSM_7271	0.841960472528478	0.885941644562334	0.681632653061224	0.770472895040369
Capnocytophaga_sputigena_ATCC_33612	0.797603878116344	0.83421052631579	0.639112903225806	0.723744292237443
Catenibacterium_mitsuokai_DSM_15897	0.856774215672407	0.917184265010352	0.660208643815201	0.767764298093587
Cedecea_davisae_DSM_4568	0.824673469387756	0.9	0.637007077856421	0.746003552397869
Cellulosilyticum_lentocellum_DSM_5427	0.783021174629566	0.832167832167832	0.655045871559633	0.73305954825462
Cellulosimicrobium_cellulans_J36	0.824733521526524	0.888888888888889	0.668941979522184	0.763388510223953
Cetobacterium_somerae_ATCC_BAA_47401	0.825251244907198	0.876595744680851	0.682119205298013	0.767225325884544
Citrobacter_amalonaticus_Y19	0.790435670933237	0.851162790697674	0.618243243243243	0.716242661448141
Citrobacter_freundii_ATCC_8090	0.8149592113894	0.876899696048632	0.629912663755459	0.733163913595934
Citrobacter_freundii_UCI_31	0.828058451962124	0.894009216589862	0.64026402640264	0.746153846153846
Citrobacter_koseri_ATCC_BAA_895	0.812106597124035	0.885113268608414	0.627293577981651	0.734228187919463
Citrobacter_sp_30_2	0.822763869647245	0.899736147757256	0.637383177570093	0.74617067833698
Citrobacter_youngae_ATCC_29220	0.827349131753748	0.904299583911234	0.640471512770137	0.749856239217941
Cloacibacillus_evryensis_DSM_19522	0.793274176954732	0.833333333333333	0.636042402826855	0.721442885771543
Clostridiales_sp_1_7_47FAA	0.831171079972295	0.892335766423358	0.640052356020942	0.745426829268293
Clostridium_acetobutylicum_ATCC_824	0.81009611176275	0.874476987447699	0.643076923076923	0.74113475177305
Clostridium_asparagiforme_DSM_15981	0.77837909028867	0.877162629757785	0.627475247524752	0.731601731601732
Clostridium_bartlettii_DSM_16795	0.833645124716553	0.880952380952381	0.66427289048474	0.757420675537359
Clostridium_beijerinckii_NCIMB_8052	0.81551746031746	0.893333333333333	0.650485436893204	0.752808988764045
Clostridium_bifermentans_ATCC_19299	0.791465490202128	0.875283446712018	0.643333333333333	0.741594620557157
Clostridium_bolteae_ATCC_BAA_613	0.807753154816867	0.9	0.635687732342007	0.745098039215686
Clostridium_botulinum_A_str_ATCC_19397	0.834594816785174	0.888667992047714	0.647826086956522	0.749371332774518
Clostridium_botulinum_A_str_ATCC_3502	0.858462536711973	0.909090909090909	0.657698056801196	0.763226366001735
Clostridium_botulinum_A_str_Hall	0.825518943242851	0.899598393574297	0.649275362318841	0.754208754208754
Clostridium_botulinum_Bf	0.815334632364857	0.898608349900596	0.649425287356322	0.75396163469558
Clostridium_botulinum_E1_str_BoNT_E_Beluga	0.81438983756768	0.877551020408163	0.649546827794562	0.746527777777778
Clostridium_botulinum_F_str_230613	0.795676	0.856	0.640718562874252	0.732876712328767
Clostridium_butyricum_DSM_10702	0.812530305394044	0.870636550308008	0.653312788906009	0.746478873239437
Clostridium_butyricum_E4_str_BoNT_E_BL5262	0.814667643995217	0.888198757763975	0.641255605381166	0.744791666666667
Clostridium_cadaveris_AGR2141	0.808368690419418	0.878048780487805	0.653465346534653	0.749290444654683
Clostridium_celatum_DSM_1785	0.846808517439398	0.911504424778761	0.622088006902502	0.739487179487179
Clostridium_cellobioparum_DSM_1351	0.818525343160818	0.875527426160338	0.682565789473684	0.767097966728281
Clostridium_citroniae_WAL_17108	0.827653856490191	0.89672131147541	0.652744630071599	0.755524861878453
Clostridium_clariflavum_DSM_19732	0.831285506671951	0.880459770114942	0.675485008818342	0.764471057884231
Clostridium_clostridioforme_CM201	0.802153498205418	0.864693446088795	0.638065522620905	0.734290843806104
Clostridium_difficile_CD196	0.833817463910266	0.907801418439716	0.647281921618205	0.755719557195572
Clostridium_difficile_NAP07	0.822863389256715	0.892925430210325	0.631081081081081	0.73950910530483
Clostridium_difficile_NAP08	0.836034467688363	0.891221374045801	0.65406162464986	0.754442649434572
Clostridium_difficile_R20291	0.816568198893518	0.892561983471074	0.640949554896142	0.746113989637306
Clostridium_glycolicum_ATCC_14880	0.825853303615834	0.886266094420601	0.667205169628433	0.761290322580645
Clostridium_hathewayi_12489931	0.802327515274593	0.847280334728033	0.638801261829653	0.72841726618705
Clostridium_hathewayi_DSM_13479	0.798885518865014	0.85838779956427	0.631410256410256	0.727608494921514
Clostridium_hiranonis_TO_931_DSM_13275	0.839655928487097	0.906493506493506	0.689723320158103	0.783389450056117
Clostridium_hylemonae_DSM_15053	0.842938706094683	0.908163265306122	0.632701421800948	0.745810055865922
Clostridium_indolis_DSM_755	0.8284871819098	0.902777777777778	0.653735632183908	0.758333333333333
Clostridium_innocuum_2959	0.819186114809304	0.860619469026549	0.639802631578947	0.733962264150943
Clostridium_leptum_DSM_753	0.841944586647355	0.904593639575972	0.642409033877039	0.751283932501834
Clostridium_methoxybenzovorans_SR3	0.810757081035479	0.875494071146245	0.646715328467153	0.743912678421495
Clostridium_methylpentosum_R2_DSM_5476	0.87010625	0.8875	0.681381957773513	0.770901194353963
Clostridium_nexile_DSM_1787	0.883827796702283	0.948598130841122	0.665573770491803	0.782273603082852
Clostridium_paraputrificum_AGR2156	0.821177433738287	0.8719646799117	0.636070853462158	0.735567970204842
Clostridium_perfringens_ATCC_13124	0.841468919988022	0.898520084566596	0.670347003154574	0.767841011743451
Clostridium_ramosum_VPI_0427_DSM_1402	0.834435525487634	0.911917098445596	0.641555285540705	0.75320970042796
Clostridium_saccharogumia_DSM_17460	0.814982692814962	0.877030162412993	0.642857142857143	0.741903827281649
Clostridium_saccharoperbutylacetonicum_N1_4_HMT	0.823523800101758	0.87781954887218	0.645027624309392	0.743630573248408
Clostridium_sartagoforme_AAU1	0.79919496708234	0.867549668874172	0.631832797427653	0.731162790697674
Clostridium_scindens_ATCC_35704	0.823974737973663	0.891803278688525	0.620296465222349	0.731674512441157
Clostridium_sordellii_ATCC_9714	0.811723886048211	0.855855855855856	0.642978003384095	0.734299516908212
Clostridium_sp_7_2_43FAA	0.826120171036298	0.912052117263844	0.634201585503964	0.748162992651971
Clostridium_sp_L2_50	0.82759671781358	0.886917960088692	0.626959247648903	0.734618916437098
Clostridium_sp_M62_1	0.841731138001719	0.903755868544601	0.666089965397924	0.766932270916335
Clostridium_sp_SS2_1	0.832929771956457	0.901840490797546	0.662162162162162	0.763636363636364
Clostridium_sp_SY8519	0.79828755698877	0.849104859335038	0.649706457925636	0.736141906873614
Clostridium_spiroforme_DSM_1552	0.839046498378097	0.932318104906937	0.637731481481482	0.757388316151203
Clostridium_sporogenes_ATCC_15579	0.847077481494753	0.90528233151184	0.647135416666667	0.754745634016705
Clostridium_sporosphaeroides_DSM_1294	0.799362024221453	0.884803921568627	0.66728280961183	0.760800842992624
Clostridium_sticklandii_DSM_519	0.866344909003428	0.89532293986637	0.679054054054054	0.772334293948127
Clostridium_symbiosum_ATCC_14940	0.813862457435636	0.874200426439232	0.665584415584416	0.755760368663595
Clostridium_symbiosum_WAL_14163	0.821801255198939	0.888030888030888	0.629274965800274	0.736589271417134
Clostridium_symbiosum_WAL_14673	0.823846223183703	0.875968992248062	0.643874643874644	0.742200328407225
Clostridium_tyrobutyricum_DSM_2637	0.79689382058102	0.873614190687361	0.644844517184943	0.741996233521657
Clostridium_viride_DSM_6836	0.820902855081748	0.882793017456359	0.656771799628942	0.753191489361702
Collinsella_aerofaciens_ATCC_25986	0.788365245954174	0.838607594936709	0.67258883248731	0.746478873239437
Collinsella_intestinalis_DSM_13280	0.860018873859705	0.890374331550802	0.658102766798419	0.756818181818182
Collinsella_stercoris_DSM_13279	0.869149579931764	0.942196531791908	0.689703808180536	0.796416938110749
Collinsella_tanakaei_YIT_12063	0.806739752546082	0.871559633027523	0.650684931506849	0.745098039215686
Comamonas_testosteroni_CNB_2	0.808338223726105	0.879858657243816	0.630379746835443	0.734513274336283
Coprobacillus_sp_29_1	0.827286529322858	0.898523985239852	0.640789473684211	0.748079877112135
Coprobacillus_sp_D7	0.792901620829645	0.856353591160221	0.659574468085106	0.745192307692308
Coprococcus_catus_GD_7	0.82597355054226	0.902439024390244	0.653532608695652	0.758077226162333
Coprococcus_comes_ATCC_27758	0.868590203964379	0.930084745762712	0.663141993957704	0.774250440917108
Coprococcus_eutactus_ATCC_27759	0.816193006695717	0.880412371134021	0.61794500723589	0.726190476190476
Corynebacterium_ammoniagenes_DSM_20306	0.813906653139237	0.888888888888889	0.631578947368421	0.738461538461539
Corynebacterium_amycolatum_SK46	0.812808754997224	0.861771058315335	0.654098360655738	0.743709226467847
Corynebacterium_aurimucosum_ATCC_700975	0.804408045284837	0.853546910755149	0.631133671742809	0.72568093385214
Corynebacterium_durum_F0235	0.838744517181335	0.901408450704225	0.684491978609626	0.778115501519757
Corynebacterium_glucuronolyticum_ATCC_51867	0.819092596067639	0.865296803652968	0.682882882882883	0.763343403826787
Corynebacterium_kroppenstedtii_DSM_44385	0.833258941566884	0.894273127753304	0.66231647634584	0.761012183692596
Corynebacterium_propinquum_DSM_44285	0.820448292427286	0.883177570093458	0.666666666666667	0.759798994974874
Corynebacterium_striatum_ATCC_6940	0.833209876543209	0.875555555555556	0.663299663299663	0.754789272030651
Corynebacterium_tuberculostearicum_SK141	0.816627018454441	0.875	0.652650822669104	0.747643979057592
Corynebacterium_ulcerans_809	0.814931588340274	0.853658536585366	0.648148148148148	0.736842105263158
Corynebacterium_ureicelerivorans	0.813647262984482	0.857142857142857	0.643636363636364	0.735202492211838
Cronobacter_sakazakii_ATCC_BAA_894	0.828108745987181	0.88628762541806	0.640096618357488	0.743338008415147
Cryptobacterium_curtum_DSM_15641	0.822115976331361	0.870769230769231	0.66903073286052	0.75668449197861
Curtobacterium_flaccumfaciens_UCD_AKU	0.813568376068376	0.85042735042735	0.635782747603834	0.727605118829982
Delftia_acidovorans_SPH_1	0.815306875762016	0.889632107023411	0.645631067961165	0.748241912798875
Dermacoccus_nishinomiyaensis	0.842703601108033	0.886315789473684	0.684552845528455	0.772477064220183
Desulfovibrio_desulfuricans_subsp_desulfuricans_DSM_642	0.818985021155112	0.874730021598272	0.642857142857143	0.741079597438243
Desulfovibrio_piger_ATCC_29098	0.80877675256833	0.870317002881844	0.639830508474576	0.737484737484737
Desulfovibrio_sp_3_1_syn3	0.826582884081309	0.898550724637681	0.651488616462347	0.755329949238579
Dialister_invisus_DSM_15470	0.8046875	0.839285714285714	0.640909090909091	0.72680412371134
Dialister_succinatiphilus_YIT_11850	0.81375544691253	0.884020618556701	0.677865612648221	0.767337807606264
Dietzia_cinnamea_P4	0.828109474784134	0.883369330453564	0.666123778501629	0.759517177344475
Dorea_formicigenerans_ATCC_27755	0.831142648750822	0.911858974358974	0.623220153340635	0.740403383214053
Dorea_longicatena_DSM_13814	0.840837198470764	0.89647577092511	0.668308702791461	0.765757290686736
Dyadobacter_beijingensis_DSM_21582	0.819380562477751	0.877358490566038	0.643153526970954	0.742218675179569
Dyadobacter_fermentans_DSM_18053	0.803888888888888	0.87962962962963	0.631648936170213	0.735294117647059
Dysgonomonas_gadei_ATCC_BAA_286	0.850086872264359	0.908959537572254	0.645790554414784	0.755102040816327
Edwardsiella_tarda_ATCC_23685	0.842647984017836	0.900332225913621	0.647550776583035	0.753300903405143
Edwardsiella_tarda_FL6_60	0.797696701101713	0.865921787709497	0.629228687415426	0.72884012539185
Eggerthella_lenta_DSM_2243	0.838889097391631	0.884931506849315	0.674321503131524	0.765402843601896
Eggerthella_sp_1_3_56FAA	0.838368604168662	0.895480225988701	0.674468085106383	0.769417475728155
Eggerthella_sp_YY7918	0.792478873917614	0.847025495750708	0.645788336933045	0.732843137254902
Eggerthia_catenaformis_OT_569	0.821684758849572	0.895781637717122	0.641207815275311	0.747412008281574
Eikenella_corrodens_ATCC_23834	0.804115546726087	0.878238341968912	0.627777777777778	0.732181425485961
Enterobacter_aerogenes_KCTC_2190	0.807987232696565	0.877708978328173	0.630700778642937	0.733980582524272
Enterobacter_asburiae_LF7a	0.82203857421875	0.8953125	0.657110091743119	0.757936507936508
Enterobacter_cancerogenus_ATCC_35316	0.825143464744604	0.91025641025641	0.637088733798604	0.749560117302053
Enterobacter_cloacae_EcWSU1	0.782539575581061	0.845181674565561	0.626463700234192	0.719569603227976
Enterobacter_hormaechei_YT2	0.811665943331887	0.87244094488189	0.638248847926267	0.737192282102462
Enterobacter_hormaechei_YT3	0.814348708914253	0.885807504078303	0.641086186540732	0.743835616438356
Enterobacteriaceae_bacterium_9_2_54FAA	0.834532296763873	0.904692082111437	0.651531151003168	0.757519950890117
Enterococcus_asini_ATCC_700915	0.82264174954969	0.867256637168142	0.646864686468647	0.741020793950851
Enterococcus_avium_ATCC_14025	0.793024388605213	0.852459016393443	0.622754491017964	0.719723183391003
Enterococcus_caccae_ATCC_BAA_1240	0.824219639011923	0.887029288702929	0.6784	0.768812330009066
Enterococcus_casseliflavus_ATCC_12755	0.842335580954353	0.911062906724512	0.654205607476635	0.761559383499547
Enterococcus_cecorum_DSM_20682	0.785703825274587	0.842696629213483	0.639931740614334	0.7274490785645
Enterococcus_dispar_ATCC_51266	0.830685415144875	0.905405405405405	0.668885191347754	0.769377990430622
Enterococcus_durans_ATCC_6056	0.82156659440098	0.866504854368932	0.668539325842697	0.754756871035941
Enterococcus_faecalis_OG1RF_ATCC_47077	0.813167826683659	0.861386138613861	0.66034155597723	0.747583243823845
Enterococcus_faecalis_TX0104	0.851944113953334	0.920731707317073	0.666176470588235	0.773037542662116
Enterococcus_faecalis_TX1322	0.838752600764504	0.903614457831325	0.653120464441219	0.75821398483572
Enterococcus_faecalis_TX2134	0.819555744499946	0.890721649484536	0.64	0.744827586206897
Enterococcus_faecalis_V583	0.803595183084786	0.869565217391304	0.650994575045208	0.744570837642192
Enterococcus_faecium_TX1330	0.838104338842975	0.906818181818182	0.651960784313726	0.758555133079848
Enterococcus_gallinarum_EG2	0.840638454942706	0.901498929336188	0.672523961661342	0.77035681610247
Enterococcus_hirae_ATCC_9790	0.792468768590125	0.863414634146341	0.64954128440367	0.741361256544503
Enterococcus_phoeniculicola_ATCC_BAA_412	0.807903042545133	0.867415730337079	0.64440734557596	0.739463601532567
Enterococcus_saccharolyticus_DSM8903	0.786246592726401	0.824427480916031	0.649298597194389	0.726457399103139
Enterococcus_sp_7L76	0.818749492735979	0.887387387387387	0.654485049833887	0.753346080305927
Erysipelotrichaceae_bacterium_5_2_54FAA	0.837812834078013	0.87434554973822	0.674747474747475	0.761687571265678
Erysipelotrichaceae_bacterium_sp_3_1_53	0.808301638594184	0.855614973262032	0.653061224489796	0.740740740740741
Escherichia_albertii_KF1	0.828522149600581	0.900326797385621	0.65207100591716	0.756348661633493
Escherichia_albertii_TW07627	0.798961596086958	0.879282218597064	0.646282973621103	0.744989633724948
Escherichia_coli_O157_H7_str_Sakai	0.839662763539958	0.910112359550562	0.645418326693227	0.755244755244755
Escherichia_coli_SE11	0.830739893068544	0.906976744186046	0.63444976076555	0.746621621621622
Escherichia_coli_UTI89_UPEC	0.834638539957077	0.893258426966292	0.629080118694362	0.738247243180499
Escherichia_coli_str_K_12_substr_MG1655	0.822009037378738	0.895977808599168	0.647294589178357	0.751599767306574
Escherichia_fergusonii_ATCC_35469	0.832203555848011	0.884310618066561	0.672289156626506	0.763860369609856
Escherichia_hermannii_NBRC_105704	0.842563282289907	0.909698996655518	0.665036674816626	0.768361581920904
Escherichia_sp_1_1_43	0.827360055553412	0.873706004140787	0.664566929133858	0.754919499105546
Escherichia_sp_3_2_53FAA	0.836571167259197	0.916073968705548	0.640159045725646	0.753657109420714
Escherichia_sp_4_1_40B	0.829364160934956	0.909985935302391	0.638067061143984	0.750144927536232
Eubacterium_biforme_DSM_3989	0.849364837527835	0.905191873589165	0.628526645768025	0.741905642923219
Eubacterium_brachy_ATCC_33089	0.832500580490364	0.870967741935484	0.678082191780822	0.762516046213094
Eubacterium_cellulosolvens_6	0.823991178268845	0.869158878504673	0.671480144404332	0.757637474541752
Eubacterium_cylindroides_T2_87	0.840839916555521	0.894736842105263	0.651063829787234	0.753694581280788
Eubacterium_desmolans_ATCC_43058	0.827666514250877	0.888888888888889	0.632688927943761	0.739219712525667
Eubacterium_dolichum_DSM_3991	0.868821802126201	0.925925925925926	0.665557404326123	0.774443368828654
Eubacterium_eligens_ATCC_27750	0.824349567454955	0.872389791183295	0.657342657342657	0.74975074775673
Eubacterium_hallii_DSM_3353	0.852477574421928	0.923236514522822	0.663189269746647	0.771899392888118
Eubacterium_hallii_L2_7	0.832823341559008	0.881927710843374	0.665454545454545	0.758549222797927
Eubacterium_limosum_KIST612	0.819681670841649	0.867803837953092	0.65751211631664	0.748161764705882
Eubacterium_ramulus_ATCC_29099	0.81220206653096	0.862944162436548	0.678642714570858	0.759776536312849
Eubacterium_rectale_ATCC_33656	0.821447287972749	0.873831775700935	0.667857142857143	0.757085020242915
Eubacterium_rectale_M104_1	0.83875502593089	0.91030534351145	0.630952380952381	0.7453125
Eubacterium_saphenum_ATCC_49989	0.80738926866873	0.835016835016835	0.642487046632124	0.726207906295754
Eubacterium_siraeum_70_3	0.841457269551196	0.920081967213115	0.65166908563135	0.762956669498726
Eubacterium_siraeum_DSM_15702	0.867571227947298	0.922495274102079	0.63130659767141	0.749615975422427
Eubacterium_sulci_ATCC_35585	0.81803893919698	0.869918699186992	0.677215189873418	0.761565836298932
Eubacterium_ventriosum_ATCC_27560	0.838703863898501	0.879901960784314	0.6331569664903	0.736410256410256
Exiguobacterium_aurantiacum_DSM_6208	0.829436476644686	0.892116182572614	0.653495440729483	0.754385964912281
Faecalibacterium_cf_prausnitzii_KLE1255	0.811218301475708	0.855450236966825	0.633333333333333	0.727822580645161
Faecalibacterium_prausnitzii_A2_165	0.822457132391658	0.868421052631579	0.66605504587156	0.753894080996885
Faecalibacterium_prausnitzii_L2_6	0.800663265306123	0.854761904761905	0.648014440433213	0.737166324435318
Faecalibacterium_prausnitzii_M21_2	0.819142043431827	0.890566037735849	0.636118598382749	0.742138364779874
Faecalibacterium_prausnitzii_SL3_3	0.810864930073363	0.885767790262172	0.626490066225166	0.733902249806051
Filifactor_alocis_ATCC_35896	0.835519805930607	0.889830508474576	0.649484536082474	0.750893921334923
Finegoldia_magna_ATCC_29328	0.828251821019771	0.870967741935484	0.658536585365854	0.75
Flavonifractor_plautii_ATCC_29863	0.825740936349055	0.888888888888889	0.663139329805996	0.75959595959596
Fusobacterium_gonidiaformans_3_1_5R	0.823227659792757	0.880116959064328	0.684090909090909	0.769820971867008
Fusobacterium_gonidiaformans_ATCC_25563	0.850320069204152	0.882352941176471	0.675675675675676	0.76530612244898
Fusobacterium_mortiferum_ATCC_9817	0.820150965591609	0.873267326732673	0.622881355932203	0.727122835943941
Fusobacterium_necrophorum_D12	0.836623181476675	0.884297520661157	0.67436974789916	0.765196662693683
Fusobacterium_nucleatum_subsp_animalis_3_1_33	0.833918685121107	0.885294117647059	0.682539682539683	0.770806658130602
Fusobacterium_nucleatum_subsp_animalis_7_1	0.806743955405082	0.833333333333333	0.64334085778781	0.726114649681529
Fusobacterium_nucleatum_subsp_animalis_D11	0.833558680367767	0.863372093023256	0.689095127610209	0.766451612903226
Fusobacterium_nucleatum_subsp_nucleatum_ATCC_25586	0.800462934259202	0.834645669291339	0.669473684210526	0.742990654205608
Fusobacterium_nucleatum_subsp_vincentii_3_1_27	0.802375835072664	0.852367688022284	0.666666666666667	0.748166259168704
Fusobacterium_nucleatum_subsp_vincentii_3_1_36A2	0.815814410078465	0.861618798955614	0.668016194331984	0.752565564424173
Fusobacterium_nucleatum_subsp_vincentii_4_1_13	0.798939183516544	0.857142857142857	0.633540372670807	0.728571428571429
Fusobacterium_periodonticum_1_1_41FAA	0.790724062685975	0.83943661971831	0.657836644591612	0.737623762376238
Fusobacterium_periodonticum_2_1_31	0.8052	0.871428571428571	0.661605206073753	0.752157829839704
Fusobacterium_russii_ATCC_25533	0.834317699804022	0.878238341968912	0.662109375	0.755011135857461
Fusobacterium_sp_4_8	0.801352556480381	0.836206896551724	0.656884875846501	0.735777496839444
Fusobacterium_ulcerans_ATCC_49185	0.794369503405409	0.845070422535211	0.670391061452514	0.747663551401869
Fusobacterium_varium_ATCC_27725	0.81193576692632	0.877030162412993	0.657391304347826	0.751491053677932
Gemella_haemolysans_ATCC_10379	0.808132745221592	0.860869565217391	0.671945701357466	0.754764930114358
Gemella_morbillorum_M424	0.812217892828209	0.87888198757764	0.64172335600907	0.741808650065531
Gemella_sanguinis_ATCC700632	0.842893889660396	0.873595505617977	0.668817204301075	0.757612667478684
Gemella_sanguinis_M325	0.837768595041322	0.872727272727273	0.662068965517241	0.752941176470588
Geobacillus_stearothermophilus_ATCC_7953	0.804670980083712	0.848906560636183	0.640179910044978	0.72991452991453
Geobacillus_vulcani_PSS1	0.786381289994657	0.832129963898917	0.642061281337047	0.724842767295597
Gordonia_rubripertincta_NBRC_101908	0.846111990338453	0.908925318761384	0.672506738544474	0.773044151820294
Gordonia_terrae_C_6	0.799210147529158	0.871143375680581	0.642570281124498	0.73959938366718
Gordonia_terrae_NBRC_100016	0.82442334226118	0.900900900900901	0.658761528326746	0.76103500761035
Gordonibacter_pamelaeae_7_10_1_bT_DSM_19378	0.826480225627732	0.867069486404834	0.673708920187793	0.758256274768824
Granulicatella_adiacens_ATCC_49175	0.787418875067604	0.837209302325581	0.654545454545455	0.73469387755102
Granulicatella_elegans_ATCC_700633	0.798317794088474	0.845070422535211	0.647948164146868	0.733496332518337
Grimontia_hollisae_CIP_101886	0.812089711641154	0.888679245283019	0.663380281690141	0.759677419354839
Haemophilus_haemolyticus_M19501	0.832515495867769	0.888636363636364	0.675302245250432	0.767419038272816
Haemophilus_influenzae_R2846	0.825329046262656	0.873589164785553	0.653716216216216	0.747826086956522
Haemophilus_parainfluenzae_T3T1	0.829740881809788	0.888157894736842	0.65008025682183	0.750695088044486
Haemophilus_sputorum_CCUG_13788	0.806869369369369	0.878378378378378	0.65546218487395	0.750721847930703
Hafnia_alvei_ATCC_51873	0.848045698596267	0.914209115281501	0.630897317298797	0.746579091406678
Hafnia_alvei_BIDMC_31	0.804960365771176	0.885885885885886	0.636461704422869	0.740740740740741
Halococcus_morrhuae_DSM1307	0.820943016018773	0.888888888888889	0.643510054844607	0.746553552492047
Helicobacter_bilis_ATCC_43879	0.845382872099333	0.903954802259887	0.669456066945607	0.769230769230769
Helicobacter_canadensis_MIT_98_5491	0.827065476784248	0.880886426592798	0.654320987654321	0.750885478158205
Helicobacter_cinaedi_CCUG_18818	0.854388297872341	0.914893617021277	0.68389662027833	0.782707622298066
Helicobacter_pullorum_MIT_98_5489	0.826424144812857	0.866863905325444	0.664399092970522	0.752246469833119
Helicobacter_pylori_26695	0.809621913580247	0.863888888888889	0.668817204301075	0.753939393939394
Helicobacter_winghamensis_ATCC_BAA_430	0.838461947278912	0.880952380952381	0.657777777777778	0.753180661577608
Holdemania_filiformis_VPI_J1_31B_1_DSM_12042	0.849922735823704	0.934426229508197	0.651428571428571	0.767676767676768
Kallipyga_massiliensis_ph2	0.833631260650206	0.893063583815029	0.674672489082969	0.76865671641791
Kandleria_vitulina_DSM_20405	0.790850836596654	0.856132075471698	0.6280276816609	0.724550898203593
Kingella_oralis_ATCC_51147	0.823388298275296	0.85929648241206	0.650190114068441	0.74025974025974
Klebsiella_oxytoca_KCTC_1686	0.836602440649501	0.892749244712991	0.653761061946903	0.754789272030651
Klebsiella_pneumoniae_pneumoniae_MGH78578	0.796969433938869	0.870866141732283	0.631278538812785	0.731965585704831
Klebsiella_sp_1_1_55	0.850755098689122	0.918032786885246	0.649903288201161	0.761041902604757
Kluyvera_ascorbata_ATCC_33433	0.823474076027425	0.894904458598726	0.637911464245176	0.744864148442677
Kocuria_palustris_PEL	0.810335872576177	0.861842105263158	0.640065146579805	0.734579439252336
Kocuria_rhizophila_DC2201	0.831581048709076	0.875565610859729	0.666092943201377	0.756598240469208
Kurthia_massiliensis_JC30	0.820982391964784	0.887795275590551	0.652677279305355	0.752293577981651
Kytococcus_sedentarius_DSM_20547	0.804334282662869	0.846698113207547	0.646846846846847	0.733401430030644
Lachnospira_multipara_ATCC_19207	0.835241300566113	0.889975550122249	0.654676258992806	0.75440414507772
Lachnospiraceae_bacterium_sp_5_1_63FAA	0.844088392198818	0.876425855513308	0.644755244755245	0.742949234488316
Lachnospiraceae_bacterium_sp_8_1_57FAA	0.838267903562027	0.920749279538905	0.648073022312373	0.760714285714286
Lactobacillus_acidophilus_ATCC_4796	0.855460679235538	0.9375	0.709677419354839	0.807833537331701
Lactobacillus_acidophilus_NCFM	0.831051465736638	0.890776699029126	0.633851468048359	0.74066599394551
Lactobacillus_amylolyticus_DSM_11664	0.852841963231573	0.886363636363636	0.672413793103448	0.764705882352941
Lactobacillus_amylovorus_GRL_1112	0.803799993616138	0.872881355932203	0.635802469135803	0.735714285714286
Lactobacillus_animalis_KCTC_3501	0.808622257013711	0.876884422110553	0.663498098859316	0.755411255411255
Lactobacillus_antri_DSM_16041	0.814668936595875	0.885964912280702	0.630265210608424	0.736554238833181
Lactobacillus_brevis_ATCC_367	0.849371149447723	0.914988814317673	0.670491803278689	0.773888363292337
Lactobacillus_brevis_subsp_gravesensis_ATCC_27305	0.834940826340987	0.896174863387978	0.629156010230179	0.739293764087152
Lactobacillus_buchneri_ATCC_11577	0.85433606265575	0.907547169811321	0.627937336814621	0.742283950617284
Lactobacillus_casei_ATCC_334	0.850035454056433	0.93006993006993	0.625882352941176	0.748241912798875
Lactobacillus_casei_casei_BL23	0.837226216923691	0.905123339658444	0.641129032258065	0.750590086546027
Lactobacillus_coleohominis_101_4_CHN	0.842274347907676	0.906849315068493	0.676891615541922	0.775175644028103
Lactobacillus_coryniformis_subsp_coryniformis_CECT_5711	0.814552578400975	0.875283446712018	0.63801652892562	0.738049713193117
Lactobacillus_crispatus_125_2_CHN	0.803376578305382	0.853035143769968	0.612385321100917	0.712950600801068
Lactobacillus_curvatus_CRL_705	0.818671802681477	0.87431693989071	0.65979381443299	0.752056404230317
Lactobacillus_delbrueckii_subsp_bulgaricus_ATCC_11842	0.822614510279603	0.880893300248139	0.659851301115242	0.75451647183847
Lactobacillus_delbrueckii_subsp_bulgaricus_ATCC_BAA_365	0.821274045369086	0.868194842406877	0.635220125786163	0.73365617433414
Lactobacillus_fermentum_ATCC_14931	0.840039949248149	0.896162528216704	0.690434782608696	0.779960707269155
Lactobacillus_fermentum_IFO_3956	0.847294191070149	0.89727463312369	0.635958395245171	0.744347826086956
Lactobacillus_gasseri_ATCC_33323	0.821810623630717	0.900849858356941	0.67948717948718	0.774665042630938
Lactobacillus_gastricus_PS3	0.847522985397512	0.923255813953488	0.680960548885077	0.783810463968411
Lactobacillus_helveticus_DPC_4571	0.834772687570967	0.880841121495327	0.642248722316865	0.742857142857143
Lactobacillus_helveticus_DSM_20075	0.824141333845015	0.900523560209424	0.644194756554307	0.751091703056769
Lactobacillus_hilgardii_ATCC_8290	0.83981507152656	0.910815939278937	0.636604774535809	0.749414519906323
Lactobacillus_iners_DSM_13335	0.786817882971729	0.82051282051282	0.630541871921182	0.713091922005571
Lactobacillus_jensenii_1153	0.822391830153185	0.862295081967213	0.697612732095491	0.771260997067449
Lactobacillus_johnsonii_DPC_6026	0.796466017251636	0.835365853658537	0.644705882352941	0.727755644090305
Lactobacillus_johnsonii_NCC_533	0.809396283806123	0.866197183098592	0.623310810810811	0.724950884086444
Lactobacillus_mucosae_LM1	0.843644636934295	0.890052356020942	0.669291338582677	0.764044943820225
Lactobacillus_oris_F0423	0.797551848075598	0.871121718377088	0.626072041166381	0.728542914171657
Lactobacillus_paracasei_subsp_paracasei_8700_2	0.833639613752548	0.890173410404624	0.631147540983607	0.738609112709832
Lactobacillus_paracasei_subsp_paracasei_ATCC_25302	0.856682160214386	0.931906614785992	0.672752808988764	0.781402936378467
Lactobacillus_pentosus_KCA1	0.800852386491486	0.860262008733624	0.640650406504065	0.734389561975769
Lactobacillus_plantarum_JDM1	0.788152249134948	0.854117647058824	0.648214285714286	0.737055837563452
Lactobacillus_plantarum_WCFS1	0.862455621301775	0.905769230769231	0.671897289586305	0.771498771498772
Lactobacillus_plantarum_subsp_plantarum_ATCC_14917	0.836301027402784	0.897590361445783	0.657352941176471	0.758913412563667
Lactobacillus_reuteri_CF48_3A_	0.840818007268409	0.905908096280088	0.663461538461538	0.765957446808511
Lactobacillus_reuteri_F275_JCM_1112	0.812615740740741	0.861111111111111	0.649895178197065	0.740740740740741
Lactobacillus_reuteri_MM2_3_	0.853390116377129	0.91991341991342	0.645896656534954	0.758928571428572
Lactobacillus_reuteri_MM4_1A_	0.837639467551727	0.901260504201681	0.661016949152542	0.762666666666667
Lactobacillus_reuteri_SD2112_ATCC_55730	0.835920367651265	0.897379912663755	0.641185647425897	0.747952684258417
Lactobacillus_rhamnosus_GG_ATCC_53103	0.838737973616347	0.901408450704225	0.665799739921977	0.765893792071803
Lactobacillus_rhamnosus_LMS2_1	0.822864708288183	0.893223819301848	0.625	0.73541842772612
Lactobacillus_ruminis_ATCC_25644	0.86326388888889	0.933333333333333	0.654014598540146	0.769098712446352
Lactobacillus_sakei_subsp_sakei_23K	0.857091779332965	0.910480349344978	0.657728706624606	0.763736263736264
Lactobacillus_salivarius_HO66_ATCC_11741	0.8662209629529	0.927312775330396	0.644716692189893	0.760614272809395
Lactobacillus_salivarius_salivarius_UCC118	0.814727530991736	0.909090909090909	0.631578947368421	0.745341614906832
Lactobacillus_ultunensis_DSM_16047	0.825998414071511	0.879901960784314	0.622183708838821	0.728934010152284
Lactobacillus_vaginalis_ATCC_49540	0.840437578092461	0.892857142857143	0.679611650485437	0.771775082690187
Lactococcus_garvieae_ATCC_49156	0.823893628051654	0.900485436893204	0.664874551971326	0.764948453608247
Lactococcus_lactis_subsp_lactis_Il1403	0.830223489254591	0.884279475982533	0.656401944894652	0.753488372093023
Lactococcus_raffinolactis_4877	0.797885365124323	0.862232779097387	0.658802177858439	0.746913580246914
Laribacter_hongkongensis_HLHK9	0.814906529017858	0.854910714285714	0.639398998330551	0.731614135625597
Lautropia_mirabilis_ATCC_51599	0.807559924486566	0.88646288209607	0.630434782608696	0.736842105263158
Leminorella_grimontii_ATCC_33999	0.813922239549425	0.889105058365759	0.650071123755334	0.751027115858669
Leptotrichia_buccalis_C_1013_b	0.819555785123967	0.895454545454546	0.665540540540541	0.763565891472868
Leuconostoc_argentinum_KCTC_3773	0.828189240461252	0.857506361323155	0.658203125	0.74475138121547
Leuconostoc_gelidum_JB7	0.841979386813954	0.902676399026764	0.650877192982456	0.756371049949032
Leuconostoc_lactis_KACC_91922	0.793170103092783	0.853092783505155	0.626893939393939	0.722707423580786
Leuconostoc_mesenteroides_subsp_cremoris_ATCC_19254	0.853111760409059	0.9	0.662027833001988	0.762886597938144
Listeria_grayi_DSM_20601	0.795585727403909	0.848484848484849	0.646864686468647	0.734082397003745
Listeria_monocytogenes_4a_L99	0.805495836704988	0.86870897155361	0.638263665594855	0.735866543095459
Listeria_monocytogenes_4b_F2365	0.805139186295503	0.875802997858672	0.641065830721003	0.74027149321267
Listeria_monocytogenes_FSL_R2_561	0.802427747794212	0.877682403433476	0.656500802568218	0.751147842056933
Listeria_monocytogenes_Finland_1988	0.806313018996831	0.860813704496788	0.653658536585366	0.743068391866913
Listeria_monocytogenes_J0161_FSL_R2_499	0.806553813848109	0.856223175965665	0.662790697674419	0.747191011235955
Listeria_monocytogenes_SLCC_2378	0.821852546437464	0.886509635974304	0.652996845425868	0.752043596730245
Listeria_monocytogenes_SLCC_2540	0.814190536890902	0.880085653104925	0.647244094488189	0.745916515426497
Listeria_monocytogenes_SLCC_7179	0.822390355320599	0.875536480686695	0.658064516129032	0.751381215469613
Listeria_monocytogenes_serotype_7_SLCC_2482	0.810118071800917	0.873390557939914	0.647058823529412	0.74337899543379
Lysinibacillus_fusiformis_ZB2	0.828337486650054	0.892452830188679	0.658774373259053	0.75801282051282
Lysinibacillus_sphaericus_C3_41	0.821462910086825	0.877862595419847	0.644257703081233	0.74313408723748
Marvinbryantia_formatexigens_I_52_DSM_14469	0.843757749672299	0.914089347079038	0.634088200238379	0.748768472906404
Megamonas_funiformis_YIT_11815	0.832904450667247	0.912434325744308	0.638480392156863	0.75126171593367
Megamonas_hypermegale_ART12_1	0.857126479289941	0.923076923076923	0.659340659340659	0.769230769230769
Megasphaera_elsdenii_DSM_20460	0.831096561173379	0.876777251184834	0.667870036101083	0.758196721311475
Melainabacterium_MEL_A1	0.802545665758692	0.829113924050633	0.642156862745098	0.723756906077348
Mesorhizobium_loti_MAFF303099	0.804972854449461	0.876871880199667	0.633413461538462	0.735519888346127
Methanobrevibacter_ruminantium_M1	0.794082958339381	0.846385542168675	0.621681415929204	0.716836734693878
Methanobrevibacter_smithii_ATCC_35061	0.793985839233653	0.828571428571429	0.646496815286624	0.726296958855098
Methanomassiliicoccus_luminyensis_B10	0.827951151057503	0.878612716763006	0.660869565217391	0.754342431761787
Methanosphaera_stadtmanae_DSM_3091	0.81967863519143	0.855633802816901	0.651474530831099	0.73972602739726
Methylobacterium_mesophilicum_SR1_6_6	0.82333573945646	0.87260034904014	0.647668393782383	0.743494423791822
Methylobacterium_populi_BJ001	0.845546829152568	0.899293286219081	0.664490861618799	0.764264264264264
Methylobacterium_radiotolerans_JCM_2831	0.829802466833609	0.895985401459854	0.654666666666667	0.756548536209553
Methyloversatilis_universalis_FAM5	0.833981664109869	0.888888888888889	0.668810289389068	0.763302752293578
Methyloversatilis_universalis_Fam50001	0.843406365906704	0.910229645093946	0.695374800637959	0.788426763110307
Microbacterium_gubbeenense_DSM_15944	0.806228839642967	0.866228070175439	0.63915857605178	0.735567970204842
Microbacterium_oleivorans_NBRC_103075	0.837829599146472	0.872427983539095	0.682769726247987	0.766034327009937
Microbacterium_paraoxydans_77MFTsu3_2	0.803091077272784	0.859470468431772	0.65527950310559	0.743612334801762
Micrococcus_luteus_NCTC_2665	0.813378490909802	0.855791962174941	0.659380692167577	0.744855967078189
Micromonospora_aurantiaca_ATCC_27029	0.818771804912781	0.877358490566038	0.651260504201681	0.747588424437299
Mitsuokella_jalaludinii_DSM_13811	0.792418232801665	0.866983372921615	0.650623885918004	0.743380855397149
Mitsuokella_multacida_DSM_20544	0.824747913802414	0.874755381604697	0.634943181818182	0.735802469135802
Mobiluncus_curtisii_ATCC_43063	0.802118768278467	0.872062663185379	0.656188605108055	0.748878923766816
Mogibacterium_timidum_ATCC_33093	0.835897808099869	0.873493975903614	0.654627539503386	0.748387096774194
Moraxella_catarrhalis_RH4	0.838869110420275	0.897862232779097	0.684782608695652	0.776978417266187
Morganella_morganii_subsp_morganii_KT	0.821473945615893	0.887298747763864	0.645833333333333	0.747550866616428
Mycobacterium_avium_subsp_avium_ATCC_25291	0.839502984389348	0.892045454545455	0.678674351585014	0.770867430441899
Mycobacterium_fortuitum_subsp_fortuitum_DSM_46621	0.840834819787312	0.916974169741697	0.660026560424967	0.767567567567568
Mycoplasma_hominis_ATCC_23114	0.8079561042524	0.845679012345679	0.685	0.756906077348066
Mycoplasma_pneumoniae_309	0.822446456613986	0.84971098265896	0.680555555555556	0.755784061696658
Neisseria_cinerea_ATCC_14685	0.836481401984798	0.891959798994975	0.671077504725898	0.765911542610572
Neisseria_elongata_subsp_glycolytica_ATCC_29315	0.828333216644496	0.881642512077295	0.668498168498168	0.760416666666667
Neisseria_flavescens_SK114	0.80281374450074	0.863013698630137	0.665492957746479	0.751491053677932
Neisseria_macacae_ATCC_33926	0.815674603174603	0.871428571428571	0.655913978494624	0.748466257668712
Neisseria_mucosa_ATCC_25996	0.798377769661553	0.846846846846847	0.626666666666667	0.720306513409962
Neisseria_subflava_NJ9703	0.83219784040141	0.886104783599089	0.655986509274874	0.753875968992248
Nevskia_ramosa_DSM_11499	0.841741917240079	0.914563106796117	0.658741258741259	0.765853658536585
Oceanobacillus_picturae_strain_S1	0.832267761230469	0.908203125	0.673913043478261	0.773710482529118
Ochrobactrum_anthropi_ATCC_49188	0.840287220516833	0.912966252220249	0.661518661518662	0.767164179104478
Ochrobactrum_intermedium_LMG_3301	0.821685162562974	0.908438061041293	0.652061855670103	0.759189797449362
Odoribacter_laneus_YIT_12061	0.855915051761142	0.933988764044944	0.6494140625	0.766129032258065
Odoribacter_splanchnicus_1651_6_DSM_20712	0.806225046755272	0.869249394673123	0.64568345323741	0.740970072239422
Olsenella_profusa_F019501	0.819512246443902	0.892201834862385	0.655986509274874	0.756073858114675
Olsenella_uli_DSM_7084	0.81577485417035	0.884422110552764	0.642335766423358	0.744186046511628
Oribacterium_sinus_F0268	0.777627460020869	0.830049261083744	0.631086142322097	0.717021276595745
Oxalobacter_formigenes_HOxBLS	0.852240587695133	0.9	0.685912240184757	0.778505897771953
Oxalobacter_formigenes_OXCC13	0.820415763872573	0.896755162241888	0.65658747300216	0.758104738154613
Paenibacillus_alvei_DSM_29	0.839507530666114	0.908273381294964	0.635220125786163	0.74759437453738
Paenibacillus_barengoltzii_G22	0.847168077522834	0.908582089552239	0.680167597765363	0.777955271565495
Paenibacillus_daejeonensis_DSM_15491	0.786874144912315	0.860594795539034	0.629076086956522	0.726844583987441
Paenibacillus_graminis_C4D1M	0.810264113220089	0.889245585874799	0.623873873873874	0.733289212442091
Paenibacillus_lactis_154	0.817009825395832	0.898366606170599	0.635430038510911	0.744360902255639
Pantoea_agglomerans_IG1	0.805305971097471	0.890499194847021	0.627695800227015	0.736351531291611
Parabacteroides_distasonis_ATCC_8503	0.811834962878818	0.896815286624204	0.615384615384615	0.729911871435977
Parabacteroides_goldsteinii_dnLKV18	0.811974826388889	0.860416666666667	0.638330757341577	0.732919254658385
Parabacteroides_gordonii_DSM_23371	0.829018241884515	0.870762711864407	0.649289099526066	0.743891402714932
Parabacteroides_johnsonii_DSM_18315	0.866039856363587	0.924083769633508	0.64711274060495	0.761185983827493
Parabacteroides_merdae_ATCC_43184	0.863232441774145	0.93888166449935	0.63668430335097	0.758801891749869
Parabacteroides_sp_D13	0.854166930834038	0.927321668909825	0.636783733826248	0.755068493150685
Paracoccus_yeei_ATCC_BAA_599	0.822794040339292	0.887661141804788	0.650472334682861	0.750778816199377
Paraprevotella_clara_YIT_11840	0.795605524582885	0.890971039182283	0.618203309692671	0.729937194696441
Paraprevotella_xylaniphila_YIT_11841	0.856926807878511	0.913644214162349	0.64277035236938	0.754636233951498
Parasutterella_excrementihominis_YIT_11859	0.79581837120693	0.866492146596859	0.643968871595331	0.738839285714286
Parvimonas_micra_ATCC_33270	0.812026433782749	0.845849802371542	0.664596273291925	0.744347826086957
Pediococcus_acidilactici_7_4	0.847545936775079	0.894736842105263	0.643092105263158	0.748325358851675
Pediococcus_acidilactici_DSM_20284	0.862720756357924	0.906367041198502	0.634338138925295	0.746337702390131
Pediococcus_pentosaceus_ATCC_25745	0.844075967859752	0.881081081081081	0.663951120162933	0.75725900116144
Peptoniphilus_harei_ACS_146_V_Sch2b	0.836327195631574	0.877284595300261	0.666666666666667	0.7576099210823
Peptoniphilus_indolicus_ATCC_29427	0.80398599952741	0.866847826086957	0.643145161290323	0.738425925925926
Peptoniphilus_lacrimalis_DSM_7455	0.833028547087639	0.897018970189702	0.662	0.761795166858458
Peptoniphilus_timonensis_JC401	0.794806728590124	0.858757062146893	0.65943600867679	0.74601226993865
Peptostreptococcus_anaerobius_DSM_2949	0.853629803280823	0.905109489051095	0.669064748201439	0.769389865563599
Peptostreptococcus_stomatis_DSM_17678	0.844753689236111	0.916666666666667	0.665406427221172	0.771084337349398
Phascolarctobacterium_succinatutens_YIT_12067	0.814979245341906	0.879888268156425	0.646817248459959	0.745562130177515
Plesiomonas_shigelloides_302_73	0.836098476456099	0.889891696750903	0.653846153846154	0.753822629969419
Porphyromonas_asaccharolytica_DSM_20707	0.8391550511143	0.899109792284866	0.68552036199095	0.777920410783055
Porphyromonas_endodontalis_ATCC_35406	0.828152251974967	0.880116959064328	0.645922746781116	0.745049504950495
Porphyromonas_gingivalis_W83	0.796089760816985	0.833333333333333	0.640756302521008	0.724465558194774
Porphyromonas_somerae_DSM_23386	0.839363273912495	0.880108991825613	0.687234042553192	0.771804062126643
Porphyromonas_uenonis_60_3	0.839305029745809	0.863372093023256	0.665919282511211	0.751898734177215
Porphyromonas_uenonis_DSM_23387	0.780890315178027	0.778443113772455	0.646766169154229	0.706521739130435
Prevotella_albensis_DSM_11370	0.820029604451633	0.866492146596859	0.662	0.750566893424036
Prevotella_bivia_DSM_20514	0.819148167418198	0.868279569892473	0.64989939637827	0.743383199079402
Prevotella_brevis_ATCC_19188	0.825239973701512	0.848717948717949	0.662	0.743820224719101
Prevotella_bryantii_B14	0.825568811358191	0.888324873096447	0.674373795761079	0.766703176341731
Prevotella_bryantii_C21a	0.838943461023712	0.891959798994975	0.647810218978102	0.750528541226216
Prevotella_buccae_ATCC_33574	0.830233478432924	0.887218045112782	0.671726755218216	0.764578833693304
Prevotella_conceptionensis_9403948	0.821782424901793	0.855907780979827	0.654185022026432	0.741573033707865
Prevotella_copri_CB7_DSM_18205	0.835268848676848	0.908713692946058	0.637554585152838	0.749358426005133
Prevotella_corporis_DSM_18810	0.808162174203608	0.856716417910448	0.636363636363636	0.730279898218829
Prevotella_denticola_DSM20614	0.794231418057419	0.837535014005602	0.670403587443946	0.744707347447073
Prevotella_denticola_F0289	0.840873344962682	0.863636363636364	0.675732217573222	0.758215962441315
Prevotella_disiens_FB035_09AN	0.820406574394464	0.873529411764706	0.66	0.751898734177215
Prevotella_disiens_JCM_6334	0.825484517709958	0.883582089552239	0.662192393736018	0.757033248081841
Prevotella_enoeca_JCM_12259	0.827998837710995	0.86646884272997	0.671264367816092	0.756476683937824
Prevotella_intermedia_17	0.812598923710035	0.868945868945869	0.66304347826087	0.752157829839704
Prevotella_intermedia_ATCC_25611	0.814152165540422	0.846153846153846	0.65	0.735218508997429
Prevotella_loescheii_DSM_19665	0.815730777893215	0.873315363881402	0.657200811359026	0.75
Prevotella_melaninogenica_ATCC_25845	0.801010802469136	0.855555555555556	0.643006263048017	0.734207389749702
Prevotella_nanceiensis_DSM_19126	0.811731941651505	0.850282485875706	0.664459161147903	0.745972738537794
Prevotella_nigrescens_ATCC_33563	0.828475847300935	0.868035190615836	0.672727272727273	0.758002560819462
Prevotella_oralis_ATCC_33269	0.813485101833832	0.853403141361257	0.654618473895582	0.740909090909091
Prevotella_pallens_ATCC_700821	0.814515526248038	0.867435158501441	0.654347826086957	0.745972738537794
Prevotella_ruminicola_23	0.765681697263885	0.836185819070905	0.632162661737523	0.72
Prevotella_salivae_DSM_15606	0.868335473055417	0.925081433224756	0.629711751662971	0.74934036939314
Prevotella_shahii_JCM_12083	0.817813311833737	0.87431693989071	0.663900414937759	0.754716981132075
Prevotella_stercorea_DSM_18206	0.804109040310339	0.840909090909091	0.645885286783042	0.730606488011284
Prevotella_timonensis_4401737	0.812241125813904	0.840579710144927	0.663615560640732	0.741687979539642
Prevotella_timonensis_CRIS_5C_B1	0.830471014181165	0.888563049853372	0.651612903225806	0.751861042183623
Prevotella_veroralis_DSM_19559	0.812051134731399	0.855932203389831	0.661572052401747	0.746305418719212
Propionibacterium_acidipropionici_ATCC_4875	0.789225897136277	0.866255144032922	0.636913767019667	0.734088927637315
Propionibacterium_acnes_KPA171202	0.775073479175933	0.850107066381156	0.625196850393701	0.720508166969147
Propionibacterium_avidum_44067	0.823902287400191	0.891647855530474	0.652892561983471	0.75381679389313
Propionibacterium_freudenreichii_subsp_shermanii_CIRM_BIA1	0.810514657366387	0.87621359223301	0.661172161172161	0.753653444676409
Propionibacterium_granulosum_DSM_20700	0.804151806127115	0.876543209876543	0.659851301115242	0.752916224814422
Propionibacterium_jensenii_DSM_20535	0.796894873031885	0.856512141280353	0.637110016420361	0.730696798493409
Propionibacterium_propionicum_F0230a	0.80822508242048	0.856531049250535	0.673400673400673	0.754005655042413
Proteus_mirabilis_ATCC_29906	0.810898305805257	0.884267631103074	0.63754889178618	0.740909090909091
Proteus_penneri_ATCC_35198	0.832013911133483	0.893058161350844	0.663877266387727	0.7616
Providencia_alcalifaciens_DSM_30120	0.840416809528779	0.888030888030888	0.670553935860058	0.764119601328904
Providencia_rettgeri_DSM_1131	0.816387775325435	0.875838926174497	0.657430730478589	0.751079136690648
Providencia_rustigianii_DSM_4541	0.830569526627218	0.892307692307692	0.647140864714086	0.750202101859337
Providencia_stuartii_ATCC_25827	0.819604640125385	0.888704318936877	0.636904761904762	0.742024965325936
Pseudobutyrivibrio_ruminis_AD2017	0.8168826263135	0.875598086124402	0.672794117647059	0.760914760914761
Pseudoflavonifractor_capillosus_strain_ATCC_29799	0.816631944444445	0.895833333333333	0.667701863354037	0.765124555160142
Pseudomonas_aeruginosa_NCGM2_S1	0.804611472443641	0.877622377622378	0.62828535669587	0.732312180889861
Pseudomonas_alcaliphila_34	0.818687158862396	0.872881355932203	0.64214463840399	0.739942528735632
Pseudomonas_fluorescens_PfO_1	0.831271676951489	0.894295302013423	0.671284634760705	0.766906474820144
Pseudomonas_monteilii_NBRC_103158	0.8203619649526	0.908474576271186	0.635071090047393	0.747559274755928
Pseudomonas_monteilii_QM	0.831355610020465	0.914614121510673	0.664677804295943	0.769868693849343
Pseudomonas_nitroreducens_HBP1	0.814683696607895	0.906462585034014	0.654791154791155	0.760342368045649
Pseudomonas_oleovorans_MOIL14HWK12	0.815604506177016	0.876500857632933	0.630086313193588	0.733142037302726
Pseudomonas_putida_F1	0.801422904149512	0.872340425531915	0.658024691358025	0.750175932441942
Pseudomonas_stutzeri_DSM_4166	0.824724951709079	0.881834215167548	0.633713561470216	0.737463126843658
Pseudoramibacter_alactolyticus_ATCC_23263	0.826456402616096	0.871859296482412	0.666026871401152	0.755168661588683
Pyramidobacter_piscolens_W5455	0.8239375	0.885	0.644808743169399	0.746048472075869
Ralstonia_sp_5_7_47FAA	0.845772304522165	0.914179104477612	0.652463382157124	0.761460761460761
Raoultella_planticola_ATCC_33531	0.809821686140712	0.889543446244477	0.638477801268499	0.743384615384615
Rhodococcus_equi_ATCC_33707	0.821874076643414	0.881720430107527	0.659517426273458	0.754601226993865
Rhodococcus_equi_NBRC_101255	0.827800547378167	0.885608856088561	0.652173913043478	0.751173708920188
Rhodococcus_erythropolis_PR4	0.831935586734694	0.889285714285714	0.650130548302872	0.751131221719457
Rhodococcus_rhodochrous_ATCC_21198	0.813992346938776	0.8625	0.638044914134742	0.733485193621868
Roseburia_hominis_A2_183	0.817453128977451	0.86374695863747	0.667293233082707	0.752916224814422
Roseburia_intestinalis_L1_82	0.855502665451765	0.920711974110032	0.629424778761062	0.747700394218134
Roseburia_inulinivorans_DSM_16841	0.862408697129268	0.9376026272578	0.650341685649203	0.767989240080699
Roseomonas_mucosa_ATCC_BAA_692	0.836740920594546	0.917562724014337	0.663212435233161	0.769924812030075
Rothia_aeria_F0474	0.847817013106269	0.892561983471074	0.692307692307692	0.779783393501805
Rothia_dentocariosa_ATCC_17931	0.820511960052619	0.873056994818653	0.629906542056075	0.731813246471227
Rothia_mucilaginosa_DY_18	0.79460804584121	0.853260869565217	0.646090534979424	0.73536299765808
Rudanella_lutea_DSM_19387	0.822459668626491	0.876267748478702	0.65158371040724	0.747404844290657
Ruminococcaceae_bacterium_D16	0.836614506596217	0.890946502057613	0.62844702467344	0.737021276595745
Ruminococcus_albus_7	0.832049826989619	0.889411764705882	0.651724137931034	0.752238805970149
Ruminococcus_bicirculans_80_3	0.827268518518519	0.877777777777778	0.678111587982833	0.765133171912833
Ruminococcus_bromii_L2_63	0.819324346619307	0.862928348909657	0.641203703703704	0.735723771580345
Ruminococcus_callidus_ATCC_2776001	0.806885635140483	0.844611528822055	0.654368932038835	0.737417943107221
Ruminococcus_champanellensis_18P13	0.873576055394237	0.918918918918919	0.665480427046263	0.771929824561404
Ruminococcus_flavefaciens_ATCC_19208	0.814885945894995	0.87621359223301	0.653985507246377	0.74896265560166
Ruminococcus_flavefaciens_FD_1	0.778078950069122	0.835380835380835	0.639097744360902	0.724174653887114
Ruminococcus_gauvreauii_DSM_19829	0.827204098662889	0.907488986784141	0.675409836065574	0.774436090225564
Ruminococcus_gnavus_ATCC_29149	0.848718797266353	0.93591654247392	0.648760330578512	0.766320927394753
Ruminococcus_lactaris_ATCC_29176	0.859477278201946	0.925566343042071	0.634146341463415	0.752631578947368
Ruminococcus_obeum_A2_162	0.81844191731321	0.880412371134021	0.652905198776758	0.749780509218613
Ruminococcus_sp_5_1_39BFAA	0.826012274438848	0.884615384615385	0.611850060459492	0.72337383845604
Ruminococcus_sp_SR1_5	0.867214625445897	0.929310344827586	0.624565469293163	0.747054747054747
Ruminococcus_torques_ATCC_27756	0.879365306122449	0.95	0.653883972468043	0.774606872451951
Ruminococcus_torques_L2_14	0.806935635337021	0.891566265060241	0.631707317073171	0.739471805852962
Salmonella_enterica_enterica_sv_Typhimurium_LT2	0.834805745134456	0.908093278463649	0.654797230464886	0.760919540229885
Scardovia_inopinata_F0304	0.824947044172531	0.88857938718663	0.655030800821355	0.754137115839243
Schlesneria_paludicola_DSM_18645	0.818743849009572	0.89083820662768	0.652857142857143	0.753503709810388
Selenomonas_ruminantium_AC2024	0.815235495872271	0.870159453302961	0.638795986622074	0.736740597878496
Serratia_fonticola_RB_25	0.813186002558956	0.893141945773525	0.632054176072235	0.740251156642432
Serratia_liquefaciens_ATCC_27592	0.841105702782285	0.92093023255814	0.676537585421412	0.780039395929087
Serratia_marcescens_subsp_marcescens_Db11	0.802043883803955	0.886328725038402	0.643973214285714	0.745959922430511
Shigella_dysenteriae_Sd197	0.815401152854124	0.890387858347386	0.65265760197775	0.75320970042796
Shigella_flexneri_2002017	0.825940293472761	0.887987012987013	0.65196662693683	0.751890034364261
Shigella_sonnei_Ss046	0.818376836753673	0.88503937007874	0.640091116173121	0.742894910773298
Silanimonas_lenta_DSM_16282	0.828489383919248	0.884615384615385	0.658249158249158	0.754826254826255
Slackia_exigua_ATCC_700122	0.825080888888889	0.882666666666667	0.647749510763209	0.747178329571106
Slackia_piriformis_YIT_12062	0.839978465091602	0.899441340782123	0.689507494646681	0.780606060606061
Solobacterium_moorei_DSM_22971	0.835451636275812	0.901098901098901	0.663967611336032	0.764568764568765
Solobacterium_moorei_F0204	0.813986837338485	0.89010989010989	0.663934426229508	0.76056338028169
Sphingomonas_paucimobilis_HER1398	0.827929240374609	0.886021505376344	0.665589660743134	0.760147601476015
Spirosoma_linguale_DSM_74	0.821264479839608	0.889925373134328	0.646341463414634	0.748822605965463
Staphylococcus_arlettae_CVD059	0.814807945616133	0.894941634241245	0.639777468706537	0.746147607461476
Staphylococcus_aureus_subsp_aureus_USA300_FPR3757	0.827486384566989	0.897838899803536	0.669106881405564	0.766778523489933
Staphylococcus_capitis_CR0101	0.823856984911551	0.88508064516129	0.643695014662757	0.745331069609508
Staphylococcus_capitis_QN1	0.825956006490845	0.894736842105263	0.650957290132548	0.753623188405797
Staphylococcus_caprae_C87	0.845695398813659	0.895791583166333	0.650655021834061	0.753794266441821
Staphylococcus_cohnii_hu_01	0.836106501943007	0.908931698774081	0.64472049689441	0.754360465116279
Staphylococcus_epidermidis_ATCC_12228	0.821497620464009	0.896341463414634	0.643795620437956	0.749362786745964
Staphylococcus_equorum_subsp_equorum_Mu2	0.805645413753521	0.88030888030888	0.644067796610169	0.743882544861338
Staphylococcus_haemolyticus_JCSC1435	0.834553883364687	0.89344262295082	0.663622526636225	0.761572052401747
Staphylococcus_hominis_subsp_hominis_C80	0.798558235014666	0.853862212943633	0.6390625	0.731009830205541
Staphylococcus_intermedius_ATCC_27335	0.843329099716446	0.894021739130435	0.667342799188641	0.764227642276423
Staphylococcus_lugdunensis_HKU09_01	0.797478855654324	0.863543788187373	0.642424242424242	0.736750651607298
Staphylococcus_pasteuri_SP1	0.82308874219563	0.887096774193548	0.653789004457652	0.752780153977759
Staphylococcus_pettenkoferi_VCU012	0.822558435138761	0.894957983193277	0.650381679389313	0.753315649867374
Staphylococcus_saprophyticus_subsp_saprophyticus_ATCC_15305	0.831127723746391	0.921686746987952	0.657593123209169	0.767558528428094
Staphylococcus_sciuri_subsp_sciuri_Z8	0.841121104689382	0.892787524366472	0.640559440559441	0.745928338762215
Staphylococcus_simulans_ACS_120_V_Sch1	0.811950218776968	0.881322957198444	0.639830508474576	0.741407528641571
Staphylococcus_vitulinus_F1028	0.799144970426179	0.883299798792757	0.622695035460993	0.73044925124792
Staphylococcus_warneri_SG1	0.819697306391962	0.902390438247012	0.643465909090909	0.751243781094527
Staphylococcus_xylosus_DMB3_Bh1	0.803144342287122	0.866279069767442	0.626928471248247	0.727420667209113
Staphylococcus_xylosus_NJ	0.807424554183813	0.887037037037037	0.631093544137022	0.737490377213241
Stenotrophomonas_maltophilia_D457	0.869172533414957	0.909090909090909	0.688073394495413	0.783289817232376
Stenotrophomonas_rhizophila_PCA13	0.841182921699417	0.910852713178295	0.651872399445215	0.759902991107518
Stoquefichus_massiliensis_AP9	0.819171951191594	0.861244019138756	0.640569395017794	0.73469387755102
Streptococcus_agalactiae_A909	0.815041055484694	0.872767857142857	0.637846655791191	0.737040527803958
Streptococcus_anginosus_1_2_62CV	0.79211570888449	0.84789644012945	0.637469586374696	0.727777777777778
Streptococcus_australis_ATCC_700641	0.826695011337868	0.888095238095238	0.661347517730496	0.758130081300813
Streptococcus_constellatus_subsp_constellatus_SK53	0.806393253780718	0.872282608695652	0.671548117154812	0.75886524822695
Streptococcus_constellatus_subsp_pharyngis_SK1060	0.792942126551611	0.83377308707124	0.637096774193548	0.722285714285714
Streptococcus_cristatus_ATCC_51100	0.830109927443034	0.886699507389163	0.676691729323308	0.767590618336887
Streptococcus_dysgalactiae_subsp_dysgalactiae_ATCC_27957	0.795308284448404	0.848258706467662	0.638576779026217	0.728632478632479
Streptococcus_equi_subsp_equi_4047	0.845444234404537	0.898550724637681	0.675381263616558	0.771144278606965
Streptococcus_equinus_ATCC_9812	0.860322774943311	0.916666666666667	0.679911699779249	0.780735107731305
Streptococcus_gallolyticus_subsp_gallolyticus_ATCC_43143	0.856226930438932	0.918032786885246	0.667802385008518	0.773175542406312
Streptococcus_gordonii_str_Challis_substr_CH1	0.841976739175193	0.892778993435449	0.664495114006515	0.761904761904762
Streptococcus_infantarius_subsp_infantarius_ATCC_BAA_102	0.781925207756233	0.836842105263158	0.646341463414634	0.729357798165138
Streptococcus_infantis_ATCC_700779	0.795647515190972	0.828125	0.628458498023715	0.714606741573034
Streptococcus_intermedius_JTH08	0.812614785778899	0.879581151832461	0.658823529411765	0.753363228699552
Streptococcus_lutetiensis_033	0.857418203450327	0.9	0.691011235955056	0.781779661016949
Streptococcus_mitis_NCTC_12261	0.798530662132001	0.853092783505155	0.649019607843137	0.737193763919822
Streptococcus_mutans_ATCC_25175	0.822966879582401	0.874715261958998	0.657534246575342	0.750733137829912
Streptococcus_oralis_Uo5	0.826138368787374	0.858910891089109	0.664750957854406	0.749460043196544
Streptococcus_parasanguinis_ATCC_903	0.858269737916871	0.896135265700483	0.656637168141593	0.757916241062308
Streptococcus_parauberis_KCTC_11537	0.832095190128431	0.875598086124402	0.655913978494624	0.75
Streptococcus_peroris_ATCC_700780	0.805918922870211	0.87598944591029	0.665330661322645	0.75626423690205
Streptococcus_pleomorphus_DSM_20574	0.81658935546875	0.869791666666667	0.658777120315582	0.749719416386083
Streptococcus_pneumoniae_G54	0.798894256083881	0.851674641148325	0.646098003629764	0.734778121775026
Streptococcus_pseudopneumoniae_IS7493	0.833637026239067	0.875	0.669921875	0.758849557522124
Streptococcus_pyogenes_MGAS9429	0.817525302692689	0.857512953367876	0.656746031746032	0.743820224719101
Streptococcus_salivarius_JIM8777	0.784166061837712	0.83855421686747	0.655367231638418	0.735729386892178
Streptococcus_sanguinis_SK36	0.8310651382283	0.879310344827586	0.666666666666667	0.758364312267658
Streptococcus_sp_2_1_36FAA	0.8421024994749	0.902173913043478	0.635204081632653	0.745508982035928
Streptococcus_sp_I_G2	0.841169573259347	0.873563218390805	0.689342403628118	0.770595690747782
Streptococcus_sp_I_P16	0.822349745123775	0.87292817679558	0.668076109936575	0.75688622754491
Streptococcus_thermophilus_LMG_18311	0.785802646204596	0.853293413173653	0.64334085778781	0.733590733590734
Streptococcus_thoraltensis_DSM_12221	0.788809407262371	0.837264150943396	0.663551401869159	0.740354535974974
Streptococcus_uberis_0140J	0.808695043631333	0.874709976798144	0.644444444444444	0.742125984251969
Streptococcus_vestibularis_F0396	0.801208473877066	0.857142857142857	0.649253731343284	0.738853503184713
Subdoligranulum_variabile_DSM_15176	0.824011085915848	0.902777777777778	0.631944444444444	0.743464052287582
Succinatimonas_hippei_YIT_12066	0.830037511814745	0.880434782608696	0.659877800407332	0.754365541327125
Succinivibrio_dextrinosolvens_H5	0.81994375	0.8725	0.658490566037736	0.750537634408602
Sulfolobus_solfataricus_P2	0.823440571164297	0.865591397849462	0.66804979253112	0.754098360655738
Sutterella_parvirubra_YIT_11816	0.831648830757035	0.873563218390805	0.672566371681416	0.76
Sutterella_wadsworthensis_3_1_45B	0.805824706476455	0.856741573033708	0.653104925053533	0.741190765492102
Tannerella_forsythia_ATCC_43037	0.81401340580459	0.83989501312336	0.647773279352227	0.731428571428571
Tatumella_ptyseos_ATCC_33301	0.822787581992097	0.887067395264117	0.649333333333333	0.749807544264819
Trabulsiella_guamensis_ATCC_49490	0.841238914270357	0.90655737704918	0.648300117233294	0.755980861244019
Tropheryma_whipplei_str_Twist	0.798379775926458	0.83728813559322	0.655172413793103	0.735119047619048
Trueperella_pyogenes_MS249	0.805646727071006	0.879807692307692	0.636521739130435	0.738647830474268
Ureaplasma_parvum_serovar_1_str_ATCC_27813	0.815749053542455	0.851162790697674	0.675276752767528	0.753086419753086
Ureaplasma_urealyticum_serovar_8_str_ATCC_27618	0.808127347366583	0.878504672897196	0.676258992805755	0.764227642276423
Ureibacillus_thermosphaericus_str_Thermo_BF	0.818459237514863	0.887931034482759	0.644757433489828	0.747053490480508
Varibaculum_cambriense_DSM_15806	0.80695100178536	0.850704225352113	0.663736263736264	0.745679012345679
Veillonella_atypica_ACS_049_V_Sch6	0.824852071005917	0.861538461538462	0.666666666666667	0.751677852348993
Veillonella_dispar_ATCC_17748	0.833162393162393	0.887179487179487	0.65530303030303	0.753812636165577
Veillonella_parvula_Te3_DSM_2008	0.808206060856566	0.860892388451444	0.648221343873518	0.73957158962796
Veillonella_ratti_ACS_216_V_Col6b	0.825486992896216	0.888059701492537	0.663568773234201	0.759574468085106
Veillonella_sp_3_1_44	0.850022837431573	0.887728459530026	0.678642714570858	0.769230769230769
Veillonella_sp_6_1_27	0.829659856640447	0.89119170984456	0.682539682539683	0.773033707865169
Vibrio_fluvialis_560	0.800581954696975	0.862778730703259	0.634300126103405	0.731104651162791
Vibrio_fluvialis_I21563	0.824943846367241	0.901554404145078	0.638141809290954	0.747315676449535
Vibrio_fluvialis_PG41	0.833843485358637	0.914141414141414	0.638823529411765	0.75207756232687
Vibrio_furnissii_NCTC_11218	0.849459805688762	0.904040404040404	0.645432692307692	0.753155680224404
Vibrio_mimicus_MB_451	0.828485950413223	0.907272727272727	0.643870967741936	0.753207547169811
Vibrio_parahaemolyticus_RIMD_2210633	0.80211757463835	0.9	0.651842439644219	0.756079587324982
Weissella_cibaria_KACC_11862	0.818211555555555	0.853333333333333	0.62992125984252	0.72480181200453
Weissella_confusa_LBAE_C39_2	0.830314097881666	0.894594594594595	0.651574803149606	0.753986332574032
Weissella_paramesenteroides_ATCC_33313	0.794304159703303	0.854066985645933	0.634103019538188	0.72782874617737
Yersinia_bercovieri_ATCC_43970	0.839770132325141	0.900869565217391	0.665809768637532	0.765705838876571
Yersinia_enterocolitica_subsp_enterocolitica_8081	0.804527777777778	0.881666666666667	0.638118214716526	0.74037788663401
Yersinia_frederiksenii_ATCC_33641	0.835878446534471	0.901771336553945	0.654205607476635	0.758293838862559
Yersinia_kristensenii_ATCC_33638	0.836102669672908	0.902640264026403	0.64126611957796	0.74982864976011
Yersinia_pseudotuberculosis_YPIII	0.823522887879675	0.875210792580101	0.629854368932039	0.732533521524347
Yersinia_rohdei_ATCC_43380	0.819943950782296	0.885572139303483	0.634204275534442	0.739100346020761
Yokenella_regensburgei_ATCC_43003	0.824326326742976	0.900645161290323	0.623214285714286	0.736675461741425
