# Supplementary material for: Teasing out missing reactions in genome-scale metabolic networks through hypergraph learning
Source: Nat Commun. 2023 Apr 25;14:2375. doi: 10.1038/s41467-023-38110-7 (PMC10130184; doi:10.1038/s41467-023-38110-7)
Supplement: Supplementary file 4 — Source Data [file 41467_2023_38110_MOESM4_ESM.zip › Source Data/Supplementary Figure 4/c3mm/gutc3mm_9.csv]

Row	AUC	Recall	Precision	F1
Abiotrophia_defectiva_ATCC_49176	0.850726813359089	0.928571428571429	0.619593998234775	0.743250397035469
Achromobacter_xylosoxidans_A8	0.826102676364664	0.897478991596639	0.657635467980296	0.759061833688699
Achromobacter_xylosoxidans_NBRC_15126	0.838592409480878	0.903010033444816	0.656136087484812	0.760028149190711
Acidaminococcus_fermentans_DSM_20731	0.858034188034188	0.902564102564103	0.667931688804554	0.767720828789531
Acidaminococcus_intestini_RyC_MR95	0.815841296487603	0.869318181818182	0.658064516129032	0.749082007343941
Acidaminococcus_sp_D21	0.791039866672514	0.854304635761589	0.640198511166253	0.731914893617021
Acinetobacter_baumannii_AB0057	0.846136372957608	0.91651865008881	0.653164556962025	0.762749445676275
Acinetobacter_calcoaceticus_PHEA_2	0.814708829537133	0.869175627240143	0.644090305444887	0.739893211289092
Acinetobacter_haemolyticus_NIPH_261	0.839044801665508	0.888438133874239	0.666666666666667	0.761739130434782
Acinetobacter_johnsonii_SH046	0.817655416454441	0.902152641878669	0.64747191011236	0.753883892068684
Acinetobacter_junii_SH205	0.834015179433593	0.883369330453564	0.658615136876006	0.754612546125461
Acinetobacter_lwoffii_WJ10621	0.812434358912553	0.883817427385892	0.650381679389313	0.74934036939314
Acinetobacter_pittii_ANC_4052	0.817651189466225	0.880570409982175	0.624525916561315	0.730769230769231
Acinetobacter_radioresistens_NIPH_2130	0.827976780969	0.888223552894212	0.672205438066465	0.765262252794497
Actinobacillus_pleuropneumoniae_L20	0.807703563995838	0.86491935483871	0.66	0.74869109947644
Actinomyces_cardiffensis_F0333	0.797106008178673	0.82620320855615	0.639751552795031	0.721120186697783
Actinomyces_georgiae_DSM_6843	0.828853177501827	0.889189189189189	0.67280163599182	0.766006984866123
Actinomyces_graevenitzii_C83	0.82766856933549	0.870165745856354	0.675965665236052	0.760869565217391
Actinomyces_naeslundii_str_Howell_279	0.841664070843717	0.893867924528302	0.664912280701754	0.762575452716298
Actinomyces_odontolyticus_ATCC_17982	0.846888007284079	0.909274193548387	0.637005649717514	0.749169435215947
Actinomyces_oris_K20	0.83065053391621	0.889168765743073	0.677543186180422	0.769063180827887
Actinomyces_turicensis_ACS_279_V_Col4	0.844875522905826	0.896464646464647	0.690661478599222	0.78021978021978
Actinomyces_urogenitalis_DSM_15434	0.819473113571443	0.883561643835616	0.648241206030151	0.747826086956522
Actinomyces_viscosus_C505	0.814943810036855	0.861431870669746	0.635434412265758	0.731372549019608
Adlercreutzia_equolifaciens_DSM_19450	0.817371740362812	0.87202380952381	0.65695067264574	0.749360613810742
Aerococcus_viridans_ATCC_11563	0.840497123331999	0.899297423887588	0.667826086956522	0.766467065868263
Aeromonas_caviae_Ae398	0.832095729233194	0.903743315508021	0.635338345864662	0.746136865342163
Aeromonas_hydrophila_subsp_hydrophila_ATCC_7966	0.844971235865901	0.901408450704225	0.664935064935065	0.765321375186846
Aeromonas_jandaei_Riv2	0.817244235910002	0.882462686567164	0.647058823529412	0.746645619573796
Aeromonas_media_WS	0.819909158719165	0.89963503649635	0.649538866930171	0.754399387911247
Aeromonas_veronii_B565	0.838571598941495	0.899461400359066	0.648124191461837	0.753383458646617
Afipia_birgiae_34632	0.822009641189104	0.897920604914934	0.640161725067385	0.747442958300551
Aggregatibacter_aphrophilus_NJ8700	0.80429269470868	0.862068965517241	0.632911392405063	0.72992700729927
Agrobacterium_tumefaciens_F2	0.80540709970745	0.893238434163701	0.629072681704261	0.738235294117647
Akkermansia_muciniphila_ATCC_BAA_835	0.880076597948477	0.939306358381503	0.641658440276407	0.762463343108504
Alcaligenes_faecalis_subsp_faecalis_NBRC_13111	0.826111312375049	0.893772893772894	0.638743455497382	0.745038167938931
Alcaligenes_faecalis_subsp_faecalis_NCIB_8687	0.827961225404444	0.88212927756654	0.638239339752407	0.740622505985634
Alistipes_finegoldii_DSM_17242	0.813700918964077	0.87218045112782	0.673114119922631	0.759825327510917
Alistipes_indistinctus_YIT_12060	0.85664989541523	0.923308270676692	0.62974358974359	0.748780487804878
Alistipes_onderdonkii_DSM_19147	0.82160551193719	0.855696202531646	0.666666666666667	0.749445676274945
Alistipes_putredinis_DSM_17216	0.817190035524758	0.854304635761589	0.666666666666667	0.748911465892598
Alistipes_shahii_WAL_8301	0.837920214766936	0.915204678362573	0.626626626626627	0.743909685086156
Alloprevotella_tannerae_ATCC_51259	0.832178336805	0.873417721518987	0.671532846715328	0.759284731774415
Anaerobaculum_hydrogeniformans_OS1_ATCC_BAA_1850	0.806899830938293	0.85989010989011	0.665957446808511	0.750599520383693
Anaerobiospirillum_succiniciproducens_DSM_640001	0.80931875	0.88	0.647058823529412	0.745762711864407
Anaerococcus_hydrogenalis_DSM_7454	0.789018512679609	0.835570469798658	0.665775401069519	0.741071428571428
Anaerococcus_prevotii_DSM_20548	0.861010802469136	0.908333333333333	0.678423236514523	0.776722090261283
Anaerococcus_vaginalis_ATCC_51170	0.820368178829716	0.861538461538462	0.64244741873805	0.736035049288061
Anaerofustis_stercorihominis_DSM_17244	0.811682944249613	0.86685552407932	0.653846153846154	0.745432399512789
Anaerostipes_caccae_DSM_14662	0.840021163665681	0.899590163934426	0.672281776416539	0.769500438212095
Anaerostipes_hadrus_DSM_3319	0.806445620511523	0.882703777335984	0.632478632478632	0.736929460580913
Anaerostipes_sp_3_2_56FAA	0.823311631944445	0.864583333333333	0.65251572327044	0.743727598566308
Anaerotruncus_colihominis_DSM_17241	0.813571569783692	0.869451697127937	0.652941176470588	0.745800671892497
Aneurinibacillus_aneurinilyticus_ATCC_12856	0.804353565255959	0.885553470919325	0.634408602150538	0.739232576350822
Arcanobacterium_haemolyticum_DSM_20595	0.811890505354066	0.853994490358127	0.648535564853556	0.737217598097503
Arcobacter_butzleri_RM4018	0.834592648706045	0.903307888040712	0.63963963963964	0.748945147679325
Arthrobacter_castelli_DSM_16402	0.804898635861254	0.863813229571984	0.6262341325811	0.726083401471791
Atopobium_minutum_10063974	0.833203758788535	0.872093023255814	0.655021834061135	0.748129675810474
Atopobium_parvulum_DSM_20469	0.804991279368011	0.868421052631579	0.662946428571429	0.751898734177215
Atopobium_rimae_ATCC_49626	0.799526023427122	0.846153846153846	0.641666666666667	0.729857819905213
Bacillus_altitudinis_41KF2b	0.797503402464758	0.871024734982332	0.646133682830931	0.741911211437171
Bacillus_amyloliquefaciens_DSM7	0.805316422810312	0.86426116838488	0.63510101010101	0.73216885007278
Bacillus_amyloliquefaciens_subsp_amyloliquefaciens_DC_12	0.819252798187484	0.889643463497453	0.659949622166247	0.757772957339118
Bacillus_atrophaeus_ATCC_49822_1	0.836331765190717	0.913117546848382	0.652862362971985	0.761363636363636
Bacillus_cereus_AH187_F4810_72	0.799716287495338	0.892335766423358	0.652	0.75346687211094
Bacillus_cereus_G9842	0.810192842890149	0.875	0.635526315789474	0.736280487804878
Bacillus_clausii_KSM_K16	0.804197711224738	0.87027027027027	0.630548302872063	0.731264193792581
Bacillus_endophyticus_2102	0.830568494095428	0.897394136807818	0.628278221208666	0.739101274312542
Bacillus_firmus_DS1	0.804107142857143	0.873214285714286	0.644268774703557	0.741470811220622
Bacillus_flexus_27Col1_1E	0.809128190046728	0.897689768976898	0.631823461091754	0.741649625085208
Bacillus_fordii_DSM_16014	0.829620295048383	0.889305816135084	0.651098901098901	0.751784298176051
Bacillus_halodurans_C_125	0.789748459126298	0.84375	0.635734072022161	0.725118483412322
Bacillus_infantis_NRRL_B_14911	0.807966729678639	0.864347826086956	0.643782383419689	0.737936154417223
Bacillus_licheniformis_ATCC_14580	0.823323757540937	0.893220338983051	0.638014527845036	0.744350282485876
Bacillus_megaterium_DSM319	0.818645990395791	0.889816360601002	0.630023640661938	0.737716262975779
Bacillus_mojavensis_RO_H_1	0.813438338868317	0.881107491856677	0.651022864019254	0.74878892733564
Bacillus_mycoides_DSM_2048	0.798267552113052	0.886759581881533	0.63625	0.740902474526929
Bacillus_nealsonii_AAU1	0.776535246622845	0.863309352517986	0.625814863102999	0.72562358276644
Bacillus_pseudofirmus_OF4	0.827957026814569	0.891588785046729	0.65702479338843	0.756542426645519
Bacillus_pumilus_ATCC_7061	0.853529983196807	0.929347826086957	0.661082474226804	0.772590361445783
Bacillus_sonorensis_L12	0.824301497443389	0.908783783783784	0.645858343337335	0.755087719298245
Bacillus_subtilis_str_168	0.821522222222223	0.896666666666667	0.645083932853717	0.750348675034867
Bacillus_thermoamylovorans	0.826430084222384	0.882032667876588	0.675	0.764752163650669
Bacillus_thuringiensis_serovar_thuringiensis_str_T01001	0.818651434398864	0.886759581881533	0.643489254108723	0.745787545787546
Bacillus_timonensis_10403023	0.809489167966139	0.886194029850746	0.638440860215054	0.7421875
Bacillus_vallismortis_DV1_F_3	0.83569938753858	0.907986111111111	0.661188369152971	0.765179224579371
Bacteroides_caccae_ATCC_43185	0.846997267842048	0.918956043956044	0.630537229029218	0.747903856903298
Bacteroides_cellulosilyticus_DSM_14838	0.83584991349481	0.922058823529412	0.632056451612903	0.75
Bacteroides_clarus_YIT_12056	0.836394131310085	0.920318725099602	0.619302949061662	0.740384615384615
Bacteroides_coprocola_M16_DSM_17136	0.823035678069227	0.899709302325581	0.606862745098039	0.724824355971897
Bacteroides_coprophilus_DSM_18228	0.853873715521904	0.92296511627907	0.634365634365634	0.751924215512137
Bacteroides_dorei_DSM_17855	0.837384892688342	0.907073509015257	0.60950605778192	0.729096989966555
Bacteroides_eggerthii_1_2_48FAA	0.844319371917697	0.914463452566096	0.634989200863931	0.749521988527725
Bacteroides_eggerthii_DSM_20697	0.833952130198096	0.921182266009852	0.641142857142857	0.756064690026954
Bacteroides_faecis_MAJ27	0.838358412017386	0.880361173814898	0.670103092783505	0.760975609756098
Bacteroides_finegoldii_DSM_17565	0.850729596624838	0.927953890489914	0.631992149165849	0.75189725627554
Bacteroides_fluxus_YIT_12057	0.863716371322192	0.928571428571429	0.625111308993767	0.74720596061735
Bacteroides_fragilis_3_1_12	0.851771439294427	0.906849315068493	0.611829944547135	0.730684326710817
Bacteroides_fragilis_638R	0.82612593870416	0.902306648575305	0.60619872379216	0.725190839694656
Bacteroides_fragilis_NCTC_9343	0.849916180964237	0.910904255319149	0.622161671207993	0.739341608202914
Bacteroides_fragilis_YCH46	0.842588532944246	0.936997319034853	0.65266106442577	0.769400110071547
Bacteroides_graminisolvens_DSM_19988	0.795658360803423	0.857466063348416	0.620294599018003	0.719848053181387
Bacteroides_intestinalis_341_DSM_17393	0.845891561408224	0.919398907103825	0.62430426716141	0.743646408839779
Bacteroides_massiliensis_B846dnLKV334	0.812267561983471	0.861363636363636	0.636974789915966	0.732367149758454
Bacteroides_nordii_CL02T12C05	0.812836642043706	0.870614035087719	0.659468438538206	0.75047258979206
Bacteroides_oleiciplenus_YIT_12058	0.830087142197599	0.885964912280702	0.663382594417077	0.75868544600939
Bacteroides_ovatus_ATCC_8483	0.844104319625242	0.914093959731544	0.609668755595345	0.731471535982814
Bacteroides_ovatus_SD_CC_2a	0.844156625103778	0.917827298050139	0.63183125599233	0.748438387279954
Bacteroides_ovatus_SD_CMC_3f	0.879978654648066	0.939588688946015	0.644052863436123	0.76424464192368
Bacteroides_pectinophilus_ATCC_43243	0.820270721171622	0.861861861861862	0.683333333333333	0.762284196547145
Bacteroides_plebeius_M12_DSM_17135	0.859348926421226	0.92992700729927	0.640845070422535	0.758784991066111
Bacteroides_pyogenes_DSM20611	0.819967599428506	0.885085574572127	0.661791590493601	0.757322175732218
Bacteroides_salyersiae_WAL_10018	0.807436471049251	0.87750556792873	0.653399668325041	0.749049429657795
Bacteroides_sp_1_1_14	0.861954916530535	0.91703056768559	0.6158357771261	0.736842105263158
Bacteroides_sp_1_1_30	0.855699855699856	0.923520923520924	0.66047471620227	0.770156438026474
Bacteroides_sp_1_1_6	0.834482744705578	0.901988636363636	0.60882070949185	0.726960503720664
Bacteroides_sp_20_3	0.875983531905999	0.94672131147541	0.656872037914692	0.775601566871852
Bacteroides_sp_2_1_22	0.856849090897863	0.928263988522238	0.657520325203252	0.76977989292088
Bacteroides_sp_2_1_33B	0.877474734999019	0.93800539083558	0.661596958174905	0.775919732441472
Bacteroides_sp_2_1_7	0.838408888888889	0.910666666666667	0.61754068716094	0.735991379310345
Bacteroides_sp_2_2_4	0.857792683527994	0.926988265971317	0.633125556544969	0.752380952380952
Bacteroides_sp_3_1_19	0.859332017942363	0.918340026773762	0.638733705772812	0.753432180120813
Bacteroides_sp_3_1_23	0.844367584621908	0.92998678996037	0.622458001768347	0.745762711864407
Bacteroides_sp_3_1_33FAA	0.852827405471993	0.932773109243697	0.631878557874763	0.753393665158371
Bacteroides_sp_3_1_40A	0.850952145564108	0.917366946778711	0.642787046123651	0.755914598961339
Bacteroides_sp_3_2_5	0.863071660775155	0.926966292134832	0.626780626780627	0.747875354107649
Bacteroides_sp_4_1_36	0.85496364765262	0.927215189873418	0.680603948896632	0.784996651038178
Bacteroides_sp_4_3_47FAA	0.862291933296221	0.933609958506224	0.675	0.783517121300058
Bacteroides_sp_9_1_42FAA	0.854355161396279	0.915300546448087	0.626753975678204	0.744031093836757
Bacteroides_sp_D1	0.845079033117954	0.919655667144907	0.618129218900675	0.739331026528258
Bacteroides_sp_D2	0.862847082986944	0.935664335664336	0.637142857142857	0.758073654390935
Bacteroides_sp_D20	0.834252727918389	0.913352272727273	0.615900383141762	0.735697940503432
Bacteroides_sp_D22	0.849397788195499	0.908309455587393	0.618536585365854	0.73592571096924
Bacteroides_stercoris_ATCC_43183	0.842472986932544	0.925104022191401	0.621621621621622	0.743589743589744
Bacteroides_thetaiotaomicron_VPI_5482	0.865018577079851	0.934469200524246	0.643501805054152	0.762159273115981
Bacteroides_timonensis_AP1	0.821650867099363	0.855203619909502	0.657391304347826	0.743362831858407
Bacteroides_uniformis_ATCC_8492	0.852721936051032	0.92722371967655	0.637037037037037	0.755214050493963
Bacteroides_ureolyticus_DSM_20703	0.82525368424827	0.862275449101796	0.687350835322196	0.764940239043825
Bacteroides_vulgatus_ATCC_8482	0.84876731301939	0.917105263157895	0.622877569258266	0.741883980840873
Bacteroides_xylanisolvens_SD_CC_1b	0.830853061224489	0.917142857142857	0.626953125	0.744779582366589
Bacteroides_xylanisolvens_XB1A	0.875481936023246	0.934472934472934	0.640625	0.760139049826188
Barnesiella_intestinihominis_YIT_11860	0.873817983808259	0.940320232896652	0.635826771653543	0.758661186142102
Bartonella_quintana_Toulouse	0.79663715750681	0.857594936708861	0.637647058823529	0.731443994601889
Bifidobacterium_adolescentis_ATCC_15703	0.801122177776584	0.862694300518135	0.656804733727811	0.745800671892497
Bifidobacterium_angulatum_DSM_20098	0.846528539044945	0.89977728285078	0.652665589660743	0.756554307116105
Bifidobacterium_animalis_lactis_AD011	0.831352318400157	0.881188118811881	0.632326820603908	0.736297828335057
Bifidobacterium_animalis_lactis_BB_12	0.802780666212485	0.865269461077844	0.659817351598174	0.748704663212435
Bifidobacterium_animalis_lactis_Bi_07	0.839633703263311	0.882183908045977	0.642259414225941	0.743341404358353
Bifidobacterium_animalis_lactis_Bl_04_ATCC_SD5219	0.8176568952615	0.857142857142857	0.677884615384615	0.757046979865772
Bifidobacterium_animalis_lactis_CNCM_I_2494	0.818315497794286	0.871720116618076	0.651416122004357	0.745635910224439
Bifidobacterium_animalis_lactis_DSM_10140	0.860450291479199	0.881458966565349	0.70048309178744	0.780619111709287
Bifidobacterium_animalis_lactis_V9	0.804491828419915	0.86322188449848	0.657407407407407	0.746386333771354
Bifidobacterium_bifidum_BGN4	0.800911296243098	0.855932203389831	0.674832962138085	0.7546699875467
Bifidobacterium_bifidum_NCIMB_41171	0.862223526512939	0.91846921797005	0.644107351225204	0.757201646090535
Bifidobacterium_bifidum_PRL2010	0.813162541158505	0.864229765013055	0.671399594320487	0.755707762557078
Bifidobacterium_bifidum_S17	0.820453892559609	0.875706214689266	0.660980810234542	0.753341433778858
Bifidobacterium_boum_DSM_20432	0.823009131721253	0.878787878787879	0.651685393258427	0.748387096774194
Bifidobacterium_breve_HPH0326	0.827284688090737	0.907826086956522	0.62291169451074	0.738853503184713
Bifidobacterium_breve_UCC2003_NCIMB8807	0.809417702488658	0.841968911917098	0.663265306122449	0.742009132420091
Bifidobacterium_catenulatum_DSM_16992	0.874354084144294	0.925407925407925	0.676320272572402	0.781496062992126
Bifidobacterium_coryneforme_DSM_20216	0.828067218343372	0.865229110512129	0.645875251509054	0.73963133640553
Bifidobacterium_dentium_ATCC_27678	0.853921556211294	0.921708185053381	0.629404617253949	0.748014440433213
Bifidobacterium_gallicum_DSM_20093	0.845102040816327	0.895238095238095	0.63728813559322	0.744554455445544
Bifidobacterium_kashiwanohense_DSM_21854	0.785440962099125	0.826530612244898	0.659877800407332	0.733861834654587
Bifidobacterium_longum_DJO10A	0.851220961811352	0.913996627318718	0.622988505747126	0.740943267259057
Bifidobacterium_longum_E18	0.834403489286871	0.892857142857143	0.609048723897912	0.724137931034483
Bifidobacterium_longum_NCC2705	0.852973311578579	0.929389312977099	0.64332892998679	0.760343481654957
Bifidobacterium_longum_infantis_157F_NC	0.855674419750248	0.939828080229226	0.645034414945919	0.765014577259475
Bifidobacterium_longum_infantis_ATCC_15697	0.81202616911305	0.8486646884273	0.65296803652968	0.738064516129032
Bifidobacterium_longum_longum_ATCC_55813	0.851911111111112	0.92	0.629726205997392	0.747678018575851
Bifidobacterium_longum_longum_BBMN68	0.817559136284722	0.877604166666667	0.671314741035857	0.760722347629797
Bifidobacterium_longum_longum_CCUG_52486	0.850606166442827	0.910815939278937	0.622568093385214	0.73959938366718
Bifidobacterium_longum_longum_JCM_1217	0.812232878731195	0.880471380471381	0.628605769230769	0.733520336605891
Bifidobacterium_longum_longum_JDM301	0.818034209568601	0.880952380952381	0.634285714285714	0.737541528239202
Bifidobacterium_mongoliense_DSM_21395	0.83322664228014	0.908641975308642	0.643356643356643	0.753326509723644
Bifidobacterium_pseudocatenulatum_DSM_20438	0.818630863413935	0.891402714932127	0.64696223316913	0.749762131303521
Bifidobacterium_pseudolongum_subsp_Pseudolongum_DSM_20099	0.814412962159258	0.874015748031496	0.668674698795181	0.757679180887372
Bifidobacterium_ruminantium_DSM_6489	0.829355687047995	0.864102564102564	0.668650793650794	0.753914988814318
Bifidobacterium_scardovii_JCM_12489	0.818994072779931	0.876513317191283	0.658181818181818	0.751817237798546
Bifidobacterium_stercoris_DSM_24849	0.805034558128544	0.83695652173913	0.675438596491228	0.747572815533981
Bifidobacterium_thermacidophilum_subsp_thermacidophilum_DSM_15837	0.808547008547008	0.866666666666667	0.63653483992467	0.733984799131379
Bifidobacterium_thermophilum_RBL67	0.834465772040089	0.903940886699507	0.682156133828996	0.777542372881356
Bilophila_wadsworthia_3_1_6	0.81977001094184	0.896788990825688	0.690812720848057	0.780439121756487
Blastococcus_massiliensis_AP3	0.829589188616623	0.886554621848739	0.645259938837921	0.746902654867257
Blautia_hansenii_VPI_C7_24_DSM_20583	0.805007695226852	0.915584415584416	0.616393442622951	0.736773350751143
Blautia_hydrogenotrophica_DSM_10507	0.821720168913517	0.896049896049896	0.664098613251156	0.76283185840708
Blautia_obeum_ATCC_29174	0.810868904309053	0.882217090069284	0.646362098138748	0.74609375
Blautia_producta_DSM_2950	0.79480367814157	0.869266055045872	0.641285956006768	0.738072054527751
Blautia_wexlerae_DSM_19850	0.817750834271729	0.873015873015873	0.669565217391304	0.757874015748031
Bordetella_hinzii_OH87_BAL007II	0.807829421513084	0.874551971326165	0.634590377113134	0.735493594574228
Brachybacterium_paraconglomeratum_LC44	0.789334042999307	0.8714859437751	0.628075253256151	0.730025231286796
Brachyspira_pilosicoli_B2904	0.845538548752834	0.916666666666667	0.664939550949914	0.770770770770771
Bradyrhizobium_elkanii_USDA_76	0.82880457245427	0.898625429553265	0.635479951397327	0.744483985765125
Bradyrhizobium_japonicum_USDA_6	0.821111246012737	0.89202657807309	0.644657863145258	0.748432055749129
Brevibacillus_agri_5_2	0.830904223676383	0.898954703832753	0.661538461538462	0.76218611521418
Brevibacillus_agri_BAB_2500	0.807533871094056	0.884955752212389	0.633713561470216	0.738552437223043
Brevibacillus_borstelensis_AK1	0.860277730714593	0.90072202166065	0.68732782369146	0.7796875
Brevibacillus_brevis_NBRC_100599	0.822549924702721	0.896672504378284	0.65389527458493	0.756277695716396
Brevibacterium_casei_S18	0.819903416423804	0.904109589041096	0.65531914893617	0.759868421052632
Brevibacterium_linens_BL2	0.825340628251821	0.881048387096774	0.662121212121212	0.756055363321799
Brevibacterium_massiliense_5401308	0.814131569787678	0.873303167420814	0.660958904109589	0.752436647173489
Brevundimonas_bacteroides_DSM_4726	0.825289372818977	0.868995633187773	0.656765676567657	0.74812030075188
Brevundimonas_diminuta_470_4	0.830692509336397	0.889830508474576	0.648148148148148	0.75
Brochothrix_thermosphacta_DSM_20171	0.816644304780735	0.861344537815126	0.642633228840125	0.736086175942549
Bulleidia_extructa_W1219	0.801721681194171	0.874608150470219	0.638443935926774	0.738095238095238
Burkholderia_cepacia_GG4	0.8304931924523	0.904912836767036	0.637988826815643	0.748361730013106
Burkholderiales_bacterium_1_1_47	0.805032950680272	0.895833333333333	0.655773420479303	0.757232704402516
Butyricicoccus_pullicaecorum_1_2	0.831742020175377	0.914185639229422	0.621428571428571	0.739900779588944
Butyricimonas_synergistica_DSM_23225	0.821627434710455	0.89018691588785	0.647959183673469	0.75
Butyricimonas_virosa_DSM_23226	0.833140457351717	0.887871853546911	0.662116040955631	0.758553274682307
Butyrivibrio_crossotus_DSM_2876	0.845688888888889	0.882666666666667	0.63531669865643	0.738839285714286
Butyrivibrio_fibrisolvens_16_4	0.830056959772161	0.928301886792453	0.647368421052632	0.762790697674419
Campylobacter_coli_JV20	0.828220093005837	0.893854748603352	0.65979381443299	0.759193357058126
Campylobacter_concisus_13826	0.815432662425856	0.872576177285319	0.650826446280992	0.745562130177515
Campylobacter_curvus_525_92	0.81659068953025	0.865384615384615	0.670212765957447	0.755395683453237
Campylobacter_fetus_subsp_fetus_82_40	0.804820263631238	0.875647668393782	0.63653483992467	0.737186477644493
Campylobacter_gracilis_RM3268	0.831577737457	0.873925501432665	0.694760820045558	0.774111675126904
Campylobacter_hominis_ATCC_BAA_381	0.815839152661298	0.84393063583815	0.648888888888889	0.733668341708543
Campylobacter_hyointestinalis_subsp_hyointestinalis_LMG_9260	0.810517206200002	0.875331564986737	0.64453125	0.742407199100112
Campylobacter_jejuni_jejuni_81_176	0.831828616220151	0.880952380952381	0.69375	0.776223776223776
Campylobacter_jejuni_jejuni_ICDCCJ07004	0.826112	0.864	0.657200811359026	0.746543778801843
Campylobacter_jejuni_jejuni_M1	0.832644861928475	0.88031914893617	0.67004048582996	0.760919540229885
Campylobacter_jejuni_jejuni_NCTC_11168	0.782930676972465	0.853018372703412	0.632295719844358	0.726256983240223
Campylobacter_lari_RM2100	0.80896113653439	0.865013774104683	0.640816326530612	0.736225087924971
Campylobacter_rectus_RM3267	0.803412933220625	0.837912087912088	0.65450643776824	0.734939759036145
Campylobacter_showae_CSUNSWCD	0.828149323891212	0.878453038674033	0.685344827586207	0.769975786924939
Campylobacter_upsaliensis_JV21	0.818613406795225	0.878787878787879	0.648769574944072	0.746460746460746
Candidatus_Nitrososphaera_gargensis_Ga9_2	0.807028693830473	0.862745098039216	0.63768115942029	0.733333333333333
Capnocytophaga_granulosa_ATCC_51502	0.831196444444444	0.882666666666667	0.655445544554455	0.752272727272727
Capnocytophaga_ochracea_DSM_7271	0.835149758318148	0.872679045092838	0.67280163599182	0.759815242494226
Capnocytophaga_sputigena_ATCC_33612	0.8225	0.884210526315789	0.662721893491124	0.7576099210823
Catenibacterium_mitsuokai_DSM_15897	0.835028655444535	0.894409937888199	0.629737609329446	0.739093242087254
Cedecea_davisae_DSM_4568	0.838740816326531	0.908571428571429	0.644376899696049	0.754001185536455
Cellulosilyticum_lentocellum_DSM_5427	0.79903934449389	0.832167832167832	0.631858407079646	0.71830985915493
Cellulosimicrobium_cellulans_J36	0.815282726847353	0.886621315192744	0.658249158249158	0.755555555555556
Cetobacterium_somerae_ATCC_BAA_47401	0.826043458578542	0.885106382978723	0.65511811023622	0.752941176470588
Citrobacter_amalonaticus_Y19	0.806905834985878	0.889922480620155	0.629385964912281	0.737315350032113
Citrobacter_freundii_ATCC_8090	0.847597028852283	0.911854103343465	0.661521499448732	0.766773162939297
Citrobacter_freundii_UCI_31	0.819370412056602	0.886328725038402	0.631982475355969	0.737851662404092
Citrobacter_koseri_ATCC_BAA_895	0.805689089976016	0.868932038834951	0.635502958579882	0.734107997265892
Citrobacter_sp_30_2	0.825415445450811	0.907651715039578	0.639405204460966	0.750272628135224
Citrobacter_youngae_ATCC_29220	0.825887146262031	0.901525658807212	0.656565656565657	0.75978959672706
Cloacibacillus_evryensis_DSM_19522	0.81055491255144	0.863425925925926	0.667262969588551	0.752774974772957
Clostridiales_sp_1_7_47FAA	0.819752650647344	0.903284671532847	0.633802816901408	0.744920993227991
Clostridium_acetobutylicum_ATCC_824	0.794204408186131	0.864016736401674	0.644305772230889	0.738159070598749
Clostridium_asparagiforme_DSM_15981	0.841096849894039	0.923875432525952	0.671698113207547	0.777858703568827
Clostridium_bartlettii_DSM_16795	0.834586167800453	0.892857142857143	0.655594405594406	0.756048387096774
Clostridium_beijerinckii_NCIMB_8052	0.833385941043084	0.899047619047619	0.658298465829847	0.760064412238325
Clostridium_bifermentans_ATCC_19299	0.791352368611844	0.857142857142857	0.631051752921536	0.726923076923077
Clostridium_bolteae_ATCC_BAA_613	0.825284702985534	0.903508771929825	0.64134495641345	0.750182083029862
Clostridium_botulinum_A_str_ATCC_19397	0.824844175503638	0.884691848906561	0.64963503649635	0.749158249158249
Clostridium_botulinum_A_str_ATCC_3502	0.818280001366027	0.878099173553719	0.650842266462481	0.747581354441513
Clostridium_botulinum_A_str_Hall	0.815603780584185	0.865461847389558	0.650075414781297	0.742463393626184
Clostridium_botulinum_Bf	0.828662221502002	0.89065606361829	0.656891495601173	0.756118143459916
Clostridium_botulinum_E1_str_BoNT_E_Beluga	0.821528529779259	0.895918367346939	0.638081395348837	0.745331069609508
Clostridium_botulinum_F_str_230613	0.826524	0.876	0.661631419939577	0.753872633390706
Clostridium_butyricum_DSM_10702	0.799607031273058	0.86652977412731	0.640364188163885	0.736474694589878
Clostridium_butyricum_E4_str_BoNT_E_BL5262	0.803689843927489	0.867494824016563	0.63677811550152	0.73444347063979
Clostridium_cadaveris_AGR2141	0.819523994473971	0.904656319290466	0.651757188498403	0.757660167130919
Clostridium_celatum_DSM_1785	0.855790730420134	0.934260429835651	0.668778280542986	0.779535864978903
Clostridium_cellobioparum_DSM_1351	0.799003898947818	0.862869198312236	0.649206349206349	0.740942028985507
Clostridium_citroniae_WAL_17108	0.819088954582101	0.9	0.637630662020906	0.74643099932019
Clostridium_clariflavum_DSM_19732	0.837600739859955	0.882758620689655	0.656410256410256	0.752941176470588
Clostridium_clostridioforme_CM201	0.815276517572599	0.894291754756871	0.654798761609907	0.756032171581769
Clostridium_difficile_CD196	0.829476007243096	0.906028368794326	0.652618135376756	0.758723088344469
Clostridium_difficile_NAP07	0.837556529654991	0.91395793499044	0.677053824362606	0.77786818551668
Clostridium_difficile_NAP08	0.804513140259892	0.866412213740458	0.644886363636364	0.739413680781759
Clostridium_difficile_R20291	0.80931544976436	0.87603305785124	0.668769716088328	0.758497316636851
Clostridium_glycolicum_ATCC_14880	0.814796735987032	0.862660944206009	0.6557911908646	0.745134383688601
Clostridium_hathewayi_12489931	0.827375221022041	0.899581589958159	0.659509202453988	0.761061946902655
Clostridium_hathewayi_DSM_13479	0.839406496077007	0.891067538126362	0.674917491749175	0.768075117370892
Clostridium_hiranonis_TO_931_DSM_13275	0.847137797267667	0.896103896103896	0.649717514124294	0.753275109170306
Clostridium_hylemonae_DSM_15053	0.838513466611134	0.909863945578231	0.614236509758898	0.733379026730637
Clostridium_indolis_DSM_755	0.821314405391786	0.890873015873016	0.671150971599402	0.765558397271952
Clostridium_innocuum_2959	0.828309773670609	0.904867256637168	0.657556270096463	0.761638733705773
Clostridium_leptum_DSM_753	0.88342656294872	0.938162544169611	0.692307692307692	0.796699174793698
Clostridium_methoxybenzovorans_SR3	0.809354934462341	0.887351778656126	0.654518950437318	0.753355704697987
Clostridium_methylpentosum_R2_DSM_5476	0.8142	0.8775	0.631294964028777	0.734309623430962
Clostridium_nexile_DSM_1787	0.848565134266942	0.925233644859813	0.638709677419355	0.755725190839695
Clostridium_paraputrificum_AGR2156	0.839095751161012	0.88962472406181	0.684210526315789	0.773512476007678
Clostridium_perfringens_ATCC_13124	0.843945130045725	0.904862579281184	0.66875	0.769092542677448
Clostridium_ramosum_VPI_0427_DSM_1402	0.837078400314997	0.920552677029361	0.625586854460094	0.744933612858141
Clostridium_saccharogumia_DSM_17460	0.830378820096791	0.888631090487239	0.648054145516074	0.749510763209393
Clostridium_saccharoperbutylacetonicum_N1_4_HMT	0.820637119113573	0.883458646616541	0.631720430107527	0.736677115987461
Clostridium_sartagoforme_AAU1	0.826118737482274	0.8719646799117	0.675213675213675	0.761078998073218
Clostridium_scindens_ATCC_35704	0.836366568126848	0.926229508196721	0.640589569160998	0.757372654155496
Clostridium_sordellii_ATCC_9714	0.838076251927603	0.88963963963964	0.659432387312187	0.757430488974113
Clostridium_sp_7_2_43FAA	0.848566032530849	0.91042345276873	0.633069082672707	0.746826987307949
Clostridium_sp_L2_50	0.836254492357462	0.891352549889135	0.638095238095238	0.743755781683626
Clostridium_sp_M62_1	0.844778372897794	0.89906103286385	0.681494661921708	0.775303643724696
Clostridium_sp_SS2_1	0.798796425240778	0.862985685071575	0.62797619047619	0.726959517657192
Clostridium_sp_SY8519	0.780829534082064	0.831202046035806	0.642292490118577	0.72463768115942
Clostridium_spiroforme_DSM_1552	0.882418453909603	0.927241962774958	0.66747868453106	0.776203966005666
Clostridium_sporogenes_ATCC_15579	0.827827379471203	0.901639344262295	0.647905759162304	0.753998476770754
Clostridium_sporosphaeroides_DSM_1294	0.796959102268358	0.83578431372549	0.643396226415094	0.727078891257996
Clostridium_sticklandii_DSM_519	0.838601991061552	0.888641425389755	0.660596026490066	0.757834757834758
Clostridium_symbiosum_ATCC_14940	0.797536836075486	0.874200426439232	0.650793650793651	0.746132848043676
Clostridium_symbiosum_WAL_14163	0.826236192066308	0.884169884169884	0.679525222551929	0.768456375838926
Clostridium_symbiosum_WAL_14673	0.817513971516135	0.891472868217054	0.653409090909091	0.754098360655738
Clostridium_tyrobutyricum_DSM_2637	0.814597765006072	0.909090909090909	0.665584415584416	0.768509840674789
Clostridium_viride_DSM_6836	0.794074663714777	0.865336658354115	0.642592592592593	0.737513283740701
Collinsella_aerofaciens_ATCC_25986	0.770579634673931	0.822784810126582	0.656565656565657	0.730337078651685
Collinsella_intestinalis_DSM_13280	0.805506305584947	0.903743315508021	0.640151515151515	0.749445676274945
Collinsella_stercoris_DSM_13279	0.821574021480467	0.897880539499037	0.622162883845127	0.735015772870662
Collinsella_tanakaei_YIT_12063	0.813941376988469	0.873853211009174	0.645762711864407	0.742690058479532
Comamonas_testosteroni_CNB_2	0.814912160221754	0.893992932862191	0.635678391959799	0.743024963289281
Coprobacillus_sp_29_1	0.830928908920085	0.894833948339483	0.633986928104575	0.742157612853864
Coprobacillus_sp_D7	0.800425811177925	0.853591160220994	0.661670235546039	0.745476477683957
Coprococcus_catus_GD_7	0.826649395083935	0.898686679174484	0.653478854024557	0.756714060031596
Coprococcus_comes_ATCC_27758	0.823263789141052	0.902542372881356	0.656394453004623	0.760035682426405
Coprococcus_eutactus_ATCC_27759	0.851257306833882	0.921649484536082	0.684532924961715	0.785588752196837
Corynebacterium_ammoniagenes_DSM_20306	0.832605664040977	0.888888888888889	0.64957264957265	0.750617283950617
Corynebacterium_amycolatum_SK46	0.798212428102944	0.872570194384449	0.647435897435897	0.743330266789328
Corynebacterium_aurimucosum_ATCC_700975	0.817195461043416	0.85812356979405	0.663716814159292	0.748502994011976
Corynebacterium_durum_F0235	0.779155370407106	0.833333333333333	0.648994515539305	0.729701952723536
Corynebacterium_glucuronolyticum_ATCC_51867	0.817784241362774	0.881278538812785	0.657580919931857	0.753170731707317
Corynebacterium_kroppenstedtii_DSM_44385	0.829110791981214	0.883259911894273	0.658456486042693	0.754468485418626
Corynebacterium_propinquum_DSM_44285	0.824875534981221	0.873831775700935	0.661946902654867	0.753272910372608
Corynebacterium_striatum_ATCC_6940	0.822449382716049	0.875555555555556	0.66893039049236	0.75842155919153
Corynebacterium_tuberculostearicum_SK141	0.773200211457132	0.833333333333333	0.626151012891344	0.715036803364879
Corynebacterium_ulcerans_809	0.841576442593694	0.890243902439024	0.688679245283019	0.776595744680851
Corynebacterium_ureicelerivorans	0.803082623454438	0.85956416464891	0.647810218978102	0.738813735691988
Cronobacter_sakazakii_ATCC_BAA_894	0.816696681245176	0.876254180602007	0.636695018226002	0.737508796622097
Cryptobacterium_curtum_DSM_15641	0.81898224852071	0.873846153846154	0.668235294117647	0.757333333333333
Curtobacterium_flaccumfaciens_UCD_AKU	0.80252849002849	0.858974358974359	0.651539708265802	0.741013824884793
Delftia_acidovorans_SPH_1	0.826092549300343	0.891304347826087	0.63226571767497	0.739764052741152
Dermacoccus_nishinomiyaensis	0.805509141274238	0.867368421052632	0.639751552795031	0.736371760500447
Desulfovibrio_desulfuricans_subsp_desulfuricans_DSM_642	0.817711516124067	0.872570194384449	0.637223974763407	0.736554238833181
Desulfovibrio_piger_ATCC_29098	0.793379232449402	0.827089337175792	0.640625	0.722012578616352
Desulfovibrio_sp_3_1_syn3	0.815497444514457	0.881642512077295	0.670955882352941	0.762004175365344
Dialister_invisus_DSM_15470	0.836973852040816	0.87797619047619	0.67816091954023	0.765239948119325
Dialister_succinatiphilus_YIT_11850	0.80065628653417	0.847938144329897	0.682572614107884	0.75632183908046
Dietzia_cinnamea_P4	0.802373477508408	0.874730021598272	0.630841121495327	0.733031674208145
Dorea_formicigenerans_ATCC_27755	0.830944896449704	0.908653846153846	0.636363636363636	0.748514851485149
Dorea_longicatena_DSM_13814	0.828829397038561	0.889867841409692	0.624420401854714	0.733878292461399
Dyadobacter_beijingensis_DSM_21582	0.829608401566395	0.89811320754717	0.64850136239782	0.753164556962025
Dyadobacter_fermentans_DSM_18053	0.824790809327846	0.866666666666667	0.659154929577465	0.7488
Dysgonomonas_gadei_ATCC_BAA_286	0.851928731330816	0.917630057803468	0.64206268958544	0.755502676977989
Edwardsiella_tarda_ATCC_23685	0.824212757033587	0.883720930232558	0.636363636363636	0.739916550764951
Edwardsiella_tarda_FL6_60	0.816127947178788	0.895716945996276	0.64218958611482	0.74805598755832
Eggerthella_lenta_DSM_2243	0.83165321823982	0.879452054794521	0.659137577002053	0.753521126760563
Eggerthella_sp_1_3_56FAA	0.790545500973539	0.824858757062147	0.651785714285714	0.728179551122195
Eggerthella_sp_YY7918	0.809668643516921	0.855524079320113	0.668141592920354	0.750310559006211
Eggerthia_catenaformis_OT_569	0.822479049806353	0.893300248138958	0.655737704918033	0.756302521008403
Eikenella_corrodens_ATCC_23834	0.805464576230235	0.870466321243523	0.638783269961977	0.736842105263158
Enterobacter_aerogenes_KCTC_2190	0.799684172186065	0.868421052631579	0.636054421768708	0.734293193717278
Enterobacter_asburiae_LF7a	0.81350830078125	0.8921875	0.63233665559247	0.740116655865198
Enterobacter_cancerogenus_ATCC_35316	0.82862557933783	0.905982905982906	0.650972364380757	0.757593805836808
Enterobacter_cloacae_EcWSU1	0.802684875302292	0.889415481832543	0.627647714604236	0.735947712418301
Enterobacter_hormaechei_YT2	0.838566557133114	0.918110236220472	0.66325369738339	0.770145310435931
Enterobacter_hormaechei_YT3	0.818558742205983	0.876019575856444	0.645432692307692	0.743252595155709
Enterobacteriaceae_bacterium_9_2_54FAA	0.808696175643485	0.882697947214076	0.639744952178533	0.741836105976587
Enterococcus_asini_ATCC_700915	0.794702991620331	0.867256637168142	0.646864686468647	0.741020793950851
Enterococcus_avium_ATCC_14025	0.806969732598764	0.872950819672131	0.635820895522388	0.735751295336788
Enterococcus_caccae_ATCC_BAA_1240	0.805421823847622	0.872384937238494	0.634703196347032	0.734801762114537
Enterococcus_casseliflavus_ATCC_12755	0.813034947134636	0.872017353579176	0.648387096774194	0.743755781683626
Enterococcus_cecorum_DSM_20682	0.817982577957329	0.880898876404494	0.661045531197302	0.755298651252408
Enterococcus_dispar_ATCC_51266	0.802202540378216	0.869369369369369	0.633825944170772	0.733143399810066
Enterococcus_durans_ATCC_6056	0.818202705250259	0.878640776699029	0.686907020872865	0.771033013844516
Enterococcus_faecalis_OG1RF_ATCC_47077	0.803861141064602	0.871287128712871	0.63768115942029	0.736401673640167
Enterococcus_faecalis_TX0104	0.854860697997224	0.904471544715447	0.652492668621701	0.75809199318569
Enterococcus_faecalis_TX1322	0.828329381784164	0.907630522088353	0.662756598240469	0.766101694915254
Enterococcus_faecalis_TX2134	0.817060261451801	0.880412371134021	0.638266068759342	0.740034662045061
Enterococcus_faecalis_V583	0.840480524633014	0.900966183574879	0.680656934306569	0.775467775467776
Enterococcus_faecium_TX1330	0.832727272727273	0.9	0.636655948553055	0.745762711864407
Enterococcus_gallinarum_EG2	0.816345620365997	0.867237687366167	0.645933014354067	0.740402193784278
Enterococcus_hirae_ATCC_9790	0.789976204640095	0.846341463414634	0.635531135531135	0.725941422594142
Enterococcus_phoeniculicola_ATCC_BAA_412	0.825496780709507	0.878651685393258	0.646280991735537	0.744761904761905
Enterococcus_saccharolyticus_DSM8903	0.813647223355282	0.860050890585242	0.686991869918699	0.763841807909605
Enterococcus_sp_7L76	0.837036360685009	0.907657657657658	0.638668779714738	0.749767441860465
Erysipelotrichaceae_bacterium_5_2_54FAA	0.851655656369069	0.87434554973822	0.660079051383399	0.752252252252252
Erysipelotrichaceae_bacterium_sp_3_1_53	0.81774571763562	0.863636363636364	0.681434599156118	0.761792452830189
Escherichia_albertii_KF1	0.817140309282754	0.882352941176471	0.636792452830189	0.73972602739726
Escherichia_albertii_TW07627	0.818053112417469	0.897226753670473	0.661057692307692	0.761245674740484
Escherichia_coli_O157_H7_str_Sakai	0.838151748516601	0.918539325842697	0.644970414201183	0.757821552723059
Escherichia_coli_SE11	0.832033026362328	0.891928864569083	0.642364532019704	0.746849942726231
Escherichia_coli_UTI89_UPEC	0.827637766696125	0.889044943820225	0.613967022308438	0.726333907056799
Escherichia_coli_str_K_12_substr_MG1655	0.817097920325638	0.900138696255201	0.633170731707317	0.743413516609393
Escherichia_fergusonii_ATCC_35469	0.846634903971007	0.904912836767036	0.658592848904268	0.762349799732977
Escherichia_hermannii_NBRC_105704	0.836008545765707	0.887959866220736	0.656365883807169	0.754797441364605
Escherichia_sp_1_1_43	0.809798147362285	0.875776397515528	0.635135135135135	0.736292428198433
Escherichia_sp_3_2_53FAA	0.86106485312894	0.917496443812233	0.653495440729483	0.763313609467456
Escherichia_sp_4_1_40B	0.841575325258495	0.915611814345992	0.642011834319527	0.754782608695652
Eubacterium_biforme_DSM_3989	0.846557179909197	0.918735891647856	0.650159744408946	0.761459307764266
Eubacterium_brachy_ATCC_33089	0.807328798341948	0.844574780058651	0.616702355460385	0.712871287128713
Eubacterium_cellulosolvens_6	0.802313520831514	0.852803738317757	0.64373897707231	0.733668341708543
Eubacterium_cylindroides_T2_87	0.800930200745528	0.874269005847953	0.652838427947598	0.7475
Eubacterium_desmolans_ATCC_43058	0.819436061575979	0.854320987654321	0.638376383763838	0.730728616684266
Eubacterium_dolichum_DSM_3991	0.830718449931413	0.905092592592593	0.66383701188455	0.765915768854065
Eubacterium_eligens_ATCC_27750	0.807575325283564	0.853828306264501	0.664259927797834	0.747208121827411
Eubacterium_hallii_DSM_3353	0.842958540658735	0.892116182572614	0.646616541353383	0.749782040104621
Eubacterium_hallii_L2_7	0.815433299462912	0.867469879518072	0.647482014388489	0.741503604531411
Eubacterium_limosum_KIST612	0.815917367169634	0.869936034115139	0.627692307692308	0.729222520107239
Eubacterium_ramulus_ATCC_29099	0.817870854698653	0.878172588832487	0.679764243614931	0.766334440753045
Eubacterium_rectale_ATCC_33656	0.795680845488689	0.852803738317757	0.646017699115044	0.735146022155086
Eubacterium_rectale_M104_1	0.834872676417458	0.898854961832061	0.652354570637119	0.756019261637239
Eubacterium_saphenum_ATCC_49989	0.846568944212042	0.878787878787879	0.677922077922078	0.765395894428152
Eubacterium_siraeum_70_3	0.871636488847084	0.92827868852459	0.675111773472429	0.781708369283865
Eubacterium_siraeum_DSM_15702	0.847835020600984	0.918714555765595	0.631989596879064	0.74884437596302
Eubacterium_sulci_ATCC_35585	0.83103825618202	0.89159891598916	0.670061099796334	0.765116279069767
Eubacterium_ventriosum_ATCC_27560	0.829981257208765	0.867647058823529	0.656771799628942	0.747624076029567
Exiguobacterium_aurantiacum_DSM_6208	0.8546813932267	0.902489626556017	0.67651632970451	0.773333333333333
Faecalibacterium_cf_prausnitzii_KLE1255	0.827300599716987	0.883886255924171	0.653239929947461	0.751258811681772
Faecalibacterium_prausnitzii_A2_165	0.800857352166846	0.861244019138756	0.670391061452514	0.753926701570681
Faecalibacterium_prausnitzii_L2_6	0.854999999999999	0.919047619047619	0.656462585034014	0.765873015873016
Faecalibacterium_prausnitzii_M21_2	0.838373086507655	0.89622641509434	0.650684931506849	0.753968253968254
Faecalibacterium_prausnitzii_SL3_3	0.839849065073153	0.910112359550562	0.637795275590551	0.75
Filifactor_alocis_ATCC_35896	0.815251045357337	0.88135593220339	0.636734693877551	0.739336492890995
Finegoldia_magna_ATCC_29328	0.815338189386056	0.848387096774194	0.647783251231527	0.73463687150838
Flavonifractor_plautii_ATCC_29863	0.815681080204998	0.895981087470449	0.681654676258993	0.774259448416752
Fusobacterium_gonidiaformans_3_1_5R	0.801400430901816	0.865497076023392	0.640692640692641	0.736318407960199
Fusobacterium_gonidiaformans_ATCC_25563	0.795043252595156	0.844117647058824	0.637777777777778	0.726582278481013
Fusobacterium_mortiferum_ATCC_9817	0.825448485442604	0.883168316831683	0.643578643578644	0.74457429048414
Fusobacterium_necrophorum_D12	0.794253580128862	0.829201101928375	0.651515151515151	0.72969696969697
Fusobacterium_nucleatum_subsp_animalis_3_1_33	0.793477508650519	0.835294117647059	0.635346756152125	0.721728081321474
Fusobacterium_nucleatum_subsp_animalis_7_1	0.801605622242741	0.847953216374269	0.671296296296296	0.749354005167959
Fusobacterium_nucleatum_subsp_animalis_D11	0.795582071389941	0.840116279069767	0.66743648960739	0.743886743886744
Fusobacterium_nucleatum_subsp_nucleatum_ATCC_25586	0.806132501153891	0.868766404199475	0.652859960552268	0.745495495495495
Fusobacterium_nucleatum_subsp_vincentii_3_1_27	0.818708731310278	0.860724233983287	0.641078838174274	0.734839476813318
Fusobacterium_nucleatum_subsp_vincentii_3_1_36A2	0.798062567745367	0.840731070496084	0.663917525773196	0.741935483870968
Fusobacterium_nucleatum_subsp_vincentii_4_1_13	0.808378253262089	0.837535014005602	0.655701754385965	0.735547355473555
Fusobacterium_periodonticum_1_1_41FAA	0.769950406665344	0.836619718309859	0.658536585365854	0.73697270471464
Fusobacterium_periodonticum_2_1_31	0.825722448979592	0.868571428571429	0.650963597430407	0.744186046511628
Fusobacterium_russii_ATCC_25533	0.814142661547961	0.867875647668394	0.66468253968254	0.752808988764045
Fusobacterium_sp_4_8	0.824811732065002	0.853448275862069	0.676537585421412	0.754764930114358
Fusobacterium_ulcerans_ATCC_49185	0.806404152615222	0.856807511737089	0.651785714285714	0.740365111561866
Fusobacterium_varium_ATCC_27725	0.806498673026093	0.85614849187935	0.650793650793651	0.739478957915832
Gemella_haemolysans_ATCC_10379	0.801495484141987	0.852173913043478	0.659192825112108	0.743362831858407
Gemella_morbillorum_M424	0.83184483623317	0.872670807453416	0.667458432304038	0.756393001345895
Gemella_sanguinis_ATCC700632	0.842933341749779	0.887640449438202	0.65424430641822	0.753277711561383
Gemella_sanguinis_M325	0.809173553719008	0.863636363636364	0.667447306791569	0.752972258916777
Geobacillus_stearothermophilus_ATCC_7953	0.805773707654668	0.860834990059642	0.629360465116279	0.727120067170445
Geobacillus_vulcani_PSS1	0.809433199963508	0.873646209386282	0.641059602649007	0.739495798319328
Gordonia_rubripertincta_NBRC_101908	0.843477626152535	0.907103825136612	0.668456375838926	0.769706336939722
Gordonia_terrae_C_6	0.824341817055939	0.885662431941924	0.629677419354839	0.73604826546003
Gordonia_terrae_NBRC_100016	0.802246570895219	0.879279279279279	0.632944228274968	0.73604826546003
Gordonibacter_pamelaeae_7_10_1_bT_DSM_19378	0.831189930723524	0.867069486404834	0.659770114942529	0.74934725848564
Granulicatella_adiacens_ATCC_49175	0.81188311249324	0.86046511627907	0.657777777777778	0.7455919395466
Granulicatella_elegans_ATCC_700633	0.831366792303114	0.864788732394366	0.670305676855895	0.755227552275523
Grimontia_hollisae_CIP_101886	0.837853328586686	0.90377358490566	0.673699015471167	0.771958098307816
Haemophilus_haemolyticus_M19501	0.820439049586777	0.877272727272727	0.633825944170772	0.735938989513823
Haemophilus_influenzae_R2846	0.84589985171899	0.889390519187359	0.670068027210884	0.764306498545102
Haemophilus_parainfluenzae_T3T1	0.844788781163435	0.894736842105263	0.688026981450253	0.777883698760725
Haemophilus_sputorum_CCUG_13788	0.826754118983849	0.887387387387387	0.666666666666667	0.761352657004831
Hafnia_alvei_ATCC_51873	0.829372381027679	0.898123324396783	0.635673624288425	0.744444444444444
Hafnia_alvei_BIDMC_31	0.824563302040779	0.893393393393393	0.641163793103448	0.7465495608532
Halococcus_morrhuae_DSM1307	0.846310325476992	0.898989898989899	0.67680608365019	0.772234273318872
Helicobacter_bilis_ATCC_43879	0.800376647834275	0.847457627118644	0.646551724137931	0.733496332518337
Helicobacter_canadensis_MIT_98_5491	0.797216104848797	0.858725761772853	0.643153526970954	0.735468564650059
Helicobacter_cinaedi_CCUG_18818	0.830360174287008	0.896276595744681	0.650579150579151	0.753914988814318
Helicobacter_pullorum_MIT_98_5489	0.874400406148244	0.896449704142012	0.707943925233645	0.7911227154047
Helicobacter_pylori_26695	0.811195987654321	0.861111111111111	0.656779661016949	0.745192307692308
Helicobacter_winghamensis_ATCC_BAA_430	0.827628968253969	0.889880952380952	0.660044150110375	0.757921419518378
Holdemania_filiformis_VPI_J1_31B_1_DSM_12042	0.866345572426767	0.909836065573771	0.636103151862464	0.748735244519393
Kallipyga_massiliensis_ph2	0.810919175381737	0.841040462427746	0.672055427251732	0.747111681643132
Kandleria_vitulina_DSM_20405	0.822612584549662	0.882075471698113	0.663120567375887	0.757085020242915
Kingella_oralis_ATCC_51147	0.84004191813338	0.886934673366834	0.663533834586466	0.759139784946237
Klebsiella_oxytoca_KCTC_1686	0.824364965635582	0.892749244712991	0.63412017167382	0.741530740276035
Klebsiella_pneumoniae_pneumoniae_MGH78578	0.824557009114019	0.877165354330709	0.651461988304094	0.747651006711409
Klebsiella_sp_1_1_55	0.833867090686495	0.897540983606557	0.630518234165067	0.740698985343856
Kluyvera_ascorbata_ATCC_33433	0.827688242930747	0.886942675159236	0.6409666283084	0.744154976619906
Kocuria_palustris_PEL	0.823253308710372	0.875	0.660596026490066	0.752830188679245
Kocuria_rhizophila_DC2201	0.810471734812965	0.877828054298643	0.656514382402707	0.751210067763795
Kurthia_massiliensis_JC30	0.819637764275529	0.889763779527559	0.645714285714286	0.748344370860927
Kytococcus_sedentarius_DSM_20547	0.786990477038092	0.856132075471698	0.626943005181347	0.72382851445663
Lachnospira_multipara_ATCC_19207	0.793186315242018	0.87041564792176	0.662942271880819	0.752642706131078
Lachnospiraceae_bacterium_sp_5_1_63FAA	0.836725989966604	0.889733840304182	0.639344262295082	0.744038155802862
Lachnospiraceae_bacterium_sp_8_1_57FAA	0.870840219584915	0.926512968299712	0.635375494071146	0.753810082063306
Lactobacillus_acidophilus_ATCC_4796	0.800418065599174	0.875	0.618473895582329	0.724705882352941
Lactobacillus_acidophilus_NCFM	0.805065274766708	0.868932038834951	0.626970227670753	0.728382502543235
Lactobacillus_amylolyticus_DSM_11664	0.821006915162759	0.857142857142857	0.624113475177305	0.722298221614227
Lactobacillus_amylovorus_GRL_1112	0.810503048293913	0.847457627118644	0.663716814159292	0.744416873449132
Lactobacillus_animalis_KCTC_3501	0.800705790257821	0.871859296482412	0.637867647058823	0.736730360934183
Lactobacillus_antri_DSM_16041	0.841412742382272	0.903508771929825	0.66131621187801	0.763670064874884
Lactobacillus_brevis_ATCC_367	0.816815058380753	0.870246085011186	0.610675039246468	0.717712177121771
Lactobacillus_brevis_subsp_gravesensis_ATCC_27305	0.81768806341054	0.890710382513661	0.626120358514725	0.735338345864662
Lactobacillus_buchneri_ATCC_11577	0.858843004627983	0.926415094339623	0.646903820816864	0.761830876648565
Lactobacillus_casei_ATCC_334	0.80045478996528	0.909090909090909	0.632603406326034	0.746054519368723
Lactobacillus_casei_casei_BL23	0.831623633109973	0.903225806451613	0.625492772667543	0.739130434782609
Lactobacillus_coleohominis_101_4_CHN	0.825002814787014	0.871232876712329	0.668067226890756	0.756242568370987
Lactobacillus_coryniformis_subsp_coryniformis_CECT_5711	0.82187977231709	0.879818594104308	0.656514382402707	0.751937984496124
Lactobacillus_crispatus_125_2_CHN	0.858251079423083	0.907348242811502	0.67458432304038	0.773841961852861
Lactobacillus_curvatus_CRL_705	0.825815939562244	0.882513661202186	0.638339920948617	0.740825688073394
Lactobacillus_delbrueckii_subsp_bulgaricus_ATCC_11842	0.868313948118639	0.913151364764268	0.665461121157324	0.769874476987448
Lactobacillus_delbrueckii_subsp_bulgaricus_ATCC_BAA_365	0.840937266524906	0.911174785100286	0.628458498023715	0.743859649122807
Lactobacillus_fermentum_ATCC_14931	0.841823397826231	0.889390519187359	0.637540453074434	0.742695570216777
Lactobacillus_fermentum_IFO_3956	0.870834047528007	0.918238993710692	0.690851735015773	0.788478847884789
Lactobacillus_gasseri_ATCC_33323	0.847803930695215	0.872521246458923	0.679911699779249	0.764267990074442
Lactobacillus_gastricus_PS3	0.796884802595998	0.848837209302326	0.652951699463327	0.738119312436805
Lactobacillus_helveticus_DPC_4571	0.858137173552275	0.934579439252336	0.654664484451719	0.769971126082772
Lactobacillus_helveticus_DSM_20075	0.828335297826266	0.895287958115183	0.650190114068441	0.753303964757709
Lactobacillus_hilgardii_ATCC_8290	0.844917167454605	0.929791271347249	0.636363636363636	0.755589822667695
Lactobacillus_iners_DSM_13335	0.815201758711374	0.836538461538462	0.655778894472362	0.735211267605634
Lactobacillus_jensenii_1153	0.84504165546896	0.885245901639344	0.687022900763359	0.773638968481375
Lactobacillus_johnsonii_DPC_6026	0.824081647828673	0.905487804878049	0.678082191780822	0.775456919060052
Lactobacillus_johnsonii_NCC_533	0.814730322466882	0.896713615023474	0.644182124789207	0.749754661432777
Lactobacillus_mucosae_LM1	0.857302431402648	0.903141361256545	0.683168316831683	0.777903043968433
Lactobacillus_oris_F0423	0.809735647438782	0.875894988066826	0.653024911032028	0.748216106014271
Lactobacillus_paracasei_subsp_paracasei_8700_2	0.806631249512736	0.882466281310212	0.628257887517147	0.733974358974359
Lactobacillus_paracasei_subsp_paracasei_ATCC_25302	0.828559100062075	0.898832684824903	0.625169147496617	0.737430167597765
Lactobacillus_pentosus_KCA1	0.827482313457028	0.877729257641921	0.656862745098039	0.751401869158879
Lactobacillus_plantarum_JDM1	0.820251903114187	0.88	0.663120567375887	0.756319514661274
Lactobacillus_plantarum_WCFS1	0.835647189349112	0.901923076923077	0.641586867305062	0.749800159872102
Lactobacillus_plantarum_subsp_plantarum_ATCC_14917	0.825567329559201	0.905622489959839	0.645207439198855	0.753550543024227
Lactobacillus_reuteri_CF48_3A_	0.855565504263846	0.921225382932166	0.662992125984252	0.771062271062271
Lactobacillus_reuteri_F275_JCM_1112	0.820277777777778	0.869444444444444	0.653444676409186	0.746126340882002
Lactobacillus_reuteri_MM2_3_	0.834186016004198	0.896103896103896	0.623493975903614	0.735346358792185
Lactobacillus_reuteri_MM4_1A_	0.832652178518466	0.880252100840336	0.61890694239291	0.726799653078924
Lactobacillus_reuteri_SD2112_ATCC_55730	0.861706489197384	0.912663755458515	0.659305993690852	0.765567765567766
Lactobacillus_rhamnosus_GG_ATCC_53103	0.82171196191232	0.904929577464789	0.635352286773795	0.746550472040668
Lactobacillus_rhamnosus_LMS2_1	0.804021604847176	0.880903490759754	0.619047619047619	0.727118644067797
Lactobacillus_ruminis_ATCC_25644	0.87377170138889	0.929166666666667	0.686153846153846	0.789380530973451
Lactobacillus_sakei_subsp_sakei_23K	0.839038157167102	0.895196506550218	0.639625585023401	0.746132848043676
Lactobacillus_salivarius_HO66_ATCC_11741	0.824171825573948	0.894273127753304	0.626543209876543	0.736842105263158
Lactobacillus_salivarius_salivarius_UCC118	0.849284750918274	0.924242424242424	0.6524064171123	0.764890282131661
Lactobacillus_ultunensis_DSM_16047	0.841329056132257	0.909313725490196	0.639655172413793	0.751012145748988
Lactobacillus_vaginalis_ATCC_49540	0.838439712619742	0.89030612244898	0.677669902912621	0.769570011025358
Lactococcus_garvieae_ATCC_49156	0.814921293241588	0.885922330097087	0.6672760511883	0.761209593326382
Lactococcus_lactis_subsp_lactis_Il1403	0.832745370988349	0.895196506550218	0.644654088050314	0.749542961608775
Lactococcus_raffinolactis_4877	0.795905010691657	0.866983372921615	0.636998254799302	0.734406438631791
Laribacter_hongkongensis_HLHK9	0.83903659119898	0.90625	0.667763157894737	0.768939393939394
Lautropia_mirabilis_ATCC_51599	0.834156480616311	0.87117903930131	0.667224080267559	0.755681818181818
Leminorella_grimontii_ATCC_33999	0.821026813426395	0.863813229571984	0.656804733727811	0.746218487394958
Leptotrichia_buccalis_C_1013_b	0.813832644628099	0.881818181818182	0.64026402640264	0.741873804971319
Leuconostoc_argentinum_KCTC_3773	0.834663869626867	0.900763358778626	0.655555555555556	0.758842443729904
Leuconostoc_gelidum_JB7	0.824823438175241	0.89051094890511	0.648936170212766	0.750769230769231
Leuconostoc_lactis_KACC_91922	0.807723987671379	0.873711340206186	0.663405088062622	0.754171301446051
Leuconostoc_mesenteroides_subsp_cremoris_ATCC_19254	0.808904309715121	0.872972972972973	0.670124481327801	0.758215962441314
Listeria_grayi_DSM_20601	0.817240119188171	0.885281385281385	0.643081761006289	0.744990892531876
Listeria_monocytogenes_4a_L99	0.828771025956552	0.87746170678337	0.657377049180328	0.751640112464855
Listeria_monocytogenes_4b_F2365	0.81389249343158	0.875802997858672	0.6390625	0.738934056007227
Listeria_monocytogenes_FSL_R2_561	0.811071303578994	0.881974248927039	0.652380952380952	0.75
Listeria_monocytogenes_Finland_1988	0.821343579914622	0.886509635974304	0.644859813084112	0.746618575293057
Listeria_monocytogenes_J0161_FSL_R2_499	0.828395255024038	0.905579399141631	0.64624808575804	0.754244861483467
Listeria_monocytogenes_SLCC_2378	0.803135417192064	0.884368308351178	0.642301710730949	0.744144144144144
Listeria_monocytogenes_SLCC_2540	0.802002852046641	0.867237687366167	0.656401944894652	0.747232472324723
Listeria_monocytogenes_SLCC_7179	0.799250308533957	0.860515021459227	0.640575079872205	0.734432234432234
Listeria_monocytogenes_serotype_7_SLCC_2482	0.788212160842896	0.856223175965665	0.636363636363636	0.730100640439158
Lysinibacillus_fusiformis_ZB2	0.845005339978641	0.913207547169811	0.650537634408602	0.759811616954474
Lysinibacillus_sphaericus_C3_41	0.811731542450907	0.870229007633588	0.634214186369958	0.733708769106999
Marvinbryantia_formatexigens_I_52_DSM_14469	0.797212479777046	0.879725085910653	0.600234466588511	0.713588850174216
Megamonas_funiformis_YIT_11815	0.826840796096196	0.882661996497373	0.616891064871481	0.726224783861671
Megamonas_hypermegale_ART12_1	0.833139792899408	0.917307692307692	0.635153129161119	0.750590086546027
Megasphaera_elsdenii_DSM_20460	0.825936075110622	0.883886255924171	0.666071428571429	0.759674134419552
Melainabacterium_MEL_A1	0.830806361160071	0.863924050632911	0.674074074074074	0.757281553398058
Mesorhizobium_loti_MAFF303099	0.822921309741667	0.880199667221298	0.632019115890084	0.735744089012517
Methanobrevibacter_ruminantium_M1	0.803373131078531	0.858433734939759	0.655172413793103	0.743155149934811
Methanobrevibacter_smithii_ATCC_35061	0.825189504373178	0.836734693877551	0.683333333333333	0.752293577981651
Methanomassiliicoccus_luminyensis_B10	0.798289284640316	0.835260115606936	0.659817351598174	0.737244897959184
Methanosphaera_stadtmanae_DSM_3091	0.798403094624083	0.848591549295775	0.662087912087912	0.743827160493827
Methylobacterium_mesophilicum_SR1_6_6	0.812505139661742	0.891797556719023	0.641154328732748	0.745985401459854
Methylobacterium_populi_BJ001	0.832199178414015	0.899293286219081	0.645939086294416	0.751846381093058
Methylobacterium_radiotolerans_JCM_2831	0.814880920667057	0.87956204379562	0.629242819843342	0.733637747336377
Methyloversatilis_universalis_FAM5	0.835926656439477	0.878205128205128	0.654458598726115	0.75
Methyloversatilis_universalis_Fam50001	0.859724286417859	0.908141962421712	0.674418604651163	0.774021352313167
Microbacterium_gubbeenense_DSM_15944	0.819795514004309	0.883771929824561	0.669435215946844	0.761814744801512
Microbacterium_oleivorans_NBRC_103075	0.809175430574608	0.880658436213992	0.660493827160494	0.754850088183422
Microbacterium_paraoxydans_77MFTsu3_2	0.814369444294656	0.883910386965377	0.650674662668666	0.749568221070812
Micrococcus_luteus_NCTC_2665	0.809360137261148	0.869976359338062	0.642233856893543	0.738955823293173
Micromonospora_aurantiaca_ATCC_27029	0.820430758276968	0.890566037735849	0.625994694960212	0.735202492211838
Mitsuokella_jalaludinii_DSM_13811	0.826180172759125	0.885985748218527	0.667262969588551	0.761224489795919
Mitsuokella_multacida_DSM_20544	0.820703811642878	0.86105675146771	0.645161290322581	0.737636211232188
Mobiluncus_curtisii_ATCC_43063	0.839442630326746	0.885117493472585	0.649425287356322	0.749171270718232
Mogibacterium_timidum_ATCC_33093	0.822207504717666	0.882530120481928	0.676674364896074	0.766013071895425
Moraxella_catarrhalis_RH4	0.831974543136182	0.885985748218527	0.674502712477396	0.765913757700205
Morganella_morganii_subsp_morganii_KT	0.814033493236389	0.898032200357782	0.646074646074646	0.751497005988024
Mycobacterium_avium_subsp_avium_ATCC_25291	0.818705521120294	0.886363636363636	0.646408839779006	0.747603833865815
Mycobacterium_fortuitum_subsp_fortuitum_DSM_46621	0.841590528451409	0.913284132841328	0.678082191780822	0.778301886792453
Mycoplasma_hominis_ATCC_23114	0.810737692424935	0.839506172839506	0.708333333333333	0.768361581920904
Mycoplasma_pneumoniae_309	0.834107387483712	0.820809248554913	0.692682926829268	0.751322751322751
Neisseria_cinerea_ATCC_14685	0.80819928789677	0.864321608040201	0.642990654205608	0.737406216505895
Neisseria_elongata_subsp_glycolytica_ATCC_29315	0.81411468178954	0.867149758454106	0.656307129798903	0.747138397502601
Neisseria_flavescens_SK114	0.821292299993745	0.872146118721461	0.657487091222031	0.749754661432777
Neisseria_macacae_ATCC_33926	0.808191609977324	0.854761904761905	0.655109489051095	0.741735537190083
Neisseria_mucosa_ATCC_25996	0.790434015096177	0.846846846846847	0.649395509499136	0.735092864125122
Neisseria_subflava_NJ9703	0.813564686775183	0.867881548974943	0.660311958405546	0.75
Nevskia_ramosa_DSM_11499	0.836780092374399	0.900970873786408	0.660028449502134	0.761904761904762
Oceanobacillus_picturae_strain_S1	0.831832885742188	0.90625	0.649859943977591	0.756933115823817
Ochrobactrum_anthropi_ATCC_49188	0.843117150257596	0.898756660746004	0.657142857142857	0.759189797449362
Ochrobactrum_intermedium_LMG_3301	0.812934127104358	0.901256732495512	0.642765685019206	0.750373692077728
Odoribacter_laneus_YIT_12061	0.864592538820857	0.928370786516854	0.638030888030888	0.75629290617849
Odoribacter_splanchnicus_1651_6_DSM_20712	0.829312477648342	0.88861985472155	0.664855072463768	0.760621761658031
Olsenella_profusa_F019501	0.81588250147294	0.871559633027523	0.647359454855196	0.742913000977517
Olsenella_uli_DSM_7084	0.811867124567561	0.869346733668342	0.656546489563567	0.748108108108108
Oribacterium_sinus_F0268	0.832791380523672	0.881773399014778	0.656880733944954	0.752891692954784
Oxalobacter_formigenes_HOxBLS	0.817805325987144	0.863636363636364	0.658198614318707	0.747051114023591
Oxalobacter_formigenes_OXCC13	0.831867108709461	0.870206489675516	0.671981776765376	0.758354755784062
Paenibacillus_alvei_DSM_29	0.838934967134206	0.89568345323741	0.658730158730159	0.759146341463415
Paenibacillus_barengoltzii_G22	0.832500278458454	0.906716417910448	0.648865153538051	0.756420233463035
Paenibacillus_daejeonensis_DSM_15491	0.846225867525325	0.905204460966543	0.678272980501393	0.775477707006369
Paenibacillus_graminis_C4D1M	0.828067472412522	0.889245585874799	0.648711943793911	0.750169262017603
Paenibacillus_lactis_154	0.808887322505526	0.882032667876588	0.642007926023778	0.743119266055046
Pantoea_agglomerans_IG1	0.808928511231949	0.885668276972625	0.635103926096998	0.739744451916611
Parabacteroides_distasonis_ATCC_8503	0.851747332548987	0.927388535031847	0.620102214650767	0.743236345074017
Parabacteroides_goldsteinii_dnLKV18	0.818546006944445	0.891666666666667	0.646525679758308	0.749562171628721
Parabacteroides_gordonii_DSM_23371	0.825009875035909	0.86864406779661	0.651828298887122	0.744777475022707
Parabacteroides_johnsonii_DSM_18315	0.84740858254982	0.922774869109948	0.637432188065099	0.754010695187166
Parabacteroides_merdae_ATCC_43184	0.847161040379734	0.933680104031209	0.624347826086956	0.748306409588327
Parabacteroides_sp_D13	0.811485936936758	0.904441453566622	0.601611459265891	0.72258064516129
Paracoccus_yeei_ATCC_BAA_599	0.822519323450308	0.885819521178637	0.649122807017544	0.749221183800623
Paraprevotella_clara_YIT_11840	0.83484294872725	0.889267461669506	0.604166666666667	0.719503790489318
Paraprevotella_xylaniphila_YIT_11841	0.83678309037379	0.905008635578584	0.623067776456599	0.738028169014084
Parasutterella_excrementihominis_YIT_11859	0.819220964337601	0.892670157068063	0.64952380952381	0.751929437706725
Parvimonas_micra_ATCC_33270	0.837444734334234	0.893280632411067	0.676646706586826	0.770017035775128
Pediococcus_acidilactici_7_4	0.819232440867366	0.876430205949657	0.630971993410214	0.733716475095785
Pediococcus_acidilactici_DSM_20284	0.865312320273815	0.934456928838951	0.649739583333333	0.766513056835638
Pediococcus_pentosaceus_ATCC_25745	0.835573411249087	0.883783783783784	0.672839506172839	0.764018691588785
Peptoniphilus_harei_ACS_146_V_Sch2b	0.835522772668707	0.89556135770235	0.655831739961759	0.757174392935982
Peptoniphilus_indolicus_ATCC_29427	0.855926571361058	0.880434782608696	0.682105263157895	0.768683274021352
Peptoniphilus_lacrimalis_DSM_7455	0.793949809416794	0.872628726287263	0.632612966601179	0.733485193621868
Peptoniphilus_timonensis_JC401	0.818857927160139	0.895480225988701	0.650924024640657	0.753864447086802
Peptostreptococcus_anaerobius_DSM_2949	0.823734171595006	0.89051094890511	0.637630662020906	0.743147208121828
Peptostreptococcus_stomatis_DSM_17678	0.835822211371528	0.877604166666667	0.672654690618762	0.761581920903955
Phascolarctobacterium_succinatutens_YIT_12067	0.795886520395743	0.818435754189944	0.652561247216036	0.726146220570012
Plesiomonas_shigelloides_302_73	0.846384678543966	0.913357400722022	0.644585987261146	0.755787901418969
Porphyromonas_asaccharolytica_DSM_20707	0.845274678829609	0.881305637982196	0.667415730337079	0.759590792838875
Porphyromonas_endodontalis_ATCC_35406	0.800819055435861	0.847953216374269	0.666666666666667	0.746460746460746
Porphyromonas_gingivalis_W83	0.802860640807429	0.85792349726776	0.654166666666667	0.742316784869976
Porphyromonas_somerae_DSM_23386	0.800176703368501	0.850136239782016	0.647302904564315	0.734982332155477
Porphyromonas_uenonis_60_3	0.839837412114657	0.851744186046512	0.689411764705882	0.762028608582575
Porphyromonas_uenonis_DSM_23387	0.790992864570261	0.844311377245509	0.651270207852194	0.735332464146023
Prevotella_albensis_DSM_11370	0.824915709547436	0.887434554973822	0.680722891566265	0.770454545454546
Prevotella_bivia_DSM_20514	0.840942594519598	0.89247311827957	0.657425742574257	0.757126567844926
Prevotella_brevis_ATCC_19188	0.833379355687048	0.879487179487179	0.650853889943074	0.748091603053435
Prevotella_bryantii_B14	0.815017135200598	0.875634517766497	0.663461538461538	0.75492341356674
Prevotella_bryantii_C21a	0.815029923486781	0.861809045226131	0.650853889943074	0.741621621621622
Prevotella_buccae_ATCC_33574	0.812859215708444	0.864661654135338	0.642458100558659	0.737179487179487
Prevotella_conceptionensis_9403948	0.82365936101122	0.870317002881844	0.674107142857143	0.759748427672956
Prevotella_copri_CB7_DSM_18205	0.854655567225082	0.925311203319502	0.666666666666667	0.774978279756733
Prevotella_corporis_DSM_18810	0.807288928491869	0.86865671641791	0.676744186046512	0.76078431372549
Prevotella_denticola_DSM20614	0.83067736898681	0.868347338935574	0.635245901639344	0.733727810650887
Prevotella_denticola_F0289	0.821785009579914	0.887700534759358	0.676171079429735	0.767630057803468
Prevotella_disiens_FB035_09AN	0.827958477508651	0.852941176470588	0.671296296296296	0.751295336787565
Prevotella_disiens_JCM_6334	0.800997995099131	0.865671641791045	0.637362637362637	0.734177215189873
Prevotella_enoeca_JCM_12259	0.83214609620583	0.902077151335312	0.662309368191721	0.763819095477387
Prevotella_intermedia_17	0.784068311133838	0.84045584045584	0.639913232104121	0.726600985221675
Prevotella_intermedia_ATCC_25611	0.819395329295193	0.866863905325444	0.665909090909091	0.753213367609255
Prevotella_loescheii_DSM_19665	0.817474444387937	0.865229110512129	0.663223140495868	0.750877192982456
Prevotella_melaninogenica_ATCC_25845	0.814899691358025	0.872222222222222	0.648760330578512	0.744075829383886
Prevotella_nanceiensis_DSM_19126	0.852875929649845	0.878531073446328	0.67170626349892	0.761321909424724
Prevotella_nigrescens_ATCC_33563	0.822060353798127	0.865102639296188	0.659955257270693	0.748730964467005
Prevotella_oralis_ATCC_33269	0.843288287053535	0.879581151832461	0.672	0.761904761904762
Prevotella_pallens_ATCC_700821	0.819432102251493	0.867435158501441	0.676404494382022	0.76010101010101
Prevotella_ruminicola_23	0.791614110389106	0.831295843520782	0.64638783269962	0.727272727272727
Prevotella_salivae_DSM_15606	0.858865876561025	0.91042345276873	0.628796400449944	0.743845642049235
Prevotella_shahii_JCM_12083	0.810781152020066	0.863387978142076	0.656964656964657	0.74616292798111
Prevotella_stercorea_DSM_18206	0.793420053972002	0.86038961038961	0.649509803921569	0.740223463687151
Prevotella_timonensis_4401737	0.811106910312959	0.863768115942029	0.678815489749431	0.760204081632653
Prevotella_timonensis_CRIS_5C_B1	0.814397880995176	0.856304985337243	0.647450110864745	0.737373737373737
Prevotella_veroralis_DSM_19559	0.841432857735644	0.872881355932203	0.676148796498906	0.762022194821208
Propionibacterium_acidipropionici_ATCC_4875	0.812211045064269	0.880658436213992	0.650455927051672	0.748251748251748
Propionibacterium_acnes_KPA171202	0.835438742898541	0.91220556745182	0.662519440124417	0.767567567567568
Propionibacterium_avidum_44067	0.814720075006751	0.878103837471783	0.655986509274874	0.750965250965251
Propionibacterium_freudenreichii_subsp_shermanii_CIRM_BIA1	0.813807851823923	0.87378640776699	0.661764705882353	0.753138075313807
Propionibacterium_granulosum_DSM_20700	0.837579637250419	0.908641975308642	0.680221811460259	0.778012684989429
Propionibacterium_jensenii_DSM_20535	0.838257581295167	0.913907284768212	0.674267100977199	0.776007497656982
Propionibacterium_propionicum_F0230a	0.822613703579731	0.869379014989293	0.641390205371248	0.738181818181818
Proteus_mirabilis_ATCC_29906	0.812615063650841	0.871609403254973	0.634210526315789	0.734196496572734
Proteus_penneri_ATCC_35198	0.805402532305017	0.853658536585366	0.620736698499318	0.718799368088468
Providencia_alcalifaciens_DSM_30120	0.818305481432894	0.886100386100386	0.633977900552486	0.739130434782609
Providencia_rettgeri_DSM_1131	0.814093396693842	0.88758389261745	0.630512514898689	0.737282229965157
Providencia_rustigianii_DSM_4541	0.84573224852071	0.884615384615385	0.651558073654391	0.750407830342577
Providencia_stuartii_ATCC_25827	0.796530943367071	0.901993355481728	0.645659928656361	0.752598752598753
Pseudobutyrivibrio_ruminis_AD2017	0.835895469426066	0.901913875598086	0.680505415162455	0.775720164609053
Pseudoflavonifractor_capillosus_strain_ATCC_29799	0.836614583333333	0.891666666666667	0.665629860031104	0.762243989314337
Pseudomonas_aeruginosa_NCGM2_S1	0.811338574013399	0.886363636363636	0.631382316313823	0.737454545454545
Pseudomonas_alcaliphila_34	0.81460787130135	0.891525423728814	0.659147869674185	0.75792507204611
Pseudomonas_fluorescens_PfO_1	0.822564298905455	0.885906040268456	0.634615384615385	0.739495798319328
Pseudomonas_monteilii_NBRC_103158	0.802209135305947	0.872881355932203	0.64375	0.741007194244604
Pseudomonas_monteilii_QM	0.823385398551018	0.893267651888342	0.632558139534884	0.740639891082369
Pseudomonas_nitroreducens_HBP1	0.814975820260077	0.872448979591837	0.647727272727273	0.743478260869565
Pseudomonas_oleovorans_MOIL14HWK12	0.807419481065877	0.874785591766724	0.633540372670807	0.734870317002882
Pseudomonas_putida_F1	0.840357226086933	0.900163666121113	0.638792102206736	0.747282608695652
Pseudomonas_stutzeri_DSM_4166	0.822644009592863	0.887125220458554	0.66010498687664	0.756960120391272
Pseudoramibacter_alactolyticus_ATCC_23263	0.818356859675261	0.904522613065327	0.671641791044776	0.770877944325482
Pyramidobacter_piscolens_W5455	0.818381249999999	0.865	0.641929499072356	0.736954206602769
Ralstonia_sp_5_7_47FAA	0.829075239474271	0.884328358208955	0.668547249647391	0.76144578313253
Raoultella_planticola_ATCC_33531	0.838567502673298	0.910162002945508	0.64509394572025	0.755039706780696
Rhodococcus_equi_ATCC_33707	0.831024138949911	0.896057347670251	0.648508430609598	0.752445447705041
Rhodococcus_equi_NBRC_101255	0.832872646069634	0.881918819188192	0.660220994475138	0.755134281200632
Rhodococcus_erythropolis_PR4	0.821485969387755	0.882142857142857	0.65954606141522	0.754774637127578
Rhodococcus_rhodochrous_ATCC_21198	0.804636479591837	0.880357142857143	0.652980132450331	0.749809885931559
Roseburia_hominis_A2_183	0.841624191189964	0.89051094890511	0.648936170212766	0.750769230769231
Roseburia_intestinalis_L1_82	0.853552015584252	0.912621359223301	0.636568848758465	0.75
Roseburia_inulinivorans_DSM_16841	0.865978575338181	0.935960591133005	0.628445424476295	0.75197889182058
Roseomonas_mucosa_ATCC_BAA_692	0.819927801544173	0.89247311827957	0.651832460732984	0.753403933434191
Rothia_aeria_F0474	0.815449764360358	0.870523415977961	0.658333333333333	0.749703440094899
Rothia_dentocariosa_ATCC_17931	0.831015597734167	0.878238341968912	0.658252427184466	0.752497225305216
Rothia_mucilaginosa_DY_18	0.8539106805293	0.888586956521739	0.672839506172839	0.765807962529274
Rudanella_lutea_DSM_19387	0.812029673028896	0.896551724137931	0.656760772659733	0.758147512864494
Ruminococcaceae_bacterium_D16	0.860006096631611	0.921810699588477	0.665676077265973	0.773080241587575
Ruminococcus_albus_7	0.833810380622837	0.896470588235294	0.677935943060498	0.772036474164134
Ruminococcus_bicirculans_80_3	0.821412037037037	0.875	0.667372881355932	0.757211538461538
Ruminococcus_bromii_L2_63	0.801215050319775	0.81619937694704	0.635922330097087	0.714870395634379
Ruminococcus_callidus_ATCC_2776001	0.816326530612245	0.869674185463659	0.642592592592593	0.739084132055378
Ruminococcus_champanellensis_18P13	0.83533857735332	0.884520884520885	0.648648648648649	0.748440748440748
Ruminococcus_flavefaciens_ATCC_19208	0.858486897916863	0.907766990291262	0.678765880217786	0.776739356178608
Ruminococcus_flavefaciens_FD_1	0.816310391248966	0.857493857493858	0.666030534351145	0.749731471535983
Ruminococcus_gauvreauii_DSM_19829	0.803421374371713	0.863436123348018	0.651162790697674	0.742424242424243
Ruminococcus_gnavus_ATCC_29149	0.832114356533501	0.907600596125186	0.615151515151515	0.733293196869356
Ruminococcus_lactaris_ATCC_29176	0.856416459819231	0.93042071197411	0.65864833906071	0.771294433266264
Ruminococcus_obeum_A2_162	0.8573535976193	0.921649484536082	0.641319942611191	0.756345177664975
Ruminococcus_sp_5_1_39BFAA	0.863556897647807	0.928321678321678	0.62914691943128	0.75
Ruminococcus_sp_SR1_5	0.823641498216409	0.905172413793103	0.629496402877698	0.742574257425743
Ruminococcus_torques_ATCC_27756	0.880508163265306	0.937142857142857	0.652087475149105	0.76905041031653
Ruminococcus_torques_L2_14	0.843817858105646	0.905335628227194	0.625445897740785	0.739803094233474
Salmonella_enterica_enterica_sv_Typhimurium_LT2	0.839449722546812	0.899862825788752	0.648862512363996	0.754022988505747
Scardovia_inopinata_F0304	0.802197375873868	0.866295264623955	0.654736842105263	0.745803357314149
Schlesneria_paludicola_DSM_18645	0.783640930352739	0.834307992202729	0.622093023255814	0.712739383846794
Selenomonas_ruminantium_AC2024	0.801692602259224	0.863325740318907	0.652323580034423	0.743137254901961
Serratia_fonticola_RB_25	0.827621467762489	0.904306220095694	0.648741418764302	0.755496335776149
Serratia_liquefaciens_ATCC_27592	0.816650441680187	0.882170542635659	0.663170163170163	0.757152361942781
Serratia_marcescens_subsp_marcescens_Db11	0.839976781555494	0.907834101382488	0.646608315098468	0.755271565495208
Shigella_dysenteriae_Sd197	0.817005024896986	0.883642495784148	0.642156862745098	0.743789921930447
Shigella_flexneri_2002017	0.836147010457076	0.900974025974026	0.652941176470588	0.757162346521146
Shigella_sonnei_Ss046	0.824685969371939	0.896062992125984	0.648802736602052	0.752645502645503
Silanimonas_lenta_DSM_16282	0.824675989435106	0.857466063348416	0.664912280701754	0.74901185770751
Slackia_exigua_ATCC_700122	0.803015111111111	0.845333333333333	0.643002028397566	0.730414746543779
Slackia_piriformis_YIT_12062	0.835250148247558	0.88268156424581	0.648870636550308	0.74792899408284
Solobacterium_moorei_DSM_22971	0.820047397657288	0.873626373626374	0.676595744680851	0.762589928057554
Solobacterium_moorei_F0204	0.824553194058688	0.865384615384615	0.648148148148148	0.741176470588235
Sphingomonas_paucimobilis_HER1398	0.820913400393109	0.873118279569893	0.65378421900161	0.747697974217311
Spirosoma_linguale_DSM_74	0.806464413009579	0.865671641791045	0.642659279778393	0.737678855325914
Staphylococcus_arlettae_CVD059	0.794546473073022	0.869649805447471	0.626928471248247	0.728606356968215
Staphylococcus_aureus_subsp_aureus_USA300_FPR3757	0.820295583234587	0.87819253438114	0.645021645021645	0.743760399334443
Staphylococcus_capitis_CR0101	0.838274746357961	0.899193548387097	0.64919941775837	0.754015215553677
Staphylococcus_capitis_QN1	0.814363454572277	0.874493927125506	0.631578947368421	0.733446519524618
Staphylococcus_caprae_C87	0.821313970626624	0.871743486973948	0.635964912280702	0.73541842772612
Staphylococcus_cohnii_hu_01	0.817670170316003	0.875656742556918	0.652741514360313	0.74794315632012
Staphylococcus_epidermidis_ATCC_12228	0.828256163659197	0.878048780487805	0.664615384615385	0.756567425569177
Staphylococcus_equorum_subsp_equorum_Mu2	0.814701629373444	0.882239382239382	0.660404624277457	0.755371900826446
Staphylococcus_haemolyticus_JCSC1435	0.829082403923677	0.881147540983607	0.66358024691358	0.757042253521127
Staphylococcus_hominis_subsp_hominis_C80	0.821505310733478	0.889352818371608	0.646433990895296	0.748681898066784
Staphylococcus_intermedius_ATCC_27335	0.815697365311909	0.858695652173913	0.658333333333333	0.745283018867925
Staphylococcus_lugdunensis_HKU09_01	0.811976057839481	0.867617107942974	0.64741641337386	0.741514360313316
Staphylococcus_pasteuri_SP1	0.824039899843912	0.891129032258065	0.658718330849478	0.757497857754927
Staphylococcus_pettenkoferi_VCU012	0.833358343337335	0.897058823529412	0.66407465007776	0.763181411974978
Staphylococcus_saprophyticus_subsp_saprophyticus_ATCC_15305	0.82882534152675	0.891566265060241	0.652941176470588	0.753820033955858
Staphylococcus_sciuri_subsp_sciuri_Z8	0.825602559571986	0.875243664717349	0.646043165467626	0.743377483443708
Staphylococcus_simulans_ACS_120_V_Sch1	0.829565928325939	0.906614785992218	0.650837988826816	0.757723577235772
Staphylococcus_vitulinus_F1028	0.819492407159253	0.88933601609658	0.646198830409357	0.748518204911092
Staphylococcus_warneri_SG1	0.795062776781322	0.848605577689243	0.646433990895296	0.733850129198966
Staphylococcus_xylosus_DMB3_Bh1	0.830768132924704	0.891472868217054	0.648801128349788	0.751020408163265
Staphylococcus_xylosus_NJ	0.82193072702332	0.896296296296296	0.656716417910448	0.758026624902114
Stenotrophomonas_maltophilia_D457	0.80707682889501	0.874747474747475	0.646268656716418	0.743347639484979
Stenotrophomonas_rhizophila_PCA13	0.830674238327024	0.887596899224806	0.656160458452722	0.754530477759473
Stoquefichus_massiliensis_AP9	0.814696321054921	0.892344497607656	0.648695652173913	0.751258811681772
Streptococcus_agalactiae_A909	0.820551658163266	0.881696428571429	0.636070853462158	0.739008419083256
Streptococcus_anginosus_1_2_62CV	0.820131753961521	0.84789644012945	0.66497461928934	0.745376955903272
Streptococcus_australis_ATCC_700641	0.848384353741497	0.878571428571429	0.667269439421338	0.758478931140802
Streptococcus_constellatus_subsp_constellatus_SK53	0.803417414933837	0.85054347826087	0.640081799591002	0.730455075845974
Streptococcus_constellatus_subsp_pharyngis_SK1060	0.820991221169443	0.868073878627968	0.670061099796334	0.75632183908046
Streptococcus_cristatus_ATCC_51100	0.823752092989396	0.862068965517241	0.665399239543726	0.751072961373391
Streptococcus_dysgalactiae_subsp_dysgalactiae_ATCC_27957	0.823803866240934	0.883084577114428	0.656192236598891	0.752916224814422
Streptococcus_equi_subsp_equi_4047	0.820558706154169	0.863768115942029	0.67420814479638	0.757306226175349
Streptococcus_equinus_ATCC_9812	0.801906179138322	0.854166666666667	0.664351851851852	0.747395833333333
Streptococcus_gallolyticus_subsp_gallolyticus_ATCC_43143	0.825419982559	0.88056206088993	0.648275862068965	0.746772591857001
Streptococcus_gordonii_str_Challis_substr_CH1	0.836661894478786	0.901531728665208	0.66131621187801	0.762962962962963
Streptococcus_infantarius_subsp_infantarius_ATCC_BAA_102	0.817860110803324	0.884210526315789	0.65625	0.753363228699552
Streptococcus_infantis_ATCC_700779	0.808173285590278	0.854166666666667	0.652087475149105	0.739571589627959
Streptococcus_intermedius_JTH08	0.849688879142567	0.921465968586387	0.666666666666667	0.773626373626374
Streptococcus_lutetiensis_033	0.797233789411065	0.858536585365854	0.636528028933092	0.731048805815161
Streptococcus_mitis_NCTC_12261	0.821826177064513	0.88659793814433	0.660268714011516	0.756875687568757
Streptococcus_mutans_ATCC_25175	0.806850317298063	0.85876993166287	0.653379549393414	0.742125984251969
Streptococcus_oralis_Uo5	0.819423340848936	0.891089108910891	0.659340659340659	0.757894736842105
Streptococcus_parasanguinis_ATCC_903	0.811261639711545	0.867149758454106	0.649186256781193	0.742502585315408
Streptococcus_parauberis_KCTC_11537	0.770998832444312	0.811004784688995	0.638418079096045	0.714436248682824
Streptococcus_peroris_ATCC_700780	0.812574404243913	0.878627968337731	0.654223968565815	0.75
Streptococcus_pleomorphus_DSM_20574	0.829087999131944	0.901041666666667	0.679764243614931	0.77491601343785
Streptococcus_pneumoniae_G54	0.827619559991759	0.882775119617225	0.677064220183486	0.766355140186916
Streptococcus_pseudopneumoniae_IS7493	0.802426072469804	0.875	0.652091254752852	0.747276688453159
Streptococcus_pyogenes_MGAS9429	0.797242879003463	0.841968911917098	0.641025641025641	0.727883538633819
Streptococcus_salivarius_JIM8777	0.79489621135143	0.840963855421687	0.649906890130354	0.733193277310924
Streptococcus_sanguinis_SK36	0.836318370986921	0.911637931034483	0.653786707882535	0.761476147614761
Streptococcus_sp_2_1_36FAA	0.84785234194497	0.914855072463768	0.636020151133501	0.75037147102526
Streptococcus_sp_I_G2	0.804465583300304	0.850574712643678	0.651982378854626	0.738154613466334
Streptococcus_sp_I_P16	0.821159305271512	0.87292817679558	0.663865546218487	0.75417661097852
Streptococcus_thermophilus_LMG_18311	0.839354225680376	0.892215568862275	0.677272727272727	0.770025839793282
Streptococcus_thoraltensis_DSM_12221	0.813006185475258	0.860849056603774	0.644876325088339	0.737373737373737
Streptococcus_uberis_0140J	0.828715392358999	0.879350348027842	0.655709342560554	0.751238850346878
Streptococcus_vestibularis_F0396	0.826506345701182	0.869458128078818	0.652495378927911	0.745512143611405
Subdoligranulum_variabile_DSM_15176	0.839651832955404	0.884920634920635	0.654919236417034	0.752742616033755
Succinatimonas_hippei_YIT_12066	0.812832289697542	0.864130434782609	0.650306748466258	0.742123687281213
Succinivibrio_dextrinosolvens_H5	0.8005	0.8525	0.635009310986965	0.727854855923159
Sulfolobus_solfataricus_P2	0.803322638455312	0.854838709677419	0.6625	0.746478873239437
Sutterella_parvirubra_YIT_11816	0.805448209803144	0.85632183908046	0.666666666666667	0.749685534591195
Sutterella_wadsworthensis_3_1_45B	0.841000189370029	0.887640449438202	0.665263157894737	0.760529482551143
Tannerella_forsythia_ATCC_43037	0.812056957447248	0.855643044619423	0.629343629343629	0.725250278086763
Tatumella_ptyseos_ATCC_33301	0.828391412105468	0.894353369763206	0.650331125827815	0.753067484662577
Trabulsiella_guamensis_ATCC_49490	0.823474872346143	0.904918032786885	0.63594470046083	0.746955345060893
Tropheryma_whipplei_str_Twist	0.802424590634875	0.864406779661017	0.672823218997362	0.756676557863501
Trueperella_pyogenes_MS249	0.796840329142012	0.836538461538462	0.637362637362637	0.723492723492723
Ureaplasma_parvum_serovar_1_str_ATCC_27813	0.815056787452677	0.874418604651163	0.691176470588235	0.772073921971253
Ureaplasma_urealyticum_serovar_8_str_ATCC_27618	0.793650100445454	0.836448598130841	0.66542750929368	0.74120082815735
Ureibacillus_thermosphaericus_str_Thermo_BF	0.812945897740785	0.885775862068966	0.648264984227129	0.748633879781421
Varibaculum_cambriense_DSM_15806	0.804911723864313	0.83943661971831	0.68348623853211	0.753476611883692
Veillonella_atypica_ACS_049_V_Sch6	0.816002629848783	0.874358974358974	0.663424124513619	0.754424778761062
Veillonella_dispar_ATCC_17748	0.82404996712689	0.9	0.65	0.754838709677419
Veillonella_parvula_Te3_DSM_2008	0.79667403779252	0.866141732283465	0.656063618290258	0.746606334841629
Veillonella_ratti_ACS_216_V_Col6b	0.808587658721318	0.840796019900497	0.642585551330799	0.728448275862069
Veillonella_sp_3_1_44	0.824513085507434	0.89556135770235	0.669921875	0.766480446927374
Veillonella_sp_6_1_27	0.82721683803592	0.880829015544041	0.625	0.731182795698925
Vibrio_fluvialis_560	0.829597309709935	0.895368782161235	0.663278271918678	0.762043795620438
Vibrio_fluvialis_I21563	0.822142876318827	0.89119170984456	0.663239074550129	0.760501105379514
Vibrio_fluvialis_PG41	0.816648527927989	0.904040404040404	0.634002361275089	0.745315752949341
Vibrio_furnissii_NCTC_11218	0.82920960446213	0.910774410774411	0.640236686390533	0.751911049339819
Vibrio_mimicus_MB_451	0.797385123966942	0.872727272727273	0.637450199203187	0.736761320030698
Vibrio_parahaemolyticus_RIMD_2210633	0.826666666666667	0.885964912280702	0.645780051150895	0.747041420118343
Weissella_cibaria_KACC_11862	0.823224888888889	0.869333333333333	0.661257606490872	0.751152073732719
Weissella_confusa_LBAE_C39_2	0.795398100803506	0.843243243243243	0.641975308641975	0.728971962616823
Weissella_paramesenteroides_ATCC_33313	0.869039170348664	0.913875598086124	0.677304964539007	0.778004073319756
Yersinia_bercovieri_ATCC_43970	0.819112287334593	0.899130434782609	0.65859872611465	0.760294117647059
Yersinia_enterocolitica_subsp_enterocolitica_8081	0.814941666666667	0.871666666666667	0.634708737864078	0.734550561797753
Yersinia_frederiksenii_ATCC_33641	0.807956104252401	0.887278582930757	0.639211136890951	0.743088334457181
Yersinia_kristensenii_ATCC_33638	0.825591717587601	0.87953795379538	0.65	0.747545582047686
Yersinia_pseudotuberculosis_YPIII	0.811593378624708	0.883642495784148	0.640586797066015	0.742735648476258
Yersinia_rohdei_ATCC_43380	0.83584014697106	0.908789386401327	0.659446450060168	0.764295676429568
Yokenella_regensburgei_ATCC_43003	0.820150676378773	0.904516129032258	0.648473635522664	0.755387931034483
