# Supplementary material for: Teasing out missing reactions in genome-scale metabolic networks through hypergraph learning
Source: Nat Commun. 2023 Apr 25;14:2375. doi: 10.1038/s41467-023-38110-7 (PMC10130184; doi:10.1038/s41467-023-38110-7)
Supplement: Supplementary file 4 — Source Data [file 41467_2023_38110_MOESM4_ESM.zip › Source Data/Supplementary Figure 4/c3mm/gutc3mm_1.csv]

Row	AUC	Recall	Precision	F1
Abiotrophia_defectiva_ATCC_49176	0.867082738445173	0.94047619047619	0.631438721136767	0.75557917109458
Achromobacter_xylosoxidans_A8	0.838604618317915	0.904201680672269	0.661746617466175	0.764204545454546
Achromobacter_xylosoxidans_NBRC_15126	0.832711602778492	0.909698996655518	0.641509433962264	0.752420470262794
Acidaminococcus_fermentans_DSM_20731	0.831196581196581	0.892307692307692	0.671814671814672	0.766519823788546
Acidaminococcus_intestini_RyC_MR95	0.836817213326447	0.883522727272727	0.674620390455531	0.765067650676507
Acidaminococcus_sp_D21	0.834404192798561	0.870860927152318	0.672634271099744	0.759018759018759
Acinetobacter_baumannii_AB0057	0.819477614530128	0.886323268206039	0.647211413748379	0.748125937031484
Acinetobacter_calcoaceticus_PHEA_2	0.820419187831606	0.896057347670251	0.641025641025641	0.747384155455904
Acinetobacter_haemolyticus_NIPH_261	0.8225419565602	0.886409736308316	0.655172413793103	0.753448275862069
Acinetobacter_johnsonii_SH046	0.817827750353284	0.880626223091976	0.644699140401146	0.744416873449131
Acinetobacter_junii_SH205	0.852021514304773	0.904967602591793	0.667197452229299	0.768102658111824
Acinetobacter_lwoffii_WJ10621	0.825046056369553	0.881742738589212	0.647865853658537	0.746924428822496
Acinetobacter_pittii_ANC_4052	0.834710743801653	0.919786096256685	0.650693568726356	0.76218611521418
Acinetobacter_radioresistens_NIPH_2130	0.806343401022307	0.87624750499002	0.633477633477634	0.73534338358459
Actinobacillus_pleuropneumoniae_L20	0.807894608480749	0.858870967741935	0.649390243902439	0.739583333333333
Actinomyces_cardiffensis_F0333	0.810153278618205	0.852941176470588	0.657731958762887	0.742724097788126
Actinomyces_georgiae_DSM_6843	0.812600438276114	0.848648648648649	0.670940170940171	0.749403341288783
Actinomyces_graevenitzii_C83	0.773862214218125	0.820441988950276	0.621338912133891	0.707142857142857
Actinomyces_naeslundii_str_Howell_279	0.805558027767889	0.865566037735849	0.643859649122807	0.738430583501006
Actinomyces_odontolyticus_ATCC_17982	0.81903616024974	0.903225806451613	0.630985915492958	0.742951907131012
Actinomyces_oris_K20	0.808538852476699	0.851385390428212	0.642585551330799	0.732394366197183
Actinomyces_turicensis_ACS_279_V_Col4	0.787936179981634	0.835858585858586	0.626893939393939	0.716450216450217
Actinomyces_urogenitalis_DSM_15434	0.834568712078564	0.904109589041096	0.648117839607201	0.755004766444233
Actinomyces_viscosus_C505	0.825243080927414	0.875288683602771	0.664912280701754	0.755732801595214
Adlercreutzia_equolifaciens_DSM_19450	0.828674178004535	0.880952380952381	0.68997668997669	0.773856209150327
Aerococcus_viridans_ATCC_11563	0.840392916102211	0.887587822014052	0.680430879712747	0.770325203252033
Aeromonas_caviae_Ae398	0.816780577082559	0.89126559714795	0.654450261780105	0.754716981132075
Aeromonas_hydrophila_subsp_hydrophila_ATCC_7966	0.83617771771474	0.903169014084507	0.640449438202247	0.74945215485756
Aeromonas_jandaei_Riv2	0.833373941857875	0.902985074626866	0.655826558265583	0.759811616954474
Aeromonas_media_WS	0.828930017582183	0.905109489051095	0.649214659685864	0.75609756097561
Aeromonas_veronii_B565	0.833430567060651	0.897666068222621	0.643500643500644	0.749625187406297
Afipia_birgiae_34632	0.794183125417648	0.871455576559546	0.636740331491713	0.735833998403831
Aggregatibacter_aphrophilus_NJ8700	0.823726404577883	0.881465517241379	0.641065830721003	0.742286751361162
Agrobacterium_tumefaciens_F2	0.812657514469169	0.882562277580071	0.629441624365482	0.734814814814815
Akkermansia_muciniphila_ATCC_BAA_835	0.839014835109759	0.914739884393064	0.615160349854227	0.7356188262638
Alcaligenes_faecalis_subsp_faecalis_NBRC_13111	0.83105905083927	0.901098901098901	0.667571234735414	0.766952455183164
Alcaligenes_faecalis_subsp_faecalis_NCIB_8687	0.817161589729503	0.891634980988593	0.650485436893204	0.752205292702486
Alistipes_finegoldii_DSM_17242	0.818311442767319	0.87218045112782	0.655367231638418	0.748387096774193
Alistipes_indistinctus_YIT_12060	0.818664706879982	0.911278195488722	0.627329192546584	0.743102391171061
Alistipes_onderdonkii_DSM_19147	0.8219900656946	0.888607594936709	0.658536585365854	0.756465517241379
Alistipes_putredinis_DSM_17216	0.823867374237972	0.857615894039735	0.669250645994832	0.751814223512337
Alistipes_shahii_WAL_8301	0.859768817755891	0.929824561403509	0.637913741223671	0.75669244497323
Alloprevotella_tannerae_ATCC_51259	0.83457178336805	0.879746835443038	0.669879518072289	0.760601915184679
Anaerobaculum_hydrogeniformans_OS1_ATCC_BAA_1850	0.799269411906775	0.854395604395604	0.668817204301075	0.750301568154403
Anaerobiospirillum_succiniciproducens_DSM_640001	0.83425	0.8925	0.649090909090909	0.751578947368421
Anaerococcus_hydrogenalis_DSM_7454	0.823589027521283	0.88255033557047	0.66751269035533	0.760115606936416
Anaerococcus_prevotii_DSM_20548	0.791527777777778	0.841666666666667	0.646055437100213	0.731001206272618
Anaerococcus_vaginalis_ATCC_51170	0.810999342537804	0.897435897435897	0.643382352941177	0.749464668094218
Anaerofustis_stercorihominis_DSM_17244	0.839618326124116	0.864022662889518	0.685393258426966	0.764411027568922
Anaerostipes_caccae_DSM_14662	0.832441715936576	0.895491803278688	0.692551505546751	0.781054512957998
Anaerostipes_hadrus_DSM_3319	0.834124477785375	0.894632206759443	0.636492220650636	0.743801652892562
Anaerostipes_sp_3_2_56FAA	0.829713541666667	0.883333333333333	0.677316293929712	0.766726943942134
Anaerotruncus_colihominis_DSM_17241	0.829571406172242	0.87467362924282	0.678137651821862	0.763968072976055
Aneurinibacillus_aneurinilyticus_ATCC_12856	0.846051765467864	0.904315196998124	0.66027397260274	0.76326207442597
Arcanobacterium_haemolyticum_DSM_20595	0.843521617375862	0.884297520661157	0.697826086956522	0.780072904009721
Arcobacter_butzleri_RM4018	0.795751348341523	0.867684478371501	0.64828897338403	0.742110990206746
Arthrobacter_castelli_DSM_16402	0.830780935366167	0.889105058365759	0.666180758017493	0.761666666666667
Atopobium_minutum_10063974	0.854017374256355	0.915697674418605	0.686274509803922	0.784557907845579
Atopobium_parvulum_DSM_20469	0.830597448787661	0.900584795321637	0.666666666666667	0.766169154228856
Atopobium_rimae_ATCC_49626	0.844070764400435	0.89010989010989	0.670807453416149	0.765053128689492
Bacillus_altitudinis_41KF2b	0.807233203061594	0.878091872791519	0.643782383419689	0.742899850523169
Bacillus_amyloliquefaciens_DSM7	0.82192286345225	0.876288659793814	0.650510204081633	0.746705710102489
Bacillus_amyloliquefaciens_subsp_amyloliquefaciens_DC_12	0.84092055540022	0.908319185059423	0.650060753341434	0.757790368271955
Bacillus_atrophaeus_ATCC_49822_1	0.811863516450986	0.890971039182283	0.630880579010856	0.738700564971752
Bacillus_cereus_AH187_F4810_72	0.817348420267462	0.888686131386861	0.657219973009447	0.755624515128006
Bacillus_cereus_G9842	0.82696649863474	0.898550724637681	0.645833333333333	0.751515151515151
Bacillus_clausii_KSM_K16	0.816904472039607	0.886486486486487	0.644823066841415	0.746585735963581
Bacillus_endophyticus_2102	0.832725015650033	0.877850162866449	0.654126213592233	0.749652294853964
Bacillus_firmus_DS1	0.820111607142857	0.891071428571429	0.645536869340233	0.748687171792948
Bacillus_flexus_27Col1_1E	0.815731573157316	0.886138613861386	0.649334945586457	0.749476622470342
Bacillus_fordii_DSM_16014	0.843626469169873	0.900562851782364	0.659340659340659	0.761300555114988
Bacillus_halodurans_C_125	0.804822664359862	0.871323529411765	0.629482071713147	0.730917501927525
Bacillus_infantis_NRRL_B_14911	0.801403402646502	0.878260869565217	0.624227441285538	0.729768786127168
Bacillus_licheniformis_ATCC_14580	0.825432347026716	0.889830508474576	0.645756457564576	0.74839629365645
Bacillus_megaterium_DSM319	0.842689959058085	0.908180300500835	0.649940262843489	0.757660167130919
Bacillus_mojavensis_RO_H_1	0.832191853494467	0.907166123778502	0.645422943221321	0.754231550440081
Bacillus_mycoides_DSM_2048	0.837314402262987	0.888501742160279	0.6375	0.74235807860262
Bacillus_nealsonii_AAU1	0.835635448475752	0.913669064748201	0.65211810012837	0.761048689138577
Bacillus_pseudofirmus_OF4	0.825909686435497	0.876635514018692	0.646896551724138	0.744444444444444
Bacillus_pumilus_ATCC_7061	0.832762287334594	0.889492753623188	0.642670157068063	0.746200607902735
Bacillus_sonorensis_L12	0.824686701059167	0.905405405405405	0.656058751529988	0.760823278921221
Bacillus_subtilis_str_168	0.816425	0.876666666666667	0.639125151883354	0.73928320449754
Bacillus_thermoamylovorans	0.787339303888986	0.84573502722323	0.627187079407806	0.720247295208655
Bacillus_thuringiensis_serovar_thuringiensis_str_T01001	0.842404302589566	0.911149825783972	0.662025316455696	0.766862170087977
Bacillus_timonensis_10403023	0.821462881488082	0.895522388059702	0.642570281124498	0.748246297739673
Bacillus_vallismortis_DV1_F_3	0.81080608603395	0.880208333333333	0.648337595907928	0.746686303387334
Bacteroides_caccae_ATCC_43185	0.827740082719478	0.916208791208791	0.626291079812207	0.744004461795873
Bacteroides_cellulosilyticus_DSM_14838	0.849517733564014	0.920588235294118	0.636178861788618	0.752403846153846
Bacteroides_clarus_YIT_12056	0.84704299226291	0.933598937583001	0.642009132420091	0.760822510822511
Bacteroides_coprocola_M16_DSM_17136	0.859793300432666	0.928779069767442	0.628937007874016	0.75
Bacteroides_coprophilus_DSM_18228	0.846986546782044	0.927325581395349	0.63356504468719	0.752802359882006
Bacteroides_dorei_DSM_17855	0.828355208611864	0.915395284327323	0.608294930875576	0.730897009966778
Bacteroides_eggerthii_1_2_48FAA	0.818323420784669	0.917573872472784	0.637837837837838	0.752551020408163
Bacteroides_eggerthii_DSM_20697	0.849091757194356	0.93431855500821	0.651029748283753	0.767363452461227
Bacteroides_faecis_MAJ27	0.830949457067298	0.873589164785553	0.642857142857143	0.74066985645933
Bacteroides_finegoldii_DSM_17565	0.873587107276035	0.935158501440922	0.650300601202405	0.767139479905438
Bacteroides_fluxus_YIT_12057	0.81881281319112	0.887566137566138	0.621872103799815	0.73133514986376
Bacteroides_fragilis_3_1_12	0.853820604240946	0.931506849315068	0.66147859922179	0.773606370875995
Bacteroides_fragilis_638R	0.864675635023353	0.926729986431479	0.649239543726236	0.763555058692007
Bacteroides_fragilis_NCTC_9343	0.854032862720688	0.914893617021277	0.641192917054986	0.753972602739726
Bacteroides_fragilis_YCH46	0.863216870673979	0.916890080428954	0.632162661737523	0.74835886214442
Bacteroides_graminisolvens_DSM_19988	0.813890993222907	0.875565610859729	0.647157190635452	0.744230769230769
Bacteroides_intestinalis_341_DSM_17393	0.860177968885305	0.945355191256831	0.649765258215962	0.770172509738453
Bacteroides_massiliensis_B846dnLKV334	0.823109504132232	0.865909090909091	0.649063032367973	0.741966893865628
Bacteroides_nordii_CL02T12C05	0.821839412126808	0.859649122807018	0.647933884297521	0.738925541941565
Bacteroides_oleiciplenus_YIT_12058	0.812379770698676	0.864035087719298	0.637540453074434	0.733705772811918
Bacteroides_ovatus_ATCC_8483	0.8501562992658	0.919463087248322	0.623861566484517	0.743353228431904
Bacteroides_ovatus_SD_CC_2a	0.865606644889472	0.924791086350975	0.631178707224335	0.750282485875706
Bacteroides_ovatus_SD_CMC_3f	0.864594140932191	0.944730077120823	0.641361256544503	0.764033264033264
Bacteroides_pectinophilus_ATCC_43243	0.80894407921435	0.846846846846847	0.639455782312925	0.728682170542636
Bacteroides_plebeius_M12_DSM_17135	0.877201768874208	0.935766423357664	0.648785425101215	0.766288105200239
Bacteroides_pyogenes_DSM20611	0.821503936490097	0.875305623471883	0.678030303030303	0.764140875133404
Bacteroides_salyersiae_WAL_10018	0.831355003199389	0.88195991091314	0.652388797364086	0.75
Bacteroides_sp_1_1_14	0.836531636611726	0.903930131004367	0.630456852791878	0.742822966507177
Bacteroides_sp_1_1_30	0.873565587851303	0.933621933621934	0.661554192229039	0.774386594853381
Bacteroides_sp_1_1_6	0.850852272727272	0.920454545454545	0.630963972736125	0.748700173310225
Bacteroides_sp_20_3	0.860370196183822	0.923497267759563	0.645038167938931	0.759550561797753
Bacteroides_sp_2_1_22	0.840478459641546	0.913916786226686	0.640201005025126	0.752955082742317
Bacteroides_sp_2_1_33B	0.851583103871666	0.917789757412399	0.642452830188679	0.755826859045505
Bacteroides_sp_2_1_7	0.860364444444444	0.937333333333333	0.639672429481347	0.760411032990806
Bacteroides_sp_2_2_4	0.873432955571157	0.9374185136897	0.639679715302491	0.760444209413009
Bacteroides_sp_3_1_19	0.842352005075187	0.908969210174029	0.612815884476534	0.732075471698113
Bacteroides_sp_3_1_23	0.867117820640119	0.927344782034346	0.620689655172414	0.74364406779661
Bacteroides_sp_3_1_33FAA	0.839380850379367	0.908963585434174	0.615749525616698	0.734162895927602
Bacteroides_sp_3_1_40A	0.858912192327912	0.92156862745098	0.638215324927255	0.754154727793696
Bacteroides_sp_3_2_5	0.850375978411817	0.903089887640449	0.6279296875	0.740783410138249
Bacteroides_sp_4_1_36	0.830343194199647	0.905063291139241	0.625136612021858	0.739495798319328
Bacteroides_sp_4_3_47FAA	0.852778399514854	0.922544951590595	0.614746543778802	0.73783185840708
Bacteroides_sp_9_1_42FAA	0.856066544238407	0.923497267759563	0.645654250238777	0.759977515458123
Bacteroides_sp_D1	0.830956198835344	0.932568149210904	0.63913470993117	0.758459743290548
Bacteroides_sp_D2	0.834286273167393	0.911888111888112	0.613935969868173	0.733821046707935
Bacteroides_sp_D20	0.850890608858471	0.921875	0.640671273445212	0.755969714618521
Bacteroides_sp_D22	0.824182477976371	0.889684813753582	0.617296222664016	0.72887323943662
Bacteroides_stercoris_ATCC_43183	0.834051181034201	0.909847434119279	0.628352490421456	0.743342776203966
Bacteroides_thetaiotaomicron_VPI_5482	0.844577777243379	0.926605504587156	0.640398550724638	0.757364756293519
Bacteroides_timonensis_AP1	0.81358387420405	0.864253393665158	0.643097643097643	0.737451737451737
Bacteroides_uniformis_ATCC_8492	0.843905522337095	0.900269541778976	0.62255358807083	0.736088154269972
Bacteroides_ureolyticus_DSM_20703	0.824644124923805	0.862275449101796	0.663594470046083	0.75
Bacteroides_vulgatus_ATCC_8482	0.866307132963989	0.927631578947368	0.632854578096948	0.752401280683031
Bacteroides_xylanisolvens_SD_CC_1b	0.850385714285714	0.911428571428571	0.638638638638639	0.751030017657446
Bacteroides_xylanisolvens_XB1A	0.852308422821243	0.931623931623932	0.624641833810888	0.747855917667238
Barnesiella_intestinihominis_YIT_11860	0.875913460417951	0.927219796215429	0.62573673870334	0.747214076246334
Bartonella_quintana_Toulouse	0.83750600865246	0.901898734177215	0.669014084507042	0.768194070080862
Bifidobacterium_adolescentis_ATCC_15703	0.807102204086016	0.854922279792746	0.649606299212598	0.738255033557047
Bifidobacterium_angulatum_DSM_20098	0.84203451371769	0.926503340757238	0.640986132511556	0.757741347905282
Bifidobacterium_animalis_lactis_AD011	0.848464611312616	0.910891089108911	0.63448275862069	0.747967479674797
Bifidobacterium_animalis_lactis_BB_12	0.829233748072717	0.877245508982036	0.668949771689498	0.759067357512954
Bifidobacterium_animalis_lactis_Bi_07	0.822995111639582	0.864942528735632	0.664459161147903	0.751560549313358
Bifidobacterium_animalis_lactis_Bl_04_ATCC_SD5219	0.791215897857559	0.817629179331307	0.651331719128329	0.725067385444744
Bifidobacterium_animalis_lactis_CNCM_I_2494	0.806509192598322	0.857142857142857	0.630901287553648	0.726823238566131
Bifidobacterium_animalis_lactis_DSM_10140	0.796832993043302	0.826747720364742	0.673267326732673	0.742155525238745
Bifidobacterium_animalis_lactis_V9	0.794920593859997	0.82370820668693	0.64218009478673	0.721704394141145
Bifidobacterium_bifidum_BGN4	0.812282549714322	0.838983050847458	0.661469933184855	0.73972602739726
Bifidobacterium_bifidum_NCIMB_41171	0.861226851531419	0.935108153078203	0.647465437788018	0.765146358066712
Bifidobacterium_bifidum_PRL2010	0.792247544123963	0.851174934725849	0.655935613682093	0.740909090909091
Bifidobacterium_bifidum_S17	0.838839413961505	0.889830508474576	0.681818181818182	0.772058823529412
Bifidobacterium_boum_DSM_20432	0.814980614223038	0.866161616161616	0.662162162162162	0.75054704595186
Bifidobacterium_breve_HPH0326	0.874093005671077	0.937391304347826	0.675438596491228	0.785142024763292
Bifidobacterium_breve_UCC2003_NCIMB8807	0.801149024134876	0.873056994818653	0.672654690618762	0.759864712514092
Bifidobacterium_catenulatum_DSM_16992	0.817122271667727	0.897435897435897	0.649241146711636	0.753424657534247
Bifidobacterium_coryneforme_DSM_20216	0.816965874993643	0.849056603773585	0.65625	0.740305522914218
Bifidobacterium_dentium_ATCC_27678	0.816564506528539	0.880782918149466	0.627376425855513	0.732790525536639
Bifidobacterium_gallicum_DSM_20093	0.836468253968254	0.895238095238095	0.638370118845501	0.745292368681863
Bifidobacterium_kashiwanohense_DSM_21854	0.836057892544773	0.892857142857143	0.686274509803922	0.776053215077605
Bifidobacterium_longum_DJO10A	0.861705848729841	0.927487352445194	0.633640552995392	0.752908966461328
Bifidobacterium_longum_E18	0.858933199129992	0.921768707482993	0.636150234741784	0.752777777777778
Bifidobacterium_longum_NCC2705	0.850209049589185	0.91030534351145	0.636	0.748822605965463
Bifidobacterium_longum_infantis_157F_NC	0.853119022011313	0.934097421203438	0.657921291624622	0.772054470100651
Bifidobacterium_longum_infantis_ATCC_15697	0.798369273305215	0.830860534124629	0.646651270207852	0.727272727272727
Bifidobacterium_longum_longum_ATCC_55813	0.860041723356009	0.931428571428571	0.64257555847569	0.76049766718507
Bifidobacterium_longum_longum_BBMN68	0.8160400390625	0.856770833333333	0.650197628458498	0.739325842696629
Bifidobacterium_longum_longum_CCUG_52486	0.856882068491227	0.920303605313093	0.638157894736842	0.753690753690754
Bifidobacterium_longum_longum_JCM_1217	0.834668231132877	0.915824915824916	0.626006904487917	0.743677375256323
Bifidobacterium_longum_longum_JDM301	0.816606477982139	0.867724867724868	0.661290322580645	0.750572082379863
Bifidobacterium_mongoliense_DSM_21395	0.813345526596556	0.881481481481482	0.662337662337662	0.75635593220339
Bifidobacterium_pseudocatenulatum_DSM_20438	0.848359984439303	0.911764705882353	0.63265306122449	0.746987951807229
Bifidobacterium_pseudolongum_subsp_Pseudolongum_DSM_20099	0.832289664579329	0.89238845144357	0.652591170825336	0.753880266075388
Bifidobacterium_ruminantium_DSM_6489	0.826581196581197	0.892307692307692	0.643253234750462	0.747583243823845
Bifidobacterium_scardovii_JCM_12489	0.789645246205348	0.869249394673123	0.635398230088496	0.734151329243354
Bifidobacterium_stercoris_DSM_24849	0.803867852079395	0.847826086956522	0.645962732919255	0.733254994124559
Bifidobacterium_thermacidophilum_subsp_thermacidophilum_DSM_15837	0.776423405654175	0.848717948717949	0.63776493256262	0.728272827282728
Bifidobacterium_thermophilum_RBL67	0.816180931349948	0.88423645320197	0.657509157509158	0.754201680672269
Bilophila_wadsworthia_3_1_6	0.839033961787729	0.896788990825688	0.670668953687822	0.767419038272816
Blastococcus_massiliensis_AP3	0.794965044841466	0.842436974789916	0.642628205128205	0.729090909090909
Blautia_hansenii_VPI_C7_24_DSM_20583	0.835353769607018	0.899350649350649	0.614872364039956	0.730388925510877
Blautia_hydrogenotrophica_DSM_10507	0.811083112538414	0.869022869022869	0.630467571644042	0.730769230769231
Blautia_obeum_ATCC_29174	0.805369915035015	0.866050808314088	0.644329896907217	0.738916256157636
Blautia_producta_DSM_2950	0.827718626378251	0.889908256880734	0.678321678321678	0.76984126984127
Blautia_wexlerae_DSM_19850	0.78521295139371	0.861678004535147	0.650684931506849	0.741463414634146
Bordetella_hinzii_OH87_BAL007II	0.839406610911987	0.901433691756272	0.650711513583441	0.755822689706987
Brachybacterium_paraconglomeratum_LC44	0.816478766471509	0.8714859437751	0.656580937972769	0.748921484037964
Brachyspira_pilosicoli_B2904	0.809722222222222	0.85952380952381	0.637809187279152	0.732251521298174
Bradyrhizobium_elkanii_USDA_76	0.818917466728073	0.895189003436426	0.646401985111663	0.750720461095101
Bradyrhizobium_japonicum_USDA_6	0.813746537013941	0.90531561461794	0.632984901277584	0.745044429254956
Brevibacillus_agri_5_2	0.834136629071617	0.890243902439024	0.665364583333333	0.761549925484352
Brevibacillus_agri_BAB_2500	0.849758007674838	0.920353982300885	0.652446675031368	0.763582966226138
Brevibacillus_borstelensis_AK1	0.810397633228636	0.862815884476534	0.662049861495845	0.749216300940439
Brevibacillus_brevis_NBRC_100599	0.815136746605488	0.887915936952715	0.643401015228426	0.746136865342163
Brevibacterium_casei_S18	0.809475300722654	0.902152641878669	0.645658263305322	0.75265306122449
Brevibacterium_linens_BL2	0.805557362122789	0.852822580645161	0.648773006134969	0.736933797909408
Brevibacterium_massiliense_5401308	0.806238611003051	0.877828054298643	0.647746243739566	0.745437079731028
Brevundimonas_bacteroides_DSM_4726	0.786164451478805	0.860262008733624	0.626391096979332	0.72493100275989
Brevundimonas_diminuta_470_4	0.822078784831945	0.889830508474576	0.649149922720247	0.750670241286863
Brochothrix_thermosphacta_DSM_20171	0.847724383871195	0.897058823529412	0.637313432835821	0.745200698080279
Bulleidia_extructa_W1219	0.812531323395014	0.846394984326019	0.655339805825243	0.738714090287278
Burkholderia_cepacia_GG4	0.829204768925133	0.900158478605388	0.631813125695217	0.742483660130719
Burkholderiales_bacterium_1_1_47	0.823607568027211	0.883928571428571	0.667415730337079	0.76056338028169
Butyricicoccus_pullicaecorum_1_2	0.833235697350946	0.891418563922942	0.641057934508816	0.745787545787546
Butyricimonas_synergistica_DSM_23225	0.793912132063936	0.86214953271028	0.636206896551724	0.732142857142857
Butyricimonas_virosa_DSM_23226	0.803402646502835	0.867276887871854	0.65008576329331	0.743137254901961
Butyrivibrio_crossotus_DSM_2876	0.820095999999999	0.885333333333333	0.6484375	0.74859075535513
Butyrivibrio_fibrisolvens_16_4	0.798490566037736	0.873584905660377	0.647552447552448	0.743775100401606
Campylobacter_coli_JV20	0.808362722761462	0.860335195530726	0.653927813163482	0.743063932448733
Campylobacter_concisus_13826	0.829774173003583	0.889196675900277	0.690322580645161	0.777239709443099
Campylobacter_curvus_525_92	0.808703658978384	0.868131868131868	0.648870636550308	0.742655699177438
Campylobacter_fetus_subsp_fetus_82_40	0.79466562860748	0.860103626943005	0.634799235181644	0.730473047304731
Campylobacter_gracilis_RM3268	0.830814196927776	0.862464183381089	0.645922746781116	0.738650306748466
Campylobacter_hominis_ATCC_BAA_381	0.84343780279996	0.878612716763006	0.652360515021459	0.748768472906404
Campylobacter_hyointestinalis_subsp_hyointestinalis_LMG_9260	0.829162239936959	0.872679045092838	0.66869918699187	0.757192174913694
Campylobacter_jejuni_jejuni_81_176	0.838512359676381	0.894179894179894	0.661448140900196	0.760404949381327
Campylobacter_jejuni_jejuni_ICDCCJ07004	0.830620444444444	0.888	0.660714285714286	0.757679180887372
Campylobacter_jejuni_jejuni_M1	0.812174626527841	0.875	0.648915187376726	0.745186862967157
Campylobacter_jejuni_jejuni_NCTC_11168	0.815039852301927	0.889763779527559	0.646946564885496	0.749171270718232
Campylobacter_lari_RM2100	0.785753857128763	0.862258953168044	0.653444676409186	0.743467933491686
Campylobacter_rectus_RM3267	0.796884434247071	0.854395604395604	0.63469387755102	0.728337236533958
Campylobacter_showae_CSUNSWCD	0.810315619181344	0.867403314917127	0.67237687366167	0.757539203860072
Campylobacter_upsaliensis_JV21	0.84941230486685	0.896969696969697	0.691588785046729	0.781002638522428
Candidatus_Nitrososphaera_gargensis_Ga9_2	0.842540937943805	0.887955182072829	0.698237885462555	0.781750924784217
Capnocytophaga_granulosa_ATCC_51502	0.778830222222222	0.824	0.635802469135803	0.717770034843206
Capnocytophaga_ochracea_DSM_7271	0.83049905367659	0.880636604774536	0.656126482213439	0.7519818799547
Capnocytophaga_sputigena_ATCC_33612	0.806585872576177	0.842105263157895	0.637450199203187	0.72562358276644
Catenibacterium_mitsuokai_DSM_15897	0.857035693924703	0.919254658385093	0.654867256637168	0.764857881136951
Cedecea_davisae_DSM_4568	0.817967346938775	0.897142857142857	0.63756345177665	0.74540059347181
Cellulosilyticum_lentocellum_DSM_5427	0.806314897223988	0.853146853146853	0.626712328767123	0.722606120434353
Cellulosimicrobium_cellulans_J36	0.84474061733537	0.909297052154195	0.675084175084175	0.77487922705314
Cetobacterium_somerae_ATCC_BAA_47401	0.821299230421005	0.872340425531915	0.654952076677316	0.748175182481752
Citrobacter_amalonaticus_Y19	0.803324319451956	0.88062015503876	0.623490669593853	0.730077120822622
Citrobacter_freundii_ATCC_8090	0.811187535222329	0.879939209726444	0.642619311875694	0.742783835792174
Citrobacter_freundii_UCI_31	0.822541711793979	0.890937019969278	0.651685393258427	0.752757949383517
Citrobacter_koseri_ATCC_BAA_895	0.827198604958055	0.898058252427185	0.651408450704225	0.755102040816327
Citrobacter_sp_30_2	0.847729756824304	0.91820580474934	0.646840148698885	0.758996728462377
Citrobacter_youngae_ATCC_29220	0.836094113392365	0.901525658807212	0.638506876227898	0.747556066705003
Cloacibacillus_evryensis_DSM_19522	0.825365440672154	0.881944444444444	0.668421052631579	0.760479041916168
Clostridiales_sp_1_7_47FAA	0.852522776919388	0.914233576642336	0.655759162303665	0.763719512195122
Clostridium_acetobutylicum_ATCC_824	0.843472628280317	0.895397489539749	0.666666666666667	0.764285714285714
Clostridium_asparagiforme_DSM_15981	0.845419116150429	0.910034602076125	0.663303909205549	0.767323121808899
Clostridium_bartlettii_DSM_16795	0.785504535147392	0.883333333333333	0.658969804618117	0.754832146490336
Clostridium_beijerinckii_NCIMB_8052	0.800478911564626	0.874285714285714	0.639275766016713	0.738535800482703
Clostridium_bifermentans_ATCC_19299	0.828451108334491	0.884353741496599	0.639344262295082	0.742150333016175
Clostridium_bolteae_ATCC_BAA_613	0.794850723299477	0.878947368421053	0.639846743295019	0.740576496674058
Clostridium_botulinum_A_str_ATCC_19397	0.844823701923647	0.904572564612326	0.650929899856938	0.757071547420965
Clostridium_botulinum_A_str_ATCC_3502	0.835884673178061	0.894628099173554	0.649175412293853	0.75238922675934
Clostridium_botulinum_A_str_Hall	0.858792600119353	0.911646586345382	0.668630338733431	0.771452846219201
Clostridium_botulinum_Bf	0.841879142639194	0.904572564612326	0.650929899856938	0.757071547420965
Clostridium_botulinum_E1_str_BoNT_E_Beluga	0.804889629321116	0.861224489795918	0.652241112828439	0.742304309586632
Clostridium_botulinum_F_str_230613	0.831656	0.908	0.658925979680697	0.763666947014298
Clostridium_butyricum_DSM_10702	0.852809599905553	0.909650924024641	0.685758513931889	0.781994704324801
Clostridium_butyricum_E4_str_BoNT_E_BL5262	0.820248704396693	0.881987577639752	0.659442724458204	0.754650132860939
Clostridium_cadaveris_AGR2141	0.815227063780415	0.878048780487805	0.648117839607201	0.745762711864407
Clostridium_celatum_DSM_1785	0.832152486650545	0.919089759797724	0.628892733564014	0.746789933230611
Clostridium_cellobioparum_DSM_1351	0.833052929551888	0.879746835443038	0.638591117917305	0.740017746228926
Clostridium_citroniae_WAL_17108	0.841980650362805	0.909836065573771	0.640877598152425	0.752032520325203
Clostridium_clariflavum_DSM_19732	0.832543268595587	0.910344827586207	0.6578073089701	0.76374156219865
Clostridium_clostridioforme_CM201	0.818740529837438	0.885835095137421	0.671474358974359	0.763901549680948
Clostridium_difficile_CD196	0.828686937276797	0.902482269503546	0.655927835051546	0.759701492537313
Clostridium_difficile_NAP07	0.827634364180763	0.869980879541109	0.636363636363636	0.735056542810985
Clostridium_difficile_NAP08	0.830666190781423	0.908396946564885	0.652054794520548	0.759170653907496
Clostridium_difficile_R20291	0.811590738337545	0.871900826446281	0.648233486943164	0.743612334801762
Clostridium_glycolicum_ATCC_14880	0.84308976035661	0.899141630901288	0.674718196457327	0.770929162833487
Clostridium_hathewayi_12489931	0.79022601144938	0.857740585774059	0.640625	0.73345259391771
Clostridium_hathewayi_DSM_13479	0.831479820202106	0.880174291938998	0.667768595041322	0.759398496240602
Clostridium_hiranonis_TO_931_DSM_13275	0.877982796424355	0.906493506493506	0.687007874015748	0.781634938409854
Clostridium_hylemonae_DSM_15053	0.822877620435929	0.899659863945578	0.635817307692308	0.745070422535211
Clostridium_indolis_DSM_755	0.815377771478962	0.886904761904762	0.652554744525547	0.751892346509672
Clostridium_innocuum_2959	0.843243401989192	0.902654867256637	0.664495114006515	0.765478424015009
Clostridium_leptum_DSM_753	0.858042302937982	0.908127208480565	0.618531889290012	0.735862562634216
Clostridium_methoxybenzovorans_SR3	0.810577418800481	0.877470355731225	0.646288209606987	0.744341994970662
Clostridium_methylpentosum_R2_DSM_5476	0.836693749999999	0.895	0.656880733944954	0.757671957671958
Clostridium_nexile_DSM_1787	0.867375607767782	0.928348909657321	0.647826086956522	0.763124199743918
Clostridium_paraputrificum_AGR2156	0.8095161518257	0.876379690949227	0.640322580645161	0.739981360671016
Clostridium_perfringens_ATCC_13124	0.811566672179288	0.879492600422833	0.640986132511556	0.741532976827095
Clostridium_ramosum_VPI_0427_DSM_1402	0.857633761980188	0.929188255613126	0.64897466827503	0.764204545454546
Clostridium_saccharogumia_DSM_17460	0.853289980135766	0.895591647331787	0.66551724137931	0.763600395647873
Clostridium_saccharoperbutylacetonicum_N1_4_HMT	0.82482050992142	0.890977443609023	0.650205761316872	0.751784298176051
Clostridium_sartagoforme_AAU1	0.810749041221389	0.858719646799117	0.645107794361526	0.736742424242424
Clostridium_scindens_ATCC_35704	0.850720236495565	0.909836065573771	0.655253837072019	0.761839396019218
Clostridium_sordellii_ATCC_9714	0.835955888320753	0.880630630630631	0.676470588235294	0.765166340508806
Clostridium_sp_7_2_43FAA	0.839701216989039	0.9185667752443	0.630167597765363	0.747514910536779
Clostridium_sp_L2_50	0.875511919803737	0.929046563192905	0.701842546063652	0.799618320610687
Clostridium_sp_M62_1	0.845180629945557	0.906103286384977	0.694244604316547	0.786150712830957
Clostridium_sp_SS2_1	0.830734230786924	0.895705521472393	0.654708520179372	0.756476683937824
Clostridium_sp_SY8519	0.779953035367377	0.79539641943734	0.63469387755102	0.706015891032917
Clostridium_spiroforme_DSM_1552	0.851723970098575	0.923857868020305	0.626865671641791	0.746922024623803
Clostridium_sporogenes_ATCC_15579	0.85448621603777	0.914389799635701	0.641943734015345	0.754320060105184
Clostridium_sporosphaeroides_DSM_1294	0.764573721645521	0.825980392156863	0.621771217712177	0.709473684210526
Clostridium_sticklandii_DSM_519	0.81400885908304	0.873051224944321	0.656616415410385	0.749521988527725
Clostridium_symbiosum_ATCC_14940	0.828796923090912	0.891257995735608	0.644067796610169	0.747763864042934
Clostridium_symbiosum_WAL_14163	0.840696322356554	0.886100386100386	0.636615811373093	0.7409200968523
Clostridium_symbiosum_WAL_14673	0.834933297277808	0.906976744186046	0.636734693877551	0.748201438848921
Clostridium_tyrobutyricum_DSM_2637	0.810271335932469	0.873614190687361	0.653399668325041	0.747628083491461
Clostridium_viride_DSM_6836	0.830710008022338	0.85785536159601	0.651515151515151	0.740581270182992
Collinsella_aerofaciens_ATCC_25986	0.801904742829675	0.863924050632911	0.67910447761194	0.760445682451254
Collinsella_intestinalis_DSM_13280	0.813334667848666	0.871657754010695	0.668032786885246	0.756380510440835
Collinsella_stercoris_DSM_13279	0.869008505314429	0.926782273603083	0.644772117962466	0.760474308300395
Collinsella_tanakaei_YIT_12063	0.800847992593216	0.850917431192661	0.656637168141593	0.741258741258741
Comamonas_testosteroni_CNB_2	0.789562237011325	0.856890459363958	0.62987012987013	0.726047904191617
Coprobacillus_sp_29_1	0.845144401628518	0.904059040590406	0.641361256544503	0.750382848392037
Coprobacillus_sp_D7	0.823128109642563	0.850828729281768	0.668112798264642	0.748481166464156
Coprococcus_catus_GD_7	0.836396340583409	0.906191369606004	0.636363636363636	0.747678018575851
Coprococcus_comes_ATCC_27758	0.836725258546395	0.904661016949153	0.651908396946565	0.757763975155279
Coprococcus_eutactus_ATCC_27759	0.837700074396854	0.901030927835052	0.659125188536953	0.761324041811847
Corynebacterium_ammoniagenes_DSM_20306	0.825473365023996	0.892787524366472	0.658045977011494	0.757650951199338
Corynebacterium_amycolatum_SK46	0.836016401625235	0.876889848812095	0.672185430463576	0.761012183692596
Corynebacterium_aurimucosum_ATCC_700975	0.804355680764941	0.846681922196796	0.665467625899281	0.745216515609265
Corynebacterium_durum_F0235	0.804365315523816	0.852112676056338	0.649373881932022	0.737055837563452
Corynebacterium_glucuronolyticum_ATCC_51867	0.7986645399387	0.831050228310502	0.675324675324675	0.745138178096213
Corynebacterium_kroppenstedtii_DSM_44385	0.795823710920064	0.859030837004405	0.638297872340426	0.732394366197183
Corynebacterium_propinquum_DSM_44285	0.802946763909512	0.838785046728972	0.6331569664903	0.721608040201005
Corynebacterium_striatum_ATCC_6940	0.814997530864197	0.868888888888889	0.660472972972973	0.750479846449136
Corynebacterium_tuberculostearicum_SK141	0.80201124567474	0.865196078431373	0.644160583941606	0.738493723849372
Corynebacterium_ulcerans_809	0.805371802498513	0.841463414634146	0.647279549718574	0.731707317073171
Corynebacterium_ureicelerivorans	0.830666768287321	0.88135593220339	0.685499058380414	0.771186440677966
Cronobacter_sakazakii_ATCC_BAA_894	0.806350040827283	0.862876254180602	0.643391521197007	0.737142857142857
Cryptobacterium_curtum_DSM_15641	0.804724260355029	0.861538461538462	0.632054176072235	0.729166666666667
Curtobacterium_flaccumfaciens_UCD_AKU	0.806678720140259	0.863247863247863	0.645367412140575	0.738574040219378
Delftia_acidovorans_SPH_1	0.839339045424548	0.889632107023411	0.64957264957265	0.750882145377558
Dermacoccus_nishinomiyaensis	0.815530193905817	0.901052631578947	0.653435114503817	0.757522123893805
Desulfovibrio_desulfuricans_subsp_desulfuricans_DSM_642	0.824489548395524	0.883369330453564	0.650238473767886	0.749084249084249
Desulfovibrio_piger_ATCC_29098	0.816159921600545	0.870317002881844	0.665198237885463	0.754057428214732
Desulfovibrio_sp_3_1_syn3	0.858042194683656	0.903381642512077	0.706994328922495	0.793213149522799
Dialister_invisus_DSM_15470	0.809231505102041	0.857142857142857	0.64	0.732824427480916
Dialister_succinatiphilus_YIT_11850	0.803379742799448	0.860824742268041	0.644787644787645	0.737306843267108
Dietzia_cinnamea_P4	0.836879399540046	0.896328293736501	0.679214402618658	0.772811918063315
Dorea_formicigenerans_ATCC_27755	0.825310239973701	0.894230769230769	0.631221719457014	0.740053050397878
Dorea_longicatena_DSM_13814	0.804294669021327	0.856828193832599	0.613564668769716	0.715073529411765
Dyadobacter_beijingensis_DSM_21582	0.801947312210752	0.871698113207547	0.651622002820874	0.745762711864407
Dyadobacter_fermentans_DSM_18053	0.817438271604938	0.883333333333333	0.630952380952381	0.736111111111111
Dysgonomonas_gadei_ATCC_BAA_286	0.837053944334925	0.908959537572254	0.624627606752731	0.74043555032372
Edwardsiella_tarda_ATCC_23685	0.837595611527467	0.893687707641196	0.657701711491443	0.757746478873239
Edwardsiella_tarda_FL6_60	0.828528725348425	0.873370577281192	0.66056338028169	0.752205292702486
Eggerthella_lenta_DSM_2243	0.829356352036029	0.86027397260274	0.647422680412371	0.738823529411765
Eggerthella_sp_1_3_56FAA	0.816448019406939	0.887005649717514	0.66384778012685	0.759371221281741
Eggerthella_sp_YY7918	0.817300516014092	0.869688385269122	0.668845315904139	0.75615763546798
Eggerthia_catenaformis_OT_569	0.84386333269708	0.898263027295285	0.671614100185529	0.768577494692144
Eikenella_corrodens_ATCC_23834	0.819444817310532	0.867875647668394	0.66468253968254	0.752808988764045
Enterobacter_aerogenes_KCTC_2190	0.840025304565365	0.907120743034056	0.652561247216036	0.759067357512953
Enterobacter_asburiae_LF7a	0.814677734375	0.8859375	0.639233370913191	0.742632612966601
Enterobacter_cancerogenus_ATCC_35316	0.844082028554962	0.915954415954416	0.64493480441324	0.756915832842849
Enterobacter_cloacae_EcWSU1	0.823728627439235	0.895734597156398	0.642857142857143	0.748514851485149
Enterobacter_hormaechei_YT2	0.807048174096348	0.894488188976378	0.623490669593853	0.734799482535576
Enterobacter_hormaechei_YT3	0.810295686977904	0.879282218597064	0.620967741935484	0.727886563133018
Enterobacteriaceae_bacterium_9_2_54FAA	0.814647276855204	0.891495601173021	0.646808510638298	0.749691738594328
Enterococcus_asini_ATCC_700915	0.814467656041976	0.869469026548673	0.636952998379254	0.735266604303087
Enterococcus_avium_ATCC_14025	0.818760917764042	0.901639344262295	0.641399416909621	0.749574105621806
Enterococcus_caccae_ATCC_BAA_1240	0.83281542690079	0.880753138075314	0.648690292758089	0.747116237799468
Enterococcus_casseliflavus_ATCC_12755	0.78528239562208	0.843817787418655	0.641914191419142	0.729147141518276
Enterococcus_cecorum_DSM_20682	0.829415477843706	0.88314606741573	0.688266199649737	0.773622047244095
Enterococcus_dispar_ATCC_51266	0.825125801477152	0.885135135135135	0.668367346938776	0.761627906976744
Enterococcus_durans_ATCC_6056	0.791185550004713	0.842233009708738	0.618538324420677	0.713257965056526
Enterococcus_faecalis_OG1RF_ATCC_47077	0.817805852367415	0.876237623762376	0.648351648351648	0.745263157894737
Enterococcus_faecalis_TX0104	0.822447782404653	0.920731707317073	0.665198237885463	0.772378516624041
Enterococcus_faecalis_TX1322	0.823853647521814	0.875502008032129	0.653673163418291	0.748497854077253
Enterococcus_faecalis_TX2134	0.83846104793283	0.894845360824742	0.655589123867069	0.756756756756757
Enterococcus_faecalis_V583	0.839418656211347	0.891304347826087	0.666064981949459	0.762396694214876
Enterococcus_faecium_TX1330	0.846792355371901	0.911363636363636	0.638535031847134	0.750936329588015
Enterococcus_gallinarum_EG2	0.831788856842848	0.895074946466809	0.651090342679128	0.753832281334536
Enterococcus_hirae_ATCC_9790	0.817180249851279	0.860975609756098	0.641818181818182	0.735416666666667
Enterococcus_phoeniculicola_ATCC_BAA_412	0.801257416992804	0.869662921348315	0.643926788685524	0.739961759082218
Enterococcus_saccharolyticus_DSM8903	0.839830623701027	0.898218829516539	0.678846153846154	0.773274917853231
Enterococcus_sp_7L76	0.836442861780699	0.914414414414414	0.682352941176471	0.781520692974013
Erysipelotrichaceae_bacterium_5_2_54FAA	0.830082782818454	0.903141361256545	0.664739884393064	0.765815760266371
Erysipelotrichaceae_bacterium_sp_3_1_53	0.817988790071206	0.842245989304813	0.689277899343545	0.75812274368231
Escherichia_albertii_KF1	0.809312123542227	0.879084967320261	0.650544135429262	0.74774148714385
Escherichia_albertii_TW07627	0.84576162482802	0.911908646003263	0.680048661800487	0.779094076655052
Escherichia_coli_O157_H7_str_Sakai	0.81727764802424	0.898876404494382	0.634291377601586	0.743753631609529
Escherichia_coli_SE11	0.846115266645582	0.908344733242134	0.64591439688716	0.754974417282547
Escherichia_coli_UTI89_UPEC	0.836867583007196	0.903089887640449	0.641716566866267	0.750291715285881
Escherichia_coli_str_K_12_substr_MG1655	0.82676241389194	0.895977808599168	0.626576139670223	0.737442922374429
Escherichia_fergusonii_ATCC_35469	0.836375235143573	0.889064976228209	0.648554913294798	0.75
Escherichia_hermannii_NBRC_105704	0.810122369995861	0.872909698996655	0.632727272727273	0.733661278988053
Escherichia_sp_1_1_43	0.827574381989721	0.892339544513458	0.657012195121951	0.756804214223003
Escherichia_sp_3_2_53FAA	0.83933922692626	0.911806543385491	0.62172647914646	0.739331026528258
Escherichia_sp_4_1_40B	0.835808997054524	0.905766526019691	0.641434262948207	0.751020408163265
Eubacterium_biforme_DSM_3989	0.846862913951154	0.909706546275395	0.635646687697161	0.748375116063138
Eubacterium_brachy_ATCC_33089	0.811370731245861	0.853372434017595	0.642384105960265	0.732997481108312
Eubacterium_cellulosolvens_6	0.820808585902699	0.866822429906542	0.666068222621185	0.753299492385787
Eubacterium_cylindroides_T2_87	0.835188605040867	0.89766081871345	0.683741648106904	0.776232616940581
Eubacterium_desmolans_ATCC_43058	0.816564548087182	0.869135802469136	0.676923076923077	0.761081081081081
Eubacterium_dolichum_DSM_3991	0.820258916323731	0.877314814814815	0.618270799347471	0.725358851674641
Eubacterium_eligens_ATCC_27750	0.818347231119557	0.867749419953596	0.638225255972696	0.735496558505408
Eubacterium_hallii_DSM_3353	0.833465332897161	0.923236514522822	0.660237388724036	0.769896193771626
Eubacterium_hallii_L2_7	0.853772681085789	0.913253012048193	0.689090909090909	0.785492227979275
Eubacterium_limosum_KIST612	0.856783702565455	0.904051172707889	0.671949286846276	0.770909090909091
Eubacterium_ramulus_ATCC_29099	0.816125125615192	0.865482233502538	0.664717348927875	0.751929437706725
Eubacterium_rectale_ATCC_33656	0.818171892741724	0.869158878504673	0.67027027027027	0.756866734486267
Eubacterium_rectale_M104_1	0.850777198298467	0.935114503816794	0.654205607476635	0.769835035349568
Eubacterium_saphenum_ATCC_49989	0.81217336099491	0.898989898989899	0.679389312977099	0.773913043478261
Eubacterium_siraeum_70_3	0.854373824240795	0.922131147540984	0.641940085592011	0.756938603868797
Eubacterium_siraeum_DSM_15702	0.860510075364225	0.930056710775047	0.633204633204633	0.753445635528331
Eubacterium_sulci_ATCC_35585	0.816643532288981	0.845528455284553	0.666666666666667	0.745519713261649
Eubacterium_ventriosum_ATCC_27560	0.827163831218762	0.877450980392157	0.631393298059965	0.734358974358974
Exiguobacterium_aurantiacum_DSM_6208	0.828089220226925	0.894190871369295	0.647147147147147	0.750871080139373
Faecalibacterium_cf_prausnitzii_KLE1255	0.840221468520474	0.881516587677725	0.665474060822898	0.758409785932722
Faecalibacterium_prausnitzii_A2_165	0.794687621620384	0.858851674641148	0.655109489051095	0.743271221532091
Faecalibacterium_prausnitzii_L2_6	0.793021541950113	0.838095238095238	0.623008849557522	0.714720812182741
Faecalibacterium_prausnitzii_M21_2	0.858882164471343	0.90377358490566	0.660689655172414	0.763346613545817
Faecalibacterium_prausnitzii_SL3_3	0.833396456676346	0.900749063670412	0.648247978436658	0.753918495297806
Filifactor_alocis_ATCC_35896	0.835280411120687	0.92090395480226	0.672164948453608	0.777115613825983
Finegoldia_magna_ATCC_29328	0.818792924037461	0.845161290322581	0.68586387434555	0.757225433526012
Flavonifractor_plautii_ATCC_29863	0.790939422899586	0.858156028368794	0.631304347826087	0.727454909819639
Fusobacterium_gonidiaformans_3_1_5R	0.84231045449882	0.865497076023392	0.701421800947867	0.774869109947644
Fusobacterium_gonidiaformans_ATCC_25563	0.815043252595156	0.864705882352941	0.668181818181818	0.753846153846154
Fusobacterium_mortiferum_ATCC_9817	0.807042446818939	0.867326732673267	0.649851632047478	0.743002544529262
Fusobacterium_necrophorum_D12	0.792318375338661	0.837465564738292	0.653763440860215	0.734299516908213
Fusobacterium_nucleatum_subsp_animalis_3_1_33	0.815510380622837	0.861764705882353	0.673563218390805	0.756129032258064
Fusobacterium_nucleatum_subsp_animalis_7_1	0.851056735405767	0.883040935672515	0.681715575620767	0.769426751592357
Fusobacterium_nucleatum_subsp_animalis_D11	0.807759261763116	0.837209302325581	0.641425389755011	0.726355611601513
Fusobacterium_nucleatum_subsp_nucleatum_ATCC_25586	0.811016733144578	0.855643044619423	0.642998027613412	0.734234234234234
Fusobacterium_nucleatum_subsp_vincentii_3_1_27	0.804020763339825	0.866295264623955	0.661702127659574	0.750301568154403
Fusobacterium_nucleatum_subsp_vincentii_3_1_36A2	0.826967257258554	0.866840731070496	0.67342799188641	0.757990867579909
Fusobacterium_nucleatum_subsp_vincentii_4_1_13	0.818962879269355	0.851540616246499	0.669603524229075	0.749691738594328
Fusobacterium_periodonticum_1_1_41FAA	0.813862328902995	0.873239436619718	0.668103448275862	0.757020757020757
Fusobacterium_periodonticum_2_1_31	0.792971428571429	0.84	0.657718120805369	0.737766624843162
Fusobacterium_russii_ATCC_25533	0.81273993932723	0.854922279792746	0.645792563600783	0.735785953177257
Fusobacterium_sp_4_8	0.825191570881226	0.876436781609195	0.671806167400881	0.760598503740648
Fusobacterium_ulcerans_ATCC_49185	0.822477903414225	0.884976525821596	0.652249134948097	0.750996015936255
Fusobacterium_varium_ATCC_27725	0.814622014308708	0.88631090487239	0.642016806722689	0.744639376218324
Gemella_haemolysans_ATCC_10379	0.823003570678429	0.878260869565217	0.671840354767184	0.761306532663317
Gemella_morbillorum_M424	0.80440569422476	0.847826086956522	0.65625	0.739837398373984
Gemella_sanguinis_ATCC700632	0.762861381138745	0.806179775280899	0.643497757847534	0.71571072319202
Gemella_sanguinis_M325	0.78791551882461	0.845454545454545	0.65034965034965	0.735177865612648
Geobacillus_stearothermophilus_ATCC_7953	0.823251346790035	0.89065606361829	0.656891495601173	0.756118143459916
Geobacillus_vulcani_PSS1	0.807471751228349	0.877256317689531	0.651474530831099	0.747692307692308
Gordonia_rubripertincta_NBRC_101908	0.816277981824878	0.892531876138434	0.650730411686587	0.752688172043011
Gordonia_terrae_C_6	0.807645561114752	0.883847549909256	0.629198966408269	0.735094339622641
Gordonia_terrae_NBRC_100016	0.829708627546465	0.904504504504504	0.632241813602015	0.744255003706449
Gordonibacter_pamelaeae_7_10_1_bT_DSM_19378	0.827767179927164	0.88821752265861	0.693396226415094	0.778807947019868
Granulicatella_adiacens_ATCC_49175	0.796266563007032	0.848837209302326	0.644591611479029	0.732747804265997
Granulicatella_elegans_ATCC_700633	0.816179329498115	0.864788732394366	0.651804670912951	0.743341404358354
Grimontia_hollisae_CIP_101886	0.814104663581346	0.89811320754717	0.653846153846154	0.756756756756757
Haemophilus_haemolyticus_M19501	0.81967458677686	0.886363636363636	0.65	0.75
Haemophilus_influenzae_R2846	0.817114991668747	0.871331828442438	0.647651006711409	0.743022136669875
Haemophilus_parainfluenzae_T3T1	0.834386542012927	0.888157894736842	0.657467532467532	0.755597014925373
Haemophilus_sputorum_CCUG_13788	0.834261626491356	0.912162162162162	0.678391959798995	0.778097982708934
Hafnia_alvei_ATCC_51873	0.83742066715063	0.919571045576407	0.642924086223055	0.756756756756757
Hafnia_alvei_BIDMC_31	0.82271460649839	0.903903903903904	0.646616541353383	0.753913587977458
Halococcus_morrhuae_DSM1307	0.837975716763596	0.911616161616162	0.676029962546816	0.776344086021505
Helicobacter_bilis_ATCC_43879	0.821602987647228	0.88135593220339	0.669527896995708	0.760975609756097
Helicobacter_canadensis_MIT_98_5491	0.848804106782483	0.908587257617729	0.689075630252101	0.783751493428913
Helicobacter_cinaedi_CCUG_18818	0.82954674060661	0.88563829787234	0.651663405088063	0.750845546786922
Helicobacter_pullorum_MIT_98_5489	0.836078918805364	0.887573964497041	0.659340659340659	0.756620428751576
Helicobacter_pylori_26695	0.844390432098766	0.883333333333333	0.682403433476395	0.769975786924939
Helicobacter_winghamensis_ATCC_BAA_430	0.82937393707483	0.892857142857143	0.642398286937901	0.74719800747198
Holdemania_filiformis_VPI_J1_31B_1_DSM_12042	0.874256752217146	0.926229508196721	0.643874643874644	0.759663865546219
Kallipyga_massiliensis_ph2	0.813057569581342	0.864161849710983	0.647186147186147	0.74009900990099
Kandleria_vitulina_DSM_20405	0.798910866856533	0.860849056603774	0.641476274165202	0.735146022155086
Kingella_oralis_ATCC_51147	0.824070099239918	0.85929648241206	0.657692307692308	0.745098039215686
Klebsiella_oxytoca_KCTC_1686	0.851368187584998	0.924471299093656	0.66305525460455	0.772239747634069
Klebsiella_pneumoniae_pneumoniae_MGH78578	0.801299522599045	0.869291338582677	0.632302405498282	0.73209549071618
Klebsiella_sp_1_1_55	0.813645898653289	0.901639344262295	0.633397312859885	0.744081172491544
Kluyvera_ascorbata_ATCC_33433	0.836423384315794	0.901273885350318	0.654335260115607	0.758204956463496
Kocuria_palustris_PEL	0.829250346260387	0.87280701754386	0.66890756302521	0.757373929590866
Kocuria_rhizophila_DC2201	0.831565692758133	0.891402714932127	0.673504273504274	0.767283349561831
Kurthia_massiliensis_JC30	0.83509517019034	0.883858267716535	0.647907647907648	0.747710241465446
Kytococcus_sedentarius_DSM_20547	0.792263705945177	0.85377358490566	0.631762652705061	0.72617853560682
Lachnospira_multipara_ATCC_19207	0.8077127707271	0.858190709046455	0.652416356877323	0.741288278775079
Lachnospiraceae_bacterium_sp_5_1_63FAA	0.833429715624051	0.903041825095057	0.655172413793103	0.759392486011191
Lachnospiraceae_bacterium_sp_8_1_57FAA	0.858901743225175	0.923631123919308	0.619922630560928	0.741898148148148
Lactobacillus_acidophilus_ATCC_4796	0.839391787190083	0.90625	0.639278557114228	0.749706227967097
Lactobacillus_acidophilus_NCFM	0.831888019605995	0.907766990291262	0.669051878354204	0.770339855818744
Lactobacillus_amylolyticus_DSM_11664	0.823304941811435	0.873376623376623	0.654501216545012	0.748261474269819
Lactobacillus_amylovorus_GRL_1112	0.833022120080436	0.889830508474576	0.689277899343545	0.776818742293465
Lactobacillus_animalis_KCTC_3501	0.813798893967324	0.879396984924623	0.660377358490566	0.754310344827586
Lactobacillus_antri_DSM_16041	0.840123884272084	0.903508771929825	0.683250414593698	0.7780925401322
Lactobacillus_brevis_ATCC_367	0.865036109484558	0.914988814317673	0.638065522620905	0.751838235294118
Lactobacillus_brevis_subsp_gravesensis_ATCC_27305	0.850265924797861	0.918032786885246	0.650322580645161	0.761329305135952
Lactobacillus_buchneri_ATCC_11577	0.859142043431827	0.926415094339623	0.680998613037448	0.784972022382094
Lactobacillus_casei_ATCC_334	0.858892855396352	0.924825174825175	0.635054021608643	0.753024911032029
Lactobacillus_casei_casei_BL23	0.837672695325298	0.918406072106262	0.688477951635846	0.786991869918699
Lactobacillus_coleohominis_101_4_CHN	0.825573278288609	0.887671232876712	0.670807453416149	0.764150943396226
Lactobacillus_coryniformis_subsp_coryniformis_CECT_5711	0.828605365048514	0.900226757369615	0.643435980551053	0.75047258979206
Lactobacillus_crispatus_125_2_CHN	0.797885045269422	0.853035143769968	0.643373493975904	0.733516483516484
Lactobacillus_curvatus_CRL_705	0.85490011645615	0.898907103825137	0.665991902834008	0.765116279069767
Lactobacillus_delbrueckii_subsp_bulgaricus_ATCC_11842	0.823889070186997	0.893300248138958	0.649819494584838	0.752351097178684
Lactobacillus_delbrueckii_subsp_bulgaricus_ATCC_BAA_365	0.838515283125754	0.916905444126075	0.655737704918033	0.764635603345281
Lactobacillus_fermentum_ATCC_14931	0.792890664411029	0.862302483069977	0.619124797406807	0.720754716981132
Lactobacillus_fermentum_IFO_3956	0.847733695484971	0.905660377358491	0.654545454545455	0.759894459102902
Lactobacillus_gasseri_ATCC_33323	0.813103387395774	0.86685552407932	0.64968152866242	0.742718446601942
Lactobacillus_gastricus_PS3	0.846625202812331	0.916279069767442	0.661073825503356	0.768031189083821
Lactobacillus_helveticus_DPC_4571	0.803978513407285	0.883177570093458	0.642857142857143	0.744094488188976
Lactobacillus_helveticus_DSM_20075	0.831028480578932	0.908376963350785	0.63436928702011	0.747039827771798
Lactobacillus_hilgardii_ATCC_8290	0.839620637383924	0.891840607210626	0.625832223701731	0.735524256651017
Lactobacillus_iners_DSM_13335	0.818499342537804	0.865384615384615	0.680100755667506	0.76163610719323
Lactobacillus_jensenii_1153	0.841472722386455	0.885245901639344	0.694087403598972	0.778097982708934
Lactobacillus_johnsonii_DPC_6026	0.790080309339678	0.856707317073171	0.653488372093023	0.741424802110818
Lactobacillus_johnsonii_NCC_533	0.861144173334215	0.924882629107981	0.642740619902121	0.75842155919153
Lactobacillus_mucosae_LM1	0.802116170061128	0.869109947643979	0.662674650698603	0.7519818799547
Lactobacillus_oris_F0423	0.833664652172179	0.885441527446301	0.661319073083779	0.757142857142857
Lactobacillus_paracasei_subsp_paracasei_8700_2	0.864189693385457	0.921001926782274	0.672292545710267	0.777235772357723
Lactobacillus_paracasei_subsp_paracasei_ATCC_25302	0.841420763372647	0.920233463035019	0.651515151515151	0.762903225806452
Lactobacillus_pentosus_KCA1	0.808227341202495	0.851528384279476	0.65546218487395	0.740740740740741
Lactobacillus_plantarum_JDM1	0.809057439446367	0.847058823529412	0.676691729323308	0.752351097178683
Lactobacillus_plantarum_WCFS1	0.825891272189349	0.898076923076923	0.648611111111111	0.753225806451613
Lactobacillus_plantarum_subsp_plantarum_ATCC_14917	0.850812890114676	0.911646586345382	0.657971014492754	0.764309764309764
Lactobacillus_reuteri_CF48_3A_	0.838988934589105	0.916849015317287	0.652647975077882	0.762511373976342
Lactobacillus_reuteri_F275_JCM_1112	0.847623456790124	0.902777777777778	0.67287784679089	0.771055753262159
Lactobacillus_reuteri_MM2_3_	0.86178107606679	0.922077922077922	0.67192429022082	0.777372262773723
Lactobacillus_reuteri_MM4_1A_	0.792625873878963	0.873949579831933	0.617210682492582	0.723478260869565
Lactobacillus_reuteri_SD2112_ATCC_55730	0.801109818653344	0.877729257641921	0.630094043887147	0.733576642335766
Lactobacillus_rhamnosus_GG_ATCC_53103	0.812149747073994	0.897887323943662	0.621193666260658	0.734341252699784
Lactobacillus_rhamnosus_LMS2_1	0.833283439235314	0.897330595482546	0.664133738601824	0.763318777292576
Lactobacillus_ruminis_ATCC_25644	0.857764756944445	0.925	0.644412191582003	0.759623609923011
Lactobacillus_sakei_subsp_sakei_23K	0.842117808584885	0.925764192139738	0.688311688311688	0.789571694599628
Lactobacillus_salivarius_HO66_ATCC_11741	0.836247549923344	0.905286343612335	0.641185647425897	0.750684931506849
Lactobacillus_salivarius_salivarius_UCC118	0.828627180899908	0.924242424242424	0.623243933588761	0.744469870327994
Lactobacillus_ultunensis_DSM_16047	0.857903210303729	0.92156862745098	0.664310954063604	0.772073921971253
Lactobacillus_vaginalis_ATCC_49540	0.854298990004165	0.903061224489796	0.679462571976967	0.775465498357065
Lactococcus_garvieae_ATCC_49156	0.817525214440569	0.87378640776699	0.653357531760436	0.747663551401869
Lactococcus_lactis_subsp_lactis_Il1403	0.792690833508133	0.85589519650655	0.636363636363636	0.729981378026071
Lactococcus_raffinolactis_4877	0.802799577975751	0.869358669833729	0.647787610619469	0.742393509127789
Laribacter_hongkongensis_HLHK9	0.789904536033163	0.866071428571429	0.644518272425249	0.739047619047619
Lautropia_mirabilis_ATCC_51599	0.826552697316985	0.873362445414847	0.686106346483705	0.768491834774256
Leminorella_grimontii_ATCC_33999	0.820175172977637	0.889105058365759	0.650071123755334	0.751027115858669
Leptotrichia_buccalis_C_1013_b	0.817820247933884	0.872727272727273	0.667826086956522	0.756650246305419
Leuconostoc_argentinum_KCTC_3773	0.815693206171616	0.875318066157761	0.659003831417625	0.751912568306011
Leuconostoc_gelidum_JB7	0.8203953327295	0.875912408759124	0.649819494584838	0.746113989637306
Leuconostoc_lactis_KACC_91922	0.78640131788713	0.871134020618557	0.632958801498127	0.733188720173536
Leuconostoc_mesenteroides_subsp_cremoris_ATCC_19254	0.828867786705625	0.875675675675676	0.650602409638554	0.746543778801843
Listeria_grayi_DSM_20601	0.795894941998838	0.837662337662338	0.647157190635452	0.730188679245283
Listeria_monocytogenes_4a_L99	0.84573543564968	0.888402625820569	0.664484451718494	0.760299625468165
Listeria_monocytogenes_4b_F2365	0.825594138172948	0.880085653104925	0.6576	0.752747252747253
Listeria_monocytogenes_FSL_R2_561	0.825273075577004	0.881974248927039	0.654458598726115	0.751371115173675
Listeria_monocytogenes_Finland_1988	0.835741371641853	0.877944325481799	0.663430420711974	0.755760368663595
Listeria_monocytogenes_J0161_FSL_R2_499	0.841611560352926	0.888412017167382	0.680921052631579	0.770949720670391
Listeria_monocytogenes_SLCC_2378	0.80874780479529	0.890792291220557	0.633181126331811	0.740213523131672
Listeria_monocytogenes_SLCC_2540	0.847181655195815	0.880085653104925	0.67156862745098	0.761816496756256
Listeria_monocytogenes_SLCC_7179	0.809998342205603	0.856223175965665	0.636363636363636	0.730100640439158
Listeria_monocytogenes_serotype_7_SLCC_2482	0.819088581480595	0.886266094420601	0.662921348314607	0.758494031221304
Lysinibacillus_fusiformis_ZB2	0.816041295834817	0.89622641509434	0.660639777468707	0.760608486789431
Lysinibacillus_sphaericus_C3_41	0.818250684692034	0.877862595419847	0.650636492220651	0.74735987002437
Marvinbryantia_formatexigens_I_52_DSM_14469	0.831284467590133	0.898625429553265	0.631642512077295	0.741843971631206
Megamonas_funiformis_YIT_11815	0.848601862955885	0.915936952714536	0.642506142506142	0.755234657039711
Megamonas_hypermegale_ART12_1	0.860262573964497	0.926923076923077	0.6593707250342	0.770583533173461
Megasphaera_elsdenii_DSM_20460	0.829030120617237	0.886255924170616	0.676311030741411	0.767179487179487
Melainabacterium_MEL_A1	0.793712946643166	0.822784810126582	0.643564356435644	0.722222222222222
Mesorhizobium_loti_MAFF303099	0.813200960130232	0.881863560732113	0.633213859020311	0.737134909596662
Methanobrevibacter_ruminantium_M1	0.826417114240093	0.876506024096386	0.658371040723982	0.751937984496124
Methanobrevibacter_smithii_ATCC_35061	0.797384423157018	0.836734693877551	0.683333333333333	0.752293577981651
Methanomassiliicoccus_luminyensis_B10	0.813567108824218	0.855491329479769	0.654867256637168	0.741854636591479
Methanosphaera_stadtmanae_DSM_3091	0.807825828208689	0.848591549295775	0.654891304347826	0.739263803680982
Methylobacterium_mesophilicum_SR1_6_6	0.805920281181376	0.87260034904014	0.637755102040816	0.736919675755343
Methylobacterium_populi_BJ001	0.811469115608886	0.879858657243816	0.645077720207254	0.744394618834081
Methylobacterium_radiotolerans_JCM_2831	0.802503463157334	0.87043795620438	0.63855421686747	0.736679536679537
Methyloversatilis_universalis_FAM5	0.820640660384251	0.882478632478632	0.659744408945687	0.755027422303473
Methyloversatilis_universalis_Fam50001	0.791929079807009	0.862212943632568	0.64031007751938	0.734875444839858
Microbacterium_gubbeenense_DSM_15944	0.815818328716528	0.87280701754386	0.64297253634895	0.74046511627907
Microbacterium_oleivorans_NBRC_103075	0.822253552134668	0.876543209876543	0.655384615384615	0.75
Microbacterium_paraoxydans_77MFTsu3_2	0.833309136763163	0.887983706720978	0.664634146341463	0.760244115082825
Micrococcus_luteus_NCTC_2665	0.810679096177814	0.855791962174941	0.677902621722846	0.756530825496343
Micromonospora_aurantiaca_ATCC_27029	0.801552153791386	0.873584905660377	0.653954802259887	0.747980613893376
Mitsuokella_jalaludinii_DSM_13811	0.820436580700854	0.881235154394299	0.669675090252708	0.761025641025641
Mitsuokella_multacida_DSM_20544	0.860838461862508	0.908023483365949	0.657223796033994	0.76253081347576
Mobiluncus_curtisii_ATCC_43063	0.796453721819632	0.827676240208877	0.65360824742268	0.730414746543779
Mogibacterium_timidum_ATCC_33093	0.829910001451589	0.879518072289157	0.648888888888889	0.746803069053708
Moraxella_catarrhalis_RH4	0.797467854503191	0.883610451306413	0.64471403812825	0.745490981963928
Morganella_morganii_subsp_morganii_KT	0.827224695261472	0.892665474060823	0.649739583333333	0.752072343632253
Mycobacterium_avium_subsp_avium_ATCC_25291	0.848832788108356	0.909090909090909	0.660247592847318	0.764940239043825
Mycobacterium_fortuitum_subsp_fortuitum_DSM_46621	0.807338543865144	0.874538745387454	0.638814016172507	0.738317757009346
Mycoplasma_hominis_ATCC_23114	0.824531321444902	0.827160493827161	0.687179487179487	0.750700280112045
Mycoplasma_pneumoniae_309	0.833739850980654	0.907514450867052	0.71689497716895	0.801020408163265
Neisseria_cinerea_ATCC_14685	0.798597257645009	0.844221105527638	0.657534246575342	0.739273927392739
Neisseria_elongata_subsp_glycolytica_ATCC_29315	0.797375668043595	0.876811594202899	0.645907473309609	0.743852459016394
Neisseria_flavescens_SK114	0.791320030858406	0.844748858447489	0.641247833622184	0.729064039408867
Neisseria_macacae_ATCC_33926	0.827959183673469	0.880952380952381	0.672727272727273	0.762886597938144
Neisseria_mucosa_ATCC_25996	0.825846116386657	0.880630630630631	0.658249158249158	0.753371868978805
Neisseria_subflava_NJ9703	0.807135703945082	0.865603644646925	0.648464163822526	0.741463414634146
Nevskia_ramosa_DSM_11499	0.829141295126779	0.902912621359223	0.636114911080711	0.746388443017656
Oceanobacillus_picturae_strain_S1	0.79302978515625	0.869140625	0.635714285714286	0.734323432343234
Ochrobactrum_anthropi_ATCC_49188	0.813773586691444	0.880994671403197	0.651773981603154	0.749244712990937
Ochrobactrum_intermedium_LMG_3301	0.826291140342112	0.885098743267504	0.652116402116402	0.750952018278751
Odoribacter_laneus_YIT_12061	0.832693551950511	0.908707865168539	0.61736641221374	0.735227272727273
Odoribacter_splanchnicus_1651_6_DSM_20712	0.810604506094308	0.852300242130751	0.630824372759857	0.725025746652935
Olsenella_profusa_F019501	0.824009973907921	0.885321100917431	0.672473867595819	0.764356435643564
Olsenella_uli_DSM_7084	0.813754703164062	0.886934673366834	0.661048689138577	0.757510729613734
Oribacterium_sinus_F0268	0.811691620762455	0.881773399014778	0.638146167557932	0.740434332988625
Oxalobacter_formigenes_HOxBLS	0.811285583103765	0.884848484848485	0.660633484162896	0.756476683937824
Oxalobacter_formigenes_OXCC13	0.849635836792231	0.887905604719764	0.671875	0.764930114358323
Paenibacillus_alvei_DSM_29	0.80656733605921	0.866906474820144	0.639257294429708	0.73587786259542
Paenibacillus_barengoltzii_G22	0.837836238583203	0.901119402985075	0.655359565807327	0.758837391987431
Paenibacillus_daejeonensis_DSM_15491	0.810854603999392	0.901486988847584	0.658073270013569	0.76078431372549
Paenibacillus_graminis_C4D1M	0.832308330477753	0.895666131621188	0.642117376294592	0.74798927613941
Paenibacillus_lactis_154	0.803195641648084	0.869328493647913	0.656164383561644	0.747853239656518
Pantoea_agglomerans_IG1	0.833114217627275	0.91304347826087	0.655491329479769	0.763122476446837
Parabacteroides_distasonis_ATCC_8503	0.872994441965191	0.932484076433121	0.63267070008643	0.753861997940268
Parabacteroides_goldsteinii_dnLKV18	0.8092578125	0.891666666666667	0.643609022556391	0.747598253275109
Parabacteroides_gordonii_DSM_23371	0.821158611031313	0.875	0.661858974358974	0.753649635036496
Parabacteroides_johnsonii_DSM_18315	0.843596666758038	0.931937172774869	0.632888888888889	0.753838009528851
Parabacteroides_merdae_ATCC_43184	0.855825798454752	0.94408322496749	0.665444546287809	0.780645161290323
Parabacteroides_sp_D13	0.844118909734462	0.911170928667564	0.620531622364803	0.738276990185387
Paracoccus_yeei_ATCC_BAA_599	0.839277053678324	0.896869244935543	0.65194109772423	0.755038759689923
Paraprevotella_clara_YIT_11840	0.855625433512591	0.928449744463373	0.633720930232558	0.753282653766413
Paraprevotella_xylaniphila_YIT_11841	0.866895755590754	0.929188255613126	0.644311377245509	0.760961810466761
Parasutterella_excrementihominis_YIT_11859	0.835530824264686	0.890052356020942	0.660194174757282	0.758082497212932
Parvimonas_micra_ATCC_33270	0.831351841147339	0.865612648221344	0.690851735015773	0.768421052631579
Pediococcus_acidilactici_7_4	0.832742487000508	0.892448512585812	0.636215334420881	0.742857142857143
Pediococcus_acidilactici_DSM_20284	0.835346266604946	0.904494382022472	0.617647058823529	0.734042553191489
Pediococcus_pentosaceus_ATCC_25745	0.835157048940833	0.859459459459459	0.676595744680851	0.757142857142857
Peptoniphilus_harei_ACS_146_V_Sch2b	0.821943022312512	0.885117493472585	0.658252427184466	0.755011135857461
Peptoniphilus_indolicus_ATCC_29427	0.82796993147448	0.891304347826087	0.661290322580645	0.759259259259259
Peptoniphilus_lacrimalis_DSM_7455	0.846718223279794	0.902439024390244	0.692307692307692	0.783529411764706
Peptoniphilus_timonensis_JC401	0.842789428325194	0.906779661016949	0.670146137787056	0.770708283313325
Peptostreptococcus_anaerobius_DSM_2949	0.83157215503105	0.89051094890511	0.6524064171123	0.753086419753087
Peptostreptococcus_stomatis_DSM_17678	0.80047607421875	0.8359375	0.649797570850202	0.73120728929385
Phascolarctobacterium_succinatutens_YIT_12067	0.804742361349521	0.865921787709497	0.666666666666667	0.753341433778858
Plesiomonas_shigelloides_302_73	0.819044950409884	0.889891696750903	0.660857908847185	0.758461538461538
Porphyromonas_asaccharolytica_DSM_20707	0.810573307856898	0.830860534124629	0.663507109004739	0.737812911725955
Porphyromonas_endodontalis_ATCC_35406	0.821047501795424	0.883040935672515	0.678651685393258	0.767471410419314
Porphyromonas_gingivalis_W83	0.819911015557347	0.85792349726776	0.67237687366167	0.75390156062425
Porphyromonas_somerae_DSM_23386	0.811254074200566	0.874659400544959	0.659137577002053	0.751756440281031
Porphyromonas_uenonis_60_3	0.799841130340725	0.822674418604651	0.643181818181818	0.721938775510204
Porphyromonas_uenonis_DSM_23387	0.834988705224282	0.874251497005988	0.687058823529412	0.769433465085639
Prevotella_albensis_DSM_11370	0.811984320605247	0.858638743455497	0.662626262626263	0.748004561003421
Prevotella_bivia_DSM_20514	0.82253006127876	0.881720430107527	0.646942800788955	0.746302616609784
Prevotella_brevis_ATCC_19188	0.796653517422748	0.843589743589744	0.647637795275591	0.732739420935412
Prevotella_bryantii_B14	0.817915947331805	0.865482233502538	0.666015625	0.752759381898455
Prevotella_bryantii_C21a	0.84374763263554	0.879396984924623	0.664136622390892	0.756756756756757
Prevotella_buccae_ATCC_33574	0.825459639072619	0.867167919799499	0.66030534351145	0.749729144095341
Prevotella_conceptionensis_9403948	0.853515933194363	0.902017291066282	0.673118279569892	0.770935960591133
Prevotella_copri_CB7_DSM_18205	0.838303403867013	0.892116182572614	0.648567119155354	0.751091703056769
Prevotella_corporis_DSM_18810	0.832782356872355	0.874626865671642	0.678240740740741	0.764015645371578
Prevotella_denticola_DSM20614	0.867782407080479	0.92156862745098	0.697033898305085	0.79372738238842
Prevotella_denticola_F0289	0.843926048786068	0.903743315508021	0.677354709418838	0.774341351660939
Prevotella_disiens_FB035_09AN	0.805925605536332	0.858823529411765	0.654708520179372	0.743002544529262
Prevotella_disiens_JCM_6334	0.832310091334373	0.862686567164179	0.661327231121281	0.748704663212435
Prevotella_enoeca_JCM_12259	0.834197712403913	0.875370919881306	0.676605504587156	0.763260025873221
Prevotella_intermedia_17	0.815496627462439	0.834757834757835	0.684579439252336	0.752246469833119
Prevotella_intermedia_ATCC_25611	0.830310563355625	0.878698224852071	0.673469387755102	0.762516046213094
Prevotella_loescheii_DSM_19665	0.833581563632929	0.884097035040431	0.669387755102041	0.761904761904762
Prevotella_melaninogenica_ATCC_25845	0.800231481481481	0.830555555555556	0.644396551724138	0.725728155339806
Prevotella_nanceiensis_DSM_19126	0.831178780044048	0.889830508474576	0.673076923076923	0.766423357664234
Prevotella_nigrescens_ATCC_33563	0.806916005194314	0.841642228739003	0.678486997635934	0.75130890052356
Prevotella_oralis_ATCC_33269	0.822825580439133	0.869109947643979	0.654832347140039	0.746906636670416
Prevotella_pallens_ATCC_700821	0.805321861322659	0.85014409221902	0.652654867256637	0.738423028785982
Prevotella_ruminicola_23	0.811598448120229	0.845965770171149	0.650375939849624	0.73538788522848
Prevotella_salivae_DSM_15606	0.882293180829505	0.936482084690554	0.647522522522523	0.765645805592543
Prevotella_shahii_JCM_12083	0.825129146884051	0.868852459016393	0.6625	0.75177304964539
Prevotella_stercorea_DSM_18206	0.819763029178613	0.876623376623377	0.676691729323308	0.763790664780764
Prevotella_timonensis_4401737	0.79839529510607	0.846376811594203	0.650334075723831	0.73551637279597
Prevotella_timonensis_CRIS_5C_B1	0.847369733662422	0.888563049853372	0.665934065934066	0.761306532663317
Prevotella_veroralis_DSM_19559	0.79503016374605	0.858757062146893	0.662309368191721	0.747847478474785
Propionibacterium_acidipropionici_ATCC_4875	0.825513556537791	0.864197530864197	0.655226209048362	0.745341614906832
Propionibacterium_acnes_KPA171202	0.78477594009785	0.839400428265525	0.653333333333333	0.73477038425492
Propionibacterium_avidum_44067	0.805074165983011	0.871331828442438	0.654237288135593	0.747337850919651
Propionibacterium_freudenreichii_subsp_shermanii_CIRM_BIA1	0.80346286172118	0.854368932038835	0.660412757973734	0.744973544973545
Propionibacterium_granulosum_DSM_20700	0.851900624904741	0.896296296296296	0.66605504587156	0.764210526315789
Propionibacterium_jensenii_DSM_20535	0.842682338493926	0.900662251655629	0.646592709984152	0.752767527675277
Propionibacterium_propionicum_F0230a	0.809362232849892	0.867237687366167	0.639810426540284	0.736363636363636
Proteus_mirabilis_ATCC_29906	0.825551242769179	0.900542495479204	0.639281129653402	0.747747747747748
Proteus_penneri_ATCC_35198	0.81392098954905	0.864915572232645	0.639389736477115	0.73524720893142
Providencia_alcalifaciens_DSM_30120	0.829299652658726	0.891891891891892	0.665706051873199	0.762376237623762
Providencia_rettgeri_DSM_1131	0.830542543128688	0.890939597315436	0.658808933002481	0.757489300998574
Providencia_rustigianii_DSM_4541	0.848502218934911	0.884615384615385	0.657142857142857	0.754098360655738
Providencia_stuartii_ATCC_25827	0.800813456805113	0.882059800664452	0.644417475728155	0.744740532959327
Pseudobutyrivibrio_ruminis_AD2017	0.84151003868959	0.873205741626794	0.656474820143885	0.749486652977413
Pseudoflavonifractor_capillosus_strain_ATCC_29799	0.835056423611111	0.908333333333333	0.655639097744361	0.761572052401747
Pseudomonas_aeruginosa_NCGM2_S1	0.84268485011492	0.895104895104895	0.664072632944228	0.76247207743857
Pseudomonas_alcaliphila_34	0.810979603562195	0.876271186440678	0.642236024844721	0.741218637992831
Pseudomonas_fluorescens_PfO_1	0.797517566776271	0.864093959731544	0.630354957160343	0.72894550601557
Pseudomonas_monteilii_NBRC_103158	0.808589485779948	0.871186440677966	0.632226322263223	0.73271560940841
Pseudomonas_monteilii_QM	0.81757490947231	0.886699507389163	0.631578947368421	0.737704918032787
Pseudomonas_nitroreducens_HBP1	0.829098986533389	0.894557823129252	0.650185414091471	0.753042233357194
Pseudomonas_oleovorans_MOIL14HWK12	0.839471121454357	0.885077186963979	0.656488549618321	0.753834915997078
Pseudomonas_putida_F1	0.836457097243391	0.895253682487725	0.645047169811321	0.74982864976011
Pseudomonas_stutzeri_DSM_4166	0.813853662178177	0.880070546737213	0.644702842377261	0.744220730797912
Pseudoramibacter_alactolyticus_ATCC_23263	0.846418019746976	0.871859296482412	0.680392156862745	0.76431718061674
Pyramidobacter_piscolens_W5455	0.7946875	0.865	0.63720073664825	0.733828207847296
Ralstonia_sp_5_7_47FAA	0.820446508130987	0.871268656716418	0.654978962131837	0.747798238590873
Raoultella_planticola_ATCC_33531	0.82343869634154	0.891016200294551	0.631524008350731	0.739156994502138
Rhodococcus_equi_ATCC_33707	0.839107925129431	0.903225806451613	0.655396618985696	0.759608138658628
Rhodococcus_equi_NBRC_101255	0.82579213246007	0.90590405904059	0.639322916666667	0.749618320610687
Rhodococcus_erythropolis_PR4	0.811967474489796	0.891071428571429	0.646373056994819	0.749249249249249
Rhodococcus_rhodochrous_ATCC_21198	0.820975765306122	0.898214285714286	0.642401021711367	0.749069247952346
Roseburia_hominis_A2_183	0.845359665168925	0.895377128953771	0.691729323308271	0.780487804878049
Roseburia_intestinalis_L1_82	0.866447251285596	0.953074433656958	0.653718091009989	0.775510204081633
Roseburia_inulinivorans_DSM_16841	0.831309773215668	0.90311986863711	0.620067643742954	0.735294117647059
Roseomonas_mucosa_ATCC_BAA_692	0.817907657918064	0.876344086021505	0.638381201044386	0.738670694864048
Rothia_aeria_F0474	0.813006093997829	0.867768595041322	0.637651821862348	0.73512252042007
Rothia_dentocariosa_ATCC_17931	0.814283604928992	0.870466321243523	0.641221374045801	0.738461538461538
Rothia_mucilaginosa_DY_18	0.816782844990548	0.855978260869565	0.671641791044776	0.752688172043011
Rudanella_lutea_DSM_19387	0.832239589547786	0.894523326572008	0.670212765957447	0.766290182450044
Ruminococcaceae_bacterium_D16	0.835683076766753	0.880658436213992	0.62848751835536	0.73350471293916
Ruminococcus_albus_7	0.833843598615917	0.88	0.666666666666667	0.758620689655172
Ruminococcus_bicirculans_80_3	0.843479938271605	0.888888888888889	0.655737704918033	0.754716981132076
Ruminococcus_bromii_L2_63	0.82998029910424	0.884735202492212	0.677804295942721	0.767567567567568
Ruminococcus_callidus_ATCC_2776001	0.811489877576146	0.892230576441103	0.653211009174312	0.754237288135593
Ruminococcus_champanellensis_18P13	0.833841435807038	0.894348894348894	0.639718804920914	0.745901639344262
Ruminococcus_flavefaciens_ATCC_19208	0.803616033556414	0.871359223300971	0.616838487972509	0.722334004024145
Ruminococcus_flavefaciens_FD_1	0.827581210873594	0.877149877149877	0.667289719626168	0.75796178343949
Ruminococcus_gauvreauii_DSM_19829	0.823516854586737	0.878854625550661	0.643548387096774	0.743016759776536
Ruminococcus_gnavus_ATCC_29149	0.861583018872115	0.934426229508197	0.635258358662614	0.756332931242461
Ruminococcus_lactaris_ATCC_29176	0.858155025607188	0.935275080906149	0.648709315375982	0.766070245195494
Ruminococcus_obeum_A2_162	0.836025082367945	0.876288659793814	0.62962962962963	0.732758620689655
Ruminococcus_sp_5_1_39BFAA	0.845408088415082	0.914335664335664	0.650497512437811	0.760174418604651
Ruminococcus_sp_SR1_5	0.848103448275861	0.929310344827586	0.655717761557178	0.768901569186876
Ruminococcus_torques_ATCC_27756	0.862795918367346	0.938571428571429	0.626310772163966	0.751286449399657
Ruminococcus_torques_L2_14	0.846125589152775	0.903614457831325	0.634824667472793	0.745738636363636
Salmonella_enterica_enterica_sv_Typhimurium_LT2	0.840396205787661	0.912208504801097	0.64437984496124	0.755252697331062
Scardovia_inopinata_F0304	0.816908621131121	0.877437325905292	0.657620041753653	0.751789976133652
Schlesneria_paludicola_DSM_18645	0.815852171038382	0.869395711500975	0.643578643578644	0.739635157545605
Selenomonas_ruminantium_AC2024	0.792295598300133	0.87243735763098	0.641541038525963	0.739382239382239
Serratia_fonticola_RB_25	0.849334442384051	0.91866028708134	0.663594470046083	0.77056856187291
Serratia_liquefaciens_ATCC_27592	0.830226548885284	0.885271317829457	0.646659116647792	0.74738219895288
Serratia_marcescens_subsp_marcescens_Db11	0.830297710482042	0.900153609831029	0.66065388951522	0.762028608582575
Shigella_dysenteriae_Sd197	0.822206234057256	0.885328836424958	0.645756457564576	0.746799431009957
Shigella_flexneri_2002017	0.824171972508013	0.902597402597403	0.639080459770115	0.748317631224765
Shigella_sonnei_Ss046	0.822977245954492	0.891338582677165	0.64172335600907	0.746209624258405
Silanimonas_lenta_DSM_16282	0.840129194733933	0.909502262443439	0.67563025210084	0.775313404050145
Slackia_exigua_ATCC_700122	0.822691555555555	0.890666666666667	0.658777120315582	0.757369614512472
Slackia_piriformis_YIT_12062	0.84962235885272	0.910614525139665	0.652	0.75990675990676
Solobacterium_moorei_DSM_22971	0.830621301775148	0.884615384615385	0.659836065573771	0.755868544600939
Solobacterium_moorei_F0204	0.835730889989132	0.895604395604396	0.645544554455446	0.750287686996548
Sphingomonas_paucimobilis_HER1398	0.811742397965082	0.87741935483871	0.646592709984152	0.744525547445255
Spirosoma_linguale_DSM_74	0.828897722209846	0.895522388059702	0.649526387009472	0.752941176470588
Staphylococcus_arlettae_CVD059	0.836753773713455	0.898832684824903	0.657183499288762	0.75924404272802
Staphylococcus_aureus_subsp_aureus_USA300_FPR3757	0.823105515263566	0.889980353634578	0.62396694214876	0.733603238866397
Staphylococcus_capitis_CR0101	0.821137649583767	0.86491935483871	0.641255605381166	0.736480686695279
Staphylococcus_capitis_QN1	0.822087724761921	0.882591093117409	0.650746268656716	0.74914089347079
Staphylococcus_caprae_C87	0.818109164220223	0.88376753507014	0.638205499276411	0.741176470588235
Staphylococcus_cohnii_hu_01	0.823960790207367	0.910683012259194	0.641183723797781	0.752532561505065
Staphylococcus_epidermidis_ATCC_12228	0.828165278604005	0.867886178861789	0.644042232277526	0.739393939393939
Staphylococcus_equorum_subsp_equorum_Mu2	0.820903087312354	0.895752895752896	0.652601969057665	0.755085435313263
Staphylococcus_haemolyticus_JCSC1435	0.8473696586939	0.909836065573771	0.665667166416792	0.768831168831169
Staphylococcus_hominis_subsp_hominis_C80	0.820337254457573	0.870563674321503	0.638591117917305	0.736749116607774
Staphylococcus_intermedius_ATCC_27335	0.833847767013232	0.888586956521739	0.661943319838057	0.758700696055685
Staphylococcus_lugdunensis_HKU09_01	0.831226849067326	0.904276985743381	0.652941176470588	0.758326216908625
Staphylococcus_pasteuri_SP1	0.802236439906348	0.866935483870968	0.633284241531664	0.731914893617021
Staphylococcus_pettenkoferi_VCU012	0.823639750017654	0.899159663865546	0.660493827160494	0.761565836298932
Staphylococcus_saprophyticus_subsp_saprophyticus_ATCC_15305	0.827805196690376	0.895582329317269	0.654919236417034	0.75657336726039
Staphylococcus_sciuri_subsp_sciuri_Z8	0.8274074834042	0.888888888888889	0.641350210970464	0.745098039215686
Staphylococcus_simulans_ACS_120_V_Sch1	0.833377492467713	0.88715953307393	0.647727272727273	0.748768472906404
Staphylococcus_vitulinus_F1028	0.816954038111972	0.871227364185111	0.65210843373494	0.745908699397071
Staphylococcus_warneri_SG1	0.824490881097126	0.894422310756972	0.654518950437318	0.755892255892256
Staphylococcus_xylosus_DMB3_Bh1	0.824537287422631	0.893410852713178	0.635862068965517	0.742949234488316
Staphylococcus_xylosus_NJ	0.820703017832647	0.894444444444444	0.658038147138965	0.758241758241758
Stenotrophomonas_maltophilia_D457	0.808517498214468	0.884848484848485	0.643171806167401	0.744897959183673
Stenotrophomonas_rhizophila_PCA13	0.827064929992188	0.903100775193798	0.637482900136799	0.747393744987971
Stoquefichus_massiliensis_AP9	0.824093999679494	0.87799043062201	0.662454873646209	0.755144032921811
Streptococcus_agalactiae_A909	0.817328005420919	0.879464285714286	0.674657534246575	0.763565891472868
Streptococcus_anginosus_1_2_62CV	0.783045841581048	0.796116504854369	0.642297650130548	0.710982658959537
Streptococcus_australis_ATCC_700641	0.795657596371882	0.845238095238095	0.657407407407407	0.739583333333333
Streptococcus_constellatus_subsp_constellatus_SK53	0.818975956994328	0.864130434782609	0.647657841140529	0.740395809080326
Streptococcus_constellatus_subsp_pharyngis_SK1060	0.832554771966221	0.87598944591029	0.665330661322645	0.75626423690205
Streptococcus_cristatus_ATCC_51100	0.82963066320464	0.869458128078818	0.676245210727969	0.760775862068966
Streptococcus_dysgalactiae_subsp_dysgalactiae_ATCC_27957	0.801749956684241	0.850746268656716	0.6309963099631	0.724576271186441
Streptococcus_equi_subsp_equi_4047	0.806922915353917	0.855072463768116	0.657015590200445	0.743073047858942
Streptococcus_equinus_ATCC_9812	0.826158588435374	0.869047619047619	0.668192219679634	0.755498059508409
Streptococcus_gallolyticus_subsp_gallolyticus_ATCC_43143	0.835769405854253	0.90632318501171	0.664948453608247	0.767096134786918
Streptococcus_gordonii_str_Challis_substr_CH1	0.81652294241294	0.87308533916849	0.655172413793103	0.74859287054409
Streptococcus_infantarius_subsp_infantarius_ATCC_BAA_102	0.812943213296399	0.873684210526316	0.664	0.754545454545455
Streptococcus_infantis_ATCC_700779	0.824720594618056	0.8828125	0.668639053254438	0.760942760942761
Streptococcus_intermedius_JTH08	0.817836682108495	0.882198952879581	0.659491193737769	0.754759238521836
Streptococcus_lutetiensis_033	0.833081499107674	0.885365853658537	0.663619744058501	0.758620689655172
Streptococcus_mitis_NCTC_12261	0.816817674566904	0.878865979381443	0.642184557438795	0.742110990206747
Streptococcus_mutans_ATCC_25175	0.781181085610805	0.861047835990888	0.647260273972603	0.73900293255132
Streptococcus_oralis_Uo5	0.799988971669444	0.846534653465347	0.634508348794063	0.725344644750795
Streptococcus_parasanguinis_ATCC_903	0.825200121356391	0.881642512077295	0.675925925925926	0.765199161425577
Streptococcus_parauberis_KCTC_11537	0.807553627435269	0.849282296650718	0.643115942028985	0.731958762886598
Streptococcus_peroris_ATCC_700780	0.791689002443592	0.841688654353562	0.644444444444444	0.729977116704806
Streptococcus_pleomorphus_DSM_20574	0.814921061197917	0.893229166666667	0.666019417475728	0.763070077864294
Streptococcus_pneumoniae_G54	0.836376227650466	0.906698564593301	0.664912280701754	0.767206477732793
Streptococcus_pseudopneumoniae_IS7493	0.79585329029571	0.854591836734694	0.64922480620155	0.737885462555066
Streptococcus_pyogenes_MGAS9429	0.808874063733255	0.883419689119171	0.659574468085106	0.755260243632337
Streptococcus_salivarius_JIM8777	0.807606328930179	0.833734939759036	0.63720073664825	0.722338204592902
Streptococcus_sanguinis_SK36	0.819885181331748	0.898706896551724	0.655660377358491	0.758181818181818
Streptococcus_sp_2_1_36FAA	0.885794082125604	0.940217391304348	0.656962025316456	0.773472429210134
Streptococcus_sp_I_G2	0.821715219976219	0.864942528735632	0.668888888888889	0.754385964912281
Streptococcus_sp_I_P16	0.785797136839535	0.850828729281768	0.636363636363636	0.728132387706856
Streptococcus_thermophilus_LMG_18311	0.805263724048908	0.844311377245509	0.651270207852194	0.735332464146023
Streptococcus_thoraltensis_DSM_12221	0.816454921680314	0.870283018867924	0.654255319148936	0.746963562753036
Streptococcus_uberis_0140J	0.814089071441261	0.865429234338747	0.637606837606838	0.734251968503937
Streptococcus_vestibularis_F0396	0.827780339246281	0.894088669950739	0.657608695652174	0.757828810020877
Subdoligranulum_variabile_DSM_15176	0.848623708742757	0.904761904761905	0.640449438202247	0.75
Succinatimonas_hippei_YIT_12066	0.807899633742911	0.864130434782609	0.670886075949367	0.755344418052257
Succinivibrio_dextrinosolvens_H5	0.8287	0.8975	0.661141804788214	0.761399787910923
Sulfolobus_solfataricus_P2	0.840855879292404	0.889784946236559	0.675510204081633	0.767981438515081
Sutterella_parvirubra_YIT_11816	0.793285110318404	0.850574712643678	0.640692640692641	0.730864197530864
Sutterella_wadsworthensis_3_1_45B	0.843911753566469	0.898876404494382	0.661157024793388	0.761904761904762
Tannerella_forsythia_ATCC_43037	0.818904526697942	0.845144356955381	0.642714570858283	0.73015873015873
Tatumella_ptyseos_ATCC_33301	0.831231482310941	0.90528233151184	0.647979139504563	0.75531914893617
Trabulsiella_guamensis_ATCC_49490	0.80025530771298	0.859016393442623	0.647713226205192	0.738548273431994
Tropheryma_whipplei_str_Twist	0.809824762999138	0.871186440677966	0.653944020356234	0.747093023255814
Trueperella_pyogenes_MS249	0.823912490754439	0.882211538461538	0.654188948306595	0.751279426816786
Ureaplasma_parvum_serovar_1_str_ATCC_27813	0.849626825310979	0.888372093023256	0.720754716981132	0.795833333333333
Ureaplasma_urealyticum_serovar_8_str_ATCC_27618	0.7989125687833	0.813084112149533	0.659090909090909	0.728033472803347
Ureibacillus_thermosphaericus_str_Thermo_BF	0.79763674197384	0.864224137931034	0.624610591900312	0.725135623869801
Varibaculum_cambriense_DSM_15806	0.829422733584606	0.873239436619718	0.669546436285097	0.757946210268949
Veillonella_atypica_ACS_049_V_Sch6	0.811459566074951	0.876923076923077	0.653919694072658	0.749178532311062
Veillonella_dispar_ATCC_17748	0.818665351742275	0.856410256410256	0.662698412698413	0.747203579418344
Veillonella_parvula_Te3_DSM_2008	0.802736272139211	0.876640419947507	0.641074856046065	0.740576496674058
Veillonella_ratti_ACS_216_V_Col6b	0.799961634613005	0.845771144278607	0.653846153846154	0.737527114967462
Veillonella_sp_3_1_44	0.820395530680556	0.879895561357702	0.634651600753296	0.737417943107221
Veillonella_sp_6_1_27	0.814578914870198	0.844559585492228	0.672164948453608	0.748564867967853
Vibrio_fluvialis_560	0.825475375784447	0.878216123499142	0.632098765432099	0.735104091888012
Vibrio_fluvialis_I21563	0.813722068601394	0.89119170984456	0.650693568726356	0.752186588921283
Vibrio_fluvialis_PG41	0.821469464567108	0.875420875420875	0.628019323671498	0.731364275668073
Vibrio_furnissii_NCTC_11218	0.829827455248331	0.907407407407407	0.649397590361446	0.757022471910112
Vibrio_mimicus_MB_451	0.811269421487603	0.876363636363636	0.64524765729585	0.74325366229761
Vibrio_parahaemolyticus_RIMD_2210633	0.819390581717452	0.896491228070175	0.635572139303483	0.743813682678311
Weissella_cibaria_KACC_11862	0.820046222222222	0.861333333333333	0.660531697341513	0.747685185185185
Weissella_confusa_LBAE_C39_2	0.824645726807889	0.878378378378378	0.663265306122449	0.755813953488372
Weissella_paramesenteroides_ATCC_33313	0.875975824729288	0.923444976076555	0.664371772805508	0.772772772772773
Yersinia_bercovieri_ATCC_43970	0.791059357277883	0.860869565217391	0.63953488372093	0.733876945885841
Yersinia_enterocolitica_subsp_enterocolitica_8081	0.806838888888889	0.88	0.64	0.741052631578947
Yersinia_frederiksenii_ATCC_33641	0.824334030873273	0.901771336553945	0.651920838183935	0.756756756756757
Yersinia_kristensenii_ATCC_33638	0.834057663192062	0.904290429042904	0.632064590542099	0.744059742023082
Yersinia_pseudotuberculosis_YPIII	0.805061296918234	0.875210792580101	0.658629441624365	0.751629254163649
Yersinia_rohdei_ATCC_43380	0.827174244861926	0.903814262023217	0.644208037825059	0.75224292615597
Yokenella_regensburgei_ATCC_43003	0.804620187304891	0.894193548387097	0.6398891966759	0.745963401506997
