# Supplementary material for: Teasing out missing reactions in genome-scale metabolic networks through hypergraph learning
Source: Nat Commun. 2023 Apr 25;14:2375. doi: 10.1038/s41467-023-38110-7 (PMC10130184; doi:10.1038/s41467-023-38110-7)
Supplement: Supplementary file 4 — Source Data [file 41467_2023_38110_MOESM4_ESM.zip › Source Data/Supplementary Figure 4/c3mm/gutc3mm_0.csv]

Row	AUC	Recall	Precision	F1
Abiotrophia_defectiva_ATCC_49176	0.856763178522438	0.932539682539683	0.632286995515695	0.753607696419027
Achromobacter_xylosoxidans_A8	0.824337264317492	0.897478991596639	0.65281173594132	0.75583864118896
Achromobacter_xylosoxidans_NBRC_15126	0.820496974306775	0.891304347826087	0.662935323383085	0.760342368045649
Acidaminococcus_fermentans_DSM_20731	0.808277449046679	0.858974358974359	0.64299424184261	0.735455543358946
Acidaminococcus_intestini_RyC_MR95	0.814864733987603	0.846590909090909	0.668161434977579	0.746867167919799
Acidaminococcus_sp_D21	0.790798649182053	0.847682119205298	0.649746192893401	0.735632183908046
Acinetobacter_baumannii_AB0057	0.811628266486628	0.884547069271758	0.657859973579921	0.754545454545455
Acinetobacter_calcoaceticus_PHEA_2	0.828342390257062	0.888888888888889	0.659574468085106	0.757251908396947
Acinetobacter_haemolyticus_NIPH_261	0.818740254022852	0.890466531440162	0.656203288490284	0.755593803786575
Acinetobacter_johnsonii_SH046	0.821262939403572	0.876712328767123	0.641833810888252	0.74110835401158
Acinetobacter_junii_SH205	0.817697521563286	0.894168466522678	0.645865834633385	0.75
Acinetobacter_lwoffii_WJ10621	0.844415557583374	0.896265560165975	0.675	0.770053475935829
Acinetobacter_pittii_ANC_4052	0.805697744986829	0.875222816399287	0.647757255936675	0.744503411675512
Acinetobacter_radioresistens_NIPH_2130	0.830869199724304	0.878243512974052	0.640465793304221	0.740740740740741
Actinobacillus_pleuropneumoniae_L20	0.824755300468262	0.897177419354839	0.641210374639769	0.747899159663866
Actinomyces_cardiffensis_F0333	0.844826846635592	0.893048128342246	0.676113360323887	0.769585253456221
Actinomyces_georgiae_DSM_6843	0.800197224251278	0.843243243243243	0.662420382165605	0.741973840665874
Actinomyces_graevenitzii_C83	0.78378254632032	0.845303867403315	0.634854771784232	0.725118483412322
Actinomyces_naeslundii_str_Howell_279	0.809101326094696	0.886792452830189	0.647160068846816	0.748258706467662
Actinomyces_odontolyticus_ATCC_17982	0.835242423257024	0.903225806451613	0.625698324022346	0.739273927392739
Actinomyces_oris_K20	0.821691654664391	0.858942065491184	0.653256704980843	0.742110990206746
Actinomyces_turicensis_ACS_279_V_Col4	0.841189674523008	0.888888888888889	0.667931688804554	0.76273022751896
Actinomyces_urogenitalis_DSM_15434	0.830403869810888	0.894977168949772	0.638436482084691	0.745247148288973
Actinomyces_viscosus_C505	0.825925787646208	0.868360277136259	0.67262969588551	0.758064516129032
Adlercreutzia_equolifaciens_DSM_19450	0.829117063492063	0.907738095238095	0.67032967032967	0.771175726927939
Aerococcus_viridans_ATCC_11563	0.823889781658431	0.889929742388759	0.652920962199313	0.753221010901883
Aeromonas_caviae_Ae398	0.837643500115976	0.898395721925134	0.659685863874346	0.760754716981132
Aeromonas_hydrophila_subsp_hydrophila_ATCC_7966	0.814207870462211	0.892605633802817	0.643401015228426	0.747787610619469
Aeromonas_jandaei_Riv2	0.79464733236801	0.865671641791045	0.645340751043115	0.739442231075697
Aeromonas_media_WS	0.826632345889499	0.886861313868613	0.648865153538051	0.749421742482652
Aeromonas_veronii_B565	0.826968016012945	0.881508078994614	0.652058432934927	0.749618320610687
Afipia_birgiae_34632	0.816942478050036	0.88468809073724	0.635006784260516	0.739336492890995
Aggregatibacter_aphrophilus_NJ8700	0.840684453032105	0.890086206896552	0.67483660130719	0.767657992565056
Agrobacterium_tumefaciens_F2	0.838087790174896	0.903914590747331	0.664921465968586	0.766214177978884
Akkermansia_muciniphila_ATCC_BAA_835	0.828940993685054	0.914739884393064	0.62180746561886	0.740350877192982
Alcaligenes_faecalis_subsp_faecalis_NBRC_13111	0.831132847616364	0.913919413919414	0.650586701434159	0.76009139375476
Alcaligenes_faecalis_subsp_faecalis_NCIB_8687	0.819239832873108	0.866920152091255	0.659913169319826	0.749383730484799
Alistipes_finegoldii_DSM_17242	0.835522389934736	0.87468671679198	0.656015037593985	0.749731471535983
Alistipes_indistinctus_YIT_12060	0.862655887839901	0.933834586466165	0.640866873065015	0.760097919216646
Alistipes_onderdonkii_DSM_19147	0.816247396250601	0.855696202531646	0.658869395711501	0.744493392070485
Alistipes_putredinis_DSM_17216	0.853065655015131	0.894039735099338	0.704960835509138	0.788321167883211
Alistipes_shahii_WAL_8301	0.859794466673506	0.93859649122807	0.649797570850202	0.767942583732057
Alloprevotella_tannerae_ATCC_51259	0.848051193718956	0.886075949367089	0.669856459330144	0.762942779291553
Anaerobaculum_hydrogeniformans_OS1_ATCC_BAA_1850	0.7976391740128	0.862637362637363	0.65553235908142	0.744958481613286
Anaerobiospirillum_succiniciproducens_DSM_640001	0.8157625	0.88	0.655493482309125	0.751334044823906
Anaerococcus_hydrogenalis_DSM_7454	0.818769424800684	0.845637583892617	0.666666666666667	0.745562130177515
Anaerococcus_prevotii_DSM_20548	0.817523148148148	0.872222222222222	0.647422680412371	0.743195266272189
Anaerococcus_vaginalis_ATCC_51170	0.814681130834977	0.884615384615385	0.671206225680934	0.763274336283186
Anaerofustis_stercorihominis_DSM_17244	0.807437665016171	0.855524079320113	0.648068669527897	0.737484737484738
Anaerostipes_caccae_DSM_14662	0.808531812684762	0.862704918032787	0.646697388632873	0.739244951712028
Anaerostipes_hadrus_DSM_3319	0.825480516503366	0.880715705765408	0.631954350927247	0.735880398671096
Anaerostipes_sp_3_2_56FAA	0.819639756944445	0.872916666666667	0.649612403100775	0.744888888888889
Anaerotruncus_colihominis_DSM_17241	0.803734431347954	0.838120104438642	0.657786885245902	0.737083811710677
Aneurinibacillus_aneurinilyticus_ATCC_12856	0.81352674689974	0.864915572232645	0.645658263305322	0.739374498797113
Arcanobacterium_haemolyticum_DSM_20595	0.826931979448884	0.853994490358127	0.652631578947368	0.739856801909308
Arcobacter_butzleri_RM4018	0.848299438649651	0.903307888040712	0.68007662835249	0.775956284153005
Arthrobacter_castelli_DSM_16402	0.811662553558721	0.88715953307393	0.64957264957265	0.75
Atopobium_minutum_10063974	0.829629191454841	0.895348837209302	0.672489082969432	0.768079800498753
Atopobium_parvulum_DSM_20469	0.832256078793475	0.871345029239766	0.653508771929825	0.746867167919799
Atopobium_rimae_ATCC_49626	0.762589059292356	0.821428571428571	0.621621621621622	0.707692307692308
Bacillus_altitudinis_41KF2b	0.827682328409644	0.897526501766785	0.655483870967742	0.757643549589858
Bacillus_amyloliquefaciens_DSM7	0.852723751490889	0.914089347079038	0.658415841584158	0.765467625899281
Bacillus_amyloliquefaciens_subsp_amyloliquefaciens_DC_12	0.839052694993961	0.913412563667233	0.652121212121212	0.760961810466761
Bacillus_atrophaeus_ATCC_49822_1	0.80422498831874	0.884156729131175	0.651191969887077	0.75
Bacillus_cereus_AH187_F4810_72	0.827901060258938	0.886861313868613	0.656756756756757	0.754658385093168
Bacillus_cereus_G9842	0.831544712245327	0.885869565217391	0.664402173913043	0.759316770186335
Bacillus_clausii_KSM_K16	0.825527148770391	0.899099099099099	0.648051948051948	0.753207547169811
Bacillus_endophyticus_2102	0.826900020159365	0.871335504885994	0.647699757869249	0.743055555555555
Bacillus_firmus_DS1	0.808054846938776	0.880357142857143	0.652116402116402	0.749240121580547
Bacillus_flexus_27Col1_1E	0.837532268078294	0.889438943894389	0.653333333333333	0.753319357092942
Bacillus_fordii_DSM_16014	0.797742960832697	0.864915572232645	0.627210884353742	0.727129337539432
Bacillus_halodurans_C_125	0.818349237673011	0.893382352941177	0.638633377135348	0.744827586206897
Bacillus_infantis_NRRL_B_14911	0.838115689981096	0.895652173913044	0.690348525469169	0.779712339137018
Bacillus_licheniformis_ATCC_14580	0.823622522263717	0.879661016949153	0.62605548854041	0.731501057082452
Bacillus_megaterium_DSM319	0.813671087873223	0.891485809682805	0.635714285714286	0.742182070882557
Bacillus_mojavensis_RO_H_1	0.843409479145667	0.899022801302932	0.650943396226415	0.755129958960328
Bacillus_mycoides_DSM_2048	0.816432759897534	0.911149825783972	0.639364303178484	0.751436781609195
Bacillus_nealsonii_AAU1	0.801634232182599	0.863309352517986	0.639147802929427	0.734506503442999
Bacillus_pseudofirmus_OF4	0.85467377063499	0.904672897196262	0.662106703146375	0.764612954186414
Bacillus_pumilus_ATCC_7061	0.828177509976896	0.896739130434783	0.653896961690885	0.756302521008403
Bacillus_sonorensis_L12	0.826110527757487	0.900337837837838	0.654791154791155	0.758179231863442
Bacillus_subtilis_str_168	0.838130555555556	0.9	0.656934306569343	0.759493670886076
Bacillus_thermoamylovorans	0.812918929779546	0.887477313974592	0.645118733509235	0.747135217723453
Bacillus_thuringiensis_serovar_thuringiensis_str_T01001	0.837605774016924	0.898954703832753	0.660691421254802	0.761623616236162
Bacillus_timonensis_10403023	0.807943723546447	0.884328358208955	0.644021739130435	0.745283018867925
Bacillus_vallismortis_DV1_F_3	0.831618320794753	0.888888888888889	0.649746192893401	0.750733137829912
Bacteroides_caccae_ATCC_43185	0.840455560922593	0.918956043956044	0.631728045325779	0.748740906547286
Bacteroides_cellulosilyticus_DSM_14838	0.847993079584775	0.923529411764706	0.629889669007021	0.748956469886702
Bacteroides_clarus_YIT_12056	0.851192838208918	0.921646746347942	0.630909090909091	0.749055585536967
Bacteroides_coprocola_M16_DSM_17136	0.853571609653867	0.92296511627907	0.628712871287129	0.74793875147232
Bacteroides_coprophilus_DSM_18228	0.831524219172526	0.915697674418605	0.633165829145729	0.748663101604278
Bacteroides_dorei_DSM_17855	0.864970250518909	0.927877947295423	0.643888354186718	0.760227272727273
Bacteroides_eggerthii_1_2_48FAA	0.84571253044511	0.933125972006221	0.625	0.748596381784155
Bacteroides_eggerthii_DSM_20697	0.841604180316597	0.919540229885057	0.633484162895928	0.750167448091092
Bacteroides_faecis_MAJ27	0.804284353041289	0.839729119638826	0.64471403812825	0.729411764705882
Bacteroides_finegoldii_DSM_17565	0.85890797199545	0.9164265129683	0.633466135458167	0.749116607773852
Bacteroides_fluxus_YIT_12057	0.866438859494416	0.928571428571429	0.641095890410959	0.758508914100486
Bacteroides_fragilis_3_1_12	0.843861887783825	0.923287671232877	0.626976744186047	0.746814404432133
Bacteroides_fragilis_638R	0.854172458295668	0.92944369063772	0.623861566484517	0.746594005449591
Bacteroides_fragilis_NCTC_9343	0.856016933567225	0.921542553191489	0.630573248407643	0.748784440842788
Bacteroides_fragilis_YCH46	0.834362354361779	0.93029490616622	0.639042357274402	0.75764192139738
Bacteroides_graminisolvens_DSM_19988	0.801595995167994	0.855203619909502	0.649484536082474	0.73828125
Bacteroides_intestinalis_341_DSM_17393	0.844084998059064	0.912568306010929	0.614535418583257	0.734469488730071
Bacteroides_massiliensis_B846dnLKV334	0.821410123966942	0.859090909090909	0.676207513416816	0.756756756756757
Bacteroides_nordii_CL02T12C05	0.835632117574638	0.890350877192982	0.66231647634584	0.759588400374182
Bacteroides_oleiciplenus_YIT_12058	0.821002616189597	0.879385964912281	0.678510998307953	0.765998089780325
Bacteroides_ovatus_ATCC_8483	0.806124048466286	0.885906040268456	0.627973358705994	0.734966592427617
Bacteroides_ovatus_SD_CC_2a	0.839669928073184	0.913649025069638	0.620624408703879	0.739154929577465
Bacteroides_ovatus_SD_CMC_3f	0.842308734412276	0.910025706940874	0.623239436619718	0.739811912225705
Bacteroides_pectinophilus_ATCC_43243	0.811342874405937	0.846846846846847	0.658878504672897	0.741130091984231
Bacteroides_plebeius_M12_DSM_17135	0.837730299962705	0.912408759124088	0.619425173439049	0.737898465171192
Bacteroides_pyogenes_DSM20611	0.823709805656351	0.877750611246944	0.655109489051095	0.750261233019854
Bacteroides_salyersiae_WAL_10018	0.824435394665701	0.897550111358575	0.65742251223491	0.75894538606403
Bacteroides_sp_1_1_14	0.84276297807695	0.924308588064047	0.637550200803213	0.754604872251931
Bacteroides_sp_1_1_30	0.861542658079456	0.930735930735931	0.646292585170341	0.762862211709048
Bacteroides_sp_1_1_6	0.835943553073347	0.916193181818182	0.616634799235182	0.737142857142857
Bacteroides_sp_20_3	0.858686807608468	0.923497267759563	0.637735849056604	0.754464285714286
Bacteroides_sp_2_1_22	0.880415965945464	0.946915351506456	0.660660660660661	0.778301886792453
Bacteroides_sp_2_1_33B	0.833309115743129	0.91644204851752	0.621572212065813	0.740740740740741
Bacteroides_sp_2_1_7	0.884595555555557	0.941333333333333	0.662910798122066	0.777961432506887
Bacteroides_sp_2_2_4	0.842560374237832	0.908735332464146	0.623434704830054	0.739522546419098
Bacteroides_sp_3_1_19	0.879905162819954	0.931726907630522	0.652908067542214	0.767788196359625
Bacteroides_sp_3_1_23	0.866461681287289	0.927344782034346	0.622340425531915	0.744827586206897
Bacteroides_sp_3_1_33FAA	0.861897700256573	0.931372549019608	0.640655105973025	0.759132420091324
Bacteroides_sp_3_1_40A	0.856136572275969	0.925770308123249	0.633141762452107	0.751990898748578
Bacteroides_sp_3_2_5	0.871378298194673	0.943820224719101	0.65625	0.774193548387097
Bacteroides_sp_4_1_36	0.859565273994552	0.925632911392405	0.638646288209607	0.755813953488372
Bacteroides_sp_4_3_47FAA	0.844447122696464	0.90179806362379	0.624521072796935	0.737973967176004
Bacteroides_sp_9_1_42FAA	0.853084221684732	0.930327868852459	0.634078212290503	0.754152823920266
Bacteroides_sp_D1	0.842164307371827	0.902439024390244	0.609496124031008	0.727588201272412
Bacteroides_sp_D2	0.849017555870703	0.923076923076923	0.637065637065637	0.753854940034266
Bacteroides_sp_D20	0.875568988894628	0.931818181818182	0.646305418719212	0.763234438627109
Bacteroides_sp_D22	0.867018743688475	0.932664756446991	0.664285714285714	0.775923718712753
Bacteroides_stercoris_ATCC_43183	0.846110637675751	0.920943134535368	0.637848222862632	0.753688989784336
Bacteroides_thetaiotaomicron_VPI_5482	0.848150622929081	0.918741808650065	0.62645218945487	0.744952178533475
Bacteroides_timonensis_AP1	0.793477815769538	0.85972850678733	0.657439446366782	0.745098039215686
Bacteroides_uniformis_ATCC_8492	0.859811030143634	0.928571428571429	0.632690541781451	0.752594210813763
Bacteroides_ureolyticus_DSM_20703	0.803049589443866	0.868263473053892	0.671296296296296	0.757180156657963
Bacteroides_vulgatus_ATCC_8482	0.845399930747922	0.923684210526316	0.627906976744186	0.747603833865815
Bacteroides_xylanisolvens_SD_CC_1b	0.858587755102041	0.928571428571429	0.641658440276407	0.758902510215995
Bacteroides_xylanisolvens_XB1A	0.846573891445686	0.908831908831909	0.629191321499014	0.743589743589744
Barnesiella_intestinihominis_YIT_11860	0.867724363252671	0.933042212518195	0.629048086359176	0.751465416178195
Bartonella_quintana_Toulouse	0.80035250761096	0.838607594936709	0.629453681710214	0.719131614654003
Bifidobacterium_adolescentis_ATCC_15703	0.832418319954898	0.886010362694301	0.686746987951807	0.773755656108597
Bifidobacterium_angulatum_DSM_20098	0.818041577174716	0.89532293986637	0.640127388535032	0.746518105849582
Bifidobacterium_animalis_lactis_AD011	0.800123762376238	0.900990099009901	0.627586206896552	0.739837398373984
Bifidobacterium_animalis_lactis_BB_12	0.813797554591416	0.841317365269461	0.672248803827751	0.747340425531915
Bifidobacterium_animalis_lactis_Bi_07	0.826991676575506	0.85632183908046	0.669662921348315	0.751576292559899
Bifidobacterium_animalis_lactis_Bl_04_ATCC_SD5219	0.829510074740625	0.866261398176292	0.673758865248227	0.757978723404255
Bifidobacterium_animalis_lactis_CNCM_I_2494	0.817627009154349	0.871720116618076	0.670403587443946	0.757921419518378
Bifidobacterium_animalis_lactis_DSM_10140	0.806274886595652	0.826747720364742	0.641509433962264	0.722443559096946
Bifidobacterium_animalis_lactis_V9	0.821915909867795	0.866261398176292	0.672169811320755	0.756972111553785
Bifidobacterium_bifidum_BGN4	0.803959590156085	0.853107344632768	0.662280701754386	0.745679012345679
Bifidobacterium_bifidum_NCIMB_41171	0.855659314342984	0.915141430948419	0.625	0.742741390952059
Bifidobacterium_bifidum_PRL2010	0.818875307623612	0.861618798955614	0.662650602409639	0.749148694665153
Bifidobacterium_bifidum_S17	0.794375817932267	0.850282485875706	0.645922746781116	0.734146341463415
Bifidobacterium_boum_DSM_20432	0.802775227017651	0.873737373737374	0.65406427221172	0.748108108108108
Bifidobacterium_breve_HPH0326	0.837293005671077	0.91304347826087	0.637910085054678	0.751072961373391
Bifidobacterium_breve_UCC2003_NCIMB8807	0.802665843378346	0.854922279792746	0.669371196754564	0.750853242320819
Bifidobacterium_catenulatum_DSM_16992	0.847273161958477	0.8997668997669	0.630718954248366	0.741594620557157
Bifidobacterium_coryneforme_DSM_20216	0.823439236855298	0.859838274932615	0.657731958762887	0.745327102803738
Bifidobacterium_dentium_ATCC_27678	0.846338698851331	0.903914590747331	0.630272952853598	0.742690058479532
Bifidobacterium_gallicum_DSM_20093	0.800175736961452	0.857142857142857	0.623916811091854	0.722166499498495
Bifidobacterium_kashiwanohense_DSM_21854	0.832719439816743	0.900510204081633	0.686770428015564	0.77924944812362
Bifidobacterium_longum_DJO10A	0.826392226339333	0.892074198988196	0.620164126611958	0.731673582295989
Bifidobacterium_longum_E18	0.870126451941321	0.938775510204082	0.640371229698376	0.761379310344828
Bifidobacterium_longum_NCC2705	0.862249431851291	0.91412213740458	0.634437086092715	0.749022673964034
Bifidobacterium_longum_infantis_157F_NC	0.82429947208972	0.911174785100286	0.608030592734226	0.729357798165138
Bifidobacterium_longum_infantis_ATCC_15697	0.796282436228196	0.821958456973294	0.664268585131894	0.73474801061008
Bifidobacterium_longum_longum_ATCC_55813	0.850750113378685	0.914285714285714	0.62992125984252	0.745920745920746
Bifidobacterium_longum_longum_BBMN68	0.783182779947917	0.830729166666667	0.639278557114228	0.722536806342016
Bifidobacterium_longum_longum_CCUG_52486	0.845194416139473	0.920303605313093	0.620204603580563	0.741023682200153
Bifidobacterium_longum_longum_JCM_1217	0.878938090217551	0.929292929292929	0.629418472063854	0.750509857239973
Bifidobacterium_longum_longum_JDM301	0.827734385935444	0.875661375661376	0.645224171539961	0.742985409652076
Bifidobacterium_mongoliense_DSM_21395	0.801877762536199	0.869135802469136	0.638838475499093	0.736401673640167
Bifidobacterium_pseudocatenulatum_DSM_20438	0.838598718289961	0.909502262443439	0.628125	0.743068391866913
Bifidobacterium_pseudolongum_subsp_Pseudolongum_DSM_20099	0.801151824525871	0.845144356955381	0.641434262948207	0.729331823329558
Bifidobacterium_ruminantium_DSM_6489	0.836587771203156	0.884615384615385	0.644859813084112	0.745945945945946
Bifidobacterium_scardovii_JCM_12489	0.827729540537847	0.895883777239709	0.665467625899281	0.763673890608875
Bifidobacterium_stercoris_DSM_24849	0.785215323724008	0.847826086956522	0.631578947368421	0.723897911832947
Bifidobacterium_thermacidophilum_subsp_thermacidophilum_DSM_15837	0.823464825772519	0.869230769230769	0.680722891566265	0.763513513513514
Bifidobacterium_thermophilum_RBL67	0.834617437938314	0.901477832512315	0.675276752767528	0.772151898734177
Bilophila_wadsworthia_3_1_6	0.82292631091659	0.873853211009174	0.674336283185841	0.761238761238761
Blastococcus_massiliensis_AP3	0.82482257608926	0.871848739495798	0.662939297124601	0.753176043557169
Blautia_hansenii_VPI_C7_24_DSM_20583	0.851814176083658	0.920454545454545	0.621029572836802	0.74166121648136
Blautia_hydrogenotrophica_DSM_10507	0.790539459978129	0.862785862785863	0.642414860681115	0.736468500443656
Blautia_obeum_ATCC_29174	0.81553051112332	0.882217090069284	0.655231560891938	0.751968503937008
Blautia_producta_DSM_2950	0.810148556518812	0.871559633027523	0.65180102915952	0.745829244357213
Blautia_wexlerae_DSM_19850	0.841624631712096	0.904761904761905	0.6751269035533	0.773255813953488
Bordetella_hinzii_OH87_BAL007II	0.827732171991624	0.885304659498208	0.633333333333333	0.738415545590433
Brachybacterium_paraconglomeratum_LC44	0.831014822341575	0.889558232931727	0.669184290030212	0.763793103448276
Brachyspira_pilosicoli_B2904	0.819750566893424	0.866666666666667	0.655855855855856	0.746666666666667
Bradyrhizobium_elkanii_USDA_76	0.836167499202891	0.903780068728522	0.659974905897114	0.762871646120377
Bradyrhizobium_japonicum_USDA_6	0.787563051180451	0.852159468438538	0.617328519855596	0.715980460572226
Brevibacillus_agri_5_2	0.837086768080224	0.897212543554007	0.64134495641345	0.74800290486565
Brevibacillus_agri_BAB_2500	0.818701542798966	0.911504424778761	0.64375	0.754578754578754
Brevibacillus_borstelensis_AK1	0.832289616702941	0.888086642599278	0.642297650130548	0.745454545454545
Brevibacillus_brevis_NBRC_100599	0.795464374112458	0.886164623467601	0.649550706033376	0.74962962962963
Brevibacterium_casei_S18	0.820738278422647	0.892367906066536	0.652360515021459	0.753719008264463
Brevibacterium_linens_BL2	0.831649161030177	0.881048387096774	0.647407407407407	0.746370623398804
Brevibacterium_massiliense_5401308	0.819076185991278	0.880090497737557	0.654882154882155	0.750965250965251
Brevundimonas_bacteroides_DSM_4726	0.811011422360367	0.90174672489083	0.62012012012012	0.734875444839858
Brevundimonas_diminuta_470_4	0.817370188164321	0.88135593220339	0.642967542503864	0.743521000893655
Brochothrix_thermosphacta_DSM_20171	0.842781230139115	0.873949579831933	0.67205169628433	0.759817351598174
Bulleidia_extructa_W1219	0.847240101807176	0.909090909090909	0.685579196217494	0.78167115902965
Burkholderia_cepacia_GG4	0.836972983290679	0.909667194928685	0.639198218262806	0.750817527795945
Burkholderiales_bacterium_1_1_47	0.822996386054422	0.892857142857143	0.650759219088937	0.752823086574655
Butyricicoccus_pullicaecorum_1_2	0.860385657018596	0.91768826619965	0.662452591656131	0.769456681350954
Butyricimonas_synergistica_DSM_23225	0.850210717093196	0.897196261682243	0.647554806070826	0.752203721841332
Butyricimonas_virosa_DSM_23226	0.822138671721589	0.88558352402746	0.642857142857143	0.744947064485082
Butyrivibrio_crossotus_DSM_2876	0.845368888888889	0.888	0.682377049180328	0.771726535341831
Butyrivibrio_fibrisolvens_16_4	0.83184763260947	0.907547169811321	0.645637583892617	0.754509803921569
Campylobacter_coli_JV20	0.833752067663307	0.896648044692737	0.663223140495868	0.762470308788599
Campylobacter_concisus_13826	0.816829214017695	0.864265927977839	0.647302904564315	0.740213523131673
Campylobacter_curvus_525_92	0.837715855572998	0.892857142857143	0.659229208924949	0.758459743290549
Campylobacter_fetus_subsp_fetus_82_40	0.791645413299686	0.844559585492228	0.646825396825397	0.732584269662921
Campylobacter_gracilis_RM3268	0.836019408707646	0.873925501432665	0.677777777777778	0.763454317897372
Campylobacter_hominis_ATCC_BAA_381	0.819439339770791	0.867052023121387	0.663716814159292	0.75187969924812
Campylobacter_hyointestinalis_subsp_hyointestinalis_LMG_9260	0.817947076247634	0.864721485411141	0.654618473895582	0.745142857142857
Campylobacter_jejuni_jejuni_81_176	0.82583774250441	0.880952380952381	0.660714285714286	0.755102040816327
Campylobacter_jejuni_jejuni_ICDCCJ07004	0.810944	0.882666666666667	0.649019607843137	0.748022598870057
Campylobacter_jejuni_jejuni_M1	0.842526312811227	0.898936170212766	0.664047151277014	0.763841807909605
Campylobacter_jejuni_jejuni_NCTC_11168	0.831586996507326	0.900262467191601	0.647169811320755	0.753018660812294
Campylobacter_lari_RM2100	0.818401900295213	0.887052341597796	0.655804480651731	0.754098360655738
Campylobacter_rectus_RM3267	0.797012740007245	0.854395604395604	0.658898305084746	0.744019138755981
Campylobacter_showae_CSUNSWCD	0.781973993467843	0.825966850828729	0.629473684210526	0.714456391875747
Campylobacter_upsaliensis_JV21	0.826969696969696	0.857575757575758	0.665882352941176	0.749668874172185
Candidatus_Nitrososphaera_gargensis_Ga9_2	0.810873368955425	0.84593837535014	0.648068669527897	0.733900364520048
Capnocytophaga_granulosa_ATCC_51502	0.819349333333333	0.888	0.663346613545817	0.759407069555302
Capnocytophaga_ochracea_DSM_7271	0.826354931083734	0.891246684350133	0.649903288201161	0.751677852348993
Capnocytophaga_sputigena_ATCC_33612	0.818684210526316	0.863157894736842	0.653386454183267	0.743764172335601
Catenibacterium_mitsuokai_DSM_15897	0.825589719189503	0.902691511387164	0.645925925925926	0.753022452504318
Cedecea_davisae_DSM_4568	0.810602040816326	0.904285714285714	0.63682092555332	0.747343565525384
Cellulosilyticum_lentocellum_DSM_5427	0.8003108003108	0.853146853146853	0.647787610619469	0.736418511066398
Cellulosimicrobium_cellulans_J36	0.846324319599344	0.888888888888889	0.661045531197302	0.758220502901354
Cetobacterium_somerae_ATCC_BAA_47401	0.798143956541421	0.853191489361702	0.647819063004846	0.736455463728191
Citrobacter_amalonaticus_Y19	0.816871582236645	0.883720930232558	0.628445424476295	0.734536082474227
Citrobacter_freundii_ATCC_8090	0.812457848689498	0.887537993920973	0.636859323882225	0.741587301587302
Citrobacter_freundii_UCI_31	0.812360046342505	0.890937019969278	0.627705627705628	0.736507936507936
Citrobacter_koseri_ATCC_BAA_895	0.817332767775788	0.911003236245955	0.658479532163743	0.764426340801086
Citrobacter_sp_30_2	0.844864975877361	0.914248021108179	0.658119658119658	0.765323025952512
Citrobacter_youngae_ATCC_29220	0.834512860663165	0.904299583911234	0.646825396825397	0.754193175245807
Cloacibacillus_evryensis_DSM_19522	0.796950017146776	0.844907407407407	0.63588850174216	0.725646123260437
Clostridiales_sp_1_7_47FAA	0.827008631253663	0.886861313868613	0.635294117647059	0.74028941355674
Clostridium_acetobutylicum_ATCC_824	0.813860051469687	0.876569037656904	0.649612403100775	0.746215494211932
Clostridium_asparagiforme_DSM_15981	0.802280264843572	0.885813148788927	0.640801001251564	0.743645606390704
Clostridium_bartlettii_DSM_16795	0.793083900226757	0.866666666666667	0.654676258992806	0.745901639344262
Clostridium_beijerinckii_NCIMB_8052	0.830124263038549	0.878095238095238	0.649295774647887	0.746558704453441
Clostridium_bifermentans_ATCC_19299	0.813328808469722	0.877551020408163	0.662671232876712	0.755121951219512
Clostridium_bolteae_ATCC_BAA_613	0.824382887042167	0.896491228070175	0.646835443037975	0.751470588235294
Clostridium_botulinum_A_str_ATCC_19397	0.801655277085005	0.870775347912525	0.641288433382138	0.738617200674536
Clostridium_botulinum_A_str_ATCC_3502	0.829972337955058	0.900826446280992	0.665648854961832	0.76558384547849
Clostridium_botulinum_A_str_Hall	0.795374268156965	0.875502008032129	0.608938547486033	0.71828665568369
Clostridium_botulinum_Bf	0.799351011228849	0.874751491053678	0.635838150289017	0.736401673640167
Clostridium_botulinum_E1_str_BoNT_E_Beluga	0.824385672636401	0.908163265306122	0.652492668621701	0.75938566552901
Clostridium_botulinum_F_str_230613	0.82534	0.902	0.643366619115549	0.751040799333888
Clostridium_butyricum_DSM_10702	0.805358204487096	0.858316221765914	0.656200941915228	0.743772241992883
Clostridium_butyricum_E4_str_BoNT_E_BL5262	0.802373879608554	0.871635610766046	0.646697388632873	0.742504409171076
Clostridium_cadaveris_AGR2141	0.834292850084317	0.893569844789357	0.661740558292282	0.760377358490566
Clostridium_celatum_DSM_1785	0.878254254164662	0.955752212389381	0.650602409638554	0.774193548387097
Clostridium_cellobioparum_DSM_1351	0.819121757553099	0.881856540084388	0.651090342679128	0.74910394265233
Clostridium_citroniae_WAL_17108	0.815331900026874	0.898360655737705	0.633526011560694	0.743050847457627
Clostridium_clariflavum_DSM_19732	0.829779363191967	0.880459770114942	0.662629757785467	0.756169792694965
Clostridium_clostridioforme_CM201	0.831961882456007	0.866807610993658	0.660225442834139	0.749542961608775
Clostridium_difficile_CD196	0.817155827171672	0.882978723404255	0.628787878787879	0.734513274336283
Clostridium_difficile_NAP07	0.842338472337486	0.896749521988528	0.655944055944056	0.75767366720517
Clostridium_difficile_NAP08	0.816262164209545	0.893129770992366	0.643741403026135	0.748201438848921
Clostridium_difficile_R20291	0.787646847892903	0.84504132231405	0.636080870917574	0.725820763087844
Clostridium_glycolicum_ATCC_14880	0.830449078082116	0.875536480686695	0.6528	0.747937671860678
Clostridium_hathewayi_12489931	0.813842544773376	0.870292887029289	0.659270998415214	0.750225428313796
Clostridium_hathewayi_DSM_13479	0.826628884427167	0.871459694989107	0.66334991708126	0.753295668549906
Clostridium_hiranonis_TO_931_DSM_13275	0.821298701298701	0.864935064935065	0.636711281070746	0.733480176211454
Clostridium_hylemonae_DSM_15053	0.832193761858485	0.91156462585034	0.621809744779582	0.739310344827586
Clostridium_indolis_DSM_755	0.816602103804485	0.902777777777778	0.642655367231638	0.750825082508251
Clostridium_innocuum_2959	0.836782441851359	0.880530973451327	0.652459016393443	0.749529190207156
Clostridium_leptum_DSM_753	0.851739939317509	0.908127208480565	0.649810366624526	0.757553426676492
Clostridium_methoxybenzovorans_SR3	0.825442515896202	0.897233201581028	0.667647058823529	0.765598650927487
Clostridium_methylpentosum_R2_DSM_5476	0.840275	0.895	0.643884892086331	0.748953974895398
Clostridium_nexile_DSM_1787	0.836375811570151	0.906542056074766	0.612631578947368	0.731155778894472
Clostridium_paraputrificum_AGR2156	0.790920476197438	0.863134657836645	0.622611464968153	0.723404255319149
Clostridium_perfringens_ATCC_13124	0.818570681494129	0.879492600422833	0.666666666666667	0.758432087511395
Clostridium_ramosum_VPI_0427_DSM_1402	0.881261540205404	0.939550949913644	0.64839094159714	0.767277856135402
Clostridium_saccharogumia_DSM_17460	0.827687189453115	0.897911832946636	0.650420168067227	0.754385964912281
Clostridium_saccharoperbutylacetonicum_N1_4_HMT	0.803380632031206	0.87218045112782	0.628726287262873	0.730708661417323
Clostridium_sartagoforme_AAU1	0.809862140549391	0.865342163355408	0.650082918739635	0.742424242424242
Clostridium_scindens_ATCC_35704	0.832907820478366	0.911475409836066	0.625421822272216	0.741827885256838
Clostridium_sordellii_ATCC_9714	0.804327976625274	0.878378378378378	0.65	0.747126436781609
Clostridium_sp_7_2_43FAA	0.859263758766671	0.946254071661238	0.649888143176734	0.770557029177719
Clostridium_sp_L2_50	0.84314728049518	0.889135254988914	0.638535031847134	0.743280815569972
Clostridium_sp_M62_1	0.834854195596112	0.884976525821596	0.653379549393414	0.751744765702891
Clostridium_sp_SS2_1	0.83637154411365	0.895705521472393	0.666666666666667	0.764397905759162
Clostridium_sp_SY8519	0.839509160719775	0.882352941176471	0.680473372781065	0.76837416481069
Clostridium_spiroforme_DSM_1552	0.825220953902446	0.905245346869712	0.619930475086906	0.735900962861073
Clostridium_sporogenes_ATCC_15579	0.835494905458177	0.90528233151184	0.677111716621253	0.774746687451286
Clostridium_sporosphaeroides_DSM_1294	0.8291342272203	0.872549019607843	0.658040665434381	0.750263435194942
Clostridium_sticklandii_DSM_519	0.828701246521595	0.88641425389755	0.65139116202946	0.750943396226415
Clostridium_symbiosum_ATCC_14940	0.841999263505803	0.878464818763326	0.682119205298013	0.767940354147251
Clostridium_symbiosum_WAL_14163	0.831051266379452	0.895752895752896	0.650771388499299	0.753858651502843
Clostridium_symbiosum_WAL_14673	0.819699837750135	0.883720930232558	0.670588235294118	0.762541806020067
Clostridium_tyrobutyricum_DSM_2637	0.822518080048771	0.88470066518847	0.658415841584158	0.754966887417219
Clostridium_viride_DSM_6836	0.823067020727484	0.890274314214464	0.644404332129964	0.747643979057592
Collinsella_aerofaciens_ATCC_25986	0.800723041179298	0.867088607594937	0.647754137115839	0.741542625169148
Collinsella_intestinalis_DSM_13280	0.800694901198204	0.874331550802139	0.636186770428016	0.736486486486486
Collinsella_stercoris_DSM_13279	0.835443883858465	0.909441233140655	0.643051771117166	0.753391859537111
Collinsella_tanakaei_YIT_12063	0.839817776281458	0.903669724770642	0.654485049833887	0.759152215799615
Comamonas_testosteroni_CNB_2	0.821211402314925	0.876325088339223	0.641655886157827	0.740851381628081
Coprobacillus_sp_29_1	0.834353426560095	0.90590405904059	0.645203679369251	0.753645433614735
Coprobacillus_sp_D7	0.803646103598791	0.875690607734807	0.65495867768595	0.749408983451537
Coprococcus_catus_GD_7	0.818535740560177	0.885553470919325	0.632707774798928	0.73807662236122
Coprococcus_comes_ATCC_27758	0.802113257684574	0.877118644067797	0.643856920684292	0.742600896860987
Coprococcus_eutactus_ATCC_27759	0.816694654054628	0.892783505154639	0.632116788321168	0.74017094017094
Corynebacterium_ammoniagenes_DSM_20306	0.816425946825044	0.875243664717349	0.646974063400576	0.743993371996686
Corynebacterium_amycolatum_SK46	0.82619688481077	0.874730021598272	0.652173913043478	0.747232472324723
Corynebacterium_aurimucosum_ATCC_700975	0.840340578837404	0.903890160183066	0.675213675213675	0.772994129158513
Corynebacterium_durum_F0235	0.822786484163195	0.880281690140845	0.672043010752688	0.76219512195122
Corynebacterium_glucuronolyticum_ATCC_51867	0.823314776589312	0.881278538812785	0.654237288135593	0.750972762645914
Corynebacterium_kroppenstedtii_DSM_44385	0.807317238836383	0.863436123348018	0.649006622516556	0.741020793950851
Corynebacterium_propinquum_DSM_44285	0.830367280985239	0.878504672897196	0.652777777777778	0.749003984063745
Corynebacterium_striatum_ATCC_6940	0.839881481481481	0.875555555555556	0.658862876254181	0.751908396946565
Corynebacterium_tuberculostearicum_SK141	0.80446823337178	0.840686274509804	0.637546468401487	0.725158562367865
Corynebacterium_ulcerans_809	0.818804283164783	0.885365853658537	0.664835164835165	0.759414225941423
Corynebacterium_ureicelerivorans	0.821051891023574	0.88135593220339	0.652329749103943	0.749742533470649
Cronobacter_sakazakii_ATCC_BAA_894	0.813203991006812	0.877926421404682	0.652173913043478	0.74839629365645
Cryptobacterium_curtum_DSM_15641	0.835304142011834	0.886153846153846	0.668213457076566	0.761904761904762
Curtobacterium_flaccumfaciens_UCD_AKU	0.832438454233326	0.876068376068376	0.646687697160883	0.744101633393829
Delftia_acidovorans_SPH_1	0.827781568438831	0.897993311036789	0.642344497607656	0.748953974895398
Dermacoccus_nishinomiyaensis	0.85613296398892	0.903157894736842	0.677725118483412	0.774368231046931
Desulfovibrio_desulfuricans_subsp_desulfuricans_DSM_642	0.846237095848747	0.911447084233261	0.657320872274143	0.763800904977376
Desulfovibrio_piger_ATCC_29098	0.838434004102683	0.878962536023055	0.644820295983087	0.74390243902439
Desulfovibrio_sp_3_1_syn3	0.839961259305935	0.891304347826087	0.654255319148936	0.754601226993865
Dialister_invisus_DSM_15470	0.819896187641724	0.854166666666667	0.655251141552511	0.741602067183463
Dialister_succinatiphilus_YIT_11850	0.804376129237964	0.855670103092783	0.642166344294004	0.733701657458564
Dietzia_cinnamea_P4	0.811483936576651	0.881209503239741	0.643533123028391	0.743846855059253
Dorea_formicigenerans_ATCC_27755	0.826887121959237	0.907051282051282	0.645381984036488	0.754163890739507
Dorea_longicatena_DSM_13814	0.84106037377011	0.911894273127753	0.67536704730832	0.776007497656982
Dyadobacter_beijingensis_DSM_21582	0.849288002847989	0.905660377358491	0.685714285714286	0.780487804878049
Dyadobacter_fermentans_DSM_18053	0.825507544581618	0.875925925925926	0.661538461538462	0.753784860557769
Dysgonomonas_gadei_ATCC_BAA_286	0.858116291890808	0.919075144508671	0.61747572815534	0.738675958188153
Edwardsiella_tarda_ATCC_23685	0.84255692542025	0.906976744186046	0.640093786635405	0.750515463917526
Edwardsiella_tarda_FL6_60	0.840437078881572	0.906890130353817	0.669876203576341	0.770569620253165
Eggerthella_lenta_DSM_2243	0.821347344717583	0.879452054794521	0.663223140495868	0.756183745583039
Eggerthella_sp_1_3_56FAA	0.838807494653516	0.88135593220339	0.668094218415418	0.760048721071864
Eggerthella_sp_YY7918	0.802775080451653	0.88385269121813	0.661016949152542	0.756363636363636
Eggerthia_catenaformis_OT_569	0.820693434477153	0.880893300248139	0.652573529411765	0.74973600844773
Eikenella_corrodens_ATCC_23834	0.814451394668313	0.857512953367876	0.652859960552268	0.741321388577828
Enterobacter_aerogenes_KCTC_2190	0.808727678785381	0.890092879256966	0.645342312008979	0.748210800260247
Enterobacter_asburiae_LF7a	0.8097509765625	0.88125	0.644571428571429	0.744554455445545
Enterobacter_cancerogenus_ATCC_35316	0.819895942403065	0.908831908831909	0.640562248995984	0.751472320376914
Enterobacter_cloacae_EcWSU1	0.836087339557612	0.909952606635071	0.668213457076566	0.77056856187291
Enterobacter_hormaechei_YT2	0.809262818525637	0.889763779527559	0.631284916201117	0.738562091503268
Enterobacter_hormaechei_YT3	0.831180858452933	0.892332789559543	0.648104265402844	0.750857927247769
Enterobacteriaceae_bacterium_9_2_54FAA	0.840784392979077	0.900293255131965	0.645636172450053	0.751990202082057
Enterococcus_asini_ATCC_700915	0.816254209413423	0.88716814159292	0.642628205128205	0.745353159851301
Enterococcus_avium_ATCC_14025	0.803182108304219	0.872950819672131	0.620991253644315	0.72572402044293
Enterococcus_caccae_ATCC_BAA_1240	0.81435899231456	0.870292887029289	0.640986132511556	0.738243123336291
Enterococcus_casseliflavus_ATCC_12755	0.820827118261254	0.885032537960954	0.671052631578947	0.76333021515435
Enterococcus_cecorum_DSM_20682	0.839924251988385	0.89438202247191	0.67687074829932	0.770571151984511
Enterococcus_dispar_ATCC_51266	0.831055717880042	0.900900900900901	0.65359477124183	0.757575757575758
Enterococcus_durans_ATCC_6056	0.804717692525214	0.842233009708738	0.637867647058823	0.725941422594142
Enterococcus_faecalis_OG1RF_ATCC_47077	0.792826683658465	0.834158415841584	0.624074074074074	0.713983050847458
Enterococcus_faecalis_TX0104	0.841554299689339	0.920731707317073	0.676119402985075	0.779690189328744
Enterococcus_faecalis_TX1322	0.814216706182159	0.879518072289157	0.641288433382138	0.741744284504657
Enterococcus_faecalis_TX2134	0.84521628228292	0.911340206185567	0.655786350148368	0.762726488352027
Enterococcus_faecalis_V583	0.807422576956288	0.871980676328502	0.632224168126095	0.732994923857868
Enterococcus_faecium_TX1330	0.829808884297521	0.902272727272727	0.648692810457516	0.754752851711027
Enterococcus_gallinarum_EG2	0.809440182677714	0.877944325481799	0.650793650793651	0.747493163172288
Enterococcus_hirae_ATCC_9790	0.81698988697204	0.870731707317073	0.643243243243243	0.739896373056995
Enterococcus_phoeniculicola_ATCC_BAA_412	0.830637545764424	0.896629213483146	0.659504132231405	0.76
Enterococcus_saccharolyticus_DSM8903	0.826777771303148	0.905852417302799	0.658040665434381	0.762312633832976
Enterococcus_sp_7L76	0.827144712279847	0.896396396396396	0.621875	0.734317343173432
Erysipelotrichaceae_bacterium_5_2_54FAA	0.836024231791892	0.861256544502618	0.661971830985915	0.748577929465302
Erysipelotrichaceae_bacterium_sp_3_1_53	0.828726872372673	0.866310160427808	0.669421487603306	0.755244755244755
Escherichia_albertii_KF1	0.819145414156949	0.895424836601307	0.651605231866825	0.754301445285616
Escherichia_albertii_TW07627	0.819085661669803	0.882544861337684	0.649459783913565	0.748271092669433
Escherichia_coli_O157_H7_str_Sakai	0.83806298131549	0.910112359550562	0.642857142857143	0.753488372093023
Escherichia_coli_SE11	0.834561279734112	0.900136798905609	0.630872483221476	0.741826381059752
Escherichia_coli_UTI89_UPEC	0.84691208496402	0.904494382022472	0.63573543928924	0.746666666666667
Escherichia_coli_str_K_12_substr_MG1655	0.829211239590568	0.904299583911234	0.639842983316977	0.749425287356322
Escherichia_fergusonii_ATCC_35469	0.817661699664207	0.885895404120444	0.646990740740741	0.747826086956522
Escherichia_hermannii_NBRC_105704	0.812275589758504	0.881270903010033	0.63189448441247	0.736033519553073
Escherichia_sp_1_1_43	0.83519154353613	0.900621118012422	0.666156202143951	0.765845070422535
Escherichia_sp_3_2_53FAA	0.822214892889445	0.908961593172119	0.639	0.750440399295361
Escherichia_sp_4_1_40B	0.83459638669808	0.884669479606188	0.631526104417671	0.736965436438196
Eubacterium_biforme_DSM_3989	0.852661669613603	0.90744920993228	0.706502636203866	0.794466403162055
Eubacterium_brachy_ATCC_33089	0.807320198484705	0.868035190615836	0.656319290465632	0.747474747474748
Eubacterium_cellulosolvens_6	0.792962267446939	0.827102803738318	0.636690647482014	0.719512195121951
Eubacterium_cylindroides_T2_87	0.815721076570569	0.85672514619883	0.664399092970522	0.748403575989783
Eubacterium_desmolans_ATCC_43058	0.833653406492913	0.88641975308642	0.656307129798903	0.754201680672269
Eubacterium_dolichum_DSM_3991	0.850646219135802	0.900462962962963	0.641914191419142	0.749518304431599
Eubacterium_eligens_ATCC_27750	0.791748537098745	0.8584686774942	0.645724258289703	0.737051792828685
Eubacterium_hallii_DSM_3353	0.825110621373599	0.892116182572614	0.653495440729483	0.754385964912281
Eubacterium_hallii_L2_7	0.838107127304398	0.891566265060241	0.669077757685353	0.764462809917355
Eubacterium_limosum_KIST612	0.821809320743223	0.88272921108742	0.649921507064364	0.748643761301989
Eubacterium_ramulus_ATCC_29099	0.796174856347755	0.852791878172589	0.66403162055336	0.746666666666667
Eubacterium_rectale_ATCC_33656	0.834860031443794	0.899532710280374	0.68141592920354	0.775427995971803
Eubacterium_rectale_M104_1	0.849553493386166	0.92175572519084	0.675524475524475	0.779661016949153
Eubacterium_saphenum_ATCC_49989	0.826843065900305	0.892255892255892	0.67948717948718	0.771470160116448
Eubacterium_siraeum_70_3	0.848986327600108	0.934426229508197	0.653295128939828	0.768971332209106
Eubacterium_siraeum_DSM_15702	0.833244592465007	0.909262759924386	0.623056994818653	0.739431206764028
Eubacterium_sulci_ATCC_35585	0.835569656509574	0.897018970189702	0.67004048582996	0.767091541135574
Eubacterium_ventriosum_ATCC_27560	0.844927431757017	0.904411764705882	0.666064981949459	0.767151767151767
Exiguobacterium_aurantiacum_DSM_6208	0.821593980819889	0.881742738589212	0.637181409295352	0.739773716275022
Faecalibacterium_cf_prausnitzii_KLE1255	0.809275398126727	0.886255924170616	0.647058823529412	0.748
Faecalibacterium_prausnitzii_A2_165	0.792129301069115	0.849282296650718	0.646630236794171	0.734229576008273
Faecalibacterium_prausnitzii_L2_6	0.838837868480725	0.89047619047619	0.669051878354204	0.764044943820225
Faecalibacterium_prausnitzii_M21_2	0.827693129227484	0.905660377358491	0.646900269541779	0.754716981132075
Faecalibacterium_prausnitzii_SL3_3	0.828371137202093	0.904494382022472	0.652702702702703	0.758241758241758
Filifactor_alocis_ATCC_35896	0.851192186153404	0.909604519774011	0.658486707566462	0.763938315539739
Finegoldia_magna_ATCC_29328	0.814921956295526	0.874193548387097	0.656174334140436	0.749654218533887
Flavonifractor_plautii_ATCC_29863	0.784741433753053	0.851063829787234	0.631578947368421	0.725075528700906
Fusobacterium_gonidiaformans_3_1_5R	0.8097192298485	0.847953216374269	0.660592255125285	0.742637644046095
Fusobacterium_gonidiaformans_ATCC_25563	0.81643598615917	0.864705882352941	0.650442477876106	0.742424242424242
Fusobacterium_mortiferum_ATCC_9817	0.827671796882659	0.893069306930693	0.631652661064426	0.739950779327318
Fusobacterium_necrophorum_D12	0.810987409785305	0.862258953168044	0.668803418803419	0.753309265944645
Fusobacterium_nucleatum_subsp_animalis_3_1_33	0.827387543252595	0.885294117647059	0.671875	0.763959390862944
Fusobacterium_nucleatum_subsp_animalis_7_1	0.840275640367977	0.87719298245614	0.680272108843537	0.766283524904215
Fusobacterium_nucleatum_subsp_animalis_D11	0.832088290968091	0.851744186046512	0.655480984340045	0.740834386852086
Fusobacterium_nucleatum_subsp_nucleatum_ATCC_25586	0.833157666315333	0.874015748031496	0.671370967741935	0.759407069555302
Fusobacterium_nucleatum_subsp_vincentii_3_1_27	0.777732947447645	0.821727019498607	0.626326963906582	0.710843373493976
Fusobacterium_nucleatum_subsp_vincentii_3_1_36A2	0.815753055784687	0.85378590078329	0.651394422310757	0.738983050847458
Fusobacterium_nucleatum_subsp_vincentii_4_1_13	0.833258793713564	0.882352941176471	0.668789808917197	0.760869565217391
Fusobacterium_periodonticum_1_1_41FAA	0.80353898036104	0.845070422535211	0.647948164146868	0.733496332518337
Fusobacterium_periodonticum_2_1_31	0.803142857142857	0.842857142857143	0.667420814479638	0.744949494949495
Fusobacterium_russii_ATCC_25533	0.805088727214153	0.867875647668394	0.671342685370741	0.757062146892655
Fusobacterium_sp_4_8	0.769652530056811	0.807471264367816	0.648960739030023	0.719590268886043
Fusobacterium_ulcerans_ATCC_49185	0.819794352972294	0.854460093896714	0.65	0.738336713995943
Fusobacterium_varium_ATCC_27725	0.827267295072701	0.890951276102088	0.653061224489796	0.753680078508342
Gemella_haemolysans_ATCC_10379	0.787800882167612	0.860869565217391	0.654185022026432	0.74342928660826
Gemella_morbillorum_M424	0.82261486825354	0.850931677018634	0.68671679197995	0.76005547850208
Gemella_sanguinis_ATCC700632	0.816642469385178	0.859550561797753	0.660907127429806	0.747252747252747
Gemella_sanguinis_M325	0.806299357208448	0.851515151515152	0.678743961352657	0.755376344086022
Geobacillus_stearothermophilus_ATCC_7953	0.832871557928769	0.910536779324056	0.65149359886202	0.759535655058043
Geobacillus_vulcani_PSS1	0.822283621577239	0.889891696750903	0.649538866930171	0.750952018278751
Gordonia_rubripertincta_NBRC_101908	0.807173831540042	0.872495446265938	0.636122177954847	0.7357910906298
Gordonia_terrae_C_6	0.804681144001502	0.892921960072595	0.638961038961039	0.744890234670704
Gordonia_terrae_NBRC_100016	0.823442902361821	0.882882882882883	0.637191157347204	0.740181268882175
Gordonibacter_pamelaeae_7_10_1_bT_DSM_19378	0.823258276211425	0.882175226586103	0.677494199535963	0.766404199475066
Granulicatella_adiacens_ATCC_49175	0.821313885884262	0.851744186046512	0.651111111111111	0.738035264483627
Granulicatella_elegans_ATCC_700633	0.82603451696092	0.873239436619718	0.696629213483146	0.775
Grimontia_hollisae_CIP_101886	0.809526521893913	0.869811320754717	0.619623655913978	0.723704866562009
Haemophilus_haemolyticus_M19501	0.832546487603306	0.913636363636364	0.663366336633663	0.768642447418738
Haemophilus_influenzae_R2846	0.83346157177871	0.90293453724605	0.643086816720257	0.751173708920188
Haemophilus_parainfluenzae_T3T1	0.806502962449985	0.870614035087719	0.659468438538206	0.75047258979206
Haemophilus_sputorum_CCUG_13788	0.809187565944323	0.876126126126126	0.633550488599348	0.735349716446125
Hafnia_alvei_ATCC_51873	0.868287241124926	0.932975871313673	0.678362573099415	0.785553047404063
Hafnia_alvei_BIDMC_31	0.832399967535103	0.899399399399399	0.629201680672269	0.740420271940668
Halococcus_morrhuae_DSM1307	0.84999617385981	0.896464646464647	0.658627087198516	0.759358288770054
Helicobacter_bilis_ATCC_43879	0.826454722461617	0.878531073446328	0.664529914529915	0.75669099756691
Helicobacter_canadensis_MIT_98_5491	0.852126671833396	0.897506925207756	0.670807453416149	0.767772511848341
Helicobacter_cinaedi_CCUG_18818	0.851077976459937	0.904255319148936	0.681362725450902	0.777142857142857
Helicobacter_pullorum_MIT_98_5489	0.840691852526172	0.887573964497041	0.66815144766147	0.762388818297332
Helicobacter_pylori_26695	0.823271604938272	0.861111111111111	0.673913043478261	0.75609756097561
Helicobacter_winghamensis_ATCC_BAA_430	0.799638605442177	0.87797619047619	0.64410480349345	0.743073047858942
Holdemania_filiformis_VPI_J1_31B_1_DSM_12042	0.831795048374093	0.897540983606557	0.609179415855355	0.725766362883182
Kallipyga_massiliensis_ph2	0.814126766681146	0.855491329479769	0.639308855291577	0.73176761433869
Kandleria_vitulina_DSM_20405	0.83122886258455	0.903301886792453	0.6592082616179	0.762189054726368
Kingella_oralis_ATCC_51147	0.824518320244438	0.851758793969849	0.658252427184466	0.742606790799562
Klebsiella_oxytoca_KCTC_1686	0.821047179196977	0.891238670694864	0.64340239912759	0.747308423052565
Klebsiella_pneumoniae_pneumoniae_MGH78578	0.827151094302189	0.900787401574803	0.641255605381166	0.749181401440733
Klebsiella_sp_1_1_55	0.848090044492221	0.927595628415301	0.636960600375234	0.755283648498331
Kluyvera_ascorbata_ATCC_33433	0.834739746034321	0.909235668789809	0.651826484018265	0.759308510638298
Kocuria_palustris_PEL	0.800986842105263	0.857456140350877	0.635772357723577	0.73015873015873
Kocuria_rhizophila_DC2201	0.798381482770623	0.830316742081448	0.655357142857143	0.732534930139721
Kurthia_massiliensis_JC30	0.822179769359539	0.885826771653543	0.647482014388489	0.748129675810474
Kytococcus_sedentarius_DSM_20547	0.811198380206479	0.858490566037736	0.655855855855856	0.74361593462717
Lachnospira_multipara_ATCC_19207	0.822287049933943	0.875305623471883	0.662962962962963	0.754478398314015
Lachnospiraceae_bacterium_sp_5_1_63FAA	0.844973904494788	0.9106463878327	0.667130919220056	0.770096463022508
Lachnospiraceae_bacterium_sp_8_1_57FAA	0.832047438314413	0.909221902017291	0.609661835748792	0.729901677270098
Lactobacillus_acidophilus_ATCC_4796	0.804865056818182	0.866477272727273	0.626283367556468	0.727056019070322
Lactobacillus_acidophilus_NCFM	0.827640446790461	0.885922330097087	0.616554054054054	0.727091633466136
Lactobacillus_amylolyticus_DSM_11664	0.875147579693034	0.912337662337662	0.685365853658537	0.782729805013928
Lactobacillus_amylovorus_GRL_1112	0.768273803823933	0.819209039548023	0.614406779661017	0.702179176755448
Lactobacillus_animalis_KCTC_3501	0.802871139617686	0.836683417085427	0.645348837209302	0.728665207877462
Lactobacillus_antri_DSM_16041	0.807926477377655	0.888157894736842	0.640822784810127	0.744485294117647
Lactobacillus_brevis_ATCC_367	0.844971948210542	0.912751677852349	0.644549763033175	0.755555555555556
Lactobacillus_brevis_subsp_gravesensis_ATCC_27305	0.82133436849911	0.890710382513661	0.63754889178618	0.743161094224924
Lactobacillus_buchneri_ATCC_11577	0.847233891064435	0.926415094339623	0.662618083670715	0.772619984264359
Lactobacillus_casei_ATCC_334	0.858037067827277	0.926573426573427	0.62870699881376	0.749116607773852
Lactobacillus_casei_casei_BL23	0.846836304455062	0.920303605313093	0.663474692202462	0.771065182829889
Lactobacillus_coleohominis_101_4_CHN	0.844668793394633	0.895890410958904	0.66734693877551	0.764912280701754
Lactobacillus_coryniformis_subsp_coryniformis_CECT_5711	0.819211131164485	0.882086167800454	0.649415692821369	0.748076923076923
Lactobacillus_crispatus_125_2_CHN	0.844746807663649	0.904153354632588	0.65967365967366	0.762803234501348
Lactobacillus_curvatus_CRL_705	0.796485413120726	0.830601092896175	0.660869565217391	0.736077481840194
Lactobacillus_delbrueckii_subsp_bulgaricus_ATCC_11842	0.825354506215789	0.86848635235732	0.682261208576998	0.764192139737991
Lactobacillus_delbrueckii_subsp_bulgaricus_ATCC_BAA_365	0.83626571210417	0.893982808022923	0.669527896995708	0.765644171779141
Lactobacillus_fermentum_ATCC_14931	0.835158395711571	0.905191873589165	0.644694533762058	0.753051643192488
Lactobacillus_fermentum_IFO_3956	0.850366326929754	0.890985324947589	0.633383010432191	0.740418118466899
Lactobacillus_gasseri_ATCC_33323	0.808392652216132	0.855524079320113	0.68018018018018	0.757841907151819
Lactobacillus_gastricus_PS3	0.822466197944835	0.874418604651163	0.643835616438356	0.741617357001973
Lactobacillus_helveticus_DPC_4571	0.818635907066119	0.920560747663551	0.663299663299663	0.771037181996086
Lactobacillus_helveticus_DSM_20075	0.825128148899428	0.884816753926702	0.651252408477842	0.750277469478357
Lactobacillus_hilgardii_ATCC_8290	0.852489297120573	0.918406072106262	0.626131953428202	0.744615384615385
Lactobacillus_iners_DSM_13335	0.822495479947403	0.852564102564103	0.665	0.747191011235955
Lactobacillus_jensenii_1153	0.838978769148078	0.895081967213115	0.6825	0.774468085106383
Lactobacillus_johnsonii_DPC_6026	0.845627602617489	0.88719512195122	0.684705882352941	0.772908366533865
Lactobacillus_johnsonii_NCC_533	0.822962816019749	0.887323943661972	0.620689655172414	0.730434782608696
Lactobacillus_mucosae_LM1	0.820612099449028	0.882198952879581	0.654368932038835	0.75139353400223
Lactobacillus_oris_F0423	0.824146592922118	0.892601431980907	0.666666666666667	0.763265306122449
Lactobacillus_paracasei_subsp_paracasei_8700_2	0.857273324646107	0.919075144508671	0.694323144104803	0.791044776119403
Lactobacillus_paracasei_subsp_paracasei_ATCC_25302	0.861530833169313	0.929961089494163	0.65389876880985	0.767871485943775
Lactobacillus_pentosus_KCA1	0.825999694895216	0.875545851528384	0.647819063004846	0.744661095636026
Lactobacillus_plantarum_JDM1	0.803532179930796	0.854117647058824	0.658802177858439	0.743852459016394
Lactobacillus_plantarum_WCFS1	0.852048816568047	0.932692307692308	0.655405405405405	0.76984126984127
Lactobacillus_plantarum_subsp_plantarum_ATCC_14917	0.840393703327366	0.899598393574297	0.651162790697674	0.755480607082631
Lactobacillus_reuteri_CF48_3A_	0.870844485728924	0.932166301969365	0.676190476190476	0.783808647654094
Lactobacillus_reuteri_F275_JCM_1112	0.811882716049383	0.855555555555556	0.649789029535865	0.738609112709832
Lactobacillus_reuteri_MM2_3_	0.819212533498248	0.88961038961039	0.641185647425897	0.745240253853128
Lactobacillus_reuteri_MM4_1A_	0.827647235364734	0.888655462184874	0.653786707882535	0.753339269813001
Lactobacillus_reuteri_SD2112_ATCC_55730	0.852238706355714	0.91703056768559	0.65015479876161	0.760869565217391
Lactobacillus_rhamnosus_GG_ATCC_53103	0.820788286054355	0.883802816901408	0.635443037974683	0.739322533136966
Lactobacillus_rhamnosus_LMS2_1	0.796588086975954	0.868583162217659	0.634182908545727	0.733102253032929
Lactobacillus_ruminis_ATCC_25644	0.873472222222223	0.933333333333333	0.674698795180723	0.783216783216783
Lactobacillus_sakei_subsp_sakei_23K	0.807135638145726	0.87117903930131	0.630331753554502	0.731439046746105
Lactobacillus_salivarius_HO66_ATCC_11741	0.83697529546469	0.909691629955947	0.627659574468085	0.742805755395683
Lactobacillus_salivarius_salivarius_UCC118	0.878967229109275	0.943181818181818	0.650130548302872	0.769706336939722
Lactobacillus_ultunensis_DSM_16047	0.863502018454441	0.916666666666667	0.716475095785441	0.804301075268817
Lactobacillus_vaginalis_ATCC_49540	0.834105581007913	0.895408163265306	0.65607476635514	0.757281553398058
Lactococcus_garvieae_ATCC_49156	0.824859788858516	0.871359223300971	0.677358490566038	0.762208067940552
Lactococcus_lactis_subsp_lactis_Il1403	0.827024656280391	0.877729257641921	0.652597402597403	0.748603351955307
Lactococcus_raffinolactis_4877	0.796841588571493	0.847980997624703	0.649090909090909	0.735324407826982
Laribacter_hongkongensis_HLHK9	0.797104193239796	0.850446428571429	0.618506493506494	0.716165413533835
Lautropia_mirabilis_ATCC_51599	0.798506893461223	0.88646288209607	0.648562300319489	0.749077490774908
Leminorella_grimontii_ATCC_33999	0.825027631001226	0.875486381322957	0.654069767441861	0.748752079866889
Leptotrichia_buccalis_C_1013_b	0.822861570247934	0.870454545454545	0.675485008818342	0.760675273088381
Leuconostoc_argentinum_KCTC_3773	0.812844369338746	0.872773536895674	0.653333333333333	0.747276688453159
Leuconostoc_gelidum_JB7	0.818909431035809	0.888077858880779	0.648312611012433	0.749486652977413
Leuconostoc_lactis_KACC_91922	0.803386385375704	0.850515463917526	0.638297872340426	0.729281767955801
Leuconostoc_mesenteroides_subsp_cremoris_ATCC_19254	0.800949598246895	0.864864864864865	0.65173116089613	0.743321718931475
Listeria_grayi_DSM_20601	0.809303611251663	0.867965367965368	0.642628205128205	0.738489871086556
Listeria_monocytogenes_4a_L99	0.823968513136285	0.886214442013129	0.655339805825243	0.753488372093023
Listeria_monocytogenes_4b_F2365	0.836222826460757	0.880085653104925	0.663974151857835	0.756906077348066
Listeria_monocytogenes_FSL_R2_561	0.811923225699497	0.862660944206009	0.645264847512038	0.738292011019284
Listeria_monocytogenes_Finland_1988	0.850313404160687	0.897216274089936	0.667197452229299	0.765296803652968
Listeria_monocytogenes_J0161_FSL_R2_499	0.78666028108825	0.851931330472103	0.629160063391442	0.723792160437557
Listeria_monocytogenes_SLCC_2378	0.827574980856439	0.882226980728051	0.66025641025641	0.755270394133822
Listeria_monocytogenes_SLCC_2540	0.815135105392752	0.886509635974304	0.649921507064364	0.75
Listeria_monocytogenes_SLCC_7179	0.837071045699865	0.886266094420601	0.670454545454545	0.763401109057301
Listeria_monocytogenes_serotype_7_SLCC_2482	0.79766158890383	0.86480686695279	0.638668779714738	0.734731084776664
Lysinibacillus_fusiformis_ZB2	0.835165539337843	0.911320754716981	0.661643835616438	0.766666666666667
Lysinibacillus_sphaericus_C3_41	0.826532544723501	0.900763358778626	0.647462277091907	0.753391859537111
Marvinbryantia_formatexigens_I_52_DSM_14469	0.818781662946824	0.898625429553265	0.637028014616322	0.745545260156807
Megamonas_funiformis_YIT_11815	0.852484810192583	0.919439579684764	0.673076923076923	0.77720207253886
Megamonas_hypermegale_ART12_1	0.829752218934911	0.909615384615385	0.651515151515151	0.759229534510433
Megasphaera_elsdenii_DSM_20460	0.817383931178545	0.883886255924171	0.657848324514991	0.754297269969666
Melainabacterium_MEL_A1	0.806931982054158	0.854430379746835	0.666666666666667	0.748959778085992
Mesorhizobium_loti_MAFF303099	0.813497194083072	0.905158069883527	0.652278177458034	0.758188153310105
Methanobrevibacter_ruminantium_M1	0.802783422848018	0.837349397590361	0.663484486873508	0.74034620505992
Methanobrevibacter_smithii_ATCC_35061	0.812994585589338	0.83265306122449	0.653846153846154	0.732495511669659
Methanomassiliicoccus_luminyensis_B10	0.814477596979518	0.84971098265896	0.678983833718245	0.754813863928113
Methanosphaera_stadtmanae_DSM_3091	0.769415790517754	0.802816901408451	0.644067796610169	0.714733542319749
Methylobacterium_mesophilicum_SR1_6_6	0.823009846830466	0.884816753926702	0.647509578544061	0.747787610619469
Methylobacterium_populi_BJ001	0.827782217283273	0.897526501766785	0.654639175257732	0.757078986587183
Methylobacterium_radiotolerans_JCM_2831	0.838417070701689	0.885036496350365	0.653638814016173	0.751937984496124
Methyloversatilis_universalis_FAM5	0.816631967272993	0.882478632478632	0.6453125	0.745487364620939
Methyloversatilis_universalis_Fam50001	0.827641964600921	0.891440501043841	0.647951441578149	0.750439367311072
Microbacterium_gubbeenense_DSM_15944	0.808811365035395	0.879385964912281	0.650974025974026	0.748134328358209
Microbacterium_oleivorans_NBRC_103075	0.791977848905147	0.87037037037037	0.643835616438356	0.740157480314961
Microbacterium_paraoxydans_77MFTsu3_2	0.827377520418448	0.869653767820774	0.634472511144131	0.733676975945017
Micrococcus_luteus_NCTC_2665	0.811768913926753	0.879432624113475	0.663101604278075	0.75609756097561
Micromonospora_aurantiaca_ATCC_27029	0.807604129583483	0.869811320754717	0.627210884353742	0.728853754940711
Mitsuokella_jalaludinii_DSM_13811	0.803092963817627	0.874109263657957	0.657142857142857	0.750254841997961
Mitsuokella_multacida_DSM_20544	0.859907858808752	0.947162426614481	0.699421965317919	0.804655029093932
Mobiluncus_curtisii_ATCC_43063	0.817641404604299	0.866840731070496	0.649706457925636	0.742729306487696
Mogibacterium_timidum_ATCC_33093	0.810966758600667	0.88855421686747	0.652654867256637	0.752551020408163
Moraxella_catarrhalis_RH4	0.814946880236514	0.878859857482185	0.651408450704225	0.748230535894843
Morganella_morganii_subsp_morganii_KT	0.840835122775465	0.915921288014311	0.673684210526316	0.776345716451857
Mycobacterium_avium_subsp_avium_ATCC_25291	0.815089818640955	0.869318181818182	0.65014164305949	0.743922204213938
Mycobacterium_fortuitum_subsp_fortuitum_DSM_46621	0.835783145654334	0.902214022140221	0.64257555847569	0.750575594781274
Mycoplasma_hominis_ATCC_23114	0.817977442463039	0.827160493827161	0.694300518134715	0.754929577464789
Mycoplasma_pneumoniae_309	0.818737679174045	0.861271676300578	0.68348623853211	0.762148337595908
Neisseria_cinerea_ATCC_14685	0.822264589278048	0.889447236180904	0.661682242990654	0.758842443729904
Neisseria_elongata_subsp_glycolytica_ATCC_29315	0.806634927302854	0.859903381642512	0.652014652014652	0.741666666666667
Neisseria_flavescens_SK114	0.802057922061675	0.84703196347032	0.654320987654321	0.738308457711443
Neisseria_macacae_ATCC_33926	0.827205215419501	0.873809523809524	0.649557522123894	0.745177664974619
Neisseria_mucosa_ATCC_25996	0.794801558315072	0.855855855855856	0.646258503401361	0.736434108527132
Neisseria_subflava_NJ9703	0.827569387871587	0.886104783599089	0.66044142614601	0.756809338521401
Nevskia_ramosa_DSM_11499	0.815831840889811	0.866019417475728	0.635327635327635	0.732949876746097
Oceanobacillus_picturae_strain_S1	0.816524505615234	0.8828125	0.636619718309859	0.739770867430442
Ochrobactrum_anthropi_ATCC_49188	0.822869113383327	0.895204262877442	0.641221374045801	0.747220163083766
Ochrobactrum_intermedium_LMG_3301	0.817630354972942	0.894075403949731	0.640102827763496	0.746067415730337
Odoribacter_laneus_YIT_12061	0.819073073215443	0.904494382022472	0.618635926993276	0.734740444951512
Odoribacter_splanchnicus_1651_6_DSM_20712	0.834284072721304	0.898305084745763	0.6625	0.762589928057554
Olsenella_profusa_F019501	0.827282004881744	0.885321100917431	0.653130287648054	0.751703992210321
Olsenella_uli_DSM_7084	0.830692406757405	0.904522613065327	0.655737704918033	0.760295670538543
Oribacterium_sinus_F0268	0.807990972845737	0.866995073891626	0.674329501915709	0.758620689655172
Oxalobacter_formigenes_HOxBLS	0.844499540863177	0.881818181818182	0.675174013921114	0.764783180026281
Oxalobacter_formigenes_OXCC13	0.841882684626831	0.887905604719764	0.671875	0.764930114358323
Paenibacillus_alvei_DSM_29	0.823084338284767	0.902877697841727	0.637865311308767	0.747580044676098
Paenibacillus_barengoltzii_G22	0.843318389396303	0.899253731343284	0.648721399730821	0.753713838936669
Paenibacillus_daejeonensis_DSM_15491	0.814945205290142	0.881040892193309	0.638814016172507	0.740625
Paenibacillus_graminis_C4D1M	0.8145075477483	0.887640449438202	0.6415313225058	0.744781144781145
Paenibacillus_lactis_154	0.825458414168596	0.883847549909256	0.658108108108108	0.754453911696359
Pantoea_agglomerans_IG1	0.804235026877329	0.86634460547504	0.625581395348837	0.726536124240378
Parabacteroides_distasonis_ATCC_8503	0.856724410726602	0.93375796178344	0.644112478031634	0.762350494019761
Parabacteroides_goldsteinii_dnLKV18	0.822890625	0.866666666666667	0.674230145867099	0.758432087511395
Parabacteroides_gordonii_DSM_23371	0.851627585463947	0.900423728813559	0.660964230171073	0.762331838565023
Parabacteroides_johnsonii_DSM_18315	0.870518214961213	0.931937172774869	0.625109745390694	0.748292170257488
Parabacteroides_merdae_ATCC_43184	0.857188756106676	0.927178153446034	0.638316920322292	0.75609756097561
Parabacteroides_sp_D13	0.860765982729794	0.928667563930013	0.626134301270417	0.747967479674797
Paracoccus_yeei_ATCC_BAA_599	0.798700351705449	0.902394106813996	0.634715025906736	0.745247148288973
Paraprevotella_clara_YIT_11840	0.849940070058537	0.902896081771721	0.630952380952381	0.74281709880869
Paraprevotella_xylaniphila_YIT_11841	0.859688999853836	0.922279792746114	0.644149577804584	0.758522727272727
Parasutterella_excrementihominis_YIT_11859	0.83881335489707	0.903141361256545	0.662188099808061	0.764119601328904
Parvimonas_micra_ATCC_33270	0.827946070083895	0.861660079051383	0.662613981762918	0.74914089347079
Pediococcus_acidilactici_7_4	0.854243358869765	0.910755148741419	0.672297297297297	0.773566569484937
Pediococcus_acidilactici_DSM_20284	0.827436561040272	0.911985018726592	0.624358974358974	0.741248097412481
Pediococcus_pentosaceus_ATCC_25745	0.833089846603361	0.894594594594595	0.701271186440678	0.786223277909739
Peptoniphilus_harei_ACS_146_V_Sch2b	0.828235245996632	0.887728459530026	0.64638783269962	0.748074807480748
Peptoniphilus_indolicus_ATCC_29427	0.826618620037807	0.89945652173913	0.654150197628458	0.757437070938215
Peptoniphilus_lacrimalis_DSM_7455	0.822577683771418	0.886178861788618	0.654	0.75258918296893
Peptoniphilus_timonensis_JC401	0.846005298605126	0.901129943502825	0.680170575692964	0.775212636695018
Peptostreptococcus_anaerobius_DSM_2949	0.80761421019293	0.868613138686131	0.646739130434783	0.741433021806854
Peptostreptococcus_stomatis_DSM_17678	0.827772352430555	0.885416666666667	0.65891472868217	0.755555555555555
Phascolarctobacterium_succinatutens_YIT_12067	0.835179925720172	0.88268156424581	0.676659528907923	0.766060606060606
Plesiomonas_shigelloides_302_73	0.820719675741897	0.898916967509025	0.646753246753247	0.75226586102719
Porphyromonas_asaccharolytica_DSM_20707	0.808741822152172	0.845697329376855	0.653669724770642	0.73738680465718
Porphyromonas_endodontalis_ATCC_35406	0.795458431654185	0.847953216374269	0.650224215246637	0.736040609137056
Porphyromonas_gingivalis_W83	0.816753262265221	0.863387978142076	0.655601659751037	0.745283018867924
Porphyromonas_somerae_DSM_23386	0.791571694793191	0.85558583106267	0.654166666666667	0.741440377804014
Porphyromonas_uenonis_60_3	0.808933883180098	0.863372093023256	0.652747252747253	0.74342928660826
Porphyromonas_uenonis_DSM_23387	0.810436014199146	0.844311377245509	0.657342657342657	0.739187418086501
Prevotella_albensis_DSM_11370	0.823915188728379	0.87696335078534	0.651750972762646	0.747767857142857
Prevotella_bivia_DSM_20514	0.836072089258874	0.89247311827957	0.67342799188641	0.767630057803468
Prevotella_brevis_ATCC_19188	0.788737672583826	0.846153846153846	0.661322645290581	0.742407199100112
Prevotella_bryantii_B14	0.811628745909454	0.845177664974619	0.631878557874763	0.723127035830619
Prevotella_bryantii_C21a	0.806153885002904	0.846733668341708	0.65692007797271	0.739846322722283
Prevotella_buccae_ATCC_33574	0.847714524406254	0.897243107769424	0.678030303030303	0.772384034519957
Prevotella_conceptionensis_9403948	0.824597829065934	0.873198847262248	0.658695652173913	0.75092936802974
Prevotella_copri_CB7_DSM_18205	0.84618894302784	0.923236514522822	0.65345080763583	0.765262252794497
Prevotella_corporis_DSM_18810	0.807975050122522	0.838805970149254	0.65962441314554	0.73850197109067
Prevotella_denticola_DSM20614	0.837197624147698	0.871148459383754	0.665952890792291	0.754854368932039
Prevotella_denticola_F0289	0.81866796305299	0.877005347593583	0.663967611336032	0.755760368663594
Prevotella_disiens_FB035_09AN	0.821522491349481	0.873529411764706	0.679633867276888	0.764478764478764
Prevotella_disiens_JCM_6334	0.794724883047449	0.844776119402985	0.649082568807339	0.734111543450065
Prevotella_enoeca_JCM_12259	0.808847484788982	0.8486646884273	0.648526077097506	0.735218508997429
Prevotella_intermedia_17	0.831973766446701	0.888888888888889	0.656842105263158	0.75544794188862
Prevotella_intermedia_ATCC_25611	0.821592381219145	0.857988165680473	0.663615560640732	0.748387096774194
Prevotella_loescheii_DSM_19665	0.832041324895925	0.897574123989218	0.667334669338677	0.76551724137931
Prevotella_melaninogenica_ATCC_25845	0.827376543209877	0.875	0.665961945031712	0.756302521008403
Prevotella_nanceiensis_DSM_19126	0.839310223754349	0.878531073446328	0.698876404494382	0.778473091364205
Prevotella_nigrescens_ATCC_33563	0.82156156207807	0.888563049853372	0.664473684210526	0.760351317440402
Prevotella_oralis_ATCC_33269	0.813786628656013	0.882198952879581	0.654368932038835	0.75139353400223
Prevotella_pallens_ATCC_700821	0.785389796443788	0.84149855907781	0.651785714285714	0.734591194968553
Prevotella_ruminicola_23	0.820947985724619	0.867970660146699	0.658627087198516	0.748945147679325
Prevotella_salivae_DSM_15606	0.851566064361426	0.92671009771987	0.647326507394767	0.762223710649699
Prevotella_shahii_JCM_12083	0.814789931022127	0.871584699453552	0.655030800821355	0.747948417350528
Prevotella_stercorea_DSM_18206	0.82921867093945	0.87012987012987	0.666666666666667	0.754929577464789
Prevotella_timonensis_4401737	0.854551564797311	0.88695652173913	0.672527472527473	0.765
Prevotella_timonensis_CRIS_5C_B1	0.807234199912282	0.841642228739003	0.652272727272727	0.734955185659411
Prevotella_veroralis_DSM_19559	0.820876823390469	0.861581920903955	0.677777777777778	0.758706467661692
Propionibacterium_acidipropionici_ATCC_4875	0.831762603939102	0.909465020576132	0.67687595712098	0.776119402985075
Propionibacterium_acnes_KPA171202	0.806574380184236	0.835117773019272	0.651085141903172	0.731707317073171
Propionibacterium_avidum_44067	0.833920172841645	0.873589164785553	0.67304347826087	0.760314341846758
Propionibacterium_freudenreichii_subsp_shermanii_CIRM_BIA1	0.803504100292205	0.868932038834951	0.643884892086331	0.739669421487603
Propionibacterium_granulosum_DSM_20700	0.789501600365798	0.864197530864197	0.630630630630631	0.729166666666667
Propionibacterium_jensenii_DSM_20535	0.832887446457027	0.896247240618102	0.665573770491803	0.763875823142051
Propionibacterium_propionicum_F0230a	0.830546244881677	0.892933618843683	0.664012738853503	0.761643835616438
Proteus_mirabilis_ATCC_29906	0.801058830838857	0.880650994575045	0.639107611548556	0.740684410646388
Proteus_penneri_ATCC_35198	0.821700241825625	0.891181988742964	0.638440860215054	0.743931088488645
Providencia_alcalifaciens_DSM_30120	0.812066755116948	0.876447876447876	0.623626373626374	0.728731942215088
Providencia_rettgeri_DSM_1131	0.844201837755056	0.907718120805369	0.662178702570379	0.765746638358103
Providencia_rustigianii_DSM_4541	0.820843195266272	0.892307692307692	0.658156028368794	0.757551020408163
Providencia_stuartii_ATCC_25827	0.827237006214059	0.916943521594684	0.659498207885305	0.767199444058374
Pseudobutyrivibrio_ruminis_AD2017	0.836845539250475	0.885167464114832	0.671506352087114	0.763673890608875
Pseudoflavonifractor_capillosus_strain_ATCC_29799	0.803359375	0.883333333333333	0.677316293929712	0.766726943942134
Pseudomonas_aeruginosa_NCGM2_S1	0.842055234974815	0.902097902097902	0.671001300390117	0.769574944071588
Pseudomonas_alcaliphila_34	0.823237575409365	0.901694915254237	0.635603345280765	0.74562018220042
Pseudomonas_fluorescens_PfO_1	0.83392921490023	0.906040268456376	0.649038461538462	0.756302521008403
Pseudomonas_monteilii_NBRC_103158	0.828293593794887	0.894915254237288	0.66	0.759712230215827
Pseudomonas_monteilii_QM	0.827497229569593	0.911330049261084	0.646100116414435	0.756130790190736
Pseudomonas_nitroreducens_HBP1	0.801246008607525	0.857142857142857	0.63237139272271	0.727797833935018
Pseudomonas_oleovorans_MOIL14HWK12	0.836317150599166	0.898799313893654	0.653366583541147	0.756678700361011
Pseudomonas_putida_F1	0.835015978206423	0.909983633387889	0.657210401891253	0.763212079615649
Pseudomonas_stutzeri_DSM_4166	0.810021493736955	0.878306878306878	0.643410852713178	0.742729306487696
Pseudoramibacter_alactolyticus_ATCC_23263	0.782877957627333	0.831658291457286	0.631679389312977	0.718004338394794
Pyramidobacter_piscolens_W5455	0.83824375	0.8725	0.672447013487476	0.759521218715996
Ralstonia_sp_5_7_47FAA	0.811939602361327	0.871268656716418	0.626005361930295	0.728549141965679
Raoultella_planticola_ATCC_33531	0.827436171620312	0.899852724594993	0.628600823045268	0.740157480314961
Rhodococcus_equi_ATCC_33707	0.829970709523259	0.896057347670251	0.652741514360313	0.755287009063444
Rhodococcus_equi_NBRC_101255	0.832848817418063	0.867158671586716	0.660112359550562	0.749601275917065
Rhodococcus_erythropolis_PR4	0.800392219387755	0.883928571428571	0.619524405506884	0.728476821192053
Rhodococcus_rhodochrous_ATCC_21198	0.830963010204082	0.903571428571429	0.642131979695431	0.750741839762611
Roseburia_hominis_A2_183	0.835810822810663	0.875912408759124	0.680529300567108	0.765957446808511
Roseburia_intestinalis_L1_82	0.820888449010797	0.91747572815534	0.640677966101695	0.754491017964072
Roseburia_inulinivorans_DSM_16841	0.860243582173257	0.927750410509031	0.663145539906103	0.773442847364819
Roseomonas_mucosa_ATCC_BAA_692	0.819115247748616	0.879928315412186	0.640156453715776	0.741132075471698
Rothia_aeria_F0474	0.831652361329295	0.900826446280992	0.675619834710744	0.772136953955136
Rothia_dentocariosa_ATCC_17931	0.802451072512014	0.860103626943005	0.631178707224335	0.728070175438596
Rothia_mucilaginosa_DY_18	0.79742143194707	0.839673913043478	0.649159663865546	0.732227488151659
Rudanella_lutea_DSM_19387	0.810408600734831	0.896551724137931	0.653846153846154	0.756201881950385
Ruminococcaceae_bacterium_D16	0.861919761553964	0.921810699588477	0.65592972181552	0.766467065868264
Ruminococcus_albus_7	0.823496193771626	0.863529411764706	0.655357142857143	0.745177664974619
Ruminococcus_bicirculans_80_3	0.805177469135802	0.877777777777778	0.665263157894737	0.75688622754491
Ruminococcus_bromii_L2_63	0.810657893459884	0.862928348909657	0.672330097087379	0.755798090040928
Ruminococcus_callidus_ATCC_2776001	0.819234803801484	0.87218045112782	0.651685393258427	0.745980707395498
Ruminococcus_champanellensis_18P13	0.843415897469951	0.889434889434889	0.641843971631206	0.74562306900103
Ruminococcus_flavefaciens_ATCC_19208	0.856313036101423	0.900485436893204	0.654320987654321	0.757916241062309
Ruminococcus_flavefaciens_FD_1	0.847062161558476	0.891891891891892	0.677238805970149	0.769883351007423
Ruminococcus_gauvreauii_DSM_19829	0.810228221001766	0.887665198237885	0.656351791530945	0.754681647940075
Ruminococcus_gnavus_ATCC_29149	0.835910101478986	0.913561847988077	0.652822151224707	0.761490683229814
Ruminococcus_lactaris_ATCC_29176	0.872351567327531	0.948220064724919	0.644664466446645	0.767518009168304
Ruminococcus_obeum_A2_162	0.852511425231162	0.907216494845361	0.679012345679012	0.776699029126214
Ruminococcus_sp_5_1_39BFAA	0.819431879309502	0.916083916083916	0.635151515151515	0.750178954903364
Ruminococcus_sp_SR1_5	0.843109393579072	0.913793103448276	0.63625450180072	0.750176928520878
Ruminococcus_torques_ATCC_27756	0.855397959183673	0.93	0.627772420443587	0.749568221070812
Ruminococcus_torques_L2_14	0.844552540133487	0.901893287435456	0.634382566585956	0.744847192608387
Salmonella_enterica_enterica_sv_Typhimurium_LT2	0.823686919150009	0.905349794238683	0.656716417910448	0.761245674740484
Scardovia_inopinata_F0304	0.810057339716482	0.866295264623955	0.651991614255765	0.744019138755981
Schlesneria_paludicola_DSM_18645	0.82663231611626	0.884990253411306	0.646723646723647	0.747325102880658
Selenomonas_ruminantium_AC2024	0.791179995952699	0.85876993166287	0.641156462585034	0.734177215189873
Serratia_fonticola_RB_25	0.819270519346066	0.885167464114832	0.638665132336018	0.741978609625668
Serratia_liquefaciens_ATCC_27592	0.82916170903191	0.905426356589147	0.647450110864745	0.755009696186167
Serratia_marcescens_subsp_marcescens_Db11	0.818780512551881	0.883256528417819	0.651927437641723	0.750163078930202
Shigella_dysenteriae_Sd197	0.822174952864931	0.875210792580101	0.647940074906367	0.744619799139168
Shigella_flexneri_2002017	0.824224679541239	0.896103896103896	0.661077844311377	0.760854583046175
Shigella_sonnei_Ss046	0.823478206956414	0.880314960629921	0.637400228050171	0.739417989417989
Silanimonas_lenta_DSM_16282	0.809591326958907	0.864253393665158	0.659758203799655	0.748285994123408
Slackia_exigua_ATCC_700122	0.828024888888889	0.893333333333333	0.654296875	0.755355129650507
Slackia_piriformis_YIT_12062	0.825114696794732	0.874301675977654	0.683406113537118	0.767156862745098
Solobacterium_moorei_DSM_22971	0.816900132834199	0.870879120879121	0.644308943089431	0.740654205607477
Solobacterium_moorei_F0204	0.812326409853882	0.881868131868132	0.660493827160494	0.755294117647059
Sphingomonas_paucimobilis_HER1398	0.799384899988438	0.860215053763441	0.636942675159236	0.731930466605672
Spirosoma_linguale_DSM_74	0.835016846736467	0.897388059701492	0.658904109589041	0.759873617693523
Staphylococcus_arlettae_CVD059	0.826553013671668	0.891050583657588	0.655221745350501	0.75515251442704
Staphylococcus_aureus_subsp_aureus_USA300_FPR3757	0.828825734036846	0.895874263261297	0.659913169319826	0.76
Staphylococcus_capitis_CR0101	0.80361846383975	0.872983870967742	0.633967789165447	0.734520780322307
Staphylococcus_capitis_QN1	0.810396826697701	0.87246963562753	0.640416047548291	0.738646101113967
Staphylococcus_caprae_C87	0.834558897353826	0.895791583166333	0.655425219941349	0.756985605419136
Staphylococcus_cohnii_hu_01	0.80155869967274	0.879159369527145	0.641123882503193	0.741506646971935
Staphylococcus_epidermidis_ATCC_12228	0.81529678101659	0.876016260162602	0.650075414781297	0.746320346320346
Staphylococcus_equorum_subsp_equorum_Mu2	0.821126697574574	0.909266409266409	0.648760330578512	0.757234726688103
Staphylococcus_haemolyticus_JCSC1435	0.81836199946251	0.875	0.627941176470588	0.731164383561644
Staphylococcus_hominis_subsp_hominis_C80	0.826517492514416	0.897703549060543	0.646616541353383	0.751748251748252
Staphylococcus_intermedius_ATCC_27335	0.806651701323251	0.858695652173913	0.644897959183673	0.736596736596737
Staphylococcus_lugdunensis_HKU09_01	0.829020121867754	0.892057026476578	0.643171806167401	0.747440273037543
Staphylococcus_pasteuri_SP1	0.812979643600416	0.875	0.646795827123696	0.743787489288775
Staphylococcus_pettenkoferi_VCU012	0.832555080855872	0.903361344537815	0.657492354740061	0.761061946902655
Staphylococcus_saprophyticus_subsp_saprophyticus_ATCC_15305	0.846752471734327	0.899598393574297	0.682926829268293	0.776429809358752
Staphylococcus_sciuri_subsp_sciuri_Z8	0.823584844719553	0.89083820662768	0.654727793696275	0.754748142031379
Staphylococcus_simulans_ACS_120_V_Sch1	0.823994307256733	0.90272373540856	0.642659279778393	0.750809061488673
Staphylococcus_vitulinus_F1028	0.822816172690064	0.883299798792757	0.656203288490284	0.753001715265866
Staphylococcus_warneri_SG1	0.826951159505405	0.876494023904382	0.648967551622419	0.745762711864407
Staphylococcus_xylosus_DMB3_Bh1	0.834584009374436	0.88953488372093	0.657593123209169	0.756177924217463
Staphylococcus_xylosus_NJ	0.815161179698216	0.874074074074074	0.630173564753004	0.732350659425912
Stenotrophomonas_maltophilia_D457	0.781263136414652	0.836363636363636	0.638888888888889	0.724409448818897
Stenotrophomonas_rhizophila_PCA13	0.834155850009014	0.912790697674419	0.669034090909091	0.772131147540984
Stoquefichus_massiliensis_AP9	0.832896453835764	0.892344497607656	0.662522202486678	0.760448521916412
Streptococcus_agalactiae_A909	0.804343710140306	0.863839285714286	0.637561779242175	0.733649289099526
Streptococcus_anginosus_1_2_62CV	0.815471140855249	0.851132686084142	0.674358974358974	0.752503576537911
Streptococcus_australis_ATCC_700641	0.811763038548753	0.864285714285714	0.649373881932022	0.741573033707865
Streptococcus_constellatus_subsp_constellatus_SK53	0.835280304820416	0.877717391304348	0.661885245901639	0.754672897196262
Streptococcus_constellatus_subsp_pharyngis_SK1060	0.81429396899214	0.899736147757256	0.669941060903733	0.768018018018018
Streptococcus_cristatus_ATCC_51100	0.82511708607343	0.879310344827586	0.667289719626168	0.758767268862912
Streptococcus_dysgalactiae_subsp_dysgalactiae_ATCC_27957	0.811279423776639	0.873134328358209	0.659774436090226	0.751605995717345
Streptococcus_equi_subsp_equi_4047	0.801344255408528	0.83768115942029	0.665898617511521	0.741976893453145
Streptococcus_equinus_ATCC_9812	0.816857993197279	0.860119047619048	0.66743648960739	0.751625487646294
Streptococcus_gallolyticus_subsp_gallolyticus_ATCC_43143	0.821109094000406	0.85480093676815	0.656474820143885	0.742624618514751
Streptococcus_gordonii_str_Challis_substr_CH1	0.813865520064736	0.884026258205689	0.660130718954248	0.755846585594013
Streptococcus_infantarius_subsp_infantarius_ATCC_BAA_102	0.827728531855956	0.873684210526316	0.67479674796748	0.761467889908257
Streptococcus_infantis_ATCC_700779	0.783799913194444	0.8515625	0.636186770428016	0.728285077951002
Streptococcus_intermedius_JTH08	0.821324799210548	0.871727748691099	0.667334669338677	0.755959137343927
Streptococcus_lutetiensis_033	0.818488994646044	0.851219512195122	0.676356589147287	0.75377969762419
Streptococcus_mitis_NCTC_12261	0.818159474970773	0.845360824742268	0.65863453815261	0.740406320541761
Streptococcus_mutans_ATCC_25175	0.78225517717322	0.842824601366743	0.646853146853147	0.731948565776459
Streptococcus_oralis_Uo5	0.799688756004313	0.849009900990099	0.650853889943074	0.736842105263158
Streptococcus_parasanguinis_ATCC_903	0.796022077528063	0.852657004830918	0.637184115523466	0.729338842975207
Streptococcus_parauberis_KCTC_11537	0.802127927474188	0.856459330143541	0.639285714285714	0.732106339468303
Streptococcus_peroris_ATCC_700780	0.822418390292465	0.870712401055409	0.663983903420523	0.753424657534246
Streptococcus_pleomorphus_DSM_20574	0.807467990451389	0.848958333333333	0.646825396825397	0.734234234234234
Streptococcus_pneumoniae_G54	0.836679563196813	0.885167464114832	0.690298507462687	0.775681341719078
Streptococcus_pseudopneumoniae_IS7493	0.806636557684298	0.839285714285714	0.659318637274549	0.738496071829405
Streptococcus_pyogenes_MGAS9429	0.811598969099842	0.849740932642487	0.634429400386847	0.726467331118494
Streptococcus_salivarius_JIM8777	0.822261576426187	0.879518072289157	0.644876325088339	0.744138634046891
Streptococcus_sanguinis_SK36	0.822439803804994	0.870689655172414	0.641269841269841	0.738574040219379
Streptococcus_sp_2_1_36FAA	0.846631484982147	0.911231884057971	0.623296158612144	0.740250183958793
Streptococcus_sp_I_G2	0.796910093803673	0.864942528735632	0.650107991360691	0.7422934648582
Streptococcus_sp_I_P16	0.816428069961234	0.87292817679558	0.662473794549266	0.753277711561383
Streptococcus_thermophilus_LMG_18311	0.784520778801678	0.838323353293413	0.651162790697674	0.732984293193717
Streptococcus_thoraltensis_DSM_12221	0.811676753292987	0.877358490566038	0.651488616462347	0.747738693467337
Streptococcus_uberis_0140J	0.807849871609218	0.883990719257541	0.662608695652174	0.757455268389662
Streptococcus_vestibularis_F0396	0.828198937125385	0.891625615763547	0.658181818181818	0.757322175732218
Subdoligranulum_variabile_DSM_15176	0.829762692113883	0.920634920634921	0.66571018651363	0.772689425478768
Succinatimonas_hippei_YIT_12066	0.818879962192817	0.872282608695652	0.647177419354839	0.743055555555556
Succinivibrio_dextrinosolvens_H5	0.7949875	0.865	0.649155722326454	0.741693461950697
Sulfolobus_solfataricus_P2	0.797259798820673	0.827956989247312	0.658119658119658	0.733333333333333
Sutterella_parvirubra_YIT_11816	0.811038446294094	0.850574712643678	0.651982378854626	0.738154613466334
Sutterella_wadsworthensis_3_1_45B	0.803646951142532	0.853932584269663	0.646808510638298	0.736077481840194
Tannerella_forsythia_ATCC_43037	0.82326520208596	0.879265091863517	0.660749506903353	0.754504504504505
Tatumella_ptyseos_ATCC_33301	0.834585817565304	0.910746812386157	0.643500643500644	0.754147812971342
Trabulsiella_guamensis_ATCC_49490	0.835909701693093	0.898360655737705	0.644705882352941	0.750684931506849
Tropheryma_whipplei_str_Twist	0.793576558460212	0.847457627118644	0.644329896907217	0.732064421669107
Trueperella_pyogenes_MS249	0.816764515532545	0.882211538461538	0.654188948306595	0.751279426816786
Ureaplasma_parvum_serovar_1_str_ATCC_27813	0.812785289345592	0.851162790697674	0.68796992481203	0.760914760914761
Ureaplasma_urealyticum_serovar_8_str_ATCC_27618	0.829504760241069	0.873831775700935	0.665480427046263	0.755555555555556
Ureibacillus_thermosphaericus_str_Thermo_BF	0.832760478596908	0.90301724137931	0.642638036809816	0.75089605734767
Varibaculum_cambriense_DSM_15806	0.805149771870661	0.847887323943662	0.639065817409766	0.728813559322034
Veillonella_atypica_ACS_049_V_Sch6	0.789789612097304	0.823076923076923	0.648484848484848	0.725423728813559
Veillonella_dispar_ATCC_17748	0.80792899408284	0.841025641025641	0.665314401622718	0.742921857304643
Veillonella_parvula_Te3_DSM_2008	0.826124096692638	0.889763779527559	0.650671785028791	0.751662971175166
Veillonella_ratti_ACS_216_V_Col6b	0.804912007128536	0.873134328358209	0.631294964028777	0.732776617954071
Veillonella_sp_3_1_44	0.84337612227229	0.890339425587467	0.686116700201207	0.775
Veillonella_sp_6_1_27	0.818021960321083	0.886010362694301	0.66796875	0.761692650334076
Vibrio_fluvialis_560	0.800249493216903	0.873070325900515	0.632298136645963	0.73342939481268
Vibrio_fluvialis_I21563	0.826924511023413	0.887737478411054	0.640897755610973	0.744388124547429
Vibrio_fluvialis_PG41	0.807261730662404	0.878787878787879	0.650872817955112	0.747851002865329
Vibrio_furnissii_NCTC_11218	0.820026868006666	0.900673400673401	0.637663885578069	0.746685275645499
Vibrio_mimicus_MB_451	0.848499173553719	0.907272727272727	0.660927152317881	0.764750957854406
Vibrio_parahaemolyticus_RIMD_2210633	0.834441366574331	0.901754385964912	0.664082687338501	0.764880952380952
Weissella_cibaria_KACC_11862	0.817287111111111	0.882666666666667	0.671399594320487	0.762672811059908
Weissella_confusa_LBAE_C39_2	0.823696128560994	0.856756756756757	0.649590163934426	0.738927738927739
Weissella_paramesenteroides_ATCC_33313	0.860768984226552	0.923444976076555	0.643333333333333	0.758349705304519
Yersinia_bercovieri_ATCC_43970	0.803883553875236	0.87304347826087	0.645244215938303	0.742054693274205
Yersinia_enterocolitica_subsp_enterocolitica_8081	0.808358333333333	0.886666666666667	0.677707006369427	0.768231046931408
Yersinia_frederiksenii_ATCC_33641	0.823299389847034	0.901771336553945	0.647398843930636	0.753701211305518
Yersinia_kristensenii_ATCC_33638	0.777976560032241	0.854785478547855	0.634803921568627	0.728551336146273
Yersinia_pseudotuberculosis_YPIII	0.812588689289604	0.870151770657673	0.648241206030151	0.742980561555076
Yersinia_rohdei_ATCC_43380	0.815667378970268	0.880597014925373	0.63898916967509	0.740585774058577
Yokenella_regensburgei_ATCC_43003	0.820427055150885	0.903225806451613	0.648148148148148	0.754716981132076
