# Supplementary material for: Teasing out missing reactions in genome-scale metabolic networks through hypergraph learning
Source: Nat Commun. 2023 Apr 25;14:2375. doi: 10.1038/s41467-023-38110-7 (PMC10130184; doi:10.1038/s41467-023-38110-7)
Supplement: Supplementary file 4 — Source Data [file 41467_2023_38110_MOESM4_ESM.zip › Source Data/Supplementary Figure 4/c3mm/gutc3mm_2.csv]

Row	AUC	Recall	Precision	F1
Abiotrophia_defectiva_ATCC_49176	0.864365499286135	0.919312169312169	0.625	0.744111349036403
Achromobacter_xylosoxidans_A8	0.831850857990255	0.909243697478992	0.644047619047619	0.754006968641115
Achromobacter_xylosoxidans_NBRC_15126	0.836774756434492	0.906354515050167	0.65222623345367	0.758572428271518
Acidaminococcus_fermentans_DSM_20731	0.793609467455621	0.853846153846154	0.662027833001988	0.745800671892497
Acidaminococcus_intestini_RyC_MR95	0.814525761880165	0.872159090909091	0.673245614035088	0.75990099009901
Acidaminococcus_sp_D21	0.799888162799877	0.874172185430464	0.661654135338346	0.75320970042796
Acinetobacter_baumannii_AB0057	0.827150289144995	0.877442273534636	0.653439153439153	0.749052312357847
Acinetobacter_calcoaceticus_PHEA_2	0.824282832954355	0.887096774193548	0.664429530201342	0.759785111281658
Acinetobacter_haemolyticus_NIPH_261	0.822426753453008	0.878296146044625	0.636764705882353	0.738277919863598
Acinetobacter_johnsonii_SH046	0.845588826635928	0.886497064579256	0.664222873900293	0.75943000838223
Acinetobacter_junii_SH205	0.834267081527646	0.894168466522678	0.661341853035144	0.760330578512397
Acinetobacter_lwoffii_WJ10621	0.794967373151288	0.871369294605809	0.660377358490566	0.75134168157424
Acinetobacter_pittii_ANC_4052	0.809402613743601	0.885918003565062	0.640463917525773	0.743455497382199
Acinetobacter_radioresistens_NIPH_2130	0.837399054187035	0.894211576846307	0.656891495601173	0.757396449704142
Actinobacillus_pleuropneumoniae_L20	0.787095148283038	0.862903225806452	0.636904761904762	0.732876712328767
Actinomyces_cardiffensis_F0333	0.835311275701336	0.871657754010695	0.642998027613412	0.740068104426788
Actinomyces_georgiae_DSM_6843	0.819875821767714	0.859459459459459	0.670886075949367	0.753554502369668
Actinomyces_graevenitzii_C83	0.83637556851134	0.889502762430939	0.663917525773196	0.760330578512397
Actinomyces_naeslundii_str_Howell_279	0.831390174439302	0.867924528301887	0.655971479500891	0.747208121827411
Actinomyces_odontolyticus_ATCC_17982	0.827373016389178	0.889112903225806	0.608275862068966	0.722358722358722
Actinomyces_oris_K20	0.800423833664321	0.876574307304786	0.646840148698885	0.744385026737968
Actinomyces_turicensis_ACS_279_V_Col4	0.816460055096419	0.873737373737374	0.63023679417122	0.732275132275132
Actinomyces_urogenitalis_DSM_15434	0.826202539563396	0.867579908675799	0.633333333333333	0.732177263969171
Actinomyces_viscosus_C505	0.807727386673352	0.868360277136259	0.661971830985915	0.751248751248751
Adlercreutzia_equolifaciens_DSM_19450	0.792552437641723	0.827380952380952	0.663484486873508	0.736423841059603
Aerococcus_viridans_ATCC_11563	0.806328121143647	0.901639344262295	0.647058823529412	0.753424657534247
Aeromonas_caviae_Ae398	0.820644316712263	0.884135472370767	0.651773981603154	0.750378214826021
Aeromonas_hydrophila_subsp_hydrophila_ATCC_7966	0.822957994445547	0.889084507042254	0.648267008985879	0.74981440237565
Aeromonas_jandaei_Riv2	0.831320310759635	0.897388059701492	0.638778220451527	0.746314972847168
Aeromonas_media_WS	0.819353055570356	0.883211678832117	0.64021164021164	0.742331288343558
Aeromonas_veronii_B565	0.831528868747361	0.894075403949731	0.656992084432718	0.757414448669202
Afipia_birgiae_34632	0.826140558388514	0.886578449905482	0.639836289222374	0.743264659270998
Aggregatibacter_aphrophilus_NJ8700	0.821273967003567	0.879310344827586	0.653846153846154	0.75
Agrobacterium_tumefaciens_F2	0.818669976317422	0.879003558718861	0.626903553299492	0.731851851851852
Akkermansia_muciniphila_ATCC_BAA_835	0.854081743459521	0.926300578034682	0.633399209486166	0.752347417840376
Alcaligenes_faecalis_subsp_faecalis_NBRC_13111	0.78203115565753	0.860805860805861	0.629183400267738	0.726991492652746
Alcaligenes_faecalis_subsp_faecalis_NCIB_8687	0.836715146958897	0.9106463878327	0.656164383561644	0.762738853503185
Alistipes_finegoldii_DSM_17242	0.819812689618784	0.87218045112782	0.66034155597723	0.751619870410367
Alistipes_indistinctus_YIT_12060	0.878405788908362	0.93984962406015	0.665601703940362	0.77930174563591
Alistipes_onderdonkii_DSM_19147	0.796436468514662	0.860759493670886	0.65891472868217	0.746432491767289
Alistipes_putredinis_DSM_17216	0.781873602034999	0.821192052980132	0.659574468085106	0.731563421828909
Alistipes_shahii_WAL_8301	0.868854946821244	0.932748538011696	0.642497482376637	0.760882528324389
Alloprevotella_tannerae_ATCC_51259	0.799371094375901	0.857594936708861	0.640661938534279	0.733423545331529
Anaerobaculum_hydrogeniformans_OS1_ATCC_BAA_1850	0.788212474338848	0.857142857142857	0.658227848101266	0.744630071599045
Anaerobiospirillum_succiniciproducens_DSM_640001	0.84441875	0.89	0.654411764705882	0.754237288135593
Anaerococcus_hydrogenalis_DSM_7454	0.813353002117022	0.852348993288591	0.675531914893617	0.753709198813056
Anaerococcus_prevotii_DSM_20548	0.815640432098765	0.866666666666667	0.639344262295082	0.735849056603774
Anaerococcus_vaginalis_ATCC_51170	0.826259040105194	0.892307692307692	0.670520231213873	0.765676567656766
Anaerofustis_stercorihominis_DSM_17244	0.826713961270855	0.86685552407932	0.693877551020408	0.770780856423174
Anaerostipes_caccae_DSM_14662	0.843359479978501	0.89344262295082	0.660606060606061	0.759581881533101
Anaerostipes_hadrus_DSM_3319	0.828887509930476	0.886679920477137	0.638968481375358	0.742714404662781
Anaerostipes_sp_3_2_56FAA	0.830034722222223	0.86875	0.675850891410049	0.760255241567912
Anaerotruncus_colihominis_DSM_17241	0.824383559776125	0.877284595300261	0.657534246575342	0.751677852348993
Aneurinibacillus_aneurinilyticus_ATCC_12856	0.808679674327412	0.879924953095685	0.628686327077748	0.733385457388585
Arcanobacterium_haemolyticum_DSM_20595	0.837344140124005	0.887052341597796	0.663917525773196	0.759433962264151
Arcobacter_butzleri_RM4018	0.822588686232996	0.865139949109415	0.660194174757282	0.748898678414097
Arthrobacter_castelli_DSM_16402	0.834066374964042	0.892996108949416	0.68	0.772077375946173
Atopobium_minutum_10063974	0.863490400216334	0.918604651162791	0.688453159041394	0.787048567870486
Atopobium_parvulum_DSM_20469	0.828331794398277	0.888888888888889	0.65943600867679	0.757160647571607
Atopobium_rimae_ATCC_49626	0.808726301171356	0.854395604395604	0.670258620689655	0.751207729468599
Bacillus_altitudinis_41KF2b	0.828103734595263	0.886925795053004	0.626716604244694	0.734455010972934
Bacillus_amyloliquefaciens_DSM7	0.779800073215952	0.853951890034364	0.645454545454546	0.735207100591716
Bacillus_amyloliquefaciens_subsp_amyloliquefaciens_DC_12	0.830670383170808	0.894736842105263	0.648216482164822	0.751783166904422
Bacillus_atrophaeus_ATCC_49822_1	0.798127515824116	0.867120954003407	0.63151364764268	0.730796841349605
Bacillus_cereus_AH187_F4810_72	0.808520699024988	0.87956204379562	0.654002713704206	0.750194552529183
Bacillus_cereus_G9842	0.824531348456207	0.878623188405797	0.638998682476943	0.739893211289092
Bacillus_clausii_KSM_K16	0.800295430565701	0.875675675675676	0.639473684210526	0.739163498098859
Bacillus_endophyticus_2102	0.801241922991225	0.874592833876222	0.633254716981132	0.734610123119015
Bacillus_firmus_DS1	0.813399234693877	0.889285714285714	0.641752577319588	0.745508982035928
Bacillus_flexus_27Col1_1E	0.806124671873129	0.858085808580858	0.636474908200734	0.73085031623331
Bacillus_fordii_DSM_16014	0.823249052233631	0.900562851782364	0.648648648648649	0.754124116260801
Bacillus_halodurans_C_125	0.798524005190312	0.851102941176471	0.627371273712737	0.722308892355694
Bacillus_infantis_NRRL_B_14911	0.818582986767486	0.890434782608696	0.636024844720497	0.742028985507246
Bacillus_licheniformis_ATCC_14580	0.830066072967538	0.893220338983051	0.647420147420147	0.750712250712251
Bacillus_megaterium_DSM319	0.818439747938272	0.906510851419032	0.637323943661972	0.748449345279118
Bacillus_mojavensis_RO_H_1	0.8277620982716	0.881107491856677	0.632009345794392	0.736054421768708
Bacillus_mycoides_DSM_2048	0.830652308514125	0.907665505226481	0.645600991325898	0.754525706010138
Bacillus_nealsonii_AAU1	0.824520599347859	0.888489208633094	0.63659793814433	0.741741741741742
Bacillus_pseudofirmus_OF4	0.82289806970041	0.904672897196262	0.654939106901218	0.759811616954474
Bacillus_pumilus_ATCC_7061	0.847110638521319	0.905797101449275	0.636132315521629	0.747384155455904
Bacillus_sonorensis_L12	0.819439371804237	0.876689189189189	0.629854368932039	0.733050847457627
Bacillus_subtilis_str_168	0.830861111111112	0.888333333333333	0.640625	0.744413407821229
Bacillus_thermoamylovorans	0.814743693202592	0.88021778584392	0.642384105960265	0.742725880551302
Bacillus_thuringiensis_serovar_thuringiensis_str_T01001	0.839830518763127	0.895470383275261	0.656449553001277	0.757553426676492
Bacillus_timonensis_10403023	0.819461461349966	0.888059701492537	0.662030598052851	0.758565737051793
Bacillus_vallismortis_DV1_F_3	0.830638744212963	0.894097222222222	0.64375	0.748546511627907
Bacteroides_caccae_ATCC_43185	0.841602765366502	0.913461538461538	0.626767200754006	0.743432084963667
Bacteroides_cellulosilyticus_DSM_14838	0.864290657439446	0.938235294117647	0.684549356223176	0.791563275434243
Bacteroides_clarus_YIT_12056	0.859917567446019	0.934926958831341	0.664150943396226	0.77661334804192
Bacteroides_coprocola_M16_DSM_17136	0.851150537452677	0.936046511627907	0.642073778664008	0.761679479597871
Bacteroides_coprophilus_DSM_18228	0.866912858301785	0.933139534883721	0.655771195097038	0.770245950809838
Bacteroides_dorei_DSM_17855	0.845847095554218	0.908460471567268	0.620265151515151	0.737197523916714
Bacteroides_eggerthii_1_2_48FAA	0.845799602853072	0.909797822706065	0.627009646302251	0.74238578680203
Bacteroides_eggerthii_DSM_20697	0.837856347453766	0.919540229885057	0.655737704918033	0.76555023923445
Bacteroides_faecis_MAJ27	0.810638525546627	0.884875846501129	0.65993265993266	0.75602700096432
Bacteroides_finegoldii_DSM_17565	0.856750741223664	0.919308357348703	0.630434782608696	0.747948417350528
Bacteroides_fluxus_YIT_12057	0.862295638419978	0.927248677248677	0.655140186915888	0.767798466593647
Bacteroides_fragilis_3_1_12	0.847367235879152	0.916438356164384	0.613198900091659	0.734761120263591
Bacteroides_fragilis_638R	0.867304651038628	0.930800542740841	0.647780925401322	0.763919821826281
Bacteroides_fragilis_NCTC_9343	0.844791548777727	0.929521276595745	0.625223613595707	0.747593582887701
Bacteroides_fragilis_YCH46	0.861799121678442	0.928954423592493	0.642857142857143	0.759868421052632
Bacteroides_graminisolvens_DSM_19988	0.812611330644336	0.866515837104072	0.660344827586207	0.749510763209393
Bacteroides_intestinalis_341_DSM_17393	0.851160082415121	0.913934426229508	0.629350893697084	0.745403899721448
Bacteroides_massiliensis_B846dnLKV334	0.81510847107438	0.854545454545454	0.649395509499136	0.737978410206084
Bacteroides_nordii_CL02T12C05	0.848482225300092	0.901315789473684	0.686143572621035	0.77914691943128
Bacteroides_oleiciplenus_YIT_12058	0.795672706986765	0.835526315789474	0.639261744966443	0.724334600760456
Bacteroides_ovatus_ATCC_8483	0.86710148191523	0.932885906040268	0.639374425022999	0.758733624454149
Bacteroides_ovatus_SD_CC_2a	0.851906021834095	0.928969359331476	0.645692158760891	0.761850371216448
Bacteroides_ovatus_SD_CMC_3f	0.865676277582094	0.933161953727506	0.643046944198406	0.76140534871526
Bacteroides_pectinophilus_ATCC_43243	0.794930065200336	0.831831831831832	0.672330097087379	0.743624161073826
Bacteroides_plebeius_M12_DSM_17135	0.863050775214449	0.928467153284672	0.631578947368421	0.75177304964539
Bacteroides_pyogenes_DSM20611	0.837070557923494	0.897310513447433	0.667272727272727	0.765380604796663
Bacteroides_salyersiae_WAL_10018	0.818929469595885	0.88641425389755	0.64926590538336	0.749529190207156
Bacteroides_sp_1_1_14	0.858198313872309	0.924308588064047	0.644016227180527	0.759115361625822
Bacteroides_sp_1_1_30	0.842048603953367	0.920634920634921	0.631683168316832	0.749266001174398
Bacteroides_sp_1_1_6	0.866366299715909	0.924715909090909	0.643916913946588	0.759183673469388
Bacteroides_sp_20_3	0.845647078145062	0.934426229508197	0.626947754353804	0.750411409764125
Bacteroides_sp_2_1_22	0.843755467683802	0.922525107604017	0.617675312199808	0.739930955120829
Bacteroides_sp_2_1_33B	0.837475752137808	0.911051212938005	0.607913669064748	0.729234088457389
Bacteroides_sp_2_1_7	0.869265777777778	0.930666666666667	0.634545454545455	0.754594594594595
Bacteroides_sp_2_2_4	0.845614995350925	0.908735332464146	0.623434704830054	0.739522546419098
Bacteroides_sp_3_1_19	0.877523480804073	0.951807228915663	0.66016713091922	0.779605263157895
Bacteroides_sp_3_1_23	0.856872623458029	0.939233817701453	0.626984126984127	0.751983077736647
Bacteroides_sp_3_1_33FAA	0.845092939136439	0.914565826330532	0.625478927203065	0.742889647326507
Bacteroides_sp_3_1_40A	0.859479085751948	0.917366946778711	0.643418467583497	0.75635103926097
Bacteroides_sp_3_2_5	0.850667923873248	0.932584269662921	0.636625119846596	0.756695156695157
Bacteroides_sp_4_1_36	0.856823826309886	0.912974683544304	0.635462555066079	0.749350649350649
Bacteroides_sp_4_3_47FAA	0.835685412517768	0.912863070539419	0.625592417061611	0.742407199100112
Bacteroides_sp_9_1_42FAA	0.829443996536176	0.918032786885246	0.617079889807163	0.738056013179572
Bacteroides_sp_D1	0.841785557698603	0.908177905308465	0.619373776908024	0.736474694589878
Bacteroides_sp_D2	0.8702723849577	0.932867132867133	0.646944713870029	0.764032073310424
Bacteroides_sp_D20	0.866158477530992	0.924715909090909	0.637610186092067	0.754782608695652
Bacteroides_sp_D22	0.854637892956544	0.92836676217765	0.647352647352647	0.762801648028252
Bacteroides_stercoris_ATCC_43183	0.855353848580624	0.941747572815534	0.654142581888247	0.772029562251279
Bacteroides_thetaiotaomicron_VPI_5482	0.848942489208462	0.925294888597641	0.633183856502242	0.751863684771033
Bacteroides_timonensis_AP1	0.832594541471305	0.875565610859729	0.664948453608247	0.755859375
Bacteroides_uniformis_ATCC_8492	0.848698788878314	0.911051212938005	0.61231884057971	0.732394366197183
Bacteroides_ureolyticus_DSM_20703	0.855202768116461	0.877245508982036	0.711165048543689	0.785522788203753
Bacteroides_vulgatus_ATCC_8482	0.847119113573407	0.925	0.628801431127012	0.748668796592119
Bacteroides_xylanisolvens_SD_CC_1b	0.863385714285715	0.93	0.627167630057804	0.749136939010357
Bacteroides_xylanisolvens_XB1A	0.863063205655798	0.928774928774929	0.631171345595353	0.751585014409222
Barnesiella_intestinihominis_YIT_11860	0.858723772112152	0.937409024745269	0.627680311890838	0.75189725627554
Bartonella_quintana_Toulouse	0.819920685787534	0.844936708860759	0.651219512195122	0.735537190082645
Bifidobacterium_adolescentis_ATCC_15703	0.836311041907165	0.89119170984456	0.674509803921569	0.767857142857143
Bifidobacterium_angulatum_DSM_20098	0.832892693984653	0.89532293986637	0.624223602484472	0.735590118938701
Bifidobacterium_animalis_lactis_AD011	0.854989706891481	0.903465346534653	0.6672760511883	0.767613038906414
Bifidobacterium_animalis_lactis_BB_12	0.799141238481121	0.850299401197605	0.643990929705215	0.732903225806452
Bifidobacterium_animalis_lactis_Bi_07	0.810815497423702	0.859195402298851	0.665924276169265	0.750313676286073
Bifidobacterium_animalis_lactis_Bl_04_ATCC_SD5219	0.822895206067941	0.86322188449848	0.66046511627907	0.748353096179183
Bifidobacterium_animalis_lactis_CNCM_I_2494	0.789194978282858	0.82798833819242	0.646924829157175	0.726342710997442
Bifidobacterium_animalis_lactis_DSM_10140	0.800149666023041	0.851063829787234	0.655737704918033	0.740740740740741
Bifidobacterium_animalis_lactis_V9	0.781847913452389	0.832826747720365	0.629885057471264	0.717277486910995
Bifidobacterium_bifidum_BGN4	0.840315681956015	0.892655367231638	0.685466377440347	0.775460122699386
Bifidobacterium_bifidum_NCIMB_41171	0.863679779402604	0.935108153078203	0.640820980615735	0.760487144790257
Bifidobacterium_bifidum_PRL2010	0.792738378474187	0.85378590078329	0.671457905544148	0.751724137931035
Bifidobacterium_bifidum_S17	0.833516869354272	0.889830508474576	0.67741935483871	0.769230769230769
Bifidobacterium_boum_DSM_20432	0.847343383328231	0.896464646464647	0.656192236598891	0.757737459978655
Bifidobacterium_breve_HPH0326	0.863195463137996	0.925217391304348	0.659231722428749	0.769898697539797
Bifidobacterium_breve_UCC2003_NCIMB8807	0.791786356680716	0.857512953367876	0.647749510763209	0.738015607580825
Bifidobacterium_catenulatum_DSM_16992	0.842111268684695	0.902097902097902	0.629268292682927	0.741379310344828
Bifidobacterium_coryneforme_DSM_20216	0.811851119942459	0.867924528301887	0.658486707566462	0.748837209302326
Bifidobacterium_dentium_ATCC_27678	0.843698154785274	0.900355871886121	0.63727959697733	0.746312684365782
Bifidobacterium_gallicum_DSM_20093	0.800045351473922	0.857142857142857	0.634920634920635	0.729483282674772
Bifidobacterium_kashiwanohense_DSM_21854	0.829185755935027	0.900510204081633	0.65981308411215	0.761596548004315
Bifidobacterium_longum_DJO10A	0.831070186464344	0.90893760539629	0.608352144469526	0.728870858688303
Bifidobacterium_longum_E18	0.817899949095285	0.914965986394558	0.632941176470588	0.748261474269819
Bifidobacterium_longum_NCC2705	0.847583182798205	0.916030534351145	0.630749014454665	0.747081712062257
Bifidobacterium_longum_infantis_157F_NC	0.856382542015254	0.934097421203438	0.623923444976077	0.748135398737808
Bifidobacterium_longum_infantis_ATCC_15697	0.798448520282823	0.85459940652819	0.663594470046083	0.747081712062257
Bifidobacterium_longum_longum_ATCC_55813	0.865806802721089	0.927619047619048	0.637434554973822	0.755624515128006
Bifidobacterium_longum_longum_BBMN68	0.827792697482639	0.895833333333333	0.674509803921569	0.769574944071588
Bifidobacterium_longum_longum_CCUG_52486	0.854361625901508	0.916508538899431	0.636363636363636	0.751166407465008
Bifidobacterium_longum_longum_JCM_1217	0.844412134816175	0.909090909090909	0.63905325443787	0.750521195274496
Bifidobacterium_longum_longum_JDM301	0.832934408331234	0.87037037037037	0.665991902834008	0.754587155963303
Bifidobacterium_mongoliense_DSM_21395	0.830818472793782	0.874074074074074	0.636690647482014	0.736732570239334
Bifidobacterium_pseudocatenulatum_DSM_20438	0.802031080444709	0.85972850678733	0.625	0.723809523809524
Bifidobacterium_pseudolongum_subsp_Pseudolongum_DSM_20099	0.829168991671317	0.868766404199475	0.665995975855131	0.753986332574032
Bifidobacterium_ruminantium_DSM_6489	0.808336620644313	0.846153846153846	0.642023346303502	0.730088495575221
Bifidobacterium_scardovii_JCM_12489	0.827911285169052	0.88135593220339	0.655855855855856	0.752066115702479
Bifidobacterium_stercoris_DSM_24849	0.809760456049149	0.858695652173913	0.659707724425887	0.74616292798111
Bifidobacterium_thermacidophilum_subsp_thermacidophilum_DSM_15837	0.821630506245891	0.858974358974359	0.680894308943089	0.759637188208617
Bifidobacterium_thermophilum_RBL67	0.821234439078842	0.87192118226601	0.656771799628942	0.749206349206349
Bilophila_wadsworthia_3_1_6	0.847324509721404	0.894495412844037	0.65989847715736	0.759493670886076
Blastococcus_massiliensis_AP3	0.803950992161571	0.886554621848739	0.65527950310559	0.753571428571428
Blautia_hansenii_VPI_C7_24_DSM_20583	0.837999662674989	0.918831168831169	0.620614035087719	0.740837696335078
Blautia_hydrogenotrophica_DSM_10507	0.825869528572231	0.88981288981289	0.649468892261001	0.750877192982456
Blautia_obeum_ATCC_29174	0.828864626724768	0.866050808314088	0.662544169611307	0.750750750750751
Blautia_producta_DSM_2950	0.823725906910193	0.871559633027523	0.660869565217391	0.751730959446093
Blautia_wexlerae_DSM_19850	0.821581542669978	0.882086167800454	0.652684563758389	0.750241080038573
Bordetella_hinzii_OH87_BAL007II	0.815299777752085	0.896057347670251	0.658761528326746	0.759301442672741
Brachybacterium_paraconglomeratum_LC44	0.818184384122837	0.881526104417671	0.658170914542729	0.753648068669528
Brachyspira_pilosicoli_B2904	0.791553287981859	0.85952380952381	0.63556338028169	0.730769230769231
Bradyrhizobium_elkanii_USDA_76	0.803601162008007	0.879725085910653	0.639200998751561	0.740419378163413
Bradyrhizobium_japonicum_USDA_6	0.802135186145848	0.858803986710963	0.635916359163592	0.730742049469965
Brevibacillus_agri_5_2	0.838127815076061	0.905923344947735	0.662420382165605	0.765268579838116
Brevibacillus_agri_BAB_2500	0.832243715247866	0.897345132743363	0.645038167938931	0.750555144337528
Brevibacillus_borstelensis_AK1	0.820374304369925	0.902527075812274	0.644329896907217	0.75187969924812
Brevibacillus_brevis_NBRC_100599	0.810548366616468	0.865148861646235	0.633333333333333	0.731310140636566
Brevibacterium_casei_S18	0.810045917409937	0.886497064579256	0.648997134670487	0.749379652605459
Brevibacterium_linens_BL2	0.845737675598335	0.905241935483871	0.663220088626292	0.765558397271952
Brevibacterium_massiliense_5401308	0.829165045760734	0.877828054298643	0.636065573770492	0.737642585551331
Brevundimonas_bacteroides_DSM_4726	0.846584733319349	0.882096069868996	0.653721682847896	0.75092936802974
Brevundimonas_diminuta_470_4	0.825297148807814	0.898305084745763	0.659409020217729	0.760538116591928
Brochothrix_thermosphacta_DSM_20171	0.848871901701858	0.907563025210084	0.659541984732824	0.763925729442971
Bulleidia_extructa_W1219	0.834641955169466	0.849529780564263	0.675810473815461	0.752777777777778
Burkholderia_cepacia_GG4	0.808765800769036	0.901743264659271	0.632925472747497	0.743790849673203
Burkholderiales_bacterium_1_1_47	0.846345308956916	0.907738095238095	0.655913978494624	0.761548064918851
Butyricicoccus_pullicaecorum_1_2	0.821427366496851	0.903677758318739	0.623188405797101	0.737669764117227
Butyricimonas_synergistica_DSM_23225	0.814012140798323	0.878504672897196	0.650519031141868	0.747514910536779
Butyricimonas_virosa_DSM_23226	0.801245228283124	0.864988558352403	0.631051752921536	0.72972972972973
Butyrivibrio_crossotus_DSM_2876	0.814542222222222	0.864	0.63905325443787	0.73469387755102
Butyrivibrio_fibrisolvens_16_4	0.846589533641866	0.924528301886792	0.651595744680851	0.764430577223089
Campylobacter_coli_JV20	0.843965544146563	0.891061452513967	0.688984881209503	0.777101096224117
Campylobacter_concisus_13826	0.813545015768756	0.869806094182826	0.658280922431866	0.749403341288783
Campylobacter_curvus_525_92	0.798748641468422	0.835164835164835	0.655172413793103	0.734299516908213
Campylobacter_fetus_subsp_fetus_82_40	0.798632178045048	0.867875647668394	0.654296875	0.746102449888641
Campylobacter_gracilis_RM3268	0.805297165047906	0.848137535816619	0.636559139784946	0.727272727272727
Campylobacter_hominis_ATCC_BAA_381	0.824075311570717	0.878612716763006	0.660869565217391	0.754342431761787
Campylobacter_hyointestinalis_subsp_hyointestinalis_LMG_9260	0.838125927854273	0.904509283819629	0.671259842519685	0.770621468926554
Campylobacter_jejuni_jejuni_81_176	0.821638531955992	0.894179894179894	0.651252408477842	0.753623188405797
Campylobacter_jejuni_jejuni_ICDCCJ07004	0.827150222222222	0.874666666666667	0.648221343873518	0.74460839954597
Campylobacter_jejuni_jejuni_M1	0.825041025350838	0.88563829787234	0.664670658682635	0.759407069555302
Campylobacter_jejuni_jejuni_NCTC_11168	0.814557629115258	0.881889763779528	0.648648648648649	0.747497219132369
Campylobacter_lari_RM2100	0.827341787522103	0.887052341597796	0.666666666666667	0.761229314420804
Campylobacter_rectus_RM3267	0.815888781548122	0.854395604395604	0.663113006396588	0.746698679471789
Campylobacter_showae_CSUNSWCD	0.822326852049693	0.878453038674033	0.661122661122661	0.754448398576512
Campylobacter_upsaliensis_JV21	0.839825528007346	0.887878787878788	0.676674364896074	0.768020969855832
Candidatus_Nitrososphaera_gargensis_Ga9_2	0.806793305557517	0.879551820728291	0.658280922431866	0.752997601918465
Capnocytophaga_granulosa_ATCC_51502	0.804686222222223	0.853333333333333	0.647773279352227	0.736478711162256
Capnocytophaga_ochracea_DSM_7271	0.815751887369925	0.877984084880637	0.660678642714571	0.753986332574032
Capnocytophaga_sputigena_ATCC_33612	0.830567867036011	0.860526315789474	0.665987780040733	0.750861079219288
Catenibacterium_mitsuokai_DSM_15897	0.816459413002756	0.884057971014493	0.637313432835821	0.740676496097138
Cedecea_davisae_DSM_4568	0.827944897959183	0.902857142857143	0.633901705115346	0.744843842074249
Cellulosilyticum_lentocellum_DSM_5427	0.834949820963807	0.869463869463869	0.676950998185118	0.761224489795918
Cellulosimicrobium_cellulans_J36	0.837809348985248	0.909297052154195	0.659539473684211	0.764537654909438
Cetobacterium_somerae_ATCC_BAA_47401	0.827261204164781	0.878723404255319	0.658692185007974	0.752962625341841
Citrobacter_amalonaticus_Y19	0.823332732407908	0.905426356589147	0.654708520179372	0.759921925829538
Citrobacter_freundii_ATCC_8090	0.804152308275053	0.876899696048632	0.627173913043478	0.731305449936629
Citrobacter_freundii_UCI_31	0.818870177276599	0.881720430107527	0.646396396396396	0.745938921377518
Citrobacter_koseri_ATCC_BAA_895	0.843581445523193	0.896440129449838	0.673965936739659	0.769444444444444
Citrobacter_sp_30_2	0.812417763730411	0.885224274406332	0.634815515610218	0.739393939393939
Citrobacter_youngae_ATCC_29220	0.840674360044706	0.901525658807212	0.638506876227898	0.747556066705003
Cloacibacillus_evryensis_DSM_19522	0.813218021262003	0.868055555555556	0.663716814159292	0.752256770310933
Clostridiales_sp_1_7_47FAA	0.827005301294689	0.888686131386861	0.645033112582782	0.747505755947813
Clostridium_acetobutylicum_ATCC_824	0.826784370021534	0.891213389121339	0.649390243902439	0.751322751322751
Clostridium_asparagiforme_DSM_15981	0.807539421223405	0.868512110726644	0.614443084455324	0.719713261648745
Clostridium_bartlettii_DSM_16795	0.797851473922903	0.866666666666667	0.636363636363636	0.733870967741935
Clostridium_beijerinckii_NCIMB_8052	0.83190566893424	0.885714285714286	0.659574468085106	0.75609756097561
Clostridium_bifermentans_ATCC_19299	0.855266067122238	0.904761904761905	0.685567010309278	0.780058651026393
Clostridium_bolteae_ATCC_BAA_613	0.840163127116035	0.91578947368421	0.680573663624511	0.780852655198205
Clostridium_botulinum_A_str_ATCC_19397	0.822334383361857	0.894632206759443	0.643776824034335	0.748752079866889
Clostridium_botulinum_A_str_ATCC_3502	0.817968376477016	0.888429752066116	0.658499234303216	0.756376429199648
Clostridium_botulinum_A_str_Hall	0.824760890953372	0.895582329317269	0.665671641791045	0.763698630136986
Clostridium_botulinum_Bf	0.818520289792063	0.882703777335984	0.640692640692641	0.74247491638796
Clostridium_botulinum_E1_str_BoNT_E_Beluga	0.838042482299042	0.897959183673469	0.651851851851852	0.755364806866953
Clostridium_botulinum_F_str_230613	0.842147999999999	0.904	0.655072463768116	0.759663865546218
Clostridium_butyricum_DSM_10702	0.820663746105098	0.878850102669405	0.694805194805195	0.776065276518586
Clostridium_butyricum_E4_str_BoNT_E_BL5262	0.808585059732778	0.87991718426501	0.65284178187404	0.749559082892416
Clostridium_cadaveris_AGR2141	0.827581968623557	0.889135254988914	0.650974025974026	0.751640112464855
Clostridium_celatum_DSM_1785	0.854013466926436	0.930467762326169	0.639443961772372	0.757981462409887
Clostridium_cellobioparum_DSM_1351	0.826625896847016	0.888185654008439	0.667194928684628	0.761990950226244
Clostridium_citroniae_WAL_17108	0.828207471109916	0.898360655737705	0.642438452520516	0.749145591250854
Clostridium_clariflavum_DSM_19732	0.810099088386841	0.88735632183908	0.645484949832776	0.747337850919651
Clostridium_clostridioforme_CM201	0.801666301641718	0.847780126849894	0.667221297836938	0.746741154562384
Clostridium_difficile_CD196	0.824512096977014	0.902482269503546	0.667979002624672	0.767722473604827
Clostridium_difficile_NAP07	0.810685521462075	0.87189292543021	0.641350210970464	0.739059967585089
Clostridium_difficile_NAP08	0.851847940096731	0.906488549618321	0.640161725067385	0.750394944707741
Clostridium_difficile_R20291	0.826787787719418	0.892561983471074	0.65158371040724	0.753269398430689
Clostridium_glycolicum_ATCC_14880	0.801225846856638	0.877682403433476	0.649206349206349	0.746350364963504
Clostridium_hathewayi_12489931	0.823016053640518	0.880753138075314	0.6736	0.763372620126927
Clostridium_hathewayi_DSM_13479	0.82802435910215	0.891067538126362	0.665040650406504	0.761638733705773
Clostridium_hiranonis_TO_931_DSM_13275	0.822789677854613	0.88051948051948	0.644486692015209	0.74423710208562
Clostridium_hylemonae_DSM_15053	0.839386945254293	0.921768707482993	0.624423963133641	0.744505494505495
Clostridium_indolis_DSM_755	0.801717214663643	0.873015873015873	0.644216691068814	0.741364785172704
Clostridium_innocuum_2959	0.83854452188895	0.882743362831858	0.669463087248322	0.761450381679389
Clostridium_leptum_DSM_753	0.860992146237311	0.934628975265018	0.646699266503667	0.764450867052023
Clostridium_methoxybenzovorans_SR3	0.80074676998547	0.877470355731225	0.647230320699708	0.74496644295302
Clostridium_methylpentosum_R2_DSM_5476	0.78616875	0.855	0.624087591240876	0.721518987341772
Clostridium_nexile_DSM_1787	0.868290292213779	0.934579439252336	0.638297872340426	0.758533501896334
Clostridium_paraputrificum_AGR2156	0.798990297696495	0.856512141280353	0.656514382402707	0.743295019157088
Clostridium_perfringens_ATCC_13124	0.847435960470033	0.904862579281184	0.654434250764526	0.759538598047915
Clostridium_ramosum_VPI_0427_DSM_1402	0.837994159425607	0.922279792746114	0.65281173594132	0.764495347172512
Clostridium_saccharogumia_DSM_17460	0.817593574539327	0.888631090487239	0.662629757785467	0.759167492566898
Clostridium_saccharoperbutylacetonicum_N1_4_HMT	0.820312058341342	0.87406015037594	0.65034965034965	0.7457898957498
Clostridium_sartagoforme_AAU1	0.830197505957342	0.907284768211921	0.659711075441412	0.763940520446097
Clostridium_scindens_ATCC_35704	0.834232733136253	0.929508196721311	0.638513513513513	0.757009345794392
Clostridium_sordellii_ATCC_9714	0.804180870059248	0.864864864864865	0.638935108153078	0.734928229665072
Clostridium_sp_7_2_43FAA	0.816459591083194	0.908794788273616	0.627671541057368	0.74251497005988
Clostridium_sp_L2_50	0.840979149561703	0.909090909090909	0.650793650793651	0.758556891766882
Clostridium_sp_M62_1	0.811903502391501	0.882629107981221	0.677477477477477	0.766564729867482
Clostridium_sp_SS2_1	0.846358119947642	0.885480572597137	0.646268656716418	0.747195858498706
Clostridium_sp_SY8519	0.80082547864025	0.879795396419437	0.675834970530452	0.764444444444444
Clostridium_spiroforme_DSM_1552	0.841213807793725	0.915397631133672	0.62906976744186	0.745692625775327
Clostridium_sporogenes_ATCC_15579	0.806706016237504	0.883424408014572	0.674547983310153	0.764984227129337
Clostridium_sporosphaeroides_DSM_1294	0.822892637447135	0.857843137254902	0.659133709981168	0.745473908413206
Clostridium_sticklandii_DSM_519	0.824718131358475	0.888641425389755	0.665	0.760724499523356
Clostridium_symbiosum_ATCC_14940	0.806274748705452	0.85501066098081	0.642628205128205	0.733760292772187
Clostridium_symbiosum_WAL_14163	0.839052786929235	0.893822393822394	0.647552447552448	0.751013787510138
Clostridium_symbiosum_WAL_14673	0.80148804158404	0.856589147286822	0.625176803394625	0.722812755519215
Clostridium_tyrobutyricum_DSM_2637	0.838250549407329	0.895787139689579	0.678991596638655	0.772466539196941
Clostridium_viride_DSM_6836	0.815498659834205	0.86783042394015	0.636197440585009	0.734177215189873
Collinsella_aerofaciens_ATCC_25986	0.827080996635154	0.889240506329114	0.672248803827751	0.76566757493188
Collinsella_intestinalis_DSM_13280	0.847729417484058	0.898395721925134	0.648648648648649	0.753363228699552
Collinsella_stercoris_DSM_13279	0.838458425681521	0.92485549132948	0.632411067193676	0.751173708920188
Collinsella_tanakaei_YIT_12063	0.83105378335157	0.885321100917431	0.663230240549828	0.758349705304519
Comamonas_testosteroni_CNB_2	0.813907028430871	0.871024734982332	0.647831800262812	0.743029389600603
Coprobacillus_sp_29_1	0.859346277964624	0.935424354243542	0.661879895561358	0.775229357798165
Coprobacillus_sp_D7	0.794237050151095	0.848066298342541	0.631687242798354	0.724056603773585
Coprococcus_catus_GD_7	0.830658702026478	0.894934333958724	0.636	0.7435697583788
Coprococcus_comes_ATCC_27758	0.832380242746338	0.891949152542373	0.660910518053375	0.759242560865645
Coprococcus_eutactus_ATCC_27759	0.82174513763418	0.903092783505155	0.636627906976744	0.746803069053709
Corynebacterium_ammoniagenes_DSM_20306	0.807948504573107	0.857699805068226	0.633093525179856	0.728476821192053
Corynebacterium_amycolatum_SK46	0.822539639593411	0.853131749460043	0.647540983606557	0.736253494874185
Corynebacterium_aurimucosum_ATCC_700975	0.824180887997529	0.88558352402746	0.653716216216216	0.752186588921283
Corynebacterium_durum_F0235	0.82390508937821	0.889671361502347	0.655709342560554	0.754980079681275
Corynebacterium_glucuronolyticum_ATCC_51867	0.828563833114405	0.876712328767123	0.676056338028169	0.763419483101392
Corynebacterium_kroppenstedtii_DSM_44385	0.806487608919249	0.883259911894273	0.653094462540717	0.750936329588015
Corynebacterium_propinquum_DSM_44285	0.813198750982619	0.880841121495327	0.656794425087108	0.75249500998004
Corynebacterium_striatum_ATCC_6940	0.785545679012345	0.851111111111111	0.6592082616179	0.742967992240543
Corynebacterium_tuberculostearicum_SK141	0.809316128412149	0.867647058823529	0.659217877094972	0.749206349206349
Corynebacterium_ulcerans_809	0.800458060678167	0.848780487804878	0.64804469273743	0.734952481520591
Corynebacterium_ureicelerivorans	0.805621185561268	0.85956416464891	0.65377532228361	0.742677824267783
Cronobacter_sakazakii_ATCC_BAA_894	0.825326338631559	0.891304347826087	0.660470879801735	0.758718861209964
Cryptobacterium_curtum_DSM_15641	0.834688757396449	0.873846153846154	0.665105386416862	0.75531914893617
Curtobacterium_flaccumfaciens_UCD_AKU	0.806989188399445	0.891025641025641	0.642526964560863	0.746642793196061
Delftia_acidovorans_SPH_1	0.786610328743526	0.864548494983278	0.640644361833953	0.735943060498221
Dermacoccus_nishinomiyaensis	0.816248199445983	0.877894736842105	0.648522550544324	0.745974955277281
Desulfovibrio_desulfuricans_subsp_desulfuricans_DSM_642	0.808829634881909	0.861771058315335	0.639423076923077	0.734130634774609
Desulfovibrio_piger_ATCC_29098	0.830826599340581	0.893371757925072	0.659574468085106	0.758873929008568
Desulfovibrio_sp_3_1_syn3	0.82141356857803	0.888888888888889	0.665461121157324	0.761116856256463
Dialister_invisus_DSM_15470	0.824422477324263	0.869047619047619	0.666666666666667	0.754521963824289
Dialister_succinatiphilus_YIT_11850	0.815874428738442	0.871134020618557	0.638941398865784	0.737186477644493
Dietzia_cinnamea_P4	0.807570124411645	0.866090712742981	0.631496062992126	0.730418943533698
Dorea_formicigenerans_ATCC_27755	0.828779893984221	0.899038461538462	0.647058823529412	0.75251509054326
Dorea_longicatena_DSM_13814	0.794310000194065	0.874449339207048	0.637239165329053	0.737233054781801
Dyadobacter_beijingensis_DSM_21582	0.782783908864365	0.867924528301887	0.631868131868132	0.731319554848967
Dyadobacter_fermentans_DSM_18053	0.819657064471879	0.888888888888889	0.632411067193676	0.739030023094688
Dysgonomonas_gadei_ATCC_BAA_286	0.850514968759397	0.927745664739884	0.633761105626851	0.75307917888563
Edwardsiella_tarda_ATCC_23685	0.840619860707939	0.890365448504983	0.643457382953181	0.747038327526132
Edwardsiella_tarda_FL6_60	0.825733695369474	0.890130353817505	0.654794520547945	0.754538279400158
Eggerthella_lenta_DSM_2243	0.839106774254081	0.89041095890411	0.677083333333333	0.769230769230769
Eggerthella_sp_1_3_56FAA	0.814508921446583	0.878531073446328	0.661702127659574	0.754854368932039
Eggerthella_sp_YY7918	0.818600582622443	0.838526912181303	0.672727272727273	0.746532156368222
Eggerthia_catenaformis_OT_569	0.801279485742785	0.873449131513648	0.631956912028725	0.733333333333333
Eikenella_corrodens_ATCC_23834	0.817518591103117	0.860103626943005	0.664	0.749435665914221
Enterobacter_aerogenes_KCTC_2190	0.814083332534579	0.876160990712074	0.633109619686801	0.735064935064935
Enterobacter_asburiae_LF7a	0.8136865234375	0.8765625	0.647806004618938	0.745019920318725
Enterobacter_cancerogenus_ATCC_35316	0.830397074699069	0.907407407407407	0.644736842105263	0.753846153846154
Enterobacter_cloacae_EcWSU1	0.836676325030136	0.909952606635071	0.660550458715596	0.765448504983389
Enterobacter_hormaechei_YT2	0.816010912021824	0.869291338582677	0.645614035087719	0.740939597315436
Enterobacter_hormaechei_YT3	0.834635108271305	0.908646003262643	0.649941656942824	0.757823129251701
Enterobacteriaceae_bacterium_9_2_54FAA	0.819611544448362	0.897360703812317	0.653148345784418	0.756022235948116
Enterococcus_asini_ATCC_700915	0.829097815020754	0.882743362831858	0.65625	0.752830188679245
Enterococcus_avium_ATCC_14025	0.817341608438592	0.875	0.659969088098918	0.752422907488987
Enterococcus_caccae_ATCC_BAA_1240	0.845087621015039	0.895397489539749	0.658461538461538	0.75886524822695
Enterococcus_casseliflavus_ATCC_12755	0.82278927729495	0.872017353579176	0.654723127035831	0.747906976744186
Enterococcus_cecorum_DSM_20682	0.836783234440096	0.907865168539326	0.666666666666667	0.768791627021884
Enterococcus_dispar_ATCC_51266	0.827910680951221	0.885135135135135	0.670648464163823	0.763106796116505
Enterococcus_durans_ATCC_6056	0.839882411160335	0.900485436893204	0.685767097966728	0.778593913955929
Enterococcus_faecalis_OG1RF_ATCC_47077	0.807800705813156	0.886138613861386	0.654478976234004	0.752891692954784
Enterococcus_faecalis_TX0104	0.853096701698724	0.896341463414634	0.644736842105263	0.75
Enterococcus_faecalis_TX1322	0.850280640634829	0.919678714859438	0.668613138686131	0.774302620456467
Enterococcus_faecalis_TX2134	0.823764480816239	0.890721649484536	0.642857142857143	0.74675885911841
Enterococcus_faecalis_V583	0.826833765082032	0.905797101449275	0.688073394495413	0.782064650677789
Enterococcus_faecium_TX1330	0.839209710743801	0.920454545454545	0.648	0.76056338028169
Enterococcus_gallinarum_EG2	0.796110762120052	0.843683083511777	0.631410256410256	0.722273143904675
Enterococcus_hirae_ATCC_9790	0.82548483045806	0.895121951219512	0.666061705989111	0.763787721123829
Enterococcus_phoeniculicola_ATCC_BAA_412	0.823229390228507	0.88314606741573	0.639024390243902	0.741509433962264
Enterococcus_saccharolyticus_DSM8903	0.805294951731639	0.847328244274809	0.633079847908745	0.724700761697497
Enterococcus_sp_7L76	0.815939250060872	0.887387387387387	0.658862876254181	0.756238003838772
Erysipelotrichaceae_bacterium_5_2_54FAA	0.843843370521642	0.897905759162304	0.653333333333333	0.756339581036384
Erysipelotrichaceae_bacterium_sp_3_1_53	0.829927936172039	0.874331550802139	0.701716738197425	0.778571428571429
Escherichia_albertii_KF1	0.820192020163184	0.900326797385621	0.649764150943396	0.754794520547945
Escherichia_albertii_TW07627	0.822191293055042	0.905383360522023	0.638665132336018	0.748987854251012
Escherichia_coli_O157_H7_str_Sakai	0.835770814922358	0.894662921348315	0.656024716786818	0.756981580510992
Escherichia_coli_SE11	0.819236433796628	0.900136798905609	0.632692307692308	0.743083003952569
Escherichia_coli_UTI89_UPEC	0.841396682868326	0.907303370786517	0.632093933463796	0.745098039215686
Escherichia_coli_str_K_12_substr_MG1655	0.82356912979161	0.89875173370319	0.623076923076923	0.735945485519591
Escherichia_fergusonii_ATCC_35469	0.814577520148884	0.889064976228209	0.648554913294798	0.75
Escherichia_hermannii_NBRC_105704	0.826579121038914	0.904682274247492	0.649459783913565	0.756114605171209
Escherichia_sp_1_1_43	0.839276605412171	0.890269151138716	0.641791044776119	0.745880312228968
Escherichia_sp_3_2_53FAA	0.803860310111714	0.887624466571835	0.636085626911315	0.741092636579572
Escherichia_sp_4_1_40B	0.838002773376378	0.89732770745429	0.641851106639839	0.748387096774193
Eubacterium_biforme_DSM_3989	0.835219542519962	0.889390519187359	0.632423756019262	0.73921200750469
Eubacterium_brachy_ATCC_33089	0.825431497837136	0.882697947214076	0.640425531914894	0.7422934648582
Eubacterium_cellulosolvens_6	0.831530046292253	0.878504672897196	0.661971830985915	0.755020080321285
Eubacterium_cylindroides_T2_87	0.781351526965562	0.859649122807018	0.641921397379913	0.735
Eubacterium_desmolans_ATCC_43058	0.806986739826246	0.869135802469136	0.664150943396226	0.752941176470588
Eubacterium_dolichum_DSM_3991	0.84545396090535	0.907407407407407	0.653333333333333	0.75968992248062
Eubacterium_eligens_ATCC_27750	0.813367714428756	0.895591647331787	0.664371772805508	0.762845849802372
Eubacterium_hallii_DSM_3353	0.82432723265784	0.887966804979253	0.632200886262925	0.738567730802416
Eubacterium_hallii_L2_7	0.824961532878502	0.869879518072289	0.663602941176471	0.752867570385819
Eubacterium_limosum_KIST612	0.808043244029623	0.874200426439232	0.654952076677316	0.748858447488584
Eubacterium_ramulus_ATCC_29099	0.817748460408668	0.878172588832487	0.65530303030303	0.750542299349241
Eubacterium_rectale_ATCC_33656	0.811326316708883	0.871495327102804	0.650959860383944	0.745254745254745
Eubacterium_rectale_M104_1	0.854113250976051	0.91412213740458	0.631926121372032	0.747269890795632
Eubacterium_saphenum_ATCC_49989	0.827545942024057	0.855218855218855	0.684636118598383	0.760479041916168
Eubacterium_siraeum_70_3	0.806591809997313	0.875	0.630723781388479	0.733047210300429
Eubacterium_siraeum_DSM_15702	0.857690617171894	0.931947069943289	0.664420485175202	0.775767112509835
Eubacterium_sulci_ATCC_35585	0.819786869955421	0.880758807588076	0.657894736842105	0.753186558516802
Eubacterium_ventriosum_ATCC_27560	0.810703815840062	0.894607843137255	0.650623885918004	0.753353973168215
Exiguobacterium_aurantiacum_DSM_6208	0.821977066510563	0.885892116182573	0.650914634146341	0.750439367311072
Faecalibacterium_cf_prausnitzii_KLE1255	0.814087733878394	0.855450236966825	0.655172413793103	0.742034943473792
Faecalibacterium_prausnitzii_A2_165	0.805069709942538	0.849282296650718	0.643115942028985	0.731958762886598
Faecalibacterium_prausnitzii_L2_6	0.848526077097506	0.885714285714286	0.652631578947368	0.751515151515152
Faecalibacterium_prausnitzii_M21_2	0.805343538625847	0.89811320754717	0.628797886393659	0.73970473970474
Faecalibacterium_prausnitzii_SL3_3	0.844828795466341	0.915730337078652	0.638381201044386	0.752307692307692
Filifactor_alocis_ATCC_35896	0.833748284337195	0.901129943502825	0.661825726141079	0.763157894736842
Finegoldia_magna_ATCC_29328	0.813590010405827	0.861290322580645	0.686375321336761	0.763948497854077
Flavonifractor_plautii_ATCC_29863	0.81696091745888	0.886524822695035	0.643224699828473	0.745526838966203
Fusobacterium_gonidiaformans_3_1_5R	0.821722923292637	0.87719298245614	0.674157303370786	0.762388818297332
Fusobacterium_gonidiaformans_ATCC_25563	0.818918685121107	0.852941176470588	0.679156908665105	0.75619295958279
Fusobacterium_mortiferum_ATCC_9817	0.834851485148515	0.887128712871287	0.689230769230769	0.775757575757576
Fusobacterium_necrophorum_D12	0.806570589440612	0.873278236914601	0.656314699792961	0.749408983451537
Fusobacterium_nucleatum_subsp_animalis_3_1_33	0.821141868512111	0.873529411764706	0.665919282511211	0.755725190839695
Fusobacterium_nucleatum_subsp_animalis_7_1	0.825151328613932	0.871345029239766	0.681922196796339	0.765083440308087
Fusobacterium_nucleatum_subsp_animalis_D11	0.783244321254732	0.819767441860465	0.635135135135135	0.715736040609137
Fusobacterium_nucleatum_subsp_nucleatum_ATCC_25586	0.829292991919317	0.879265091863517	0.663366336633663	0.756207674943567
Fusobacterium_nucleatum_subsp_vincentii_3_1_27	0.850296009497133	0.885793871866295	0.701986754966887	0.783251231527094
Fusobacterium_nucleatum_subsp_vincentii_3_1_36A2	0.823292816775627	0.877284595300261	0.646153846153846	0.744186046511628
Fusobacterium_nucleatum_subsp_vincentii_4_1_13	0.776090828488258	0.80672268907563	0.663594470046083	0.72819216182048
Fusobacterium_periodonticum_1_1_41FAA	0.817560007934933	0.864788732394366	0.668845315904139	0.754299754299754
Fusobacterium_periodonticum_2_1_31	0.809077551020408	0.848571428571429	0.664429530201342	0.745294855708908
Fusobacterium_russii_ATCC_25533	0.794242798464388	0.862694300518135	0.651663405088063	0.74247491638796
Fusobacterium_sp_4_8	0.836388558594266	0.887931034482759	0.671739130434783	0.764851485148515
Fusobacterium_ulcerans_ATCC_49185	0.795185038241971	0.842723004694836	0.649186256781193	0.733401430030644
Fusobacterium_varium_ATCC_27725	0.801088495432303	0.849187935034803	0.644366197183099	0.732732732732733
Gemella_haemolysans_ATCC_10379	0.822289434992648	0.846376811594203	0.674364896073903	0.750642673521851
Gemella_morbillorum_M424	0.837226573048879	0.869565217391304	0.668257756563246	0.755735492577598
Gemella_sanguinis_ATCC700632	0.805248705971468	0.848314606741573	0.668141592920354	0.747524752475248
Gemella_sanguinis_M325	0.802681359044995	0.851515151515152	0.640091116173121	0.730819245773732
Geobacillus_stearothermophilus_ATCC_7953	0.809070033081827	0.856858846918489	0.652042360060514	0.740549828178694
Geobacillus_vulcani_PSS1	0.816451406899607	0.884476534296029	0.648148148148148	0.748091603053435
Gordonia_rubripertincta_NBRC_101908	0.829307135676391	0.899817850637523	0.657789613848202	0.76
Gordonia_terrae_C_6	0.816094149887517	0.898366606170599	0.632183908045977	0.742128935532234
Gordonia_terrae_NBRC_100016	0.819443227010795	0.886486486486487	0.656875834445928	0.754601226993865
Gordonibacter_pamelaeae_7_10_1_bT_DSM_19378	0.842151860607333	0.885196374622356	0.65990990990991	0.756129032258064
Granulicatella_adiacens_ATCC_49175	0.798843969713359	0.851744186046512	0.648230088495575	0.736180904522613
Granulicatella_elegans_ATCC_700633	0.808117437016465	0.845070422535211	0.677200902934537	0.75187969924812
Grimontia_hollisae_CIP_101886	0.813727305090781	0.890566037735849	0.638700947225981	0.743892828999212
Haemophilus_haemolyticus_M19501	0.82870867768595	0.870454545454545	0.643697478991597	0.740096618357488
Haemophilus_influenzae_R2846	0.814567207985773	0.891647855530474	0.632	0.739700374531835
Haemophilus_parainfluenzae_T3T1	0.845813134810711	0.892543859649123	0.650159744408946	0.752310536044362
Haemophilus_sputorum_CCUG_13788	0.838674823472121	0.891891891891892	0.6723259762309	0.766698935140368
Hafnia_alvei_ATCC_51873	0.814219177885272	0.898123324396783	0.630291627469426	0.740740740740741
Hafnia_alvei_BIDMC_31	0.817134702269837	0.882882882882883	0.637053087757313	0.740088105726872
Halococcus_morrhuae_DSM1307	0.827479338842975	0.898989898989899	0.655616942909761	0.75825346112886
Helicobacter_bilis_ATCC_43879	0.848774298573207	0.895480225988701	0.680257510729614	0.773170731707317
Helicobacter_canadensis_MIT_98_5491	0.806984292631272	0.875346260387812	0.635814889336016	0.736596736596737
Helicobacter_cinaedi_CCUG_18818	0.813935887279313	0.882978723404255	0.6484375	0.747747747747748
Helicobacter_pullorum_MIT_98_5489	0.817224536955989	0.866863905325444	0.655480984340045	0.746496815286624
Helicobacter_pylori_26695	0.836558641975308	0.880555555555556	0.690631808278867	0.774114774114774
Helicobacter_winghamensis_ATCC_BAA_430	0.810365291950113	0.863095238095238	0.644444444444444	0.737913486005089
Holdemania_filiformis_VPI_J1_31B_1_DSM_12042	0.857972487234615	0.913934426229508	0.663690476190476	0.768965517241379
Kallipyga_massiliensis_ph2	0.817785425507033	0.858381502890173	0.657079646017699	0.744360902255639
Kandleria_vitulina_DSM_20405	0.828442061231755	0.877358490566038	0.645833333333333	0.744
Kingella_oralis_ATCC_51147	0.799986111461832	0.85427135678392	0.6640625	0.747252747252747
Klebsiella_oxytoca_KCTC_1686	0.802041784941722	0.874622356495468	0.632786885245902	0.73430564362714
Klebsiella_pneumoniae_pneumoniae_MGH78578	0.816363072726146	0.892913385826772	0.644318181818182	0.748514851485148
Klebsiella_sp_1_1_55	0.830390202753143	0.913934426229508	0.639579349904398	0.752530933633296
Kluyvera_ascorbata_ATCC_33433	0.835835125157207	0.907643312101911	0.64334085778781	0.752972258916777
Kocuria_palustris_PEL	0.805752731609726	0.87719298245614	0.64	0.740055504162812
Kocuria_rhizophila_DC2201	0.80985749677525	0.850678733031674	0.644939965694683	0.733658536585366
Kurthia_massiliensis_JC30	0.81498387996776	0.874015748031496	0.63519313304721	0.735708367854184
Kytococcus_sedentarius_DSM_20547	0.821783775364899	0.865566037735849	0.642732049036778	0.737688442211055
Lachnospira_multipara_ATCC_19207	0.824959200387372	0.885085574572127	0.659380692167577	0.755741127348643
Lachnospiraceae_bacterium_sp_5_1_63FAA	0.834868221313016	0.893536121673004	0.649171270718232	0.752
Lachnospiraceae_bacterium_sp_8_1_57FAA	0.859966862942139	0.935158501440922	0.639408866995074	0.759508484493856
Lactobacillus_acidophilus_ATCC_4796	0.817342458677686	0.892045454545455	0.652806652806653	0.75390156062425
Lactobacillus_acidophilus_NCFM	0.813784286926194	0.895631067961165	0.640625	0.746963562753037
Lactobacillus_amylolyticus_DSM_11664	0.822567043346264	0.87012987012987	0.655256723716381	0.747559274755928
Lactobacillus_amylovorus_GRL_1112	0.801892814963772	0.822033898305085	0.636761487964989	0.717632552404439
Lactobacillus_animalis_KCTC_3501	0.837946011464357	0.884422110552764	0.661654135338346	0.756989247311828
Lactobacillus_antri_DSM_16041	0.795268736534318	0.835526315789474	0.633943427620632	0.720908230842006
Lactobacillus_brevis_ATCC_367	0.842219319450075	0.906040268456376	0.618320610687023	0.73502722323049
Lactobacillus_brevis_subsp_gravesensis_ATCC_27305	0.847193605860631	0.923497267759563	0.636135508155583	0.75334323922734
Lactobacillus_buchneri_ATCC_11577	0.837504449982201	0.911320754716981	0.630548302872063	0.74537037037037
Lactobacillus_casei_ATCC_334	0.849121595188028	0.923076923076923	0.635379061371841	0.752672843905916
Lactobacillus_casei_casei_BL23	0.832685819629926	0.916508538899431	0.644859813084112	0.75705329153605
Lactobacillus_coleohominis_101_4_CHN	0.829123662976168	0.873972602739726	0.652351738241309	0.747072599531616
Lactobacillus_coryniformis_subsp_coryniformis_CECT_5711	0.79605719838956	0.848072562358277	0.658450704225352	0.741328047571853
Lactobacillus_crispatus_125_2_CHN	0.812461084628811	0.862619808306709	0.673316708229426	0.756302521008403
Lactobacillus_curvatus_CRL_705	0.848539819045059	0.898907103825137	0.670061099796334	0.76779463243874
Lactobacillus_delbrueckii_subsp_bulgaricus_ATCC_11842	0.856929111071431	0.90818858560794	0.679035250463822	0.777070063694267
Lactobacillus_delbrueckii_subsp_bulgaricus_ATCC_BAA_365	0.836709058217913	0.905444126074499	0.65424430641822	0.759615384615385
Lactobacillus_fermentum_ATCC_14931	0.87746689155104	0.925507900677201	0.667752442996743	0.775780510879849
Lactobacillus_fermentum_IFO_3956	0.831656623990788	0.90146750524109	0.656488549618321	0.759717314487632
Lactobacillus_gasseri_ATCC_33323	0.84048503719635	0.886685552407932	0.665957446808511	0.760631834750911
Lactobacillus_gastricus_PS3	0.823520822065982	0.87906976744186	0.638513513513513	0.73972602739726
Lactobacillus_helveticus_DPC_4571	0.838948816490523	0.897196261682243	0.645378151260504	0.750733137829912
Lactobacillus_helveticus_DSM_20075	0.851456922781722	0.929319371727749	0.646630236794171	0.762620837808808
Lactobacillus_hilgardii_ATCC_8290	0.837053386574682	0.927893738140417	0.682960893854749	0.786806114239743
Lactobacillus_iners_DSM_13335	0.803172255095332	0.846153846153846	0.631578947368421	0.723287671232877
Lactobacillus_jensenii_1153	0.836119322762698	0.875409836065574	0.638755980861244	0.738589211618257
Lactobacillus_johnsonii_DPC_6026	0.809293203450327	0.875	0.642058165548098	0.740645161290323
Lactobacillus_johnsonii_NCC_533	0.856741387290882	0.903755868544601	0.629084967320261	0.741811175337187
Lactobacillus_mucosae_LM1	0.77634247964694	0.803664921465969	0.626530612244898	0.704128440366973
Lactobacillus_oris_F0423	0.835567124817015	0.875894988066826	0.662454873646209	0.754367934224049
Lactobacillus_paracasei_subsp_paracasei_8700_2	0.852491637616433	0.913294797687861	0.677142857142857	0.777686628383921
Lactobacillus_paracasei_subsp_paracasei_ATCC_25302	0.836621296310315	0.931906614785992	0.642091152815013	0.76031746031746
Lactobacillus_pentosus_KCA1	0.823816288781679	0.87117903930131	0.685567010309278	0.767307692307692
Lactobacillus_plantarum_JDM1	0.814488581314879	0.868235294117647	0.649647887323944	0.743202416918429
Lactobacillus_plantarum_WCFS1	0.81969674556213	0.878846153846154	0.646393210749646	0.744906275468623
Lactobacillus_plantarum_subsp_plantarum_ATCC_14917	0.865820712569153	0.92570281124498	0.650211565585331	0.763877381938691
Lactobacillus_reuteri_CF48_3A_	0.85283147154164	0.903719912472648	0.662921348314607	0.764814814814815
Lactobacillus_reuteri_F275_JCM_1112	0.859652777777778	0.897222222222222	0.699134199134199	0.785888077858881
Lactobacillus_reuteri_MM2_3_	0.840632671801502	0.902597402597403	0.6515625	0.756805807622504
Lactobacillus_reuteri_MM4_1A_	0.848889555822329	0.897058823529412	0.645990922844175	0.751099384344767
Lactobacillus_reuteri_SD2112_ATCC_55730	0.857740126999867	0.912663755458515	0.656200941915228	0.763470319634703
Lactobacillus_rhamnosus_GG_ATCC_53103	0.843145581233883	0.915492957746479	0.643564356435644	0.755813953488372
Lactobacillus_rhamnosus_LMS2_1	0.839624908820293	0.907597535934292	0.636887608069164	0.748518204911092
Lactobacillus_ruminis_ATCC_25644	0.832829861111111	0.90625	0.636896046852123	0.748065348237317
Lactobacillus_sakei_subsp_sakei_23K	0.815940771533723	0.88646288209607	0.634375	0.739526411657559
Lactobacillus_salivarius_HO66_ATCC_11741	0.843723922451435	0.89647577092511	0.634945397815913	0.74337899543379
Lactobacillus_salivarius_salivarius_UCC118	0.853295024104683	0.922348484848485	0.635770234986945	0.752704791344668
Lactobacillus_ultunensis_DSM_16047	0.850111735870819	0.911764705882353	0.67027027027027	0.772585669781931
Lactobacillus_vaginalis_ATCC_49540	0.823159620991253	0.887755102040816	0.654135338345865	0.753246753246753
Lactococcus_garvieae_ATCC_49156	0.854280563672353	0.910194174757282	0.680580762250454	0.778816199376947
Lactococcus_lactis_subsp_lactis_Il1403	0.822734120249423	0.884279475982533	0.655339805825243	0.752788104089219
Lactococcus_raffinolactis_4877	0.813649212089753	0.885985748218527	0.661347517730496	0.757360406091371
Laribacter_hongkongensis_HLHK9	0.835668447066327	0.901785714285714	0.678991596638655	0.774688398849473
Lautropia_mirabilis_ATCC_51599	0.838890372037147	0.895196506550218	0.677685950413223	0.77140169332079
Leminorella_grimontii_ATCC_33999	0.824463655770715	0.894941634241245	0.653409090909091	0.755336617405583
Leptotrichia_buccalis_C_1013_b	0.803223140495868	0.863636363636364	0.633333333333333	0.730769230769231
Leuconostoc_argentinum_KCTC_3773	0.830940957856639	0.900763358778626	0.670454545454545	0.768729641693811
Leuconostoc_gelidum_JB7	0.847206682413672	0.897810218978102	0.645104895104895	0.750762970498474
Leuconostoc_lactis_KACC_91922	0.815362950366671	0.881443298969072	0.669275929549902	0.760845383759733
Leuconostoc_mesenteroides_subsp_cremoris_ATCC_19254	0.821117604090577	0.889189189189189	0.659318637274549	0.757192174913694
Listeria_grayi_DSM_20601	0.780804332752385	0.829004329004329	0.618739903069467	0.708603145235893
Listeria_monocytogenes_4a_L99	0.809824322836116	0.888402625820569	0.651685393258427	0.751851851851852
Listeria_monocytogenes_4b_F2365	0.842206622067138	0.884368308351178	0.672638436482085	0.764107308048104
Listeria_monocytogenes_FSL_R2_561	0.808128718524931	0.854077253218884	0.658940397350993	0.74392523364486
Listeria_monocytogenes_Finland_1988	0.812819536978023	0.873661670235546	0.66557911908646	0.755555555555556
Listeria_monocytogenes_J0161_FSL_R2_499	0.818213634437915	0.890557939914163	0.654574132492114	0.754545454545455
Listeria_monocytogenes_SLCC_2378	0.796119932688031	0.850107066381156	0.642394822006472	0.731797235023042
Listeria_monocytogenes_SLCC_2540	0.816396058489882	0.852248394004283	0.666666666666667	0.74812030075188
Listeria_monocytogenes_SLCC_7179	0.81850374845733	0.892703862660944	0.64797507788162	0.750902527075812
Listeria_monocytogenes_serotype_7_SLCC_2482	0.81005820700326	0.854077253218884	0.682675814751286	0.758817921830315
Lysinibacillus_fusiformis_ZB2	0.820758276966894	0.89622641509434	0.645380434782609	0.750394944707741
Lysinibacillus_sphaericus_C3_41	0.855945166365597	0.919847328244275	0.663911845730028	0.7712
Marvinbryantia_formatexigens_I_52_DSM_14469	0.861911172518038	0.914089347079038	0.652760736196319	0.761632068718683
Megamonas_funiformis_YIT_11815	0.850997267214859	0.929947460595447	0.649144254278729	0.764578833693304
Megamonas_hypermegale_ART12_1	0.840569526627219	0.903846153846154	0.646492434662999	0.753809141940658
Megasphaera_elsdenii_DSM_20460	0.802851463354372	0.872037914691943	0.652482269503546	0.746450304259635
Melainabacterium_MEL_A1	0.815484297388239	0.85126582278481	0.679292929292929	0.75561797752809
Mesorhizobium_loti_MAFF303099	0.820806143947553	0.896838602329451	0.657317073170732	0.758620689655172
Methanobrevibacter_ruminantium_M1	0.808907316011032	0.837349397590361	0.634703196347032	0.722077922077922
Methanobrevibacter_smithii_ATCC_35061	0.802332361516035	0.83265306122449	0.655948553054662	0.733812949640288
Methanomassiliicoccus_luminyensis_B10	0.787772728791473	0.846820809248555	0.679814385150812	0.754182754182754
Methanosphaera_stadtmanae_DSM_3091	0.830638762150367	0.841549295774648	0.673239436619718	0.748043818466354
Methylobacterium_mesophilicum_SR1_6_6	0.811673656606636	0.886561954624782	0.648786717752235	0.749262536873156
Methylobacterium_populi_BJ001	0.825778196756109	0.88339222614841	0.641848523748395	0.743494423791822
Methylobacterium_radiotolerans_JCM_2831	0.824484522350685	0.89963503649635	0.632862644415918	0.743029389600603
Methyloversatilis_universalis_FAM5	0.825425524143473	0.88034188034188	0.6592	0.753888380603843
Methyloversatilis_universalis_Fam50001	0.838725423965202	0.881002087682672	0.660406885758998	0.754919499105546
Microbacterium_gubbeenense_DSM_15944	0.833285241612804	0.883771929824561	0.654220779220779	0.751865671641791
Microbacterium_oleivorans_NBRC_103075	0.809852834086945	0.866255144032922	0.671451355661882	0.756513926325247
Microbacterium_paraoxydans_77MFTsu3_2	0.826730434999025	0.877800407331976	0.641369047619048	0.741186586414445
Micrococcus_luteus_NCTC_2665	0.807778504322944	0.853427895981087	0.657559198542805	0.742798353909465
Micromonospora_aurantiaca_ATCC_27029	0.806411534353864	0.879245283018868	0.645429362880886	0.744408945686901
Mitsuokella_jalaludinii_DSM_13811	0.794088275286192	0.855106888361045	0.650994575045208	0.739219712525667
Mitsuokella_multacida_DSM_20544	0.850977133206445	0.908023483365949	0.647140864714086	0.755700325732899
Mobiluncus_curtisii_ATCC_43063	0.80955627211311	0.859007832898172	0.667342799188641	0.751141552511415
Mogibacterium_timidum_ATCC_33093	0.847846204093482	0.891566265060241	0.669683257918552	0.764857881136951
Moraxella_catarrhalis_RH4	0.818890662995582	0.874109263657957	0.666666666666667	0.756423432682425
Morganella_morganii_subsp_morganii_KT	0.801888754836294	0.855098389982111	0.639892904953146	0.732006125574273
Mycobacterium_avium_subsp_avium_ATCC_25291	0.844492510330578	0.895833333333333	0.650618982118294	0.753784860557769
Mycobacterium_fortuitum_subsp_fortuitum_DSM_46621	0.801146498549856	0.870848708487085	0.647462277091907	0.742722265932337
Mycoplasma_hominis_ATCC_23114	0.806470050297211	0.827160493827161	0.687179487179487	0.750700280112045
Mycoplasma_pneumoniae_309	0.809248554913295	0.820809248554913	0.692682926829268	0.751322751322751
Neisseria_cinerea_ATCC_14685	0.827876821292392	0.891959798994975	0.661080074487896	0.759358288770054
Neisseria_elongata_subsp_glycolytica_ATCC_29315	0.843164367896567	0.8743961352657	0.641843971631206	0.740286298568507
Neisseria_flavescens_SK114	0.809219991242885	0.867579908675799	0.65180102915952	0.744368266405485
Neisseria_macacae_ATCC_33926	0.828611111111111	0.89047619047619	0.649305555555556	0.751004016064257
Neisseria_mucosa_ATCC_25996	0.8205249168087	0.871621621621622	0.677758318739054	0.76256157635468
Neisseria_subflava_NJ9703	0.811203760877123	0.865603644646925	0.657439446366782	0.747295968534907
Nevskia_ramosa_DSM_11499	0.796146667923462	0.869902912621359	0.642754662840746	0.739273927392739
Oceanobacillus_picturae_strain_S1	0.793987274169922	0.880859375	0.629888268156425	0.734527687296417
Ochrobactrum_anthropi_ATCC_49188	0.824575904899217	0.891651865008881	0.643589743589744	0.747580044676098
Ochrobactrum_intermedium_LMG_3301	0.838542589984174	0.904847396768402	0.641221374045801	0.750558451228593
Odoribacter_laneus_YIT_12061	0.855842065395784	0.929775280898876	0.623352165725047	0.746335963923337
Odoribacter_splanchnicus_1651_6_DSM_20712	0.827154992994038	0.85956416464891	0.654981549815498	0.743455497382199
Olsenella_profusa_F019501	0.828996927868025	0.889908256880734	0.685512367491166	0.774451097804391
Olsenella_uli_DSM_7084	0.808937905608444	0.881909547738693	0.65	0.748400852878465
Oribacterium_sinus_F0268	0.799006285034822	0.854679802955665	0.641404805914972	0.732840549102429
Oxalobacter_formigenes_HOxBLS	0.865463728191	0.927272727272727	0.692307692307692	0.792746113989637
Oxalobacter_formigenes_OXCC13	0.823156777264382	0.87905604719764	0.672686230248307	0.762148337595908
Paenibacillus_alvei_DSM_29	0.840516795196936	0.902877697841727	0.658792650918635	0.761760242792109
Paenibacillus_barengoltzii_G22	0.838410559144575	0.91044776119403	0.664850136239782	0.768503937007874
Paenibacillus_daejeonensis_DSM_15491	0.821326405107724	0.869888475836431	0.657303370786517	0.7488
Paenibacillus_graminis_C4D1M	0.836819717155894	0.892455858747994	0.655660377358491	0.755948334466349
Paenibacillus_lactis_154	0.817174515235457	0.882032667876588	0.662125340599455	0.756420233463035
Pantoea_agglomerans_IG1	0.811028910307773	0.880837359098229	0.630184331797235	0.734721289456011
Parabacteroides_distasonis_ATCC_8503	0.85644204633048	0.90828025477707	0.629302736098853	0.743482794577685
Parabacteroides_goldsteinii_dnLKV18	0.827096354166667	0.885416666666667	0.651840490797546	0.750883392226148
Parabacteroides_gordonii_DSM_23371	0.846443191611605	0.906779661016949	0.656441717791411	0.761565836298932
Parabacteroides_johnsonii_DSM_18315	0.85492962089855	0.917539267015707	0.637272727272727	0.752145922746781
Parabacteroides_merdae_ATCC_43184	0.851385194492028	0.924577373211964	0.629203539823009	0.748815165876777
Parabacteroides_sp_D13	0.868408420267042	0.920592193808883	0.625228519195612	0.744692433315188
Paracoccus_yeei_ATCC_BAA_599	0.807535382517831	0.878453038674033	0.636	0.737819025522042
Paraprevotella_clara_YIT_11840	0.842304444102633	0.902896081771721	0.622796709753232	0.737134909596662
Paraprevotella_xylaniphila_YIT_11841	0.868828693387742	0.924006908462867	0.640718562874252	0.756718528995757
Parasutterella_excrementihominis_YIT_11859	0.812594227131932	0.871727748691099	0.640384615384615	0.738359201773836
Parvimonas_micra_ATCC_33270	0.845974784795888	0.893280632411067	0.678678678678679	0.771331058020478
Pediococcus_acidilactici_7_4	0.825469055186968	0.878718535469107	0.65195246179966	0.748538011695906
Pediococcus_acidilactici_DSM_20284	0.854651489009525	0.911985018726592	0.647606382978723	0.757387247278383
Pediococcus_pentosaceus_ATCC_25745	0.80100073046019	0.843243243243243	0.654088050314465	0.736717827626919
Peptoniphilus_harei_ACS_146_V_Sch2b	0.850295523181697	0.911227154046997	0.680311890838207	0.779017857142857
Peptoniphilus_indolicus_ATCC_29427	0.824314744801512	0.866847826086957	0.634194831013916	0.732491389207807
Peptoniphilus_lacrimalis_DSM_7455	0.808564860716358	0.91869918699187	0.648183556405354	0.760089686098655
Peptoniphilus_timonensis_JC401	0.81855469373424	0.884180790960452	0.657563025210084	0.75421686746988
Peptostreptococcus_anaerobius_DSM_2949	0.784419935946389	0.86374695863747	0.616319444444444	0.7193515704154
Peptostreptococcus_stomatis_DSM_17678	0.82879638671875	0.877604166666667	0.644359464627151	0.743109151047409
Phascolarctobacterium_succinatutens_YIT_12067	0.821564557910178	0.874301675977654	0.653444676409186	0.747909199522103
Plesiomonas_shigelloides_302_73	0.842119667922168	0.907942238267148	0.644871794871795	0.754122938530735
Porphyromonas_asaccharolytica_DSM_20707	0.828844138805484	0.896142433234421	0.660831509846827	0.760705289672544
Porphyromonas_endodontalis_ATCC_35406	0.825185527170753	0.87719298245614	0.677200902934537	0.764331210191083
Porphyromonas_gingivalis_W83	0.817148914568963	0.868852459016393	0.650306748466258	0.743859649122807
Porphyromonas_somerae_DSM_23386	0.793917840358158	0.85558583106267	0.640816326530612	0.732788798133022
Porphyromonas_uenonis_60_3	0.840116279069768	0.883720930232558	0.678571428571429	0.767676767676768
Porphyromonas_uenonis_DSM_23387	0.813125246512962	0.87125748502994	0.673611111111111	0.759791122715405
Prevotella_albensis_DSM_11370	0.816287930703654	0.884816753926702	0.66015625	0.756152125279642
Prevotella_bivia_DSM_20514	0.823137067869118	0.862903225806452	0.657786885245902	0.746511627906977
Prevotella_brevis_ATCC_19188	0.83026298487837	0.876923076923077	0.661508704061896	0.754134509371555
Prevotella_bryantii_B14	0.811660954933134	0.845177664974619	0.654223968565815	0.737541528239203
Prevotella_bryantii_C21a	0.815383449912881	0.864321608040201	0.664092664092664	0.751091703056769
Prevotella_buccae_ATCC_33574	0.832777432302561	0.87468671679198	0.657250470809793	0.750537634408602
Prevotella_conceptionensis_9403948	0.807921334783945	0.873198847262248	0.639240506329114	0.738124238733252
Prevotella_copri_CB7_DSM_18205	0.83489437165338	0.910788381742739	0.630747126436782	0.745331069609508
Prevotella_corporis_DSM_18810	0.810024504343952	0.856716417910448	0.649321266968326	0.738738738738739
Prevotella_denticola_DSM20614	0.818154712865538	0.865546218487395	0.656050955414013	0.746376811594203
Prevotella_denticola_F0289	0.804848580171009	0.839572192513369	0.647422680412371	0.731082654249127
Prevotella_disiens_FB035_09AN	0.832102076124568	0.861764705882353	0.682983682983683	0.762028608582575
Prevotella_disiens_JCM_6334	0.833005123635553	0.874626865671642	0.665909090909091	0.756129032258065
Prevotella_enoeca_JCM_12259	0.812070195211722	0.845697329376855	0.661252900232019	0.7421875
Prevotella_intermedia_17	0.810131411271013	0.849002849002849	0.642241379310345	0.731288343558282
Prevotella_intermedia_ATCC_25611	0.8181523756171	0.849112426035503	0.65375854214123	0.738738738738739
Prevotella_loescheii_DSM_19665	0.796979097797895	0.873315363881402	0.657200811359026	0.75
Prevotella_melaninogenica_ATCC_25845	0.812353395061729	0.844444444444444	0.637316561844864	0.726403823178017
Prevotella_nanceiensis_DSM_19126	0.822696223945865	0.84180790960452	0.653508771929825	0.735802469135802
Prevotella_nigrescens_ATCC_33563	0.801584093704044	0.824046920821114	0.650462962962963	0.727037516170763
Prevotella_oralis_ATCC_33269	0.814814561004359	0.900523560209424	0.678500986193294	0.773903262092238
Prevotella_pallens_ATCC_700821	0.805105930619805	0.881844380403458	0.641509433962264	0.742718446601942
Prevotella_ruminicola_23	0.812566878485901	0.865525672371638	0.661682242990654	0.75
Prevotella_salivae_DSM_15606	0.86255557088139	0.928338762214984	0.635451505016722	0.754467240238253
Prevotella_shahii_JCM_12083	0.803659410552718	0.852459016393443	0.640657084188912	0.731535756154748
Prevotella_stercorea_DSM_18206	0.836281413391803	0.88961038961039	0.668292682926829	0.763231197771588
Prevotella_timonensis_4401737	0.827128754463348	0.87536231884058	0.669623059866962	0.758793969849246
Prevotella_timonensis_CRIS_5C_B1	0.823143935810666	0.844574780058651	0.654545454545455	0.737516005121639
Prevotella_veroralis_DSM_19559	0.802626959047528	0.844632768361582	0.632135306553911	0.723095525997582
Propionibacterium_acidipropionici_ATCC_4875	0.807033141966841	0.880658436213992	0.644578313253012	0.744347826086956
Propionibacterium_acnes_KPA171202	0.805038310047733	0.865096359743041	0.6464	0.73992673992674
Propionibacterium_avidum_44067	0.788131404491233	0.851015801354402	0.634680134680135	0.727097396335583
Propionibacterium_freudenreichii_subsp_shermanii_CIRM_BIA1	0.802832500706947	0.847087378640777	0.657250470809793	0.740190880169671
Propionibacterium_granulosum_DSM_20700	0.819387288523091	0.864197530864197	0.643382352941177	0.737618545837724
Propionibacterium_jensenii_DSM_20535	0.825075898230585	0.88962472406181	0.659574468085106	0.757518796992481
Propionibacterium_propionicum_F0230a	0.814190536890903	0.850107066381156	0.646579804560261	0.734505087881591
Proteus_mirabilis_ATCC_29906	0.826437416818995	0.889692585895118	0.640625	0.744890234670704
Proteus_penneri_ATCC_35198	0.828902210222853	0.904315196998124	0.640106241699867	0.749611197511664
Providencia_alcalifaciens_DSM_30120	0.869009108391348	0.924710424710425	0.685264663805436	0.787181594083813
Providencia_rettgeri_DSM_1131	0.844227174451601	0.909395973154362	0.653012048192771	0.760168302945301
Providencia_rustigianii_DSM_4541	0.811923076923076	0.873076923076923	0.641242937853107	0.739413680781759
Providencia_stuartii_ATCC_25827	0.823989249566782	0.887043189368771	0.634958382877527	0.74012474012474
Pseudobutyrivibrio_ruminis_AD2017	0.811416863167052	0.880382775119617	0.649029982363316	0.747208121827411
Pseudoflavonifractor_capillosus_strain_ATCC_29799	0.830321180555556	0.9	0.658536585365854	0.76056338028169
Pseudomonas_aeruginosa_NCGM2_S1	0.835083622671035	0.893356643356643	0.640350877192982	0.745985401459854
Pseudomonas_alcaliphila_34	0.821255386383224	0.894915254237288	0.651048088779285	0.753747323340471
Pseudomonas_fluorescens_PfO_1	0.835787239313544	0.906040268456376	0.654545454545455	0.760028149190711
Pseudomonas_monteilii_NBRC_103158	0.824656707842574	0.884745762711864	0.638141809290954	0.741477272727273
Pseudomonas_monteilii_QM	0.842383405998151	0.908045977011494	0.662275449101796	0.765927977839335
Pseudomonas_nitroreducens_HBP1	0.812656184922949	0.884353741496599	0.644361833952912	0.745519713261649
Pseudomonas_oleovorans_MOIL14HWK12	0.815530952752222	0.891938250428816	0.654088050314465	0.754716981132076
Pseudomonas_putida_F1	0.837324983057476	0.900163666121113	0.664251207729469	0.764419735927728
Pseudomonas_stutzeri_DSM_4166	0.814236256917033	0.894179894179894	0.642585551330799	0.747787610619469
Pseudoramibacter_alactolyticus_ATCC_23263	0.816734425898336	0.85678391959799	0.660852713178295	0.74617067833698
Pyramidobacter_piscolens_W5455	0.78043125	0.8275	0.647749510763209	0.726673984632272
Ralstonia_sp_5_7_47FAA	0.799931081532635	0.888059701492537	0.635514018691589	0.740856031128405
Raoultella_planticola_ATCC_33531	0.802440563854408	0.880706921944035	0.622268470343392	0.729268292682927
Rhodococcus_equi_ATCC_33707	0.821064734522938	0.890681003584229	0.623588456712672	0.733579335793358
Rhodococcus_equi_NBRC_101255	0.839013629988698	0.915129151291513	0.650065530799476	0.760153256704981
Rhodococcus_erythropolis_PR4	0.826757015306123	0.885714285714286	0.644155844155844	0.745864661654135
Rhodococcus_rhodochrous_ATCC_21198	0.810063775510204	0.896428571428571	0.641123882503193	0.747580044676098
Roseburia_hominis_A2_183	0.850817837924236	0.875912408759124	0.688336520076482	0.770877944325482
Roseburia_intestinalis_L1_82	0.848810234496915	0.91747572815534	0.642129105322763	0.755496335776149
Roseburia_inulinivorans_DSM_16841	0.826631722843715	0.891625615763547	0.6270207852194	0.736271186440678
Roseomonas_mucosa_ATCC_BAA_692	0.799585051579502	0.849462365591398	0.629482071713147	0.723112128146453
Rothia_aeria_F0474	0.829777868846239	0.889807162534435	0.664609053497942	0.760895170789164
Rothia_dentocariosa_ATCC_17931	0.802920883782115	0.847150259067358	0.637426900584795	0.727474972191324
Rothia_mucilaginosa_DY_18	0.827408731096408	0.869565217391304	0.670859538784067	0.757396449704142
Rudanella_lutea_DSM_19387	0.837518360495209	0.880324543610548	0.660578386605784	0.754782608695652
Ruminococcaceae_bacterium_D16	0.843833087774561	0.901234567901235	0.655688622754491	0.759098786828423
Ruminococcus_albus_7	0.808625605536332	0.88	0.667857142857143	0.759390862944162
Ruminococcus_bicirculans_80_3	0.799243827160494	0.841666666666667	0.64468085106383	0.730120481927711
Ruminococcus_bromii_L2_63	0.842111392552479	0.897196261682243	0.679245283018868	0.773154362416107
Ruminococcus_callidus_ATCC_2776001	0.813795139477767	0.869674185463659	0.64378478664193	0.739872068230277
Ruminococcus_champanellensis_18P13	0.843747924829006	0.906633906633907	0.675824175824176	0.774396642182581
Ruminococcus_flavefaciens_ATCC_19208	0.790384343481949	0.87378640776699	0.640569395017794	0.739219712525667
Ruminococcus_flavefaciens_FD_1	0.789186774444759	0.837837837837838	0.64461247637051	0.728632478632479
Ruminococcus_gauvreauii_DSM_19829	0.808505889887248	0.872246696035242	0.639741518578352	0.7381174277726
Ruminococcus_gnavus_ATCC_29149	0.829360275941107	0.903129657228018	0.615228426395939	0.731884057971014
Ruminococcus_lactaris_ATCC_29176	0.853517977398644	0.925566343042071	0.634146341463415	0.752631578947368
Ruminococcus_obeum_A2_162	0.827718142204272	0.890721649484536	0.663594470046083	0.76056338028169
Ruminococcus_sp_5_1_39BFAA	0.839298376448726	0.907342657342657	0.643920595533499	0.753265602322206
Ruminococcus_sp_SR1_5	0.860948275862068	0.925862068965517	0.631764705882353	0.751048951048951
Ruminococcus_torques_ATCC_27756	0.864875510204081	0.928571428571429	0.62984496124031	0.750577367205543
Ruminococcus_torques_L2_14	0.850438883638809	0.920826161790017	0.662128712871287	0.770338372930166
Salmonella_enterica_enterica_sv_Typhimurium_LT2	0.809879177556869	0.890260631001372	0.633170731707317	0.740022805017104
Scardovia_inopinata_F0304	0.832364739565956	0.871866295264624	0.692477876106195	0.771886559802713
Schlesneria_paludicola_DSM_18645	0.825290972720951	0.89083820662768	0.66231884057971	0.759767248545303
Selenomonas_ruminantium_AC2024	0.803570965281417	0.838268792710706	0.63448275862069	0.722276741903827
Serratia_fonticola_RB_25	0.845778357740079	0.909090909090909	0.652920962199313	0.76
Serratia_liquefaciens_ATCC_27592	0.813451114716664	0.888372093023256	0.639508928571429	0.743672939649578
Serratia_marcescens_subsp_marcescens_Db11	0.811685201309105	0.907834101382488	0.646608315098468	0.755271565495208
Shigella_dysenteriae_Sd197	0.804279267110101	0.856661045531197	0.635	0.729361091170136
Shigella_flexneri_2002017	0.829445311182325	0.88961038961039	0.649289099526066	0.750684931506849
Shigella_sonnei_Ss046	0.806100812201625	0.892913385826772	0.636363636363636	0.743119266055046
Silanimonas_lenta_DSM_16282	0.842345570320018	0.902714932126697	0.666110183639399	0.76657060518732
Slackia_exigua_ATCC_700122	0.819925333333333	0.877333333333333	0.651485148514852	0.747727272727273
Slackia_piriformis_YIT_12062	0.820167909865485	0.877094972067039	0.64476386036961	0.743195266272189
Solobacterium_moorei_DSM_22971	0.803646902548001	0.879120879120879	0.643863179074447	0.743321718931475
Solobacterium_moorei_F0204	0.815194420963652	0.868131868131868	0.651546391752577	0.744405182567727
Sphingomonas_paucimobilis_HER1398	0.85108104983235	0.896774193548387	0.658767772511848	0.759562841530055
Spirosoma_linguale_DSM_74	0.817004065493428	0.884328358208955	0.654696132596685	0.752380952380952
Staphylococcus_arlettae_CVD059	0.813358264318915	0.88715953307393	0.637762237762238	0.74206672091131
Staphylococcus_aureus_subsp_aureus_USA300_FPR3757	0.830080167978354	0.897838899803536	0.66231884057971	0.762301918265221
Staphylococcus_capitis_CR0101	0.817333018990635	0.875	0.63265306122449	0.734348561759729
Staphylococcus_capitis_QN1	0.82439885918471	0.880566801619433	0.641592920353982	0.742320819112628
Staphylococcus_caprae_C87	0.805117248525106	0.865731462925852	0.656534954407295	0.74675885911841
Staphylococcus_cohnii_hu_01	0.84539367748228	0.915936952714536	0.64329643296433	0.755780346820809
Staphylococcus_epidermidis_ATCC_12228	0.83678696543063	0.894308943089431	0.664652567975831	0.762564991334489
Staphylococcus_equorum_subsp_equorum_Mu2	0.822196299995528	0.891891891891892	0.658119658119658	0.757377049180328
Staphylococcus_haemolyticus_JCSC1435	0.822275597957539	0.89344262295082	0.639296187683284	0.745299145299145
Staphylococcus_hominis_subsp_hominis_C80	0.815560427299393	0.853862212943633	0.649206349206349	0.737601442741208
Staphylococcus_intermedius_ATCC_27335	0.79296875	0.85054347826087	0.641393442622951	0.731308411214953
Staphylococcus_lugdunensis_HKU09_01	0.829870458476611	0.885947046843177	0.640648011782032	0.743589743589744
Staphylococcus_pasteuri_SP1	0.838051183662851	0.883064516129032	0.666666666666667	0.759757155247181
Staphylococcus_pettenkoferi_VCU012	0.827819363039333	0.880252100840336	0.631024096385542	0.735087719298245
Staphylococcus_saprophyticus_subsp_saprophyticus_ATCC_15305	0.824147997612942	0.901606425702811	0.65166908563135	0.756529064869419
Staphylococcus_sciuri_subsp_sciuri_Z8	0.812922494670724	0.857699805068226	0.654761904761905	0.742616033755274
Staphylococcus_simulans_ACS_120_V_Sch1	0.831568229647685	0.892996108949416	0.655714285714286	0.756177924217463
Staphylococcus_vitulinus_F1028	0.820743373723225	0.899396378269618	0.661242603550296	0.762148337595908
Staphylococcus_warneri_SG1	0.801697592101713	0.884462151394422	0.637015781922525	0.740617180984154
Staphylococcus_xylosus_DMB3_Bh1	0.815583498587825	0.905038759689923	0.651324965132496	0.75750202757502
Staphylococcus_xylosus_NJ	0.825980795610425	0.888888888888889	0.669456066945607	0.763723150357995
Stenotrophomonas_maltophilia_D457	0.825895316804408	0.886868686868687	0.649408284023669	0.749786507258753
Stenotrophomonas_rhizophila_PCA13	0.814945015323598	0.866279069767442	0.635846372688478	0.733388022969647
Stoquefichus_massiliensis_AP9	0.838940271513931	0.87799043062201	0.657706093189964	0.752049180327869
Streptococcus_agalactiae_A909	0.800457389987245	0.84375	0.646153846153846	0.731848983543078
Streptococcus_anginosus_1_2_62CV	0.806191807794221	0.857605177993528	0.659203980099503	0.745428973277075
Streptococcus_australis_ATCC_700641	0.815498866213152	0.873809523809524	0.661261261261261	0.752820512820513
Streptococcus_constellatus_subsp_constellatus_SK53	0.824115370982987	0.894021739130435	0.655378486055777	0.75632183908046
Streptococcus_constellatus_subsp_pharyngis_SK1060	0.821339311199448	0.870712401055409	0.663983903420523	0.753424657534246
Streptococcus_cristatus_ATCC_51100	0.80600718289694	0.869458128078818	0.645338208409506	0.740818467995803
Streptococcus_dysgalactiae_subsp_dysgalactiae_ATCC_27957	0.799652236330784	0.855721393034826	0.642990654205608	0.734258271077908
Streptococcus_equi_subsp_equi_4047	0.822205419029615	0.87536231884058	0.671111111111111	0.759748427672956
Streptococcus_equinus_ATCC_9812	0.835645195578232	0.886904761904762	0.688221709006928	0.775032509752926
Streptococcus_gallolyticus_subsp_gallolyticus_ATCC_43143	0.812734123480083	0.871194379391101	0.673913043478261	0.759959141981614
Streptococcus_gordonii_str_Challis_substr_CH1	0.831380566821004	0.866520787746171	0.658901830282862	0.748582230623818
Streptococcus_infantarius_subsp_infantarius_ATCC_BAA_102	0.813808864265928	0.865789473684211	0.655378486055777	0.746031746031746
Streptococcus_infantis_ATCC_700779	0.820170084635417	0.877604166666667	0.659491193737769	0.753072625698324
Streptococcus_intermedius_JTH08	0.820927332035854	0.856020942408377	0.675619834710744	0.755196304849884
Streptococcus_lutetiensis_033	0.819488399762046	0.882926829268293	0.66913123844732	0.76130389064143
Streptococcus_mitis_NCTC_12261	0.832567222871718	0.865979381443299	0.666666666666667	0.753363228699552
Streptococcus_mutans_ATCC_25175	0.811416503650355	0.886104783599089	0.64297520661157	0.745210727969349
Streptococcus_oralis_Uo5	0.837099303989805	0.893564356435644	0.646953405017921	0.750519750519751
Streptococcus_parasanguinis_ATCC_903	0.838450138859716	0.879227053140097	0.686792452830189	0.771186440677966
Streptococcus_parauberis_KCTC_11537	0.821615805498958	0.870813397129187	0.647686832740214	0.742857142857143
Streptococcus_peroris_ATCC_700780	0.801693109905946	0.83377308707124	0.69757174392936	0.759615384615385
Streptococcus_pleomorphus_DSM_20574	0.828348795572917	0.872395833333333	0.676767676767677	0.762229806598407
Streptococcus_pneumoniae_G54	0.806677960669399	0.875598086124402	0.646643109540636	0.74390243902439
Streptococcus_pseudopneumoniae_IS7493	0.788486568096626	0.846938775510204	0.638461538461538	0.728070175438596
Streptococcus_pyogenes_MGAS9429	0.816740046712663	0.870466321243523	0.649903288201161	0.744186046511628
Streptococcus_salivarius_JIM8777	0.826233125272174	0.889156626506024	0.664864864864865	0.760824742268041
Streptococcus_sanguinis_SK36	0.841539090368608	0.920258620689655	0.67244094488189	0.777070063694268
Streptococcus_sp_2_1_36FAA	0.84260790800252	0.902173913043478	0.628787878787879	0.741071428571429
Streptococcus_sp_I_G2	0.785283723080988	0.824712643678161	0.649321266968326	0.726582278481013
Streptococcus_sp_I_P16	0.823288361161137	0.861878453038674	0.65546218487395	0.744630071599045
Streptococcus_thermophilus_LMG_18311	0.800252787837499	0.877245508982036	0.675115207373272	0.763020833333333
Streptococcus_thoraltensis_DSM_12221	0.80812233001068	0.872641509433962	0.672727272727273	0.759753593429158
Streptococcus_uberis_0140J	0.832499825044009	0.890951276102088	0.672504378283713	0.766467065868263
Streptococcus_vestibularis_F0396	0.809252833118979	0.862068965517241	0.656660412757974	0.745473908413205
Subdoligranulum_variabile_DSM_15176	0.837423626858151	0.900793650793651	0.646723646723647	0.75290215588723
Succinatimonas_hippei_YIT_12066	0.843757384215501	0.894021739130435	0.661971830985915	0.760693641618497
Succinivibrio_dextrinosolvens_H5	0.81530625	0.875	0.649350649350649	0.745473908413205
Sulfolobus_solfataricus_P2	0.858444617874899	0.881720430107527	0.677685950413223	0.766355140186916
Sutterella_parvirubra_YIT_11816	0.805299577222883	0.850574712643678	0.642082429501085	0.73176761433869
Sutterella_wadsworthensis_3_1_45B	0.819656609014013	0.867977528089888	0.653276955602537	0.745476477683956
Tannerella_forsythia_ATCC_43037	0.806504501897893	0.853018372703412	0.656565656565657	0.742009132420091
Tatumella_ptyseos_ATCC_33301	0.809582582672254	0.899817850637523	0.641558441558442	0.749052312357847
Trabulsiella_guamensis_ATCC_49490	0.81806234883096	0.880327868852459	0.628070175438596	0.733105802047782
Tropheryma_whipplei_str_Twist	0.84063200229819	0.847457627118644	0.686813186813187	0.758725341426404
Trueperella_pyogenes_MS249	0.862824750369823	0.903846153846154	0.688644688644689	0.781704781704782
Ureaplasma_parvum_serovar_1_str_ATCC_27813	0.792406706327745	0.813953488372093	0.657894736842105	0.727650727650728
Ureaplasma_urealyticum_serovar_8_str_ATCC_27618	0.782557428596384	0.799065420560748	0.66023166023166	0.723044397463002
Ureibacillus_thermosphaericus_str_Thermo_BF	0.808050312128419	0.875	0.65378421900161	0.748387096774194
Varibaculum_cambriense_DSM_15806	0.872430073398135	0.901408450704225	0.703296703296703	0.790123456790124
Veillonella_atypica_ACS_049_V_Sch6	0.801873767258382	0.864102564102564	0.632270168855535	0.730227518959913
Veillonella_dispar_ATCC_17748	0.821163708086785	0.861538461538462	0.652427184466019	0.742541436464088
Veillonella_parvula_Te3_DSM_2008	0.815983631967264	0.876640419947507	0.658777120315582	0.752252252252252
Veillonella_ratti_ACS_216_V_Col6b	0.815004579094577	0.880597014925373	0.654343807763401	0.750795334040297
Veillonella_sp_3_1_44	0.809297220650492	0.872062663185379	0.64354527938343	0.740576496674058
Veillonella_sp_6_1_27	0.804659185481489	0.839378238341969	0.661224489795918	0.73972602739726
Vibrio_fluvialis_560	0.822506759559738	0.890222984562607	0.642326732673267	0.746225736879942
Vibrio_fluvialis_I21563	0.796856589736935	0.870466321243523	0.631578947368421	0.73202614379085
Vibrio_fluvialis_PG41	0.815154916165017	0.890572390572391	0.636582430806258	0.742456140350877
Vibrio_furnissii_NCTC_11218	0.817487444591821	0.895622895622896	0.628841607565012	0.738888888888889
Vibrio_mimicus_MB_451	0.808654545454546	0.870909090909091	0.643817204301075	0.740340030911901
Vibrio_parahaemolyticus_RIMD_2210633	0.828590335487842	0.882456140350877	0.656657963446475	0.752994011976048
Weissella_cibaria_KACC_11862	0.799793777777778	0.861333333333333	0.632093933463796	0.729119638826185
Weissella_confusa_LBAE_C39_2	0.835062089116144	0.87027027027027	0.665289256198347	0.754098360655738
Weissella_paramesenteroides_ATCC_33313	0.848526819440947	0.899521531100478	0.636209813874788	0.745292368681863
Yersinia_bercovieri_ATCC_43970	0.84926427221172	0.918260869565217	0.653465346534653	0.76355748373102
Yersinia_enterocolitica_subsp_enterocolitica_8081	0.836186111111112	0.891666666666667	0.646135265700483	0.749299719887955
Yersinia_frederiksenii_ATCC_33641	0.827259031067754	0.895330112721417	0.645760743321719	0.750337381916329
Yersinia_kristensenii_ATCC_33638	0.82643041531876	0.891089108910891	0.63454759106933	0.741249142072752
Yersinia_pseudotuberculosis_YPIII	0.824850916681122	0.890387858347386	0.65265760197775	0.75320970042796
Yersinia_rohdei_ATCC_43380	0.82103853314962	0.893864013266998	0.647836538461538	0.751219512195122
Yokenella_regensburgei_ATCC_43003	0.820142351716961	0.905806451612903	0.630727762803235	0.74364406779661
