# Supplementary material for: Teasing out missing reactions in genome-scale metabolic networks through hypergraph learning
Source: Nat Commun. 2023 Apr 25;14:2375. doi: 10.1038/s41467-023-38110-7 (PMC10130184; doi:10.1038/s41467-023-38110-7)
Supplement: Supplementary file 4 — Source Data [file 41467_2023_38110_MOESM4_ESM.zip › Source Data/Supplementary Figure 4/c3mm/gutc3mm_3.csv]

Row	AUC	Recall	Precision	F1
Abiotrophia_defectiva_ATCC_49176	0.864288513759414	0.923280423280423	0.623214285714286	0.744136460554371
Achromobacter_xylosoxidans_A8	0.839737306687381	0.899159663865546	0.658866995073892	0.760483297796731
Achromobacter_xylosoxidans_NBRC_15126	0.817365018288386	0.876254180602007	0.634382566585956	0.735955056179775
Acidaminococcus_fermentans_DSM_20731	0.842787639710717	0.887179487179487	0.679764243614931	0.769744160177975
Acidaminococcus_intestini_RyC_MR95	0.843903344524793	0.900568181818182	0.68763557483731	0.779827798277983
Acidaminococcus_sp_D21	0.813966492697689	0.850993377483444	0.674540682414698	0.752562225475842
Acinetobacter_baumannii_AB0057	0.797674220507369	0.872113676731794	0.642670157068063	0.740015071590053
Acinetobacter_calcoaceticus_PHEA_2	0.840476098714045	0.906810035842294	0.652903225806452	0.759189797449362
Acinetobacter_haemolyticus_NIPH_261	0.837567733255434	0.898580121703854	0.658246656760773	0.759862778730703
Acinetobacter_johnsonii_SH046	0.807997058834793	0.898238747553816	0.638386648122392	0.746341463414634
Acinetobacter_junii_SH205	0.821382755902206	0.88768898488121	0.655502392344498	0.754128440366973
Acinetobacter_lwoffii_WJ10621	0.82871334859937	0.887966804979253	0.652439024390244	0.75219683655536
Acinetobacter_pittii_ANC_4052	0.802539392032943	0.855614973262032	0.647773279352227	0.737327188940092
Acinetobacter_radioresistens_NIPH_2130	0.826183959426456	0.890219560878243	0.647314949201742	0.749579831932773
Actinobacillus_pleuropneumoniae_L20	0.836030989854318	0.88508064516129	0.662141779788839	0.757549611734254
Actinomyces_cardiffensis_F0333	0.817345363035832	0.866310160427808	0.666666666666667	0.753488372093023
Actinomyces_georgiae_DSM_6843	0.803301680058437	0.818918918918919	0.660130718954248	0.731001206272618
Actinomyces_graevenitzii_C83	0.8068129788468	0.848066298342541	0.643605870020964	0.731823599523242
Actinomyces_naeslundii_str_Howell_279	0.83808183517266	0.877358490566038	0.652631578947368	0.748490945674044
Actinomyces_odontolyticus_ATCC_17982	0.841746065296566	0.921370967741935	0.634722222222222	0.751644736842105
Actinomyces_oris_K20	0.814915391887519	0.861460957178841	0.655172413793103	0.744287268770403
Actinomyces_turicensis_ACS_279_V_Col4	0.834321752882359	0.893939393939394	0.671726755218216	0.767063921993499
Actinomyces_urogenitalis_DSM_15434	0.817226496528429	0.876712328767123	0.65195246179966	0.747809152872444
Actinomyces_viscosus_C505	0.821584199606377	0.87066974595843	0.642248722316865	0.73921568627451
Adlercreutzia_equolifaciens_DSM_19450	0.825635983560091	0.87797619047619	0.641304347826087	0.741206030150754
Aerococcus_viridans_ATCC_11563	0.839592165810156	0.878220140515222	0.659050966608084	0.753012048192771
Aeromonas_caviae_Ae398	0.805818486850258	0.887700534759358	0.641752577319588	0.744951383694839
Aeromonas_hydrophila_subsp_hydrophila_ATCC_7966	0.803387224756993	0.875	0.63312101910828	0.734663710273466
Aeromonas_jandaei_Riv2	0.820474353976387	0.89365671641791	0.648173207036536	0.751372549019608
Aeromonas_media_WS	0.849878789493313	0.908759124087591	0.661354581673307	0.765564950038432
Aeromonas_veronii_B565	0.824779451343921	0.895870736086176	0.652287581699346	0.754916792738275
Afipia_birgiae_34632	0.830007039711837	0.905482041587902	0.659779614325069	0.763346613545817
Aggregatibacter_aphrophilus_NJ8700	0.829137559453032	0.887931034482759	0.649842271293375	0.750455373406193
Agrobacterium_tumefaciens_F2	0.834041488836261	0.909252669039146	0.650955414012739	0.758723088344469
Akkermansia_muciniphila_ATCC_BAA_835	0.8563684052257	0.923410404624277	0.63963963963964	0.755765819041987
Alcaligenes_faecalis_subsp_faecalis_NBRC_13111	0.825510874961425	0.880952380952381	0.656207366984993	0.752150117279124
Alcaligenes_faecalis_subsp_faecalis_NCIB_8687	0.792894938484003	0.868821292775665	0.629476584022039	0.730031948881789
Alistipes_finegoldii_DSM_17242	0.819121739185056	0.882205513784461	0.626334519572954	0.732570239334027
Alistipes_indistinctus_YIT_12060	0.817305670190514	0.903759398496241	0.628004179728318	0.741060419235512
Alistipes_onderdonkii_DSM_19147	0.80791539817337	0.865822784810127	0.651428571428571	0.743478260869565
Alistipes_putredinis_DSM_17216	0.798945221700802	0.821192052980132	0.63265306122449	0.714697406340058
Alistipes_shahii_WAL_8301	0.87164640402175	0.934210526315789	0.628937007874016	0.751764705882353
Alloprevotella_tannerae_ATCC_51259	0.842513219035411	0.889240506329114	0.67710843373494	0.768809849521204
Anaerobaculum_hydrogeniformans_OS1_ATCC_BAA_1850	0.821519140200459	0.873626373626374	0.648979591836735	0.744730679156909
Anaerobiospirillum_succiniciproducens_DSM_640001	0.81269375	0.8525	0.653256704980843	0.739696312364425
Anaerococcus_hydrogenalis_DSM_7454	0.790842754830863	0.848993288590604	0.63727959697733	0.728057553956834
Anaerococcus_prevotii_DSM_20548	0.825694444444445	0.863888888888889	0.67755991285403	0.759462759462759
Anaerococcus_vaginalis_ATCC_51170	0.838047337278106	0.902564102564103	0.666666666666667	0.766884531590414
Anaerofustis_stercorihominis_DSM_17244	0.783362357454117	0.847025495750708	0.652838427947598	0.737361282367448
Anaerostipes_caccae_DSM_14662	0.836959990593927	0.903688524590164	0.646627565982405	0.753846153846154
Anaerostipes_hadrus_DSM_3319	0.828583172930607	0.892644135188867	0.635977337110482	0.742762613730356
Anaerostipes_sp_3_2_56FAA	0.816467013888889	0.872916666666667	0.648606811145511	0.744227353463588
Anaerotruncus_colihominis_DSM_17241	0.822052096612561	0.869451697127937	0.664670658682635	0.753393665158371
Aneurinibacillus_aneurinilyticus_ATCC_12856	0.810446726202	0.870544090056285	0.640883977900553	0.738265712012729
Arcanobacterium_haemolyticum_DSM_20595	0.802867138704855	0.873278236914601	0.661795407098121	0.752969121140143
Arcobacter_butzleri_RM4018	0.834994075714313	0.893129770992366	0.669847328244275	0.765539803707743
Arthrobacter_castelli_DSM_16402	0.832949779709003	0.896887159533074	0.666184971098266	0.764510779436153
Atopobium_minutum_10063974	0.816150621957816	0.886627906976744	0.639412997903564	0.74299634591961
Atopobium_parvulum_DSM_20469	0.799793098731234	0.839181286549708	0.650793650793651	0.733077905491699
Atopobium_rimae_ATCC_49626	0.829662782272672	0.879120879120879	0.672268907563025	0.761904761904762
Bacillus_altitudinis_41KF2b	0.848009714192961	0.904593639575972	0.667535853976532	0.768192048012003
Bacillus_amyloliquefaciens_DSM7	0.81102313387891	0.888316151202749	0.632802937576499	0.739099356683345
Bacillus_amyloliquefaciens_subsp_amyloliquefaciens_DC_12	0.816549012599411	0.893039049235993	0.629186602870813	0.738245614035088
Bacillus_atrophaeus_ATCC_49822_1	0.838090484053991	0.89267461669506	0.651741293532338	0.753414809489576
Bacillus_cereus_AH187_F4810_72	0.79682588310512	0.85948905109489	0.640816326530612	0.734216679657054
Bacillus_cereus_G9842	0.808266383112791	0.882246376811594	0.649333333333333	0.748079877112135
Bacillus_clausii_KSM_K16	0.80905445986527	0.891891891891892	0.633802816901408	0.741017964071856
Bacillus_endophyticus_2102	0.824388057167715	0.885993485342019	0.616780045351474	0.727272727272727
Bacillus_firmus_DS1	0.826173469387755	0.891071428571429	0.647211413748379	0.749812171299775
Bacillus_flexus_27Col1_1E	0.813215479963838	0.86963696369637	0.626634958382878	0.728403593642018
Bacillus_fordii_DSM_16014	0.816311085610496	0.883677298311445	0.639945652173913	0.742316784869976
Bacillus_halodurans_C_125	0.828871783088235	0.886029411764706	0.666666666666667	0.760852407261247
Bacillus_infantis_NRRL_B_14911	0.787841209829868	0.869565217391304	0.645161290322581	0.740740740740741
Bacillus_licheniformis_ATCC_14580	0.808876759551854	0.877966101694915	0.630937880633374	0.734231041814316
Bacillus_megaterium_DSM319	0.834183851215577	0.879799666110184	0.643467643467644	0.743300423131171
Bacillus_mojavensis_RO_H_1	0.810929028424704	0.879478827361563	0.627906976744186	0.73270013568521
Bacillus_mycoides_DSM_2048	0.788731197416504	0.872822299651568	0.618518518518518	0.723988439306358
Bacillus_nealsonii_AAU1	0.820438253713576	0.893884892086331	0.633928571428571	0.741791044776119
Bacillus_pseudofirmus_OF4	0.834553236090489	0.900934579439252	0.650472334682861	0.755485893416928
Bacillus_pumilus_ATCC_7061	0.815860638521319	0.875	0.63302752293578	0.734600760456274
Bacillus_sonorensis_L12	0.812471466398831	0.890202702702703	0.633413461538462	0.740168539325843
Bacillus_subtilis_str_168	0.833233333333333	0.891666666666667	0.654834761321909	0.755116443189838
Bacillus_thermoamylovorans	0.829723881014885	0.903811252268603	0.647594278283485	0.754545454545455
Bacillus_thuringiensis_serovar_thuringiensis_str_T01001	0.828661268195559	0.902439024390244	0.657360406091371	0.76064610866373
Bacillus_timonensis_10403023	0.811675066830029	0.852611940298508	0.646393210749646	0.735317779565567
Bacillus_vallismortis_DV1_F_3	0.826437114197531	0.894097222222222	0.645363408521303	0.749636098981077
Bacteroides_caccae_ATCC_43185	0.823568258664413	0.902472527472527	0.615168539325843	0.73162583518931
Bacteroides_cellulosilyticus_DSM_14838	0.825508217993079	0.908823529411765	0.614314115308151	0.733096085409253
Bacteroides_clarus_YIT_12056	0.851370965892957	0.909694555112882	0.63017479300828	0.744565217391304
Bacteroides_coprocola_M16_DSM_17136	0.859260918063817	0.92296511627907	0.650614754098361	0.763221153846154
Bacteroides_coprophilus_DSM_18228	0.84403943009735	0.902616279069767	0.604673807205453	0.724198250728863
Bacteroides_dorei_DSM_17855	0.846006759759235	0.919556171983356	0.63444976076555	0.750849377123443
Bacteroides_eggerthii_1_2_48FAA	0.854485075547407	0.925349922239502	0.631634819532909	0.750788643533123
Bacteroides_eggerthii_DSM_20697	0.870958609365268	0.924466338259442	0.647126436781609	0.76132521974307
Bacteroides_faecis_MAJ27	0.831020795010421	0.896162528216704	0.667226890756302	0.764932562620424
Bacteroides_finegoldii_DSM_17565	0.859694873306813	0.929394812680115	0.646292585170341	0.762411347517731
Bacteroides_fluxus_YIT_12057	0.869273326614597	0.944444444444444	0.642664266426643	0.76486341724692
Bacteroides_fragilis_3_1_12	0.841630699943704	0.913698630136986	0.619312906220984	0.738240177089098
Bacteroides_fragilis_638R	0.829977410345583	0.907734056987788	0.607078039927405	0.727569331158238
Bacteroides_fragilis_NCTC_9343	0.839380446468991	0.905585106382979	0.622486288848263	0.737811484290357
Bacteroides_fragilis_YCH46	0.853560364841263	0.928954423592493	0.63929889298893	0.757377049180328
Bacteroides_graminisolvens_DSM_19988	0.801140435290023	0.855203619909502	0.642857142857143	0.733980582524272
Bacteroides_intestinalis_341_DSM_17393	0.862555615276658	0.915300546448087	0.643611911623439	0.755781161872533
Bacteroides_massiliensis_B846dnLKV334	0.831115702479339	0.875	0.667244367417678	0.757128810226155
Bacteroides_nordii_CL02T12C05	0.815462449984611	0.87719298245614	0.65252854812398	0.748362956033676
Bacteroides_oleiciplenus_YIT_12058	0.811230378578024	0.87719298245614	0.63391442155309	0.735970561177553
Bacteroides_ovatus_ATCC_8483	0.880681050403135	0.942281879194631	0.651205936920223	0.770159078442128
Bacteroides_ovatus_SD_CC_2a	0.867433911903228	0.919220055710306	0.636451301832208	0.752136752136752
Bacteroides_ovatus_SD_CMC_3f	0.872319440130583	0.930591259640103	0.635087719298246	0.754953076120959
Bacteroides_pectinophilus_ATCC_43243	0.815770725680636	0.855855855855856	0.686746987951807	0.762032085561497
Bacteroides_plebeius_M12_DSM_17135	0.831912195641749	0.903649635036496	0.614697120158888	0.731678486997636
Bacteroides_pyogenes_DSM20611	0.827643306771241	0.902200488997555	0.653097345132743	0.757700205338809
Bacteroides_salyersiae_WAL_10018	0.819222126874371	0.870824053452116	0.642036124794745	0.739130434782609
Bacteroides_sp_1_1_14	0.813491987821234	0.893740902474527	0.621457489878543	0.733134328358209
Bacteroides_sp_1_1_30	0.839547817902797	0.906204906204906	0.632426988922457	0.744958481613286
Bacteroides_sp_1_1_6	0.876765479726239	0.928977272727273	0.624045801526718	0.746575342465753
Bacteroides_sp_20_3	0.839064692884231	0.908469945355191	0.61460258780037	0.733186328555678
Bacteroides_sp_2_1_22	0.822257306883981	0.929698708751793	0.654545454545455	0.768227622999407
Bacteroides_sp_2_1_33B	0.862718957287437	0.943396226415094	0.631768953068592	0.756756756756757
Bacteroides_sp_2_1_7	0.845111111111111	0.925333333333333	0.620196604110813	0.742643124665597
Bacteroides_sp_2_2_4	0.863463365794703	0.933507170795306	0.636444444444444	0.756871035940803
Bacteroides_sp_3_1_19	0.848423591734184	0.91566265060241	0.619004524886878	0.73866090712743
Bacteroides_sp_3_1_23	0.867171917235698	0.932628797886394	0.626441881100266	0.749469214437367
Bacteroides_sp_3_1_33FAA	0.847240857127165	0.913165266106443	0.641732283464567	0.753757225433526
Bacteroides_sp_3_1_40A	0.84224670260261	0.903361344537815	0.627431906614786	0.74052812858783
Bacteroides_sp_3_2_5	0.867551445524556	0.939606741573034	0.642651296829971	0.763262977752424
Bacteroides_sp_4_1_36	0.859868210222721	0.931962025316456	0.649393605292172	0.765432098765432
Bacteroides_sp_4_3_47FAA	0.845279293859724	0.918395573997234	0.626415094339623	0.744812114413909
Bacteroides_sp_9_1_42FAA	0.882239317387799	0.949453551912568	0.643518518518518	0.767108167770419
Bacteroides_sp_D1	0.853137755784682	0.93687230989957	0.6376953125	0.758861127251598
Bacteroides_sp_D2	0.831242603550296	0.923076923076923	0.620300751879699	0.741989881956155
Bacteroides_sp_D20	0.821234584839876	0.909090909090909	0.628683693516699	0.743321718931475
Bacteroides_sp_D22	0.84879639740232	0.906876790830946	0.633	0.745583038869258
Bacteroides_stercoris_ATCC_43183	0.854888321621419	0.930651872399445	0.630046948356808	0.751399776035834
Bacteroides_thetaiotaomicron_VPI_5482	0.849811652630079	0.920052424639581	0.633002705139766	0.75
Bacteroides_timonensis_AP1	0.83635163080199	0.911764705882353	0.671666666666667	0.773512476007677
Bacteroides_uniformis_ATCC_8492	0.841389920154606	0.925876010781671	0.675516224188791	0.781125639567936
Bacteroides_ureolyticus_DSM_20703	0.836252644411775	0.856287425149701	0.680952380952381	0.758620689655172
Bacteroides_vulgatus_ATCC_8482	0.865635387811635	0.934210526315789	0.640794223826715	0.76017130620985
Bacteroides_xylanisolvens_SD_CC_1b	0.875004081632653	0.935714285714286	0.638401559454191	0.758980301274623
Bacteroides_xylanisolvens_XB1A	0.843745180639767	0.913105413105413	0.620522749273959	0.738904899135447
Barnesiella_intestinihominis_YIT_11860	0.858600882685091	0.927219796215429	0.628825271470879	0.749411764705882
Bartonella_quintana_Toulouse	0.849843775036052	0.870253164556962	0.680693069306931	0.763888888888889
Bifidobacterium_adolescentis_ATCC_15703	0.78383312303686	0.841968911917098	0.655241935483871	0.736961451247165
Bifidobacterium_angulatum_DSM_20098	0.834812327319805	0.902004454342984	0.636792452830189	0.746543778801843
Bifidobacterium_animalis_lactis_AD011	0.828877070875404	0.868811881188119	0.642857142857143	0.738947368421053
Bifidobacterium_animalis_lactis_BB_12	0.804376277385349	0.87125748502994	0.659863945578231	0.750967741935484
Bifidobacterium_animalis_lactis_Bi_07	0.822862993790461	0.867816091954023	0.675615212527964	0.759748427672956
Bifidobacterium_animalis_lactis_Bl_04_ATCC_SD5219	0.80713408043163	0.817629179331307	0.665841584158416	0.733969986357435
Bifidobacterium_animalis_lactis_CNCM_I_2494	0.829977305374461	0.857142857142857	0.674311926605505	0.754813863928113
Bifidobacterium_animalis_lactis_DSM_10140	0.826331981411849	0.860182370820669	0.670616113744076	0.753661784287617
Bifidobacterium_animalis_lactis_V9	0.788924714294953	0.829787234042553	0.639344262295082	0.722222222222222
Bifidobacterium_bifidum_BGN4	0.822081777267069	0.853107344632768	0.643923240938166	0.733900364520049
Bifidobacterium_bifidum_NCIMB_41171	0.829419076912855	0.908485856905158	0.612794612794613	0.731903485254692
Bifidobacterium_bifidum_PRL2010	0.796283293225804	0.851174934725849	0.654618473895582	0.740068104426788
Bifidobacterium_bifidum_S17	0.809042739953398	0.864406779661017	0.668122270742358	0.753694581280788
Bifidobacterium_boum_DSM_20432	0.814330170390776	0.871212121212121	0.660919540229885	0.751633986928105
Bifidobacterium_breve_HPH0326	0.843922873345935	0.902608695652174	0.637592137592138	0.747300215982721
Bifidobacterium_breve_UCC2003_NCIMB8807	0.805665923917421	0.862694300518135	0.645348837209302	0.738359201773836
Bifidobacterium_catenulatum_DSM_16992	0.849327052124255	0.904428904428904	0.659863945578231	0.763028515240905
Bifidobacterium_coryneforme_DSM_20216	0.795496981277381	0.865229110512129	0.624513618677043	0.725423728813559
Bifidobacterium_dentium_ATCC_27678	0.848833601398159	0.925266903914591	0.653266331658292	0.765832106038292
Bifidobacterium_gallicum_DSM_20093	0.849342403628118	0.904761904761905	0.669014084507042	0.769230769230769
Bifidobacterium_kashiwanohense_DSM_21854	0.813079185755935	0.869897959183674	0.652007648183556	0.745355191256831
Bifidobacterium_longum_DJO10A	0.835298834917773	0.920741989881956	0.630484988452656	0.748457847840987
Bifidobacterium_longum_E18	0.847829608033689	0.925170068027211	0.616780045351474	0.740136054421769
Bifidobacterium_longum_NCC2705	0.85677189557718	0.91412213740458	0.652588555858311	0.761526232114467
Bifidobacterium_longum_infantis_157F_NC	0.830707465455948	0.915472779369627	0.613243761996161	0.73448275862069
Bifidobacterium_longum_infantis_ATCC_15697	0.81992445121468	0.863501483679525	0.670506912442396	0.754863813229572
Bifidobacterium_longum_longum_ATCC_55813	0.854556009070295	0.912380952380952	0.631093544137022	0.746105919003115
Bifidobacterium_longum_longum_BBMN68	0.793436686197916	0.856770833333333	0.646365422396857	0.736842105263158
Bifidobacterium_longum_longum_CCUG_52486	0.847138757565828	0.916508538899431	0.627272727272727	0.744795682343871
Bifidobacterium_longum_longum_JCM_1217	0.83290820664558	0.907407407407407	0.616704805491991	0.73433242506812
Bifidobacterium_longum_longum_JDM301	0.822338400380729	0.857142857142857	0.663934426229508	0.748267898383372
Bifidobacterium_mongoliense_DSM_21395	0.790531931108063	0.864197530864197	0.641025641025641	0.736067297581493
Bifidobacterium_pseudocatenulatum_DSM_20438	0.830849081714134	0.898190045248869	0.643435980551053	0.749763928234183
Bifidobacterium_pseudolongum_subsp_Pseudolongum_DSM_20099	0.81155406755258	0.871391076115486	0.656126482213439	0.74859075535513
Bifidobacterium_ruminantium_DSM_6489	0.794891518737673	0.825641025641026	0.651821862348178	0.728506787330317
Bifidobacterium_scardovii_JCM_12489	0.854000433842024	0.903147699757869	0.645328719723183	0.752774974772957
Bifidobacterium_stercoris_DSM_24849	0.804997637051039	0.845108695652174	0.685022026431718	0.75669099756691
Bifidobacterium_thermacidophilum_subsp_thermacidophilum_DSM_15837	0.819533201840894	0.874358974358974	0.673913043478261	0.761160714285714
Bifidobacterium_thermophilum_RBL67	0.816089931811012	0.879310344827586	0.644404332129964	0.74375
Bilophila_wadsworthia_3_1_6	0.837781962797745	0.905963302752294	0.655058043117745	0.760346487006737
Blastococcus_massiliensis_AP3	0.817134206623826	0.873949579831933	0.653061224489796	0.747529200359389
Blautia_hansenii_VPI_C7_24_DSM_20583	0.819006683251814	0.909090909090909	0.603448275862069	0.725388601036269
Blautia_hydrogenotrophica_DSM_10507	0.806229226187646	0.858627858627859	0.625757575757576	0.723926380368098
Blautia_obeum_ATCC_29174	0.832160820101446	0.852193995381062	0.656583629893238	0.741708542713568
Blautia_producta_DSM_2950	0.794209241646326	0.862385321100917	0.641638225255973	0.735812133072407
Blautia_wexlerae_DSM_19850	0.815735213208488	0.873015873015873	0.656996587030717	0.749756572541383
Bordetella_hinzii_OH87_BAL007II	0.829389396333551	0.883512544802867	0.652980132450331	0.750952018278751
Brachybacterium_paraconglomeratum_LC44	0.840292898501638	0.909638554216867	0.653679653679654	0.760705289672544
Brachyspira_pilosicoli_B2904	0.808010204081632	0.873809523809524	0.660071942446043	0.752049180327869
Bradyrhizobium_elkanii_USDA_76	0.832928874245698	0.907216494845361	0.647852760736196	0.755905511811024
Bradyrhizobium_japonicum_USDA_6	0.825065396629176	0.89202657807309	0.651699029126214	0.753155680224404
Brevibacillus_agri_5_2	0.831620512571477	0.895470383275261	0.664941785252264	0.763177431328879
Brevibacillus_agri_BAB_2500	0.833174093507714	0.909734513274336	0.64735516372796	0.756438557763061
Brevibacillus_borstelensis_AK1	0.814265140950618	0.864620938628159	0.632760898282695	0.730739893211289
Brevibacillus_brevis_NBRC_100599	0.818010618296472	0.893169877408056	0.638297872340426	0.744525547445255
Brevibacterium_casei_S18	0.789407975612838	0.86105675146771	0.630372492836676	0.727874276261373
Brevibacterium_linens_BL2	0.839673029396461	0.889112903225806	0.647577092511013	0.749362786745964
Brevibacterium_massiliense_5401308	0.802563420077394	0.868778280542986	0.634710743801653	0.73352435530086
Brevundimonas_bacteroides_DSM_4726	0.809185560916077	0.879912663755459	0.615267175572519	0.724168912848158
Brevundimonas_diminuta_470_4	0.809115555874748	0.896186440677966	0.648773006134969	0.752669039145908
Brochothrix_thermosphacta_DSM_20171	0.799157898453499	0.857142857142857	0.641509433962264	0.733812949640288
Bulleidia_extructa_W1219	0.802321124988945	0.86833855799373	0.639722863741339	0.736702127659575
Burkholderia_cepacia_GG4	0.816031705767265	0.900158478605388	0.638202247191011	0.746877054569362
Burkholderiales_bacterium_1_1_47	0.837372448979592	0.880952380952381	0.662192393736018	0.756066411238825
Butyricicoccus_pullicaecorum_1_2	0.821850626148245	0.886164623467601	0.638888888888889	0.742479823917828
Butyricimonas_synergistica_DSM_23225	0.844828150930212	0.925233644859813	0.683937823834197	0.786494538232373
Butyricimonas_virosa_DSM_23226	0.844760144316618	0.899313501144165	0.661616161616162	0.762366634335596
Butyrivibrio_crossotus_DSM_2876	0.812124444444444	0.866666666666667	0.643564356435644	0.738636363636364
Butyrivibrio_fibrisolvens_16_4	0.863972944108224	0.926415094339623	0.647757255936675	0.762422360248447
Campylobacter_coli_JV20	0.799046534128148	0.868715083798883	0.649269311064718	0.743130227001195
Campylobacter_concisus_13826	0.805234766461276	0.864265927977839	0.656842105263158	0.746411483253588
Campylobacter_curvus_525_92	0.834319526627219	0.870879120879121	0.660416666666667	0.751184834123223
Campylobacter_fetus_subsp_fetus_82_40	0.797833498885876	0.860103626943005	0.649706457925636	0.740245261984392
Campylobacter_gracilis_RM3268	0.839311664107848	0.873925501432665	0.66304347826087	0.754017305315204
Campylobacter_hominis_ATCC_BAA_381	0.849585686123826	0.916184971098266	0.665966386554622	0.771289537712895
Campylobacter_hyointestinalis_subsp_hyointestinalis_LMG_9260	0.857875591891873	0.885941644562334	0.681632653061224	0.770472895040369
Campylobacter_jejuni_jejuni_81_176	0.836335768875452	0.899470899470899	0.666666666666667	0.765765765765766
Campylobacter_jejuni_jejuni_ICDCCJ07004	0.816675555555555	0.856	0.667359667359667	0.75
Campylobacter_jejuni_jejuni_M1	0.768786781349027	0.827127659574468	0.661702127659574	0.735224586288416
Campylobacter_jejuni_jejuni_NCTC_11168	0.836223228002011	0.884514435695538	0.66078431372549	0.75645342312009
Campylobacter_lari_RM2100	0.791035827850253	0.865013774104683	0.648760330578512	0.741440377804014
Campylobacter_rectus_RM3267	0.798741094070764	0.85989010989011	0.657563025210084	0.745238095238095
Campylobacter_showae_CSUNSWCD	0.837520222215439	0.87292817679558	0.688453159041394	0.76979293544458
Campylobacter_upsaliensis_JV21	0.806391184573003	0.875757575757576	0.661327231121281	0.753585397653194
Candidatus_Nitrososphaera_gargensis_Ga9_2	0.822454471984872	0.879551820728291	0.654166666666667	0.750298685782557
Capnocytophaga_granulosa_ATCC_51502	0.807808	0.861333333333333	0.637080867850099	0.732426303854875
Capnocytophaga_ochracea_DSM_7271	0.800280027299144	0.854111405835544	0.65050505050505	0.738532110091743
Capnocytophaga_sputigena_ATCC_33612	0.786329639889197	0.839473684210526	0.635458167330677	0.723356009070295
Catenibacterium_mitsuokai_DSM_15897	0.862140949637575	0.91304347826087	0.695583596214511	0.789615040286482
Cedecea_davisae_DSM_4568	0.848212244897959	0.921428571428571	0.652173913043478	0.763765541740675
Cellulosilyticum_lentocellum_DSM_5427	0.832711189354546	0.871794871794872	0.664298401420959	0.754032258064516
Cellulosimicrobium_cellulans_J36	0.811503437353778	0.863945578231292	0.652397260273973	0.743414634146341
Cetobacterium_somerae_ATCC_BAA_47401	0.815215029425079	0.891489361702128	0.652647975077882	0.753597122302158
Citrobacter_amalonaticus_Y19	0.802442160927829	0.877519379844961	0.640996602491506	0.740837696335078
Citrobacter_freundii_ATCC_8090	0.783582468750289	0.86322188449848	0.614718614718615	0.718078381795196
Citrobacter_freundii_UCI_31	0.832013138241769	0.904761904761905	0.648678414096916	0.755612572161642
Citrobacter_koseri_ATCC_BAA_895	0.789801112263173	0.84789644012945	0.623067776456599	0.718300205620288
Citrobacter_sp_30_2	0.832841946240976	0.908970976253298	0.622965641952984	0.739270386266094
Citrobacter_youngae_ATCC_29220	0.845408499906703	0.918169209431345	0.663991975927783	0.770663562281723
Cloacibacillus_evryensis_DSM_19522	0.821941443758573	0.893518518518518	0.652027027027027	0.75390625
Clostridiales_sp_1_7_47FAA	0.842526240076722	0.925182481751825	0.669749009247028	0.777011494252874
Clostridium_acetobutylicum_ATCC_824	0.809408973932529	0.872384937238494	0.645510835913313	0.741992882562278
Clostridium_asparagiforme_DSM_15981	0.851441553621245	0.903114186851211	0.661596958174905	0.763716166788588
Clostridium_bartlettii_DSM_16795	0.841213151927437	0.897619047619048	0.663732394366197	0.763157894736842
Clostridium_beijerinckii_NCIMB_8052	0.816377324263039	0.885714285714286	0.640495867768595	0.743405275779377
Clostridium_bifermentans_ATCC_19299	0.804243088013739	0.868480725623583	0.656946826758148	0.748046875
Clostridium_bolteae_ATCC_BAA_613	0.797100646352724	0.854385964912281	0.636601307189542	0.729588014981273
Clostridium_botulinum_A_str_ATCC_19397	0.810975103652439	0.884691848906561	0.634807417974322	0.739202657807309
Clostridium_botulinum_A_str_ATCC_3502	0.827325660815518	0.894628099173554	0.646268656716418	0.750433275563258
Clostridium_botulinum_A_str_Hall	0.829373719778713	0.889558232931727	0.642028985507246	0.745791245791246
Clostridium_botulinum_Bf	0.831567256500757	0.902584493041749	0.657018813314038	0.760469011725293
Clostridium_botulinum_E1_str_BoNT_E_Beluga	0.827988338192419	0.895918367346939	0.648449039881832	0.75235646958012
Clostridium_botulinum_F_str_230613	0.831124	0.878	0.646539027982327	0.744698897370653
Clostridium_butyricum_DSM_10702	0.815536600483199	0.86652977412731	0.639393939393939	0.735832606800349
Clostridium_butyricum_E4_str_BoNT_E_BL5262	0.832341001933225	0.886128364389234	0.66875	0.762243989314337
Clostridium_cadaveris_AGR2141	0.799642086322093	0.855875831485588	0.652027027027027	0.740172579098754
Clostridium_celatum_DSM_1785	0.866308869855406	0.946902654867257	0.642367066895369	0.765457332652018
Clostridium_cellobioparum_DSM_1351	0.821485160853852	0.894514767932489	0.651305683563748	0.753777777777778
Clostridium_citroniae_WAL_17108	0.845103466809997	0.911475409836066	0.645011600928074	0.755434782608696
Clostridium_clariflavum_DSM_19732	0.812466640243097	0.891954022988506	0.647746243739566	0.750483558994197
Clostridium_clostridioforme_CM201	0.832779836319833	0.873150105708245	0.64937106918239	0.744815148782687
Clostridium_difficile_CD196	0.836807127408078	0.906028368794326	0.650127226463104	0.757037037037037
Clostridium_difficile_NAP07	0.814074558821917	0.877629063097514	0.628767123287671	0.732641660015962
Clostridium_difficile_NAP08	0.823611677641163	0.893129770992366	0.637602179836512	0.744038155802862
Clostridium_difficile_R20291	0.815658937231063	0.865702479338843	0.633888048411498	0.731877729257642
Clostridium_glycolicum_ATCC_14880	0.808142533478237	0.871244635193133	0.643423137876387	0.740200546946217
Clostridium_hathewayi_12489931	0.816188442079095	0.889121338912134	0.659937888198758	0.757575757575758
Clostridium_hathewayi_DSM_13479	0.815916005714801	0.882352941176471	0.66068515497553	0.755597014925373
Clostridium_hiranonis_TO_931_DSM_13275	0.84410187215382	0.901298701298701	0.667307692307692	0.766850828729282
Clostridium_hylemonae_DSM_15053	0.831918992086631	0.906462585034014	0.61405529953917	0.732142857142857
Clostridium_indolis_DSM_755	0.802543934240363	0.867063492063492	0.650297619047619	0.743197278911565
Clostridium_innocuum_2959	0.816293366747591	0.869469026548673	0.653910149750416	0.746438746438746
Clostridium_leptum_DSM_753	0.821467367553597	0.892226148409894	0.607701564380265	0.722977809591983
Clostridium_methoxybenzovorans_SR3	0.82486837788436	0.883399209486166	0.658321060382916	0.754430379746835
Clostridium_methylpentosum_R2_DSM_5476	0.80438125	0.8675	0.628623188405797	0.728991596638656
Clostridium_nexile_DSM_1787	0.864012868663929	0.928348909657321	0.641550053821313	0.75875238701464
Clostridium_paraputrificum_AGR2156	0.823565243239819	0.854304635761589	0.652613827993255	0.739961759082218
Clostridium_perfringens_ATCC_13124	0.823585677314966	0.856236786469345	0.676126878130217	0.755597014925373
Clostridium_ramosum_VPI_0427_DSM_1402	0.83501719658395	0.915371329879102	0.625737898465171	0.743338008415147
Clostridium_saccharogumia_DSM_17460	0.835412169400466	0.883990719257541	0.654639175257732	0.752221125370187
Clostridium_saccharoperbutylacetonicum_N1_4_HMT	0.81690598677144	0.870300751879699	0.643949930458971	0.740207833733013
Clostridium_sartagoforme_AAU1	0.812800608160461	0.863134657836645	0.660472972972973	0.748325358851675
Clostridium_scindens_ATCC_35704	0.871002418704649	0.931147540983607	0.646188850967008	0.762928139691068
Clostridium_sordellii_ATCC_9714	0.855774693612531	0.88963963963964	0.663865546218487	0.760346487006737
Clostridium_sp_7_2_43FAA	0.859722649577184	0.915309446254072	0.654249126891735	0.763068567549219
Clostridium_sp_L2_50	0.859636874941618	0.926829268292683	0.649068322981366	0.763470319634703
Clostridium_sp_M62_1	0.805858625934008	0.854460093896714	0.670349907918969	0.751289989680083
Clostridium_sp_SS2_1	0.844354950004391	0.914110429447853	0.661242603550296	0.767381974248927
Clostridium_sp_SY8519	0.805404203269209	0.849104859335038	0.638461538461538	0.728869374313941
Clostridium_spiroforme_DSM_1552	0.862056624895142	0.937394247038917	0.64947245017585	0.767313019390582
Clostridium_sporogenes_ATCC_15579	0.81518973062465	0.896174863387978	0.65863453815261	0.759259259259259
Clostridium_sporosphaeroides_DSM_1294	0.762645376778162	0.794117647058823	0.642857142857143	0.710526315789474
Clostridium_sticklandii_DSM_519	0.807426550463539	0.866369710467706	0.652684563758389	0.744497607655502
Clostridium_symbiosum_ATCC_14940	0.818367801564823	0.867803837953092	0.667213114754098	0.754402224281742
Clostridium_symbiosum_WAL_14163	0.857154037655968	0.905405405405405	0.665248226950355	0.766966475878986
Clostridium_symbiosum_WAL_14673	0.798979177934018	0.868217054263566	0.642754662840746	0.738664468260511
Clostridium_tyrobutyricum_DSM_2637	0.823009719716226	0.882483370288248	0.662229617304492	0.756653992395437
Clostridium_viride_DSM_6836	0.833999788558529	0.895261845386534	0.662361623616236	0.761399787910923
Collinsella_aerofaciens_ATCC_25986	0.785921727287294	0.841772151898734	0.642512077294686	0.728767123287671
Collinsella_intestinalis_DSM_13280	0.844519431496469	0.911764705882353	0.637383177570093	0.75027502750275
Collinsella_stercoris_DSM_13279	0.835054072415828	0.911368015414258	0.622368421052632	0.739640344018765
Collinsella_tanakaei_YIT_12063	0.80437252756502	0.871559633027523	0.652920962199313	0.746561886051081
Comamonas_testosteroni_CNB_2	0.82105220442258	0.904593639575972	0.633663366336634	0.745269286754003
Coprobacillus_sp_29_1	0.846631990305143	0.916974169741697	0.662666666666667	0.769349845201238
Coprobacillus_sp_D7	0.832315863374134	0.886740331491713	0.67578947368421	0.767025089605735
Coprococcus_catus_GD_7	0.826019310849769	0.885553470919325	0.639566395663957	0.742722265932337
Coprococcus_comes_ATCC_27758	0.822909185578857	0.902542372881356	0.658423493044822	0.761394101876676
Coprococcus_eutactus_ATCC_27759	0.841836539483473	0.925773195876289	0.65166908563135	0.764906303236797
Corynebacterium_ammoniagenes_DSM_20306	0.818291668091607	0.881091617933723	0.667651403249631	0.759663865546218
Corynebacterium_amycolatum_SK46	0.813858347055777	0.840172786177106	0.645107794361526	0.729831144465291
Corynebacterium_aurimucosum_ATCC_700975	0.820866213888118	0.88558352402746	0.645	0.746383799421408
Corynebacterium_durum_F0235	0.817314686239503	0.875586854460094	0.645328719723183	0.743027888446215
Corynebacterium_glucuronolyticum_ATCC_51867	0.781171159900752	0.82648401826484	0.637323943661972	0.719681908548708
Corynebacterium_kroppenstedtii_DSM_44385	0.812096101224553	0.86784140969163	0.670068027210884	0.756238003838772
Corynebacterium_propinquum_DSM_44285	0.814301467377064	0.86214953271028	0.648506151142355	0.740220661985958
Corynebacterium_striatum_ATCC_6940	0.81359012345679	0.877777777777778	0.644371941272431	0.743179680150517
Corynebacterium_tuberculostearicum_SK141	0.819126057285659	0.887254901960784	0.659380692167577	0.756530825496343
Corynebacterium_ulcerans_809	0.80368233194527	0.873170731707317	0.662962962962963	0.753684210526316
Corynebacterium_ureicelerivorans	0.82029559884856	0.88135593220339	0.651162790697674	0.748971193415638
Cronobacter_sakazakii_ATCC_BAA_894	0.811948412210154	0.869565217391304	0.646766169154229	0.741797432239658
Cryptobacterium_curtum_DSM_15641	0.81884023668639	0.833846153846154	0.66421568627451	0.739427012278308
Curtobacterium_flaccumfaciens_UCD_AKU	0.81849477682811	0.873931623931624	0.651273885350318	0.746350364963504
Delftia_acidovorans_SPH_1	0.806959653695148	0.889632107023411	0.647201946472019	0.749295774647887
Dermacoccus_nishinomiyaensis	0.846736842105263	0.890526315789474	0.674641148325359	0.767695099818512
Desulfovibrio_desulfuricans_subsp_desulfuricans_DSM_642	0.836725459371457	0.894168466522678	0.643856920684292	0.748643761301989
Desulfovibrio_piger_ATCC_29098	0.837977227615876	0.893371757925072	0.665236051502146	0.762607626076261
Desulfovibrio_sp_3_1_syn3	0.79813997992952	0.879227053140097	0.634146341463415	0.736842105263158
Dialister_invisus_DSM_15470	0.850357851473923	0.901785714285714	0.688636363636364	0.780927835051546
Dialister_succinatiphilus_YIT_11850	0.816977096397067	0.873711340206186	0.683467741935484	0.766968325791855
Dietzia_cinnamea_P4	0.822222429549049	0.874730021598272	0.645933014354067	0.743119266055046
Dorea_formicigenerans_ATCC_27755	0.843554815910585	0.91025641025641	0.642533936651584	0.753315649867374
Dorea_longicatena_DSM_13814	0.81514292922432	0.863436123348018	0.668941979522184	0.753846153846154
Dyadobacter_beijingensis_DSM_21582	0.802107511569954	0.871698113207547	0.65625	0.748784440842788
Dyadobacter_fermentans_DSM_18053	0.819365569272977	0.872222222222222	0.648760330578512	0.744075829383886
Dysgonomonas_gadei_ATCC_BAA_286	0.819836112132046	0.904624277456647	0.634245187436677	0.745681953543776
Edwardsiella_tarda_ATCC_23685	0.854907782474807	0.90531561461794	0.665445665445665	0.767065446868403
Edwardsiella_tarda_FL6_60	0.802662560816176	0.86219739292365	0.626522327469553	0.725705329153605
Eggerthella_lenta_DSM_2243	0.827689998123475	0.89041095890411	0.670103092783505	0.764705882352941
Eggerthella_sp_1_3_56FAA	0.781783650930448	0.827683615819209	0.620762711864407	0.709443099273608
Eggerthella_sp_YY7918	0.803978845829756	0.852691218130312	0.63771186440678	0.72969696969697
Eggerthia_catenaformis_OT_569	0.832072114230123	0.890818858560794	0.664814814814815	0.761399787910923
Eikenella_corrodens_ATCC_23834	0.803363848693925	0.854922279792746	0.64453125	0.734966592427617
Enterobacter_aerogenes_KCTC_2190	0.8176345982421	0.893188854489164	0.654195011337869	0.755235602094241
Enterobacter_asburiae_LF7a	0.83466552734375	0.903125	0.660571428571429	0.763036303630363
Enterobacter_cancerogenus_ATCC_35316	0.832040730188878	0.908831908831909	0.641851106639839	0.752358490566038
Enterobacter_cloacae_EcWSU1	0.818377844163428	0.884676145339652	0.641466208476518	0.743691899070385
Enterobacter_hormaechei_YT2	0.81233306466613	0.880314960629921	0.640320733104238	0.741379310344828
Enterobacter_hormaechei_YT3	0.837453329039916	0.911908646003263	0.664684898929845	0.768913342503439
Enterobacteriaceae_bacterium_9_2_54FAA	0.843781443228043	0.913489736070381	0.648283038501561	0.758368837492392
Enterococcus_asini_ATCC_700915	0.818574281462918	0.898230088495575	0.643423137876387	0.749769159741459
Enterococcus_avium_ATCC_14025	0.800729810534802	0.887295081967213	0.646268656716418	0.747841105354059
Enterococcus_caccae_ATCC_BAA_1240	0.812266942105356	0.870292887029289	0.64	0.73758865248227
Enterococcus_casseliflavus_ATCC_12755	0.816366382616306	0.874186550976139	0.665016501650165	0.755388940955951
Enterococcus_cecorum_DSM_20682	0.813770988511551	0.880898876404494	0.65993265993266	0.754571703561116
Enterococcus_dispar_ATCC_51266	0.844990260530801	0.914414414414414	0.682352941176471	0.781520692974013
Enterococcus_durans_ATCC_6056	0.824600574983504	0.898058252427185	0.675182481751825	0.770833333333333
Enterococcus_faecalis_OG1RF_ATCC_47077	0.83621091069503	0.896039603960396	0.659380692167577	0.759706190975866
Enterococcus_faecalis_TX0104	0.823352501817701	0.886178861788618	0.646884272997033	0.747855917667239
Enterococcus_faecalis_TX1322	0.830813212690118	0.869477911646586	0.657056145675266	0.748487467588591
Enterococcus_faecalis_TX2134	0.828232543309597	0.898969072164948	0.639296187683284	0.747215081405313
Enterococcus_faecalis_V583	0.833204975612033	0.881642512077295	0.666058394160584	0.758835758835759
Enterococcus_faecium_TX1330	0.798579545454545	0.859090909090909	0.628951747088186	0.726224783861671
Enterococcus_gallinarum_EG2	0.826955967517848	0.899357601713062	0.644171779141104	0.750670241286863
Enterococcus_hirae_ATCC_9790	0.809696609161213	0.870731707317073	0.653846153846154	0.746861924686192
Enterococcus_phoeniculicola_ATCC_BAA_412	0.812245928544376	0.851685393258427	0.641285956006768	0.731660231660232
Enterococcus_saccharolyticus_DSM8903	0.792481660612888	0.844783715012723	0.650980392156863	0.735326688815061
Enterococcus_sp_7L76	0.853897816735655	0.923423423423423	0.673234811165846	0.778727445394112
Erysipelotrichaceae_bacterium_5_2_54FAA	0.820673775389929	0.871727748691099	0.629489603024575	0.731064763995609
Erysipelotrichaceae_bacterium_sp_3_1_53	0.815708198690269	0.868983957219251	0.659229208924949	0.749711649365629
Escherichia_albertii_KF1	0.825905634584989	0.88562091503268	0.645238095238095	0.746556473829201
Escherichia_albertii_TW07627	0.803480329670622	0.858075040783034	0.637575757575758	0.731571627260083
Escherichia_coli_O157_H7_str_Sakai	0.84097454551193	0.915730337078652	0.634241245136187	0.749425287356322
Escherichia_coli_SE11	0.833034222183131	0.917920656634747	0.639656816015253	0.753932584269663
Escherichia_coli_UTI89_UPEC	0.840848298825906	0.904494382022472	0.635108481262327	0.746234067207416
Escherichia_coli_str_K_12_substr_MG1655	0.834814876087111	0.908460471567268	0.625	0.740531373657434
Escherichia_fergusonii_ATCC_35469	0.806789213408646	0.874801901743265	0.654028436018957	0.748474576271187
Escherichia_hermannii_NBRC_105704	0.830474491336786	0.904682274247492	0.636470588235294	0.747237569060774
Escherichia_sp_1_1_43	0.794473807166219	0.89648033126294	0.645305514157973	0.750433275563258
Escherichia_sp_3_2_53FAA	0.843349675946816	0.904694167852063	0.636636636636637	0.747356051703878
Escherichia_sp_4_1_40B	0.82032793889868	0.891701828410689	0.633366633366633	0.740654205607477
Eubacterium_biforme_DSM_3989	0.86067699708024	0.918735891647856	0.668308702791461	0.773764258555133
Eubacterium_brachy_ATCC_33089	0.828837041305114	0.888563049853372	0.661572052401747	0.758448060075094
Eubacterium_cellulosolvens_6	0.828232815093022	0.892523364485981	0.674911660777385	0.768611670020121
Eubacterium_cylindroides_T2_87	0.822783078554085	0.885964912280702	0.661572052401747	0.7575
Eubacterium_desmolans_ATCC_43058	0.821606462429508	0.851851851851852	0.663461538461538	0.745945945945946
Eubacterium_dolichum_DSM_3991	0.850560485253772	0.921296296296296	0.683848797250859	0.785009861932939
Eubacterium_eligens_ATCC_27750	0.807962920096252	0.867749419953596	0.665480427046263	0.753272910372608
Eubacterium_hallii_DSM_3353	0.809567672732907	0.894190871369295	0.646176911544228	0.750217580504787
Eubacterium_hallii_L2_7	0.81247786326027	0.869879518072289	0.649280575539568	0.74356333676622
Eubacterium_limosum_KIST612	0.803619732588959	0.869936034115139	0.650717703349282	0.744525547445255
Eubacterium_ramulus_ATCC_29099	0.809019814991368	0.857868020304569	0.646271510516252	0.737186477644493
Eubacterium_rectale_ATCC_33656	0.818013581972225	0.880841121495327	0.645547945205479	0.745059288537549
Eubacterium_rectale_M104_1	0.833317551424742	0.893129770992366	0.625668449197861	0.735849056603774
Eubacterium_saphenum_ATCC_49989	0.804827171830539	0.851851851851852	0.652061855670103	0.738686131386861
Eubacterium_siraeum_70_3	0.843061341037356	0.911885245901639	0.672205438066465	0.773913043478261
Eubacterium_siraeum_DSM_15702	0.851962364342609	0.924385633270321	0.646825396825397	0.761089494163424
Eubacterium_sulci_ATCC_35585	0.821285096319798	0.886178861788618	0.670081967213115	0.763127187864644
Eubacterium_ventriosum_ATCC_27560	0.832756632064591	0.887254901960784	0.700193423597679	0.782702702702703
Exiguobacterium_aurantiacum_DSM_6208	0.821340025137308	0.881742738589212	0.66510172143975	0.758251561106155
Faecalibacterium_cf_prausnitzii_KLE1255	0.846134408481391	0.893364928909953	0.662565905096661	0.760847628657921
Faecalibacterium_prausnitzii_A2_165	0.790103248552002	0.856459330143541	0.653284671532847	0.74120082815735
Faecalibacterium_prausnitzii_L2_6	0.800651927437642	0.845238095238095	0.62390158172232	0.717896865520728
Faecalibacterium_prausnitzii_M21_2	0.832331790672839	0.909433962264151	0.640106241699867	0.751363990646921
Faecalibacterium_prausnitzii_SL3_3	0.828006424553577	0.900749063670412	0.632894736842105	0.743431221020093
Filifactor_alocis_ATCC_35896	0.827930990456127	0.875706214689266	0.662393162393162	0.754257907542579
Finegoldia_magna_ATCC_29328	0.822996878251821	0.835483870967742	0.681578947368421	0.750724637681159
Flavonifractor_plautii_ATCC_29863	0.838757272437671	0.869976359338062	0.660682226211849	0.751020408163265
Fusobacterium_gonidiaformans_3_1_5R	0.816866728224069	0.874269005847953	0.658590308370044	0.751256281407035
Fusobacterium_gonidiaformans_ATCC_25563	0.819991349480969	0.844117647058824	0.673708920187793	0.74934725848564
Fusobacterium_mortiferum_ATCC_9817	0.848230565630821	0.914851485148515	0.663793103448276	0.769358867610325
Fusobacterium_necrophorum_D12	0.791605005729724	0.837465564738292	0.64957264957265	0.73164861612515
Fusobacterium_nucleatum_subsp_animalis_3_1_33	0.83333044982699	0.861764705882353	0.676674364896074	0.758085381630013
Fusobacterium_nucleatum_subsp_animalis_7_1	0.812078930269142	0.87719298245614	0.678733031674208	0.76530612244898
Fusobacterium_nucleatum_subsp_animalis_D11	0.807260681449432	0.854651162790698	0.646153846153846	0.735919899874844
Fusobacterium_nucleatum_subsp_nucleatum_ATCC_25586	0.828259656519313	0.874015748031496	0.68659793814433	0.76905311778291
Fusobacterium_nucleatum_subsp_vincentii_3_1_27	0.806495914836167	0.852367688022284	0.64968152866242	0.737349397590361
Fusobacterium_nucleatum_subsp_vincentii_3_1_36A2	0.856976324059745	0.890339425587467	0.6875	0.775881683731513
Fusobacterium_nucleatum_subsp_vincentii_4_1_13	0.837370242214533	0.887955182072829	0.681720430107527	0.771289537712895
Fusobacterium_periodonticum_1_1_41FAA	0.801713945645705	0.861971830985915	0.681514476614699	0.761194029850746
Fusobacterium_periodonticum_2_1_31	0.79305306122449	0.871428571428571	0.65450643776824	0.747549019607843
Fusobacterium_russii_ATCC_25533	0.804424279846439	0.847150259067358	0.654	0.738148984198646
Fusobacterium_sp_4_8	0.792352028008984	0.844827586206897	0.654788418708241	0.737766624843162
Fusobacterium_ulcerans_ATCC_49185	0.819937622605744	0.880281690140845	0.651041666666667	0.748502994011976
Fusobacterium_varium_ATCC_27725	0.817900420432707	0.879350348027842	0.654576856649395	0.75049504950495
Gemella_haemolysans_ATCC_10379	0.825229993698803	0.869565217391304	0.681818181818182	0.764331210191083
Gemella_morbillorum_M424	0.830629605339301	0.888198757763975	0.67612293144208	0.767785234899329
Gemella_sanguinis_ATCC700632	0.834001388713546	0.873595505617977	0.668817204301075	0.757612667478684
Gemella_sanguinis_M325	0.799733700642792	0.833333333333333	0.648584905660377	0.729442970822281
Geobacillus_stearothermophilus_ATCC_7953	0.869364330913129	0.912524850894632	0.691265060240964	0.786632390745501
Geobacillus_vulcani_PSS1	0.809905641934601	0.882671480144404	0.644268774703557	0.744859101294745
Gordonia_rubripertincta_NBRC_101908	0.830076874330211	0.910746812386157	0.651890482398957	0.759878419452887
Gordonia_terrae_C_6	0.81924631341794	0.898366606170599	0.651315789473684	0.755148741418764
Gordonia_terrae_NBRC_100016	0.817813489164841	0.875675675675676	0.645418326693227	0.743119266055046
Gordonibacter_pamelaeae_7_10_1_bT_DSM_19378	0.815381385712069	0.876132930513595	0.660592255125285	0.753246753246753
Granulicatella_adiacens_ATCC_49175	0.800043942671715	0.845930232558139	0.656884875846501	0.739517153748412
Granulicatella_elegans_ATCC_700633	0.793223566752628	0.836619718309859	0.645652173913044	0.728834355828221
Grimontia_hollisae_CIP_101886	0.835243859024565	0.9	0.644594594594595	0.751181102362205
Haemophilus_haemolyticus_M19501	0.81090909090909	0.886363636363636	0.635179153094462	0.740037950664137
Haemophilus_influenzae_R2846	0.839622112724141	0.884875846501129	0.675862068965517	0.766373411534702
Haemophilus_parainfluenzae_T3T1	0.846621075715605	0.914473684210526	0.645510835913313	0.756805807622504
Haemophilus_sputorum_CCUG_13788	0.780638746854963	0.835585585585586	0.629881154499151	0.718296224588577
Hafnia_alvei_ATCC_51873	0.836915740068569	0.911528150134048	0.644549763033175	0.755136035535813
Hafnia_alvei_BIDMC_31	0.804782259737214	0.891891891891892	0.622641509433962	0.733333333333333
Halococcus_morrhuae_DSM1307	0.815127282930313	0.883838383838384	0.661625708884688	0.756756756756757
Helicobacter_bilis_ATCC_43879	0.829175843467714	0.858757062146893	0.655172413793103	0.743276283618582
Helicobacter_canadensis_MIT_98_5491	0.816591339845458	0.880886426592798	0.659751037344398	0.754448398576513
Helicobacter_cinaedi_CCUG_18818	0.843672193300136	0.88031914893617	0.658051689860835	0.753128555176337
Helicobacter_pullorum_MIT_98_5489	0.837444417212283	0.881656804733728	0.65929203539823	0.754430379746835
Helicobacter_pylori_26695	0.829560185185185	0.883333333333333	0.70509977827051	0.784217016029593
Helicobacter_winghamensis_ATCC_BAA_430	0.812446853741497	0.883928571428571	0.647058823529412	0.747169811320755
Holdemania_filiformis_VPI_J1_31B_1_DSM_12042	0.877851216070949	0.932377049180328	0.672082717872969	0.781115879828326
Kallipyga_massiliensis_ph2	0.832821009723012	0.875722543352601	0.691780821917808	0.772959183673469
Kandleria_vitulina_DSM_20405	0.789454654681382	0.860849056603774	0.655296229802513	0.744138634046891
Kingella_oralis_ATCC_51147	0.834082472664832	0.894472361809045	0.679389312977099	0.772234273318872
Klebsiella_oxytoca_KCTC_1686	0.810295178028678	0.877643504531722	0.652808988764045	0.748711340206186
Klebsiella_pneumoniae_pneumoniae_MGH78578	0.815921631843263	0.88503937007874	0.644495412844037	0.745852687458527
Klebsiella_sp_1_1_55	0.809913329750067	0.901639344262295	0.623818525519849	0.737430167597765
Kluyvera_ascorbata_ATCC_33433	0.80706874518236	0.875796178343949	0.622876557191393	0.727994705493051
Kocuria_palustris_PEL	0.78812230686365	0.853070175438597	0.645107794361526	0.734655335221908
Kocuria_rhizophila_DC2201	0.831263692389591	0.891402714932127	0.667796610169492	0.763565891472868
Kurthia_massiliensis_JC30	0.808996992993986	0.87007874015748	0.649045521292217	0.743481917577797
Kytococcus_sedentarius_DSM_20547	0.804428844784621	0.844339622641509	0.648550724637681	0.733606557377049
Lachnospira_multipara_ATCC_19207	0.798620285627178	0.867970660146699	0.643115942028985	0.738813735691987
Lachnospiraceae_bacterium_sp_5_1_63FAA	0.837488614841909	0.872623574144487	0.645569620253165	0.742118027485853
Lachnospiraceae_bacterium_sp_8_1_57FAA	0.848044996636465	0.922190201729107	0.641925777331996	0.756948551153164
Lactobacillus_acidophilus_ATCC_4796	0.816349754648761	0.872159090909091	0.658798283261803	0.750611246943765
Lactobacillus_acidophilus_NCFM	0.853991893675182	0.912621359223301	0.669039145907473	0.772073921971252
Lactobacillus_amylolyticus_DSM_11664	0.828206695901501	0.844155844155844	0.668380462724936	0.746054519368723
Lactobacillus_amylovorus_GRL_1112	0.798517348143892	0.830508474576271	0.67741935483871	0.746192893401015
Lactobacillus_animalis_KCTC_3501	0.833028206358426	0.886934673366834	0.65981308411215	0.756698821007503
Lactobacillus_antri_DSM_16041	0.850511695906433	0.894736842105263	0.644549763033175	0.74931129476584
Lactobacillus_brevis_ATCC_367	0.848815618916065	0.919463087248322	0.663974151857835	0.771106941838649
Lactobacillus_brevis_subsp_gravesensis_ATCC_27305	0.809851327633286	0.885245901639344	0.625482625482625	0.733031674208145
Lactobacillus_buchneri_ATCC_11577	0.809985760056962	0.892452830188679	0.624834874504623	0.735042735042735
Lactobacillus_casei_ATCC_334	0.826107022348281	0.914335664335664	0.613130128956624	0.734035087719298
Lactobacillus_casei_casei_BL23	0.862751099093001	0.9146110056926	0.644385026737968	0.756078431372549
Lactobacillus_coleohominis_101_4_CHN	0.794302871082755	0.852054794520548	0.637295081967213	0.729191090269636
Lactobacillus_coryniformis_subsp_coryniformis_CECT_5711	0.820666286166772	0.877551020408163	0.658163265306122	0.752186588921283
Lactobacillus_crispatus_125_2_CHN	0.853688411640417	0.916932907348243	0.684964200477327	0.784153005464481
Lactobacillus_curvatus_CRL_705	0.804331272955299	0.863387978142076	0.632	0.729792147806005
Lactobacillus_delbrueckii_subsp_bulgaricus_ATCC_11842	0.832626270711599	0.893300248138958	0.648648648648649	0.751565762004175
Lactobacillus_delbrueckii_subsp_bulgaricus_ATCC_BAA_365	0.829188594510718	0.876790830945559	0.632231404958678	0.73469387755102
Lactobacillus_fermentum_ATCC_14931	0.845966094094747	0.90744920993228	0.628125	0.742382271468144
Lactobacillus_fermentum_IFO_3956	0.84843910007076	0.905660377358491	0.653555219364599	0.759226713532513
Lactobacillus_gasseri_ATCC_33323	0.837403397828407	0.889518413597734	0.661052631578947	0.758454106280193
Lactobacillus_gastricus_PS3	0.835219037317469	0.904651162790698	0.658206429780034	0.761998041136141
Lactobacillus_helveticus_DPC_4571	0.8329603022098	0.908878504672897	0.650501672240803	0.758284600389864
Lactobacillus_helveticus_DSM_20075	0.825080178723171	0.897905759162304	0.628205128205128	0.739224137931034
Lactobacillus_hilgardii_ATCC_8290	0.828638708957292	0.901328273244782	0.621727748691099	0.735863671572424
Lactobacillus_iners_DSM_13335	0.827724358974359	0.875	0.685929648241206	0.769014084507042
Lactobacillus_jensenii_1153	0.800300994356356	0.868852459016393	0.635491606714628	0.734072022160665
Lactobacillus_johnsonii_DPC_6026	0.803725461035098	0.847560975609756	0.633257403189066	0.72490221642764
Lactobacillus_johnsonii_NCC_533	0.83906411867134	0.929577464788732	0.634615384615385	0.754285714285714
Lactobacillus_mucosae_LM1	0.842774320879362	0.884816753926702	0.678714859437751	0.768181818181818
Lactobacillus_oris_F0423	0.832981129066251	0.871121718377088	0.651785714285714	0.745658835546476
Lactobacillus_paracasei_subsp_paracasei_8700_2	0.842698089181433	0.905587668593449	0.639455782312925	0.749601275917065
Lactobacillus_paracasei_subsp_paracasei_ATCC_25302	0.830716589198928	0.896887159533074	0.64656381486676	0.751426242868786
Lactobacillus_pentosus_KCA1	0.8249461299365	0.893013100436681	0.655448717948718	0.756007393715342
Lactobacillus_plantarum_JDM1	0.818026297577855	0.868235294117647	0.672131147540984	0.757700205338809
Lactobacillus_plantarum_WCFS1	0.827788461538461	0.905769230769231	0.664315937940762	0.766476810414972
Lactobacillus_plantarum_subsp_plantarum_ATCC_14917	0.853595103304786	0.913654618473896	0.670103092783505	0.773152081563297
Lactobacillus_reuteri_CF48_3A_	0.8472532786846	0.905908096280088	0.644859813084112	0.753412192902639
Lactobacillus_reuteri_F275_JCM_1112	0.826396604938271	0.883333333333333	0.651639344262295	0.75
Lactobacillus_reuteri_MM2_3_	0.839803414478739	0.913419913419913	0.637462235649547	0.750889679715302
Lactobacillus_reuteri_MM4_1A_	0.84767142150978	0.90546218487395	0.632892804698972	0.745030250648228
Lactobacillus_reuteri_SD2112_ATCC_55730	0.825661219274995	0.88646288209607	0.640378548895899	0.743589743589744
Lactobacillus_rhamnosus_GG_ATCC_53103	0.827399697480659	0.901408450704225	0.64	0.748538011695907
Lactobacillus_rhamnosus_LMS2_1	0.806618908879323	0.885010266940452	0.64424514200299	0.745674740484429
Lactobacillus_ruminis_ATCC_25644	0.85963107638889	0.91875	0.663157894736842	0.770305676855895
Lactobacillus_sakei_subsp_sakei_23K	0.853416220133102	0.914847161572052	0.659842519685039	0.766697163769442
Lactobacillus_salivarius_HO66_ATCC_11741	0.879281569601583	0.94273127753304	0.640718562874252	0.762923351158645
Lactobacillus_salivarius_salivarius_UCC118	0.856074954086318	0.931818181818182	0.651655629139073	0.766952455183164
Lactobacillus_ultunensis_DSM_16047	0.847786908881199	0.924019607843137	0.625207296849088	0.745796241345203
Lactobacillus_vaginalis_ATCC_49540	0.811211474385672	0.849489795918367	0.63915547024952	0.729463307776561
Lactococcus_garvieae_ATCC_49156	0.809825384107833	0.866504854368932	0.673584905660377	0.75796178343949
Lactococcus_lactis_subsp_lactis_Il1403	0.813795503518239	0.866812227074236	0.638263665594855	0.735185185185185
Lactococcus_raffinolactis_4877	0.814890459882307	0.878859857482185	0.672727272727273	0.762100926879506
Laribacter_hongkongensis_HLHK9	0.814652423469388	0.877232142857143	0.655	0.75
Lautropia_mirabilis_ATCC_51599	0.817018172803722	0.875545851528384	0.639553429027113	0.739170506912442
Leminorella_grimontii_ATCC_33999	0.808066738330633	0.877431906614786	0.635211267605634	0.736928104575163
Leptotrichia_buccalis_C_1013_b	0.813078512396694	0.890909090909091	0.67008547008547	0.764878048780488
Leuconostoc_argentinum_KCTC_3773	0.81051997746829	0.877862595419847	0.658396946564885	0.752453653217012
Leuconostoc_gelidum_JB7	0.840185648912805	0.907542579075426	0.664884135472371	0.767489711934156
Leuconostoc_lactis_KACC_91922	0.794153204378787	0.871134020618557	0.641366223908918	0.73879781420765
Leuconostoc_mesenteroides_subsp_cremoris_ATCC_19254	0.814631117604091	0.886486486486487	0.662626262626263	0.758381502890173
Listeria_grayi_DSM_20601	0.806736193099829	0.874458874458874	0.663382594417077	0.754435107376284
Listeria_monocytogenes_4a_L99	0.805783125607496	0.87964989059081	0.635071090047393	0.737614678899083
Listeria_monocytogenes_4b_F2365	0.823837974404945	0.899357601713062	0.643185298621746	0.75
Listeria_monocytogenes_FSL_R2_561	0.843826557866234	0.90343347639485	0.662992125984252	0.764759309718438
Listeria_monocytogenes_Finland_1988	0.798894029501717	0.845824411134904	0.642276422764228	0.730129390018484
Listeria_monocytogenes_J0161_FSL_R2_499	0.837117095544217	0.888412017167382	0.669902912621359	0.763837638376384
Listeria_monocytogenes_SLCC_2378	0.828464525950415	0.890792291220557	0.651017214397496	0.752260397830018
Listeria_monocytogenes_SLCC_2540	0.814126342915048	0.867237687366167	0.645933014354067	0.740402193784278
Listeria_monocytogenes_SLCC_7179	0.828206450662197	0.875536480686695	0.668852459016393	0.758364312267658
Listeria_monocytogenes_serotype_7_SLCC_2482	0.837771003334009	0.888412017167382	0.655063291139241	0.754098360655738
Lysinibacillus_fusiformis_ZB2	0.837137771448915	0.89811320754717	0.65564738292011	0.75796178343949
Lysinibacillus_sphaericus_C3_41	0.787851086766506	0.841603053435115	0.636363636363636	0.724732949876746
Marvinbryantia_formatexigens_I_52_DSM_14469	0.831756828568392	0.914089347079038	0.620770128354726	0.739402362751911
Megamonas_funiformis_YIT_11815	0.831889240923687	0.896672504378284	0.64321608040201	0.749085588880761
Megamonas_hypermegale_ART12_1	0.832710798816568	0.896153846153846	0.624664879356568	0.736176935229068
Megasphaera_elsdenii_DSM_20460	0.820831742323847	0.855450236966825	0.637809187279152	0.730769230769231
Melainabacterium_MEL_A1	0.797438311168082	0.867088607594937	0.65083135391924	0.743554952510176
Mesorhizobium_loti_MAFF303099	0.811570289118801	0.896838602329451	0.640903686087991	0.747572815533981
Methanobrevibacter_ruminantium_M1	0.799245173464944	0.849397590361446	0.651270207852194	0.737254901960784
Methanobrevibacter_smithii_ATCC_35061	0.805830903790087	0.828571428571429	0.656957928802589	0.732851985559567
Methanomassiliicoccus_luminyensis_B10	0.757776738280597	0.791907514450867	0.652380952380952	0.715404699738903
Methanosphaera_stadtmanae_DSM_3091	0.800944753025194	0.841549295774648	0.671348314606742	0.746875
Methylobacterium_mesophilicum_SR1_6_6	0.803952742523505	0.87434554973822	0.648124191461837	0.744427934621099
Methylobacterium_populi_BJ001	0.823536940154079	0.893992932862191	0.642131979695431	0.747415066469719
Methylobacterium_radiotolerans_JCM_2831	0.819742660770419	0.910583941605839	0.656578947368421	0.762996941896024
Methyloversatilis_universalis_FAM5	0.827146796698079	0.884615384615385	0.652996845425868	0.751361161524501
Methyloversatilis_universalis_Fam50001	0.832658504800799	0.91231732776618	0.644542772861357	0.755401901469317
Microbacterium_gubbeenense_DSM_15944	0.815601915974146	0.857456140350877	0.646280991735537	0.737040527803959
Microbacterium_oleivorans_NBRC_103075	0.793120967332215	0.833333333333333	0.656401944894652	0.734360834088849
Microbacterium_paraoxydans_77MFTsu3_2	0.803331660313339	0.869653767820774	0.640179910044978	0.737478411053541
Micrococcus_luteus_NCTC_2665	0.794790112279172	0.851063829787234	0.638297872340426	0.729483282674772
Micromonospora_aurantiaca_ATCC_27029	0.817646849412603	0.871698113207547	0.647058823529412	0.742765273311897
Mitsuokella_jalaludinii_DSM_13811	0.807482467374931	0.876484560570071	0.646234676007005	0.743951612903226
Mitsuokella_multacida_DSM_20544	0.816743961611667	0.894324853228963	0.629476584022039	0.738884397736459
Mobiluncus_curtisii_ATCC_43063	0.795840178881852	0.848563968668407	0.637254901960784	0.727883538633819
Mogibacterium_timidum_ATCC_33093	0.819304325736681	0.852409638554217	0.644646924829157	0.734111543450065
Moraxella_catarrhalis_RH4	0.815042794838666	0.883610451306413	0.67027027027027	0.762295081967213
Morganella_morganii_subsp_morganii_KT	0.793632252840973	0.867620751341682	0.640686922060766	0.737082066869301
Mycobacterium_avium_subsp_avium_ATCC_25291	0.812288366620753	0.880681818181818	0.637860082304527	0.739856801909308
Mycobacterium_fortuitum_subsp_fortuitum_DSM_46621	0.819817949102	0.894833948339483	0.639841688654354	0.746153846153846
Mycoplasma_hominis_ATCC_23114	0.845031245237007	0.839506172839506	0.673267326732673	0.747252747252747
Mycoplasma_pneumoniae_309	0.816799759430652	0.826589595375723	0.680952380952381	0.746736292428199
Neisseria_cinerea_ATCC_14685	0.821955253655211	0.886934673366834	0.638336347197107	0.742376445846477
Neisseria_elongata_subsp_glycolytica_ATCC_29315	0.819844103713039	0.886473429951691	0.672161172161172	0.764583333333333
Neisseria_flavescens_SK114	0.828678509622402	0.865296803652968	0.635906040268456	0.733075435203095
Neisseria_macacae_ATCC_33926	0.845260770975057	0.885714285714286	0.649214659685864	0.749244712990937
Neisseria_mucosa_ATCC_25996	0.824131563996429	0.880630630630631	0.676470588235294	0.765166340508806
Neisseria_subflava_NJ9703	0.830900628369509	0.886104783599089	0.658206429780034	0.755339805825243
Nevskia_ramosa_DSM_11499	0.834427372985201	0.883495145631068	0.647226173541963	0.747126436781609
Oceanobacillus_picturae_strain_S1	0.846546173095703	0.91015625	0.664764621968616	0.768342951360264
Ochrobactrum_anthropi_ATCC_49188	0.813240411522893	0.880994671403197	0.647519582245431	0.746425884123401
Ochrobactrum_intermedium_LMG_3301	0.819345106672383	0.88689407540395	0.644067796610169	0.746223564954683
Odoribacter_laneus_YIT_12061	0.837264076505492	0.918539325842697	0.616981132075472	0.738148984198645
Odoribacter_splanchnicus_1651_6_DSM_20712	0.827864383328741	0.857142857142857	0.665413533834586	0.749206349206349
Olsenella_profusa_F019501	0.815030300479758	0.88302752293578	0.652542372881356	0.750487329434698
Olsenella_uli_DSM_7084	0.808237165728138	0.884422110552764	0.659176029962547	0.755364806866953
Oribacterium_sinus_F0268	0.820318377053556	0.881773399014778	0.664192949907236	0.757671957671958
Oxalobacter_formigenes_HOxBLS	0.8022681359045	0.851515151515152	0.641552511415525	0.731770833333333
Oxalobacter_formigenes_OXCC13	0.829317531173589	0.870206489675516	0.64410480349345	0.740276035131744
Paenibacillus_alvei_DSM_29	0.829896873867813	0.899280575539568	0.648508430609598	0.753579502637528
Paenibacillus_barengoltzii_G22	0.802141345511249	0.880597014925373	0.646575342465753	0.74565560821485
Paenibacillus_daejeonensis_DSM_15491	0.805610066195879	0.87360594795539	0.650069156293223	0.745440126883426
Paenibacillus_graminis_C4D1M	0.824393436202912	0.887640449438202	0.637096774193548	0.741784037558685
Paenibacillus_lactis_154	0.829223223902424	0.885662431941924	0.645502645502645	0.746748278500383
Pantoea_agglomerans_IG1	0.79592159547351	0.885668276972625	0.635838150289017	0.740242261103634
Parabacteroides_distasonis_ATCC_8503	0.830782587528905	0.918471337579618	0.63079615048119	0.74792531120332
Parabacteroides_goldsteinii_dnLKV18	0.811710069444445	0.879166666666667	0.65527950310559	0.750889679715303
Parabacteroides_gordonii_DSM_23371	0.835284401034185	0.891949152542373	0.654743390357698	0.755156950672646
Parabacteroides_johnsonii_DSM_18315	0.84265268221814	0.910994764397906	0.612137203166227	0.73224618621778
Parabacteroides_merdae_ATCC_43184	0.862904384969587	0.927178153446034	0.636039250669046	0.754497354497354
Parabacteroides_sp_D13	0.846455658827386	0.915208613728129	0.622140896614822	0.740740740740741
Paracoccus_yeei_ATCC_BAA_599	0.815685316891019	0.878453038674033	0.669004207573633	0.759554140127389
Paraprevotella_clara_YIT_11840	0.846982752365999	0.926746166950596	0.623138602520046	0.745205479452055
Paraprevotella_xylaniphila_YIT_11841	0.840714590399146	0.920552677029361	0.6564039408867	0.766355140186916
Parasutterella_excrementihominis_YIT_11859	0.83723719196294	0.884816753926702	0.651252408477842	0.750277469478357
Parvimonas_micra_ATCC_33270	0.830070771297786	0.881422924901186	0.671686746987952	0.762393162393162
Pediococcus_acidilactici_7_4	0.833318496719363	0.903890160183066	0.649671052631579	0.755980861244019
Pediococcus_acidilactici_DSM_20284	0.847735976097294	0.910112359550562	0.636125654450262	0.74884437596302
Pediococcus_pentosaceus_ATCC_25745	0.814733382030679	0.867567567567568	0.648484848484848	0.742196531791907
Peptoniphilus_harei_ACS_146_V_Sch2b	0.829796371916094	0.879895561357702	0.653100775193798	0.74972191323693
Peptoniphilus_indolicus_ATCC_29427	0.798425685255199	0.858695652173913	0.661087866108787	0.747044917257683
Peptoniphilus_lacrimalis_DSM_7455	0.839293189679865	0.902439024390244	0.662027833001988	0.763761467889908
Peptoniphilus_timonensis_JC401	0.850051070892783	0.901129943502825	0.675847457627119	0.772397094430993
Peptostreptococcus_anaerobius_DSM_2949	0.817583367372914	0.883211678832117	0.643617021276596	0.744615384615385
Peptostreptococcus_stomatis_DSM_17678	0.824632432725694	0.885416666666667	0.651340996168582	0.750551876379691
Phascolarctobacterium_succinatutens_YIT_12067	0.832971817359009	0.874301675977654	0.671673819742489	0.759708737864078
Plesiomonas_shigelloides_302_73	0.818315109020058	0.886281588447653	0.652058432934927	0.751338944146901
Porphyromonas_asaccharolytica_DSM_20707	0.83369581487906	0.869436201780415	0.675115207373272	0.760051880674449
Porphyromonas_endodontalis_ATCC_35406	0.807513422933552	0.85672514619883	0.652561247216036	0.740834386852086
Porphyromonas_gingivalis_W83	0.776986473170294	0.827868852459016	0.62993762993763	0.715466351829988
Porphyromonas_somerae_DSM_23386	0.799374856150094	0.839237057220708	0.627291242362525	0.717948717948718
Porphyromonas_uenonis_60_3	0.830499594375338	0.857558139534884	0.671981776765376	0.753512132822478
Porphyromonas_uenonis_DSM_23387	0.827440926530173	0.88622754491018	0.653421633554084	0.752223634053367
Prevotella_albensis_DSM_11370	0.823168224555248	0.882198952879581	0.663385826771654	0.757303370786517
Prevotella_bivia_DSM_20514	0.812861313446641	0.89247311827957	0.647173489278752	0.750282485875706
Prevotella_brevis_ATCC_19188	0.817172912557528	0.869230769230769	0.672619047619048	0.758389261744966
Prevotella_bryantii_B14	0.800181658893556	0.83756345177665	0.64453125	0.728476821192053
Prevotella_bryantii_C21a	0.808704325648342	0.869346733668342	0.643122676579926	0.739316239316239
Prevotella_buccae_ATCC_33574	0.80594343000358	0.844611528822055	0.671314741035857	0.748057713651498
Prevotella_conceptionensis_9403948	0.808535906784377	0.855907780979827	0.661469933184855	0.746231155778895
Prevotella_copri_CB7_DSM_18205	0.842164391108968	0.900414937759336	0.638235294117647	0.746987951807229
Prevotella_corporis_DSM_18810	0.809195811984852	0.86865671641791	0.652466367713004	0.745198463508323
Prevotella_denticola_DSM20614	0.834467120181406	0.876750700280112	0.674568965517241	0.762484774665043
Prevotella_denticola_F0289	0.812962910006006	0.868983957219251	0.663265306122449	0.752314814814815
Prevotella_disiens_FB035_09AN	0.787482698961937	0.826470588235294	0.643020594965675	0.723294723294723
Prevotella_disiens_JCM_6334	0.841283136556025	0.880597014925373	0.687645687645688	0.772251308900524
Prevotella_enoeca_JCM_12259	0.860305188915989	0.908011869436202	0.68609865470852	0.781609195402299
Prevotella_intermedia_17	0.8254803126598	0.868945868945869	0.671806167400881	0.757763975155279
Prevotella_intermedia_ATCC_25611	0.819264031371451	0.869822485207101	0.657718120805369	0.749044585987261
Prevotella_loescheii_DSM_19665	0.831394715237466	0.900269541778976	0.677484787018256	0.773148148148148
Prevotella_melaninogenica_ATCC_25845	0.835277777777778	0.877777777777778	0.681034482758621	0.766990291262136
Prevotella_nanceiensis_DSM_19126	0.85234926106802	0.892655367231638	0.691466083150985	0.779284833538841
Prevotella_nigrescens_ATCC_33563	0.821836757509825	0.87683284457478	0.668903803131991	0.758883248730964
Prevotella_oralis_ATCC_33269	0.840019462185795	0.890052356020942	0.667976424361493	0.763187429854096
Prevotella_pallens_ATCC_700821	0.821649544469268	0.899135446685879	0.661016949152542	0.761904761904762
Prevotella_ruminicola_23	0.824265756421829	0.865525672371638	0.665413533834586	0.752391073326249
Prevotella_salivae_DSM_15606	0.870449553841421	0.941368078175896	0.64293659621802	0.764044943820225
Prevotella_shahii_JCM_12083	0.840134073875004	0.890710382513661	0.669404517453799	0.764361078546307
Prevotella_stercorea_DSM_18206	0.797362540057345	0.863636363636364	0.65679012345679	0.746143057503506
Prevotella_timonensis_4401737	0.832043688300777	0.910144927536232	0.684095860566449	0.781094527363184
Prevotella_timonensis_CRIS_5C_B1	0.828071654010543	0.882697947214076	0.662995594713656	0.757232704402516
Prevotella_veroralis_DSM_19559	0.808212837945673	0.84180790960452	0.650655021834061	0.733990147783251
Propionibacterium_acidipropionici_ATCC_4875	0.81195278497519	0.874485596707819	0.641993957703928	0.740418118466899
Propionibacterium_acnes_KPA171202	0.820793345835874	0.892933618843683	0.662957074721781	0.760948905109489
Propionibacterium_avidum_44067	0.836187700319492	0.891647855530474	0.676369863013699	0.769230769230769
Propionibacterium_freudenreichii_subsp_shermanii_CIRM_BIA1	0.81552219813366	0.859223300970874	0.650735294117647	0.740585774058577
Propionibacterium_granulosum_DSM_20700	0.832092668800488	0.898765432098765	0.660617059891107	0.761506276150627
Propionibacterium_jensenii_DSM_20535	0.807274534742629	0.883002207505519	0.65252854812398	0.75046904315197
Propionibacterium_propionicum_F0230a	0.808944972006841	0.886509635974304	0.645865834633385	0.747292418772563
Proteus_mirabilis_ATCC_29906	0.828487716188864	0.891500904159132	0.642764015645372	0.746969696969697
Proteus_penneri_ATCC_35198	0.832679195604195	0.891181988742964	0.656077348066298	0.7557677008751
Providencia_alcalifaciens_DSM_30120	0.815372460160105	0.876447876447876	0.653237410071942	0.748557295960429
Providencia_rettgeri_DSM_1131	0.818288027566326	0.889261744966443	0.648714810281518	0.750176928520878
Providencia_rustigianii_DSM_4541	0.822056213017751	0.884615384615385	0.654338549075391	0.752248569092396
Providencia_stuartii_ATCC_25827	0.82297104888467	0.898671096345515	0.632748538011696	0.742621825669183
Pseudobutyrivibrio_ruminis_AD2017	0.813780591103684	0.870813397129187	0.626506024096386	0.728728728728729
Pseudoflavonifractor_capillosus_strain_ATCC_29799	0.843103298611112	0.90625	0.650224215246637	0.757180156657963
Pseudomonas_aeruginosa_NCGM2_S1	0.825972541444569	0.893356643356643	0.659354838709677	0.758723088344469
Pseudomonas_alcaliphila_34	0.811648951450732	0.889830508474576	0.626491646778043	0.735294117647059
Pseudomonas_fluorescens_PfO_1	0.817088757263186	0.901006711409396	0.628805620608899	0.740689655172414
Pseudomonas_monteilii_NBRC_103158	0.814455616202241	0.877966101694915	0.627878787878788	0.732155477031802
Pseudomonas_monteilii_QM	0.817895767105891	0.878489326765189	0.641486810551559	0.741510741510742
Pseudomonas_nitroreducens_HBP1	0.824216761534546	0.880952380952381	0.644278606965174	0.744252873563218
Pseudomonas_oleovorans_MOIL14HWK12	0.825151740715351	0.876500857632933	0.649301143583227	0.745985401459854
Pseudomonas_putida_F1	0.81687609322808	0.885433715220949	0.640995260663507	0.743642611683849
Pseudomonas_stutzeri_DSM_4166	0.818432356939118	0.892416225749559	0.636477987421384	0.74302496328928
Pseudoramibacter_alactolyticus_ATCC_23263	0.79831317390975	0.85678391959799	0.657032755298651	0.743729552889858
Pyramidobacter_piscolens_W5455	0.80924375	0.865	0.670542635658915	0.755458515283843
Ralstonia_sp_5_7_47FAA	0.856472070617064	0.917910447761194	0.677685950413223	0.779714738510301
Raoultella_planticola_ATCC_33531	0.827755015280637	0.889543446244477	0.65938864628821	0.757366771159875
Rhodococcus_equi_ATCC_33707	0.829784432368547	0.903225806451613	0.649484536082474	0.755622188905547
Rhodococcus_equi_NBRC_101255	0.786563363788619	0.859778597785978	0.62972972972973	0.726989079563183
Rhodococcus_erythropolis_PR4	0.840841836734694	0.894642857142857	0.643958868894602	0.748878923766816
Rhodococcus_rhodochrous_ATCC_21198	0.817917729591837	0.885714285714286	0.650065530799476	0.749811035525321
Roseburia_hominis_A2_183	0.814250448434475	0.883211678832117	0.66120218579235	0.75625
Roseburia_intestinalis_L1_82	0.830879965647615	0.919093851132686	0.615384615384615	0.737183646982479
Roseburia_inulinivorans_DSM_16841	0.857237227035085	0.927750410509031	0.631284916201117	0.751329787234043
Roseomonas_mucosa_ATCC_BAA_692	0.798078775966393	0.869175627240143	0.62905317769131	0.72987208427389
Rothia_aeria_F0474	0.805166617337917	0.859504132231405	0.658227848101266	0.745519713261649
Rothia_dentocariosa_ATCC_17931	0.809572069048834	0.862694300518135	0.644100580270793	0.737541528239203
Rothia_mucilaginosa_DY_18	0.801608282136105	0.853260869565217	0.618110236220472	0.71689497716895
Rudanella_lutea_DSM_19387	0.791721010989553	0.845841784989858	0.654631083202512	0.738053097345133
Ruminococcaceae_bacterium_D16	0.832854917102745	0.88477366255144	0.621387283236994	0.730050933786078
Ruminococcus_albus_7	0.81598339100346	0.877647058823529	0.653239929947461	0.748995983935743
Ruminococcus_bicirculans_80_3	0.820208333333334	0.866666666666667	0.685714285714286	0.765644171779141
Ruminococcus_bromii_L2_63	0.827874341281626	0.875389408099688	0.683698296836983	0.76775956284153
Ruminococcus_callidus_ATCC_2776001	0.831401812802683	0.892230576441103	0.67296786389414	0.767241379310345
Ruminococcus_champanellensis_18P13	0.835942263460691	0.886977886977887	0.631118881118881	0.737487231869254
Ruminococcus_flavefaciens_ATCC_19208	0.830680318597417	0.864077669902913	0.661710037174721	0.749473684210526
Ruminococcus_flavefaciens_FD_1	0.824635222669621	0.886977886977887	0.662385321100917	0.758403361344538
Ruminococcus_gauvreauii_DSM_19829	0.807346348658037	0.861233480176211	0.638888888888889	0.733583489681051
Ruminococcus_gnavus_ATCC_29149	0.858896679778164	0.93591654247392	0.661052631578947	0.774830351634793
Ruminococcus_lactaris_ATCC_29176	0.863794891130173	0.93042071197411	0.65415244596132	0.768203072812291
Ruminococcus_obeum_A2_162	0.793606121798278	0.876288659793814	0.645896656534954	0.743657042869641
Ruminococcus_sp_5_1_39BFAA	0.839530661646046	0.898601398601399	0.633004926108374	0.742774566473988
Ruminococcus_sp_SR1_5	0.861138525564803	0.929310344827586	0.656516443361754	0.769450392576731
Ruminococcus_torques_ATCC_27756	0.861763265306122	0.921428571428571	0.628042843232717	0.746960046323104
Ruminococcus_torques_L2_14	0.813506299602146	0.888123924268503	0.631578947368421	0.738197424892704
Salmonella_enterica_enterica_sv_Typhimurium_LT2	0.81091033623676	0.899862825788752	0.644400785854617	0.751001717229536
Scardovia_inopinata_F0304	0.783715210155104	0.844011142061281	0.635220125786163	0.72488038277512
Schlesneria_paludicola_DSM_18645	0.810353803069511	0.859649122807018	0.662162162162162	0.748091603053435
Selenomonas_ruminantium_AC2024	0.823781528738435	0.888382687927107	0.656565656565657	0.755082284607938
Serratia_fonticola_RB_25	0.816355445667961	0.889952153110048	0.646581691772885	0.748993288590604
Serratia_liquefaciens_ATCC_27592	0.831928369689321	0.90077519379845	0.634972677595628	0.744871794871795
Serratia_marcescens_subsp_marcescens_Db11	0.830788506869969	0.903225806451613	0.651884700665188	0.75724404378622
Shigella_dysenteriae_Sd197	0.80340623746975	0.881956155143339	0.63780487804878	0.740268931351734
Shigella_flexneri_2002017	0.823344472086356	0.887987012987013	0.633101851851852	0.739189189189189
Shigella_sonnei_Ss046	0.822151404302809	0.88503937007874	0.63431151241535	0.738987508218277
Silanimonas_lenta_DSM_16282	0.819501033967364	0.861990950226244	0.660311958405546	0.747791952894995
Slackia_exigua_ATCC_700122	0.829930666666666	0.890666666666667	0.65234375	0.753100338218715
Slackia_piriformis_YIT_12062	0.807660497487594	0.874301675977654	0.656184486373166	0.749700598802395
Solobacterium_moorei_DSM_22971	0.837670571187054	0.892857142857143	0.65	0.752314814814815
Solobacterium_moorei_F0204	0.827428752566115	0.898351648351648	0.665987780040733	0.764912280701754
Sphingomonas_paucimobilis_HER1398	0.842779512082321	0.896774193548387	0.658767772511848	0.759562841530055
Spirosoma_linguale_DSM_74	0.834620043439519	0.897388059701492	0.643048128342246	0.749221183800623
Staphylococcus_arlettae_CVD059	0.826613574770246	0.904669260700389	0.647632311977716	0.75487012987013
Staphylococcus_aureus_subsp_aureus_USA300_FPR3757	0.849101246328369	0.929273084479371	0.663394109396914	0.774140752864157
Staphylococcus_capitis_CR0101	0.812658526274714	0.895161290322581	0.651982378854626	0.75446049277825
Staphylococcus_capitis_QN1	0.823190021144421	0.892712550607287	0.666163141993958	0.762975778546713
Staphylococcus_caprae_C87	0.845145200220079	0.913827655310621	0.671575846833579	0.774193548387097
Staphylococcus_cohnii_hu_01	0.83589487211731	0.905429071803853	0.667958656330749	0.768773234200744
Staphylococcus_epidermidis_ATCC_12228	0.810715348007138	0.865853658536585	0.63963963963964	0.735751295336788
Staphylococcus_equorum_subsp_equorum_Mu2	0.789839895052251	0.868725868725869	0.647482014388489	0.741962077493817
Staphylococcus_haemolyticus_JCSC1435	0.808930730986294	0.870901639344262	0.638138138138138	0.736568457538995
Staphylococcus_hominis_subsp_hominis_C80	0.811938581160298	0.878914405010438	0.665086887835703	0.757194244604317
Staphylococcus_intermedius_ATCC_27335	0.846651996691871	0.902173913043478	0.658730158730159	0.761467889908257
Staphylococcus_lugdunensis_HKU09_01	0.795886030006512	0.871690427698574	0.64750378214826	0.743055555555556
Staphylococcus_pasteuri_SP1	0.837742260665973	0.913306451612903	0.653679653679654	0.761984861227923
Staphylococcus_pettenkoferi_VCU012	0.825952439799449	0.899159663865546	0.654434250764526	0.757522123893805
Staphylococcus_saprophyticus_subsp_saprophyticus_ATCC_15305	0.82854308801471	0.885542168674699	0.648529411764706	0.748726655348047
Staphylococcus_sciuri_subsp_sciuri_Z8	0.822741280317971	0.892787524366472	0.646892655367232	0.75020475020475
Staphylococcus_simulans_ACS_120_V_Sch1	0.83726475798271	0.908560311284047	0.656821378340366	0.762448979591837
Staphylococcus_vitulinus_F1028	0.829297717896919	0.89738430583501	0.653958944281525	0.75657336726039
Staphylococcus_warneri_SG1	0.824157553054714	0.870517928286853	0.637956204379562	0.7363100252738
Staphylococcus_xylosus_DMB3_Bh1	0.809551709632834	0.868217054263566	0.634560906515581	0.733224222585925
Staphylococcus_xylosus_NJ	0.794804526748971	0.864814814814815	0.637107776261937	0.733699921445405
Stenotrophomonas_maltophilia_D457	0.814920926436078	0.888888888888889	0.647058823529412	0.748936170212766
Stenotrophomonas_rhizophila_PCA13	0.825660266810889	0.881782945736434	0.647226173541963	0.746513535684988
Stoquefichus_massiliensis_AP9	0.792804651908152	0.84688995215311	0.642468239564428	0.730650154798762
Streptococcus_agalactiae_A909	0.784065090880102	0.84375	0.645051194539249	0.731141199226306
Streptococcus_anginosus_1_2_62CV	0.796064138414973	0.831715210355987	0.662371134020619	0.737446197991392
Streptococcus_australis_ATCC_700641	0.811473922902495	0.876190476190476	0.665461121157324	0.756423432682426
Streptococcus_constellatus_subsp_constellatus_SK53	0.807633801984877	0.869565217391304	0.65439672801636	0.746791131855309
Streptococcus_constellatus_subsp_pharyngis_SK1060	0.825934099595519	0.862796833773087	0.652694610778443	0.743181818181818
Streptococcus_cristatus_ATCC_51100	0.819438714843845	0.87192118226601	0.659217877094972	0.750795334040297
Streptococcus_dysgalactiae_subsp_dysgalactiae_ATCC_27957	0.800363852379891	0.848258706467662	0.642184557438795	0.730975348338692
Streptococcus_equi_subsp_equi_4047	0.805881117412309	0.840579710144927	0.666666666666667	0.743589743589744
Streptococcus_equinus_ATCC_9812	0.806485615079365	0.857142857142857	0.648648648648649	0.738461538461538
Streptococcus_gallolyticus_subsp_gallolyticus_ATCC_43143	0.810951631391605	0.861826697892272	0.660682226211849	0.747967479674797
Streptococcus_gordonii_str_Challis_substr_CH1	0.822072406379729	0.899343544857768	0.653418124006359	0.756906077348066
Streptococcus_infantarius_subsp_infantarius_ATCC_BAA_102	0.804915983891126	0.847368421052632	0.658486707566462	0.74108170310702
Streptococcus_infantis_ATCC_700779	0.794542100694444	0.833333333333333	0.65979381443299	0.736478711162255
Streptococcus_intermedius_JTH08	0.800663359008799	0.87696335078534	0.639312977099237	0.739514348785872
Streptococcus_lutetiensis_033	0.792427126710291	0.851219512195122	0.642725598526704	0.732423924449108
Streptococcus_mitis_NCTC_12261	0.780250292273355	0.819587628865979	0.647657841140529	0.723549488054607
Streptococcus_mutans_ATCC_25175	0.812750037619149	0.876993166287016	0.635313531353135	0.736842105263158
Streptococcus_oralis_Uo5	0.818988334477012	0.903465346534653	0.661231884057971	0.763598326359833
Streptococcus_parasanguinis_ATCC_903	0.811296646362809	0.900966183574879	0.663701067615658	0.764344262295082
Streptococcus_parauberis_KCTC_11537	0.806082736201094	0.873205741626794	0.636998254799302	0.736629667003027
Streptococcus_peroris_ATCC_700780	0.821715248431854	0.87598944591029	0.662674650698603	0.754545454545454
Streptococcus_pleomorphus_DSM_20574	0.805447048611111	0.861979166666667	0.647749510763209	0.739664804469274
Streptococcus_pneumoniae_G54	0.833966713216273	0.880382775119617	0.670309653916211	0.761116856256463
Streptococcus_pseudopneumoniae_IS7493	0.830331112036651	0.86734693877551	0.6640625	0.752212389380531
Streptococcus_pyogenes_MGAS9429	0.791155467260866	0.857512953367876	0.641472868217054	0.733924611973393
Streptococcus_salivarius_JIM8777	0.800778051966904	0.865060240963855	0.646846846846847	0.74020618556701
Streptococcus_sanguinis_SK36	0.827456153388823	0.875	0.659090909090909	0.751851851851852
Streptococcus_sp_2_1_36FAA	0.839808469859274	0.894927536231884	0.627700127064803	0.737864077669903
Streptococcus_sp_I_G2	0.807058396089312	0.85632183908046	0.653508771929825	0.741293532338309
Streptococcus_sp_I_P16	0.836314520313788	0.878453038674033	0.670886075949367	0.760765550239234
Streptococcus_thermophilus_LMG_18311	0.803417117860088	0.856287425149701	0.654462242562929	0.74189364461738
Streptococcus_thoraltensis_DSM_12221	0.793420701317195	0.860849056603774	0.649466192170818	0.740365111561866
Streptococcus_uberis_0140J	0.819025522041764	0.88631090487239	0.660899653979239	0.757185332011893
Streptococcus_vestibularis_F0396	0.794777839792278	0.817733990147783	0.643410852713178	0.720173535791757
Subdoligranulum_variabile_DSM_15176	0.833490803728899	0.91468253968254	0.630642954856361	0.746558704453441
Succinatimonas_hippei_YIT_12066	0.827866552457467	0.888586956521739	0.659274193548387	0.756944444444444
Succinivibrio_dextrinosolvens_H5	0.81174375	0.88	0.645871559633028	0.744973544973545
Sulfolobus_solfataricus_P2	0.798654468724708	0.860215053763441	0.649087221095335	0.739884393063584
Sutterella_parvirubra_YIT_11816	0.832557140969745	0.870689655172414	0.679372197309417	0.763224181360201
Sutterella_wadsworthensis_3_1_45B	0.802289799267769	0.865168539325843	0.641666666666667	0.736842105263158
Tannerella_forsythia_ATCC_43037	0.835072781256674	0.884514435695538	0.66600790513834	0.759864712514092
Tatumella_ptyseos_ATCC_33301	0.810276011028497	0.863387978142076	0.634538152610442	0.731481481481481
Trabulsiella_guamensis_ATCC_49490	0.823499059392636	0.89016393442623	0.649521531100478	0.75103734439834
Tropheryma_whipplei_str_Twist	0.859431197931628	0.884745762711864	0.703504043126685	0.783783783783784
Trueperella_pyogenes_MS249	0.835885493713019	0.891826923076923	0.653169014084507	0.754065040650406
Ureaplasma_parvum_serovar_1_str_ATCC_27813	0.780097349918875	0.809302325581395	0.659090909090909	0.726513569937369
Ureaplasma_urealyticum_serovar_8_str_ATCC_27618	0.799130928465368	0.850467289719626	0.681647940074906	0.756756756756757
Ureibacillus_thermosphaericus_str_Thermo_BF	0.809466966409037	0.868534482758621	0.64274322169059	0.738771769019248
Varibaculum_cambriense_DSM_15806	0.804443562785162	0.833802816901408	0.649122807017544	0.729963008631319
Veillonella_atypica_ACS_049_V_Sch6	0.822899408284023	0.869230769230769	0.686234817813765	0.766968325791855
Veillonella_dispar_ATCC_17748	0.831584483892176	0.894871794871795	0.659735349716446	0.759521218715996
Veillonella_parvula_Te3_DSM_2008	0.832737443252665	0.876640419947507	0.672032193158954	0.760820045558087
Veillonella_ratti_ACS_216_V_Col6b	0.818333704611272	0.848258706467662	0.631481481481482	0.723991507430998
Veillonella_sp_3_1_44	0.824703965532521	0.885117493472585	0.660818713450292	0.756696428571428
Veillonella_sp_6_1_27	0.798665735992913	0.870466321243523	0.672	0.758465011286682
Vibrio_fluvialis_560	0.801988296179047	0.873070325900515	0.649234693877551	0.744696415508413
Vibrio_fluvialis_I21563	0.816403721501845	0.89119170984456	0.634686346863469	0.741379310344828
Vibrio_fluvialis_PG41	0.807122855944404	0.878787878787879	0.645241038318912	0.744119743406985
Vibrio_furnissii_NCTC_11218	0.813437404346495	0.875420875420875	0.637254901960784	0.737588652482269
Vibrio_mimicus_MB_451	0.801702479338843	0.869090909090909	0.640750670241287	0.737654320987654
Vibrio_parahaemolyticus_RIMD_2210633	0.807740843336411	0.894736842105263	0.66579634464752	0.763473053892216
Weissella_cibaria_KACC_11862	0.815623111111111	0.888	0.634285714285714	0.74
Weissella_confusa_LBAE_C39_2	0.791102994886779	0.854054054054054	0.638383838383838	0.730635838150289
Weissella_paramesenteroides_ATCC_33313	0.803261143288844	0.87799043062201	0.622033898305085	0.728174603174603
Yersinia_bercovieri_ATCC_43970	0.811638563327032	0.885217391304348	0.63625	0.740363636363636
Yersinia_enterocolitica_subsp_enterocolitica_8081	0.814269444444444	0.888333333333333	0.623391812865497	0.732646048109966
Yersinia_frederiksenii_ATCC_33641	0.822544802030905	0.904991948470209	0.65962441314554	0.763068567549219
Yersinia_kristensenii_ATCC_33638	0.809953272554978	0.87953795379538	0.63755980861244	0.739251040221914
Yersinia_pseudotuberculosis_YPIII	0.832056965894969	0.905564924114671	0.646987951807229	0.75474349964863
Yersinia_rohdei_ATCC_43380	0.819842193125033	0.888888888888889	0.64578313253012	0.74808094905792
Yokenella_regensburgei_ATCC_43003	0.832357960457857	0.916129032258065	0.637915543575921	0.752118644067797
