# Supplementary material for: Teasing out missing reactions in genome-scale metabolic networks through hypergraph learning
Source: Nat Commun. 2023 Apr 25;14:2375. doi: 10.1038/s41467-023-38110-7 (PMC10130184; doi:10.1038/s41467-023-38110-7)
Supplement: Supplementary file 4 — Source Data [file 41467_2023_38110_MOESM4_ESM.zip › Source Data/Supplementary Figure 4/c3mm/gutc3mm_7.csv]

Row	AUC	Recall	Precision	F1
Abiotrophia_defectiva_ATCC_49176	0.849255339996081	0.928571428571429	0.615789473684211	0.740506329113924
Achromobacter_xylosoxidans_A8	0.855922604335852	0.917647058823529	0.64922711058264	0.760445682451253
Achromobacter_xylosoxidans_NBRC_15126	0.816000380308945	0.884615384615385	0.635054021608643	0.739343116701607
Acidaminococcus_fermentans_DSM_20731	0.819559500328731	0.88974358974359	0.655954631379962	0.755168661588683
Acidaminococcus_intestini_RyC_MR95	0.758256392045454	0.772727272727273	0.623853211009174	0.690355329949239
Acidaminococcus_sp_D21	0.807672909082935	0.850993377483444	0.662371134020619	0.744927536231884
Acinetobacter_baumannii_AB0057	0.830841501850338	0.893428063943162	0.654096228868661	0.755255255255255
Acinetobacter_calcoaceticus_PHEA_2	0.832459757711232	0.881720430107527	0.649076517150396	0.747720364741641
Acinetobacter_haemolyticus_NIPH_261	0.826084452106365	0.890466531440162	0.677469135802469	0.769500438212095
Acinetobacter_johnsonii_SH046	0.840564336074081	0.908023483365949	0.667625899280576	0.769485903814262
Acinetobacter_junii_SH205	0.80515839510377	0.868250539956803	0.635071090047393	0.733576642335766
Acinetobacter_lwoffii_WJ10621	0.839723833956026	0.923236514522822	0.664179104477612	0.772569444444445
Acinetobacter_pittii_ANC_4052	0.819729220484175	0.877005347593583	0.637305699481865	0.738184546136534
Acinetobacter_radioresistens_NIPH_2130	0.807666104915917	0.878243512974052	0.631276901004304	0.734557595993322
Actinobacillus_pleuropneumoniae_L20	0.832701938085328	0.899193548387097	0.66467958271237	0.764353041988003
Actinomyces_cardiffensis_F0333	0.820433812805628	0.866310160427808	0.646706586826347	0.740571428571429
Actinomyces_georgiae_DSM_6843	0.816691015339664	0.87027027027027	0.669438669438669	0.756756756756757
Actinomyces_graevenitzii_C83	0.823814901865023	0.859116022099447	0.658898305084746	0.745803357314149
Actinomyces_naeslundii_str_Howell_279	0.827941438234247	0.865566037735849	0.663652802893309	0.751279426816786
Actinomyces_odontolyticus_ATCC_17982	0.807931191467222	0.86491935483871	0.604225352112676	0.711442786069652
Actinomyces_oris_K20	0.80479541142955	0.871536523929471	0.652830188679245	0.746494066882416
Actinomyces_turicensis_ACS_279_V_Col4	0.825292062034486	0.858585858585859	0.695296523517382	0.768361581920904
Actinomyces_urogenitalis_DSM_15434	0.830862575842872	0.892694063926941	0.666098807495741	0.762926829268293
Actinomyces_viscosus_C505	0.826789838337182	0.884526558891455	0.65358361774744	0.751717369970559
Adlercreutzia_equolifaciens_DSM_19450	0.809612386621316	0.875	0.647577092511013	0.744303797468355
Aerococcus_viridans_ATCC_11563	0.837047315566914	0.896955503512881	0.663778162911612	0.762948207171315
Aeromonas_caviae_Ae398	0.814232288280731	0.90017825311943	0.640050697084918	0.748148148148148
Aeromonas_hydrophila_subsp_hydrophila_ATCC_7966	0.819731328109503	0.90669014084507	0.648614609571788	0.756240822320117
Aeromonas_jandaei_Riv2	0.816548089775005	0.878731343283582	0.649655172413793	0.747026169706582
Aeromonas_media_WS	0.820948105919335	0.89051094890511	0.653279785809906	0.753667953667954
Aeromonas_veronii_B565	0.81926452623538	0.885098743267504	0.641927083333333	0.744150943396226
Afipia_birgiae_34632	0.827555647671356	0.901701323251418	0.645466847090663	0.752365930599369
Aggregatibacter_aphrophilus_NJ8700	0.843666394173603	0.905172413793103	0.645161290322581	0.753363228699552
Agrobacterium_tumefaciens_F2	0.820810273426122	0.879003558718861	0.657789613848202	0.752475247524752
Akkermansia_muciniphila_ATCC_BAA_835	0.875292358581977	0.942196531791908	0.646825396825397	0.767058823529412
Alcaligenes_faecalis_subsp_faecalis_NBRC_13111	0.841970910652229	0.904761904761905	0.648293963254593	0.755351681957187
Alcaligenes_faecalis_subsp_faecalis_NCIB_8687	0.814967687837037	0.874524714828897	0.635359116022099	0.736
Alistipes_finegoldii_DSM_17242	0.829931972789116	0.869674185463659	0.642592592592593	0.739084132055378
Alistipes_indistinctus_YIT_12060	0.872960596981175	0.938345864661654	0.664536741214057	0.778054862842893
Alistipes_onderdonkii_DSM_19147	0.80394167601346	0.858227848101266	0.640831758034026	0.733766233766234
Alistipes_putredinis_DSM_17216	0.81181746414631	0.83112582781457	0.672922252010724	0.743703703703704
Alistipes_shahii_WAL_8301	0.844524811052973	0.923976608187134	0.620215897939156	0.74221961244862
Alloprevotella_tannerae_ATCC_51259	0.846118410511136	0.870253164556962	0.66747572815534	0.755494505494506
Anaerobaculum_hydrogeniformans_OS1_ATCC_BAA_1850	0.838515879724671	0.898351648351648	0.671457905544148	0.768507638072855
Anaerobiospirillum_succiniciproducens_DSM_640001	0.83899375	0.8925	0.674858223062382	0.768568353067815
Anaerococcus_hydrogenalis_DSM_7454	0.814163776406468	0.875838926174497	0.669230769230769	0.758720930232558
Anaerococcus_prevotii_DSM_20548	0.802608024691358	0.863888888888889	0.647916666666667	0.740476190476191
Anaerococcus_vaginalis_ATCC_51170	0.801801446416831	0.858974358974359	0.638095238095238	0.73224043715847
Anaerofustis_stercorihominis_DSM_17244	0.848124934796043	0.892351274787535	0.683297180043384	0.773955773955774
Anaerostipes_caccae_DSM_14662	0.832177170115561	0.875	0.660990712074303	0.753086419753086
Anaerostipes_hadrus_DSM_3319	0.843483828638507	0.89662027833002	0.674140508221226	0.76962457337884
Anaerostipes_sp_3_2_56FAA	0.843858506944445	0.904166666666667	0.696629213483146	0.786944696282865
Anaerotruncus_colihominis_DSM_17241	0.804661562898377	0.866840731070496	0.649706457925636	0.742729306487696
Aneurinibacillus_aneurinilyticus_ATCC_12856	0.832471514208576	0.878048780487805	0.647302904564315	0.745222929936306
Arcanobacterium_haemolyticum_DSM_20595	0.849941943856294	0.873278236914601	0.683189655172414	0.766626360338573
Arcobacter_butzleri_RM4018	0.81404865036355	0.870229007633588	0.635687732342007	0.73469387755102
Arthrobacter_castelli_DSM_16402	0.829032233644718	0.891050583657588	0.645980253878702	0.74897792313982
Atopobium_minutum_10063974	0.808097282314765	0.872093023255814	0.650759219088937	0.745341614906832
Atopobium_parvulum_DSM_20469	0.811830990732191	0.871345029239766	0.666666666666667	0.755386565272497
Atopobium_rimae_ATCC_49626	0.779782031155657	0.826923076923077	0.641791044776119	0.722689075630252
Bacillus_altitudinis_41KF2b	0.800830950567494	0.885159010600707	0.634177215189873	0.738938053097345
Bacillus_amyloliquefaciens_DSM7	0.815705412075908	0.884879725085911	0.628048780487805	0.734664764621969
Bacillus_amyloliquefaciens_subsp_amyloliquefaciens_DC_12	0.816050339990949	0.891341256366723	0.648148148148148	0.750536097212294
Bacillus_atrophaeus_ATCC_49822_1	0.819745827395964	0.894378194207836	0.641809290953545	0.747330960854092
Bacillus_cereus_AH187_F4810_72	0.839462677819809	0.89963503649635	0.653846153846154	0.757296466973886
Bacillus_cereus_G9842	0.820914723797521	0.894927536231884	0.649145860709593	0.752475247524752
Bacillus_clausii_KSM_K16	0.813093093093093	0.882882882882883	0.634715025906736	0.738507912584778
Bacillus_endophyticus_2102	0.810942291164893	0.905537459283388	0.647264260768335	0.754921928038018
Bacillus_firmus_DS1	0.84624681122449	0.9125	0.66710182767624	0.770739064856712
Bacillus_flexus_27Col1_1E	0.803183783724907	0.876237623762376	0.635928143712575	0.736988202637058
Bacillus_fordii_DSM_16014	0.821922003315862	0.879924953095685	0.638964577656676	0.740331491712707
Bacillus_halodurans_C_125	0.828152032871972	0.897058823529412	0.664850136239782	0.763693270735524
Bacillus_infantis_NRRL_B_14911	0.821982608695652	0.890434782608696	0.64321608040201	0.74690007293946
Bacillus_licheniformis_ATCC_14580	0.824722780810112	0.905084745762712	0.637992831541219	0.748423265592151
Bacillus_megaterium_DSM319	0.811834415177216	0.881469115191987	0.645476772616137	0.745236414961186
Bacillus_mojavensis_RO_H_1	0.826422561512589	0.884364820846905	0.639575971731449	0.74231032125769
Bacillus_mycoides_DSM_2048	0.820062766331994	0.886759581881533	0.661038961038961	0.757440476190476
Bacillus_nealsonii_AAU1	0.818558822007142	0.881294964028777	0.651595744680851	0.749235474006116
Bacillus_pseudofirmus_OF4	0.835314874661542	0.897196261682243	0.666666666666667	0.764940239043825
Bacillus_pumilus_ATCC_7061	0.837685097668556	0.911231884057971	0.651554404145078	0.759818731117825
Bacillus_sonorensis_L12	0.801080852812271	0.880067567567568	0.625450180072029	0.731228070175439
Bacillus_subtilis_str_168	0.813066666666667	0.906666666666667	0.646848989298454	0.755031228313671
Bacillus_thermoamylovorans	0.824900181488203	0.894736842105263	0.647831800262812	0.751524390243902
Bacillus_thuringiensis_serovar_thuringiensis_str_T01001	0.819898869720404	0.890243902439024	0.64520202020202	0.748169838945827
Bacillus_timonensis_10403023	0.831104505457786	0.901119402985075	0.651821862348178	0.756460454189507
Bacillus_vallismortis_DV1_F_3	0.850905430169753	0.911458333333333	0.667090216010165	0.770359501100514
Bacteroides_caccae_ATCC_43185	0.860788250211326	0.940934065934066	0.64018691588785	0.761957730812013
Bacteroides_cellulosilyticus_DSM_14838	0.849059256055364	0.932352941176471	0.668071654373024	0.778391651319828
Bacteroides_clarus_YIT_12056	0.866510055395946	0.930942895086321	0.644301470588235	0.761542639869636
Bacteroides_coprocola_M16_DSM_17136	0.871283886560302	0.930232558139535	0.631163708086785	0.752056404230317
Bacteroides_coprophilus_DSM_18228	0.847134430773391	0.914244186046512	0.643807574206755	0.755555555555556
Bacteroides_dorei_DSM_17855	0.854561298550903	0.912621359223301	0.61668228678538	0.736017897091723
Bacteroides_eggerthii_1_2_48FAA	0.85196723175047	0.919129082426128	0.609278350515464	0.732796032238066
Bacteroides_eggerthii_DSM_20697	0.843289356963554	0.9064039408867	0.618141097424412	0.735019973368842
Bacteroides_faecis_MAJ27	0.85213682617491	0.90293453724605	0.676818950930626	0.773694390715667
Bacteroides_finegoldii_DSM_17565	0.864758863540101	0.946685878962536	0.640350877192982	0.763953488372093
Bacteroides_fluxus_YIT_12057	0.848329764004368	0.928571428571429	0.646408839779006	0.762214983713355
Bacteroides_fragilis_3_1_12	0.859682867329706	0.93972602739726	0.640522875816993	0.761799000555247
Bacteroides_fragilis_638R	0.827407307854461	0.89280868385346	0.641951219512195	0.746878547105562
Bacteroides_fragilis_NCTC_9343	0.875258176776822	0.950797872340426	0.653564899451554	0.774647887323944
Bacteroides_fragilis_YCH46	0.836590502339555	0.906166219839142	0.623616236162362	0.73879781420765
Bacteroides_graminisolvens_DSM_19988	0.810691836776479	0.857466063348416	0.639123102866779	0.732367149758454
Bacteroides_intestinalis_341_DSM_17393	0.835261205171848	0.913934426229508	0.625233644859813	0.742508324084351
Bacteroides_massiliensis_B846dnLKV334	0.814907024793389	0.884090909090909	0.648333333333333	0.748076923076923
Bacteroides_nordii_CL02T12C05	0.795312019082795	0.859649122807018	0.64367816091954	0.736150234741784
Bacteroides_oleiciplenus_YIT_12058	0.7949946137273	0.857456140350877	0.632686084142395	0.728119180633147
Bacteroides_ovatus_ATCC_8483	0.849235620017117	0.924832214765101	0.642124883504194	0.757975797579758
Bacteroides_ovatus_SD_CC_2a	0.862107292773954	0.940111420612813	0.661764705882353	0.776754890678941
Bacteroides_ovatus_SD_CMC_3f	0.860909919971452	0.931876606683805	0.625539257981018	0.748580278781621
Bacteroides_pectinophilus_ATCC_43243	0.812912011110209	0.837837837837838	0.661137440758294	0.739072847682119
Bacteroides_plebeius_M12_DSM_17135	0.843380041557888	0.906569343065693	0.626008064516129	0.740608228980322
Bacteroides_pyogenes_DSM20611	0.796892653678541	0.823960880195599	0.650579150579151	0.727076591154261
Bacteroides_salyersiae_WAL_10018	0.80232736940789	0.864142538975501	0.659863945578231	0.74831243972999
Bacteroides_sp_1_1_14	0.826272488235456	0.90684133915575	0.618669314796425	0.735537190082645
Bacteroides_sp_1_1_30	0.857215736003615	0.923520923520924	0.63681592039801	0.753828032979976
Bacteroides_sp_1_1_6	0.852420018724174	0.919034090909091	0.643781094527363	0.757167934464599
Bacteroides_sp_20_3	0.837500746513781	0.912568306010929	0.62255358807083	0.740166204986149
Bacteroides_sp_2_1_22	0.855266164274437	0.931133428981349	0.636898920510304	0.756410256410256
Bacteroides_sp_2_1_33B	0.852231529849391	0.913746630727763	0.633644859813084	0.748344370860927
Bacteroides_sp_2_1_7	0.871955555555556	0.928	0.636197440585009	0.754880694143167
Bacteroides_sp_2_2_4	0.845212132132336	0.920469361147327	0.617132867132867	0.738880167451596
Bacteroides_sp_3_1_19	0.859740613502649	0.92904953145917	0.623539982030548	0.746236559139785
Bacteroides_sp_3_1_23	0.848560943305023	0.915455746367239	0.63	0.746365105008078
Bacteroides_sp_3_1_33FAA	0.868068796145909	0.913165266106443	0.630560928433269	0.745995423340961
Bacteroides_sp_3_1_40A	0.84102660672112	0.901960784313726	0.61744966442953	0.733067729083665
Bacteroides_sp_3_2_5	0.851739048099988	0.932584269662921	0.676171079429735	0.783943329397875
Bacteroides_sp_4_1_36	0.843629826950809	0.905063291139241	0.631346578366446	0.743823146944083
Bacteroides_sp_4_3_47FAA	0.848229197155697	0.905947441217151	0.62085308056872	0.736782902137233
Bacteroides_sp_9_1_42FAA	0.850708441577832	0.920765027322404	0.622345337026778	0.742699724517906
Bacteroides_sp_D1	0.872830680370269	0.946915351506456	0.64015518913676	0.763888888888889
Bacteroides_sp_D2	0.868130470927674	0.931468531468531	0.638542665388303	0.757679180887372
Bacteroides_sp_D20	0.826159768853306	0.911931818181818	0.612011439466158	0.732458642327439
Bacteroides_sp_D22	0.855465061863203	0.922636103151863	0.654471544715447	0.765755053507729
Bacteroides_stercoris_ATCC_43183	0.852300992034103	0.925104022191401	0.634633682207422	0.752821670428894
Bacteroides_thetaiotaomicron_VPI_5482	0.820595050578097	0.921363040629096	0.619929453262787	0.741170268845546
Bacteroides_timonensis_AP1	0.795079953317909	0.830316742081448	0.637152777777778	0.721021611001965
Bacteroides_uniformis_ATCC_8492	0.854051481753257	0.923180592991914	0.642589118198874	0.757743362831859
Bacteroides_ureolyticus_DSM_20703	0.811431030155258	0.856287425149701	0.660508083140878	0.745762711864407
Bacteroides_vulgatus_ATCC_8482	0.837841066481994	0.9	0.647727272727273	0.753303964757709
Bacteroides_xylanisolvens_SD_CC_1b	0.839491836734694	0.93	0.647117296222664	0.763188745603751
Bacteroides_xylanisolvens_XB1A	0.858700416392724	0.92022792022792	0.633954857703631	0.750726321905869
Barnesiella_intestinihominis_YIT_11860	0.867626899224313	0.938864628820961	0.648241206030151	0.766944114149822
Bartonella_quintana_Toulouse	0.80423810286813	0.867088607594937	0.637209302325581	0.734584450402145
Bifidobacterium_adolescentis_ATCC_15703	0.840465515852775	0.893782383419689	0.680473372781065	0.772676371780515
Bifidobacterium_angulatum_DSM_20098	0.834817287612661	0.910913140311804	0.671592775041051	0.773156899810964
Bifidobacterium_animalis_lactis_AD011	0.817511763552593	0.886138613861386	0.623693379790941	0.732106339468303
Bifidobacterium_animalis_lactis_BB_12	0.771612463695364	0.811377245508982	0.636150234741784	0.713157894736842
Bifidobacterium_animalis_lactis_Bi_07	0.814267076231999	0.864942528735632	0.662995594713656	0.750623441396509
Bifidobacterium_animalis_lactis_Bl_04_ATCC_SD5219	0.806875398416496	0.884498480243161	0.668965517241379	0.761780104712042
Bifidobacterium_animalis_lactis_CNCM_I_2494	0.819131484330509	0.868804664723032	0.672686230248307	0.758269720101781
Bifidobacterium_animalis_lactis_DSM_10140	0.819772544599551	0.857142857142857	0.671428571428571	0.753004005340454
Bifidobacterium_animalis_lactis_V9	0.778789922487782	0.82370820668693	0.640661938534279	0.720744680851064
Bifidobacterium_bifidum_BGN4	0.797272495132305	0.833333333333333	0.65410199556541	0.732919254658385
Bifidobacterium_bifidum_NCIMB_41171	0.840246843170424	0.920133111480865	0.617877094972067	0.739304812834225
Bifidobacterium_bifidum_PRL2010	0.838890441682744	0.864229765013055	0.682474226804124	0.762672811059908
Bifidobacterium_bifidum_S17	0.813439624628938	0.864406779661017	0.666666666666667	0.752767527675277
Bifidobacterium_boum_DSM_20432	0.815560912151821	0.871212121212121	0.654648956356736	0.747562296858072
Bifidobacterium_breve_HPH0326	0.839458601134216	0.907826086956522	0.635036496350365	0.747315676449535
Bifidobacterium_breve_UCC2003_NCIMB8807	0.816840720556257	0.867875647668394	0.662055335968379	0.751121076233184
Bifidobacterium_catenulatum_DSM_16992	0.83862834911786	0.897435897435897	0.659246575342466	0.760118460019743
Bifidobacterium_coryneforme_DSM_20216	0.84388372650591	0.900269541778976	0.701680672268908	0.78866587957497
Bifidobacterium_dentium_ATCC_27678	0.856657083876851	0.909252669039146	0.623931623931624	0.740043446777697
Bifidobacterium_gallicum_DSM_20093	0.7825	0.847619047619048	0.626760563380282	0.720647773279352
Bifidobacterium_kashiwanohense_DSM_21854	0.793341316118284	0.846938775510204	0.640926640926641	0.72967032967033
Bifidobacterium_longum_DJO10A	0.838748297307827	0.924114671163575	0.633526011560694	0.751714677640604
Bifidobacterium_longum_E18	0.844442709056412	0.925170068027211	0.627450980392157	0.747766323024055
Bifidobacterium_longum_NCC2705	0.847506701241187	0.92175572519084	0.64745308310992	0.760629921259842
Bifidobacterium_longum_infantis_157F_NC	0.840931108939993	0.922636103151863	0.626459143968872	0.746234067207416
Bifidobacterium_longum_infantis_ATCC_15697	0.802446090042177	0.84272997032641	0.654377880184332	0.736705577172503
Bifidobacterium_longum_longum_ATCC_55813	0.844350113378685	0.931428571428571	0.663500678426052	0.774960380348653
Bifidobacterium_longum_longum_BBMN68	0.825615776909722	0.875	0.666666666666667	0.756756756756757
Bifidobacterium_longum_longum_CCUG_52486	0.827112040874377	0.893738140417457	0.610103626943005	0.725173210161663
Bifidobacterium_longum_longum_JCM_1217	0.847354011495425	0.915824915824916	0.628175519630485	0.745205479452055
Bifidobacterium_longum_longum_JDM301	0.799249741048683	0.851851851851852	0.655804480651731	0.74108170310702
Bifidobacterium_mongoliense_DSM_21395	0.801030330742265	0.869135802469136	0.643510054844607	0.739495798319328
Bifidobacterium_pseudocatenulatum_DSM_20438	0.830669928953133	0.889140271493213	0.637987012987013	0.742911153119093
Bifidobacterium_pseudolongum_subsp_Pseudolongum_DSM_20099	0.848154807420726	0.89238845144357	0.675944333996024	0.769230769230769
Bifidobacterium_ruminantium_DSM_6489	0.817777777777777	0.882051282051282	0.667961165048544	0.760220994475138
Bifidobacterium_scardovii_JCM_12489	0.812433677866435	0.864406779661017	0.655045871559633	0.745302713987474
Bifidobacterium_stercoris_DSM_24849	0.785377776465028	0.855978260869565	0.641547861507128	0.733410942956927
Bifidobacterium_thermacidophilum_subsp_thermacidophilum_DSM_15837	0.809230769230769	0.858974358974359	0.658153241650295	0.745272525027809
Bifidobacterium_thermophilum_RBL67	0.804787789075202	0.854679802955665	0.654716981132075	0.741452991452991
Bilophila_wadsworthia_3_1_6	0.827508206379935	0.901376146788991	0.676419965576592	0.772861356932153
Blastococcus_massiliensis_AP3	0.819230633429842	0.865546218487395	0.651898734177215	0.743682310469314
Blautia_hansenii_VPI_C7_24_DSM_20583	0.860985199865071	0.930194805194805	0.639508928571429	0.757936507936508
Blautia_hydrogenotrophica_DSM_10507	0.840539243865647	0.9002079002079	0.655068078668684	0.758318739054291
Blautia_obeum_ATCC_29174	0.817413288246244	0.866050808314088	0.661375661375661	0.75
Blautia_producta_DSM_2950	0.809033330527734	0.869266055045872	0.674377224199288	0.759519038076152
Blautia_wexlerae_DSM_19850	0.826913683084723	0.895691609977324	0.636070853462158	0.743879472693032
Bordetella_hinzii_OH87_BAL007II	0.836647782017189	0.896057347670251	0.649350649350649	0.753012048192771
Brachybacterium_paraconglomeratum_LC44	0.81152320123869	0.855421686746988	0.632986627043091	0.727583262169086
Brachyspira_pilosicoli_B2904	0.816394557823129	0.876190476190476	0.643356643356643	0.741935483870968
Bradyrhizobium_elkanii_USDA_76	0.824754077065693	0.896907216494845	0.646039603960396	0.751079136690647
Bradyrhizobium_japonicum_USDA_6	0.822802728446706	0.900332225913621	0.649101796407186	0.754349338900487
Brevibacillus_agri_5_2	0.832676735179497	0.888501742160279	0.641509433962264	0.745069393718042
Brevibacillus_agri_BAB_2500	0.837885503954891	0.897345132743363	0.671523178807947	0.768181818181818
Brevibacillus_borstelensis_AK1	0.822114194111744	0.909747292418773	0.655396618985696	0.761904761904762
Brevibacillus_brevis_NBRC_100599	0.828635048966235	0.89492119089317	0.648477157360406	0.752023546725534
Brevibacterium_casei_S18	0.825054285178136	0.886497064579256	0.647142857142857	0.748142031379026
Brevibacterium_linens_BL2	0.820885633454735	0.881048387096774	0.64359351988218	0.743829787234042
Brevibacterium_massiliense_5401308	0.806617391126308	0.857466063348416	0.641285956006768	0.73378509196515
Brevundimonas_bacteroides_DSM_4726	0.807755382239087	0.862445414847162	0.655058043117745	0.744580584354383
Brevundimonas_diminuta_470_4	0.829161878770468	0.900423728813559	0.651840490797546	0.756227758007117
Brochothrix_thermosphacta_DSM_20171	0.829505331544382	0.907563025210084	0.656534954407295	0.761904761904762
Bulleidia_extructa_W1219	0.82186692347756	0.849529780564263	0.653012048192771	0.73841961852861
Burkholderia_cepacia_GG4	0.823968193770861	0.901743264659271	0.656286043829296	0.759679572763685
Burkholderiales_bacterium_1_1_47	0.804386337868481	0.860119047619048	0.66743648960739	0.751625487646294
Butyricicoccus_pullicaecorum_1_2	0.819136243601265	0.896672504378284	0.628220858895706	0.738816738816739
Butyricimonas_synergistica_DSM_23225	0.816823521704953	0.873831775700935	0.666666666666667	0.756319514661274
Butyricimonas_virosa_DSM_23226	0.797590184794391	0.878718535469107	0.649746192893401	0.747081712062257
Butyrivibrio_crossotus_DSM_2876	0.822748444444444	0.874666666666667	0.64950495049505	0.745454545454545
Butyrivibrio_fibrisolvens_16_4	0.850804556781774	0.924528301886792	0.645586297760211	0.760279286268425
Campylobacter_coli_JV20	0.850808339315252	0.916201117318436	0.683333333333333	0.782816229116945
Campylobacter_concisus_13826	0.801083478487735	0.833795013850416	0.660087719298246	0.736842105263158
Campylobacter_curvus_525_92	0.784846334983697	0.862637362637363	0.652806652806653	0.743195266272189
Campylobacter_fetus_subsp_fetus_82_40	0.815357459260652	0.865284974093264	0.658777120315582	0.748040313549832
Campylobacter_gracilis_RM3268	0.83319512976084	0.876790830945559	0.681514476614699	0.766917293233083
Campylobacter_hominis_ATCC_BAA_381	0.807987236459621	0.867052023121387	0.638297872340426	0.735294117647059
Campylobacter_hyointestinalis_subsp_hyointestinalis_LMG_9260	0.84699814956835	0.877984084880637	0.659362549800797	0.753128555176337
Campylobacter_jejuni_jejuni_81_176	0.802770079225106	0.865079365079365	0.650099403578529	0.742338251986379
Campylobacter_jejuni_jejuni_ICDCCJ07004	0.839822222222222	0.893333333333333	0.668662674650699	0.764840182648402
Campylobacter_jejuni_jejuni_M1	0.826116172476234	0.882978723404255	0.670707070707071	0.762342135476464
Campylobacter_jejuni_jejuni_NCTC_11168	0.804878720868553	0.858267716535433	0.66734693877551	0.750861079219288
Campylobacter_lari_RM2100	0.84650410946429	0.900826446280992	0.663286004056795	0.764018691588785
Campylobacter_rectus_RM3267	0.841315964255525	0.901098901098901	0.681912681912682	0.776331360946746
Campylobacter_showae_CSUNSWCD	0.815474191874485	0.842541436464088	0.673289183222958	0.748466257668712
Campylobacter_upsaliensis_JV21	0.76941230486685	0.836363636363636	0.641860465116279	0.726315789473684
Candidatus_Nitrososphaera_gargensis_Ga9_2	0.827232853925884	0.882352941176471	0.645491803278688	0.745562130177515
Capnocytophaga_granulosa_ATCC_51502	0.835064888888889	0.858666666666667	0.65050505050505	0.740229885057471
Capnocytophaga_ochracea_DSM_7271	0.823322474653308	0.870026525198939	0.702355460385439	0.777251184834123
Capnocytophaga_sputigena_ATCC_33612	0.822728531855956	0.847368421052632	0.663917525773196	0.744508670520231
Catenibacterium_mitsuokai_DSM_15897	0.826644205256142	0.881987577639752	0.625550660792952	0.731958762886598
Cedecea_davisae_DSM_4568	0.8363	0.905714285714286	0.656314699792961	0.761104441776711
Cellulosilyticum_lentocellum_DSM_5427	0.800794388206976	0.86013986013986	0.642857142857143	0.735792622133599
Cellulosimicrobium_cellulans_J36	0.805446290383123	0.875283446712018	0.643333333333333	0.741594620557157
Cetobacterium_somerae_ATCC_BAA_47401	0.81025350837483	0.878723404255319	0.651419558359621	0.748188405797101
Citrobacter_amalonaticus_Y19	0.820977104741302	0.889922480620155	0.650056625141563	0.75130890052356
Citrobacter_freundii_ATCC_8090	0.816141757744293	0.898176291793313	0.63961038961039	0.747155499367889
Citrobacter_freundii_UCI_31	0.811305306028065	0.89247311827957	0.637760702524698	0.743918053777209
Citrobacter_koseri_ATCC_BAA_895	0.823433457965459	0.878640776699029	0.659781287970838	0.753643303261624
Citrobacter_sp_30_2	0.841451953133158	0.901055408970976	0.64739336492891	0.753447324875896
Citrobacter_youngae_ATCC_29220	0.828645682045088	0.907073509015257	0.641176470588235	0.751292360712234
Cloacibacillus_evryensis_DSM_19522	0.826362097050754	0.87037037037037	0.670231729055259	0.75730110775428
Clostridiales_sp_1_7_47FAA	0.816136315200597	0.905109489051095	0.634271099744246	0.745864661654135
Clostridium_acetobutylicum_ATCC_824	0.827475884525831	0.895397489539749	0.670846394984326	0.767025089605735
Clostridium_asparagiforme_DSM_15981	0.81658804372553	0.877162629757785	0.681451612903226	0.767019667170953
Clostridium_bartlettii_DSM_16795	0.806434240362812	0.854761904761905	0.657509157509158	0.743271221532091
Clostridium_beijerinckii_NCIMB_8052	0.790588662131519	0.841904761904762	0.631428571428571	0.721632653061224
Clostridium_bifermentans_ATCC_19299	0.826348075133304	0.904761904761905	0.671717171717172	0.771014492753623
Clostridium_bolteae_ATCC_BAA_613	0.849239766081871	0.919298245614035	0.645320197044335	0.758321273516643
Clostridium_botulinum_A_str_ATCC_19397	0.818915532649036	0.874751491053678	0.647058823529412	0.743871513102282
Clostridium_botulinum_A_str_ATCC_3502	0.819270370876306	0.911157024793388	0.651403249630724	0.75968992248062
Clostridium_botulinum_A_str_Hall	0.8387243754133	0.897590361445783	0.647826086956522	0.752525252525252
Clostridium_botulinum_Bf	0.832583030643179	0.908548707753479	0.669106881405564	0.770657672849916
Clostridium_botulinum_E1_str_BoNT_E_Beluga	0.841445231153686	0.895918367346939	0.657185628742515	0.758203799654577
Clostridium_botulinum_F_str_230613	0.834648	0.9	0.648414985590778	0.753768844221106
Clostridium_butyricum_DSM_10702	0.836546934886094	0.885010266940452	0.68088467614534	0.769642857142857
Clostridium_butyricum_E4_str_BoNT_E_BL5262	0.824620963697388	0.881987577639752	0.657407407407407	0.753315649867374
Clostridium_cadaveris_AGR2141	0.836593723728006	0.904656319290466	0.681135225375626	0.777142857142857
Clostridium_celatum_DSM_1785	0.844906589779777	0.926675094816688	0.635181975736568	0.753727506426735
Clostridium_cellobioparum_DSM_1351	0.815610034004522	0.886075949367089	0.67524115755627	0.766423357664234
Clostridium_citroniae_WAL_17108	0.833310937919914	0.89016393442623	0.632867132867133	0.739782016348774
Clostridium_clariflavum_DSM_19732	0.831724137931035	0.875862068965517	0.656896551724138	0.750738916256158
Clostridium_clostridioforme_CM201	0.815933562479607	0.871035940803383	0.653968253968254	0.747053490480508
Clostridium_difficile_CD196	0.831818067501635	0.900709219858156	0.656330749354005	0.759342301943199
Clostridium_difficile_NAP07	0.836847281275477	0.906309751434034	0.662937062937063	0.765751211631664
Clostridium_difficile_NAP08	0.818658586329468	0.875954198473282	0.622795115332429	0.727993655828707
Clostridium_difficile_R20291	0.847559934430709	0.902892561983471	0.671274961597542	0.770044052863436
Clostridium_glycolicum_ATCC_14880	0.832447641326972	0.896995708154506	0.658267716535433	0.759309718437784
Clostridium_hathewayi_12489931	0.819103307014934	0.864016736401674	0.647335423197492	0.740143369175627
Clostridium_hathewayi_DSM_13479	0.808131725214898	0.899782135076253	0.650393700787402	0.755027422303474
Clostridium_hiranonis_TO_931_DSM_13275	0.832848709731826	0.893506493506493	0.653992395437262	0.755214050493963
Clostridium_hylemonae_DSM_15053	0.849041487343236	0.914965986394558	0.644311377245509	0.756148981026001
Clostridium_indolis_DSM_755	0.828550170068027	0.908730158730159	0.661849710982659	0.765886287625418
Clostridium_innocuum_2959	0.829362127026392	0.865044247787611	0.670668953687822	0.755555555555556
Clostridium_leptum_DSM_753	0.861479104496248	0.92226148409894	0.634264884568651	0.751619870410367
Clostridium_methoxybenzovorans_SR3	0.817595963067693	0.877470355731225	0.63519313304721	0.736929460580913
Clostridium_methylpentosum_R2_DSM_5476	0.855381249999999	0.8875	0.689320388349515	0.775956284153006
Clostridium_nexile_DSM_1787	0.825052648945565	0.91588785046729	0.618947368421053	0.738693467336683
Clostridium_paraputrificum_AGR2156	0.816416433977067	0.878587196467991	0.66890756302521	0.759541984732824
Clostridium_perfringens_ATCC_13124	0.835622561223623	0.890063424947146	0.652713178294574	0.753130590339893
Clostridium_ramosum_VPI_0427_DSM_1402	0.858406340513243	0.917098445595855	0.653136531365314	0.762931034482759
Clostridium_saccharogumia_DSM_17460	0.783016887290658	0.867749419953596	0.630691399662732	0.73046875
Clostridium_saccharoperbutylacetonicum_N1_4_HMT	0.826456413590367	0.881578947368421	0.665248226950355	0.758286176232821
Clostridium_sartagoforme_AAU1	0.794399855756814	0.863134657836645	0.62760834670947	0.726765799256506
Clostridium_scindens_ATCC_35704	0.847906476753561	0.913114754098361	0.638029782359679	0.75118004045853
Clostridium_sordellii_ATCC_9714	0.817669020371723	0.849099099099099	0.644444444444444	0.732750242954325
Clostridium_sp_7_2_43FAA	0.838152128935055	0.907166123778502	0.664677804295943	0.767217630853994
Clostridium_sp_L2_50	0.85949921583473	0.924611973392461	0.669341894060995	0.776536312849162
Clostridium_sp_M62_1	0.852542484956688	0.92018779342723	0.66553480475382	0.772413793103448
Clostridium_sp_SS2_1	0.837818510293952	0.867075664621677	0.658385093167702	0.748455428067079
Clostridium_sp_SY8519	0.808027158378085	0.849104859335038	0.647173489278752	0.734513274336283
Clostridium_spiroforme_DSM_1552	0.849946031991434	0.917089678510998	0.618721461187215	0.738922972051807
Clostridium_sporogenes_ATCC_15579	0.84888902160245	0.916211293260474	0.662714097496706	0.769113149847095
Clostridium_sporosphaeroides_DSM_1294	0.799554257977701	0.843137254901961	0.664092664092664	0.742980561555076
Clostridium_sticklandii_DSM_519	0.804336288014444	0.870824053452116	0.62760834670947	0.729477611940298
Clostridium_symbiosum_ATCC_14940	0.819699855883543	0.867803837953092	0.672727272727273	0.757914338919925
Clostridium_symbiosum_WAL_14163	0.833183017545952	0.891891891891892	0.666666666666667	0.763005780346821
Clostridium_symbiosum_WAL_14673	0.828308094465477	0.883720930232558	0.64957264957265	0.748768472906404
Clostridium_tyrobutyricum_DSM_2637	0.831977227250604	0.88470066518847	0.663893510815308	0.758555133079848
Clostridium_viride_DSM_6836	0.821705088898701	0.902743142144638	0.658181818181818	0.76130389064143
Collinsella_aerofaciens_ATCC_25986	0.822444319820542	0.860759493670886	0.665036674816626	0.750344827586207
Collinsella_intestinalis_DSM_13280	0.829263061568818	0.863636363636364	0.633333333333333	0.730769230769231
Collinsella_stercoris_DSM_13279	0.864921053901641	0.928709055876686	0.640106241699867	0.757861635220126
Collinsella_tanakaei_YIT_12063	0.802415621580675	0.86697247706422	0.653979238754325	0.745562130177515
Comamonas_testosteroni_CNB_2	0.817053527950155	0.874558303886926	0.652173913043478	0.747169811320755
Coprobacillus_sp_29_1	0.865664274723928	0.922509225092251	0.675675675675676	0.78003120124805
Coprobacillus_sp_D7	0.801913860993254	0.870165745856354	0.649484536082474	0.743801652892562
Coprococcus_catus_GD_7	0.823280732446522	0.887429643527205	0.652413793103448	0.751987281399046
Coprococcus_comes_ATCC_27758	0.827662668773341	0.896186440677966	0.645801526717557	0.750665483584738
Coprococcus_eutactus_ATCC_27759	0.855151450738654	0.898969072164948	0.659606656580938	0.760907504363002
Corynebacterium_ammoniagenes_DSM_20306	0.831374515995425	0.883040935672515	0.665198237885463	0.758793969849246
Corynebacterium_amycolatum_SK46	0.823929765964295	0.892008639308855	0.657643312101911	0.757103574702108
Corynebacterium_aurimucosum_ATCC_700975	0.807796029722102	0.860411899313501	0.63728813559322	0.732229795520935
Corynebacterium_durum_F0235	0.828891974696378	0.901408450704225	0.665511265164645	0.765702891326022
Corynebacterium_glucuronolyticum_ATCC_51867	0.801932820416589	0.860730593607306	0.634680134680135	0.73062015503876
Corynebacterium_kroppenstedtii_DSM_44385	0.833564594694249	0.859030837004405	0.678260869565217	0.75801749271137
Corynebacterium_propinquum_DSM_44285	0.810403747052144	0.869158878504673	0.651488616462347	0.744744744744745
Corynebacterium_striatum_ATCC_6940	0.819530864197531	0.9	0.649038461538462	0.754189944134078
Corynebacterium_tuberculostearicum_SK141	0.791804834678969	0.843137254901961	0.632352941176471	0.722689075630252
Corynebacterium_ulcerans_809	0.839690660321237	0.88780487804878	0.681647940074906	0.771186440677966
Corynebacterium_ureicelerivorans	0.797606833598134	0.86682808716707	0.637010676156584	0.734358974358974
Cronobacter_sakazakii_ATCC_BAA_894	0.8028321830852	0.864548494983278	0.632802937576499	0.730742049469965
Cryptobacterium_curtum_DSM_15641	0.809107692307692	0.849230769230769	0.63448275862069	0.726315789473684
Curtobacterium_flaccumfaciens_UCD_AKU	0.828767623639419	0.897435897435897	0.646153846153846	0.75134168157424
Delftia_acidovorans_SPH_1	0.818908625183164	0.889632107023411	0.644848484848485	0.747716092761771
Dermacoccus_nishinomiyaensis	0.797229916897507	0.873684210526316	0.640432098765432	0.739091718610864
Desulfovibrio_desulfuricans_subsp_desulfuricans_DSM_642	0.825455173089392	0.894168466522678	0.652996845425868	0.754785779398359
Desulfovibrio_piger_ATCC_29098	0.819174646413474	0.829971181556196	0.663594470046083	0.737516005121639
Desulfovibrio_sp_3_1_syn3	0.828099838969404	0.867149758454106	0.677358490566038	0.760593220338983
Dialister_invisus_DSM_15470	0.81545847505669	0.851190476190476	0.641255605381166	0.731457800511509
Dialister_succinatiphilus_YIT_11850	0.84304920820491	0.889175257731959	0.691382765531062	0.777903043968433
Dietzia_cinnamea_P4	0.822744893151528	0.863930885529158	0.661157024793388	0.749063670411985
Dorea_formicigenerans_ATCC_27755	0.832999465811965	0.919871794871795	0.686602870813397	0.786301369863014
Dorea_longicatena_DSM_13814	0.790836228143375	0.863436123348018	0.639477977161501	0.73477038425492
Dyadobacter_beijingensis_DSM_21582	0.831438234247064	0.907547169811321	0.655313351498638	0.761075949367089
Dyadobacter_fermentans_DSM_18053	0.841213991769547	0.903703703703704	0.654155495978552	0.758942457231726
Dysgonomonas_gadei_ATCC_BAA_286	0.86468391860737	0.934971098265896	0.636184857423795	0.757167934464599
Edwardsiella_tarda_ATCC_23685	0.832987494619265	0.893687707641196	0.632941176470588	0.741046831955923
Edwardsiella_tarda_FL6_60	0.813960585222406	0.875232774674115	0.654596100278552	0.749003984063745
Eggerthella_lenta_DSM_2243	0.82047663726778	0.887671232876712	0.650602409638554	0.750869061413673
Eggerthella_sp_1_3_56FAA	0.814556800408567	0.887005649717514	0.656903765690377	0.754807692307692
Eggerthella_sp_YY7918	0.795087032236837	0.830028328611898	0.646799116997792	0.727047146401985
Eggerthia_catenaformis_OT_569	0.821186018016243	0.86848635235732	0.662878787878788	0.75187969924812
Eikenella_corrodens_ATCC_23834	0.8308343848157	0.875647668393782	0.647509578544061	0.744493392070485
Enterobacter_aerogenes_KCTC_2190	0.797297491589108	0.874613003095975	0.643507972665148	0.741469816272966
Enterobacter_asburiae_LF7a	0.80811767578125	0.8796875	0.638321995464853	0.739816031537451
Enterobacter_cancerogenus_ATCC_35316	0.844193634791926	0.923076923076923	0.653884964682139	0.765505020673361
Enterobacter_cloacae_EcWSU1	0.815477839421596	0.873617693522907	0.646783625730994	0.743279569892473
Enterobacter_hormaechei_YT2	0.821856283712567	0.905511811023622	0.633259911894273	0.745301360985094
Enterobacter_hormaechei_YT3	0.807895276087171	0.874388254486134	0.623981373690338	0.728260869565217
Enterobacteriaceae_bacterium_9_2_54FAA	0.842706461072746	0.903225806451613	0.653234358430541	0.758153846153846
Enterococcus_asini_ATCC_700915	0.82254875088104	0.873893805309734	0.645424836601307	0.742481203007519
Enterococcus_avium_ATCC_14025	0.841444672131147	0.889344262295082	0.658573596358118	0.756756756756757
Enterococcus_caccae_ATCC_BAA_1240	0.812328215542445	0.889121338912134	0.640060240963855	0.74430823117338
Enterococcus_casseliflavus_ATCC_12755	0.821156497475544	0.889370932754881	0.6645056726094	0.760667903525046
Enterococcus_cecorum_DSM_20682	0.80871102133569	0.867415730337079	0.635914332784185	0.733840304182509
Enterococcus_dispar_ATCC_51266	0.831755742228715	0.896396396396396	0.662229617304492	0.761722488038278
Enterococcus_durans_ATCC_6056	0.852071354510321	0.902912621359223	0.703213610586011	0.790648246546227
Enterococcus_faecalis_OG1RF_ATCC_47077	0.81539187334575	0.878712871287129	0.664794007490637	0.756929637526652
Enterococcus_faecalis_TX0104	0.853778339612664	0.900406504065041	0.652430044182622	0.756618274978651
Enterococcus_faecalis_TX1322	0.806543442847696	0.881526104417671	0.622695035460993	0.729842061512884
Enterococcus_faecalis_TX2134	0.807711765331066	0.847422680412371	0.616191904047976	0.713541666666667
Enterococcus_faecalis_V583	0.834389367313123	0.908212560386473	0.679927667269439	0.777662874870734
Enterococcus_faecium_TX1330	0.817778925619835	0.909090909090909	0.67911714770798	0.777453838678328
Enterococcus_gallinarum_EG2	0.821990104957151	0.886509635974304	0.650943396226415	0.750679963735267
Enterococcus_hirae_ATCC_9790	0.788483045806068	0.848780487804878	0.654135338345865	0.738853503184713
Enterococcus_phoeniculicola_ATCC_BAA_412	0.83819214745613	0.88314606741573	0.668367346938776	0.760890609874153
Enterococcus_saccharolyticus_DSM8903	0.821617491858154	0.862595419847328	0.663405088062622	0.75
Enterococcus_sp_7L76	0.832029664799935	0.88963963963964	0.659432387312187	0.757430488974113
Erysipelotrichaceae_bacterium_5_2_54FAA	0.839711082481292	0.892670157068063	0.690283400809717	0.778538812785388
Erysipelotrichaceae_bacterium_sp_3_1_53	0.819054019274215	0.890374331550802	0.654223968565815	0.754246885617214
Escherichia_albertii_KF1	0.834433337605194	0.910130718954248	0.649941656942824	0.758339006126617
Escherichia_albertii_TW07627	0.845189464804175	0.908646003262643	0.676792223572297	0.775766016713092
Escherichia_coli_O157_H7_str_Sakai	0.824465818709759	0.893258426966292	0.625984251968504	0.736111111111111
Escherichia_coli_SE11	0.836733968234957	0.900136798905609	0.635135135135135	0.744765138653084
Escherichia_coli_UTI89_UPEC	0.835571581870976	0.912921348314607	0.625	0.742009132420091
Escherichia_coli_str_K_12_substr_MG1655	0.838421748188389	0.91123439667129	0.637864077669903	0.750428326670474
Escherichia_fergusonii_ATCC_35469	0.827009676989962	0.882725832012678	0.655294117647059	0.75219446320054
Escherichia_hermannii_NBRC_105704	0.810502678940951	0.894648829431438	0.637663885578069	0.744606819763396
Escherichia_sp_1_1_43	0.832263844416153	0.904761904761905	0.626972740315638	0.740677966101695
Escherichia_sp_3_2_53FAA	0.829636854043533	0.89900426742532	0.630109670987039	0.740914419695193
Escherichia_sp_4_1_40B	0.818270655422821	0.883263009845288	0.620553359683794	0.728961114335461
Eubacterium_biforme_DSM_3989	0.831377484726038	0.91647855530474	0.641390205371248	0.754646840148699
Eubacterium_brachy_ATCC_33089	0.844247985483441	0.894428152492669	0.66304347826087	0.761548064918851
Eubacterium_cellulosolvens_6	0.838965193466678	0.883177570093458	0.657391304347826	0.753738783649053
Eubacterium_cylindroides_T2_87	0.83187134502924	0.87719298245614	0.656455142231947	0.750938673341677
Eubacterium_desmolans_ATCC_43058	0.823795153177869	0.881481481481482	0.664804469273743	0.75796178343949
Eubacterium_dolichum_DSM_3991	0.849006558641976	0.898148148148148	0.628849270664506	0.739752144899905
Eubacterium_eligens_ATCC_27750	0.850135389021377	0.888631090487239	0.674295774647887	0.766766766766767
Eubacterium_hallii_DSM_3353	0.816226476816859	0.877593360995851	0.630402384500745	0.733738074588031
Eubacterium_hallii_L2_7	0.812216577151982	0.881927710843374	0.664246823956443	0.75776397515528
Eubacterium_limosum_KIST612	0.82843776851351	0.908315565031983	0.662519440124417	0.766187050359712
Eubacterium_ramulus_ATCC_29099	0.831347110206396	0.898477157360406	0.680769230769231	0.774617067833698
Eubacterium_rectale_ATCC_33656	0.816354048388506	0.878504672897196	0.66785079928952	0.75882946518668
Eubacterium_rectale_M104_1	0.845048365479867	0.925572519083969	0.648395721925134	0.762578616352201
Eubacterium_saphenum_ATCC_49989	0.811039689827569	0.875420875420875	0.651629072681704	0.747126436781609
Eubacterium_siraeum_70_3	0.855977895726955	0.920081967213115	0.638691322901849	0.753988245172124
Eubacterium_siraeum_DSM_15702	0.822963754417687	0.896030245746692	0.627814569536424	0.738317757009346
Eubacterium_sulci_ATCC_35585	0.835305263621742	0.880758807588076	0.663265306122449	0.756693830034924
Eubacterium_ventriosum_ATCC_27560	0.832173923490965	0.887254901960784	0.659380692167577	0.756530825496343
Exiguobacterium_aurantiacum_DSM_6208	0.818206470274272	0.885892116182573	0.645015105740181	0.746503496503496
Faecalibacterium_cf_prausnitzii_KLE1255	0.818978684216437	0.881516587677725	0.659574468085106	0.754563894523327
Faecalibacterium_prausnitzii_A2_165	0.807044252649894	0.870813397129187	0.651162790697674	0.745138178096213
Faecalibacterium_prausnitzii_L2_6	0.809807256235827	0.85952380952381	0.628919860627178	0.72635814889336
Faecalibacterium_prausnitzii_M21_2	0.836019935920257	0.89622641509434	0.630810092961487	0.740452065471551
Faecalibacterium_prausnitzii_SL3_3	0.793127270686922	0.880149812734082	0.615183246073298	0.724191063174114
Filifactor_alocis_ATCC_35896	0.853274920999713	0.901129943502825	0.668763102725367	0.767749699157641
Finegoldia_magna_ATCC_29328	0.800624349635796	0.845161290322581	0.663291139240506	0.743262411347518
Flavonifractor_plautii_ATCC_29863	0.840070642545368	0.891252955082742	0.668439716312057	0.763931104356636
Fusobacterium_gonidiaformans_3_1_5R	0.820201087514107	0.85672514619883	0.667425968109339	0.750320102432778
Fusobacterium_gonidiaformans_ATCC_25563	0.782993079584775	0.829411764705882	0.648275862068965	0.727741935483871
Fusobacterium_mortiferum_ATCC_9817	0.81089304970101	0.877227722772277	0.648609077598829	0.745791245791246
Fusobacterium_necrophorum_D12	0.818629571447002	0.887052341597796	0.676470588235294	0.767580452920143
Fusobacterium_nucleatum_subsp_animalis_3_1_33	0.88068339100346	0.9	0.721698113207547	0.801047120418848
Fusobacterium_nucleatum_subsp_animalis_7_1	0.799981190793749	0.850877192982456	0.649553571428571	0.736708860759494
Fusobacterium_nucleatum_subsp_animalis_D11	0.781680976203354	0.843023255813954	0.631808278867102	0.722291407222914
Fusobacterium_nucleatum_subsp_nucleatum_ATCC_25586	0.828528323723314	0.868766404199475	0.656746031746032	0.748022598870057
Fusobacterium_nucleatum_subsp_vincentii_3_1_27	0.819143240663868	0.86908077994429	0.654088050314465	0.746411483253588
Fusobacterium_nucleatum_subsp_vincentii_3_1_36A2	0.789036669416248	0.830287206266319	0.639839034205231	0.722727272727273
Fusobacterium_nucleatum_subsp_vincentii_4_1_13	0.816656074194383	0.859943977591036	0.655982905982906	0.744242424242424
Fusobacterium_periodonticum_1_1_41FAA	0.826843880182503	0.887323943661972	0.673076923076923	0.765492102065614
Fusobacterium_periodonticum_2_1_31	0.797697959183673	0.82	0.665893271461717	0.734955185659411
Fusobacterium_russii_ATCC_25533	0.802920883782115	0.860103626943005	0.668008048289738	0.7519818799547
Fusobacterium_sp_4_8	0.812450455806579	0.827586206896552	0.668213457076566	0.739409499358152
Fusobacterium_ulcerans_ATCC_49185	0.826798033899799	0.887323943661972	0.653979238754325	0.752988047808765
Fusobacterium_varium_ATCC_27725	0.804366901556301	0.872389791183295	0.648275862068965	0.743818001978239
Gemella_haemolysans_ATCC_10379	0.816467128754463	0.866666666666667	0.658590308370044	0.748435544430538
Gemella_morbillorum_M424	0.796853902241426	0.829192546583851	0.65281173594132	0.730506155950752
Gemella_sanguinis_ATCC700632	0.807410680469638	0.862359550561798	0.647679324894515	0.739759036144578
Gemella_sanguinis_M325	0.78811753902663	0.836363636363636	0.668280871670702	0.742934051144011
Geobacillus_stearothermophilus_ATCC_7953	0.843357350924276	0.908548707753479	0.689291101055807	0.783876500857633
Geobacillus_vulcani_PSS1	0.787824681671858	0.846570397111913	0.637228260869565	0.727131782945736
Gordonia_rubripertincta_NBRC_101908	0.853902276369355	0.923497267759563	0.684210526315789	0.786046511627907
Gordonia_terrae_C_6	0.801897885711839	0.887477313974592	0.63754889178618	0.742033383915023
Gordonia_terrae_NBRC_100016	0.807983118253389	0.879279279279279	0.637075718015666	0.738834216502649
Gordonibacter_pamelaeae_7_10_1_bT_DSM_19378	0.823696388313359	0.882175226586103	0.660633484162896	0.755498059508409
Granulicatella_adiacens_ATCC_49175	0.785509058950785	0.840116279069767	0.649438202247191	0.732572877059569
Granulicatella_elegans_ATCC_700633	0.793342590755802	0.850704225352113	0.643923240938166	0.733009708737864
Grimontia_hollisae_CIP_101886	0.827540049839801	0.879245283018868	0.65266106442577	0.7491961414791
Haemophilus_haemolyticus_M19501	0.844571280991736	0.902272727272727	0.651888341543514	0.756911344137273
Haemophilus_influenzae_R2846	0.796243547737823	0.864559819413093	0.637271214642263	0.733716475095785
Haemophilus_parainfluenzae_T3T1	0.815803901200369	0.857456140350877	0.651666666666667	0.740530303030303
Haemophilus_sputorum_CCUG_13788	0.812347820793766	0.882882882882883	0.64367816091954	0.744539411206078
Hafnia_alvei_ATCC_51873	0.815428487231274	0.890080428954424	0.637848222862632	0.743144935646335
Hafnia_alvei_BIDMC_31	0.842676009342676	0.905405405405405	0.654723127035831	0.75992438563327
Halococcus_morrhuae_DSM1307	0.848108611366187	0.881313131313131	0.68836291913215	0.772978959025471
Helicobacter_bilis_ATCC_43879	0.825648759934885	0.870056497175141	0.65531914893617	0.74757281553398
Helicobacter_canadensis_MIT_98_5491	0.81599281773467	0.89196675900277	0.670833333333333	0.765755053507729
Helicobacter_cinaedi_CCUG_18818	0.824461011770032	0.86968085106383	0.6579476861167	0.74914089347079
Helicobacter_pullorum_MIT_98_5489	0.843361576975596	0.887573964497041	0.655021834061135	0.753768844221105
Helicobacter_pylori_26695	0.801134259259259	0.838888888888889	0.642553191489362	0.727710843373494
Helicobacter_winghamensis_ATCC_BAA_430	0.828612174036282	0.886904761904762	0.654945054945055	0.753476611883692
Holdemania_filiformis_VPI_J1_31B_1_DSM_12042	0.842935366836872	0.918032786885246	0.623087621696801	0.742336371168186
Kallipyga_massiliensis_ph2	0.810752113334892	0.884393063583815	0.651063829787234	0.75
Kandleria_vitulina_DSM_20405	0.832836418654326	0.893867924528302	0.675579322638146	0.769543147208122
Kingella_oralis_ATCC_51147	0.813255978384384	0.864321608040201	0.662813102119461	0.750272628135224
Klebsiella_oxytoca_KCTC_1686	0.833761557488522	0.904833836858006	0.650380021715527	0.756790903348073
Klebsiella_pneumoniae_pneumoniae_MGH78578	0.811606423212846	0.896062992125984	0.650285714285714	0.75364238410596
Klebsiella_sp_1_1_55	0.841569246618293	0.901639344262295	0.634005763688761	0.744500846023689
Kluyvera_ascorbata_ATCC_33433	0.850627814515801	0.907643312101911	0.659722222222222	0.764075067024129
Kocuria_palustris_PEL	0.818824061249615	0.879385964912281	0.663907284768212	0.756603773584906
Kocuria_rhizophila_DC2201	0.781351733174997	0.855203619909502	0.634228187919463	0.728323699421965
Kurthia_massiliensis_JC30	0.835153295306591	0.889763779527559	0.637517630465444	0.742810188989318
Kytococcus_sedentarius_DSM_20547	0.807109959060164	0.85377358490566	0.649910233393178	0.738022426095821
Lachnospira_multipara_ATCC_19207	0.810498502519712	0.865525672371638	0.665413533834586	0.752391073326249
Lachnospiraceae_bacterium_sp_5_1_63FAA	0.834821234946291	0.895437262357414	0.638211382113821	0.745253164556962
Lachnospiraceae_bacterium_sp_8_1_57FAA	0.876614289629513	0.945244956772334	0.637512147716229	0.761462565293093
Lactobacillus_acidophilus_ATCC_4796	0.836203835227273	0.900568181818182	0.65495867768595	0.758373205741627
Lactobacillus_acidophilus_NCFM	0.817849231784334	0.883495145631068	0.64424778761062	0.745138178096213
Lactobacillus_amylolyticus_DSM_11664	0.821165036262438	0.886363636363636	0.67910447761194	0.769014084507042
Lactobacillus_amylovorus_GRL_1112	0.789029333844042	0.84180790960452	0.623430962343096	0.716346153846154
Lactobacillus_animalis_KCTC_3501	0.827011944142825	0.881909547738693	0.657303370786517	0.753218884120172
Lactobacillus_antri_DSM_16041	0.847135657125269	0.901315789473684	0.643192488262911	0.750684931506849
Lactobacillus_brevis_ATCC_367	0.852644275282896	0.910514541387025	0.65751211631664	0.763602251407129
Lactobacillus_brevis_subsp_gravesensis_ATCC_27305	0.812173814950847	0.892531876138434	0.665760869565217	0.762645914396887
Lactobacillus_buchneri_ATCC_11577	0.837871128515487	0.909433962264151	0.657571623465211	0.76326207442597
Lactobacillus_casei_ATCC_334	0.836617927527018	0.914335664335664	0.618934911242604	0.73817925194072
Lactobacillus_casei_casei_BL23	0.85503494413619	0.924098671726755	0.678272980501393	0.782329317269076
Lactobacillus_coleohominis_101_4_CHN	0.796802401951585	0.846575342465753	0.641078838174274	0.729634002361275
Lactobacillus_coryniformis_subsp_coryniformis_CECT_5711	0.829752006622756	0.875283446712018	0.671304347826087	0.759842519685039
Lactobacillus_crispatus_125_2_CHN	0.806061100960508	0.849840255591054	0.683804627249357	0.757834757834758
Lactobacillus_curvatus_CRL_705	0.848278539221834	0.898907103825137	0.659318637274549	0.760693641618497
Lactobacillus_delbrueckii_subsp_bulgaricus_ATCC_11842	0.829430635001755	0.88833746898263	0.654478976234004	0.753684210526316
Lactobacillus_delbrueckii_subsp_bulgaricus_ATCC_BAA_365	0.843170417320055	0.902578796561605	0.650826446280992	0.756302521008403
Lactobacillus_fermentum_ATCC_14931	0.833104882063094	0.884875846501129	0.629213483146067	0.735459662288931
Lactobacillus_fermentum_IFO_3956	0.815342220112601	0.895178197064989	0.639221556886228	0.745851528384279
Lactobacillus_gasseri_ATCC_33323	0.864303541477743	0.906515580736544	0.695652173913043	0.787207872078721
Lactobacillus_gastricus_PS3	0.828231476473769	0.897674418604651	0.645484949832776	0.750972762645915
Lactobacillus_helveticus_DPC_4571	0.845122936501004	0.91588785046729	0.679376083188908	0.780099502487562
Lactobacillus_helveticus_DSM_20075	0.808763465913763	0.87434554973822	0.644787644787645	0.742222222222222
Lactobacillus_hilgardii_ATCC_8290	0.832808241127142	0.908918406072106	0.647297297297297	0.75611681136543
Lactobacillus_iners_DSM_13335	0.813773833004602	0.875	0.65311004784689	0.747945205479452
Lactobacillus_jensenii_1153	0.794227358237033	0.865573770491803	0.640776699029126	0.736401673640167
Lactobacillus_johnsonii_DPC_6026	0.816924449732302	0.875	0.658256880733945	0.75130890052356
Lactobacillus_johnsonii_NCC_533	0.840485794264806	0.922535211267606	0.653910149750416	0.765335929892892
Lactobacillus_mucosae_LM1	0.802589018941367	0.858638743455497	0.669387755102041	0.752293577981651
Lactobacillus_oris_F0423	0.843683961699922	0.909307875894988	0.655765920826162	0.762
Lactobacillus_paracasei_subsp_paracasei_8700_2	0.825995596986943	0.926782273603083	0.650879566982409	0.764705882352941
Lactobacillus_paracasei_subsp_paracasei_ATCC_25302	0.853892564611122	0.916342412451362	0.661516853932584	0.768352365415987
Lactobacillus_pentosus_KCA1	0.826967449133312	0.893013100436681	0.638065522620905	0.744313011828936
Lactobacillus_plantarum_JDM1	0.853885121107266	0.898823529411765	0.674911660777385	0.770938446014127
Lactobacillus_plantarum_WCFS1	0.87201923076923	0.928846153846154	0.679324894514768	0.784727863525589
Lactobacillus_plantarum_subsp_plantarum_ATCC_14917	0.826643925097983	0.901606425702811	0.638691322901849	0.747710241465446
Lactobacillus_reuteri_CF48_3A_	0.833420318028815	0.890590809628009	0.632970451010886	0.74
Lactobacillus_reuteri_F275_JCM_1112	0.834467592592593	0.886111111111111	0.660455486542443	0.756820877817319
Lactobacillus_reuteri_MM2_3_	0.852593654541706	0.913419913419913	0.643292682926829	0.754919499105546
Lactobacillus_reuteri_MM4_1A_	0.824637207824306	0.882352941176471	0.609579100145138	0.721030042918455
Lactobacillus_reuteri_SD2112_ATCC_55730	0.854860700596861	0.910480349344978	0.643518518518518	0.754068716094033
Lactobacillus_rhamnosus_GG_ATCC_53103	0.828822406268598	0.89612676056338	0.630731102850062	0.740363636363636
Lactobacillus_rhamnosus_LMS2_1	0.815894994708415	0.88911704312115	0.643387815750372	0.746551724137931
Lactobacillus_ruminis_ATCC_25644	0.849253472222222	0.90625	0.632267441860465	0.74486301369863
Lactobacillus_sakei_subsp_sakei_23K	0.802568600903873	0.864628820960699	0.646003262642741	0.739495798319328
Lactobacillus_salivarius_HO66_ATCC_11741	0.859617885074424	0.927312775330396	0.66403785488959	0.773897058823529
Lactobacillus_salivarius_salivarius_UCC118	0.863083964646465	0.926136363636364	0.652870493991989	0.765857478465153
Lactobacillus_ultunensis_DSM_16047	0.824995194156094	0.916666666666667	0.644827586206897	0.757085020242915
Lactobacillus_vaginalis_ATCC_49540	0.801078977509371	0.846938775510204	0.642166344294004	0.730473047304731
Lactococcus_garvieae_ATCC_49156	0.820688801960599	0.878640776699029	0.652252252252252	0.74870734229576
Lactococcus_lactis_subsp_lactis_Il1403	0.836134894452813	0.890829694323144	0.6528	0.753462603878116
Lactococcus_raffinolactis_4877	0.775633177425088	0.814726840855107	0.638733705772812	0.7160751565762
Laribacter_hongkongensis_HLHK9	0.83553392059949	0.899553571428571	0.656351791530945	0.75894538606403
Lautropia_mirabilis_ATCC_51599	0.814672679773459	0.877729257641921	0.651539708265802	0.747906976744186
Leminorella_grimontii_ATCC_33999	0.815178882344926	0.892996108949416	0.651988636363636	0.753694581280788
Leptotrichia_buccalis_C_1013_b	0.817799586776859	0.897727272727273	0.652892561983471	0.755980861244019
Leuconostoc_argentinum_KCTC_3773	0.831316486348244	0.89058524173028	0.664136622390892	0.760869565217391
Leuconostoc_gelidum_JB7	0.807620130119997	0.868613138686131	0.643243243243243	0.739130434782609
Leuconostoc_lactis_KACC_91922	0.800623073652886	0.86340206185567	0.656862745098039	0.746102449888641
Leuconostoc_mesenteroides_subsp_cremoris_ATCC_19254	0.816113951789628	0.875675675675676	0.63905325443787	0.738882554161916
Listeria_grayi_DSM_20601	0.817221378909691	0.87012987012987	0.654723127035831	0.747211895910781
Listeria_monocytogenes_4a_L99	0.832003026109773	0.886214442013129	0.644904458598726	0.746543778801843
Listeria_monocytogenes_4b_F2365	0.829184415536776	0.880085653104925	0.6576	0.752747252747253
Listeria_monocytogenes_FSL_R2_561	0.799056899187681	0.856223175965665	0.647727272727273	0.737523105360444
Listeria_monocytogenes_Finland_1988	0.832742595912678	0.899357601713062	0.655226209048362	0.75812274368231
Listeria_monocytogenes_J0161_FSL_R2_499	0.824517858129639	0.886266094420601	0.6453125	0.746835443037975
Listeria_monocytogenes_SLCC_2378	0.79761014998464	0.869379014989293	0.61608497723824	0.72113676731794
Listeria_monocytogenes_SLCC_2540	0.841495903048755	0.91220556745182	0.665625	0.769647696476965
Listeria_monocytogenes_SLCC_7179	0.815860487391552	0.88412017167382	0.648818897637795	0.748410535876476
Listeria_monocytogenes_serotype_7_SLCC_2482	0.8068669527897	0.873390557939914	0.647058823529412	0.74337899543379
Lysinibacillus_fusiformis_ZB2	0.82184763260947	0.886792452830189	0.656424581005587	0.754414125200642
Lysinibacillus_sphaericus_C3_41	0.80630135190257	0.874045801526718	0.634349030470914	0.735152487961477
Marvinbryantia_formatexigens_I_52_DSM_14469	0.839621638856414	0.905498281786942	0.617819460726846	0.734494773519164
Megamonas_funiformis_YIT_11815	0.840409641732175	0.912434325744308	0.662007623888183	0.767304860088365
Megamonas_hypermegale_ART12_1	0.822477810650887	0.9	0.632432432432432	0.742857142857143
Megasphaera_elsdenii_DSM_20460	0.831557018036432	0.876777251184834	0.672727272727273	0.761316872427984
Melainabacterium_MEL_A1	0.762818458580356	0.806962025316456	0.635910224438903	0.711297071129707
Mesorhizobium_loti_MAFF303099	0.817389763594231	0.881863560732113	0.654320987654321	0.7512402551382
Methanobrevibacter_ruminantium_M1	0.815502975758455	0.870481927710843	0.668981481481482	0.756544502617801
Methanobrevibacter_smithii_ATCC_35061	0.789271137026239	0.820408163265306	0.663366336633663	0.733576642335766
Methanomassiliicoccus_luminyensis_B10	0.809407263857796	0.846820809248555	0.658426966292135	0.740834386852086
Methanosphaera_stadtmanae_DSM_3091	0.800895159690538	0.830985915492958	0.657381615598886	0.734059097978227
Methylobacterium_mesophilicum_SR1_6_6	0.85046097055088	0.916230366492147	0.658720200752823	0.766423357664234
Methylobacterium_populi_BJ001	0.846086853375621	0.909893992932862	0.667098445595855	0.769805680119582
Methylobacterium_radiotolerans_JCM_2831	0.80439487985508	0.886861313868613	0.642007926023778	0.744827586206897
Methyloversatilis_universalis_FAM5	0.81464588355614	0.863247863247863	0.65905383360522	0.74745605920444
Methyloversatilis_universalis_Fam50001	0.803892939797159	0.897703549060543	0.640834575260805	0.747826086956522
Microbacterium_gubbeenense_DSM_15944	0.811009156663588	0.850877192982456	0.637110016420361	0.728638497652582
Microbacterium_oleivorans_NBRC_103075	0.837850768006232	0.890946502057613	0.667180277349769	0.762995594713656
Microbacterium_paraoxydans_77MFTsu3_2	0.814245004790922	0.890020366598778	0.644542772861357	0.74764756201882
Micrococcus_luteus_NCTC_2665	0.793024048644993	0.860520094562648	0.626506024096386	0.725099601593625
Micromonospora_aurantiaca_ATCC_27029	0.833111427554291	0.9	0.6625	0.7632
Mitsuokella_jalaludinii_DSM_13811	0.815838321832984	0.864608076009501	0.652329749103943	0.743615934627171
Mitsuokella_multacida_DSM_20544	0.826337215313974	0.919765166340509	0.64207650273224	0.756234915526951
Mobiluncus_curtisii_ATCC_43063	0.815214501428192	0.869451697127937	0.645348837209302	0.740823136818687
Mogibacterium_timidum_ATCC_33093	0.839436057482944	0.855421686746988	0.677804295942721	0.756324900133156
Moraxella_catarrhalis_RH4	0.812695708103656	0.871733966745843	0.648409893992933	0.743667679837893
Morganella_morganii_subsp_morganii_KT	0.825083765092918	0.887298747763864	0.644993498049415	0.746987951807229
Mycobacterium_avium_subsp_avium_ATCC_25291	0.839886794077135	0.901515151515151	0.665734265734266	0.765888978278359
Mycobacterium_fortuitum_subsp_fortuitum_DSM_46621	0.805864571560845	0.876383763837638	0.633333333333333	0.735294117647059
Mycoplasma_hominis_ATCC_23114	0.855090687395214	0.87037037037037	0.715736040609137	0.785515320334262
Mycoplasma_pneumoniae_309	0.792007751678974	0.826589595375723	0.632743362831858	0.716791979949875
Neisseria_cinerea_ATCC_14685	0.820913613292594	0.884422110552764	0.660412757973734	0.756176154672395
Neisseria_elongata_subsp_glycolytica_ATCC_29315	0.820771779971528	0.888888888888889	0.673992673992674	0.766666666666667
Neisseria_flavescens_SK114	0.831248305915223	0.878995433789954	0.68141592920354	0.767696909272183
Neisseria_macacae_ATCC_33926	0.827936507936508	0.89047619047619	0.656140350877193	0.755555555555556
Neisseria_mucosa_ATCC_25996	0.786046181316452	0.846846846846847	0.632996632996633	0.724470134874759
Neisseria_subflava_NJ9703	0.818561547522065	0.879271070615034	0.650927487352445	0.748062015503876
Nevskia_ramosa_DSM_11499	0.81335092845697	0.887378640776699	0.645480225988701	0.747342600163532
Oceanobacillus_picturae_strain_S1	0.815608978271484	0.890625	0.658959537572254	0.757475083056478
Ochrobactrum_anthropi_ATCC_49188	0.820509261158031	0.886323268206039	0.63974358974359	0.743112434847357
Ochrobactrum_intermedium_LMG_3301	0.812740734055549	0.888689407540395	0.656498673740053	0.755148741418764
Odoribacter_laneus_YIT_12061	0.841759642090645	0.908707865168539	0.6109537299339	0.730660643704122
Odoribacter_splanchnicus_1651_6_DSM_20712	0.828157519830684	0.86682808716707	0.671669793621013	0.756871035940803
Olsenella_profusa_F019501	0.812784066997727	0.878440366972477	0.627868852459016	0.732313575525813
Olsenella_uli_DSM_7084	0.844075907174061	0.902010050251256	0.658715596330275	0.761399787910922
Oribacterium_sinus_F0268	0.807863573491228	0.862068965517241	0.641025641025641	0.735294117647059
Oxalobacter_formigenes_HOxBLS	0.834380165289256	0.893939393939394	0.68445475638051	0.775295663600526
Oxalobacter_formigenes_OXCC13	0.824270585880736	0.890855457227139	0.687927107061503	0.776349614395887
Paenibacillus_alvei_DSM_29	0.832436209305937	0.897482014388489	0.632446134347275	0.742007434944238
Paenibacillus_barengoltzii_G22	0.809805914457563	0.867537313432836	0.640495867768595	0.736925515055467
Paenibacillus_daejeonensis_DSM_15491	0.81930874366026	0.897769516728624	0.644	0.75
Paenibacillus_graminis_C4D1M	0.815991590424832	0.892455858747994	0.651817116060961	0.753387533875339
Paenibacillus_lactis_154	0.832836518983798	0.898366606170599	0.642023346303502	0.748865355521936
Pantoea_agglomerans_IG1	0.818987089028397	0.888888888888889	0.642607683352736	0.745945945945946
Parabacteroides_distasonis_ATCC_8503	0.85418962229705	0.931210191082803	0.637314734088928	0.756728778467909
Parabacteroides_goldsteinii_dnLKV18	0.830047743055556	0.88125	0.663009404388715	0.756708407871198
Parabacteroides_gordonii_DSM_23371	0.835042013789141	0.898305084745763	0.668769716088328	0.766726943942134
Parabacteroides_johnsonii_DSM_18315	0.841506537649735	0.901832460732984	0.632110091743119	0.743257820927724
Parabacteroides_merdae_ATCC_43184	0.867886113558385	0.933680104031209	0.625435540069686	0.749087115284298
Parabacteroides_sp_D13	0.869794166822148	0.932705248990579	0.628856624319419	0.751219512195122
Paracoccus_yeei_ATCC_BAA_599	0.82339773918175	0.893186003683241	0.651006711409396	0.753105590062112
Paraprevotella_clara_YIT_11840	0.841561486959071	0.894378194207836	0.622775800711744	0.734265734265734
Paraprevotella_xylaniphila_YIT_11841	0.853272720222168	0.910189982728843	0.668781725888325	0.771031455742502
Parasutterella_excrementihominis_YIT_11859	0.814307447712508	0.858638743455497	0.634429400386847	0.729699666295884
Parvimonas_micra_ATCC_33270	0.827336780765205	0.853754940711462	0.658536585365854	0.74354561101549
Pediococcus_acidilactici_7_4	0.84932633045154	0.926773455377574	0.667215815485997	0.775862068965517
Pediococcus_acidilactici_DSM_20284	0.816156770329224	0.900749063670412	0.613520408163265	0.7298937784522
Pediococcus_pentosaceus_ATCC_25745	0.821957633308985	0.87027027027027	0.658486707566462	0.749708963911525
Peptoniphilus_harei_ACS_146_V_Sch2b	0.797571733395142	0.838120104438642	0.645875251509054	0.729545454545454
Peptoniphilus_indolicus_ATCC_29427	0.807611649338374	0.872282608695652	0.655102040816327	0.748251748251748
Peptoniphilus_lacrimalis_DSM_7455	0.828805605129222	0.878048780487805	0.679245283018868	0.765957446808511
Peptoniphilus_timonensis_JC401	0.841065785693766	0.901129943502825	0.655030800821355	0.758620689655172
Peptostreptococcus_anaerobius_DSM_2949	0.82240810793211	0.871046228710462	0.654478976234004	0.747390396659708
Peptostreptococcus_stomatis_DSM_17678	0.809278700086806	0.875	0.662721893491124	0.754208754208754
Phascolarctobacterium_succinatutens_YIT_12067	0.789699135482663	0.843575418994413	0.65938864628821	0.740196078431373
Plesiomonas_shigelloides_302_73	0.826160903960693	0.904332129963899	0.654046997389034	0.759090909090909
Porphyromonas_asaccharolytica_DSM_20707	0.827470524526939	0.896142433234421	0.656521739130435	0.757841907151819
Porphyromonas_endodontalis_ATCC_35406	0.831161724975206	0.862573099415205	0.662921348314607	0.749682337992376
Porphyromonas_gingivalis_W83	0.812796739227806	0.868852459016393	0.666666666666667	0.754448398576512
Porphyromonas_somerae_DSM_23386	0.849267571962076	0.891008174386921	0.665987780040733	0.762237762237762
Porphyromonas_uenonis_60_3	0.849276636019471	0.880813953488372	0.658695652173913	0.753731343283582
Porphyromonas_uenonis_DSM_23387	0.832129154863925	0.880239520958084	0.685314685314685	0.770642201834862
Prevotella_albensis_DSM_11370	0.815431320413366	0.850785340314136	0.627413127413127	0.722222222222222
Prevotella_bivia_DSM_20514	0.856984911550468	0.900537634408602	0.676767676767677	0.77277970011534
Prevotella_brevis_ATCC_19188	0.814128862590401	0.892307692307692	0.645640074211503	0.749192680301399
Prevotella_bryantii_B14	0.824209590558891	0.878172588832487	0.649155722326454	0.746494066882416
Prevotella_bryantii_C21a	0.831519406075604	0.871859296482412	0.667307692307692	0.75599128540305
Prevotella_buccae_ATCC_33574	0.829686999453521	0.869674185463659	0.660952380952381	0.751082251082251
Prevotella_conceptionensis_9403948	0.830170502204985	0.867435158501441	0.661538461538462	0.750623441396509
Prevotella_copri_CB7_DSM_18205	0.828820956939446	0.885892116182573	0.620639534883721	0.72991452991453
Prevotella_corporis_DSM_18810	0.80998886166184	0.871641791044776	0.65324384787472	0.746803069053708
Prevotella_denticola_DSM20614	0.825734215254729	0.871148459383754	0.663113006396588	0.753026634382567
Prevotella_denticola_F0289	0.833902885412795	0.879679144385027	0.663306451612903	0.75632183908046
Prevotella_disiens_FB035_09AN	0.803589965397924	0.838235294117647	0.66588785046729	0.7421875
Prevotella_disiens_JCM_6334	0.832301180663845	0.877611940298507	0.680555555555556	0.766623207301173
Prevotella_enoeca_JCM_12259	0.823869189655628	0.8486646884273	0.668224299065421	0.747712418300653
Prevotella_intermedia_17	0.79528575255071	0.851851851851852	0.645788336933045	0.734643734643735
Prevotella_intermedia_ATCC_25611	0.821356044956409	0.849112426035503	0.658256880733945	0.741602067183463
Prevotella_loescheii_DSM_19665	0.809787781257038	0.857142857142857	0.654320987654321	0.742123687281214
Prevotella_melaninogenica_ATCC_25845	0.789621913580247	0.836111111111111	0.643162393162393	0.727053140096618
Prevotella_nanceiensis_DSM_19126	0.824356027961314	0.875706214689266	0.681318681318681	0.766378244746601
Prevotella_nigrescens_ATCC_33563	0.84086824158719	0.870967741935484	0.652747252747253	0.746231155778895
Prevotella_oralis_ATCC_33269	0.800512595597709	0.840314136125654	0.656441717791411	0.737083811710677
Prevotella_pallens_ATCC_700821	0.821466833874544	0.855907780979827	0.662946428571429	0.747169811320755
Prevotella_ruminicola_23	0.824176086943526	0.863080684596577	0.641818181818182	0.736183524504692
Prevotella_salivae_DSM_15606	0.852014344979787	0.916938110749186	0.624168514412417	0.742744063324538
Prevotella_shahii_JCM_12083	0.809049240048971	0.879781420765027	0.65050505050505	0.747967479674797
Prevotella_stercorea_DSM_18206	0.791638556248946	0.818181818181818	0.639593908629442	0.717948717948718
Prevotella_timonensis_4401737	0.839168241965974	0.878260869565217	0.664473684210526	0.756554307116105
Prevotella_timonensis_CRIS_5C_B1	0.805247632889294	0.838709677419355	0.639821029082774	0.725888324873096
Prevotella_veroralis_DSM_19559	0.802898273165438	0.827683615819209	0.654017857142857	0.730673316708229
Propionibacterium_acidipropionici_ATCC_4875	0.817731883689817	0.895061728395062	0.660091047040971	0.759825327510917
Propionibacterium_acnes_KPA171202	0.804625634488672	0.854389721627409	0.6384	0.730769230769231
Propionibacterium_avidum_44067	0.83192780600156	0.875846501128668	0.667814113597246	0.7578125
Propionibacterium_freudenreichii_subsp_shermanii_CIRM_BIA1	0.800434772363088	0.839805825242718	0.657794676806084	0.73773987206823
Propionibacterium_granulosum_DSM_20700	0.822837982014937	0.881481481481482	0.663568773234201	0.757158006362672
Propionibacterium_jensenii_DSM_20535	0.824013566656434	0.885209713024283	0.65415986949429	0.75234521575985
Propionibacterium_propionicum_F0230a	0.843719765783693	0.877944325481799	0.663430420711974	0.755760368663595
Proteus_mirabilis_ATCC_29906	0.83954363671442	0.900542495479204	0.645077720207254	0.751698113207547
Proteus_penneri_ATCC_35198	0.824273379117108	0.900562851782364	0.654843110504775	0.758293838862559
Providencia_alcalifaciens_DSM_30120	0.8379011940788	0.903474903474903	0.650904033379694	0.756669361358125
Providencia_rettgeri_DSM_1131	0.817699653168776	0.889261744966443	0.648714810281518	0.750176928520878
Providencia_rustigianii_DSM_4541	0.831139053254437	0.901923076923077	0.648686030428769	0.754625905068383
Providencia_stuartii_ATCC_25827	0.836668469442942	0.913621262458472	0.64327485380117	0.754975978037063
Pseudobutyrivibrio_ruminis_AD2017	0.807725326801126	0.868421052631579	0.654054054054054	0.746145940390545
Pseudoflavonifractor_capillosus_strain_ATCC_29799	0.836875	0.897916666666667	0.651057401812689	0.754816112084063
Pseudomonas_aeruginosa_NCGM2_S1	0.81140275808108	0.893356643356643	0.643576826196474	0.748169838945827
Pseudomonas_alcaliphila_34	0.813309393852342	0.88135593220339	0.662420382165605	0.756363636363636
Pseudomonas_fluorescens_PfO_1	0.808299738750506	0.889261744966443	0.641646489104116	0.745428973277075
Pseudomonas_monteilii_NBRC_103158	0.82500143636886	0.906779661016949	0.652439024390244	0.75886524822695
Pseudomonas_monteilii_QM	0.829155443390198	0.886699507389163	0.644391408114558	0.746371803731859
Pseudomonas_nitroreducens_HBP1	0.81436843444861	0.884353741496599	0.646766169154229	0.747126436781609
Pseudomonas_oleovorans_MOIL14HWK12	0.819685250184619	0.898799313893654	0.642944785276074	0.74964234620887
Pseudomonas_putida_F1	0.832843585011291	0.909983633387889	0.669879518072289	0.771686328938237
Pseudomonas_stutzeri_DSM_4166	0.811971793747219	0.880070546737213	0.656578947368421	0.752072343632253
Pseudoramibacter_alactolyticus_ATCC_23263	0.8075743036792	0.85678391959799	0.645833333333333	0.736501079913607
Pyramidobacter_piscolens_W5455	0.78600625	0.8475	0.625461254612546	0.719745222929936
Ralstonia_sp_5_7_47FAA	0.812524365114725	0.878731343283582	0.637347767253045	0.738823529411765
Raoultella_planticola_ATCC_33531	0.826945976605117	0.891016200294551	0.64498933901919	0.748299319727891
Rhodococcus_equi_ATCC_33707	0.843867627599852	0.906810035842294	0.671087533156499	0.771341463414634
Rhodococcus_equi_NBRC_101255	0.816294712762626	0.898523985239852	0.637434554973822	0.745788667687596
Rhodococcus_erythropolis_PR4	0.808545918367347	0.875	0.661268556005398	0.753266717909301
Rhodococcus_rhodochrous_ATCC_21198	0.834980867346939	0.908928571428571	0.659326424870466	0.764264264264264
Roseburia_hominis_A2_183	0.818003682194635	0.883211678832117	0.67097966728281	0.762605042016807
Roseburia_intestinalis_L1_82	0.842327269299651	0.909385113268608	0.623751387347392	0.739960500329164
Roseburia_inulinivorans_DSM_16841	0.831671075088775	0.9064039408867	0.629418472063854	0.742934051144011
Roseomonas_mucosa_ATCC_BAA_692	0.801701545458049	0.874551971326165	0.629677419354839	0.73218304576144
Rothia_aeria_F0474	0.838512852036518	0.884297520661157	0.664596273291925	0.75886524822695
Rothia_dentocariosa_ATCC_17931	0.811692931353862	0.878238341968912	0.642045454545455	0.741794310722101
Rothia_mucilaginosa_DY_18	0.794718809073724	0.839673913043478	0.641078838174274	0.727058823529412
Rudanella_lutea_DSM_19387	0.78372673822974	0.855983772819473	0.631736526946108	0.726959517657192
Ruminococcaceae_bacterium_D16	0.837795728970855	0.903292181069959	0.622695035460993	0.737195633921075
Ruminococcus_albus_7	0.807008996539792	0.849411764705882	0.659963436928702	0.742798353909465
Ruminococcus_bicirculans_80_3	0.838726851851852	0.888888888888889	0.685224839400428	0.773881499395405
Ruminococcus_bromii_L2_63	0.800050465348744	0.853582554517134	0.64622641509434	0.735570469798658
Ruminococcus_callidus_ATCC_2776001	0.796446002223604	0.854636591478697	0.655769230769231	0.742110990206747
Ruminococcus_champanellensis_18P13	0.82141757571733	0.889434889434889	0.628472222222222	0.736520854526958
Ruminococcus_flavefaciens_ATCC_19208	0.815793194457536	0.885922330097087	0.662431941923775	0.758047767393562
Ruminococcus_flavefaciens_FD_1	0.789603317858846	0.862407862407862	0.65	0.741288278775079
Ruminococcus_gauvreauii_DSM_19829	0.805614314269634	0.870044052863436	0.634028892455859	0.733519034354689
Ruminococcus_gnavus_ATCC_29149	0.851617244986574	0.916542473919523	0.632065775950668	0.748175182481752
Ruminococcus_lactaris_ATCC_29176	0.861268210429299	0.935275080906149	0.648709315375982	0.766070245195494
Ruminococcus_obeum_A2_162	0.850066957168668	0.903092783505155	0.667682926829268	0.767747589833479
Ruminococcus_sp_5_1_39BFAA	0.845997970560908	0.909090909090909	0.657395701643489	0.763022743947175
Ruminococcus_sp_SR1_5	0.847939952437574	0.920689655172414	0.657635467980296	0.767241379310345
Ruminococcus_torques_ATCC_27756	0.832242857142857	0.904285714285714	0.61998041136141	0.7356188262638
Ruminococcus_torques_L2_14	0.841347193544278	0.908777969018933	0.626334519572954	0.741573033707865
Salmonella_enterica_enterica_sv_Typhimurium_LT2	0.815512916767807	0.910836762688615	0.640308582449373	0.7519818799547
Scardovia_inopinata_F0304	0.848643322134372	0.877437325905292	0.671641791044776	0.760869565217391
Schlesneria_paludicola_DSM_18645	0.814571625077421	0.859649122807018	0.653333333333333	0.742424242424242
Selenomonas_ruminantium_AC2024	0.822084775400709	0.876993166287016	0.662650602409639	0.754901960784314
Serratia_fonticola_RB_25	0.83966586031557	0.899521531100478	0.651270207852194	0.755525787006028
Serratia_liquefaciens_ATCC_27592	0.842615227450274	0.908527131782946	0.651835372636263	0.759067357512953
Serratia_marcescens_subsp_marcescens_Db11	0.823185882053133	0.897081413210445	0.636859323882225	0.744897959183674
Shigella_dysenteriae_Sd197	0.841370229973638	0.902192242833052	0.666251556662516	0.76647564469914
Shigella_flexneri_2002017	0.813604212346096	0.891233766233766	0.63986013986014	0.744911804613297
Shigella_sonnei_Ss046	0.805842891685784	0.878740157480315	0.634090909090909	0.736633663366337
Silanimonas_lenta_DSM_16282	0.830690403554391	0.882352941176471	0.656565656565657	0.752895752895753
Slackia_exigua_ATCC_700122	0.791004444444445	0.816	0.636174636174636	0.714953271028037
Slackia_piriformis_YIT_12062	0.835000468150183	0.877094972067039	0.65553235908142	0.750298685782557
Solobacterium_moorei_DSM_22971	0.806831904359377	0.837912087912088	0.679287305122494	0.750307503075031
Solobacterium_moorei_F0204	0.786612426035503	0.840659340659341	0.636174636174636	0.724260355029586
Sphingomonas_paucimobilis_HER1398	0.835860793155278	0.90752688172043	0.657320872274143	0.762420957542909
Spirosoma_linguale_DSM_74	0.825685007796836	0.884328358208955	0.64314789687924	0.744697564807541
Staphylococcus_arlettae_CVD059	0.84645490469197	0.916342412451362	0.669985775248933	0.774034511092851
Staphylococcus_aureus_subsp_aureus_USA300_FPR3757	0.825872989528371	0.891944990176817	0.643059490084986	0.747325102880658
Staphylococcus_capitis_CR0101	0.827299850416233	0.897177419354839	0.652492668621701	0.755517826825127
Staphylococcus_capitis_QN1	0.828111426183022	0.884615384615385	0.645494830132939	0.746370623398804
Staphylococcus_caprae_C87	0.809856185316524	0.875751503006012	0.630591630591631	0.733221476510067
Staphylococcus_cohnii_hu_01	0.826902138074659	0.893169877408056	0.658064516129032	0.757800891530461
Staphylococcus_epidermidis_ATCC_12228	0.819692312776787	0.882113821138211	0.645833333333333	0.745704467353952
Staphylococcus_equorum_subsp_equorum_Mu2	0.81322580164279	0.884169884169884	0.642356241234222	0.744110479285134
Staphylococcus_haemolyticus_JCSC1435	0.804853366030637	0.860655737704918	0.644171779141104	0.736842105263158
Staphylococcus_hominis_subsp_hominis_C80	0.83095872141422	0.899791231732777	0.658015267175573	0.760141093474427
Staphylococcus_intermedius_ATCC_27335	0.810181356332703	0.872282608695652	0.642	0.73963133640553
Staphylococcus_lugdunensis_HKU09_01	0.833566311737549	0.887983706720978	0.640234948604993	0.744027303754266
Staphylococcus_pasteuri_SP1	0.816154233870968	0.891129032258065	0.654814814814815	0.754910333048676
Staphylococcus_pettenkoferi_VCU012	0.834258703481393	0.886554621848739	0.651234567901235	0.750889679715302
Staphylococcus_saprophyticus_subsp_saprophyticus_ATCC_15305	0.830490637247787	0.885542168674699	0.645680819912152	0.746824724809484
Staphylococcus_sciuri_subsp_sciuri_Z8	0.821346739167607	0.881091617933723	0.656976744186046	0.75270607826811
Staphylococcus_simulans_ACS_120_V_Sch1	0.800856182531151	0.881322957198444	0.649928263988522	0.748142031379026
Staphylococcus_vitulinus_F1028	0.808901699938059	0.877263581488934	0.638360175695461	0.738983050847458
Staphylococcus_warneri_SG1	0.821780606657038	0.882470119521912	0.658246656760773	0.754042553191489
Staphylococcus_xylosus_DMB3_Bh1	0.817589087194279	0.881782945736434	0.654676258992806	0.751445086705202
Staphylococcus_xylosus_NJ	0.822054183813443	0.896296296296296	0.665749656121045	0.764009471191792
Stenotrophomonas_maltophilia_D457	0.805636159575553	0.866666666666667	0.656967840735069	0.747386759581881
Stenotrophomonas_rhizophila_PCA13	0.830430112373055	0.895348837209302	0.635488308115543	0.743362831858407
Stoquefichus_massiliensis_AP9	0.838614042718802	0.913875598086124	0.666666666666667	0.770938446014127
Streptococcus_agalactiae_A909	0.794294084821429	0.854910714285714	0.644781144781145	0.735124760076775
Streptococcus_anginosus_1_2_62CV	0.822362564279804	0.870550161812298	0.664197530864198	0.753501400560224
Streptococcus_australis_ATCC_700641	0.811422902494331	0.883333333333333	0.664874551971326	0.758691206543967
Streptococcus_constellatus_subsp_constellatus_SK53	0.815793360113422	0.875	0.66804979253112	0.757647058823529
Streptococcus_constellatus_subsp_pharyngis_SK1060	0.808000501249643	0.868073878627968	0.660642570281124	0.750285062713797
Streptococcus_cristatus_ATCC_51100	0.821137372903977	0.866995073891626	0.651851851851852	0.744186046511628
Streptococcus_dysgalactiae_subsp_dysgalactiae_ATCC_27957	0.825988218113413	0.860696517412935	0.674463937621832	0.756284153005464
Streptococcus_equi_subsp_equi_4047	0.805124973745012	0.855072463768116	0.665914221218962	0.748730964467005
Streptococcus_equinus_ATCC_9812	0.766439909297052	0.81547619047619	0.644705882352941	0.720105124835742
Streptococcus_gallolyticus_subsp_gallolyticus_ATCC_43143	0.825129299233803	0.88056206088993	0.656195462478185	0.752
Streptococcus_gordonii_str_Challis_substr_CH1	0.829517977103075	0.894967177242888	0.669394435351882	0.765917602996255
Streptococcus_infantarius_subsp_infantarius_ATCC_BAA_102	0.83457756232687	0.868421052631579	0.666666666666667	0.754285714285714
Streptococcus_infantis_ATCC_700779	0.792073567708333	0.833333333333333	0.649087221095335	0.72976054732041
Streptococcus_intermedius_JTH08	0.815129793591185	0.856020942408377	0.655310621242485	0.742338251986379
Streptococcus_lutetiensis_033	0.816728138013087	0.868292682926829	0.674242424242424	0.759061833688699
Streptococcus_mitis_NCTC_12261	0.810055531937507	0.847938144329897	0.676954732510288	0.752860411899314
Streptococcus_mutans_ATCC_25175	0.840624529760639	0.913439635535307	0.667221297836938	0.771153846153846
Streptococcus_oralis_Uo5	0.817689442211548	0.868811881188119	0.659774436090226	0.75
Streptococcus_parasanguinis_ATCC_903	0.842055823939881	0.896135265700483	0.67948717948718	0.772916666666667
Streptococcus_parauberis_KCTC_11537	0.82103775096724	0.892344497607656	0.636518771331058	0.743027888446215
Streptococcus_peroris_ATCC_700780	0.806434096114619	0.852242744063325	0.655172413793103	0.740825688073395
Streptococcus_pleomorphus_DSM_20574	0.818352593315972	0.872395833333333	0.671342685370741	0.758776896942242
Streptococcus_pneumoniae_G54	0.790034568805659	0.851674641148325	0.650822669104205	0.737823834196891
Streptococcus_pseudopneumoniae_IS7493	0.842448458975427	0.887755102040816	0.68503937007874	0.773333333333333
Streptococcus_pyogenes_MGAS9429	0.806236409031115	0.844559585492228	0.650698602794411	0.735062006764374
Streptococcus_salivarius_JIM8777	0.779567426331833	0.836144578313253	0.635531135531135	0.72216441207076
Streptococcus_sanguinis_SK36	0.831236994649227	0.890086206896552	0.679276315789474	0.770522388059701
Streptococcus_sp_2_1_36FAA	0.846401753833229	0.925724637681159	0.643576826196474	0.759286775631501
Streptococcus_sp_I_G2	0.835521535209407	0.885057471264368	0.693693693693694	0.777777777777778
Streptococcus_sp_I_P16	0.844235523946155	0.889502762430939	0.670833333333333	0.764845605700712
Streptococcus_thermophilus_LMG_18311	0.786681128760443	0.859281437125748	0.649321266968326	0.739690721649484
Streptococcus_thoraltensis_DSM_12221	0.807165583837665	0.877358490566038	0.64695652173913	0.744744744744745
Streptococcus_uberis_0140J	0.822804571465485	0.874709976798144	0.669626998223801	0.758551307847083
Streptococcus_vestibularis_F0396	0.820415443228421	0.879310344827586	0.643243243243243	0.742976066597294
Subdoligranulum_variabile_DSM_15176	0.827841553287982	0.906746031746032	0.629476584022039	0.743089430894309
Succinatimonas_hippei_YIT_12066	0.822542533081285	0.875	0.635108481262327	0.736
Succinivibrio_dextrinosolvens_H5	0.81715625	0.87	0.640883977900553	0.738069989395546
Sulfolobus_solfataricus_P2	0.801125852699734	0.862903225806452	0.639442231075697	0.734553775743707
Sutterella_parvirubra_YIT_11816	0.833663627956137	0.890804597701149	0.662393162393162	0.759803921568627
Sutterella_wadsworthensis_3_1_45B	0.82312050246181	0.867977528089888	0.665948275862069	0.753658536585366
Tannerella_forsythia_ATCC_43037	0.814778074000593	0.837270341207349	0.634194831013916	0.721719457013575
Tatumella_ptyseos_ATCC_33301	0.821759051894321	0.872495446265938	0.642091152815013	0.73976833976834
Trabulsiella_guamensis_ATCC_49490	0.80487772104273	0.873770491803279	0.642168674698795	0.740277777777778
Tropheryma_whipplei_str_Twist	0.83141625969549	0.864406779661017	0.674603174603175	0.757800891530461
Trueperella_pyogenes_MS249	0.813667252218935	0.875	0.669117647058823	0.758333333333333
Ureaplasma_parvum_serovar_1_str_ATCC_27813	0.78065981611682	0.832558139534884	0.66542750929368	0.739669421487603
Ureaplasma_urealyticum_serovar_8_str_ATCC_27618	0.814852825574286	0.841121495327103	0.687022900763359	0.756302521008403
Ureibacillus_thermosphaericus_str_Thermo_BF	0.826666542806183	0.894396551724138	0.6484375	0.751811594202899
Varibaculum_cambriense_DSM_15806	0.826074191628645	0.88169014084507	0.677489177489177	0.766217870257038
Veillonella_atypica_ACS_049_V_Sch6	0.816955950032873	0.858974358974359	0.653021442495127	0.741971207087486
Veillonella_dispar_ATCC_17748	0.849355687047995	0.905128205128205	0.662288930581614	0.76489707475623
Veillonella_parvula_Te3_DSM_2008	0.813069626139252	0.855643044619423	0.644268774703557	0.735062006764374
Veillonella_ratti_ACS_216_V_Col6b	0.784528848295834	0.840796019900497	0.641366223908918	0.727664155005382
Veillonella_sp_3_1_44	0.828357954584188	0.872062663185379	0.683026584867076	0.76605504587156
Veillonella_sp_6_1_27	0.823236865419206	0.875647668393782	0.63653483992467	0.737186477644493
Vibrio_fluvialis_560	0.833404434977301	0.922813036020583	0.651331719128329	0.763662171753016
Vibrio_fluvialis_I21563	0.833633117667588	0.89119170984456	0.631578947368421	0.739255014326648
Vibrio_fluvialis_PG41	0.840277069233298	0.915824915824916	0.652278177458034	0.761904761904762
Vibrio_furnissii_NCTC_11218	0.844199571472298	0.887205387205387	0.667934093789607	0.762111352133044
Vibrio_mimicus_MB_451	0.804228099173554	0.870909090909091	0.6455525606469	0.741486068111455
Vibrio_parahaemolyticus_RIMD_2210633	0.786318867343798	0.854385964912281	0.628387096774194	0.724163568773234
Weissella_cibaria_KACC_11862	0.827911111111111	0.885333333333333	0.647173489278752	0.747747747747748
Weissella_confusa_LBAE_C39_2	0.823287070854638	0.864864864864865	0.669456066945607	0.754716981132075
Weissella_paramesenteroides_ATCC_33313	0.82632036812344	0.889952153110048	0.624161073825503	0.733727810650888
Yersinia_bercovieri_ATCC_43970	0.794664650283553	0.864347826086956	0.628318584070796	0.727672035139092
Yersinia_enterocolitica_subsp_enterocolitica_8081	0.828733333333334	0.901666666666667	0.644815256257449	0.751911049339819
Yersinia_frederiksenii_ATCC_33641	0.828457036466558	0.903381642512077	0.64041095890411	0.749498997995992
Yersinia_kristensenii_ATCC_33638	0.80641876068795	0.86963696369637	0.63265306122449	0.732453092425295
Yersinia_pseudotuberculosis_YPIII	0.815657089882241	0.860033726812816	0.633540372670807	0.729613733905579
Yersinia_rohdei_ATCC_43380	0.819754186502534	0.903814262023217	0.667074663402693	0.767605633802817
Yokenella_regensburgei_ATCC_43003	0.824389594172737	0.904516129032258	0.629263913824057	0.74219163578613
