# Supplementary material for: Teasing out missing reactions in genome-scale metabolic networks through hypergraph learning
Source: Nat Commun. 2023 Apr 25;14:2375. doi: 10.1038/s41467-023-38110-7 (PMC10130184; doi:10.1038/s41467-023-38110-7)
Supplement: Supplementary file 4 — Source Data [file 41467_2023_38110_MOESM4_ESM.zip › Source Data/Supplementary Figure 4/c3mm/gutc3mm_6.csv]

Row	AUC	Recall	Precision	F1
Abiotrophia_defectiva_ATCC_49176	0.889971935276169	0.953703703703704	0.646057347670251	0.770299145299145
Achromobacter_xylosoxidans_A8	0.806739637031284	0.885714285714286	0.637243047158404	0.741209563994374
Achromobacter_xylosoxidans_NBRC_15126	0.812018321942707	0.877926421404682	0.657894736842105	0.752148997134671
Acidaminococcus_fermentans_DSM_20731	0.827685733070348	0.874358974358974	0.67258382642998	0.760312151616499
Acidaminococcus_intestini_RyC_MR95	0.805567213326447	0.852272727272727	0.646551724137931	0.735294117647059
Acidaminococcus_sp_D21	0.804504188412789	0.877483443708609	0.652709359605911	0.748587570621469
Acinetobacter_baumannii_AB0057	0.809217936138865	0.854351687388988	0.638778220451527	0.731003039513678
Acinetobacter_calcoaceticus_PHEA_2	0.823797870017086	0.899641577060932	0.651948051948052	0.756024096385542
Acinetobacter_haemolyticus_NIPH_261	0.847187192705997	0.910750507099391	0.657393850658858	0.763605442176871
Acinetobacter_johnsonii_SH046	0.82188334143941	0.87279843444227	0.631728045325779	0.732949876746097
Acinetobacter_junii_SH205	0.846297738945463	0.889848812095032	0.663446054750403	0.760147601476015
Acinetobacter_lwoffii_WJ10621	0.814517656376439	0.885892116182573	0.649923896499239	0.749780509218613
Acinetobacter_pittii_ANC_4052	0.837694338795314	0.90017825311943	0.642493638676845	0.74981440237565
Acinetobacter_radioresistens_NIPH_2130	0.834060422070032	0.890219560878243	0.660740740740741	0.758503401360544
Actinobacillus_pleuropneumoniae_L20	0.809853830645161	0.891129032258065	0.638728323699422	0.744107744107744
Actinomyces_cardiffensis_F0333	0.821377505790844	0.885026737967914	0.668686868686869	0.761795166858458
Actinomyces_georgiae_DSM_6843	0.825770635500365	0.864864864864865	0.662525879917184	0.750293083235639
Actinomyces_graevenitzii_C83	0.804935746772076	0.853591160220994	0.650526315789474	0.738351254480287
Actinomyces_naeslundii_str_Howell_279	0.829743681025276	0.877358490566038	0.676363636363636	0.763860369609856
Actinomyces_odontolyticus_ATCC_17982	0.839079572060354	0.907258064516129	0.62586926286509	0.740740740740741
Actinomyces_oris_K20	0.79699763338388	0.863979848866499	0.657088122605364	0.746463547334059
Actinomyces_turicensis_ACS_279_V_Col4	0.840475461687583	0.888888888888889	0.669201520912547	0.76355748373102
Actinomyces_urogenitalis_DSM_15434	0.83384416505077	0.899543378995434	0.675814751286449	0.77179236043095
Actinomyces_viscosus_C505	0.800804313853079	0.849884526558891	0.649029982363316	0.736
Adlercreutzia_equolifaciens_DSM_19450	0.826973497732427	0.904761904761905	0.658008658008658	0.761904761904762
Aerococcus_viridans_ATCC_11563	0.813386789814017	0.875878220140515	0.656140350877193	0.75025075225677
Aeromonas_caviae_Ae398	0.816488254676364	0.893048128342246	0.655759162303665	0.75622641509434
Aeromonas_hydrophila_subsp_hydrophila_ATCC_7966	0.795858336639556	0.862676056338028	0.636363636363636	0.732436472346786
Aeromonas_jandaei_Riv2	0.841421391178436	0.916044776119403	0.65994623655914	0.7671875
Aeromonas_media_WS	0.849419255154777	0.912408759124088	0.675675675675676	0.77639751552795
Aeromonas_veronii_B565	0.828934178675838	0.897666068222621	0.636132315521629	0.744601638123604
Afipia_birgiae_34632	0.828792064064951	0.905482041587902	0.658872077028886	0.762738853503185
Aggregatibacter_aphrophilus_NJ8700	0.795634846908442	0.851293103448276	0.627980922098569	0.722781335773102
Agrobacterium_tumefaciens_F2	0.808760020769747	0.871886120996441	0.647291941875826	0.742987111448067
Akkermansia_muciniphila_ATCC_BAA_835	0.857036653413077	0.921965317919075	0.631058358061325	0.749266001174398
Alcaligenes_faecalis_subsp_faecalis_NBRC_13111	0.84294368635028	0.884615384615385	0.64745308310992	0.747678018575851
Alcaligenes_faecalis_subsp_faecalis_NCIB_8687	0.809267880119707	0.876425855513308	0.64747191011236	0.744749596122779
Alistipes_finegoldii_DSM_17242	0.816986074208077	0.867167919799499	0.640740740740741	0.736954206602769
Alistipes_indistinctus_YIT_12060	0.837390468652835	0.902255639097744	0.641025641025641	0.749531542785759
Alistipes_onderdonkii_DSM_19147	0.800461464508893	0.825316455696202	0.645544554455446	0.724444444444444
Alistipes_putredinis_DSM_17216	0.832967852287181	0.867549668874172	0.666666666666667	0.753956834532374
Alistipes_shahii_WAL_8301	0.84595901302965	0.919590643274854	0.632160804020101	0.749255509231686
Alloprevotella_tannerae_ATCC_51259	0.835833600384554	0.867088607594937	0.666666666666667	0.753782668500688
Anaerobaculum_hydrogeniformans_OS1_ATCC_BAA_1850	0.816266151430986	0.854395604395604	0.650627615062761	0.738717339667458
Anaerobiospirillum_succiniciproducens_DSM_640001	0.79588125	0.865	0.65406427221172	0.744886975242196
Anaerococcus_hydrogenalis_DSM_7454	0.816708706815009	0.875838926174497	0.670951156812339	0.759825327510917
Anaerococcus_prevotii_DSM_20548	0.804760802469136	0.869444444444444	0.657563025210084	0.748803827751196
Anaerococcus_vaginalis_ATCC_51170	0.846962524654833	0.905128205128205	0.680154142581888	0.776677667766777
Anaerofustis_stercorihominis_DSM_17244	0.805094335080131	0.838526912181303	0.643478260869565	0.728167281672817
Anaerostipes_caccae_DSM_14662	0.807293066380006	0.891393442622951	0.682888540031397	0.773333333333333
Anaerostipes_hadrus_DSM_3319	0.851388685777976	0.898608349900596	0.656976744186046	0.759026028547439
Anaerostipes_sp_3_2_56FAA	0.830173611111112	0.885416666666667	0.65284178187404	0.751547303271441
Anaerotruncus_colihominis_DSM_17241	0.795656116000518	0.843342036553525	0.635826771653543	0.725028058361392
Aneurinibacillus_aneurinilyticus_ATCC_12856	0.831274706166026	0.891181988742964	0.644504748982361	0.748031496062992
Arcanobacterium_haemolyticum_DSM_20595	0.830817567106072	0.859504132231405	0.670967741935484	0.753623188405797
Arcobacter_butzleri_RM4018	0.80508776359834	0.867684478371501	0.633828996282528	0.732545649838883
Arthrobacter_castelli_DSM_16402	0.832438795439749	0.889105058365759	0.660404624277457	0.75787728026534
Atopobium_minutum_10063974	0.832958693888589	0.866279069767442	0.691415313225058	0.769032258064516
Atopobium_parvulum_DSM_20469	0.800528367702883	0.847953216374269	0.657596371882086	0.740740740740741
Atopobium_rimae_ATCC_49626	0.850025661152035	0.892857142857143	0.659229208924949	0.758459743290549
Bacillus_altitudinis_41KF2b	0.835183358513654	0.890459363957597	0.639593908629442	0.744460856720827
Bacillus_amyloliquefaciens_DSM7	0.832503749365265	0.898625429553265	0.64329643296433	0.749820788530466
Bacillus_amyloliquefaciens_subsp_amyloliquefaciens_DC_12	0.827441982468631	0.893039049235993	0.646191646191646	0.749821810406272
Bacillus_atrophaeus_ATCC_49822_1	0.809295090388282	0.889267461669506	0.645241038318912	0.747851002865329
Bacillus_cereus_AH187_F4810_72	0.804674596408973	0.87956204379562	0.646112600536193	0.744976816074189
Bacillus_cereus_G9842	0.827816503885738	0.90036231884058	0.653947368421053	0.757621951219512
Bacillus_clausii_KSM_K16	0.820839217595974	0.877477477477478	0.64163372859025	0.741248097412481
Bacillus_endophyticus_2102	0.844770236288979	0.912052117263844	0.662721893491124	0.767649074708705
Bacillus_firmus_DS1	0.809394132653061	0.880357142857143	0.631241997439181	0.735272184936614
Bacillus_flexus_27Col1_1E	0.821488089403	0.910891089108911	0.636678200692042	0.74949083503055
Bacillus_fordii_DSM_16014	0.811657614339168	0.889305816135084	0.648426812585499	0.75
Bacillus_halodurans_C_125	0.79803741349481	0.858455882352941	0.637978142076503	0.731974921630094
Bacillus_infantis_NRRL_B_14911	0.840916446124763	0.902608695652174	0.653652392947103	0.758217677136596
Bacillus_licheniformis_ATCC_14580	0.843203102556737	0.908474576271186	0.657668711656442	0.762989323843416
Bacillus_megaterium_DSM319	0.834671586757004	0.911519198664441	0.659420289855073	0.765241765942537
Bacillus_mojavensis_RO_H_1	0.825852263684495	0.900651465798046	0.643771827706636	0.750848608282417
Bacillus_mycoides_DSM_2048	0.831046874430914	0.909407665505226	0.648447204968944	0.757070340826686
Bacillus_nealsonii_AAU1	0.858570337974225	0.919064748201439	0.674142480211082	0.777777777777778
Bacillus_pseudofirmus_OF4	0.85408681980959	0.895327102803738	0.663434903047091	0.762132060461416
Bacillus_pumilus_ATCC_7061	0.812601738080235	0.889492753623188	0.636835278858625	0.742252456538171
Bacillus_sonorensis_L12	0.821610778853178	0.918918918918919	0.649164677804296	0.760839160839161
Bacillus_subtilis_str_168	0.823377777777778	0.891666666666667	0.629411764705882	0.737931034482759
Bacillus_thermoamylovorans	0.818492033952457	0.883847549909256	0.651069518716578	0.749807544264819
Bacillus_thuringiensis_serovar_thuringiensis_str_T01001	0.82104614600153	0.897212543554007	0.646173149309912	0.75127644055434
Bacillus_timonensis_10403023	0.805315771886835	0.884328358208955	0.637954239569314	0.74120406567631
Bacillus_vallismortis_DV1_F_3	0.831518856095679	0.894097222222222	0.644555694618273	0.749090909090909
Bacteroides_caccae_ATCC_43185	0.854655989614781	0.907967032967033	0.633141762452107	0.746049661399549
Bacteroides_cellulosilyticus_DSM_14838	0.83723615916955	0.902941176470588	0.619576185671039	0.734889287851586
Bacteroides_clarus_YIT_12056	0.856273886305156	0.929614873837981	0.643974241030359	0.760869565217391
Bacteroides_coprocola_M16_DSM_17136	0.853702592617631	0.924418604651163	0.63855421686747	0.755344418052256
Bacteroides_coprophilus_DSM_18228	0.867502281638724	0.931686046511628	0.642928786359077	0.760830860534125
Bacteroides_dorei_DSM_17855	0.853101236724307	0.925104022191401	0.633428300094967	0.751972942502818
Bacteroides_eggerthii_1_2_48FAA	0.849226869577627	0.906687402799378	0.613684210526316	0.731952291274325
Bacteroides_eggerthii_DSM_20697	0.84700213815213	0.916256157635468	0.645086705202312	0.757123473541384
Bacteroides_faecis_MAJ27	0.830923979230467	0.887133182844244	0.655	0.7535953978907
Bacteroides_finegoldii_DSM_17565	0.845314718999411	0.92507204610951	0.635014836795252	0.753079178885631
Bacteroides_fluxus_YIT_12057	0.852898155146833	0.92989417989418	0.638510445049955	0.757135164243403
Bacteroides_fragilis_3_1_12	0.853888159129293	0.910958904109589	0.631528964862298	0.745933819405496
Bacteroides_fragilis_638R	0.860293941664565	0.922659430122117	0.631970260223048	0.750137892995036
Bacteroides_fragilis_NCTC_9343	0.879061863399728	0.944148936170213	0.670443814919736	0.784097183876311
Bacteroides_fragilis_YCH46	0.836459329111831	0.914209115281501	0.621695533272562	0.740097666847531
Bacteroides_graminisolvens_DSM_19988	0.797158125345509	0.861990950226244	0.670774647887324	0.754455445544554
Bacteroides_intestinalis_341_DSM_17393	0.848226283257189	0.919398907103825	0.647115384615385	0.759593679458239
Bacteroides_massiliensis_B846dnLKV334	0.838088842975207	0.884090909090909	0.66044142614601	0.756073858114674
Bacteroides_nordii_CL02T12C05	0.799731648199446	0.837719298245614	0.666666666666667	0.742468415937804
Bacteroides_oleiciplenus_YIT_12058	0.795134079716836	0.853070175438597	0.652684563758389	0.739543726235741
Bacteroides_ovatus_ATCC_8483	0.864067384352057	0.926174496644295	0.640074211502783	0.756993965990126
Bacteroides_ovatus_SD_CC_2a	0.846300075263228	0.919220055710306	0.61624649859944	0.737842370039128
Bacteroides_ovatus_SD_CMC_3f	0.848016798725888	0.920308483290488	0.622067767158992	0.742353551062727
Bacteroides_pectinophilus_ATCC_43243	0.784496207919631	0.837837837837838	0.651869158878505	0.733245729303548
Bacteroides_plebeius_M12_DSM_17135	0.869557248654697	0.92992700729927	0.640845070422535	0.758784991066111
Bacteroides_pyogenes_DSM20611	0.806947591178914	0.858190709046455	0.658536585365854	0.745222929936306
Bacteroides_salyersiae_WAL_10018	0.814117985525866	0.864142538975501	0.643449419568823	0.737642585551331
Bacteroides_sp_1_1_14	0.846142437321095	0.928675400291121	0.639919759277834	0.757719714964371
Bacteroides_sp_1_1_30	0.852414060206268	0.917748917748918	0.637913741223671	0.752662721893491
Bacteroides_sp_1_1_6	0.859941971203513	0.923295454545455	0.63600782778865	0.753186558516802
Bacteroides_sp_20_3	0.846253620591836	0.915300546448087	0.611872146118721	0.73344280240832
Bacteroides_sp_2_1_22	0.879856075124174	0.923959827833572	0.655137334689725	0.766666666666667
Bacteroides_sp_2_1_33B	0.845560189187814	0.919137466307278	0.614968440036069	0.736898973527823
Bacteroides_sp_2_1_7	0.863916444444444	0.928	0.642066420664207	0.758996728462377
Bacteroides_sp_2_2_4	0.859072666665535	0.932203389830508	0.645306859205776	0.762666666666666
Bacteroides_sp_3_1_19	0.84929812960006	0.934404283801874	0.635701275045537	0.756639566395664
Bacteroides_sp_3_1_23	0.860624484119159	0.924702774108322	0.647548566142461	0.761697497279652
Bacteroides_sp_3_1_33FAA	0.832709554409999	0.904761904761905	0.613485280151947	0.731182795698925
Bacteroides_sp_3_1_40A	0.861950662617989	0.928571428571429	0.62962962962963	0.750424448217317
Bacteroides_sp_3_2_5	0.855198996338846	0.911516853932584	0.637524557956778	0.75028901734104
Bacteroides_sp_4_1_36	0.85644077471559	0.931962025316456	0.652993348115299	0.767926988265971
Bacteroides_sp_4_3_47FAA	0.831956903098929	0.900414937759336	0.63265306122449	0.743150684931507
Bacteroides_sp_9_1_42FAA	0.848746976619189	0.913934426229508	0.634123222748815	0.748740906547286
Bacteroides_sp_D1	0.856462107536089	0.916786226685796	0.635820895522388	0.750881316098707
Bacteroides_sp_D2	0.854490684141034	0.918881118881119	0.626908396946565	0.745320476460579
Bacteroides_sp_D20	0.86078334839876	0.940340909090909	0.645224171539961	0.765317919075145
Bacteroides_sp_D22	0.842105155130089	0.916905444126075	0.625610948191593	0.743753631609529
Bacteroides_stercoris_ATCC_43183	0.851335312143521	0.920943134535368	0.62406015037594	0.743977591036415
Bacteroides_thetaiotaomicron_VPI_5482	0.85776295199504	0.942332896461337	0.626306620209059	0.752485609628467
Bacteroides_timonensis_AP1	0.821435883786164	0.868778280542986	0.683274021352313	0.764940239043825
Bacteroides_uniformis_ATCC_8492	0.809816842365283	0.907008086253369	0.628971962616822	0.742825607064018
Bacteroides_ureolyticus_DSM_20703	0.798298612356126	0.841317365269461	0.651972157772622	0.734640522875817
Bacteroides_vulgatus_ATCC_8482	0.828402008310249	0.909210526315789	0.619730941704036	0.737066666666667
Bacteroides_xylanisolvens_SD_CC_1b	0.861395918367347	0.93	0.643916913946588	0.760958503798948
Bacteroides_xylanisolvens_XB1A	0.840123050949262	0.911680911680912	0.621359223300971	0.739030023094688
Barnesiella_intestinihominis_YIT_11860	0.849545203180717	0.918486171761281	0.622287968441815	0.741916519694297
Bartonella_quintana_Toulouse	0.835503124499279	0.879746835443038	0.643518518518518	0.74331550802139
Bifidobacterium_adolescentis_ATCC_15703	0.822934843888427	0.875647668393782	0.664047151277014	0.755307262569832
Bifidobacterium_angulatum_DSM_20098	0.84260990768895	0.89532293986637	0.639109697933227	0.74582560296846
Bifidobacterium_animalis_lactis_AD011	0.836737819821586	0.910891089108911	0.620573355817875	0.738214643931795
Bifidobacterium_animalis_lactis_BB_12	0.801660152748395	0.835329341317365	0.66270783847981	0.739072847682119
Bifidobacterium_animalis_lactis_Bi_07	0.815621284185493	0.847701149425287	0.689252336448598	0.760309278350516
Bifidobacterium_animalis_lactis_Bl_04_ATCC_SD5219	0.809000286397945	0.854103343465046	0.645977011494253	0.735602094240838
Bifidobacterium_animalis_lactis_CNCM_I_2494	0.813844571564569	0.854227405247813	0.639737991266376	0.731585518102372
Bifidobacterium_animalis_lactis_DSM_10140	0.799623063349377	0.854103343465046	0.662735849056604	0.746347941567065
Bifidobacterium_animalis_lactis_V9	0.785053722711357	0.82370820668693	0.646778042959427	0.724598930481283
Bifidobacterium_bifidum_BGN4	0.813806696670816	0.847457627118644	0.674157303370786	0.750938673341677
Bifidobacterium_bifidum_NCIMB_41171	0.860933386120194	0.935108153078203	0.627932960893855	0.751336898395722
Bifidobacterium_bifidum_PRL2010	0.806590814580507	0.856396866840731	0.648221343873518	0.737907761529809
Bifidobacterium_bifidum_S17	0.81478821539149	0.855932203389831	0.663019693654267	0.747225647348952
Bifidobacterium_boum_DSM_20432	0.809062850729517	0.858585858585859	0.652591170825336	0.74154852780807
Bifidobacterium_breve_HPH0326	0.809566729678639	0.900869565217391	0.660714285714286	0.762325239146431
Bifidobacterium_breve_UCC2003_NCIMB8807	0.828981986093587	0.865284974093264	0.680244399185336	0.761687571265679
Bifidobacterium_catenulatum_DSM_16992	0.847544840551834	0.897435897435897	0.65365025466893	0.756385068762279
Bifidobacterium_coryneforme_DSM_20216	0.820467738537209	0.873315363881402	0.663934426229508	0.754365541327125
Bifidobacterium_dentium_ATCC_27678	0.858705563506035	0.916370106761566	0.63423645320197	0.749636098981077
Bifidobacterium_gallicum_DSM_20093	0.833095238095238	0.883333333333333	0.644097222222222	0.744979919678715
Bifidobacterium_kashiwanohense_DSM_21854	0.82460433152853	0.869897959183674	0.667318982387476	0.755260243632337
Bifidobacterium_longum_DJO10A	0.872614453617102	0.937605396290051	0.648018648018648	0.766368022053756
Bifidobacterium_longum_E18	0.840607501504003	0.913265306122449	0.622969837587007	0.740689655172414
Bifidobacterium_longum_NCC2705	0.865658324106987	0.931297709923664	0.640419947506562	0.758942457231726
Bifidobacterium_longum_infantis_157F_NC	0.845797653549643	0.925501432664756	0.6284046692607	0.748551564310544
Bifidobacterium_longum_infantis_ATCC_15697	0.802314011746163	0.85459940652819	0.656036446469248	0.742268041237113
Bifidobacterium_longum_longum_ATCC_55813	0.863234467120181	0.92	0.657142857142857	0.766666666666667
Bifidobacterium_longum_longum_BBMN68	0.805691189236111	0.859375	0.648330058939096	0.739081746920493
Bifidobacterium_longum_longum_CCUG_52486	0.84970600837507	0.912713472485769	0.63040629095675	0.745736434108527
Bifidobacterium_longum_longum_JCM_1217	0.840529311068032	0.924242424242424	0.628865979381443	0.748466257668712
Bifidobacterium_longum_longum_JDM301	0.81517174771143	0.873015873015873	0.64453125	0.741573033707865
Bifidobacterium_mongoliense_DSM_21395	0.792092668800488	0.864197530864197	0.631768953068592	0.72992700729927
Bifidobacterium_pseudocatenulatum_DSM_20438	0.800904977375566	0.877828054298643	0.671280276816609	0.76078431372549
Bifidobacterium_pseudolongum_subsp_Pseudolongum_DSM_20099	0.824050536989963	0.879265091863517	0.667330677290837	0.758776896942242
Bifidobacterium_ruminantium_DSM_6489	0.820539119000657	0.902564102564103	0.659176029962547	0.761904761904762
Bifidobacterium_scardovii_JCM_12489	0.866382519684116	0.910411622276029	0.67870036101083	0.777662874870734
Bifidobacterium_stercoris_DSM_24849	0.809494624291115	0.853260869565217	0.647422680412371	0.736225087924971
Bifidobacterium_thermacidophilum_subsp_thermacidophilum_DSM_15837	0.81059829059829	0.856410256410256	0.661386138613861	0.746368715083799
Bifidobacterium_thermophilum_RBL67	0.821580237326798	0.849753694581281	0.683168316831683	0.757409440175631
Bilophila_wadsworthia_3_1_6	0.805982240552143	0.892201834862385	0.688495575221239	0.777222777222777
Blastococcus_massiliensis_AP3	0.801399971753407	0.859243697478992	0.629230769230769	0.726465364120782
Blautia_hansenii_VPI_C7_24_DSM_20583	0.818703617810762	0.883116883116883	0.631823461091754	0.736628300609343
Blautia_hydrogenotrophica_DSM_10507	0.811230069026327	0.885654885654886	0.635820895522388	0.740225890529974
Blautia_obeum_ATCC_29174	0.806649990132755	0.847575057736721	0.655357142857143	0.739174219536757
Blautia_producta_DSM_2950	0.809811884521505	0.848623853211009	0.637931034482759	0.728346456692914
Blautia_wexlerae_DSM_19850	0.797337529115955	0.863945578231292	0.636060100166945	0.732692307692308
Bordetella_hinzii_OH87_BAL007II	0.815306201102247	0.89426523297491	0.629255989911728	0.738712065136936
Brachybacterium_paraconglomeratum_LC44	0.807503104788633	0.887550200803213	0.651917404129793	0.751700680272109
Brachyspira_pilosicoli_B2904	0.820555555555556	0.885714285714286	0.638078902229846	0.741774675972084
Bradyrhizobium_elkanii_USDA_76	0.831169329601681	0.893470790378007	0.645161290322581	0.749279538904899
Bradyrhizobium_japonicum_USDA_6	0.824535601152305	0.89202657807309	0.640047675804529	0.745315752949341
Brevibacillus_agri_5_2	0.834983428231495	0.909407665505226	0.65992414664981	0.764835164835165
Brevibacillus_agri_BAB_2500	0.833640848931005	0.911504424778761	0.649432534678436	0.758468335787923
Brevibacillus_borstelensis_AK1	0.822133743434685	0.895306859205776	0.649214659685864	0.752655538694992
Brevibacillus_brevis_NBRC_100599	0.803254805377238	0.880910683012259	0.629536921151439	0.734306569343066
Brevibacterium_casei_S18	0.826953787707614	0.882583170254403	0.662261380323054	0.756711409395973
Brevibacterium_linens_BL2	0.853594888137357	0.88508064516129	0.68167701863354	0.770175438596491
Brevibacterium_massiliense_5401308	0.811157633955079	0.868778280542986	0.656410256410256	0.747809152872444
Brevundimonas_bacteroides_DSM_4726	0.831868194733128	0.906113537117904	0.647425897035881	0.755232029117379
Brevundimonas_diminuta_470_4	0.80405235564493	0.866525423728814	0.6390625	0.735611510791367
Brochothrix_thermosphacta_DSM_20171	0.823017442271026	0.890756302521008	0.63568215892054	0.741907261592301
Bulleidia_extructa_W1219	0.851278977211309	0.912225705329154	0.699519230769231	0.791836734693877
Burkholderia_cepacia_GG4	0.827587332762375	0.896988906497623	0.643181818181818	0.749172733289213
Burkholderiales_bacterium_1_1_47	0.839967757936508	0.904761904761905	0.660869565217391	0.763819095477387
Butyricicoccus_pullicaecorum_1_2	0.828181118325609	0.915936952714536	0.652933832709114	0.762390670553936
Butyricimonas_synergistica_DSM_23225	0.825301336361254	0.885514018691589	0.652323580034423	0.751238850346878
Butyricimonas_virosa_DSM_23226	0.840188721729705	0.890160183066362	0.653781512605042	0.753875968992248
Butyrivibrio_crossotus_DSM_2876	0.810325333333333	0.872	0.642436149312377	0.739819004524887
Butyrivibrio_fibrisolvens_16_4	0.823058027767889	0.920754716981132	0.634590377113134	0.751347190146266
Campylobacter_coli_JV20	0.840095502637246	0.88268156424581	0.647540983606557	0.747044917257683
Campylobacter_concisus_13826	0.810092003591133	0.85595567867036	0.649159663865546	0.738351254480287
Campylobacter_curvus_525_92	0.812650947953146	0.901098901098901	0.668024439918534	0.767251461988304
Campylobacter_fetus_subsp_fetus_82_40	0.794343472307981	0.841968911917098	0.642292490118577	0.728699551569507
Campylobacter_gracilis_RM3268	0.835436490669206	0.885386819484241	0.665948275862069	0.760147601476015
Campylobacter_hominis_ATCC_BAA_381	0.822580106251462	0.867052023121387	0.66079295154185	0.75
Campylobacter_hyointestinalis_subsp_hyointestinalis_LMG_9260	0.792146571072758	0.843501326259947	0.645030425963489	0.731034482758621
Campylobacter_jejuni_jejuni_81_176	0.806521373981692	0.846560846560847	0.64	0.728929384965831
Campylobacter_jejuni_jejuni_ICDCCJ07004	0.830855111111111	0.901333333333333	0.652509652509653	0.756998880179171
Campylobacter_jejuni_jejuni_M1	0.82444686509733	0.853723404255319	0.663223140495868	0.746511627906977
Campylobacter_jejuni_jejuni_NCTC_11168	0.839791679583359	0.89238845144357	0.673267326732673	0.767494356659142
Campylobacter_lari_RM2100	0.848704930598244	0.889807162534435	0.678571428571429	0.769964243146603
Campylobacter_rectus_RM3267	0.823722980316387	0.876373626373626	0.667364016736402	0.757719714964371
Campylobacter_showae_CSUNSWCD	0.797526021794207	0.856353591160221	0.649895178197065	0.738974970202622
Campylobacter_upsaliensis_JV21	0.808411386593205	0.863636363636364	0.662790697674419	0.75
Candidatus_Nitrososphaera_gargensis_Ga9_2	0.821897386405542	0.88515406162465	0.655601659751037	0.753277711561383
Capnocytophaga_granulosa_ATCC_51502	0.804672	0.842666666666667	0.640973630831643	0.728110599078341
Capnocytophaga_ochracea_DSM_7271	0.821486114726763	0.86737400530504	0.678423236514523	0.761350407450524
Capnocytophaga_sputigena_ATCC_33612	0.825062326869807	0.865789473684211	0.663306451612903	0.751141552511415
Catenibacterium_mitsuokai_DSM_15897	0.868296404888358	0.93167701863354	0.656934306569343	0.770547945205479
Cedecea_davisae_DSM_4568	0.843067346938775	0.905714285714286	0.662486938349007	0.765238382619191
Cellulosilyticum_lentocellum_DSM_5427	0.773300514559256	0.82051282051282	0.635379061371841	0.71617497456765
Cellulosimicrobium_cellulans_J36	0.82506774440691	0.870748299319728	0.663212435233161	0.752941176470588
Cetobacterium_somerae_ATCC_BAA_47401	0.827980986871887	0.9	0.663009404388715	0.763537906137184
Citrobacter_amalonaticus_Y19	0.838101075656511	0.902325581395349	0.655405405405405	0.759295499021526
Citrobacter_freundii_ATCC_8090	0.843148622056337	0.914893617021277	0.646616541353383	0.757709251101322
Citrobacter_freundii_UCI_31	0.798471452403368	0.887864823348694	0.643652561247216	0.746287927695287
Citrobacter_koseri_ATCC_BAA_895	0.819037295378138	0.881877022653722	0.634458672875437	0.737982396750169
Citrobacter_sp_30_2	0.826407502036327	0.886543535620053	0.621072088724584	0.730434782608696
Citrobacter_youngae_ATCC_29220	0.826462322133114	0.912621359223301	0.667342799188641	0.770943175161101
Cloacibacillus_evryensis_DSM_19522	0.832095550411522	0.888888888888889	0.670157068062827	0.764179104477612
Clostridiales_sp_1_7_47FAA	0.825975126436168	0.903284671532847	0.647905759162304	0.754573170731707
Clostridium_acetobutylicum_ATCC_824	0.798572328915811	0.849372384937239	0.645468998410175	0.733514001806685
Clostridium_asparagiforme_DSM_15981	0.839217083128794	0.903114186851211	0.664968152866242	0.765957446808511
Clostridium_bartlettii_DSM_16795	0.83108276643991	0.892857142857143	0.681818181818182	0.77319587628866
Clostridium_beijerinckii_NCIMB_8052	0.811551927437642	0.887619047619048	0.644536652835408	0.746794871794872
Clostridium_bifermentans_ATCC_19299	0.839603868758388	0.90249433106576	0.666666666666667	0.766859344894027
Clostridium_bolteae_ATCC_BAA_613	0.816343490304709	0.884210526315789	0.642857142857143	0.744460856720827
Clostridium_botulinum_A_str_ATCC_19397	0.822152571647649	0.888667992047714	0.655425219941349	0.754430379746835
Clostridium_botulinum_A_str_ATCC_3502	0.815697356737928	0.890495867768595	0.642324888226528	0.746320346320346
Clostridium_botulinum_A_str_Hall	0.830149916936824	0.901606425702811	0.654518950437318	0.758445945945946
Clostridium_botulinum_Bf	0.812275452651883	0.894632206759443	0.65028901734104	0.753138075313807
Clostridium_botulinum_E1_str_BoNT_E_Beluga	0.811028738025823	0.875510204081633	0.650986342943854	0.746736292428199
Clostridium_botulinum_F_str_230613	0.817596	0.89	0.658284023668639	0.756802721088435
Clostridium_butyricum_DSM_10702	0.817383384843719	0.868583162217659	0.638972809667674	0.736292428198433
Clostridium_butyricum_E4_str_BoNT_E_BL5262	0.789617170119466	0.826086956521739	0.634340222575517	0.717625899280576
Clostridium_cadaveris_AGR2141	0.813934051455008	0.880266075388027	0.645528455284553	0.74484052532833
Clostridium_celatum_DSM_1785	0.859024007441491	0.927939317319848	0.624149659863946	0.746314184036604
Clostridium_cellobioparum_DSM_1351	0.820270077800923	0.864978902953586	0.656	0.746132848043676
Clostridium_citroniae_WAL_17108	0.820268744961032	0.881967213114754	0.619102416570771	0.727518593644354
Clostridium_clariflavum_DSM_19732	0.821884000528471	0.862068965517241	0.652173913043478	0.742574257425743
Clostridium_clostridioforme_CM201	0.792990627053266	0.841437632135307	0.61993769470405	0.71390134529148
Clostridium_difficile_CD196	0.844260852069816	0.882978723404255	0.628787878787879	0.734513274336283
Clostridium_difficile_NAP07	0.850600850366871	0.908221797323136	0.655172413793103	0.761217948717949
Clostridium_difficile_NAP08	0.829605330375257	0.879770992366412	0.628065395095368	0.732909379968203
Clostridium_difficile_R20291	0.821673724472372	0.87396694214876	0.638972809667674	0.738219895287958
Clostridium_glycolicum_ATCC_14880	0.818687947834736	0.879828326180258	0.66884176182708	0.759962928637627
Clostridium_hathewayi_12489931	0.828574429719367	0.895397489539749	0.653435114503817	0.755516328331862
Clostridium_hathewayi_DSM_13479	0.802236556689972	0.871459694989107	0.650406504065041	0.74487895716946
Clostridium_hiranonis_TO_931_DSM_13275	0.830703322651374	0.885714285714286	0.70746887966805	0.786620530565167
Clostridium_hylemonae_DSM_15053	0.865599981489195	0.921768707482993	0.65222623345367	0.763918252290345
Clostridium_indolis_DSM_755	0.815795068027211	0.880952380952381	0.654867256637168	0.751269035532995
Clostridium_innocuum_2959	0.81493264938523	0.851769911504425	0.674255691768827	0.752688172043011
Clostridium_leptum_DSM_753	0.849979397919814	0.909893992932862	0.63423645320197	0.747460087082729
Clostridium_methoxybenzovorans_SR3	0.816889031229983	0.885375494071146	0.639087018544936	0.742336371168186
Clostridium_methylpentosum_R2_DSM_5476	0.812449999999999	0.8775	0.64051094890511	0.740506329113924
Clostridium_nexile_DSM_1787	0.865936860084821	0.937694704049844	0.631689401888772	0.754858934169279
Clostridium_paraputrificum_AGR2156	0.821771949573362	0.896247240618102	0.65378421900161	0.756052141527002
Clostridium_perfringens_ATCC_13124	0.811504096473859	0.866807610993658	0.650793650793651	0.743427017225748
Clostridium_ramosum_VPI_0427_DSM_1402	0.840055363156654	0.920552677029361	0.67725540025413	0.780380673499268
Clostridium_saccharogumia_DSM_17460	0.832629023314905	0.890951276102088	0.662068965517241	0.759643916913947
Clostridium_saccharoperbutylacetonicum_N1_4_HMT	0.833848012889366	0.894736842105263	0.653846153846154	0.755555555555556
Clostridium_sartagoforme_AAU1	0.803527135749406	0.856512141280353	0.639209225700165	0.732075471698113
Clostridium_scindens_ATCC_35704	0.843090567051868	0.911475409836066	0.636155606407323	0.749326145552561
Clostridium_sordellii_ATCC_9714	0.838725549874199	0.903153153153153	0.679661016949153	0.775628626692456
Clostridium_sp_7_2_43FAA	0.847176097359123	0.925081433224756	0.642533936651584	0.758344459279039
Clostridium_sp_L2_50	0.852655591663758	0.926829268292683	0.685245901639344	0.787935909519321
Clostridium_sp_M62_1	0.839086160153408	0.92018779342723	0.661045531197302	0.769381746810599
Clostridium_sp_SS2_1	0.83771814269763	0.897750511247444	0.658170914542729	0.759515570934256
Clostridium_sp_SY8519	0.812390028845965	0.861892583120205	0.66600790513834	0.75139353400223
Clostridium_spiroforme_DSM_1552	0.867983085252276	0.942470389170897	0.679268292682927	0.789510985116938
Clostridium_sporogenes_ATCC_15579	0.814798225619689	0.888888888888889	0.623243933588761	0.732732732732733
Clostridium_sporosphaeroides_DSM_1294	0.814764753940793	0.867647058823529	0.659217877094972	0.749206349206349
Clostridium_sticklandii_DSM_519	0.827381808621981	0.893095768374165	0.658456486042693	0.758034026465028
Clostridium_symbiosum_ATCC_14940	0.80472902014448	0.876332622601279	0.656549520766773	0.750684931506849
Clostridium_symbiosum_WAL_14163	0.852622203008304	0.911196911196911	0.687045123726346	0.783402489626556
Clostridium_symbiosum_WAL_14673	0.846057929210985	0.905038759689923	0.678779069767442	0.775747508305648
Clostridium_tyrobutyricum_DSM_2637	0.813368665837435	0.875831485587583	0.663865546218487	0.755258126195029
Clostridium_viride_DSM_6836	0.820280968401938	0.872817955112219	0.649350649350649	0.74468085106383
Collinsella_aerofaciens_ATCC_25986	0.830956577471559	0.911392405063291	0.669767441860465	0.772117962466488
Collinsella_intestinalis_DSM_13280	0.79802110440676	0.874331550802139	0.628846153846154	0.731543624161074
Collinsella_stercoris_DSM_13279	0.874257966075267	0.938342967244701	0.658998646820027	0.774244833068362
Collinsella_tanakaei_YIT_12063	0.830596119855231	0.892201834862385	0.645107794361526	0.748796920115496
Comamonas_testosteroni_CNB_2	0.790721884403601	0.863957597173145	0.625319693094629	0.725519287833828
Coprobacillus_sp_29_1	0.837641780476845	0.916974169741697	0.636363636363636	0.751322751322751
Coprobacillus_sp_D7	0.811315283416257	0.856353591160221	0.652631578947368	0.740740740740741
Coprococcus_catus_GD_7	0.83120078566928	0.906191369606004	0.655359565807327	0.760629921259843
Coprococcus_comes_ATCC_27758	0.826114083596667	0.902542372881356	0.63677130044843	0.746713409290096
Coprococcus_eutactus_ATCC_27759	0.826026145180147	0.903092783505155	0.656671664167916	0.760416666666667
Corynebacterium_ammoniagenes_DSM_20306	0.828323244759071	0.892787524366472	0.65149359886202	0.753289473684211
Corynebacterium_amycolatum_SK46	0.80969263279672	0.870410367170626	0.645833333333333	0.741490340386385
Corynebacterium_aurimucosum_ATCC_700975	0.788620142536223	0.846681922196796	0.625	0.719144800777454
Corynebacterium_durum_F0235	0.829927924353633	0.875586854460094	0.684403669724771	0.768280123583934
Corynebacterium_glucuronolyticum_ATCC_51867	0.820953483038302	0.872146118721461	0.665505226480836	0.754940711462451
Corynebacterium_kroppenstedtii_DSM_44385	0.82028081274622	0.876651982378855	0.63884430176565	0.739090064995358
Corynebacterium_propinquum_DSM_44285	0.834592540833261	0.88785046728972	0.669014084507042	0.763052208835341
Corynebacterium_striatum_ATCC_6940	0.815451851851852	0.864444444444444	0.673010380622837	0.756809338521401
Corynebacterium_tuberculostearicum_SK141	0.828010861207228	0.882352941176471	0.664206642066421	0.757894736842105
Corynebacterium_ulcerans_809	0.808572278405711	0.860975609756098	0.657355679702048	0.745512143611404
Corynebacterium_ureicelerivorans	0.812269521425347	0.883777239709443	0.657657657657658	0.754132231404959
Cronobacter_sakazakii_ATCC_BAA_894	0.823570206149819	0.897993311036789	0.639285714285714	0.746870653685675
Cryptobacterium_curtum_DSM_15641	0.830958579881657	0.870769230769231	0.661214953271028	0.751660026560425
Curtobacterium_flaccumfaciens_UCD_AKU	0.801345971217766	0.865384615384615	0.648	0.741079597438243
Delftia_acidovorans_SPH_1	0.815278911868994	0.899665551839465	0.651331719128329	0.75561797752809
Dermacoccus_nishinomiyaensis	0.816159556786704	0.852631578947368	0.654281098546042	0.740402193784278
Desulfovibrio_desulfuricans_subsp_desulfuricans_DSM_642	0.815966860880071	0.870410367170626	0.661740558292282	0.751865671641791
Desulfovibrio_piger_ATCC_29098	0.823352075011004	0.853025936599424	0.704761904761905	0.771838331160365
Desulfovibrio_sp_3_1_syn3	0.82042171345889	0.864734299516908	0.650909090909091	0.742738589211618
Dialister_invisus_DSM_15470	0.814572704081633	0.863095238095238	0.682352941176471	0.76215505913272
Dialister_succinatiphilus_YIT_11850	0.824317143160804	0.855670103092783	0.670707070707071	0.7519818799547
Dietzia_cinnamea_P4	0.844417802947254	0.896328293736501	0.665064102564103	0.763569457221711
Dorea_formicigenerans_ATCC_27755	0.836520484056542	0.908653846153846	0.666274970622797	0.768813559322034
Dorea_longicatena_DSM_13814	0.832191581439577	0.887665198237885	0.633647798742138	0.739449541284404
Dyadobacter_beijingensis_DSM_21582	0.814396582413671	0.892452830188679	0.64883401920439	0.751389992057188
Dyadobacter_fermentans_DSM_18053	0.832335390946502	0.887037037037037	0.644683714670256	0.746687451286048
Dysgonomonas_gadei_ATCC_BAA_286	0.811622924254068	0.898843930635838	0.611602753195674	0.727911059098888
Edwardsiella_tarda_ATCC_23685	0.828793280427369	0.887043189368771	0.630460448642267	0.737060041407867
Edwardsiella_tarda_FL6_60	0.817619092204779	0.880819366852886	0.637466307277628	0.739640344018765
Eggerthella_lenta_DSM_2243	0.842912366297617	0.879452054794521	0.664596273291925	0.757075471698113
Eggerthella_sp_1_3_56FAA	0.833189696447381	0.906779661016949	0.657786885245902	0.762470308788599
Eggerthella_sp_YY7918	0.809604442696755	0.872521246458923	0.663793103448276	0.753977968176255
Eggerthia_catenaformis_OT_569	0.841160280526326	0.900744416873449	0.703488372093023	0.789989118607182
Eikenella_corrodens_ATCC_23834	0.83639158098204	0.875647668393782	0.662745098039216	0.754464285714286
Enterobacter_aerogenes_KCTC_2190	0.802526143258346	0.891640866873065	0.650847457627119	0.752449379490529
Enterobacter_asburiae_LF7a	0.8212744140625	0.896875	0.642058165548098	0.748370273794003
Enterobacter_cancerogenus_ATCC_35316	0.858241816219024	0.934472934472934	0.672131147540984	0.781883194278903
Enterobacter_cloacae_EcWSU1	0.831495249432851	0.906793048973144	0.640625	0.750817527795945
Enterobacter_hormaechei_YT2	0.823153326306653	0.902362204724409	0.66242774566474	0.764
Enterobacter_hormaechei_YT3	0.811447990653833	0.885807504078303	0.638823529411765	0.74231032125769
Enterobacteriaceae_bacterium_9_2_54FAA	0.820000687988579	0.898826979472141	0.659139784946237	0.760545905707196
Enterococcus_asini_ATCC_700915	0.830419375048947	0.88716814159292	0.690189328743546	0.776379477250726
Enterococcus_avium_ATCC_14025	0.844526840902984	0.907786885245902	0.646715328467153	0.755328218243819
Enterococcus_caccae_ATCC_BAA_1240	0.809041333309991	0.882845188284519	0.636500754147813	0.739702015775635
Enterococcus_casseliflavus_ATCC_12755	0.796062506764037	0.848156182212581	0.657142857142857	0.740530303030303
Enterococcus_cecorum_DSM_20682	0.842807726297184	0.89438202247191	0.662229617304492	0.760994263862333
Enterococcus_dispar_ATCC_51266	0.810227457186917	0.858108108108108	0.650170648464164	0.739805825242718
Enterococcus_durans_ATCC_6056	0.795279950985012	0.861650485436893	0.662313432835821	0.748945147679325
Enterococcus_faecalis_OG1RF_ATCC_47077	0.808419517694344	0.876237623762376	0.654343807763401	0.749206349206349
Enterococcus_faecalis_TX0104	0.852324178729592	0.92479674796748	0.697852760736196	0.795454545454545
Enterococcus_faecalis_TX1322	0.855970064998951	0.923694779116466	0.661870503597122	0.77116512992456
Enterococcus_faecalis_TX2134	0.83810819428207	0.882474226804124	0.653435114503817	0.750877192982456
Enterococcus_faecalis_V583	0.813706270858129	0.8743961352657	0.658181818181818	0.75103734439834
Enterococcus_faecium_TX1330	0.824829545454545	0.884090909090909	0.66382252559727	0.758284600389864
Enterococcus_gallinarum_EG2	0.806368042404706	0.877944325481799	0.649762282091918	0.746812386156648
Enterococcus_hirae_ATCC_9790	0.812153480071386	0.868292682926829	0.656826568265683	0.747899159663866
Enterococcus_phoeniculicola_ATCC_BAA_412	0.840969574548668	0.89438202247191	0.686206896551724	0.776585365853659
Enterococcus_saccharolyticus_DSM8903	0.829231655756916	0.898218829516539	0.673664122137405	0.769901853871319
Enterococcus_sp_7L76	0.822878621865108	0.871621621621622	0.634426229508197	0.734345351043643
Erysipelotrichaceae_bacterium_5_2_54FAA	0.83233052822017	0.884816753926702	0.652509652509653	0.751111111111111
Erysipelotrichaceae_bacterium_sp_3_1_53	0.796934427635906	0.863636363636364	0.657841140529532	0.746820809248555
Escherichia_albertii_KF1	0.810874022811739	0.893790849673203	0.639018691588785	0.745231607629428
Escherichia_albertii_TW07627	0.829459055962573	0.897226753670473	0.663449939686369	0.762829403606103
Escherichia_coli_O157_H7_str_Sakai	0.856358887766696	0.922752808988764	0.655034895314058	0.766180758017493
Escherichia_coli_SE11	0.836485072825299	0.911080711354309	0.671370967741935	0.773070226349391
Escherichia_coli_UTI89_UPEC	0.836946487185962	0.900280898876405	0.642284569138277	0.749707602339181
Escherichia_coli_str_K_12_substr_MG1655	0.828318658974572	0.907073509015257	0.628846153846154	0.742759795570698
Escherichia_fergusonii_ATCC_35469	0.82626877067317	0.892234548335975	0.638321995464853	0.744216787838731
Escherichia_hermannii_NBRC_105704	0.808933904542455	0.892976588628763	0.632701421800948	0.740638002773925
Escherichia_sp_1_1_43	0.825229650776505	0.888198757763975	0.621739130434783	0.731457800511509
Escherichia_sp_3_2_53FAA	0.815705501113901	0.901849217638691	0.634634634634635	0.745005875440658
Escherichia_sp_4_1_40B	0.836519155485133	0.921237693389592	0.658291457286432	0.767878077373974
Eubacterium_biforme_DSM_3989	0.852738103124092	0.925507900677201	0.662358642972536	0.772128060263654
Eubacterium_brachy_ATCC_33089	0.803768457443606	0.859237536656892	0.631465517241379	0.727950310559006
Eubacterium_cellulosolvens_6	0.807777971875273	0.876168224299065	0.655594405594406	0.75
Eubacterium_cylindroides_T2_87	0.81272870284874	0.859649122807018	0.650442477876106	0.740554156171285
Eubacterium_desmolans_ATCC_43058	0.848608443834782	0.911111111111111	0.683333333333333	0.780952380952381
Eubacterium_dolichum_DSM_3991	0.838927469135803	0.905092592592593	0.644151565074135	0.75264677574591
Eubacterium_eligens_ATCC_27750	0.82511399055776	0.870069605568445	0.66607460035524	0.754527162977867
Eubacterium_hallii_DSM_3353	0.841962087429624	0.898340248962656	0.644345238095238	0.750433275563258
Eubacterium_hallii_L2_7	0.798856147481492	0.824096385542169	0.656429942418426	0.730769230769231
Eubacterium_limosum_KIST612	0.825246293661149	0.865671641791045	0.641390205371248	0.736842105263158
Eubacterium_ramulus_ATCC_29099	0.842530083228117	0.875634517766497	0.671206225680934	0.759911894273128
Eubacterium_rectale_ATCC_33656	0.820764913966285	0.869158878504673	0.656084656084656	0.747738693467337
Eubacterium_rectale_M104_1	0.84614460113047	0.912213740458015	0.662049861495845	0.767255216693419
Eubacterium_saphenum_ATCC_49989	0.820789261866703	0.872053872053872	0.667525773195876	0.756204379562044
Eubacterium_siraeum_70_3	0.85715365493147	0.918032786885246	0.636363636363636	0.751677852348993
Eubacterium_siraeum_DSM_15702	0.846416357860357	0.905482041587902	0.638666666666667	0.749022673964035
Eubacterium_sulci_ATCC_35585	0.818846806354242	0.872628726287263	0.676470588235294	0.762130177514793
Eubacterium_ventriosum_ATCC_27560	0.814620578623606	0.872549019607843	0.641441441441441	0.739356178608515
Exiguobacterium_aurantiacum_DSM_6208	0.80432929873797	0.87344398340249	0.644716692189893	0.741850220264317
Faecalibacterium_cf_prausnitzii_KLE1255	0.808831787246468	0.895734597156398	0.641765704584041	0.747774480712166
Faecalibacterium_prausnitzii_A2_165	0.807547904123074	0.856459330143541	0.643884892086331	0.735112936344969
Faecalibacterium_prausnitzii_L2_6	0.822556689342403	0.895238095238095	0.642735042735043	0.748258706467662
Faecalibacterium_prausnitzii_M21_2	0.827767888928445	0.892452830188679	0.649725274725275	0.751987281399046
Faecalibacterium_prausnitzii_SL3_3	0.838470872084052	0.906367041198502	0.670360110803324	0.770700636942675
Filifactor_alocis_ATCC_35896	0.827300584123336	0.887005649717514	0.658280922431866	0.755716004813478
Finegoldia_magna_ATCC_29328	0.812830385015609	0.854838709677419	0.669191919191919	0.75070821529745
Flavonifractor_plautii_ATCC_29863	0.839193199537247	0.881796690307329	0.652097902097902	0.749748743718593
Fusobacterium_gonidiaformans_3_1_5R	0.788174139051332	0.824561403508772	0.643835616438356	0.723076923076923
Fusobacterium_gonidiaformans_ATCC_25563	0.796764705882352	0.85	0.655328798185941	0.740076824583867
Fusobacterium_mortiferum_ATCC_9817	0.790228408979512	0.855445544554455	0.62699564586357	0.723618090452261
Fusobacterium_necrophorum_D12	0.758873483140951	0.796143250688705	0.637969094922737	0.708333333333333
Fusobacterium_nucleatum_subsp_animalis_3_1_33	0.84409169550173	0.873529411764706	0.695550351288056	0.774445893089961
Fusobacterium_nucleatum_subsp_animalis_7_1	0.804726240552649	0.847953216374269	0.660592255125285	0.742637644046095
Fusobacterium_nucleatum_subsp_animalis_D11	0.827770078420769	0.854651162790698	0.685314685314685	0.760672703751617
Fusobacterium_nucleatum_subsp_nucleatum_ATCC_25586	0.807103836429895	0.876640419947507	0.670682730923695	0.75995449374289
Fusobacterium_nucleatum_subsp_vincentii_3_1_27	0.802352557785864	0.846796657381616	0.660869565217391	0.742368742368742
Fusobacterium_nucleatum_subsp_vincentii_3_1_36A2	0.799303287908432	0.845953002610966	0.665297741273101	0.744827586206896
Fusobacterium_nucleatum_subsp_vincentii_4_1_13	0.802705395883844	0.865546218487395	0.668831168831169	0.754578754578755
Fusobacterium_periodonticum_1_1_41FAA	0.78144812537195	0.811267605633803	0.647191011235955	0.72
Fusobacterium_periodonticum_2_1_31	0.832187755102041	0.88	0.679911699779249	0.767123287671233
Fusobacterium_russii_ATCC_25533	0.796544873687884	0.852331606217617	0.647637795275591	0.736017897091723
Fusobacterium_sp_4_8	0.804572929052715	0.85632183908046	0.653508771929825	0.741293532338309
Fusobacterium_ulcerans_ATCC_49185	0.825552690162887	0.889671361502347	0.670796460176991	0.764883955600404
Fusobacterium_varium_ATCC_27725	0.815031142166547	0.872389791183295	0.663139329805996	0.753507014028056
Gemella_haemolysans_ATCC_10379	0.801856752783028	0.83768115942029	0.655328798185941	0.735368956743003
Gemella_morbillorum_M424	0.820734153774932	0.863354037267081	0.660332541567696	0.748317631224764
Gemella_sanguinis_ATCC700632	0.8333780457013	0.862359550561798	0.671772428884026	0.755227552275523
Gemella_sanguinis_M325	0.790073461891643	0.83030303030303	0.657074340527578	0.733601070950469
Geobacillus_stearothermophilus_ATCC_7953	0.801931947084886	0.886679920477137	0.658788774002954	0.755932203389831
Geobacillus_vulcani_PSS1	0.821065047113869	0.898916967509025	0.641752577319588	0.748872180451128
Gordonia_rubripertincta_NBRC_101908	0.81578362381014	0.885245901639344	0.641160949868074	0.743687834736037
Gordonia_terrae_C_6	0.824443924756506	0.88929219600726	0.669398907103825	0.763834762275916
Gordonia_terrae_NBRC_100016	0.811963314666017	0.886486486486487	0.649076517150396	0.749428789032749
Gordonibacter_pamelaeae_7_10_1_bT_DSM_19378	0.833827730670586	0.88821752265861	0.653333333333333	0.752880921895006
Granulicatella_adiacens_ATCC_49175	0.795345457003786	0.834302325581395	0.640625	0.724747474747475
Granulicatella_elegans_ATCC_700633	0.784812537195001	0.842253521126761	0.652838427947598	0.735547355473555
Grimontia_hollisae_CIP_101886	0.806927732289072	0.886792452830189	0.640326975476839	0.743670886075949
Haemophilus_haemolyticus_M19501	0.818729338842975	0.879545454545455	0.642857142857143	0.742802303262956
Haemophilus_influenzae_R2846	0.817242380852896	0.878103837471783	0.640856672158155	0.740952380952381
Haemophilus_parainfluenzae_T3T1	0.827293013234841	0.87719298245614	0.644122383252818	0.74280408542247
Haemophilus_sputorum_CCUG_13788	0.824080837594351	0.905405405405405	0.665562913907285	0.767175572519084
Hafnia_alvei_ATCC_51873	0.832146784638716	0.899463806970509	0.637832699619772	0.746384872080089
Hafnia_alvei_BIDMC_31	0.794456618780943	0.86036036036036	0.631057268722467	0.728081321473952
Halococcus_morrhuae_DSM1307	0.831279971431486	0.881313131313131	0.666030534351145	0.758695652173913
Helicobacter_bilis_ATCC_43879	0.794655111877174	0.830508474576271	0.646153846153846	0.726823238566131
Helicobacter_canadensis_MIT_98_5491	0.833342285587127	0.883656509695291	0.664583333333333	0.758620689655172
Helicobacter_cinaedi_CCUG_18818	0.846635921231327	0.882978723404255	0.656126482213439	0.752834467120181
Helicobacter_pullorum_MIT_98_5489	0.820524491439375	0.869822485207101	0.668181818181818	0.755784061696658
Helicobacter_pylori_26695	0.799151234567901	0.855555555555556	0.63768115942029	0.730723606168446
Helicobacter_winghamensis_ATCC_BAA_430	0.836309523809524	0.892857142857143	0.66079295154185	0.759493670886076
Holdemania_filiformis_VPI_J1_31B_1_DSM_12042	0.869696486159634	0.950819672131147	0.670520231213873	0.786440677966102
Kallipyga_massiliensis_ph2	0.802373951685657	0.864161849710983	0.658590308370044	0.7475
Kandleria_vitulina_DSM_20405	0.832797481310075	0.872641509433962	0.678899082568807	0.763673890608875
Kingella_oralis_ATCC_51147	0.80335092548168	0.864321608040201	0.65774378585086	0.747014115092291
Klebsiella_oxytoca_KCTC_1686	0.811504549976725	0.898791540785498	0.659645232815965	0.760869565217391
Klebsiella_pneumoniae_pneumoniae_MGH78578	0.848057536115072	0.92755905511811	0.67545871559633	0.781685467816855
Klebsiella_sp_1_1_55	0.831569694526561	0.91120218579235	0.636450381679389	0.749438202247191
Kluyvera_ascorbata_ATCC_33433	0.835434500385411	0.906050955414013	0.654775604142693	0.760187040748163
Kocuria_palustris_PEL	0.807209910741767	0.861842105263158	0.67409948542024	0.756496631376323
Kocuria_rhizophila_DC2201	0.80374070964968	0.855203619909502	0.643952299829642	0.73469387755102
Kurthia_massiliensis_JC30	0.817076384152768	0.883858267716535	0.63960113960114	0.742148760330579
Kytococcus_sedentarius_DSM_20547	0.782696244215023	0.85377358490566	0.636203866432337	0.729103726082578
Lachnospira_multipara_ATCC_19207	0.842145850395442	0.877750611246944	0.679924242424242	0.766275346851654
Lachnospiraceae_bacterium_sp_5_1_63FAA	0.8194133209964	0.861216730038023	0.623108665749656	0.723064644852354
Lachnospiraceae_bacterium_sp_8_1_57FAA	0.856794342615586	0.936599423631124	0.613786591123702	0.741585852823731
Lactobacillus_acidophilus_ATCC_4796	0.845525568181818	0.900568181818182	0.670190274841438	0.768484848484848
Lactobacillus_acidophilus_NCFM	0.832860071637289	0.900485436893204	0.632027257240204	0.742742742742743
Lactobacillus_amylolyticus_DSM_11664	0.825729465339855	0.873376623376623	0.664197530864198	0.754558204768583
Lactobacillus_amylovorus_GRL_1112	0.792604296338855	0.850282485875706	0.670378619153675	0.749688667496887
Lactobacillus_animalis_KCTC_3501	0.838274286002879	0.879396984924623	0.676982591876209	0.765027322404372
Lactobacillus_antri_DSM_16041	0.851502385349338	0.916666666666667	0.65414710485133	0.763470319634703
Lactobacillus_brevis_ATCC_367	0.85089760721489	0.903803131991051	0.620583717357911	0.735883424408015
Lactobacillus_brevis_subsp_gravesensis_ATCC_27305	0.83809940909287	0.90528233151184	0.630710659898477	0.743455497382199
Lactobacillus_buchneri_ATCC_11577	0.82559273762905	0.909433962264151	0.673184357541899	0.773675762439807
Lactobacillus_casei_ATCC_334	0.862465768497237	0.926573426573427	0.649509803921569	0.763688760806917
Lactobacillus_casei_casei_BL23	0.81817887220996	0.912713472485769	0.627118644067797	0.743431221020093
Lactobacillus_coleohominis_101_4_CHN	0.839954963407769	0.865753424657534	0.669491525423729	0.755077658303465
Lactobacillus_coryniformis_subsp_coryniformis_CECT_5711	0.821026218499494	0.888888888888889	0.638436482084691	0.743127962085308
Lactobacillus_crispatus_125_2_CHN	0.825271259275893	0.891373801916933	0.642857142857143	0.746987951807229
Lactobacillus_curvatus_CRL_705	0.813386485114515	0.877049180327869	0.648484848484848	0.745644599303136
Lactobacillus_delbrueckii_subsp_bulgaricus_ATCC_11842	0.837619836339119	0.885856079404467	0.671052631578947	0.763636363636364
Lactobacillus_delbrueckii_subsp_bulgaricus_ATCC_BAA_365	0.815198561588165	0.859598853868195	0.635593220338983	0.730816077953715
Lactobacillus_fermentum_ATCC_14931	0.829008045900871	0.889390519187359	0.6304	0.737827715355805
Lactobacillus_fermentum_IFO_3956	0.844481362815289	0.90146750524109	0.634218289085546	0.744588744588744
Lactobacillus_gasseri_ATCC_33323	0.827203492524617	0.88385269121813	0.652719665271967	0.750902527075812
Lactobacillus_gastricus_PS3	0.829356408869659	0.888372093023256	0.660899653979239	0.757936507936508
Lactobacillus_helveticus_DPC_4571	0.847830596558652	0.901869158878505	0.645484949832776	0.752436647173489
Lactobacillus_helveticus_DSM_20075	0.85038102025712	0.910994764397906	0.633879781420765	0.747583243823845
Lactobacillus_hilgardii_ATCC_8290	0.825588973423733	0.9146110056926	0.634210526315789	0.749028749028749
Lactobacillus_iners_DSM_13335	0.818170611439842	0.855769230769231	0.660891089108911	0.745810055865922
Lactobacillus_jensenii_1153	0.802332706261757	0.836065573770492	0.625	0.715287517531557
Lactobacillus_johnsonii_DPC_6026	0.805426457465794	0.86890243902439	0.669014084507042	0.755968169761273
Lactobacillus_johnsonii_NCC_533	0.859496572549538	0.929577464788732	0.656716417910448	0.769679300291545
Lactobacillus_mucosae_LM1	0.849044708204271	0.897905759162304	0.691532258064516	0.781321184510251
Lactobacillus_oris_F0423	0.833858317052193	0.880668257756563	0.667269439421338	0.759259259259259
Lactobacillus_paracasei_subsp_paracasei_8700_2	0.841484104974365	0.922928709055877	0.649932157394844	0.762738853503185
Lactobacillus_paracasei_subsp_paracasei_ATCC_25302	0.814906357401323	0.889105058365759	0.656609195402299	0.755371900826446
Lactobacillus_pentosus_KCA1	0.798525962510249	0.858078602620087	0.6288	0.725761772853186
Lactobacillus_plantarum_JDM1	0.813763321799308	0.877647058823529	0.675724637681159	0.763561924257932
Lactobacillus_plantarum_WCFS1	0.845502958579881	0.896153846153846	0.637482900136799	0.745003996802558
Lactobacillus_plantarum_subsp_plantarum_ATCC_14917	0.833853486234093	0.903614457831325	0.636492220650636	0.746887966804979
Lactobacillus_reuteri_CF48_3A_	0.828019286661655	0.890590809628009	0.6359375	0.742023701002735
Lactobacillus_reuteri_F275_JCM_1112	0.847916666666667	0.875	0.687772925764192	0.770171149144254
Lactobacillus_reuteri_MM2_3_	0.820786716890613	0.891774891774892	0.642745709828393	0.747053490480508
Lactobacillus_reuteri_MM4_1A_	0.840812795706517	0.913865546218487	0.639705882352941	0.752595155709343
Lactobacillus_reuteri_SD2112_ATCC_55730	0.845063976659484	0.888646288209607	0.659643435980551	0.757209302325581
Lactobacillus_rhamnosus_GG_ATCC_53103	0.842959606228923	0.911971830985915	0.673602080624187	0.774869109947644
Lactobacillus_rhamnosus_LMS2_1	0.826132420341613	0.907597535934292	0.706070287539936	0.794249775381851
Lactobacillus_ruminis_ATCC_25644	0.844609375	0.93125	0.667164179104478	0.777391304347826
Lactobacillus_sakei_subsp_sakei_23K	0.851471177132396	0.923580786026201	0.639939485627837	0.756032171581769
Lactobacillus_salivarius_HO66_ATCC_11741	0.837421646063381	0.916299559471366	0.661367249602544	0.768236380424746
Lactobacillus_salivarius_salivarius_UCC118	0.826166494490359	0.888257575757576	0.617105263157895	0.728260869565217
Lactobacillus_ultunensis_DSM_16047	0.860528402537486	0.933823529411765	0.685251798561151	0.79045643153527
Lactobacillus_vaginalis_ATCC_49540	0.84318382965431	0.897959183673469	0.669201520912547	0.766884531590414
Lactococcus_garvieae_ATCC_49156	0.820129135639551	0.866504854368932	0.630742049469965	0.730061349693252
Lactococcus_lactis_subsp_lactis_Il1403	0.810253427661563	0.873362445414847	0.635930047694754	0.735970561177553
Lactococcus_raffinolactis_4877	0.850096760907465	0.909738717339667	0.671929824561403	0.772956609485368
Laribacter_hongkongensis_HLHK9	0.828279456313776	0.872767857142857	0.661590524534687	0.75264677574591
Lautropia_mirabilis_ATCC_51599	0.823206079212829	0.88646288209607	0.648562300319489	0.749077490774908
Leminorella_grimontii_ATCC_33999	0.819202410331723	0.891050583657588	0.646892655367232	0.749590834697218
Leptotrichia_buccalis_C_1013_b	0.806301652892562	0.865909090909091	0.643581081081081	0.738372093023256
Leuconostoc_argentinum_KCTC_3773	0.804110094594332	0.862595419847328	0.653179190751445	0.743421052631579
Leuconostoc_gelidum_JB7	0.810420255622451	0.858880778588808	0.631484794275492	0.727835051546392
Leuconostoc_lactis_KACC_91922	0.820809862897226	0.878865979381443	0.658301158301158	0.752759381898455
Leuconostoc_mesenteroides_subsp_cremoris_ATCC_19254	0.801753104455808	0.845945945945946	0.624750499001996	0.718714121699196
Listeria_grayi_DSM_20601	0.80399074230243	0.885281385281385	0.656500802568218	0.753917050691244
Listeria_monocytogenes_4a_L99	0.808521946478077	0.855579868708972	0.648424543946932	0.737735849056604
Listeria_monocytogenes_4b_F2365	0.815547780951813	0.873661670235546	0.628659476117103	0.731182795698925
Listeria_monocytogenes_FSL_R2_561	0.822666654386709	0.879828326180258	0.661290322580645	0.755064456721915
Listeria_monocytogenes_Finland_1988	0.821866302289433	0.882226980728051	0.65086887835703	0.749090909090909
Listeria_monocytogenes_J0161_FSL_R2_499	0.823698170900182	0.877682403433476	0.661812297734628	0.754612546125461
Listeria_monocytogenes_SLCC_2378	0.798976564613529	0.877944325481799	0.643642072213501	0.742753623188406
Listeria_monocytogenes_SLCC_2540	0.824745860634879	0.884368308351178	0.658692185007974	0.755027422303473
Listeria_monocytogenes_SLCC_7179	0.799420692958057	0.871244635193133	0.652733118971061	0.746323529411765
Listeria_monocytogenes_serotype_7_SLCC_2482	0.814382287387868	0.879828326180258	0.640625	0.741410488245931
Lysinibacillus_fusiformis_ZB2	0.81871840512638	0.892452830188679	0.646174863387978	0.749603803486529
Lysinibacillus_sphaericus_C3_41	0.840900151506322	0.895038167938931	0.655027932960894	0.756451612903226
Marvinbryantia_formatexigens_I_52_DSM_14469	0.864523919179036	0.93127147766323	0.651442307692308	0.766619519094767
Megamonas_funiformis_YIT_11815	0.835014614726369	0.908931698774081	0.639950678175092	0.751085383502171
Megamonas_hypermegale_ART12_1	0.840617603550295	0.907692307692308	0.63697705802969	0.748612212529738
Megasphaera_elsdenii_DSM_20460	0.822207497585409	0.869668246445498	0.693761814744801	0.771819137749737
Melainabacterium_MEL_A1	0.823946482935427	0.85126582278481	0.677581863979849	0.754558204768583
Mesorhizobium_loti_MAFF303099	0.804839964451926	0.868552412645591	0.631961259079903	0.731604765241766
Methanobrevibacter_ruminantium_M1	0.81383364784439	0.864457831325301	0.629385964912281	0.728426395939086
Methanobrevibacter_smithii_ATCC_35061	0.839883381924198	0.877551020408163	0.66358024691358	0.755711775043937
Methanomassiliicoccus_luminyensis_B10	0.800436031942263	0.84393063583815	0.65324384787472	0.736443883984868
Methanosphaera_stadtmanae_DSM_3091	0.821302816901408	0.848591549295775	0.644385026737968	0.732522796352584
Methylobacterium_mesophilicum_SR1_6_6	0.839599913501397	0.919720767888307	0.649815043156597	0.761560693641618
Methylobacterium_populi_BJ001	0.829795602392339	0.895759717314488	0.646683673469388	0.751111111111111
Methylobacterium_radiotolerans_JCM_2831	0.803725558101124	0.885036496350365	0.650134048257373	0.749613601236476
Methyloversatilis_universalis_FAM5	0.804656110745854	0.88034188034188	0.637770897832817	0.73967684021544
Methyloversatilis_universalis_Fam50001	0.811725018632241	0.887265135699374	0.655864197530864	0.754214729370009
Microbacterium_gubbeenense_DSM_15944	0.801116689750692	0.868421052631579	0.648117839607201	0.742268041237113
Microbacterium_oleivorans_NBRC_103075	0.79895510508222	0.862139917695473	0.659842519685039	0.747546833184657
Microbacterium_paraoxydans_77MFTsu3_2	0.778929073630855	0.855397148676171	0.620384047267356	0.719178082191781
Micrococcus_luteus_NCTC_2665	0.812892264529506	0.862884160756501	0.66003616636528	0.747950819672131
Micromonospora_aurantiaca_ATCC_27029	0.792944108223568	0.877358490566038	0.63179347826087	0.734597156398104
Mitsuokella_jalaludinii_DSM_13811	0.845921654696149	0.912114014251782	0.664359861591695	0.768768768768769
Mitsuokella_multacida_DSM_20544	0.838105705783909	0.902152641878669	0.644755244755245	0.752039151712887
Mobiluncus_curtisii_ATCC_43063	0.840185698995835	0.892950391644909	0.671905697445973	0.766816143497758
Mogibacterium_timidum_ATCC_33093	0.845405719262592	0.873493975903614	0.671296296296296	0.759162303664921
Moraxella_catarrhalis_RH4	0.83793817457586	0.902612826603325	0.664335664335664	0.765357502517623
Morganella_morganii_subsp_morganii_KT	0.813713473779206	0.858676207513417	0.625814863102999	0.723981900452489
Mycobacterium_avium_subsp_avium_ATCC_25291	0.833369203397613	0.897727272727273	0.632843791722296	0.742364917776038
Mycobacterium_fortuitum_subsp_fortuitum_DSM_46621	0.811787693522691	0.878228782287823	0.638926174496644	0.73970473970474
Mycoplasma_hominis_ATCC_23114	0.842821216278006	0.839506172839506	0.708333333333333	0.768361581920904
Mycoplasma_pneumoniae_309	0.789134284473253	0.826589595375723	0.65	0.727735368956743
Neisseria_cinerea_ATCC_14685	0.806014999621222	0.879396984924623	0.646950092421442	0.745473908413205
Neisseria_elongata_subsp_glycolytica_ATCC_29315	0.813017806716609	0.884057971014493	0.640980735551664	0.743147208121827
Neisseria_flavescens_SK114	0.794781176372469	0.865296803652968	0.632721202003339	0.730954676952748
Neisseria_macacae_ATCC_33926	0.805725623582766	0.873809523809524	0.637152777777778	0.736947791164659
Neisseria_mucosa_ATCC_25996	0.822640207775343	0.903153153153153	0.65415986949429	0.758751182592242
Neisseria_subflava_NJ9703	0.788979924346594	0.861047835990888	0.639593908629442	0.733980582524272
Nevskia_ramosa_DSM_11499	0.826388915072109	0.87378640776699	0.657894736842105	0.750625521267723
Oceanobacillus_picturae_strain_S1	0.83148193359375	0.904296875	0.653954802259887	0.759016393442623
Ochrobactrum_anthropi_ATCC_49188	0.802056352513968	0.872113676731794	0.630295250320924	0.731743666169896
Ochrobactrum_intermedium_LMG_3301	0.796386128561253	0.885098743267504	0.636129032258064	0.74024024024024
Odoribacter_laneus_YIT_12061	0.852537952909986	0.929775280898876	0.631679389312977	0.752272727272727
Odoribacter_splanchnicus_1651_6_DSM_20712	0.835057953086434	0.88861985472155	0.670932358318099	0.764583333333333
Olsenella_profusa_F019501	0.824788527901692	0.876146788990826	0.672535211267606	0.760956175298805
Olsenella_uli_DSM_7084	0.826437463700412	0.881909547738693	0.666034155597723	0.758918918918919
Oribacterium_sinus_F0268	0.820015045257104	0.874384236453202	0.65377532228361	0.748155953635406
Oxalobacter_formigenes_HOxBLS	0.828659320477502	0.86969696969697	0.668997668997669	0.756258234519104
Oxalobacter_formigenes_OXCC13	0.79725202530434	0.870206489675516	0.662921348314607	0.752551020408163
Paenibacillus_alvei_DSM_29	0.825853346100098	0.911870503597122	0.636934673366834	0.75
Paenibacillus_barengoltzii_G22	0.833457479394075	0.895522388059702	0.646900269541779	0.751173708920188
Paenibacillus_daejeonensis_DSM_15491	0.824660383355675	0.886617100371747	0.648097826086957	0.748822605965463
Paenibacillus_graminis_C4D1M	0.820291707138606	0.906902086677368	0.640589569160998	0.750830564784053
Paenibacillus_lactis_154	0.813053975448039	0.894736842105263	0.659973226238286	0.759630200308166
Pantoea_agglomerans_IG1	0.837766212617434	0.903381642512077	0.650812064965197	0.756574511126096
Parabacteroides_distasonis_ATCC_8503	0.849787009614994	0.921019108280255	0.614795918367347	0.737378888322284
Parabacteroides_goldsteinii_dnLKV18	0.827934027777778	0.872916666666667	0.653666146645866	0.747546833184657
Parabacteroides_gordonii_DSM_23371	0.849450588911232	0.908898305084746	0.672413793103448	0.772972972972973
Parabacteroides_johnsonii_DSM_18315	0.867765069488227	0.930628272251309	0.655299539170507	0.769064359113034
Parabacteroides_merdae_ATCC_43184	0.854576138771411	0.932379713914174	0.653600729261623	0.768488745980707
Parabacteroides_sp_D13	0.844609808187316	0.925975773889637	0.618705035971223	0.74177897574124
Paracoccus_yeei_ATCC_BAA_599	0.793952158562518	0.85451197053407	0.632152588555858	0.726703210649961
Paraprevotella_clara_YIT_11840	0.851147375416825	0.908006814310051	0.623391812865497	0.739251040221914
Paraprevotella_xylaniphila_YIT_11841	0.823762606602414	0.889464594127807	0.625	0.734141126158232
Parasutterella_excrementihominis_YIT_11859	0.816452399879389	0.884816753926702	0.646271510516252	0.746961325966851
Parvimonas_micra_ATCC_33270	0.818447405833554	0.861660079051383	0.670769230769231	0.754325259515571
Pediococcus_acidilactici_7_4	0.840193958181695	0.906178489702517	0.638709677419355	0.749290444654683
Pediococcus_acidilactici_DSM_20284	0.851523376678029	0.923220973782772	0.654714475431607	0.766122766122766
Pediococcus_pentosaceus_ATCC_25745	0.802198685171658	0.845945945945946	0.652083333333333	0.736470588235294
Peptoniphilus_harei_ACS_146_V_Sch2b	0.843757882322464	0.911227154046997	0.691089108910891	0.786036036036036
Peptoniphilus_indolicus_ATCC_29427	0.824026760396975	0.864130434782609	0.658385093167702	0.747356051703878
Peptoniphilus_lacrimalis_DSM_7455	0.829789734211705	0.899728997289973	0.670707070707071	0.768518518518519
Peptoniphilus_timonensis_JC401	0.803217466245332	0.875706214689266	0.648535564853556	0.745192307692308
Peptostreptococcus_anaerobius_DSM_2949	0.789641311619041	0.834549878345499	0.643527204502814	0.726694915254237
Peptostreptococcus_stomatis_DSM_17678	0.832275390625	0.8828125	0.658252427184466	0.754171301446051
Phascolarctobacterium_succinatutens_YIT_12067	0.834430885428046	0.885474860335196	0.646938775510204	0.747641509433962
Plesiomonas_shigelloides_302_73	0.823668365285616	0.889891696750903	0.636129032258064	0.741911211437171
Porphyromonas_asaccharolytica_DSM_20707	0.854229587299351	0.893175074183976	0.680995475113122	0.772785622593068
Porphyromonas_endodontalis_ATCC_35406	0.825142778974727	0.871345029239766	0.660753880266075	0.751576292559899
Porphyromonas_gingivalis_W83	0.854989698109827	0.901639344262295	0.706638115631692	0.792316926770708
Porphyromonas_somerae_DSM_23386	0.8140159923973	0.847411444141689	0.643892339544513	0.731764705882353
Porphyromonas_uenonis_60_3	0.847696389940509	0.883720930232558	0.671081677704194	0.762860727728984
Porphyromonas_uenonis_DSM_23387	0.828283552655169	0.859281437125748	0.681710213776722	0.760264900662252
Prevotella_albensis_DSM_11370	0.838690003015269	0.87696335078534	0.66468253968254	0.756207674943567
Prevotella_bivia_DSM_20514	0.834352237252862	0.870967741935484	0.677824267782427	0.762352941176471
Prevotella_brevis_ATCC_19188	0.815292570677186	0.864102564102564	0.654368932038835	0.74475138121547
Prevotella_bryantii_B14	0.815326341827927	0.860406091370558	0.673956262425447	0.755852842809364
Prevotella_bryantii_C21a	0.830951238605085	0.869346733668342	0.67578125	0.76043956043956
Prevotella_buccae_ATCC_33574	0.81608783864423	0.87218045112782	0.646840148698885	0.742796157950907
Prevotella_conceptionensis_9403948	0.819863963657202	0.853025936599424	0.646288209606987	0.735403726708075
Prevotella_copri_CB7_DSM_18205	0.826130748437526	0.892116182572614	0.632352941176471	0.740103270223752
Prevotella_corporis_DSM_18810	0.845266206282023	0.886567164179105	0.684331797235023	0.772431729518856
Prevotella_denticola_DSM20614	0.827028850755989	0.868347338935574	0.651260504201681	0.744297719087635
Prevotella_denticola_F0289	0.818818096027911	0.882352941176471	0.686070686070686	0.771929824561403
Prevotella_disiens_FB035_09AN	0.79864186851211	0.832352941176471	0.635955056179775	0.721019108280255
Prevotella_disiens_JCM_6334	0.817313432835821	0.871641791044776	0.688679245283019	0.769433465085639
Prevotella_enoeca_JCM_12259	0.828747281388407	0.86646884272997	0.68384074941452	0.764397905759162
Prevotella_intermedia_17	0.804482106476409	0.871794871794872	0.655246252676659	0.748166259168704
Prevotella_intermedia_ATCC_25611	0.824682259024544	0.869822485207101	0.683720930232558	0.765625
Prevotella_loescheii_DSM_19665	0.827151793433642	0.870619946091644	0.663244353182752	0.752913752913753
Prevotella_melaninogenica_ATCC_25845	0.819158950617284	0.875	0.65625	0.75
Prevotella_nanceiensis_DSM_19126	0.80132624724696	0.875706214689266	0.640495867768595	0.739856801909308
Prevotella_nigrescens_ATCC_33563	0.808739174929696	0.86217008797654	0.634989200863931	0.731343283582089
Prevotella_oralis_ATCC_33269	0.823641073435487	0.863874345549738	0.648330058939096	0.740740740740741
Prevotella_pallens_ATCC_700821	0.812372829273559	0.867435158501441	0.648706896551724	0.7422934648582
Prevotella_ruminicola_23	0.791016313867086	0.850855745721271	0.633879781420765	0.72651356993737
Prevotella_salivae_DSM_15606	0.860364566202294	0.921824104234528	0.631696428571429	0.749668874172186
Prevotella_shahii_JCM_12083	0.808123562960972	0.830601092896175	0.68314606741573	0.749691738594328
Prevotella_stercorea_DSM_18206	0.823853094956991	0.876623376623377	0.668316831683168	0.758426966292135
Prevotella_timonensis_4401737	0.800067212770426	0.855072463768116	0.65121412803532	0.739348370927318
Prevotella_timonensis_CRIS_5C_B1	0.839767459860167	0.868035190615836	0.671201814058957	0.757033248081841
Prevotella_veroralis_DSM_19559	0.788279230106291	0.830508474576271	0.634989200863931	0.719706242350061
Propionibacterium_acidipropionici_ATCC_4875	0.81215177225694	0.880658436213992	0.632200886262925	0.736027515047291
Propionibacterium_acnes_KPA171202	0.804630219772661	0.862955032119914	0.656351791530945	0.745605920444033
Propionibacterium_avidum_44067	0.818001620390423	0.898419864559819	0.650326797385621	0.754502369668246
Propionibacterium_freudenreichii_subsp_shermanii_CIRM_BIA1	0.823840607031765	0.87378640776699	0.655737704918033	0.749219562955255
Propionibacterium_granulosum_DSM_20700	0.832385307117818	0.881481481481482	0.659889094269871	0.754756871035941
Propionibacterium_jensenii_DSM_20535	0.782548523700228	0.830022075055188	0.621487603305785	0.710775047258979
Propionibacterium_propionicum_F0230a	0.802901567708596	0.854389721627409	0.653027823240589	0.74025974025974
Proteus_mirabilis_ATCC_29906	0.799655994427895	0.860759493670886	0.625492772667543	0.724505327245053
Proteus_penneri_ATCC_35198	0.825554667727367	0.874296435272045	0.640990371389271	0.73968253968254
Providencia_alcalifaciens_DSM_30120	0.83727135850688	0.897683397683398	0.642265193370166	0.748792270531401
Providencia_rettgeri_DSM_1131	0.833019909013108	0.894295302013423	0.667919799498747	0.764705882352941
Providencia_rustigianii_DSM_4541	0.816187130177515	0.878846153846154	0.64822695035461	0.746122448979592
Providencia_stuartii_ATCC_25827	0.858434233617731	0.908637873754153	0.691529709228824	0.785355348169419
Pseudobutyrivibrio_ruminis_AD2017	0.842809230557909	0.911483253588517	0.670774647887324	0.772819472616633
Pseudoflavonifractor_capillosus_strain_ATCC_29799	0.816705729166667	0.8875	0.649390243902439	0.75
Pseudomonas_aeruginosa_NCGM2_S1	0.823114822240697	0.888111888111888	0.655483870967742	0.75426874536006
Pseudomonas_alcaliphila_34	0.81966963516231	0.88135593220339	0.646766169154229	0.746054519368723
Pseudomonas_fluorescens_PfO_1	0.820329039232467	0.899328859060403	0.648125755743652	0.753338018271258
Pseudomonas_monteilii_NBRC_103158	0.832421717897157	0.896610169491525	0.64828431372549	0.7524893314367
Pseudomonas_monteilii_QM	0.82211544942987	0.896551724137931	0.643867924528302	0.749485243651338
Pseudomonas_nitroreducens_HBP1	0.808789161923272	0.880952380952381	0.644278606965174	0.744252873563218
Pseudomonas_oleovorans_MOIL14HWK12	0.843625418886754	0.898799313893654	0.672657252888318	0.769456681350954
Pseudomonas_putida_F1	0.841701913366781	0.914893617021277	0.658421672555948	0.765753424657534
Pseudomonas_stutzeri_DSM_4166	0.81953037273437	0.888888888888889	0.650322580645161	0.751117734724292
Pseudoramibacter_alactolyticus_ATCC_23263	0.80164011009823	0.851758793969849	0.642045454545455	0.732181425485961
Pyramidobacter_piscolens_W5455	0.8423	0.8875	0.678776290630975	0.769230769230769
Ralstonia_sp_5_7_47FAA	0.808779098908443	0.875	0.63550135501355	0.736263736263736
Raoultella_planticola_ATCC_33531	0.845035474068467	0.916053019145803	0.647242455775234	0.758536585365854
Rhodococcus_equi_ATCC_33707	0.823952030420986	0.883512544802867	0.646981627296588	0.746969696969697
Rhodococcus_equi_NBRC_101255	0.829315368799444	0.911439114391144	0.656042496679947	0.762934362934363
Rhodococcus_erythropolis_PR4	0.827477678571428	0.908928571428571	0.641866330390921	0.75240206947524
Rhodococcus_rhodochrous_ATCC_21198	0.798606505102041	0.878571428571429	0.634838709677419	0.737078651685393
Roseburia_hominis_A2_183	0.801759402324163	0.849148418491484	0.653558052434457	0.738624338624339
Roseburia_intestinalis_L1_82	0.842714780951184	0.925566343042071	0.624454148471616	0.745762711864407
Roseburia_inulinivorans_DSM_16841	0.847962014770236	0.916256157635468	0.642117376294592	0.755074424898512
Roseomonas_mucosa_ATCC_BAA_692	0.82094269086985	0.883512544802867	0.644444444444444	0.745275888133031
Rothia_aeria_F0474	0.821581707381858	0.895316804407714	0.652610441767068	0.754936120789779
Rothia_dentocariosa_ATCC_17931	0.814605761228489	0.860103626943005	0.662674650698603	0.74859075535513
Rothia_mucilaginosa_DY_18	0.827172436200378	0.883152173913043	0.651302605210421	0.749711649365629
Rudanella_lutea_DSM_19387	0.821858966710416	0.900608519269777	0.659732540861813	0.761578044596913
Ruminococcaceae_bacterium_D16	0.830555978932751	0.909465020576132	0.64714494875549	0.756201881950385
Ruminococcus_albus_7	0.802458131487889	0.863529411764706	0.663652802893309	0.750511247443763
Ruminococcus_bicirculans_80_3	0.842283950617284	0.852777777777778	0.657387580299786	0.742442563482467
Ruminococcus_bromii_L2_63	0.81737366679283	0.862928348909657	0.657957244655582	0.746630727762803
Ruminococcus_callidus_ATCC_2776001	0.828845296197888	0.894736842105263	0.661111111111111	0.76038338658147
Ruminococcus_champanellensis_18P13	0.852585889440926	0.889434889434889	0.688212927756654	0.77599142550911
Ruminococcus_flavefaciens_ATCC_19208	0.812935950607974	0.888349514563107	0.635416666666667	0.740890688259109
Ruminococcus_flavefaciens_FD_1	0.827502731679636	0.872235872235872	0.661080074487896	0.752118644067797
Ruminococcus_gauvreauii_DSM_19829	0.810499912670535	0.887665198237885	0.643769968051118	0.746296296296296
Ruminococcus_gnavus_ATCC_29149	0.826250830110984	0.92548435171386	0.662753468516542	0.772388059701492
Ruminococcus_lactaris_ATCC_29176	0.855740932751018	0.915857605177994	0.62819089900111	0.745227123107307
Ruminococcus_obeum_A2_162	0.836824317143161	0.888659793814433	0.650075414781297	0.750871080139373
Ruminococcus_sp_5_1_39BFAA	0.852740354051542	0.917832167832168	0.636363636363636	0.751610594130279
Ruminococcus_sp_SR1_5	0.859970273483947	0.922413793103448	0.657248157248157	0.767575322812052
Ruminococcus_torques_ATCC_27756	0.840851020408162	0.924285714285714	0.62032598274209	0.742398164084911
Ruminococcus_torques_L2_14	0.856500010368497	0.91566265060241	0.647990255785627	0.758915834522111
Salmonella_enterica_enterica_sv_Typhimurium_LT2	0.794157771041377	0.890260631001372	0.636898920510304	0.742562929061785
Scardovia_inopinata_F0304	0.81014268976808	0.855153203342618	0.657387580299786	0.743341404358353
Schlesneria_paludicola_DSM_18645	0.826860306495066	0.89083820662768	0.646393210749646	0.749180327868852
Selenomonas_ruminantium_AC2024	0.816273265497792	0.886104783599089	0.657094594594595	0.754607177497575
Serratia_fonticola_RB_25	0.806427406779962	0.881977671451356	0.644522144522145	0.744781144781145
Serratia_liquefaciens_ATCC_27592	0.818645514091701	0.885271317829457	0.635150166852058	0.739637305699482
Serratia_marcescens_subsp_marcescens_Db11	0.832350560758469	0.894009216589862	0.631921824104234	0.740458015267175
Shigella_dysenteriae_Sd197	0.851909148042509	0.922428330522766	0.670343137254902	0.776437189496097
Shigella_flexneri_2002017	0.797009402934729	0.88961038961039	0.639439906651109	0.744059742023082
Shigella_sonnei_Ss046	0.818741397482795	0.903937007874016	0.634254143646409	0.745454545454545
Silanimonas_lenta_DSM_16282	0.825556397289163	0.880090497737557	0.654882154882155	0.750965250965251
Slackia_exigua_ATCC_700122	0.839708444444444	0.872	0.670081967213115	0.757821552723059
Slackia_piriformis_YIT_12062	0.831208451671297	0.871508379888268	0.651356993736952	0.745519713261649
Solobacterium_moorei_DSM_22971	0.772295012679628	0.835164835164835	0.634655532359081	0.72123368920522
Solobacterium_moorei_F0204	0.81828885400314	0.865384615384615	0.640243902439024	0.735981308411215
Sphingomonas_paucimobilis_HER1398	0.798603306740663	0.851612903225806	0.636655948553055	0.728610855565777
Spirosoma_linguale_DSM_74	0.832006014702607	0.880597014925373	0.642176870748299	0.742722265932337
Staphylococcus_arlettae_CVD059	0.80237399506427	0.875486381322957	0.655021834061135	0.749375520399667
Staphylococcus_aureus_subsp_aureus_USA300_FPR3757	0.828281502696068	0.889980353634578	0.644381223328592	0.747524752475248
Staphylococcus_capitis_CR0101	0.828657485691987	0.891129032258065	0.639652677279305	0.744734625105307
Staphylococcus_capitis_QN1	0.864528184366241	0.923076923076923	0.681614349775785	0.784178847807395
Staphylococcus_caprae_C87	0.833683398861851	0.893787575150301	0.66467958271237	0.762393162393162
Staphylococcus_cohnii_hu_01	0.825058811621851	0.903677758318739	0.652338811630847	0.757709251101321
Staphylococcus_epidermidis_ATCC_12228	0.802362185207218	0.867886178861789	0.644042232277526	0.739393939393939
Staphylococcus_equorum_subsp_equorum_Mu2	0.836839045333254	0.891891891891892	0.650704225352113	0.752442996742671
Staphylococcus_haemolyticus_JCSC1435	0.809527008868584	0.868852459016393	0.645357686453577	0.74061135371179
Staphylococcus_hominis_subsp_hominis_C80	0.831647351606731	0.895615866388309	0.646084337349398	0.750656167979003
Staphylococcus_intermedius_ATCC_27335	0.830458412098298	0.861413043478261	0.661795407098121	0.748524203069658
Staphylococcus_lugdunensis_HKU09_01	0.801850830218889	0.861507128309572	0.635135135135135	0.731201382886776
Staphylococcus_pasteuri_SP1	0.811589490114464	0.875	0.650674662668666	0.746345657781599
Staphylococcus_pettenkoferi_VCU012	0.811312760398277	0.861344537815126	0.645669291338583	0.738073807380738
Staphylococcus_saprophyticus_subsp_saprophyticus_ATCC_15305	0.812640118707763	0.865461847389558	0.640416047548291	0.736122971818958
Staphylococcus_sciuri_subsp_sciuri_Z8	0.847413639144428	0.900584795321637	0.66189111747851	0.763005780346821
Staphylococcus_simulans_ACS_120_V_Sch1	0.819671758845705	0.877431906614786	0.64985590778098	0.746688741721854
Staphylococcus_vitulinus_F1028	0.829589205251631	0.885311871227364	0.650887573964497	0.750213128729753
Staphylococcus_warneri_SG1	0.83714544213584	0.888446215139442	0.646376811594203	0.748322147651007
Staphylococcus_xylosus_DMB3_Bh1	0.831297698455622	0.905038759689923	0.668097281831187	0.768724279835391
Staphylococcus_xylosus_NJ	0.818844307270233	0.890740740740741	0.639627659574468	0.744582043343653
Stenotrophomonas_maltophilia_D457	0.793931231506989	0.858585858585859	0.638138138138138	0.732127476313523
Stenotrophomonas_rhizophila_PCA13	0.825896881197044	0.87984496124031	0.645803698435277	0.74487284659557
Stoquefichus_massiliensis_AP9	0.840445502621278	0.906698564593301	0.666080843585237	0.767983789260385
Streptococcus_agalactiae_A909	0.828149912308674	0.875	0.64367816091954	0.741721854304636
Streptococcus_anginosus_1_2_62CV	0.801196049475812	0.870550161812298	0.669154228855721	0.756680731364276
Streptococcus_australis_ATCC_700641	0.838645124716553	0.892857142857143	0.670840787119857	0.76608784473953
Streptococcus_constellatus_subsp_constellatus_SK53	0.805049326559546	0.847826086956522	0.652719665271967	0.73758865248227
Streptococcus_constellatus_subsp_pharyngis_SK1060	0.825704360175716	0.849604221635884	0.659836065573771	0.742791234140715
Streptococcus_cristatus_ATCC_51100	0.805297386493242	0.862068965517241	0.648148148148148	0.739957716701903
Streptococcus_dysgalactiae_subsp_dysgalactiae_ATCC_27957	0.811273235810994	0.888059701492537	0.652650822669104	0.752370916754478
Streptococcus_equi_subsp_equi_4047	0.810888468809074	0.828985507246377	0.665116279069767	0.738064516129032
Streptococcus_equinus_ATCC_9812	0.807362528344672	0.851190476190476	0.660508083140878	0.743823146944083
Streptococcus_gallolyticus_subsp_gallolyticus_ATCC_43143	0.802878313378563	0.850117096018735	0.669741697416974	0.74922600619195
Streptococcus_gordonii_str_Challis_substr_CH1	0.789982235969528	0.87089715536105	0.661129568106312	0.751652502360718
Streptococcus_infantarius_subsp_infantarius_ATCC_BAA_102	0.823379501385042	0.871052631578947	0.685300207039337	0.767091541135574
Streptococcus_infantis_ATCC_700779	0.83111572265625	0.875	0.660117878192534	0.752519596864502
Streptococcus_intermedius_JTH08	0.842781173761684	0.887434554973822	0.667322834645669	0.761797752808989
Streptococcus_lutetiensis_033	0.791142177275431	0.841463414634146	0.631868131868132	0.721757322175732
Streptococcus_mitis_NCTC_12261	0.82692103305346	0.865979381443299	0.658823529411765	0.748329621380846
Streptococcus_mutans_ATCC_25175	0.81168632375299	0.870159453302961	0.644182124789207	0.74031007751938
Streptococcus_oralis_Uo5	0.805503136947358	0.866336633663366	0.650557620817844	0.743099787685775
Streptococcus_parasanguinis_ATCC_903	0.832656538075567	0.888888888888889	0.681481481481481	0.771488469601677
Streptococcus_parauberis_KCTC_11537	0.791780179025206	0.866028708133971	0.638447971781305	0.73502538071066
Streptococcus_peroris_ATCC_700780	0.800119742970322	0.828496042216359	0.624254473161034	0.712018140589569
Streptococcus_pleomorphus_DSM_20574	0.816643608940972	0.875	0.653696498054475	0.748329621380846
Streptococcus_pneumoniae_G54	0.832781987591859	0.897129186602871	0.667259786476868	0.76530612244898
Streptococcus_pseudopneumoniae_IS7493	0.797584339858392	0.857142857142857	0.631578947368421	0.727272727272727
Streptococcus_pyogenes_MGAS9429	0.816082310934522	0.873056994818653	0.672654690618762	0.759864712514092
Streptococcus_salivarius_JIM8777	0.798490346929888	0.872289156626506	0.645276292335116	0.741803278688525
Streptococcus_sanguinis_SK36	0.813902719976219	0.866379310344828	0.654723127035831	0.74582560296846
Streptococcus_sp_2_1_36FAA	0.855397369250158	0.922101449275362	0.630731102850062	0.749080206033848
Streptococcus_sp_I_G2	0.820839939225789	0.870689655172414	0.674832962138085	0.760351317440402
Streptococcus_sp_I_P16	0.830652299990843	0.895027624309392	0.666666666666667	0.764150943396226
Streptococcus_thermophilus_LMG_18311	0.815016673240345	0.874251497005988	0.659142212189616	0.751608751608752
Streptococcus_thoraltensis_DSM_12221	0.814330055179779	0.879716981132076	0.663701067615658	0.75659229208925
Streptococcus_uberis_0140J	0.807424593967518	0.88631090487239	0.637729549248748	0.741747572815534
Streptococcus_vestibularis_F0396	0.818929117425805	0.869458128078818	0.648897058823529	0.743157894736842
Subdoligranulum_variabile_DSM_15176	0.830258723859914	0.898809523809524	0.644381223328592	0.750621375310688
Succinatimonas_hippei_YIT_12066	0.81648747637051	0.855978260869565	0.649484536082474	0.738569753810082
Succinivibrio_dextrinosolvens_H5	0.82815625	0.8975	0.658715596330275	0.75978835978836
Sulfolobus_solfataricus_P2	0.805692854665279	0.852150537634409	0.667368421052632	0.748524203069658
Sutterella_parvirubra_YIT_11816	0.856412670101731	0.913793103448276	0.680942184154176	0.780368098159509
Sutterella_wadsworthensis_3_1_45B	0.826284560030299	0.873595505617977	0.658898305084746	0.751207729468599
Tannerella_forsythia_ATCC_43037	0.809225618451237	0.855643044619423	0.644268774703557	0.735062006764374
Tatumella_ptyseos_ATCC_33301	0.806712651915555	0.872495446265938	0.643817204301075	0.740912606341841
Trabulsiella_guamensis_ATCC_49490	0.848108035474335	0.908196721311475	0.664268585131894	0.767313019390582
Tropheryma_whipplei_str_Twist	0.807848319448434	0.867796610169492	0.666666666666667	0.754050073637702
Trueperella_pyogenes_MS249	0.808351053994084	0.889423076923077	0.651408450704225	0.752032520325203
Ureaplasma_parvum_serovar_1_str_ATCC_27813	0.778301784748513	0.818604651162791	0.654275092936803	0.727272727272727
Ureaplasma_urealyticum_serovar_8_str_ATCC_27618	0.79491658660145	0.803738317757009	0.661538461538462	0.725738396624473
Ureibacillus_thermosphaericus_str_Thermo_BF	0.793721202437574	0.855603448275862	0.633173843700159	0.727772685609533
Varibaculum_cambriense_DSM_15806	0.83993652053164	0.887323943661972	0.660377358490566	0.757211538461538
Veillonella_atypica_ACS_049_V_Sch6	0.834128862590401	0.892307692307692	0.671814671814672	0.766519823788546
Veillonella_dispar_ATCC_17748	0.832596975673898	0.879487179487179	0.675196850393701	0.763919821826281
Veillonella_parvula_Te3_DSM_2008	0.781552896439126	0.83989501312336	0.65843621399177	0.738177623990773
Veillonella_ratti_ACS_216_V_Col6b	0.804392218014405	0.860696517412935	0.65530303030303	0.744086021505376
Veillonella_sp_3_1_44	0.840062990408279	0.900783289817232	0.677799607072692	0.773542600896861
Veillonella_sp_6_1_27	0.827116164192327	0.883419689119171	0.650763358778626	0.749450549450549
Vibrio_fluvialis_560	0.824972270358852	0.890222984562607	0.630619684082625	0.738264580369844
Vibrio_fluvialis_I21563	0.806849400878771	0.884283246977547	0.658944658944659	0.755162241887905
Vibrio_fluvialis_PG41	0.789752179482819	0.858585858585859	0.632754342431762	0.728571428571428
Vibrio_furnissii_NCTC_11218	0.822152501445431	0.900673400673401	0.642256902761104	0.749824807288017
Vibrio_mimicus_MB_451	0.817626446280992	0.903636363636364	0.642949547218629	0.751322751322751
Vibrio_parahaemolyticus_RIMD_2210633	0.797925515543244	0.864912280701754	0.632051282051282	0.73037037037037
Weissella_cibaria_KACC_11862	0.813710222222222	0.893333333333333	0.654296875	0.755355129650507
Weissella_confusa_LBAE_C39_2	0.836208911614317	0.878378378378378	0.648702594810379	0.746268656716418
Weissella_paramesenteroides_ATCC_33313	0.843347221904261	0.913875598086124	0.65076660988075	0.760199004975124
Yersinia_bercovieri_ATCC_43970	0.833996219281664	0.904347826086957	0.657395701643489	0.761346998535871
Yersinia_enterocolitica_subsp_enterocolitica_8081	0.808616666666667	0.873333333333333	0.649318463444858	0.744847192608387
Yersinia_frederiksenii_ATCC_33641	0.824611490998104	0.906602254428341	0.649365628604383	0.756720430107527
Yersinia_kristensenii_ATCC_33638	0.843367752616846	0.922442244224422	0.681707317073171	0.784011220196353
Yersinia_pseudotuberculosis_YPIII	0.802177739734793	0.895446880269814	0.651533742331288	0.754261363636364
Yersinia_rohdei_ATCC_43380	0.83057900106983	0.895522388059702	0.659340659340659	0.759493670886076
Yokenella_regensburgei_ATCC_43003	0.851994172736732	0.927741935483871	0.654826958105647	0.767752269087026
