# Supplementary material for: Teasing out missing reactions in genome-scale metabolic networks through hypergraph learning
Source: Nat Commun. 2023 Apr 25;14:2375. doi: 10.1038/s41467-023-38110-7 (PMC10130184; doi:10.1038/s41467-023-38110-7)
Supplement: Supplementary file 4 — Source Data [file 41467_2023_38110_MOESM4_ESM.zip › Source Data/Supplementary Figure 4/c3mm/gutc3mm_4.csv]

Row	AUC	Recall	Precision	F1
Abiotrophia_defectiva_ATCC_49176	0.848782928809384	0.917989417989418	0.625788999098287	0.744235924932976
Achromobacter_xylosoxidans_A8	0.851021820492903	0.905882352941176	0.650180940892642	0.757022471910112
Achromobacter_xylosoxidans_NBRC_15126	0.828522611603897	0.91304347826087	0.657039711191336	0.764170748775367
Acidaminococcus_fermentans_DSM_20731	0.802465483234714	0.848717948717949	0.668686868686869	0.748022598870057
Acidaminococcus_intestini_RyC_MR95	0.839399857954546	0.869318181818182	0.681514476614699	0.764044943820225
Acidaminococcus_sp_D21	0.812628832068769	0.854304635761589	0.648241206030151	0.737142857142857
Acinetobacter_baumannii_AB0057	0.835201549678359	0.905861456483126	0.654685494223363	0.760059612518629
Acinetobacter_calcoaceticus_PHEA_2	0.791202579617425	0.849462365591398	0.645776566757493	0.73374613003096
Acinetobacter_haemolyticus_NIPH_261	0.8175676509675	0.884381338742394	0.630969609261939	0.736486486486487
Acinetobacter_johnsonii_SH046	0.822967130181028	0.888454011741683	0.665689149560117	0.761106454316848
Acinetobacter_junii_SH205	0.815178500622758	0.876889848812095	0.642405063291139	0.741552511415525
Acinetobacter_lwoffii_WJ10621	0.810536147793599	0.885892116182573	0.649923896499239	0.749780509218613
Acinetobacter_pittii_ANC_4052	0.846295607855847	0.887700534759358	0.658730158730159	0.75626423690205
Acinetobacter_radioresistens_NIPH_2130	0.822211863697754	0.888223552894212	0.64963503649635	0.750421585160202
Actinobacillus_pleuropneumoniae_L20	0.836868333766909	0.891129032258065	0.649045521292217	0.751062022090059
Actinomyces_cardiffensis_F0333	0.797949612513941	0.852941176470588	0.634194831013916	0.727480045610034
Actinomyces_georgiae_DSM_6843	0.828648648648649	0.854054054054054	0.661087866108787	0.745283018867925
Actinomyces_graevenitzii_C83	0.795625896645402	0.831491712707182	0.639065817409766	0.722689075630252
Actinomyces_naeslundii_str_Howell_279	0.832396982912069	0.877358490566038	0.654929577464789	0.75
Actinomyces_odontolyticus_ATCC_17982	0.886824434183143	0.929435483870968	0.642956764295676	0.760098928276999
Actinomyces_oris_K20	0.817301042453159	0.861460957178841	0.66023166023166	0.747540983606557
Actinomyces_turicensis_ACS_279_V_Col4	0.840877206407509	0.883838383838384	0.680933852140078	0.769230769230769
Actinomyces_urogenitalis_DSM_15434	0.824758658076354	0.894977168949772	0.646864686468647	0.75095785440613
Actinomyces_viscosus_C505	0.822501586759756	0.891454965357968	0.646566164154104	0.749514563106796
Adlercreutzia_equolifaciens_DSM_19450	0.843546272675737	0.898809523809524	0.662280701754386	0.762626262626263
Aerococcus_viridans_ATCC_11563	0.809300769488124	0.875878220140515	0.643717728055077	0.742063492063492
Aeromonas_caviae_Ae398	0.79970195824238	0.877005347593583	0.628352490421456	0.732142857142857
Aeromonas_hydrophila_subsp_hydrophila_ATCC_7966	0.826562809958342	0.88556338028169	0.655801825293351	0.753558052434457
Aeromonas_jandaei_Riv2	0.805569865226108	0.865671641791045	0.645340751043115	0.739442231075697
Aeromonas_media_WS	0.836568943470616	0.886861313868613	0.657645466847091	0.755244755244755
Aeromonas_veronii_B565	0.823670664530748	0.895870736086176	0.635668789808917	0.743666169895678
Afipia_birgiae_34632	0.832097512516036	0.89413988657845	0.651515151515151	0.753784860557769
Aggregatibacter_aphrophilus_NJ8700	0.830507766052318	0.887931034482759	0.646781789638933	0.748410535876476
Agrobacterium_tumefaciens_F2	0.821111054824534	0.882562277580071	0.667563930013459	0.760153256704981
Akkermansia_muciniphila_ATCC_BAA_835	0.853329964248722	0.914739884393064	0.624876604146101	0.742521994134897
Alcaligenes_faecalis_subsp_faecalis_NBRC_13111	0.8181781588375	0.901098901098901	0.653386454183267	0.757505773672056
Alcaligenes_faecalis_subsp_faecalis_NCIB_8687	0.804869233327069	0.868821292775665	0.626886145404664	0.728286852589642
Alistipes_finegoldii_DSM_17242	0.804347962638426	0.869674185463659	0.633211678832117	0.732840549102429
Alistipes_indistinctus_YIT_12060	0.847932613488609	0.903759398496241	0.631302521008403	0.743351886209029
Alistipes_onderdonkii_DSM_19147	0.798237461945201	0.863291139240506	0.660852713178295	0.748627881448957
Alistipes_putredinis_DSM_17216	0.785250646901452	0.827814569536424	0.657894736842105	0.733137829912023
Alistipes_shahii_WAL_8301	0.854893385999111	0.907894736842105	0.629179331306991	0.74326750448833
Alloprevotella_tannerae_ATCC_51259	0.83256889921487	0.876582278481013	0.647196261682243	0.744623655913978
Anaerobaculum_hydrogeniformans_OS1_ATCC_BAA_1850	0.833632713440406	0.879120879120879	0.676532769556025	0.764635603345281
Anaerobiospirillum_succiniciproducens_DSM_640001	0.8054375	0.8725	0.652336448598131	0.746524064171123
Anaerococcus_hydrogenalis_DSM_7454	0.831347687041124	0.87248322147651	0.680628272251309	0.764705882352941
Anaerococcus_prevotii_DSM_20548	0.819305555555556	0.872222222222222	0.651452282157676	0.745843230403801
Anaerococcus_vaginalis_ATCC_51170	0.838928336620644	0.892307692307692	0.666666666666667	0.763157894736842
Anaerofustis_stercorihominis_DSM_17244	0.795424086542706	0.827195467422096	0.662131519274376	0.73551637279597
Anaerostipes_caccae_DSM_14662	0.826462140553615	0.877049180327869	0.671899529042386	0.760888888888889
Anaerostipes_hadrus_DSM_3319	0.836112549355952	0.912524850894632	0.646478873239437	0.756801319043693
Anaerostipes_sp_3_2_56FAA	0.829305555555556	0.8875	0.678343949044586	0.768953068592058
Anaerotruncus_colihominis_DSM_17241	0.82014329636169	0.87467362924282	0.672690763052209	0.76049943246311
Aneurinibacillus_aneurinilyticus_ATCC_12856	0.813913949501741	0.881801125703565	0.63257065948856	0.736677115987461
Arcanobacterium_haemolyticum_DSM_20595	0.819919707973803	0.834710743801653	0.66887417218543	0.742647058823529
Arcobacter_butzleri_RM4018	0.829464742406878	0.885496183206107	0.655367231638418	0.753246753246753
Arthrobacter_castelli_DSM_16402	0.819183484988417	0.879377431906615	0.642958748221906	0.742810188989318
Atopobium_minutum_10063974	0.857262371552191	0.915697674418605	0.695364238410596	0.790464240903388
Atopobium_parvulum_DSM_20469	0.832435621216784	0.900584795321637	0.665226781857451	0.765217391304348
Atopobium_rimae_ATCC_49626	0.834976150223403	0.912087912087912	0.694560669456067	0.788598574821853
Bacillus_altitudinis_41KF2b	0.81831462497971	0.872791519434629	0.65	0.745098039215686
Bacillus_amyloliquefaciens_DSM7	0.806960829465878	0.871134020618557	0.636135508155583	0.735315445975344
Bacillus_amyloliquefaciens_subsp_amyloliquefaciens_DC_12	0.815664084906938	0.884550084889643	0.666240409207161	0.760029175784099
Bacillus_atrophaeus_ATCC_49822_1	0.828426236835002	0.89778534923339	0.633413461538462	0.74277660324172
Bacillus_cereus_AH187_F4810_72	0.824887447386648	0.901459854014598	0.641558441558442	0.749620637329287
Bacillus_cereus_G9842	0.8163168189456	0.875	0.638888888888889	0.738532110091743
Bacillus_clausii_KSM_K16	0.816910965019073	0.875675675675676	0.642007926023778	0.740853658536585
Bacillus_endophyticus_2102	0.82049676919649	0.89413680781759	0.638372093023256	0.744911804613297
Bacillus_firmus_DS1	0.83141262755102	0.9	0.649484536082474	0.754491017964072
Bacillus_flexus_27Col1_1E	0.824058643488112	0.897689768976898	0.641509433962264	0.74828060522696
Bacillus_fordii_DSM_16014	0.858977292327405	0.934333958724203	0.677551020408163	0.785488958990536
Bacillus_halodurans_C_125	0.816497485942906	0.884191176470588	0.641333333333333	0.743431221020093
Bacillus_infantis_NRRL_B_14911	0.845453308128544	0.923478260869565	0.657992565055762	0.768451519536903
Bacillus_licheniformis_ATCC_14580	0.829885090491238	0.898305084745763	0.657568238213399	0.759312320916906
Bacillus_megaterium_DSM319	0.849089049361624	0.911519198664441	0.651551312649165	0.759916492693111
Bacillus_mojavensis_RO_H_1	0.792854566096192	0.859934853420195	0.651048088779285	0.741052631578947
Bacillus_mycoides_DSM_2048	0.844996297150627	0.923344947735192	0.647921760391198	0.761494252873563
Bacillus_nealsonii_AAU1	0.832067439573521	0.91726618705036	0.64638783269962	0.758364312267658
Bacillus_pseudofirmus_OF4	0.848262730369464	0.91588785046729	0.663058186738836	0.769230769230769
Bacillus_pumilus_ATCC_7061	0.805972353497165	0.880434782608696	0.637795275590551	0.73972602739726
Bacillus_sonorensis_L12	0.818266640796202	0.905405405405405	0.642685851318945	0.751753155680224
Bacillus_subtilis_str_168	0.813825	0.875	0.634824667472793	0.735809390329362
Bacillus_thermoamylovorans	0.816015098764497	0.891107078039927	0.663513513513514	0.760650658404338
Bacillus_thuringiensis_serovar_thuringiensis_str_T01001	0.849603613009749	0.90418118466899	0.64875	0.755458515283843
Bacillus_timonensis_10403023	0.80510344731566	0.886194029850746	0.634178905206943	0.739299610894942
Bacillus_vallismortis_DV1_F_3	0.840732904128086	0.894097222222222	0.652724968314322	0.754578754578755
Bacteroides_caccae_ATCC_43185	0.873456557179084	0.942307692307692	0.647780925401322	0.767767207610521
Bacteroides_cellulosilyticus_DSM_14838	0.854446366782007	0.920588235294118	0.645360824742268	0.758787878787879
Bacteroides_clarus_YIT_12056	0.859284420529479	0.921646746347942	0.632634457611668	0.75027027027027
Bacteroides_coprocola_M16_DSM_17136	0.885932852217414	0.9375	0.659509202453988	0.774309723889556
Bacteroides_coprophilus_DSM_18228	0.848879461871282	0.918604651162791	0.635814889336016	0.751486325802616
Bacteroides_dorei_DSM_17855	0.862244417042903	0.922330097087379	0.641891891891892	0.756972111553785
Bacteroides_eggerthii_1_2_48FAA	0.842442477790489	0.91601866251944	0.629946524064171	0.746514575411914
Bacteroides_eggerthii_DSM_20697	0.858512568721504	0.917898193760263	0.627384960718294	0.745333333333333
Bacteroides_faecis_MAJ27	0.816585052662689	0.875846501128668	0.654300168634064	0.749034749034749
Bacteroides_finegoldii_DSM_17565	0.830996852394756	0.902017291066282	0.623505976095618	0.737338044758539
Bacteroides_fluxus_YIT_12057	0.868527966742253	0.931216931216931	0.630259623992838	0.751735184196476
Bacteroides_fragilis_3_1_12	0.824207168324264	0.906849315068493	0.619850187265918	0.736373748609566
Bacteroides_fragilis_638R	0.84613444434421	0.917232021709634	0.637735849056604	0.752365052865888
Bacteroides_fragilis_NCTC_9343	0.865638439339068	0.945478723404255	0.65409383624655	0.773246329526917
Bacteroides_fragilis_YCH46	0.843131194790446	0.932975871313673	0.643848288621647	0.761904761904762
Bacteroides_graminisolvens_DSM_19988	0.820079441452878	0.884615384615385	0.660472972972973	0.756286266924565
Bacteroides_intestinalis_341_DSM_17393	0.82708501298934	0.898907103825137	0.630268199233716	0.740990990990991
Bacteroides_massiliensis_B846dnLKV334	0.848429752066116	0.890909090909091	0.701252236135957	0.784784784784785
Bacteroides_nordii_CL02T12C05	0.821666281932902	0.87280701754386	0.671163575042159	0.758817921830314
Bacteroides_oleiciplenus_YIT_12058	0.834449061249615	0.879385964912281	0.647819063004846	0.746046511627907
Bacteroides_ovatus_ATCC_8483	0.843302553939013	0.906040268456376	0.620404411764706	0.736497545008183
Bacteroides_ovatus_SD_CC_2a	0.846691909591018	0.920612813370474	0.653808110781405	0.764603817235396
Bacteroides_ovatus_SD_CMC_3f	0.85349687089036	0.930591259640103	0.627927146574154	0.749870533402382
Bacteroides_pectinophilus_ATCC_43243	0.775081387694	0.786786786786787	0.66497461928934	0.720770288858322
Bacteroides_plebeius_M12_DSM_17135	0.859240236560285	0.921167883211679	0.6727078891258	0.777572396796057
Bacteroides_pyogenes_DSM20611	0.806672604778785	0.863080684596577	0.654916512059369	0.744725738396624
Bacteroides_salyersiae_WAL_10018	0.799088298173125	0.848552338530067	0.646859083191851	0.734104046242775
Bacteroides_sp_1_1_14	0.826382664963165	0.90684133915575	0.615612648221344	0.733372572101236
Bacteroides_sp_1_1_30	0.870388069522268	0.935064935064935	0.644135188866799	0.762801648028252
Bacteroides_sp_1_1_6	0.865163755810951	0.923295454545455	0.623800383877159	0.744558991981673
Bacteroides_sp_20_3	0.856902639672729	0.934426229508197	0.646502835538752	0.764245810055866
Bacteroides_sp_2_1_22	0.859195692134152	0.90961262553802	0.631474103585657	0.745443856554968
Bacteroides_sp_2_1_33B	0.85924797117138	0.932614555256065	0.631963470319635	0.753402286336418
Bacteroides_sp_2_1_7	0.847464888888889	0.913333333333333	0.620471014492754	0.738942826321467
Bacteroides_sp_2_2_4	0.86102408850072	0.9374185136897	0.628496503496504	0.752485609628467
Bacteroides_sp_3_1_19	0.869317519968316	0.937081659973226	0.649953574744661	0.767543859649123
Bacteroides_sp_3_1_23	0.876542843631173	0.935270805812417	0.638412984670875	0.758842443729904
Bacteroides_sp_3_1_33FAA	0.871856585771564	0.943977591036415	0.646212847555129	0.767216846898122
Bacteroides_sp_3_1_40A	0.867378323878571	0.928571428571429	0.633843212237094	0.753409090909091
Bacteroides_sp_3_2_5	0.846322276227749	0.925561797752809	0.625830959164293	0.746742209631728
Bacteroides_sp_4_1_36	0.862409369492068	0.924050632911392	0.672811059907834	0.778666666666667
Bacteroides_sp_4_3_47FAA	0.88131517478464	0.941908713692946	0.62707182320442	0.752902155887231
Bacteroides_sp_9_1_42FAA	0.832316208307205	0.916666666666667	0.613906678865508	0.735342465753425
Bacteroides_sp_D1	0.864823418256969	0.932568149210904	0.636630754162586	0.756693830034924
Bacteroides_sp_D2	0.845105384126363	0.927272727272727	0.640579710144928	0.757714285714286
Bacteroides_sp_D20	0.855226627066116	0.921875	0.665641025641026	0.773079213817749
Bacteroides_sp_D22	0.825886076468994	0.904011461318052	0.616813294232649	0.73329459616502
Bacteroides_stercoris_ATCC_43183	0.847362943669315	0.92371705963939	0.630681818181818	0.749577940348903
Bacteroides_thetaiotaomicron_VPI_5482	0.838028132724347	0.930537352555701	0.62280701754386	0.746190225959012
Bacteroides_timonensis_AP1	0.840533568108761	0.893665158371041	0.659432387312187	0.758885686839577
Bacteroides_uniformis_ATCC_8492	0.836967182743514	0.920485175202156	0.61978221415608	0.740780911062907
Bacteroides_ureolyticus_DSM_20703	0.802547599411954	0.847305389221557	0.647597254004577	0.734111543450065
Bacteroides_vulgatus_ATCC_8482	0.850256232686981	0.925	0.6455463728191	0.760411032990806
Bacteroides_xylanisolvens_SD_CC_1b	0.861836734693877	0.927142857142857	0.637524557956778	0.755529685681025
Bacteroides_xylanisolvens_XB1A	0.846697672908499	0.914529914529915	0.631889763779528	0.747380675203725
Barnesiella_intestinihominis_YIT_11860	0.868671459354322	0.925764192139738	0.634097706879362	0.752662721893491
Bartonella_quintana_Toulouse	0.830756289056241	0.879746835443038	0.67639902676399	0.764786795048143
Bifidobacterium_adolescentis_ATCC_15703	0.839579586029155	0.88860103626943	0.672549019607843	0.765625
Bifidobacterium_angulatum_DSM_20098	0.824708210772764	0.913140311804009	0.637636080870918	0.750915750915751
Bifidobacterium_animalis_lactis_AD011	0.811966964023135	0.891089108910891	0.623916811091854	0.73394495412844
Bifidobacterium_animalis_lactis_BB_12	0.80256552762738	0.844311377245509	0.681159420289855	0.754010695187166
Bifidobacterium_animalis_lactis_Bi_07	0.801468159598362	0.847701149425287	0.68287037037037	0.756410256410256
Bifidobacterium_animalis_lactis_Bl_04_ATCC_SD5219	0.794643434558069	0.838905775075988	0.668280871670702	0.743935309973046
Bifidobacterium_animalis_lactis_CNCM_I_2494	0.806407194281294	0.842565597667638	0.672093023255814	0.747736093143596
Bifidobacterium_animalis_lactis_DSM_10140	0.834332646594174	0.872340425531915	0.659770114942529	0.75130890052356
Bifidobacterium_animalis_lactis_V9	0.788776896000591	0.854103343465046	0.641552511415525	0.732724902216428
Bifidobacterium_bifidum_BGN4	0.830915445753136	0.864406779661017	0.653846153846154	0.744525547445255
Bifidobacterium_bifidum_NCIMB_41171	0.844881381834491	0.926788685524126	0.620267260579065	0.743162108072048
Bifidobacterium_bifidum_PRL2010	0.831309777829285	0.879895561357702	0.65692007797271	0.752232142857143
Bifidobacterium_bifidum_S17	0.826422803153628	0.867231638418079	0.674725274725275	0.758961681087763
Bifidobacterium_boum_DSM_20432	0.838160646872768	0.893939393939394	0.645985401459854	0.75
Bifidobacterium_breve_HPH0326	0.838493761814745	0.92	0.629761904761905	0.747703180212014
Bifidobacterium_breve_UCC2003_NCIMB8807	0.803363848693925	0.841968911917098	0.665983606557377	0.74370709382151
Bifidobacterium_catenulatum_DSM_16992	0.845404013236181	0.906759906759907	0.63562091503268	0.747358309317963
Bifidobacterium_coryneforme_DSM_20216	0.825291882505939	0.857142857142857	0.663883089770355	0.748235294117647
Bifidobacterium_dentium_ATCC_27678	0.82704752979319	0.907473309608541	0.625	0.740203193033382
Bifidobacterium_gallicum_DSM_20093	0.814501133786848	0.878571428571429	0.612956810631229	0.722113502935421
Bifidobacterium_kashiwanohense_DSM_21854	0.801755778842149	0.854591836734694	0.647969052224371	0.737073707370737
Bifidobacterium_longum_DJO10A	0.838827922161018	0.922428330522766	0.642773207990599	0.757617728531856
Bifidobacterium_longum_E18	0.851641677078995	0.928571428571429	0.631944444444444	0.752066115702479
Bifidobacterium_longum_NCC2705	0.849345900588544	0.908396946564885	0.615782664941785	0.734001542020046
Bifidobacterium_longum_infantis_157F_NC	0.871571251467558	0.939828080229226	0.628352490421456	0.753157290470723
Bifidobacterium_longum_infantis_ATCC_15697	0.784324947829073	0.827893175074184	0.651869158878505	0.729411764705883
Bifidobacterium_longum_longum_ATCC_55813	0.859961904761905	0.912380952380952	0.655266757865937	0.762738853503185
Bifidobacterium_longum_longum_BBMN68	0.813456217447916	0.848958333333333	0.649402390438247	0.73589164785553
Bifidobacterium_longum_longum_CCUG_52486	0.856864065329872	0.916508538899431	0.636363636363636	0.751166407465008
Bifidobacterium_longum_longum_JCM_1217	0.866496049155981	0.929292929292929	0.650943396226415	0.765603328710125
Bifidobacterium_longum_longum_JDM301	0.828805184625291	0.883597883597884	0.665338645418327	0.759090909090909
Bifidobacterium_mongoliense_DSM_21395	0.836189605243103	0.898765432098765	0.670349907918969	0.767932489451477
Bifidobacterium_pseudocatenulatum_DSM_20438	0.840528449458447	0.902714932126697	0.649837133550489	0.755681818181818
Bifidobacterium_pseudolongum_subsp_Pseudolongum_DSM_20099	0.827122987579308	0.863517060367454	0.66869918699187	0.753722794959908
Bifidobacterium_ruminantium_DSM_6489	0.811735700197238	0.861538461538462	0.644913627639155	0.737650933040615
Bifidobacterium_scardovii_JCM_12489	0.784163593619004	0.823244552058111	0.64030131826742	0.720338983050847
Bifidobacterium_stercoris_DSM_24849	0.822350543478261	0.861413043478261	0.657676348547718	0.745882352941176
Bifidobacterium_thermacidophilum_subsp_thermacidophilum_DSM_15837	0.820295857988166	0.869230769230769	0.667322834645669	0.755011135857461
Bifidobacterium_thermophilum_RBL67	0.804757455895557	0.852216748768473	0.63720073664825	0.729188619599579
Bilophila_wadsworthia_3_1_6	0.824725401902197	0.876146788990826	0.648556876061121	0.745365853658537
Blastococcus_massiliensis_AP3	0.819327731092437	0.886554621848739	0.664566929133858	0.75967596759676
Blautia_hansenii_VPI_C7_24_DSM_20583	0.830383496373757	0.907467532467532	0.619733924611973	0.736495388669302
Blautia_hydrogenotrophica_DSM_10507	0.832655460514088	0.877338877338877	0.671974522292994	0.761045987376014
Blautia_obeum_ATCC_29174	0.843068126663431	0.889145496535797	0.671902268760908	0.765407554671968
Blautia_producta_DSM_2950	0.805503535055972	0.873853211009174	0.639261744966443	0.738372093023256
Blautia_wexlerae_DSM_19850	0.82724276407464	0.882086167800454	0.649415692821369	0.748076923076923
Bordetella_hinzii_OH87_BAL007II	0.823592322811886	0.883512544802867	0.632862644415918	0.737471952131638
Brachybacterium_paraconglomeratum_LC44	0.834369606941824	0.887550200803213	0.670713201820941	0.764044943820225
Brachyspira_pilosicoli_B2904	0.81218820861678	0.878571428571429	0.637305699481865	0.738738738738739
Bradyrhizobium_elkanii_USDA_76	0.821051947898584	0.884879725085911	0.646173149309912	0.746918056562727
Bradyrhizobium_japonicum_USDA_6	0.821428571428572	0.885382059800664	0.65158924205379	0.750704225352113
Brevibacillus_agri_5_2	0.834434071070427	0.911149825783972	0.644088669950739	0.754689754689755
Brevibacillus_agri_BAB_2500	0.817695982457514	0.900884955752212	0.647582697201018	0.753515914137676
Brevibacillus_borstelensis_AK1	0.829627650562368	0.904332129963899	0.67248322147651	0.771362586605081
Brevibacillus_brevis_NBRC_100599	0.834094485049426	0.900175131348511	0.643304130162703	0.75036496350365
Brevibacterium_casei_S18	0.827880561119175	0.882583170254403	0.684370257966616	0.770940170940171
Brevibacterium_linens_BL2	0.812398380593132	0.88508064516129	0.638081395348837	0.741554054054054
Brevibacterium_massiliense_5401308	0.831908642329191	0.864253393665158	0.644182124789207	0.738164251207729
Brevundimonas_bacteroides_DSM_4726	0.808990103163556	0.866812227074236	0.650819672131148	0.743445692883895
Brevundimonas_diminuta_470_4	0.803792013789141	0.866525423728814	0.660743134087238	0.749770852428964
Brochothrix_thermosphacta_DSM_20171	0.813771096673963	0.878151260504202	0.63914373088685	0.739823008849558
Bulleidia_extructa_W1219	0.83255864230894	0.890282131661442	0.668235294117647	0.763440860215054
Burkholderia_cepacia_GG4	0.812465309259319	0.884310618066561	0.62979683972912	0.735662491760053
Burkholderiales_bacterium_1_1_47	0.850765306122449	0.907738095238095	0.674778761061947	0.774111675126904
Butyricicoccus_pullicaecorum_1_2	0.860339650534748	0.921190893169877	0.656679151061174	0.766763848396501
Butyricimonas_synergistica_DSM_23225	0.834172198445279	0.876168224299065	0.649913344887348	0.746268656716418
Butyricimonas_virosa_DSM_23226	0.822201509145464	0.853546910755149	0.654385964912281	0.740814299900695
Butyrivibrio_crossotus_DSM_2876	0.804088888888889	0.837333333333333	0.64344262295082	0.727694090382387
Butyrivibrio_fibrisolvens_16_4	0.848778924884301	0.913207547169811	0.646194926568758	0.756841282251759
Campylobacter_coli_JV20	0.830880746543491	0.896648044692737	0.647177419354839	0.751756440281031
Campylobacter_concisus_13826	0.808764512242846	0.880886426592798	0.648979591836735	0.747356051703878
Campylobacter_curvus_525_92	0.799843014128728	0.843406593406593	0.638253638253638	0.726627218934911
Campylobacter_fetus_subsp_fetus_82_40	0.830854519584419	0.886010362694301	0.66023166023166	0.756637168141593
Campylobacter_gracilis_RM3268	0.794106780732506	0.856733524355301	0.644396551724138	0.735547355473555
Campylobacter_hominis_ATCC_BAA_381	0.829362825353336	0.878612716763006	0.658008658008658	0.752475247524753
Campylobacter_hyointestinalis_subsp_hyointestinalis_LMG_9260	0.841024702910736	0.880636604774536	0.669354838709677	0.760595647193585
Campylobacter_jejuni_jejuni_81_176	0.809131883205957	0.851851851851852	0.661190965092402	0.744508670520231
Campylobacter_jejuni_jejuni_ICDCCJ07004	0.830385777777777	0.882666666666667	0.675510204081633	0.765317919075145
Campylobacter_jejuni_jejuni_M1	0.815301041195111	0.861702127659574	0.679245283018868	0.759671746776084
Campylobacter_jejuni_jejuni_NCTC_11168	0.828865879953982	0.889763779527559	0.658252427184466	0.756696428571429
Campylobacter_lari_RM2100	0.805849630793282	0.845730027548209	0.654584221748401	0.737980769230769
Campylobacter_rectus_RM3267	0.808990460089361	0.862637362637363	0.654166666666667	0.744075829383886
Campylobacter_showae_CSUNSWCD	0.791337260767376	0.812154696132597	0.632258064516129	0.711003627569529
Campylobacter_upsaliensis_JV21	0.833801652892562	0.893939393939394	0.68445475638051	0.775295663600526
Candidatus_Nitrososphaera_gargensis_Ga9_2	0.82897472714576	0.862745098039216	0.666666666666667	0.752136752136752
Capnocytophaga_granulosa_ATCC_51502	0.817877333333333	0.885333333333333	0.669354838709677	0.762342135476464
Capnocytophaga_ochracea_DSM_7271	0.819220567231177	0.880636604774536	0.662674650698603	0.75626423690205
Capnocytophaga_sputigena_ATCC_33612	0.817603878116344	0.886842105263158	0.643129770992366	0.745575221238938
Catenibacterium_mitsuokai_DSM_15897	0.86408274715053	0.93167701863354	0.652173913043478	0.767263427109974
Cedecea_davisae_DSM_4568	0.812542857142857	0.894285714285714	0.638124362895005	0.744794765020821
Cellulosilyticum_lentocellum_DSM_5427	0.816731054493292	0.864801864801865	0.646341463414634	0.739780658025922
Cellulosimicrobium_cellulans_J36	0.810099701256164	0.850340136054422	0.653310104529617	0.738916256157635
Cetobacterium_somerae_ATCC_BAA_47401	0.821602535083748	0.870212765957447	0.646129541864139	0.741613780598368
Citrobacter_amalonaticus_Y19	0.827397391983655	0.894573643410853	0.642538975501114	0.747893713545042
Citrobacter_freundii_ATCC_8090	0.807660683105293	0.879939209726444	0.631406761177754	0.735238095238095
Citrobacter_freundii_UCI_31	0.816031580859885	0.890937019969278	0.643729189789123	0.747422680412371
Citrobacter_koseri_ATCC_BAA_895	0.817717661105351	0.899676375404531	0.631818181818182	0.742323097463284
Citrobacter_sp_30_2	0.846963958758293	0.91688654353562	0.643518518518518	0.756256800870512
Citrobacter_youngae_ATCC_29220	0.835990235475849	0.916782246879334	0.667676767676768	0.772647574517826
Cloacibacillus_evryensis_DSM_19522	0.812692901234568	0.87037037037037	0.677477477477477	0.761904761904762
Clostridiales_sp_1_7_47FAA	0.841257525707283	0.897810218978102	0.653386454183267	0.756341275941583
Clostridium_acetobutylicum_ATCC_824	0.810525025822377	0.866108786610879	0.655063291139241	0.745945945945946
Clostridium_asparagiforme_DSM_15981	0.811050514241927	0.906574394463668	0.674388674388674	0.773431734317343
Clostridium_bartlettii_DSM_16795	0.834603174603174	0.876190476190476	0.666666666666667	0.757201646090535
Clostridium_beijerinckii_NCIMB_8052	0.823833106575964	0.897142857142857	0.650552486187845	0.754203362690152
Clostridium_bifermentans_ATCC_19299	0.816563057573748	0.882086167800454	0.66044142614601	0.755339805825243
Clostridium_bolteae_ATCC_BAA_613	0.81647891658972	0.898245614035088	0.63681592039801	0.745269286754003
Clostridium_botulinum_A_str_ATCC_19397	0.83033014635843	0.894632206759443	0.641940085592011	0.747508305647841
Clostridium_botulinum_A_str_ATCC_3502	0.803765965439519	0.869834710743802	0.644716692189893	0.740545294635005
Clostridium_botulinum_A_str_Hall	0.826305220883534	0.885542168674699	0.644736842105263	0.746192893401015
Clostridium_botulinum_Bf	0.817741661363825	0.882703777335984	0.655834564254062	0.752542372881356
Clostridium_botulinum_E1_str_BoNT_E_Beluga	0.821191170345689	0.887755102040816	0.642540620384047	0.745501285347044
Clostridium_botulinum_F_str_230613	0.7895	0.878	0.644640234948605	0.743437764606266
Clostridium_butyricum_DSM_10702	0.81461320830294	0.872689938398357	0.650842266462481	0.745614035087719
Clostridium_butyricum_E4_str_BoNT_E_BL5262	0.79166184432185	0.86128364389234	0.637059724349158	0.732394366197183
Clostridium_cadaveris_AGR2141	0.797090476448002	0.849223946784922	0.652470187393526	0.737957610789981
Clostridium_celatum_DSM_1785	0.87009993910635	0.936788874841972	0.648861646234676	0.766683911019141
Clostridium_cellobioparum_DSM_1351	0.808096993003258	0.871308016877637	0.637345679012346	0.736185383244207
Clostridium_citroniae_WAL_17108	0.83101048105348	0.904918032786885	0.640371229698376	0.75
Clostridium_clariflavum_DSM_19732	0.830175716739332	0.891954022988506	0.681898066783831	0.772908366533865
Clostridium_clostridioforme_CM201	0.835233697911312	0.862579281183932	0.660194174757282	0.747937671860678
Clostridium_difficile_CD196	0.800777123887128	0.879432624113475	0.651773981603154	0.748679245283019
Clostridium_difficile_NAP07	0.829743829721894	0.892925430210325	0.643250688705234	0.747798238590873
Clostridium_difficile_NAP08	0.838441815745004	0.898854961832061	0.659663865546218	0.760904684975767
Clostridium_difficile_R20291	0.824717403182842	0.886363636363636	0.664086687306502	0.75929203539823
Clostridium_glycolicum_ATCC_14880	0.823960655012986	0.888412017167382	0.682042833607908	0.771668219944082
Clostridium_hathewayi_12489931	0.815326237285762	0.872384937238494	0.638591117917305	0.737400530503979
Clostridium_hathewayi_DSM_13479	0.804533868739943	0.882352941176471	0.638801261829653	0.741079597438243
Clostridium_hiranonis_TO_931_DSM_13275	0.830460448642266	0.867532467532467	0.626641651031895	0.727668845315904
Clostridium_hylemonae_DSM_15053	0.820427830996344	0.909863945578231	0.628672150411281	0.743571924947881
Clostridium_indolis_DSM_755	0.8250070861678	0.896825396825397	0.652236652236652	0.755221386800334
Clostridium_innocuum_2959	0.825715600281933	0.880530973451327	0.65139116202946	0.748824082784572
Clostridium_leptum_DSM_753	0.816756982856573	0.895759717314488	0.626699629171817	0.737454545454546
Clostridium_methoxybenzovorans_SR3	0.795864644034433	0.853754940711462	0.634361233480176	0.727885425442292
Clostridium_methylpentosum_R2_DSM_5476	0.79568125	0.87	0.630434782608696	0.73109243697479
Clostridium_nexile_DSM_1787	0.864794111081995	0.931464174454829	0.640256959314775	0.758883248730964
Clostridium_paraputrificum_AGR2156	0.82167936104167	0.885209713024283	0.660626029654036	0.756603773584906
Clostridium_perfringens_ATCC_13124	0.849259595313974	0.900634249471459	0.679425837320574	0.774545454545455
Clostridium_ramosum_VPI_0427_DSM_1402	0.807085052245996	0.879101899827288	0.623011015911873	0.729226361031518
Clostridium_saccharogumia_DSM_17460	0.802994169928026	0.853828306264501	0.643356643356643	0.733798604187438
Clostridium_saccharoperbutylacetonicum_N1_4_HMT	0.828544575725027	0.87406015037594	0.64404432132964	0.741626794258373
Clostridium_sartagoforme_AAU1	0.842560511478541	0.894039735099338	0.648	0.75139146567718
Clostridium_scindens_ATCC_35704	0.830657081429723	0.913114754098361	0.624439461883408	0.74167776298269
Clostridium_sordellii_ATCC_9714	0.804845385926467	0.858108108108108	0.637123745819398	0.731285988483685
Clostridium_sp_7_2_43FAA	0.853523644813207	0.913680781758958	0.633182844243792	0.748
Clostridium_sp_L2_50	0.841013564338426	0.906873614190687	0.647151898734177	0.755309325946445
Clostridium_sp_M62_1	0.82314465824682	0.870892018779343	0.647469458987784	0.742742742742743
Clostridium_sp_SS2_1	0.816707859200991	0.871165644171779	0.62739322533137	0.729452054794521
Clostridium_sp_SY8519	0.832255152700466	0.879795396419437	0.664092664092664	0.756875687568757
Clostridium_spiroforme_DSM_1552	0.874029792631148	0.954314720812183	0.673835125448029	0.789915966386555
Clostridium_sporogenes_ATCC_15579	0.81442662764888	0.888888888888889	0.616940581542351	0.728358208955224
Clostridium_sporosphaeroides_DSM_1294	0.813887687427912	0.870098039215686	0.67490494296578	0.76017130620985
Clostridium_sticklandii_DSM_519	0.831275638513698	0.88195991091314	0.663316582914573	0.75717017208413
Clostridium_symbiosum_ATCC_14940	0.823186837666677	0.863539445628998	0.659609120521173	0.74792243767313
Clostridium_symbiosum_WAL_14163	0.815778685469805	0.862934362934363	0.643165467625899	0.737015663643858
Clostridium_symbiosum_WAL_14673	0.832022564749715	0.903100775193798	0.678311499272198	0.774729842061513
Clostridium_tyrobutyricum_DSM_2637	0.820876003559472	0.873614190687361	0.655574043261231	0.749049429657795
Clostridium_viride_DSM_6836	0.812930267846593	0.865336658354115	0.639042357274402	0.735169491525424
Collinsella_aerofaciens_ATCC_25986	0.810086524595417	0.85126582278481	0.670822942643391	0.750348675034867
Collinsella_intestinalis_DSM_13280	0.864194000400355	0.914438502673797	0.669275929549902	0.772881355932203
Collinsella_stercoris_DSM_13279	0.853609097085325	0.921001926782274	0.622395833333333	0.742812742812743
Collinsella_tanakaei_YIT_12063	0.834089091827288	0.899082568807339	0.671232876712329	0.768627450980392
Comamonas_testosteroni_CNB_2	0.829505300353357	0.871024734982332	0.653846153846154	0.746969696969697
Coprobacillus_sp_29_1	0.838485995561062	0.915129151291513	0.635083226632522	0.749811035525321
Coprobacillus_sp_D7	0.825608192668111	0.900552486187845	0.679166666666667	0.774346793349169
Coprococcus_catus_GD_7	0.836519541411319	0.896810506566604	0.646820027063599	0.751572327044025
Coprococcus_comes_ATCC_27758	0.839315211146222	0.894067796610169	0.636500754147813	0.743612334801762
Coprococcus_eutactus_ATCC_27759	0.841122329684345	0.909278350515464	0.654302670623145	0.76100086281277
Corynebacterium_ammoniagenes_DSM_20306	0.837089474824162	0.916179337231969	0.655509065550907	0.764227642276423
Corynebacterium_amycolatum_SK46	0.850603398812328	0.907127429805616	0.67524115755627	0.774193548387097
Corynebacterium_aurimucosum_ATCC_700975	0.831019694295933	0.864988558352403	0.65625	0.746298124383021
Corynebacterium_durum_F0235	0.796529568648196	0.856807511737089	0.646017699115044	0.736629667003027
Corynebacterium_glucuronolyticum_ATCC_51867	0.823200100081316	0.892694063926941	0.647350993377483	0.750479846449136
Corynebacterium_kroppenstedtii_DSM_44385	0.799452735352908	0.892070484581498	0.645933014354067	0.749306197964847
Corynebacterium_propinquum_DSM_44285	0.817003668442659	0.878504672897196	0.63728813559322	0.738703339882122
Corynebacterium_striatum_ATCC_6940	0.833639506172839	0.891111111111111	0.659539473684211	0.758034026465028
Corynebacterium_tuberculostearicum_SK141	0.803915561322568	0.852941176470588	0.638532110091743	0.730325288562435
Corynebacterium_ulcerans_809	0.830511600237953	0.873170731707317	0.662962962962963	0.753684210526316
Corynebacterium_ureicelerivorans	0.811548405630566	0.878934624697337	0.652877697841727	0.749226006191951
Cronobacter_sakazakii_ATCC_BAA_894	0.84436415700048	0.894648829431438	0.664596273291925	0.762651461154669
Cryptobacterium_curtum_DSM_15641	0.8416	0.892307692307692	0.675990675990676	0.769230769230769
Curtobacterium_flaccumfaciens_UCD_AKU	0.843190700562495	0.89957264957265	0.683441558441558	0.776752767527675
Delftia_acidovorans_SPH_1	0.824123891231642	0.889632107023411	0.631828978622328	0.738888888888889
Dermacoccus_nishinomiyaensis	0.819532409972299	0.896842105263158	0.646433990895296	0.751322751322751
Desulfovibrio_desulfuricans_subsp_desulfuricans_DSM_642	0.835116084881676	0.885529157667387	0.639625585023401	0.742753623188406
Desulfovibrio_piger_ATCC_29098	0.813103671652451	0.858789625360231	0.666666666666667	0.750629722921914
Desulfovibrio_sp_3_1_syn3	0.826641228500081	0.8743961352657	0.658181818181818	0.75103734439834
Dialister_invisus_DSM_15470	0.808071145124717	0.857142857142857	0.638580931263858	0.731893265565438
Dialister_succinatiphilus_YIT_11850	0.807843554044	0.873711340206186	0.655705996131528	0.749171270718232
Dietzia_cinnamea_P4	0.842915720090125	0.909287257019438	0.66403785488959	0.767547857793984
Dorea_formicigenerans_ATCC_27755	0.835215832511506	0.908653846153846	0.622392974753019	0.738762214983713
Dorea_longicatena_DSM_13814	0.819562770478759	0.905286343612335	0.652380952380952	0.75830258302583
Dyadobacter_beijingensis_DSM_21582	0.805966536133857	0.862264150943396	0.632088520055325	0.729449321628093
Dyadobacter_fermentans_DSM_18053	0.803038408779149	0.859259259259259	0.646239554317549	0.737678855325914
Dysgonomonas_gadei_ATCC_BAA_286	0.83538541214207	0.917630057803468	0.617103984450923	0.73794305636258
Edwardsiella_tarda_ATCC_23685	0.837016147724639	0.90531561461794	0.659806295399516	0.763305322128851
Edwardsiella_tarda_FL6_60	0.805984693222919	0.869646182495345	0.641483516483517	0.738339920948617
Eggerthella_lenta_DSM_2243	0.831443047476074	0.873972602739726	0.652351738241309	0.747072599531616
Eggerthella_sp_1_3_56FAA	0.829167863640716	0.887005649717514	0.670940170940171	0.763990267639903
Eggerthella_sp_YY7918	0.811931722427754	0.864022662889518	0.638075313807531	0.734055354993983
Eggerthia_catenaformis_OT_569	0.811980863129506	0.861042183622829	0.637867647058823	0.732840549102429
Eikenella_corrodens_ATCC_23834	0.811048618754866	0.862694300518135	0.640384615384615	0.735099337748344
Enterobacter_aerogenes_KCTC_2190	0.8203567560314	0.88390092879257	0.642294713160855	0.743973941368078
Enterobacter_asburiae_LF7a	0.83640625	0.9	0.661308840413318	0.762409000661813
Enterobacter_cancerogenus_ATCC_35316	0.817501481319145	0.894586894586895	0.648090815273478	0.751645721125075
Enterobacter_cloacae_EcWSU1	0.841939758765526	0.90521327014218	0.644544431946007	0.752956636005256
Enterobacter_hormaechei_YT2	0.774225308450617	0.850393700787402	0.626450116009281	0.721442885771543
Enterobacter_hormaechei_YT3	0.808313085965048	0.869494290375204	0.636798088410992	0.735172413793103
Enterobacteriaceae_bacterium_9_2_54FAA	0.848846759143799	0.912023460410557	0.657505285412262	0.764127764127764
Enterococcus_asini_ATCC_700915	0.828153144333934	0.893805309734513	0.648475120385233	0.751627906976744
Enterococcus_avium_ATCC_14025	0.842494457135179	0.89344262295082	0.677018633540373	0.770318021201413
Enterococcus_caccae_ATCC_BAA_1240	0.7985942122862	0.853556485355649	0.631578947368421	0.725978647686833
Enterococcus_casseliflavus_ATCC_12755	0.781918022218981	0.843817787418655	0.639802631578947	0.72778297474275
Enterococcus_cecorum_DSM_20682	0.795283423810125	0.860674157303371	0.635157545605307	0.730916030534351
Enterococcus_dispar_ATCC_51266	0.819018342666991	0.862612612612613	0.649152542372881	0.740812379110251
Enterococcus_durans_ATCC_6056	0.835634838344801	0.888349514563107	0.664246823956443	0.7601246105919
Enterococcus_faecalis_OG1RF_ATCC_47077	0.810545534751495	0.881188118811881	0.67296786389414	0.763129689174705
Enterococcus_faecalis_TX0104	0.8213943419922	0.880081300813008	0.636764705882353	0.738907849829352
Enterococcus_faecalis_TX1322	0.828962436089741	0.887550200803213	0.654814814814815	0.753623188405797
Enterococcus_faecalis_TX2134	0.833159740673822	0.890721649484536	0.664615384615385	0.761233480176211
Enterococcus_faecalis_V583	0.839068589698709	0.881642512077295	0.688679245283019	0.773305084745763
Enterococcus_faecium_TX1330	0.830005165289256	0.904545454545455	0.660033167495854	0.763183125599233
Enterococcus_gallinarum_EG2	0.848135394265644	0.901498929336188	0.6578125	0.760614272809395
Enterococcus_hirae_ATCC_9790	0.826192742415228	0.890243902439024	0.666058394160584	0.762004175365344
Enterococcus_phoeniculicola_ATCC_BAA_412	0.803716702436561	0.865168539325843	0.644891122278057	0.738963531669866
Enterococcus_saccharolyticus_DSM8903	0.838574545642898	0.880407124681934	0.666666666666667	0.758771929824561
Enterococcus_sp_7L76	0.840323431539648	0.912162162162162	0.688775510204082	0.784883720930233
Erysipelotrichaceae_bacterium_5_2_54FAA	0.83084345275623	0.871727748691099	0.642857142857143	0.74
Erysipelotrichaceae_bacterium_sp_3_1_53	0.805799422345506	0.86096256684492	0.658486707566462	0.746234067207416
Escherichia_albertii_KF1	0.835204942543466	0.893790849673203	0.659036144578313	0.758668515950069
Escherichia_albertii_TW07627	0.813220356123043	0.889070146818923	0.64650059311981	0.748626373626374
Escherichia_coli_O157_H7_str_Sakai	0.805033692084333	0.879213483146067	0.651404786680541	0.748356246264196
Escherichia_coli_SE11	0.836887422547679	0.912448700410397	0.635238095238095	0.749017405951712
Escherichia_coli_UTI89_UPEC	0.822262419517738	0.904494382022472	0.644644644644645	0.752776154295734
Escherichia_coli_str_K_12_substr_MG1655	0.833966539768891	0.907073509015257	0.628242074927954	0.742338251986379
Escherichia_fergusonii_ATCC_35469	0.835742325340754	0.901743264659271	0.651775486827033	0.756648936170213
Escherichia_hermannii_NBRC_105704	0.812818089283117	0.891304347826087	0.639855942376951	0.744933612858141
Escherichia_sp_1_1_43	0.831466550073086	0.892339544513458	0.63946587537092	0.745030250648228
Escherichia_sp_3_2_53FAA	0.813408901901827	0.89900426742532	0.615384615384615	0.730635838150289
Escherichia_sp_4_1_40B	0.828673784076231	0.919831223628692	0.641176470588235	0.755632582322357
Eubacterium_biforme_DSM_3989	0.856294809145524	0.90744920993228	0.625194401244168	0.740331491712707
Eubacterium_brachy_ATCC_33089	0.833928156792597	0.879765395894428	0.665188470066519	0.757575757575758
Eubacterium_cellulosolvens_6	0.831300768626081	0.892523364485981	0.646362098138748	0.749754661432777
Eubacterium_cylindroides_T2_87	0.839557470674738	0.87719298245614	0.688073394495413	0.77120822622108
Eubacterium_desmolans_ATCC_43058	0.850224051211706	0.906172839506173	0.693761814744801	0.785867237687366
Eubacterium_dolichum_DSM_3991	0.859139231824417	0.888888888888889	0.672504378283713	0.765702891326022
Eubacterium_eligens_ATCC_27750	0.821701002901578	0.867749419953596	0.651567944250871	0.744278606965174
Eubacterium_hallii_DSM_3353	0.826199617775176	0.890041493775934	0.668224299065421	0.763345195729537
Eubacterium_hallii_L2_7	0.797212948178255	0.850602409638554	0.642987249544627	0.732365145228216
Eubacterium_limosum_KIST612	0.78974909188447	0.863539445628998	0.642857142857143	0.737033666969973
Eubacterium_ramulus_ATCC_29099	0.770291684918447	0.83502538071066	0.640077821011673	0.724669603524229
Eubacterium_rectale_ATCC_33656	0.820661193117303	0.869158878504673	0.641379310344828	0.738095238095238
Eubacterium_rectale_M104_1	0.83900632247538	0.916030534351145	0.632411067193676	0.748246297739673
Eubacterium_saphenum_ATCC_49989	0.824224285503747	0.861952861952862	0.666666666666667	0.751835535976505
Eubacterium_siraeum_70_3	0.855272440204247	0.909836065573771	0.645348837209302	0.755102040816326
Eubacterium_siraeum_DSM_15702	0.846087599744141	0.909262759924386	0.618251928020565	0.736036725325172
Eubacterium_sulci_ATCC_35585	0.811017839175682	0.869918699186992	0.655102040816327	0.747380675203725
Eubacterium_ventriosum_ATCC_27560	0.842488465974625	0.909313725490196	0.681985294117647	0.779411764705882
Exiguobacterium_aurantiacum_DSM_6208	0.83780840550266	0.904564315352697	0.671802773497689	0.770999115826702
Faecalibacterium_cf_prausnitzii_KLE1255	0.836043664787403	0.895734597156398	0.686025408348457	0.776978417266187
Faecalibacterium_prausnitzii_A2_165	0.822617385133125	0.889952153110048	0.669064748201439	0.763860369609856
Faecalibacterium_prausnitzii_L2_6	0.832108843537415	0.885714285714286	0.660746003552398	0.756866734486267
Faecalibacterium_prausnitzii_M21_2	0.81869348522606	0.879245283018868	0.633152173913043	0.736176935229068
Faecalibacterium_prausnitzii_SL3_3	0.813260110255439	0.880149812734082	0.627503337783712	0.732657833203429
Filifactor_alocis_ATCC_35896	0.818778128890166	0.884180790960452	0.634888438133874	0.739079102715466
Finegoldia_magna_ATCC_29328	0.788709677419355	0.848387096774194	0.633734939759036	0.72551724137931
Flavonifractor_plautii_ATCC_29863	0.828552107260422	0.884160756501182	0.68	0.768756423432682
Fusobacterium_gonidiaformans_3_1_5R	0.788952156219008	0.824561403508772	0.643835616438356	0.723076923076923
Fusobacterium_gonidiaformans_ATCC_25563	0.835977508650519	0.873529411764706	0.69392523364486	0.7734375
Fusobacterium_mortiferum_ATCC_9817	0.8119007940398	0.885148514851485	0.653508771929825	0.751892346509672
Fusobacterium_necrophorum_D12	0.765088905584773	0.790633608815427	0.643497757847534	0.709517923362175
Fusobacterium_nucleatum_subsp_animalis_3_1_33	0.808019031141868	0.855882352941176	0.642384105960265	0.733921815889029
Fusobacterium_nucleatum_subsp_animalis_7_1	0.795321637426901	0.862573099415205	0.652654867256637	0.743073047858942
Fusobacterium_nucleatum_subsp_animalis_D11	0.82375608436993	0.857558139534884	0.67351598173516	0.754475703324808
Fusobacterium_nucleatum_subsp_nucleatum_ATCC_25586	0.81488829644326	0.866141732283465	0.653465346534653	0.744920993227991
Fusobacterium_nucleatum_subsp_vincentii_3_1_27	0.816202543431538	0.860724233983287	0.664516129032258	0.75
Fusobacterium_nucleatum_subsp_vincentii_3_1_36A2	0.798573853526849	0.866840731070496	0.643410852713178	0.738598442714127
Fusobacterium_nucleatum_subsp_vincentii_4_1_13	0.791579376848779	0.820728291316527	0.652561247216036	0.727047146401985
Fusobacterium_periodonticum_1_1_41FAA	0.821408450704225	0.847887323943662	0.658643326039387	0.741379310344828
Fusobacterium_periodonticum_2_1_31	0.806187755102041	0.845714285714286	0.643478260869565	0.730864197530864
Fusobacterium_russii_ATCC_25533	0.822169722677119	0.875647668393782	0.662745098039216	0.754464285714286
Fusobacterium_sp_4_8	0.843911018628617	0.896551724137931	0.678260869565217	0.772277227722772
Fusobacterium_ulcerans_ATCC_49185	0.832749234058498	0.889671361502347	0.663747810858144	0.760280842527583
Fusobacterium_varium_ATCC_27725	0.838948972066257	0.893271461716937	0.673076923076923	0.767696909272184
Gemella_haemolysans_ATCC_10379	0.832438563327032	0.889855072463768	0.680709534368071	0.771356783919598
Gemella_morbillorum_M424	0.803460514640639	0.863354037267081	0.654117647058824	0.744310575635877
Gemella_sanguinis_ATCC700632	0.823546585027143	0.890449438202247	0.690631808278867	0.777914110429448
Gemella_sanguinis_M325	0.814701561065198	0.860606060606061	0.655889145496536	0.744429882044561
Geobacillus_stearothermophilus_ATCC_7953	0.812840649937354	0.880715705765408	0.642960812772134	0.743288590604027
Geobacillus_vulcani_PSS1	0.804285211588838	0.871841155234657	0.650943396226415	0.74537037037037
Gordonia_rubripertincta_NBRC_101908	0.811394122779951	0.870673952641166	0.646820027063599	0.74223602484472
Gordonia_terrae_C_6	0.790814259505074	0.860254083484574	0.622047244094488	0.722010662604722
Gordonia_terrae_NBRC_100016	0.816953169385602	0.899099099099099	0.635668789808917	0.744776119402985
Gordonibacter_pamelaeae_7_10_1_bT_DSM_19378	0.818384279077409	0.86404833836858	0.658986175115207	0.747712418300654
Granulicatella_adiacens_ATCC_49175	0.812314088696593	0.848837209302326	0.677494199535963	0.753548387096774
Granulicatella_elegans_ATCC_700633	0.824431660384844	0.887323943661972	0.67741935483871	0.768292682926829
Grimontia_hollisae_CIP_101886	0.823414026343896	0.892452830188679	0.637466307277628	0.743710691823899
Haemophilus_haemolyticus_M19501	0.828094008264463	0.875	0.659246575342466	0.751953125
Haemophilus_influenzae_R2846	0.821222018965702	0.878103837471783	0.640856672158155	0.740952380952381
Haemophilus_parainfluenzae_T3T1	0.829625461680517	0.896929824561403	0.648177496038035	0.752529898804048
Haemophilus_sputorum_CCUG_13788	0.820712604496388	0.885135135135135	0.668367346938776	0.761627906976744
Hafnia_alvei_ATCC_51873	0.843844561522041	0.902144772117963	0.646493756003843	0.753217683268047
Hafnia_alvei_BIDMC_31	0.832395458521584	0.908408408408408	0.635504201680672	0.747836835599506
Halococcus_morrhuae_DSM1307	0.815318589939802	0.888888888888889	0.660412757973734	0.757804090419806
Helicobacter_bilis_ATCC_43879	0.8268058348495	0.872881355932203	0.674672489082969	0.761083743842365
Helicobacter_canadensis_MIT_98_5491	0.806063489383906	0.85595567867036	0.657446808510638	0.743682310469314
Helicobacter_cinaedi_CCUG_18818	0.803184416025351	0.861702127659574	0.629126213592233	0.727272727272727
Helicobacter_pullorum_MIT_98_5489	0.859738804663702	0.911242603550296	0.662365591397849	0.767123287671233
Helicobacter_pylori_26695	0.82554012345679	0.866666666666667	0.625250501002004	0.726426076833527
Helicobacter_winghamensis_ATCC_BAA_430	0.795874078798186	0.866071428571429	0.638157894736842	0.734848484848485
Holdemania_filiformis_VPI_J1_31B_1_DSM_12042	0.851237066648751	0.911885245901639	0.650584795321637	0.75938566552901
Kallipyga_massiliensis_ph2	0.822162451134352	0.890173410404624	0.651162790697674	0.752136752136752
Kandleria_vitulina_DSM_20405	0.828603373086508	0.891509433962264	0.652849740932642	0.753738783649053
Kingella_oralis_ATCC_51147	0.784203681725209	0.834170854271357	0.633587786259542	0.720173535791757
Klebsiella_oxytoca_KCTC_1686	0.81039329688484	0.891238670694864	0.649779735682819	0.751592356687898
Klebsiella_pneumoniae_pneumoniae_MGH78578	0.806160332320664	0.880314960629921	0.642528735632184	0.742857142857143
Klebsiella_sp_1_1_55	0.83204373077727	0.901639344262295	0.645161290322581	0.752136752136752
Kluyvera_ascorbata_ATCC_33433	0.819067203537669	0.888535031847134	0.647331786542923	0.748993288590604
Kocuria_palustris_PEL	0.821969259772238	0.87280701754386	0.645056726094003	0.741845293569431
Kocuria_rhizophila_DC2201	0.796891955529166	0.850678733031674	0.63728813559322	0.728682170542636
Kurthia_massiliensis_JC30	0.800417725835452	0.872047244094488	0.643895348837209	0.740802675585284
Kytococcus_sedentarius_DSM_20547	0.808300329298683	0.870283018867924	0.636206896551724	0.735059760956175
Lachnospira_multipara_ATCC_19207	0.839742708376922	0.894865525672372	0.676524953789279	0.770526315789474
Lachnospiraceae_bacterium_sp_5_1_63FAA	0.85169295493646	0.893536121673004	0.659186535764376	0.758676351896691
Lachnospiraceae_bacterium_sp_8_1_57FAA	0.87501141941217	0.93371757925072	0.65520728008089	0.770053475935829
Lactobacillus_acidophilus_ATCC_4796	0.837906766528925	0.892045454545455	0.646090534979424	0.749403341288783
Lactobacillus_acidophilus_NCFM	0.828759779432557	0.890776699029126	0.619932432432432	0.731075697211155
Lactobacillus_amylolyticus_DSM_11664	0.808062067802327	0.87987012987013	0.657766990291262	0.752777777777778
Lactobacillus_amylovorus_GRL_1112	0.824755019311181	0.872881355932203	0.665948275862069	0.755501222493888
Lactobacillus_animalis_KCTC_3501	0.815288755334461	0.866834170854271	0.644859813084112	0.739549839228296
Lactobacillus_antri_DSM_16041	0.832188750384734	0.899122807017544	0.642633228840125	0.749542961608775
Lactobacillus_brevis_ATCC_367	0.872323068530446	0.910514541387025	0.641955835962145	0.753006475485661
Lactobacillus_brevis_subsp_gravesensis_ATCC_27305	0.842721158854815	0.908925318761384	0.654855643044619	0.761250953470633
Lactobacillus_buchneri_ATCC_11577	0.839846920612318	0.920754716981132	0.632944228274968	0.750192159877018
Lactobacillus_casei_ATCC_334	0.855918993593819	0.937062937062937	0.641148325358852	0.761363636363636
Lactobacillus_casei_casei_BL23	0.83143640023188	0.910815939278937	0.64	0.751761942051684
Lactobacillus_coleohominis_101_4_CHN	0.823681741414899	0.863013698630137	0.640243902439024	0.73512252042007
Lactobacillus_coryniformis_subsp_coryniformis_CECT_5711	0.817812536957338	0.866213151927438	0.657487091222031	0.747553816046967
Lactobacillus_crispatus_125_2_CHN	0.816635874613398	0.853035143769968	0.644927536231884	0.734525447042641
Lactobacillus_curvatus_CRL_705	0.841492728955777	0.868852459016393	0.663883089770355	0.752662721893491
Lactobacillus_delbrueckii_subsp_bulgaricus_ATCC_11842	0.827515716493544	0.895781637717122	0.65045045045045	0.753653444676409
Lactobacillus_delbrueckii_subsp_bulgaricus_ATCC_BAA_365	0.849180220195237	0.91404011461318	0.674418604651163	0.776155717761557
Lactobacillus_fermentum_ATCC_14931	0.851897334508711	0.927765237020316	0.649289099526066	0.763940520446097
Lactobacillus_fermentum_IFO_3956	0.8430969239086	0.880503144654088	0.655226209048362	0.75134168157424
Lactobacillus_gasseri_ATCC_33323	0.82302241411134	0.86685552407932	0.665217391304348	0.752767527675277
Lactobacillus_gastricus_PS3	0.827869118442401	0.893023255813953	0.647554806070826	0.750733137829912
Lactobacillus_helveticus_DPC_4571	0.838277360468163	0.904205607476635	0.641791044776119	0.750727449078564
Lactobacillus_helveticus_DSM_20075	0.82362051478852	0.882198952879581	0.62756052141527	0.733405875952122
Lactobacillus_hilgardii_ATCC_8290	0.83848283758628	0.910815939278937	0.659340659340659	0.764940239043825
Lactobacillus_iners_DSM_13335	0.85120808678501	0.878205128205128	0.663438256658596	0.755862068965517
Lactobacillus_jensenii_1153	0.819532383767804	0.842622950819672	0.66580310880829	0.743849493487699
Lactobacillus_johnsonii_DPC_6026	0.794857971445568	0.829268292682927	0.646080760095012	0.72630173564753
Lactobacillus_johnsonii_NCC_533	0.823916110119244	0.877934272300469	0.681238615664845	0.767179487179487
Lactobacillus_mucosae_LM1	0.809222609029358	0.87434554973822	0.654901960784314	0.748878923766816
Lactobacillus_oris_F0423	0.838141728516015	0.890214797136038	0.661347517730496	0.758901322482197
Lactobacillus_paracasei_subsp_paracasei_8700_2	0.816951971517778	0.901734104046243	0.634146341463415	0.744630071599045
Lactobacillus_paracasei_subsp_paracasei_ATCC_25302	0.828994382958106	0.88715953307393	0.635097493036212	0.74025974025974
Lactobacillus_pentosus_KCA1	0.825217863885128	0.888646288209607	0.646031746031746	0.748161764705882
Lactobacillus_plantarum_JDM1	0.825511418685121	0.889411764705882	0.670212765957447	0.764408493427705
Lactobacillus_plantarum_WCFS1	0.869086538461538	0.913461538461538	0.67090395480226	0.773615635179153
Lactobacillus_plantarum_subsp_plantarum_ATCC_14917	0.836216351349172	0.899598393574297	0.640915593705293	0.748538011695906
Lactobacillus_reuteri_CF48_3A_	0.847277219426475	0.912472647702407	0.629909365558912	0.745308310991957
Lactobacillus_reuteri_F275_JCM_1112	0.808541666666667	0.875	0.646817248459959	0.743801652892562
Lactobacillus_reuteri_MM2_3_	0.855470287288469	0.917748917748918	0.63855421686747	0.753108348134991
Lactobacillus_reuteri_MM4_1A_	0.838500105924723	0.909663865546218	0.639586410635155	0.751084128360798
Lactobacillus_reuteri_SD2112_ATCC_55730	0.821256268949868	0.868995633187773	0.644012944983819	0.739776951672863
Lactobacillus_rhamnosus_GG_ATCC_53103	0.822815413608412	0.901408450704225	0.636024844720497	0.745812090313183
Lactobacillus_rhamnosus_LMS2_1	0.834813993397113	0.901437371663244	0.63901018922853	0.747870528109029
Lactobacillus_ruminis_ATCC_25644	0.836080729166667	0.908333333333333	0.636496350364964	0.748497854077253
Lactobacillus_sakei_subsp_sakei_23K	0.846494155336473	0.893013100436681	0.644094488188976	0.7483989021043
Lactobacillus_salivarius_HO66_ATCC_11741	0.834326301694191	0.898678414096916	0.644549763033175	0.750689972401104
Lactobacillus_salivarius_salivarius_UCC118	0.848725177915519	0.918560606060606	0.627425614489004	0.745580322828593
Lactobacillus_ultunensis_DSM_16047	0.849919502114571	0.889705882352941	0.658802177858439	0.7570385818561
Lactobacillus_vaginalis_ATCC_49540	0.820868908788005	0.85969387755102	0.648076923076923	0.739035087719298
Lactococcus_garvieae_ATCC_49156	0.843894334998586	0.883495145631068	0.672828096118299	0.763903462749213
Lactococcus_lactis_subsp_lactis_Il1403	0.81020098777674	0.87117903930131	0.651960784313726	0.745794392523364
Lactococcus_raffinolactis_4877	0.822614406373243	0.866983372921615	0.64373897707231	0.738866396761134
Laribacter_hongkongensis_HLHK9	0.810621611926021	0.881696428571429	0.647540983606557	0.746691871455577
Lautropia_mirabilis_ATCC_51599	0.806644610133293	0.858078602620087	0.632850241545894	0.728452270620945
Leminorella_grimontii_ATCC_33999	0.789837847658556	0.846303501945525	0.64540059347181	0.732323232323232
Leptotrichia_buccalis_C_1013_b	0.822913223140496	0.893181818181818	0.66497461928934	0.762366634335596
Leuconostoc_argentinum_KCTC_3773	0.799422463078427	0.83969465648855	0.633397312859885	0.722100656455142
Leuconostoc_gelidum_JB7	0.84530046589826	0.907542579075426	0.648695652173913	0.756592292089249
Leuconostoc_lactis_KACC_91922	0.81882373259645	0.868556701030928	0.646833013435701	0.741474147414741
Leuconostoc_mesenteroides_subsp_cremoris_ATCC_19254	0.833067932797663	0.905405405405405	0.671342685370741	0.771001150747986
Listeria_grayi_DSM_20601	0.843982496579899	0.891774891774892	0.676518883415435	0.76937441643324
Listeria_monocytogenes_4a_L99	0.830911328280241	0.890590809628009	0.668308702791461	0.763602251407129
Listeria_monocytogenes_4b_F2365	0.821352750482601	0.860813704496788	0.650485436893204	0.741013824884793
Listeria_monocytogenes_FSL_R2_561	0.795142662417801	0.847639484978541	0.644371941272431	0.732159406858202
Listeria_monocytogenes_Finland_1988	0.859859965426959	0.905781584582441	0.673566878980892	0.772602739726027
Listeria_monocytogenes_J0161_FSL_R2_499	0.786130707878208	0.849785407725322	0.64390243902439	0.732654949121184
Listeria_monocytogenes_SLCC_2378	0.860139667750322	0.907922912205567	0.647328244274809	0.755793226381462
Listeria_monocytogenes_SLCC_2540	0.811998771143891	0.869379014989293	0.647527910685805	0.742230347349177
Listeria_monocytogenes_SLCC_7179	0.839069608944722	0.892703862660944	0.654088050314465	0.754990925589837
Listeria_monocytogenes_serotype_7_SLCC_2482	0.82513492604395	0.901287553648069	0.655226209048362	0.758807588075881
Lysinibacillus_fusiformis_ZB2	0.827187611249555	0.9	0.660664819944598	0.761980830670926
Lysinibacillus_sphaericus_C3_41	0.811556727463434	0.874045801526718	0.636111111111111	0.736334405144695
Marvinbryantia_formatexigens_I_52_DSM_14469	0.829409784957664	0.905498281786942	0.626634958382878	0.740688685874912
Megamonas_funiformis_YIT_11815	0.786483908465499	0.858143607705779	0.627400768245839	0.724852071005917
Megamonas_hypermegale_ART12_1	0.845007396449704	0.898076923076923	0.629380053908356	0.740095087163233
Megasphaera_elsdenii_DSM_20460	0.801077019833337	0.864928909952607	0.655296229802513	0.745658835546476
Melainabacterium_MEL_A1	0.815754686748918	0.848101265822785	0.656862745098039	0.740331491712707
Mesorhizobium_loti_MAFF303099	0.846215818893082	0.903494176372712	0.669543773119605	0.769121813031162
Methanobrevibacter_ruminantium_M1	0.826426186674408	0.867469879518072	0.656036446469248	0.747081712062257
Methanobrevibacter_smithii_ATCC_35061	0.799833402748855	0.8	0.666666666666667	0.727272727272727
Methanomassiliicoccus_luminyensis_B10	0.80219853653647	0.864161849710983	0.636170212765957	0.732843137254902
Methanosphaera_stadtmanae_DSM_3091	0.801701051378695	0.816901408450704	0.662857142857143	0.73186119873817
Methylobacterium_mesophilicum_SR1_6_6	0.808761943051025	0.881326352530541	0.636822194199243	0.739385065885798
Methylobacterium_populi_BJ001	0.80697099476832	0.878091872791519	0.64629388816645	0.744569288389513
Methylobacterium_radiotolerans_JCM_2831	0.828723560125739	0.888686131386861	0.647606382978723	0.749230769230769
Methyloversatilis_universalis_FAM5	0.803322923515231	0.873931623931624	0.648177496038035	0.744313011828935
Methyloversatilis_universalis_Fam50001	0.854485466852045	0.914405010438413	0.682242990654206	0.781445138269402
Microbacterium_gubbeenense_DSM_15944	0.835675400123114	0.888157894736842	0.667215815485997	0.761994355597366
Microbacterium_oleivorans_NBRC_103075	0.818049416586225	0.872427983539095	0.665620094191523	0.755120213713268
Microbacterium_paraoxydans_77MFTsu3_2	0.821499827858686	0.883910386965377	0.663608562691132	0.758078602620087
Micrococcus_luteus_NCTC_2665	0.783020080590625	0.853427895981087	0.646953405017921	0.73598369011213
Micromonospora_aurantiaca_ATCC_27029	0.811100035599858	0.869811320754717	0.632373113854595	0.732327243844321
Mitsuokella_jalaludinii_DSM_13811	0.826620251521939	0.874109263657957	0.691729323308271	0.772298006295908
Mitsuokella_multacida_DSM_20544	0.838534625709921	0.919765166340509	0.665722379603399	0.772391125718981
Mobiluncus_curtisii_ATCC_43063	0.82667412007717	0.882506527415144	0.645038167938931	0.745314222712238
Mogibacterium_timidum_ATCC_33093	0.824856655537814	0.879518072289157	0.677494199535963	0.765399737876802
Moraxella_catarrhalis_RH4	0.830592244458111	0.885985748218527	0.648695652173913	0.748995983935743
Morganella_morganii_subsp_morganii_KT	0.809937244184446	0.894454382826476	0.654450261780105	0.755857898715042
Mycobacterium_avium_subsp_avium_ATCC_25291	0.831482438016529	0.910984848484849	0.639627659574468	0.7515625
Mycobacterium_fortuitum_subsp_fortuitum_DSM_46621	0.848728911643361	0.896678966789668	0.652348993288591	0.755244755244755
Mycoplasma_hominis_ATCC_23114	0.800716354214297	0.833333333333333	0.671641791044776	0.743801652892562
Mycoplasma_pneumoniae_309	0.801831000033413	0.815028901734104	0.68780487804878	0.746031746031746
Neisseria_cinerea_ATCC_14685	0.823609252291609	0.879396984924623	0.661625708884688	0.75512405609493
Neisseria_elongata_subsp_glycolytica_ATCC_29315	0.82029335573759	0.886473429951691	0.654188948306595	0.752820512820513
Neisseria_flavescens_SK114	0.811205979858635	0.881278538812785	0.64983164983165	0.748062015503876
Neisseria_macacae_ATCC_33926	0.830595238095238	0.880952380952381	0.641247833622184	0.74222668004012
Neisseria_mucosa_ATCC_25996	0.844919243567892	0.905405405405405	0.67563025210084	0.773820981713186
Neisseria_subflava_NJ9703	0.827776941796691	0.895216400911162	0.648514851485149	0.752153110047847
Nevskia_ramosa_DSM_11499	0.815809218587992	0.893203883495146	0.666666666666667	0.763485477178423
Oceanobacillus_picturae_strain_S1	0.837127685546875	0.8984375	0.644257703081233	0.750407830342578
Ochrobactrum_anthropi_ATCC_49188	0.805977871653064	0.877442273534636	0.640726329442283	0.740629685157421
Ochrobactrum_intermedium_LMG_3301	0.813507859815826	0.874326750448833	0.635770234986945	0.73620559334845
Odoribacter_laneus_YIT_12061	0.850348361949249	0.912921348314607	0.632295719844358	0.747126436781609
Odoribacter_splanchnicus_1651_6_DSM_20712	0.79840416488342	0.835351089588378	0.649717514124294	0.730932203389831
Olsenella_profusa_F019501	0.812379008500968	0.876146788990826	0.655231560891938	0.749754661432777
Olsenella_uli_DSM_7084	0.826393272897149	0.869346733668342	0.650375939849624	0.744086021505376
Oribacterium_sinus_F0268	0.831104855735398	0.88423645320197	0.673545966228893	0.764643237486688
Oxalobacter_formigenes_HOxBLS	0.827465564738292	0.893939393939394	0.648351648351648	0.751592356687898
Oxalobacter_formigenes_OXCC13	0.803369271064471	0.852507374631268	0.664367816091954	0.746770025839793
Paenibacillus_alvei_DSM_29	0.818477951451788	0.890287769784173	0.638709677419355	0.743801652892562
Paenibacillus_barengoltzii_G22	0.826551709734907	0.884328358208955	0.662011173184358	0.757188498402556
Paenibacillus_daejeonensis_DSM_15491	0.815487624549136	0.860594795539034	0.629931972789116	0.727415553809898
Paenibacillus_graminis_C4D1M	0.823125816416707	0.895666131621188	0.640642939150402	0.746987951807229
Paenibacillus_lactis_154	0.828992658126949	0.90562613430127	0.668900804289544	0.76946800308404
Pantoea_agglomerans_IG1	0.83310384528616	0.91304347826087	0.665492957746479	0.769857433808554
Parabacteroides_distasonis_ATCC_8503	0.878213314941783	0.935031847133758	0.63881636205396	0.759048603929679
Parabacteroides_goldsteinii_dnLKV18	0.811354166666667	0.88125	0.650769230769231	0.748672566371681
Parabacteroides_gordonii_DSM_23371	0.809129021832806	0.885593220338983	0.63914373088685	0.742451154529307
Parabacteroides_johnsonii_DSM_18315	0.873396425536581	0.922774869109948	0.639165911151405	0.755222281735404
Parabacteroides_merdae_ATCC_43184	0.872776527366533	0.923276983094928	0.645454545454546	0.759764579989299
Parabacteroides_sp_D13	0.860481587685151	0.928667563930013	0.633608815426997	0.753275109170306
Paracoccus_yeei_ATCC_BAA_599	0.831459492825141	0.887661141804788	0.66027397260274	0.757266300078555
Paraprevotella_clara_YIT_11840	0.838424234333326	0.899488926746167	0.623376623376623	0.736401673640167
Paraprevotella_xylaniphila_YIT_11841	0.839733206857156	0.905008635578584	0.650124069478908	0.756678700361011
Parasutterella_excrementihominis_YIT_11859	0.822263644088704	0.87696335078534	0.674044265593561	0.762229806598407
Parvimonas_micra_ATCC_33270	0.831414332359512	0.877470355731225	0.700315457413249	0.778947368421053
Pediococcus_acidilactici_7_4	0.832066984693851	0.897025171624714	0.650082918739635	0.753846153846154
Pediococcus_acidilactici_DSM_20284	0.838555036541402	0.893258426966292	0.62109375	0.732718894009217
Pediococcus_pentosaceus_ATCC_25745	0.829028487947407	0.889189189189189	0.652777777777778	0.752860411899314
Peptoniphilus_harei_ACS_146_V_Sch2b	0.843035265084635	0.892950391644909	0.670588235294118	0.765957446808511
Peptoniphilus_indolicus_ATCC_29427	0.830606096408318	0.869565217391304	0.677966101694915	0.761904761904762
Peptoniphilus_lacrimalis_DSM_7455	0.794265612032814	0.845528455284553	0.652719665271967	0.736717827626919
Peptoniphilus_timonensis_JC401	0.851040569440454	0.926553672316384	0.684759916492693	0.787515006002401
Peptostreptococcus_anaerobius_DSM_2949	0.849183938053883	0.895377128953771	0.670309653916211	0.766666666666667
Peptostreptococcus_stomatis_DSM_17678	0.83758544921875	0.875	0.649903288201161	0.745837957824639
Phascolarctobacterium_succinatutens_YIT_12067	0.807207952311102	0.868715083798883	0.668817204301075	0.755771567436209
Plesiomonas_shigelloides_302_73	0.847371919352526	0.913357400722022	0.656290531776913	0.76377358490566
Porphyromonas_asaccharolytica_DSM_20707	0.828993827540966	0.863501483679525	0.667431192660551	0.752910737386805
Porphyromonas_endodontalis_ATCC_35406	0.827032249239082	0.850877192982456	0.656884875846501	0.74140127388535
Porphyromonas_gingivalis_W83	0.808720773985488	0.85792349726776	0.665254237288136	0.749403341288783
Porphyromonas_somerae_DSM_23386	0.829399579772661	0.893732970027248	0.679089026915114	0.771764705882353
Porphyromonas_uenonis_60_3	0.812085924824229	0.837209302325581	0.634361233480176	0.721804511278195
Porphyromonas_uenonis_DSM_23387	0.834002653375883	0.87125748502994	0.670506912442396	0.7578125
Prevotella_albensis_DSM_11370	0.82248978920534	0.87434554973822	0.65234375	0.747203579418344
Prevotella_bivia_DSM_20514	0.808157012371372	0.862903225806452	0.647177419354839	0.73963133640553
Prevotella_brevis_ATCC_19188	0.828494411571334	0.876923076923077	0.666666666666667	0.757475083056478
Prevotella_bryantii_B14	0.803460537504187	0.822335025380711	0.644135188866799	0.722408026755853
Prevotella_bryantii_C21a	0.80207570515896	0.864321608040201	0.644194756554307	0.738197424892704
Prevotella_buccae_ATCC_33574	0.784197335443873	0.852130325814536	0.636704119850187	0.728831725616292
Prevotella_conceptionensis_9403948	0.830328297718609	0.864553314121037	0.66815144766147	0.753768844221106
Prevotella_copri_CB7_DSM_18205	0.844884729946109	0.9149377593361	0.652366863905325	0.761658031088083
Prevotella_corporis_DSM_18810	0.805970149253731	0.841791044776119	0.635135135135135	0.72400513478819
Prevotella_denticola_DSM20614	0.815180974350524	0.857142857142857	0.666666666666667	0.75
Prevotella_denticola_F0289	0.802425005004433	0.86096256684492	0.645290581162325	0.737686139747995
Prevotella_disiens_FB035_09AN	0.813503460207613	0.879411764705882	0.664444444444444	0.756962025316456
Prevotella_disiens_JCM_6334	0.807030519046558	0.877611940298507	0.665158371040724	0.756756756756757
Prevotella_enoeca_JCM_12259	0.844482209053526	0.881305637982196	0.668918918918919	0.76056338028169
Prevotella_intermedia_17	0.810983677080543	0.863247863247863	0.641949152542373	0.7363304981774
Prevotella_intermedia_ATCC_25611	0.788846679037849	0.849112426035503	0.636363636363636	0.727503168567807
Prevotella_loescheii_DSM_19665	0.83813689235039	0.889487870619946	0.6875	0.775558166862515
Prevotella_melaninogenica_ATCC_25845	0.807978395061729	0.861111111111111	0.681318681318681	0.760736196319018
Prevotella_nanceiensis_DSM_19126	0.799235532573654	0.838983050847458	0.664429530201342	0.741573033707865
Prevotella_nigrescens_ATCC_33563	0.819686793199233	0.868035190615836	0.671201814058957	0.757033248081841
Prevotella_oralis_ATCC_33269	0.815253145472986	0.87434554973822	0.661386138613861	0.753100338218715
Prevotella_pallens_ATCC_700821	0.840643141293426	0.881844380403458	0.675496688741722	0.765
Prevotella_ruminicola_23	0.848147727476522	0.904645476772616	0.695488721804511	0.786397449521785
Prevotella_salivae_DSM_15606	0.848969219832571	0.915309446254072	0.629339305711086	0.745852687458527
Prevotella_shahii_JCM_12083	0.806025859237361	0.868852459016393	0.652977412731006	0.745603751465416
Prevotella_stercorea_DSM_18206	0.819531118232417	0.87012987012987	0.685421994884911	0.766809728183119
Prevotella_timonensis_4401737	0.798294475950431	0.834782608695652	0.656036446469248	0.73469387755102
Prevotella_timonensis_CRIS_5C_B1	0.808549978070364	0.853372434017595	0.646666666666667	0.735777496839444
Prevotella_veroralis_DSM_19559	0.826047751284752	0.872881355932203	0.685144124168514	0.767701863354037
Propionibacterium_acidipropionici_ATCC_4875	0.805398905993328	0.858024691358025	0.645510835913313	0.736749116607774
Propionibacterium_acnes_KPA171202	0.848442608292944	0.905781584582441	0.68780487804878	0.7818853974122
Propionibacterium_avidum_44067	0.823178716834225	0.875846501128668	0.668965517241379	0.758553274682307
Propionibacterium_freudenreichii_subsp_shermanii_CIRM_BIA1	0.807851823923084	0.861650485436893	0.65018315018315	0.741127348643006
Propionibacterium_granulosum_DSM_20700	0.79775643956714	0.866666666666667	0.634719710669078	0.732776617954071
Propionibacterium_jensenii_DSM_20535	0.80520834856171	0.860927152317881	0.652173913043478	0.742150333016175
Propionibacterium_propionicum_F0230a	0.801952413922756	0.869379014989293	0.655896607431341	0.747697974217311
Proteus_mirabilis_ATCC_29906	0.85108024943674	0.913200723327306	0.654145077720207	0.762264150943396
Proteus_penneri_ATCC_35198	0.79983737490716	0.863039399624766	0.623306233062331	0.723839496459481
Providencia_alcalifaciens_DSM_30120	0.818666984690151	0.882239382239382	0.650071123755334	0.748566748566749
Providencia_rettgeri_DSM_1131	0.843582496283951	0.906040268456376	0.642857142857143	0.752089136490251
Providencia_rustigianii_DSM_4541	0.826930473372781	0.907692307692308	0.649243466299862	0.757016840417001
Providencia_stuartii_ATCC_25827	0.83973962759793	0.910299003322259	0.657074340527578	0.763231197771588
Pseudobutyrivibrio_ruminis_AD2017	0.830000457864976	0.904306220095694	0.651724137931034	0.75751503006012
Pseudoflavonifractor_capillosus_strain_ATCC_29799	0.842291666666667	0.902083333333333	0.653092006033183	0.757655293088364
Pseudomonas_aeruginosa_NCGM2_S1	0.812808694801701	0.870629370629371	0.645077720207254	0.741071428571428
Pseudomonas_alcaliphila_34	0.812094225797185	0.883050847457627	0.65043695380774	0.749101365923796
Pseudomonas_fluorescens_PfO_1	0.833014278636098	0.899328859060403	0.652068126520681	0.755994358251058
Pseudomonas_monteilii_NBRC_103158	0.831944843435795	0.898305084745763	0.650306748466258	0.754448398576512
Pseudomonas_monteilii_QM	0.812745867272791	0.873563218390805	0.648780487804878	0.744576627011897
Pseudomonas_nitroreducens_HBP1	0.795796890184645	0.877551020408163	0.638613861386139	0.739255014326648
Pseudomonas_oleovorans_MOIL14HWK12	0.81366269576244	0.873070325900515	0.634663341645885	0.735018050541516
Pseudomonas_putida_F1	0.811033935942527	0.887070376432079	0.626589595375723	0.734417344173442
Pseudomonas_stutzeri_DSM_4166	0.829415625417977	0.894179894179894	0.647509578544061	0.751111111111111
Pseudoramibacter_alactolyticus_ATCC_23263	0.812384788262923	0.884422110552764	0.643510054844607	0.744973544973545
Pyramidobacter_piscolens_W5455	0.8439875	0.8875	0.68007662835249	0.770065075921909
Ralstonia_sp_5_7_47FAA	0.832399337268879	0.91044776119403	0.643799472295514	0.754250386398764
Raoultella_planticola_ATCC_33531	0.833077752304025	0.898379970544919	0.653804930332262	0.756823821339951
Rhodococcus_equi_ATCC_33707	0.837556686065184	0.912186379928315	0.633084577114428	0.747430249632893
Rhodococcus_equi_NBRC_101255	0.826684004847428	0.885608856088561	0.642570281124498	0.744763382467029
Rhodococcus_erythropolis_PR4	0.806734693877551	0.889285714285714	0.650130548302872	0.751131221719457
Rhodococcus_rhodochrous_ATCC_21198	0.808459821428572	0.867857142857143	0.650602409638554	0.743687834736037
Roseburia_hominis_A2_183	0.836533053912776	0.880778588807786	0.688212927756654	0.772678762006403
Roseburia_intestinalis_L1_82	0.836349640242561	0.901294498381877	0.619577308120133	0.734344100197759
Roseburia_inulinivorans_DSM_16841	0.839956751626533	0.909688013136289	0.623873873873874	0.740146960587842
Roseomonas_mucosa_ATCC_BAA_692	0.798682570881669	0.867383512544803	0.631853785900783	0.731117824773414
Rothia_aeria_F0474	0.808953547495997	0.851239669421488	0.64509394572025	0.73396674584323
Rothia_dentocariosa_ATCC_17931	0.85023759027088	0.89119170984456	0.688	0.776523702031603
Rothia_mucilaginosa_DY_18	0.836993442816635	0.880434782608696	0.677824267782427	0.765957446808511
Rudanella_lutea_DSM_19387	0.789161856251209	0.855983772819473	0.647239263803681	0.737117903930131
Ruminococcaceae_bacterium_D16	0.832406137275822	0.874485596707819	0.622254758418741	0.727117194183063
Ruminococcus_albus_7	0.802275432525952	0.868235294117647	0.647368421052632	0.741708542713568
Ruminococcus_bicirculans_80_3	0.824614197530864	0.861111111111111	0.648535564853556	0.739856801909308
Ruminococcus_bromii_L2_63	0.858532040644015	0.875389408099688	0.678743961352657	0.764625850340136
Ruminococcus_callidus_ATCC_2776001	0.822890559732665	0.87719298245614	0.664136622390892	0.755939524838013
Ruminococcus_champanellensis_18P13	0.832157151567471	0.911547911547912	0.656637168141593	0.763374485596708
Ruminococcus_flavefaciens_ATCC_19208	0.815463285889339	0.888349514563107	0.635416666666667	0.740890688259109
Ruminococcus_flavefaciens_FD_1	0.839425532300225	0.894348894348894	0.693333333333333	0.781115879828326
Ruminococcus_gauvreauii_DSM_19829	0.793053426226008	0.874449339207048	0.638263665594855	0.737918215613383
Ruminococcus_gnavus_ATCC_29149	0.863750746822258	0.922503725782414	0.655720338983051	0.76656346749226
Ruminococcus_lactaris_ATCC_29176	0.862705669190729	0.914239482200647	0.647935779816514	0.758389261744966
Ruminococcus_obeum_A2_162	0.843609310234882	0.907216494845361	0.641399416909621	0.751494449188728
Ruminococcus_sp_5_1_39BFAA	0.848608122646584	0.910839160839161	0.654522613065327	0.761695906432749
Ruminococcus_sp_SR1_5	0.870451843043995	0.927586206896552	0.64975845410628	0.764204545454545
Ruminococcus_torques_ATCC_27756	0.879548979591836	0.932857142857143	0.623686723973257	0.74756725815684
Ruminococcus_torques_L2_14	0.852654779432458	0.917383820998279	0.67984693877551	0.780952380952381
Salmonella_enterica_enterica_sv_Typhimurium_LT2	0.847482599197277	0.930041152263374	0.64326375711575	0.76051598429613
Scardovia_inopinata_F0304	0.810328908062476	0.855153203342618	0.667391304347826	0.74969474969475
Schlesneria_paludicola_DSM_18645	0.81084778222359	0.871345029239766	0.644092219020173	0.740679370339685
Selenomonas_ruminantium_AC2024	0.841563711271735	0.906605922551253	0.68034188034188	0.77734375
Serratia_fonticola_RB_25	0.817339855365541	0.899521531100478	0.633707865168539	0.743572841133817
Serratia_liquefaciens_ATCC_27592	0.817203293071331	0.866666666666667	0.638127853881279	0.735042735042735
Serratia_marcescens_subsp_marcescens_Db11	0.820894712376799	0.890937019969278	0.632497273718648	0.739795918367347
Shigella_dysenteriae_Sd197	0.811832253184283	0.897133220910624	0.642512077294686	0.748768472906404
Shigella_flexneri_2002017	0.842819720863553	0.899350649350649	0.654846335697399	0.757865937072503
Shigella_sonnei_Ss046	0.8450294500589	0.908661417322835	0.64904386951631	0.757217847769029
Silanimonas_lenta_DSM_16282	0.811203701807907	0.877828054298643	0.645590682196339	0.744007670182167
Slackia_exigua_ATCC_700122	0.816881777777777	0.872	0.643700787401575	0.740656851642129
Slackia_piriformis_YIT_12062	0.832651914734247	0.877094972067039	0.66384778012685	0.755716004813478
Solobacterium_moorei_DSM_22971	0.831791148412028	0.89010989010989	0.662576687116564	0.759671746776084
Solobacterium_moorei_F0204	0.83364780823572	0.873626373626374	0.669473684210526	0.758045292014303
Sphingomonas_paucimobilis_HER1398	0.821232512429182	0.879569892473118	0.642072213500785	0.742286751361161
Spirosoma_linguale_DSM_74	0.795162480507908	0.867537313432836	0.636986301369863	0.734597156398104
Staphylococcus_arlettae_CVD059	0.825228239640266	0.896887159533074	0.641168289290681	0.747769667477697
Staphylococcus_aureus_subsp_aureus_USA300_FPR3757	0.82169282965559	0.897838899803536	0.657553956834532	0.759136212624585
Staphylococcus_capitis_CR0101	0.815946930280958	0.868951612903226	0.632892804698972	0.732370433305013
Staphylococcus_capitis_QN1	0.832713206248259	0.890688259109312	0.664652567975831	0.761245674740484
Staphylococcus_caprae_C87	0.818016795113273	0.875751503006012	0.647407407407407	0.744463373083475
Staphylococcus_cohnii_hu_01	0.83665551265025	0.912434325744308	0.656998738965952	0.763929618768328
Staphylococcus_epidermidis_ATCC_12228	0.821514145019499	0.869918699186992	0.654434250764526	0.746945898778359
Staphylococcus_equorum_subsp_equorum_Mu2	0.817291781577496	0.878378378378378	0.656565656565657	0.751445086705202
Staphylococcus_haemolyticus_JCSC1435	0.827537120397742	0.905737704918033	0.658718330849478	0.762726488352028
Staphylococcus_hominis_subsp_hominis_C80	0.817866030918624	0.881002087682672	0.641337386018237	0.742304309586632
Staphylococcus_intermedius_ATCC_27335	0.832142013232514	0.877717391304348	0.661885245901639	0.754672897196262
Staphylococcus_lugdunensis_HKU09_01	0.835536603880023	0.881873727087576	0.677621283255086	0.766371681415929
Staphylococcus_pasteuri_SP1	0.81683711628512	0.883064516129032	0.669724770642202	0.761739130434783
Staphylococcus_pettenkoferi_VCU012	0.81976908410423	0.876050420168067	0.654631083202512	0.749326145552561
Staphylococcus_saprophyticus_subsp_saprophyticus_ATCC_15305	0.790426767310205	0.863453815261044	0.634218289085546	0.731292517006803
Staphylococcus_sciuri_subsp_sciuri_Z8	0.796712378737617	0.851851851851852	0.637956204379562	0.729549248747913
Staphylococcus_simulans_ACS_120_V_Sch1	0.827730170025284	0.885214007782101	0.640845070422535	0.743464052287582
Staphylococcus_vitulinus_F1028	0.819460019675397	0.877263581488934	0.642120765832106	0.741496598639456
Staphylococcus_warneri_SG1	0.824955159441914	0.902390438247012	0.650862068965517	0.756260434056761
Staphylococcus_xylosus_DMB3_Bh1	0.832319271678385	0.87015503875969	0.641428571428571	0.738486842105263
Staphylococcus_xylosus_NJ	0.812232510288066	0.894444444444444	0.635526315789474	0.743076923076923
Stenotrophomonas_maltophilia_D457	0.819287827772676	0.872727272727273	0.65158371040724	0.746113989637306
Stenotrophomonas_rhizophila_PCA13	0.815174118141939	0.883720930232558	0.641350210970464	0.743276283618582
Stoquefichus_massiliensis_AP9	0.814238456079303	0.880382775119617	0.653641207815275	0.750254841997961
Streptococcus_agalactiae_A909	0.806535993303572	0.881696428571429	0.655058043117745	0.751665080875357
Streptococcus_anginosus_1_2_62CV	0.826813711628491	0.854368932038835	0.689295039164491	0.763005780346821
Streptococcus_australis_ATCC_700641	0.822777777777778	0.869047619047619	0.670955882352941	0.757261410788382
Streptococcus_constellatus_subsp_constellatus_SK53	0.7734375	0.807065217391304	0.631914893617021	0.708830548926014
Streptococcus_constellatus_subsp_pharyngis_SK1060	0.816354661969772	0.862796833773087	0.663286004056795	0.75
Streptococcus_cristatus_ATCC_51100	0.806844378655148	0.869458128078818	0.645338208409506	0.740818467995803
Streptococcus_dysgalactiae_subsp_dysgalactiae_ATCC_27957	0.807752283359323	0.850746268656716	0.662790697674419	0.745098039215686
Streptococcus_equi_subsp_equi_4047	0.816231884057971	0.855072463768116	0.652654867256637	0.740276035131744
Streptococcus_equinus_ATCC_9812	0.801605017006803	0.87797619047619	0.648351648351648	0.745891276864728
Streptococcus_gallolyticus_subsp_gallolyticus_ATCC_43143	0.798446763817056	0.85480093676815	0.649466192170818	0.738119312436805
Streptococcus_gordonii_str_Challis_substr_CH1	0.836618801143409	0.908096280087527	0.681444991789819	0.778611632270169
Streptococcus_infantarius_subsp_infantarius_ATCC_BAA_102	0.800768698060942	0.868421052631579	0.66	0.75
Streptococcus_infantis_ATCC_700779	0.8162841796875	0.8828125	0.634831460674157	0.738562091503268
Streptococcus_intermedius_JTH08	0.831042186343576	0.887434554973822	0.667322834645669	0.761797752808989
Streptococcus_lutetiensis_033	0.839006543723973	0.897560975609756	0.663063063063063	0.762694300518135
Streptococcus_mitis_NCTC_12261	0.818365394834733	0.876288659793814	0.651340996168582	0.747252747252747
Streptococcus_mutans_ATCC_25175	0.80744184598461	0.863325740318907	0.651202749140893	0.742409402546523
Streptococcus_oralis_Uo5	0.792017939417704	0.839108910891089	0.651923076923077	0.733766233766234
Streptococcus_parasanguinis_ATCC_903	0.823869868608369	0.881642512077295	0.695238095238095	0.777422790202343
Streptococcus_parauberis_KCTC_11537	0.79458460200087	0.856459330143541	0.650909090909091	0.739669421487603
Streptococcus_peroris_ATCC_700780	0.829414999895573	0.878627968337731	0.660714285714286	0.754246885617214
Streptococcus_pleomorphus_DSM_20574	0.8099365234375	0.872395833333333	0.660749506903353	0.751964085297419
Streptococcus_pneumoniae_G54	0.810243584167029	0.866028708133971	0.652252252252252	0.744090441932169
Streptococcus_pseudopneumoniae_IS7493	0.809935964181591	0.854591836734694	0.660749506903353	0.745272525027809
Streptococcus_pyogenes_MGAS9429	0.816646084458643	0.893782383419689	0.641263940520446	0.746753246753247
Streptococcus_salivarius_JIM8777	0.822871244012194	0.869879518072289	0.655172413793103	0.747412008281574
Streptococcus_sanguinis_SK36	0.806819448573127	0.870689655172414	0.657980456026059	0.749536178107607
Streptococcus_sp_2_1_36FAA	0.872512339844571	0.934782608695652	0.664948453608247	0.77710843373494
Streptococcus_sp_I_G2	0.829080790064738	0.862068965517241	0.662251655629139	0.749063670411985
Streptococcus_sp_I_P16	0.783996215011752	0.845303867403315	0.628336755646817	0.720848056537103
Streptococcus_thermophilus_LMG_18311	0.804439026139338	0.844311377245509	0.669833729216152	0.747019867549669
Streptococcus_thoraltensis_DSM_12221	0.814007431470274	0.867924528301887	0.637781629116118	0.735264735264735
Streptococcus_uberis_0140J	0.81392757360264	0.877030162412993	0.646153846153846	0.744094488188976
Streptococcus_vestibularis_F0396	0.835503166783955	0.891625615763547	0.654611211573237	0.754953076120959
Subdoligranulum_variabile_DSM_15176	0.835179673721341	0.912698412698413	0.675477239353891	0.776371308016878
Succinatimonas_hippei_YIT_12066	0.82687706758034	0.891304347826087	0.669387755102041	0.764568764568765
Succinivibrio_dextrinosolvens_H5	0.8273875	0.8975	0.648014440433213	0.752620545073375
Sulfolobus_solfataricus_P2	0.820362180598914	0.876344086021505	0.666666666666667	0.75725900116144
Sutterella_parvirubra_YIT_11816	0.775862068965517	0.827586206896552	0.619354838709677	0.708487084870849
Sutterella_wadsworthensis_3_1_45B	0.811718848630224	0.845505617977528	0.6529284164859	0.736842105263158
Tannerella_forsythia_ATCC_43037	0.822562534013957	0.855643044619423	0.66530612244898	0.748564867967853
Tatumella_ptyseos_ATCC_33301	0.836569885302305	0.90528233151184	0.662666666666667	0.765204003079292
Trabulsiella_guamensis_ATCC_49490	0.825831765654393	0.89672131147541	0.633835457705678	0.742701968771215
Tropheryma_whipplei_str_Twist	0.840551565642057	0.888135593220339	0.702412868632708	0.784431137724551
Trueperella_pyogenes_MS249	0.822294517381658	0.872596153846154	0.650537634408602	0.745379876796715
Ureaplasma_parvum_serovar_1_str_ATCC_27813	0.79413737155219	0.813953488372093	0.638686131386861	0.715746421267894
Ureaplasma_urealyticum_serovar_8_str_ATCC_27618	0.79402131190497	0.827102803738318	0.665413533834586	0.7375
Ureibacillus_thermosphaericus_str_Thermo_BF	0.815435493460166	0.883620689655172	0.656	0.752984389348026
Varibaculum_cambriense_DSM_15806	0.802777226740726	0.859154929577465	0.651709401709402	0.741190765492102
Veillonella_atypica_ACS_049_V_Sch6	0.803714661406969	0.861538461538462	0.64	0.734426229508197
Veillonella_dispar_ATCC_17748	0.809559500328731	0.905128205128205	0.658582089552239	0.762419006479482
Veillonella_parvula_Te3_DSM_2008	0.813641405060588	0.868766404199475	0.647749510763209	0.742152466367713
Veillonella_ratti_ACS_216_V_Col6b	0.819391846736467	0.868159203980099	0.648698884758364	0.742553191489362
Veillonella_sp_3_1_44	0.81779819891062	0.885117493472585	0.686234817813765	0.77309007981756
Veillonella_sp_6_1_27	0.838613117130661	0.886010362694301	0.674556213017751	0.765957446808511
Vibrio_fluvialis_560	0.834004630923625	0.910806174957118	0.655555555555556	0.762383345297918
Vibrio_fluvialis_I21563	0.82153435886422	0.894645941278066	0.644278606965174	0.749096167751265
Vibrio_fluvialis_PG41	0.807896586516115	0.882154882154882	0.626794258373206	0.732867132867133
Vibrio_furnissii_NCTC_11218	0.830337607273634	0.897306397306397	0.661290322580645	0.761428571428571
Vibrio_mimicus_MB_451	0.845907438016529	0.914545454545455	0.685286103542234	0.783489096573209
Vibrio_parahaemolyticus_RIMD_2210633	0.824241305016928	0.894736842105263	0.657216494845361	0.757800891530461
Weissella_cibaria_KACC_11862	0.813226666666666	0.856	0.631889763779528	0.727066817667044
Weissella_confusa_LBAE_C39_2	0.805178962746531	0.848648648648649	0.633064516129032	0.725173210161663
Weissella_paramesenteroides_ATCC_33313	0.850455575650741	0.897129186602871	0.641025641025641	0.747756729810568
Yersinia_bercovieri_ATCC_43970	0.801578827977315	0.869565217391304	0.651890482398957	0.745156482861401
Yersinia_enterocolitica_subsp_enterocolitica_8081	0.824016666666667	0.89	0.652014652014652	0.752642706131078
Yersinia_frederiksenii_ATCC_33641	0.827860626852436	0.900161030595813	0.646242774566474	0.75235531628533
Yersinia_kristensenii_ATCC_33638	0.81370290494396	0.884488448844885	0.635071090047393	0.739310344827586
Yersinia_pseudotuberculosis_YPIII	0.797309248711073	0.865092748735245	0.638059701492537	0.734430923407301
Yersinia_rohdei_ATCC_43380	0.821866345442494	0.890547263681592	0.646209386281588	0.748953974895398
Yokenella_regensburgei_ATCC_43003	0.848867429760667	0.92	0.630415561450044	0.74816369359916
