# Supplementary material for: Teasing out missing reactions in genome-scale metabolic networks through hypergraph learning
Source: Nat Commun. 2023 Apr 25;14:2375. doi: 10.1038/s41467-023-38110-7 (PMC10130184; doi:10.1038/s41467-023-38110-7)
Supplement: Supplementary file 4 — Source Data [file 41467_2023_38110_MOESM4_ESM.zip › Source Data/Supplementary Figure 4/c3mm/gutc3mm_5.csv]

Row	AUC	Recall	Precision	F1
Abiotrophia_defectiva_ATCC_49176	0.88169249181154	0.943121693121693	0.653528872593951	0.772062804547916
Achromobacter_xylosoxidans_A8	0.839228868017796	0.914285714285714	0.644549763033175	0.756080611535789
Achromobacter_xylosoxidans_NBRC_15126	0.809188375968949	0.877926421404682	0.641809290953545	0.741525423728814
Acidaminococcus_fermentans_DSM_20731	0.814884944115713	0.884615384615385	0.650943396226415	0.75
Acidaminococcus_intestini_RyC_MR95	0.834363700929752	0.860795454545455	0.696551724137931	0.770012706480305
Acidaminococcus_sp_D21	0.818330336388755	0.860927152317881	0.673575129533679	0.755813953488372
Acinetobacter_baumannii_AB0057	0.82095094472961	0.904085257548846	0.635455680399501	0.74633431085044
Acinetobacter_calcoaceticus_PHEA_2	0.837588802815997	0.883512544802867	0.664420485175202	0.758461538461539
Acinetobacter_haemolyticus_NIPH_261	0.8102481392641	0.870182555780933	0.646084337349398	0.741573033707865
Acinetobacter_johnsonii_SH046	0.815055089402997	0.880626223091976	0.642857142857143	0.743187448389761
Acinetobacter_junii_SH205	0.823822474331643	0.883369330453564	0.651273885350318	0.749770852428964
Acinetobacter_lwoffii_WJ10621	0.829621562989618	0.887966804979253	0.662538699690402	0.75886524822695
Acinetobacter_pittii_ANC_4052	0.838568128596439	0.901960784313726	0.647058823529412	0.753536857781087
Acinetobacter_radioresistens_NIPH_2130	0.808435026155274	0.878243512974052	0.641399416909621	0.741364785172704
Actinobacillus_pleuropneumoniae_L20	0.801825897502602	0.862903225806452	0.638805970149254	0.734133790737564
Actinomyces_cardiffensis_F0333	0.801245388772913	0.852941176470588	0.641851106639839	0.732491389207807
Actinomyces_georgiae_DSM_6843	0.817706355003652	0.854054054054054	0.663865546218487	0.747044917257683
Actinomyces_graevenitzii_C83	0.812353102774641	0.850828729281768	0.65531914893617	0.740384615384615
Actinomyces_naeslundii_str_Howell_279	0.799561676753293	0.849056603773585	0.638297872340426	0.728744939271255
Actinomyces_odontolyticus_ATCC_17982	0.860842384235172	0.921370967741935	0.674041297935103	0.778534923339012
Actinomyces_oris_K20	0.829299088250037	0.879093198992443	0.667304015296367	0.758695652173913
Actinomyces_turicensis_ACS_279_V_Col4	0.820636924803591	0.868686868686869	0.662813102119461	0.751912568306011
Actinomyces_urogenitalis_DSM_15434	0.789235003440295	0.874429223744292	0.641541038525963	0.740096618357488
Actinomyces_viscosus_C505	0.809983519033116	0.875288683602771	0.633779264214047	0.735208535402522
Adlercreutzia_equolifaciens_DSM_19450	0.836761267006803	0.87797619047619	0.68287037037037	0.768229166666667
Aerococcus_viridans_ATCC_11563	0.838681723697273	0.908665105386417	0.687943262411348	0.783047426841574
Aeromonas_caviae_Ae398	0.837230435846353	0.907308377896613	0.661898569570871	0.765413533834587
Aeromonas_hydrophila_subsp_hydrophila_ATCC_7966	0.82423812239635	0.882042253521127	0.646451612903226	0.746090841399851
Aeromonas_jandaei_Riv2	0.833899532189797	0.904850746268657	0.644946808510638	0.753105590062112
Aeromonas_media_WS	0.79843425329	0.877737226277372	0.627937336814621	0.732115677321157
Aeromonas_veronii_B565	0.836611882713562	0.910233393177738	0.655038759689923	0.7618332081142
Afipia_birgiae_34632	0.847595598929392	0.909262759924386	0.655313351498638	0.761678543151227
Aggregatibacter_aphrophilus_NJ8700	0.817586021105826	0.875	0.628482972136223	0.731531531531531
Agrobacterium_tumefaciens_F2	0.823678778130976	0.903914590747331	0.644670050761421	0.752592592592593
Akkermansia_muciniphila_ATCC_BAA_835	0.843594423468876	0.910404624277457	0.613437195715677	0.732984293193717
Alcaligenes_faecalis_subsp_faecalis_NBRC_13111	0.829234257805687	0.895604395604396	0.645118733509235	0.75
Alcaligenes_faecalis_subsp_faecalis_NCIB_8687	0.863222686463589	0.933460076045627	0.676308539944904	0.784345047923323
Alistipes_finegoldii_DSM_17242	0.806734882318578	0.862155388471178	0.660268714011516	0.747826086956522
Alistipes_indistinctus_YIT_12060	0.85483633896772	0.918796992481203	0.638453500522466	0.753390875462392
Alistipes_onderdonkii_DSM_19147	0.837820862041339	0.873417721518987	0.685884691848907	0.76837416481069
Alistipes_putredinis_DSM_17216	0.80835270382878	0.834437086092715	0.654545454545455	0.733624454148472
Alistipes_shahii_WAL_8301	0.862412793680107	0.951754385964912	0.679540709812109	0.792935444579781
Alloprevotella_tannerae_ATCC_51259	0.83251882711104	0.886075949367089	0.677966101694915	0.768175582990398
Anaerobaculum_hydrogeniformans_OS1_ATCC_BAA_1850	0.83311949039971	0.887362637362637	0.670124481327801	0.763593380614657
Anaerobiospirillum_succiniciproducens_DSM_640001	0.82265625	0.88	0.655493482309125	0.751334044823906
Anaerococcus_hydrogenalis_DSM_7454	0.783624611503986	0.838926174496644	0.636132315521629	0.723589001447178
Anaerococcus_prevotii_DSM_20548	0.794475308641976	0.858333333333333	0.638429752066116	0.732227488151659
Anaerococcus_vaginalis_ATCC_51170	0.824043392504931	0.882051282051282	0.652751423149905	0.750272628135224
Anaerofustis_stercorihominis_DSM_17244	0.816530106172106	0.881019830028329	0.665952890792291	0.758536585365854
Anaerostipes_caccae_DSM_14662	0.830186777747918	0.903688524590164	0.661169415292354	0.763636363636364
Anaerostipes_hadrus_DSM_3319	0.841175610353782	0.900596421471173	0.650862068965517	0.755629691409508
Anaerostipes_sp_3_2_56FAA	0.858285590277778	0.925	0.708133971291866	0.802168021680217
Anaerotruncus_colihominis_DSM_17241	0.818766233323562	0.840731070496084	0.673640167364017	0.747967479674797
Aneurinibacillus_aneurinilyticus_ATCC_12856	0.832154712079665	0.898686679174484	0.643817204301075	0.750195771339076
Arcanobacterium_haemolyticum_DSM_20595	0.824632500815822	0.867768595041322	0.663157894736842	0.751789976133652
Arcobacter_butzleri_RM4018	0.824725313857649	0.880407124681934	0.656546489563567	0.752173913043478
Arthrobacter_castelli_DSM_16402	0.821197141516147	0.881322957198444	0.677130044843049	0.765849535080304
Atopobium_minutum_10063974	0.793013115197404	0.857558139534884	0.634408602150538	0.72929542645241
Atopobium_parvulum_DSM_20469	0.745682432201362	0.780701754385965	0.629716981132076	0.697127937336815
Atopobium_rimae_ATCC_49626	0.842297125950972	0.906593406593407	0.709677419354839	0.796139927623643
Bacillus_altitudinis_41KF2b	0.815882955212327	0.8886925795053	0.657516339869281	0.755822689706987
Bacillus_amyloliquefaciens_DSM7	0.839426789952883	0.900343642611684	0.650124069478908	0.755043227665706
Bacillus_amyloliquefaciens_subsp_amyloliquefaciens_DC_12	0.816076282496591	0.884550084889643	0.666240409207161	0.760029175784099
Bacillus_atrophaeus_ATCC_49822_1	0.814014029120437	0.880749574105622	0.643034825870647	0.743350107836089
Bacillus_cereus_AH187_F4810_72	0.832026879428845	0.89963503649635	0.665317139001349	0.764934057408844
Bacillus_cereus_G9842	0.811413699852972	0.873188405797101	0.630890052356021	0.732522796352584
Bacillus_clausii_KSM_K16	0.815722749776804	0.882882882882883	0.645586297760211	0.745814307458143
Bacillus_endophyticus_2102	0.839775488334094	0.905537459283388	0.655660377358491	0.760601915184679
Bacillus_firmus_DS1	0.835414540816327	0.891071428571429	0.653141361256545	0.753776435045317
Bacillus_flexus_27Col1_1E	0.833545730810705	0.904290429042904	0.656287425149701	0.76058292852186
Bacillus_fordii_DSM_16014	0.809109117213268	0.874296435272045	0.622162883845127	0.726989079563183
Bacillus_halodurans_C_125	0.818964235510381	0.876838235294118	0.644594594594595	0.742990654205608
Bacillus_infantis_NRRL_B_14911	0.838702457466918	0.885217391304348	0.667979002624672	0.761406133133882
Bacillus_licheniformis_ATCC_14580	0.79623671358805	0.88135593220339	0.640394088669951	0.741797432239658
Bacillus_megaterium_DSM319	0.809788712963453	0.888146911519199	0.617886178861789	0.728767123287671
Bacillus_mojavensis_RO_H_1	0.795501809037762	0.890879478827362	0.636786961583236	0.742701968771215
Bacillus_mycoides_DSM_2048	0.800586385654797	0.883275261324042	0.632958801498127	0.737454545454545
Bacillus_nealsonii_AAU1	0.813227834998188	0.879496402877698	0.64257555847569	0.742596810933941
Bacillus_pseudofirmus_OF4	0.781909337060006	0.854205607476636	0.634722222222222	0.728286852589641
Bacillus_pumilus_ATCC_7061	0.821708937198068	0.894927536231884	0.650856389986825	0.753623188405797
Bacillus_sonorensis_L12	0.798538508948137	0.858108108108108	0.636591478696742	0.730935251798561
Bacillus_subtilis_str_168	0.830336111111111	0.898333333333333	0.641666666666667	0.748611111111111
Bacillus_thermoamylovorans	0.821825356306468	0.894736842105263	0.636950904392765	0.744150943396226
Bacillus_thuringiensis_serovar_thuringiensis_str_T01001	0.819859413128726	0.885017421602787	0.649616368286445	0.749262536873156
Bacillus_timonensis_10403023	0.804689240365337	0.873134328358209	0.644628099173554	0.741679873217116
Bacillus_vallismortis_DV1_F_3	0.837697723765432	0.932291666666667	0.668742216687422	0.778825235678028
Bacteroides_caccae_ATCC_43185	0.850148306363965	0.927197802197802	0.631431244153414	0.751252086811352
Bacteroides_cellulosilyticus_DSM_14838	0.836336505190311	0.907352941176471	0.624493927125506	0.739808153477218
Bacteroides_clarus_YIT_12056	0.858115126920384	0.917662682602922	0.619730941704036	0.73982869379015
Bacteroides_coprocola_M16_DSM_17136	0.828452457409411	0.911337209302326	0.663492063492063	0.767911818738518
Bacteroides_coprophilus_DSM_18228	0.852808950784207	0.9375	0.626822157434402	0.751310425160163
Bacteroides_dorei_DSM_17855	0.866957396588574	0.92371705963939	0.65615763546798	0.767281105990783
Bacteroides_eggerthii_1_2_48FAA	0.840642981359249	0.917573872472784	0.647639956092206	0.759330759330759
Bacteroides_eggerthii_DSM_20697	0.849029742693749	0.924466338259442	0.6441647597254	0.759271746459879
Bacteroides_faecis_MAJ27	0.82045768386081	0.866817155756208	0.656410256410256	0.747081712062257
Bacteroides_finegoldii_DSM_17565	0.84787681983905	0.917867435158501	0.628205128205128	0.745901639344262
Bacteroides_fluxus_YIT_12057	0.862521345986955	0.920634920634921	0.617021276595745	0.738853503184713
Bacteroides_fragilis_3_1_12	0.861822105460687	0.924657534246575	0.636792452830189	0.754189944134078
Bacteroides_fragilis_638R	0.846116033867912	0.914518317503392	0.624652455977757	0.742290748898678
Bacteroides_fragilis_NCTC_9343	0.838719089520145	0.917553191489362	0.636531365313653	0.751633986928105
Bacteroides_fragilis_YCH46	0.835711821403158	0.931635388739946	0.632393084622384	0.753387533875339
Bacteroides_graminisolvens_DSM_19988	0.796886836878852	0.83710407239819	0.632478632478632	0.720545277507303
Bacteroides_intestinalis_341_DSM_17393	0.849532682373317	0.930327868852459	0.643667296786389	0.760893854748603
Bacteroides_massiliensis_B846dnLKV334	0.82349173553719	0.870454545454545	0.644781144781145	0.740812379110251
Bacteroides_nordii_CL02T12C05	0.829620652508464	0.890350877192982	0.651685393258427	0.752548656163114
Bacteroides_oleiciplenus_YIT_12058	0.824662396121884	0.857456140350877	0.669520547945205	0.751923076923077
Bacteroides_ovatus_ATCC_8483	0.843098959506329	0.928859060402685	0.63023679417122	0.750949538795442
Bacteroides_ovatus_SD_CC_2a	0.839565180282586	0.922005571030641	0.612962962962963	0.736373748609566
Bacteroides_ovatus_SD_CMC_3f	0.834892381097139	0.922879177377892	0.622183708838821	0.743271221532091
Bacteroides_pectinophilus_ATCC_43243	0.782485187890593	0.822822822822823	0.631336405529954	0.714471968709257
Bacteroides_plebeius_M12_DSM_17135	0.829037242261175	0.924087591240876	0.63874873864783	0.755369928400955
Bacteroides_pyogenes_DSM20611	0.79897298557517	0.831295843520782	0.643939393939394	0.725720384204909
Bacteroides_salyersiae_WAL_10018	0.821077276402399	0.866369710467706	0.654882154882155	0.745925215723873
Bacteroides_sp_1_1_14	0.843746093493428	0.918486171761281	0.63036963036963	0.747630331753554
Bacteroides_sp_1_1_30	0.830260968789108	0.910533910533911	0.63036963036963	0.744982290436836
Bacteroides_sp_1_1_6	0.836117074509298	0.916193181818182	0.614285714285714	0.735461801596351
Bacteroides_sp_20_3	0.86188561915853	0.927595628415301	0.642384105960265	0.759083286752376
Bacteroides_sp_2_1_22	0.848922107247911	0.911047345767575	0.62809099901088	0.743559718969555
Bacteroides_sp_2_1_33B	0.80939000733793	0.898921832884097	0.621621621621622	0.734986225895317
Bacteroides_sp_2_1_7	0.876264888888889	0.942666666666667	0.647435897435897	0.767643865363735
Bacteroides_sp_2_2_4	0.846624703164601	0.926988265971317	0.620418848167539	0.743335075797177
Bacteroides_sp_3_1_19	0.850160122865402	0.919678714859438	0.625113739763421	0.744312026002167
Bacteroides_sp_3_1_23	0.874611071653558	0.940554821664465	0.637421665174575	0.759871931696905
Bacteroides_sp_3_1_33FAA	0.839531891187848	0.917366946778711	0.63468992248062	0.75028636884307
Bacteroides_sp_3_1_40A	0.875687529913927	0.934173669467787	0.65009746588694	0.766666666666667
Bacteroides_sp_3_2_5	0.861988700921601	0.943820224719101	0.646153846153846	0.767123287671233
Bacteroides_sp_4_1_36	0.839826850664957	0.903481012658228	0.625410733844469	0.73915857605178
Bacteroides_sp_4_3_47FAA	0.815342175391073	0.899031811894882	0.614366729678639	0.72992700729927
Bacteroides_sp_9_1_42FAA	0.842284033563259	0.905737704918033	0.624293785310734	0.739130434782609
Bacteroides_sp_D1	0.839688025540902	0.919655667144907	0.632149901380671	0.74926943308007
Bacteroides_sp_D2	0.819867964203629	0.904895104895105	0.625725338491296	0.739851343624929
Bacteroides_sp_D20	0.861406814953512	0.924715909090909	0.630203291384318	0.749568221070812
Bacteroides_sp_D22	0.851054178537122	0.912607449856733	0.623287671232877	0.740697674418605
Bacteroides_stercoris_ATCC_43183	0.829765255145324	0.918169209431345	0.629277566539924	0.746756909193457
Bacteroides_thetaiotaomicron_VPI_5482	0.86051473025874	0.934469200524246	0.646418857660925	0.764201500535906
Bacteroides_timonensis_AP1	0.818067811879364	0.875565610859729	0.652613827993255	0.747826086956522
Bacteroides_uniformis_ATCC_8492	0.841638755893957	0.929919137466307	0.626702997275204	0.74877916440586
Bacteroides_ureolyticus_DSM_20703	0.807442002223099	0.862275449101796	0.657534246575342	0.746113989637306
Bacteroides_vulgatus_ATCC_8482	0.868682479224376	0.935526315789474	0.662011173184358	0.775354416575791
Bacteroides_xylanisolvens_SD_CC_1b	0.852451020408163	0.922857142857143	0.617000955109838	0.73955352032055
Bacteroides_xylanisolvens_XB1A	0.834877557812031	0.921652421652422	0.609802073515551	0.733976176971072
Barnesiella_intestinihominis_YIT_11860	0.840849716824622	0.930131004366812	0.620388349514563	0.744321490972627
Bartonella_quintana_Toulouse	0.808974923890402	0.835443037974684	0.651851851851852	0.732316227461859
Bifidobacterium_adolescentis_ATCC_15703	0.792108512980214	0.862694300518135	0.642857142857143	0.736725663716814
Bifidobacterium_angulatum_DSM_20098	0.854827108992515	0.910913140311804	0.657556270096463	0.763772175536881
Bifidobacterium_animalis_lactis_AD011	0.826083227134595	0.888613861386139	0.629824561403509	0.737166324435318
Bifidobacterium_animalis_lactis_BB_12	0.783740901430672	0.805389221556886	0.65609756097561	0.723118279569892
Bifidobacterium_animalis_lactis_Bi_07	0.810163165543665	0.867816091954023	0.649462365591398	0.742927429274293
Bifidobacterium_animalis_lactis_Bl_04_ATCC_SD5219	0.826747720364742	0.86322188449848	0.689320388349515	0.766531713900135
Bifidobacterium_animalis_lactis_CNCM_I_2494	0.798374826815357	0.860058309037901	0.65410199556541	0.743073047858942
Bifidobacterium_animalis_lactis_DSM_10140	0.792971240103103	0.832826747720365	0.679900744416873	0.748633879781421
Bifidobacterium_animalis_lactis_V9	0.804020657606637	0.844984802431611	0.654117647058824	0.737400530503979
Bifidobacterium_bifidum_BGN4	0.800081394235373	0.855932203389831	0.650214592274678	0.739024390243902
Bifidobacterium_bifidum_NCIMB_41171	0.836492700740031	0.906821963394343	0.604212860310421	0.72521623419827
Bifidobacterium_bifidum_PRL2010	0.803843505648003	0.869451697127937	0.646601941747573	0.741648106904232
Bifidobacterium_bifidum_S17	0.819384595741964	0.853107344632768	0.678651685393258	0.755944931163955
Bifidobacterium_boum_DSM_20432	0.820560401999796	0.896464646464647	0.65377532228361	0.756123535676251
Bifidobacterium_breve_HPH0326	0.826806805293006	0.907826086956522	0.611957796014068	0.73109243697479
Bifidobacterium_breve_UCC2003_NCIMB8807	0.779973959032457	0.844559585492228	0.640471512770137	0.728491620111732
Bifidobacterium_catenulatum_DSM_16992	0.861998141718422	0.911421911421911	0.652754590984975	0.760700389105058
Bifidobacterium_coryneforme_DSM_20216	0.81873860259661	0.867924528301887	0.657142857142857	0.747967479674797
Bifidobacterium_dentium_ATCC_27678	0.838692519091704	0.903914590747331	0.627160493827161	0.740524781341108
Bifidobacterium_gallicum_DSM_20093	0.832233560090703	0.895238095238095	0.67870036101083	0.772073921971253
Bifidobacterium_kashiwanohense_DSM_21854	0.815753852561433	0.854591836734694	0.667330677290837	0.749440715883669
Bifidobacterium_longum_DJO10A	0.841984478841118	0.925801011804384	0.626712328767123	0.747447243022464
Bifidobacterium_longum_E18	0.857536211763617	0.928571428571429	0.632676709154114	0.752584424534804
Bifidobacterium_longum_NCC2705	0.857347328244275	0.929389312977099	0.647606382978723	0.763322884012539
Bifidobacterium_longum_infantis_157F_NC	0.826290424544954	0.906876790830946	0.621197252208047	0.73733255678509
Bifidobacterium_longum_infantis_ATCC_15697	0.812906691086476	0.869436201780415	0.66289592760181	0.752246469833119
Bifidobacterium_longum_longum_ATCC_55813	0.867987301587301	0.931428571428571	0.640052356020942	0.758727695888285
Bifidobacterium_longum_longum_BBMN68	0.826829698350694	0.885416666666667	0.673267326732673	0.764904386951631
Bifidobacterium_longum_longum_CCUG_52486	0.848903067378631	0.918406072106262	0.634338138925295	0.750387596899225
Bifidobacterium_longum_longum_JCM_1217	0.864135178949994	0.910774410774411	0.641755634638197	0.752957550452331
Bifidobacterium_longum_longum_JDM301	0.812211304274796	0.862433862433862	0.650698602794411	0.741751990898749
Bifidobacterium_mongoliense_DSM_21395	0.804188385916781	0.85679012345679	0.63436928702011	0.728991596638656
Bifidobacterium_pseudocatenulatum_DSM_20438	0.84054380540939	0.900452488687783	0.647154471544715	0.753074739829707
Bifidobacterium_pseudolongum_subsp_Pseudolongum_DSM_20099	0.813255626511253	0.850393700787402	0.661224489795918	0.743972445464983
Bifidobacterium_ruminantium_DSM_6489	0.83319526627219	0.869230769230769	0.642045454545455	0.738562091503268
Bifidobacterium_scardovii_JCM_12489	0.818466427076432	0.886198547215496	0.676524953789279	0.767295597484277
Bifidobacterium_stercoris_DSM_24849	0.800035444234404	0.864130434782609	0.651639344262295	0.742990654205607
Bifidobacterium_thermacidophilum_subsp_thermacidophilum_DSM_15837	0.812905982905983	0.864102564102564	0.65183752417795	0.743109151047409
Bifidobacterium_thermophilum_RBL67	0.823018030041981	0.862068965517241	0.644567219152855	0.737618545837724
Bilophila_wadsworthia_3_1_6	0.80838628903291	0.885321100917431	0.640132669983416	0.743022136669875
Blastococcus_massiliensis_AP3	0.839471082550667	0.871848739495798	0.669354838709677	0.757299270072993
Blautia_hansenii_VPI_C7_24_DSM_20583	0.862342405970654	0.931818181818182	0.62800875273523	0.750326797385621
Blautia_hydrogenotrophica_DSM_10507	0.807417844839882	0.864864864864865	0.641975308641975	0.736935341009743
Blautia_obeum_ATCC_29174	0.817514627524815	0.877598152424942	0.670194003527337	0.76
Blautia_producta_DSM_2950	0.841506396767949	0.899082568807339	0.682926829268293	0.776237623762376
Blautia_wexlerae_DSM_19850	0.790164591913863	0.845804988662131	0.643103448275862	0.730656219392752
Bordetella_hinzii_OH87_BAL007II	0.844371860587609	0.910394265232975	0.653796653796654	0.761048689138577
Brachybacterium_paraconglomeratum_LC44	0.848929855970066	0.907630522088353	0.673621460506706	0.773310521813516
Brachyspira_pilosicoli_B2904	0.809467120181405	0.857142857142857	0.659340659340659	0.745341614906832
Bradyrhizobium_elkanii_USDA_76	0.837106316647181	0.907216494845361	0.640776699029126	0.751066856330014
Bradyrhizobium_japonicum_USDA_6	0.824872242028233	0.890365448504983	0.638855780691299	0.743927827897293
Brevibacillus_agri_5_2	0.821962752977455	0.90418118466899	0.64875	0.755458515283843
Brevibacillus_agri_BAB_2500	0.821442556190775	0.890265486725664	0.644871794871795	0.747955390334572
Brevibacillus_borstelensis_AK1	0.82854592135959	0.902527075812274	0.647668393782383	0.754147812971342
Brevibacillus_brevis_NBRC_100599	0.820651390469296	0.891418563922942	0.650063856960409	0.751846381093058
Brevibacterium_casei_S18	0.835019014173506	0.886497064579256	0.664222873900293	0.75943000838223
Brevibacterium_linens_BL2	0.808882349115505	0.86491935483871	0.645112781954887	0.739018087855297
Brevibacterium_massiliense_5401308	0.821492188939621	0.882352941176471	0.674740484429066	0.764705882352941
Brevundimonas_bacteroides_DSM_4726	0.83347952937587	0.890829694323144	0.650717703349282	0.752073732718894
Brevundimonas_diminuta_470_4	0.837771114622235	0.902542372881356	0.653374233128834	0.758007117437722
Brochothrix_thermosphacta_DSM_20171	0.845875114751783	0.909663865546218	0.691693290734824	0.78584392014519
Bulleidia_extructa_W1219	0.825384970666562	0.893416927899687	0.659722222222222	0.758988015978695
Burkholderia_cepacia_GG4	0.82411637503422	0.904912836767036	0.646659116647792	0.754293262879789
Burkholderiales_bacterium_1_1_47	0.853812358276644	0.907738095238095	0.664488017429194	0.767295597484277
Butyricicoccus_pullicaecorum_1_2	0.846629718348306	0.903677758318739	0.646616541353383	0.753834915997078
Butyricimonas_synergistica_DSM_23225	0.836192025504411	0.899532710280374	0.686274509803922	0.778564206268959
Butyricimonas_virosa_DSM_23226	0.839078593907912	0.88558352402746	0.666092943201377	0.760314341846758
Butyrivibrio_crossotus_DSM_2876	0.837959111111111	0.885333333333333	0.64591439688716	0.746906636670416
Butyrivibrio_fibrisolvens_16_4	0.847312210751158	0.911320754716981	0.63302752293578	0.747099767981439
Campylobacter_coli_JV20	0.809587715739209	0.871508379888268	0.652719665271967	0.746411483253589
Campylobacter_concisus_13826	0.8166757468098	0.85595567867036	0.66025641025641	0.745476477683957
Campylobacter_curvus_525_92	0.818968119792296	0.868131868131868	0.669491525423729	0.755980861244019
Campylobacter_fetus_subsp_fetus_82_40	0.795705924991275	0.849740932642487	0.629558541266795	0.723263506063947
Campylobacter_gracilis_RM3268	0.819566341819854	0.873925501432665	0.650319829424307	0.745721271393643
Campylobacter_hominis_ATCC_BAA_381	0.812238965551806	0.875722543352601	0.627329192546584	0.731001206272618
Campylobacter_hyointestinalis_subsp_hyointestinalis_LMG_9260	0.825137726994491	0.877984084880637	0.67004048582996	0.760045924225029
Campylobacter_jejuni_jejuni_81_176	0.801853251588701	0.85978835978836	0.664621676891616	0.749711649365629
Campylobacter_jejuni_jejuni_ICDCCJ07004	0.832782222222222	0.890666666666667	0.672032193158954	0.76605504587156
Campylobacter_jejuni_jejuni_M1	0.837207163875057	0.882978723404255	0.654832347140039	0.7519818799547
Campylobacter_jejuni_jejuni_NCTC_11168	0.834576780264672	0.89238845144357	0.647619047619048	0.750551876379691
Campylobacter_lari_RM2100	0.807610287700445	0.870523415977961	0.65424430641822	0.747044917257683
Campylobacter_rectus_RM3267	0.801073239946866	0.854395604395604	0.649269311064718	0.737841043890866
Campylobacter_showae_CSUNSWCD	0.774709257959159	0.839779005524862	0.635983263598326	0.723809523809524
Campylobacter_upsaliensis_JV21	0.815564738292011	0.878787878787879	0.674418604651163	0.763157894736842
Candidatus_Nitrososphaera_gargensis_Ga9_2	0.8285824133575	0.857142857142857	0.674008810572687	0.75462392108508
Capnocytophaga_granulosa_ATCC_51502	0.830236444444444	0.888	0.658102766798419	0.755959137343927
Capnocytophaga_ochracea_DSM_7271	0.802925511331255	0.848806366047745	0.636182902584493	0.727272727272727
Capnocytophaga_sputigena_ATCC_33612	0.80542243767313	0.85	0.664609053497942	0.745958429561201
Catenibacterium_mitsuokai_DSM_15897	0.83290682372508	0.91304347826087	0.668181818181818	0.771653543307087
Cedecea_davisae_DSM_4568	0.810418367346939	0.882857142857143	0.630612244897959	0.735714285714286
Cellulosilyticum_lentocellum_DSM_5427	0.801902836867872	0.855477855477855	0.654188948306595	0.741414141414142
Cellulosimicrobium_cellulans_J36	0.829854844432104	0.886621315192744	0.68476357267951	0.772727272727273
Cetobacterium_somerae_ATCC_BAA_47401	0.846441828881847	0.893617021276596	0.65015479876161	0.752688172043011
Citrobacter_amalonaticus_Y19	0.804141578030167	0.883720930232558	0.632630410654828	0.73738680465718
Citrobacter_freundii_ATCC_8090	0.813247752699994	0.895136778115502	0.649393605292172	0.752715654952077
Citrobacter_freundii_UCI_31	0.802277484007824	0.883256528417819	0.644618834080718	0.745301360985094
Citrobacter_koseri_ATCC_BAA_895	0.811470344885369	0.891585760517799	0.639953542392567	0.745098039215686
Citrobacter_sp_30_2	0.826256082873274	0.907651715039578	0.632352941176471	0.745395449620802
Citrobacter_youngae_ATCC_29220	0.813335231349586	0.89875173370319	0.628516003879728	0.73972602739726
Cloacibacillus_evryensis_DSM_19522	0.810426311728396	0.868055555555556	0.676895306859206	0.760649087221095
Clostridiales_sp_1_7_47FAA	0.852259710160371	0.897810218978102	0.673050615595075	0.769351055512119
Clostridium_acetobutylicum_ATCC_824	0.785665517060276	0.868200836820084	0.636503067484663	0.734513274336283
Clostridium_asparagiforme_DSM_15981	0.846263215239281	0.896193771626298	0.639506172839506	0.746397694524496
Clostridium_bartlettii_DSM_16795	0.837403628117914	0.9	0.649484536082474	0.754491017964072
Clostridium_beijerinckii_NCIMB_8052	0.827570068027211	0.881904761904762	0.652112676056338	0.749797570850202
Clostridium_bifermentans_ATCC_19299	0.830379317259784	0.884353741496599	0.651085141903172	0.75
Clostridium_bolteae_ATCC_BAA_613	0.828584179747614	0.912280701754386	0.683311432325887	0.781367392937641
Clostridium_botulinum_A_str_ATCC_19397	0.825903426360327	0.89662027833002	0.650793650793651	0.754180602006689
Clostridium_botulinum_A_str_ATCC_3502	0.823808141520388	0.890495867768595	0.663076923076923	0.760141093474427
Clostridium_botulinum_A_str_Hall	0.815652166900534	0.873493975903614	0.628612716763006	0.73109243697479
Clostridium_botulinum_Bf	0.838839725069068	0.894632206759443	0.647482014388489	0.751252086811352
Clostridium_botulinum_E1_str_BoNT_E_Beluga	0.828492294877134	0.9	0.639130434782609	0.747457627118644
Clostridium_botulinum_F_str_230613	0.824784	0.888	0.648175182481752	0.749367088607595
Clostridium_butyricum_DSM_10702	0.817193646724488	0.876796714579055	0.653905053598775	0.749122807017544
Clostridium_butyricum_E4_str_BoNT_E_BL5262	0.821624680117794	0.888198757763975	0.629955947136564	0.737113402061856
Clostridium_cadaveris_AGR2141	0.817134625690139	0.869179600886918	0.64367816091954	0.739622641509434
Clostridium_celatum_DSM_1785	0.851473834110354	0.932996207332491	0.627017841971113	0.75
Clostridium_cellobioparum_DSM_1351	0.838928056401218	0.89873417721519	0.666666666666667	0.765498652291105
Clostridium_citroniae_WAL_17108	0.83638806772373	0.9	0.652019002375297	0.756198347107438
Clostridium_clariflavum_DSM_19732	0.817307438234905	0.896551724137931	0.661016949152542	0.760975609756098
Clostridium_clostridioforme_CM201	0.794747216498531	0.849894291754757	0.649434571890145	0.736263736263736
Clostridium_difficile_CD196	0.846675217544389	0.891843971631206	0.675167785234899	0.768525592055004
Clostridium_difficile_NAP07	0.843369441631418	0.906309751434034	0.658333333333333	0.762670957361223
Clostridium_difficile_NAP08	0.828466435522406	0.893129770992366	0.666666666666667	0.763458401305057
Clostridium_difficile_R20291	0.800615565876648	0.894628099173554	0.656060606060606	0.756993006993007
Clostridium_glycolicum_ATCC_14880	0.816813719169629	0.879828326180258	0.641627543035994	0.742081447963801
Clostridium_hathewayi_12489931	0.794305071689922	0.868200836820084	0.645412130637636	0.740410347903657
Clostridium_hathewayi_DSM_13479	0.798800081640015	0.849673202614379	0.639344262295082	0.729653882132834
Clostridium_hiranonis_TO_931_DSM_13275	0.837658964412211	0.893506493506493	0.68389662027833	0.774774774774775
Clostridium_hylemonae_DSM_15053	0.822967282150956	0.906462585034014	0.627797408716137	0.741823242867084
Clostridium_indolis_DSM_755	0.824385078105316	0.888888888888889	0.637268847795164	0.742336371168186
Clostridium_innocuum_2959	0.813983084031639	0.858407079646018	0.645590682196339	0.736942070275403
Clostridium_leptum_DSM_753	0.829355467042916	0.897526501766785	0.623312883435583	0.735698769007965
Clostridium_methoxybenzovorans_SR3	0.809401802871471	0.883399209486166	0.636752136752137	0.740066225165563
Clostridium_methylpentosum_R2_DSM_5476	0.8289375	0.865	0.631386861313869	0.729957805907173
Clostridium_nexile_DSM_1787	0.860863636804767	0.937694704049844	0.640425531914894	0.761061946902655
Clostridium_paraputrificum_AGR2156	0.815880395109376	0.880794701986755	0.643548387096774	0.743709226467847
Clostridium_perfringens_ATCC_13124	0.79966387906798	0.864693446088795	0.642072213500785	0.736936936936937
Clostridium_ramosum_VPI_0427_DSM_1402	0.835670457969043	0.913644214162349	0.650676506765068	0.760057471264368
Clostridium_saccharogumia_DSM_17460	0.830761031648194	0.888631090487239	0.646959459459459	0.748778103616813
Clostridium_saccharoperbutylacetonicum_N1_4_HMT	0.841504607383119	0.900375939849624	0.664355062413315	0.764565043894653
Clostridium_sartagoforme_AAU1	0.801499934213412	0.867549668874172	0.639024390243902	0.735955056179775
Clostridium_scindens_ATCC_35704	0.824783660306369	0.901639344262295	0.638792102206736	0.747790618626785
Clostridium_sordellii_ATCC_9714	0.807564321077835	0.86036036036036	0.649659863945578	0.74031007751938
Clostridium_sp_7_2_43FAA	0.841743678978027	0.907166123778502	0.639494833524684	0.75016835016835
Clostridium_sp_L2_50	0.808575179079749	0.864745011086475	0.605590062111801	0.712328767123288
Clostridium_sp_M62_1	0.824042848641142	0.894366197183099	0.675531914893617	0.76969696969697
Clostridium_sp_SS2_1	0.80552105419432	0.877300613496933	0.673469387755102	0.761989342806394
Clostridium_sp_SY8519	0.800838560710618	0.841432225063939	0.645098039215686	0.730299667036626
Clostridium_spiroforme_DSM_1552	0.860762537899285	0.920473773265651	0.645314353499407	0.758716875871687
Clostridium_sporogenes_ATCC_15579	0.819798209030495	0.907103825136612	0.649282920469361	0.756838905775076
Clostridium_sporosphaeroides_DSM_1294	0.811460736255286	0.845588235294118	0.653409090909091	0.737179487179487
Clostridium_sticklandii_DSM_519	0.799247027544506	0.848552338530067	0.644670050761421	0.732692307692308
Clostridium_symbiosum_ATCC_14940	0.819122480803416	0.901918976545842	0.683360258481422	0.777573529411765
Clostridium_symbiosum_WAL_14163	0.86678791311996	0.932432432432432	0.678370786516854	0.785365853658537
Clostridium_symbiosum_WAL_14673	0.824056547082507	0.914728682170543	0.688046647230321	0.785357737104825
Clostridium_tyrobutyricum_DSM_2637	0.810994046243627	0.851441241685144	0.664359861591695	0.746355685131195
Clostridium_viride_DSM_6836	0.811064607807166	0.855361596009975	0.657088122605364	0.743228602383532
Collinsella_aerofaciens_ATCC_25986	0.81066736099984	0.844936708860759	0.64963503649635	0.734525447042641
Collinsella_intestinalis_DSM_13280	0.846757127741715	0.890374331550802	0.624765478424015	0.734288864388093
Collinsella_stercoris_DSM_13279	0.855866290962686	0.921001926782274	0.63395225464191	0.750981932443048
Collinsella_tanakaei_YIT_12063	0.835540989815672	0.871559633027523	0.65180102915952	0.745829244357213
Comamonas_testosteroni_CNB_2	0.8346339697087	0.8886925795053	0.667994687915007	0.762699014404852
Coprobacillus_sp_29_1	0.853535491074468	0.933579335793358	0.68843537414966	0.792482380579483
Coprobacillus_sp_D7	0.826287353865877	0.895027624309392	0.663934426229508	0.762352941176471
Coprococcus_catus_GD_7	0.839377800618821	0.889305816135084	0.651098901098901	0.751784298176051
Coprococcus_comes_ATCC_27758	0.821804977018099	0.875	0.648351648351648	0.744815148782687
Coprococcus_eutactus_ATCC_27759	0.813017323838877	0.888659793814433	0.621933621933622	0.731748726655348
Corynebacterium_ammoniagenes_DSM_20306	0.828661430487633	0.892787524366472	0.666666666666667	0.763333333333333
Corynebacterium_amycolatum_SK46	0.788756769868778	0.857451403887689	0.645528455284553	0.736549165120594
Corynebacterium_aurimucosum_ATCC_700975	0.845692232770765	0.91304347826087	0.661691542288557	0.767307692307692
Corynebacterium_durum_F0235	0.792440873724349	0.849765258215962	0.645276292335116	0.733535967578521
Corynebacterium_glucuronolyticum_ATCC_51867	0.808980213089802	0.851598173515982	0.65669014084507	0.74155069582505
Corynebacterium_kroppenstedtii_DSM_44385	0.801155659919657	0.865638766519824	0.645320197044335	0.739416745061148
Corynebacterium_propinquum_DSM_44285	0.828926107083588	0.885514018691589	0.654576856649395	0.752730883813307
Corynebacterium_striatum_ATCC_6940	0.820251851851852	0.875555555555556	0.638573743922204	0.738519212746017
Corynebacterium_tuberculostearicum_SK141	0.831879565551711	0.879901960784314	0.662361623616236	0.755789473684211
Corynebacterium_ulcerans_809	0.820904223676382	0.865853658536585	0.658627087198516	0.748155953635406
Corynebacterium_ureicelerivorans	0.825232017541288	0.883777239709443	0.65884476534296	0.754912099276112
Cronobacter_sakazakii_ATCC_BAA_894	0.820401897070503	0.897993311036789	0.653284671532847	0.756338028169014
Cryptobacterium_curtum_DSM_15641	0.795995266272189	0.849230769230769	0.671532846715328	0.75
Curtobacterium_flaccumfaciens_UCD_AKU	0.783023778216086	0.852564102564103	0.639423076923077	0.730769230769231
Delftia_acidovorans_SPH_1	0.818271048422277	0.887959866220736	0.653940886699507	0.753191489361702
Dermacoccus_nishinomiyaensis	0.827341828254847	0.882105263157895	0.669329073482428	0.761126248864669
Desulfovibrio_desulfuricans_subsp_desulfuricans_DSM_642	0.810728230294492	0.868250539956803	0.652597402597403	0.745134383688601
Desulfovibrio_piger_ATCC_29098	0.795820910397064	0.832853025936599	0.658314350797267	0.735368956743003
Desulfovibrio_sp_3_1_syn3	0.856455226493033	0.896135265700483	0.680733944954128	0.773722627737226
Dialister_invisus_DSM_15470	0.815343324829932	0.854166666666667	0.655251141552511	0.741602067183463
Dialister_succinatiphilus_YIT_11850	0.800842278669359	0.868556701030928	0.644359464627151	0.739846322722283
Dietzia_cinnamea_P4	0.794760436443702	0.892008639308855	0.651419558359621	0.752962625341841
Dorea_formicigenerans_ATCC_27755	0.826848598783694	0.897435897435897	0.622222222222222	0.73490813648294
Dorea_longicatena_DSM_13814	0.819664654854547	0.874449339207048	0.646579804560261	0.743445692883895
Dyadobacter_beijingensis_DSM_21582	0.804446422214312	0.886792452830189	0.634278002699055	0.739575137686861
Dyadobacter_fermentans_DSM_18053	0.800157750342935	0.868518518518518	0.638095238095238	0.735686274509804
Dysgonomonas_gadei_ATCC_BAA_286	0.847764709813225	0.919075144508671	0.637274549098196	0.752662721893491
Edwardsiella_tarda_ATCC_23685	0.821544464189137	0.898671096345515	0.644047619047619	0.750346740638003
Edwardsiella_tarda_FL6_60	0.797381133200864	0.873370577281192	0.648686030428769	0.744444444444444
Eggerthella_lenta_DSM_2243	0.80700319009195	0.854794520547945	0.632860040567951	0.727272727272727
Eggerthella_sp_1_3_56FAA	0.808779405662485	0.872881355932203	0.631901840490798	0.733096085409253
Eggerthella_sp_YY7918	0.823519970467623	0.861189801699717	0.662309368191721	0.748768472906404
Eggerthia_catenaformis_OT_569	0.827669648849509	0.898263027295285	0.633975481611208	0.743326488706366
Eikenella_corrodens_ATCC_23834	0.805323632849204	0.880829015544041	0.653846153846154	0.750551876379691
Enterobacter_aerogenes_KCTC_2190	0.81638854009911	0.871517027863777	0.636877828054299	0.735947712418301
Enterobacter_asburiae_LF7a	0.80873046875	0.8875	0.641083521444695	0.744429882044561
Enterobacter_cancerogenus_ATCC_35316	0.839006988579638	0.904558404558405	0.638832997987928	0.748820754716981
Enterobacter_cloacae_EcWSU1	0.800129277319816	0.868878357030016	0.625711035267349	0.727513227513227
Enterobacter_hormaechei_YT2	0.815638911277823	0.888188976377953	0.625971143174251	0.734375
Enterobacter_hormaechei_YT3	0.825070721640157	0.903752039151713	0.63169897377423	0.743624161073826
Enterobacteriaceae_bacterium_9_2_54FAA	0.828770392411487	0.914956011730205	0.656842105263158	0.764705882352941
Enterococcus_asini_ATCC_700915	0.813527880021928	0.891592920353982	0.654220779220779	0.754681647940075
Enterococcus_avium_ATCC_14025	0.809573199408761	0.883196721311475	0.646176911544228	0.746320346320346
Enterococcus_caccae_ATCC_BAA_1240	0.831528684721906	0.876569037656904	0.656739811912226	0.75089605734767
Enterococcus_casseliflavus_ATCC_12755	0.813538426790764	0.874186550976139	0.65210355987055	0.746987951807229
Enterococcus_cecorum_DSM_20682	0.815588940790305	0.896629213483146	0.641479099678457	0.747891283973758
Enterococcus_dispar_ATCC_51266	0.823086600113627	0.869369369369369	0.64983164983165	0.74373795761079
Enterococcus_durans_ATCC_6056	0.809825384107833	0.868932038834951	0.650909090909091	0.744282744282744
Enterococcus_faecalis_OG1RF_ATCC_47077	0.830911185177924	0.891089108910891	0.654545454545455	0.754716981132075
Enterococcus_faecalis_TX0104	0.852340703285082	0.928861788617886	0.700920245398773	0.798951048951049
Enterococcus_faecalis_TX1322	0.820514991693683	0.8714859437751	0.624460431654676	0.727577535624476
Enterococcus_faecalis_TX2134	0.83430332660219	0.917525773195876	0.661218424962853	0.768566493955095
Enterococcus_faecalis_V583	0.807008331583	0.869565217391304	0.672897196261682	0.758693361433087
Enterococcus_faecium_TX1330	0.851585743801653	0.893181818181818	0.66497461928934	0.762366634335596
Enterococcus_gallinarum_EG2	0.806349701268748	0.845824411134904	0.656146179401993	0.739008419083255
Enterococcus_hirae_ATCC_9790	0.836412849494348	0.863414634146341	0.671726755218216	0.755602988260406
Enterococcus_phoeniculicola_ATCC_BAA_412	0.83680343390986	0.887640449438202	0.646481178396072	0.748106060606061
Enterococcus_saccharolyticus_DSM8903	0.797654889316214	0.857506361323155	0.65692007797271	0.743929359823399
Enterococcus_sp_7L76	0.807285325866407	0.882882882882883	0.640522875816993	0.742424242424242
Erysipelotrichaceae_bacterium_5_2_54FAA	0.823366958142595	0.882198952879581	0.659491193737769	0.754759238521836
Erysipelotrichaceae_bacterium_sp_3_1_53	0.812784180273957	0.8475935828877	0.650924024640657	0.736353077816493
Escherichia_albertii_KF1	0.82108110128583	0.898692810457516	0.647820965842167	0.752908966461328
Escherichia_albertii_TW07627	0.845756302409193	0.900489396411093	0.662665066026411	0.763485477178423
Escherichia_coli_O157_H7_str_Sakai	0.83626791124858	0.908707865168539	0.647	0.755841121495327
Escherichia_coli_SE11	0.827595951051817	0.894664842681259	0.647524752475248	0.751292360712234
Escherichia_coli_UTI89_UPEC	0.804958733114506	0.860955056179775	0.619191919191919	0.720329024676851
Escherichia_coli_str_K_12_substr_MG1655	0.836980923012998	0.91123439667129	0.648568608094768	0.757785467128028
Escherichia_fergusonii_ATCC_35469	0.797310635647389	0.874801901743265	0.653254437869823	0.747967479674797
Escherichia_hermannii_NBRC_105704	0.794238878759745	0.851170568561873	0.620731707317073	0.717912552891396
Escherichia_sp_1_1_43	0.814457604087634	0.886128364389234	0.64167916041979	0.744347826086957
Escherichia_sp_3_2_53FAA	0.820515207128968	0.896159317211949	0.642201834862385	0.748218527315915
Escherichia_sp_4_1_40B	0.841076829647038	0.905766526019691	0.6307541625857	0.74364896073903
Eubacterium_biforme_DSM_3989	0.862908855586525	0.91647855530474	0.69047619047619	0.787584869059166
Eubacterium_brachy_ATCC_33089	0.791049268582142	0.838709677419355	0.642696629213483	0.727735368956743
Eubacterium_cellulosolvens_6	0.842273342650013	0.904205607476635	0.666092943201377	0.767096134786918
Eubacterium_cylindroides_T2_87	0.831811497554803	0.871345029239766	0.681922196796339	0.765083440308087
Eubacterium_desmolans_ATCC_43058	0.807425697302241	0.869135802469136	0.634234234234234	0.733333333333333
Eubacterium_dolichum_DSM_3991	0.868768218449931	0.918981481481482	0.658374792703151	0.767149758454106
Eubacterium_eligens_ATCC_27750	0.828053251220655	0.893271461716937	0.650337837837838	0.752688172043011
Eubacterium_hallii_DSM_3353	0.841286307053942	0.900414937759336	0.654600301659125	0.758078602620087
Eubacterium_hallii_L2_7	0.823579619683553	0.886746987951807	0.669090909090909	0.762694300518135
Eubacterium_limosum_KIST612	0.839944353771805	0.912579957356077	0.655436447166922	0.762923351158645
Eubacterium_ramulus_ATCC_29099	0.808588214074055	0.875634517766497	0.652173913043478	0.747562296858072
Eubacterium_rectale_ATCC_33656	0.80924098174513	0.855140186915888	0.665454545454545	0.748466257668712
Eubacterium_rectale_M104_1	0.836981382203834	0.904580152671756	0.635388739946381	0.746456692913386
Eubacterium_saphenum_ATCC_49989	0.824587060277296	0.838383838383838	0.695530726256983	0.76030534351145
Eubacterium_siraeum_70_3	0.849192085460898	0.907786885245902	0.645772594752187	0.754684838160136
Eubacterium_siraeum_DSM_15702	0.84409003684235	0.907372400756144	0.61381074168798	0.732265446224256
Eubacterium_sulci_ATCC_35585	0.819360903636137	0.872628726287263	0.640159045725646	0.738532110091743
Eubacterium_ventriosum_ATCC_27560	0.872194588619762	0.892156862745098	0.675324675324675	0.768743400211193
Exiguobacterium_aurantiacum_DSM_6208	0.826337356450474	0.898340248962656	0.65210843373494	0.755671902268761
Faecalibacterium_cf_prausnitzii_KLE1255	0.806153275982121	0.864928909952607	0.652951699463327	0.744138634046891
Faecalibacterium_prausnitzii_A2_165	0.816934136123258	0.885167464114832	0.656028368794326	0.753564154786151
Faecalibacterium_prausnitzii_L2_6	0.791536281179138	0.854761904761905	0.6331569664903	0.727456940222898
Faecalibacterium_prausnitzii_M21_2	0.828405126379495	0.89622641509434	0.64276048714479	0.748620961386919
Faecalibacterium_prausnitzii_SL3_3	0.81846077234917	0.904494382022472	0.633858267716535	0.74537037037037
Filifactor_alocis_ATCC_35896	0.850944811516486	0.898305084745763	0.680942184154176	0.774665042630938
Finegoldia_magna_ATCC_29328	0.783746097814776	0.819354838709677	0.635	0.715492957746479
Flavonifractor_plautii_ATCC_29863	0.804760547479727	0.891252955082742	0.651122625215889	0.75249500998004
Fusobacterium_gonidiaformans_3_1_5R	0.795851715057624	0.818713450292398	0.649651972157773	0.724450194049159
Fusobacterium_gonidiaformans_ATCC_25563	0.824671280276816	0.858823529411765	0.656179775280899	0.743949044585987
Fusobacterium_mortiferum_ATCC_9817	0.806454269189295	0.883168316831683	0.635327635327635	0.739022369511185
Fusobacterium_necrophorum_D12	0.767251781526763	0.81267217630854	0.628997867803838	0.709134615384615
Fusobacterium_nucleatum_subsp_animalis_3_1_33	0.800743944636679	0.820588235294118	0.651869158878505	0.7265625
Fusobacterium_nucleatum_subsp_animalis_7_1	0.814549775999453	0.865497076023392	0.683602771362587	0.763870967741936
Fusobacterium_nucleatum_subsp_animalis_D11	0.82027447268794	0.883720930232558	0.65658747300216	0.753407682775712
Fusobacterium_nucleatum_subsp_nucleatum_ATCC_25586	0.816727633455267	0.884514435695538	0.668650793650794	0.761581920903955
Fusobacterium_nucleatum_subsp_vincentii_3_1_27	0.795400408128428	0.855153203342618	0.654584221748401	0.741545893719807
Fusobacterium_nucleatum_subsp_vincentii_3_1_36A2	0.827164954427394	0.887728459530026	0.66147859922179	0.758082497212932
Fusobacterium_nucleatum_subsp_vincentii_4_1_13	0.823631413349653	0.837535014005602	0.674943566591422	0.7475
Fusobacterium_periodonticum_1_1_41FAA	0.82612973616346	0.88169014084507	0.684901531728665	0.770935960591133
Fusobacterium_periodonticum_2_1_31	0.808604081632654	0.848571428571429	0.647058823529412	0.734239802224969
Fusobacterium_russii_ATCC_25533	0.856184058632447	0.901554404145078	0.678362573099415	0.774193548387097
Fusobacterium_sp_4_8	0.832565398335315	0.864942528735632	0.688787185354691	0.76687898089172
Fusobacterium_ulcerans_ATCC_49185	0.804943904428134	0.868544600938967	0.647985989492119	0.74222668004012
Fusobacterium_varium_ATCC_27725	0.814988076076248	0.867749419953596	0.675090252707581	0.759390862944162
Gemella_haemolysans_ATCC_10379	0.810409577819786	0.860869565217391	0.664429530201342	0.75
Gemella_morbillorum_M424	0.809131592145365	0.875776397515528	0.657342657342657	0.750998668442077
Gemella_sanguinis_ATCC700632	0.820122143668729	0.867977528089888	0.661670235546039	0.750911300121507
Gemella_sanguinis_M325	0.808879706152433	0.872727272727273	0.657534246575342	0.75
Geobacillus_stearothermophilus_ATCC_7953	0.810745862795395	0.884691848906561	0.639367816091954	0.742285237698082
Geobacillus_vulcani_PSS1	0.821019432027004	0.898916967509025	0.633587786259542	0.743283582089552
Gordonia_rubripertincta_NBRC_101908	0.822701318177445	0.908925318761384	0.641388174807198	0.752072343632253
Gordonia_terrae_C_6	0.800527666246159	0.863883847549909	0.632138114209827	0.730061349693251
Gordonia_terrae_NBRC_100016	0.81300219138057	0.891891891891892	0.647905759162304	0.750568612585292
Gordonibacter_pamelaeae_7_10_1_bT_DSM_19378	0.838920783855569	0.873111782477341	0.659817351598174	0.751625487646294
Granulicatella_adiacens_ATCC_49175	0.807514196863169	0.840116279069767	0.652370203160271	0.73443456162643
Granulicatella_elegans_ATCC_700633	0.813751239833366	0.853521126760563	0.654427645788337	0.740831295843521
Grimontia_hollisae_CIP_101886	0.814749021003917	0.875471698113208	0.653521126760563	0.748387096774194
Haemophilus_haemolyticus_M19501	0.812711776859504	0.888636363636364	0.658249158249158	0.756286266924565
Haemophilus_influenzae_R2846	0.81245764309627	0.873589164785553	0.638613861386139	0.737845567206864
Haemophilus_parainfluenzae_T3T1	0.819848414896891	0.885964912280702	0.652665589660743	0.751627906976744
Haemophilus_sputorum_CCUG_13788	0.814899358818278	0.873873873873874	0.646666666666667	0.743295019157088
Hafnia_alvei_ATCC_51873	0.830407391701227	0.903485254691689	0.656280428432327	0.76029328821207
Hafnia_alvei_BIDMC_31	0.819801783765748	0.89039039039039	0.642470205850488	0.746381371932033
Halococcus_morrhuae_DSM1307	0.804943373125191	0.871212121212121	0.642458100558659	0.739549839228296
Helicobacter_bilis_ATCC_43879	0.827053209486418	0.892655367231638	0.652892561983471	0.75417661097852
Helicobacter_canadensis_MIT_98_5491	0.837271046109223	0.894736842105263	0.657841140529532	0.758215962441315
Helicobacter_cinaedi_CCUG_18818	0.852973630602083	0.896276595744681	0.667326732673267	0.765039727582293
Helicobacter_pullorum_MIT_98_5489	0.816760617625433	0.843195266272189	0.659722222222222	0.74025974025974
Helicobacter_pylori_26695	0.878433641975309	0.913888888888889	0.685416666666667	0.783333333333333
Helicobacter_winghamensis_ATCC_BAA_430	0.854627267573696	0.901785714285714	0.676339285714286	0.772959183673469
Holdemania_filiformis_VPI_J1_31B_1_DSM_12042	0.85929941547971	0.899590163934426	0.630747126436782	0.741554054054054
Kallipyga_massiliensis_ph2	0.808571953623576	0.867052023121387	0.634249471458774	0.732600732600733
Kandleria_vitulina_DSM_20405	0.808061142755429	0.863207547169811	0.634315424610052	0.731268731268731
Kingella_oralis_ATCC_51147	0.806286457412692	0.861809045226131	0.649621212121212	0.740820734341253
Klebsiella_oxytoca_KCTC_1686	0.830560144576993	0.885196374622356	0.654748603351955	0.752729608220938
Klebsiella_pneumoniae_pneumoniae_MGH78578	0.831079422158845	0.881889763779528	0.637087599544937	0.739762219286658
Klebsiella_sp_1_1_55	0.831849637194303	0.897540983606557	0.634169884169884	0.743212669683258
Kluyvera_ascorbata_ATCC_33433	0.814490445859872	0.883757961783439	0.632839224629418	0.737541528239203
Kocuria_palustris_PEL	0.800467451523545	0.848684210526316	0.643926788685524	0.732261116367077
Kocuria_rhizophila_DC2201	0.819291169304478	0.875565610859729	0.666092943201377	0.756598240469208
Kurthia_massiliensis_JC30	0.819630014260028	0.889763779527559	0.64113475177305	0.745259686727123
Kytococcus_sedentarius_DSM_20547	0.81501980242079	0.879716981132076	0.646447140381282	0.745254745254745
Lachnospira_multipara_ATCC_19207	0.813170652973141	0.877750611246944	0.64336917562724	0.742502585315409
Lachnospiraceae_bacterium_sp_5_1_63FAA	0.840835489887088	0.906844106463878	0.648097826086957	0.75594294770206
Lachnospiraceae_bacterium_sp_8_1_57FAA	0.83500610419487	0.92507204610951	0.614354066985646	0.738355376653249
Lactobacillus_acidophilus_ATCC_4796	0.851271952479339	0.909090909090909	0.665280665280665	0.768307322929172
Lactobacillus_acidophilus_NCFM	0.829072014327457	0.885922330097087	0.632582322357019	0.738119312436805
Lactobacillus_amylolyticus_DSM_11664	0.822282425366841	0.883116883116883	0.666666666666667	0.759776536312849
Lactobacillus_amylovorus_GRL_1112	0.80316160745635	0.855932203389831	0.65301724137931	0.740831295843521
Lactobacillus_animalis_KCTC_3501	0.813786268023534	0.884422110552764	0.636528028933092	0.740273396424816
Lactobacillus_antri_DSM_16041	0.840672129886119	0.896929824561403	0.6390625	0.746350364963504
Lactobacillus_brevis_ATCC_367	0.838145428884584	0.890380313199105	0.639871382636656	0.744621141253508
Lactobacillus_brevis_subsp_gravesensis_ATCC_27305	0.84600581948965	0.918032786885246	0.646983311938383	0.759036144578313
Lactobacillus_buchneri_ATCC_11577	0.838529725881097	0.915094339622642	0.638157894736842	0.751937984496124
Lactobacillus_casei_ATCC_334	0.83789549611228	0.902097902097902	0.631578947368421	0.742980561555076
Lactobacillus_casei_casei_BL23	0.80804669299929	0.874762808349146	0.641168289290681	0.739967897271268
Lactobacillus_coleohominis_101_4_CHN	0.835428785888534	0.901369863013699	0.660642570281124	0.762456546929316
Lactobacillus_coryniformis_subsp_coryniformis_CECT_5711	0.823946812285005	0.861678004535147	0.64957264957265	0.740740740740741
Lactobacillus_crispatus_125_2_CHN	0.843011564882769	0.891373801916933	0.678832116788321	0.770718232044199
Lactobacillus_curvatus_CRL_705	0.827017826749081	0.89344262295082	0.651394422310757	0.753456221198157
Lactobacillus_delbrueckii_subsp_bulgaricus_ATCC_11842	0.840101225917283	0.895781637717122	0.662385321100917	0.761603375527426
Lactobacillus_delbrueckii_subsp_bulgaricus_ATCC_BAA_365	0.795830904508173	0.851002865329513	0.635974304068523	0.727941176470588
Lactobacillus_fermentum_ATCC_14931	0.825023312220699	0.887133182844244	0.62085308056872	0.730483271375465
Lactobacillus_fermentum_IFO_3956	0.859143230093746	0.909853249475891	0.663608562691132	0.767462422634836
Lactobacillus_gasseri_ATCC_33323	0.836400260013322	0.892351274787535	0.675965665236052	0.769230769230769
Lactobacillus_gastricus_PS3	0.817312060573283	0.867441860465116	0.643103448275862	0.738613861386139
Lactobacillus_helveticus_DPC_4571	0.830154380295222	0.883177570093458	0.646153846153846	0.746298124383021
Lactobacillus_helveticus_DSM_20075	0.822078616266002	0.895287958115183	0.639252336448598	0.745910577971647
Lactobacillus_hilgardii_ATCC_8290	0.846206193807632	0.93168880455408	0.641830065359477	0.760061919504644
Lactobacillus_iners_DSM_13335	0.795118343195266	0.852564102564103	0.655172413793103	0.740947075208914
Lactobacillus_jensenii_1153	0.84428916957807	0.875409836065574	0.688144329896907	0.770562770562771
Lactobacillus_johnsonii_DPC_6026	0.82027996728138	0.893292682926829	0.646799116997792	0.750320102432779
Lactobacillus_johnsonii_NCC_533	0.82685864797549	0.894366197183099	0.636060100166945	0.743414634146341
Lactobacillus_mucosae_LM1	0.822859844850744	0.879581151832461	0.658823529411765	0.753363228699552
Lactobacillus_oris_F0423	0.821754262051367	0.883054892601432	0.641247833622184	0.742971887550201
Lactobacillus_paracasei_subsp_paracasei_8700_2	0.85860982102086	0.922928709055877	0.664355062413315	0.77258064516129
Lactobacillus_paracasei_subsp_paracasei_ATCC_25302	0.823547669154718	0.912451361867704	0.627844712182062	0.74385408406027
Lactobacillus_pentosus_KCA1	0.837417287999847	0.884279475982533	0.666118421052632	0.75984990619137
Lactobacillus_plantarum_JDM1	0.829137716262976	0.870588235294118	0.649122807017544	0.743718592964824
Lactobacillus_plantarum_WCFS1	0.837740384615384	0.911538461538462	0.637954239569314	0.750593824228028
Lactobacillus_plantarum_subsp_plantarum_ATCC_14917	0.814172352058838	0.885542168674699	0.63728323699422	0.741176470588235
Lactobacillus_reuteri_CF48_3A_	0.849340911376162	0.890590809628009	0.638932496075353	0.744058500914077
Lactobacillus_reuteri_F275_JCM_1112	0.831473765432099	0.872222222222222	0.651452282157676	0.745843230403801
Lactobacillus_reuteri_MM2_3_	0.827729990067652	0.913419913419913	0.64624808575804	0.75695067264574
Lactobacillus_reuteri_MM4_1A_	0.838160264105642	0.901260504201681	0.66306027820711	0.764024933214604
Lactobacillus_reuteri_SD2112_ATCC_55730	0.842413378844797	0.906113537117904	0.634556574923547	0.746402877697842
Lactobacillus_rhamnosus_GG_ATCC_53103	0.848247495536601	0.933098591549296	0.660847880299252	0.773722627737226
Lactobacillus_rhamnosus_LMS2_1	0.818677820457142	0.91170431211499	0.637015781922525	0.75
Lactobacillus_ruminis_ATCC_25644	0.834592013888889	0.908333333333333	0.639296187683284	0.750430292598967
Lactobacillus_sakei_subsp_sakei_23K	0.812527411757975	0.875545851528384	0.643659711075441	0.741905642923219
Lactobacillus_salivarius_HO66_ATCC_11741	0.82084845426847	0.889867841409692	0.627329192546584	0.735883424408015
Lactobacillus_salivarius_salivarius_UCC118	0.829853937098255	0.90530303030303	0.636484687083888	0.747458952306489
Lactobacillus_ultunensis_DSM_16047	0.824280324875048	0.906862745098039	0.680147058823529	0.777310924369748
Lactobacillus_vaginalis_ATCC_49540	0.802146241149521	0.885204081632653	0.639042357274402	0.742245989304813
Lactococcus_garvieae_ATCC_49156	0.801171175417099	0.847087378640777	0.645101663585952	0.732423924449108
Lactococcus_lactis_subsp_lactis_Il1403	0.815325794702618	0.893013100436681	0.652312599681021	0.753917050691244
Lactococcus_raffinolactis_4877	0.80990290057041	0.850356294536817	0.659300184162063	0.742738589211618
Laribacter_hongkongensis_HLHK9	0.802689532844388	0.852678571428571	0.65076660988075	0.738164251207729
Lautropia_mirabilis_ATCC_51599	0.808108159646079	0.879912663755459	0.63968253968254	0.740808823529412
Leminorella_grimontii_ATCC_33999	0.806412663325712	0.857976653696498	0.630901287553648	0.727122835943941
Leptotrichia_buccalis_C_1013_b	0.818393595041323	0.856818181818182	0.65	0.73921568627451
Leuconostoc_argentinum_KCTC_3773	0.835570317710053	0.893129770992366	0.651205936920223	0.753218884120172
Leuconostoc_gelidum_JB7	0.843092333102456	0.89051094890511	0.658273381294964	0.756980351602896
Leuconostoc_lactis_KACC_91922	0.822105165267298	0.881443298969072	0.66023166023166	0.754966887417219
Leuconostoc_mesenteroides_subsp_cremoris_ATCC_19254	0.814674945215486	0.859459459459459	0.62970297029703	0.726857142857143
Listeria_grayi_DSM_20601	0.842839339592587	0.904761904761905	0.657232704402516	0.761384335154827
Listeria_monocytogenes_4a_L99	0.825002753185316	0.87308533916849	0.661691542288557	0.752830188679245
Listeria_monocytogenes_4b_F2365	0.828569987482175	0.886509635974304	0.646875	0.747967479674797
Listeria_monocytogenes_FSL_R2_561	0.820428631951224	0.875536480686695	0.650717703349282	0.746569075937786
Listeria_monocytogenes_Finland_1988	0.823324422598113	0.87152034261242	0.654340836012862	0.747474747474748
Listeria_monocytogenes_J0161_FSL_R2_499	0.841183296800456	0.886266094420601	0.646322378716745	0.747511312217195
Listeria_monocytogenes_SLCC_2378	0.812191353071452	0.867237687366167	0.640822784810127	0.737033666969973
Listeria_monocytogenes_SLCC_2540	0.82862042560606	0.890792291220557	0.659270998415214	0.757741347905282
Listeria_monocytogenes_SLCC_7179	0.829937924809814	0.890557939914163	0.664	0.76076993583868
Listeria_monocytogenes_serotype_7_SLCC_2482	0.806793273038737	0.871244635193133	0.636363636363636	0.735507246376812
Lysinibacillus_fusiformis_ZB2	0.827792808828765	0.888679245283019	0.669034090909091	0.763371150729335
Lysinibacillus_sphaericus_C3_41	0.820140871744071	0.893129770992366	0.64819944598338	0.751203852327448
Marvinbryantia_formatexigens_I_52_DSM_14469	0.851545801301354	0.927835051546392	0.641330166270784	0.758426966292135
Megamonas_funiformis_YIT_11815	0.827512490760364	0.893169877408056	0.639899623588457	0.745614035087719
Megamonas_hypermegale_ART12_1	0.84417899408284	0.886538461538461	0.639389736477115	0.742949234488316
Megasphaera_elsdenii_DSM_20460	0.812133599874216	0.864928909952607	0.668498168498168	0.754132231404959
Melainabacterium_MEL_A1	0.823936468514661	0.876582278481013	0.675609756097561	0.763085399449036
Mesorhizobium_loti_MAFF303099	0.812993319509082	0.885191347753744	0.644848484848485	0.746143057503506
Methanobrevibacter_ruminantium_M1	0.831751705617651	0.870481927710843	0.675233644859813	0.760526315789474
Methanobrevibacter_smithii_ATCC_35061	0.829620991253644	0.861224489795918	0.667721518987342	0.75222816399287
Methanomassiliicoccus_luminyensis_B10	0.803476561194828	0.867052023121387	0.672645739910314	0.757575757575758
Methanosphaera_stadtmanae_DSM_3091	0.863643126363817	0.897887323943662	0.685483870967742	0.777439024390244
Methylobacterium_mesophilicum_SR1_6_6	0.854204167161597	0.910994764397906	0.669230769230769	0.771618625277162
Methylobacterium_populi_BJ001	0.807623393974204	0.88339222614841	0.632911392405063	0.737463126843658
Methylobacterium_radiotolerans_JCM_2831	0.831134450423571	0.883211678832117	0.63768115942029	0.740627390971691
Methyloversatilis_universalis_FAM5	0.823978194170502	0.888888888888889	0.662420382165605	0.759124087591241
Methyloversatilis_universalis_Fam50001	0.81176860282164	0.872651356993737	0.649068322981366	0.744434550311665
Microbacterium_gubbeenense_DSM_15944	0.8286972914743	0.890350877192982	0.654838709677419	0.754646840148699
Microbacterium_oleivorans_NBRC_103075	0.807807922234077	0.866255144032922	0.644716692189893	0.739244951712028
Microbacterium_paraoxydans_77MFTsu3_2	0.790526835378981	0.843177189409369	0.638888888888889	0.726953467954346
Micrococcus_luteus_NCTC_2665	0.813367313291864	0.860520094562648	0.677839851024209	0.758333333333333
Micromonospora_aurantiaca_ATCC_27029	0.828697045211821	0.89622641509434	0.654269972451791	0.756369426751592
Mitsuokella_jalaludinii_DSM_13811	0.814083648817147	0.862232779097387	0.668508287292818	0.753112033195021
Mitsuokella_multacida_DSM_20544	0.808131096311672	0.886497064579256	0.618008185538881	0.728295819935691
Mobiluncus_curtisii_ATCC_43063	0.786555229090115	0.817232375979112	0.658947368421053	0.72960372960373
Mogibacterium_timidum_ATCC_33093	0.862180650312092	0.891566265060241	0.680459770114943	0.771838331160365
Moraxella_catarrhalis_RH4	0.807860483748117	0.857482185273159	0.646953405017921	0.737487231869254
Morganella_morganii_subsp_morganii_KT	0.818472163107516	0.874776386404293	0.649402390438247	0.745426829268293
Mycobacterium_avium_subsp_avium_ATCC_25291	0.830201876721763	0.909090909090909	0.636604774535809	0.748829953198128
Mycobacterium_fortuitum_subsp_fortuitum_DSM_46621	0.815018177857055	0.894833948339483	0.634816753926702	0.742725880551302
Mycoplasma_hominis_ATCC_23114	0.840877914951989	0.858024691358025	0.691542288557214	0.765840220385675
Mycoplasma_pneumoniae_309	0.826222058872665	0.84393063583815	0.705314009661836	0.768421052631579
Neisseria_cinerea_ATCC_14685	0.830736597560668	0.876884422110553	0.662239089184061	0.754594594594595
Neisseria_elongata_subsp_glycolytica_ATCC_29315	0.839576186142034	0.879227053140097	0.666666666666667	0.758333333333333
Neisseria_flavescens_SK114	0.830867788411418	0.892694063926941	0.667235494880546	0.763671875
Neisseria_macacae_ATCC_33926	0.820566893424036	0.857142857142857	0.664206642066421	0.748440748440748
Neisseria_mucosa_ATCC_25996	0.803967819170522	0.871621621621622	0.642857142857143	0.739961759082218
Neisseria_subflava_NJ9703	0.824642877527618	0.867881548974943	0.644670050761421	0.739805825242719
Nevskia_ramosa_DSM_11499	0.817913092657178	0.899029126213592	0.638620689655172	0.746774193548387
Oceanobacillus_picturae_strain_S1	0.808277130126953	0.869140625	0.641210374639769	0.737976782752902
Ochrobactrum_anthropi_ATCC_49188	0.830983471569775	0.900532859680284	0.651670951156812	0.756152125279642
Ochrobactrum_intermedium_LMG_3301	0.840943887006889	0.903052064631957	0.661842105263158	0.763857251328778
Odoribacter_laneus_YIT_12061	0.860160096578715	0.918539325842697	0.617563739376771	0.738565782044043
Odoribacter_splanchnicus_1651_6_DSM_20712	0.833785740668	0.883777239709443	0.652951699463327	0.751028806584362
Olsenella_profusa_F019501	0.809606725023146	0.876146788990826	0.646362098138748	0.743914313534567
Olsenella_uli_DSM_7084	0.814663771116891	0.876884422110553	0.649906890130354	0.746524064171123
Oribacterium_sinus_F0268	0.79685869591594	0.869458128078818	0.647706422018349	0.742376445846477
Oxalobacter_formigenes_HOxBLS	0.794462809917355	0.851515151515152	0.638636363636364	0.72987012987013
Oxalobacter_formigenes_OXCC13	0.824122658173876	0.893805309734513	0.66887417218543	0.765151515151515
Paenibacillus_alvei_DSM_29	0.816103591946586	0.883093525179856	0.641830065359477	0.74337623012869
Paenibacillus_barengoltzii_G22	0.817098045221653	0.886194029850746	0.635876840696118	0.740452065471551
Paenibacillus_daejeonensis_DSM_15491	0.826584762510192	0.888475836431227	0.641610738255034	0.745128604832424
Paenibacillus_graminis_C4D1M	0.808254472095618	0.892455858747994	0.637614678899083	0.7438127090301
Paenibacillus_lactis_154	0.812612606677844	0.878402903811252	0.641059602649007	0.741194486983155
Pantoea_agglomerans_IG1	0.826271065576533	0.896940418679549	0.645422943221321	0.750673854447439
Parabacteroides_distasonis_ATCC_8503	0.847826686681001	0.921019108280255	0.629242819843342	0.747673216132368
Parabacteroides_goldsteinii_dnLKV18	0.832131076388889	0.889583333333333	0.671383647798742	0.765232974910394
Parabacteroides_gordonii_DSM_23371	0.838017990519966	0.88771186440678	0.641653905053599	0.744888888888889
Parabacteroides_johnsonii_DSM_18315	0.844985349920745	0.909685863874346	0.614500442086649	0.733509234828496
Parabacteroides_merdae_ATCC_43184	0.852460679686352	0.927178153446034	0.630973451327434	0.750921537651396
Parabacteroides_sp_D13	0.86815481959029	0.928667563930013	0.628988149498633	0.75
Paracoccus_yeei_ATCC_BAA_599	0.838741186166478	0.915285451197053	0.667114093959732	0.771739130434783
Paraprevotella_clara_YIT_11840	0.827224735829398	0.901192504258944	0.633532934131737	0.744022503516174
Paraprevotella_xylaniphila_YIT_11841	0.824761887716598	0.896373056994819	0.623798076923077	0.735648476257973
Parasutterella_excrementihominis_YIT_11859	0.811052328609413	0.866492146596859	0.638996138996139	0.735555555555556
Parvimonas_micra_ATCC_33270	0.818478651439641	0.865612648221344	0.657657657657658	0.747440273037543
Pediococcus_acidilactici_7_4	0.827437961135054	0.910755148741419	0.657851239669421	0.763915547024952
Pediococcus_acidilactici_DSM_20284	0.847960414650226	0.926966292134832	0.632992327365729	0.752279635258359
Pediococcus_pentosaceus_ATCC_25745	0.799035792549307	0.862162162162162	0.643145161290323	0.736720554272517
Peptoniphilus_harei_ACS_146_V_Sch2b	0.808799569156515	0.877284595300261	0.64244741873805	0.741721854304636
Peptoniphilus_indolicus_ATCC_29427	0.828014236767486	0.883152173913043	0.678496868475992	0.76741440377804
Peptoniphilus_lacrimalis_DSM_7455	0.826095578028951	0.894308943089431	0.662650602409639	0.761245674740484
Peptoniphilus_timonensis_JC401	0.818051964633407	0.88135593220339	0.65546218487395	0.751807228915663
Peptostreptococcus_anaerobius_DSM_2949	0.815327875160577	0.844282238442822	0.652255639097744	0.735949098621421
Peptostreptococcus_stomatis_DSM_17678	0.829352484809028	0.893229166666667	0.671232876712329	0.766480446927374
Phascolarctobacterium_succinatutens_YIT_12067	0.844831621984333	0.896648044692737	0.670146137787056	0.767025089605735
Plesiomonas_shigelloides_302_73	0.838398780122248	0.909747292418773	0.660550458715596	0.765375854214123
Porphyromonas_asaccharolytica_DSM_20707	0.808609743856158	0.84272997032641	0.663551401869159	0.742483660130719
Porphyromonas_endodontalis_ATCC_35406	0.8303324099723	0.871345029239766	0.669662921348315	0.757306226175349
Porphyromonas_gingivalis_W83	0.84652423183732	0.871584699453552	0.659090909090909	0.750588235294118
Porphyromonas_somerae_DSM_23386	0.812300930291263	0.874659400544959	0.643286573146293	0.741339491916859
Porphyromonas_uenonis_60_3	0.813978839913467	0.854651162790698	0.663656884875847	0.747141041931385
Porphyromonas_uenonis_DSM_23387	0.841460790992864	0.898203592814371	0.674157303370786	0.770218228498074
Prevotella_albensis_DSM_11370	0.802417696883309	0.832460732984293	0.647657841140529	0.728522336769759
Prevotella_bivia_DSM_20514	0.824965313909122	0.889784946236559	0.672764227642276	0.766203703703704
Prevotella_brevis_ATCC_19188	0.794766600920447	0.846153846153846	0.648330058939096	0.734149054505006
Prevotella_bryantii_B14	0.806224071735938	0.852791878172589	0.632768361581921	0.726486486486487
Prevotella_bryantii_C21a	0.809727027095276	0.866834170854271	0.662188099808061	0.750816104461371
Prevotella_buccae_ATCC_33574	0.812645649210746	0.844611528822055	0.653100775193798	0.736612021857924
Prevotella_conceptionensis_9403948	0.821574799225972	0.855907780979827	0.670428893905192	0.751898734177215
Prevotella_copri_CB7_DSM_18205	0.822403195537267	0.867219917012448	0.622950819672131	0.725065047701648
Prevotella_corporis_DSM_18810	0.782053909556694	0.838805970149254	0.662735849056604	0.740447957839262
Prevotella_denticola_DSM20614	0.79765239429105	0.868347338935574	0.647181628392484	0.741626794258373
Prevotella_denticola_F0289	0.822042380394064	0.863636363636364	0.651209677419355	0.742528735632184
Prevotella_disiens_FB035_09AN	0.806989619377163	0.867647058823529	0.638528138528139	0.735660847880299
Prevotella_disiens_JCM_6334	0.803867231009133	0.850746268656716	0.66588785046729	0.747051114023591
Prevotella_enoeca_JCM_12259	0.816701740791941	0.857566765578635	0.656818181818182	0.743886743886744
Prevotella_intermedia_17	0.836429899107962	0.894586894586895	0.691629955947137	0.780124223602485
Prevotella_intermedia_ATCC_25611	0.823369279787122	0.878698224852071	0.664429530201342	0.756687898089172
Prevotella_loescheii_DSM_19665	0.823061442448108	0.859838274932615	0.668763102725367	0.752358490566038
Prevotella_melaninogenica_ATCC_25845	0.815532407407407	0.861111111111111	0.647181628392484	0.738974970202622
Prevotella_nanceiensis_DSM_19126	0.829311500526669	0.892655367231638	0.655601659751037	0.755980861244019
Prevotella_nigrescens_ATCC_33563	0.814552678425538	0.856304985337243	0.677494199535963	0.756476683937824
Prevotella_oralis_ATCC_33269	0.824470272196486	0.884816753926702	0.671968190854871	0.763841807909604
Prevotella_pallens_ATCC_700821	0.819407187170395	0.878962536023055	0.643459915611814	0.74299634591961
Prevotella_ruminicola_23	0.820463770541783	0.865525672371638	0.655555555555556	0.746048472075869
Prevotella_salivae_DSM_15606	0.852430795021698	0.912052117263844	0.625	0.741721854304636
Prevotella_shahii_JCM_12083	0.817507241183672	0.855191256830601	0.671673819742489	0.752403846153846
Prevotella_stercorea_DSM_18206	0.789076994434137	0.824675324675325	0.644670050761421	0.723646723646724
Prevotella_timonensis_4401737	0.827061541692922	0.878260869565217	0.658695652173913	0.752795031055901
Prevotella_timonensis_CRIS_5C_B1	0.780927236607872	0.797653958944281	0.646080760095012	0.713910761154856
Prevotella_veroralis_DSM_19559	0.797631587347186	0.836158192090395	0.637931034482759	0.723716381418093
Propionibacterium_acidipropionici_ATCC_4875	0.824806516621789	0.888888888888889	0.642857142857143	0.746113989637306
Propionibacterium_acnes_KPA171202	0.831367010715809	0.890792291220557	0.661367249602544	0.759124087591241
Propionibacterium_avidum_44067	0.79453653267023	0.855530474040632	0.651202749140893	0.739512195121951
Propionibacterium_freudenreichii_subsp_shermanii_CIRM_BIA1	0.819180648505985	0.878640776699029	0.648745519713262	0.74639175257732
Propionibacterium_granulosum_DSM_20700	0.818271604938272	0.883950617283951	0.672932330827068	0.764140875133404
Propionibacterium_jensenii_DSM_20535	0.773747740108865	0.836644591611479	0.628524046434494	0.71780303030303
Propionibacterium_propionicum_F0230a	0.823764609861111	0.884368308351178	0.638330757341577	0.741472172351885
Proteus_mirabilis_ATCC_29906	0.842140028579931	0.900542495479204	0.666666666666667	0.766153846153846
Proteus_penneri_ATCC_35198	0.818233018525885	0.876172607879925	0.643250688705234	0.741858617950755
Providencia_alcalifaciens_DSM_30120	0.824901984168394	0.888030888030888	0.659971305595409	0.757201646090535
Providencia_rettgeri_DSM_1131	0.830159677492005	0.912751677852349	0.654632972322503	0.762438682550806
Providencia_rustigianii_DSM_4541	0.804042159763313	0.871153846153846	0.625690607734807	0.728295819935691
Providencia_stuartii_ATCC_25827	0.83814196311299	0.893687707641196	0.669987546699875	0.765836298932384
Pseudobutyrivibrio_ruminis_AD2017	0.831522858908907	0.894736842105263	0.663120567375887	0.761710794297352
Pseudoflavonifractor_capillosus_strain_ATCC_29799	0.840238715277778	0.90625	0.642540620384047	0.751944684528954
Pseudomonas_aeruginosa_NCGM2_S1	0.811289671866595	0.874125874125874	0.636942675159236	0.736919675755343
Pseudomonas_alcaliphila_34	0.836845733984487	0.88135593220339	0.657395701643489	0.753077480086894
Pseudomonas_fluorescens_PfO_1	0.823473604792577	0.889261744966443	0.659203980099503	0.757142857142857
Pseudomonas_monteilii_NBRC_103158	0.823418557885665	0.879661016949153	0.664532650448143	0.757111597374179
Pseudomonas_monteilii_QM	0.822536069520952	0.909688013136289	0.638248847926267	0.750169262017603
Pseudomonas_nitroreducens_HBP1	0.815019204960896	0.889455782312925	0.645679012345679	0.748211731044349
Pseudomonas_oleovorans_MOIL14HWK12	0.809417192083298	0.88336192109777	0.648614609571788	0.74800290486565
Pseudomonas_putida_F1	0.802813128648	0.875613747954173	0.622817229336438	0.727891156462585
Pseudomonas_stutzeri_DSM_4166	0.829375188575659	0.888888888888889	0.652005174644243	0.752238805970149
Pseudoramibacter_alactolyticus_ATCC_23263	0.819145981162092	0.886934673366834	0.656133828996282	0.754273504273504
Pyramidobacter_piscolens_W5455	0.825987499999999	0.875	0.654205607476635	0.748663101604278
Ralstonia_sp_5_7_47FAA	0.808410141456894	0.867537313432836	0.642265193370166	0.738095238095238
Raoultella_planticola_ATCC_33531	0.83808381467158	0.921944035346097	0.6440329218107	0.758328285887341
Rhodococcus_equi_ATCC_33707	0.838924859649799	0.888888888888889	0.658698539176627	0.756674294431732
Rhodococcus_equi_NBRC_101255	0.839520839857844	0.898523985239852	0.649333333333333	0.753869969040248
Rhodococcus_erythropolis_PR4	0.826045918367347	0.8875	0.655672823218997	0.754172989377845
Rhodococcus_rhodochrous_ATCC_21198	0.837882653061225	0.905357142857143	0.655886157826649	0.760690172543136
Roseburia_hominis_A2_183	0.817393929706786	0.868613138686131	0.68	0.762820512820513
Roseburia_intestinalis_L1_82	0.836985892481227	0.906148867313916	0.61742006615215	0.734426229508197
Roseburia_inulinivorans_DSM_16841	0.839279984685115	0.911330049261084	0.629965947786606	0.74496644295302
Roseomonas_mucosa_ATCC_BAA_692	0.825782685217302	0.897849462365591	0.648124191461837	0.752817430503381
Rothia_aeria_F0474	0.82179420045686	0.859504132231405	0.665245202558635	0.75
Rothia_dentocariosa_ATCC_17931	0.812478187333888	0.860103626943005	0.661354581673307	0.747747747747748
Rothia_mucilaginosa_DY_18	0.809095876654064	0.875	0.641434262948207	0.740229885057471
Rudanella_lutea_DSM_19387	0.841801447444754	0.894523326572008	0.664156626506024	0.762316335350043
Ruminococcaceae_bacterium_D16	0.854379413707261	0.919753086419753	0.694099378881988	0.791150442477876
Ruminococcus_albus_7	0.796927335640138	0.856470588235294	0.645390070921986	0.736097067745197
Ruminococcus_bicirculans_80_3	0.826226851851852	0.883333333333333	0.668067226890756	0.760765550239234
Ruminococcus_bromii_L2_63	0.848118710028047	0.88785046728972	0.707196029776675	0.787292817679558
Ruminococcus_callidus_ATCC_2776001	0.82564179873242	0.884711779448622	0.638336347197107	0.741596638655462
Ruminococcus_champanellensis_18P13	0.818224076209334	0.889434889434889	0.630662020905923	0.738022426095821
Ruminococcus_flavefaciens_ATCC_19208	0.79976317277783	0.868932038834951	0.642728904847397	0.73890608875129
Ruminococcus_flavefaciens_FD_1	0.844055804743766	0.882063882063882	0.685114503816794	0.771213748657358
Ruminococcus_gauvreauii_DSM_19829	0.810626055231035	0.887665198237885	0.645833333333333	0.747680890538033
Ruminococcus_gnavus_ATCC_29149	0.842077909386307	0.919523099850969	0.620724346076459	0.741141141141141
Ruminococcus_lactaris_ATCC_29176	0.810815764392916	0.893203883495146	0.614015572858732	0.727752142386289
Ruminococcus_obeum_A2_162	0.837427994473377	0.892783505154639	0.641481481481481	0.746551724137931
Ruminococcus_sp_5_1_39BFAA	0.838323389896816	0.898601398601399	0.638509316770186	0.746550472040668
Ruminococcus_sp_SR1_5	0.824646254458977	0.903448275862069	0.613583138173302	0.730822873082287
Ruminococcus_torques_ATCC_27756	0.854444897959183	0.921428571428571	0.616634799235182	0.738831615120275
Ruminococcus_torques_L2_14	0.832294015007658	0.905335628227194	0.625445897740785	0.739803094233474
Salmonella_enterica_enterica_sv_Typhimurium_LT2	0.849019928834998	0.914951989026063	0.640730067243035	0.753672316384181
Scardovia_inopinata_F0304	0.815054197282765	0.871866295264624	0.665957446808511	0.755126658624849
Schlesneria_paludicola_DSM_18645	0.797742135281891	0.859649122807018	0.626420454545455	0.724732949876746
Selenomonas_ruminantium_AC2024	0.823688129472138	0.883826879271071	0.678321678321678	0.7675568743818
Serratia_fonticola_RB_25	0.822714681440442	0.894736842105263	0.651567944250871	0.754032258064516
Serratia_liquefaciens_ATCC_27592	0.861691004146385	0.92093023255814	0.672706681766704	0.777486910994764
Serratia_marcescens_subsp_marcescens_Db11	0.818063194754141	0.894009216589862	0.621794871794872	0.733459357277883
Shigella_dysenteriae_Sd197	0.815239059402984	0.885328836424958	0.630252100840336	0.73632538569425
Shigella_flexneri_2002017	0.805384550514422	0.878246753246753	0.627610208816705	0.732070365358593
Shigella_sonnei_Ss046	0.822163804327609	0.902362204724409	0.623503808487486	0.737451737451738
Silanimonas_lenta_DSM_16282	0.816179029913393	0.891402714932127	0.66218487394958	0.759884281581485
Slackia_exigua_ATCC_700122	0.843491555555555	0.888	0.659405940594059	0.756818181818182
Slackia_piriformis_YIT_12062	0.813660622327643	0.879888268156425	0.657620041753653	0.752688172043011
Solobacterium_moorei_DSM_22971	0.829051443062432	0.868131868131868	0.643584521384929	0.739181286549708
Solobacterium_moorei_F0204	0.832477961598841	0.879120879120879	0.668058455114823	0.759193357058126
Sphingomonas_paucimobilis_HER1398	0.829251936640074	0.875268817204301	0.639937106918239	0.739327883742053
Spirosoma_linguale_DSM_74	0.816955335263978	0.882462686567164	0.63489932885906	0.738485558157689
Staphylococcus_arlettae_CVD059	0.815012339323835	0.900778210116732	0.643055555555556	0.750405186385737
Staphylococcus_aureus_subsp_aureus_USA300_FPR3757	0.824699611318469	0.889980353634578	0.661313868613139	0.758793969849246
Staphylococcus_capitis_CR0101	0.841494049167534	0.903225806451613	0.663703703703704	0.765157984628522
Staphylococcus_capitis_QN1	0.817342523234277	0.892712550607287	0.636363636363636	0.743049705139006
Staphylococcus_caprae_C87	0.833964522230834	0.901803607214429	0.645624103299857	0.752508361204013
Staphylococcus_cohnii_hu_01	0.810456353648774	0.887915936952715	0.636934673366834	0.741770299926847
Staphylococcus_epidermidis_ATCC_12228	0.806328078524688	0.871951219512195	0.643178410794603	0.740293356341674
Staphylococcus_equorum_subsp_equorum_Mu2	0.813687929518045	0.891891891891892	0.649789029535865	0.751830756712775
Staphylococcus_haemolyticus_JCSC1435	0.838467481859715	0.89344262295082	0.657616892911011	0.757602085143354
Staphylococcus_hominis_subsp_hominis_C80	0.802049328585562	0.866388308977035	0.640432098765432	0.736468500443656
Staphylococcus_intermedius_ATCC_27335	0.828102847353497	0.896739130434783	0.657370517928287	0.758620689655172
Staphylococcus_lugdunensis_HKU09_01	0.827141085361352	0.883910386965377	0.649700598802395	0.748921484037964
Staphylococcus_pasteuri_SP1	0.849497593652446	0.903225806451613	0.65979381443299	0.762553191489362
Staphylococcus_pettenkoferi_VCU012	0.791513664289245	0.876050420168067	0.641538461538462	0.740674955595027
Staphylococcus_saprophyticus_subsp_saprophyticus_ATCC_15305	0.833583329301141	0.909638554216867	0.641643059490085	0.75249169435216
Staphylococcus_sciuri_subsp_sciuri_Z8	0.815103602627969	0.873294346978557	0.626573426573427	0.729641693811075
Staphylococcus_simulans_ACS_120_V_Sch1	0.835357083377492	0.90272373540856	0.64804469273743	0.754471544715447
Staphylococcus_vitulinus_F1028	0.839054447408799	0.887323943661972	0.670212765957447	0.763636363636364
Staphylococcus_warneri_SG1	0.834264535483564	0.904382470119522	0.635854341736695	0.746710526315789
Staphylococcus_xylosus_DMB3_Bh1	0.818866053722733	0.883720930232558	0.638655462184874	0.741463414634146
Staphylococcus_xylosus_NJ	0.796618655692729	0.872222222222222	0.633916554508748	0.734216679657054
Stenotrophomonas_maltophilia_D457	0.819071523313948	0.903030303030303	0.646888567293777	0.753794266441821
Stenotrophomonas_rhizophila_PCA13	0.821476323538249	0.881782945736434	0.657514450867052	0.753311258278146
Stoquefichus_massiliensis_AP9	0.824546141342918	0.882775119617225	0.645104895104895	0.745454545454545
Streptococcus_agalactiae_A909	0.811722735969388	0.870535714285714	0.652173913043478	0.745697896749522
Streptococcus_anginosus_1_2_62CV	0.789078455399504	0.84789644012945	0.651741293532338	0.736990154711674
Streptococcus_australis_ATCC_700641	0.801014739229025	0.864285714285714	0.644760213143872	0.738555442522889
Streptococcus_constellatus_subsp_constellatus_SK53	0.798314922022684	0.869565217391304	0.63872255489022	0.736478711162256
Streptococcus_constellatus_subsp_pharyngis_SK1060	0.783648122750468	0.831134564643799	0.63	0.716723549488055
Streptococcus_cristatus_ATCC_51100	0.809264966390837	0.894088669950739	0.651705565529623	0.753894080996885
Streptococcus_dysgalactiae_subsp_dysgalactiae_ATCC_27957	0.797752530877948	0.848258706467662	0.64828897338403	0.734913793103448
Streptococcus_equi_subsp_equi_4047	0.779441293845831	0.817391304347826	0.654292343387471	0.72680412371134
Streptococcus_equinus_ATCC_9812	0.816370819160998	0.857142857142857	0.668213457076566	0.750977835723598
Streptococcus_gallolyticus_subsp_gallolyticus_ATCC_43143	0.804556598237253	0.85480093676815	0.638111888111888	0.730730730730731
Streptococcus_gordonii_str_Challis_substr_CH1	0.857437670278527	0.892778993435449	0.690355329949239	0.778625954198473
Streptococcus_infantarius_subsp_infantarius_ATCC_BAA_102	0.843774238227147	0.889473684210526	0.696907216494845	0.78150289017341
Streptococcus_infantis_ATCC_700779	0.816385904947917	0.8828125	0.667322834645669	0.760089686098655
Streptococcus_intermedius_JTH08	0.849723143554179	0.900523560209424	0.656488549618321	0.759381898454746
Streptococcus_lutetiensis_033	0.829720404521119	0.880487804878049	0.664825046040516	0.757607555089192
Streptococcus_mitis_NCTC_12261	0.79824503135296	0.847938144329897	0.642578125	0.731111111111111
Streptococcus_mutans_ATCC_25175	0.799700084578225	0.870159453302961	0.666666666666667	0.75494071146245
Streptococcus_oralis_Uo5	0.817487256151358	0.866336633663366	0.670498084291188	0.755939524838013
Streptococcus_parasanguinis_ATCC_903	0.837551634810614	0.884057971014493	0.653571428571429	0.751540041067762
Streptococcus_parauberis_KCTC_11537	0.798522240791191	0.858851674641148	0.634275618374558	0.729674796747967
Streptococcus_peroris_ATCC_700780	0.812943379675719	0.883905013192612	0.646718146718147	0.746934225195095
Streptococcus_pleomorphus_DSM_20574	0.817986382378472	0.893229166666667	0.677865612648221	0.770786516853933
Streptococcus_pneumoniae_G54	0.806288775440123	0.861244019138756	0.654545454545455	0.743801652892562
Streptococcus_pseudopneumoniae_IS7493	0.826901551436901	0.88265306122449	0.665384615384615	0.758771929824561
Streptococcus_pyogenes_MGAS9429	0.816364197696583	0.873056994818653	0.653100775193798	0.747228381374723
Streptococcus_salivarius_JIM8777	0.814486863115111	0.879518072289157	0.662431941923775	0.755693581780538
Streptococcus_sanguinis_SK36	0.821613035077289	0.885775862068966	0.644200626959248	0.745916515426497
Streptococcus_sp_2_1_36FAA	0.850133244066373	0.920289855072464	0.643037974683544	0.757078986587183
Streptococcus_sp_I_G2	0.820047232131061	0.847701149425287	0.65410199556541	0.738423028785983
Streptococcus_sp_I_P16	0.833010286621288	0.870165745856354	0.658995815899582	0.75
Streptococcus_thermophilus_LMG_18311	0.785695076912044	0.82934131736527	0.645687645687646	0.72608125819135
Streptococcus_thoraltensis_DSM_12221	0.802854663581346	0.865566037735849	0.649557522123894	0.74216380182002
Streptococcus_uberis_0140J	0.805524302733082	0.874709976798144	0.660245183887916	0.75249500998004
Streptococcus_vestibularis_F0396	0.828926933436871	0.88423645320197	0.669776119402985	0.762208067940552
Subdoligranulum_variabile_DSM_15176	0.826632968002016	0.89484126984127	0.637906647807638	0.744838976052849
Succinatimonas_hippei_YIT_12066	0.833330871928167	0.896739130434783	0.663983903420523	0.763005780346821
Succinivibrio_dextrinosolvens_H5	0.832299999999999	0.885	0.656771799628942	0.753993610223642
Sulfolobus_solfataricus_P2	0.823079257717655	0.879032258064516	0.626436781609195	0.731543624161074
Sutterella_parvirubra_YIT_11816	0.8348609459638	0.873563218390805	0.660869565217391	0.752475247524752
Sutterella_wadsworthensis_3_1_45B	0.804696376720111	0.848314606741573	0.639830508474576	0.729468599033816
Tannerella_forsythia_ATCC_43037	0.869117738235476	0.902887139107612	0.699186991869919	0.788087056128293
Tatumella_ptyseos_ATCC_33301	0.819705309537792	0.885245901639344	0.638633377135348	0.741984732824428
Trabulsiella_guamensis_ATCC_49490	0.835753829615695	0.916393442622951	0.643268124280783	0.755916159567275
Tropheryma_whipplei_str_Twist	0.813203102556737	0.854237288135593	0.651162790697674	0.73900293255132
Trueperella_pyogenes_MS249	0.815192769970414	0.879807692307692	0.659459459459459	0.753861997940268
Ureaplasma_parvum_serovar_1_str_ATCC_27813	0.804651162790697	0.841860465116279	0.683018867924528	0.754166666666667
Ureaplasma_urealyticum_serovar_8_str_ATCC_27618	0.824460651585291	0.817757009345794	0.678294573643411	0.741525423728813
Ureibacillus_thermosphaericus_str_Thermo_BF	0.829662418252081	0.872844827586207	0.672757475083056	0.75984990619137
Varibaculum_cambriense_DSM_15806	0.828899027970641	0.88169014084507	0.660337552742616	0.755126658624849
Veillonella_atypica_ACS_049_V_Sch6	0.813688362919132	0.853846153846154	0.656804733727811	0.74247491638796
Veillonella_dispar_ATCC_17748	0.793931623931624	0.853846153846154	0.663346613545817	0.746636771300448
Veillonella_parvula_Te3_DSM_2008	0.828156322979313	0.89238845144357	0.68	0.771850170261067
Veillonella_ratti_ACS_216_V_Col6b	0.823358332714537	0.873134328358209	0.659774436090226	0.751605995717345
Veillonella_sp_3_1_44	0.851161300438342	0.898172323759791	0.682539682539683	0.77564825253664
Veillonella_sp_6_1_27	0.822887862761416	0.893782383419689	0.679133858267717	0.771812080536913
Vibrio_fluvialis_560	0.822909832327613	0.879931389365352	0.65685019206146	0.752199413489736
Vibrio_fluvialis_I21563	0.820186075092247	0.889464594127807	0.65438373570521	0.75402635431918
Vibrio_fluvialis_PG41	0.801876792617533	0.865319865319865	0.636138613861386	0.733238231098431
Vibrio_furnissii_NCTC_11218	0.845656338922332	0.905723905723906	0.663378545006165	0.765836298932384
Vibrio_mimicus_MB_451	0.805071074380165	0.874545454545455	0.627937336814621	0.731003039513678
Vibrio_parahaemolyticus_RIMD_2210633	0.799285934133579	0.871929824561404	0.633928571428571	0.734121122599705
Weissella_cibaria_KACC_11862	0.854030222222222	0.896	0.66403162055336	0.762769580022702
Weissella_confusa_LBAE_C39_2	0.802096420745069	0.837837837837838	0.643153526970954	0.727699530516432
Weissella_paramesenteroides_ATCC_33313	0.821123600650168	0.911483253588517	0.661458333333333	0.766599597585513
Yersinia_bercovieri_ATCC_43970	0.822015879017013	0.888695652173913	0.644388398486759	0.747076023391813
Yersinia_enterocolitica_subsp_enterocolitica_8081	0.824719444444444	0.898333333333333	0.644736842105263	0.750696378830084
Yersinia_frederiksenii_ATCC_33641	0.823934695740338	0.892109500805153	0.658739595719382	0.757865937072503
Yersinia_kristensenii_ATCC_33638	0.819203454998965	0.891089108910891	0.642092746730083	0.746371803731859
Yersinia_pseudotuberculosis_YPIII	0.836589895037381	0.9106239460371	0.646706586826347	0.756302521008403
Yersinia_rohdei_ATCC_43380	0.804457535429541	0.880597014925373	0.649144254278729	0.747361013370865
Yokenella_regensburgei_ATCC_43003	0.848381269510927	0.925161290322581	0.64304932735426	0.758730158730159
