# Supplementary material for: Teasing out missing reactions in genome-scale metabolic networks through hypergraph learning
Source: Nat Commun. 2023 Apr 25;14:2375. doi: 10.1038/s41467-023-38110-7 (PMC10130184; doi:10.1038/s41467-023-38110-7)
Supplement: Supplementary file 4 — Source Data [file 41467_2023_38110_MOESM4_ESM.zip › Source Data/Supplementary Figure 8/giri/NC.csv]

	predicted scores	similarity max
DADNC	0.9999696	0.7697934876652498
ADK2	0.999967794	0.6123724356957946
NTD7	0.9999671219999999	0.6030314972284061
PPItex	0.99996577	0.6030314972284061
HPOXR	0.999964168	0.962257321007775
ADK2_1	0.9999626599999999	0.5751869513440289
BPNT_1	0.9999609679999999	0.8944559336189898
PPDK	0.999960798	0.6761063321826711
H2CO3D	0.9999596199999999	0.5962752135203448
PIt2r	0.999959452	0.6030314972284061
FMNAT_1	0.999958444	0.8944559336189921
AADa	0.99995824	0.6123724356957947
AACLAM	0.99995824	0.6123724356957947
AFAT	0.99995794	0.9486883805045346
AP4AH1	0.999956388	0.7499598264502835
SUCCACT	0.9999563720000001	0.6666666666666667
ACCOAS	0.999955892	0.9428595388393948
ANNAT	0.999955838	0.7499598264502612
NMNAT	0.999955838	0.6761063321826865
NADHHR	0.99995578	0.47579296344190425
NADHHS	0.99995578	0.47579296344190425
NPH	0.999955508	0.9805794640167627
FADDP	0.9999540379999999	0.7499598264502835
SOR	0.9999540299999999	0.5961697961154965
NADDPp_1	0.999953752	0.7071635928831693
AP3S	0.9999525740000001	0.7999485728978222
r0097	0.999952414	0.6761063321826978
ACOAM	0.999952414	0.6761063321826997
AP3AH	0.99995177	0.7825932502488496
TPHAP	0.99995177	0.83040969713096
DNTP	0.99995177	0.7825932502488496
ATPADT	0.999951714	0.6666666666666667
AADb	0.9999513459999999	0.5773811923180898
ADNK1	0.9999512700000001	0.6324306909821814
NADPHHS	0.9999509879999999	0.47579296344190425
NADPHHR	0.9999509879999999	0.47579296344190425
SFRR	0.9999481319999999	0.6804219154351632
PIt2rpp	0.9999474939999999	0.6708203932499369
r0068	0.999947226	0.5751869513440289
ACS_1	0.999946856	0.6172275670043342
AMPDA	0.999946744	0.6741880450035418
FDH6	0.999946398	0.814128116000556
MCD	0.999946046	0.6859943405700353
PDE5	0.9999448519999999	0.7071635928831692
CDPPH	0.999942996	0.6761063321826792
ACS	0.99994245	0.6666666666666667
NTD4	0.99994107	0.6030314972284061
CMPt6	0.999940548	0.6030314972284061
PPS	0.9999399720000002	0.7070840574207693
NTPP2_1	0.9999398919999999	0.8944559336189898
PPGPPDP_c	0.9999397739999999	0.8944559336189897
PPIuabcpp	0.999938006	0.8451464949329397
PPIabc	0.999938006	0.8451464949329397
PGAM1_PhosHydro	0.9999379880000001	0.6708419502142399
ACt2r_1	0.999936136	0.6030314972284061
ACt2r	0.999936136	0.6030314972284061
NADHPO	0.9999357659999999	0.8249726389621981
PHNACH	0.9999356020000001	0.6030314972284061
ACYP_3	0.999935528	0.730249800900081
ACYP_2	0.999935528	0.6761063321826822
GK_adp	0.9999353620000001	0.575186951344029
NADPHXD	0.999935146	0.5249983070813304
PFL	0.999933032	0.6123724356957947
PHHL	0.9999314980000001	0.7876828078311926
NADHXD	0.999929472	0.5249983070813304
PPGPPDPE	0.999928824	0.8599750893587734
MCDC	0.9999277639999999	0.47142976941967984
NADS1_1	0.9999277579999999	0.9258413505064998
G1PP	0.9999276700000002	0.75
NAD_H2	0.9999274399999999	0.8018205343554899
FAO2	0.9999264400000001	0.7318486892195429
P4AH	0.999926218	0.6761063321826958
SUCCt2_3	0.999925178	0.8944271909999159
SUCCt2_2	0.999925178	0.9486832980505138
SUCCt3	0.999925178	0.6030314972284061
FAO1	0.9999250500000001	0.7325896743930083
PpGppP	0.9999249599999999	0.75
ILEtec	0.999924592	0.7071067811865475
GLUGLUr	0.999923332	0.6123724356957946
PPANA	0.9999232979999999	0.8819126052242754
GLYFEM	0.999922778	0.6324623101451071
H2ASE_syn	0.99992216	0.7624242015539674
NH4OHDs	0.999920464	0.5773811923180792
FAO11	0.999920352	0.7552593373581465
FAO3	0.999919276	0.731126155013931
NTPP8_1	0.9999180040000001	0.8944559336189897
AP5AH	0.9999179220000001	0.7825932502488496
PYRt2	0.9999177859999999	0.6030314972284061
VALtec	0.9999171279999999	0.7071067811865475
PTAr	0.9999167199999999	0.6123724356957947
NH4t3r	0.9999160039999999	0.7071067811865475
NH4t_1	0.9999160039999999	0.7071067811865475
NOX	0.9999152239999999	0.7302810984688104
GLCt2_2	0.9999145200000001	0.7627812128253115
GLCt2	0.9999145200000001	0.6030314972284061
ADHEr	0.9999140919999998	0.8432830753550153
FAO10	0.9999130999999999	0.7519206177414046
SUCCt3pp	0.9999128460000002	0.7216878364870323
SUCCtpp	0.9999128460000002	0.9486832980505138
CPMPS	0.999911552	0.6708419502142424
GLCGSD	0.9999113280000002	0.806602332271098
CYTK1	0.9999107759999999	0.7069467841755195
ACt2ipp	0.9999099640000001	1.0
ACt5pp	0.9999099640000001	0.9486832980505138
HMR_3915	0.999909494	0.6030314972284087
CMPDAi	0.9999078600000001	0.6741880450035418
PYRDC	0.999906786	0.7559462971700629
G3PD	0.9999060419999999	0.5
MLTG6	0.9999060399999999	0.931350891331967
13BGH	0.9999060399999999	0.8066023322711002
MLTG7	0.9999060399999999	0.8814089405208615
PHNO	0.9999060139999999	0.8366485035874791
ACOAH	0.999905714	0.7303202115904297
GUAC	0.99990431	0.6708060254053608
NTP3e_1	0.99990388	0.912900264488028
FRDx	0.999902924	0.7171163144788364
LO	0.999901114	0.5999742914069015
SO3t	0.99990004	0.6030314972284061
SULRR2	0.999899864	0.9128741885148177
PANO	0.9998991799999999	0.819884672301787
GLYTA	0.999898962	0.5000089262601699
CYSCYSr	0.9998988599999998	0.6123724356957946
ATPATF1	0.999898168	0.7070840574207842
NTPP7	0.9998975080000001	0.599974291406898
CYSt2r	0.999897292	0.6030314972284061
SULRR	0.999897092	0.7303202115904222
SO3R	0.999897092	0.9128720158506725
NH4t3pp	0.9998954999999998	0.7071067811865475
NH4tpp_1	0.9998954999999998	0.7071067811865475
ACS2	0.9998951699999999	0.6666666666666667
CITMS	0.9998950660000002	0.6666666666666667
MMS	0.9998950660000002	0.6666666666666667
ALR	0.9998950320000001	0.8618539929325371
CYTBD2	0.9998946	0.7442069767799754
GLUDxi	0.9998940260000001	0.7142725978974505
PUTA3	0.9998934100000001	0.8198846723017874
CYTDK1_1	0.9998925099999999	0.7069467841755195
NDP3	0.9998922240000001	0.6761063321826752
PYR5CD2	0.999891524	0.8888849216267342
CYTDK1	0.9998913700000001	0.6324306909821802
NTRIR2x	0.99989122	0.9263665360146338
H2O2syn	0.9998911240000001	0.6819269608302817
METt3	0.999891106	0.6030314972284061
METt2r	0.999891106	0.6030314972284061
PEPt6	0.9998884239999999	0.6030314972284061
GLUDC	0.99988694	0.6859943405700353
PFK_ppi	0.9998865459999999	0.6761063321826918
PDH2	0.999885022	0.6172275670043306
ADPT	0.999884332	0.5
DPCOAK	0.9998838919999999	0.8944559336189968
FAS80COA_L	0.9998835000000001	0.9950074947213899
OCTEDECACID	0.99988313	0.6756893384895896
DODECACID	0.99988313	0.6770032003863301
OCTDECACID	0.99988313	0.6756893384895896
HEXEDECACID	0.99988313	0.6762522260005742
DECACID	0.99988313	0.6764814252025461
TETDECACID	0.99988313	0.6767529681839596
HEXDECACID	0.99988313	0.6762522260005742
Ht	0.9998819600000001	0.8528153219185652
GSEALD	0.9998807719999998	0.8618539929325372
r1319	0.999880564	0.7999871457034724
SUCCabc	0.9998803599999999	0.8451464949329397
unkFol	0.9998802020000002	0.7453453471424886
SERDA	0.999879694	0.5772884179634525
PYK	0.999878676	0.676106332182671
FE2tpp	0.9998782979999999	0.7071067811865475
NADS2	0.999878176	0.7697934876652671
FACOAL40t2pp	0.9998767279999999	0.7499999999999999
GLY3Pt2	0.9998765559999999	0.6030314972284061
HAMR	0.999876124	0.8198846723017867
SUCOAS	0.9998757900000002	0.6666666666666667
DUTPDP	0.99987555	0.599974291406898
P5CCD	0.999874988	0.6666666666666667
GTPH1	0.9998743920000001	0.8366485035874793
CYTBD	0.9998742719999999	0.7442069767799755
CYTBO3	0.9998742719999999	0.7687424467049772
AMID_1	0.999873168	0.8944559336189986
PSP_L	0.99987201	0.6030314972284061
MALS	0.99987158	0.6666666666666667
GLUt2rpp	0.9998704499999999	0.6708203932499369
PIabc	0.999869712	0.8944239974610975
GP4GH	0.99986894	0.7070840574207664
NADH7	0.999868298	0.8775245213615739
NTRIRy_1	0.999868	0.7911576300461753
NTRIR2y	0.999868	0.9525813112657416
GLCATr	0.999867042	0.6123724356957947
HEX1_1	0.9998667880000001	0.8944559336189968
AKGDH	0.9998654200000001	0.6666666666666667
SERt2r	0.999864208	0.6030314972284061
GLCabc	0.99986388	0.8571362989487168
PSP_1	0.999861522	0.730249800900081
PSP_L_1	0.999861522	0.6761063321826756
OXGDC	0.9998604280000001	0.6859943405700353
NTPP3	0.9998594840000001	0.5999742914068986
OCTNLL	0.9998591720000001	0.617227567004333
GLUDy_1	0.999858862	0.8366561862043181
NTPP9_1	0.999858762	0.8944559336189897
NTPP1	0.9998587560000001	0.5999742914068984
ADK3	0.9998584640000001	0.7069467841755195
BCOALIG	0.9998581980000001	0.858081784229906
HCITS	0.9998581940000001	0.6666666666666667
AACT	0.9998581940000001	0.5961697961154842
NDP7	0.9998573819999999	0.6761063321826756
PRATPP	0.999857034	0.8944559336189897
BIRA	0.9998548939999999	0.8451464949329393
NTP7	0.999854732	0.6761063321826756
SUCBZL_1	0.999853906	0.9258413505064993
KAS20SA	0.99985302	0.9992955459668167
CBMKr2	0.9998512959999999	0.9525963503578057
SGDS	0.9998510360000001	0.5000089262601699
GLUabc	0.999850408	0.8571362989487168
GLUVESSEC	0.999850408	0.8451464949329397
GDPDPKE	0.999848704	0.8484872268667091
AASAD1	0.999848274	0.5391153230595495
r1254	0.9998480820000001	0.8819301910656636
OXACOAL	0.999846842	0.6666666666666667
HMR_0156	0.999845798	0.6666666666666667
FACOAL60i	0.9998456640000001	0.7216878364870323
DOPDH	0.999845594	0.8618539929325371
FEROc	0.9998453739999998	0.8810614217663522
ASPtpp	0.9998440499999999	0.7071067811865475
SUCCt1pp	0.9998438439999999	0.7071067811865475
RE1342C	0.9998433520000001	0.79998714570344
AACOAT	0.9998426800000001	0.6666666666666667
HMR_7197	0.999842658	0.5773811923180623
SERHL	0.999842658	0.5773811923180623
G3PA	0.99984228	0.6123724356957947
ACTF	0.99984228	0.6123724356957947
GLYt2r	0.9998415999999999	0.6030314972284061
NADH6	0.99984152	0.7985033468772625
NADH16	0.99984152	0.7838473157499842
HKt	0.999840786	0.7142725978974336
HMR_0188	0.9998404479999999	0.7216878364870323
r0120	0.99984023	0.8207319999470505
CYSTA	0.9998402120000002	0.5000089262601699
APSR	0.999839736	0.7777063466552263
GLNt2r	0.9998393159999999	0.6030314972284061
GDH1	0.99983728	0.799974289754545
G3PCT_2	0.999837204	0.5477401586928257
FACOAL80	0.9998370599999999	0.7216878364870323
AKGt2r_1	0.9998335199999999	0.6030314972284061
AKGt2r	0.9998335199999999	0.6030314972284061
NADPt	0.9998330340000001	0.35355339059327373
RNTR1	0.999832932	0.676106332182722
MANt2	0.9998298520000001	0.6030314972284061
r1252	0.9998284099999999	0.8333333333333335
UNK3	0.999828282	0.5000089262601699
G1Dx	0.99982682	0.7171163144788437
UMPK4	0.9998265199999998	0.7069467841755195
r1322	0.999826448	0.6173739714100137
CYSabcpp	0.9998249180000001	0.8451464949329399
GLYDHDA	0.999824418	0.8366561862043178
FACOAL50t2pp	0.999824094	0.7499999999999999
SUCptspp_1	0.999823892	0.866071788477107
METt3pp	0.999823012	0.6708203932499369
DCTPD2	0.999822576	0.6741880450035418
RPNTPH	0.999821746	0.5999742914068956
NTPP10	0.999821746	0.5999742914068983
DGTP8DETOX	0.999821746	0.5999742914069047
TAPTPP	0.999821746	0.5999742914069323
FACOAL50It2pp	0.9998211640000001	0.7499999999999999
UTPH1	0.99982006	0.8081127609546754
CYTBO3_4pp	0.9998199339999999	0.9038933225654722
CYTBDpp	0.9998199339999999	0.822220952734595
APDH	0.999819632	0.6741880450035418
r0318	0.9998194719999999	0.6761063321826944
AASAD2	0.9998180059999999	0.5669727371373879
GLU5K	0.999817968	0.7069467841755195
HMR_0180	0.9998169779999999	0.7216878364870323
FUMt2_3	0.999816962	0.8944271909999159
FUMt2_2	0.999816962	0.9486832980505138
FTHFDH	0.9998169060000001	0.7324683429098535
THIH	0.999816536	0.8164528419920982
G3PD2	0.999816186	0.6819269608302823
G3PCT	0.9998160559999999	0.5999742914069427
SBTR	0.999815774	0.6819269608302754
FMNRy_1	0.9998138539999999	0.9486883805045614
GLYGLYCNc	0.9998135859999999	0.6123724356957946
SADT	0.999813388	0.6761063321826977
CYSabc	0.9998118359999999	0.8451464949329397
PACL	0.9998114100000001	0.9258413505064998
AKGt2rpp	0.999809948	0.6708203932499369
SUCD1	0.999809662	0.5
FRD	0.999809662	0.5
PROPAT4te	0.999809636	0.7071067811865475
GLUK	0.9998092740000001	0.7999871457034438
SERDC	0.999807906	0.6859943405700353
FAD_13	0.999807556	0.7171371656006361
FACOAL40It2pp	0.999807186	0.7499999999999999
GLNS	0.9998054919999999	0.7715344587554165
SQLS	0.999805466	0.4803844614152615
RBFK	0.9998045359999999	0.8944559336189968
CYTB_B3	0.9998034319999999	0.8875739637153663
CYTB_B2	0.9998034319999999	0.909589257364769
GUACYC	0.9998030739999999	0.7697934876652537
ASPA1	0.999802568	0.5000089262601699
AKO	0.9998009119999999	0.5000000000000001
HMR_3996	0.9998005119999999	0.5669727371373879
L24DC	0.999799378	0.5773811923180867
NTPP11_1	0.999798734	0.8944559336189897
FACOAL182t2pp	0.99979762	0.7499999999999999
FACOAL90t2pp	0.99979762	0.7499999999999999
FACOALP80t2pp	0.99979762	0.7499999999999999
FACOALP70t2pp	0.99979762	0.7499999999999999
FACOAL181d11tpp	0.99979762	0.7499999999999999
FACOALP100t2pp	0.99979762	0.7499999999999999
FACOAL181d6t2pp	0.99979762	0.7499999999999999
FACOAL70t2pp	0.99979762	0.7499999999999999
FACOALP50t2pp	0.99979762	0.7499999999999999
FACOALP90t2pp	0.99979762	0.7499999999999999
FACOALP60t2pp	0.99979762	0.7499999999999999
FACOALT60t2pp	0.99979762	0.7499999999999999
DNADDP	0.9997974940000001	0.7499598264502834
METRR	0.999797318	0.8165403128353773
ASPt2r	0.99979683	0.6030314972284061
ASPt2_2	0.99979683	0.7627812128253115
ASPt2_3	0.99979683	0.8090516522257152
GLYK	0.99979657	0.6761063321826711
GLYC3Pabc	0.9997962579999999	0.8571362989487168
OSUCCL	0.99979575	0.6859943405700353
r0082	0.99979575	0.6859943405700353
ASPSALy	0.9997955	0.8618539929325406
PCA1	0.9997951	0.7505015363084578
PALMCL	0.9997951	0.6172275670043329
IPDAB	0.9997951	0.7505015363084598
CACOAL	0.9997951	0.6761063321826711
FADD3	0.9997951	0.7505015363084578
HMR_0305	0.9997951	0.6761063321826728
PCA2	0.9997951	0.7505015363084578
NAt3_15	0.9997928440000001	0.9805806756909202
NAt6	0.9997928440000001	0.6708203932499369
NAt3_2	0.9997928440000001	0.9486832980505138
NAt3_0_5	0.9997928440000001	0.9486832980505138
CYSO_I	0.99979281	0.7303202115904279
GLUSx	0.999792688	0.7777698432534683
TAURt	0.9997925139999999	0.5345347529418141
ALAR	0.999792102	0.47141293654982963
ACTNdiff	0.999791338	0.534534752941815
METNA	0.999790792	0.5999742914069234
NADH17pp	0.9997899879999999	0.8958280739667066
SERabcpp	0.9997875159999999	0.8451464949329397
SERabc	0.9997875159999999	0.8451464949329397
Kabc	0.9997871140000001	0.8571362989487168
FE2abcpp	0.999786318	0.8451464949329399
3SPYRSP	0.9997855619999999	0.5773131608391476
NTRLASE3	0.9997854580000001	0.7559462971700617
DAPAL	0.99978538	0.676106332182679
2AMACHYD	0.99978538	0.6708419502142388
DAPAL_1	0.99978538	0.6708419502142388
ASP4DC	0.999785338	0.6859943405700353
FACOAL180_2	0.9997842799999999	0.8333333333333335
FACOAL180_1	0.9997842799999999	0.8333333333333335
UREAt	0.999783552	0.4999999999999999
OCDOR	0.99978351	0.7922940502722838
ASNS1	0.99978272	0.7697934876652671
PRPPP	0.99978219	0.6761063321826756
SERt2rpp	0.9997821199999999	0.6708203932499369
CYTK3	0.9997810460000001	0.7069467841755195
NADK1	0.9997783200000001	0.632332745858657
ARHGDx	0.99977786	0.7171163144788366
AHGDx	0.99977786	0.7171163144788488
CTPS1	0.999777806	0.8366561862043247
HMR_0168	0.9997770100000001	0.7216878364870323
ALKP_1	0.9997762479999999	0.8944559336189938
PPPM	0.9997760299999999	0.8089901906064073
CYSO	0.9997756760000002	0.7142725978974434
SS	0.999775018	0.6225167537853659
HMR_1467	0.999775018	0.6225167537853659
DALAabcpp	0.9997746000000001	0.8451464949329404
MANabc	0.9997729599999999	0.8451464949329397
HMR_1754	0.9997727299999999	0.6172275670043348
ARGt5r	0.9997719060000001	0.7071067811865475
RE2640C	0.9997709300000001	0.5
SELNPS_cho	0.9997695779999999	0.7070840574207631
GD3P2	0.9997687540000001	0.8618539929325377
FE2DMT1	0.99976837	0.6030314972284061
FDH	0.999768298	0.6708419502142468
LAAL23	0.999768192	0.5962666968238481
FACOAL141	0.999767654	0.7216878364870323
ADPGLC	0.999766502	0.7499598264502835
PALFATPtc	0.9997664159999999	0.8333333333333335
MANabcpp	0.999765672	0.8451464949329397
POX2	0.99976357	0.7142736389115791
FISC	0.999762642	0.7215370555758955
CA2t	0.99976169	0.5773502691896258
GLXt2	0.9997613879999999	0.6030314972284061
GLYabcpp	0.999760914	0.84514649493294
NTP2	0.99976036	0.6761063321826791
ASPt2pp	0.9997595560000001	0.9486832980505138
RE1933C	0.99975948	0.5669597228775535
GTPHL	0.99975905	0.5165250093340675
GLYVESSEC	0.9997588860000001	0.5516684755184843
GLYabc	0.9997588860000001	0.8451464949329399
GLYVESSEC_1	0.9997588860000001	0.8451464949329397
AKGCAL	0.9997585920000001	0.5999742914068983
AAAN	0.9997577400000001	0.8571362989487274
GLYK1	0.999757612	0.7069467841755195
GMP5N	0.9997552080000001	0.6761063321826757
FDH6r	0.999754988	0.6708419502142402
SR6	0.9997532140000001	0.5962666968238572
FE2t3pp	0.9997517559999999	0.8164965809277261
GLGC	0.9997507499999999	0.6761063321826967
Nat_Kpp	0.9997469840000001	0.5
NAKt2pp	0.9997469840000001	0.5
LAAL8	0.999746238	0.5962666968238481
TTDCAFATPc	0.9997461619999999	0.8333333333333335
GAPP	0.9997459799999999	0.6030314972284061
FUMtpp	0.9997449700000001	0.9486832980505138
ASPabc	0.999744512	0.857136298948717
PFK_adp	0.999743892	0.575186951344029
r0027	0.9997435680000001	0.5391153230595496
CYOO3	0.999742968	0.7705113608637079
NADH16pp	0.999741494	0.8958280739667066
FE2abc	0.999740914	0.8451464949329397
ALAt2r	0.9997406099999999	0.6030314972284061
SHL_c	0.999740218	0.7302810984687131
ETOHMO	0.9997380719999999	0.8677218312746245
PACCOAL2	0.9997377159999999	0.6666666666666667
NTP4	0.9997371899999999	0.6761063321826786
DADK3	0.999736278	0.7069467841755195
FACOAL181_2	0.999735794	0.8333333333333335
FACOAL18111Z	0.999735794	0.8333333333333335
OCDCAFATPc	0.999734474	0.8333333333333335
OAAt_1	0.9997317619999999	0.6030314972284061
GLNabcpp	0.9997306460000001	0.8571362989487168
PALDH	0.9997294799999998	0.6030314972284061
PALDP	0.9997294799999998	0.6030314972284061
PHEPS	0.999727802	0.7070840574207699
TRNFE	0.999727762	0.8058199376592216
FORt3	0.999727414	0.7071067811865475
FORt2	0.999727414	0.7071067811865475
NDP8	0.9997268400000001	0.676106332182678
DUTPDP_1	0.99972616	0.5
FCOAH2	0.9997244240000001	0.632425044657782
FCOAH	0.9997244240000001	0.8719435283342927
NAt3_1p5pp	0.9997222160000001	0.9922778767136677
NAabc	0.9997204740000001	0.8451464949329397
HMGCOAS	0.999719292	0.6666666666666667
APH160	0.99971819	0.730249800900081
DPCOAPP	0.999717836	0.7499598264502834
ACSPHAC141	0.99971742	0.6666666666666667
ADPMAN	0.999717386	0.7499598264502834
ALAD_L2	0.999716366	0.8366561862043103
PDE4	0.9997146879999999	0.7559462971700531
APH140	0.999714644	0.730249800900081
RE2649C	0.999713588	0.7303202115904223
OLEICFATPtc	0.999713208	0.8333333333333335
GCALDDy	0.9997122940000001	0.8618539929325366
AMETt2	0.999711464	0.6030314972284061
SELMETAT	0.999709698	0.6666666666666667
COB1NDAAT2	0.999709698	0.6666666666666667
CBLAT_DELETE	0.999709698	0.6666666666666667
CBIAT_DELETE	0.999709698	0.6666666666666667
DHFR2i	0.9997095159999999	0.8366485035874717
GLUN_1	0.9997085099999999	0.6708419502142429
DTPH	0.9997083720000001	0.676106332182678
NDPK1	0.999704674	0.7069467841755195
MALt2_2	0.9997038659999999	0.9486832980505138
MALt2_3	0.9997038659999999	0.8944271909999159
MALt3r	0.9997038659999999	0.6030314972284061
MDHi2	0.9997031399999999	1.0
ALAALACNc	0.999701784	0.4629206752532503
GLUCYS	0.9997015819999999	0.7142725978974336
r0220	0.9997013599999999	0.7275564366928727
r0220_1	0.9997013599999999	0.5751869513440271
PACPT_1	0.9997013599999999	0.5751869513440279
CAATPS_1	0.9997008300000001	0.8571362989487168
CAATPS	0.9997008300000001	0.8386237974379525
UREA2t2	0.9997004800000001	0.7627812128253115
UREAt_2	0.9997004800000001	0.6030314972284061
AMPN	0.999698764	0.500080353556164
BETALDHx	0.9996978540000001	0.8198846723017841
ABTA	0.999697128	0.5000089262601699
FPGS_1	0.999696778	0.6286218151553498
MLTHFte	0.9996965839999999	0.6030314972284061
APPAT	0.9996941659999999	0.9486883805045794
THMPP	0.9996938419999999	0.5
ACITL	0.9996918100000001	0.6172275670043326
AMPt	0.9996906619999999	0.7071067811865475
UMPK7	0.999689072	0.5
ALDD16	0.999687188	0.8198846723017869
NDP4	0.9996858279999999	0.6761063321826786
HCYStabcpp	0.999685388	0.8451464949329397
LAAL1	0.999684944	0.755919306438157
MDHy	0.999684352	0.6819269608302796
PENDECACID	0.999682512	0.6672006408545298
HEPDECACID	0.999682512	0.6681247324969326
HEPEDECACID	0.999682512	0.6681247324969326
ALDD14	0.9996822599999999	0.8198846723017869
ASP1DC	0.999680704	0.6859943405700353
HCO3_h_ti	0.9996803599999999	0.6030314972284061
IDPA	0.999677552	0.6761063321826756
MNLDHr	0.999677306	0.7171163144788397
IPDPS_syn	0.9996755079999999	0.7911576300461753
FAH3	0.9996753899999999	0.777862322450304
GK1	0.999675366	0.7069467841755195
BCOALIG2	0.99967504	0.6666666666666667
DNTPPA_1	0.999674976	0.8944559336189891
CYStec	0.9996746740000001	0.5
THRS_2	0.999673866	0.8944559336189897
NITR	0.999673836	0.7303202115904222
TYRtipp	0.9996721279999999	0.7071067811865475
FAS161	0.999671526	0.9290872743175645
CDAPPA181	0.9996691099999999	0.7499598264502835
GLNTRS2	0.999668576	0.7171228994782458
FAH2	0.9996683020000001	0.777862322450304
NADH8	0.999664718	0.7763603271771645
HDCAt2	0.999664162	0.6030314972284061
r0193	0.999664124	0.8332976215984048
UREAabcpp	0.9996627800000001	0.8451464949329397
PROt3	0.999661124	0.6030314972284061
TTDCAt2	0.999659166	0.6030314972284061
AIRC1	0.999657766	0.9090882533376182
FHL	0.999657212	0.6859943405700353
MLTHFte1	0.99965657	0.8451464949329397
GLUMETr	0.9996561140000001	0.5000089262601699
FE3abcpp	0.9996557419999998	0.8571362989487168
CDAPPA160	0.999655688	0.7499598264502835
NOS1	0.9996546759999999	0.7778623224503042
NDH_1	0.999653368	0.7312665179618874
ACtr	0.999653348	0.4999999999999999
DESAT16	0.9996532520000001	0.8677218312746245
GAPDi_nadp	0.9996514679999999	0.9129002644880136
STFRNS	0.999650406	0.7905948201681712
ATPATF2	0.999650194	0.5656490666319614
FAS181	0.99964937	0.9302123927665191
THFOR2	0.9996492459999999	0.8366485035874716
PYROX_1	0.999647174	0.5714088968461662
SULO	0.999646656	0.6804259645412869
GLYALDDy	0.999646444	0.8618539929325371
ACTNt2r	0.999646162	0.6030314972284061
DESAT14	0.9996451199999999	0.8677218312746245
FUMAH	0.999644894	0.5999742914068918
HMR_0200	0.9996442160000001	0.6666666666666667
GLUTRS2	0.9996423240000001	0.6761063321826711
GLUTRS_3	0.9996423240000001	0.5714088968461726
GLUTRS_2	0.9996423240000001	0.6761063321826711
APH180	0.999639442	0.730249800900081
CF3Ha	0.99963897	0.6708419502142442
IVCS	0.999638876	0.6666666666666667
NH4ti	0.9996340480000001	0.9999999999999998
NTPP1_1	0.9996334920000001	0.5
BCT1_syn	0.9996330180000002	0.8451464949329397
HCO3abc	0.9996330180000002	0.8451464949329397
CTPS2	0.999633002	0.833315479378673
COADSR	0.9996329239999999	0.5163590575238373
COAt	0.9996329239999999	0.40827015641767317
THPPP	0.9996322940000001	0.5
HMR_6785	0.9996318540000001	0.7216878364870323
APH161	0.999630086	0.7844257523744697
UDPACGA6D	0.999629154	0.899993572851723
NADH10	0.9996287059999999	0.7171163144788401
HMR_2287	0.99962836	0.8677218312746245
r1530	0.99962665	0.8571362989487168
GTHRDt2_1	0.99962665	0.8571362989487168
r1515	0.9996262620000002	0.8451464949329397
DESAT18	0.999623036	0.8677218312746245
HDH	0.99962299	0.9897642548336049
GTPCII_1	0.999622778	0.7171602109648447
GTPCII2	0.999622778	0.7592533220604144
GTPCII	0.999622778	0.7592533220604144
r1326	0.9996218579999999	0.5773811923180792
ICDHyr	0.9996210919999999	0.5999742914068977
DESAT18_5	0.9996195780000001	0.7378779601187464
ADPRDP_1	0.9996192180000001	0.7071635928831692
r1529	0.999618506	0.8451464949329397
ASPO2	0.999617682	0.7905567125811338
NTP8	0.9996168900000001	0.676106332182678
DESAT16_2	0.999615646	0.7378779601187464
DMPPS_syn	0.999615368	0.7911576300461753
AMPD2	0.999614896	0.44722796680949484
GALt2	0.9996145540000001	0.6030314972284061
GALt2_2	0.9996145540000001	0.7627812128253115
FACOAL1813	0.999614212	0.6666666666666667
APH120	0.999613958	0.730249800900081
GALabc	0.9996127600000001	0.8571362989487168
CYSTabc	0.999612488	0.8451464949329397
HMR_2284	0.999609944	0.8677218312746245
HMR_2282	0.999609944	0.8677218312746245
HMR_2281	0.999609944	0.8677218312746245
HMR_4079	0.9996088179999999	0.8618539929325406
TRPabc	0.9996081199999999	0.8451464949329397
ASPO2y	0.9996078199999999	0.7698095232397861
FAH1	0.9996069660000002	0.7778623224503042
HMR_2292	0.9996062880000001	0.8677218312746245
HMR_2296	0.9996062880000001	0.8677218312746245
HMR_2295	0.9996062880000001	0.8677218312746245
HMR_2293	0.9996062880000001	0.8677218312746245
GLCD	0.999606262	0.5
PPAt6	0.9996039739999999	0.6030314972284061
r1383	0.9996038819999999	0.6883519851224658
MECDPDH	0.999603692	0.6708419502142302
PDE3	0.9996023839999999	0.6708419502142422
GABAVESSEC_1	0.99960171	0.845146494932945
GABAVESSEC	0.99960171	0.5212896766670663
4HOXPACDOX_NADP	0.9996012540000001	0.8618539929325446
DESAT14_9	0.9996012280000001	0.7378779601187464
OCTD	0.9996010719999999	0.7324683429098575
FBA	0.999600736	0.3334761649705167
ALOX	0.999600616	0.7324623650404125
UMPK5	0.999600478	0.6123724356957946
LYSMO	0.999600388	0.5476814858675649
PYK3	0.999600068	0.6323327458586568
34DHPLACOX_NADP	0.99959952	0.8618539929325455
NTD1_1	0.9995991	0.676106332182678
MSULR	0.999598862	0.9555552381836481
TARTD	0.9995985919999999	0.6666309587573868
PA161abcpp	0.99959792	0.8451464949329397
PHEPC	0.999597914	0.6666666666666667
NTD9	0.999597526	0.6030314972284061
RE2768C	0.99959697	0.8318981931822379
APH181	0.999595536	0.730249800900081
ALDD18	0.9995947700000001	0.8198846723017869
CITabc	0.9995944939999999	0.878308273701631
GLYCLTDy	0.9995944	0.681926960830282
RIBFLVt3	0.9995923760000001	0.8451464949329397
RIBFLVt3o	0.9995923760000001	0.8451464949329397
TYRabc	0.999591348	0.8451464949329397
FRUabc	0.999591262	0.8451464949329397
E4PD	0.999591212	0.8198846723017886
E4POR1	0.999591212	0.8198846723017886
4ABUTabcpp	0.9995906779999999	0.845146494932945
RNAS_LLA	0.9995905820000001	0.7307488064195929
TRPt2r	0.99959055	0.6030314972284061
GCALDtabcpp	0.9995897639999999	0.8451464949329397
HMR_2359	0.999589402	0.8677218312746245
DESAT18_2	0.999589402	0.8677218312746245
DESAT18_3	0.999589368	0.7378779601187464
ACTLMO	0.999587906	0.8677218312746245
OXAt	0.9995875699999999	0.6030314972284061
ACSPHAC140	0.99958721	0.6666666666666667
HP	0.9995870699999999	0.6001028343724341
DES2_C16	0.999586922	0.8677218312746245
DESAT16a	0.999586922	0.8677218312746245
NTP6	0.9995865980000002	0.6761063321826789
CD2abc2	0.999585306	0.8451464949329397
HMR_6729	0.999583548	0.6863488965532862
CHLabc_rev	0.9995830619999999	0.8451464949329397
r0210	0.99958295	0.5476814858675814
r1162	0.9995829219999999	0.8451464949329397
MNabc_rev	0.9995826400000001	0.8451464949329397
ALCD2ir	0.999582638	0.9999999999999998
TAUPAT1c	0.99958224	0.6030314972284061
7OHOCTAc	0.999581866	0.7778623224502956
FRUt2	0.9995803560000001	0.6030314972284061
CAt4	0.9995799780000001	0.6030314972284061
TYRt2r	0.9995795600000001	0.6030314972284061
TMDPK	0.999578748	0.5999742914068887
CRNtHa	0.999578312	0.6030314972284061
CITt2r	0.9995774799999999	0.8164965809277261
CITt3	0.9995774799999999	0.6030314972284061
THRt2r	0.9995772199999999	0.6030314972284061
ORNabcpp	0.9995756120000001	0.8451464949329397
ORNabc	0.9995756120000001	0.8451464949329397
THFGLUH	0.9995750859999999	0.599974291406933
DESAT18_4	0.999573518	0.7378779601187464
DESAT18_11	0.999573518	0.7378779601187464
DHR_1	0.999573506	0.5772884179634525
HMEDR	0.999572992	0.8198846723017867
UREA_1	0.999572214	0.481037304012049
CHLt2	0.9995722020000001	0.6030314972284061
PYK4	0.9995716660000001	0.5999742914068862
ALDD12	0.9995715799999999	0.8198846723017892
FLAVO2	0.999570708	0.6171094814039186
4HPAOX	0.999570708	0.8571362989487631
MCAO_c	0.999570562	0.9249972822718049
FCSTOLS_c	0.999570562	0.9249972822718044
r0381	0.9995701499999999	0.7303202115904222
CYS	0.9995672579999999	0.6708419502142386
BALAVECSEC	0.9995669460000001	0.5212896766670654
BALAVECSEC_1	0.9995669460000001	0.8451464949329405
CA2abc1pp	0.9995663120000001	0.8571362989487168
SO4t_e	0.9995652799999999	0.9486832980505138
LHIST	0.999563854	0.8944239974610984
HISTDb	0.999563854	0.8944239974610984
HISTDb_1	0.999563854	0.821610238039225
34DHALDD	0.9995635119999999	0.8198846723017952
UDPRHMS_c	0.9995618900000001	0.7911576300461753
BAMPPALDOX	0.999561776	0.8198846723017906
ALDD22x	0.999561776	0.8198846723017909
TRIOK	0.999561616	0.6324306909821852
MALtpp	0.999561396	0.9486832980505138
MALt3pp	0.999561396	0.6708203932499369
HMR_0253	0.9995609919999999	0.8451464949329397
4HALDD	0.999560724	0.8198846723017945
r1523	0.9995597	0.8451464949329397
FPGS_tm	0.999559174	0.8347755522542991
THFGLUS	0.999559174	0.7142725978974338
FPGS	0.999559174	0.8347755522542976
r1382_1	0.999559174	0.8404897081687358
Mn2t	0.9995588	0.7627812128253114
HISabc	0.999558592	0.8571362989487168
GTPDPDP	0.9995567880000001	0.6761063321826747
GDTP	0.9995567880000001	0.730249800900081
ICHDx	0.9995566	0.7999871457034746
4HBHYOX	0.9995558840000001	0.7778623224503123
RNF	0.9995532600000001	0.7312665179618879
NADHDH	0.9995532600000001	0.7312665179618874
MMSAD2	0.999553242	0.6804259645412867
NO3abc	0.999553212	0.8451464949329397
DESAT18_6	0.999552964	0.7378779601187464
PHEabc	0.9995521	0.8451464949329397
SALCOD	0.999551776	0.7416111826104319
FTHFI	0.99955169	0.8451464949329446
DALAt2r	0.9995512419999999	0.6030314972284061
LIPATPT_1	0.9995511560000001	0.6761063321826893
LIPATPT_2	0.9995511560000001	0.6761063321826893
Spt3AdT	0.9995511560000001	0.6761063321826949
SELADT	0.9995511560000001	0.6761063321826968
MPTSS	0.9995511560000001	0.6761063321826871
MPTAT	0.9995511560000001	0.676106332182687
S3AdT	0.9995511560000001	0.6761063321826949
THISAT	0.9995511560000001	0.6761063321826978
BACCL	0.9995511560000001	0.6761063321826974
RE1944C	0.9995511560000001	0.6761063321826941
GMHEPAT	0.9995511560000001	0.6761063321826967
CYTCAA3pp	0.999549992	0.6640024960503521
CYO1bpp_syn_1	0.999549992	0.7442176054564786
CYTCBB3pp	0.999549992	0.4666628582037844
CYOO2pp	0.999549992	0.7442176054564786
CYO1b2pp_syn_1	0.999549992	0.7442176054564782
AKP1_2	0.9995488760000001	0.8422285547226751
AKP1_1	0.9995488760000001	0.8553350983334266
AKP1	0.9995488760000001	0.8616365413058739
PGLYCP_1	0.9995487900000001	0.676106332182664
OCDCAt2	0.999547886	0.6030314972284061
UAMRH	0.99954695	0.777862322450304
r2073_1	0.999546632	0.6030314972284061
3HPPPNOHc	0.9995456859999999	0.7778623224503136
PG160abcpp	0.9995447580000001	0.8451464949329397
SELNPS	0.9995444219999999	0.6123724356957946
OROATP	0.99954441	0.6030314972284061
NO3t3	0.9995440499999999	0.7071067811865475
NO3t2	0.9995440499999999	0.7071067811865475
MTHFR2_1	0.9995420020000001	0.9486883805045372
FAS141	0.9995418199999999	0.9267851074508515
GLYOX3	0.9995416619999998	0.6708419502142422
PROt4pp	0.999541056	0.5
GLXCL	0.9995400460000001	0.5185748816335337
MI1PP_1	0.9995399239999999	0.6761063321826831
MI4PP_1	0.9995399239999999	0.6761063321826832
MI3PP_2	0.9995399239999999	0.730249800900081
MI3PP_1	0.9995399239999999	0.6761063321826831
MI4PP_2	0.9995399239999999	0.730249800900081
NTRIRy	0.999539506	0.9172502397488294
ALDD8	0.999538832	0.8198846723017869
2MAHMP	0.999538096	0.6761063321826858
NO2tabcpp	0.999536494	0.8451464949329397
FAS160COA	0.9995364559999999	0.9538522736883978
r1382	0.999532928	0.7957070232232463
ALDD10	0.99953267	0.8198846723017894
UDPGALNAC6DH_2	0.9995322459999999	0.9128720158506725
r1528	0.999532054	0.8451464949329397
HDCAt2pp	0.999531864	0.6708203932499369
ACTNMO	0.999530858	0.7778623224503097
ACYP	0.9995294720000001	0.6761063321826851
GLCURDH	0.99952834	0.8198846723017875
NO3abcpp	0.9995281	0.8451464949329397
FAS140COA	0.9995279920000002	0.9538522736883975
HISt2r1	0.9995272959999999	0.6030314972284061
HISt2r	0.9995272959999999	0.6030314972284061
SULabcpp	0.9995262479999999	0.8571362989487168
TSULP	0.99952573	0.6030314972284061
GDTPR	0.9995253940000002	0.8676857373986988
DHNCOAS	0.999524802	0.5669597228775536
NPHSa	0.999524802	0.5669597228775536
ADNK3	0.9995246419999999	0.6323327458586616
SPMDt2	0.999524594	0.6030314972284061
r1516	0.999519982	0.8451464949329397
TDP	0.999519816	0.8090343202173165
NACASPAH	0.999519458	0.5
URAt2	0.9995184	0.6030314972284061
PHEMEABCte	0.999518252	0.8451464949329397
ALAALAPEPT1tc	0.999517426	0.6030314972284061
FORt2pp	0.9995161859999999	0.6708203932499369
PTRCt3i	0.9995156379999999	0.6030314972284061
PTRCt2	0.9995156379999999	0.6030314972284061
MTHFD2	0.9995137	0.7171163144788402
TMPHi	0.9995127480000001	0.5669597228775535
r1527	0.999511716	0.8451464949329397
OCDCEAt2pp	0.9995102499999999	0.6708203932499369
OPHHXy	0.999509776	0.7778623224503141
ARBabc	0.9995097019999999	0.857136298948718
FAS180COA	0.9995089079999999	0.9538522736883978
6HNACMO	0.999508724	0.7416111826104324
ARNO	0.999507546	0.6546135964137274
ASNabcpp	0.9995069859999999	0.8451464949329398
FAS100COA	0.9995069859999999	0.9538522736883975
MTHFR3	0.999506352	0.769809523239786
MTHFR3_1	0.999506352	0.681926960830271
G3PCT_1	0.999506268	0.5
HYNE	0.9995062280000001	0.5669597228775461
r0085	0.9995062280000001	0.5669597228775461
H4THDPR	0.9995061279999999	0.7911576300461753
SULFDH	0.9995057599999999	0.7333380943470909
AGMabcpp	0.9995046240000001	0.8451464949329406
FAS120COA	0.9995045919999999	0.9538522736883975
CAPROICc	0.99950452	0.7999871457034409
FPGS7_1	0.9995044639999999	0.6286218151553511
ILEDHr_1	0.99950414	0.8571362989487229
LYSabc	0.999503436	0.8571362989487168
ORNt2r	0.9995015800000001	0.6030314972284061
MNDNS1	0.9995008779999999	0.9363816332316405
METSOX2abcpp	0.99950008	0.8451464949329397
METSOX2abc	0.99950008	0.8451464949329397
APH141	0.999499818	0.730249800900081
HMPPtr	0.999499672	0.8451464949329449
NTRIRx	0.99949964	0.9190128498539156
HMR_4816	0.9994990640000001	0.8616365413058739
LAAL21	0.999498204	0.6761063321826711
METSOX1abcpp	0.9994972799999999	0.8451464949329397
METSOX1abc	0.9994972799999999	0.8451464949329397
BUTt2r	0.9994961980000001	0.6030314972284061
UDPGALOR	0.9994954980000001	0.899993572851723
MTHFD_1	0.999494868	0.8944559336189859
XMO	0.99949482	0.7142725978974419
GLXCBL	0.9994945	0.5185748816335337
PS181abcpp	0.999494228	0.8451464949329397
GTPDPK_1	0.999493978	0.8944559336189968
OPHHX3	0.9994936459999998	0.920355667011543
SUBERICACT	0.9994924660000001	0.6666666666666667
FACOAL171_anteiso	0.9994924660000001	0.6666666666666667
DCHOLESTANCOAc	0.9994924660000001	0.6666666666666667
ACSPHACP80	0.9994924660000001	0.6666666666666667
HMR_0192	0.9994924660000001	0.6666666666666667
FACOAL1812_1	0.9994924660000001	0.6666666666666667
FACOAL_162_9Z12Z_c	0.9994924660000001	0.6666666666666667
ACSPHACP100	0.9994924660000001	0.6666666666666667
FACOAL_164_6Z9Z12Z15Z_c	0.9994924660000001	0.6666666666666667
FERULCOAS	0.9994924660000001	0.6666666666666667
FACOAL_163_6Z9Z12Z_c	0.9994924660000001	0.6666666666666667
FACOAL171_ISO	0.9994924660000001	0.6666666666666667
ACSPHACP70	0.9994924660000001	0.6666666666666667
ACSPHACP60	0.9994924660000001	0.6666666666666667
ACSPHAC90	0.9994924660000001	0.6666666666666667
FACOAL1812	0.9994924660000001	0.6666666666666667
ACSPHACP50	0.9994924660000001	0.6666666666666667
HMR_0393	0.9994924660000001	0.6666666666666667
ACSPHACP40	0.9994924660000001	0.6666666666666667
FVSCOAhc	0.9994924660000001	0.6666666666666667
HMR_0309	0.9994924660000001	0.6666666666666667
ACSPHAC160	0.9994924660000001	0.6666666666666667
ACSPHAC80	0.9994924660000001	0.6666666666666667
ACSPHAC120	0.9994924660000001	0.6666666666666667
FACOAL150_ISO	0.9994924660000001	0.6666666666666667
FACOAL150	0.9994924660000001	0.6666666666666667
FACOAL140_ISO	0.9994924660000001	0.6666666666666667
FACOAL_70_c	0.9994924660000001	0.6666666666666667
FACOAL1	0.9994924660000001	0.6666666666666667
RE3345C	0.9994924660000001	0.6666666666666667
ACSPHAC121d6	0.9994924660000001	0.6666666666666667
ACSPHAC121	0.9994924660000001	0.6666666666666667
ACSPHAC101	0.9994924660000001	0.6666666666666667
ACSPHAC141d5	0.9994924660000001	0.6666666666666667
ACSPHAC100	0.9994924660000001	0.6666666666666667
HMR_0255	0.9994924660000001	0.6666666666666667
HMR_0233	0.9994924660000001	0.6666666666666667
4CMCOAS	0.9994924660000001	0.6666666666666667
RE3446C	0.9994924660000001	0.6666666666666667
HMR_0245	0.9994924660000001	0.6666666666666667
RE3562C	0.9994924660000001	0.6666666666666667
RETNCOA	0.9994924660000001	0.6666666666666667
HMR_0209	0.9994924660000001	0.6666666666666667
RE3335C	0.9994924660000001	0.6666666666666667
ACSPHAC70	0.9994924660000001	0.6666666666666667
ACSPHAC40	0.9994924660000001	0.6666666666666667
ACSPHAC60	0.9994924660000001	0.6666666666666667
3HPVSCOAhc	0.9994924660000001	0.6666666666666667
FACOAL170_anteiso	0.9994924660000001	0.6666666666666667
HMR_0429	0.9994924660000001	0.6666666666666667
HMR_0433	0.9994924660000001	0.6666666666666667
HMR_0437	0.9994924660000001	0.6666666666666667
HMR_0204	0.9994924660000001	0.6666666666666667
ACSPHAC50	0.9994924660000001	0.6666666666666667
FACOAL170_ISO	0.9994924660000001	0.6666666666666667
FACOAL150_anteiso	0.9994924660000001	0.6666666666666667
FACOAL170	0.9994924660000001	0.6666666666666667
OCT11EFATP_1	0.9994924660000001	0.6666666666666667
FACOAL_220_c	0.9994924660000001	0.6666666666666667
OCT11EFATP	0.9994924660000001	0.6666666666666667
4HPTNCOAL	0.9994924660000001	0.6666666666666667
ACSPHAC142	0.9994924660000001	0.6666666666666667
FACOAL161_ISO	0.9994924660000001	0.6666666666666667
FACOAL160_ISO	0.9994924660000001	0.6666666666666667
FACOAL_161_2E_c	0.9994924660000001	0.6666666666666667
FACOAL181_1	0.9994924660000001	0.6666666666666667
ACSPHACP90	0.9994924660000001	0.6666666666666667
LINOFATPtc	0.9994924660000001	0.6666666666666667
FACOAL245_1	0.9994924660000001	0.6666666666666667
FACOAL203	0.9994924660000001	0.6666666666666667
DOCOSACT	0.9994924660000001	0.6666666666666667
FACOAL200	0.9994924660000001	0.6666666666666667
HMR_0297	0.9994924660000001	0.6666666666666667
HMR_0293	0.9994924660000001	0.6666666666666667
FACOAL245_2	0.9994924660000001	0.6666666666666667
HMR_0165	0.9994924660000001	0.6666666666666667
FACOAL2	0.9994924660000001	0.6666666666666667
FACOAL191	0.9994924660000001	0.6666666666666667
HMR_0301	0.9994924660000001	0.6666666666666667
FACOAL184	0.9994924660000001	0.6666666666666667
r0651	0.9994924660000001	0.6666666666666667
CHCOAL	0.9994924660000001	0.6666666666666667
LGNCFATPtc	0.9994924660000001	0.6666666666666667
LEVUACOAL	0.9994924660000001	0.6666666666666667
FACOAL1832	0.9994924660000001	0.6666666666666667
PACOAL	0.9994924660000001	0.6666666666666667
FACOALPREPH	0.9994924660000001	0.6666666666666667
PACCOAL3	0.9994924660000001	0.6666666666666667
FACOAL244_1	0.9994924660000001	0.6666666666666667
DOCO13EFATP	0.9994924660000001	0.6666666666666667
HMR_0289	0.9994924660000001	0.6666666666666667
ARACHDFATPtc	0.9994924660000001	0.6666666666666667
HMR_0319	0.9994924660000001	0.6666666666666667
FACOAL240	0.9994924660000001	0.6666666666666667
HMR_1627	0.9994924660000001	0.6666666666666667
FACOAL226	0.9994924660000001	0.6666666666666667
HMR_0323	0.9994924660000001	0.6666666666666667
HMR_0327	0.9994924660000001	0.6666666666666667
RE2635C	0.9994924660000001	0.6666666666666667
FACOAL240_1	0.9994924660000001	0.6666666666666667
ARACHFATPc	0.9994924660000001	0.6666666666666667
FACOAL2252	0.9994924660000001	0.6666666666666667
FACOAL204	0.9994924660000001	0.6666666666666667
FACOAL2251	0.9994924660000001	0.6666666666666667
ADPACDAc	0.9994924660000001	0.6666666666666667
HMR_0345	0.9994924660000001	0.6666666666666667
FACOAL224	0.9994924660000001	0.6666666666666667
FACOAL206	0.9994924660000001	0.6666666666666667
FACOAL205	0.9994924660000001	0.6666666666666667
FACOAL2042	0.9994924660000001	0.6666666666666667
FACOAL240i	0.9994924660000001	0.6666666666666667
FACOAL241	0.9994924660000001	0.6666666666666667
FACOAL1831	0.9994924660000001	0.6666666666666667
URSCHOLCOAc	0.9994924660000001	0.6666666666666667
RE3079C	0.9994924660000001	0.6666666666666667
HMR_0184	0.9994924660000001	0.6666666666666667
HMR_0267	0.9994924660000001	0.6666666666666667
HMR_0171	0.9994924660000001	0.6666666666666667
HMR_0381	0.9994924660000001	0.6666666666666667
HMR_0177	0.9994924660000001	0.6666666666666667
FACOAL90i	0.9994924660000001	0.6666666666666667
FACOAL1822	0.9994924660000001	0.6666666666666667
FACOAL1821	0.9994924660000001	0.6666666666666667
FACOAL182	0.9994924660000001	0.6666666666666667
ACSPHACT60	0.9994924660000001	0.6666666666666667
R_group_phosphotase_3	0.9994924660000001	0.6666666666666667
HMR_0271	0.9994924660000001	0.6666666666666667
HMR_0241	0.9994924660000001	0.6666666666666667
R_group_phosphotase_1	0.9994924660000001	0.6666666666666667
ACSPHACT40	0.9994924660000001	0.6666666666666667
RTOTALFATPc	0.9994924660000001	0.6666666666666667
RTOTAL3FATPc	0.9994924660000001	0.6666666666666667
RTOTAL2FATPc	0.9994924660000001	0.6666666666666667
HMR_0389	0.9994924660000001	0.6666666666666667
IBUP_RASCL1hep	0.9994924660000001	0.6666666666666667
FACOALPHDCA	0.9994924660000001	0.6666666666666667
C12DCACT	0.9994924660000001	0.6666666666666667
R_group_phosphotase_2	0.9994924660000001	0.6666666666666667
RE3075C	0.9994924660000001	0.6666666666666667
FACOAL182_1	0.9994924660000001	0.6666666666666667
HMR_0279	0.9994924660000001	0.6666666666666667
FACOAL260	0.9994924660000001	0.6666666666666667
FACOAL246_1	0.9994924660000001	0.6666666666666667
HMR_0385	0.9994924660000001	0.6666666666666667
SEBACACT	0.9994924660000001	0.6666666666666667
CAFFCOA	0.9994924660000001	0.6666666666666667
Cuabc	0.999489968	0.8571362989487168
AASDH1_c	0.9994883119999999	0.8618539929325428
DMPSS_c	0.9994881619999999	0.8385142637333128
LAAL5	0.999487298	0.755919306438155
X00002	0.99948646	0.6996050187220979
PA140abcpp	0.999485986	0.8451464949329397
GLYCt2	0.999485696	0.6030314972284061
NADH5	0.999484032	0.7171163144788397
GPDDA3	0.999483558	0.6201430113212771
NTP12	0.99948335	0.6761063321826756
UDPGD	0.999483072	0.899993572851723
NADPHQR2	0.999482914	0.6819269608302786
XYLabcpp	0.999482832	0.8571362989487168
PDX5PO2	0.999482078	0.7171163144788397
FAS160ACP	0.99948169	0.9538522736883975
PHEt2r	0.999481644	0.7071067811865475
RIBt2	0.99948152	0.6030314972284061
XYLI2	0.99948042	0.5773502691896257
H2SO	0.9994800359999999	0.7171536263483709
MHGS	0.9994800319999999	0.5477401586928178
PA180abcpp	0.999479608	0.8451464949329397
LCADi_D	0.999479436	0.8198846723017869
PA120abcpp	0.9994794060000001	0.8451464949329397
PS160abcpp	0.9994785079999999	0.8451464949329397
TREabc	0.9994775820000001	0.8451464949329397
NDP6	0.99947666	0.6761063321826789
FBP26	0.999476226	0.75
NTP9	0.9994755160000001	0.676106332182678
PACCOAE	0.9994751940000001	0.777862322450304
BZDH	0.999474914	0.8198846723017903
XYLt2	0.99947462	0.7071067811865475
TTDCAt2pp	0.999473478	0.6708203932499369
UPPN	0.999472774	0.9525963503578042
CELLBabc	0.999472276	0.8451464949329397
DHNCM	0.9994716419999999	0.75
UREA2t2pp	0.9994705400000001	0.8485281374238569
MANTRabc	0.9994702799999999	0.8451464949329397
CYSGLYt2ir	0.9994697559999999	0.6030314972284061
CGLYt3_2	0.9994697559999999	0.7627812128253115
MG2abc	0.9994695419999999	0.8571362989487168
MANBabc	0.999469	0.8451464949329397
PGP161abcpp	0.9994685600000001	0.8451464949329397
ASNabc	0.9994684960000001	0.8451464949329398
BNOCA	0.999467868	0.7385516427422022
ACOAD1fr	0.999466116	1.0
UDPGALNAC6DH	0.9994648319999999	0.899993572851723
MALTHXabc	0.9994642519999999	0.8571362989487168
FAS200	0.999464172	0.9534344579174683
FAS240_L	0.999464172	0.9925664396724454
SPODM	0.99946354	0.5975896127521387
ALLTAMH	0.999462186	0.8563455030286717
CYSTRS_1	0.9994615960000001	0.7142725978974377
CIGAMS	0.9994615960000001	0.7171228994782405
FPGS4_1	0.999461414	0.6286218151553498
NTD2	0.999461296	0.6030314972284061
MALTTTRabcpp	0.9994601320000001	0.8451464949329397
MALTTTRabc	0.9994601320000001	0.8451464949329397
ACPS	0.999460006	0.7499598264502834
PHEME2abcpp	0.99945928	0.8571362989487168
PHEMEabcpp	0.99945928	0.8451464949329397
ASPOb	0.999459126	0.6741880450035401
DHGLYH	0.999458834	0.7746215610797732
FOLABCCte	0.99945849	0.8451464949329397
ACACt2	0.999458428	0.6030314972284061
DDPA_1	0.9994581659999999	0.9129002644880176
MALTTRabcpp	0.9994570119999999	0.8451464949329397
MALTTRabc	0.9994570119999999	0.8451464949329397
PPPPH	0.9994568719999999	0.6761063321826764
PGP181abcpp	0.9994552860000001	0.8451464949329397
CBMK4	0.9994539400000001	0.8165111574495477
MALTPTabcpp	0.9994530899999999	0.8451464949329397
MALTPTabc	0.9994530899999999	0.8451464949329397
ADEt2	0.99945222	0.6030314972284061
THMATPe	0.9994516880000001	0.8451464949329397
THMabcpp	0.9994516880000001	0.8451464949329397
THMabc	0.9994516880000001	0.8451464949329397
ASO3tex_1	0.999451018	0.5
MALTabc	0.9994491799999998	0.8451464949329397
MALTabcpp	0.9994491799999998	0.8451464949329397
THMTP	0.999448136	0.6761063321826756
HPACOAT	0.9994476239999999	0.632425044657792
CAMPP	0.9994473779999999	0.6761063321826803
FAH3_1	0.999446914	0.7001400420140049
ALDD19x_P	0.9994467800000001	0.8618539929325371
HPACtr	0.999445914	0.7071067811865475
NT5C_2	0.999445146	0.5163590575238362
NMNHYD_1	0.999445146	0.6761063321826756
ALAtpp	0.9994408459999999	0.7071067811865475
NCBMPTSabcpp	0.99944076	0.8451464949329417
r1536	0.9994405220000001	0.8451464949329397
TTDCEAATP	0.999439888	0.8451464949329397
RBPC	0.99943963	0.6228399400807976
NDH1_1p	0.9994387419999999	0.8719823695119684
INSTt2	0.99943805	0.7071067811865475
OIVD2E	0.999437646	0.810396953649136
GTHOXti2	0.999436558	0.8451464949329397
LYSt2r	0.99943628	0.6030314972284061
LYSt3r	0.99943628	0.6030314972284061
PYDXK	0.9994362319999999	0.8944559336189968
SUCD4	0.9994361999999999	0.5669467095138407
25HVITD3c	0.999434494	0.7778623224503143
P4502C94	0.999434494	0.7778623224503087
3DHCDCAS	0.999434494	0.8677218312746245
AGLPED_cho	0.999434494	0.8677218312746245
RE3013C	0.999434494	0.7778623224502994
HMR_1536	0.999434494	0.7778623224503108
HMR_1543	0.999434494	0.7778623224503107
CERS326	0.999434494	0.7778623224503076
3DHDCAS	0.999434494	0.8677218312746245
HMR_1504	0.999434494	0.7778623224503107
7KLITCHOLc	0.999434494	0.8677218312746245
HMR_1538	0.999434494	0.8677218312746245
RE1811C	0.999434494	0.7778623224503122
RE1809C	0.999434494	0.7778623224503122
P4502E1	0.999434494	0.7778623224503116
RE3518C	0.999434494	0.7778623224503116
RE3522C	0.999434494	0.7778623224503116
3DHCAS	0.999434494	0.8677218312746245
HMR_1490	0.999434494	0.7778623224503107
RE1308C	0.999434494	0.777862322450312
HMR_1739	0.999434494	0.7778623224503107
HMR_0950	0.999434494	0.7778623224503052
HMR_2365	0.999434494	0.8677218312746245
HMR_1478	0.999434494	0.8677218312746245
HMR_2380	0.999434494	0.8677218312746245
HMR_2393	0.999434494	0.8677218312746245
RE1582C	0.999434494	0.7778623224502997
HMR_1545	0.999434494	0.7778623224503107
44MZYMMO	0.999434494	0.9309953720341096
5OHHEXAc	0.999434494	0.7778623224503032
HMR_1992	0.999434494	0.7778623224503073
RN0030C	0.999434494	0.8432976331341075
HMR_1494	0.999434494	0.7778623224503083
RE3370C	0.999434494	0.9101820546182064
HMR_1767	0.999434494	0.7778623224503105
HMR_1989	0.999434494	0.7778623224503108
RE1812C	0.999434494	0.7778623224503122
HMR_1502	0.999434494	0.7778623224503107
4MZYMR	0.999434494	0.8677218312746247
ZCAROTDH1	0.9994344679999999	0.8677218312746245
C22STDS	0.9994344679999999	0.8677218312746245
21HPRGNLONE	0.9994344679999999	0.7778623224502936
ZCAROTDH2	0.9994344679999999	0.8677218312746245
BCAROHX	0.9994344679999999	0.7778623224503076
MELATNOX	0.9994344679999999	0.7778623224502955
BVMO2	0.9994344679999999	0.7778623224503042
OMMBLHXy	0.9994344679999999	0.7778623224503141
OMPHHXy	0.9994344679999999	0.7778623224503141
CDCA6AH	0.9994344679999999	0.7778623224503042
BCAROHX2	0.9994344679999999	0.7778623224503042
r0741	0.9994344679999999	0.777862322450304
BVMO4	0.9994344679999999	0.7778623224503042
P4502C19	0.9994344679999999	0.7778623224502954
P4502C8	0.9994344679999999	0.777862322450304
P4502C9	0.9994344679999999	0.7778623224502951
MPOMC1	0.9994344679999999	0.777862322450304
MPOMC1_1	0.9994344679999999	0.777862322450304
P4502C92	0.9994344679999999	0.7778623224503002
P4502C93	0.9994344679999999	0.777862322450304
BVMO1	0.9994344679999999	0.777862322450304
P4502D6	0.9994344679999999	0.7778623224503003
MPOMMM	0.9994344679999999	0.8677218312746245
P4502F1	0.9994344679999999	0.777862322450304
MPOMOR	0.9994344679999999	0.8677218312746245
MPOMOR_1	0.9994344679999999	0.8677218312746245
P4503A4	0.9994344679999999	0.777862322450304
P4503A5	0.9994344679999999	0.7778623224503061
P4502A6	0.9994344679999999	0.7778623224503042
HMR_1735	0.9994344679999999	0.7778623224503042
LTHSTRLOR	0.9994344679999999	0.8677218312746245
HMR_2289	0.9994344679999999	0.8677218312746245
HMR_2288	0.9994344679999999	0.8677218312746245
CXANHX	0.9994344679999999	0.7778623224503042
HMR_2007	0.9994344679999999	0.7778623224502932
HMR_1993	0.9994344679999999	0.7778623224502974
HMR_1493	0.9994344679999999	0.8677218312746245
HMR_1991	0.9994344679999999	0.7778623224503107
CYP2R1	0.9994344679999999	0.7778623224502937
HMR_1990	0.9994344679999999	0.7778623224503072
HMR_1988	0.9994344679999999	0.7778623224503145
HMR_1503	0.9994344679999999	0.8677218312746245
HMR_1981	0.9994344679999999	0.7778623224502934
HMR_1948	0.9994344679999999	0.7778623224503108
HMR_1944	0.9994344679999999	0.7778623224502934
HMR_1940	0.9994344679999999	0.7778623224502974
HMR_1838	0.9994344679999999	0.8176367844660214
TYMc	0.9994344679999999	0.777862322450304
HMR_1516	0.9994344679999999	0.8677218312746245
FAH4	0.9994344679999999	0.777862322450304
HMR_1786	0.9994344679999999	0.7778623224503042
HMR_1544	0.9994344679999999	0.8677218312746245
HMR_1548	0.9994344679999999	0.7778623224503107
HMR_1549	0.9994344679999999	0.8677218312746245
HMR_1765	0.9994344679999999	0.7778623224503042
HMR_1550	0.9994344679999999	0.7778623224503107
HMR_1737	0.9994344679999999	0.777862322450304
HMR_1126	0.9994344679999999	0.777862322450304
3DHLCAS	0.9994344679999999	0.8677218312746245
C4STMO1	0.9994344679999999	0.9335311663766902
HMR_0981	0.9994344679999999	0.7778623224503116
CERH124	0.9994344679999999	0.7778623224503076
CERH126	0.9994344679999999	0.7778623224503076
CERS324	0.9994344679999999	0.7778623224503076
RAHY	0.9994344679999999	0.777862322450304
PGS	0.9994344679999999	0.7593054024812057
LIDOMO	0.9994344679999999	0.7778623224502945
HMR_1681	0.9994344679999999	0.777862322450304
AGLPED	0.9994344679999999	0.8677218312746245
AND19ONEc	0.9994344679999999	0.7778623224503088
CADMO	0.9994344679999999	0.777862322450308
PHTHCLS	0.9994344679999999	0.777862322450304
KYN3OX	0.9994344679999999	0.7778623224503042
CACNAO	0.9994344679999999	0.7778623224503074
HMR_2585	0.9994344679999999	0.7778623224502967
HMR_2581	0.9994344679999999	0.7593054024812057
PSPHS	0.9994344679999999	0.777862322450304
HMR_2495	0.9994344679999999	0.8677218312746245
HMR_2484	0.9994344679999999	0.8677218312746245
HMR_2472	0.9994344679999999	0.8677218312746245
HMR_2457	0.9994344679999999	0.7778623224502961
HMR_2403	0.9994344679999999	0.8677218312746245
HMR_2368	0.9994344679999999	0.8677218312746245
HMR_0942	0.9994344679999999	0.7778623224503052
HMR_0946	0.9994344679999999	0.7778623224503052
HMR_0954	0.9994344679999999	0.7778623224503052
r0268	0.9994344679999999	0.7778623224503036
HMR_1477	0.9994344679999999	0.7778623224502974
RE3514C	0.9994344679999999	0.7778623224502965
RN0027C	0.9994344679999999	0.8432976331341075
RE3041C	0.9994344679999999	0.7778623224502963
C4STMO2	0.9994344679999999	0.9335311663766902
RE2249C	0.9994344679999999	0.7778623224503118
DESAT18a	0.9994344679999999	0.8677218312746245
RE2248C	0.9994344679999999	0.7778623224503118
RE2240C	0.9994344679999999	0.7778623224503145
RE2235C	0.9994344679999999	0.7778623224502993
RN0029C	0.9994344679999999	0.5185748816335409
RE3474C	0.9994344679999999	0.7778623224503116
C14825c	0.9994344679999999	0.7778623224502961
RE2675C2	0.9994344679999999	0.8677218312746245
RE3464C	0.9994344679999999	0.7778623224503054
RE2112C	0.9994344679999999	0.7778623224503061
RE1943C	0.9994344679999999	0.7778623224502963
RE1942C	0.9994344679999999	0.9241432060757905
EPISTLDS_c	0.9994344679999999	0.8677218312746245
RE3020C	0.9994344679999999	0.7778623224503117
RE3019C	0.9994344679999999	0.7778623224503117
RE3015C	0.9994344679999999	0.7778623224503118
C5STDS	0.9994344679999999	0.8677218312746245
RE2636C	0.9994344679999999	0.7778623224503068
RE2632C	0.9994344679999999	0.9101820546182064
RE2975C	0.9994344679999999	0.777862322450312
RE3506C	0.9994344679999999	0.7778623224503114
RE3014C	0.9994344679999999	0.7778623224502962
RE2398C	0.9994344679999999	0.9101820546182064
RN0032C	0.9994344679999999	0.5185748816335409
RE2387C	0.9994344679999999	0.7778623224503053
RE2383C	0.9994344679999999	0.9101820546182064
RE2382C	0.9994344679999999	0.7778623224502969
RE3018C	0.9994344679999999	0.7778623224503117
ZXANHX	0.9994344679999999	0.7778623224503001
DOPAc	0.9994344679999999	0.777862322450302
RE3440C	0.9994344679999999	0.9101820546182064
DES21	0.9994344679999999	0.7778623224503042
SMO	0.9994344679999999	0.7778623224502983
DES2_9	0.9994344679999999	0.8677218312746245
DES2_6	0.9994344679999999	0.8677218312746245
RE3435C	0.9994344679999999	0.7778623224503116
RE1828C	0.9994344679999999	0.7778623224503118
RE3434C	0.9994344679999999	0.7778623224503118
DES2_15	0.9994344679999999	0.8677218312746245
RE1826C	0.9994344679999999	0.7778623224502961
RN0001C	0.9994344679999999	0.777862322450296
RN0020C	0.9994344679999999	0.7778623224503114
RE3436C	0.9994344679999999	0.7778623224503116
RE1632C	0.9994344679999999	0.777862322450304
RE1904C	0.9994344679999999	0.7778623224502965
DES2_6B	0.9994344679999999	0.8677218312746245
RE1905C	0.9994344679999999	0.7778623224502965
RE1906C	0.9994344679999999	0.7778623224502965
DES2_12	0.9994344679999999	0.8677218312746245
DESAT180_9	0.9994344679999999	0.8677218312746245
RE1587C	0.9994344679999999	0.7778623224502992
RE1938C	0.9994344679999999	0.7778623224502962
RE1806C	0.9994344679999999	0.7778623224502961
RE3251C	0.9994344679999999	0.7778623224502965
RE1803C	0.9994344679999999	0.777862322450304
RE1941C	0.9994344679999999	0.9241432060757905
2OBUTt	0.9994336560000001	0.6030314972284061
CMPA_1	0.99943322	0.8660254043365172
MALLAC	0.9994332140000001	0.6859943405700353
ACOATA	0.999431586	0.6123724356957947
DESAT18_8	0.999431546	0.7378779601187464
DAPabc	0.99943063	0.8451464949329462
DAPabcpp	0.99943063	0.8451464949329462
ARBt2r	0.9994306159999999	0.6030314972284061
GCPN	0.9994295519999999	0.6547738883781334
GLYBt3pp	0.99942892	0.6708203932499369
GLYBt2pp	0.99942892	0.6708203932499369
CHORt2	0.9994284920000001	0.6030314972284061
r2465_1	0.999428458	0.5773502691896258
15DAPabcpp	0.9994280159999999	0.8451464949329465
GLU_Dt2	0.9994273039999999	0.6030314972284061
BGLK	0.9994271720000001	0.7142725978974336
FORA	0.999424922	0.8944559336189915
OMPHHX3	0.999424586	0.920355667011543
OMMBLHX3	0.999424586	0.920355667011543
FAS180ACP	0.99942355	0.9538522736883978
HIStiDF	0.9994234479999999	0.4999999999999999
CARORSr	0.9994226319999999	0.7324683429098537
PPA_1	0.999422504	0.8571362989487438
ALLTNt2r	0.9994215719999999	0.6030314972284061
ARB_Dabc	0.99941975	0.857136298948718
MGSA2	0.999416746	0.6666309587574072
NOPD	0.99941602	0.7324683429098532
METDabcpp	0.9994156280000001	0.8571362989487168
GLCNt2r	0.999414028	0.6030314972284061
HPPK	0.9994128159999999	0.5999742914068951
5APTNabcpp	0.9994117039999999	0.8451464949329446
NO2t2r	0.9994116999999999	0.7071067811865475
NO2t3	0.9994116999999999	0.7071067811865475
CLt_e	0.9994089159999999	0.9486832980505138
LAAL9	0.999407568	0.7142725978974336
MOBDabc_rev	0.999407536	0.8451464949329397
FF_11	0.99940652	0.6030314972284061
DGLACH	0.9994064159999999	0.5669597228775535
PPP9ABCte	0.999405954	0.8451464949329397
L_LACt2r	0.99940535	0.6030314972284061
L_LACt3	0.99940535	0.6030314972284061
HMR_0641	0.9994052420000001	0.599974291406898
CU1abcpp	0.9994047500000001	0.8451464949329397
PY5CDHE	0.99940056	0.8003410185142803
RADH4	0.99940056	0.8618539929325371
ALDD20y	0.99940056	0.8618539929325366
TNTR1	0.99940056	0.8176327368207263
3MOX4HOXPGALDOX_NADP	0.99940056	0.8618539929325448
MPOMC2	0.99940056	0.7911576300461753
EPOXQR	0.99940056	0.7911576300461753
TNTR2	0.99940056	0.8176327368207263
SULRSI	0.99940056	0.9555552381836487
RADH2	0.99940056	0.8618539929325371
MPOMOR2_1	0.99940056	0.7911576300461753
OXCOAHDH	0.99940056	0.8642519072858268
BSORy	0.99940056	0.7911576300461753
EPXQR	0.99940056	0.7911576300461753
RE1830C	0.99940056	0.8618539929325437
CDPGD	0.99940056	0.7911576300461753
RE1807C	0.99940056	0.8618539929325371
34DHXMANDACOX_NADP	0.99940056	0.8618539929325455
RE2626C	0.99940056	0.8618539929325304
CAMPt	0.9994001060000001	0.8451464949329397
ARGt2pp	0.99940009	0.6708203932499369
MAN6Pt6	0.999398408	0.6030314972284061
ACALDCD	0.9993981599999999	0.6324758561345385
AASAD3	0.999397858	0.8198846723017927
3HPADHi	0.9993966519999999	0.819884672301795
SUCRabc	0.9993956660000001	0.8451464949329397
MNDNS2	0.9993953799999999	0.8858842584357098
NTD5	0.9993948939999999	0.6030314972284061
SER_AL	0.999393862	0.5772884179634481
PSLS	0.9993911600000001	0.49983927997429634
GDR	0.9993909859999999	0.7499999999999999
NOS1_1	0.999390354	0.7001400420140049
NADH18pp	0.9993896679999998	0.8719823695119713
GALURDH	0.999389444	0.8198846723017876
RIBCTR	0.9993887539999999	0.5477401586928257
PYOVD2tex	0.9993884700000001	0.8451464949329397
SACCD1	0.999386572	0.7324683429098569
N2OR	0.999381904	0.7303202115904222
AKACAL	0.999381334	0.6666666666666667
AKPCAL	0.999381334	0.6666666666666667
PDE2	0.9993790480000001	0.6708419502142459
CPS_1	0.9993777040000001	0.5344138037937687
CBPSam_1	0.9993777040000001	0.8838747973146299
K2L4Aabctex	0.999376914	0.8451464949329397
NFORGLUAH	0.999376878	0.7071004702971777
GLYCLTt2r	0.99937671	0.6030314972284061
MELIBabc	0.9993759600000001	0.8451464949329397
r0642	0.999375738	0.8198846723017907
ACCC_1	0.9993749059999999	0.507066169432419
5DH4DGLCD	0.9993749059999999	0.6928129019139732
D4DGCD	0.9993749059999999	0.6928129019139732
DALAOX	0.9993718920000001	0.6804259645412869
FAEL205	0.999371088	0.9442623863509177
FAEL183	0.999371088	0.9442623863509175
FAEL204	0.999371088	0.9442623863509162
FAEL184	0.999371088	0.9442623863509177
HEMEDS	0.99937004	0.8468199517198677
CYSDabcpp	0.9993693379999999	0.8451464949329397
TBSNLS3	0.99936914	0.5
TBSNLS2	0.99936914	0.5
TAPTPPM	0.99936914	0.4120267196344155
TBSNLS1	0.99936914	0.5
CPMPS_1	0.99936914	0.5
NTPP10_1	0.99936914	0.5
FACOAE50	0.999368248	0.6324250446577808
FAS140ACP	0.9993672	0.9538522736883975
MOBDabcpp	0.999367182	0.8571362989487168
COORr	0.99936343	0.54774015869282
SBTPD	0.9993629220000001	0.7171163144788366
M1PD	0.9993629220000001	0.7171163144788373
DHRG2	0.999361142	0.7926187571417845
3NUCLE1	0.999359486	0.6030314972284061
DACTt3	0.999356992	0.6030314972284061
CITRt2r	0.999353678	0.6030314972284061
ACMANAt2	0.9993520119999999	0.6030314972284061
INDOLEt2r	0.999348754	0.6030314972284061
KAS9	0.9993478719999999	0.9974375008185642
KAS11	0.9993478719999999	0.9977370944523101
KAS3	0.9993478719999999	0.9968559355299422
D_LACt2	0.9993467800000001	0.6030314972284061
r0708	0.999346232	0.8207319999470545
CELBt2	0.9993455599999999	0.6030314972284061
HPPPNt2r	0.9993426600000002	0.6030314972284061
MTAM_1	0.99934216	0.7559462971700612
FOMETRi	0.99934216	0.75
THFAT	0.99934216	0.75
TREt2	0.999341336	0.6030314972284061
3HBCOAHL	0.999341326	0.7905567125811185
DRIBt2	0.9993411460000001	0.6030314972284061
CACNAO2	0.9993402400000001	0.7142725978974487
DESAT18_10	0.9993402400000001	0.7378779601187464
RE2675C_1	0.9993402400000001	0.7378779601187464
MXMO	0.9993402400000001	0.7142725978974369
r0400	0.9993402400000001	0.3730464815230783
PRE3BS	0.9993402400000001	0.7142725978974456
DESAT18_12	0.9993402400000001	0.7378779601187464
RE1309C	0.9993402400000001	0.7142725978974529
LNLCCOADS	0.9993402400000001	0.7378779601187464
C22STDSx	0.9993402400000001	0.7378779601187464
PXMO	0.9993402400000001	0.7142725978974374
ECHINH	0.9993402400000001	0.7142725978974404
HPHACA	0.9993402400000001	0.7142725978974477
r0267	0.9993402400000001	0.7142725978974452
DESAT24_1	0.9993402400000001	0.7378779601187464
DESAT20_2	0.9993402400000001	0.7378779601187464
KSH	0.9993402400000001	0.7142725978974468
DESAT20_1	0.9993402400000001	0.7378779601187464
CYP3	0.9993402400000001	0.714272597897442
4HOXPACMON	0.9993402400000001	0.7142725978974532
CYP1	0.9993402400000001	0.7142725978974459
BCAROHX11	0.9993402400000001	0.7142725978974489
RE2221C	0.9993402400000001	0.714272597897453
DESAT18_9	0.9993402400000001	0.7378779601187464
RE2220C	0.9993402400000001	0.714272597897453
RE2155C	0.9993402400000001	0.7142725978974527
BCAROHX21	0.9993402400000001	0.7142725978974586
R05217_nad	0.9993402400000001	0.777801552815208
DESAT18_7	0.9993402400000001	0.7378779601187464
HMR_1557	0.9993402400000001	0.7378779601187464
RE2675C	0.9993402400000001	0.7378779601187464
CYRDAS	0.999339916	0.7715171436496965
R05224	0.999339916	0.7715171436496965
HYGBDIAS	0.999339916	0.8179021443788913
6TXAN5MPAML	0.9993393660000001	0.8333154793786647
ALLTAMH2	0.9993393039999999	0.8411885812116053
THMt2	0.9993390159999999	0.6030314972284061
THMt3	0.9993390159999999	0.6030314972284061
HMR_6786	0.9993386400000001	0.6324250446577911
FALDep	0.999338024	0.6708203932499369
FALDtpp2	0.999338024	0.6708203932499369
LCTSt	0.999336542	0.6030314972284061
HCINNMt2r	0.999333378	0.6030314972284061
HKM1PP	0.999331446	0.676106332182688
OTSB1	0.999331446	0.6761063321826756
DOLDPP11	0.999331446	0.6761063321826781
DOLDPP12	0.999331446	0.6761063321826781
PGOGO	0.999331446	0.6761063321826756
PTDGT	0.999331446	0.6761063321826756
DCPDP	0.999331446	0.6761063321826787
DKMPPD3_1	0.999331446	0.6761063321826785
4HTHRS_1	0.999331446	0.6761063321827053
HMR_7256	0.999331446	0.8699728201010793
MIHKPP	0.999331446	0.730249800900081
DOLDPP	0.999331446	0.676106332182678
M5DPP	0.999331446	0.730249800900081
PMI1346PH	0.999331446	0.6761063321826924
NAGINS	0.999331446	0.730249800900081
PMI12346PH	0.999331446	0.6761063321826922
H23KMP	0.999331446	0.730249800900081
SBPP3_1	0.999331446	0.6761063321826756
PGPP18111Z160	0.999331446	0.730249800900081
PGPP1819Z160	0.999331446	0.730249800900081
NTP11	0.999331446	0.6761063321826785
DIDP	0.999331446	0.6761063321826785
DEDOLP1_U	0.999331446	0.8699728201010793
I14BP1P	0.999331446	0.6323843869841538
DEDOLP1	0.999331446	0.6761063321826787
PGHHPD	0.999331446	0.6761063321826756
LPP_SC	0.999331446	0.8728391247123588
DEDOLP1_L	0.999331446	0.8699728201010793
ARGSS_1	0.9993310839999999	0.9561894729304053
PROGLYPEPT1tc	0.9993310620000001	0.6030314972284061
T2ECR	0.999328294	0.6819269608302869
SKMt2	0.9993265900000001	0.6030314972284061
ASNN	0.99932638	0.5669597228775491
LAAL19	0.99932442	0.7142725978974356
Htex	0.999324144	0.5252286413654077
ASNt2r	0.9993227899999999	0.6030314972284061
ALDD19xr	0.999322562	0.8198846723017869
ORNt2	0.9993223600000001	0.6030314972284061
METte	0.999320462	0.6030314972284061
P5CR_1	0.9993194839999999	0.6819269608302755
PRO1y	0.9993194839999999	0.7698095232397861
P5CR	0.9993194839999999	0.7698095232397862
O2XOADOX	0.999318834	0.8433398625114132
ARGARGr	0.9993145379999999	0.4714297694196956
NMNTP	0.999313476	0.6030314972284061
PRO1x	0.9993134000000001	0.7905567125811339
P5CR2	0.9993134000000001	0.7171163144788365
P5CRx	0.9993134000000001	0.7905567125811339
METTRS_1	0.9993129680000001	0.6761063321826711
PE1829Z12Z1835Z9Z12Zt	0.9993126059999999	0.8451464949329397
6HMSMVACIDteb	0.9993126059999999	0.8451464949329441
CHOLATEt3	0.9993126059999999	0.8451464949329397
PE1819Z1829Z12Zt	0.9993126059999999	0.8451464949329397
PE1819Z1845Z9Z12Z15Zt	0.9993126059999999	0.8451464949329397
DIPEPabc5	0.9993126059999999	0.8451464949329405
SELabcpp	0.9993126059999999	0.8451464949329397
PE2LINL_HSABCt	0.9993126059999999	0.8451464949329397
LEULEUabcpp	0.9993126059999999	0.8451464949329397
CELabc	0.9993126059999999	0.8451464949329397
PE1819Z1835Z9Z12Zt	0.9993126059999999	0.8451464949329397
ANDRSTRNGLCte	0.9993126059999999	0.8451464949329401
PE203_HSABCt	0.9993126059999999	0.8451464949329397
ANDRSTANDRte	0.9993126059999999	0.8451464949329401
SLNTabcpp	0.9993126059999999	0.8451464949329397
DIPEPabc4	0.9993126059999999	0.8451464949329425
GLUCYSte	0.9993126059999999	0.8451464949329397
PE226_HSABCt	0.9993126059999999	0.8451464949329397
ANDRSTNDNte	0.9993126059999999	0.8451464949329401
r1531	0.9993126059999999	0.8485190482096723
LVSTPGPtu	0.9993126059999999	0.8451464949329397
LEUKTRB4WOHt	0.9993126059999999	0.8451464949329397
PE1819Z1819Zt	0.9993126059999999	0.8451464949329397
LCA3Sabc	0.9993126059999999	0.8451464949329397
PE120abcpp	0.9993126059999999	0.8451464949329397
CEL6abc	0.9993126059999999	0.8451464949329397
PE12_HSABCt	0.9993126059999999	0.8451464949329397
PE140abcpp	0.9993126059999999	0.8451464949329397
PE141abcpp	0.9993126059999999	0.8451464949329397
PE14_HSABCt	0.9993126059999999	0.8451464949329397
DIPEPabc2	0.9993126059999999	0.8451464949329405
PE15_HSABCt	0.9993126059999999	0.8451464949329397
LCYSTabc	0.9993126059999999	0.8451464949329425
PE161_HSABCt	0.9993126059999999	0.8451464949329397
PE17_HSABCt	0.9993126059999999	0.8451464949329397
6EPSteb	0.9993126059999999	0.8451464949329441
LCYSTabcpp	0.9993126059999999	0.8451464949329425
CHOLSabc_1	0.9993126059999999	0.8451464949329397
PE1801819Zt	0.9993126059999999	0.8451464949329397
DIPEPabc3	0.9993126059999999	0.8451464949329405
CHOLSabc	0.9993126059999999	0.8451464949329399
PE1801829Z12Zt	0.9993126059999999	0.8451464949329397
PE1801835Z9Z12Zt	0.9993126059999999	0.8451464949329397
PE1801845Z9Z12Z15Zt	0.9993126059999999	0.8451464949329397
PE180abcpp	0.9993126059999999	0.8451464949329397
DIPEPabc6	0.9993126059999999	0.8451464949329404
PE18111Z1829Z12Zt	0.9993126059999999	0.8451464949329397
LEUKABCtc	0.9993126059999999	0.8451464949329397
PE18111Z1835Z9Z12Zt	0.9993126059999999	0.8451464949329397
LEUKTRB4WCOOHt	0.9993126059999999	0.8451464949329397
PE18111Z1845Z9Z12Z15Zt	0.9993126059999999	0.8451464949329397
SMIA1Eabc	0.9993126059999999	0.8451464949329397
PE18111Z1819Zt	0.9993126059999999	0.8451464949329397
12HARACHDte	0.9993126059999999	0.8451464949329466
DIPEPabc7	0.9993126059999999	0.8451464949329405
LIPTabc	0.9993126059999999	0.8451464949329397
6OHFVSteb	0.9993126059999999	0.8451464949329441
MALTHPabc	0.9993126059999999	0.8451464949329397
PGP18111Z160t	0.9993126059999999	0.8451464949329397
PGP180abcpp	0.9993126059999999	0.8451464949329397
ARBTNabcpp	0.9993126059999999	0.8451464949329399
PESTE_HSABCt	0.9993126059999999	0.8451464949329397
ECTOINEabc	0.9993126059999999	0.8451464949329397
7KILTCHOLATP	0.9993126059999999	0.845146494932944
PGP141abcpp	0.9993126059999999	0.8451464949329397
PGP140abcpp	0.9993126059999999	0.8451464949329397
PGP120abcpp	0.9993126059999999	0.8451464949329397
7HPVSteb	0.9993126059999999	0.845146494932944
7DHCHSTEROLt	0.9993126059999999	0.845146494932944
7AHGLZABCt	0.9993126059999999	0.845146494932944
CE7096te	0.9993126059999999	0.8451464949329429
7DHCHOLabc	0.9993126059999999	0.845146494932944
7BHGLZABCt	0.9993126059999999	0.845146494932944
PGLYCABCte	0.9993126059999999	0.8451464949329397
PG18111Z160t	0.9993126059999999	0.8451464949329397
7DHCDCHOLabc	0.9993126059999999	0.845146494932944
PG1819Z160t	0.9993126059999999	0.8451464949329397
LSTNtu	0.9993126059999999	0.8451464949329397
LTHSTRLABCt	0.9993126059999999	0.8451464949329397
7BHGLZGLCABCt	0.9993126059999999	0.845146494932944
LYSGLUGLYtr	0.9993126059999999	0.8451464949329397
DLEUabcpp	0.9993126059999999	0.8451464949329397
LVSTACIDtu	0.9993126059999999	0.8451464949329397
PGP1819Z160t	0.9993126059999999	0.8451464949329397
LIPAabctex	0.9993126059999999	0.8451464949329397
DIPEPabc8	0.9993126059999999	0.8451464949329397
LIPAabcpp	0.9993126059999999	0.8451464949329397
PEAL2tabc	0.9993126059999999	0.8451464949329397
ECA4COLIPAabctex	0.9993126059999999	0.8451464949329397
PEALtabc	0.9993126059999999	0.8451464949329397
DIPEPabc9	0.9993126059999999	0.8451464949329397
PEAR_HSABCt	0.9993126059999999	0.8451464949329397
PEAtabcpp	0.9993126059999999	0.8451464949329397
PEDH203_HSABCt	0.9993126059999999	0.8451464949329397
3MOXTYRESSte	0.9993126059999999	0.7254652070224565
THYOCHOLabc	0.9993126059999999	0.8451464949329397
ECTOabcpp	0.9993126059999999	0.8451464949329397
PEFLIP	0.9993126059999999	0.8451464949329397
6HSMVACIDteb	0.9993126059999999	0.8451464949329441
PEFLIP_cho	0.9993126059999999	0.8451464949329397
DJENKabc	0.9993126059999999	0.8451464949329397
PELINL_HSABCt	0.9993126059999999	0.8451464949329397
DMSO2abcpp	0.9993126059999999	0.8451464949329397
PELPALM_HSABCt	0.9993126059999999	0.8451464949329397
LIPAAabcpp	0.9993126059999999	0.8451464949329397
DMGLYBabcpp	0.9993126059999999	0.8451464949329397
PEOLE_HSABCt	0.9993126059999999	0.8451464949329397
6MELVACtbc	0.9993126059999999	0.8451464949329441
PEPALM_HSASBCt	0.9993126059999999	0.8451464949329397
LIPABabcpp	0.9993126059999999	0.8451464949329397
LIPACabcpp	0.9993126059999999	0.8451464949329397
GLYC2Pabcpp	0.9993126059999999	0.8451464949329397
CGMPt	0.9993126059999999	0.8451464949329457
SERGLUGLNtr	0.9993126059999999	0.8451464949329397
CE7172ATP	0.9993126059999999	0.8451464949329428
HMR_0239	0.9993126059999999	0.8451464949329397
CE7090te	0.9993126059999999	0.8451464949329429
AU1abcpp	0.9993126059999999	0.8451464949329397
4PYRDX	0.9993126059999999	0.8451464949329447
MHGLZABCt	0.9993126059999999	0.8451464949329397
FVSteb	0.9993126059999999	0.8451464949329397
STACMPtev	0.9993126059999999	0.8451464949329397
DOPA3GLCURt	0.9993126059999999	0.8451464949329397
DOPA4GLCURt	0.9993126059999999	0.8451464949329397
OSKTabcpp	0.9993126059999999	0.8451464949329397
13DAMPPabcpp	0.9993126059999999	0.8451464949329466
ATVACIDtu	0.9993126059999999	0.8451464949329397
ATVLACtu	0.9993126059999999	0.8451464949329397
DOPAVESSEC	0.9993126059999999	0.725465207022453
MEPIVESSte_cho	0.9993126059999999	0.8451464949329397
DOPAVESSEC_1	0.9993126059999999	0.8451464949329397
VITEtl	0.9993126059999999	0.8451464949329397
Am1CSAteb	0.9993126059999999	0.8451464949329403
THIOGabc	0.9993126059999999	0.8451464949329397
DORNabcpp	0.9993126059999999	0.8451464949329397
BALAALAabcpp	0.9993126059999999	0.8451464949329397
CDCA3Gte	0.9993126059999999	0.8451464949329397
BALABALAabcpp	0.9993126059999999	0.8451464949329397
CDCA24Gte	0.9993126059999999	0.8451464949329397
BALAGLYabcpp	0.9993126059999999	0.8451464949329397
3OHACMPtev	0.9993126059999999	0.845146494932945
r1533_1	0.9993126059999999	0.8451464949329426
56DHPVSteb	0.9993126059999999	0.8451464949329447
GLC3MEACPtev	0.9993126059999999	0.8451464949329397
MEPNabcpp	0.9993126059999999	0.8451464949329397
SPHMYLN18118_hs_ATPt	0.9993126059999999	0.8451464949329397
CE0328t	0.9993126059999999	0.8451464949329397
MERACMPtep	0.9993126059999999	0.8451464949329397
SPHMYLN181201_hs_ATPt	0.9993126059999999	0.8451464949329397
SPHMYLN18120_hs_ATPt	0.9993126059999999	0.8451464949329397
MERACMPthc	0.9993126059999999	0.8451464949329397
SPHMYLN18121_hs_ATPt	0.9993126059999999	0.8451464949329397
SPHMYLN181221_hs_ATPt	0.9993126059999999	0.8451464949329397
SPHMYLN18122_hs_ATPt	0.9993126059999999	0.8451464949329397
SPHMYLN18123_hs_ATPt	0.9993126059999999	0.8451464949329397
SPHMYLN1824_hs_ATPt	0.9993126059999999	0.8451464949329397
SPHMYLN1825_hs_ATPt	0.9993126059999999	0.8451464949329397
SPHMYLN_HsATPte	0.9993126059999999	0.8451464949329397
SPHS1Pt2e	0.9993126059999999	0.8451464949329397
5EIPENCte	0.9993126059999999	0.8451464949329446
r1533	0.9993126059999999	0.8485190482096723
5ADTSTSTERONEGLCte	0.9993126059999999	0.8451464949329446
SPRMabc	0.9993126059999999	0.8451464949329397
GLCGLYCabcpp_syn	0.9993126059999999	0.8451464949329397
56EPPVSteb	0.9993126059999999	0.8451464949329447
BALALEUabcpp	0.9993126059999999	0.8451464949329397
GDCA3Sabc	0.9993126059999999	0.8451464949329397
THEXDDte	0.9993126059999999	0.8451464949329397
CBL1abc	0.9993126059999999	0.8451464949329397
TAGabc	0.9993126059999999	0.8485190482096441
CBIuabcpp	0.9993126059999999	0.8451464949329399
CBIabc	0.9993126059999999	0.8451464949329397
MOPSabc	0.9993126059999999	0.8451464949329397
BLAMDabcpp	0.9993126059999999	0.8451464949329397
DPROabcpp	0.9993126059999999	0.8451464949329397
O16A4COLIPAabctex	0.9993126059999999	0.8451464949329397
TCA3Sabc	0.9993126059999999	0.8451464949329397
4HATVLACteb	0.9993126059999999	0.8451464949329449
TCDCA3Sabc	0.9993126059999999	0.8451464949329397
4HATVACIDteb	0.9993126059999999	0.8451464949329449
TCHOLABCtc	0.9993126059999999	0.8451464949329397
BTNt	0.9993126059999999	0.8451464949329397
TCHOLAt3	0.9993126059999999	0.8451464949329397
TDCA3Sabc	0.9993126059999999	0.8451464949329397
4GLU56DIHDINDt	0.9993126059999999	0.8451464949329449
DSPVSteb	0.9993126059999999	0.8451464949329397
4BHGLZABCt	0.9993126059999999	0.8451464949329449
G3Pabc	0.9993126059999999	0.8451464949329397
CARNabcpp	0.9993126059999999	0.8451464949329397
G3PSabcpp	0.9993126059999999	0.8451464949329397
CBL1HBIabc	0.9993126059999999	0.8451464949329397
4HPRODCabcpp	0.9993126059999999	0.8451464949329448
SUCRabcpp_syn	0.9993126059999999	0.8451464949329397
OANTIabcpp	0.9993126059999999	0.8451464949329397
WHARACHDt	0.9993126059999999	0.8451464949329397
GCHOLAt3	0.9993126059999999	0.8451464949329397
GCDCA3Sabc	0.9993126059999999	0.8451464949329397
DVALabcpp	0.9993126059999999	0.8451464949329397
SULPACMPtev	0.9993126059999999	0.8451464949329397
THCHOLSTOICATP	0.9993126059999999	0.8451464949329397
GCA3Sabc	0.9993126059999999	0.8451464949329397
1531TACRteb	0.9993126059999999	0.8451464949329465
1513TACRtu	0.9993126059999999	0.8451464949329466
GBBTNabc	0.9993126059999999	0.8451464949329397
XOL7AH3ATP	0.9993126059999999	0.8451464949329397
XOL7AONEATP	0.9993126059999999	0.8451464949329397
TETDECA511ACt	0.9993126059999999	0.8451464949329397
XOLDIOLONEATP	0.9993126059999999	0.8451464949329397
4HPROLTabcpp	0.9993126059999999	0.8451464949329448
TACRtu	0.9993126059999999	0.8451464949329397
BILDGLCURte	0.9993126059999999	0.8451464949329397
OARGabcpp	0.9993126059999999	0.8451464949329442
BILGLCURte	0.9993126059999999	0.8451464949329397
CBL2abc	0.9993126059999999	0.8451464949329397
CBL1abcpp	0.9993126059999999	0.8451464949329399
PA141abcpp	0.9993126059999999	0.8451464949329397
CE1243ATP	0.9993126059999999	0.8451464949329437
CE7085te	0.9993126059999999	0.8451464949329429
PCHOLMYR_HsABCt	0.9993126059999999	0.8451464949329397
PCHOLN224_HSABCt	0.9993126059999999	0.8451464949329397
PCHOLN205_HSABCt	0.9993126059999999	0.8451464949329397
PCHOLN204_HSABCt	0.9993126059999999	0.8451464949329397
PCHOLN203_HSABCt	0.9993126059999999	0.8451464949329397
PCHOLN201_HSABCt	0.9993126059999999	0.8451464949329397
PCHOLN19_HSABCt	0.9993126059999999	0.8451464949329397
PCHOLN183_HSABCt	0.9993126059999999	0.8451464949329397
PCHOLN1836_HSABCt	0.9993126059999999	0.8451464949329397
CE5025t	0.9993126059999999	0.8451464949329431
PCHOLN15_HSABCt	0.9993126059999999	0.8451464949329397
PCHOLLINL_HSABCt	0.9993126059999999	0.8451464949329397
5HPETATP	0.9993126059999999	0.8451464949329447
PCHOLHEP_HSABCt	0.9993126059999999	0.8451464949329397
PCHOLET_HSABCt	0.9993126059999999	0.8451464949329397
PCHOLEIC_HSABCt	0.9993126059999999	0.8451464949329397
PCHOLDOC_HSABCt	0.9993126059999999	0.8451464949329397
PCHOLAR_HSABCt	0.9993126059999999	0.8451464949329397
PCHOL2STE_HSABCt	0.9993126059999999	0.8451464949329397
PCHOL2OLE_HSABCt	0.9993126059999999	0.8451464949329397
PCHOL2LINL_HSABCt	0.9993126059999999	0.8451464949329397
6BHGLZABCt	0.9993126059999999	0.8451464949329441
PCHLN225_HSABCt	0.9993126059999999	0.8451464949329397
PCHOLN2254_HSABCt	0.9993126059999999	0.8451464949329397
PCHOLN225_HSABCt	0.9993126059999999	0.8451464949329397
PCHOLN264_HSABCt	0.9993126059999999	0.8451464949329397
PCHOLOLE_HSABCt	0.9993126059999999	0.8451464949329397
EANDRSTRNte	0.9993126059999999	0.8451464949329397
SMVACIDATPteb	0.9993126059999999	0.8451464949329397
CE7083t	0.9993126059999999	0.8451464949329429
2HATVLACteb	0.9993126059999999	0.8451464949329459
6CSMVACIDteb	0.9993126059999999	0.8451464949329441
CE7082ATP	0.9993126059999999	0.8451464949329429
THRNTt	0.9993126059999999	0.8451464949329397
15HPETATP	0.9993126059999999	0.8451464949329465
CE7081tm	0.9993126059999999	0.8451464949329429
ARSENBabc	0.9993126059999999	0.8451464949329398
CE6247t	0.9993126059999999	0.845146494932943
2HATVLACGLUCteb	0.9993126059999999	0.8451464949329459
PCt_cho	0.9993126059999999	0.8451464949329397
ARSabc	0.9993126059999999	0.8451464949329398
PCt	0.9993126059999999	0.8451464949329397
6BHGLZGLCABCt	0.9993126059999999	0.8451464949329441
MCBTFabcpp	0.9993126059999999	0.8451464949329397
CE5072te	0.9993126059999999	0.8451464949329431
PCHOLSTE_HSABCt	0.9993126059999999	0.8451464949329397
CE5026t	0.9993126059999999	0.8451464949329431
PCHOLPALME_HSABCt	0.9993126059999999	0.8451464949329397
2HATVACIDteb	0.9993126059999999	0.8451464949329459
SMVtu	0.9993126059999999	0.8451464949329397
1331TACRteb	0.9993126059999999	0.8451464949329466
r1531_1	0.9993126059999999	0.8451464949329426
PAIL18111Z160t	0.9993126059999999	0.8451464949329397
DODECANACt	0.9993126059999999	0.8451464949329397
SPHMYLN180241_hs_ATPt	0.9993126059999999	0.8451464949329397
SPHMYLN18114_hs_ATPt	0.9993126059999999	0.8451464949329397
r1532	0.9993126059999999	0.8485190482096723
CE1447te	0.9993126059999999	0.8451464949329435
PAFABCt	0.9993126059999999	0.8451464949329397
NRVNCABCt	0.9993126059999999	0.8451464949329397
CE1352te	0.9993126059999999	0.8451464949329437
SPHMYLN18115_hs_ATPt	0.9993126059999999	0.8451464949329397
SPHMYLN181161_hs_ATPt	0.9993126059999999	0.8451464949329397
SPHMYLN18116_hs_ATPt	0.9993126059999999	0.8451464949329397
5HTRPVESSEC_1	0.9993126059999999	0.8451464949329442
5HTRPVESSEC	0.9993126059999999	0.7254652070224559
SPHMYLN18117_hs_ATPt	0.9993126059999999	0.8451464949329397
r1532_1	0.9993126059999999	0.8451464949329426
PACALtabcpp	0.9993126059999999	0.8451464949329397
CE1297t	0.9993126059999999	0.8451464949329437
CE1273t1	0.9993126059999999	0.8451464949329437
SPHMYLN181181_hs_ATPt	0.9993126059999999	0.8451464949329397
MEPIVESSte	0.9993126059999999	0.7254652070224532
PAIL1819Z160t	0.9993126059999999	0.8451464949329397
DIPEPabc14	0.9993126059999999	0.8451464949329397
CE4877te	0.9993126059999999	0.8451464949329434
C14826ATP	0.9993126059999999	0.8451464949329438
CE4843t	0.9993126059999999	0.8451464949329397
NRPPHRVESSEC	0.9993126059999999	0.7254652070224532
CE2537ATP	0.9993126059999999	0.8451464949329434
CE2537ABCt	0.9993126059999999	0.8451464949329434
PB2abcpp	0.9993126059999999	0.8451464949329397
NRPPHRVESSEC_1	0.9993126059999999	0.8451464949329397
CE2513ATP	0.9993126059999999	0.8451464949329397
CE2510t	0.9993126059999999	0.8451464949329434
CE2510ABCt	0.9993126059999999	0.8451464949329434
CE2445t	0.9993126059999999	0.8451464949329434
2HATVACIDGLUCteb	0.9993126059999999	0.8451464949329459
CE2211te	0.9993126059999999	0.8451464949329435
CE2209te	0.9993126059999999	0.8451464949329435
15DMTtu	0.9993126059999999	0.8451464949329465
12DHCHOLabc	0.9993126059999999	0.8451464949329466
CE2049te	0.9993126059999999	0.8451464949329435
6AHGLZABCt	0.9993126059999999	0.8451464949329442
5OHFVSteb	0.9993126059999999	0.8451464949329442
CE2047te	0.9993126059999999	0.8451464949329435
MDZtu	0.9993126059999999	0.8451464949329397
CE2006te	0.9993126059999999	0.8451464949329435
LCA3Gte	0.9993126059999999	0.8451464949329397
G3PIabcpp	0.9993126059999999	0.8451464949329397
LCA24Gte	0.9993126059999999	0.8451464949329397
3DHDCAabc	0.9993126059999999	0.8451464949329455
r1519	0.9993126059999999	0.8451464949329397
18HARACHDte	0.9993126059999999	0.8451464949329465
TUNGSabcpp	0.9993126059999999	0.8451464949329397
TXB2t	0.9993126059999999	0.8451464949329397
3DHCHOLabc	0.9993126059999999	0.8451464949329455
PPATabc	0.9993126059999999	0.8451464949329397
C05299te	0.9993126059999999	0.8451464949329439
r2505	0.9993126059999999	0.8451464949329426
r1518	0.9993126059999999	0.8451464949329397
3DHCDCHOLabc	0.9993126059999999	0.8451464949329455
PLPSabctex	0.9993126059999999	0.8451464949329397
AHANDROSTANGLCte	0.9993126059999999	0.8451464949329406
AHANDROSTANte	0.9993126059999999	0.8451464949329406
17AHPRGSTRNte	0.9993126059999999	0.8451464949329465
r1517	0.9993126059999999	0.8451464949329397
DESFVSteb	0.9993126059999999	0.8451464949329397
HDCA6Gte	0.9993126059999999	0.8451464949329397
HDCA24Gte	0.9993126059999999	0.8451464949329397
AI2abcpp	0.9993126059999999	0.8451464949329397
3HPVSteb	0.9993126059999999	0.8451464949329451
C05298te	0.9993126059999999	0.8451464949329439
r1520	0.9993126059999999	0.8451464949329397
NDERSVteb	0.9993126059999999	0.8451464949329397
TRIPVSteb	0.9993126059999999	0.8451464949329397
r1521	0.9993126059999999	0.8451464949329397
PS141abcpp	0.9993126059999999	0.8451464949329397
PS140abcpp	0.9993126059999999	0.8451464949329397
PS120abcpp	0.9993126059999999	0.8451464949329397
HMR_0427	0.9993126059999999	0.8451464949329397
C05463t1	0.9993126059999999	0.8451464949329397
HMR_0431	0.9993126059999999	0.8451464949329424
PROSTGE2t3	0.9993126059999999	0.8451464949329397
PROSTGE1t3	0.9993126059999999	0.8451464949329397
C05302te	0.9993126059999999	0.8451464949329438
HMR_0435	0.9993126059999999	0.8451464949329424
3DHLCAabc	0.9993126059999999	0.8451464949329455
C05301te	0.9993126059999999	0.8451464949329439
PROLBabc	0.9993126059999999	0.8451464949329397
HMR_0439	0.9993126059999999	0.8451464949329422
HMR_0469	0.9993126059999999	0.8451464949329397
PROHISGLUtr	0.9993126059999999	0.8451464949329397
PRISTte	0.9993126059999999	0.8451464949329397
PRGNLONEte	0.9993126059999999	0.8451464949329397
PRGNLONESte	0.9993126059999999	0.8451464949329397
3HPVSTETteb	0.9993126059999999	0.8451464949329451
TUDCA3Sabc	0.9993126059999999	0.8451464949329397
3HSMVACIDteb	0.9993126059999999	0.8451464949329451
C04805ATP	0.9993126059999999	0.8451464949329439
GM2LIPAabcpp	0.9993126059999999	0.8451464949329397
12HTACRtu	0.9993126059999999	0.8451464949329466
EIC21114TRte	0.9993126059999999	0.8451464949329397
FE3HOXabcpp	0.9993126059999999	0.8451464949329397
ALAGLNtr	0.9993126059999999	0.8451464949329404
GTACMPtev	0.9993126059999999	0.8451464949329397
ALAGLUabcpp	0.9993126059999999	0.8451464949329425
CYNTtabcpp	0.9993126059999999	0.8451464949329397
C04717ATP	0.9993126059999999	0.8451464949329439
ACHVESSEC_1	0.9993126059999999	0.845146494932941
ALAGLYtr	0.9993126059999999	0.8451464949329404
ACHVESSEC	0.9993126059999999	0.7254652070224539
ALAHISabcpp	0.9993126059999999	0.8451464949329404
C14771ATP	0.9993126059999999	0.8451464949329438
ALAHIStr	0.9993126059999999	0.8451464949329404
ALALEUabcpp	0.9993126059999999	0.8451464949329403
ALALEUt	0.9993126059999999	0.8451464949329404
DHBSZ3FEabcpp	0.9993126059999999	0.8451464949329397
DHCHOLESTANATEATP	0.9993126059999999	0.8451464949329397
ALATHRabcpp	0.9993126059999999	0.8451464949329403
FECHEabcpp	0.9993126059999999	0.8451464949329397
ALATHRtr	0.9993126059999999	0.8451464949329404
ALATRPabcpp	0.9993126059999999	0.8451464949329403
FE3DCIT2abcpp	0.9993126059999999	0.8451464949329397
DGUDBUTNabcpp	0.9993126059999999	0.8451464949329397
HCA24Gte	0.9993126059999999	0.8451464949329397
GUDACabcpp	0.9993126059999999	0.8451464949329397
HC02220te	0.9993126059999999	0.8451464949329426
HC02196te	0.9993126059999999	0.8451464949329426
HC02195te	0.9993126059999999	0.8451464949329426
HC02194te	0.9993126059999999	0.8451464949329426
C14769td2	0.9993126059999999	0.8451464949329438
AK2LGCHOLABCt	0.9993126059999999	0.8451464949329405
RETABCtc	0.9993126059999999	0.8451464949329397
CYSIabcpp	0.9993126059999999	0.8451464949329397
35DSMVteb	0.9993126059999999	0.8451464949329457
C14770ATP	0.9993126059999999	0.8451464949329438
ACMPtu	0.9993126059999999	0.845146494932941
ACMPthc	0.9993126059999999	0.845146494932941
3ISPVSteb	0.9993126059999999	0.8451464949329451
ACMPGLUthc	0.9993126059999999	0.845146494932941
ACMPGLUtep	0.9993126059999999	0.845146494932941
CYSAMPtev	0.9993126059999999	0.8451464949329397
ACMPGLUTthc	0.9993126059999999	0.845146494932941
ACMPGLUTtep	0.9993126059999999	0.845146494932941
r1526	0.9993126059999999	0.8485190482096723
GUDPTNabcpp	0.9993126059999999	0.8451464949329397
GUDCA3Sabc	0.9993126059999999	0.8451464949329397
PS161abcpp	0.9993126059999999	0.8451464949329397
PS180abcpp	0.9993126059999999	0.8451464949329397
11DOCRTSTRNte	0.9993126059999999	0.8451464949329467
HMR_0273	0.9993126059999999	0.8451464949329424
1MNCAMti	0.9993126059999999	0.8451464949329464
13DMTtu	0.9993126059999999	0.8451464949329466
HMR_0281	0.9993126059999999	0.8451464949329417
HMR_0287	0.9993126059999999	0.8451464949329399
HMR_0291	0.9993126059999999	0.8451464949329424
r1026	0.9993126059999999	0.8451464949329397
HMR_0299	0.9993126059999999	0.8451464949329419
r0993	0.9993126059999999	0.8451464949329439
HMR_0303	0.9993126059999999	0.8451464949329419
FBACabcpp	0.9993126059999999	0.8451464949329397
HMR_0307	0.9993126059999999	0.8451464949329419
HMR_0311	0.9993126059999999	0.8451464949329419
HMR_0317	0.9993126059999999	0.8451464949329397
HMR_0321	0.9993126059999999	0.8451464949329397
14GLUCANabcpp	0.9993126059999999	0.8451464949329466
HMR_0325	0.9993126059999999	0.8451464949329419
HMR_0329	0.9993126059999999	0.8451464949329417
ADOCBLabc	0.9993126059999999	0.8451464949329407
ADOCBLabcpp	0.9993126059999999	0.8451464949329407
HMR_0343	0.9993126059999999	0.8451464949329397
TSACGLUCtev	0.9993126059999999	0.8451464949329397
HMR_0277	0.9993126059999999	0.8451464949329397
3HLVSTACtbc	0.9993126059999999	0.8451464949329452
HMR_0423	0.9993126059999999	0.8451464949329397
HMR_0261	0.9993126059999999	0.8451464949329397
ESTRONEte	0.9993126059999999	0.8451464949329397
HMR_0235	0.9993126059999999	0.8451464949329419
HMR_0243	0.9993126059999999	0.8451464949329424
ESTROSABCCte	0.9993126059999999	0.8451464949329397
21HPRGNLONEt1	0.9993126059999999	0.8451464949329464
HMR_0247	0.9993126059999999	0.8451464949329419
ESTRONEGLCt	0.9993126059999999	0.8451464949329397
HMR_0215	0.9993126059999999	0.8451464949329397
r1028	0.9993126059999999	0.8451464949329397
HMR_0211	0.9993126059999999	0.8451464949329417
ESTRIOLGLCte	0.9993126059999999	0.8451464949329397
ESTRSABCtc	0.9993126059999999	0.8451464949329397
HMR_0207	0.9993126059999999	0.8451464949329422
ESTRIOLATP	0.9993126059999999	0.8451464949329397
ESTRADIOLGLCt2	0.9993126059999999	0.8451464949329397
HMR_0194	0.9993126059999999	0.8451464949329417
ESTRAABCtc	0.9993126059999999	0.8451464949329397
ACOLIPAabctex	0.9993126059999999	0.845146494932941
11DOCRTSLte	0.9993126059999999	0.8451464949329467
HMR_0257	0.9993126059999999	0.8451464949329424
EPOXTACteb	0.9993126059999999	0.8451464949329397
HMR_0347	0.9993126059999999	0.8451464949329417
HISTAVESSEC_1	0.9993126059999999	0.8451464949329397
RAFFabc	0.9993126059999999	0.8451464949329397
TSACMSULtev	0.9993126059999999	0.8451464949329397
PVSGLUCteb	0.9993126059999999	0.8451464949329397
PVSATPtu	0.9993126059999999	0.8451464949329397
DCA3Gte	0.9993126059999999	0.8451464949329397
PURabc1	0.9993126059999999	0.8451464949329397
PTVSTM3eb	0.9993126059999999	0.8451464949329397
PTVSTATPtu	0.9993126059999999	0.8451464949329397
DCA3Sabc	0.9993126059999999	0.8451464949329397
NMTHDA	0.9993126059999999	0.8682419158729167
CA3Sabc	0.9993126059999999	0.8451464949329397
HMR_0395	0.9993126059999999	0.8451464949329422
C05770te	0.9993126059999999	0.8451464949329438
HEXDTRte	0.9993126059999999	0.8451464949329397
HMR_0415	0.9993126059999999	0.8451464949329406
HEXDIACATP	0.9993126059999999	0.8451464949329397
C05769te	0.9993126059999999	0.8451464949329438
r1525	0.9993126059999999	0.8451464949329397
PSHSABCtc	0.9993126059999999	0.8451464949329397
PSFLIP_cho	0.9993126059999999	0.8451464949329397
PSFLIP	0.9993126059999999	0.8451464949329397
HMR_0419	0.9993126059999999	0.8451464949329397
ENLIPAabctex	0.9993126059999999	0.8451464949329397
HMR_0391	0.9993126059999999	0.8451464949329422
DCA24Gte	0.9993126059999999	0.8451464949329397
C14768ATP	0.9993126059999999	0.8451464949329438
HMR_0371	0.9993126059999999	0.8451464949329397
TSTSTERONEGLCte	0.9993126059999999	0.8451464949329397
ADRNLPVESSEC	0.9993126059999999	0.7254652070224535
ADRNLPVESSEC_1	0.9993126059999999	0.8451464949329406
HMR_0359	0.9993126059999999	0.8451464949329397
HMR_0363	0.9993126059999999	0.8451464949329397
HISTAVESSEC	0.9993126059999999	0.7254652070224532
AEPabc	0.9993126059999999	0.8451464949329462
AEPabcpp	0.9993126059999999	0.845146494932946
HMR_0367	0.9993126059999999	0.8451464949329397
CA24Gte	0.9993126059999999	0.8451464949329397
HISGLYabcpp	0.9993126059999999	0.8451464949329397
HMR_0375	0.9993126059999999	0.8451464949329397
Pe13_HSABCt	0.9993126059999999	0.8451464949329397
DARGabcpp	0.9993126059999999	0.8451464949329399
HMR_0383	0.9993126059999999	0.8451464949329424
PYOVDtex	0.9993126059999999	0.8451464949329397
DASNabcpp	0.9993126059999999	0.8451464949329398
HMR_0387	0.9993126059999999	0.8451464949329422
r1522	0.9993126059999999	0.8451464949329397
HISHISabcpp	0.9993126059999999	0.8451464949329397
GM2LIPAabctex	0.9993126059999999	0.8451464949329397
HCA6Gte	0.9993126059999999	0.8451464949329397
DHEASABCCte	0.9993126059999999	0.8451464949329397
COLIPABabcpp	0.9993126059999999	0.8451464949329397
GM1LIPAabctex	0.9993126059999999	0.8451464949329397
17AHPRGNLONEte	0.9993126059999999	0.8451464949329465
[truncated: 1 more rows]
