# Supplementary material for: Teasing out missing reactions in genome-scale metabolic networks through hypergraph learning
Source: Nat Commun. 2023 Apr 25;14:2375. doi: 10.1038/s41467-023-38110-7 (PMC10130184; doi:10.1038/s41467-023-38110-7)
Supplement: Supplementary file 4 — Source Data [file 41467_2023_38110_MOESM4_ESM.zip › Source Data/Supplementary Figure 8/giri/AN.csv]

	predicted scores	similarity max
DADNC	0.9999587140000001	0.7697936091268522
HPOXR	0.999957412	0.9622571995075717
AP4AS	0.9999550100000001	0.6761066339692419
PPItex	0.999952528	0.6030313415268175
ANNAT	0.999950866	0.9486882906342053
SOR	0.9999501479999999	0.7453559984434914
PIt2r	0.999947618	0.6666783579581174
ADK2_1	0.99994753	0.8944554255182755
AP3S	0.99994438	0.7999494821924732
ASPO5_1	0.9999440400000001	0.8944554255182879
AP4AH	0.999942804	0.707084459135215
ATPADT	0.999942566	0.6666666666666667
AMPt6	0.9999407999999999	0.6030313415268176
AP4AH1	0.9999383340000001	0.7499605367008679
H2CO3D	0.99993759	0.5962753828734684
FORtppi	0.999935188	0.7071067811865475
AP3AH	0.999935054	0.7499605367008679
TPHAP	0.999935054	0.8304104945865356
DNTP	0.999935054	0.7499605367008679
BPNT_1	0.9999348180000001	0.8944554255182923
AADb	0.9999343379999999	0.6123724356957946
r0097	0.999932832	0.5999747458804009
ACOAM	0.999932832	0.5999747458804009
NADS1_1	0.9999327279999999	0.925840974849462
NH4t3r	0.999931838	0.6030313415268176
NH4t_1	0.999931838	0.6030313415268176
NADHHS	0.999930934	0.499921071324704
NADHHR	0.999930934	0.499921071324704
SUCCACT	0.99993069	0.6666666666666667
NPH	0.9999303000000002	0.9805794854312824
NADPHHR	0.9999302120000001	0.43639969695690084
NADPHHS	0.9999302120000001	0.43639969695690084
FMNAT_1	0.9999288779999999	0.8944554255182862
AMPDA	0.99992723	0.69281303309805
FRD2	0.99992556	0.6708203932499369
GK_adp	0.99992205	0.5477398475459447
ACt2r_1	0.9999218400000001	0.6030313415268175
ACt2r	0.9999218400000001	0.6030313415268176
NH4tpp_1	0.999920556	0.7071067811865475
NH4t3pp	0.999920556	0.7071067811865475
NADHXD	0.9999190600000001	0.516321698446951
SUCptspp_1	0.999918926	0.8660709684809443
DPCOAK_1	0.999918184	0.894455425518277
G6PP	0.9999166199999999	0.6985006985010478
PHNACH	0.999916468	0.6708415691387046
SFRR	0.9999152099999999	0.6804217722862883
PPGPPDP_c	0.9999143079999999	0.894455425518292
NADPHXD	0.9999139420000001	0.516321698446951
MCD	0.999912844	0.6859943405700353
LO	0.9999091239999999	0.5773381191792563
AFAT	0.9999090799999999	0.9486882906342217
PPCK	0.999908818	0.5477398475459456
ACt5pp	0.999908696	0.9486832980505138
ACt2ipp	0.999908696	1.0
NAD_H2	0.9999059019999998	0.7857370636726696
G1PP	0.999905416	0.6985006985010478
PYRDC	0.999905386	0.7559459904473804
GLUK	0.9999043799999999	0.7999873729402295
NADDPp_1	0.999903958	0.7071625885171415
H2ASE_syn	0.999901954	0.762424119998366
GLCt2	0.999901908	0.6030313415268176
GLCt2_2	0.999901908	0.7627810158766493
TBT	0.9999012159999999	0.6172551528265743
ATPATF1	0.999901086	0.39996211882060506
r0068	0.99990107	0.5477398475459427
NTP3e_1	0.999899736	0.9128997459099246
THIH	0.999899662	0.8164536153381524
NH4OHDs	0.9998994080000001	0.5773806456539526
AP5AH	0.999898702	0.6863499145044463
CBMKr2	0.999896794	0.9525960497398152
AACLAM	0.9998966100000001	0.6123724356957947
AADa	0.9998966100000001	0.6123724356957947
PTAr	0.99989659	0.6123724356957947
PYRt2	0.999896162	0.6030313415268176
PPIuabcpp	0.9998951020000002	0.8451466321078644
PPIabc	0.9998951020000002	0.8451466321078644
SO3t	0.9998950359999998	0.6030313415268176
P4AH	0.9998913460000001	0.6761066339692234
FORMCOAL	0.999887888	0.6666666666666667
FAO11	0.999887488	0.6992500411638229
CBMD	0.999886358	0.8671093522043317
FAO3	0.999885832	0.6769065520960345
TREH	0.9998851259999999	0.8814089405208615
FDH6	0.99988446	0.8141274701213328
FRD	0.9998835959999999	0.6708203932499369
SUCD1	0.9998835959999999	0.670820393249937
FAO10	0.999883558	0.6961589177391094
FAO1	0.9998835179999999	0.6782615383046705
GLCGSD	0.99988332	0.8066015685805287
FAO2	0.999882272	0.6775755038693203
ADHEr	0.999881538	0.8114793577157006
ACCOAS	0.9998814799999998	0.9428586461405397
GLYTA	0.9998814599999999	0.5
GLCt2pp	0.99988098	0.6499372208181273
NDP3	0.999878708	0.6761066339692434
PPANA	0.9998777780000001	0.8819126847455939
ASP4DC	0.9998776640000001	0.75
AMID4	0.9998773460000001	0.516403213058412
GLUGLUr	0.99987626	0.6123724356957946
PPGPPDPE	0.99987519	0.8599757625679416
ACALD	0.9998751880000001	0.6804257498141522
MLTG7	0.9998751799999999	0.8814089405208615
13BGH	0.9998751799999999	0.8066015685805262
ACYP_3	0.999874146	0.9486882906342072
HEX1_1	0.9998737600000001	0.894455425518277
POX2	0.999873208	0.7142738523742715
FADDP	0.999872452	0.7499605367008679
PHHL	0.999871802	0.7691803278688367
FE2tpp	0.999871714	0.5773502691896257
NTPP2_1	0.9998704540000001	0.8944554255182918
PHNO	0.9998696819999999	0.878136824455892
GLUDC	0.999868956	0.6859943405700353
SUCDi	0.9998667059999999	0.670820393249937
FRD7	0.9998667059999999	0.6708203932499369
OCTEDECACID	0.999866502	0.6756893384895896
OCTDECACID	0.999866502	0.6756893384895896
TETDECACID	0.999866502	0.6767529681839596
DECACID	0.999866502	0.6764814252025461
HEXEDECACID	0.999866502	0.6762522260005742
HEXDECACID	0.999866502	0.6762522260005742
DODECACID	0.999866502	0.6770032003863301
PpGppP	0.999866252	0.75
SUCCt2_2	0.9998659999999999	0.9486832980505138
SUCCt2_3	0.9998659999999999	0.8944271909999159
SUCCt3	0.9998659999999999	0.6030313415268176
ASPt2_3	0.999865772	0.8090514433301133
ASPt2_2	0.999865772	0.7627810158766493
ASPt2r	0.999865772	0.6030313415268176
PEPt6	0.9998642459999999	0.6030313415268176
CYTBD2	0.99986228	0.822220975175187
METt3	0.99985825	0.6030313415268176
METt2r	0.99985825	0.6030313415268176
GMPS	0.999857968	0.8215636632091642
NADS2	0.999856756	0.7697936091268589
HAMR	0.999856272	0.9047589052456549
PFK_ppi	0.9998559119999999	0.6761066339692098
LAAL23	0.999855702	0.5962670167381463
PYROX_1	0.9998556580000001	0.5714092446448773
PANO	0.999854526	0.8618540549646612
NADH7	0.99985337	0.8775245635672545
ASPt2_3pp	0.999852982	0.9899494936611664
ACSERHS	0.999852514	0.935424894595578
RBFK	0.99985219	0.894455425518277
FRDx	0.9998502300000001	0.7027462762943518
CYSt2r	0.999845842	0.6030313415268176
GLYFEM	0.9998458080000001	0.6324621902652244
AMID_1	0.999842516	0.5999747458804199
r1319	0.999841766	0.7999873729401954
NTRIRy_1	0.9998407520000001	0.7911575801132766
NTRIR2y	0.9998407520000001	0.9370292456013871
NTPP8_1	0.9998377700000001	0.8944554255182923
GLY3Pt2	0.999837744	0.6030313415268176
SUCCtpp	0.9998372960000002	0.9486832980505138
SUCCt2_3pp	0.9998372960000002	0.9899494936611664
SUCCt3pp	0.9998372960000002	0.6499372208181273
P5CCD	0.99983602	0.8165108997769916
ASPO2	0.9998358620000001	0.8164751006761582
BCOALIG	0.999834038	0.8580823950393331
NI2tpp	0.999832226	0.7071067811865475
H2O2syn	0.9998316340000001	0.6819269935210006
CYTDK1	0.999829414	0.6324311301208841
SUCBZL_1	0.9998287400000001	0.925840974849462
FACOAL40It2pp	0.9998279379999999	0.7499999999999999
OXGDC	0.9998277700000001	0.6859943405700353
GLUSx	0.9998272660000002	0.7378577632469994
CITMS	0.9998269799999999	0.6666666666666667
MMS	0.9998269799999999	0.6666666666666667
r1254	0.999825742	0.8819307552326718
PDH2	0.9998249859999999	0.6172273165663097
SBTR	0.999824884	0.6819269935210072
RE1342C	0.99982466	0.7999873729402187
HKt	0.9998220919999999	0.7142728297632659
METt3pp	0.9998196	0.6499372208181273
CYTBO3	0.9998192579999999	0.8451534078080065
CYTBD	0.9998192579999999	0.822220975175187
GDPDPKE	0.99981843	0.848487950225477
ASNN	0.999818064	0.5669594928355339
CYSCYSr	0.9998178919999999	0.6123724356957946
MALDDH	0.9998170420000001	0.7999873729402133
FAS80COA_L	0.9998168960000001	0.9950074944209435
ALR	0.999816554	0.8447388829738329
PYR5CD2	0.99981626	0.8888849917576507
ASPA1	0.9998160779999999	0.5
ASPO2y	0.999814654	0.7645804885332714
NACASPAH	0.9998146199999999	0.5
SUCCabc	0.999813932	0.8451466321078644
APDH	0.9998127379999999	0.69281303309805
G1Dx	0.9998125519999999	0.7027462762943428
DAPAL_1	0.9998119000000001	0.6708415691387214
2AMACHYD	0.9998119000000001	0.6708415691387214
DAPAL	0.9998119000000001	0.6761066339692295
RNTR1	0.999811784	0.6761066339691917
UCPP	0.9998106440000001	0.5
GP4GH	0.9998102320000001	0.7070844591352269
GLNt2r	0.9998098240000001	0.6030313415268176
DALAOX	0.999808148	0.6804257498141753
SUCOAS	0.999808048	0.6666666666666667
AKGt2r_1	0.99980723	0.6030313415268175
AKGt2r	0.99980723	0.6030313415268176
GLUSy	0.9998053499999999	0.7559194768414863
BUTCT2	0.9998051200000001	0.5
FACOALP100t2pp	0.999804896	0.7499999999999999
FACOALT60t2pp	0.999804896	0.7499999999999999
FACOAL181d11tpp	0.999804896	0.7499999999999999
FACOAL181d6t2pp	0.999804896	0.7499999999999999
FACOALP50t2pp	0.999804896	0.7499999999999999
FACOAL70t2pp	0.999804896	0.7499999999999999
FACOAL182t2pp	0.999804896	0.7499999999999999
FACOALP70t2pp	0.999804896	0.7499999999999999
FACOALP90t2pp	0.999804896	0.7499999999999999
FACOALP60t2pp	0.999804896	0.7499999999999999
FACOALP80t2pp	0.999804896	0.7499999999999999
FACOAL90t2pp	0.999804896	0.7499999999999999
UMPK2	0.999803662	0.5
ASNS1	0.9998029	0.7697936091268752
MCDC	0.9998024839999999	0.4714293230702924
AACOAT	0.99980204	0.6666666666666667
CPMPS	0.999801838	0.670841569138719
FORt2	0.999801742	0.6030313415268176
FORt3	0.999801742	0.6030313415268176
KAS20SA	0.999800968	0.9992955460981283
OXACOAL	0.9998004060000001	0.6666666666666667
CYTBO3_4pp	0.999799634	0.8757593231973225
CYTBDpp	0.999799634	0.822220975175187
FMNRy_1	0.999799108	0.9486882906341926
GLUVESSEC	0.999798644	0.8451466321078643
GLUabc	0.999798644	0.8571364148816328
ASPabc	0.9997983680000001	0.8571364148816326
HMR_0156	0.999796856	0.7216878364870323
PACL	0.999796648	0.925840974849462
BIRA	0.999796634	0.8451466321078634
SULRR	0.999795548	0.8888992810568611
OCTNLL	0.999793554	0.5477398475459602
GTPH1	0.99979335	0.8366487072901826
NDP7	0.999792398	0.6761066339692439
NTRLASE3	0.999792158	0.7559459904473863
Kabc	0.999791654	0.857136414881633
CDPPH	0.9997915300000001	0.6761066339692346
unkFol	0.999791428	0.745345535325937
GUAC	0.999790874	0.6708062793341539
NADH16	0.999790492	0.7838473546317991
NADH6	0.999790492	0.7985033620564327
RE2640C	0.999789152	0.5
AASAD2	0.9997870939999999	0.6324754968530893
ARHGDx	0.9997869739999998	0.7070844591352201
AHGDx	0.9997869739999998	0.707084459135199
OXADC	0.999786304	0.6859943405700353
LAAL1	0.999784082	0.7559194768415047
NTP7	0.9997836939999999	0.6761066339692439
NADK1	0.9997834879999999	0.5999747458804457
CYSabc	0.999782894	0.8451466321078643
GLYt2r	0.9997813319999999	0.6030313415268176
MALTabcpp	0.999778532	0.857136414881633
FORt2pp	0.99977824	0.6499372208181273
CYSabc2pp	0.99977815	0.8451466321078643
CYSabcpp	0.99977815	0.8451466321078643
CYSTA	0.99977708	0.5
GLYK1	0.999776836	0.894455425518277
PFK_adp	0.999776462	0.5999747458804433
r1252	0.99977526	0.8333333333333335
FCOAH2	0.9997741300000001	0.6324311312883617
FCOAH	0.9997741300000001	0.8719441296804717
PPPM	0.999773248	0.808991068382317
CTPS1	0.9997726479999999	0.8215636632091649
FACOAL60i	0.999771934	0.7216878364870323
METRR	0.999769662	0.8165395397355507
ASPSALy	0.9997696100000001	0.8447388829738248
HMR_3996	0.9997672920000001	0.5556000059525507
HMR_0188	0.9997660319999999	0.7216878364870323
MAK	0.99976591	0.632431130120884
GLYVESSEC_1	0.999764732	0.8451466321078643
GLYVESSEC	0.999764732	0.5516686312338495
GLYabc	0.999764732	0.8451466321078643
CMPt6	0.9997636560000001	0.6030313415268176
HMR_0305	0.9997626180000001	0.6761066339692493
IPDAB	0.9997626180000001	0.7505024877632543
PALMCL	0.9997626180000001	0.617227316566308
PCA2	0.9997626180000001	0.7505024877632578
CACOAL	0.9997626180000001	0.6761066339692529
FADD3	0.9997626180000001	0.7505024877632578
PCA1	0.9997626180000001	0.7505024877632578
UNK3	0.9997625539999999	0.5
SULRR2	0.9997616539999999	0.7911575801132766
SULR_1	0.9997616539999999	0.9555552437937967
SULR	0.9997616539999999	0.9534446543906228
GLYabcpp	0.999761518	0.8451466321078639
SULO	0.9997615	0.6804257498141753
3SPYRSP	0.9997614800000001	0.5477078291203812
HMR_8582	0.9997609859999999	0.6123724356957946
APSR	0.9997605759999999	0.7777076097253031
G3PD2	0.999758652	0.6819269935209995
CMPDAi	0.9997552940000001	0.69281303309805
FACOAL181_2	0.9997551680000001	0.8333333333333335
FACOAL18111Z	0.9997551680000001	0.8333333333333335
PPDK	0.99975228	0.6761066339692529
GLUDy_1	0.99975147	0.8432755225130816
BGLK	0.99975072	0.7142728297632657
NAt3_1p5pp	0.9997504540000002	0.9922778767136677
ASPO1	0.999748658	0.6804257498141753
r0082	0.9997485879999999	0.6859943405700353
OSUCCL	0.9997485879999999	0.6859943405700353
FHL	0.999748308	0.6859943405700353
NADHPO	0.99974718	0.824972378619393
CYTB_B3	0.999743372	0.9666631003199975
ACOAD1fr	0.9997427	1.0
FACOAL80	0.99974137	0.7216878364870323
ZN2tpp	0.999740772	0.7071067811865475
TRIOK	0.999740246	0.6324311301208784
ACS_1	0.999740066	0.9258409748494585
AACT	0.9997389859999999	0.5961718294787333
HCITS	0.9997389859999999	0.6666666666666667
PDE5	0.99973425	0.670841569138711
NAabc	0.999734046	0.8451466321078644
AASAD1	0.9997338680000001	0.5391152653910306
FRUpts2	0.99973106	0.75
PFK	0.999729794	0.7999873729402295
AIRCra	0.99972973	0.9090883002840902
GLNTRS2	0.9997281020000001	0.7142728297632659
DCTPD2	0.99972756	0.69281303309805
GLUCYS	0.9997263500000001	0.7142728297632659
LAAL5	0.9997209760000001	0.7559194768415077
HMR_0168	0.9997190440000001	0.7216878364870323
GTHRDt2_1	0.9997182539999999	0.8571364148816328
r1530	0.9997182539999999	0.857136414881633
CYSO	0.999718032	0.7171533353656839
SERD_D	0.999717792	0.6666315900241865
ATPATF2	0.9997177899999998	0.44722771275913775
HMR_0180	0.9997172260000001	0.7216878364870323
FAD_13	0.999716976	0.771525769758574
FACOAL180_1	0.9997145660000001	0.8333333333333335
FACOAL180_2	0.9997145660000001	0.8333333333333335
UTPH1	0.99971453	0.8081129249085701
FACOAL141	0.99971262	0.7216878364870323
OCDCAFATPc	0.999710898	0.8333333333333335
FUM	0.999710422	0.4714293230702924
SADT	0.999708238	0.6324754968530725
SELNPS_cho	0.999707996	0.7999747442858635
GLYDHDA	0.9997079000000001	0.720074482446659
HMR_1754	0.99970751	0.6172273165663047
r0120	0.999706722	0.8207328960864733
PC	0.999706186	0.7142728297632638
GLYGLYCNc	0.99970523	0.6123724356957946
MALTt2	0.9997051779999999	0.6030313415268176
r0027	0.9997046959999999	0.5391152653910307
ALAabcpp	0.999703102	0.8571364148816295
FAS161	0.999702554	0.9290872824057237
GLUDxi	0.9997024339999999	0.8366562540823814
PRPPP	0.9997023480000001	0.6761066339692439
TTDCAFATPc	0.9997007979999999	0.8333333333333335
r1515	0.99969782	0.8451466321078644
PACCOAL2	0.9996970040000001	0.6666666666666667
NTPP9_1	0.9996967219999998	0.8944554255182923
ORNabc	0.99969641	0.857136414881633
METNA	0.9996958079999999	0.5999747458804185
NADH10	0.99969445	0.7027462762943513
ALKP_1	0.9996940719999999	0.676106633969237
HCYStabcpp	0.9996932619999999	0.8451466321078644
G3PCT_2	0.9996928479999999	0.5477398475459481
DALAabcpp	0.9996914	0.8451466321078629
PEPA	0.9996896420000001	0.5669594928355408
GLCATr	0.9996896119999998	0.6123724356957947
NAt3_15	0.999688052	0.9805806756909202
NAt3_2	0.999688052	0.9486832980505138
NAt6	0.999688052	0.6030313415268176
NAt3_0_5	0.999688052	0.9486832980505138
FORA	0.99968778	0.8944554255182878
GLXt2	0.999687628	0.6030313415268176
PGAM1_PhosHydro	0.999687536	0.6708415691387218
PALFATPtc	0.9996875	0.8333333333333335
FE2abcpp	0.999686294	0.8451466321078643
ALOX	0.9996862799999999	0.7324624473399944
FUMt2_2	0.9996857699999999	0.9486832980505138
FUMt2_3	0.9996857699999999	0.8944271909999159
FUMt3	0.9996857699999999	0.6030313415268176
STFRNS	0.9996849619999999	0.7905943710663406
r1529	0.9996847719999999	0.8451466321078644
FTHFDH	0.9996836559999999	0.7324683195355625
ASNS3_1	0.99968273	0.8018018040841834
APH160	0.999682022	0.7499605367008684
CYSO_I	0.999681932	0.7303197967279275
KHK	0.9996808260000002	0.7999873729402247
FAS181	0.999680706	0.9302124000962623
FE2abc	0.9996806959999999	0.8451466321078643
FRUabc	0.9996805179999999	0.8451466321078643
RE2649C	0.9996803679999999	0.7303197967279398
r0318	0.999679658	0.5999747458804043
AAAN	0.999676148	0.8571364148816221
GLYCLTDx	0.9996722760000001	0.7027462762943442
PPCSCT	0.99967205	0.5
GTPHL	0.999671674	0.516522760130189
ICDHx	0.9996697219999999	0.6708415691387213
SALCOD	0.999668894	0.7795738391110205
URIK1	0.9996680399999999	0.632431130120884
SPODM	0.999667288	0.6000378823752399
HYNE	0.9996670599999999	0.5669594928355398
r0085	0.9996670599999999	0.5669594928355398
PHEPS	0.999666918	0.7999747442858555
MMSAD2	0.9996668559999999	0.6804257498141478
F6PP	0.999665452	0.5669594928355408
CYOO2pp	0.9996653179999999	0.9630628021064005
ALAt2r	0.9996652559999999	0.6030313415268176
ACSPHAC141	0.99966077	0.6666666666666667
FDH3	0.999656652	0.877524563567253
PROabcpp	0.9996562219999999	0.857136414881633
ABFPT2	0.999655774	0.7999873729402295
PFK26	0.999655774	0.6324311301208841
r2465_1	0.9996536819999999	0.5773502691896258
CD2abc2	0.9996533299999999	0.8451466321078643
BACCL	0.99965252	0.5999747458804048
CYTDK1_1	0.999649084	0.6123724356957946
G6PDH1	0.999648748	0.7027462762943422
ALAALAD_1	0.9996477899999998	0.6667368236430957
MG2tpp	0.9996477239999999	0.5345345360561223
OLEICFATPtc	0.9996466419999999	0.8333333333333335
MALTTTRabcpp	0.9996461280000002	0.857136414881633
PRAIS_1	0.9996439880000001	0.9525721846147043
MALTHXabc	0.99964282	0.857136414881633
CBPSam_1	0.9996411740000001	0.8838749507455766
CPS_1	0.9996411740000001	0.462920487424731
LYSMO	0.999640482	0.5164521228545883
APH140	0.9996403260000001	0.686349914504446
AKO	0.999640312	0.5000000000000001
DGTP8DETOX	0.999640214	0.5999747458804268
RPNTPH	0.999640214	0.5999747458804452
TAPTPP	0.999640214	0.5999747458804089
FACOAL50i	0.9996395339999999	0.7216878364870323
r1516	0.999639162	0.8451466321078644
CYTK8	0.99963873	0.6123724356957946
ICHDx	0.9996364499999999	0.6708415691387054
OCDOR	0.999635612	0.7922939655215406
PENDECACID	0.9996355080000001	0.6672006408545298
HEPEDECACID	0.9996355080000001	0.6681247324969326
HEPDECACID	0.9996355080000001	0.6681247324969326
NTP2	0.999632002	0.6761066339692363
FUMtpp	0.9996306340000001	0.9486832980505138
FUMt2_3pp	0.9996306340000001	0.9899494936611664
HDCAt2	0.9996300400000001	0.6030313415268176
BALAVECSEC_1	0.99962641	0.8451466321078624
BALAVECSEC	0.99962641	0.5212896122960369
FEROc	0.999625928	0.8810615330661533
DBTS	0.999622364	0.778510117816141
BCT1_syn	0.9996218320000001	0.8451466321078644
HCO3abc	0.9996218320000001	0.8451466321078644
CBMK4	0.999619088	0.8165108997769844
L24DC	0.999618858	0.5773806456539354
r1523	0.99961646	0.8451466321078644
GTPCII	0.999615966	0.7592533800446097
GTPCII2	0.999615966	0.7592533800446097
GTPCII_1	0.999615966	0.7171598035779742
MALTPTabc	0.9996159579999999	0.8451466321078644
MALTPTabcpp	0.9996159579999999	0.8451466321078644
SERASr	0.999614698	0.5999747458804254
SR6	0.999614628	0.6666783579581306
GTHOXti2	0.9996142640000001	0.8451466321078643
HMR_0200	0.999612852	0.6666666666666667
GCALDtabcpp	0.9996125540000002	0.8451466321078643
BCOALIG2	0.999611778	0.6666666666666667
GDR	0.999611414	0.7499999999999999
MALTTRabcpp	0.9996106919999999	0.857136414881633
CYSDSF	0.9996104280000001	0.43639969695688263
FACOAL1813	0.999609764	0.6666666666666667
DESAT18_5	0.9996092319999998	0.7378777272610626
GAPP	0.99960895	0.6708415691387191
ALKP	0.999605706	0.5773806456539518
FTHFI	0.99960545	0.8451466321078552
6HNACMO	0.999604822	0.7795738391110338
CYOO3	0.999604748	0.8095403611137779
TTDCAt2	0.9996039800000001	0.6030313415268176
NAKt2pp	0.9996034600000001	0.5
Nat_Kpp	0.9996034600000001	0.5
PYK3	0.9996020939999999	0.5999747458804459
G3PA	0.999601398	0.6123724356957947
ACTF	0.999601398	0.6123724356957947
LAAL19	0.9995985920000001	0.7142728297632635
ALAD_L2	0.999598492	0.8366562540823832
MSO3abcpp	0.999598082	0.857136414881633
ETOHMO	0.9995976719999999	0.8677218312746245
ACCOAL	0.9995969519999999	0.6666666666666667
FAH3	0.999596932	0.777862006835277
TMDPK	0.99959471	0.5999747458804591
NADPHQR3	0.9995945639999999	0.6819269935210065
NO2tabcpp	0.9995944959999999	0.8451466321078644
GLUN_1	0.999594152	0.6708415691387174
IDPA	0.999593594	0.6761066339692438
ALDD16	0.999592114	0.8618540549646614
NO3abcpp	0.999591794	0.8451466321078644
NO3abc	0.999591794	0.8451466321078644
THRabcpp	0.9995903499999998	0.857136414881633
r1162	0.999590242	0.8451466321078644
HMR_0253	0.9995899520000002	0.8451466321078644
BTNt	0.9995893240000001	0.8451466321078643
Cobalt2abcppI	0.99958748	0.8451466321078643
DESAT18_11	0.9995866959999999	0.7378777272610626
DESAT18_4	0.9995866959999999	0.7378777272610626
FE3abc	0.999586152	0.8451466321078643
FISC	0.999585386	0.7215360310146202
r1528	0.9995832659999999	0.8451466321078643
CHLabc_rev	0.9995826080000001	0.8451466321078643
CHLabc	0.9995826080000001	0.8571364148816328
GLGC	0.9995824219999999	0.5999747458804097
METSOX2abc	0.9995820539999999	0.8451466321078644
METSOX2abcpp	0.9995820539999999	0.8451466321078644
SQLS	0.999579406	0.4803844614152615
SERabcpp	0.9995789939999999	0.8451466321078644
SERabc	0.9995789939999999	0.8451466321078644
METSOX1abc	0.9995786799999999	0.8451466321078644
METSOX1abcpp	0.9995786799999999	0.8451466321078644
RNAS_LLA	0.9995784860000001	0.7307489292194597
OIVD2E	0.999578352	0.8103977713464376
NADH8	0.9995778980000001	0.7763603769092724
FAH2	0.999577614	0.777862006835277
ACSPHAC140	0.9995772840000001	0.6666666666666667
DESAT18_3	0.999576512	0.7378777272610626
DNADDP	0.9995758800000001	0.7499605367008679
ARGSS_1	0.9995756160000001	0.9561893564966074
G6PDH2c	0.9995749679999999	0.9999999999999519
SULabcpp	0.9995749120000001	0.857136414881633
ASPOb	0.9995741419999999	0.6928130330980518
METOX	0.999573332	0.6804257498141753
CYSTabc	0.999572104	0.8451466321078643
ALDD14	0.9995711359999999	0.8618540549646281
CS	0.999570372	0.6666666666666667
APPAT	0.999570254	0.9486882906341791
ASNabcpp	0.9995699	0.8451466321078643
HEMEti	0.99956908	0.857136414881633
PHEMEABCte	0.99956908	0.857136414881633
R5PP	0.99956801	0.5669594928355408
FAS141	0.9995676720000001	0.9267851120770437
DESAT14_9	0.9995672800000002	0.7378777272610626
RE1933C	0.99956692	0.5669594928355408
GALt2_2	0.99956665	0.7627810158766493
GALt2	0.99956665	0.6030313415268176
TAURabcpp	0.9995666379999999	0.857136414881633
PGLYCP_1	0.999566628	0.6761066339692431
PROt3	0.9995664139999999	0.6030313415268176
HDCAt2pp	0.9995663020000001	0.6499372208181273
SGDS	0.9995662980000001	0.5000087684686011
AGMabcpp	0.9995662979999999	0.8451466321078622
GABAVESSEC_1	0.999565954	0.8451466321078541
GABAVESSEC	0.999565954	0.5212896122960413
FDH6r	0.99956558	0.6708415691387233
ACITL	0.9995655320000001	0.617227316566308
ALAALACNc	0.9995650040000001	0.5773502691896257
LAAL10	0.99956411	0.5962670167381219
LYSabc	0.9995638300000002	0.857136414881633
COabc	0.9995636439999999	0.8451466321078643
4ABUTabcpp	0.9995627279999999	0.8451466321078541
GLYCLTDy	0.999562506	0.6819269935209996
THMDP	0.999562158	0.7977174945658606
r2073_1	0.9995602120000001	0.6030313415268176
COB1NDAAT2	0.999559648	0.6666666666666667
SELMETAT	0.999559648	0.6666666666666667
CBLAT_DELETE	0.999559648	0.6666666666666667
CBIAT_DELETE	0.999559648	0.6666666666666667
r0193	0.999559212	0.8332982529993687
GLUTRS_2	0.999559108	0.925840974849462
GLUTRS_3	0.999559108	0.925840974849462
GMP5N	0.999558854	0.8944554255182915
Ktex	0.9995587300000001	0.4999999999999999
RIBt2	0.9995584300000001	0.6030313415268176
4HPAOX	0.9995576959999999	0.8571364148815884
FLAVO2	0.9995576959999999	0.6761218889079019
FPGS_1	0.999556984	0.6425736639548023
OAAt_1	0.9995567080000001	0.6030313415268175
CAATPS	0.9995558919999998	0.8386238694184295
CAATPS_1	0.9995558919999998	0.857136414881633
DESAT16_2	0.9995556879999998	0.7378777272610626
PHEabc	0.99955547	0.8451466321078644
LAAL9	0.9995553379999998	0.7142728297632659
SULFDH	0.9995551260000001	0.6819269935210006
ASNabc	0.999554202	0.8451466321078643
GAPDi_nadp	0.99955222	0.6666666666666667
r1527	0.9995519420000001	0.8451466321078643
GD3P2	0.9995511200000001	0.8447388829738308
MDHi2	0.999550664	0.9999999999999998
CITabc	0.9995505400000001	0.8783083053773949
NTP9	0.9995498020000001	0.676106633969238
GLYO1	0.999549622	0.6804257498141753
FE3abcpp	0.99954912	0.8451466321078643
ACTNdiff	0.9995491080000001	0.5345345360561207
HISabcpp	0.999548918	0.8451466321078644
TRPabc	0.99954822	0.8451466321078644
MNabc_rev	0.9995449599999999	0.8451466321078644
MANabcpp	0.9995445860000001	0.8451466321078644
LAAL8	0.999544234	0.5962670167381265
APH181	0.99954269	0.7499605367008684
GLNS_1	0.9995422680000001	0.771534145707885
PACPT_1	0.9995420620000001	0.5477398475459476
r0220_1	0.9995420620000001	0.5477398475459447
r0220	0.9995420620000001	0.6323856448440495
UREAabcpp	0.999542044	0.8451466321078644
NDP6	0.999541732	0.6761066339692364
r1322	0.999540738	0.5773806456539524
MALTHPabc	0.99954006	0.8451466321078644
2OBUTt	0.9995400139999999	0.6030313415268176
NDP8	0.999538992	0.676106633969238
MANabc	0.999538282	0.8451466321078644
NDP4	0.9995362720000001	0.676106633969237
HISabc	0.999535764	0.8451466321078644
DTPH	0.9995354540000001	0.676106633969238
MLTHFte1	0.999534748	0.8451466321078644
NCBMPTSabcpp	0.999532304	0.84514663210786
DMGLYBabcpp	0.9995317399999999	0.8451466321078643
FRUt2	0.9995313940000001	0.6030313415268176
FE2DMT1	0.9995305	0.6030313415268176
THMabc	0.9995304399999998	0.8451466321078644
THMATPe	0.9995304399999998	0.8451466321078644
PALDH	0.9995302200000001	0.5669594928355408
PALDP	0.9995302200000001	0.5669594928355408
FADRx	0.9995300220000001	0.7027462762943404
AKGCAL	0.999529968	0.5999747458804466
BTCOARx	0.9995298979999999	0.6804257498141544
ASPGLUr	0.99952989	0.5000087684686011
UMPt6	0.99952855	0.6030313415268176
SUCRabc	0.999525612	0.8451466321078644
MSADC	0.9995255820000001	0.6859943405700353
5OXPROabcpp	0.99952532	0.8451466321078556
GLYBCOAT	0.999523194	0.632425583622775
F1PP	0.999522672	0.5669594928355408
NTP6	0.999522668	0.6761066339692366
r1536	0.999520138	0.8451466321078644
SUCRabcpp_syn	0.9995192300000001	0.8451466321078644
PS160abcpp	0.999518968	0.8451466321078644
PYROX	0.99951896	0.730281375021675
HMPPtr	0.9995189200000001	0.8451466321078543
CYO1b2pp_syn_1	0.999518492	0.7553687883692757
CYTCAA3pp	0.999518492	0.6640025287494369
CYTCBB3pp	0.999518492	0.4666629255255622
CYO1bpp_syn_1	0.999518492	0.7553687883692747
THMabcpp	0.99951709	0.8451466321078644
HMR_1467	0.9995168839999999	0.6225166871954962
SS	0.9995168839999999	0.6225166871954962
FCSTOLS_c	0.9995165939999999	0.9249972345063967
MCAO_c	0.9995165939999999	0.9249972345063963
OMPHHX3	0.999516056	0.9203557080153554
OPHHX3	0.999516056	0.9203557080153554
OMMBLHX3	0.999516056	0.9203557080153554
BUPN	0.99951436	0.952596049739816
TDP	0.999514312	0.6761066339692439
GLNSP3	0.9995126320000001	0.7142728297632656
TTDCAt2pp	0.999512592	0.6499372208181273
ACTNt2r	0.999512574	0.6030313415268176
TTDCEAATP	0.999510798	0.8451466321078644
PPP9ABCte	0.9995106359999999	0.8451466321078644
PGP181abcpp	0.9995105120000002	0.8451466321078644
ILEabcpp	0.9995088280000001	0.857136414881633
FE2t3pp	0.99950826	0.8164965809277261
FE2t2pp	0.99950826	0.6499372208181273
DESAT18_6	0.9995081960000001	0.7378777272610626
TYRabc	0.999505732	0.8451466321078644
CU1abcpp	0.9995054440000001	0.8451466321078643
ACSPHAC160	0.9995042420000001	0.6666666666666667
HMR_0381	0.9995042420000001	0.6666666666666667
ACSPHAC40	0.9995042420000001	0.6666666666666667
ACSPHAC60	0.9995042420000001	0.6666666666666667
HMR_0385	0.9995042420000001	0.6666666666666667
FACOAL182_1	0.9995042420000001	0.6666666666666667
ACSPHAC142	0.9995042420000001	0.6666666666666667
HMR_0301	0.9995042420000001	0.6666666666666667
RE3446C	0.9995042420000001	0.6666666666666667
3HPVSCOAhc	0.9995042420000001	0.6666666666666667
FACOAL245_1	0.9995042420000001	0.6666666666666667
HMR_0279	0.9995042420000001	0.6666666666666667
ACSPHAC141d5	0.9995042420000001	0.6666666666666667
FACOAL203	0.9995042420000001	0.6666666666666667
HMR_0289	0.9995042420000001	0.6666666666666667
FVSCOAhc	0.9995042420000001	0.6666666666666667
FACOAL245_2	0.9995042420000001	0.6666666666666667
RETNCOA	0.9995042420000001	0.6666666666666667
ADPACDAc	0.9995042420000001	0.6666666666666667
FACOAL1831	0.9995042420000001	0.6666666666666667
ACSPHAC50	0.9995042420000001	0.6666666666666667
FACOAL246_1	0.9995042420000001	0.6666666666666667
FACOAL260	0.9995042420000001	0.6666666666666667
RE3562C	0.9995042420000001	0.6666666666666667
FACOAL1832	0.9995042420000001	0.6666666666666667
FACOAL2	0.9995042420000001	0.6666666666666667
HMR_0389	0.9995042420000001	0.6666666666666667
FACOAL184	0.9995042420000001	0.6666666666666667
FACOAL191	0.9995042420000001	0.6666666666666667
ACSPHACP80	0.9995042420000001	0.6666666666666667
FACOAL200	0.9995042420000001	0.6666666666666667
FACOAL150	0.9995042420000001	0.6666666666666667
LEVUACOAL	0.9995042420000001	0.6666666666666667
LINOFATPtc	0.9995042420000001	0.6666666666666667
RE3075C	0.9995042420000001	0.6666666666666667
DOCO13EFATP	0.9995042420000001	0.6666666666666667
FACOAL206	0.9995042420000001	0.6666666666666667
ACSPHACT40	0.9995042420000001	0.6666666666666667
ACSPHACP50	0.9995042420000001	0.6666666666666667
FACOAL240i	0.9995042420000001	0.6666666666666667
HMR_0345	0.9995042420000001	0.6666666666666667
ACSPHACT60	0.9995042420000001	0.6666666666666667
FACOAL205	0.9995042420000001	0.6666666666666667
ACSPHACP60	0.9995042420000001	0.6666666666666667
FACOAL224	0.9995042420000001	0.6666666666666667
FACOAL2251	0.9995042420000001	0.6666666666666667
FACOAL2252	0.9995042420000001	0.6666666666666667
FACOAL226	0.9995042420000001	0.6666666666666667
FACOAL240	0.9995042420000001	0.6666666666666667
FACOAL240_1	0.9995042420000001	0.6666666666666667
RE3079C	0.9995042420000001	0.6666666666666667
ACSPHACP40	0.9995042420000001	0.6666666666666667
C12DCACT	0.9995042420000001	0.6666666666666667
FACOAL241	0.9995042420000001	0.6666666666666667
ACSPHAC70	0.9995042420000001	0.6666666666666667
LGNCFATPtc	0.9995042420000001	0.6666666666666667
FACOAL244_1	0.9995042420000001	0.6666666666666667
ACSPHAC80	0.9995042420000001	0.6666666666666667
SUBERICACT	0.9995042420000001	0.6666666666666667
RE2635C	0.9995042420000001	0.6666666666666667
IBUP_RASCL1hep	0.9995042420000001	0.6666666666666667
RE3345C	0.9995042420000001	0.6666666666666667
ACSPHACP100	0.9995042420000001	0.6666666666666667
ACSPHACP90	0.9995042420000001	0.6666666666666667
HMR_0309	0.9995042420000001	0.6666666666666667
ACSPHAC90	0.9995042420000001	0.6666666666666667
RE3335C	0.9995042420000001	0.6666666666666667
HMR_0293	0.9995042420000001	0.6666666666666667
FACOAL2042	0.9995042420000001	0.6666666666666667
DOCOSACT	0.9995042420000001	0.6666666666666667
FACOAL204	0.9995042420000001	0.6666666666666667
HMR_0319	0.9995042420000001	0.6666666666666667
ACSPHAC121d6	0.9995042420000001	0.6666666666666667
HMR_0241	0.9995042420000001	0.6666666666666667
RTOTAL3FATPc	0.9995042420000001	0.6666666666666667
RTOTAL2FATPc	0.9995042420000001	0.6666666666666667
HMR_0184	0.9995042420000001	0.6666666666666667
HMR_0177	0.9995042420000001	0.6666666666666667
HMR_0171	0.9995042420000001	0.6666666666666667
HMR_0165	0.9995042420000001	0.6666666666666667
HMR_0245	0.9995042420000001	0.6666666666666667
URSCHOLCOAc	0.9995042420000001	0.6666666666666667
FERULCOAS	0.9995042420000001	0.6666666666666667
4HPTNCOAL	0.9995042420000001	0.6666666666666667
CHCOAL	0.9995042420000001	0.6666666666666667
FACOALPHDCA	0.9995042420000001	0.6666666666666667
HMR_1627	0.9995042420000001	0.6666666666666667
PACCOAL3	0.9995042420000001	0.6666666666666667
FACOALPREPH	0.9995042420000001	0.6666666666666667
HMR_0255	0.9995042420000001	0.6666666666666667
FACOAL1812	0.9995042420000001	0.6666666666666667
RTOTALFATPc	0.9995042420000001	0.6666666666666667
FACOAL171_anteiso	0.9995042420000001	0.6666666666666667
FACOAL_161_2E_c	0.9995042420000001	0.6666666666666667
FACOAL171_ISO	0.9995042420000001	0.6666666666666667
HMR_0209	0.9995042420000001	0.6666666666666667
FACOAL150_anteiso	0.9995042420000001	0.6666666666666667
FACOAL160_ISO	0.9995042420000001	0.6666666666666667
ACSPHACP70	0.9995042420000001	0.6666666666666667
HMR_0204	0.9995042420000001	0.6666666666666667
FACOAL140_ISO	0.9995042420000001	0.6666666666666667
FACOAL1	0.9995042420000001	0.6666666666666667
SEBACACT	0.9995042420000001	0.6666666666666667
FACOAL161_ISO	0.9995042420000001	0.6666666666666667
HMR_0233	0.9995042420000001	0.6666666666666667
HMR_0327	0.9995042420000001	0.6666666666666667
HMR_0192	0.9995042420000001	0.6666666666666667
R_group_phosphotase_3	0.9995042420000001	0.6666666666666667
R_group_phosphotase_2	0.9995042420000001	0.6666666666666667
R_group_phosphotase_1	0.9995042420000001	0.6666666666666667
FACOAL170_ISO	0.9995042420000001	0.6666666666666667
FACOAL170_anteiso	0.9995042420000001	0.6666666666666667
FACOAL1822	0.9995042420000001	0.6666666666666667
FACOAL1812_1	0.9995042420000001	0.6666666666666667
HMR_0323	0.9995042420000001	0.6666666666666667
4CMCOAS	0.9995042420000001	0.6666666666666667
PACOAL	0.9995042420000001	0.6666666666666667
FACOAL1821	0.9995042420000001	0.6666666666666667
HMR_0267	0.9995042420000001	0.6666666666666667
HMR_0429	0.9995042420000001	0.6666666666666667
HMR_0297	0.9995042420000001	0.6666666666666667
HMR_0271	0.9995042420000001	0.6666666666666667
HMR_0393	0.9995042420000001	0.6666666666666667
OCT11EFATP	0.9995042420000001	0.6666666666666667
CAFFCOA	0.9995042420000001	0.6666666666666667
OCT11EFATP_1	0.9995042420000001	0.6666666666666667
FACOAL_70_c	0.9995042420000001	0.6666666666666667
ARACHFATPc	0.9995042420000001	0.6666666666666667
FACOAL150_ISO	0.9995042420000001	0.6666666666666667
ACSPHAC121	0.9995042420000001	0.6666666666666667
ARACHDFATPtc	0.9995042420000001	0.6666666666666667
HMR_0433	0.9995042420000001	0.6666666666666667
FACOAL170	0.9995042420000001	0.6666666666666667
DCHOLESTANCOAc	0.9995042420000001	0.6666666666666667
FACOAL_220_c	0.9995042420000001	0.6666666666666667
FACOAL182	0.9995042420000001	0.6666666666666667
ACSPHAC120	0.9995042420000001	0.6666666666666667
FACOAL_162_9Z12Z_c	0.9995042420000001	0.6666666666666667
HMR_0437	0.9995042420000001	0.6666666666666667
r0651	0.9995042420000001	0.6666666666666667
FACOAL181_1	0.9995042420000001	0.6666666666666667
FACOAL_163_6Z9Z12Z_c	0.9995042420000001	0.6666666666666667
FACOAL_164_6Z9Z12Z15Z_c	0.9995042420000001	0.6666666666666667
ACSPHAC100	0.9995042420000001	0.6666666666666667
ACSPHAC101	0.9995042420000001	0.6666666666666667
FACOAL90i	0.9995042420000001	0.6666666666666667
DAPabc	0.999504084	0.8451466321078516
DAPabcpp	0.999504084	0.8451466321078516
FBP26	0.999503722	0.75
NADH5	0.99950352	0.7027462762943519
FALGTHLs	0.9995030720000001	0.43639969695689507
r1377	0.9995030720000001	0.43639969695688874
O2XOADOX	0.999502526	0.843340577414534
15DAPabcpp	0.9995006180000001	0.845146632107851
CTBTabc	0.99950028	0.8571364148816328
FALDtpp2	0.9995002339999999	0.6499372208181273
FALDep	0.9995002339999999	0.6499372208181273
RIBFLVt3	0.9994997939999999	0.8451466321078644
RIBFLVt3o	0.999499768	0.8451466321078644
SPMDt2	0.999498942	0.6030313415268176
NTP8	0.9994986600000001	0.6761066339692382
LEUabcpp	0.999497296	0.857136414881633
PSLS	0.999496598	0.499842121881902
ARB_Dabc	0.9994947199999998	0.8571364148816318
UMPK4	0.999493642	0.5
VALabcpp	0.999492926	0.857136414881633
APH161	0.9994909060000001	0.784426438146751
ALCD2ir	0.999489324	0.9999999999999998
PACALtabcpp	0.9994890919999999	0.8451466321078644
5APTNabcpp	0.999487176	0.8451466321078551
14GLUCANabcpp	0.9994867920000001	0.8451466321078509
NTP4	0.9994863839999999	0.676106633969237
ORNt2r	0.9994856859999999	0.6030313415268176
PHEPC	0.999483674	0.6666666666666667
SHEME2abcpp	0.999483586	0.8451466321078644
HMGCOAS	0.99948328	0.6666666666666667
MOBDabc_rev	0.9994829280000002	0.8451466321078644
GCALDDy	0.99948266	0.8447388829738324
4HPROLTabcpp	0.999482482	0.8451466321078547
CYTDK2_1	0.9994819100000001	0.5
GALt2pp	0.9994810300000001	0.6499372208181273
FADD17	0.999480474	0.7505024877632579
DHGLYH	0.999478534	0.7746211210516593
CAMPt	0.999478306	0.8451466321078643
UDPACGA6D	0.9994742799999999	0.9263666152684278
GLYBt2pp	0.999473654	0.6499372208181273
THRS_2	0.9994735120000001	0.8944554255182923
PYOVD2tex	0.999473486	0.8451466321078644
PSP_L_1	0.999473184	0.6761066339692439
NFORGLUAH	0.999472022	0.7499605367008684
FPGS7_1	0.9994711799999999	0.6425736639548001
GLUTRS2	0.999470576	0.676106633969253
DESAT18_8	0.9994688719999999	0.7378777272610626
K2L4Aabctex	0.999467364	0.8451466321078644
ICL	0.9994669899999999	0.43639969695689196
DADNK	0.99946676	0.894455425518277
MOBDabcpp	0.9994655640000001	0.857136414881633
CA2abc1pp	0.9994640520000001	0.857136414881633
CA2abcpp	0.9994640520000001	0.8571364148816328
HETZK	0.99946091	0.8944554255182624
FRUt3	0.999460186	0.6499372208181273
CELabc	0.9994593420000001	0.8451466321078643
CCGS	0.9994586999999999	0.668136532903664
CGLYt3_2	0.999457928	0.7627810158766493
CYSGLYt2ir	0.999457928	0.6030313415268176
THMTP	0.999457714	0.6761066339692439
X00002	0.99945348	0.6135776875698076
GTPDPK_1	0.99945284	0.894455425518277
HMR_6785	0.999450886	0.6735831889508446
DAGK181	0.999449416	0.6324311301209019
FADRx2	0.9994490559999999	0.6819269935209958
ALDD22x	0.999448486	0.8618540549646525
BAMPPALDOX	0.999448486	0.8618540549646532
APH180	0.9994482	0.686349914504446
LAAL20	0.9994476600000001	0.7142728297632631
GLUMETr	0.999447642	0.5000087684686011
6PHBG_2	0.9994465160000001	0.6863499145044463
GLYP	0.99944607	0.5477398475459456
ARGKr	0.9994458359999999	0.6324311301208837
NITR	0.99944498	0.7777868709247535
CMPA_1	0.99944399	0.8660254043171791
PPNCL3	0.999443304	0.6761066339692453
SELNPS	0.9994421640000001	0.6123724356957946
DDPA_1	0.9994406300000002	0.9128997459099172
FPGS_tm	0.9994359599999999	0.8347756993124772
r1382_1	0.9994359599999999	0.840489849834718
THFGLUS	0.9994359599999999	0.7142728297632657
FPGS	0.9994359599999999	0.8347756993124772
PYRDC2	0.999435132	0.6761066339692227
AMETt2	0.99943088	0.6030313415268176
UDPGD	0.9994298	0.9263666152684278
HMR_2293	0.9994286859999999	0.8677218312746245
HMR_2296	0.9994286859999999	0.8677218312746245
HMR_2292	0.9994286859999999	0.8677218312746245
HMR_2295	0.9994286859999999	0.8677218312746245
LTHRK	0.9994273739999999	0.632431130120884
APH120	0.999427184	0.6863499145044463
TRNFE	0.9994233539999999	0.8058199911519763
PCHOLPALME_HSABCt	0.99942318	0.8451466321078644
PCHOLN2254_HSABCt	0.99942318	0.8451466321078644
FECRMabc	0.99942318	0.8451466321078643
PCHOLSTE_HSABCt	0.99942318	0.8451466321078644
PE1801835Z9Z12Zt	0.99942318	0.8451466321078644
PCHOLOLE_HSABCt	0.99942318	0.8451466321078644
PCHOLN264_HSABCt	0.99942318	0.8451466321078644
PCHOLN225_HSABCt	0.99942318	0.8451466321078644
PE1801845Z9Z12Z15Zt	0.99942318	0.8451466321078644
PE17_HSABCt	0.99942318	0.8451466321078644
r0993	0.99942318	0.8451466321078562
PCHOLN224_HSABCt	0.99942318	0.8451466321078644
MERACMPtep	0.99942318	0.8451466321078644
PCHOLN205_HSABCt	0.99942318	0.8451466321078644
AM19CSteb	0.99942318	0.8451466321078632
PCHOLN204_HSABCt	0.99942318	0.8451466321078644
AM1A4NCSteb	0.99942318	0.8451466321078632
C14826ATP	0.99942318	0.8451466321078568
PCHOLN203_HSABCt	0.99942318	0.8451466321078644
AM1ACSteb	0.99942318	0.8451466321078632
MERACMPthc	0.99942318	0.8451466321078644
PCt	0.99942318	0.8451466321078644
C14825ATP	0.99942318	0.8451466321078568
PCt_cho	0.99942318	0.8451466321078644
PE180abcpp	0.99942318	0.8451466321078644
GLYMETabcpp	0.99942318	0.8451466321078643
MCBTFabcpp	0.99942318	0.8451466321078643
PCHOLN201_HSABCt	0.99942318	0.8451466321078644
PE1801819Zt	0.99942318	0.8451466321078644
OSKTabcpp	0.99942318	0.8451466321078644
PE1801829Z12Zt	0.99942318	0.8451466321078644
ARSENBabc	0.99942318	0.8451466321078642
PE15_HSABCt	0.99942318	0.8451466321078644
PE14_HSABCt	0.99942318	0.8451466321078644
UCHOLabc	0.99942318	0.8451466321078644
PE120abcpp	0.99942318	0.8451466321078644
PE141abcpp	0.99942318	0.8451466321078644
UDCA3Sabc	0.99942318	0.8451466321078644
MDZtu	0.99942318	0.8451466321078644
MEPIVESSte	0.99942318	0.7254654022365501
PE140abcpp	0.99942318	0.8451466321078644
MEPIVESSte_cho	0.99942318	0.8451466321078644
MEPNabcpp	0.99942318	0.8451466321078644
GLYMETtr	0.99942318	0.8451466321078643
PE12_HSABCt	0.99942318	0.8451466321078644
PE161_HSABCt	0.99942318	0.8451466321078644
WHARACHDt	0.99942318	0.8451466321078644
PCHOLN19_HSABCt	0.99942318	0.8451466321078644
FE3DCIT2abcpp	0.99942318	0.8451466321078643
PA120abcpp	0.99942318	0.8451466321078644
PA140abcpp	0.99942318	0.8451466321078644
PA141abcpp	0.99942318	0.8451466321078644
PA180abcpp	0.99942318	0.8451466321078644
r1028	0.99942318	0.8451466321078644
GDCA3Sabc	0.99942318	0.8451466321078643
GCHOLAt3	0.99942318	0.8451466321078643
GCDCA3Sabc	0.99942318	0.8451466321078643
GCA3Sabc	0.99942318	0.8451466321078643
GBBTNabc	0.99942318	0.8451466321078643
PAFABCt	0.99942318	0.8451466321078644
PAIL18111Z160t	0.99942318	0.8451466321078644
PAIL1819Z160t	0.99942318	0.8451466321078644
ARBTNabcpp	0.99942318	0.8451466321078641
GALMAN6abc	0.99942318	0.8451466321078643
GALMAN4abc	0.99942318	0.8451466321078643
CA24Gte	0.99942318	0.8451466321078643
G3Pabc	0.99942318	0.8451466321078643
G3PSabcpp	0.99942318	0.8451466321078643
G3PIabcpp	0.99942318	0.8451466321078643
r1521	0.99942318	0.8451466321078644
ANDRSTANDRte	0.99942318	0.8451466321078636
ANDRSTNDNte	0.99942318	0.8451466321078636
ANDRSTRNGLCte	0.99942318	0.8451466321078636
G3PEabcpp	0.99942318	0.8451466321078643
r1522	0.99942318	0.8451466321078644
FVSteb	0.99942318	0.8451466321078643
12HTACRtu	0.99942318	0.8451466321078508
FE3DHBZSabcpp	0.99942318	0.8451466321078643
AM1ALCSteb	0.99942318	0.8451466321078632
MANTRabc	0.99942318	0.8451466321078644
PCHOLN183_HSABCt	0.99942318	0.8451466321078644
PCHOLN1836_HSABCt	0.99942318	0.8451466321078644
AM1C4N9CSteb	0.99942318	0.8451466321078632
AM1C9CSteb	0.99942318	0.8451466321078633
PCHOLN15_HSABCt	0.99942318	0.8451466321078644
AM1CCSteb	0.99942318	0.8451466321078633
PCHOLMYR_HsABCt	0.99942318	0.8451466321078644
AM1CGLCteb	0.99942318	0.8451466321078633
PCHOLLINL_HSABCt	0.99942318	0.8451466321078644
PCHOLHEP_HSABCt	0.99942318	0.8451466321078644
PCHOLET_HSABCt	0.99942318	0.8451466321078644
PCHOLEIC_HSABCt	0.99942318	0.8451466321078644
PCHOLDOC_HSABCt	0.99942318	0.8451466321078644
AM4NC9CSteb	0.99942318	0.8451466321078634
PCHOLAR_HSABCt	0.99942318	0.8451466321078644
AM4NCSteb	0.99942318	0.8451466321078634
PCHOL2STE_HSABCt	0.99942318	0.8451466321078644
MANTTRabc	0.99942318	0.8451466321078644
FECHEabcpp	0.99942318	0.8451466321078643
PCHOL2OLE_HSABCt	0.99942318	0.8451466321078644
PCHOL2LINL_HSABCt	0.99942318	0.8451466321078644
r1026	0.99942318	0.8451466321078643
AM9CSAteb	0.99942318	0.8451466321078634
PCHLN225_HSABCt	0.99942318	0.8451466321078644
PE18111Z1819Zt	0.99942318	0.8451466321078644
FE3HOXabcpp	0.99942318	0.8451466321078643
PB2abcpp	0.99942318	0.8451466321078644
C14771ATP	0.99942318	0.8451466321078568
PEFLIP	0.99942318	0.8451466321078644
PE18111Z1829Z12Zt	0.99942318	0.8451466321078644
NRPPHRVESSEC_1	0.99942318	0.8451466321078644
ALAHISabcpp	0.99942318	0.845146632107863
XOLDIOLONEATP	0.99942318	0.8451466321078644
ALAGLYtr	0.99942318	0.845146632107863
ALAGLUabcpp	0.99942318	0.8451466321078589
ALAGLNtr	0.99942318	0.8451466321078629
NRVNCABCt	0.99942318	0.8451466321078644
CYSIabcpp	0.99942318	0.8451466321078643
BLAMDabcpp	0.99942318	0.8451466321078643
MOPSabc	0.99942318	0.8451466321078644
GLUCYSte	0.99942318	0.8451466321078643
NRPPHRVESSEC	0.99942318	0.7254654022365453
XOL7AONEATP	0.99942318	0.8451466321078644
13DAMPPabcpp	0.99942318	0.8451466321078508
AK2LGCHOLABCt	0.99942318	0.8451466321078623
21HPRGNLONEt1	0.99942318	0.8451466321078511
ALAHIStr	0.99942318	0.8451466321078629
ALALEUabcpp	0.99942318	0.8451466321078631
GLYC2Pabcpp	0.99942318	0.8451466321078643
ALALEUt	0.99942318	0.8451466321078629
PGP1819Z160t	0.99942318	0.8451466321078644
FERRICHabc	0.99942318	0.8451466321078643
PGP18111Z160t	0.99942318	0.8451466321078644
PGP180abcpp	0.99942318	0.8451466321078644
C03681te	0.99942318	0.8451466321078562
PGP161abcpp	0.99942318	0.8451466321078644
PGP141abcpp	0.99942318	0.8451466321078644
ALATHRabcpp	0.99942318	0.8451466321078631
FEROXGFEabcpp	0.99942318	0.8451466321078643
PGP140abcpp	0.99942318	0.8451466321078644
FEROXEFEabcpp	0.99942318	0.8451466321078643
DCA24Gte	0.99942318	0.8451466321078643
NORMETEVESSte	0.99942318	0.7254654022365453
XOL7AH3ATP	0.99942318	0.8451466321078644
PE18111Z1835Z9Z12Zt	0.99942318	0.8451466321078644
BALAGLYabcpp	0.99942318	0.8451466321078643
AU1abcpp	0.99942318	0.8451466321078643
Am1CSAteb	0.99942318	0.8451466321078633
BALAALAabcpp	0.99942318	0.8451466321078643
VITEtl	0.99942318	0.8451466321078643
DASNabcpp	0.99942318	0.8451466321078642
BALABALAabcpp	0.99942318	0.8451466321078643
BALALEUabcpp	0.99942318	0.8451466321078643
BILGLCURte	0.99942318	0.8451466321078643
r1517	0.99942318	0.8451466321078644
r1518	0.99942318	0.8451466321078644
FOLABCCte	0.99942318	0.8451466321078643
r1519	0.99942318	0.8451466321078643
FERXAabc	0.99942318	0.8451466321078643
r1520	0.99942318	0.8451466321078644
ATVLACtu	0.99942318	0.8451466321078643
NDERSVteb	0.99942318	0.8451466321078644
ATVACIDtu	0.99942318	0.8451466321078643
18HARACHDte	0.99942318	0.8451466321078511
DARGabcpp	0.99942318	0.8451466321078641
r1514	0.99942318	0.845146632107864
PHYQt	0.99942318	0.8451466321078644
13DMTtu	0.99942318	0.8451466321078508
NMTHDA	0.99942318	0.868241937547082
AHANDROSTANGLCte	0.99942318	0.8451466321078622
AHANDROSTANte	0.99942318	0.8451466321078622
17AHPRGSTRNte	0.99942318	0.845146632107851
17AHPRGNLONEte	0.99942318	0.845146632107851
1MNCAMti	0.99942318	0.8451466321078511
AI2abcpp	0.99942318	0.8451466321078644
BILDGLCURte	0.99942318	0.8451466321078643
ACOLIPAabctex	0.99942318	0.8451466321078617
FEROXBFEabcpp	0.99942318	0.8451466321078643
DCA3Gte	0.99942318	0.8451466321078643
C03990ATP	0.99942318	0.8451466321078586
METSRabc	0.99942318	0.8451466321078644
PEAL2tabc	0.99942318	0.8451466321078644
PEALtabc	0.99942318	0.8451466321078644
PEAR_HSABCt	0.99942318	0.8451466321078644
PEAtabcpp	0.99942318	0.8451466321078644
PEDH203_HSABCt	0.99942318	0.8451466321078644
PEFLIP_cho	0.99942318	0.8451466321078644
ADOCBLabc	0.99942318	0.845146632107862
ALATHRtr	0.99942318	0.8451466321078627
ADOCBLabcpp	0.99942318	0.845146632107862
CYSAMPtev	0.99942318	0.8451466321078643
PELINL_HSABCt	0.99942318	0.8451466321078644
PELPALM_HSABCt	0.99942318	0.8451466321078644
GLYGLNabcpp	0.99942318	0.8451466321078643
PEOLE_HSABCt	0.99942318	0.8451466321078644
PE2LINL_HSABCt	0.99942318	0.8451466321078644
PE226_HSABCt	0.99942318	0.8451466321078644
PE203_HSABCt	0.99942318	0.8451466321078644
PE1829Z12Z1835Z9Z12Zt	0.99942318	0.8451466321078644
PE1819Z1845Z9Z12Z15Zt	0.99942318	0.8451466321078644
PE1819Z1835Z9Z12Zt	0.99942318	0.8451466321078644
GLYGLNtr	0.99942318	0.8451466321078643
PE1819Z1829Z12Zt	0.99942318	0.8451466321078644
PE1819Z1819Zt	0.99942318	0.8451466321078644
GLYGLUabcpp	0.99942318	0.8451466321078643
PE18111Z1845Z9Z12Z15Zt	0.99942318	0.8451466321078644
GLYGLYGLNtr	0.99942318	0.8451466321078643
C14768ATP	0.99942318	0.8451466321078568
FECRMabcpp	0.99942318	0.8451466321078643
GLYGLYabcpp	0.99942318	0.8451466321078643
C14769td2	0.99942318	0.8451466321078568
C14770ATP	0.99942318	0.8451466321078568
PEPALM_HSASBCt	0.99942318	0.8451466321078644
GLC3MEACPtev	0.99942318	0.8451466321078643
MHGLZABCt	0.99942318	0.8451466321078644
C04717ATP	0.99942318	0.8451466321078563
ALATRPabcpp	0.99942318	0.8451466321078631
PGP120abcpp	0.99942318	0.8451466321078644
DCA3Sabc	0.99942318	0.8451466321078643
FEOXAMabcpp	0.99942318	0.8451466321078643
PGLYCABCte	0.99942318	0.8451466321078644
1331TACRteb	0.99942318	0.8451466321078508
O16A4COLIPAabctex	0.99942318	0.8451466321078644
PG1819Z160t	0.99942318	0.8451466321078644
AEPabcpp	0.99942318	0.8451466321078519
AEPabc	0.99942318	0.8451466321078516
C04483t1	0.99942318	0.8451466321078643
CYSDabcpp	0.99942318	0.8451466321078643
PG18111Z160t	0.99942318	0.8451466321078644
OANTIabcpp	0.99942318	0.8451466321078644
C04805ATP	0.99942318	0.8451466321078563
C05770te	0.99942318	0.8451466321078565
OARGabcpp	0.99942318	0.8451466321078552
C05298te	0.99942318	0.8451466321078563
GLCMAN6abc	0.99942318	0.8451466321078643
C05299te	0.99942318	0.8451466321078563
GLCMAN4abc	0.99942318	0.8451466321078643
C05301te	0.99942318	0.8451466321078565
ADRNLPVESSEC_1	0.99942318	0.8451466321078621
ADRNLPVESSEC	0.99942318	0.7254654022365599
C05302te	0.99942318	0.8451466321078565
GLCGLYCabcpp_syn	0.99942318	0.8451466321078643
C05463t1	0.99942318	0.8451466321078644
ARSabc	0.99942318	0.8451466321078642
C05769te	0.99942318	0.8451466321078565
PESTE_HSABCt	0.99942318	0.8451466321078644
FBACabcpp	0.99942318	0.8451466321078643
ALLabcpp	0.99942318	0.8451466321078631
LIPAabctex	0.99942318	0.8451466321078644
HPDECEte	0.99942318	0.8451466321078644
HMR_0235	0.99942318	0.8451466321078596
CEL6abc	0.99942318	0.8451466321078643
5OHFVSteb	0.99942318	0.8451466321078553
CE7172ATP	0.99942318	0.8451466321078582
CE7096te	0.99942318	0.8451466321078582
DVALabcpp	0.99942318	0.8451466321078644
CE7090te	0.99942318	0.8451466321078582
CE7085te	0.99942318	0.8451466321078581
6AHGLZABCt	0.99942318	0.8451466321078556
CE7083t	0.99942318	0.8451466321078581
CE7082ATP	0.99942318	0.8451466321078581
HMR_0215	0.99942318	0.8451466321078644
CE7081tm	0.99942318	0.8451466321078581
6BHGLZABCt	0.99942318	0.8451466321078556
6BHGLZGLCABCt	0.99942318	0.8451466321078558
CE6247t	0.99942318	0.8451466321078581
6CSMVACIDteb	0.99942318	0.8451466321078558
CE5072te	0.99942318	0.8451466321078577
CE5026t	0.99942318	0.8451466321078577
CE5025t	0.99942318	0.8451466321078577
6EPSteb	0.99942318	0.8451466321078558
HMR_0211	0.99942318	0.8451466321078599
HMR_0207	0.99942318	0.8451466321078595
THYOCHOLabc	0.99942318	0.8451466321078644
CE4877te	0.99942318	0.8451466321078576
THRNTt	0.99942318	0.8451466321078644
DIGALSGALSIDEATPte	0.99942318	0.8451466321078643
RSVLACteb	0.99942318	0.8451466321078644
DHBSZ3FEabcpp	0.99942318	0.8451466321078643
RSVATPtu	0.99942318	0.8451466321078644
THIOGabc	0.99942318	0.8451466321078644
5ADTSTSTERONEGLCte	0.99942318	0.8451466321078551
HCA24Gte	0.99942318	0.8451466321078644
HC02220te	0.99942318	0.8451466321078588
HMR_0277	0.99942318	0.8451466321078644
HC02196te	0.99942318	0.8451466321078587
HC02195te	0.99942318	0.8451466321078587
DHCHOLESTANATEATP	0.99942318	0.8451466321078643
HC02194te	0.99942318	0.8451466321078587
HMR_0273	0.99942318	0.8451466321078593
5EIPENCte	0.99942318	0.8451466321078552
HMR_0261	0.99942318	0.8451466321078644
ECA4COLIPAabctex	0.99942318	0.8451466321078643
3HLVSTACtbc	0.99942318	0.8451466321078535
CRGLZABCt	0.99942318	0.8451466321078643
HMR_0257	0.99942318	0.8451466321078593
HMR_0247	0.99942318	0.8451466321078597
HMR_0243	0.99942318	0.8451466321078591
CLIPAabctex	0.99942318	0.8451466321078644
5HPETATP	0.99942318	0.845146632107855
5HTRPVESSEC	0.99942318	0.7254654022365554
5HTRPVESSEC_1	0.99942318	0.8451466321078553
EANDRSTRNte	0.99942318	0.8451466321078643
HMR_0239	0.99942318	0.8451466321078644
r1533_1	0.99942318	0.8451466321078588
6HMSMVACIDteb	0.99942318	0.8451466321078558
CE4843t	0.99942318	0.8451466321078643
CRNDabcpp	0.99942318	0.8451466321078643
7DHCHSTEROLt	0.99942318	0.8451466321078561
DIPEPabc11	0.99942318	0.8451466321078643
7HPVSteb	0.99942318	0.8451466321078561
7KILTCHOLATP	0.99942318	0.8451466321078561
SULPACMPtev	0.99942318	0.8451466321078644
CE1352te	0.99942318	0.845146632107857
CE1297t	0.99942318	0.845146632107857
CE1273t1	0.99942318	0.8451466321078569
3DHDCAabc	0.99942318	0.8451466321078532
IBUP_Stbc	0.99942318	0.8451466321078644
CE1243ATP	0.99942318	0.8451466321078569
ICDCHOLabc	0.99942318	0.8451466321078644
CE0328t	0.99942318	0.8451466321078643
CRNabcpp	0.99942318	0.8451466321078643
ICLIPAabcpp	0.99942318	0.8451466321078644
DIPEPabc12	0.99942318	0.8451466321078644
3DHCHOLabc	0.99942318	0.8451466321078532
GUDPTNabcpp	0.99942318	0.8451466321078643
GUDCA3Sabc	0.99942318	0.8451466321078643
DGUDBUTNabcpp	0.99942318	0.8451466321078643
GUDACabcpp	0.99942318	0.8451466321078643
DIPEPabc13	0.99942318	0.8451466321078643
11DOCRTSLte	0.99942318	0.8451466321078505
3DHCDCHOLabc	0.99942318	0.8451466321078532
CMCBTFabcpp	0.99942318	0.8451466321078643
IBUPGLUCtpvb	0.99942318	0.8451466321078644
CE2006te	0.99942318	0.8451466321078571
7DHCHOLabc	0.99942318	0.845146632107856
CE2445t	0.99942318	0.8451466321078572
6HSMVACIDteb	0.99942318	0.8451466321078559
HMR_0194	0.99942318	0.8451466321078599
CE2537ATP	0.99942318	0.8451466321078573
RETABCtc	0.99942318	0.8451466321078644
6MELVACtbc	0.99942318	0.8451466321078559
DIPEPabc1	0.99942318	0.8451466321078624
CE2537ABCt	0.99942318	0.8451466321078573
CE2513ATP	0.99942318	0.8451466321078644
CE2510t	0.99942318	0.8451466321078572
CE2510ABCt	0.99942318	0.8451466321078572
6OHFVSteb	0.99942318	0.8451466321078559
CE2211te	0.99942318	0.8451466321078572
3DHLCAabc	0.99942318	0.8451466321078532
CE2209te	0.99942318	0.8451466321078572
HYOCHOLabc	0.99942318	0.8451466321078644
DIPEPabc10	0.99942318	0.8451466321078643
7AHGLZABCt	0.99942318	0.845146632107856
CRNabc	0.99942318	0.8451466321078643
1513TACRtu	0.99942318	0.8451466321078509
7BHGLZABCt	0.99942318	0.845146632107856
7BHGLZGLCABCt	0.99942318	0.845146632107856
CE2049te	0.99942318	0.8451466321078571
7DHCDCHOLabc	0.99942318	0.845146632107856
CE2047te	0.99942318	0.8451466321078571
56EPPVSteb	0.99942318	0.845146632107855
56DHPVSteb	0.99942318	0.845146632107855
DIPEPabc14	0.99942318	0.8451466321078643
HMR_0391	0.99942318	0.8451466321078595
SPHMYLN_HsATPte	0.99942318	0.8451466321078644
SPHMYLN1825_hs_ATPt	0.99942318	0.8451466321078644
SPHMYLN1824_hs_ATPt	0.99942318	0.8451466321078644
SPHMYLN18123_hs_ATPt	0.99942318	0.8451466321078644
SPHMYLN18122_hs_ATPt	0.99942318	0.8451466321078644
SPHMYLN181221_hs_ATPt	0.99942318	0.8451466321078644
SPHMYLN18121_hs_ATPt	0.99942318	0.8451466321078644
HDCA6Gte	0.99942318	0.8451466321078644
SPHMYLN18120_hs_ATPt	0.99942318	0.8451466321078644
SPHMYLN181201_hs_ATPt	0.99942318	0.8451466321078644
SPHMYLN18118_hs_ATPt	0.99942318	0.8451466321078644
SPHMYLN181181_hs_ATPt	0.99942318	0.8451466321078644
ESTRSABCtc	0.99942318	0.8451466321078643
SPHMYLN18117_hs_ATPt	0.99942318	0.8451466321078644
SPHMYLN18116_hs_ATPt	0.99942318	0.8451466321078644
SPHMYLN181161_hs_ATPt	0.99942318	0.8451466321078644
SPHMYLN18115_hs_ATPt	0.99942318	0.8451466321078644
TACRtu	0.99942318	0.8451466321078644
3MOXTYRESSte	0.99942318	0.7254654022365545
SPHMYLN18114_hs_ATPt	0.99942318	0.8451466321078644
SPHMYLN180241_hs_ATPt	0.99942318	0.8451466321078644
HMR_0395	0.99942318	0.8451466321078596
HMR_0415	0.99942318	0.8451466321078621
HMR_0321	0.99942318	0.8451466321078643
HMR_0419	0.99942318	0.8451466321078644
SPHS1Pt2e	0.99942318	0.8451466321078644
HMR_0387	0.99942318	0.8451466321078596
4PYRDX	0.99942318	0.845146632107855
HMR_0383	0.99942318	0.8451466321078591
2HATVLACteb	0.99942318	0.845146632107852
CHSTEROLt	0.99942318	0.8451466321078643
HMR_0343	0.99942318	0.8451466321078644
2HATVLACGLUCteb	0.99942318	0.845146632107852
EPOXTACteb	0.99942318	0.8451466321078643
2HATVACIDteb	0.99942318	0.845146632107852
HMR_0347	0.99942318	0.84514663210786
2HATVACIDGLUCteb	0.99942318	0.845146632107852
ESTRAABCtc	0.99942318	0.8451466321078643
ESTRADIOLGLCt2	0.99942318	0.8451466321078643
ESTRIOLATP	0.99942318	0.8451466321078643
HMR_0359	0.99942318	0.8451466321078643
ESTRIOLGLCte	0.99942318	0.8451466321078643
STACMPtev	0.99942318	0.8451466321078644
HMR_0363	0.99942318	0.8451466321078644
ESTRONEGLCt	0.99942318	0.8451466321078643
HMR_0329	0.99942318	0.8451466321078599
HMR_0325	0.99942318	0.8451466321078597
HMR_0367	0.99942318	0.8451466321078643
ESTRONEte	0.99942318	0.8451466321078643
HMR_0371	0.99942318	0.8451466321078644
SPRMabc	0.99942318	0.8451466321078644
3OHACMPtev	0.99942318	0.8451466321078538
HMR_0375	0.99942318	0.8451466321078644
ESTROSABCCte	0.99942318	0.8451466321078643
HMR_0317	0.99942318	0.8451466321078643
ENLIPAabctex	0.99942318	0.8451466321078643
HMR_0311	0.99942318	0.8451466321078597
HMR_0423	0.99942318	0.8451466321078644
HMR_0299	0.99942318	0.8451466321078597
4HPRODCabcpp	0.99942318	0.8451466321078547
1531TACRteb	0.99942318	0.8451466321078509
CGMPt	0.99942318	0.8451466321078528
TETDECA511ACt	0.99942318	0.8451466321078644
SERGLUGLNtr	0.99942318	0.8451466321078644
DHGLZABCt	0.99942318	0.8451466321078643
3ISPVSteb	0.99942318	0.8451466321078537
SELabcpp	0.99942318	0.8451466321078644
DHEAte	0.99942318	0.8451466321078643
THCHOLSTOICATP	0.99942318	0.8451466321078644
pentso3abcpp	0.99942318	0.8451466321078644
DHEASABCCte	0.99942318	0.8451466321078643
THEXDDte	0.99942318	0.8451466321078644
HMR_0291	0.99942318	0.8451466321078593
SALCHS4FEabcpp	0.99942318	0.8451466321078644
SALCHS2FEabcpp	0.99942318	0.8451466321078644
3HSMVACIDteb	0.99942318	0.8451466321078536
3HPVSteb	0.99942318	0.8451466321078536
HMR_0287	0.99942318	0.845146632107864
3HPVSTETteb	0.99942318	0.8451466321078536
HMR_0281	0.99942318	0.8451466321078598
HCA6Gte	0.99942318	0.8451466321078644
4PEPTabcpp	0.99942318	0.8451466321078588
S3MEACMPtev	0.99942318	0.8451466321078644
TDCA3Sabc	0.99942318	0.8451466321078644
TCHOLAt3	0.99942318	0.8451466321078644
CHOLATEt3	0.99942318	0.8451466321078643
HMR_0469	0.99942318	0.8451466321078644
EIC21114TRte	0.99942318	0.8451466321078643
HMR_0427	0.99942318	0.8451466321078643
HMR_0431	0.99942318	0.8451466321078591
4BHGLZABCt	0.99942318	0.8451466321078543
HMR_0307	0.99942318	0.8451466321078598
ECTOabcpp	0.99942318	0.8451466321078643
SMVtu	0.99942318	0.8451466321078644
4GLU56DIHDINDt	0.99942318	0.8451466321078543
HMR_0435	0.99942318	0.8451466321078593
HMR_0439	0.99942318	0.8451466321078595
SMVACIDATPteb	0.99942318	0.8451466321078644
HDCA24Gte	0.99942318	0.8451466321078644
HMR_0303	0.99942318	0.8451466321078596
4HATVACIDteb	0.99942318	0.8451466321078545
SMIA1Eabc	0.99942318	0.8451466321078644
4HATVLACteb	0.99942318	0.8451466321078545
TCA3Sabc	0.99942318	0.8451466321078644
CPGNabcpp	0.99942318	0.8451466321078643
SLNTabcpp	0.99942318	0.8451466321078644
ECTOINEabc	0.99942318	0.8451466321078643
TCDCA3Sabc	0.99942318	0.8451466321078644
TCHOLABCtc	0.99942318	0.8451466321078644
CHOLSabc_1	0.99942318	0.8451466321078643
CHOLSabc	0.99942318	0.8451466321078643
11DOCRTSTRNte	0.99942318	0.8451466321078505
CE1447te	0.99942318	0.845146632107857
CRVSATPthc	0.99942318	0.8451466321078643
DOPAVESSEC	0.99942318	0.7254654022365611
CBL1HBIabc	0.99942318	0.8451466321078643
CBIuabcpp	0.99942318	0.8451466321078643
DLYSabcpp	0.99942318	0.8451466321078644
DOPAVESSEC_1	0.99942318	0.8451466321078643
CBIabc	0.99942318	0.8451466321078643
LIPAAabcpp	0.99942318	0.8451466321078644
LIPABabcpp	0.99942318	0.8451466321078644
LIPACabcpp	0.99942318	0.8451466321078644
PSHSABCtc	0.99942318	0.8451466321078644
DOPA4GLCURt	0.99942318	0.8451466321078643
CBL1abcpp	0.99942318	0.8451466321078643
DOPA3GLCURt	0.99942318	0.8451466321078643
HISHISabcpp	0.99942318	0.8451466321078644
PSFLIP_cho	0.99942318	0.8451466321078644
PSFLIP	0.99942318	0.8451466321078644
HISGLYabcpp	0.99942318	0.8451466321078644
LIPAabcpp	0.99942318	0.8451466321078644
PS181abcpp	0.99942318	0.8451466321078644
PS180abcpp	0.99942318	0.8451466321078644
PS161abcpp	0.99942318	0.8451466321078644
CBL1abc	0.99942318	0.8451466321078643
31DMTtu	0.99942318	0.8451466321078527
GM2LIPAabctex	0.99942318	0.8451466321078643
Pe13_HSABCt	0.99942318	0.8451466321078644
GM2LIPAabcpp	0.99942318	0.8451466321078644
GM1LIPAabctex	0.99942318	0.8451466321078643
ACMPGLUTtep	0.99942318	0.8451466321078617
ACMPGLUTthc	0.99942318	0.8451466321078617
ACMPGLUtep	0.99942318	0.8451466321078617
ACMPGLUthc	0.99942318	0.8451466321078617
ACMPthc	0.99942318	0.8451466321078617
DLEUabcpp	0.99942318	0.8451466321078644
ACMPtu	0.99942318	0.8451466321078617
PYOVDtex	0.99942318	0.8451466321078644
GLZABCteb	0.99942318	0.8451466321078643
DORNabcpp	0.99942318	0.8451466321078644
GM1LIPAabcpp	0.99942318	0.8451466321078644
CBL2abc	0.99942318	0.8451466321078643
PVSGLUCteb	0.99942318	0.8451466321078644
PVSATPtu	0.99942318	0.8451466321078644
PURabc1	0.99942318	0.8451466321078644
PTVSTM3eb	0.99942318	0.8451466321078644
ISOCHOLabc	0.99942318	0.8451466321078644
PTVSTATPtu	0.99942318	0.8451466321078644
PS141abcpp	0.99942318	0.8451466321078644
PS140abcpp	0.99942318	0.8451466321078644
PS120abcpp	0.99942318	0.8451466321078644
CYNTtabcpp	0.99942318	0.8451466321078643
LVSTPGPtu	0.99942318	0.8451466321078644
DODECANACt	0.99942318	0.8451466321078643
PPATabc	0.99942318	0.8451466321078644
COLIPAabcpp	0.99942318	0.8451466321078643
COLIPAabcex	0.99942318	0.8451466321078643
COLIPAPabctex	0.99942318	0.8451466321078643
r2505	0.99942318	0.8451466321078587
LYSGLUGLYtr	0.99942318	0.8451466321078644
GLYSERabcpp	0.99942318	0.8451466321078643
HEXDTRte	0.99942318	0.8451466321078644
HEXDIACATP	0.99942318	0.8451466321078644
GLYPHEabcpp	0.99942318	0.8451466321078643
TUDCA3Sabc	0.99942318	0.8451466321078644
TUNGSabcpp	0.99942318	0.8451466321078644
COLIPABabcpp	0.99942318	0.8451466321078643
TXB2t	0.99942318	0.8451466321078644
PLPSabctex	0.99942318	0.8451466321078644
12HPETATP	0.99942318	0.8451466321078505
CA3Sabc	0.99942318	0.8451466321078643
DMSO2abcpp	0.99942318	0.8451466321078643
COLIPAabcpp_kt	0.99942318	0.8451466321078644
DESFVSteb	0.99942318	0.8451466321078643
CARNabcpp	0.99942318	0.8451466321078643
LVSTACIDtu	0.99942318	0.8451466321078644
r1526	0.99942318	0.8485192088851894
12DHCHOLabc	0.99942318	0.8451466321078506
r1525	0.99942318	0.8451466321078643
PROSTGE2t3	0.99942318	0.8451466321078644
PROSTGE1t3	0.99942318	0.8451466321078644
12HARACHDte	0.99942318	0.8451466321078506
LIPTabc	0.99942318	0.8451466321078644
PROLBabc	0.99942318	0.8451466321078644
COLIPAabctex	0.99942318	0.8451466321078643
PROHISGLUtr	0.99942318	0.8451466321078644
LSTNtu	0.99942318	0.8451466321078644
COLIPAabcppmin	0.99942318	0.8451466321078643
TSACGLUCtev	0.99942318	0.8451466321078644
TSACMSULtev	0.99942318	0.8451466321078644
PRISTte	0.99942318	0.8451466321078644
PRGNLONEte	0.99942318	0.8451466321078644
PRGNLONESte	0.99942318	0.8451466321078644
LTHSTRLABCt	0.99942318	0.8451466321078644
TSTSTERONEGLCte	0.99942318	0.8451466321078644
COPROSTabc	0.99942318	0.8451466321078643
CHSTEROLt_1	0.99942318	0.8451466321078643
CRVSM1teb	0.99942318	0.8451466321078643
CMtexabc	0.99942318	0.8451466321078643
CRVSATPtu	0.99942318	0.8451466321078643
LCYSTabcpp	0.99942318	0.8451466321078591
r1532	0.99942318	0.8485192088851894
LCYSTabc	0.99942318	0.8451466321078589
CSASULPteb	0.99942318	0.8451466321078643
DPROabcpp	0.99942318	0.8451466321078644
HISTAVESSEC	0.99942318	0.7254654022365584
LCA3Sabc	0.99942318	0.8451466321078644
DIPEPabc2	0.99942318	0.8451466321078624
DIPEPabc3	0.99942318	0.8451466321078627
DIPEPabc4	0.99942318	0.8451466321078588
DIPEPabc5	0.99942318	0.8451466321078627
DIPEPabc6	0.99942318	0.8451466321078627
r1531_1	0.99942318	0.8451466321078587
LCA3Gte	0.99942318	0.8451466321078644
HISTAVESSEC_1	0.99942318	0.8451466321078644
LCA24Gte	0.99942318	0.8451466321078644
LANTHabc	0.99942318	0.8451466321078644
GTACMPtev	0.99942318	0.8451466321078643
35DSMVteb	0.99942318	0.8451466321078528
DIPEPabc7	0.99942318	0.8451466321078624
DIPEPabc8	0.99942318	0.8451466321078643
CRVSM24teb	0.99942318	0.8451466321078643
DIPEPabc9	0.99942318	0.8451466321078643
r1531	0.99942318	0.8485192088851894
DJENKabc	0.99942318	0.8451466321078643
15DMTtu	0.99942318	0.845146632107851
15HPETATP	0.99942318	0.8451466321078509
DSPVSteb	0.99942318	0.8451466321078643
TRIPVSteb	0.99942318	0.8451466321078644
CRVSM23teb	0.99942318	0.8451466321078643
ACHVESSEC	0.99942318	0.7254654022365593
LEUKTRB4WCOOHt	0.99942318	0.8451466321078644
CDCA3Gte	0.99942318	0.8451466321078643
ISOP3PT	0.99942318	0.8451466321078643
r1532_1	0.99942318	0.8451466321078587
CDCA24Gte	0.99942318	0.8451466321078643
r1533	0.99942318	0.8485192088851894
ISOLVSTtbc	0.99942318	0.8451466321078644
CSAtu	0.99942318	0.8451466321078643
LEUKTRB4WOHt	0.99942318	0.8451466321078644
LEULEUabcpp	0.99942318	0.8451466321078644
ACHVESSEC_1	0.99942318	0.8451466321078616
LEUKABCtc	0.99942318	0.8451466321078644
FUMAH	0.999421774	0.5476822119539007
TMK	0.9994210840000001	0.632431130120884
ALCD1	0.9994201580000001	0.7027462762943502
DES2_C16	0.9994192719999999	0.8677218312746245
DESAT16a	0.9994192719999999	0.8677218312746245
ZN2t5	0.999418328	0.75
HSK	0.999418172	0.632431130120884
DXYLK	0.99941816	0.6324311301208841
ADPGLC	0.9994164059999999	0.7499605367008679
AAPT	0.999416104	0.6324311301208836
LAAL35	0.9994159899999999	0.7142728297632644
DHFR2i	0.999413612	0.7027462762943518
BSORx	0.9994132	0.7777868709247535
AKP1_2	0.9994122520000002	0.8422286666703471
AKP1_1	0.9994122520000002	0.8247848591403706
AKP1	0.9994122520000002	0.8486611763979447
G1PDH	0.99941114	0.799987372940201
DHRG	0.99941114	0.8540034270983456
METSR_R1	0.999410046	0.7999873729401822
MALt3r	0.999409908	0.6030313415268175
MALt2_2	0.999409908	0.9486832980505138
MALt2_3	0.999409908	0.8944271909999159
NICRNS	0.9994082839999999	0.632431130120884
DESAT14	0.999408012	0.8677218312746245
DESAT18	0.999407876	0.8677218312746245
PDE3	0.99940685	0.6708415691387192
2OBUTt2ipp	0.99940584	0.6499372208181274
UACCpts	0.99940524	0.7160574814099434
DMPSS_c	0.9994051620000001	0.8571338838306397
GALK2	0.99940312	0.7999873729402261
OCDCEAt2pp	0.99940292	0.6499372208181273
FAH1	0.9994021319999999	0.777862006835277
FPGS4_1	0.9994000740000001	0.6425736639548023
RE2768C	0.999398734	0.8318980541989397
NOS1	0.999396252	0.777862006835277
GLXCBL	0.999396222	0.8571364148816162
FAEL204	0.999394354	0.944262396185062
FAEL205	0.999394354	0.944262396185062
FAEL183	0.999394354	0.944262396185062
FAEL184	0.999394354	0.944262396185062
MI1PP_1	0.9993941339999999	0.8944554255182923
PSP_1	0.9993941019999999	0.686349914504446
SBTPD	0.99939278	0.7999873729402178
HEX4	0.9993926940000002	0.632431130120884
INOSTO	0.99939231	0.5657032820265794
HMR_2282	0.999390874	0.8677218312746245
HMR_2284	0.999390874	0.8677218312746245
HMR_2281	0.999390874	0.8677218312746245
NTPP11_1	0.999387956	0.8944554255182923
SUCD4	0.999386672	0.5669467095138407
PYK	0.999385828	0.7070844591351817
FAS240_L	0.999385378	0.9925664359460755
FAS200	0.999385378	0.9534344642006308
ASPMETASPr	0.9993845559999999	0.4781022235771266
ALDD18	0.9993843080000001	0.8618540549646587
2MAHMP	0.999382704	0.6761066339692209
E4POR1	0.999381978	0.8888849917576422
5DH4DGLCD	0.99938088	0.7999873729401709
CTPS1_2	0.999379144	0.7637511349899657
G3PAT160	0.99937817	0.5
CHOLK	0.999377416	0.6324311301208845
HMR_2287	0.9993770059999999	0.8677218312746245
HCO3_h_ti	0.999375044	0.6030313415268176
GLXO3r	0.9993740280000001	0.6804257498141753
ARApts	0.999373136	0.5
FAS180ACP	0.99937295	0.9538522837307619
GGSPMDS	0.999370034	0.7142728297632647
DESAT16	0.9993696459999999	0.8677218312746245
RE2221C	0.999369242	0.7200744824466446
4HOXPACMON	0.999369242	0.7200744824466426
RE2155C	0.999369242	0.7200744824466454
PRE3BS	0.999369242	0.7200744824466601
KSH	0.999369242	0.7200744824466504
BCAROHX11	0.999369242	0.7200744824466522
BCAROHX21	0.999369242	0.7200744824466602
r0267	0.999369242	0.720074482446653
DESAT24_1	0.999369242	0.7378777272610626
DESAT20_2	0.999369242	0.7378777272610626
RE2675C_1	0.999369242	0.7378777272610626
CYP1	0.999369242	0.7200744824466601
DESAT20_1	0.999369242	0.7378777272610626
DESAT18_9	0.999369242	0.7378777272610626
C22STDSx	0.999369242	0.7378777272610626
DESAT18_7	0.999369242	0.7378777272610626
RE2675C	0.999369242	0.7378777272610626
PXMO	0.999369242	0.7200744824466602
3HCINNMH	0.999369242	0.7200744824466548
r0400	0.999369242	0.3972783320775273
ECHINH	0.999369242	0.7200744824466558
DESAT18_10	0.999369242	0.7378777272610626
LNLCCOADS	0.999369242	0.7378777272610626
RE2220C	0.999369242	0.7200744824466446
DESAT18_12	0.999369242	0.7378777272610626
HMR_1557	0.999369242	0.7378777272610626
R05217_nad	0.999369242	0.817636661284544
MXMO	0.999369242	0.7200744824466602
HPHACA	0.999369242	0.7200744824466601
CACNAO2	0.999369242	0.720074482446653
RE1309C	0.999369242	0.720074482446645
3HPPPNH	0.999369242	0.720074482446655
CYP3	0.999369242	0.7200744824466602
DPCOAPP	0.9993685399999999	0.7499605367008679
FAS120COA	0.9993668640000001	0.9538522837307619
DAGK160	0.9993665899999999	0.6324311301209019
ALDD12	0.999365242	0.8618540549646561
G3PCT	0.9993617379999999	0.5999747458803941
4HALDD	0.999360408	0.8618540549646452
34DHALDD	0.99936039	0.8618540549646436
PNTK	0.9993600879999999	0.894455425518277
NTD1_1	0.9993599400000001	0.8944554255182844
VALDHr	0.99935896	0.7200744824466603
GTPDPDP	0.9993589199999999	0.6761066339692439
GDTP	0.9993589199999999	0.6863499145044462
RNF	0.9993537299999999	0.7312666223660818
NADHDH	0.9993537299999999	0.7468180678981098
NDH1_2p	0.99935331	0.9310337320808503
RNTR3	0.9993524519999999	0.676106633969192
7OHOCTAc	0.9993520439999999	0.777862006835277
OXAt	0.9993516400000001	0.6030313415268176
SPMDt2pp	0.9993501760000001	0.6499372208181273
BNOCA	0.999347528	0.7385515950700731
ARBt2r	0.999343438	0.6030313415268176
URAt2pp	0.999343172	0.6499372208181273
ANHMK	0.9993404080000001	0.7303197967279275
ACGK_1	0.9993389199999999	0.5477398475459427
GLYCt2	0.9993388519999999	0.7071067811865475
DHBS	0.99933832	0.5999747458803912
GMHEPAT	0.99933832	0.5999747458804043
Spt3AdT	0.99933832	0.5999747458804008
RE1944C	0.99933832	0.5999747458804043
LIPATPT_2	0.99933832	0.5999747458804177
THISAT	0.99933832	0.5999747458804043
LIPATPT_1	0.99933832	0.5999747458804177
SELADT	0.99933832	0.5999747458804043
S3AdT	0.99933832	0.5999747458804008
MPTAT	0.99933832	0.5999747458804198
MPTSS	0.99933832	0.5999747458804197
ASPTRS_1	0.9993371879999999	0.7142728297632656
HEX7_1	0.99933652	0.894455425518277
CD2t5	0.99933588	0.75
CAPROICc	0.999335068	0.7999873729402223
RBPC	0.9993344180000001	0.6228392191202676
FAS180COA	0.9993319780000001	0.9538522837307619
PGLYCP	0.9993315880000001	0.5669594928355408
HISTD	0.9993291599999999	0.9897642222284669
r0186	0.9993291400000001	0.5070666358305941
FAS140COA	0.9993278839999998	0.953852283730762
THPPP	0.999327442	0.5
PDE4	0.9993266540000001	0.7559459904473874
MI4PP_1	0.9993234860000001	0.676106633969236
MI3PP_2	0.9993234860000001	0.686349914504446
MI4PP_2	0.9993234860000001	0.686349914504446
MI3PP_1	0.9993234860000001	0.676106633969236
GLYOX3	0.99932082	0.6708415691387191
ADPMAN	0.999320198	0.7499605367008679
P5CRx	0.999320058	0.8164751006761586
P5CR2	0.999320058	0.7027462762943519
PRO1x	0.999320058	0.8164751006761586
PRUK	0.999319142	0.632431130120884
TSULP	0.999317574	0.6030313415268176
ORNDC	0.999316024	0.6859943405700353
r0381	0.9993157799999999	0.7777868709247535
METTRS_1	0.9993156080000001	0.6761066339692529
PFK_2	0.999314586	0.632431130120884
ALLTAMH2	0.9993143659999999	0.8606599471612524
ACYP	0.99931228	0.6761066339692205
NTRIRx	0.999310404	0.9629065140813855
PYK4	0.9993102180000001	0.599974745880455
GMPt6	0.999308796	0.6030313415268176
ACTLMO	0.9993082440000001	0.8677218312746245
MDHy	0.999305506	0.6819269935210048
HPACOAT	0.999305408	0.6324255836227528
HMR_4782	0.9993052739999999	0.7276068751089989
FAS160COA	0.9993051319999999	0.9538522837307619
KAS11	0.9993048379999999	0.9977370947167739
KAS9	0.9993048379999999	0.9974375004671185
KAS3	0.9993048379999999	0.9968559354971299
BTNt4i	0.9993026	0.7071067811865475
PPAt6	0.9993012680000002	0.6030313415268176
NTD11	0.99930032	0.5773806456539431
THRt2r	0.999300008	0.6030313415268176
DESAT18_2	0.9992992299999999	0.8677218312746245
HMR_2359	0.9992992299999999	0.8677218312746245
LDH2	0.999298896	0.7027462762943191
2HBO	0.999298896	0.7027462762943191
UDPGALOR	0.9992987900000001	0.9263666152684278
LCADi_D	0.9992986680000001	0.8618540549646614
HMR_4816	0.9992986500000001	0.8486611763979449
HMEDR	0.999297128	0.8618540549646613
ALDD8	0.9992942919999999	0.8618540549646583
PFK_3	0.9992937099999999	0.894455425518277
CARBSARAH	0.999292616	0.8411886243960296
CYTDt2	0.999291432	0.6030313415268176
THFOR1	0.9992901279999999	0.8399538183361042
FAS100COA	0.9992884799999999	0.953852283730762
ASPO4_1	0.9992878199999999	0.8944554255182923
ACPS	0.999286844	0.6863499145044463
GALS2	0.9992857660000001	0.5773806456539393
GALS1	0.9992857660000001	0.5773806456539393
PGLc	0.99928533	1.0
CDPGS	0.9992850799999999	0.5000000000000001
ACTNtpp	0.9992849419999998	0.6499372208181273
SO4t_e	0.999282436	0.9486832980505138
SR4	0.9992823559999999	0.8229341894123213
FAS160ACP	0.9992823160000001	0.953852283730762
GDTPR	0.999281912	0.8676863755933706
LHIST	0.999280744	0.8981026693805984
HISTDb	0.999280744	0.8981026693805984
HISTDb_1	0.999280744	0.7857155384504966
GLYALDDy	0.999280078	0.8447388829738324
ADADir	0.99927942	0.6324311301208841
L_LACt3	0.9992785600000001	0.6030313415268176
FPGS7	0.9992774919999998	0.8347756993124773
ALDD10	0.9992771000000001	0.8618540549646558
UDPRHMS_c	0.999276968	0.7911575801132766
HMR_4079	0.999276594	0.8447388829738252
GLNSP1	0.99927554	0.7142728297632656
GLNSP2	0.99927554	0.7142728297632656
OCTD	0.9992748839999999	0.7324683195355695
DHRG2	0.9992748220000001	0.7766629451046545
ARNO	0.99927298	0.6415086683653572
FAS140ACP	0.999272232	0.953852283730762
HISTP_1	0.9992711599999999	0.8944554255182923
HP	0.9992711599999999	0.8944554255182938
MAN6Gpts	0.99927021	0.7160574814099434
ARGt2pp	0.9992681859999999	0.6499372208181273
NAMNPP	0.999267348	0.6324754968530896
UAMRH	0.999267128	0.777862006835277
Ht	0.999265636	0.852815101723267
ASPTA6	0.9992648880000001	0.5
ILEDHr_1	0.9992643940000001	0.7200744824466601
MTHFC	0.9992639640000001	0.7559459904473878
GLCURDH	0.9992586039999999	0.8618540549646598
NTP12	0.9992548339999999	0.6761066339692439
UDCPKr	0.9992541800000001	0.632431130120884
GDPMANNDH	0.99925093	0.9263666152684278
APCPT	0.999250444	0.6324311301208683
r0679	0.999250444	0.6324311301208777
NO3t3	0.9992496799999999	0.6030313415268176
NO3t2	0.9992496799999999	0.6933836634521187
MMSDHir	0.99924952	0.8333333333333335
NTP11	0.9992469119999999	0.6761066339692374
MELIBt2	0.9992463920000001	0.6030313415268176
ASPO6_1	0.999246182	0.894455425518292
MALt2_3pp	0.9992446679999999	0.9899494936611664
MALtpp	0.9992446679999999	0.9486832980505138
ACGAMK	0.9992434060000001	0.6324311301208808
GGPTRCS	0.999243362	0.7142728297632647
APH141	0.999239854	0.686349914504446
OCDCAt2	0.9992356279999999	0.6030313415268176
RNA_1	0.9992342520000002	0.5963611319643979
NDH_1	0.99923374	0.7312666223660832
XANt2pp	0.999231852	0.7071067811865475
SRK	0.9992316779999999	0.6324311301209019
4HBHYOX	0.9992289919999999	0.7778620068352582
NT5C_2	0.99922798	0.516359742058587
NMNHYD_1	0.99922798	0.6761066339692438
ACTNMO	0.9992271240000001	0.7778620068352645
6TXAN5MPAML	0.999225616	0.8333157950121176
KAS1	0.9992254819999999	0.9968559354971299
KAS5	0.9992254819999999	0.9974375004671185
KAS6	0.9992254819999999	0.9977370947167739
GLYBti4pp	0.999224192	0.5
ASO3t2pp	0.999223006	0.6499372208181273
MVNOR	0.9992229	0.8399027426648021
HP5CD	0.999222662	0.8660405912175576
HP5CD_1	0.999222662	0.8888849917576297
NHFRBO	0.9992218599999999	0.6350428200313394
BSORy	0.99922124	0.7911575801132766
ADA	0.999216992	0.69281303309805
HT44D	0.9992158120000001	0.6123724356957946
ENTERES	0.9992140899999999	0.6428410372040556
IPDPS_syn	0.9992127180000001	0.7911575801132766
PPPPH	0.9992106360000002	0.6761066339692416
PTA2E	0.999209778	0.8499621116443548
HEX10	0.999206998	0.6324311301208841
HMSD	0.999205718	0.8781368244558923
PROPROPROr	0.999205688	0.6681531047810609
r0796	0.999204952	0.7027462762943519
LACDt_c	0.999204322	0.4999999999999999
GUAD_1	0.9992034940000002	0.948688290634197
NTPP1_1	0.9992029199999999	0.8944554255182829
G5SADs	0.9992007200000002	0.5772895114657577
SLFAT	0.99920026	0.5999747458804596
FDH2	0.999194392	0.731266622366082
NDPK10_1	0.999194192	0.5477398475459456
OCDCAt2pp	0.9991915199999999	0.6499372208181273
DHNCOAS	0.9991909759999998	0.5669594928355408
NPHSa	0.9991909759999998	0.5669594928355408
ARBt2rpp	0.9991901280000001	0.6499372208181273
THMPP	0.9991896319999999	0.75
HMR_6729	0.99918671	0.6863499145044463
CHLt2	0.999186686	0.6030313415268176
BUTt2r	0.9991851099999998	0.6030313415268176
MECDPDH	0.9991848040000001	0.6708415691387192
ALCD22_L	0.9991833099999999	0.7453455353259512
TAUPAT1c	0.9991827320000001	0.6030313415268176
NADPHQR2	0.999182508	0.681926993521007
DIDP	0.9991819979999998	0.6761066339692374
CARORSr	0.9991815980000001	0.7324683195355695
POR_syn	0.9991814339999999	0.4529163123838391
POR5	0.9991814339999999	0.4529163123838382
PFOR	0.9991814339999999	0.6172273165663097
POR2	0.9991814339999999	0.4529163123838391
POR	0.9991814339999999	0.6172273165663097
DDCAt2pp	0.999180712	0.6499372208181273
AHMMPDPT	0.9991798519999999	0.6708415691386961
G5SD2	0.9991797160000001	0.6804257498141597
ILEDHr	0.9991761740000001	0.7200744824466601
PDE2	0.999175262	0.6708415691387116
ACACt2	0.9991745960000001	0.6030313415268176
CHLt3pp	0.999173974	0.6499372208181273
FTHFI_1	0.9991736960000001	0.7303197967279275
HYGBDIAS	0.9991717899999999	0.8179023341849403
R05224	0.9991717899999999	0.771517136682353
CYRDAS	0.9991717899999999	0.7715171366823531
NO2t2r	0.999171434	0.6030313415268176
NO2t3	0.999171434	0.6933836634521187
FACOAE50	0.99917134	0.6324255836227759
NDH1_1p	0.999171078	0.8620674641617005
4HTHRS_1	0.9991694819999999	0.6761066339692142
RNMK	0.9991691819999999	0.632431130120884
TRYPTAOX_1	0.999168332	0.5892659847281503
APRTO2_1	0.999168332	0.5892659847281504
5HOXINOXDA_1	0.999168332	0.5892659847281503
41R2A1H12BOOX_1	0.999168332	0.5892659847281503
TARTD	0.9991677539999999	0.47142932307030705
DTARTD	0.9991677539999999	0.47142932307030705
GALURDH	0.9991673079999999	0.8618540549646592
XYLt2	0.999167306	0.7071067811865475
ASPtpp	0.99916705	0.7071067811865475
GLYtpp	0.9991645699999999	0.7071067811865475
DMPPS_syn	0.99916418	0.7911575801132766
MALLAC	0.999162822	0.6859943405700353
RE1508C	0.9991612779999999	0.6324311301208683
TAG1PK	0.9991607659999999	0.632431130120884
r0408	0.9991589319999999	0.6708415691387077
GMPR	0.999158628	0.7208295707468707
CAMPP	0.999157408	0.6761066339692334
MNDNS2	0.999156902	0.9363816429645045
PYDXNK	0.999155786	0.632431130120884
CBPS_1	0.9991554600000001	0.9737349682075798
2PGK	0.9991529720000001	0.6324311301208717
FCLK	0.9991528299999999	0.6324311301208841
FPGS4	0.999152546	0.8347756993124773
KAS10	0.9991520599999999	0.9974375004671185
KAS4	0.9991520599999999	0.9968559354971299
KAS19SA	0.9991520599999999	0.9982022902033835
KAS12	0.9991520599999999	0.9977370947167739
MTHF3ES_c	0.999152008	0.8058133836328566
FPGSa	0.999152008	0.8347756993124773
ORN5O	0.999149594	0.6172273165663156
34DHPLACOX_NADP	0.9991487679999999	0.8447388829738158
RAFFINt2	0.99914664	0.6030313415268176
GLACO	0.9991460419999999	0.8911306437091295
ALDD32	0.9991460419999999	0.8911306437091295
4HOXPACDOX_NADP	0.99914481	0.8447388829738173
DHR_1	0.9991439339999999	0.5772895114657572
DUTPDP_1	0.999142984	0.8944554255182846
ALCD19	0.9991417800000001	0.7027462762943442
PTRCt2	0.9991402220000001	0.6030313415268176
PTRCt3i	0.9991402220000001	0.6030313415268175
ACLDC	0.999139678	0.6859943405700353
3PGP	0.999139394	0.5669594928355408
ZN2t6	0.99913814	0.6499372208181273
UDUPP	0.999137806	0.5
r1382	0.9991337880000002	0.7957049943284444
PAPA181	0.9991328740000001	0.5669594928355408
4ABUTD	0.999131294	0.8447388829738169
ASO3tex_1	0.9991311700000001	0.5
RE2782C	0.9991307859999999	0.6324311301208683
E4PP	0.9991304700000001	0.6708415691387134
NTRIRy	0.999129352	0.9067794858111171
PACCOAE	0.999128632	0.777862006835277
DURAD	0.999128074	0.6819269935210008
DNTPPA_1	0.9991226880000001	0.8944554255182834
SERDA	0.999121626	0.5772895114657575
HEMEDS	0.999121328	0.8468201349664208
PYK2	0.99912114	0.599974745880397
HPYRRx_1	0.9991206720000001	1.0
ALAALAPEPT1tc	0.99911872	0.6030313415268176
MMSAD1	0.9991183140000001	0.8333333333333335
PY5CDHE	0.999116326	0.8003407659446553
CD2t6	0.99911368	0.7071067811865475
LAAL36	0.999112902	0.7142728297632629
NO2t2rpp	0.999112268	0.6499372208181273
SSAH	0.9991120179999999	0.8164751006761581
GHBDHx	0.9991120179999999	0.7027462762943452
APNPT	0.999111512	0.632431130120884
UACGAMDH	0.9991112080000001	0.7027462762943519
SACCD2	0.9991100060000001	0.7200744824466603
DCPLD1	0.9991100060000001	0.7200744824466545
KHK2	0.99910853	0.7999873729402297
GLYCAt2rpp	0.9991038700000001	0.6499372208181273
LACLt2	0.9991016699999999	0.7071067811865475
CYTDt2pp	0.999101288	0.6499372208181273
HICITD	0.999099928	0.8229481132978613
C3STDH1	0.999099928	0.6415086683653572
C3STDH2	0.999099928	0.6415086683653572
ARGDI	0.99909836	0.6928130330980403
SFCYSc	0.9990974539999999	0.5302324131500962
DTMPt6	0.9990974180000001	0.6030313415268176
PSP_L	0.999097338	0.5669594928355408
PTRCt2pp	0.999092044	0.6499372208181273
AMANK	0.9990891739999999	0.6324311301208809
HMR_3915	0.999088292	0.6030313415268325
ThDPAT	0.9990867080000001	0.4472277127591384
MELIBt2pp	0.99908666	0.6499372208181273
ARGMO	0.9990851339999999	0.5773381191792459
RE3464C	0.9990846360000001	0.7778620068352676
RE2112C	0.9990846360000001	0.7778620068352708
RE1942C	0.9990846360000001	0.9241431088651384
RE3474C	0.9990846360000001	0.7778620068352614
RE3440C	0.9990846360000001	0.9101820546182064
21HPRGNLONE	0.9990846360000001	0.777862006835277
RE3436C	0.9990846360000001	0.7778620068352614
RE3435C	0.9990846360000001	0.7778620068352614
RE1941C	0.9990846360000001	0.9241431088651384
RE1938C	0.9990846360000001	0.777862006835277
RE3506C	0.9990846360000001	0.7778620068352616
RE1906C	0.9990846360000001	0.777862006835277
RE3434C	0.9990846360000001	0.7778620068352611
RE1943C	0.9990846360000001	0.777862006835277
RE3251C	0.9990846360000001	0.777862006835277
RE2235C	0.9990846360000001	0.7778620068352727
RE3370C	0.9990846360000001	0.9101820546182064
RE2636C	0.9990846360000001	0.7778620068352708
RE2398C	0.9990846360000001	0.9101820546182064
RE2387C	0.9990846360000001	0.7778620068352676
RE1905C	0.9990846360000001	0.777862006835277
RE2383C	0.9990846360000001	0.9101820546182064
RE2382C	0.9990846360000001	0.7778620068352768
RE2975C	0.9990846360000001	0.7778620068352607
RE2249C	0.9990846360000001	0.7778620068352609
r0741	0.9990846360000001	0.777862006835277
RE3013C	0.9990846360000001	0.7778620068352727
RE3014C	0.9990846360000001	0.777862006835277
RE3015C	0.9990846360000001	0.7778620068352609
RE2248C	0.9990846360000001	0.7778620068352609
RE3019C	0.9990846360000001	0.7778620068352611
RE2240C	0.9990846360000001	0.7778620068352554
RE3020C	0.9990846360000001	0.7778620068352611
RE3041C	0.9990846360000001	0.777862006835277
RE2632C	0.9990846360000001	0.9101820546182064
7KLITCHOLc	0.9990846360000001	0.8677218312746245
RE2675C2	0.9990846360000001	0.8677218312746245
RE3018C	0.9990846360000001	0.7778620068352611
RE1904C	0.9990846360000001	0.777862006835277
KYN3OX	0.9990846360000001	0.777862006835277
DES2_15	0.9990846360000001	0.8677218312746245
DES2_12	0.9990846360000001	0.8677218312746245
DES21	0.9990846360000001	0.777862006835277
CADMO	0.9990846360000001	0.7778620068352685
CACNAO	0.9990846360000001	0.7778620068352694
C5STDS	0.9990846360000001	0.8677218312746245
C4STMO2	0.9990846360000001	0.9335309699780409
C4STMO1	0.9990846360000001	0.933530969978041
C22STDS	0.9990846360000001	0.8677218312746245
CYP2R1	0.9990846360000001	0.777862006835277
MELATNOX	0.9990846360000001	0.777862006835277
C14825c	0.9990846360000001	0.777862006835277
TYMc	0.9990846360000001	0.777862006835277
AGLPED	0.9990846360000001	0.8677218312746245
BCAROHX	0.9990846360000001	0.7778620068352685
BVMO4	0.9990846360000001	0.777862006835277
BCAROHX2	0.9990846360000001	0.777862006835277
BVMO2	0.9990846360000001	0.777862006835277
BVMO1	0.9990846360000001	0.777862006835277
AGLPED_cho	0.9990846360000001	0.8677218312746245
MPOMC1	0.9990846360000001	0.777862006835277
MPOMC1_1	0.9990846360000001	0.777862006835277
MPOMMM	0.9990846360000001	0.8677218312746245
MPOMOR	0.9990846360000001	0.8677218312746245
MPOMOR_1	0.9990846360000001	0.8677218312746245
DES2_6	0.9990846360000001	0.8677218312746245
DES2_6B	0.9990846360000001	0.8677218312746245
DES2_9	0.9990846360000001	0.8677218312746245
RE1308C	0.9990846360000001	0.7778620068352606
RE1828C	0.9990846360000001	0.7778620068352609
RE1826C	0.9990846360000001	0.777862006835277
RE1812C	0.9990846360000001	0.7778620068352604
RE1811C	0.9990846360000001	0.7778620068352604
RE1809C	0.9990846360000001	0.7778620068352604
PGS	0.9990846360000001	0.7593045397711534
RE1806C	0.9990846360000001	0.777862006835277
RE1803C	0.9990846360000001	0.777862006835277
RE1632C	0.9990846360000001	0.777862006835277
RE1587C	0.9990846360000001	0.7778620068352727
RE1582C	0.9990846360000001	0.7778620068352727
CDCA6AH	0.9990846360000001	0.777862006835277
DESAT180_9	0.9990846360000001	0.8677218312746245
[truncated: 1 more rows]
