# Supplementary material for: Teasing out missing reactions in genome-scale metabolic networks through hypergraph learning
Source: Nat Commun. 2023 Apr 25;14:2375. doi: 10.1038/s41467-023-38110-7 (PMC10130184; doi:10.1038/s41467-023-38110-7)
Supplement: Supplementary file 4 — Source Data [file 41467_2023_38110_MOESM4_ESM.zip › Source Data/Supplementary Figure 8/giri/VB.csv]

	predicted scores	similarity max
HPOXR	0.9999878179999999	0.962256937298499
NTPP2_1	0.99997886	0.8944543289822894
H2CO3D	0.9999781860000001	0.5962757483565366
DADNC	0.9999747080000001	0.7697938712546777
ACS_1	0.9999727740000001	0.9258401641405729
SUCCACT	0.99997208	0.6666666666666667
ADK2	0.9999710080000002	0.6123724356957946
G3PT	0.9999698499999999	0.75
AMPDA	0.9999686279999999	0.6928133162078003
ACOAH	0.999968574	0.7303189014100586
SOR	0.999968176	0.7453559979908009
BPNT_1	0.99996732	0.8944543289822883
MCD	0.999966684	0.6859943405700353
ADK2_1	0.999966262	0.5751890053502398
AP4AH1	0.999965288	0.7499620694886995
SFRR	0.9999649959999999	0.6804214633549884
FMNAT_1	0.99996326	0.8944543289822945
PFL	0.999962046	0.6123724356957947
FADDP	0.9999618300000002	0.7499620694886995
CDPPH	0.9999617800000001	0.6761072852569665
PPItex	0.9999617439999999	0.6737222616976583
DNTP	0.99996147	0.7825949554839879
AP3AH	0.99996147	0.7825949554839879
TPHAP	0.99996147	0.8304122155607065
MCDC	0.9999610219999999	0.47142835980195086
AP3S	0.999960328	0.8580837132176448
NTPP4	0.999960328	0.6761072852569615
NADHHS	0.9999594439999999	0.4999241370586289
NADHHR	0.9999594439999999	0.4999241370586289
NMNAT	0.999958546	0.6761072852569602
ANNAT	0.999958546	0.7537357335446196
PIt2r	0.9999584739999999	0.6737222616976584
AFAT	0.999957462	0.948688096687061
GLUGLUr	0.9999573679999999	0.6123724356957946
NPH	0.9999572000000001	0.980579531646466
NADPHHS	0.9999564160000001	0.4757950842838823
NADPHHR	0.9999564160000001	0.4757950842838823
PDE5	0.999956034	0.6063444733130914
GTPHL	0.999955566	0.5601878437942583
PpGppP	0.9999554080000002	0.75
PPGPPDP_c	0.9999542739999999	0.8944543289822888
NDP3	0.999952886	0.676107285256958
CPMPS	0.999952628	0.6708407467367171
NTP3e_1	0.9999518259999999	0.9128986267625535
CYSCYSr	0.99995128	0.6123724356957946
AMPt6	0.999950078	0.6737222616976584
GTPH1	0.99994924	0.8366491469019834
ATPADT	0.9999486660000001	0.6666666666666667
ACCOAS	0.99994862	0.9428567196039485
PYRDC	0.999946764	0.7559453285063374
GLYTA	0.9999465900000001	0.5000084279369343
FDH6	0.9999465859999999	0.814126076241894
PPIuabcpp	0.9999457319999999	0.84514692814606
PPIabc	0.9999457319999999	0.84514692814606
NH4tpp_1	0.999945	0.7071067811865475
NH4t3pp	0.999945	0.7071067811865475
G1PP	0.9999442119999999	0.6666779039159128
TREH	0.999944106	0.8333333333333335
GLCGSD	0.9999436660000001	0.7697938712546804
NADPHXD	0.999943648	0.5250042662642018
CYTBD2	0.9999430180000001	0.8662301569516918
CYTBO3	0.9999428739999999	0.9018598594242206
CYTBD	0.9999428739999999	0.8662301569516918
BGLA	0.999942696	0.8333333333333335
CMPDAi	0.999942484	0.6928133162078005
G6PP	0.999941848	0.6666779039159128
PPGPPDPE	0.9999413	0.8599772154079224
GUACYC	0.999941132	0.7697938712546808
HMR_7197	0.9999400359999999	0.5773794658959724
SERHL	0.9999400359999999	0.5773794658959718
H2O2syn	0.9999400079999999	0.6819270640716102
r0068	0.999939766	0.575189005350242
PHNACH	0.999939708	0.6708407467367311
NADHPO	0.99993935	0.8249718167708062
NADHXD	0.9999386940000001	0.5250042662642018
AADa	0.99993827	0.6123724356957947
AACLAM	0.99993827	0.6123724356957947
ACP1_FMN	0.9999374360000001	0.5669589963797479
MLTG7	0.9999372940000001	0.8333333333333335
13BGH	0.9999372940000001	0.7697938712546804
GLS2	0.9999372940000001	0.931349963120959
GLS	0.9999372940000001	0.915224057286101
LMN2	0.9999372940000001	0.8333333333333335
NAD_H2	0.999937218	0.7857361790547824
LO	0.9999370620000001	0.5999757266824368
DCTPD2	0.99993696	0.6928133162078006
H2ASE_syn	0.9999347220000001	0.7624239439921374
PPDK	0.9999346039999999	0.676107285257006
NH4OHDs	0.9999340379999999	0.6063444733130914
P4AH	0.9999320500000002	0.6761072852569775
ADHEr	0.9999319119999999	0.8432825710978589
CYTDK1	0.999931812	0.6324320778285082
THIH	0.99993151	0.816455284284511
ASPA1	0.99993112	0.5000084279369343
AP5AH	0.9999310859999999	0.7825949554839879
CYTK1	0.999930716	0.6123724356957946
G3PCT_1	0.9999305680000001	0.5
r0097	0.9999304560000001	0.6761072852569823
ACOAM	0.9999304560000001	0.6761072852569823
ALR	0.999929832	0.8618541888368225
SULRR	0.999929638	0.7581965225657082
SO3R	0.999929638	0.9525812014537353
NADS1_1	0.999928976	0.9258401641405695
SULRR2	0.9999284599999999	0.8888988774707011
SULR_1	0.9999284599999999	0.9940172229787263
SUCptspp_1	0.99992711	0.8660691988439636
CMPt6	0.999927076	0.6737222616976584
PANO	0.9999265640000001	0.8571378445634046
ACYP_3	0.999925492	0.9486880966870757
UNK3	0.999924502	0.5000084279369343
PUTA3	0.999922512	0.8571378445634061
PHNO	0.999921054	0.8781371062625434
GUAC	0.999920912	0.6708068273475225
ADPT	0.999919816	0.5
NH4t3r	0.9999196400000001	0.6737222616976584
NH4t_1	0.9999196400000001	0.6737222616976584
NADK1	0.9999192180000002	0.5999757266824508
OXGDC	0.9999192020000001	0.6859943405700353
G3PCT_2	0.9999187299999999	0.5500919231710326
PPANA	0.99991816	0.8819128563611847
GP4GH	0.9999171459999999	0.7070853260767244
NTPP8	0.999917078	0.6507840173792468
PYR5CD2	0.9999166799999999	0.8888851431075717
PYRt2	0.99991649	0.6737222616976584
AADb	0.999916464	0.6123724356957946
LDH_L	0.999916316	0.7999878633412231
PYRt2rpp	0.9999161039999999	0.6737222616976584
PHHL	0.9999159559999999	0.7844279181059013
CITMS	0.99991562	0.6666666666666667
MMS	0.99991562	0.6666666666666667
GLUDC	0.9999155500000001	0.6859943405700353
ACSERHS	0.999915404	0.9354244848729247
DPCOAK_1	0.9999144320000001	0.8944543289823041
PTAr	0.99991366	0.6123724356957947
G3PCT	0.99991299	0.5999757266824733
r0120	0.999912664	0.8207348300262415
PDH2	0.999912496	0.6172267760937111
GK_adp	0.999912434	0.57518900535024
GDPDPKE	0.9999115599999999	0.876430712298829
ATPATF1	0.9999105219999999	0.7070853260767382
FDH6r	0.999910502	0.6708407467367251
G3PA	0.9999104360000001	0.6123724356957947
ACTF	0.9999104360000001	0.6123724356957947
ALAD_L	0.9999097860000001	0.7142733301547285
FAO2	0.999907178	0.7318486892195429
GSEALD	0.999906516	0.8618541888368237
NADH6	0.9999057520000001	0.8921303547166134
NADH16	0.9999057520000001	0.875758908326895
CYTDK1_1	0.9999056620000001	0.6123724356957946
NTRIR2y	0.9999052880000001	0.9525812014537353
NTRIRy_1	0.9999052880000001	0.7777865177868635
r1319	0.999904974	0.7999878633412393
SO3t	0.999903812	0.6737222616976584
NH3c	0.9999032019999999	0.6963026215327892
FRDx	0.9999030299999999	0.7027469732360254
NADH7	0.99990278	0.8170217368798606
HAMR	0.99990272	0.9047590217345992
NTPP8_1	0.999902556	0.5
NADH16pp	0.999902372	0.895828070814078
P5CCD	0.99990168	0.6666666666666667
ACt5pp	0.9999008899999999	0.8521987429298477
ACt2ipp	0.9999008899999999	0.6737222616976583
ACt2rpp	0.9999008899999999	0.6737222616976584
FAO1	0.999900766	0.7325896743930083
PEPt6	0.999899554	0.6737222616976584
ACOATA	0.999899346	0.6123724356957947
TRPAS1	0.999899328	0.9128801647861808
FAO10	0.9998985319999999	0.7519206177414046
2AMACHYD	0.999898298	0.6708407467367166
DAPAL_1	0.999898298	0.6708407467367166
DAPAL	0.999898298	0.6761072852569727
NADH17pp	0.9998980960000001	0.9007537835622953
GLYFEM	0.9998974300000001	0.6324619315583383
GLUVESSEC	0.9998971759999999	0.8451469281460599
GLUabc	0.9998971759999999	0.8571366650773605
PSP_L_1	0.9998957340000001	0.8944543289822888
SUCCt2_2	0.99989413	0.9486832980505138
SUCCt2_3	0.99989413	0.9038932650665199
SUCCt3	0.99989413	0.6737222616976584
PIabc	0.9998931799999999	0.8944241757447808
CBMD	0.999891208	0.8671093761753832
NTP7	0.999891116	0.6761072852569574
FAS80COA_L	0.9998902239999999	0.995007493772299
PItpp	0.9998887099999999	0.7071187000892687
APDH	0.9998886080000002	0.6928133162078002
ACt2r	0.9998885060000001	0.6737222616976584
ACt2r_1	0.9998885060000001	0.6737222616976583
SERDA	0.999887646	0.5772918713470727
METt3pp	0.99988668	0.6737222616976584
GTPDPK_1	0.999886	0.8944543289823043
PSP_1	0.9998858399999999	0.7499620694886984
METt2r	0.999885348	0.6737222616976584
METt3	0.999885348	0.6737222616976584
3SPYRSP	0.999884952	0.5477084011161826
ALAALACNc	0.9998848419999999	0.5773502691896257
FORMCOAL	0.9998845639999999	0.6666666666666667
GDH1	0.99988407	0.8366564005716657
GLYK1	0.99988381	0.8944543289823041
SUCCt3pp	0.9998824580000001	0.7071067811865475
SUCCtpp	0.9998824580000001	0.9486832980505138
SUCCt2_3pp	0.9998824580000001	0.9899494936611664
FAO3	0.99988172	0.731126155013931
HMR_3915	0.999881302	0.6030310055054374
Kt2r	0.9998805799999999	0.8164965809277261
POX2	0.99987991	0.7142743130498219
ME1	0.999879258	0.7999878633412197
SULO	0.9998789880000001	0.6804252864092564
CTPS1	0.99987894	0.8215644467141031
NTRLASE3	0.9998788	0.7559453285063313
ALAALAD	0.9998783619999999	0.6804252864092639
PPPM	0.999878202	0.8089929626945422
HKt	0.9998776999999999	0.7142733301547212
SUCCabc	0.9998764600000001	0.84514692814606
FAO11	0.999876416	0.7552593373581465
Kabc	0.999875712	0.8571366650773605
R5PP	0.99987437	0.5669589963797546
FACOAL40t2pp	0.9998742780000001	0.7499999999999999
GLYGLYCNc	0.999874028	0.6123724356957946
METNA	0.999873268	0.5999757266824501
KAS20SA	0.9998731020000001	0.9992955463814296
NDP7	0.9998719420000001	0.6761072852569574
AMID_1	0.9998699740000001	0.8944543289823083
METS_1	0.9998699500000001	0.8944543289822876
GLCt2pp	0.999869546	0.6737222616976584
CYSabcpp	0.999869528	0.8451469281460599
CYSabc2pp	0.999869528	0.8451469281460599
CYSabc	0.999869528	0.8451469281460599
GLUDy_1	0.9998685479999999	0.8432754650078338
CA2t	0.999867822	0.7071067811865475
CBMKr2	0.999867188	0.6735980220297932
CBMKr	0.999867188	0.7647149067203971
FMNRy_1	0.9998668559999999	0.9486880966870896
AACT	0.9998663819999999	0.5772918713470307
HCITS	0.9998663819999999	0.6666666666666667
FACOAL50It2pp	0.9998648360000001	0.7499999999999999
SHL_c	0.999860026	0.599975726682445
NTPP9_1	0.999859786	0.8944543289822888
ASNS1	0.9998596259999999	0.7777702862151391
CYSt2r	0.999858388	0.6737222616976584
ATPATF2	0.999857102	0.5656510965132113
ACS2	0.999855498	0.6666666666666667
SERabc	0.9998553359999999	0.84514692814606
SERabcpp	0.9998553359999999	0.84514692814606
LAAL23	0.9998550460000001	0.5962677071475599
OSUCCL	0.99985381	0.6859943405700353
r0082	0.99985381	0.6859943405700353
GLYDHDA	0.999853506	0.7142733301547327
CYTK11	0.999853006	0.5
GLCt2_2	0.9998506880000001	0.8521987429298477
GLCt2	0.9998506880000001	0.6737222616976584
FEROc	0.99984688	0.5191515008640795
PYROX_1	0.999846282	0.5714099952321036
L24DC	0.99984568	0.5773794658960023
PYK3	0.9998450219999999	0.5999757266824736
FACOAL60i	0.999842732	0.7216878364870323
DGUPP	0.999841878	0.5
RE1342C	0.999841404	0.7999878633412143
ASPt2_3pp	0.9998404080000001	0.9899494936611664
GLUMETr	0.9998400479999999	0.500008427936934
CYTK3	0.999839094	0.6123724356957946
ASPabc	0.9998389480000001	0.8571366650773607
HMR_3996	0.99983813	0.555599380433244
ARHGDx	0.999838108	0.7999878633412397
SERt2rpp	0.99983807	0.6737222616976584
DALAabcpp	0.9998374779999999	0.8451469281460616
SERt2r	0.999837052	0.6737222616976584
SERDC	0.99983438	0.6859943405700353
PGAM1_PhosHydro	0.9998341079999999	0.6708407467367313
PFK_ppi	0.999833912	0.6761072852569918
FORtppi	0.9998328579999999	0.7071067811865475
Ht	0.999832346	0.9527871597655038
LAAL8	0.999831206	0.59626770714756
NADH8	0.9998311059999999	0.8673954815362954
AASAD2	0.99982998	0.555599380433244
CYS	0.99982984	0.6708407467367166
SUCBZL_1	0.9998298380000001	0.644645671551864
UTPH1	0.9998297199999999	0.8081132787387714
BIRA	0.9998296919999999	0.6546347533621085
ASPSALy	0.9998294480000001	0.8618541888368307
r1254	0.999829078	0.9173459834931409
OCTNLL	0.999828866	0.617226776093713
CYSO	0.99982875	0.7171527073932699
PFOR	0.999827844	0.6172267760937111
FCOAH	0.999827782	0.871945427434579
FCOAH2	0.999827782	0.6507840173792502
AKGt2r	0.9998273159999999	0.6737222616976584
AKGt2r_1	0.9998273159999999	0.6737222616976583
HMR_0180	0.9998266699999998	0.7216878364870323
ASPO4_1	0.9998265460000001	0.8944543289822882
AASAD1	0.999825014	0.5391151409358329
FTHFDH	0.999824322	0.720074786042463
GLYCTO3	0.999823872	0.5
PYK4	0.9998236759999999	0.5999757266824803
AKGt2rpp	0.999823478	0.6737222616976584
unkFol	0.99982296	0.7453459414461879
HMR_0188	0.999822132	0.7216878364870323
DALADALAD	0.999822004	0.6123724356957946
RE1933C	0.99982	0.6063444733130913
ALDD31	0.999819306	0.8571378445634052
NADH18pp	0.999819104	0.8757589083269006
G1Dx	0.99981728	0.7027469732360341
r0027	0.99981714	0.539115140935833
GLUK	0.999817066	0.7999878633412062
GLNt2r	0.999815416	0.6737222616976584
HMR_0156	0.999814628	0.6666666666666667
SBTR	0.99981422	0.6819270640716038
GAPP	0.9998138560000001	0.5669589963797478
FACOAL181_2	0.9998135319999999	0.8333333333333335
FACOAL18111Z	0.9998135319999999	0.8333333333333335
NTPP3	0.999812762	0.650784017379254
FACOAL40It2pp	0.999811832	0.7499999999999999
HCYStabcpp	0.9998092379999999	0.8451469281460599
RNAS_LLA	0.9998091400000002	0.6713356863151746
PACL	0.999808686	0.9258401641405695
r1530	0.999806794	0.8571366650773605
GTHRDt2_1	0.999806794	0.8571366650773605
GLYVESSEC	0.999804348	0.551668967284799
GLYabcpp	0.999804348	0.8451469281460603
GLYVESSEC_1	0.999804348	0.8451469281460599
GLYabc	0.999804348	0.8451469281460599
CYTB_B2	0.9998039540000001	0.9666630805280265
ADNK3	0.99980309	0.5999757266824526
SADT	0.9998012000000001	0.6761072852569787
SGDS	0.9998000279999999	0.500008427936934
FACOALT60t2pp	0.999799584	0.7499999999999999
FACOALP60t2pp	0.999799584	0.7499999999999999
FACOALP90t2pp	0.999799584	0.7499999999999999
FACOAL70t2pp	0.999799584	0.7499999999999999
FACOAL182t2pp	0.999799584	0.7499999999999999
FACOAL181d6t2pp	0.999799584	0.7499999999999999
FACOAL181d11tpp	0.999799584	0.7499999999999999
FACOALP80t2pp	0.999799584	0.7499999999999999
FACOALP50t2pp	0.999799584	0.7499999999999999
FACOALP100t2pp	0.999799584	0.7499999999999999
FACOALP70t2pp	0.999799584	0.7499999999999999
FACOAL90t2pp	0.999799584	0.7499999999999999
RE2640C	0.999797154	0.5
FDH3	0.9997970479999999	0.8170217368798615
ASPt2_2	0.9997964140000001	0.8521987429298477
ASPt2_3	0.9997964140000001	0.9038932650665199
ASPt2r	0.9997964140000001	0.6737222616976584
FACOAL180	0.9997958419999999	0.7216878364870323
GDR	0.999794694	0.7499999999999999
ASPO2y	0.9997945679999999	0.7698090114997882
PALDP	0.99979453	0.5669589963797478
PALDH	0.99979453	0.5669589963797478
ALKP_1	0.999793718	0.6761072852569642
FORt2pp	0.9997929579999999	0.6737222616976584
FACOAL80	0.9997922100000001	0.7216878364870323
OXACOAL	0.999791894	0.6666666666666667
r1252	0.9997891260000001	0.8333333333333335
PRPPP	0.99978854	0.6761072852569574
NAabc	0.999782922	0.8451469281460599
GMP5N	0.99978102	0.8944543289822896
CACOAL	0.9997800159999999	0.6681675849914063
HMR_0305	0.9997800159999999	0.6681675849914098
PCA2	0.9997800159999999	0.8807479291626529
PALMCL	0.9997800159999999	0.644645671551864
PCA1	0.9997800159999999	0.8807479291626529
IPDAB	0.9997800159999999	0.8807479291626559
FADD3	0.9997800159999999	0.8807479291626529
NTPP7	0.999779888	0.6507840173792525
DAUPP	0.99977775	0.5
FISC	0.99977709	0.7150380142720457
ALKP	0.9997761300000001	0.5773794658959861
AAAN	0.999774326	0.8571366650773724
GLCATr	0.9997737499999999	0.6123724356957947
SERD_D	0.9997712419999999	0.6666329523617045
FADRx	0.999770642	0.7027469732360365
RNA_1	0.999768918	0.5963581672412984
GLU5K	0.9997679039999999	0.6123724356957946
r0193	0.9997673280000001	0.7302819718541327
HDCAt2pp	0.9997668019999999	0.6737222616976584
TRDR4	0.999766552	0.7142733301547279
FORt3	0.9997664179999999	0.6737222616976584
ALDD16	0.9997643440000001	0.8571378445634048
DALAt2pp	0.999760584	0.6737222616976584
GTPCII_1	0.9997574	0.9074933110005935
GTPCII	0.9997574	0.9411754207492266
FE2t2pp	0.9997573	0.7071067811865475
SPT_syn	0.999753574	0.44722716449114075
IVCS	0.9997531820000001	0.6666666666666667
PSLS	0.999752488	0.4998482549317296
AKGCAL	0.9997507220000001	0.5999757266824217
ICHDx	0.999749288	0.7999878633412446
GCPN	0.9997488560000001	0.6547671766965747
NAt6	0.999748686	0.6737222616976584
NAt3_2	0.999748686	0.9486832980505138
NAt3_15	0.999748686	0.9805806756909202
NAt3_0_5	0.999748686	0.9486832980505138
FAH3	0.999748026	0.7778613257035482
LAAL1	0.9997467499999999	0.7559198445902751
NTP4	0.999746502	0.6761072852569643
GLYt2r	0.999746326	0.6737222616976584
HMR_0168	0.999745868	0.7216878364870323
NTPP11_1	0.9997451959999999	0.8944543289822888
POX	0.9997448560000001	0.46292008207028346
NDP6	0.999744078	0.6761072852569647
FACOAL180_1	0.9997415220000001	0.6666666666666667
FACOAL180_2	0.9997415220000001	0.6666666666666667
RBFK_1	0.999741498	0.8944543289823041
r1515	0.9997406200000001	0.84514692814606
HEX1_1	0.999739626	0.8944543289823041
GLUN_1	0.999739004	0.6708407467367185
FAS181	0.99973408	0.9302124159147286
FPGS_1	0.9997338159999998	0.6286216332719357
ETOHMO	0.999733638	0.8677218312746245
CYTK14	0.999733322	0.5
NAt3_2pp	0.999733228	0.9486832980505138
NAt3_1p5pp	0.999733228	0.9805806756909202
CYSO_I	0.999731908	0.5940938271894743
GLYt2pp	0.9997307400000001	0.6737222616976584
LAAL21	0.9997283079999999	0.6761072852569485
FHL	0.999726938	0.6859943405700353
SQLS	0.99972676	0.4803844614152615
DALAt2r	0.99972398	0.6737222616976584
r0085	0.9997239400000002	0.5669589963797484
HYNE	0.9997239400000002	0.5669589963797484
AACOAT	0.9997239199999999	0.6666666666666667
GD3P2	0.999723678	0.8618541888368239
OCDOR	0.999722338	0.792293782619834
IDPA	0.999721394	0.6761072852569575
ALDD14	0.9997213200000001	0.8571378445634048
PALFATPtc	0.9997206000000001	0.8333333333333335
HMR_1754	0.99971871	0.6172267760937162
STFRNS	0.9997177660000001	0.6124034034793866
r1529	0.999715608	0.84514692814606
CDAPPA160	0.9997154800000001	0.6324267467649546
GLUTRS_3	0.9997131579999999	0.9258401641405695
GLUTRS_2	0.9997131579999999	0.9258401641405695
SR6	0.9997129520000001	0.6666779039159164
NDP4	0.9997083499999999	0.6761072852569643
INOSTO	0.9997079799999999	0.565702588516318
TTDCAFATPc	0.9997079400000001	0.8333333333333335
PTPATi	0.999706864	0.948688096687104
NDP8	0.999706228	0.6761072852569631
UMPK2	0.9997056500000001	0.6123724356957946
SELNPS_cho	0.999705404	0.7999757252094031
PHEPS	0.999705404	0.7999757252094111
HMR_8582	0.9997045060000002	0.6123724356957946
r0318	0.9997041980000001	0.6761072852569784
CYTDK2_1	0.999703708	0.5
ALAD_L2	0.999703332	0.8131468745082284
FE2DMT1	0.9997021499999998	0.6737222616976584
Nat_Kpp	0.9997020360000001	0.670820393249937
NAKt2pp	0.9997020360000001	0.6708203932499369
FACOAL141	0.99970167	0.7216878364870323
NTPP1_1	0.9997016000000001	0.894454328982298
FAH2	0.9997014639999999	0.7778613257035482
F6PP	0.99969942	0.5669589963797478
PDE4	0.999698704	0.75594532850633
NTP6	0.9996957180000001	0.6761072852569647
HCO3abc	0.999695282	0.8451469281460599
BCT1_syn	0.999695282	0.8451469281460599
GLXt2	0.9996926720000001	0.6737222616976584
ZN2abcpp	0.999692548	0.84514692814606
DODECACID	0.9996921740000001	0.6770032003863301
OCTEDECACID	0.9996921740000001	0.6756893384895896
OCTDECACID	0.9996921740000001	0.6756893384895896
HEXDECACID	0.9996921740000001	0.6762522260005742
HEXEDECACID	0.9996921740000001	0.6762522260005742
TETDECACID	0.9996921740000001	0.6767529681839596
DECACID	0.9996921740000001	0.6764814252025461
RNA	0.999688888	0.6688533423025014
ALAt2r	0.9996852979999999	0.6737222616976584
ACPAL	0.99968474	0.6666666666666667
RE2649C	0.9996846399999999	0.730318901410042
ALAt2pp	0.999683168	0.7071067811865475
ALOX	0.9996828440000002	0.7324626249516745
r1516	0.999680812	0.84514692814606
PPNCL3	0.999679092	0.7142733301547189
LAAL5	0.999677252	0.7559198445902721
FADRx2	0.9996753899999999	0.6819270640716149
FDH2	0.9996738279999999	0.8170217368798615
DHFR2i	0.99967144	0.7027469732360252
LYSMO	0.9996712139999999	0.5476837789220071
METOX	0.9996703760000001	0.6804252864092564
DESAT16_2	0.9996700860000001	0.7378772247284093
NTD11	0.9996692319999999	0.577379465895995
MALTHXabc	0.9996691740000001	0.8571366650773605
MLTHFte1	0.999668332	0.84514692814606
TRNFE	0.999667232	0.42640731325863424
HMPPtr	0.999666998	0.8451469281460704
DUTPDP_1	0.9996664039999998	0.8944543289822965
CBIAT_DELETE	0.999665652	0.6666666666666667
CBLAT_DELETE	0.999665652	0.6666666666666667
SELMETAT	0.999665652	0.6666666666666667
COB1NDAAT2	0.999665652	0.6666666666666667
GTHOXti2	0.9996646	0.8451469281460599
ACITL	0.99966318	0.6172267760937129
FAS161	0.999661136	0.9290872998611052
GLNTRS2	0.999660776	0.717123695921297
PACCOAL2	0.999660622	0.6666666666666667
HMR_1467	0.9996602299999999	0.6225165434870124
SS	0.9996602299999999	0.6225165434870124
OLEICFATPtc	0.9996600499999999	0.8333333333333335
SALCOD	0.999659934	0.7753079759022969
RIBt2	0.99965866	0.6737222616976584
OCDCAFATPc	0.9996573679999999	0.7216878364870323
CYTDK2	0.9996563820000001	0.5999757266824481
SUCBZL	0.9996559719999999	0.6666666666666667
r1162	0.9996550479999999	0.84514692814606
FUMt2_3	0.9996545859999999	0.9038932650665199
FUMt2_2	0.9996545859999999	0.9486832980505138
FUMt3	0.9996545859999999	0.6737222616976584
HDCAt2	0.9996543000000001	0.6737222616976584
DTARTD	0.9996531839999999	0.4757950842838701
TARTD	0.9996531839999999	0.4757950842838701
GLUTRS2	0.99965238	0.6172267760937131
HMR_6785	0.999650598	0.7216878364870323
ATPATF3	0.999649112	0.5999757266824597
NTP2	0.999648028	0.6761072852569651
GLXCBL	0.9996479620000001	0.8571366650773765
PPA_1	0.9996478059999999	0.8571366650773895
PYRDC2	0.99964733	0.6761072852569794
TAPTPP	0.99964726	0.6507840173792458
DGTP8DETOX	0.99964726	0.6507840173792673
NTPP10	0.99964726	0.6507840173792531
RPNTPH	0.99964726	0.6507840173792468
PROPROPROr	0.999647102	0.6681531047810609
ASPOb	0.9996469399999999	0.6928133162077992
AMETt2	0.9996469259999999	0.6737222616976584
NTP8	0.999646842	0.6761072852569631
DNADDP	0.999646566	0.7499620694886995
BACCL	0.99964628	0.6761072852569782
AIRCra	0.9996443240000001	0.9090884015997782
DESAT18_5	0.99964327	0.7378772247284093
SFCYSc	0.9996416659999999	0.5302362070678672
GCALDDy	0.999640712	0.861854188836823
FTHFI	0.999638826	0.8451469281460691
DESAT16a	0.9996383419999999	0.8677218312746245
DES2_C16	0.9996383419999999	0.8677218312746245
CDAPPA181	0.9996380659999999	0.6324267467649546
THPPP	0.99963718	0.6708407467367167
X00002	0.999637156	0.6996053769124972
HMR_0200	0.9996363500000001	0.6666666666666667
ACSPHAC140	0.99963322	0.6666666666666667
CYOO3	0.9996326400000001	0.8877621582104128
FACOAL50i	0.9996322300000001	0.7216878364870323
r0210	0.999630668	0.5999757266824517
PFK_adp	0.999629908	0.57518900535024
GCALDtabcpp	0.99962943	0.8451469281460599
PDE3	0.9996279180000002	0.6708407467367168
NI2abcpp	0.999626446	0.84514692814606
TRIOK	0.999623522	0.6324320778285143
6HNACMO	0.999618916	0.7753079759022965
MALTabcpp	0.999618288	0.8571366650773605
MSADC	0.9996176880000001	0.6859943405700353
ASNS3_1	0.9996174199999999	0.8018011019896877
DESAT14_9	0.99961728	0.7378772247284093
GLYBabc	0.999617032	0.8451469281460599
DESAT18_3	0.999616524	0.7378772247284093
GLXO3r	0.999614746	0.6804252864092564
ASPO1	0.999610878	0.6804252864092564
UDPACGA6D	0.999610026	0.9263667863066838
MI1PP_1	0.999609624	0.8944543289822888
DHAK	0.9996092000000001	0.7453559979908251
FUMt2_3pp	0.99960918	0.9899494936611664
FUMtpp	0.99960918	0.9486832980505138
NITR	0.9996090200000001	0.7303189014100426
GLYBabcpp	0.9996085640000001	0.8451469281460599
OPHHX3	0.9996082399999999	0.9203557965060639
G1PDH	0.9996074220000001	0.7999878633412324
DHRG	0.9996074220000001	0.8320526749252193
FORA	0.9996073359999998	0.8944543289822933
LYSabc	0.9996071780000001	0.8571366650773605
CAATPS	0.999607102	0.5547066692217116
CAATPS_1	0.999607102	0.6761072852569485
NFORGLUAH	0.9996064020000001	0.7499557464312248
NO3abcpp	0.99960492	0.8451469281460599
HMR_0253	0.9996026419999999	0.84514692814606
FE3abcpp	0.9996023199999999	0.8571366650773605
TTDCAt2pp	0.999594908	0.6737222616976584
TTDCAt2	0.999594736	0.6737222616976584
CD2abcpp	0.9995937999999999	0.8451469281460599
LAAL19	0.99959279	0.7142733301547236
FACOAL1813	0.9995923959999999	0.6666666666666667
XAH	0.999591742	0.47579508428386785
r1527	0.999590302	0.8451469281460599
CD2abc1	0.999590202	0.8451469281460599
CD2abc2	0.999590202	0.8451469281460599
NO3abc	0.9995885659999999	0.8451469281460599
GLYALDDy	0.9995885080000001	0.8618541888368232
r1523	0.99958729	0.84514692814606
r1382_1	0.999586638	0.8404901555653214
FPGS	0.999586638	0.8347760166797912
THFGLUS	0.999586638	0.7142733301547222
FPGS_tm	0.999586638	0.8347760166797913
GAPDi_nadp	0.9995859100000001	0.6666666666666667
PHEPC	0.9995851	0.6666666666666667
GMPt6	0.9995843799999999	0.6737222616976584
FRD2	0.999584308	0.5
XYLI2	0.9995835319999999	0.5773502691896257
SPODM_1	0.9995820480000001	0.7746436757451344
ALDD18	0.9995786320000001	0.8571378445634048
NOS1	0.9995786259999999	0.7778613257035478
MTHFC_1	0.9995761900000002	0.86606919884399
CA2abc1	0.99957428	0.8451469281460599
CA2abc	0.99957428	0.8451469281460599
PROt3	0.9995742140000001	0.6737222616976584
DESAT18_11	0.999571158	0.7378772247284093
DESAT18_4	0.999571158	0.7378772247284093
FPGS7_1	0.999570978	0.6286216332719379
DESAT18_6	0.9995702300000001	0.7378772247284093
FRUabc	0.9995697	0.8451469281460599
DPCOAPP	0.99956841	0.7499620694886995
APH180	0.9995675480000001	0.7499620694886984
ORNabc	0.9995675399999999	0.8571366650773605
THRS_2	0.999566562	0.8944543289822888
CA2abcpp	0.9995652100000001	0.8451469281460599
CA2abc1pp	0.9995652100000001	0.8451469281460599
COBALT2abcpp	0.99956504	0.8451469281460599
Cobalt2abcppI	0.99956504	0.8451469281460599
r1528	0.9995639319999998	0.8451469281460599
CYTK7	0.999562454	0.6123724356957946
THFOR1	0.999562296	0.8399542100033386
DESAT16	0.99956178	0.8677218312746245
TYRabc	0.9995609719999999	0.84514692814606
ADMDC	0.999560532	0.6859943405700353
HMR_6729	0.9995587319999999	0.639119984989928
TRPabc	0.999558482	0.84514692814606
ARGSS_1	0.9995554	0.9561891052220383
UMPK4	0.9995547440000001	0.5
FRD	0.9995531920000001	1.0
MDH3	0.999551724	0.5
GSNK	0.999551712	0.6324320778285085
FALDtpp2	0.9995509960000002	0.6737222616976584
FALDep	0.9995509960000002	0.6737222616976584
NTD1_1	0.999550914	0.8944543289822965
CAPROICc	0.999550284	0.7999878633412112
MDHi2	0.999549736	1.0
XMO	0.99954793	0.714273330154745
MMSAD2	0.9995459139999999	0.6804252864092564
MI3PP_2	0.999544344	0.7499620694886984
MI4PP_2	0.999544344	0.7499620694886984
MI4PP_1	0.999544344	0.6761072852569656
MI3PP_1	0.999544344	0.6761072852569656
r1382	0.999544186	0.7957006157586483
CDAPPA161	0.9995438199999999	0.6324267467649546
APH161	0.999543676	0.7499620694886984
HMEDR	0.999542984	0.8571378445634047
OMMBLHX3	0.99954224	0.9203557965060639
OMPHHX3	0.99954224	0.9203557965060639
HMR_2287	0.999538894	0.8677218312746245
DESAT14	0.9995384900000002	0.8677218312746245
DHRG2	0.99953837	0.7926173704527644
HISabc	0.999538112	0.8571366650773605
P5CR2	0.999538094	0.7027469732360242
PRO1x	0.999538094	0.8081139046715273
P5CRx	0.999538094	0.8081139046715273
ALDD10	0.9995358719999998	0.8571378445634097
4HPAOX	0.9995356799999999	0.8571366650774077
FLAVO2	0.9995356799999999	0.6761219473804727
3HPAOX	0.9995356799999999	0.8571366650774089
UACGAMDH2	0.9995351959999998	0.47579508428386774
UDPACGLUDH	0.9995351959999998	0.47579508428386774
LAAL37	0.999534452	0.7126820573466012
5DH4DGLCD	0.999532484	0.7999878633412661
MALTHPabc	0.999532112	0.8451469281460599
MG2abc	0.9995309499999999	0.8571366650773605
CRNabc	0.999530698	0.8571366650773605
CITabc	0.9995304300000001	0.8783083737374985
HYD2	0.999528522	0.812558529753963
TSULP	0.999528082	0.6737222616976584
METSOX2abcpp	0.9995279199999999	0.8451469281460599
METSOX2abc	0.9995279199999999	0.8451469281460599
CTPS1_2	0.9995267480000001	0.7637515808669986
NO2tabcpp	0.9995262779999999	0.8451469281460599
METSOX1abcpp	0.9995262519999999	0.8451469281460599
METSOX1abc	0.9995262519999999	0.8451469281460599
SER_AL	0.999524572	0.5772918713470505
COabc	0.999524042	0.8451469281460599
aratyr3	0.999523516	0.5
LPLIPAL2A140	0.9995229680000002	0.7499620694886949
ALDD12	0.999521964	0.8571378445634097
GLUCYSte	0.999521852	0.8451469281460599
FAH1	0.9995215140000001	0.7778613257035479
r1322	0.9995208199999999	0.5773794658959848
PS160abcpp	0.9995203079999999	0.84514692814606
MNabc_rev	0.999518936	0.84514692814606
OIVD2E	0.9995177180000001	0.8103995360061916
LAAL9	0.9995172799999998	0.7142733301547212
HMGCOAS	0.99951679	0.6666666666666667
3HPPPNH	0.999516732	0.7142733301547496
PS161abcpp	0.99951565	0.84514692814606
DESAT18_8	0.999515046	0.7378772247284093
HDH	0.999514602	0.9897641518638985
r0381	0.9995144220000001	0.7581965225657084
BTNt	0.999513326	0.8451469281460599
r1536	0.999512736	0.84514692814606
METTRS_1	0.999511712	0.5975909912709315
UAMRH	0.999511486	0.7778613257035482
PGLYCP_1	0.9995114020000001	0.6761072852569572
r0400	0.999511358	0.3872815126391598
APH120	0.999511	0.7499620694886975
PHEabc	0.999508834	0.8451469281460599
MOBDabc_rev	0.999508516	0.84514692814606
BARB	0.99950847	0.7581965225657084
FCSTOLS_c	0.9995073640000001	0.9249971314231957
MCAO_c	0.9995073640000001	0.9249971314231964
PS181abcpp	0.9995056800000001	0.84514692814606
HMR_2284	0.999504874	0.8677218312746245
HMR_2282	0.999504874	0.8677218312746245
HMR_2281	0.999504874	0.8677218312746245
DMPSS_c	0.9995041599999999	0.8571342323299778
ARBabc	0.9995041179999999	0.8571366650773617
ACSPHAC60	0.99950302	0.6666666666666667
HMR_0323	0.99950302	0.6666666666666667
RE3335C	0.99950302	0.6666666666666667
HMR_0381	0.99950302	0.6666666666666667
ACSPHAC142	0.99950302	0.6666666666666667
ACSPHAC90	0.99950302	0.6666666666666667
RE3345C	0.99950302	0.6666666666666667
ACSPHAC141d5	0.99950302	0.6666666666666667
ACSPHAC141	0.99950302	0.6666666666666667
ACSPHAC160	0.99950302	0.6666666666666667
HMR_0327	0.99950302	0.6666666666666667
ACSPHAC121d6	0.99950302	0.6666666666666667
ACSPHAC40	0.99950302	0.6666666666666667
ACSPHACP100	0.99950302	0.6666666666666667
ACSPHAC50	0.99950302	0.6666666666666667
ACSPHAC80	0.99950302	0.6666666666666667
ACSPHAC70	0.99950302	0.6666666666666667
ACSPHAC121	0.99950302	0.6666666666666667
ACSPHAC120	0.99950302	0.6666666666666667
FACOAL90i	0.99950302	0.6666666666666667
ACSPHAC101	0.99950302	0.6666666666666667
ACSPHAC100	0.99950302	0.6666666666666667
HMR_0345	0.99950302	0.6666666666666667
FACOAL140_ISO	0.99950302	0.6666666666666667
HMR_0385	0.99950302	0.6666666666666667
FACOAL_220_c	0.99950302	0.6666666666666667
RTOTAL3FATPc	0.99950302	0.6666666666666667
RTOTALFATPc	0.99950302	0.6666666666666667
FACOALPHDCA	0.99950302	0.6666666666666667
FACOAL203	0.99950302	0.6666666666666667
DCHOLESTANCOAc	0.99950302	0.6666666666666667
FACOALPREPH	0.99950302	0.6666666666666667
FACOAL_161_2E_c	0.99950302	0.6666666666666667
FACOAL_162_9Z12Z_c	0.99950302	0.6666666666666667
FACOAL_163_6Z9Z12Z_c	0.99950302	0.6666666666666667
FACOAL_164_6Z9Z12Z15Z_c	0.99950302	0.6666666666666667
FACOAL_70_c	0.99950302	0.6666666666666667
FACOAL200	0.99950302	0.6666666666666667
R_group_phosphotase_1	0.99950302	0.6666666666666667
R_group_phosphotase_2	0.99950302	0.6666666666666667
R_group_phosphotase_3	0.99950302	0.6666666666666667
FACOAL204	0.99950302	0.6666666666666667
IBUP_RASCL1hep	0.99950302	0.6666666666666667
PACCOAL3	0.99950302	0.6666666666666667
PACOAL	0.99950302	0.6666666666666667
SEBACACT	0.99950302	0.6666666666666667
CHCOAL	0.99950302	0.6666666666666667
RE3446C	0.99950302	0.6666666666666667
RTOTAL2FATPc	0.99950302	0.6666666666666667
HMR_1627	0.99950302	0.6666666666666667
FVSCOAhc	0.99950302	0.6666666666666667
FACOAL150_anteiso	0.99950302	0.6666666666666667
HMR_0389	0.99950302	0.6666666666666667
RE3562C	0.99950302	0.6666666666666667
FACOAL184	0.99950302	0.6666666666666667
FACOAL170_ISO	0.99950302	0.6666666666666667
FACOAL170	0.99950302	0.6666666666666667
FACOAL2042	0.99950302	0.6666666666666667
HMR_0393	0.99950302	0.6666666666666667
C12DCACT	0.99950302	0.6666666666666667
FACOAL161_ISO	0.99950302	0.6666666666666667
FACOAL160_ISO	0.99950302	0.6666666666666667
FACOAL150_ISO	0.99950302	0.6666666666666667
FACOAL2	0.99950302	0.6666666666666667
HMR_0429	0.99950302	0.6666666666666667
HMR_0433	0.99950302	0.6666666666666667
FACOAL191	0.99950302	0.6666666666666667
FACOAL150	0.99950302	0.6666666666666667
HMR_0437	0.99950302	0.6666666666666667
3HPVSCOAhc	0.99950302	0.6666666666666667
HMR_0319	0.99950302	0.6666666666666667
FACOAL1	0.99950302	0.6666666666666667
OCT11EFATP	0.99950302	0.6666666666666667
OCT11EFATP_1	0.99950302	0.6666666666666667
ACSPHACP40	0.99950302	0.6666666666666667
FACOAL182_1	0.99950302	0.6666666666666667
ACSPHACP50	0.99950302	0.6666666666666667
HMR_0204	0.99950302	0.6666666666666667
FACOAL245_1	0.99950302	0.6666666666666667
FACOAL245_2	0.99950302	0.6666666666666667
DOCO13EFATP	0.99950302	0.6666666666666667
FACOAL246_1	0.99950302	0.6666666666666667
HMR_0165	0.99950302	0.6666666666666667
HMR_0171	0.99950302	0.6666666666666667
HMR_0177	0.99950302	0.6666666666666667
HMR_0184	0.99950302	0.6666666666666667
HMR_0192	0.99950302	0.6666666666666667
ACSPHACP60	0.99950302	0.6666666666666667
FACOAL1832	0.99950302	0.6666666666666667
HMR_0267	0.99950302	0.6666666666666667
ADPACDAc	0.99950302	0.6666666666666667
HMR_0209	0.99950302	0.6666666666666667
DOCOSACT	0.99950302	0.6666666666666667
HMR_0233	0.99950302	0.6666666666666667
HMR_0241	0.99950302	0.6666666666666667
SUBERICACT	0.99950302	0.6666666666666667
HMR_0245	0.99950302	0.6666666666666667
FACOAL171_anteiso	0.99950302	0.6666666666666667
FACOAL171_ISO	0.99950302	0.6666666666666667
HMR_0255	0.99950302	0.6666666666666667
FACOAL244_1	0.99950302	0.6666666666666667
FACOAL1812	0.99950302	0.6666666666666667
FACOAL205	0.99950302	0.6666666666666667
FACOAL1831	0.99950302	0.6666666666666667
FACOAL1821	0.99950302	0.6666666666666667
FACOAL206	0.99950302	0.6666666666666667
FACOAL182	0.99950302	0.6666666666666667
FACOAL224	0.99950302	0.6666666666666667
FACOAL2251	0.99950302	0.6666666666666667
RE2635C	0.99950302	0.6666666666666667
r0651	0.99950302	0.6666666666666667
LINOFATPtc	0.99950302	0.6666666666666667
LGNCFATPtc	0.99950302	0.6666666666666667
LEVUACOAL	0.99950302	0.6666666666666667
FACOAL2252	0.99950302	0.6666666666666667
FACOAL226	0.99950302	0.6666666666666667
FACOAL240	0.99950302	0.6666666666666667
URSCHOLCOAc	0.99950302	0.6666666666666667
FACOAL240_1	0.99950302	0.6666666666666667
FACOAL181_1	0.99950302	0.6666666666666667
4CMCOAS	0.99950302	0.6666666666666667
FACOAL240i	0.99950302	0.6666666666666667
RETNCOA	0.99950302	0.6666666666666667
FACOAL241	0.99950302	0.6666666666666667
FACOAL1812_1	0.99950302	0.6666666666666667
RE3075C	0.99950302	0.6666666666666667
FACOAL260	0.99950302	0.6666666666666667
CAFFCOA	0.99950302	0.6666666666666667
ARACHDFATPtc	0.99950302	0.6666666666666667
RE3079C	0.99950302	0.6666666666666667
FACOAL170_anteiso	0.99950302	0.6666666666666667
HMR_0279	0.99950302	0.6666666666666667
HMR_0289	0.99950302	0.6666666666666667
ARACHFATPc	0.99950302	0.6666666666666667
HMR_0293	0.99950302	0.6666666666666667
HMR_0297	0.99950302	0.6666666666666667
HMR_0301	0.99950302	0.6666666666666667
HMR_0271	0.99950302	0.6666666666666667
4HPTNCOAL	0.99950302	0.6666666666666667
ACSPHACT60	0.99950302	0.6666666666666667
FACOAL1822	0.99950302	0.6666666666666667
HMR_0309	0.99950302	0.6666666666666667
ACSPHACP90	0.99950302	0.6666666666666667
ACSPHACP80	0.99950302	0.6666666666666667
ACSPHACP70	0.99950302	0.6666666666666667
FERULCOAS	0.99950302	0.6666666666666667
ACSPHACT40	0.99950302	0.6666666666666667
ACTLMO	0.9995021640000001	0.8677218312746245
MALTTTRabcpp	0.999502162	0.8571366650773605
GLYOX3	0.9995010219999999	0.6708407467367168
E4POR1	0.9995005319999999	0.8888851431075789
DESAT18	0.9995002	0.8677218312746245
CYO1b2pp_syn_1	0.9994988320000001	0.7863725325960019
CYO1bpp_syn_1	0.9994988320000001	0.7863725325960006
CYTCAA3pp	0.9994988320000001	0.6995431390233273
CYTCBB3pp	0.9994988320000001	0.4666630708135271
IPDPS_syn	0.9994982200000001	0.7777865177868635
ARGARGr	0.9994981940000001	0.4714283598019705
3PGP	0.99949794	0.5669589963797478
MALTTRabcpp	0.999497178	0.8571366650773605
LCADi_D	0.9994971619999999	0.8571378445634048
UDPGD	0.9994970540000001	0.9263667863066838
ASPO5_1	0.999496866	0.8944543289822927
KAS15	0.999495438	0.560112033611204
UREAabcpp	0.99949482	0.84514692814606
MNDNS2	0.9994907999999999	0.9234256841352153
ASPTA4	0.999490042	0.8944543289822905
PAPA160	0.999489004	0.5669589963797547
MALTPTabc	0.9994875540000001	0.8451469281460599
MALTPTabcpp	0.9994875540000001	0.8451469281460599
THFGLUH	0.999486958	0.5999757266824751
LAAL20	0.999486718	0.7142733301547242
OAAt_1	0.999486302	0.6737222616976583
CYSTabc	0.99948613	0.8451469281460599
MNabc_1	0.999485164	0.8571366650773605
HYD2pp	0.9994847200000001	0.8775246546518329
RNTR3	0.99948388	0.6761072852570095
ADPMAN	0.9994830739999999	0.7499620694886993
SULFDH	0.9994826399999999	0.7302901781452835
TTDCEAATP	0.999482334	0.84514692814606
HCO3_h_ti	0.999481048	0.6737222616976584
4HBHYOX	0.9994798100000001	0.7778613257035671
POR5	0.999479556	0.45291609883733397
POR	0.999479536	0.6172267760937111
POR2	0.999479536	0.45291609883733397
POR_syn	0.999479536	0.45291609883733397
ASPT	0.9994784899999999	0.4082689356529279
DESATPE160	0.99947838	0.9411764705882353
HMR_4782	0.9994774699999999	0.7284831628907193
AGTi	0.999477336	0.5
ASNabcpp	0.9994759200000001	0.8451469281460601
r0796	0.999475898	0.7027469732360253
METDabcpp	0.99947539	0.8571366650773605
CHLabc	0.9994737340000001	0.8451469281460599
CHLabc_rev	0.9994737340000001	0.8451469281460599
CHLabcpp	0.9994737340000001	0.8451469281460599
FPGS4_1	0.999473192	0.6286216332719357
TMDPK	0.99947223	0.5999757266824168
CUabcpp	0.999470724	0.8451469281460599
CU2abcpp	0.999470724	0.8571366650773605
5OXPROabcpp	0.9994700599999998	0.8451469281460691
DHR_1	0.9994697300000001	0.5772918713470738
FAH3_1	0.999469554	0.7001400420140049
SUCRabc	0.999469514	0.84514692814606
BNOCA	0.99946925	0.7385514921881876
THMDP	0.9994685239999999	0.809034628085969
THMTP	0.9994685239999999	0.6761072852569574
LAAL3	0.9994654800000001	0.7142733301547434
Cuabc	0.9994651960000001	0.8451469281460599
ARAT	0.999465062	0.5999757266824312
TREabc	0.9994628999999999	0.84514692814606
4HALDD	0.9994628319999999	0.8571378445634208
DAPabc	0.9994607820000001	0.8451469281460733
DAPabcpp	0.9994607820000001	0.8451469281460733
DTPH	0.999460088	0.6761072852569633
LHIST	0.9994582519999999	0.8944241757447825
HISTDb	0.9994582519999999	0.8944241757447825
HISTDb_1	0.9994582519999999	0.8216087640862978
MPTAT	0.9994577960000001	0.6761072852569607
S3AdT	0.9994577960000001	0.676107285256982
LIPATPT_1	0.9994577960000001	0.676107285256963
Spt3AdT	0.9994577960000001	0.676107285256982
RE1944C	0.9994577960000001	0.6761072852569783
MPTSS	0.9994577960000001	0.6761072852569608
GMHEPAT	0.9994577960000001	0.6761072852569786
THISAT	0.9994577960000001	0.6761072852569787
LIPATPT_2	0.9994577960000001	0.676107285256963
SELADT	0.9994577960000001	0.6761072852569786
DMGLYBabcpp	0.999455998	0.8451469281460599
O2XOADOX	0.9994556580000001	0.8433421202344644
ARNO	0.999454478	0.6415096144180725
CYSTRS_1	0.9994535639999998	0.5975909912709315
CIGAMS	0.9994535639999998	0.6999635878141112
r2073_1	0.9994521439999999	0.6737222616976584
MTHFD2	0.9994521199999999	0.7027469732360263
PACALtabcpp	0.9994516299999999	0.8451469281460599
BALAVECSEC_1	0.99944944	0.8451469281460618
BALAVECSEC	0.99944944	0.4662413330542564
DESAT18_2	0.9994482619999999	0.8677218312746245
HMR_2359	0.9994482619999999	0.8677218312746245
FAS141	0.9994480899999999	0.9267851220607446
FUMAH	0.999446832	0.5999757266824246
ARGMO	0.9994464859999999	0.5999757266824475
HMR_2296	0.999446414	0.8677218312746245
HMR_2295	0.999446414	0.8677218312746245
HMR_2292	0.999446414	0.8677218312746245
HMR_2293	0.999446414	0.8677218312746245
SO4ti	0.999446348	0.7071067811865475
HDECH	0.999445652	0.8825037248762516
AGMabcpp	0.9994454660000001	0.8451469281460622
RIBFLVt3	0.999444514	0.84514692814606
RIBFLVt3o	0.999444514	0.84514692814606
HG2abcpp	0.999444332	0.84514692814606
FAD_13	0.9994439280000001	0.7289517947908697
6TXAN5MPAML	0.99944344	0.8333164761808274
G6PDH1	0.999442864	0.7027469732360339
HMR_6786	0.999440392	0.632426746764966
MTHFR2	0.9994402900000001	0.8081139046715278
MTHFR2_1	0.9994402900000001	0.7027469732360311
ASNabc	0.999439948	0.8451469281460601
PHCD	0.9994392	0.7777702862151462
SUCRabcpp_syn	0.9994389179999998	0.84514692814606
7OHOCTAc	0.9994385539999999	0.7778613257035474
OCTD	0.9994361979999999	0.7200747860424568
DBTS	0.999435654	0.778509683748402
ARB_Dabc	0.999435168	0.8571366650773619
BSORx	0.99943434	0.7581965225657082
NCBMPTSabcpp	0.9994340600000001	0.8451469281460642
FRD7	0.9994336	1.0
15DAPabcpp	0.999432426	0.845146928146074
LCTSabc	0.9994323919999999	0.8451469281460599
CTBTabc	0.9994308759999999	0.8571366650773605
ALDD32	0.9994308540000001	0.889295688631031
GLACO	0.9994308540000001	0.889295688631031
ALDD8	0.9994305920000001	0.8571378445634048
FE3DCIT2abcpp	0.999425216	0.8451469281460599
GTHRDH_syn	0.9994243020000001	0.500008427936934
ALCD2y	0.999423552	0.6819270640716149
FAS160ACP	0.999423446	0.9538523054032294
CMtexabc	0.999422844	0.8451469281460599
RBPC	0.9994224319999999	0.622837663207497
HPHACA	0.999419212	0.7142733301547464
BCAROHX21	0.999419212	0.7142733301547584
R05217_nad	0.999419212	0.8131468745082147
BCAROHX11	0.999419212	0.714273330154753
DESAT18_10	0.999419212	0.7378772247284093
DESAT18_7	0.999419212	0.7378772247284093
C22STDSx	0.999419212	0.7378772247284093
PRE3BS	0.999419212	0.7142733301547454
RE2675C_1	0.999419212	0.7378772247284093
RE2675C	0.999419212	0.7378772247284093
RE2155C	0.999419212	0.71427333015476
LNLCCOADS	0.999419212	0.7378772247284093
RE2220C	0.999419212	0.7142733301547607
HMR_1557	0.999419212	0.7378772247284096
r0267	0.999419212	0.7142733301547518
RE2221C	0.999419212	0.7142733301547608
KSH	0.999419212	0.7142733301547545
PXMO	0.999419212	0.7142733301547446
DESAT24_1	0.999419212	0.7378772247284093
ECHINH	0.999419212	0.7142733301547488
DESAT20_2	0.999419212	0.7378772247284093
4HOXPACMON	0.999419212	0.7142733301547626
DESAT18_9	0.999419212	0.7378772247284093
MXMO	0.999419212	0.7142733301547446
DESAT18_12	0.999419212	0.7378772247284093
CACNAO2	0.999419212	0.7142733301547521
RE1309C	0.999419212	0.7142733301547605
CYP3	0.999419212	0.714273330154745
CYP1	0.999419212	0.7142733301547454
DESAT20_1	0.999419212	0.7378772247284093
VALDHr	0.99941903	0.7142733301547416
FBP26	0.999418232	0.75
PROt4	0.9994176320000001	0.5
PROt4_2_r	0.9994176320000001	0.632455532033676
4HPROLTabcpp	0.9994174099999998	0.84514692814607
GDPMANNDH	0.9994168999999999	0.9263667863066838
4ABUTabcpp	0.999416892	0.8451469281460706
GABAVESSEC	0.999416892	0.46624133305425786
GABAVESSEC_1	0.999416892	0.8451469281460706
PPP9ABCte	0.9994153320000001	0.84514692814606
GALS1	0.999414086	0.5773794658959989
GALS2	0.999414086	0.5773794658959988
NHFRBO	0.999413992	0.6190319587074499
ASPGLUr	0.9994117860000001	0.500008427936934
AKP1_1	0.9994102659999999	0.8247849072820655
AKP1	0.9994102659999999	0.8486614579019375
AKP1_2	0.9994102659999999	0.8422289082659848
GTPDPDP	0.99940991	0.6761072852569574
GDTP	0.99940991	0.7499620694886981
r1377	0.9994075780000001	0.6666329523617598
CU1abcpp	0.999407536	0.8451469281460599
G1PCTYT	0.9994066120000001	0.5999757266824759
CYSDabcpp	0.999406388	0.8451469281460599
PEAtabcpp	0.999404946	0.8451469281460599
kaasIII	0.999403	0.560112033611204
CMPA_1	0.999401994	0.8660254042765978
MLTHFte	0.9994010939999999	0.6737222616976584
SHEME2abcpp	0.99940058	0.84514692814606
r1326	0.9993995080000001	0.5773794658959848
ACTNt2r	0.99939892	0.6737222616976584
NTRIRx	0.999397568	0.9629065855460066
OPHHXy	0.9993966499999999	0.7778613257035689
METSR_R2	0.999396626	0.75
METSR_S2	0.999396626	0.75
OXAt	0.999395146	0.6737222616976584
RIBCTR	0.9993949799999999	0.5500919231710326
DHORD6	0.999393878	0.7027469732360316
PHEMEabcpp	0.9993924239999998	0.84514692814606
PHEME2abcpp	0.9993924239999998	0.8451469281460599
PHEMEABCte	0.9993924239999998	0.84514692814606
HEMEti	0.9993924239999998	0.8451469281460599
MANabc	0.999391956	0.8451469281460599
CBPS_1	0.999391578	0.9737347360665183
MSULR	0.999391434	0.9534445889935383
NAMNPP	0.9993901199999999	0.6324747214850502
GALt2_2	0.9993864760000001	0.9486832980505138
5APTNabcpp	0.99938582	0.8451469281460695
PYOVD2tex	0.99938524	0.84514692814606
CAMPt	0.9993852139999999	0.8451469281460599
GTPCI_2	0.999383272	0.9486880966870543
DUUPP	0.999382492	0.5
CELLBabc	0.9993816040000001	0.8451469281460599
ACTNMO	0.9993808479999998	0.7778613257035606
DOPAVESSEC_1	0.9993803139999999	0.8451469281460599
DOPAVESSEC	0.9993803139999999	0.7254658235296075
GGGABADxr	0.999379948	0.8571378445634064
THFOR2	0.9993799219999999	0.8366491469019857
K2L4Aabctex	0.9993794279999999	0.8451469281460599
HP	0.9993772740000001	0.8944543289822874
HISTP_1	0.9993772740000001	0.8944543289822888
URIK1	0.9993749199999999	0.6324320778285083
HPYRRx_1	0.9993744620000001	1.0
SO4t_e	0.9993739039999999	0.9486832980505138
SERTRS_1	0.9993714419999999	0.5975909912709316
GNP	0.9993706660000001	0.5669589963797478
ALAS	0.9993663479999999	0.560112033611204
PYROX	0.99936624	0.7302819718541341
NPHSb	0.999366	0.7999878633412307
PEPA	0.999363784	0.5669589963797548
ACOAD1fr	0.9993634100000002	1.0
ACYP	0.999363306	0.6761072852569808
CDAPPA120	0.9993626900000001	0.6324267467649536
CDAPPA180	0.9993626859999999	0.6324267467649536
34DHALDD	0.99935781	0.8571378445634226
4HTHRS_1	0.9993564679999999	0.8944543289822876
METTRANSc	0.999356416	0.5
UDPGALOR	0.9993562440000001	0.9263667863066838
CDAPPA140	0.999356168	0.6324267467649536
DGLACH	0.9993554679999999	0.6063444733130914
ACALDCD	0.99935387	0.6324747214850537
HP5CD_1	0.9993537619999999	0.777770286215158
HP5CD	0.9993537619999999	0.8248090808896484
BAMPPALDOX	0.9993533640000001	0.8571378445634128
ALDD22x	0.9993533640000001	0.8571378445634135
APH141	0.9993487139999999	0.7499620694886984
CYSLY3	0.99934867	0.6666741581030258
CDAPPA141	0.9993478579999999	0.6324267467649536
ASPMETASPr	0.999347238	0.6324555320336759
UMPt6	0.9993468999999999	0.6737222616976584
r0186	0.9993468660000001	0.5163612193559006
ACLDC	0.9993461700000001	0.6859943405700353
FAS180ACP	0.9993407080000001	0.9538523054032294
GDTPR	0.99933874	0.8676877528687732
SELNPS	0.9993329559999999	0.6123724356957946
GUAD_1	0.9993329039999999	0.9486880966870849
GLNS_1	0.9993300319999999	0.7715334701171411
ARGt2r	0.9993295119999999	0.6737222616976584
MALTt2	0.9993293699999999	0.6737222616976584
HPYRDC	0.9993197500000001	0.6859943405700353
CYRDAS	0.999318214	0.7715171216466208
R05224	0.999318214	0.7715171216466208
HYGBDIAS	0.999318214	0.8179027438066573
CDPDAGS_PALM_PALM_c	0.999314228	0.7999878633412555
HYD4pp	0.9993137319999998	0.5773794658959868
ENTERES	0.9993125	0.6875170947946434
ASPTRS_1	0.999310938	0.7142733301547213
GTHP_CAT	0.999309938	0.9087433817574383
HMR_4816	0.9993092860000001	0.8486614579019374
INSTt2	0.9993084020000002	0.7071067811865475
NTP12	0.9993049540000001	0.6761072852569574
HMR_0235	0.9993041940000001	0.8451469281460647
HMR_0261	0.9993041940000001	0.84514692814606
HMR_0239	0.9993041940000001	0.84514692814606
C05298te	0.9993041940000001	0.8451469281460683
HMR_0215	0.9993041940000001	0.84514692814606
C05299te	0.9993041940000001	0.8451469281460683
C03990ATP	0.9993041940000001	0.8451469281460661
C04483t1	0.9993041940000001	0.8451469281460599
LANTHabc	0.9993041940000001	0.8451469281460599
AI2abcpp	0.9993041940000001	0.8451469281460599
HMR_0257	0.9993041940000001	0.8451469281460654
AK2LGCHOLABCt	0.9993041940000001	0.845146928146062
C05301te	0.9993041940000001	0.8451469281460683
WHARACHDt	0.9993041940000001	0.84514692814606
GBBTNabc	0.9993041940000001	0.8451469281460599
C05463t1	0.9993041940000001	0.84514692814606
HMR_0211	0.9993041940000001	0.8451469281460644
C04805ATP	0.9993041940000001	0.8451469281460683
HMR_0207	0.9993041940000001	0.8451469281460653
HMR_0243	0.9993041940000001	0.8451469281460655
C05302te	0.9993041940000001	0.8451469281460682
HMR_0194	0.9993041940000001	0.8451469281460643
C04717ATP	0.9993041940000001	0.8451469281460683
HMR_0247	0.9993041940000001	0.8451469281460646
HYOCHOLabc	0.9993041940000001	0.84514692814606
C03681te	0.9993041940000001	0.8451469281460684
GCDCA3Sabc	0.9993041940000001	0.8451469281460599
GUDPTNabcpp	0.9993041940000001	0.8451469281460599
GUDCA3Sabc	0.9993041940000001	0.8451469281460599
LIPAabcpp	0.9993041940000001	0.84514692814606
GUDACabcpp	0.9993041940000001	0.8451469281460599
LIPAabctex	0.9993041940000001	0.8451469281460599
LIPTabc	0.9993041940000001	0.8451469281460599
13DAMPPabcpp	0.9993041940000001	0.8451469281460741
1331TACRteb	0.9993041940000001	0.8451469281460741
LMN2abc	0.9993041940000001	0.8451469281460599
GCHOLAt3	0.9993041940000001	0.8451469281460599
VITEtl	0.9993041940000001	0.8451469281460599
GLYMETabcpp	0.9993041940000001	0.8451469281460599
GLYMETtr	0.9993041940000001	0.8451469281460599
r0993	0.9993041940000001	0.8451469281460684
GTACMPtev	0.9993041940000001	0.8451469281460599
GDCA3Sabc	0.9993041940000001	0.8451469281460599
LSTNtu	0.9993041940000001	0.84514692814606
r1026	0.9993041940000001	0.8451469281460599
r1028	0.9993041940000001	0.84514692814606
GLYPHEabcpp	0.9993041940000001	0.8451469281460599
GLYSERabcpp	0.9993041940000001	0.8451469281460599
FVSteb	0.9993041940000001	0.8451469281460599
LTHSTRLABCt	0.9993041940000001	0.84514692814606
GM2LIPAabctex	0.9993041940000001	0.8451469281460599
LVSTACIDtu	0.9993041940000001	0.84514692814606
GM2LIPAabcpp	0.9993041940000001	0.84514692814606
GM1LIPAabctex	0.9993041940000001	0.8451469281460599
LVSTPGPtu	0.9993041940000001	0.84514692814606
GM1LIPAabcpp	0.9993041940000001	0.84514692814606
GLZABCteb	0.9993041940000001	0.8451469281460599
13DMTtu	0.9993041940000001	0.8451469281460741
LIPACabcpp	0.9993041940000001	0.84514692814606
FOLABCCte	0.9993041940000001	0.8451469281460599
LEUKABCtc	0.9993041940000001	0.8451469281460599
LCA24Gte	0.9993041940000001	0.84514692814606
LCA3Gte	0.9993041940000001	0.84514692814606
LCA3Sabc	0.9993041940000001	0.84514692814606
HISTAVESSEC_1	0.9993041940000001	0.84514692814606
HISTAVESSEC	0.9993041940000001	0.7254658235296075
HISHISabcpp	0.9993041940000001	0.8451469281460599
HISGLYabcpp	0.9993041940000001	0.8451469281460599
HEXDTRte	0.9993041940000001	0.84514692814606
r2505	0.9993041940000001	0.845146928146066
AHANDROSTANte	0.9993041940000001	0.8451469281460622
AHANDROSTANGLCte	0.9993041940000001	0.8451469281460622
HEXDIACATP	0.9993041940000001	0.84514692814606
CARNabcpp	0.9993041940000001	0.8451469281460599
GLYGLYabcpp	0.9993041940000001	0.8451469281460599
LEUKTRB4WCOOHt	0.9993041940000001	0.84514692814606
LIPABabcpp	0.9993041940000001	0.84514692814606
r1533_1	0.9993041940000001	0.845146928146066
ARSENBabc	0.9993041940000001	0.8451469281460601
LEUKTRB4WOHt	0.9993041940000001	0.84514692814606
ARSabc	0.9993041940000001	0.8451469281460601
HDCA6Gte	0.9993041940000001	0.84514692814606
HDCA24Gte	0.9993041940000001	0.84514692814606
LEULEUabcpp	0.9993041940000001	0.8451469281460599
HCA6Gte	0.9993041940000001	0.84514692814606
HCA24Gte	0.9993041940000001	0.84514692814606
HC02220te	0.9993041940000001	0.845146928146066
HC02196te	0.9993041940000001	0.845146928146066
HC02195te	0.9993041940000001	0.8451469281460661
HC02194te	0.9993041940000001	0.8451469281460661
LIPAAabcpp	0.9993041940000001	0.84514692814606
C05769te	0.9993041940000001	0.8451469281460682
HMR_0317	0.9993041940000001	0.8451469281460599
18HARACHDte	0.9993041940000001	0.8451469281460737
ALATHRabcpp	0.9993041940000001	0.8451469281460615
C14769td2	0.9993041940000001	0.845146928146068
r1531_1	0.9993041940000001	0.845146928146066
HMR_0439	0.9993041940000001	0.8451469281460652
AU1abcpp	0.9993041940000001	0.8451469281460599
HMR_0469	0.9993041940000001	0.84514692814606
1513TACRtu	0.9993041940000001	0.845146928146074
C14770ATP	0.9993041940000001	0.845146928146068
ATVLACtu	0.9993041940000001	0.8451469281460599
r1522	0.9993041940000001	0.84514692814606
r1520	0.9993041940000001	0.84514692814606
r1521	0.9993041940000001	0.84514692814606
C14771ATP	0.9993041940000001	0.845146928146068
GLUCAN2abc	0.9993041940000001	0.8451469281460599
GLUCANabc	0.9993041940000001	0.8451469281460599
C14825ATP	0.9993041940000001	0.845146928146068
1531TACRteb	0.9993041940000001	0.845146928146074
r1532	0.9993041940000001	0.8485195556403479
CA24Gte	0.9993041940000001	0.8451469281460599
HMR_0435	0.9993041940000001	0.8451469281460654
ALALEUt	0.9993041940000001	0.8451469281460616
HMR_0415	0.9993041940000001	0.8451469281460624
ALAGLYtr	0.9993041940000001	0.8451469281460615
HMR_0419	0.9993041940000001	0.84514692814606
HMR_0423	0.9993041940000001	0.84514692814606
ISOCHOLabc	0.9993041940000001	0.84514692814606
C14768ATP	0.9993041940000001	0.845146928146068
ALAHISabcpp	0.9993041940000001	0.8451469281460615
Am1CSAteb	0.9993041940000001	0.8451469281460611
HMR_0427	0.9993041940000001	0.8451469281460599
ANDRSTRNGLCte	0.9993041940000001	0.8451469281460607
ANDRSTNDNte	0.9993041940000001	0.8451469281460607
ANDRSTANDRte	0.9993041940000001	0.8451469281460607
ALAHIStr	0.9993041940000001	0.8451469281460616
HMR_0431	0.9993041940000001	0.8451469281460654
ALALEUabcpp	0.9993041940000001	0.8451469281460615
ATVACIDtu	0.9993041940000001	0.8451469281460599
ALATHRtr	0.9993041940000001	0.8451469281460617
ISOP3PT	0.9993041940000001	0.8451469281460599
12HARACHDte	0.9993041940000001	0.8451469281460743
IBUP_Stbc	0.9993041940000001	0.84514692814606
15DMTtu	0.9993041940000001	0.845146928146074
ALLabcpp	0.9993041940000001	0.8451469281460613
15HPETATP	0.9993041940000001	0.845146928146074
COLIPABabcpp	0.9993041940000001	0.8451469281460599
COLIPAPabctex	0.9993041940000001	0.8451469281460599
12HTACRtu	0.9993041940000001	0.8451469281460743
12HPETATP	0.9993041940000001	0.8451469281460744
C14826ATP	0.9993041940000001	0.845146928146068
HPDECEte	0.9993041940000001	0.84514692814606
XYLBabc	0.9993041940000001	0.84514692814606
COLIPAabcex	0.9993041940000001	0.8451469281460599
COLIPAabcpp	0.9993041940000001	0.8451469281460599
BLAMDabcpp	0.9993041940000001	0.8451469281460599
IBUPGLUCtpvb	0.9993041940000001	0.84514692814606
r1525	0.9993041940000001	0.8451469281460599
ICDCHOLabc	0.9993041940000001	0.84514692814606
r1526	0.9993041940000001	0.8485195556403479
ICLIPAabcpp	0.9993041940000001	0.84514692814606
AM19CSteb	0.9993041940000001	0.8451469281460612
ALATRPabcpp	0.9993041940000001	0.8451469281460615
r1531	0.9993041940000001	0.8485195556403479
GALMAN6abc	0.9993041940000001	0.8451469281460599
AM9CSAteb	0.9993041940000001	0.845146928146061
AM4NCSteb	0.9993041940000001	0.8451469281460611
GALMAN4abc	0.9993041940000001	0.8451469281460599
AM4NC9CSteb	0.9993041940000001	0.8451469281460611
AM1CGLCteb	0.9993041940000001	0.8451469281460611
12DHCHOLabc	0.9993041940000001	0.8451469281460743
AM1CCSteb	0.9993041940000001	0.8451469281460611
AM1C9CSteb	0.9993041940000001	0.8451469281460611
AM1C4N9CSteb	0.9993041940000001	0.8451469281460612
AM1ALCSteb	0.9993041940000001	0.8451469281460612
AM1ACSteb	0.9993041940000001	0.8451469281460612
AM1A4NCSteb	0.9993041940000001	0.8451469281460612
ISOLVSTtbc	0.9993041940000001	0.84514692814606
BILGLCURte	0.9993041940000001	0.8451469281460599
FERXAabc	0.9993041940000001	0.8451469281460599
HMR_0321	0.9993041940000001	0.8451469281460599
FEROXEFEabcpp	0.9993041940000001	0.8451469281460599
HMR_0303	0.9993041940000001	0.8451469281460647
HMR_0307	0.9993041940000001	0.8451469281460644
FEROXBFEabcpp	0.9993041940000001	0.8451469281460599
FEOXAMabcpp	0.9993041940000001	0.8451469281460599
HMR_0311	0.9993041940000001	0.8451469281460646
FEENTERabcpp	0.9993041940000001	0.8451469281460599
FECRMabcpp	0.9993041940000001	0.8451469281460599
HMR_0359	0.9993041940000001	0.8451469281460599
FECRMabc	0.9993041940000001	0.8451469281460599
HMR_0325	0.9993041940000001	0.8451469281460646
FECHEabcpp	0.9993041940000001	0.8451469281460599
HMR_0329	0.9993041940000001	0.8451469281460643
HMR_0343	0.9993041940000001	0.84514692814606
HMR_0347	0.9993041940000001	0.8451469281460643
FE3HOXabcpp	0.9993041940000001	0.8451469281460599
HMR_0299	0.9993041940000001	0.8451469281460647
COLIPAabcppmin	0.9993041940000001	0.8451469281460599
XOLDIOLONEATP	0.9993041940000001	0.84514692814606
FEROXGFEabcpp	0.9993041940000001	0.8451469281460599
COLIPAabctex	0.9993041940000001	0.8451469281460599
HMR_0273	0.9993041940000001	0.8451469281460653
XOL7AH3ATP	0.9993041940000001	0.84514692814606
C05770te	0.9993041940000001	0.8451469281460682
HMR_0277	0.9993041940000001	0.84514692814606
ARBTNabcpp	0.9993041940000001	0.8451469281460603
FERRICHabc	0.9993041940000001	0.8451469281460599
HMR_0281	0.9993041940000001	0.8451469281460644
HMR_0287	0.9993041940000001	0.8451469281460603
HMR_0291	0.9993041940000001	0.8451469281460654
GLC3MEACPtev	0.9993041940000001	0.8451469281460599
GLYGLYGLNtr	0.9993041940000001	0.8451469281460599
17AHPRGSTRNte	0.9993041940000001	0.8451469281460737
17AHPRGNLONEte	0.9993041940000001	0.8451469281460737
XOL7AONEATP	0.9993041940000001	0.84514692814606
GLYGLUabcpp	0.9993041940000001	0.8451469281460599
HMR_0363	0.9993041940000001	0.84514692814606
ALAGLUabcpp	0.9993041940000001	0.8451469281460655
11DOCRTSTRNte	0.9993041940000001	0.8451469281460744
11DOCRTSLte	0.9993041940000001	0.8451469281460745
HMR_0387	0.9993041940000001	0.8451469281460652
r1517	0.9993041940000001	0.84514692814606
r1518	0.9993041940000001	0.84514692814606
pentso3abcpp	0.9993041940000001	0.8451469281460599
BALABALAabcpp	0.9993041940000001	0.8451469281460599
CA3Sabc	0.9993041940000001	0.8451469281460599
XYL3abc	0.9993041940000001	0.84514692814606
HMR_0367	0.9993041940000001	0.8451469281460599
XYLANabc	0.9993041940000001	0.84514692814606
HMR_0391	0.9993041940000001	0.8451469281460652
BALAALAabcpp	0.9993041940000001	0.8451469281460599
HMR_0395	0.9993041940000001	0.8451469281460652
ALAGLNtr	0.9993041940000001	0.8451469281460616
FBACabcpp	0.9993041940000001	0.8451469281460599
r1519	0.9993041940000001	0.8451469281460599
r1514	0.9993041940000001	0.8451469281460603
COLIPAabcpp_kt	0.9993041940000001	0.84514692814606
HMR_0383	0.9993041940000001	0.8451469281460654
CLIPAabctex	0.9993041940000001	0.8451469281460599
GLYGLNtr	0.9993041940000001	0.8451469281460599
GLCGLYCabcpp_syn	0.9993041940000001	0.8451469281460599
r1533	0.9993041940000001	0.8485195556403479
BILDGLCURte	0.9993041940000001	0.8451469281460599
GLCMAN4abc	0.9993041940000001	0.8451469281460599
HMR_0371	0.9993041940000001	0.84514692814606
14GLUCANabcpp	0.9993041940000001	0.845146928146074
GLYGLNabcpp	0.9993041940000001	0.8451469281460599
GLCMAN6abc	0.9993041940000001	0.8451469281460599
HMR_0375	0.9993041940000001	0.84514692814606
BALALEUabcpp	0.9993041940000001	0.8451469281460599
BALAGLYabcpp	0.9993041940000001	0.8451469281460599
CMCBTFabcpp	0.9993041940000001	0.8451469281460599
r1532_1	0.9993041940000001	0.845146928146066
LYSGLUGLYtr	0.9993041940000001	0.8451469281460599
G3Pabc	0.9993041940000001	0.84514692814606
SULPACMPtev	0.9993041940000001	0.84514692814606
CE1243ATP	0.9993041940000001	0.8451469281460678
PEFLIP_cho	0.9993041940000001	0.8451469281460599
PG1819Z160t	0.9993041940000001	0.84514692814606
PG18111Z160t	0.9993041940000001	0.84514692814606
2HATVLACteb	0.9993041940000001	0.8451469281460724
2HATVLACGLUCteb	0.9993041940000001	0.8451469281460724
ENLIPAabctex	0.9993041940000001	0.8451469281460599
PESTE_HSABCt	0.9993041940000001	0.84514692814606
TSACMSULtev	0.9993041940000001	0.84514692814606
PEPALM_HSASBCt	0.9993041940000001	0.84514692814606
PEOLE_HSABCt	0.9993041940000001	0.84514692814606
PELPALM_HSABCt	0.9993041940000001	0.84514692814606
PELINL_HSABCt	0.9993041940000001	0.84514692814606
PEFLIP	0.9993041940000001	0.8451469281460599
PE1819Z1835Z9Z12Zt	0.9993041940000001	0.84514692814606
PEDH203_HSABCt	0.9993041940000001	0.84514692814606
PEAR_HSABCt	0.9993041940000001	0.84514692814606
PEALtabc	0.9993041940000001	0.84514692814606
PEAL2tabc	0.9993041940000001	0.8451469281460599
PE2LINL_HSABCt	0.9993041940000001	0.84514692814606
ACHVESSEC	0.9993041940000001	0.7254658235296094
ACHVESSEC_1	0.9993041940000001	0.8451469281460628
PE226_HSABCt	0.9993041940000001	0.84514692814606
PE203_HSABCt	0.9993041940000001	0.84514692814606
PE1829Z12Z1835Z9Z12Zt	0.9993041940000001	0.84514692814606
PE1819Z1845Z9Z12Z15Zt	0.9993041940000001	0.84514692814606
TSACGLUCtev	0.9993041940000001	0.84514692814606
EIC21114TRte	0.9993041940000001	0.8451469281460599
PGLYCABCte	0.9993041940000001	0.84514692814606
ECTOabcpp	0.9993041940000001	0.8451469281460599
4BHGLZABCt	0.9993041940000001	0.8451469281460704
DGUDBUTNabcpp	0.9993041940000001	0.8451469281460599
DESFVSteb	0.9993041940000001	0.8451469281460599
RETABCtc	0.9993041940000001	0.84514692814606
CE2006te	0.9993041940000001	0.8451469281460675
DPROabcpp	0.9993041940000001	0.84514692814606
CE1447te	0.9993041940000001	0.8451469281460677
PPATabc	0.9993041940000001	0.84514692814606
CE1352te	0.9993041940000001	0.8451469281460677
DSPVSteb	0.9993041940000001	0.8451469281460599
CE1297t	0.9993041940000001	0.8451469281460677
PLPSabctex	0.9993041940000001	0.8451469281460599
TRIPVSteb	0.9993041940000001	0.84514692814606
PHYQt	0.9993041940000001	0.8451469281460599
CE1273t1	0.9993041940000001	0.8451469281460678
CE0328t	0.9993041940000001	0.8451469281460599
DVALabcpp	0.9993041940000001	0.84514692814606
3OHACMPtev	0.9993041940000001	0.8451469281460708
EANDRSTRNte	0.9993041940000001	0.8451469281460599
ECA4COLIPAabctex	0.9993041940000001	0.8451469281460599
ECTOINEabc	0.9993041940000001	0.8451469281460599
PGP1819Z160t	0.9993041940000001	0.84514692814606
PGP18111Z160t	0.9993041940000001	0.84514692814606
DIPEPabc13	0.9993041940000001	0.8451469281460599
PE1819Z1829Z12Zt	0.9993041940000001	0.84514692814606
SALCHS2FEabcpp	0.9993041940000001	0.84514692814606
PCHOLN2254_HSABCt	0.9993041940000001	0.84514692814606
CGMPt	0.9993041940000001	0.8451469281460718
PCt	0.9993041940000001	0.84514692814606
ESTRIOLATP	0.9993041940000001	0.8451469281460599
PCHOLSTE_HSABCt	0.9993041940000001	0.84514692814606
PCHOLPALME_HSABCt	0.9993041940000001	0.84514692814606
S3MEACMPtev	0.9993041940000001	0.84514692814606
PCHOLOLE_HSABCt	0.9993041940000001	0.84514692814606
PCHOLN264_HSABCt	0.9993041940000001	0.84514692814606
PCHOLN225_HSABCt	0.9993041940000001	0.84514692814606
ESTRIOLGLCte	0.9993041940000001	0.8451469281460599
ESTRONEGLCt	0.9993041940000001	0.8451469281460599
PCHOLN224_HSABCt	0.9993041940000001	0.84514692814606
PE1819Z1819Zt	0.9993041940000001	0.84514692814606
PCHOLN205_HSABCt	0.9993041940000001	0.84514692814606
PCHOLN204_HSABCt	0.9993041940000001	0.84514692814606
PCHOLN203_HSABCt	0.9993041940000001	0.84514692814606
PCHOLN201_HSABCt	0.9993041940000001	0.84514692814606
PCHOLN19_HSABCt	0.9993041940000001	0.84514692814606
PCHOLN183_HSABCt	0.9993041940000001	0.84514692814606
PCHOLN1836_HSABCt	0.9993041940000001	0.84514692814606
PCHOLN15_HSABCt	0.9993041940000001	0.84514692814606
PCHOLMYR_HsABCt	0.9993041940000001	0.84514692814606
PCHOLLINL_HSABCt	0.9993041940000001	0.84514692814606
PCHOLHEP_HSABCt	0.9993041940000001	0.84514692814606
PCt_cho	0.9993041940000001	0.84514692814606
RSVLACteb	0.9993041940000001	0.84514692814606
ESTRADIOLGLCt2	0.9993041940000001	0.8451469281460599
2HATVACIDteb	0.9993041940000001	0.8451469281460725
PE18111Z1845Z9Z12Z15Zt	0.9993041940000001	0.84514692814606
PE18111Z1835Z9Z12Zt	0.9993041940000001	0.84514692814606
PE18111Z1829Z12Zt	0.9993041940000001	0.84514692814606
PE18111Z1819Zt	0.9993041940000001	0.84514692814606
PE1801845Z9Z12Z15Zt	0.9993041940000001	0.84514692814606
PE1801835Z9Z12Zt	0.9993041940000001	0.84514692814606
PE1801829Z12Zt	0.9993041940000001	0.84514692814606
PE1801819Zt	0.9993041940000001	0.84514692814606
PE17_HSABCt	0.9993041940000001	0.84514692814606
EPOXTACteb	0.9993041940000001	0.8451469281460599
PE161_HSABCt	0.9993041940000001	0.84514692814606
PE15_HSABCt	0.9993041940000001	0.84514692814606
ACMPGLUTtep	0.9993041940000001	0.8451469281460627
ACMPGLUTthc	0.9993041940000001	0.8451469281460627
ACMPGLUtep	0.9993041940000001	0.8451469281460627
ACMPGLUthc	0.9993041940000001	0.8451469281460627
PE14_HSABCt	0.9993041940000001	0.84514692814606
PE12_HSABCt	0.9993041940000001	0.84514692814606
RSVATPtu	0.9993041940000001	0.84514692814606
ACMPthc	0.9993041940000001	0.8451469281460628
ACMPtu	0.9993041940000001	0.8451469281460628
ESTRAABCtc	0.9993041940000001	0.8451469281460599
TSTSTERONEGLCte	0.9993041940000001	0.84514692814606
THYOCHOLabc	0.9993041940000001	0.84514692814606
CE2047te	0.9993041940000001	0.8451469281460675
CE2049te	0.9993041940000001	0.8451469281460675
31DMTtu	0.9993041940000001	0.845146928146072
CE7096te	0.9993041940000001	0.8451469281460664
5HTRPVESSEC	0.9993041940000001	0.7254658235296134
5HTRPVESSEC_1	0.9993041940000001	0.8451469281460692
CE7090te	0.9993041940000001	0.8451469281460664
CE7085te	0.9993041940000001	0.8451469281460664
DHGLZABCt	0.9993041940000001	0.8451469281460599
CE7083t	0.9993041940000001	0.8451469281460665
CE7082ATP	0.9993041940000001	0.8451469281460665
CE7081tm	0.9993041940000001	0.8451469281460665
5OHFVSteb	0.9993041940000001	0.8451469281460691
4HATVLACteb	0.9993041940000001	0.8451469281460702
6AHGLZABCt	0.9993041940000001	0.8451469281460691
DHBSZ3FEabcpp	0.9993041940000001	0.8451469281460599
Pe13_HSABCt	0.9993041940000001	0.84514692814606
THIOGabc	0.9993041940000001	0.84514692814606
6BHGLZABCt	0.9993041940000001	0.845146928146069
6BHGLZGLCABCt	0.9993041940000001	0.845146928146069
THMATPe	0.9993041940000001	0.84514692814606
6CSMVACIDteb	0.9993041940000001	0.845146928146069
PYOVDtex	0.9993041940000001	0.84514692814606
6EPSteb	0.9993041940000001	0.845146928146069
4HATVACIDteb	0.9993041940000001	0.8451469281460702
CE6247t	0.9993041940000001	0.8451469281460666
6HMSMVACIDteb	0.9993041940000001	0.8451469281460688
5HPETATP	0.9993041940000001	0.8451469281460696
CE7172ATP	0.9993041940000001	0.8451469281460664
CEL6abc	0.9993041940000001	0.8451469281460599
DMSO2abcpp	0.9993041940000001	0.8451469281460599
DIPEPabc2	0.9993041940000001	0.8451469281460618
DIPEPabc3	0.9993041940000001	0.8451469281460618
DIPEPabc4	0.9993041940000001	0.8451469281460657
DIPEPabc12	0.9993041940000001	0.8451469281460599
DIPEPabc5	0.9993041940000001	0.8451469281460618
DIPEPabc6	0.9993041940000001	0.8451469281460617
DIPEPabc7	0.9993041940000001	0.8451469281460618
DIPEPabc11	0.9993041940000001	0.8451469281460599
DIPEPabc10	0.9993041940000001	0.8451469281460599
DIPEPabc1	0.9993041940000001	0.8451469281460618
DIGALSGALSIDEATPte	0.9993041940000001	0.8451469281460599
DIPEPabc8	0.9993041940000001	0.8451469281460599
4PYRDX	0.9993041940000001	0.8451469281460697
56DHPVSteb	0.9993041940000001	0.8451469281460697
DIPEPabc9	0.9993041940000001	0.8451469281460599
DJENKabc	0.9993041940000001	0.8451469281460599
56EPPVSteb	0.9993041940000001	0.8451469281460696
CELabc	0.9993041940000001	0.8451469281460599
DLEUabcpp	0.9993041940000001	0.8451469281460599
5ADTSTSTERONEGLCte	0.9993041940000001	0.8451469281460696
DLYSabcpp	0.9993041940000001	0.8451469281460599
5EIPENCte	0.9993041940000001	0.8451469281460692
4HPRODCabcpp	0.9993041940000001	0.84514692814607
DODECANACt	0.9993041940000001	0.8451469281460599
CE5072te	0.9993041940000001	0.8451469281460671
6HSMVACIDteb	0.9993041940000001	0.8451469281460688
7DHCHSTEROLt	0.9993041940000001	0.8451469281460686
PS180abcpp	0.9993041940000001	0.84514692814606
7KILTCHOLATP	0.9993041940000001	0.8451469281460686
PS141abcpp	0.9993041940000001	0.84514692814606
PS140abcpp	0.9993041940000001	0.84514692814606
PS120abcpp	0.9993041940000001	0.84514692814606
CE2537ATP	0.9993041940000001	0.8451469281460673
PROSTGE2t3	0.9993041940000001	0.84514692814606
PROSTGE1t3	0.9993041940000001	0.84514692814606
PROLBabc	0.9993041940000001	0.84514692814606
PROHISGLUtr	0.9993041940000001	0.84514692814606
CE2537ABCt	0.9993041940000001	0.8451469281460673
PRISTte	0.9993041940000001	0.84514692814606
PRGNLONEte	0.9993041940000001	0.84514692814606
PRGNLONESte	0.9993041940000001	0.84514692814606
CE2513ATP	0.9993041940000001	0.84514692814606
DORNabcpp	0.9993041940000001	0.8451469281460599
DHCHOLESTANATEATP	0.9993041940000001	0.8451469281460599
CE2510t	0.9993041940000001	0.8451469281460673
CE2510ABCt	0.9993041940000001	0.8451469281460673
CE2445t	0.9993041940000001	0.8451469281460673
CE2211te	0.9993041940000001	0.8451469281460674
CE2209te	0.9993041940000001	0.8451469281460674
THRNTt	0.9993041940000001	0.84514692814606
7HPVSteb	0.9993041940000001	0.8451469281460686
PSFLIP	0.9993041940000001	0.84514692814606
PVSGLUCteb	0.9993041940000001	0.84514692814606
PSFLIP_cho	0.9993041940000001	0.84514692814606
PVSATPtu	0.9993041940000001	0.84514692814606
PURabc1	0.9993041940000001	0.84514692814606
PTVSTM3eb	0.9993041940000001	0.84514692814606
6MELVACtbc	0.9993041940000001	0.8451469281460688
PTVSTATPtu	0.9993041940000001	0.84514692814606
DHEAte	0.9993041940000001	0.8451469281460599
CE5026t	0.9993041940000001	0.8451469281460671
DHEASABCCte	0.9993041940000001	0.8451469281460599
CE5025t	0.9993041940000001	0.8451469281460672
DOPA3GLCURt	0.9993041940000001	0.8451469281460599
DOPA4GLCURt	0.9993041940000001	0.8451469281460599
6OHFVSteb	0.9993041940000001	0.8451469281460688
CE4877te	0.9993041940000001	0.8451469281460672
THMabc	0.9993041940000001	0.84514692814606
CE4843t	0.9993041940000001	0.8451469281460599
4GLU56DIHDINDt	0.9993041940000001	0.8451469281460704
7AHGLZABCt	0.9993041940000001	0.8451469281460687
7BHGLZABCt	0.9993041940000001	0.8451469281460687
7BHGLZGLCABCt	0.9993041940000001	0.8451469281460687
THMabcpp	0.9993041940000001	0.84514692814606
7DHCDCHOLabc	0.9993041940000001	0.8451469281460687
PSHSABCtc	0.9993041940000001	0.84514692814606
7DHCHOLabc	0.9993041940000001	0.8451469281460686
PCHOLET_HSABCt	0.9993041940000001	0.84514692814606
DIPEPabc14	0.9993041940000001	0.8451469281460599
1MNCAMti	0.9993041940000001	0.8451469281460736
CRVSM1teb	0.9993041940000001	0.8451469281460599
ADOCBLabcpp	0.9993041940000001	0.8451469281460625
ADOCBLabc	0.9993041940000001	0.8451469281460625
DASNabcpp	0.9993041940000001	0.8451469281460601
CHOLATEt3	0.9993041940000001	0.8451469281460599
SPHS1Pt2e	0.9993041940000001	0.84514692814606
SPHMYLN_HsATPte	0.9993041940000001	0.84514692814606
OSKTabcpp	0.9993041940000001	0.84514692814606
SPHMYLN1825_hs_ATPt	0.9993041940000001	0.84514692814606
SPHMYLN1824_hs_ATPt	0.9993041940000001	0.84514692814606
TCA3Sabc	0.9993041940000001	0.84514692814606
CRVSM23teb	0.9993041940000001	0.8451469281460599
CRVSM24teb	0.9993041940000001	0.8451469281460599
SPHMYLN18123_hs_ATPt	0.9993041940000001	0.84514692814606
21HPRGNLONEt1	0.9993041940000001	0.8451469281460735
CSASULPteb	0.9993041940000001	0.8451469281460599
ESTRSABCtc	0.9993041940000001	0.8451469281460599
ADRNLPVESSEC	0.9993041940000001	0.7254658235296092
SPHMYLN18122_hs_ATPt	0.9993041940000001	0.84514692814606
ADRNLPVESSEC_1	0.9993041940000001	0.8451469281460624
3DHLCAabc	0.9993041940000001	0.8451469281460715
MHGLZABCt	0.9993041940000001	0.84514692814606
CBL2abc	0.9993041940000001	0.8451469281460599
TACRtu	0.9993041940000001	0.84514692814606
TAGabc	0.9993041940000001	0.8485195556403062
STACMPtev	0.9993041940000001	0.84514692814606
CRGLZABCt	0.9993041940000001	0.8451469281460599
SPRMabc	0.9993041940000001	0.84514692814606
AEPabcpp	0.9993041940000001	0.8451469281460727
AEPabc	0.9993041940000001	0.8451469281460732
CRVSATPthc	0.9993041940000001	0.8451469281460599
SMVtu	0.9993041940000001	0.84514692814606
CRVSATPtu	0.9993041940000001	0.8451469281460599
DARGabcpp	0.9993041940000001	0.8451469281460602
MOPSabc	0.9993041940000001	0.8451469281460599
CSAtu	0.9993041940000001	0.8451469281460599
SPHMYLN181221_hs_ATPt	0.9993041940000001	0.84514692814606
CPGNabcpp	0.9993041940000001	0.8451469281460599
SPHMYLN181161_hs_ATPt	0.9993041940000001	0.84514692814606
OARGabcpp	0.9993041940000001	0.8451469281460692
OANTIabcpp	0.9993041940000001	0.84514692814606
O16A4COLIPAabctex	0.9993041940000001	0.8451469281460599
CYSIabcpp	0.9993041940000001	0.8451469281460599
3HLVSTACtbc	0.9993041940000001	0.8451469281460713
SPHMYLN180241_hs_ATPt	0.9993041940000001	0.84514692814606
NORMETEVESSte	0.9993041940000001	0.7254658235296075
GCA3Sabc	0.9993041940000001	0.8451469281460599
SPHMYLN18114_hs_ATPt	0.9993041940000001	0.84514692814606
NRPPHRVESSEC	0.9993041940000001	0.7254658235296075
TUDCA3Sabc	0.9993041940000001	0.84514692814606
CYSAMPtev	0.9993041940000001	0.8451469281460599
TUNGSabcpp	0.9993041940000001	0.84514692814606
NRPPHRVESSEC_1	0.9993041940000001	0.84514692814606
NRVNCABCt	0.9993041940000001	0.8451469281460599
SPHMYLN18115_hs_ATPt	0.9993041940000001	0.84514692814606
ACOLIPAabctex	0.9993041940000001	0.8451469281460627
CHSTEROLt_1	0.9993041940000001	0.8451469281460599
CDCA3Gte	0.9993041940000001	0.8451469281460599
SPHMYLN18121_hs_ATPt	0.9993041940000001	0.84514692814606
CHSTEROLt	0.9993041940000001	0.8451469281460599
SPHMYLN18120_hs_ATPt	0.9993041940000001	0.84514692814606
SPHMYLN181201_hs_ATPt	0.9993041940000001	0.84514692814606
CYNTtabcpp	0.9993041940000001	0.8451469281460599
UDCA3Sabc	0.9993041940000001	0.84514692814606
NDERSVteb	0.9993041940000001	0.84514692814606
SPHMYLN18118_hs_ATPt	0.9993041940000001	0.84514692814606
SPHMYLN181181_hs_ATPt	0.9993041940000001	0.84514692814606
UCHOLabc	0.9993041940000001	0.84514692814606
SPHMYLN18117_hs_ATPt	0.9993041940000001	0.84514692814606
SPHMYLN18116_hs_ATPt	0.9993041940000001	0.84514692814606
3MOXTYRESSte	0.9993041940000001	0.7254658235296144
NMTHDA	0.9993041940000001	0.8682419843226368
CDCA24Gte	0.9993041940000001	0.8451469281460599
CBL1abcpp	0.9993041940000001	0.8451469281460599
TXB2t	0.9993041940000001	0.84514692814606
METSabc	0.9993041940000001	0.8451469281460599
TCHOLABCtc	0.9993041940000001	0.84514692814606
3ISPVSteb	0.9993041940000001	0.845146928146071
DCA3Sabc	0.9993041940000001	0.8451469281460599
3DHCDCHOLabc	0.9993041940000001	0.8451469281460715
DCA3Gte	0.9993041940000001	0.8451469281460599
ESTRONEte	0.9993041940000001	0.8451469281460599
PAIL1819Z160t	0.9993041940000001	0.84514692814606
3DHCHOLabc	0.9993041940000001	0.8451469281460715
3HSMVACIDteb	0.9993041940000001	0.845146928146071
PAIL18111Z160t	0.9993041940000001	0.84514692814606
SLNTabcpp	0.9993041940000001	0.84514692814606
SMIA1Eabc	0.9993041940000001	0.84514692814606
METSRabc	0.9993041940000001	0.8451469281460599
PAFABCt	0.9993041940000001	0.84514692814606
MANTRabc	0.9993041940000001	0.8451469281460599
ESTROSABCCte	0.9993041940000001	0.8451469281460599
TCDCA3Sabc	0.9993041940000001	0.84514692814606
TCHOLAt3	0.9993041940000001	0.84514692814606
3HPVSteb	0.9993041940000001	0.8451469281460711
TDCA3Sabc	0.9993041940000001	0.84514692814606
CHOLSabc_1	0.9993041940000001	0.8451469281460599
SELabcpp	0.9993041940000001	0.84514692814606
PCHOLEIC_HSABCt	0.9993041940000001	0.84514692814606
PCHOLDOC_HSABCt	0.9993041940000001	0.84514692814606
PCHOLAR_HSABCt	0.9993041940000001	0.84514692814606
PCHOL2STE_HSABCt	0.9993041940000001	0.84514692814606
PCHOL2OLE_HSABCt	0.9993041940000001	0.84514692814606
CHOLSabc	0.9993041940000001	0.8451469281460599
PCHOL2LINL_HSABCt	0.9993041940000001	0.84514692814606
THEXDDte	0.9993041940000001	0.84514692814606
PCHLN225_HSABCt	0.9993041940000001	0.84514692814606
PB2abcpp	0.9993041940000001	0.84514692814606
SERGLUGLNtr	0.9993041940000001	0.84514692814606
THCHOLSTOICATP	0.9993041940000001	0.84514692814606
TETDECA511ACt	0.9993041940000001	0.84514692814606
SMVACIDATPteb	0.9993041940000001	0.84514692814606
MANBabc	0.9993041940000001	0.8451469281460599
MANTTRabc	0.9993041940000001	0.8451469281460599
DCA24Gte	0.9993041940000001	0.8451469281460599
CBL1abc	0.9993041940000001	0.8451469281460599
3HPVSTETteb	0.9993041940000001	0.8451469281460711
CBL1HBIabc	0.9993041940000001	0.8451469281460599
CBIuabcpp	0.9993041940000001	0.8451469281460599
MERACMPthc	0.9993041940000001	0.8451469281460599
2HATVACIDGLUCteb	0.9993041940000001	0.8451469281460725
MERACMPtep	0.9993041940000001	0.84514692814606
MEPNabcpp	0.9993041940000001	0.8451469281460599
MEPIVESSte_cho	0.9993041940000001	0.84514692814606
CBIabc	0.9993041940000001	0.8451469281460599
MEPIVESSte	0.9993041940000001	0.7254658235296075
MANabcpp	0.9993041940000001	0.8451469281460599
MCBTFabcpp	0.9993041940000001	0.8451469281460599
MDZtu	0.9993041940000001	0.84514692814606
COPROSTabc	0.9993041940000001	0.8451469281460599
3DHDCAabc	0.9993041940000001	0.8451469281460715
35DSMVteb	0.9993041940000001	0.8451469281460716
GLNSCP	0.999302228	0.8642376485049972
A24T	0.9993018599999999	0.6123724356957947
CPS_1	0.9993011060000001	0.5071702149667898
CBPSam_1	0.9993011060000001	0.8838752818655619
LAAL6	0.9993004459999998	0.71427333015472
LAAL7	0.9993004459999998	0.7142733301547244
PACPT_1	0.999299806	0.5751890053502366
r0220_1	0.999299806	0.5751890053502396
r0220	0.999299806	0.7275592529299915
FAS120COA	0.9992981380000001	0.9538523054032294
FTHFI_1	0.999296582	0.7303189014100576
LAAL10	0.999295672	0.59626770714756
DMPPS_syn	0.999292112	0.7777865177868635
ATVLAChc	0.9992898020000001	0.5477391760575413
LVACLAChep	0.9992898020000001	0.5477391760575413
SMVLAChep	0.9992898020000001	0.5477391760575413
2HATVLAChc	0.9992898020000001	0.5477391760575526
4HATVLAChc	0.9992898020000001	0.5477391760575507
HT44D	0.999288298	0.6123724356957946
4HGLSD	0.999285038	0.8571378445634084
FAS140COA	0.999282776	0.9538523054032294
DHNCM	0.9992806700000001	0.75
F1PP	0.99927422	0.5669589963797478
FAS100COA	0.99927046	0.9538523054032294
UDPRHMS_c	0.9992691779999999	0.7777865177868635
MECDPDH	0.9992687659999999	0.6708407467367157
PACCOAE	0.9992666399999999	0.7778613257035482
RNTR2	0.999266218	0.6761072852570024
ALAB	0.999265488	0.5000084279369342
PPPPH	0.9992629799999999	0.6761072852569596
FAS200	0.9992621680000001	0.9534344777605308
FAS240_L	0.9992621680000001	0.9925664279041563
FAS160COA	0.9992616479999998	0.9538523054032294
M1PD	0.999261226	0.7027469732360261
FRD2rpp	0.999258542	0.8606658672104173
OCDCAt2	0.999257622	0.6737222616976584
G6PDH2c	0.999253148	0.9999999999999345
MNDNS1	0.999252594	0.936381663969137
HMR_0201	0.999250668	0.7999878633412214
TTDCEAc	0.999250668	0.799987863341211
EAR160x	0.9992467380000001	0.7027469732360253
AACPS6	0.99924667	0.6666666666666667
3HPADHi	0.999246166	0.8571378445634217
PRO1y	0.9992459199999999	1.0
P5CR_1	0.9992459199999999	0.9486880966870752
ACCC_1	0.9992448280000001	0.5423145295773781
FAS140ACP	0.999244674	0.9538523054032294
LAAL35	0.999243214	0.7142733301547226
FE2GTPabc	0.999242612	0.8571366650773713
XANt2pp	0.9992417079999999	0.6737222616976584
AKO	0.99924152	0.5000000000000001
FACOAE50	0.9992345119999999	0.632426746764944
MI4PP	0.9992339900000001	0.75
MI3PP	0.9992339900000001	0.75
APSR	0.999233012	0.777710335525207
ZN2t5	0.999231326	0.75
FAS180COA	0.999230786	0.9538523054032294
PRAIS_1	0.9992285320000001	0.952572462686141
RE1809C	0.99922471	0.777861325703565
RE1812C	0.99922471	0.777861325703565
RE3434C	0.99922471	0.7778613257035644
r0268	0.99922471	0.7778613257035553
HMR_2380	0.99922471	0.8677218312746245
RE3370C	0.99922471	0.9101820546182064
RE1308C	0.99922471	0.7778613257035646
RE1582C	0.99922471	0.7778613257035518
3DHLCAS	0.99922471	0.8677218312746245
HMR_2403	0.99922471	0.8677218312746245
RE1587C	0.99922471	0.7778613257035518
MELATNOX	0.99922471	0.7778613257035474
RE1811C	0.99922471	0.777861325703565
RE1632C	0.99922471	0.777861325703548
RE1803C	0.99922471	0.7778613257035482
RE1806C	0.99922471	0.7778613257035475
HMR_2393	0.99922471	0.8677218312746245
RE3440C	0.99922471	0.9101820546182064
RE3435C	0.99922471	0.777861325703564
HMR_2289	0.99922471	0.8677218312746245
EPISTLDS_c	0.99922471	0.8677218312746245
P4502C8	0.99922471	0.7778613257035482
P4502C9	0.99922471	0.7778613257035474
P4502C92	0.99922471	0.7778613257035479
RE3506C	0.99922471	0.7778613257035637
5OHHEXAc	0.99922471	0.7778613257035564
P4502C93	0.99922471	0.7778613257035482
RE3474C	0.99922471	0.777861325703564
C5STDS	0.99922471	0.8677218312746245
HMR_2288	0.99922471	0.8677218312746245
RE3464C	0.99922471	0.7778613257035573
P4502C94	0.99922471	0.7778613257035584
RE3436C	0.99922471	0.777861325703564
P4502D6	0.99922471	0.7778613257035535
P4502E1	0.99922471	0.7778613257035667
P4502F1	0.99922471	0.7778613257035482
P4503A4	0.99922471	0.7778613257035482
RAHY	0.99922471	0.7778613257035482
P4503A5	0.99922471	0.7778613257035525
C4STMO2	0.99922471	0.9335305461278071
HMR_2365	0.99922471	0.8677218312746245
LIDOMO	0.99922471	0.7778613257035474
BVMO4	0.99922471	0.7778613257035479
HMR_2368	0.99922471	0.8677218312746245
RE3251C	0.99922471	0.7778613257035475
RN0001C	0.99922471	0.7778613257035475
RE1826C	0.99922471	0.7778613257035475
3DHCAS	0.99922471	0.8677218312746245
RE2249C	0.99922471	0.7778613257035643
RE3020C	0.99922471	0.7778613257035643
RE3019C	0.99922471	0.7778613257035643
RE3018C	0.99922471	0.7778613257035643
RE3015C	0.99922471	0.7778613257035646
RE2382C	0.99922471	0.7778613257035478
RE2383C	0.99922471	0.9101820546182064
RE2387C	0.99922471	0.7778613257035573
RE2398C	0.99922471	0.9101820546182064
RE3014C	0.99922471	0.7778613257035475
3DHCDCAS	0.99922471	0.8677218312746245
DES2_12	0.99922471	0.8677218312746245
RE1828C	0.99922471	0.7778613257035646
RE2632C	0.99922471	0.9101820546182064
r0741	0.99922471	0.7778613257035482
RE2636C	0.99922471	0.7778613257035538
4MZYMR	0.99922471	0.8677218312746247
FAH4	0.99922471	0.7778613257035482
RE2675C2	0.99922471	0.8677218312746245
RE3013C	0.99922471	0.7778613257035518
RE2975C	0.99922471	0.7778613257035647
LTHSTRLOR	0.99922471	0.8677218312746245
DES21	0.99922471	0.777861325703548
C22STDS	0.99922471	0.8677218312746245
DES2_15	0.99922471	0.8677218312746245
ZCAROTDH1	0.99922471	0.8677218312746245
DES2_6	0.99922471	0.8677218312746245
RE2248C	0.99922471	0.7778613257035643
HMR_2457	0.99922471	0.7778613257035475
HMR_2472	0.99922471	0.8677218312746245
AGLPED_cho	0.99922471	0.8677218312746245
3DHDCAS	0.99922471	0.8677218312746245
BVMO2	0.99922471	0.7778613257035479
BVMO1	0.99922471	0.7778613257035482
HMR_2495	0.99922471	0.8677218312746245
RE1904C	0.99922471	0.7778613257035475
RE1905C	0.99922471	0.7778613257035475
RE1906C	0.99922471	0.7778613257035475
HMR_2581	0.99922471	0.759302677954912
RE1938C	0.99922471	0.7778613257035475
RE1941C	0.99922471	0.9241428990735872
RE1942C	0.99922471	0.924142899073587
HMR_2585	0.99922471	0.7778613257035475
ZCAROTDH2	0.99922471	0.8677218312746245
RE1943C	0.99922471	0.7778613257035475
RE2112C	0.99922471	0.777861325703554
SMO	0.99922471	0.7778613257035476
RE2235C	0.99922471	0.7778613257035518
C4STMO1	0.99922471	0.9335305461278071
RE2240C	0.99922471	0.77786132570357
RE3041C	0.99922471	0.7778613257035475
HMR_2484	0.99922471	0.8677218312746245
HMR_2007	0.99922471	0.7778613257035472
DES2_6B	0.99922471	0.8677218312746245
HMR_1545	0.99922471	0.7778613257035623
HMR_0981	0.99922471	0.777861325703564
HMR_1126	0.99922471	0.7778613257035482
CACNAO	0.99922471	0.7778613257035556
HMR_1477	0.99922471	0.7778613257035476
HMR_1478	0.99922471	0.8677218312746245
CADMO	0.99922471	0.7778613257035562
HMR_1490	0.99922471	0.777861325703562
HMR_1493	0.99922471	0.8677218312746245
RN0032C	0.99922471	0.518574217135709
25HVITD3c	0.99922471	0.77786132570357
HMR_1494	0.99922471	0.7778613257035621
KYN3OX	0.99922471	0.7778613257035475
CXANHX	0.99922471	0.7778613257035479
HMR_1502	0.99922471	0.7778613257035621
HMR_1503	0.99922471	0.8677218312746245
HMR_1504	0.99922471	0.7778613257035623
HMR_1516	0.99922471	0.8677218312746245
AGLPED	0.99922471	0.8677218312746245
HMR_1538	0.99922471	0.8677218312746245
HMR_1543	0.99922471	0.7778613257035621
HMR_1544	0.99922471	0.8677218312746245
44MZYMMO	0.99922471	0.9309952016161825
HMR_0954	0.99922471	0.7778613257035578
DESAT18a	0.99922471	0.8677218312746245
HMR_0942	0.99922471	0.7778613257035578
TYMc	0.99922471	0.7778613257035482
PGS	0.99922471	0.7593026779549128
DES2_9	0.99922471	0.8677218312746245
ZXANHX	0.99922471	0.7778613257035479
CERS326	0.99922471	0.7778613257035562
AND19ONEc	0.99922471	0.7778613257035586
CERS324	0.99922471	0.7778613257035562
PHTHCLS	0.99922471	0.7778613257035482
RN0027C	0.99922471	0.8432963158996298
OMMBLHXy	0.99922471	0.7778613257035689
CYP2R1	0.99922471	0.7778613257035473
HMR_0946	0.99922471	0.7778613257035578
CDCA6AH	0.99922471	0.7778613257035474
OMPHHXy	0.99922471	0.7778613257035689
DESAT180_9	0.99922471	0.8677218312746245
CERH126	0.99922471	0.7778613257035562
RN0029C	0.99922471	0.518574217135709
RN0030C	0.99922471	0.8432963158996298
HMR_0950	0.99922471	0.7778613257035578
CERH124	0.99922471	0.7778613257035562
DOPAc	0.99922471	0.777861325703548
HMR_1536	0.99922471	0.7778613257035623
HMR_1767	0.99922471	0.7778613257035621
MPOMOR	0.99922471	0.8677218312746245
MPOMMM	0.99922471	0.8677218312746245
C14825c	0.99922471	0.7778613257035475
MPOMC1_1	0.99922471	0.7778613257035482
HMR_1786	0.99922471	0.7778613257035479
HMR_1838	0.99922471	0.8176363954481999
MPOMC1	0.99922471	0.7778613257035482
HMR_1940	0.99922471	0.7778613257035476
P4502A6	0.99922471	0.7778613257035479
HMR_1944	0.99922471	0.7778613257035473
HMR_1948	0.99922471	0.7778613257035621
HMR_1981	0.99922471	0.7778613257035473
HMR_1988	0.99922471	0.7778613257035706
HMR_1990	0.99922471	0.7778613257035547
HMR_1991	0.99922471	0.7778613257035625
HMR_1992	0.99922471	0.7778613257035547
RE3522C	0.99922471	0.7778613257035638
HMR_1993	0.99922471	0.7778613257035475
RE3518C	0.99922471	0.7778613257035638
RN0020C	0.99922471	0.7778613257035636
RE3514C	0.99922471	0.7778613257035475
P4502C19	0.99922471	0.7778613257035474
HMR_1765	0.99922471	0.7778613257035475
HMR_1989	0.99922471	0.7778613257035621
HMR_1735	0.99922471	0.7778613257035479
HMR_1739	0.99922471	0.7778613257035621
7KLITCHOLc	0.99922471	0.8677218312746245
21HPRGNLONE	0.99922471	0.7778613257035473
HMR_1548	0.99922471	0.7778613257035623
HMR_1549	0.99922471	0.8677218312746245
HMR_1550	0.99922471	0.7778613257035623
HMR_1681	0.99922471	0.7778613257035482
PSPHS	0.99922471	0.7778613257035482
BCAROHX	0.99922471	0.7778613257035567
HMR_1737	0.99922471	0.7778613257035482
3HPPPNOHc	0.99922471	0.777861325703568
BCAROHX2	0.99922471	0.7778613257035478
MPOMOR_1	0.99922471	0.8677218312746245
FPGS7	0.999224186	0.8347760166797905
RHACOAE140	0.99922234	0.6324267467649589
NMNHYD_1	0.9992217140000001	0.6761072852569574
NT5C_2	0.9992217140000001	0.5163612193558826
NDH1_2p	0.999218194	0.8757589083268951
IBUP_RCYPCARhep	0.9992118979999999	0.5657025885163264
ROO	0.9992118979999999	0.49139656413080557
HMR_2029	0.9992118979999999	0.6391199849899307
IBUP_SCYPCARhep	0.9992118979999999	0.5657025885163262
CYSGLYt2ir	0.9992104820000002	0.6737222616976584
CGLYt3_2	0.9992104820000002	0.8521987429298477
NTP9	0.9992103780000001	0.6761072852569633
FA181ACPH	0.999209914	0.6324267467649443
ORNDC	0.9992096759999999	0.6859943405700353
OXAtpp	0.9992070820000001	0.6737222616976583
MTHFD_1	0.9992063059999999	0.8944543289822817
5DKGR	0.999206118	0.7999878633412321
THRt2r	0.9992047079999999	0.6737222616976584
ADEt2	0.999204394	0.6737222616976584
GLYCK	0.999202232	0.7999878633412356
PTHRP	0.999202078	0.75
MTAM_1	0.999197968	0.9449316606329121
FOMETRi	0.999197968	1.0
LYSLYSLYSr	0.999194666	0.5050872182862499
[truncated: 1 more rows]
