# Supplementary material for: Teasing out missing reactions in genome-scale metabolic networks through hypergraph learning
Source: Nat Commun. 2023 Apr 25;14:2375. doi: 10.1038/s41467-023-38110-7 (PMC10130184; doi:10.1038/s41467-023-38110-7)
Supplement: Supplementary file 4 — Source Data [file 41467_2023_38110_MOESM4_ESM.zip › Source Data/Supplementary Figure 8/giri/BS.csv]

	predicted scores	similarity max
HPOXR	0.999977324	0.9622576375360883
ADNCYC	0.9999664300000001	0.5773826164608223
DADNC	0.9999664300000001	0.6666791164396059
SOR	0.999965414	0.7453559992398596
NTPP2_1	0.9999633659999999	0.8944572572953645
BPNT	0.9999602979999999	0.8944572572953859
NTPP8_1	0.9999567739999999	0.8944572572954096
AMPDA	0.999956654	0.6928125601609246
H2CO3D	0.9999565739999999	0.5962747723319297
ACCOAS	0.9999556540000001	0.9428618644547349
KAT1	0.9999556540000001	1.0
GLUGLUr	0.999953176	0.6123724356957946
ATPADT	0.999952098	0.6666666666666667
NADPHHS	0.999951366	0.4757912139390499
NADPHHR	0.999951366	0.4757912139390499
SUCCACT	0.9999503479999999	0.6666666666666667
GK_adp	0.9999498580000001	0.5477409692757433
PDE1	0.9999497719999999	0.7071662094155413
ADK3	0.9999482399999999	0.6123724356957946
PPItex	0.9999481859999999	0.6737223399078777
PIt2rpp	0.999945284	0.6666791164396192
GTHRDt2	0.999944958	0.5
AP4AS	0.9999439459999999	0.6761055459843293
PFL	0.99994369	0.6123724356957947
PPK2	0.9999415599999999	0.6123724356957946
SFRR	0.999940598	0.6708228986622717
AFAT	0.9999396340000001	0.948688614634358
GTPHL	0.99993932	0.5601960242464329
CPMPS	0.9999388220000001	0.6708429429715234
AMPt6	0.999936902	0.6737223399078776
FORtppi	0.999936852	0.7071067811865475
FMNAT_1	0.999935576	0.8944572572953936
CYSCYSr	0.9999344779999999	0.6123724356957946
NADHHR	0.999934232	0.4757912139390499
NADHHS	0.999934232	0.4757912139390499
FADDP	0.999933796	0.7499579761304267
FDH6	0.999933792	0.8141297986074792
MCD	0.999933736	0.6859943405700353
DCTPD2	0.9999314720000001	0.7070830108938626
CDPPH	0.9999310060000001	0.7302803771499389
CPK1	0.9999305459999999	0.6123724356957947
ADK2_1	0.9999287880000001	0.8944572572953993
THIH	0.999928124	0.8164508272877871
AACLAM	0.999925646	0.6123724356957947
AADa	0.999925646	0.6123724356957947
LO	0.999925384	0.5773373309335834
GLYTA	0.999925134	0.5000093373297165
H2O2syn	0.99992506	0.7159754266621018
MCDC	0.9999244580000001	0.4714309322273642
CYTDK1_1	0.9999243200000001	0.8944572572953515
NADDPp_1	0.999922772	0.7071662094155413
NH4OHDs	0.999922038	0.60634505713414
ACOATA	0.9999209780000001	0.6123724356957946
CYTBD2	0.9999209539999999	0.8662301616157461
AP4AH1	0.999920932	0.7499579761304236
AP4AH	0.9999204800000001	0.7070830108938366
PDE5	0.99991972	0.6708429429715264
PPA2	0.999919592	0.7302803771499575
TPHAP	0.9999191919999999	0.8040657605261735
AP3AH	0.9999191919999999	0.7499579761304233
DNTP	0.9999191919999999	0.7499579761304233
ASPA1	0.9999191699999999	0.5000093373297166
NTP3e_1	0.999918984	0.9129016154595704
AADb	0.999917852	0.6123724356957946
AMPN	0.9999173499999999	0.5
ANNAT	0.999916232	0.948688614634367
AHSERL2_1	0.99991524	0.894457257295372
AP3S	0.99991506	0.7745706298015804
ASP4DC	0.999914986	0.75
ACOAM	0.999913724	0.5999731074357723
r0097	0.999913724	0.5999731074357734
CMPt6	0.99991294	0.6737223399078776
DPCOAK_1	0.9999122399999999	0.894457257295356
PPGPPDPE	0.9999122060000001	0.8326936045974873
PHNACH	0.999912102	0.6123895897060629
NPH	0.9999118000000001	0.9805794082302121
ACS_1	0.9999115	0.9258423291469126
PpGppP	0.9999113380000001	0.5
PPGPPDP	0.9999113380000001	0.5
GLUDC	0.9999101920000001	0.6859943405700353
GUAC	0.9999100179999999	0.670805363893535
GTPH1	0.9999094980000001	0.8728645748207231
GLS2	0.9999094620000001	0.9313516570182951
GLS	0.9999094620000001	0.9152257218543663
GLCGSD	0.9999094620000001	0.7697931712411319
LMN2	0.9999094620000001	0.8333333333333335
BGLA	0.9999094620000001	0.8333333333333335
TREH	0.9999094620000001	0.8333333333333335
MLTG7	0.9999094620000001	0.8333333333333335
13BGH	0.9999094620000001	0.7697931712411282
NTPP9_1	0.999906974	0.8944572572953714
GUACYC	0.999904014	0.5163572742065851
DGUNC	0.999904014	0.5962658634006089
H2ASE_syn	0.9999022140000001	0.8005133534594657
PPC	0.9999005480000001	0.6666853415876446
UNK3	0.9998989540000001	0.5000093373297165
G3PD2	0.99989838	0.7159754266621019
NADPHXD	0.99989612	0.5476795943000119
LGTHL	0.999895248	1.0
ACSERHS	0.99989517	0.935425579056264
HEX1_1	0.9998936119999999	0.8944572572953645
PPGPPDP_c	0.9998935540000001	0.6507832236481231
GTPDPK_1	0.9998934500000001	0.8944572572953696
NADS1_1	0.99989273	0.9258423291469338
NAD_H2	0.999892626	0.7826501001334587
NH4t3r	0.999892206	0.7071067811865475
NH4t_1	0.999892206	0.7071067811865475
Kt2pp	0.99989189	0.8164965809277261
NADH7	0.9998916659999999	0.8170232870522034
GLYGLYCNc	0.9998905280000001	0.6123724356957946
METt3	0.999890446	0.6737223399078776
METt2r	0.999890446	0.6737223399078776
r0068	0.9998900839999999	0.5477409692757345
ACOAH	0.99988898	0.7303212923676625
PYRt2	0.99988873	0.6737223399078776
SHL_c	0.9998885940000001	0.730280378009788
NH4t3pp	0.999888468	0.7071067811865475
NH4tpp_1	0.999888468	0.7071067811865475
SUCptspp_1	0.9998884499999999	0.8660739246912154
GLY3Pt2	0.999888332	0.6737223399078776
NDP7	0.999887746	0.7302803771499708
DAUPP	0.999887012	0.5
NTRIR2y	0.9998861980000001	0.9417620032699153
NTRIRy_1	0.9998861980000001	0.7911577601283368
NH3c	0.9998859579999999	0.6963017580871506
r0120	0.9998835140000001	0.7947170811608213
GLUSx	0.9998832820000001	0.7777694778517158
GMPS	0.999883174	0.8215623543457095
GLCt2pp	0.9998825840000001	0.6499374502921542
CBMD	0.9998814279999999	0.8671093121611229
G3PD	0.9998801900000001	0.5
NDP3	0.9998799679999999	0.7302803771499355
CBMKr2	0.999879926	0.6736004723384487
CBMKr	0.999879926	0.7647144528680512
CYSt2r	0.9998798900000001	0.6737223399078776
ACt2r	0.9998790100000001	0.6737223399078776
ACt2r_1	0.9998790100000001	0.6737223399078777
GDPDPKE	0.9998773799999998	0.8215700289907748
GLYK1	0.999877302	0.8944572572953677
NADHXD	0.9998771980000001	0.5476795943000121
ACYP_2	0.999876892	0.7302803771499407
ACYP_3	0.999876892	0.7499579761304255
SULR	0.99987587	0.9940174615740167
SULRR2	0.99987587	0.912874338609619
NTRLASE3	0.9998756719999999	0.7559470962266295
FORMCOAL	0.9998737419999999	0.6666666666666667
G3PCT_2	0.9998732	0.5477409692757669
SERASr	0.999873172	0.5999731074357705
PHHL	0.9998727300000001	0.7844239658226818
UTPH1	0.999872274	0.8728645748207231
UMPK2	0.99987222	0.5
GLCt2_2	0.9998709380000002	0.9486832980505138
ACTF	0.9998707099999999	0.6123724356957946
G3PA	0.9998707099999999	0.6123724356957946
GLYDHDA	0.999870604	0.7142719938532499
P4AH	0.999870588	0.7302803771499514
AMID4	0.99987043	0.516403565561097
G1PP	0.999870054	0.75
METt3pp	0.9998696279999999	0.6499374502921542
NTRIR2x	0.999869428	0.9263663295465885
ALR	0.9998692219999998	0.8447390186647891
CYTBO3	0.999868992	0.9018598510957068
CYTBD	0.999868992	0.8662301616157461
ACt2rpp	0.9998678520000001	0.9486832980505138
ACt2ipp	0.9998678520000001	0.9486832980505138
CYS	0.9998676160000001	0.6708429429715397
AP5AH	0.9998668860000001	0.6249369641956418
SO3t	0.9998640700000001	0.6737223399078776
PPIabc	0.999863632	0.8451461375722311
PPIuabcpp	0.999863632	0.8451461375722311
CYTBDpp	0.9998627539999999	0.8222208942737176
CYTBO3_4pp	0.9998627539999999	0.8757600162404003
CYSLY3	0.999862712	0.6694411816470538
RE1933C	0.999862542	0.60634505713414
G3PD6	0.999861982	0.5
PEPt6	0.9998619599999999	0.6737223399078776
GLUMETr	0.99986195	0.5000093373297176
AKGt2r	0.999860412	0.6737223399078776
AKGt2r_1	0.999860412	0.6737223399078777
NTP7	0.999860058	0.7302803771499716
ATPATF1	0.999859644	0.39995966115367776
HMR_3915	0.999859406	0.6030319028531848
ADHEr	0.999859202	0.8432834913190344
RE2640C	0.9998562559999999	0.5
PPANA	0.9998558660000001	0.8819123980598519
PYR5CD2	0.999855408	0.8888847389258943
FORt2pp	0.999855344	0.6499374502921542
AMID_1	0.9998548959999999	0.5999731074357317
CYTDK2_1	0.9998541060000001	0.8944572572953673
G3PCT	0.9998538499999998	0.5999731074357728
CYTB_B2	0.99985328	0.9666631333825306
FACOAL40t2pp	0.999852888	0.7499999999999999
UMPK5	0.9998525920000001	0.5
GLNt2r	0.9998521	0.6737223399078776
AKGt2rpp	0.9998518619999999	0.6499374502921542
METRR	0.9998518000000001	0.5163572742066065
HAMR	0.999850768	0.8198843536456883
CYSO	0.999850546	0.7171543843999897
SUCCt3	0.99984994	0.6737223399078776
SUCCt2_2	0.99984994	0.9486832980505138
SUCCt2_3	0.99984994	0.9038933699965401
HMR_7197	0.9998494640000001	0.577382616460814
SERHL	0.9998494640000001	0.5773826164608128
NADHPO	0.999848844	0.8249733171923559
NADS2	0.9998463599999999	0.7777694778517185
GDPDPK	0.9998463320000001	0.5999731074357377
CYSabcpp	0.999846088	0.8451461375722181
APDH	0.9998459220000001	0.6928125601609345
PYK3	0.99984491	0.5999731074357809
OSUCCL	0.9998442799999999	0.6859943405700353
r0082	0.9998442799999999	0.6859943405700353
ACP1_FMN	0.9998433499999999	0.6123895897060629
GLCATr	0.99984225	0.6123724356957946
AACOAT	0.999841894	0.6666666666666667
SULFDH	0.99984182	0.7333383136163463
2AMACHYD	0.999840374	0.6708429429715398
DAPAL_1	0.999840374	0.6708429429715398
DAPAL	0.999840374	0.6761055459843613
CYSabc	0.9998384039999999	0.8451461375722181
PUTA3	0.9998382180000001	0.8198843536456893
LAAL23	0.9998381860000001	0.5962658634006214
r0027	0.999838112	0.5660484206615717
PANO	0.9998378280000001	0.8198843536456888
P5CCD	0.999835942	0.6666666666666667
GLYC3Pabcpp	0.9998346999999999	0.8571359969266268
FAO10	0.999834434	0.7519206177414046
GLYFEM	0.9998328559999999	0.6324626224601506
MMS	0.9998296100000001	0.6666666666666667
CITMS	0.9998296100000001	0.6666666666666667
NADH16	0.999829514	0.8757600162403978
NADH6	0.999829514	0.8921313146834785
GLUabc	0.9998289439999999	0.8451461375722282
GLUVESSEC	0.9998289439999999	0.8451461375722282
SO3R	0.9998278920000001	0.9128720659038887
SULRR	0.9998278920000001	0.7303212923676705
HMR_0156	0.9998271099999998	0.6666666666666667
ATPATF2	0.99982678	0.44722862864769874
GLCabc	0.999826522	0.8571359969266228
SBTR	0.9998264320000001	0.7159754266621141
HKt	0.9998251939999999	0.8571359969266191
GLYabcpp	0.999824922	0.8451461375722291
FAO1	0.9998249100000001	0.7325896743930083
FAO2	0.9998248820000001	0.7318486892195429
FACOAL40It2pp	0.9998234659999999	0.7499999999999999
GLUabcpp	0.9998233799999999	0.8451461375722282
URIK1_1	0.99982121	0.8944572572954157
GP4GH	0.9998211940000001	0.7070830108938267
SUCCtpp	0.9998199720000001	0.9486832980505138
SUCCt3pp	0.9998199720000001	0.6499374502921542
SUCCt2_3pp	0.9998199720000001	0.9899494936611664
FRDx	0.9998198059999999	0.6999798305768077
DUTPDP	0.9998186920000001	0.6507832236481056
GLUK	0.9998182699999999	0.7999865537177953
GLYVESSEC_1	0.9998180440000001	0.8451461375722288
GLYabc	0.9998180440000001	0.8451461375722288
GLYVESSEC	0.9998180440000001	0.551668069858005
FACOAL60i	0.999817122	0.7216878364870323
RIBt2	0.99981685	0.6737223399078776
PHNO	0.9998165840000001	0.8366479729114226
AACT	0.9998151	0.5772855692097139
HCITS	0.9998151	0.6666666666666667
PYK4	0.999814692	0.5999731074357836
RE1342C	0.999814554	0.7999865537178769
GTPCII_1	0.9998141	0.9723151979827809
AMETt2	0.999814022	0.6737223399078776
HMR_3996	0.999813986	0.553417193100699
ADNK3	0.9998138900000001	0.5999731074357569
PRPPP	0.9998119599999999	0.7302803771499587
ALAALAD	0.9998112880000001	0.6804265239360916
FACOALT60t2pp	0.9998095539999999	0.7499999999999999
FACOALP70t2pp	0.9998095539999999	0.7499999999999999
FACOAL70t2pp	0.9998095539999999	0.7499999999999999
FACOAL90t2pp	0.9998095539999999	0.7499999999999999
FACOALP100t2pp	0.9998095539999999	0.7499999999999999
FACOALP50t2pp	0.9998095539999999	0.7499999999999999
FACOAL181d6t2pp	0.9998095539999999	0.7499999999999999
FACOAL181d11tpp	0.9998095539999999	0.7499999999999999
FACOALP60t2pp	0.9998095539999999	0.7499999999999999
FACOAL182t2pp	0.9998095539999999	0.7499999999999999
FACOALP90t2pp	0.9998095539999999	0.7499999999999999
FACOALP80t2pp	0.9998095539999999	0.7499999999999999
ASPt2_3pp	0.9998091500000001	0.9899494936611664
PFK_ppi	0.999809084	0.676105545984377
TMDSf	0.999808552	0.6123724356957946
UMPt6	0.9998081859999999	0.6737223399078776
FRD2	0.999807848	0.5
HKtpp	0.999807678	0.7142719938532492
FAO3	0.9998054719999999	0.731126155013931
METNA	0.9998053419999999	0.5999731074357215
FORt2	0.9998052919999999	0.6737223399078776
FORt3	0.9998052919999999	0.6737223399078776
FACOAL181_2	0.99980472	0.8333333333333335
FACOAL18111Z	0.99980472	0.8333333333333335
ASPt2r	0.9998046300000001	0.6737223399078776
ASPt2_3	0.9998046300000001	0.9038933699965401
ASPt2_2	0.9998046300000001	0.8521988418588196
Kabcpp	0.9998045900000001	0.8571359969266303
r1319	0.9998038040000001	0.7999865537178065
SERDC	0.999802264	0.6859943405700353
FAO11	0.999802026	0.7552593373581465
METS_1	0.999800964	0.89445725729539
G1Dx	0.999800566	0.6999798305767934
FDH3	0.9998005359999999	0.8170232870522046
ARGt5r	0.9997990099999999	0.7071067811865475
FADRx2	0.999798784	0.7159754266621038
FTHFDH	0.999798704	0.7324684038034922
LAAL1	0.9997950400000001	0.7559188625130203
SULO	0.99979485	0.6804265239361029
FAS80COA_L	0.9997947220000001	0.9950074955043984
POX2	0.999794544	0.7142730828103365
ALDD31	0.999794288	0.8198843536456929
ARHGDx	0.999793196	0.7999865537178609
SERt2rpp	0.9997930720000001	0.6499374502921542
SERDA	0.999792948	0.5772855692097054
L24DC	0.9997926080000001	0.577382616460818
FRD	0.999790448	1.0
UDUPP	0.999790046	0.5
HCYStabcpp	0.999788186	0.8451461375722311
HMR_0180	0.9997876760000001	0.7216878364870323
DALAabcpp	0.999787546	0.8451461375722115
GLUDy_1	0.99978748	0.8432756185824399
CYTK3	0.9997856840000001	0.5
r1252	0.9997855899999999	0.8333333333333335
FMNRy_1	0.9997849179999999	0.9486886146343457
PDH2	0.9997842259999998	0.6172282194312854
BIRA	0.999783588	0.8451461375722125
GLUCYS	0.9997833039999999	0.7142719938532488
PGAM1_PhosHydro	0.99978277	0.6708429429715538
ASLP	0.999781116	0.8411884687099946
SUCBZL_1	0.9997802699999999	0.9258423291469545
UMPK4	0.999779376	0.5
FCOAH2	0.9997787460000002	0.6507832236481048
FCOAH	0.9997787460000002	0.8040657605261731
FEROc	0.999777652	0.5191490588933854
OXACOAL	0.9997775520000001	0.6666666666666667
OXADC	0.99977708	0.6859943405700353
HYNE	0.9997770779999999	0.5669603221699723
r0085	0.9997770779999999	0.5669603221699723
UCPP	0.9997765920000001	0.5
r1254	0.9997714719999999	0.8280667435532441
BCOALIG	0.9997712	0.738515088948934
FACOAL180	0.99977103	0.7216878364870323
PACL	0.9997707519999999	0.9258423291469338
PSP_L_1	0.9997706940000001	0.8944572572953942
FE2DMT1	0.999769388	0.6737223399078776
URIK3_1	0.999767518	0.894457257295408
unkFol	0.9997671519999999	0.8845335153535527
NAt6	0.9997668799999999	0.6737223399078776
NAt3_2	0.9997668799999999	0.9486832980505138
NAt3_15	0.9997668799999999	0.9805806756909202
NAt3_0_5	0.9997668799999999	0.9486832980505138
KAS20SA	0.9997657180000001	0.9992955456249085
FAS80_L	0.9997657180000001	0.993809352597887
PPPM	0.99976562	0.7833255124288288
HMR_0188	0.9997652799999999	0.7216878364870323
AASAD1	0.9997649880000001	0.5660484206615718
ADEt2	0.999763654	0.6737223399078776
SUCCabc	0.999763392	0.8451461375722311
G3PCT_1	0.99976217	0.5
FISC	0.9997614840000001	0.7150381022777343
URIK2_1	0.99976144	0.8944572572954095
FE2t2pp	0.999760472	0.7071067811865475
FE2t3pp	0.999760472	0.8164965809277261
PALFATPtc	0.99976008	0.8333333333333335
FADRx	0.999757812	0.6999798305767944
ETOHMO	0.999757124	0.8677218312746245
G6PDH2c	0.999756292	0.9999999999999895
RNAS_LLA	0.9997544380000001	0.7307484865084812
HMR_1754	0.9997542559999999	0.6172282194312755
GAPP	0.999753306	0.6123895897060629
PYROX_1	0.999753228	0.571407990779833
OCTNLL	0.9997524200000001	0.5477409692757638
HMR_0168	0.9997522	0.7216878364870323
TTDCAFATPc	0.999751678	0.8333333333333335
AKGCAL	0.9997510359999999	0.5999731074357122
3SPYRSP	0.9997510079999999	0.5476795943000069
ASPO2y	0.9997508700000001	0.7991159917344204
AMPTASEGGLU	0.9997508500000001	0.75
SQLS	0.9997501020000001	0.4803844614152615
DNTPPA	0.999749818	0.6507832236481088
CYTDt2pp	0.999749598	0.6499374502921542
FDH6r	0.99974888	0.670842942971545
FACOAL141	0.9997476439999999	0.7216878364870323
ASPSALy	0.9997476279999999	0.8447390186647923
GD3P2	0.9997462240000001	0.8447390186647888
SERabc	0.999745828	0.8451461375722311
TAPTPP	0.9997457040000001	0.7592531710038911
CYOO2pp	0.9997442940000001	0.9630628586418845
APPAT	0.9997437259999999	0.9486886146343557
r0193	0.9997419040000001	0.8332959766895018
PSP_1	0.9997404	0.7499579761304285
FHL	0.9997394140000001	0.6859943405700353
METOX	0.999738524	0.6804265239361029
GDH1	0.99973823	0.836656009373772
RE2649C	0.9997380800000002	0.6324236405714633
FADD3	0.99973718	0.6707752896793806
PALMCL	0.99973718	0.6172282194312902
PCA1	0.99973718	0.6707752896793806
PCA2	0.99973718	0.6707752896793806
CACOAL	0.99973718	0.676105545984309
IPDAB	0.99973718	0.6707752896793875
HMR_0305	0.99973718	0.6761055459843088
SERabcpp	0.9997359939999999	0.8451461375722311
AASAD2	0.9997353099999999	0.6324767921150911
LAAL19	0.9997348160000001	0.7142719938532142
MMCD	0.99973339	0.6859943405700353
NTPP11_1	0.999730406	0.8944572572954107
HCO3_h_ti	0.999729132	0.6737223399078776
LAAL8	0.99972879	0.5962658634006139
GLUN_1	0.9997285900000001	0.670842942971524
URIt2pp	0.9997274279999999	0.6499374502921542
FACOAL180_2	0.999726364	0.6666666666666667
FACOAL180_1	0.999726364	0.6666666666666667
LAAL9	0.999721468	0.7142719938532472
PTRCt2	0.9997205319999999	0.6737223399078776
PTRCt3i	0.9997205319999999	0.6737223399078777
G6PDH1	0.99971946	0.6999798305767923
ASNS3_1	0.999718908	0.8249733171923553
ACPAL	0.999718416	0.6666666666666667
ADEt2rpp	0.999717592	0.6499374502921542
ASPabcpp	0.9997143239999999	0.8451461375722109
THFOR2	0.9997111820000001	0.8557666424154516
PACCOAL2	0.9997108860000001	0.6666666666666667
URAt2pp	0.99971035	0.6499374502921542
FACOAL80	0.9997084559999999	0.7216878364870323
IVCS	0.99970786	0.7216878364870323
CBIAT_DELETE	0.99970736	0.6666666666666667
PPNCL3	0.9997057	0.6761055459843107
TRIOK	0.9997038079999999	0.6324295469602468
FACOAL50i	0.9997022340000001	0.7216878364870323
FACOAL200	0.9997008379999999	0.6666666666666667
ASPabc	0.999700178	0.8451461375722108
r0318	0.999699262	0.5999731074357685
THPPP	0.999698828	0.6708429429715534
FE2abcpp	0.999696148	0.8571359969266156
OLEICFATPtc	0.999695498	0.8333333333333335
RBK2	0.999695412	0.8944572572954022
GLUTRS_3	0.999695182	0.9258423291469312
GLUTRS_2	0.999695182	0.9258423291469305
HMR_1467	0.9996948480000001	0.6536164160866421
SS	0.9996948480000001	0.6536164160866421
ALOX	0.999694684	0.7324621506383893
PFK_adp	0.999692784	0.54774096927574
CYSO_I	0.99969182	0.7303212923676614
BACCL	0.999691256	0.5999731074357707
OCDCAFATPc	0.999691254	0.7216878364870323
DNADDP	0.9996908980000001	0.7499579761304295
PYRDC2	0.9996889119999999	0.6761055459843445
TMDPK	0.9996876560000001	0.5999731074357646
FACOAL1813	0.9996864779999999	0.6666666666666667
MTHFD_1	0.99968646	0.8944572572953784
LYSMO	0.999684828	0.516455648915652
RNA_1	0.9996833439999999	0.5963660845727172
DPCOAPP	0.99968316	0.7499579761304296
MDH2	0.999683092	0.5669467095138407
GLXt2	0.9996815379999999	0.6737223399078776
MALTt1r	0.9996813360000001	0.5345353179601322
MALTt2	0.9996812800000001	0.6737223399078776
ACSPHAC140	0.9996801940000001	0.6666666666666667
HMR_0200	0.999679482	0.6666666666666667
FPGS_1	0.999676382	0.642573547246728
PACCOAL3	0.9996761419999999	0.6666666666666667
GLNTRS2	0.999675466	0.7142719938532299
THFOR1	0.9996726399999998	0.836647972911455
BCOALIG2	0.9996715860000001	0.6666666666666667
SGDS	0.999669802	0.5000093373297176
FORA	0.999668776	0.8944572572953661
DGTP8DETOX	0.9996685119999998	0.6507832236481117
RPNTPH	0.9996685119999998	0.6507832236481267
PYROX	0.999667244	0.7302803780097885
DESAT16a	0.999664572	0.8677218312746245
DES2_C16	0.999664572	0.8677218312746245
FACOAE181	0.99966408	0.6324236405714585
MSADC	0.9996623259999999	0.75
FUMt3	0.999662202	0.6737223399078776
FUMt2_2	0.999662202	0.9486832980505138
FUMt2_3	0.999662202	0.9038933699965401
MLTHFte1	0.999661688	0.8451461375722311
TSULP	0.9996604660000001	0.6737223399078776
GMPt6	0.999658752	0.6737223399078776
NADH8	0.9996580439999999	0.8673966602726675
MLTHFte	0.999657758	0.6737223399078776
CITt3	0.999657702	0.6737223399078776
NTPP1_1	0.999656858	0.8944572572953678
ALAALACNc	0.99965578	0.6123724356957946
NAt3_1p5pp	0.99965478	0.9805806756909202
NAt3_2pp	0.99965478	0.9486832980505138
CMPA_1	0.999654312	0.8660254043885712
FAH2	0.99965105	0.777863144672741
MTHFR3_1	0.9996507360000001	0.9486886146343663
CYOO3	0.999650466	0.887763323468462
IDPA	0.999650308	0.7302803771499398
LIPATPT_2	0.9996492220000001	0.8944572572953906
OCDCEAt2pp	0.9996481019999999	0.6499374502921542
CYTCBB3pp	0.9996476020000001	0.46666268282115353
CYTCAA3pp	0.9996476020000001	0.6640024108648448
CYO1b2pp_syn_1	0.9996476020000001	0.7553685953356881
CYO1bpp_syn_1	0.9996476020000001	0.7553685953356863
XANt2pp	0.999647332	0.6499374502921542
FAS181	0.9996466319999999	0.9350407917646799
CYTK7	0.99964572	0.5
FUMtpp	0.99964496	0.9486832980505138
FUMt2_3pp	0.99964496	0.9899494936611664
GLYBt2r	0.999642856	0.6737223399078776
TSR	0.9996419299999999	0.4472286286477054
r1530	0.999641452	0.8571359969266293
GTHRDt2_1	0.999641452	0.8571359969266293
NADPHQR2	0.999641066	0.7159754266621089
R15BPK	0.999640638	0.6123724356957946
r0796	0.9996383019999999	0.6999798305768001
THFGLUS	0.999636822	0.7142719938532514
FPGS_tm	0.999636822	0.8347751691462527
r1382_1	0.999636822	0.8404893391079145
FPGS	0.999636822	0.834775169146254
FACOAE60	0.99963615	0.6324236405714474
MN2tipp	0.99963586	0.9999999999999998
AAAN	0.9996354820000001	0.8571359969265715
METTRS_1	0.999634968	0.6761055459843314
GUAD_1	0.9996340939999999	0.948688614634382
NAabc	0.9996331700000001	0.8451461375722311
GLUTRS2	0.999633	0.6761055459843216
FAH3	0.9996322619999999	0.777863144672741
OCDOR	0.9996311480000001	0.7922942710598815
CBPSam_1	0.999630998	0.8838743976039227
CPS_1	0.999630998	0.5071785951304176
ALAALAD_1	0.9996305459999999	0.6667413757683481
DECACID	0.999630188	0.6764814252025461
HEXEDECACID	0.999630188	0.6762522260005742
DODECACID	0.999630188	0.6770032003863301
OCTDECACID	0.999630188	0.6756893384895896
HEXDECACID	0.999630188	0.6762522260005742
TETDECACID	0.999630188	0.6767529681839596
OCTEDECACID	0.999630188	0.6756893384895896
SHGO	0.999630028	0.500009337329729
STFRNS	0.9996268879999999	0.7905959901438462
ADNt2	0.9996253279999999	0.6737223399078776
DALADALAD	0.9996245259999998	0.6123724356957946
NOS1	0.999624288	0.7778631446727402
r2073_1	0.9996237000000001	0.6737223399078776
CAATPS_1	0.999623548	0.8571359969266364
CAATPS	0.999623548	0.8386236099188289
OAAt_1	0.9996224699999999	0.6737223399078777
SO4t_e	0.9996211300000001	0.9486832980505138
PROt3	0.9996203720000001	0.6737223399078776
ACTNt2r	0.9996190779999999	0.6737223399078776
DESAT16	0.9996190260000001	0.8677218312746245
PItpp	0.9996179420000001	0.7071199861648658
DESAT14	0.9996173	0.8677218312746245
GLYCt2	0.9996166220000001	0.7071067811865475
ALKP_1	0.99961541	0.8944572572953678
LAAL21	0.999614988	0.6761055459843314
2OBUTt	0.999613718	0.6737223399078776
GMP5N	0.999612726	0.8944572572953646
HMR_2281	0.9996114460000001	0.8677218312746245
HMR_2284	0.9996114460000001	0.8677218312746245
HMR_2282	0.9996114460000001	0.8677218312746245
SELADT	0.9996113019999999	0.5999731074357669
GLYALDDy	0.9996107120000002	0.8447390186647895
BNOCA	0.9996106640000001	0.7305124650380118
TTDCAt2	0.99961033	0.6737223399078776
MCAO_c	0.9996101279999999	0.92499740670734
FCSTOLS_c	0.9996101279999999	0.92499740670734
SELNPS_cho	0.9996092840000002	0.7999731056276396
PHEPS	0.9996092840000002	0.7999731056276396
NDH1_1p	0.99960897	0.8620673667617119
ACTLMO	0.99960779	0.8677218312746245
NADH5	0.999604744	0.6999798305767997
NTP2	0.999603872	0.7302803771499378
LAAL35	0.9996031799999999	0.7142719938532139
ICDHx	0.99960307	0.6708429429715393
BCT1_syn	0.9996025339999999	0.8571359969266303
OIVD2E	0.999600886	0.7385150889489394
HMR_2287	0.9996008439999999	0.8677218312746245
FAS161	0.999600114	0.93504079176468
LAAL5	0.999599038	0.7559188625130452
ARNO	0.99959875	0.6389799861548981
GLYBt2pp	0.9995987120000001	0.6499374502921542
CMPN	0.999598074	0.5
HMPPtr	0.9995964580000001	0.8451461375722151
RBFK_1	0.9995961339999999	0.8944572572954024
THMPP	0.9995951080000001	0.75
RIBCTR	0.9995941119999999	0.5477409692757669
MALt2_3	0.99959372	0.9038933699965401
MALt2_2	0.99959372	0.9486832980505138
MALt3r	0.99959372	0.6737223399078777
THFGLUH	0.999593712	0.5999731074357589
ARACHDFATPtc	0.9995930879999999	0.6666666666666667
RE3079C	0.9995930879999999	0.6666666666666667
PACOAL	0.9995930879999999	0.6666666666666667
FACOAL246_1	0.9995930879999999	0.6666666666666667
FACOAL260	0.9995930879999999	0.6666666666666667
RE3075C	0.9995930879999999	0.6666666666666667
HMR_0385	0.9995930879999999	0.6666666666666667
C12DCACT	0.9995930879999999	0.6666666666666667
FACOAL224	0.9995930879999999	0.6666666666666667
HMR_0389	0.9995930879999999	0.6666666666666667
FACOAL244_1	0.9995930879999999	0.6666666666666667
FACOAL2251	0.9995930879999999	0.6666666666666667
FACOAL241	0.9995930879999999	0.6666666666666667
FACOAL245_2	0.9995930879999999	0.6666666666666667
FACOAL2252	0.9995930879999999	0.6666666666666667
FACOAL226	0.9995930879999999	0.6666666666666667
SEBACACT	0.9995930879999999	0.6666666666666667
r0651	0.9995930879999999	0.6666666666666667
HMR_0381	0.9995930879999999	0.6666666666666667
ARACHFATPc	0.9995930879999999	0.6666666666666667
FACOAL240	0.9995930879999999	0.6666666666666667
FACOAL240_1	0.9995930879999999	0.6666666666666667
LGNCFATPtc	0.9995930879999999	0.6666666666666667
FACOAL240i	0.9995930879999999	0.6666666666666667
LEVUACOAL	0.9995930879999999	0.6666666666666667
FACOAL245_1	0.9995930879999999	0.6666666666666667
LINOFATPtc	0.9995930879999999	0.6666666666666667
RTOTAL3FATPc	0.9995930879999999	0.6666666666666667
3HPVSCOAhc	0.9995930879999999	0.6666666666666667
HMR_0245	0.9995930879999999	0.6666666666666667
RE3562C	0.9995930879999999	0.6666666666666667
HMR_0271	0.9995930879999999	0.6666666666666667
RETNCOA	0.9995930879999999	0.6666666666666667
FACOAL_163_6Z9Z12Z_c	0.9995930879999999	0.6666666666666667
HMR_0267	0.9995930879999999	0.6666666666666667
HMR_0255	0.9995930879999999	0.6666666666666667
FACOAL_164_6Z9Z12Z15Z_c	0.9995930879999999	0.6666666666666667
FACOAL_220_c	0.9995930879999999	0.6666666666666667
FACOAL_70_c	0.9995930879999999	0.6666666666666667
HMR_0241	0.9995930879999999	0.6666666666666667
FACOAL_161_2E_c	0.9995930879999999	0.6666666666666667
FERULCOAS	0.9995930879999999	0.6666666666666667
HMR_0233	0.9995930879999999	0.6666666666666667
HMR_0209	0.9995930879999999	0.6666666666666667
HMR_0204	0.9995930879999999	0.6666666666666667
HMR_0192	0.9995930879999999	0.6666666666666667
HMR_0184	0.9995930879999999	0.6666666666666667
HMR_0177	0.9995930879999999	0.6666666666666667
HMR_0171	0.9995930879999999	0.6666666666666667
HMR_0165	0.9995930879999999	0.6666666666666667
FACOAL_162_9Z12Z_c	0.9995930879999999	0.6666666666666667
HMR_0279	0.9995930879999999	0.6666666666666667
HMR_0345	0.9995930879999999	0.6666666666666667
RTOTALFATPc	0.9995930879999999	0.6666666666666667
RE3335C	0.9995930879999999	0.6666666666666667
OCT11EFATP_1	0.9995930879999999	0.6666666666666667
HMR_0327	0.9995930879999999	0.6666666666666667
HMR_0323	0.9995930879999999	0.6666666666666667
RE3345C	0.9995930879999999	0.6666666666666667
OCT11EFATP	0.9995930879999999	0.6666666666666667
R_group_phosphotase_3	0.9995930879999999	0.6666666666666667
R_group_phosphotase_2	0.9995930879999999	0.6666666666666667
R_group_phosphotase_1	0.9995930879999999	0.6666666666666667
HMR_0319	0.9995930879999999	0.6666666666666667
URSCHOLCOAc	0.9995930879999999	0.6666666666666667
CAFFCOA	0.9995930879999999	0.6666666666666667
RTOTAL2FATPc	0.9995930879999999	0.6666666666666667
HMR_0309	0.9995930879999999	0.6666666666666667
HMR_0301	0.9995930879999999	0.6666666666666667
RE3446C	0.9995930879999999	0.6666666666666667
FACOALPREPH	0.9995930879999999	0.6666666666666667
HMR_0297	0.9995930879999999	0.6666666666666667
HMR_0293	0.9995930879999999	0.6666666666666667
HMR_0289	0.9995930879999999	0.6666666666666667
FACOAL90i	0.9995930879999999	0.6666666666666667
HMR_0393	0.9995930879999999	0.6666666666666667
FACOAL206	0.9995930879999999	0.6666666666666667
ACSPHACP100	0.9995930879999999	0.6666666666666667
FACOAL171_ISO	0.9995930879999999	0.6666666666666667
4HPTNCOAL	0.9995930879999999	0.6666666666666667
ACSPHACP60	0.9995930879999999	0.6666666666666667
ACSPHACP50	0.9995930879999999	0.6666666666666667
FACOAL171_anteiso	0.9995930879999999	0.6666666666666667
ACSPHACP40	0.9995930879999999	0.6666666666666667
FACOAL1812	0.9995930879999999	0.6666666666666667
FVSCOAhc	0.9995930879999999	0.6666666666666667
FACOAL170_anteiso	0.9995930879999999	0.6666666666666667
FACOAL1812_1	0.9995930879999999	0.6666666666666667
ACSPHAC90	0.9995930879999999	0.6666666666666667
FACOAL1	0.9995930879999999	0.6666666666666667
FACOAL181_1	0.9995930879999999	0.6666666666666667
ACSPHAC70	0.9995930879999999	0.6666666666666667
IBUP_RASCL1hep	0.9995930879999999	0.6666666666666667
ACSPHAC60	0.9995930879999999	0.6666666666666667
ADPACDAc	0.9995930879999999	0.6666666666666667
FACOAL170_ISO	0.9995930879999999	0.6666666666666667
FACOAL1821	0.9995930879999999	0.6666666666666667
4CMCOAS	0.9995930879999999	0.6666666666666667
FACOAL140_ISO	0.9995930879999999	0.6666666666666667
DCHOLESTANCOAc	0.9995930879999999	0.6666666666666667
SUBERICACT	0.9995930879999999	0.6666666666666667
FACOAL150	0.9995930879999999	0.6666666666666667
DOCO13EFATP	0.9995930879999999	0.6666666666666667
DOCOSACT	0.9995930879999999	0.6666666666666667
ACSPHACT60	0.9995930879999999	0.6666666666666667
ACSPHACT40	0.9995930879999999	0.6666666666666667
FACOAL170	0.9995930879999999	0.6666666666666667
FACOAL150_ISO	0.9995930879999999	0.6666666666666667
ACSPHACP90	0.9995930879999999	0.6666666666666667
ACSPHACP80	0.9995930879999999	0.6666666666666667
FACOAL150_anteiso	0.9995930879999999	0.6666666666666667
FACOAL160_ISO	0.9995930879999999	0.6666666666666667
ACSPHACP70	0.9995930879999999	0.6666666666666667
FACOAL161_ISO	0.9995930879999999	0.6666666666666667
FACOAL182	0.9995930879999999	0.6666666666666667
ACSPHAC80	0.9995930879999999	0.6666666666666667
FACOAL1822	0.9995930879999999	0.6666666666666667
ACSPHAC121	0.9995930879999999	0.6666666666666667
FACOAL1832	0.9995930879999999	0.6666666666666667
FACOAL184	0.9995930879999999	0.6666666666666667
FACOAL191	0.9995930879999999	0.6666666666666667
FACOAL2	0.9995930879999999	0.6666666666666667
ACSPHAC121d6	0.9995930879999999	0.6666666666666667
HMR_0433	0.9995930879999999	0.6666666666666667
FACOAL203	0.9995930879999999	0.6666666666666667
ACSPHAC120	0.9995930879999999	0.6666666666666667
FACOAL1831	0.9995930879999999	0.6666666666666667
ACSPHAC101	0.9995930879999999	0.6666666666666667
HMR_1627	0.9995930879999999	0.6666666666666667
FACOAL204	0.9995930879999999	0.6666666666666667
HMR_0429	0.9995930879999999	0.6666666666666667
FACOAL2042	0.9995930879999999	0.6666666666666667
ACSPHAC100	0.9995930879999999	0.6666666666666667
FACOAL205	0.9995930879999999	0.6666666666666667
ACSPHAC141	0.9995930879999999	0.6666666666666667
CHCOAL	0.9995930879999999	0.6666666666666667
FACOAL182_1	0.9995930879999999	0.6666666666666667
ACSPHAC141d5	0.9995930879999999	0.6666666666666667
ACSPHAC50	0.9995930879999999	0.6666666666666667
RE2635C	0.9995930879999999	0.6666666666666667
HMR_0437	0.9995930879999999	0.6666666666666667
ACSPHAC142	0.9995930879999999	0.6666666666666667
ACSPHAC160	0.9995930879999999	0.6666666666666667
ACSPHAC40	0.9995930879999999	0.6666666666666667
SR6	0.9995917999999999	0.5962658634006537
GPDDA3	0.9995916640000001	0.5999731074357242
NAMNPP	0.999591302	0.632476792115089
ZN2t3pp	0.999590664	0.8164965809277261
THRt2r	0.999589402	0.6737223399078776
DESATPG160	0.999586624	0.9411764705882353
ZN2t5	0.999585366	0.6499374502921542
GLXCL	0.999584956	0.5185754297818241
RNA	0.9995806460000001	0.5881084606469446
LIPATPT_1	0.99958002	0.670842942971543
RE1944C	0.99958002	0.6708429429715517
NFORGLUAH	0.999579	0.7071001797147867
HDCAt2	0.9995787899999999	0.6737223399078776
BTCOARx	0.9995771419999999	0.6804265239360907
MDHy	0.99957668	0.7159754266620992
TAUPAT1c	0.999575948	0.6737223399078776
BGLK	0.999575694	0.7142719938532531
ORNDC	0.999573592	0.6859943405700353
DUTPDP_1	0.999573296	0.5
MTHFD2	0.999571304	0.6999798305767897
TTDCAt2pp	0.9995684779999999	0.6499374502921542
SO4t2pp	0.9995676439999999	0.6499374502921542
ADNt2pp	0.9995675220000001	0.6499374502921542
MALCOAMT	0.99956704	0.6030319028531849
HISt2r1	0.9995668160000001	0.6737223399078776
DHAPT	0.999565864	0.5
SPMDt2	0.9995649140000001	0.6737223399078776
DURAD	0.9995647	0.7159754266621114
ICHDx	0.99956295	0.6708429429715427
ACACt2	0.999561628	0.7071067811865475
CSNt2	0.999559646	0.6737223399078776
CHLt2	0.9995588059999999	0.6737223399078776
BARB	0.9995586920000001	0.7303212923676704
VALt3pp	0.9995586160000001	0.6499374502921542
DMALRED	0.9995561899999998	0.5
UAMRH	0.9995559999999999	0.777863144672741
CDAPPA160	0.99955538	0.6324236405714667
CDAPPA181	0.9995542580000001	0.6324236405714667
HDCAt2pp	0.9995540400000001	0.6499374502921542
BETALDHy	0.99955389	0.8447390186647923
NO3t3	0.999552188	0.6737223399078776
NO3t2	0.999552188	0.6933842095826748
r0220	0.999551712	0.6249369641956442
PACPT_1	0.999551712	0.5477409692757615
r0220_1	0.999551712	0.5477409692757482
R1PK	0.9995509159999999	0.632429546960271
TRSARyr	0.9995507619999999	0.7999865537178372
FDH2	0.9995475599999999	0.8170232870522046
GSNK	0.9995475580000001	0.6324295469602481
CIGAMS	0.999547308	0.7070830108938212
CYSTRS_1	0.999547308	0.6761055459843136
DESAT18	0.9995462820000001	0.8677218312746245
FASC320	0.999546086	0.6123724356957946
GLCNt2r	0.9995459680000002	0.6737223399078776
6HNACMO	0.999545054	0.7416107835189392
SALCOD	0.999545054	0.7416107835189272
FTHFI	0.999542878	0.8451461375722144
r1326	0.9995422420000001	0.5773826164608089
GLXCBL	0.9995414739999999	0.5185754297818241
APH181	0.99954102	0.7499579761304285
TYRt2r	0.999540294	0.6737223399078776
ACTNtpp	0.9995389299999999	0.6499374502921542
HMR_2293	0.999538686	0.8677218312746245
HMR_2292	0.999538686	0.8677218312746245
HMR_2296	0.999538686	0.8677218312746245
HMR_2295	0.999538686	0.8677218312746245
HMR_6729	0.999537388	0.6391318912960653
ZN2abcpp	0.9995372579999999	0.8451461375722311
DESAT18_2	0.999535942	0.8677218312746245
HMR_2359	0.999535942	0.8677218312746245
O2XOADOX	0.9995354799999999	0.7776884702995543
AIRCra	0.9995349860000001	0.9090881310353146
LAAL3	0.9995327919999999	0.7142719938532144
BTNt4i	0.9995315140000001	0.7071067811865475
RE2638C	0.9995313840000002	0.6761055459843095
GLYTRS_1	0.9995313840000002	0.6761055459843229
r1516	0.999531324	0.8451461375722311
CA2abc	0.9995308039999999	0.8451461375722127
COB1NDAAT2	0.99952874	0.6666666666666667
SELMETAT	0.99952874	0.6666666666666667
CBLAT_DELETE	0.99952874	0.6666666666666667
2OBUTt2ipp	0.9995286200000001	0.6499374502921542
TSULabc	0.9995281500000001	0.8571359969266303
CYSTabc	0.99952791	0.8451461375722185
CGLYt3_2	0.99952771	0.8521988418588196
CYSGLYt2ir	0.99952771	0.6737223399078776
CA2abcpp	0.9995272359999999	0.8451461375722127
CA2abc1pp	0.9995272359999999	0.8571359969265931
GTPCI_2	0.9995271880000001	0.9486886146343387
LYSt5r	0.9995256400000001	0.7071067811865475
MTHFR2_1	0.999521912	0.6999798305768019
MTHFR2	0.999521912	0.7905561276028976
MCITL2	0.9995214859999999	0.4363973559030503
DESAT16_2	0.999521408	0.7378785667462417
GCALDDy	0.999521152	0.84473901866479
LDGUNPD	0.999520946	0.6761055459843325
PDE4	0.999520946	0.6708429429715234
CD2t5	0.9995201360000001	0.6499374502921542
3PGP	0.9995194140000001	0.6123895897060629
CAPROICc	0.999518382	0.6324236405714513
AMPEP9	0.999517752	0.5
AMPTASEGM	0.999517752	0.5
HPPK2	0.9995177040000002	0.8944572572953459
SULabc	0.999517412	0.8571359969266303
r1162	0.999517412	0.8451461375722311
SPMDt2pp	0.999517322	0.6499374502921542
TRNFE	0.99951656	0.42640794777930835
CA2t3pp	0.9995157859999999	0.6499374502921542
DHRG2	0.999515128	0.8097309931258362
CITabc	0.999514668	0.8783081911816989
MGSA2	0.9995139399999999	0.6666293142088818
FACOAE180	0.9995137100000001	0.6324236405714702
INSK	0.99951334	0.6324295469602537
ACTNMO	0.9995128659999999	0.7778631446727348
L_LACt3	0.9995116739999999	0.6737223399078776
DURADx	0.9995115480000001	0.699979830576802
NO3t2pp	0.9995111380000001	0.6499374502921542
CD2t3pp	0.9995108160000001	0.8164965809277261
r0210	0.9995103499999999	0.547679594299985
LVACLAChep	0.99950943	0.599973107435724
ATVLAChc	0.99950943	0.5999731074356967
SMVLAChep	0.99950943	0.5999731074357401
4HATVLAChc	0.99950943	0.5999731074357008
2HATVLAChc	0.99950943	0.5999731074357018
r1382	0.9995092299999999	0.7957123087954101
NO2t2r	0.9995082200000001	0.6737223399078776
ILEtec	0.9995065720000001	0.7071067811865475
FAH1	0.9995051179999999	0.7778631446727404
5DH4DGLCD	0.9995051059999998	0.7999865537178035
NDH1_2p	0.9995048499999999	0.9310336833808573
DESAT14_9	0.9995043379999998	0.7378785667462417
FPGS7_1	0.99950352	0.6425735472467262
FACOAE120	0.9995032779999999	0.6324236405714467
OPHHXy	0.9995026340000001	0.7778631446727384
MDHi2	0.9995014139999998	0.9999999999999998
4HBHYOX	0.9995007000000001	0.7778631446727384
TRPabc	0.9994985780000001	0.8451461375722311
r1529	0.9994982200000001	0.8451461375722311
PROt2rpp	0.9994980339999999	0.6499374502921542
ILEt2rpp	0.9994979559999999	0.6499374502921542
ILEt3pp	0.9994979559999999	0.6499374502921542
CD2abc2	0.99949761	0.8451461375722136
NO2t2rpp	0.9994969579999999	0.6499374502921542
OXAt	0.999496532	0.7071067811865475
UREAt_2	0.9994956199999999	0.6737223399078776
UREA2t2	0.9994956199999999	0.8521988418588196
HPYRRx_1	0.9994952359999999	1.0
HPACOAT	0.9994947679999999	0.632423640571454
AGMt2pp	0.999494292	0.6499374502921542
INOSTO	0.9994937499999998	0.565704440544134
TBT	0.9994928099999999	0.6172578617999013
THISAT	0.999490046	0.5999731074357662
S3AdT	0.999490046	0.5999731074357758
Spt3AdT	0.999490046	0.5999731074357758
GMHEPAT	0.999490046	0.5999731074357669
DHBS	0.999490046	0.5999731074357766
MPTSS	0.999490046	0.5999731074357662
MPTAT	0.999490046	0.5999731074357662
DESAT18_5	0.999489732	0.7378785667462417
LAAL20	0.9994884880000001	0.7142719938532207
LYSabc	0.999488084	0.8451461375722311
MALTHXabc	0.99948635	0.8571359969266303
CD2abcpp	0.9994862	0.8571359969265948
HMGCOAS	0.999485788	0.6666666666666667
IPDPS_syn	0.999485456	0.7911577601283368
CSNt2pp	0.999484292	0.6499374502921542
MALtpp	0.99948379	0.9486832980505138
MALt3pp	0.99948379	0.6499374502921542
MALt2_3pp	0.99948379	0.9899494936611664
LYSabcpp	0.9994832220000001	0.8451461375722311
TYRabc	0.9994823119999999	0.8451461375722311
BTNt	0.9994793679999999	0.8451461375722121
PROabcpp	0.9994791880000001	0.8571359969266303
CTPS1_2	0.9994789479999999	0.8366560093737682
4HPAOX	0.9994781199999998	0.857135996926601
FLAVO2	0.9994781199999998	0.6761217912937003
PPAt6	0.999476106	0.6737223399078776
NO3abcpp	0.9994755120000001	0.8451461375722311
NO2tabcpp	0.999474992	0.8451461375722311
CITt3pp	0.9994736700000001	0.6499374502921542
CITt_kt	0.9994736700000001	0.6499374502921542
FALDep	0.9994725640000001	0.6499374502921542
FALDtpp2	0.9994725640000001	0.6499374502921542
NTD11	0.9994723499999999	0.6123895897060629
r1515	0.999471872	0.8451461375722311
DHPTt	0.999471108	0.6737223399078776
COBALT2abcpp	0.9994673040000001	0.8451461375722162
ADPMAN	0.9994665820000002	0.7499579761304299
4ABZt2r	0.9994647000000001	0.6737223399078776
AGMabcpp	0.9994645139999999	0.8451461375722117
ARGt2pp	0.9994636439999999	0.6499374502921542
ARGt3pp	0.9994636439999999	0.6499374502921542
THRt2pp	0.9994634400000001	0.6499374502921542
THRt2rpp	0.9994634400000001	0.6499374502921542
ACITL	0.99946337	0.617228219431278
ATPATF3	0.999463352	0.3999596611536749
HISabc	0.9994628499999999	0.8451461375722311
PACCOAE	0.9994618460000002	0.777863144672741
FAS141	0.999459042	0.93504079176468
ARGSS_1	0.9994581839999999	0.9561897762607035
FPGS4_1	0.9994581599999999	0.6425735472467271
ARGabcpp	0.999457878	0.8571359969265893
NO3abc	0.99945756	0.8451461375722311
PDE3	0.9994574199999999	0.6708429429715286
RNF	0.999457072	0.8170232870522041
NADHDH	0.999457072	0.8170232870522034
SFCYSc	0.999457052	0.5302260752500039
HISabcpp	0.999456286	0.8451461375722311
GLCD	0.9994554900000001	0.5
APH160	0.9994548980000001	0.7499579761304285
LEUt3pp	0.999454862	0.6499374502921542
LEUt2rpp	0.999454862	0.6499374502921542
GLYCLTt2rpp	0.9994543859999998	0.6499374502921542
GLNS_1	0.9994530600000001	0.7715352742891086
HOMt2pp	0.9994521840000001	0.6499374502921542
NTD1_1	0.9994520079999999	0.8944572572953673
ACLDC	0.999451672	0.6859943405700353
CHLt3pp	0.999451562	0.6499374502921542
CHLt2pp	0.999451562	0.6499374502921542
PRO1y	0.99945059	1.0
P5CR_1	0.99945059	0.9486886146343749
CBPS_1	0.999450148	0.9737353560039673
NI2t3pp	0.9994497640000001	0.8164965809277261
COBALT2t3pp	0.9994492999999999	0.8164965809277261
ASPGLUr	0.9994482259999999	0.5000093373297176
MALLAC	0.99944797	0.6859943405700353
ALDD3y	0.999447132	0.8447390186647791
UACGAMDH2	0.999446992	0.4757912139390441
UDPACGLUDH	0.999446992	0.4757912139390441
6TXAN5MPAML	0.9994469799999999	0.8333146571044395
NI2abcpp	0.999445702	0.8451461375722311
NTP6	0.999444398	0.7302803771499375
GLYCYSAP	0.9994423099999998	0.75
DTPH	0.9994418599999999	0.7302803771499371
DMPPS_syn	0.999441584	0.7911577601283368
G1PDH	0.9994412520000001	0.7999865537178396
DHRG	0.9994412520000001	0.806221607730262
FRUt2	0.9994398400000002	0.6737223399078776
CHLabcpp	0.99943892	0.8571359969265971
GTHOXti2	0.999435658	0.8451461375722304
MANabc	0.9994351119999999	0.8451461375722311
PYK2	0.99943501	0.5999731074358121
PALDP	0.9994336479999999	0.6123895897060629
PALDH	0.9994336479999999	0.6123895897060629
FACOAE80	0.999433342	0.6324236405714576
DTMPt6	0.99943169	0.6737223399078776
GDR	0.9994316380000001	0.7499999999999999
BALAVECSEC_1	0.99943014	0.8451461375722117
BALAVECSEC	0.99943014	0.5212898443626406
ZN2t6	0.999428512	0.7071067811865475
GLYCTO2	0.9994248820000001	0.5669467095138407
DESAT18_3	0.9994239659999999	0.7378785667462417
GLYCL_2	0.99942236	1.0
UDPACGA6D	0.9994208859999999	0.8999932768589529
ADPRDP_1	0.999419692	0.7071662094155372
GLU_Dt2	0.999419366	0.6737223399078776
CHORt2	0.999418994	0.6737223399078776
HMPK1_1	0.9994181120000001	0.8944572572953469
FRD7	0.999415584	0.5669467095138409
SUCDi	0.999415584	0.5669467095138407
MANabcpp	0.9994155140000001	0.8451461375722311
FRUabc	0.9994154799999999	0.8451461375722255
UREAabcpp	0.9994149700000001	0.8451461375722311
G3PGabcpp	0.9994147919999999	0.845146137572226
GGPTRCS	0.9994138100000001	0.7142719938532132
NDP6	0.9994124980000001	0.7302803771499375
RBPC	0.999412206	0.6228418182857598
THMt2	0.9994103299999999	0.7071067811865475
THMt3	0.9994103299999999	0.7071067811865475
HMR_1126	0.9994102079999999	0.7778631446727353
HMR_2007	0.9994102079999999	0.7778631446727502
HMR_1516	0.9994102079999999	0.8677218312746245
HMR_1991	0.9994102079999999	0.7778631446727355
HMR_1993	0.9994102079999999	0.7778631446727465
HMR_0981	0.9994102079999999	0.7778631446727364
HMR_1992	0.9994102079999999	0.7778631446727322
HMR_1536	0.9994102079999999	0.7778631446727354
HMR_1990	0.9994102079999999	0.7778631446727322
HMR_1767	0.9994102079999999	0.7778631446727357
HMR_1989	0.9994102079999999	0.7778631446727351
HMR_1478	0.9994102079999999	0.8677218312746245
HMR_1490	0.9994102079999999	0.7778631446727352
HMR_1765	0.9994102079999999	0.7778631446727399
HMR_1838	0.9994102079999999	0.8014128655337718
HMR_1493	0.9994102079999999	0.8677218312746245
HMR_1494	0.9994102079999999	0.7778631446727376
HMR_1940	0.9994102079999999	0.7778631446727465
HMR_1739	0.9994102079999999	0.7778631446727357
HMR_1737	0.9994102079999999	0.777863144672741
HMR_1735	0.9994102079999999	0.7778631446727403
HMR_1944	0.9994102079999999	0.77786314467275
HMR_1681	0.9994102079999999	0.777863144672741
HMR_1550	0.9994102079999999	0.7778631446727357
HMR_1549	0.9994102079999999	0.8677218312746245
HMR_1988	0.9994102079999999	0.7778631446727393
HMR_1948	0.9994102079999999	0.7778631446727351
HMR_1548	0.9994102079999999	0.7778631446727357
HMR_1981	0.9994102079999999	0.77786314467275
PSPHS	0.9994102079999999	0.777863144672741
EPISTLDS_c	0.9994102079999999	0.8677218312746245
HMR_1477	0.9994102079999999	0.7778631446727404
HMR_1545	0.9994102079999999	0.7778631446727357
DOPAc	0.9994102079999999	0.7778631446727428
HMR_1786	0.9994102079999999	0.7778631446727403
HMR_1544	0.9994102079999999	0.8677218312746245
HMR_1543	0.9994102079999999	0.7778631446727354
HMR_1538	0.9994102079999999	0.8677218312746245
HMR_1502	0.9994102079999999	0.7778631446727357
DES2_15	0.9994102079999999	0.8677218312746245
HMR_2288	0.9994102079999999	0.8677218312746245
P4503A4	0.9994102079999999	0.777863144672741
CXANHX	0.9994102079999999	0.7778631446727403
LIDOMO	0.9994102079999999	0.7778631446727439
P4502A6	0.9994102079999999	0.7778631446727299
P4502C19	0.9994102079999999	0.7778631446727482
P4502C8	0.9994102079999999	0.777863144672741
P4502C9	0.9994102079999999	0.7778631446727485
P4502C92	0.9994102079999999	0.7778631446727391
P4502C93	0.9994102079999999	0.777863144672741
P4502C94	0.9994102079999999	0.7778631446727343
P4502D6	0.9994102079999999	0.7778631446727379
P4502E1	0.9994102079999999	0.777863144672739
P4502F1	0.9994102079999999	0.777863144672741
C22STDS	0.9994102079999999	0.8677218312746245
C4STMO1	0.9994102079999999	0.9335316780229017
C4STMO2	0.9994102079999999	0.9335316780229029
C14825c	0.9994102079999999	0.7778631446727431
OMPHHXy	0.9994102079999999	0.7778631446727384
LTHSTRLOR	0.9994102079999999	0.8677218312746245
BCAROHX	0.9994102079999999	0.7778631446727339
HMR_1504	0.9994102079999999	0.7778631446727357
FAH4	0.9994102079999999	0.777863144672741
MPOMOR_1	0.9994102079999999	0.8677218312746245
MPOMMM	0.9994102079999999	0.8677218312746245
MPOMC1_1	0.9994102079999999	0.7778631446727399
MPOMC1	0.9994102079999999	0.7778631446727399
BCAROHX2	0.9994102079999999	0.7778631446727402
OMMBLHXy	0.9994102079999999	0.7778631446727384
DESAT18a	0.9994102079999999	0.8677218312746245
DESAT180_9	0.9994102079999999	0.8677218312746245
MELATNOX	0.9994102079999999	0.7778631446727453
BVMO1	0.9994102079999999	0.7778631446727408
BVMO2	0.9994102079999999	0.7778631446727404
BVMO4	0.9994102079999999	0.7778631446727325
C5STDS	0.9994102079999999	0.8677218312746245
P4503A5	0.9994102079999999	0.7778631446727313
HMR_2289	0.9994102079999999	0.8677218312746245
DES2_9	0.9994102079999999	0.8677218312746245
AGLPED_cho	0.9994102079999999	0.8677218312746245
AGLPED	0.9994102079999999	0.8677218312746245
HMR_2484	0.9994102079999999	0.8677218312746245
HMR_2472	0.9994102079999999	0.8677218312746245
HMR_2457	0.9994102079999999	0.7778631446727431
HMR_2403	0.9994102079999999	0.8677218312746245
HMR_2393	0.9994102079999999	0.8677218312746245
HMR_2380	0.9994102079999999	0.8677218312746245
HMR_2368	0.9994102079999999	0.8677218312746245
HMR_2365	0.9994102079999999	0.8677218312746245
HMR_0954	0.9994102079999999	0.7778631446727369
CERH124	0.9994102079999999	0.7778631446727333
CERH126	0.9994102079999999	0.7778631446727333
CERS324	0.9994102079999999	0.7778631446727333
CERS326	0.9994102079999999	0.7778631446727333
HMR_2495	0.9994102079999999	0.8677218312746245
HMR_2581	0.9994102079999999	0.7593076499736815
PHTHCLS	0.9994102079999999	0.777863144672741
DES2_12	0.9994102079999999	0.8677218312746245
DES2_6B	0.9994102079999999	0.8677218312746245
CACNAO	0.9994102079999999	0.777863144672733
CADMO	0.9994102079999999	0.7778631446727324
AND19ONEc	0.9994102079999999	0.7778631446727343
DES2_6	0.9994102079999999	0.8677218312746245
CYP2R1	0.9994102079999999	0.7778631446727499
DES21	0.9994102079999999	0.7778631446727405
HMR_2585	0.9994102079999999	0.7778631446727471
KYN3OX	0.9994102079999999	0.777863144672729
CDCA6AH	0.9994102079999999	0.7778631446727319
HMR_0942	0.9994102079999999	0.7778631446727369
PGS	0.9994102079999999	0.7593076499736858
HMR_0946	0.9994102079999999	0.7778631446727369
HMR_0950	0.9994102079999999	0.7778631446727369
HMR_1503	0.9994102079999999	0.8677218312746245
MPOMOR	0.9994102079999999	0.8677218312746245
ZXANHX	0.9994102079999999	0.7778631446727444
ZCAROTDH1	0.9994102079999999	0.8677218312746245
RE3435C	0.9994102079999999	0.7778631446727364
RE2112C	0.9994102079999999	0.7778631446727333
RN0030C	0.9994102079999999	0.8146046290968926
RE2235C	0.9994102079999999	0.7778631446727369
RE3436C	0.9994102079999999	0.7778631446727364
RE3251C	0.9994102079999999	0.7778631446727473
RE2975C	0.9994102079999999	0.7778631446727367
7KLITCHOLc	0.9994102079999999	0.8677218312746245
RE3440C	0.9994102079999999	0.9101820546182064
RAHY	0.9994102079999999	0.777863144672741
SMO	0.9994102079999999	0.7778631446727459
RE3464C	0.9994102079999999	0.7778631446727362
7OHOCTAc	0.9994102079999999	0.7778631446727479
RN0029C	0.9994102079999999	0.5185754297818314
44MZYMMO	0.9994102079999999	0.9309955126124507
RN0027C	0.9994102079999999	0.8146046290968926
RE3474C	0.9994102079999999	0.7778631446727362
RE3013C	0.9994102079999999	0.7778631446727369
RE2240C	0.9994102079999999	0.777863144672739
RE2636C	0.9994102079999999	0.7778631446727317
RE2248C	0.9994102079999999	0.7778631446727361
RE3434C	0.9994102079999999	0.7778631446727365
RE1308C	0.9994102079999999	0.7778631446727362
RE3370C	0.9994102079999999	0.9101820546182064
RE1906C	0.9994102079999999	0.7778631446727473
RE1904C	0.9994102079999999	0.7778631446727473
RE1828C	0.9994102079999999	0.7778631446727365
RE1905C	0.9994102079999999	0.7778631446727473
RE1826C	0.9994102079999999	0.7778631446727478
RE1812C	0.9994102079999999	0.7778631446727368
RE1811C	0.9994102079999999	0.7778631446727368
RE1809C	0.9994102079999999	0.7778631446727368
RE1806C	0.9994102079999999	0.7778631446727478
RE1803C	0.9994102079999999	0.777863144672741
RE1938C	0.9994102079999999	0.7778631446727476
RE1582C	0.9994102079999999	0.7778631446727367
RE1941C	0.9994102079999999	0.9241434593231258
RE1942C	0.9994102079999999	0.9241434593231257
RE1943C	0.9994102079999999	0.7778631446727473
3DHCAS	0.9994102079999999	0.8677218312746245
RE2632C	0.9994102079999999	0.9101820546182064
RE3041C	0.9994102079999999	0.7778631446727416
TYMc	0.9994102079999999	0.777863144672741
RE1632C	0.9994102079999999	0.7778631446727308
RE1587C	0.9994102079999999	0.7778631446727371
RE2398C	0.9994102079999999	0.9101820546182064
3HPPPNOHc	0.9994102079999999	0.7778631446727382
RE3518C	0.9994102079999999	0.7778631446727362
RE3015C	0.9994102079999999	0.7778631446727365
RE2387C	0.9994102079999999	0.7778631446727364
21HPRGNLONE	0.9994102079999999	0.77786314467275
RE3514C	0.9994102079999999	0.7778631446727416
RE2383C	0.9994102079999999	0.9101820546182064
ZCAROTDH2	0.9994102079999999	0.8677218312746245
5OHHEXAc	0.9994102079999999	0.7778631446727374
RE3018C	0.9994102079999999	0.7778631446727365
3DHLCAS	0.9994102079999999	0.8677218312746245
RE3522C	0.9994102079999999	0.7778631446727362
25HVITD3c	0.9994102079999999	0.7778631446727391
3DHDCAS	0.9994102079999999	0.8677218312746245
RN0001C	0.9994102079999999	0.7778631446727479
RN0020C	0.9994102079999999	0.7778631446727361
RE3019C	0.9994102079999999	0.7778631446727365
RE2382C	0.9994102079999999	0.7778631446727364
RN0032C	0.9994102079999999	0.5185754297818314
RE2675C2	0.9994102079999999	0.8677218312746245
RE3020C	0.9994102079999999	0.7778631446727365
r0268	0.9994102079999999	0.7778631446727361
r0741	0.9994102079999999	0.777863144672741
3DHCDCAS	0.9994102079999999	0.8677218312746245
RE3506C	0.9994102079999999	0.7778631446727362
4MZYMR	0.9994102079999999	0.8677218312746247
RE2249C	0.9994102079999999	0.7778631446727361
RE3014C	0.9994102079999999	0.777863144672742
SKMt2	0.99941012	0.6737223399078776
NTP4	0.999409812	0.7302803771499374
BUTt2r	0.999409554	0.6737223399078776
OXAtpp	0.9994087199999999	0.6499374502921542
ASNt2r	0.999407276	0.6737223399078776
ALAALAPEPT1tc	0.9994065799999999	0.6737223399078776
BUPN	0.9994038919999999	0.7492752771166779
UPPN	0.9994038919999999	0.841188468709995
RE1266C_1	0.999402602	0.5657044405441418
INSTt2	0.9994021679999999	0.7071067811865475
BRFAPS	0.9994008839999999	0.68042652393608
X00002	0.9993996920000001	0.699604723249041
THMDP	0.999399618	0.8616363619095382
GCPN	0.9993993920000002	0.5165308688525353
UACGAMDH	0.9993991399999999	0.6999798305768097
ACALDCD	0.9993974619999999	0.6324767921150527
POR_syn	0.999397182	0.7320063577454565
DESAT18_11	0.999396204	0.7378785667462417
DESAT18_4	0.999396204	0.7378785667462417
UREA2t2pp	0.9993952779999999	0.8221130718262701
DESAT18_6	0.9993949280000001	0.7378785667462417
GPAR	0.9993944559999999	0.8944572572953922
GABAVESSEC	0.999391752	0.5212898443626446
GABAVESSEC_1	0.999391752	0.8451461375722154
OROATP	0.9993910600000001	0.6737223399078776
LAAL37	0.9993902	0.7126804832498116
NTP9	0.9993895260000001	0.7302803771499371
ARAT	0.9993894080000001	0.599973107435735
MTHFC_1	0.999388286	0.8660739246912474
HMR_1505	0.9993863839999999	0.6151468535499407
HMR_1551	0.9993863839999999	0.6151468535499407
HMR_1546	0.9993863839999999	0.6151468535499407
HMR_1495	0.9993863839999999	0.6151468535499394
FALGTHLs	0.9993843660000001	0.4082711634386742
r1377	0.9993843660000001	0.40827116343868175
r1523	0.999384096	0.8451461375722311
34DHPLACOX_NADP	0.99938396	0.8447390186647962
MNabc_rev	0.9993823000000001	0.8451461375722311
OPHHX3	0.999381792	0.9203555601909528
OCDCAt2pp	0.9993815399999999	0.6499374502921542
4ABUTabcpp	0.9993813900000001	0.8451461375722154
G3PD5	0.9993800140000001	0.5669467095138407
Mn2t	0.999379902	0.8521988418588196
OCDCAt2	0.9993797019999999	0.6737223399078776
CD2t6	0.9993795679999998	0.7071067811865475
ALAD_L2	0.9993790260000001	0.836656009373788
CBMK4	0.999378532	0.6736004723384487
EAR160y	0.9993783540000001	0.7159754266621026
BTNt2ipp	0.99937773	0.6499374502921542
HMR_8582	0.999377688	0.6123724356957946
DBTS	0.999377512	0.778510842953089
NDP8	0.999377508	0.7302803771499371
FACOAE50	0.9993767119999999	0.6324236405714653
5DKGR	0.9993762100000001	0.7999865537178419
3HBCOAHL	0.9993749679999999	0.7905561276029074
PDX5PO2	0.999374282	0.6999798305767937
MNabc_1	0.9993732059999999	0.8571359969266303
FAS160	0.999371476	0.9599487112584902
ASNabcpp	0.99937134	0.8451461375722109
ASNabc	0.99937134	0.8451461375722109
r1383_1	0.9993700720000002	0.6974988577732979
DESAT18_8	0.9993700000000001	0.7378785667462417
ILEDHr_1	0.9993699140000001	0.8571359969266087
LCYSTCBOXL	0.999368044	0.8660739246912388
MOEB1	0.9993675	0.6761055459843239
r1527	0.9993645900000001	0.845146137572219
ARBabc	0.9993643160000001	0.845146137572211
L_LACt2rpp	0.9993637439999998	0.6499374502921542
SHEME2abcpp	0.9993637059999999	0.8451461375722311
3HCINNMH	0.9993636800000001	0.7142719938532441
5DGLCNt2rpp	0.999363146	0.6499374502921542
MOBDabc_rev	0.999362752	0.8451461375722311
3HPPPNH	0.9993623040000001	0.7142719938532441
ALACt2r	0.99936162	0.6737223399078776
BSORy	0.9993609119999999	0.7911577601283368
HMR_0253	0.99935986	0.8451461375722311
THMATPe	0.999359056	0.8451461375722311
THMabc	0.999359056	0.8451461375722311
GTPCIII	0.9993584559999998	0.8575014032769898
ALDD14	0.999358234	0.819884353645663
SLNTabcpp	0.999355922	0.8451461375722311
FPGS7	0.999355228	0.8347751691462549
RE0577C	0.999353306	0.632423640571449
THRS_2	0.9993530679999999	0.8944572572953908
NITR	0.9993527459999999	0.7303212923676705
RIBFLVt3o	0.999352498	0.8451461375722311
RIBFLVt3	0.999352498	0.8451461375722311
CARORSr	0.999351646	0.732468403803497
GCALDtabcpp	0.999350754	0.8451461375722269
HT44D	0.999350558	0.6123724356957946
C3STDH2	0.999350558	0.6389799861548862
C3STDH1	0.999350558	0.6389799861548968
HICITD	0.999350558	0.7769132445822619
XAO2	0.9993503199999999	0.7453448568973975
GNK	0.9993496439999999	0.8944572572953655
ASPOb	0.999349614	0.6928125601609267
UDPRHMS_c	0.99934958	0.7911577601283368
PACALtabcpp	0.999349484	0.8451461375722311
T2ECR	0.99934728	0.7159754266621067
CRNtHa	0.999345574	0.6737223399078776
ADA	0.999345326	0.6928125601609244
CYNTAH	0.999345186	0.8603142029101548
FAEL205	0.999345044	0.9600453661800697
FAEL204	0.999345044	0.9600453661800711
FAEL183	0.999345044	0.9600453661800694
FAEL184	0.999345044	0.9600453661800697
HMR_4079	0.9993450000000001	0.8447390186647922
NDP4	0.999344492	0.7302803771499374
r1536	0.9993438400000001	0.8451461375722311
r0800	0.9993438040000001	0.8186526885411775
CHOLD3	0.999343726	0.7159754266621059
PS160abcpp	0.999342464	0.8451461375722311
FEENTER2tpp	0.999342392	0.8451461375722225
ARBabcpp	0.9993392839999998	0.845146137572211
PHEMEABCte	0.99933847	0.8451461375722311
PHEMEabcpp	0.99933847	0.8451461375722311
PHEME2abcpp	0.99933847	0.8451461375722311
HEMEti	0.9993384439999999	0.8451461375722311
HIStiDF	0.999338148	0.7071067811865475
ALDD19x_P	0.999337394	0.8447390186647841
4ABUTD	0.9993372879999999	0.8447390186647957
FADH2D	0.9993372559999999	0.5773502691896258
FRNDPR2r	0.999336668	0.6201608440669926
FLNDPR2r	0.999336668	0.5129764700462077
FAS160ACP	0.9993359780000001	0.9538522475268092
Cuabc	0.9993355020000001	0.8451461375722177
G3PEabcpp	0.999334228	0.8451461375722259
NTRIRy	0.9993341579999999	0.9366915158799716
FAS140	0.999333498	0.9602594017079086
CDAPPA141	0.9993332380000002	0.6324236405714667
FOLR2_1	0.999333222	0.8944572572953853
GLYCDy	0.9993326739999999	0.7999865537178392
FAS180	0.999332448	0.9596332526776689
MOADC	0.9993318219999999	0.6859943405700353
MOSDC	0.9993318219999999	0.6859943405700353
RE2768C	0.99933154	0.831898555253262
SR4	0.999331518	0.7768816635561016
PHEPC	0.9993311699999999	0.6666853415876446
MALTPTabcpp	0.99933102	0.8451461375722311
MALTPTabc	0.99933102	0.8451461375722311
MALTHPabc	0.999330292	0.8451461375722311
THMabcpp	0.9993289080000001	0.8451461375722311
NACASPAH	0.999328068	0.5
DRIBt2	0.99932658	0.6737223399078776
NCBMPTSabcpp	0.999324436	0.8451461375722125
PS181abcpp	0.999324398	0.8451461375722311
CDAPPA140	0.999324034	0.6324236405714667
ASPTA4	0.999323336	0.8944572572953812
PGLYCP_1	0.9993227819999999	0.7302803771499458
ALDD16	0.9993220199999999	0.819884353645689
D_LACt2	0.9993202740000001	0.6737223399078776
MALTTTRabcpp	0.9993200699999999	0.8451461375722311
MALTTTRabc	0.9993200699999999	0.8451461375722311
FF_11	0.9993191400000001	0.6737223399078776
HMR_6785	0.9993190439999999	0.7216878364870323
r1322	0.999319032	0.5773826164608089
LAAL2	0.99931879	0.7142719938532428
CDAPPA120	0.9993180020000001	0.6324236405714667
SELabcpp	0.9993176720000001	0.8451461375722311
ASO3t8pp	0.9993175360000001	0.8451461375722109
CDAPPA180	0.999316922	0.6324236405714667
ORNabcpp	0.9993168460000001	0.8451461375722311
ORNabc	0.9993168460000001	0.8451461375722311
HMR_0287	0.9993120899999999	0.845146137572211
DAPabc	0.99931178	0.8451461375722165
DAPabcpp	0.99931178	0.8451461375722165
METDabcpp	0.9993108500000002	0.8571359969266303
MALTTRabcpp	0.9993105520000001	0.8451461375722311
MALTTRabc	0.9993105520000001	0.8451461375722311
FE3abc	0.99931041	0.845146137572224
HDH	0.9993103019999999	0.9897643397754272
CHOLSabc	0.999309656	0.8571359969265977
NTPP10_1	0.9993087920000001	0.8944572572953675
SUCRabc	0.9993087339999999	0.8451461375722311
5MTRt2	0.9993084500000002	0.6737223399078776
METSOX2abcpp	0.999307602	0.8451461375722311
METSOX2abc	0.999307602	0.8451461375722311
DMPSS_c	0.9993072319999999	0.8385137466492234
CRNabcpp	0.999307126	0.8571359969266018
SULRSI	0.9993070599999999	0.9555552235684298
EAR160x	0.9993062060000002	0.6999798305767935
MMETt2	0.9993059519999999	0.6737223399078776
CU2abcpp	0.99930532	0.8571359969266034
CUabcpp	0.99930532	0.8451461375722179
DACTt3	0.999305146	0.6737223399078776
FAS160COA	0.9993044939999999	0.9538522475268092
NFORGLUAH2	0.9993044619999999	0.5000093373297176
15DAPabcpp	0.999304014	0.8451461375722167
FOLABCCte	0.999303888	0.8451461375722251
FAS180ACP	0.9993033600000001	0.9538522475268092
CF3Ha	0.999301496	0.6324236405714484
P5CR2	0.9993012520000001	0.9486886146343749
MAK	0.9992996639999999	0.6324295469602573
PHEabc	0.999299422	0.8451461375722311
CHORt2rpp	0.999298138	0.6499374502921542
LAAL10	0.9992977759999999	0.5962658634006115
GALabc	0.999297428	0.8571359969266205
METSOX1abcpp	0.999297154	0.8451461375722311
METSOX1abc	0.999297154	0.8451461375722311
INSt2	0.999297004	0.6737223399078776
CDAPPA161	0.9992961140000001	0.6324236405714667
CITRt2r	0.999295786	0.6737223399078776
PROGLYPEPT1tc	0.999295654	0.6737223399078776
ADK4	0.9992954279999999	0.6123724356957946
GLNSCP	0.999295418	0.8642372198182438
ORNt2r	0.999293118	0.6737223399078776
METte	0.9992929979999999	0.6737223399078777
DMGLYBabcpp	0.9992929540000001	0.845146137572221
GLYPHEPEPT1tc	0.9992928360000001	0.6737223399078776
ALAGLUabcpp	0.99929282	0.8451461375722132
CITL	0.99929264	0.47143093222736443
PCNO	0.999292464	0.7159754266621061
ARB_Dabc	0.9992922499999999	0.8571359969265893
LCTSt	0.9992921020000001	0.6737223399078776
R05224	0.999290316	0.7715171618016466
CYRDAS	0.999290316	0.7715171618016468
HYGBDIAS	0.999290316	0.8179016499060184
TRYPTAOX_1	0.9992898560000001	0.5892666551374055
DURIt2	0.9992896179999999	0.6737223399078776
OMPHHX3	0.999289482	0.9203555601909528
OMMBLHX3	0.999289482	0.9203555601909528
PHPYRte	0.9992882980000001	0.6737223399078776
CCGS	0.9992866499999999	0.6707715306869833
TTDCEAATP	0.9992866460000001	0.8451461375722311
EAR181y	0.9992866059999999	0.7159754266621006
MG2abc	0.9992864819999999	0.8451461375722311
6PGCt6	0.9992864559999999	0.6737223399078776
SUCRabcpp_syn	0.999286244	0.8451461375722311
HG2abcpp	0.9992859199999999	0.8451461375722311
IDONt2r	0.9992835259999999	0.6737223399078776
DHNCOAT	0.999283028	0.6324236405714546
NPHSb	0.999283028	0.6324236405714546
HMR_0201	0.9992829999999999	0.799986553717853
TTDCEAc	0.9992829999999999	0.7999865537178824
IDOND2	0.9992804200000001	0.7999865537178421
4HOXPACDOX_NADP	0.9992802080000001	0.8447390186647956
GLNSP3	0.9992788560000001	0.7171222424868174
r1528	0.999278378	0.8451461375722196
3PGt6	0.9992781880000001	0.6737223399078776
XAH	0.999275746	0.4757912139390441
PACOAT	0.9992756979999999	0.6324236405714617
CARBSARAH	0.9992750859999999	0.8411884687099773
DADNt2	0.9992740399999999	0.6737223399078776
UNK2	0.9992734999999999	0.5962658634006224
UNK2_cho	0.9992734999999999	0.6123209688592484
FAD_13	0.9992728399999999	0.7171371656006361
HMR_6786	0.9992717580000001	0.6324236405714532
PPP9ABCte	0.999271506	0.8451461375722311
ASNt2rpp	0.99927133	0.6499374502921542
DGLACH	0.9992712600000001	0.60634505713414
FPGS4	0.9992705000000001	0.8347751691462286
ALLTAMH2	0.999268086	0.8606597513243065
ARBt2r	0.99926764	0.7071067811865475
DURIt2pp	0.9992676100000001	0.6499374502921542
ACOAD1fr	0.9992675820000001	1.0
CDPDAGS_PALM_PALM_c	0.999267448	0.7999865537178583
MN2t3pp	0.999266858	0.7071067811865475
MNt2pp	0.999266858	0.7071067811865475
1P2CBXLR	0.9992634919999999	0.874978988065246
ICN	0.9992634919999999	0.7905561276029278
SHCHD	0.99926349	0.7159754266621041
INDOLEt2r	0.999262878	0.6737223399078776
RHACOAE140	0.999261954	0.6324236405714503
ACMANAt2	0.9992606680000001	0.6737223399078776
MG2uabcpp	0.9992605040000001	0.8451461375722311
LDH2	0.9992601860000001	0.6999798305768034
2HBO	0.9992601860000001	0.6999798305768034
XYLabcpp	0.99925979	0.8571359969266303
SELNPS	0.99925896	0.5477409692757556
PRAIS	0.999257594	0.9525717200911309
FRUt3	0.999256514	0.6499374502921542
RMNt	0.999256288	0.7071067811865475
3OAR140	0.9992544560000001	0.7159754266621123
IND3ACt2r	0.99925418	0.6737223399078777
ABFPT2	0.999253944	0.7999865537177901
PFK26	0.999253944	0.7999865537177848
THFGLUS_1	0.999253682	0.6172282194312869
MTHF3ES_c	0.999253554	0.805812762082079
THMDt2pp	0.9992533459999999	0.6499374502921542
NMNTP	0.999252576	0.6737223399078776
GALt2pp	0.9992522880000001	0.6499374502921542
TREabc	0.999252072	0.8451461375722311
GLYOX3	0.9992520380000001	0.6708429429715299
FAS140COA	0.9992513479999999	0.9538522475268091
5APTNabcpp	0.999251188	0.8451461375722149
DCYTt2pp	0.999251084	0.6499374502921542
5AOPt	0.99925098	0.8521988418588196
5AOPt2	0.99925098	0.6737223399078776
PSLS	0.999250876	0.49983187626094505
HMGCOAR	0.999250314	0.8753811683200636
RE0453C	0.99924955	0.5
PPPNt2r	0.9992485419999999	0.6737223399078776
FE3abcpp	0.9992485099999999	0.845146137572224
SLFAT	0.99924366	0.5999731074357525
CYSDabcpp	0.9992425	0.8451461375722181
ADKd	0.99924225	0.6123724356957947
KAS15	0.9992417939999999	0.560112033611204
kaasIII	0.9992417939999999	0.560112033611204
GGSPMDS	0.99923973	0.7142719938532132
K2L4Aabctex	0.999239036	0.8451461375722311
LTHRK	0.9992381939999999	0.6324295469602776
C22STDSx	0.9992368359999999	0.7378785667462417
KSH	0.9992368359999999	0.7142719938532497
RE2675C	0.9992368359999999	0.7378785667462417
CACNAO2	0.9992368359999999	0.7142719938532459
XMO	0.9992368359999999	0.7142719938532566
RE2675C_1	0.9992368359999999	0.7378785667462417
LNLCCOADS	0.9992368359999999	0.7378785667462417
RE2220C	0.9992368359999999	0.7142719938532495
DESAT24_1	0.9992368359999999	0.7378785667462417
DESAT18_12	0.9992368359999999	0.7378785667462417
DESAT20_2	0.9992368359999999	0.7378785667462417
ECHINH	0.9992368359999999	0.7142719938532507
CYP1	0.9992368359999999	0.714271993853243
r0267	0.9992368359999999	0.7142719938532488
HPHACA	0.9992368359999999	0.7142719938532434
R05217_nad	0.9992368359999999	0.7778008202601168
r0400	0.9992368359999999	0.37304853353776335
DESAT20_1	0.9992368359999999	0.7378785667462417
CYP3	0.9992368359999999	0.7142719938532562
MXMO	0.9992368359999999	0.7142719938532571
DESAT18_9	0.9992368359999999	0.7378785667462417
BCAROHX11	0.9992368359999999	0.7142719938532467
RE1309C	0.9992368359999999	0.7142719938532492
4HOXPACMON	0.9992368359999999	0.714271993853251
PRE3BS	0.9992368359999999	0.714271993853253
DESAT18_7	0.9992368359999999	0.7378785667462417
RE2221C	0.9992368359999999	0.7142719938532495
BCAROHX21	0.9992368359999999	0.7142719938532499
DESAT18_10	0.9992368359999999	0.7378785667462417
PXMO	0.9992368359999999	0.71427199385326
RE2155C	0.9992368359999999	0.7142719938532491
HMR_1557	0.9992368359999999	0.7378785667462417
DDCAt2pp	0.999236378	0.6499374502921542
XTSNt2	0.999236048	0.6737223399078776
XYLt2	0.999235816	0.7071067811865475
ACYP	0.9992342240000001	0.7302803771499465
FAS100COA	0.9992341	0.9538522475268092
TMK	0.999233842	0.6324295469602774
GLYCDx	0.9992333820000001	0.7999865537178388
MELIBabc	0.99923196	0.8451461375722311
PHEt2r	0.9992309699999999	0.6737223399078776
3H3MGLTc	0.99922988	0.6324236405714494
GLXO3r	0.9992290740000002	0.6804265239361027
HBCO_nadp	0.999227	0.7159754266621124
PRATPP_1	0.999226498	0.8944572572953929
ARGKr	0.999226338	0.6324295469602277
LHIST	0.9992241740000001	0.8944238503940258
HISTDb	0.9992241740000001	0.8944238503940258
HISTDb_1	0.9992241740000001	0.8216114539136292
r0381	0.999223772	0.7303212923676704
MAN6Pt6	0.999223222	0.6737223399078776
ALDD32	0.9992227720000001	0.8892955156488396
GLACO	0.9992227720000001	0.8892955156488397
BZt1pp	0.99922272	0.9486832980505138
THMTP	0.999220848	0.7302803771499677
DARBt2rpp	0.999219314	0.6499374502921542
FOLt	0.9992190359999998	0.7071067811865475
DINSt2	0.999218516	0.6737223399078776
4HOXPACt2pp	0.999216554	0.6499374502921542
AKP1_2	0.9992128220000002	0.9855300200191762
AKP1_1	0.9992128220000002	0.9799632347647583
GALt2	0.9992126779999999	0.6737223399078776
GALt2_2	0.9992126779999999	0.8521988418588196
CELLBabc	0.9992120800000001	0.8451461375722144
ETOHt2r	0.999211828	0.6737223399078776
ETOHt3	0.999211828	0.6737223399078776
2DR1PP	0.9992096760000001	0.6123895897060629
FAS120COA	0.999209556	0.9538522475268053
MVNOR	0.999208902	0.7807041241892377
SERTRS_1	0.999204858	0.6761055459843421
SUCRt2	0.999203952	0.6737223399078776
CA2t2pp	0.999203644	0.7071067811865475
OCTD	0.9992031319999999	0.732468403803493
D_LACt2pp	0.99920221	0.6499374502921542
NTP8	0.999200858	0.7302803771499371
FAS180COA	0.9991999440000001	0.9538522475268092
FADD17	0.99919763	0.6707752896793866
LCTStpp	0.999197566	0.6499374502921542
34DHALDD	0.9991974939999999	0.8198843536456956
MCSNtpp	0.99919712	0.6499374502921542
PYOVD2tex	0.9991968800000001	0.8451461375722311
ACGK_1	0.9991961500000001	0.894457257295342
3MOPDC_2	0.99919452	0.7921624144712737
4HBALDt2pp	0.9991933940000001	0.6499374502921542
UMPK3	0.99919246	0.6123724356957947
SPODM_1	0.9991919040000001	0.7746487482188842
GHBDHy	0.9991915020000001	0.7159754266621028
CAt7r	0.9991908580000001	0.8999999999999998
CAt6	0.9991908580000001	0.6708203932499369
IDONt2rpp	0.99918975	0.6499374502921542
URATEtpp	0.9991897200000001	0.6499374502921542
2PGt6	0.999189522	0.6737223399078776
CINNMCOAH	0.9991892699999999	0.632423640571448
FA160ACPHi	0.9991872840000001	0.5999731074357586
ALCD19_L	0.99918657	0.7999865537178382
MNDNS1	0.9991863999999999	0.9325046568209236
AACPS4	0.999185332	0.6666666666666667
GNP	0.999185288	0.6123895897060629
EAR140y	0.9991846820000001	0.7159754266620985
ACCC_1	0.999184678	0.5423132762923455
FEENTERtpp	0.9991842200000001	0.6499374502921542
GLYP	0.9991826260000002	0.5477409692757682
LAAL32	0.999180492	0.6761055459843314
NACHORCTL3le	0.9991779220000001	0.6737223399078776
PHPYRtpp	0.9991762019999999	0.6499374502921542
KHK	0.999174788	0.7999865537177901
APH161	0.9991745299999998	0.7499579761304285
BSORx	0.9991733180000001	0.7303212923676705
XTSNt2rpp	0.999172182	0.6499374502921542
LAAL22	0.999172096	0.6761055459843314
GTHS	0.9991688699999999	0.7142719938532578
CHOLK	0.99916768	0.6761055459842924
HEX4	0.9991673160000001	0.6324295469602578
PACALDt2rpp	0.9991668839999999	0.6499374502921542
FA181ACPH	0.9991664419999999	0.5999731074357569
GSNt2	0.999166086	0.6737223399078776
GLCURt2rpp	0.9991644120000001	0.6499374502921542
LTDCL	0.999162454	0.6859943405700353
Am1CSAteb	0.99916161	0.8451461375722112
G3Pabc	0.99916161	0.845146137572231
C05769te	0.99916161	0.8451461375722142
MERACMPthc	0.99916161	0.8451461375722311
BLAMDabcpp	0.99916161	0.8451461375722115
2HATVACIDGLUCteb	0.99916161	0.8451461375722161
SALCHS2FEabcpp	0.99916161	0.8451461375722311
DASNabcpp	0.99916161	0.8451461375722109
MERACMPtep	0.99916161	0.8451461375722311
C05463t1	0.99916161	0.8451461375722311
C05302te	0.99916161	0.8451461375722142
UCHOLabc	0.99916161	0.8451461375722311
6OHFVSteb	0.99916161	0.8451461375722145
UDCA3Sabc	0.99916161	0.8451461375722311
BILGLCURte	0.99916161	0.8451461375722118
6HSMVACIDteb	0.99916161	0.8451461375722145
BILDGLCURte	0.99916161	0.8451461375722118
C05770te	0.99916161	0.8451461375722142
NDERSVteb	0.99916161	0.8451461375722311
MEPNabcpp	0.99916161	0.8451461375722311
GALMAN4abc	0.99916161	0.8451461375722266
LSTNtu	0.99916161	0.8451461375722311
GALMAN6abc	0.99916161	0.8451461375722266
G3PIabcpp	0.99916161	0.845146137572226
NORMETEVESSte	0.99916161	0.7254646984616323
RETABCtc	0.99916161	0.8451461375722311
NMTHDA	0.99916161	0.868241859409086
DARGabcpp	0.99916161	0.845146137572211
MDZtu	0.99916161	0.8451461375722311
G3PSabcpp	0.99916161	0.845146137572226
MEPIVESSte_cho	0.99916161	0.8451461375722311
LTHSTRLABCt	0.99916161	0.8451461375722311
LVSTACIDtu	0.99916161	0.8451461375722311
6MELVACtbc	0.99916161	0.8451461375722145
MEPIVESSte	0.99916161	0.725464698461637
LVSTPGPtu	0.99916161	0.8451461375722311
LYSGLUGLYtr	0.99916161	0.8451461375722311
5OHFVSteb	0.99916161	0.8451461375722147
7AHGLZABCt	0.99916161	0.8451461375722145
C05301te	0.99916161	0.8451461375722142
C04717ATP	0.99916161	0.8451461375722144
C05299te	0.99916161	0.8451461375722142
BALALEUabcpp	0.99916161	0.8451461375722115
MANBabc	0.99916161	0.8451461375722311
6EPSteb	0.99916161	0.8451461375722146
BUTSabc	0.99916161	0.8451461375722124
7DHCHSTEROLt	0.99916161	0.8451461375722145
MOPSabc	0.99916161	0.8451461375722311
6CSMVACIDteb	0.99916161	0.8451461375722146
S3MEACMPtev	0.99916161	0.8451461375722311
FVSteb	0.99916161	0.8451461375722257
7HPVSteb	0.99916161	0.8451461375722144
C03681te	0.99916161	0.8451461375722144
BALABALAabcpp	0.99916161	0.8451461375722114
6BHGLZGLCABCt	0.99916161	0.8451461375722146
ATVACIDtu	0.99916161	0.845146137572211
ATVLACtu	0.99916161	0.845146137572211
BALAALAabcpp	0.99916161	0.8451461375722112
7KILTCHOLATP	0.99916161	0.8451461375722144
AU1abcpp	0.99916161	0.845146137572211
6BHGLZABCt	0.99916161	0.8451461375722146
7DHCHOLabc	0.99916161	0.8451461375722145
MANTRabc	0.99916161	0.8451461375722311
C05298te	0.99916161	0.8451461375722142
C04483t1	0.99916161	0.8451461375722193
C04805ATP	0.99916161	0.8451461375722142
RSVATPtu	0.99916161	0.8451461375722311
2HATVACIDteb	0.99916161	0.8451461375722161
C14768ATP	0.99916161	0.8451461375722142
7BHGLZGLCABCt	0.99916161	0.8451461375722145
MHGLZABCt	0.99916161	0.8451461375722311
DCA24Gte	0.99916161	0.8451461375722188
MCBTFabcpp	0.99916161	0.8451461375722241
7DHCDCHOLabc	0.99916161	0.8451461375722145
C03990ATP	0.99916161	0.8451461375722134
2HATVLACGLUCteb	0.99916161	0.845146137572216
2HATVLACteb	0.99916161	0.845146137572216
DCA3Gte	0.99916161	0.845146137572219
RSVLACteb	0.99916161	0.8451461375722311
6HMSMVACIDteb	0.99916161	0.8451461375722146
MANTTRabc	0.99916161	0.8451461375722311
DCA3Sabc	0.99916161	0.845146137572219
6AHGLZABCt	0.99916161	0.8451461375722146
7BHGLZABCt	0.99916161	0.8451461375722145
DSPVSteb	0.99916161	0.8451461375722217
LMN2abc	0.99916161	0.8451461375722311
HMR_0391	0.99916161	0.8451461375722129
THEXDDte	0.99916161	0.8451461375722311
HMR_0469	0.99916161	0.8451461375722311
HMR_0439	0.99916161	0.8451461375722129
THIOGabc	0.99916161	0.8451461375722311
HMR_0435	0.99916161	0.8451461375722131
TRIPVSteb	0.99916161	0.8451461375722311
HMR_0431	0.99916161	0.8451461375722131
CHSTEROLt	0.99916161	0.8451461375722151
CHSTEROLt_1	0.99916161	0.8451461375722151
HMR_0427	0.99916161	0.8451461375722195
HMR_0423	0.99916161	0.8451461375722311
HMR_0419	0.99916161	0.8451461375722311
HMR_0415	0.99916161	0.8451461375722117
HMR_0395	0.99916161	0.8451461375722129
CYSAMPtev	0.99916161	0.8451461375722183
HMR_0317	0.99916161	0.8451461375722212
HMR_0387	0.99916161	0.8451461375722129
HMR_0383	0.99916161	0.8451461375722131
3HLVSTACtbc	0.99916161	0.8451461375722156
HMR_0375	0.99916161	0.8451461375722311
HMR_0371	0.99916161	0.8451461375722311
HMR_0367	0.99916161	0.8451461375722158
HMR_0363	0.99916161	0.8451461375722311
HMR_0359	0.99916161	0.8451461375722222
HMR_0347	0.99916161	0.8451461375722125
HMR_0343	0.99916161	0.8451461375722311
HMR_0329	0.99916161	0.8451461375722125
HMR_0325	0.99916161	0.8451461375722126
CLIPAabctex	0.99916161	0.8451461375722311
HMR_0321	0.99916161	0.8451461375722211
THCHOLSTOICATP	0.99916161	0.8451461375722311
TETDECA511ACt	0.99916161	0.8451461375722311
GTACMPtev	0.99916161	0.8451461375722304
3OHACMPtev	0.99916161	0.8451461375722154
GLYMETabcpp	0.99916161	0.84514613757223
GLYMETtr	0.99916161	0.8451461375722291
SPRMabc	0.99916161	0.8451461375722311
4HPROLTabcpp	0.99916161	0.845146137572215
4HPRODCabcpp	0.99916161	0.845146137572215
STACMPtev	0.99916161	0.8451461375722311
4HATVLACteb	0.99916161	0.8451461375722151
4HATVACIDteb	0.99916161	0.8451461375722151
CGMPt	0.99916161	0.8451461375722158
GLYSERabcpp	0.99916161	0.8451461375722301
4GLU56DIHDINDt	0.99916161	0.8451461375722151
4BHGLZABCt	0.99916161	0.8451461375722151
SULAabc	0.99916161	0.8451461375722311
SULFACabcpp	0.99916161	0.8451461375722311
GLZABCteb	0.99916161	0.8451461375722301
SULPACMPtev	0.99916161	0.8451461375722311
CHOLATEt3	0.99916161	0.8451461375722149
GM1LIPAabcpp	0.99916161	0.8451461375722311
GM1LIPAabctex	0.99916161	0.8451461375722302
GM2LIPAabcpp	0.99916161	0.8451461375722311
GM2LIPAabctex	0.99916161	0.8451461375722302
TACRtu	0.99916161	0.8451461375722311
TAGabc	0.99916161	0.8485186296263616
CYSIabcpp	0.99916161	0.8451461375722183
TCA3Sabc	0.99916161	0.8451461375722311
TCDCA3Sabc	0.99916161	0.8451461375722311
TCHOLABCtc	0.99916161	0.8451461375722311
TCHOLAt3	0.99916161	0.8451461375722311
TDCA3Sabc	0.99916161	0.8451461375722311
GUDACabcpp	0.99916161	0.8451461375722308
HMR_0311	0.99916161	0.8451461375722126
C14769td2	0.99916161	0.8451461375722142
3HPVSteb	0.99916161	0.8451461375722156
HISTAVESSEC	0.99916161	0.7254646984616454
HISHISabcpp	0.99916161	0.8451461375722311
HISGLYabcpp	0.99916161	0.8451461375722311
CPGNabcpp	0.99916161	0.8451461375722168
3ISPVSteb	0.99916161	0.8451461375722155
CRGLZABCt	0.99916161	0.8451461375722169
HEXDTRte	0.99916161	0.8451461375722311
HEXDIACATP	0.99916161	0.8451461375722311
CU1abcpp	0.99916161	0.8451461375722179
CRNDabcpp	0.99916161	0.845146137572217
3HPVSTETteb	0.99916161	0.8451461375722155
CTBTabcpp	0.99916161	0.8451461375722177
CTBTabc	0.99916161	0.8451461375722177
HC02194te	0.99916161	0.8451461375722134
HC02195te	0.99916161	0.8451461375722132
HMR_0307	0.99916161	0.8451461375722126
HC02196te	0.99916161	0.8451461375722132
HC02220te	0.99916161	0.8451461375722132
CSAtu	0.99916161	0.8451461375722175
HCA24Gte	0.99916161	0.8451461375722311
HCA6Gte	0.99916161	0.8451461375722311
CSASULPteb	0.99916161	0.8451461375722176
3HSMVACIDteb	0.99916161	0.8451461375722155
HDCA6Gte	0.99916161	0.8451461375722311
CRVSATPthc	0.99916161	0.8451461375722172
CRVSATPtu	0.99916161	0.8451461375722172
HDCA24Gte	0.99916161	0.8451461375722311
CRVSM1teb	0.99916161	0.8451461375722172
CRVSM23teb	0.99916161	0.8451461375722175
CRVSM24teb	0.99916161	0.8451461375722175
HISTAVESSEC_1	0.99916161	0.8451461375722311
CYNTtabcpp	0.99916161	0.845146137572218
COPROSTabc	0.99916161	0.8451461375722167
THYOCHOLabc	0.99916161	0.8451461375722311
GUDCA3Sabc	0.99916161	0.8451461375722309
HMR_0303	0.99916161	0.8451461375722127
GUDPTNabcpp	0.99916161	0.8451461375722309
HMR_0299	0.99916161	0.8451461375722127
HMR_0291	0.99916161	0.8451461375722131
HMR_0281	0.99916161	0.8451461375722126
HMR_0277	0.99916161	0.8451461375722311
HMR_0273	0.99916161	0.8451461375722129
HMR_0261	0.99916161	0.8451461375722311
CMCBTFabcpp	0.99916161	0.8451461375722237
HMR_0257	0.99916161	0.8451461375722131
HMR_0247	0.99916161	0.8451461375722126
3MOXTYRESSte	0.99916161	0.725464698461625
HMR_0243	0.99916161	0.8451461375722131
CMtexabc	0.99916161	0.8451461375722158
HMR_0239	0.99916161	0.8451461375722311
HMR_0235	0.99916161	0.8451461375722127
HMR_0215	0.99916161	0.8451461375722311
HMR_0211	0.99916161	0.8451461375722126
HMR_0207	0.99916161	0.8451461375722129
HMR_0194	0.99916161	0.8451461375722125
THRNTt	0.99916161	0.8451461375722311
COLIPABabcpp	0.99916161	0.8451461375722162
COLIPAPabctex	0.99916161	0.8451461375722167
COLIPAabcex	0.99916161	0.8451461375722163
COLIPAabcpp	0.99916161	0.8451461375722163
COLIPAabcpp_kt	0.99916161	0.8451461375722311
COLIPAabcppmin	0.99916161	0.8451461375722167
COLIPAabctex	0.99916161	0.8451461375722163
GLYGLYabcpp	0.99916161	0.8451461375722297
GLYGLYGLNtr	0.99916161	0.84514613757223
3DHLCAabc	0.99916161	0.8451461375722158
CDCA24Gte	0.99916161	0.8451461375722137
GDCA3Sabc	0.99916161	0.845146137572227
31DMTtu	0.99916161	0.8451461375722159
56DHPVSteb	0.99916161	0.8451461375722149
4PYRDX	0.99916161	0.8451461375722149
CBIabc	0.99916161	0.8451461375722134
CBIuabcpp	0.99916161	0.8451461375722134
CBL1HBIabc	0.99916161	0.8451461375722135
CBL1abc	0.99916161	0.8451461375722134
CBL1abcpp	0.99916161	0.8451461375722134
CBL2abc	0.99916161	0.8451461375722135
SMIA1Eabc	0.99916161	0.8451461375722311
SMVACIDATPteb	0.99916161	0.8451461375722311
SMVtu	0.99916161	0.8451461375722311
GLC3MEACPtev	0.99916161	0.8451461375722273
CDCA3Gte	0.99916161	0.8451461375722137
SPHS1Pt2e	0.99916161	0.8451461375722311
SPHMYLN180241_hs_ATPt	0.99916161	0.8451461375722311
SPHMYLN18114_hs_ATPt	0.99916161	0.8451461375722311
GLCGLYCabcpp_syn	0.99916161	0.8451461375722273
SPHMYLN18115_hs_ATPt	0.99916161	0.8451461375722311
GLCMAN4abc	0.99916161	0.8451461375722276
GLCMAN6abc	0.99916161	0.8451461375722276
ISTNTabc	0.99916161	0.8451461375722311
ISOP3PT	0.99916161	0.8451461375722119
ISOLVSTtbc	0.99916161	0.8451461375722311
ISOCHOLabc	0.99916161	0.8451461375722311
ISETACabcpp	0.99916161	0.8451461375722311
SPHMYLN181161_hs_ATPt	0.99916161	0.8451461375722311
SPHMYLN18116_hs_ATPt	0.99916161	0.8451461375722311
SPHMYLN18117_hs_ATPt	0.99916161	0.8451461375722311
56EPPVSteb	0.99916161	0.8451461375722149
GCHOLAt3	0.99916161	0.8451461375722269
CARNabcpp	0.99916161	0.8451461375722131
5ADTSTSTERONEGLCte	0.99916161	0.8451461375722149
C14770ATP	0.99916161	0.8451461375722142
C14771ATP	0.99916161	0.8451461375722142
LIPTabc	0.99916161	0.8451461375722311
C14825ATP	0.99916161	0.8451461375722142
C14826ATP	0.99916161	0.8451461375722142
LIPAabctex	0.99916161	0.8451461375722311
LIPAabcpp	0.99916161	0.8451461375722311
LIPACabcpp	0.99916161	0.8451461375722311
LIPABabcpp	0.99916161	0.8451461375722311
LIPAAabcpp	0.99916161	0.8451461375722311
5HTRPVESSEC_1	0.99916161	0.8451461375722147
5HTRPVESSEC	0.99916161	0.7254646984616265
5HPETATP	0.99916161	0.8451461375722149
LEULEUabcpp	0.99916161	0.8451461375722311
GBBTNabc	0.99916161	0.8451461375722268
LEUKTRB4WOHt	0.99916161	0.8451461375722311
LEUKTRB4WCOOHt	0.99916161	0.8451461375722311
LEUKABCtc	0.99916161	0.8451461375722311
LCA3Sabc	0.99916161	0.8451461375722311
LCA3Gte	0.99916161	0.8451461375722311
LCA24Gte	0.99916161	0.8451461375722311
LANTHabc	0.99916161	0.8451461375722311
CA24Gte	0.99916161	0.8451461375722126
SERGLUGLNtr	0.99916161	0.8451461375722311
CA3Sabc	0.99916161	0.8451461375722127
5EIPENCte	0.99916161	0.8451461375722147
GCA3Sabc	0.99916161	0.8451461375722268
CAMPt	0.99916161	0.8451461375722131
GCDCA3Sabc	0.99916161	0.8451461375722269
SPHMYLN181181_hs_ATPt	0.99916161	0.8451461375722311
SPHMYLN18118_hs_ATPt	0.99916161	0.8451461375722311
GLUCAN2abc	0.99916161	0.8451461375722283
CE4877te	0.99916161	0.8451461375722137
CE5026t	0.99916161	0.8451461375722137
CE5072te	0.99916161	0.8451461375722137
SPHMYLN181221_hs_ATPt	0.99916161	0.8451461375722311
3DHCDCHOLabc	0.99916161	0.8451461375722158
GLYC2Pabcpp	0.99916161	0.8451461375722293
CE6247t	0.99916161	0.8451461375722136
CE7081tm	0.99916161	0.8451461375722135
CE7082ATP	0.99916161	0.8451461375722135
CE7083t	0.99916161	0.8451461375722135
CE7085te	0.99916161	0.8451461375722135
CE7090te	0.99916161	0.8451461375722135
CE7096te	0.99916161	0.8451461375722135
CE7172ATP	0.99916161	0.8451461375722134
TSTSTERONEGLCte	0.99916161	0.8451461375722311
CEL6abc	0.99916161	0.8451461375722144
3DHCHOLabc	0.99916161	0.8451461375722158
HPDECEte	0.99916161	0.8451461375722311
TSACMSULtev	0.99916161	0.8451461375722311
SPHMYLN18122_hs_ATPt	0.99916161	0.8451461375722311
CELabc	0.99916161	0.8451461375722142
SPHMYLN18123_hs_ATPt	0.99916161	0.8451461375722311
3DHDCAabc	0.99916161	0.8451461375722158
TSACGLUCtev	0.99916161	0.8451461375722311
SPHMYLN1824_hs_ATPt	0.99916161	0.8451461375722311
GLYGLNabcpp	0.99916161	0.8451461375722296
SPHMYLN1825_hs_ATPt	0.99916161	0.8451461375722311
GLYGLNtr	0.99916161	0.845146137572229
GLYGLUabcpp	0.99916161	0.8451461375722297
SPHMYLN_HsATPte	0.99916161	0.8451461375722311
CE5025t	0.99916161	0.8451461375722137
CE4843t	0.99916161	0.8451461375722222
GLUCANabc	0.99916161	0.8451461375722282
CE2537ATP	0.99916161	0.8451461375722137
ICLIPAabcpp	0.99916161	0.8451461375722311
GLUCYSte	0.99916161	0.8451461375722283
SPHMYLN181201_hs_ATPt	0.99916161	0.8451461375722311
SPHMYLN18120_hs_ATPt	0.99916161	0.8451461375722311
TXB2t	0.99916161	0.8451461375722311
TUNGSabcpp	0.99916161	0.8451461375722311
TUDCA3Sabc	0.99916161	0.8451461375722311
35DSMVteb	0.99916161	0.8451461375722158
CE0328t	0.99916161	0.8451461375722172
ICDCHOLabc	0.99916161	0.8451461375722311
CE1243ATP	0.99916161	0.8451461375722141
IBUP_Stbc	0.99916161	0.8451461375722311
CE1273t1	0.99916161	0.8451461375722141
CE1297t	0.99916161	0.8451461375722141
CE1352te	0.99916161	0.8451461375722141
SPHMYLN18121_hs_ATPt	0.99916161	0.8451461375722311
CE1447te	0.99916161	0.8451461375722141
IBUPGLUCtpvb	0.99916161	0.8451461375722311
CE2006te	0.99916161	0.8451461375722141
CE2047te	0.99916161	0.8451461375722138
CE2049te	0.99916161	0.8451461375722138
HYOCHOLabc	0.99916161	0.8451461375722311
CE2209te	0.99916161	0.8451461375722138
CE2211te	0.99916161	0.8451461375722138
CE2445t	0.99916161	0.8451461375722137
CE2510ABCt	0.99916161	0.8451461375722137
CE2510t	0.99916161	0.8451461375722137
CE2513ATP	0.99916161	0.8451461375722311
CE2537ABCt	0.99916161	0.8451461375722137
ARSabc	0.99916161	0.8451461375722109
BALAGLYabcpp	0.99916161	0.8451461375722114
PAIL1819Z160t	0.99916161	0.8451461375722311
PE14_HSABCt	0.99916161	0.8451461375722311
PE141abcpp	0.99916161	0.8451461375722311
ACHVESSEC_1	0.99916161	0.8451461375722119
FEOXAMabcpp	0.99916161	0.8451461375722243
AEPabcpp	0.99916161	0.8451461375722162
ACHVESSEC	0.99916161	0.7254646984616334
FEROXBFEabcpp	0.99916161	0.8451461375722243
FEROXEFEabcpp	0.99916161	0.8451461375722246
FEROXGFEabcpp	0.99916161	0.8451461375722246
AEPabc	0.99916161	0.8451461375722165
PE140abcpp	0.99916161	0.8451461375722311
FERRICHabc	0.99916161	0.8451461375722247
WHARACHDt	0.99916161	0.8451461375722311
PE15_HSABCt	0.99916161	0.8451461375722311
1531TACRteb	0.99916161	0.8451461375722167
PLPSabctex	0.99916161	0.8451461375722311
15DMTtu	0.99916161	0.8451461375722167
15HPETATP	0.99916161	0.8451461375722167
DJENKabc	0.99916161	0.8451461375722207
ECTOINEabc	0.99916161	0.8451461375722221
ECTOabcpp	0.99916161	0.8451461375722221
XYLANabc	0.99916161	0.8451461375722311
ACMPGLUTtep	0.99916161	0.8451461375722119
PAFABCt	0.99916161	0.8451461375722311
AM19CSteb	0.99916161	0.8451461375722112
ACMPGLUthc	0.99916161	0.8451461375722119
ACMPGLUtep	0.99916161	0.8451461375722119
ANDRSTANDRte	0.99916161	0.8451461375722112
ANDRSTNDNte	0.99916161	0.8451461375722111
ANDRSTRNGLCte	0.99916161	0.8451461375722111
ACMPGLUTthc	0.99916161	0.8451461375722119
DOPA3GLCURt	0.99916161	0.8451461375722215
PE12_HSABCt	0.99916161	0.8451461375722311
PE120abcpp	0.99916161	0.8451461375722311
FECHEabcpp	0.99916161	0.8451461375722241
DOPA4GLCURt	0.99916161	0.8451461375722215
FECRMabc	0.99916161	0.8451461375722242
FECRMabcpp	0.99916161	0.8451461375722242
[truncated: 1 more rows]
