# Supplementary material for: Teasing out missing reactions in genome-scale metabolic networks through hypergraph learning
Source: Nat Commun. 2023 Apr 25;14:2375. doi: 10.1038/s41467-023-38110-7 (PMC10130184; doi:10.1038/s41467-023-38110-7)
Supplement: Supplementary file 4 — Source Data [file 41467_2023_38110_MOESM4_ESM.zip › Source Data/Supplementary Figure 8/giri/FJ.csv]

	predicted scores	similarity max
HPOXR	0.9999722520000001	0.9622573476145934
UMPK3	0.9999711939999999	0.6123724356957947
DADNC	0.99996829	0.7697934610668747
H2CO3D	0.999965238	0.5962751764343412
ADK2_1	0.9999643420000002	0.8944560448861258
ANNAT	0.99996371	0.9486884001851259
NTPP2_1	0.9999632820000001	0.89445604488616
PPItex	0.9999626960000001	0.6737223075266212
NPH	0.999960248	0.9805794593273531
NADDPp_1	0.9999597960000001	0.7071638128260387
NADS1_1	0.9999587999999999	0.9258414327702679
BPNT_1	0.999958632	0.8944560448861357
ATPADT	0.9999579879999999	0.6666666666666667
AP3S	0.9999576299999999	0.7745716798787368
AP4AH1	0.999957226	0.7499596709146653
NADHXD	0.999955798	0.5163200292954581
AMPDA	0.9999555560000001	0.6741879992567655
CYTDK1_1	0.9999549200000001	0.894456044886179
G6PP	0.9999542079999999	0.6985006985010478
NADPHXD	0.9999538539999999	0.5163200292954581
DNTP	0.9999526999999999	0.7825931320053977
AP3AH	0.9999526999999999	0.7825931320053977
TPHAP	0.9999526999999999	0.8040665121853193
CYSCYSr	0.999951652	0.6123724356957946
NADPHHR	0.99995098	0.4757928163803262
NADPHHS	0.99995098	0.4757928163803262
G1PP	0.9999502899999999	0.6985006985010478
NADHHS	0.999949486	0.49991933966016666
NADHHR	0.999949486	0.49991933966016666
DPCOAK_1	0.9999493600000001	0.8944560448861738
13BGH	0.9999488360000001	0.8066024995090176
GLCGSD	0.9999488360000001	0.8066024995090247
MLTG7	0.9999488360000001	0.8814089405208615
MLTG6	0.9999488360000001	0.931350955694938
GLUGLUr	0.9999486860000001	0.6123724356957946
NTPP8_1	0.9999481880000001	0.8944560448861095
NAD_H2	0.9999480860000001	0.7857375633404425
AMPt6	0.999947566	0.6737223075266212
PGAM1_PhosHydro	0.999946338	0.6708420336645956
NH4t3pp	0.9999445899999999	0.7071067811865475
NH4tpp_1	0.9999445899999999	0.7071067811865475
PHNACH	0.999942542	0.6123888979842252
PDE5	0.99994233	0.707163812826036
PFL	0.9999413239999999	0.6123724356957947
PPIabc	0.999940348	0.8451464648934919
PPIuabcpp	0.999940348	0.8451464648934919
AP5AH	0.9999387599999998	0.7825931320053977
MCD	0.99993872	0.6859943405700353
r1319	0.999938612	0.7999870959417705
CDPPH	0.999938242	0.7302810371156641
ACCOAS	0.999937828	0.9428597343283622
ACS_1	0.99993745	0.9258414327702902
H2ASE_syn	0.9999351979999999	0.7624242194135289
PPDK	0.9999338919999999	0.6761062660955817
FDH6	0.9999334639999999	0.8141282574391695
GK_adp	0.999933416	0.5477402268297669
GLUSx	0.9999333800000001	0.7777698125379998
SUCCACT	0.9999322020000001	0.6666666666666667
PHNO	0.9999321	0.8781366652800879
CPK1	0.9999319879999999	0.6123724356957947
CMPt6	0.99993176	0.6737223075266212
P4AH	0.9999314940000001	0.7302810371156467
MMSAD3	0.999930928	0.8333333333333335
UDUPP	0.9999292959999998	0.5
OAADC	0.9999290459999999	0.6859943405700353
NH4OHDs	0.9999275080000001	0.6063448154152209
NTP3e_1	0.9999271980000002	0.9129003780496079
ATPATF1	0.999927048	0.7070839694507411
FAO2	0.999926834	0.7318486892195429
G3PT	0.9999261	0.6123888979842252
MCDC	0.9999259620000001	0.4714298671641811
FAO1	0.999925938	0.7325896743930083
ALPHNH	0.999925	0.8992273083329658
CPMPS	0.99992462	0.67084203366462
ASPA1	0.999924472	0.5000089608143529
GTPHL	0.9999238	0.560192637290058
PPGPPDPE	0.999923034	0.8326940303475612
PPGPPDP_c	0.9999214380000001	0.8944560448861283
AFAT	0.999921212	0.9486884001851293
METt3pp	0.9999211600000001	0.6499372984089171
PUTA3	0.9999206239999999	0.8618539793483464
HAMR	0.99992053	0.9047588394480042
CBMKr	0.999920404	0.7746022249513754
CBMKr2	0.999920404	0.6735994578370371
P5CCD	0.9999203060000001	0.6666666666666667
r0097	0.9999201839999999	0.6761062660955901
ACOAM	0.9999201839999999	0.6761062660955904
CBMD	0.999919966	0.7977173510886301
GTPH1	0.9999184879999999	0.8728648565330727
ADHEr	0.9999183539999998	0.8432831103206364
PYR5CD2	0.999917956	0.8888849062689557
ACOAH	0.99991766	0.7303203024396847
ASNS2	0.999917412	0.7559192691220921
HMR_3996	0.9999167959999999	0.5556003592710212
GUAC	0.9999165480000001	0.6708059697986379
UNK3	0.9999163899999999	0.5000089608143528
NTRIR2y	0.9999163339999999	0.891144761679193
NTRIRy_1	0.9999163339999999	0.7017461752507905
ME1	0.9999163200000002	0.599974191883401
GLUDC	0.999916236	0.6859943405700353
ACt2rpp	0.999916214	0.6499372984089171
ACt2ipp	0.999916214	0.649937298408917
ACt5pp	0.999916214	0.822112879707483
NDP3	0.9999159799999999	0.7302810371156654
FDH	0.9999158960000001	0.6708420336645929
SUCD1	0.999915876	0.5
FRD	0.999915876	0.5
FADDP	0.9999151000000002	0.749959670914668
HEX1_1	0.999914126	0.8944560448861636
LAAL23	0.999913222	0.5962666267670219
SERHL	0.999912668	0.577381312030147
HMR_7197	0.999912668	0.5773813120301489
NH4t_1	0.999912352	0.7071067811865475
NH4t3r	0.999912352	0.7071067811865475
PYRt2rpp	0.999911876	0.6499372984089171
NH3c	0.9999117999999999	0.6963021155785821
GLCabcpp	0.999911234	0.8451464648934957
NADK1	0.999910856	0.5999741918834111
SOR	0.999910852	0.5772881785007158
FAO3	0.99991036	0.731126155013931
FAO10	0.9999102519999999	0.7519206177414046
PIuabcpp	0.999909366	0.8944239850987185
RE1342C	0.9999090619999998	0.7999870959416999
GLCabc	0.999908598	0.8451464648934957
GLYTA	0.9999083900000001	0.5000089608143528
PTAr	0.9999078859999999	0.6123724356957947
FAO11	0.99990778	0.7552593373581465
DCTPD2	0.9999071279999999	0.7070839694507143
r0068	0.9999063679999999	0.5477402268297777
GLUN	0.99990612	0.6123724356957946
LDH_L	0.999905372	0.7999870959417402
GSEALD	0.9999039740000001	0.7855211932890209
GLCt2pp	0.999903778	0.6499372984089171
GLUVESSEC	0.9999036	0.8451464648934948
GLUabc	0.9999036	0.8571362735609891
GLUK	0.9999035560000001	0.7999870959417817
FORMCOAL	0.999903464	0.6666666666666667
CYSt2r	0.9999032480000001	0.6737223075266212
G1Dx	0.999901326	0.7027458826333322
GDPDPKE	0.99990129	0.8215705857017657
CYSabc	0.999900544	0.8571362735610127
r0027	0.999899242	0.5391153356881664
SFRR	0.999898698	0.6804219467827841
PANO	0.9998986740000001	0.8618539793483464
UTPH1	0.999897568	0.8728648565330727
FRDx	0.9998960060000002	0.7027458826333118
NOX	0.9998958119999999	0.7027458826333326
SULRR	0.99989576	0.8888995090181289
NTRLASE3	0.999895228	0.6299259504340784
FMNAT_1	0.999894648	0.8944560448861266
AADb	0.999894282	0.6123724356957946
ACYP_3	0.9998934719999999	0.7216723156927258
ACYP_2	0.9998934719999999	0.7302810371156634
PPANA	0.999893002	0.8819125878101817
NTPP9_1	0.9998929460000001	0.8944560448861535
PpGppP	0.999892518	0.75
NADHPO	0.9998924240000001	0.8249726959736874
PHHL	0.999892298	0.7396066380584385
PSP_L_1	0.9998916919999999	0.894456044886126
AMID4	0.999891528	0.5
SERASr	0.9998909059999999	0.6761062660955852
AASAD1	0.999889992	0.5391153356881665
FTHFDH	0.999889506	0.6482186596380803
PRPPP	0.9998894960000001	0.7302810371156383
DECACID	0.999889492	0.6764814252025461
OCTEDECACID	0.999889492	0.6756893384895896
OCTDECACID	0.999889492	0.6756893384895896
DODECACID	0.999889492	0.6770032003863301
TETDECACID	0.999889492	0.6767529681839596
HEXEDECACID	0.999889492	0.6762522260005742
HEXDECACID	0.999889492	0.6762522260005742
SBTR	0.999889324	0.6819269536715354
AASAD2	0.9998875899999999	0.632475934812279
GLYabcpp	0.999886798	0.8451464648934939
GLYabc	0.999886798	0.8451464648934942
GLYVESSEC_1	0.999886798	0.8451464648934942
GLYVESSEC	0.999886798	0.5516684414189376
ASP4DC	0.9998860200000002	0.75
GLYGLYCNc	0.999885716	0.6123724356957946
ASPabc	0.999885714	0.8571362735610252
HKt	0.999885288	0.857136273560994
H2O2syn	0.999884838	0.6819269536715521
ACt2r	0.99988431	0.6737223075266212
ACt2r_1	0.99988431	0.6737223075266212
LAAL8	0.999884198	0.5962666267670315
SERabcpp	0.9998827880000001	0.8451464648934919
SERabc	0.9998827880000001	0.8451464648934919
ALDD31_1	0.9998823339999999	0.7777870703908627
ALDD31	0.9998823339999999	0.8618539793483448
ALR	0.9998823079999999	0.7855211932890211
ALDD1	0.9998813200000001	0.8642796508793744
URIK2_1	0.9998797639999999	0.8944560448861092
GLUCYS	0.999879304	0.7142725471219985
GLYC3Pabc	0.999878672	0.8451464648934934
GLYC3Pabcpp	0.999878672	0.8451464648934933
METt2r	0.999878612	0.6737223075266212
METt3	0.999878612	0.6737223075266212
NDP7	0.9998776639999999	0.730281037115625
SULR_1	0.999877312	0.8637755039251025
SULR	0.999877312	0.8752897235580891
SULRR2	0.999877312	0.7017461752507905
DOPDH	0.999877132	0.7855211932890185
UMPK4	0.9998761540000001	0.5
SUCCabc	0.9998754599999999	0.8451464648934919
OCTNLL	0.999874484	0.6172276218468604
FDH6r	0.9998744480000001	0.6708420336646063
ZN2tpp	0.9998742100000001	0.7071067811865475
GDH1	0.9998740899999999	0.8366561713400428
DALAabcpp	0.99987397	0.8451464648935125
SERt2rpp	0.999873322	0.6499372984089171
LAAL1	0.9998732419999999	0.7559192691221012
NADH7	0.99987237	0.8775245121191141
PSP_1	0.99987184	0.7216723156927317
NADH6	0.9998702999999999	0.8921309172295188
NADH16	0.9998702999999999	0.8757595575321904
SUCOAACTr	0.9998702399999999	0.5
GLYDHDA	0.99986848	0.7200743109635916
ARHGDx	0.999867644	0.702745882633315
AHGDx	0.999867644	0.7027458826333302
G3PCT_2	0.999866714	0.5477402268297444
NTP7	0.9998666860000001	0.7302810371156242
HCYStabcpp	0.9998648720000001	0.8451464648934919
ATPATF2	0.9998647179999999	0.5656489258775554
FE2abcpp	0.9998640680000002	0.8571362735609992
ASPt2_3pp	0.999862992	0.9899494936611664
GLYK	0.999862334	0.6324305948168227
unkFol	0.9998620739999999	0.8845336946873389
r0120	0.999861776	0.7947171748419388
CYSTA	0.9998613860000001	0.500008960814353
GLCt2_2	0.9998606279999999	0.9486832980505138
CYTBO3_4pp	0.9998606000000001	0.8757595575321901
CYTBDpp	0.9998606000000001	0.8222209478204169
FAS80COA_L	0.9998601020000001	0.9950074947872346
PPNCL3	0.9998596840000001	0.7142725471219973
ASPSALy	0.9998591219999999	0.78552119328902
DHFR2i	0.9998589319999999	0.7027458826333092
GTHRDabcpp	0.9998566280000001	0.8451464648934922
BIRA	0.99985582	0.8451464648935115
SHL_c	0.99985564	0.7302810379075382
CYTBD2	0.999855584	0.8662301596847167
GTPDPK_1	0.9998554119999999	0.8944560448861587
SHSL2	0.9998547	0.8944560448861177
CYS	0.999854646	0.6708420336646062
MLTHFte1	0.9998543879999999	0.8451464648934919
SUCCt2_3pp	0.9998538800000001	0.9899494936611664
SUCCt3pp	0.9998538800000001	0.7216878364870323
SUCCtpp	0.9998538800000001	0.9486832980505138
PALDP	0.9998536940000001	0.6123888979842252
PALDH	0.9998536940000001	0.6123888979842252
HMR_0188	0.999853212	0.7216878364870323
MALDDH	0.9998531740000001	0.5999741918833955
ACALDCD	0.9998528280000001	0.6324759348123283
AMID_1	0.9998523800000001	0.5999741918834176
NAabc	0.9998522160000001	0.8451464648934919
G3PD2	0.999851224	0.6819269536715513
HMR_0156	0.999850386	0.7216878364870323
PYRt2	0.999849698	0.6737223075266212
SERDC	0.99984944	0.6859943405700353
AHSERL2_1	0.999849416	0.8944560448861574
AACOAT	0.999848746	0.6666666666666667
FRD2	0.9998485159999999	0.5773502691896257
GLUMETr	0.99984802	0.5000089608143506
GLUR	0.9998478179999999	0.4714129691278235
FHL	0.9998473459999999	0.6859943405700353
r1530	0.9998468779999999	0.8571362735609838
GTHRDt2_1	0.9998468779999999	0.8451464648934922
ACS2	0.9998464159999999	0.6666666666666667
2AMACHYD	0.9998459199999999	0.6708420336646062
DAPAL_1	0.9998459199999999	0.6708420336646062
DAPAL	0.9998459199999999	0.6761062660955709
GTHOXti2	0.9998456640000001	0.8451464648934924
HMR_0180	0.9998454320000001	0.7216878364870323
NAMNPP	0.99984533	0.6324759348123008
ALAabcpp	0.9998447500000001	0.8571362735610252
FACOAL60i	0.99984389	0.7216878364870323
R15BPK	0.9998435480000001	0.6123724356957946
THFOR1	0.9998435440000002	0.8399535971064914
SUCD4	0.9998435000000001	0.5669467095138407
OCDOR	0.9998427700000001	0.7922940688315377
MDHi2	0.9998427280000002	0.9999999999999998
GLUDy_1	0.999841994	0.8366561713400428
GAPP	0.999841902	0.6123888979842252
GLNt2r	0.9998415040000002	0.6737223075266212
r1529	0.9998408919999999	0.8451464648934919
r0082	0.9998407199999999	0.6859943405700353
OSUCCL	0.9998407199999999	0.6859943405700353
SERDA	0.99984067	0.5772881785007189
r1254	0.9998402540000001	0.8280672244511544
MEHLER	0.999839798	0.9150880459794151
MEHLER_1	0.999839798	0.9150880459794151
GMP5N	0.999839752	0.8944560448861603
r1515	0.9998394059999999	0.8451464648934919
FACOALP80t2pp	0.9998393520000001	0.7499999999999999
FACOALT60t2pp	0.9998393520000001	0.7499999999999999
FACOAL70t2pp	0.9998393520000001	0.7499999999999999
FACOALP50t2pp	0.9998393520000001	0.7499999999999999
FACOAL182t2pp	0.9998393520000001	0.7499999999999999
FACOAL181d6t2pp	0.9998393520000001	0.7499999999999999
FACOAL181d11tpp	0.9998393520000001	0.7499999999999999
FACOALP60t2pp	0.9998393520000001	0.7499999999999999
FACOALP70t2pp	0.9998393520000001	0.7499999999999999
FACOAL90t2pp	0.9998393520000001	0.7499999999999999
FACOALP90t2pp	0.9998393520000001	0.7499999999999999
FACOALP100t2pp	0.9998393520000001	0.7499999999999999
LO	0.9998392380000001	0.5773378526542428
KAS20SA	0.999838728	0.9992955459381078
Nat_Kpp	0.9998383000000001	0.5
NAKt2pp	0.9998383000000001	0.5
PFK_ppi	0.99983807	0.6761062660955557
FE2tpp	0.9998374400000001	0.5773502691896257
METRR	0.99983725	0.5163589076198771
TRNFE	0.9998366019999999	0.4263771182103202
ACOATA	0.9998358780000001	0.6123724356957947
CYTDK2_1	0.9998356340000001	0.8944560448861595
FORt2pp	0.999834892	0.6499372984089171
ALAALACNc	0.9998347620000001	0.6123724356957946
AIRC1	0.9998336240000001	0.8090342988693852
ICDHx	0.9998332340000001	0.5999741918834018
F6PP	0.999833222	0.6123888979842252
SERt2r	0.9998330699999999	0.6737223075266212
FACOAL180	0.999832376	0.7216878364870323
FPGS_1	0.999831954	0.6425736244927363
GLYt2pp	0.999831788	0.6499372984089171
LAAL21	0.9998313939999999	0.6761062660955913
FACOAL80	0.9998301039999999	0.7216878364870323
LAAL9	0.9998293799999999	0.7142725471220193
FE2t2pp	0.999828952	0.6499372984089171
FE2t3pp	0.999828952	0.8164965809277261
GALabcpp	0.9998285859999999	0.845146464893497
CITL	0.999828254	0.4082702410669041
r1252	0.999828226	0.8333333333333335
DALAt2pp	0.99982814	0.6499372984089171
TSULabc	0.999827198	0.8571362735609833
THIH	0.9998263140000001	0.8164526726391117
FTHFI	0.999826276	0.8451464648935111
SUCBZL_1	0.9998257880000001	0.9258414327702444
r1116	0.9998257159999999	0.5345348004368361
ASLP	0.9998255480000001	0.8040240298783197
Ht	0.999825414	0.9527872245774447
BCOALIG	0.999824988	0.7385164543185418
GCALDtabcpp	0.999823028	0.8451464648934964
ARGt5r	0.999822292	0.7071067811865475
NAt3_1p5pp	0.9998222240000001	0.9922778767136677
CYSTabc	0.9998201339999999	0.8451464648935062
r1382	0.999820006	0.7957074675237823
GALabc	0.99981992	0.8451464648934971
LAAL5	0.9998198779999999	0.7559192691220761
AIRCra	0.9998188100000001	0.8090342988693852
THRabcpp	0.999818686	0.8571362735609833
LAAL19	0.999816948	0.714272547122019
IDPA	0.9998158	0.7302810371156608
HMR_1754	0.999814374	0.61722762184686
POX2	0.99981382	0.7142735921661467
HMR_0168	0.999813546	0.7216878364870323
URIK1_1	0.99981328	0.8944560448861067
NADH8	0.999813026	0.8673961722417164
FE3abcpp	0.999812182	0.8571362735609989
ACGS	0.9998118119999999	0.5999741918834325
ZN2abcpp	0.999811226	0.8451464648934919
ICHDx	0.999810808	0.5999741918833882
TTDCAFATPc	0.9998100400000001	0.8333333333333335
APDH	0.999809788	0.6741879992567511
CYTBO3	0.99980934	0.9018598545439805
CYTBD	0.99980934	0.8662301596847167
PROabcpp	0.999808726	0.8571362735609833
FRUabc	0.9998082260000001	0.8451464648934981
ORNabc	0.99980816	0.8571362735609833
RNAS_LLA	0.9998081400000001	0.7307487795281732
BCT1_syn	0.999808114	0.8451464648934919
HCO3abc	0.999808114	0.8451464648934919
PALMCL	0.999806854	0.6172276218468444
IPDAB	0.999806854	0.6707771086193699
PACL	0.999806854	0.6761062660955983
FADD3	0.999806854	0.6707771086193679
PCA1	0.999806854	0.6707771086193679
PCA2	0.999806854	0.6707771086193679
CACOAL	0.999806854	0.6761062660956136
HMR_0305	0.999806854	0.6761062660956144
ALAALAabcpp	0.9998068	0.8451464648935125
Kt3r	0.9998062219999999	0.7071067811865475
FACOAL180_1	0.9998042460000001	0.6666666666666667
FACOAL180_2	0.9998042460000001	0.6666666666666667
GSNK	0.999803586	0.6324305948168218
PALFATPtc	0.9998029799999999	0.8333333333333335
GLXO1	0.99980209	0.8618539793483464
RNA_1	0.999800598	0.5963628065600735
MANabcpp	0.9998000359999999	0.8451464648934919
MANabc	0.9998000359999999	0.8451464648934919
RE2640C	0.999799958	0.5
r1527	0.999799408	0.8451464648935055
GNP	0.999799208	0.6123888979842252
TYRabc	0.9997971699999999	0.8451464648934919
r1322	0.9997966540000001	0.5773813120301484
FACOAL181_2	0.99979663	0.8333333333333335
FACOAL18111Z	0.99979663	0.8333333333333335
r1382_1	0.9997965360000001	0.8404896771458326
THFGLUS	0.9997965360000001	0.7142725471219962
FPGS_tm	0.9997965360000001	0.8347755200505871
FPGS	0.9997965360000001	0.8347755200505872
G3PD6	0.99979642	0.5
GLNTRS2	0.999795086	0.7171228442521124
G3PCT	0.9997950360000001	0.5999741918833804
SELNPS_cho	0.9997948940000001	0.7999741902180982
PHEPS	0.9997948940000001	0.7999741902180983
APH160	0.999794028	0.7499596709146753
r1528	0.999793678	0.845146464893505
Cobalt2abcppI	0.9997935459999999	0.8571362735610162
COBALT2abcpp	0.9997935459999999	0.8451464648935081
MALTabc	0.9997931900000001	0.8451464648934919
MALTabcpp	0.9997931900000001	0.8451464648934919
ALCD2ir	0.9997931059999999	1.0
NI2abcpp	0.999792676	0.8451464648934919
NI2uabcpp	0.999792676	0.8571362735609833
GCPN	0.9997921660000001	0.6547743537737466
FADRx	0.999791646	0.7027458826333318
CD2abc2	0.9997913420000002	0.8451464648935102
TRPabc	0.999791256	0.8451464648934919
CD2abcpp	0.99979122	0.8571362735610201
OXADC	0.999790566	0.6859943405700353
OMMBLHX3	0.9997904819999999	0.9203556580322497
OMPHHX3	0.9997904819999999	0.9203556580322497
OPHHX3	0.9997904819999999	0.9203556580322497
HISabc	0.9997900339999999	0.8571362735609833
FTHFI_1	0.99978996	0.7303203024396843
TSR	0.9997898380000001	0.5303300858899106
R5PP	0.9997891840000002	0.6123888979842252
HMR_0253	0.9997888400000001	0.8451464648934919
MALTHXabc	0.9997885679999999	0.8571362735609833
r1516	0.9997871999999999	0.8451464648934919
r1162	0.9997869380000001	0.8451464648934919
SULabc	0.9997869380000001	0.8571362735609833
MTHFD2	0.9997862059999999	0.7027458826333328
GDR	0.999786114	0.7499999999999999
NOX2	0.9997859759999999	0.9241362222353559
ASO3t8pp	0.9997859379999999	0.8451464648935125
ALDD14	0.9997848600000001	0.8618539793483799
MNabc_rev	0.99978467	0.8451464648934919
GP4GH	0.9997844280000001	0.7070839694507633
DALADALAD	0.99978415	0.8333333333333335
NTP2	0.999783968	0.7302810371156643
ALDD16	0.999783858	0.8618539793483464
FACOAL141	0.9997836920000001	0.7216878364870323
r1523	0.9997834680000001	0.8451464648934919
CYSO	0.999783048	0.6546335572242018
DIPEPabc15	0.9997826	0.8571362735610187
ALKP_1	0.999782444	0.8944560448861588
NO2tabcpp	0.99978146	0.8451464648934919
GD3P2	0.9997814140000001	0.7855211932890187
CITabc	0.999780552	0.8783082667651246
FAD_13	0.999780524	0.7715259676190023
GLUTRS_3	0.999779998	0.9258414327702708
GLUTRS_2	0.999779998	0.9258414327702706
3NUCLE3	0.999779446	0.75
FCOAH2	0.9997794339999999	0.6507835522759513
FCOAH	0.9997794339999999	0.8040665121853189
IVCS	0.99977941	0.7216878364870323
MNabc_1	0.999779026	0.8571362735609833
LCTSabc	0.999778332	0.8451464648934919
METOX	0.9997782080000001	0.6804260115635592
THFOR2	0.999778066	0.8366484589793513
MALTTRabc	0.9997774280000001	0.8451464648934919
MALTTRabcpp	0.9997774280000001	0.8451464648934919
GLNS_1	0.99977498	0.7715345273085592
METSOX2abc	0.9997734040000001	0.8451464648934919
METSOX2abcpp	0.9997734040000001	0.8451464648934919
UREAabcpp	0.999773252	0.8451464648934919
ARBabc	0.9997732340000001	0.8451464648935125
PS160abcpp	0.9997729160000001	0.8451464648934919
METSOX1abc	0.9997726200000001	0.8451464648934919
METSOX1abcpp	0.9997726200000001	0.8451464648934919
PA120abcpp	0.9997725080000001	0.8451464648934919
FOLABCCte	0.999772468	0.8451464648934984
ASNabcpp	0.9997699539999999	0.8451464648935125
GLYFEM	0.99976965	0.6324623363975421
PA140abcpp	0.9997693699999999	0.8451464648934919
PS161abcpp	0.999769004	0.8451464648934919
MTHFR2_1	0.999768932	0.7027458826333294
MTHFR2	0.999768932	0.8081133905902074
GUACYC	0.9997684400000001	0.7697934610668524
PA180abcpp	0.999767988	0.8451464648934919
ARBabcpp	0.9997679720000001	0.8451464648935125
GLY3Pt2	0.9997677599999999	0.6737223075266212
AKO	0.999767758	0.5000000000000001
PS181abcpp	0.999767722	0.8451464648934919
XYLabcpp	0.999767432	0.8571362735609833
DMGLYBabcpp	0.9997673599999999	0.8451464648935035
FADRx2	0.999767248	0.6819269536715518
AGMabcpp	0.999767166	0.8451464648935125
RNA	0.9997664800000001	0.6688515109924817
MDHy	0.99976637	0.6819269536715522
NO3abcpp	0.999764974	0.8451464648934919
GLNt	0.999763978	0.5345348004368248
GLYBabcpp	0.99976351	0.8571362735609865
APH140	0.999763482	0.7216723156927317
GLYK1	0.9997633800000001	0.6123724356957946
SUCRabc	0.999763362	0.8451464648934919
MMS	0.99976334	0.6666666666666667
CITMS	0.99976334	0.6666666666666667
GLCD	0.99976277	0.5
CTPS1_2	0.9997621139999999	0.8366561713400369
FACOAL50i	0.99976208	0.7216878364870323
AKGt2r_1	0.9997617	0.6737223075266212
CYSTRS_1	0.9997613879999999	0.6761062660956099
CIGAMS	0.9997613879999999	0.707083969450764
ACPAL	0.99976135	0.6666666666666667
LYSabc	0.999761164	0.8571362735609833
MELIBabc	0.99976062	0.8451464648934919
ASNabc	0.99976021	0.8451464648935125
PGP160abcpp	0.999760118	0.8451464648934919
NO3abc	0.9997593220000001	0.8451464648934919
PYROX_1	0.999758842	0.5714088206830156
SUCRabcpp_syn	0.9997585000000001	0.8451464648934919
LEUabcpp	0.999758188	0.8571362735609833
INSTabc	0.999757518	0.8451464648934919
OCDCAFATPc	0.99975751	0.7216878364870323
MG2uabcpp	0.9997568900000001	0.8451464648934919
ALAGLUabcpp	0.999756818	0.8451464648935122
GLYt2r	0.999756614	0.6737223075266212
VALabcpp	0.9997565180000001	0.8571362735609833
PPP9ABCte	0.999756292	0.8451464648934919
3NUCLE2	0.9997562419999999	0.75
METSR_R1	0.999755622	0.7999870959416869
BALAVECSEC_1	0.9997552800000001	0.8451464648935125
BALAVECSEC	0.9997552800000001	0.46624063305851493
CYTK3	0.999754984	0.5
r1326	0.9997547600000001	0.5773813120301483
Cuabc	0.9997546540000002	0.8451464648935068
MG2abc	0.9997544599999999	0.8451464648934919
5OXPROabcpp	0.9997542340000001	0.8451464648935116
PGP181abcpp	0.999754216	0.8451464648934919
r1536	0.999753814	0.8451464648934919
GTPCII_1	0.9997531899999998	0.9723148103701901
DAPabcpp	0.9997528580000001	0.8451464648935112
DAPabc	0.9997528580000001	0.8451464648935112
MALTPTabcpp	0.999752634	0.8451464648934919
MALTPTabc	0.999752634	0.8451464648934919
FE3DCIT2abcpp	0.9997523660000001	0.8451464648934996
SULFDH	0.999752348	0.6819269536715521
RIBabc	0.999752344	0.8571362735609833
RIBabc1	0.999752344	0.8451464648934919
HMPPtr	0.99975196	0.8451464648935115
MALTTTRabcpp	0.99975126	0.8451464648934919
MALTTTRabc	0.99975126	0.8451464648934919
BTNt	0.999750712	0.8451464648935115
ILEabcpp	0.999750446	0.8571362735609833
ACSPHAC140	0.99975027	0.6666666666666667
PDX5PO2	0.999750222	0.7027458826333262
NCBMPTSabcpp	0.999750014	0.8451464648935124
METSR_R2	0.9997496800000001	0.75
CUabcpp	0.999749194	0.8451464648935068
CU2abcpp	0.999749194	0.8571362735610132
ACITL	0.9997489639999999	0.6172276218468574
TREabc	0.999748806	0.8451464648934919
CYSDabcpp	0.999748376	0.8451464648935064
LAAL37	0.999748176	0.7126811349733867
PC	0.9997480480000001	0.7142725471220024
r0193	0.999747642	0.8332974833297423
MANTRabc	0.9997475939999999	0.8451464648934919
UDPACGA6D	0.9997474220000001	0.9263665186591408
OLEICFATPtc	0.999747382	0.8333333333333335
PIt	0.9997472339999998	0.7071194536917456
TTDCEAATP	0.9997465999999999	0.8451464648934919
RIBFLVt3o	0.999746502	0.8451464648934919
RIBFLVt3	0.999746502	0.8451464648934919
RE1933C	0.999745944	0.606344815415221
MALTHPabc	0.9997441180000001	0.8451464648934919
SELNPS	0.9997438899999999	0.6123724356957946
MANBabc	0.999743286	0.8451464648934919
FDH5pp_1	0.9997432539999999	0.8046787277638222
TTDCAt2pp	0.9997430359999999	0.6499372984089171
MOBDabc	0.9997425499999999	0.8571362735609833
MOBDabc_rev	0.9997425499999999	0.8451464648934919
CA2abcpp	0.9997422220000001	0.857136273561022
CA2abc1pp	0.9997422220000001	0.8571362735610218
G3PEabcpp	0.99974182	0.8451464648934975
MN6PP	0.9997417239999999	0.6123888979842252
FDH3	0.9997411020000001	0.8775245121191135
FACOAL1813	0.9997407920000001	0.6666666666666667
r0186	0.999739938	0.5476960532412654
GLUTRS2	0.99973978	0.6761062660956004
4HPROLTabcpp	0.999739542	0.8451464648935115
TRIOK	0.9997388620000001	0.632430594816823
SR6	0.99973876	0.5962666267669896
CMtexabc	0.9997385	0.8451464648935086
HMR_0200	0.999738306	0.6666666666666667
PHEabc	0.9997377360000002	0.8451464648934919
CU1abcpp	0.999736182	0.8451464648935068
PEPt6	0.9997352420000001	0.6737223075266212
PHEMEABCte	0.9997349699999999	0.8451464648934919
PHEME2abcpp	0.9997349699999999	0.8451464648934919
HEMEti	0.9997349699999999	0.8451464648934919
PHEMEabcpp	0.9997349699999999	0.8451464648934919
SHEME2abcpp	0.999733758	0.8451464648934919
CAMPt	0.9997336240000001	0.8451464648935108
PRAIS_1	0.9997320860000001	0.9525720275482769
GCALDDy	0.999732034	0.7855211932890209
K2L4Aabctex	0.999731892	0.8451464648934919
DHAK	0.9997317639999999	0.745355998707143
LAAL10	0.99973144	0.5962666267670338
ARNO	0.999731068	0.6415081339962936
E4POR1	0.99973055	0.8888849062689518
THFGLUS_1	0.9997303799999999	0.6666666666666667
ETOHMO	0.999730238	0.8677218312746245
PYOVD2tex	0.9997296179999999	0.8451464648934919
TAPTPP	0.999728532	0.7592533093626298
TAGabc	0.9997283320000001	0.8485190130239535
CELLBabc	0.9997273	0.8451464648935096
PFK_adp	0.9997267820000001	0.5477402268297706
DARBabcpp	0.9997259739999999	0.8451464648935125
SUCCt3	0.99972566	0.6737223075266212
SUCCt2_2	0.99972566	0.9486832980505138
SUCCt2_3	0.99972566	0.903893326552526
ARB_Dabc	0.9997255519999999	0.8451464648935125
SADT	0.999725408	0.6761062660955908
r0085	0.999724388	0.5669597732536128
HYNE	0.999724388	0.5669597732536128
LAAL20	0.999724376	0.714272547122005
PYDXK	0.99972326	0.894456044886122
NTPP11_1	0.999722826	0.8944560448861085
r0210	0.9997221639999999	0.5476813268643603
CAATPS_1	0.9997212339999999	0.8571362735609765
CAATPS	0.9997212339999999	0.8386237816751634
G3PD5	0.9997209979999999	0.5669467095138407
OXACOAL	0.9997207180000001	0.6666666666666667
THRS_2	0.9997182800000001	0.8944560448861297
SQLS	0.999716098	0.4803844614152615
UMPt6	0.9997137580000001	0.6737223075266212
LAAL3	0.999711334	0.714272547122019
FPGS7_1	0.9997113040000001	0.6425736244927391
FORA	0.9997108599999999	0.8944560448861596
FBP26	0.9997107279999999	0.75
DHRG	0.9997103920000001	0.832052825627595
G1PDH	0.9997103920000001	0.7999870959417411
HDH	0.999709652	0.9897642619736708
5DKGR	0.9997058280000001	0.7999870959417423
DLMETR	0.99970509	0.35355339059327373
LVACLAChep	0.9997025239999999	0.5999741918834169
2HATVLAChc	0.9997025239999999	0.599974191883443
4HATVLAChc	0.9997025239999999	0.5999741918834434
ATVLAChc	0.9997025239999999	0.5999741918834445
SMVLAChep	0.9997025239999999	0.5999741918833971
GLZABCteb	0.9997015320000001	0.8451464648934928
35DSMVteb	0.9997015320000001	0.8451464648935114
SELabcpp	0.9997015320000001	0.8451464648934919
GABAVESSEC_1	0.9997015320000001	0.8451464648935115
GLYSERabcpp	0.9997015320000001	0.8451464648934929
SERGLUGLNtr	0.9997015320000001	0.8451464648934919
GTACMPtev	0.9997015320000001	0.8451464648934924
GALMAN4abc	0.9997015320000001	0.845146464893497
SLNTabcpp	0.9997015320000001	0.8451464648934919
GALMAN6abc	0.9997015320000001	0.8451464648934969
SMIA1Eabc	0.9997015320000001	0.8451464648934919
2HATVLACGLUCteb	0.9997015320000001	0.8451464648935113
SMVACIDATPteb	0.9997015320000001	0.8451464648934919
GM2LIPAabctex	0.9997015320000001	0.8451464648934928
GABAVESSEC	0.9997015320000001	0.46624063305851227
31DMTtu	0.9997015320000001	0.8451464648935114
GM2LIPAabcpp	0.9997015320000001	0.8451464648934919
GM1LIPAabctex	0.9997015320000001	0.8451464648934928
GM1LIPAabcpp	0.9997015320000001	0.8451464648934919
SMVtu	0.9997015320000001	0.8451464648934919
GUDACabcpp	0.9997015320000001	0.8451464648934921
AM1CGLCteb	0.9997015320000001	0.8451464648935125
GUDCA3Sabc	0.9997015320000001	0.8451464648934921
GLYPHEabcpp	0.9997015320000001	0.8451464648934929
G3PCabcpp	0.9997015320000001	0.8451464648934975
ALAHIStr	0.9997015320000001	0.8451464648935125
ALALEUabcpp	0.9997015320000001	0.8451464648935125
ALALEUt	0.9997015320000001	0.8451464648935125
HCA6Gte	0.9997015320000001	0.8451464648934919
ANDRSTRNGLCte	0.9997015320000001	0.8451464648935125
HCA24Gte	0.9997015320000001	0.8451464648934919
HC02220te	0.9997015320000001	0.8451464648935122
HC02196te	0.9997015320000001	0.8451464648935122
ANDRSTNDNte	0.9997015320000001	0.8451464648935125
HC02195te	0.9997015320000001	0.8451464648935122
HC02194te	0.9997015320000001	0.8451464648935122
ANDRSTANDRte	0.9997015320000001	0.8451464648935125
ALATHRabcpp	0.9997015320000001	0.8451464648935125
G3PIabcpp	0.9997015320000001	0.8451464648934973
G3PSabcpp	0.9997015320000001	0.8451464648934973
ALATHRtr	0.9997015320000001	0.8451464648935125
ALATRPabcpp	0.9997015320000001	0.8451464648935125
G3Pabc	0.9997015320000001	0.8451464648934919
GUDPTNabcpp	0.9997015320000001	0.845146464893492
2HATVACIDGLUCteb	0.9997015320000001	0.8451464648935113
2HATVACIDteb	0.9997015320000001	0.8451464648935113
GLYMETabcpp	0.9997015320000001	0.845146464893493
GLYMETtr	0.9997015320000001	0.8451464648934939
AM1ALCSteb	0.9997015320000001	0.8451464648935125
AM19CSteb	0.9997015320000001	0.8451464648935125
ALAHISabcpp	0.9997015320000001	0.8451464648935125
AM1A4NCSteb	0.9997015320000001	0.8451464648935125
AM1ACSteb	0.9997015320000001	0.8451464648935125
GCDCA3Sabc	0.9997015320000001	0.8451464648934964
SPHMYLN_HsATPte	0.9997015320000001	0.8451464648934919
GCHOLAt3	0.9997015320000001	0.8451464648934964
GDCA3Sabc	0.9997015320000001	0.8451464648934963
STACMPtev	0.9997015320000001	0.8451464648934919
GLC3MEACPtev	0.9997015320000001	0.8451464648934958
GLCGLYCabcpp_syn	0.9997015320000001	0.8451464648934955
GLUCYSte	0.9997015320000001	0.8451464648934947
SPHS1Pt2e	0.9997015320000001	0.8451464648934919
AM1C4N9CSteb	0.9997015320000001	0.8451464648935125
AM1C9CSteb	0.9997015320000001	0.8451464648935125
GLCMAN4abc	0.9997015320000001	0.8451464648934955
GLCMAN6abc	0.9997015320000001	0.8451464648934955
AM9CSAteb	0.9997015320000001	0.8451464648935125
AM1CCSteb	0.9997015320000001	0.8451464648935125
AM4NCSteb	0.9997015320000001	0.8451464648935125
SPRMabc	0.9997015320000001	0.8451464648934919
AM4NC9CSteb	0.9997015320000001	0.8451464648935125
SPHMYLN1824_hs_ATPt	0.9997015320000001	0.8451464648934919
SPHMYLN18123_hs_ATPt	0.9997015320000001	0.8451464648934919
SPHMYLN18122_hs_ATPt	0.9997015320000001	0.8451464648934919
SPHMYLN181221_hs_ATPt	0.9997015320000001	0.8451464648934919
GLYGLYabcpp	0.9997015320000001	0.8451464648934931
GLYGLYGLNtr	0.9997015320000001	0.845146464893493
SPHMYLN180241_hs_ATPt	0.9997015320000001	0.8451464648934919
SPHMYLN18114_hs_ATPt	0.9997015320000001	0.8451464648934919
GLYGLUabcpp	0.9997015320000001	0.8451464648934931
GLYGLNtr	0.9997015320000001	0.845146464893494
GLYGLNabcpp	0.9997015320000001	0.8451464648934931
SPHMYLN18115_hs_ATPt	0.9997015320000001	0.8451464648934919
SPHMYLN181161_hs_ATPt	0.9997015320000001	0.8451464648934919
SPHMYLN18116_hs_ATPt	0.9997015320000001	0.8451464648934919
GLYC2Pabcpp	0.9997015320000001	0.8451464648934934
ALLabcpp	0.9997015320000001	0.8451464648935125
SPHMYLN18117_hs_ATPt	0.9997015320000001	0.8451464648934919
2HATVLACteb	0.9997015320000001	0.8451464648935113
GBBTNabc	0.9997015320000001	0.8451464648934965
SPHMYLN181181_hs_ATPt	0.9997015320000001	0.8451464648934919
SPHMYLN18118_hs_ATPt	0.9997015320000001	0.8451464648934919
SPHMYLN181201_hs_ATPt	0.9997015320000001	0.8451464648934919
SPHMYLN18120_hs_ATPt	0.9997015320000001	0.8451464648934919
GCA3Sabc	0.9997015320000001	0.8451464648934965
SPHMYLN18121_hs_ATPt	0.9997015320000001	0.8451464648934919
SPHMYLN1825_hs_ATPt	0.9997015320000001	0.8451464648934919
4HATVLACteb	0.9997015320000001	0.8451464648935115
SALCHS2FEabcpp	0.9997015320000001	0.8451464648934919
LIPAabctex	0.9997015320000001	0.8451464648934919
LIPACabcpp	0.9997015320000001	0.8451464648934919
LIPABabcpp	0.9997015320000001	0.8451464648934919
LIPAAabcpp	0.9997015320000001	0.8451464648934919
LEULEUabcpp	0.9997015320000001	0.8451464648934919
LEUKTRB4WOHt	0.9997015320000001	0.8451464648934919
LEUKTRB4WCOOHt	0.9997015320000001	0.8451464648934919
LEUKABCtc	0.9997015320000001	0.8451464648934919
LCYSTabcpp	0.9997015320000001	0.8451464648935122
LCYSTabc	0.9997015320000001	0.8451464648935122
LCA3Sabc	0.9997015320000001	0.8451464648934919
LCA3Gte	0.9997015320000001	0.8451464648934919
LCA24Gte	0.9997015320000001	0.8451464648934919
LANTHabc	0.9997015320000001	0.8451464648934919
ADOCBLabc	0.9997015320000001	0.8451464648935126
ADOCBLabcpp	0.9997015320000001	0.8451464648935126
ADRNLPVESSEC	0.9997015320000001	0.7254651642732003
ADRNLPVESSEC_1	0.9997015320000001	0.8451464648935125
AEPabc	0.9997015320000001	0.8451464648935112
AEPabcpp	0.9997015320000001	0.8451464648935113
ISTNTabc	0.9997015320000001	0.8451464648934919
ISOP3PT	0.9997015320000001	0.8451464648935116
ISOLVSTtbc	0.9997015320000001	0.8451464648934919
ISOCHOLabc	0.9997015320000001	0.8451464648934919
ISETACabcpp	0.9997015320000001	0.8451464648934919
ICLIPAabcpp	0.9997015320000001	0.8451464648934919
ICDCHOLabc	0.9997015320000001	0.8451464648934919
IBUP_Stbc	0.9997015320000001	0.8451464648934919
IBUPGLUCtpvb	0.9997015320000001	0.8451464648934919
HYOCHOLabc	0.9997015320000001	0.8451464648934919
LIPAabcpp	0.9997015320000001	0.8451464648934919
3HLVSTACtbc	0.9997015320000001	0.8451464648935114
ALAGLYtr	0.9997015320000001	0.8451464648935125
LIPTabc	0.9997015320000001	0.8451464648934919
MHGLZABCt	0.9997015320000001	0.8451464648934919
PSHSABCtc	0.9997015320000001	0.8451464648934919
METSRabc	0.9997015320000001	0.8451464648934919
PTVSTATPtu	0.9997015320000001	0.8451464648934919
PTVSTM3eb	0.9997015320000001	0.8451464648934919
PURabc1	0.9997015320000001	0.8451464648934919
PVSATPtu	0.9997015320000001	0.8451464648934919
ACOLIPAabctex	0.9997015320000001	0.8451464648935125
PVSGLUCteb	0.9997015320000001	0.8451464648934919
MERACMPthc	0.9997015320000001	0.8451464648934919
MERACMPtep	0.9997015320000001	0.8451464648934919
MEPNabcpp	0.9997015320000001	0.8451464648934919
MEPIVESSte_cho	0.9997015320000001	0.8451464648934919
MEPIVESSte	0.9997015320000001	0.7254651642731951
MDZtu	0.9997015320000001	0.8451464648934919
PYOVDtex	0.9997015320000001	0.8451464648934919
3ISPVSteb	0.9997015320000001	0.8451464648935115
Pe13_HSABCt	0.9997015320000001	0.8451464648934919
MCBTFabcpp	0.9997015320000001	0.8451464648934993
3HSMVACIDteb	0.9997015320000001	0.8451464648935114
3HPVSteb	0.9997015320000001	0.8451464648935115
3HPVSTETteb	0.9997015320000001	0.8451464648935114
RAFFabc	0.9997015320000001	0.8451464648934919
LYSGLUGLYtr	0.9997015320000001	0.8451464648934919
LVSTPGPtu	0.9997015320000001	0.8451464648934919
LVSTACIDtu	0.9997015320000001	0.8451464648934919
LTHSTRLABCt	0.9997015320000001	0.8451464648934919
LSTNtu	0.9997015320000001	0.8451464648934919
CA24Gte	0.9997015320000001	0.8451464648935112
HPDECEte	0.9997015320000001	0.8451464648934919
RETABCtc	0.9997015320000001	0.8451464648934919
HMR_0469	0.9997015320000001	0.8451464648934919
HMR_0439	0.9997015320000001	0.8451464648935123
HMR_0261	0.9997015320000001	0.8451464648934919
HMR_0257	0.9997015320000001	0.8451464648935123
HMR_0247	0.9997015320000001	0.8451464648935123
AI2abcpp	0.9997015320000001	0.8451464648934919
HMR_0243	0.9997015320000001	0.8451464648935123
HMR_0239	0.9997015320000001	0.8451464648934919
HMR_0235	0.9997015320000001	0.8451464648935123
HMR_0215	0.9997015320000001	0.8451464648934919
RSVATPtu	0.9997015320000001	0.8451464648934919
HMR_0211	0.9997015320000001	0.8451464648935124
HMR_0207	0.9997015320000001	0.8451464648935123
RSVLACteb	0.9997015320000001	0.8451464648934919
HMR_0194	0.9997015320000001	0.8451464648935124
AK2LGCHOLABCt	0.9997015320000001	0.8451464648935125
3DHLCAabc	0.9997015320000001	0.8451464648935114
3DHDCAabc	0.9997015320000001	0.8451464648935114
HISTAVESSEC	0.9997015320000001	0.7254651642731867
SULAabc	0.9997015320000001	0.8451464648934919
HISGLYabcpp	0.9997015320000001	0.8451464648934919
3DHCHOLabc	0.9997015320000001	0.8451464648935114
HG2abcpp	0.9997015320000001	0.8451464648934919
HEXSabc	0.9997015320000001	0.8451464648934919
HEXDTRte	0.9997015320000001	0.8451464648934919
HEXDIACATP	0.9997015320000001	0.8451464648934919
3DHCDCHOLabc	0.9997015320000001	0.8451464648935114
ALAGLNtr	0.9997015320000001	0.8451464648935125
S3MEACMPtev	0.9997015320000001	0.8451464648934919
HDCA6Gte	0.9997015320000001	0.8451464648934919
HDCA24Gte	0.9997015320000001	0.8451464648934919
HMR_0273	0.9997015320000001	0.8451464648935123
HMR_0277	0.9997015320000001	0.8451464648934919
AHANDROSTANte	0.9997015320000001	0.8451464648935125
HMR_0363	0.9997015320000001	0.8451464648934919
HMR_0435	0.9997015320000001	0.8451464648935123
HMR_0431	0.9997015320000001	0.8451464648935123
HMR_0427	0.9997015320000001	0.8451464648935052
HMR_0423	0.9997015320000001	0.8451464648934919
HMR_0419	0.9997015320000001	0.8451464648934919
HMR_0415	0.9997015320000001	0.8451464648935125
HMR_0395	0.9997015320000001	0.8451464648935123
HMR_0391	0.9997015320000001	0.8451464648935123
HMR_0387	0.9997015320000001	0.8451464648935123
HMR_0383	0.9997015320000001	0.8451464648935123
HMR_0375	0.9997015320000001	0.8451464648934919
HMR_0371	0.9997015320000001	0.8451464648934919
HMR_0367	0.9997015320000001	0.8451464648935088
HMR_0359	0.9997015320000001	0.8451464648935018
AHANDROSTANGLCte	0.9997015320000001	0.8451464648935125
HMR_0347	0.9997015320000001	0.8451464648935124
HMR_0343	0.9997015320000001	0.8451464648934919
HMR_0329	0.9997015320000001	0.8451464648935124
HMR_0325	0.9997015320000001	0.8451464648935123
HMR_0321	0.9997015320000001	0.8451464648935032
HMR_0317	0.9997015320000001	0.8451464648935031
HMR_0311	0.9997015320000001	0.8451464648935123
HMR_0307	0.9997015320000001	0.8451464648935123
HMR_0303	0.9997015320000001	0.8451464648935123
HMR_0299	0.9997015320000001	0.8451464648935123
HMR_0291	0.9997015320000001	0.8451464648935123
HMR_0287	0.9997015320000001	0.8451464648935125
HMR_0281	0.9997015320000001	0.8451464648935124
HISHISabcpp	0.9997015320000001	0.8451464648934919
FERXAabc	0.9997015320000001	0.8451464648934989
SULFACabcpp	0.9997015320000001	0.8451464648934919
FVSteb	0.9997015320000001	0.8451464648934979
COPROSTabc	0.9997015320000001	0.8451464648935078
COLIPAabctex	0.9997015320000001	0.845146464893508
COLIPAabcppmin	0.9997015320000001	0.8451464648935079
COLIPAabcpp_kt	0.9997015320000001	0.8451464648934919
COLIPAabcpp	0.9997015320000001	0.845146464893508
COLIPAabcex	0.9997015320000001	0.8451464648935079
COLIPAPabctex	0.9997015320000001	0.8451464648935078
COLIPABabcpp	0.9997015320000001	0.845146464893508
r1521	0.9997015320000001	0.8451464648934919
C03681te	0.9997015320000001	0.8451464648935118
C03990ATP	0.9997015320000001	0.8451464648935122
12DHCHOLabc	0.9997015320000001	0.8451464648935112
C04483t1	0.9997015320000001	0.8451464648935053
C04717ATP	0.9997015320000001	0.8451464648935118
C04805ATP	0.9997015320000001	0.8451464648935118
CMCBTFabcpp	0.9997015320000001	0.8451464648935
C05298te	0.9997015320000001	0.8451464648935118
C05299te	0.9997015320000001	0.8451464648935118
CLIPAabctex	0.9997015320000001	0.8451464648934919
C05301te	0.9997015320000001	0.8451464648935118
C05302te	0.9997015320000001	0.8451464648935121
C05463t1	0.9997015320000001	0.8451464648934919
r1522	0.9997015320000001	0.8451464648934919
r1525	0.9997015320000001	0.8451464648935035
C05769te	0.9997015320000001	0.8451464648935121
r1526	0.9997015320000001	0.8485190130239514
r1531	0.9997015320000001	0.8485190130239515
C05770te	0.9997015320000001	0.8451464648935121
CHSTEROLt_1	0.9997015320000001	0.845146464893509
CPGNabcpp	0.9997015320000001	0.8451464648935076
r1520	0.9997015320000001	0.8451464648934919
12HARACHDte	0.9997015320000001	0.8451464648935112
12HPETATP	0.9997015320000001	0.8451464648935112
13DAMPPabcpp	0.9997015320000001	0.8451464648935112
1331TACRteb	0.9997015320000001	0.8451464648935112
r0993	0.9997015320000001	0.8451464648935118
r1026	0.9997015320000001	0.8451464648935045
r1028	0.9997015320000001	0.8451464648934919
CYSIabcpp	0.9997015320000001	0.8451464648935063
r1514	0.9997015320000001	0.8451464648935125
r1517	0.9997015320000001	0.8451464648934919
CYSAMPtev	0.9997015320000001	0.8451464648935063
12HTACRtu	0.9997015320000001	0.8451464648935112
CYNTtabcpp	0.9997015320000001	0.8451464648935066
r1518	0.9997015320000001	0.8451464648934919
r1519	0.9997015320000001	0.8451464648935016
CTBTabcpp	0.9997015320000001	0.8451464648935069
CRGLZABCt	0.9997015320000001	0.8451464648935076
CTBTabc	0.9997015320000001	0.8451464648935069
CSAtu	0.9997015320000001	0.845146464893507
CSASULPteb	0.9997015320000001	0.845146464893507
CRVSM24teb	0.9997015320000001	0.8451464648935072
CRVSM23teb	0.9997015320000001	0.8451464648935072
CRVSM1teb	0.9997015320000001	0.8451464648935072
BUTSO3abcpp	0.9997015320000001	0.8451464648935113
CRVSATPtu	0.9997015320000001	0.8451464648935073
BUTSabc	0.9997015320000001	0.8451464648935113
CRVSATPthc	0.9997015320000001	0.8451464648935073
CRNabcpp	0.9997015320000001	0.8451464648935073
CRNabc	0.9997015320000001	0.8451464648935075
CRNDabcpp	0.9997015320000001	0.8451464648935075
CHSTEROLt	0.9997015320000001	0.845146464893509
CHOLSabc_1	0.9997015320000001	0.8451464648935091
CHOLSabc	0.9997015320000001	0.845146464893509
11DOCRTSTRNte	0.9997015320000001	0.8451464648935112
C14771ATP	0.9997015320000001	0.8451464648935121
CE2006te	0.9997015320000001	0.8451464648935121
C14825ATP	0.9997015320000001	0.8451464648935121
CE1447te	0.9997015320000001	0.8451464648935121
CE1352te	0.9997015320000001	0.8451464648935121
C14826ATP	0.9997015320000001	0.8451464648935121
CE1297t	0.9997015320000001	0.8451464648935121
CE1273t1	0.9997015320000001	0.8451464648935121
CE1243ATP	0.9997015320000001	0.8451464648935121
CE0328t	0.9997015320000001	0.8451464648935073
r1531_1	0.9997015320000001	0.8451464648935122
CDCA3Gte	0.9997015320000001	0.84514646489351
CDCA24Gte	0.9997015320000001	0.8451464648935102
11DOCRTSLte	0.9997015320000001	0.8451464648935111
C14770ATP	0.9997015320000001	0.8451464648935121
r1532	0.9997015320000001	0.8485190130239515
r1532_1	0.9997015320000001	0.8451464648935122
r1533	0.9997015320000001	0.8485190130239515
CBL2abc	0.9997015320000001	0.8451464648935103
CBL1abcpp	0.9997015320000001	0.8451464648935104
CBL1abc	0.9997015320000001	0.8451464648935104
CBL1HBIabc	0.9997015320000001	0.8451464648935104
CBIuabcpp	0.9997015320000001	0.8451464648935104
CBIabc	0.9997015320000001	0.8451464648935105
CARNabcpp	0.9997015320000001	0.8451464648935108
r1533_1	0.9997015320000001	0.8451464648935122
CA3Sabc	0.9997015320000001	0.8451464648935109
r2505	0.9997015320000001	0.8451464648935122
CE2047te	0.9997015320000001	0.8451464648935121
C14769td2	0.9997015320000001	0.8451464648935121
CHOLATEt3	0.9997015320000001	0.8451464648935091
CE6247t	0.9997015320000001	0.8451464648935122
CHLabcpp	0.9997015320000001	0.8451464648935091
CHLabc_rev	0.9997015320000001	0.8451464648935093
CHLabc	0.9997015320000001	0.8451464648935093
CGMPt	0.9997015320000001	0.8451464648935114
CELabc	0.9997015320000001	0.8451464648935096
CEL6abc	0.9997015320000001	0.8451464648935096
CE7172ATP	0.9997015320000001	0.8451464648935122
CE7096te	0.9997015320000001	0.8451464648935122
CE7090te	0.9997015320000001	0.8451464648935122
CE7085te	0.9997015320000001	0.8451464648935122
CE7083t	0.9997015320000001	0.8451464648935122
CE7082ATP	0.9997015320000001	0.8451464648935122
CE7081tm	0.9997015320000001	0.8451464648935122
CE5072te	0.9997015320000001	0.8451464648935121
CE2049te	0.9997015320000001	0.8451464648935121
CE5026t	0.9997015320000001	0.8451464648935121
CE5025t	0.9997015320000001	0.8451464648935121
CE4877te	0.9997015320000001	0.8451464648935121
CE4843t	0.9997015320000001	0.8451464648935016
CE2537ATP	0.9997015320000001	0.8451464648935121
CE2537ABCt	0.9997015320000001	0.8451464648935121
CE2513ATP	0.9997015320000001	0.8451464648934919
CE2510t	0.9997015320000001	0.8451464648935121
CE2510ABCt	0.9997015320000001	0.8451464648935121
CE2445t	0.9997015320000001	0.8451464648935121
CE2211te	0.9997015320000001	0.8451464648935121
C14768ATP	0.9997015320000001	0.8451464648935121
CE2209te	0.9997015320000001	0.8451464648935121
BLAMDabcpp	0.9997015320000001	0.8451464648935122
13DMTtu	0.9997015320000001	0.8451464648935112
pentso3abcpp	0.9997015320000001	0.8451464648934919
ETHSabc	0.9997015320000001	0.8451464648935009
21HPRGNLONEt1	0.9997015320000001	0.8451464648935112
TSACGLUCtev	0.9997015320000001	0.8451464648934919
TSACMSULtev	0.9997015320000001	0.8451464648934919
TSTSTERONEGLCte	0.9997015320000001	0.8451464648934919
1MNCAMti	0.9997015320000001	0.8451464648935112
TUDCA3Sabc	0.9997015320000001	0.8451464648934919
TUNGSabcpp	0.9997015320000001	0.8451464648934919
TXB2t	0.9997015320000001	0.8451464648934919
ARSENBabc	0.9997015320000001	0.8451464648935125
ARSabc	0.9997015320000001	0.8451464648935125
UCHOLabc	0.9997015320000001	0.8451464648934919
UDCA3Sabc	0.9997015320000001	0.8451464648934919
18HARACHDte	0.9997015320000001	0.8451464648935112
ETHSO3abcpp	0.9997015320000001	0.8451464648935009
THYOCHOLabc	0.9997015320000001	0.8451464648934919
ESTRSABCtc	0.9997015320000001	0.8451464648935011
ESTROSABCCte	0.9997015320000001	0.8451464648935011
ESTRONEte	0.9997015320000001	0.8451464648935013
ESTRONEGLCt	0.9997015320000001	0.8451464648935011
ESTRIOLGLCte	0.9997015320000001	0.8451464648935013
ESTRIOLATP	0.9997015320000001	0.8451464648935013
17AHPRGSTRNte	0.9997015320000001	0.8451464648935112
ESTRADIOLGLCt2	0.9997015320000001	0.8451464648935014
ESTRAABCtc	0.9997015320000001	0.8451464648935014
EPOXTACteb	0.9997015320000001	0.8451464648935015
17AHPRGNLONEte	0.9997015320000001	0.8451464648935112
ENLIPAabctex	0.9997015320000001	0.8451464648935016
EIC21114TRte	0.9997015320000001	0.8451464648935019
TRIPVSteb	0.9997015320000001	0.8451464648934919
FBACabcpp	0.9997015320000001	0.8451464648935001
ECTOINEabc	0.9997015320000001	0.8451464648935019
FERRICHabc	0.9997015320000001	0.8451464648934989
SULPACMPtev	0.9997015320000001	0.8451464648934919
TACRtu	0.9997015320000001	0.8451464648934919
TAURabc	0.9997015320000001	0.8451464648934919
TAURabcpp	0.9997015320000001	0.8451464648934919
TCA3Sabc	0.9997015320000001	0.8451464648934919
TCDCA3Sabc	0.9997015320000001	0.8451464648934919
TCHOLABCtc	0.9997015320000001	0.8451464648934919
TCHOLAt3	0.9997015320000001	0.8451464648934919
TDCA3Sabc	0.9997015320000001	0.8451464648934919
TETDECA511ACt	0.9997015320000001	0.8451464648934919
THCHOLSTOICATP	0.9997015320000001	0.8451464648934919
THEXDDte	0.9997015320000001	0.8451464648934919
PSFLIP	0.9997015320000001	0.8451464648934919
FEROXGFEabcpp	0.9997015320000001	0.845146464893499
THRNTt	0.9997015320000001	0.8451464648934919
FEROXEFEabcpp	0.9997015320000001	0.845146464893499
FEROXBFEabcpp	0.9997015320000001	0.8451464648934991
FEOXAMabcpp	0.9997015320000001	0.8451464648934991
FECRMabcpp	0.9997015320000001	0.8451464648934992
FECRMabc	0.9997015320000001	0.8451464648934992
FECHEabcpp	0.9997015320000001	0.8451464648934993
ARBTNabcpp	0.9997015320000001	0.8451464648935125
FE3HOXabcpp	0.9997015320000001	0.8451464648934995
FE3DHBZSabcpp	0.9997015320000001	0.8451464648934995
THIOGabc	0.9997015320000001	0.8451464648934919
THMATPe	0.9997015320000001	0.8451464648934919
THMabc	0.9997015320000001	0.8451464648934919
THMabcpp	0.9997015320000001	0.8451464648934919
ECTOabcpp	0.9997015320000001	0.8451464648935019
ECA4COLIPAabctex	0.9997015320000001	0.845146464893502
BILGLCURte	0.9997015320000001	0.8451464648935116
BALAALAabcpp	0.9997015320000001	0.8451464648935123
DIPEPabc10	0.9997015320000001	0.845146464893494
DIPEPabc1	0.9997015320000001	0.8451464648935125
DIGALSGALSIDEATPte	0.9997015320000001	0.8451464648935038
DHGLZABCt	0.9997015320000001	0.8451464648935041
ATVACIDtu	0.9997015320000001	0.8451464648935125
ATVLACtu	0.9997015320000001	0.8451464648935124
AU1abcpp	0.9997015320000001	0.8451464648935124
DHEAte	0.9997015320000001	0.8451464648935043
DHEASABCCte	0.9997015320000001	0.8451464648935042
DHCHOLESTANATEATP	0.9997015320000001	0.8451464648935043
DHBSZ3FEabcpp	0.9997015320000001	0.8451464648934995
Am1CSAteb	0.9997015320000001	0.8451464648935125
DGUDBUTNabcpp	0.9997015320000001	0.8451464648935044
BALABALAabcpp	0.9997015320000001	0.8451464648935123
DIPEPabc12	0.9997015320000001	0.8451464648934919
DESFVSteb	0.9997015320000001	0.8451464648935049
BALAGLYabcpp	0.9997015320000001	0.8451464648935122
BALALEUabcpp	0.9997015320000001	0.8451464648935122
WHARACHDt	0.9997015320000001	0.8451464648934919
XOL7AH3ATP	0.9997015320000001	0.8451464648934919
DCA3Sabc	0.9997015320000001	0.8451464648935055
DCA3Gte	0.9997015320000001	0.8451464648935055
DCA24Gte	0.9997015320000001	0.8451464648935058
DASNabcpp	0.9997015320000001	0.8451464648935125
DARGabcpp	0.9997015320000001	0.8451464648935125
XOL7AONEATP	0.9997015320000001	0.8451464648934919
BILDGLCURte	0.9997015320000001	0.8451464648935118
XOLDIOLONEATP	0.9997015320000001	0.8451464648934919
DIPEPabc11	0.9997015320000001	0.8451464648934939
DIPEPabc13	0.9997015320000001	0.8451464648934943
EANDRSTRNte	0.9997015320000001	0.845146464893502
DLYSabcpp	0.9997015320000001	0.8451464648934919
DVALabcpp	0.9997015320000001	0.8451464648934919
DSPVSteb	0.9997015320000001	0.8451464648935025
DRIBabc	0.9997015320000001	0.8451464648935025
DPROabcpp	0.9997015320000001	0.8451464648934919
DORNabcpp	0.9997015320000001	0.8451464648934919
DOPAVESSEC_1	0.9997015320000001	0.8451464648935028
DOPAVESSEC	0.9997015320000001	0.7254651642731912
DOPA4GLCURt	0.9997015320000001	0.8451464648935028
DOPA3GLCURt	0.9997015320000001	0.8451464648935028
DODECANACt	0.9997015320000001	0.8451464648935029
DMSO2abcpp	0.9997015320000001	0.8451464648935033
15HPETATP	0.9997015320000001	0.8451464648935112
15DMTtu	0.9997015320000001	0.8451464648935112
DLEUabcpp	0.9997015320000001	0.8451464648934919
DIPEPabc14	0.9997015320000001	0.8451464648934937
DJENKabc	0.9997015320000001	0.8451464648935036
DIPEPabc9	0.9997015320000001	0.8451464648934942
DIPEPabc8	0.9997015320000001	0.8451464648934944
DIPEPabc7	0.9997015320000001	0.8451464648935125
15DAPabcpp	0.9997015320000001	0.8451464648935112
1531TACRteb	0.9997015320000001	0.8451464648935112
1513TACRtu	0.9997015320000001	0.8451464648935112
DIPEPabc6	0.9997015320000001	0.8451464648935125
DIPEPabc5	0.9997015320000001	0.8451464648935125
DIPEPabc4	0.9997015320000001	0.8451464648935122
DIPEPabc3	0.9997015320000001	0.8451464648935125
DIPEPabc2	0.9997015320000001	0.8451464648935125
VITEtl	0.9997015320000001	0.8451464648935124
PSFLIP_cho	0.9997015320000001	0.8451464648934919
HISTAVESSEC_1	0.9997015320000001	0.8451464648934919
NRVNCABCt	0.9997015320000001	0.8451464648934919
PE1819Z1829Z12Zt	0.9997015320000001	0.8451464648934919
PEOLE_HSABCt	0.9997015320000001	0.8451464648934919
PROHISGLUtr	0.9997015320000001	0.8451464648934919
PE1801835Z9Z12Zt	0.9997015320000001	0.8451464648934919
PE1801845Z9Z12Z15Zt	0.9997015320000001	0.8451464648934919
PE18111Z1819Zt	0.9997015320000001	0.8451464648934919
6EPSteb	0.9997015320000001	0.8451464648935118
OSKTabcpp	0.9997015320000001	0.8451464648934919
PLPSabctex	0.9997015320000001	0.8451464648934919
5ADTSTSTERONEGLCte	0.9997015320000001	0.8451464648935116
PE18111Z1829Z12Zt	0.9997015320000001	0.8451464648934919
PE18111Z1835Z9Z12Zt	0.9997015320000001	0.8451464648934919
PE18111Z1845Z9Z12Z15Zt	0.9997015320000001	0.8451464648934919
6CSMVACIDteb	0.9997015320000001	0.8451464648935116
PE1819Z1819Zt	0.9997015320000001	0.8451464648934919
PRISTte	0.9997015320000001	0.8451464648934919
ACMPGLUTtep	0.9997015320000001	0.8451464648935125
PRGNLONEte	0.9997015320000001	0.8451464648934919
5APTNabcpp	0.9997015320000001	0.8451464648935116
PGP1819Z160t	0.9997015320000001	0.8451464648934919
ACMPGLUTthc	0.9997015320000001	0.8451464648935125
ACMPGLUtep	0.9997015320000001	0.8451464648935125
56EPPVSteb	0.9997015320000001	0.8451464648935116
PE1801829Z12Zt	0.9997015320000001	0.8451464648934919
PROSTGE1t3	0.9997015320000001	0.8451464648934919
PE12_HSABCt	0.9997015320000001	0.8451464648934919
PCHOLN264_HSABCt	0.9997015320000001	0.8451464648934919
PCHOLOLE_HSABCt	0.9997015320000001	0.8451464648934919
PCHOLPALME_HSABCt	0.9997015320000001	0.8451464648934919
PCHOLSTE_HSABCt	0.9997015320000001	0.8451464648934919
PCt	0.9997015320000001	0.8451464648934919
6MELVACtbc	0.9997015320000001	0.8451464648935118
PCt_cho	0.9997015320000001	0.8451464648934919
ACHVESSEC	0.9997015320000001	0.725465164273201
ACHVESSEC_1	0.9997015320000001	0.8451464648935125
6HSMVACIDteb	0.9997015320000001	0.8451464648935118
PROSTGE2t3	0.9997015320000001	0.8451464648934919
PE141abcpp	0.9997015320000001	0.8451464648934919
PE14_HSABCt	0.9997015320000001	0.8451464648934919
4PYRDX	0.9997015320000001	0.8451464648935116
PE15_HSABCt	0.9997015320000001	0.8451464648934919
PE161_HSABCt	0.9997015320000001	0.8451464648934919
6HMSMVACIDteb	0.9997015320000001	0.8451464648935118
56DHPVSteb	0.9997015320000001	0.8451464648935116
PE17_HSABCt	0.9997015320000001	0.8451464648934919
PE1801819Zt	0.9997015320000001	0.8451464648934919
PRGNLONESte	0.9997015320000001	0.8451464648934919
ACMPGLUthc	0.9997015320000001	0.8451464648935125
PCHOLN225_HSABCt	0.9997015320000001	0.8451464648934919
PGP18111Z160t	0.9997015320000001	0.8451464648934919
PESTE_HSABCt	0.9997015320000001	0.8451464648934919
NRPPHRVESSEC_1	0.9997015320000001	0.8451464648934919
NRPPHRVESSEC	0.9997015320000001	0.7254651642731998
3OHACMPtev	0.9997015320000001	0.8451464648935115
NORMETEVESSte	0.9997015320000001	0.7254651642731996
PE203_HSABCt	0.9997015320000001	0.8451464648934919
NMTHDA	0.9997015320000001	0.8682419111265245
6AHGLZABCt	0.9997015320000001	0.8451464648935116
PE226_HSABCt	0.9997015320000001	0.8451464648934919
PE2LINL_HSABCt	0.9997015320000001	0.8451464648934919
4BHGLZABCt	0.9997015320000001	0.8451464648935115
PEAL2tabc	0.9997015320000001	0.8451464648934919
PEALtabc	0.9997015320000001	0.8451464648934919
5OHFVSteb	0.9997015320000001	0.8451464648935116
PEAR_HSABCt	0.9997015320000001	0.8451464648934919
PEAtabcpp	0.9997015320000001	0.8451464648934919
PEDH203_HSABCt	0.9997015320000001	0.8451464648934919
PEFLIP	0.9997015320000001	0.8451464648934919
PEPALM_HSASBCt	0.9997015320000001	0.8451464648934919
PEFLIP_cho	0.9997015320000001	0.8451464648934919
PELINL_HSABCt	0.9997015320000001	0.8451464648934919
PPATabc	0.9997015320000001	0.8451464648934919
NDERSVteb	0.9997015320000001	0.8451464648934919
5HTRPVESSEC_1	0.9997015320000001	0.8451464648935116
6BHGLZGLCABCt	0.9997015320000001	0.8451464648935116
5EIPENCte	0.9997015320000001	0.8451464648935116
PGP180abcpp	0.9997015320000001	0.8451464648934919
PGP161abcpp	0.9997015320000001	0.8451464648934919
ACMPthc	0.9997015320000001	0.8451464648935125
PE1819Z1835Z9Z12Zt	0.9997015320000001	0.8451464648934919
ACMPtu	0.9997015320000001	0.8451464648935125
PGP141abcpp	0.9997015320000001	0.8451464648934919
PGP140abcpp	0.9997015320000001	0.8451464648934919
PGP120abcpp	0.9997015320000001	0.8451464648934919
6BHGLZABCt	0.9997015320000001	0.8451464648935116
5HTRPVESSEC	0.9997015320000001	0.7254651642732076
OARGabcpp	0.9997015320000001	0.8451464648935116
OANTIabcpp	0.9997015320000001	0.8451464648934919
PE1819Z1845Z9Z12Z15Zt	0.9997015320000001	0.8451464648934919
O16A4COLIPAabctex	0.9997015320000001	0.8451464648934919
PGLYCABCte	0.9997015320000001	0.8451464648934919
PE1829Z12Z1835Z9Z12Zt	0.9997015320000001	0.8451464648934919
PG1819Z160t	0.9997015320000001	0.8451464648934919
PG18111Z160t	0.9997015320000001	0.8451464648934919
5HPETATP	0.9997015320000001	0.8451464648935116
PA141abcpp	0.9997015320000001	0.8451464648934919
PROLBabc	0.9997015320000001	0.8451464648934919
PACALtabcpp	0.9997015320000001	0.8451464648934919
7BHGLZGLCABCt	0.9997015320000001	0.8451464648935118
PS140abcpp	0.9997015320000001	0.8451464648934919
PS120abcpp	0.9997015320000001	0.8451464648934919
MOPSabc	0.9997015320000001	0.8451464648934919
7DHCDCHOLabc	0.9997015320000001	0.8451464648935118
PCHOLMYR_HsABCt	0.9997015320000001	0.8451464648934919
PCHOLN15_HSABCt	0.9997015320000001	0.8451464648934919
4HPRODCabcpp	0.9997015320000001	0.8451464648935115
7BHGLZABCt	0.9997015320000001	0.8451464648935118
PS141abcpp	0.9997015320000001	0.8451464648934919
MSO3abc	0.9997015320000001	0.8451464648934919
MSO3abcpp	0.9997015320000001	0.8451464648934919
PCHOLN1836_HSABCt	0.9997015320000001	0.8451464648934919
7AHGLZABCt	0.9997015320000001	0.8451464648935118
PCHOLN183_HSABCt	0.9997015320000001	0.8451464648934919
PCHOLN19_HSABCt	0.9997015320000001	0.8451464648934919
PCHOLN201_HSABCt	0.9997015320000001	0.8451464648934919
PCHOLLINL_HSABCt	0.9997015320000001	0.8451464648934919
3MOXTYRESSte	0.9997015320000001	0.7254651642732094
PCHOLN204_HSABCt	0.9997015320000001	0.8451464648934919
7KILTCHOLATP	0.9997015320000001	0.8451464648935118
PB2abcpp	0.9997015320000001	0.8451464648934919
4GLU56DIHDINDt	0.9997015320000001	0.8451464648935115
PCHLN225_HSABCt	0.9997015320000001	0.8451464648934919
PCHOL2LINL_HSABCt	0.9997015320000001	0.8451464648934919
PCHOL2OLE_HSABCt	0.9997015320000001	0.8451464648934919
PS180abcpp	0.9997015320000001	0.8451464648934919
PCHOL2STE_HSABCt	0.9997015320000001	0.8451464648934919
PCHOLAR_HSABCt	0.9997015320000001	0.8451464648934919
PCHOLHEP_HSABCt	0.9997015320000001	0.8451464648934919
7HPVSteb	0.9997015320000001	0.8451464648935118
PCHOLDOC_HSABCt	0.9997015320000001	0.8451464648934919
PCHOLN2254_HSABCt	0.9997015320000001	0.8451464648934919
7DHCHSTEROLt	0.9997015320000001	0.8451464648935118
PCHOLEIC_HSABCt	0.9997015320000001	0.8451464648934919
PCHOLET_HSABCt	0.9997015320000001	0.8451464648934919
7DHCHOLabc	0.9997015320000001	0.8451464648935118
PCHOLN203_HSABCt	0.9997015320000001	0.8451464648934919
PELPALM_HSABCt	0.9997015320000001	0.8451464648934919
PAFABCt	0.9997015320000001	0.8451464648934919
PAIL18111Z160t	0.9997015320000001	0.8451464648934919
PAIL1819Z160t	0.9997015320000001	0.8451464648934919
PCHOLN205_HSABCt	0.9997015320000001	0.8451464648934919
4ABUTabcpp	0.9997015320000001	0.8451464648935115
4HATVACIDteb	0.9997015320000001	0.8451464648935115
6OHFVSteb	0.9997015320000001	0.8451464648935118
PCHOLN224_HSABCt	0.9997015320000001	0.8451464648934919
PHYQt	0.9997015320000001	0.8451464648934919
GLUN_1	0.99970066	0.6454694588073008
ASPO1	0.9996998300000002	0.6804260115635592
ALDD12	0.9996991239999998	0.8618539793483457
AAAN	0.9996987199999999	0.8571362735610428
COB1NDAAT2	0.999698588	0.6666666666666667
CBLAT_DELETE	0.999698588	0.6666666666666667
SELMETAT	0.999698588	0.6666666666666667
CBIAT_DELETE	0.999698588	0.6666666666666667
CYSLY3	0.999696546	0.6225167683676368
STFRNS	0.999696284	0.7905949185153764
BPNT2	0.9996958880000001	0.6123888979842252
E4PP	0.9996929079999999	0.6708420336645937
F1PP	0.9996928859999998	0.6123888979842252
BARB	0.9996926399999999	0.7777870703908627
NTD1_1	0.9996922000000001	0.8944560448861592
INSK	0.9996920140000001	0.6324305948168166
ALDD18	0.9996916200000001	0.8618539793483491
ALDD10	0.999690822	0.8618539793483455
ASNS3_1	0.9996903139999999	0.8249726959736876
GNK	0.999689926	0.8944560448861619
DMPSS_c	0.9996885000000001	0.8571336869840156
CBPSam_1	0.9996883179999999	0.8838747637153893
CPS_1	0.9996883179999999	0.5071751254903447
HDCAt2pp	0.999688094	0.6499372984089171
CBMK4	0.9996879420000001	0.6735994578370371
PDE4	0.9996864719999999	0.7559463643381503
MTHFD_1	0.999684012	0.8944560448861437
DHORD6	0.9996823000000001	0.7027458826333317
ALDD3	0.999680914	0.8618539793483619
SUCDi	0.999680708	0.5669467095138407
FRD7	0.999680708	0.5669467095138409
HISTDb_1	0.999680648	0.8216103402446323
HISTDb	0.999680648	0.8944239850987136
LHIST	0.999680648	0.8944239850987136
ALAt2pp	0.9996804920000001	0.6499372984089171
GLYALDDr	0.9996804000000001	0.8618539793483464
NDP8	0.999679864	0.7302810371156648
HMEDR	0.999679298	0.8618539793483465
LAAL35	0.999679142	0.7142725471220193
FPGS4_1	0.9996789079999999	0.6425736244927378
G3PA	0.9996773680000001	0.6123724356957947
ACTF	0.9996773680000001	0.6123724356957947
PTHRP	0.999675946	0.75
CYSO_I	0.9996758759999999	0.7303203024396846
APPAT	0.99967332	0.9486884001851303
RBK	0.999673262	0.894456044886121
METTRS_1	0.999673136	0.676106266095591
APH181	0.9996730280000001	0.7499596709146753
PAPA161	0.9996711819999999	0.6123888979842252
FE2DMT1	0.9996688500000002	0.6737223075266212
FACOAL182	0.9996686020000001	0.6666666666666667
HMR_0393	0.9996686020000001	0.6666666666666667
FACOAL182_1	0.9996686020000001	0.6666666666666667
HMR_0389	0.9996686020000001	0.6666666666666667
DCHOLESTANCOAc	0.9996686020000001	0.6666666666666667
HMR_0385	0.9996686020000001	0.6666666666666667
FACOAL181_1	0.9996686020000001	0.6666666666666667
HMR_0381	0.9996686020000001	0.6666666666666667
FACOAL205	0.9996686020000001	0.6666666666666667
PACCOAL2	0.9996686020000001	0.6666666666666667
FACOAL2042	0.9996686020000001	0.6666666666666667
HMR_0345	0.9996686020000001	0.6666666666666667
OCT11EFATP_1	0.9996686020000001	0.6666666666666667
HMR_0327	0.9996686020000001	0.6666666666666667
PACCOAL3	0.9996686020000001	0.6666666666666667
HMR_0323	0.9996686020000001	0.6666666666666667
HMR_0319	0.9996686020000001	0.6666666666666667
FACOAL1822	0.9996686020000001	0.6666666666666667
R_group_phosphotase_2	0.9996686020000001	0.6666666666666667
FACOAL170_ISO	0.9996686020000001	0.6666666666666667
OCT11EFATP	0.9996686020000001	0.6666666666666667
RETNCOA	0.9996686020000001	0.6666666666666667
FACOAL2252	0.9996686020000001	0.6666666666666667
FACOAL2251	0.9996686020000001	0.6666666666666667
FACOAL191	0.9996686020000001	0.6666666666666667
FACOAL224	0.9996686020000001	0.6666666666666667
HMR_1627	0.9996686020000001	0.6666666666666667
FACOAL1	0.9996686020000001	0.6666666666666667
DOCO13EFATP	0.9996686020000001	0.6666666666666667
FACOAL150_ISO	0.9996686020000001	0.6666666666666667
FACOAL150_anteiso	0.9996686020000001	0.6666666666666667
FACOAL160_ISO	0.9996686020000001	0.6666666666666667
FACOAL206	0.9996686020000001	0.6666666666666667
FACOAL161_ISO	0.9996686020000001	0.6666666666666667
DOCOSACT	0.9996686020000001	0.6666666666666667
PACCOAL	0.9996686020000001	0.6666666666666667
HMR_0437	0.9996686020000001	0.6666666666666667
FACOAL170	0.9996686020000001	0.6666666666666667
HMR_0433	0.9996686020000001	0.6666666666666667
4CMCOAS	0.9996686020000001	0.6666666666666667
HMR_0429	0.9996686020000001	0.6666666666666667
URSCHOLCOAc	0.9996686020000001	0.6666666666666667
HMR_0309	0.9996686020000001	0.6666666666666667
SUBERICACT	0.9996686020000001	0.6666666666666667
FACOAL1821	0.9996686020000001	0.6666666666666667
FACOAL200	0.9996686020000001	0.6666666666666667
HMR_0233	0.9996686020000001	0.6666666666666667
FACOAL171_anteiso	0.9996686020000001	0.6666666666666667
HMR_0209	0.9996686020000001	0.6666666666666667
HMR_0204	0.9996686020000001	0.6666666666666667
HMR_0192	0.9996686020000001	0.6666666666666667
RTOTAL2FATPc	0.9996686020000001	0.6666666666666667
HMR_0184	0.9996686020000001	0.6666666666666667
HMR_0241	0.9996686020000001	0.6666666666666667
RTOTAL3FATPc	0.9996686020000001	0.6666666666666667
HMR_0177	0.9996686020000001	0.6666666666666667
HMR_0171	0.9996686020000001	0.6666666666666667
HMR_0165	0.9996686020000001	0.6666666666666667
RTOTALFATPc	0.9996686020000001	0.6666666666666667
FACOAL171_ISO	0.9996686020000001	0.6666666666666667
R_group_phosphotase_1	0.9996686020000001	0.6666666666666667
FACOAL170_anteiso	0.9996686020000001	0.6666666666666667
FACOAL184	0.9996686020000001	0.6666666666666667
HMR_0245	0.9996686020000001	0.6666666666666667
R_group_phosphotase_3	0.9996686020000001	0.6666666666666667
HMR_0279	0.9996686020000001	0.6666666666666667
HMR_0301	0.9996686020000001	0.6666666666666667
PACOAL	0.9996686020000001	0.6666666666666667
FACOAL150	0.9996686020000001	0.6666666666666667
FACOAL1812_1	0.9996686020000001	0.6666666666666667
HMR_0297	0.9996686020000001	0.6666666666666667
HMR_0293	0.9996686020000001	0.6666666666666667
HMR_0289	0.9996686020000001	0.6666666666666667
SEBACACT	0.9996686020000001	0.6666666666666667
FACOAL1812	0.9996686020000001	0.6666666666666667
BCOALIG2	0.9996686020000001	0.6666666666666667
HMR_0271	0.9996686020000001	0.6666666666666667
FACOAL204	0.9996686020000001	0.6666666666666667
FACOAL1832	0.9996686020000001	0.6666666666666667
FACOAL203	0.9996686020000001	0.6666666666666667
FVSCOAhc	0.9996686020000001	0.6666666666666667
HMR_0267	0.9996686020000001	0.6666666666666667
HMR_0255	0.9996686020000001	0.6666666666666667
FACOAL1831	0.9996686020000001	0.6666666666666667
FACOAL2	0.9996686020000001	0.6666666666666667
FACOAL140_ISO	0.9996686020000001	0.6666666666666667
FACOAL245_1	0.9996686020000001	0.6666666666666667
FACOAL90i	0.9996686020000001	0.6666666666666667
FACOALPHDCA	0.9996686020000001	0.6666666666666667
RE3075C	0.9996686020000001	0.6666666666666667
FACOAL240i	0.9996686020000001	0.6666666666666667
FACOALPREPH	0.9996686020000001	0.6666666666666667
RE3079C	0.9996686020000001	0.6666666666666667
ACSPHACP80	0.9996686020000001	0.6666666666666667
ACSPHACP70	0.9996686020000001	0.6666666666666667
FACOAL_161_2E_c	0.9996686020000001	0.6666666666666667
FACOAL241	0.9996686020000001	0.6666666666666667
RE3345C	0.9996686020000001	0.6666666666666667
ACSPHACP60	0.9996686020000001	0.6666666666666667
ACSPHACP50	0.9996686020000001	0.6666666666666667
IBUP_RASCL1hep	0.9996686020000001	0.6666666666666667
RE3446C	0.9996686020000001	0.6666666666666667
FACOAL240_1	0.9996686020000001	0.6666666666666667
FACOAL240	0.9996686020000001	0.6666666666666667
4HPTNCOAL	0.9996686020000001	0.6666666666666667
ADPACDAc	0.9996686020000001	0.6666666666666667
r0651	0.9996686020000001	0.6666666666666667
ACSPHACT40	0.9996686020000001	0.6666666666666667
FACOAL_70_c	0.9996686020000001	0.6666666666666667
3HPVSCOAhc	0.9996686020000001	0.6666666666666667
FACOAL260	0.9996686020000001	0.6666666666666667
RE2635C	0.9996686020000001	0.6666666666666667
ACSPHACT60	0.9996686020000001	0.6666666666666667
ARACHFATPc	0.9996686020000001	0.6666666666666667
FACOAL246_1	0.9996686020000001	0.6666666666666667
ACSPHACP90	0.9996686020000001	0.6666666666666667
FACOAL_220_c	0.9996686020000001	0.6666666666666667
FACOAL_163_6Z9Z12Z_c	0.9996686020000001	0.6666666666666667
ACSPHAC101	0.9996686020000001	0.6666666666666667
FERULCOAS	0.9996686020000001	0.6666666666666667
ARACHDFATPtc	0.9996686020000001	0.6666666666666667
FACOAL245_2	0.9996686020000001	0.6666666666666667
LEVUACOAL	0.9996686020000001	0.6666666666666667
FACOAL244_1	0.9996686020000001	0.6666666666666667
ACSPHACP40	0.9996686020000001	0.6666666666666667
RE3335C	0.9996686020000001	0.6666666666666667
LINOFATPtc	0.9996686020000001	0.6666666666666667
ACSPHAC160	0.9996686020000001	0.6666666666666667
FACOAL_164_6Z9Z12Z15Z_c	0.9996686020000001	0.6666666666666667
ACSPHAC141d5	0.9996686020000001	0.6666666666666667
ACSPHAC121d6	0.9996686020000001	0.6666666666666667
C12DCACT	0.9996686020000001	0.6666666666666667
LGNCFATPtc	0.9996686020000001	0.6666666666666667
CAFFCOA	0.9996686020000001	0.6666666666666667
ACSPHAC121	0.9996686020000001	0.6666666666666667
ACSPHAC120	0.9996686020000001	0.6666666666666667
FACOAL_162_9Z12Z_c	0.9996686020000001	0.6666666666666667
ACSPHAC142	0.9996686020000001	0.6666666666666667
ACSPHAC100	0.9996686020000001	0.6666666666666667
RE3562C	0.9996686020000001	0.6666666666666667
ACSPHAC141	0.9996686020000001	0.6666666666666667
ACSPHACP100	0.9996686020000001	0.6666666666666667
ACSPHAC40	0.9996686020000001	0.6666666666666667
ACSPHAC90	0.9996686020000001	0.6666666666666667
ACSPHAC50	0.9996686020000001	0.6666666666666667
ACSPHAC60	0.9996686020000001	0.6666666666666667
FACOAL226	0.9996686020000001	0.6666666666666667
ACSPHAC80	0.9996686020000001	0.6666666666666667
ACSPHAC70	0.9996686020000001	0.6666666666666667
SPT_syn	0.999668408	0.4472280224430576
LCADi_D	0.999667998	0.8618539793483464
AKP1_2	0.9996673880000001	0.9855299166384858
AKP1_1	0.9996673880000001	0.9799630191145312
HCITS	0.9996662760000001	0.6666666666666667
AACT	0.9996662760000001	0.5772881785007054
3NUCLE1	0.9996644619999999	0.75
PAPA181	0.9996628980000001	0.6123888979842252
NITR	0.999661908	0.7777870703908627
TBT	0.9996613699999999	0.6172560687933214
HMR_1467	0.9996593920000001	0.6225167683676368
SS	0.9996593920000001	0.6225167683676368
DTPH	0.9996586260000001	0.7302810371156648
FAH2	0.9996582220000001	0.7778623915656891
MTHFR3_1	0.9996579600000001	0.9486884001851685
CYStpp	0.999657448	0.534534800436832
METNA	0.9996565019999999	0.5999741918834203
NDP6	0.999655454	0.7302810371156644
GLCURDH	0.999654774	0.8618539793483464
PHCD	0.999653472	0.7777698125380017
FORt3	0.999652678	0.6737223075266212
FORt2	0.999652678	0.6737223075266212
HYPOE	0.9996526680000001	0.6123888979842252
PAN4PP	0.9996526600000001	0.6123888979842251
HT44D	0.999651472	0.560112033611204
NTP6	0.999651242	0.7302810371156644
DPMVD	0.9996497599999999	0.547681326864356
PGLYCP	0.999648118	0.6123888979842252
NT5C	0.9996458199999999	0.6123888979842252
NDH1_2p	0.999645382	0.9310337156141908
ADMDC	0.9996438080000001	0.6859943405700353
FEROc	0.99964242	0.5995406825991996
CCGS	0.999642312	0.6707735012340009
TYRtipp	0.9996419599999999	0.7071067811865475
URIK3_1	0.99964145	0.8944560448861097
NDP4	0.999640718	0.7302810371156644
PAPA160	0.999640218	0.6123888979842252
PGLYCP_1	0.9996396479999999	0.7302810371156618
ADPRDP	0.999638794	0.7499596709146643
SO3t	0.999637728	0.6737223075266212
NTP4	0.9996360020000001	0.7302810371156644
TARTD	0.9996353680000001	0.66663082051834
FAH3	0.999635052	0.7778623915656891
PGPP161	0.9996340399999999	0.6123888979842252
MTHFC_1	0.999633646	0.8660719680452199
DNADDP	0.9996335139999999	0.7499596709146643
BETALDHx	0.99963333	0.8618539793483453
GALURDH	0.999632232	0.8618539793483462
P5CR2	0.9996321479999999	0.9486884001851137
PRO1x	0.9996321479999999	1.0
OIVD2E	0.999632132	0.7385164543185372
FE2t	0.9996310999999999	0.5345348004368278
APH120	0.9996310999999999	0.7216723156927288
ALDD8	0.9996297999999999	0.86185397934835
NMNHYD_1	0.9996293379999999	0.8944560448861297
PEPA	0.999628954	0.6123888979842254
NTRIRx	0.9996283399999999	0.9629064737152909
GLCATr	0.9996275180000002	0.6123724356957947
3PGP	0.9996267280000002	0.6123888979842252
SALCOD	0.99962631	0.779573716186662
6HNACMO	0.99962631	0.7795737161866483
ASPOb	0.9996261140000001	0.6741879992567663
UDPGALOR	0.999625988	0.9263665186591408
UDPGD	0.999624794	0.9263665186591408
GDPMANNDH	0.9996239919999999	0.9263665186591403
NTP8	0.9996227900000001	0.7302810371156648
DGTP8DETOX	0.9996225400000001	0.6507835522759492
RPNTPH	0.9996225400000001	0.6507835522759249
IPDPS_syn	0.999620734	0.7017461752507905
APH180	0.999620202	0.7216723156927317
SO4ti	0.9996191860000001	0.7071067811865475
ALDD6	0.9996176	0.8618539793483464
ALDD22x	0.9996174419999999	0.8618539793483451
BAMPPALDOX	0.9996174419999999	0.8618539793483451
HP5CD	0.999616176	0.8642519471026531
HP5CD_1	0.999616176	0.7777698125379954
MNDNS2	0.999615698	0.9363816311002788
ASPTA6	0.9996148120000001	0.5
EAR160x	0.999608894	0.7027458826333284
UMPK5	0.9996075919999999	0.6123724356957946
ABFPT2	0.9996071000000001	0.7999870959417884
PFK26	0.9996071000000001	0.7999870959417941
ASPt2r	0.999605192	0.6737223075266212
ASPt2_3	0.999605192	0.903893326552526
ASPt2_2	0.999605192	0.8521988008994099
GPAR	0.9996045819999999	0.8944560448861285
DALAt2r	0.9996034619999999	0.6737223075266212
PHEPC	0.9996031320000001	0.6666845885362906
FADD17	0.9995995520000001	0.6707771086193675
ALDD4	0.9995989599999999	0.8618539793483453
CDAPPA181	0.9995986240000001	0.7499596709146547
ACP1_FMN	0.9995977459999998	0.6123888979842251
DAMPPH	0.9995969779999999	0.75
O2XOADOX	0.999596818	0.7776894905833458
HSK	0.9995959019999999	0.6324305948168186
HMR_4816	0.9995937359999999	0.958331093069512
ALCD1	0.9995936459999999	0.7027458826333319
GLNSP3	0.999593462	0.7171228442520993
APH161	0.9995927379999999	0.7216723156927317
PTRCtex2	0.99959129	0.7071067811865475
DESAT14_9	0.9995901700000001	0.737878011111373
FPGS7	0.9995889720000001	0.8347755200505866
SBTPD	0.99958828	0.7027458826333146
M1PD	0.99958828	0.7027458826333319
HPPK2	0.9995874100000002	0.8944560448861874
GLYTYRabc	0.9995870199999999	0.7303203024396843
GLYCYSabc	0.9995870199999999	0.7303203024396843
GLYPHEtr	0.9995870199999999	0.7303203024396843
CO1abc	0.9995870199999999	0.7303203024396843
GLYLEUtr	0.9995870199999999	0.7303203024396843
BZDH	0.999586968	0.8618539793483453
LAAL22	0.999586878	0.6761062660955913
2MAHMP	0.999586384	0.7302810371156618
AADa	0.999584624	0.6123724356957947
AACLAM	0.999584624	0.6123724356957947
DES2_C16	0.999583726	0.8677218312746245
DESAT16a	0.999583726	0.8677218312746245
ALDD4x	0.9995835920000001	0.8618539793483464
CYTK12	0.9995831299999999	0.6123724356957947
MTHF3ES_c	0.9995809339999999	0.8058131734716293
DESAT16_2	0.99958051	0.737878011111373
GLXCL	0.999580438	0.518574927710466
DUTPDP_1	0.999580342	0.8944560448861592
ACYP	0.9995799400000001	0.7302810371156616
BSORx	0.9995792700000001	0.7777870703908627
A6PAG	0.9995792040000001	0.7999870959417853
MALt3pp	0.999578752	0.6499372984089171
MALt2_3pp	0.999578752	0.9899494936611664
MALtpp	0.999578752	0.9486832980505138
4HGLSD	0.999577968	0.8618539793483442
G2PP	0.999577514	0.6123888979842252
r0679	0.9995773360000001	0.6324305948168419
APCPT	0.9995773360000001	0.6324305948167958
GMPt6	0.999576724	0.6737223075266212
OXPTNDH	0.999575718	0.8618539793483506
2DR1PP	0.9995736259999999	0.6123888979842252
CDAPPA160	0.999573414	0.7499596709146547
UACGAMDH	0.9995729539999999	0.7027458826333071
G5SD2	0.9995721980000001	0.6666666666666667
BRFAPS	0.9995716099999999	0.6804260115635867
COORr	0.9995713820000001	0.5477402268297715
KHK	0.999571368	0.7999870959417884
r0318	0.99957019	0.67610626609559
PAPA120	0.9995699659999999	0.6123888979842252
FUMtpp	0.9995698479999999	0.9486832980505138
FUMt2_3pp	0.9995698479999999	0.9899494936611664
NHFRBO	0.9995681399999998	0.6350425989975085
HP	0.999567892	0.8944560448861298
HISTP_1	0.999567892	0.8944560448861573
GUR1PP	0.9995675500000001	0.6123888979842252
OCDCEAt2pp	0.9995660019999999	0.6499372984089171
DMPPS_syn	0.99956401	0.7017461752507905
HICITD	0.999563592	0.8018074930647328
C3STDH1	0.999563592	0.6415081339962851
C3STDH2	0.999563592	0.6415081339962998
NT5C_2	0.999562232	0.6708420336645974
RU5PP	0.9995617400000001	0.6123888979842252
HMR_8582	0.9995612700000001	0.6123724356957946
GAL1PP_c	0.9995609	0.6123888979842252
PPPM	0.999558766	0.7833264778045579
PAPA140	0.9995580580000001	0.6123888979842252
LAAL6	0.99955548	0.7142725471219664
LAAL7	0.99955548	0.7142725471220329
HPYRP	0.999555402	0.6123888979842252
BTCOARx	0.999554992	0.6666666666666667
BTDD_RR	0.9995536319999999	0.7027458826333302
G6PDH1	0.9995522940000001	0.7027458826333293
DHRG2	0.9995517780000001	0.7844256021992896
SUCptspp_1	0.9995516200000001	0.5773813120301544
FCSTOLS_c	0.99955114	0.9249972927317639
MCAO_c	0.99955114	0.9249972927317639
LAAL32	0.999550786	0.6761062660955914
AMPEP8	0.9995489580000001	0.5000089608143506
AMPTASEGGLU	0.9995489580000001	0.5000089608143506
4HTHRS_1	0.999548212	0.8944560448861256
GTPDPDP	0.9995478180000001	0.7302810371156402
GDTP	0.9995478180000001	0.7216723156927324
PAPA180	0.9995469339999999	0.6123888979842252
TRE6PP	0.999546256	0.6123888979842252
GLYCYSAP	0.999546144	0.75
DESAT18_5	0.99954219	0.737878011111373
PItpp	0.99953818	0.7071067811865475
CMPA_1	0.9995363420000001	0.8660254043407623
GGPTRCS	0.999535824	0.7142725471220281
DHFOR	0.999535498	0.7027458826333316
PPA_1	0.9995343479999999	0.8571362735609895
ARGKr	0.999533768	0.6324305948168428
SSCOARy	0.999533632	0.7385516531817368
GLGC	0.9995333000000001	0.6761062660955905
GLYALDDy	0.9995332219999999	0.7855211932890209
MMSAD2	0.999532958	0.6666666666666667
FPGS4	0.99953049	0.8347755200505871
LTHRK	0.9995302220000001	0.6324305948167889
NTP9	0.999530156	0.7302810371156648
ALAt2r	0.999529834	0.6737223075266212
LAAL42	0.999529478	0.6761062660955971
MNLDH2	0.9995280799999999	0.799987095941721
CDPGS	0.99952777	0.5477402268297822
FAS161	0.9995267800000001	0.9290872725462902
GGSPMDS	0.9995263120000001	0.7142725471220281
GLXCBL	0.999526236	0.518574927710466
DXYLK	0.9995261299999999	0.6324305948168321
ILEDHr_1	0.9995258579999999	0.8571362735609949
DPCOAPP	0.99952548	0.7499596709146688
DAGK181	0.9995247600000001	0.6324305948168193
NTP11	0.999523082	0.7302810371156647
THRD	0.999523044	0.7027458826333062
DAAD	0.999520386	0.6666666666666667
ALAD_L2	0.99952015	0.8366561713400473
THFGLUH	0.9995184980000001	0.59636280656008
FAS181	0.999518022	0.9302123911613892
HEPDECACID	0.999517958	0.6681247324969326
HEPEDECACID	0.999517958	0.6681247324969326
PENDECACID	0.999517958	0.6672006408545298
LAAL36	0.99951667	0.7142725471219841
PYDAMK	0.999515652	0.6324305948167959
NTP12	0.9995145400000001	0.7302810371156231
SBP	0.9995142939999999	0.6123888979842252
BTCR	0.999514196	0.7999870959417412
SPP	0.99951416	0.6123888979842252
RIBCTR	0.999512084	0.5477402268297444
SERTRS_1	0.9995118279999999	0.6761062660955771
SRK	0.999508526	0.6324305948168198
FAS160ACP	0.999506484	0.953852271489306
SO3ti	0.9995060120000001	0.5
TDP	0.999504552	0.7302810371156286
MNLDHr	0.999503578	0.7027458826333328
DIDP	0.999503102	0.7302810371156647
ASPTA4	0.9995004	0.5999741918834118
PGPP120	0.9994995879999999	0.6123888979842252
APNPT	0.999499488	0.6324305948167962
EAR181x	0.999497788	0.70274588263333
RE3012C	0.9994959399999999	0.8618539793483446
r0642	0.9994959399999999	0.861853979348344
TNTR1x	0.9994959399999999	0.7856835882751393
VNDH_2	0.9994959399999999	0.8618539793483442
ABUTD	0.9994959399999999	0.8618539793483442
PYLALDOX	0.9994959399999999	0.8618539793483668
PPRDNDH	0.9994959399999999	0.7777698125379958
34DHALDD	0.9994959399999999	0.861853979348344
r0558	0.9994959399999999	0.8618539793483446
UDPGALNAC6DH	0.9994959399999999	0.9263665186591408
RE2333C	0.9994959399999999	0.8618539793483446
CDP4D6DGLCRx	0.9994959399999999	0.7777870703908627
AM6SAD	0.9994959399999999	0.8618539793483451
FAOXOHC16C16DCc	0.9994959399999999	0.885253385001231
TMABADH	0.9994959399999999	0.8618539793483442
r0381	0.9994959399999999	0.7777870703908627
4HALDD_1	0.9994959399999999	0.8618539793483442
FAOXOHMC10DC10c	0.9994959399999999	0.9263665186591408
VNDH_3	0.9994959399999999	0.861853979348344
RE2334C	0.9994959399999999	0.8618539793483446
IMACTD	0.9994959399999999	0.8618539793483464
CBL2OR	0.9994959399999999	0.6024535874254711
GG15DAPDxr	0.9994959399999999	0.8618539793483464
5HOXINDACTOX	0.9994959399999999	0.8618539793483442
GGDAPDxr	0.9994959399999999	0.8618539793483464
4HALDD	0.9994959399999999	0.8618539793483442
3MBZDH	0.9994959399999999	0.8618539793483442
GGGABADxr	0.9994959399999999	0.8618539793483464
HEMEAS_1	0.9994959399999999	0.885253385001231
HMSD	0.9994959399999999	0.8781366652800813
GDBTALDH	0.9994959399999999	0.8618539793483442
FAOXOHC22C22DCc	0.9994959399999999	0.8852533850012305
GLACO	0.9994959399999999	0.8911305966572378
r0688	0.9994959399999999	0.8618539793483833
RE3346C	0.9994959399999999	0.8618539793483445
3MOX4HOXPGALDOX	0.9994959399999999	0.8618539793483442
RE2335C	0.9994959399999999	0.8618539793483446
HMSD2	0.9994959399999999	0.8618539793483464
3M4HDXPAC	0.9994959399999999	0.8618539793483442
TNTR2x	0.9994959399999999	0.7856835882751393
ALDD19xr	0.9994959399999999	0.8618539793483517
34DHXMANDACOX	0.9994959399999999	0.861853979348344
ALDD9	0.9994959399999999	0.861853979348348
ALDD11	0.9994959399999999	0.8618539793483815
DMSOR3	0.9994959399999999	0.7777870703908627
ALDD13	0.9994959399999999	0.8618539793483784
SGSAD	0.9994959399999999	0.8618539793483744
ALDD15	0.9994959399999999	0.8618539793483659
MACOXO	0.9994959399999999	0.8618539793483442
ALDD7	0.9994959399999999	0.8618539793483464
ALDD17	0.9994959399999999	0.8618539793483464
4H3NALDD	0.9994959399999999	0.8618539793483442
ALDD20x	0.9994959399999999	0.8618539793483464
N2OR	0.9994959399999999	0.7777870703908627
ALDD20x_1	0.9994959399999999	0.8618539793483464
ALDD21	0.9994959399999999	0.8618539793483637
4MBZDH	0.9994959399999999	0.8618539793483442
PHHL2	0.9994959399999999	0.5476813268643315
RADH	0.9994959399999999	0.8618539793483682
CHMSDH	0.9994959399999999	0.7777870703908627
RADH3	0.9994959399999999	0.8618539793483653
ALDD5	0.9994959399999999	0.8618539793483659
AASAD3	0.9994959399999999	0.8618539793483446
ALDD3C7_c	0.9994959399999999	0.8618539793483464
ALDD32	0.9994959399999999	0.8911305966572378
ALDD3C161_c	0.9994959399999999	0.8618539793483464
UACMAMO	0.9994959399999999	0.9263665186591408
6TINS5MPOR	0.9994959399999999	0.7777870703908627
ALDH_1	0.9994959399999999	0.8618539793483464
QOR1	0.9994959399999999	0.7777870703908627
QOR2	0.9994959399999999	0.7777870703908627
RE2152C	0.9994959399999999	0.926366518659137
QOR3	0.9994959399999999	0.7777870703908627
2MBALDH	0.9994959399999999	0.861853979348344
VNDH	0.9994959399999999	0.8618539793483837
DPNSPAD	0.9994959399999999	0.7777870703908627
COALDDH	0.9994959399999999	0.8618539793483455
NABTNO	0.9994959399999999	0.8618539793483442
3HPADHi	0.9994959399999999	0.8618539793483442
CMCMSAD	0.9994959399999999	0.8618539793483442
PGPP140	0.9994951239999998	0.6123888979842252
MALLAC	0.9994941199999999	0.6859943405700353
HSDxi	0.99949395	0.7027458826333307
DESAT18_3	0.9994932999999999	0.737878011111373
NOS1	0.999492188	0.7778623915656877
NDH1_1p	0.9994893480000002	0.8620674312283815
CS	0.9994880159999999	0.6666666666666667
DESAT18_4	0.9994868799999999	0.737878011111373
DESAT18_11	0.9994868799999999	0.737878011111373
PGPP180	0.99948681	0.6123888979842252
NICRNS	0.9994864080000001	0.6324305948168087
APH141	0.9994858259999999	0.7216723156927317
SR4	0.999485518	0.8017705289328956
PPPPH	0.9994851199999999	0.7302810371156654
6TXAN5MPAML	0.999483882	0.8333154102591688
AIRSK	0.999482134	0.7453559987071705
PGPP141	0.9994816859999999	0.6123888979842252
UAMRH	0.99948087	0.7778623915656891
THMP	0.99947909	0.6123888979842252
GDTPR	0.9994775019999999	0.8401600815833195
DAGK160	0.999476416	0.6324305948168193
H4THDPR	0.999475662	0.7303203024396461
DESAT14	0.99947549	0.8677218312746245
HMR_2281	0.999475376	0.8677218312746245
HMR_2284	0.999475376	0.8677218312746245
HMR_2282	0.999475376	0.8677218312746245
THRt4pp	0.9994739640000001	0.5
FPGSa	0.9994708619999999	0.8347755200505869
OAAt_1	0.999470608	0.6737223075266212
MAK	0.99947047	0.6324305948168132
FACOAE60	0.9994700999999999	0.6324249266316628
DAUPP	0.999470062	0.6123724356957946
AMPt	0.999469454	0.40827024106690457
ARGSS_1	0.9994691960000001	0.9561894984280122
FAS180ACP	0.9994680739999999	0.953852271489306
MI1PP_1	0.999467908	0.7302810371156541
MI3PP_2	0.999467908	0.7216723156927317
MI4PP_1	0.999467908	0.730281037115654
MI3PP_1	0.999467908	0.7302810371156541
MI4PP_2	0.999467908	0.7216723156927317
DESAT18_6	0.9994673199999999	0.737878011111373
FAH1	0.9994663380000001	0.7778623915656883
GAPD_1	0.99946541	0.9129003780495865
OBDHc	0.9994649680000001	0.8333333333333335
CYSGLNMETr	0.999464538	0.5827874795542045
BETALDHy	0.9994635200000002	0.78552119328902
UDPACGLUDH	0.9994605539999999	0.4757928163803262
UACGAMDH2	0.9994605539999999	0.4757928163803262
UDPRHMS_c	0.99946009	0.7017461752507905
RE2649C	0.9994573859999999	0.6324249266316437
FDH2	0.9994570719999999	0.8170226452358439
DPGase	0.999455424	0.6123888979842252
FACOAE120	0.9994548519999998	0.6324249266316662
CYST_II	0.999451212	0.5
CBPS_1	0.99945117	0.973735099330437
NTRIRy	0.9994500260000001	0.8887910877569842
R1PK	0.99944878	0.6324305948167954
AMPTASEGM	0.9994486200000001	0.5
AMPEP9	0.9994486200000001	0.5
HMR_2287	0.9994473379999999	0.8677218312746245
DESAT16	0.9994470120000001	0.8677218312746245
GLYCK	0.999446732	0.6324305948168216
CYSSERMETr	0.9994465079999999	0.5827874795542045
FALDep	0.999446058	0.6499372984089171
FALDtpp2	0.999446058	0.6499372984089171
MI3PP	0.999445998	0.6123888979842252
MI1PP	0.999445998	0.6123888979842252
MI4PP	0.999445998	0.6123888979842252
THRt2rpp	0.999445652	0.6499372984089171
PRFGCL	0.9994451919999999	0.7453559987071562
DURADx	0.9994450240000001	0.7027458826333293
2HBO	0.999442602	0.7027458826333288
LDH2	0.999442602	0.7027458826333288
ACTNtpp	0.999440646	0.6499372984089171
HMR_4079	0.9994396480000001	0.7855211932890198
PROt2rpp	0.9994393760000001	0.6499372984089171
DESAT18_8	0.9994360180000001	0.737878011111373
L24DC	0.9994353360000001	0.5163589076198773
MNDNS1	0.99943478	0.8497942359949758
CAMPP	0.999433854	0.7302810371156641
ASPtpp	0.9994324320000001	0.7071067811865475
FACOAE100	0.9994311899999999	0.6324249266316662
GLYP	0.9994306080000002	0.5999741918834183
BACCL	0.9994300700000001	0.676106266095591
DDCAt2pp	0.999430064	0.6499372984089171
UDCPKr	0.99942978	0.6324305948167861
GLYCK2	0.999429772	0.6324305948168215
PRUK	0.99942736	0.6324305948167944
RBK_Dr	0.99942736	0.6324305948167953
FAS160COA	0.9994264740000001	0.953852271489306
ACOAD5	0.999424988	0.7027458826333315
RE1897C	0.999423204	0.70274588263331
ACOAD4	0.9994225520000001	0.7999870959417411
RBPC	0.999422124	0.6228400979611859
FISC	0.9994216040000001	0.7150380658407524
ARGt2pp	0.999419818	0.6499372984089171
ARGt3pp	0.999419818	0.6499372984089171
ALCD22_L	0.9994170520000001	0.7453453059328348
HPYRDC	0.9994151199999999	0.6859943405700353
HETZK	0.99941493	0.6324305948168419
DHORDfum	0.9994134539999999	0.5
PTRCt2pp	0.9994120900000001	0.6499372984089171
DAGK120	0.999409582	0.6324305948168193
OCDCAt2pp	0.9994051880000001	0.6499372984089171
GLYCDx	0.999403936	0.7999870959417392
DAGK140	0.999403496	0.6324305948168193
NAt3_2	0.99940257	0.9486832980505138
NAt6	0.99940257	0.6737223075266212
NAt3_0_5	0.99940257	0.9486832980505138
NAt3_15	0.99940257	0.9805806756909202
CARBSARAH	0.999400524	0.8040240298783404
ZN2t5	0.9994001320000001	0.75
NTPP1_1	0.999398394	0.8944560448861588
AMETt2	0.9993977520000001	0.6737223075266212
NFORGLUAH	0.9993968259999999	0.7499529479245175
CYSTRS	0.9993962379999999	0.5477402268297635
MSULR	0.9993918879999999	0.8637755039251025
GALS2	0.9993909980000002	0.5773813120301514
GALS1	0.9993909980000002	0.5773813120301514
GALK2	0.9993899660000001	0.7999870959417854
BSORy	0.99938959	0.7017461752507905
CDAPPA161	0.99938918	0.7499596709146547
ALLTAMH	0.999389134	0.8563454901165554
GLNSP2	0.999387066	0.7171228442520993
GLNSP1	0.999387066	0.7171228442520993
2H3MBDH	0.999386586	0.7027458826333288
2HIVc	0.999386586	0.7027458826333288
MVNOR	0.999385696	0.8105131253258784
LCARS	0.9993854320000001	0.7027458826333286
FRNDPR2r	0.999384794	0.554707078489731
FLNDPR2r	0.999384794	0.4588353627946826
FORtppi	0.999384572	0.4999999999999999
FORt	0.999384572	0.4999999999999999
GLNSCP	0.9993842559999999	0.8642373973070038
NADPt	0.99938397	0.35355339059327373
PROPROPROr	0.9993830919999999	0.6681531047810609
FAS140COA	0.9993815340000001	0.953852271489306
RE1508C	0.9993801760000001	0.6324305948168121
RE2638C	0.9993797819999999	0.6761062660956144
GLYTRS_1	0.9993797819999999	0.6761062660955992
DAGK180	0.99937971	0.6324305948168193
LAAL2	0.9993791699999999	0.7142725471220344
DOHDUS	0.9993789719999999	0.7200743109635912
SPMDt2pp	0.999377942	0.6499372984089171
HPYRRx_1	0.9993777640000001	0.9999999999999998
BGLK	0.9993770719999999	0.6761062660956028
RNF	0.999374886	0.8170226452358442
NADHDH	0.999374886	0.8170226452358444
ACTLMO	0.999371934	0.8677218312746245
ORNDC	0.9993703159999999	0.6859943405700353
AACPS7	0.999367948	0.6666666666666667
MGSA2	0.999367572	0.6666308205183334
THMDP	0.9993674300000001	0.8616365262259004
THMTP	0.9993674300000001	0.7302810371156286
LAAL28	0.9993668399999999	0.6761062660955913
FACOAE80	0.9993664900000001	0.6324249266316527
4HTHRK	0.9993635519999999	0.63243059481682
FACOAE180	0.9993628019999999	0.6324249266316364
SGDS	0.999361818	0.5000089608143506
SO4t4pp_1	0.999360348	0.5
CAPROICc	0.9993591579999999	0.6324249266316627
PSP_D	0.9993584999999999	0.6123888979842252
FE3t	0.99935811	0.5345348004368277
EAR160y	0.9993563839999998	0.6819269536715482
PDE3	0.9993544680000002	0.6708420336646151
GLXt2	0.99935288	0.6737223075266212
SKDH_1	0.999352562	0.7027458826333111
DHFS_1	0.9993514359999999	0.9258414327702809
HYGBDIAS	0.9993513719999999	0.8179021028139103
CYRDAS	0.9993513719999999	0.7715171451754377
R05224	0.9993513719999999	0.7715171451754378
UPPN	0.9993499	0.8040240298783193
BUPN	0.9993499	0.7385597752776004
NDPK10_1	0.9993492100000001	0.5999741918834568
TMDPK	0.999348436	0.5999741918834142
ACOAD1fr	0.9993458399999999	1.0
PFK_3	0.999345458	0.6324305948167943
AAPT	0.999344636	0.632430594816842
FRUt3	0.999344172	0.6499372984089171
SSAH	0.9993435180000001	0.8081133905902008
GHBDHx	0.9993435180000001	0.7027458826333323
GLUK_syn	0.9993428659999999	0.6324305948168252
PRFGS_1	0.999341828	0.9622573476145978
AACPS6	0.9993380540000001	0.6666666666666667
MLTHFte	0.999336828	0.6737223075266212
P5CR_1	0.9993359099999999	0.9486884001851139
PRO1y	0.9993359099999999	1.0
FACOAE181	0.9993353020000001	0.6324249266316603
R5P2D2	0.9993342780000001	0.8320528256275943
RIBDH	0.9993342780000001	0.7027458826333164
DR1ORx	0.9993342780000001	0.7027458826333317
RE2782C	0.9993309720000001	0.6324305948167934
DESAT18	0.99932949	0.8677218312746245
7OHOCTAc	0.999328934	0.7778623915656867
HMR_2296	0.999328526	0.8677218312746245
HMR_2295	0.999328526	0.8677218312746245
HMR_2293	0.999328526	0.8677218312746245
HMR_2292	0.999328526	0.8677218312746245
2DHGLCK	0.999327092	0.6324249266316928
GLUTRS_Gln	0.99932435	0.6666666666666667
GTHS	0.9993235840000001	0.7142725471220193
ALOX	0.999322476	0.7324623470179505
SPODM_1	0.9993223880000001	0.7746466480568491
FAS180COA	0.9993223	0.953852271489306
BNOCA	0.9993221159999999	0.7385516531817368
HOMtpp	0.99932175	0.6499372984089171
PYRDC2	0.9993201600000001	0.6761062660955773
TTDCAt2	0.9993176739999999	0.6737223075266212
HDCAt2	0.99931602	0.6737223075266212
ACSERHS	0.999314512	0.935425126026258
HOXPRx	0.9993139800000002	0.7999870959417363
SLFAT	0.9993136720000001	0.5999741918834036
Spt3AdT	0.9993127279999999	0.6761062660955891
S3AdT	0.9993127279999999	0.6761062660955891
[truncated: 1 more rows]
