# Supplementary material for: Teasing out missing reactions in genome-scale metabolic networks through hypergraph learning
Source: Nat Commun. 2023 Apr 25;14:2375. doi: 10.1038/s41467-023-38110-7 (PMC10130184; doi:10.1038/s41467-023-38110-7)
Supplement: Supplementary file 4 — Source Data [file 41467_2023_38110_MOESM4_ESM.zip › Source Data/Supplementary Figure 8/giri/PP.csv]

	predicted scores	similarity max
HPOXR	0.999986128	0.9622569215851867
DADNC	0.9999851159999998	0.7697938869632768
NTPP2_1	0.9999837599999999	0.8944542632698335
NTD7	0.999980112	0.5000084075297715
H2CO3D	0.9999798999999999	0.5773793951964196
PPItex	0.99997972	0.5547066535483023
FMNAT_1	0.9999766079999999	0.8944542632698665
AP4AS	0.9999758699999999	0.6761073242867714
PGAM1_PhosHydro	0.9999755599999999	0.670840697452407
ACS	0.9999741780000001	0.6666666666666667
AMPDA	0.9999740639999999	0.6928133331738122
FADDP	0.9999734479999999	0.7499621613440144
AFAT	0.9999731800000001	0.9486880850645102
BPNT_1	0.999973172	0.8944542632698536
SOR	0.999973054	0.7453559979641927
AP4AH1	0.9999726280000001	0.7499621613440086
SUCCACT	0.99997261	0.6666666666666667
ADK2_1	0.99997243	0.8944542632698725
PPA2	0.999971696	0.7453459657838515
ACOAH	0.999971678	0.7303188477560518
TPHAP	0.9999715200000001	0.8304123186930981
DNTP	0.9999715200000001	0.7499621613440088
AP3AH	0.9999715200000001	0.7499621613440087
NMNAT	0.999971004	0.632426816468705
ANNAT	0.999971004	0.7499621613440453
PDE5	0.99997074	0.6708406974523773
NPH	0.999970648	0.9805795344160694
CDPPH	0.99997037	0.599975785459125
NTPP8_1	0.999970326	0.8944542632698855
PIt2r	0.9999693440000001	0.6666778767063614
AP4AH	0.9999690040000001	0.7070853780300587
NTD4	0.99996884	0.75
CMPDAi	0.999968144	0.692813333173839
ACS_1	0.9999676000000001	0.654634799169389
FDH6	0.999967436	0.7276133522543029
NADHHR	0.999967144	0.47579517113554415
NADHHS	0.999967144	0.47579517113554415
PPGPPDP_c	0.9999670219999999	0.894454263269866
DCTPD2	0.99996694	0.6928133331738396
CPMPS	0.999966738	0.670840697452375
AP3S	0.9999666059999999	0.7999515621216869
GLUDy	0.999966476	0.7559198666284668
NADPHHS	0.9999663120000001	0.47579517113554415
NADPHHR	0.9999663120000001	0.4757951711355439
GLUGLUr	0.999966006	0.6123724356957946
NADDPp_1	0.999965684	0.7071602911023537
PpGppP	0.999965428	0.75
PPDK	0.999965374	0.6761073242868112
NADS1_1	0.999965192	0.925840115556928
NTP3e_1	0.999963962	0.9128985596950585
G3PT	0.999962942	0.75
PPC	0.9999629259999999	0.6325129662060097
PPGPPDPE	0.9999627719999999	0.8599773024718251
CMPt6	0.9999621120000001	0.5547066535483023
ADNK1	0.9999620119999999	0.5999757854590966
NADHPO	0.9999619619999999	0.8249717831007075
SFRR	0.99996171	0.6804214448415451
SUCptspp_1	0.9999611099999999	0.8660690927946266
NH4OHDs	0.9999606379999999	0.5773793951964175
GLUDxi	0.9999601	0.7142733601418222
NH4tpp_1	0.9999588779999999	0.7071067811865475
NH4t3pp	0.9999588779999999	0.7071067811865475
GLUSx	0.999957466	0.7777703043551518
AP5AH	0.99995694	0.6681372150634448
NADPHXD	0.9999567039999999	0.4444270068772478
NTP7	0.99995648	0.6454711732754669
P4AH	0.9999561619999999	0.5999757854591352
H2O2syn	0.9999555539999999	0.6819270682994912
PPIuabcpp	0.9999552939999999	0.845146945886835
PPIabc	0.9999552939999999	0.845146945886835
CYTDK1	0.9999552039999999	0.5999757854591075
NDP3	0.9999551819999999	0.676107324286773
GTPH1	0.99995518	0.8366491732466396
NADHXD	0.9999550320000001	0.45638480542843074
PPS	0.9999539399999999	0.7070853780300825
PANO	0.9999504399999999	0.819885074414824
NTRIR2x	0.999950334	0.9263667965565028
ASPA1	0.999950108	0.5000084075297675
NAD_H2	0.999949788	0.801818395217149
CYTK1	0.9999493779999999	0.6123724356957946
NTRIR2y	0.99994879	0.9525811969567841
NTRIRy_1	0.99994879	0.7911574658945779
GTPHL	0.999948546	0.5165176152291653
PYRDC	0.999948356	0.7559452888379857
FAO2	0.9999481880000001	0.7318486892195429
GUACYC	0.9999480999999999	0.7697938869632809
NH4t_1	0.999947888	0.5547066535483023
NH4t3r	0.999947888	0.6030309853685547
METt2r	0.99994779	0.566958966628476
METt3	0.99994779	0.5547066535483023
ATPADT	0.9999477860000001	0.6123724356957947
ALAD_L	0.999947386	0.7142733601418377
GUAC	0.99994718	0.6708068601886661
PHNO	0.9999471139999999	0.8366491732466561
GLYK	0.9999465240000001	0.6761073242867632
MCD	0.9999465000000001	0.6859943405700353
OAADC	0.999946216	0.6859943405700353
GLY3Pt2	0.9999460599999999	0.5547066535483023
r0097	0.9999458600000001	0.6708406974524056
ACOAM	0.9999458600000001	0.6708406974524046
ALR	0.99994552	0.8618541968594289
PUTA3	0.9999449080000001	0.8198850744148243
CYTDK1_1	0.9999443719999999	0.5
SULRR	0.99994436	0.7303188477560614
SO3R	0.99994436	0.9128719526896334
FAO10	0.99994383	0.7519206177414046
FRDx	0.999943672	0.7171175262516604
HAMR	0.999942778	0.8198850744148238
FAO1	0.999942434	0.7325896743930083
G3PCT	0.9999422920000001	0.5999757854591329
PPANA	0.999942058	0.7559198666284702
NADK1	0.999941632	0.5999757854591237
FAO3	0.9999407760000001	0.731126155013931
P5CD	0.9999407760000001	0.7777703043551508
GLUDC	0.999940342	0.6859943405700353
GLUt2r	0.9999402720000001	0.5547066535483023
GLYTA	0.999939884	0.5000084075297675
CYTBD2	0.9999396279999999	0.7442070599226963
ACCOAS	0.99993949	0.9428566041520046
METt3pp	0.9999391280000001	0.6499370752180326
GLYC3Pabc	0.9999389219999999	0.857136680070919
r0068	0.999938678	0.6708406974523621
GDH1	0.9999385399999999	0.7778024772252211
GSEALD	0.99993837	0.8618541968594293
G3PD2	0.9999383	0.6819270682994902
G3PCT_2	0.9999368000000001	0.5477391358170582
FAO11	0.999936698	0.7552593373581465
PYR5CD2	0.9999357640000002	0.686005875605713
FACOAL60i	0.9999354579999998	0.7216878364870323
GDPDPKE	0.999934866	0.8484896048414328
THIH	0.999934554	0.8164553842990772
ENO	0.9999339580000001	0.5163613078860878
SULR_1	0.999933432	0.9940172176245086
SULRR2	0.999933432	0.8888988532848399
SUCCabc	0.9999330919999998	0.845146945886835
NDP7	0.9999327600000001	0.6324268164687036
ADHEr	0.9999322780000002	0.8432825504476749
FORMCOAL	0.9999312579999999	0.6666666666666667
DPCOAK	0.9999306860000001	0.894454263269821
CYTBO3_4pp	0.999929936	0.8662301568470281
CYTBDpp	0.999929936	0.822221026506781
GTPDPK_1	0.99992976	0.8944542632698368
ACTF	0.9999296699999999	0.6123724356957947
G3PA	0.9999296699999999	0.6123724356957947
r0120	0.9999296000000001	0.8207349459208688
GLYDHDA	0.999929088	0.7142733601418241
CYTBD	0.9999282880000001	0.7442070599226963
CYTBO3	0.9999282880000001	0.7687424331563826
GLYK1	0.999928092	0.5669589666284702
LAAL23	0.9999277840000002	0.5962677485218678
GLUMETr	0.9999271820000001	0.5
NADH17pp	0.999927106	0.8276052810104007
PYRt2	0.9999264099999999	0.5669589666284893
GLUDy_1	0.9999259219999999	0.8432754615617782
GP4GH	0.9999258799999999	0.707085378030045
UTPH1	0.999925498	0.7171175262516558
BIRA	0.999924768	0.8451469458868152
GLUabc	0.999923938	0.8571366800709166
GLUVESSEC	0.999923938	0.8451469458868319
H2ASE_syn	0.9999231739999999	0.7624239334445505
RNAS_LLA	0.9999227880000001	0.7307492101169956
HMR_0156	0.999922628	0.6666666666666667
ATPATF1	0.99992249	0.4743560062645069
LDH_L	0.9999220780000002	0.7999878927295158
CBMD	0.9999216839999999	0.8671093776119412
P5CCD	0.999921664	0.6666666666666667
SO3t	0.9999203940000001	0.5547066535483023
RNA_1	0.9999198600000001	0.5963579895734691
HMR_0180	0.999919294	0.7216878364870323
r1319	0.99991866	0.7999878927294822
APDH	0.9999180400000001	0.6928133331738268
FACOAL180	0.9999179179999999	0.7216878364870323
OXACOAL	0.9999175880000001	0.6666666666666667
METRR	0.9999170059999999	0.8165377713215503
NTRLASE3	0.9999167919999999	0.7559452888379579
HMR_0188	0.9999166799999999	0.7216878364870323
ACOATA	0.999915382	0.6123724356957947
CBMKr	0.999915	0.9525953620940607
G3PCT_1	0.9999142339999999	0.5
NADH7	0.999913176	0.7592535126802691
FACOAL18111Z	0.9999123600000001	0.8333333333333335
FACOAL181_2	0.9999123320000001	0.8333333333333335
SERASr	0.9999122380000001	0.6024345514790118
FACOAL40t2pp	0.9999120739999998	0.7499999999999999
SUCCt3	0.999911262	0.5590846842697947
SUCCt2_3	0.999911262	0.8944271909999159
SUCCt2_2	0.999911262	0.9486832980505138
NADH16pp	0.9999098180000001	0.8276052810104007
MMS	0.9999097840000001	0.6666666666666667
CITMS	0.9999097840000001	0.6666666666666667
DAPAL_1	0.999909652	0.6708406974524114
2AMACHYD	0.999909652	0.6708406974524114
DAPAL	0.999909652	0.6761073242868211
NI2tpp	0.999908542	0.7071067811865475
PIuabcpp	0.9999084920000001	0.894424183045797
FTHFDH	0.9999084499999998	0.7324682660687247
AASAD2	0.99990814	0.6124033284911334
ASNS1	0.9999079739999999	0.7777703043551369
PEPt6	0.999907608	0.5547066535483023
BCOALIG	0.999906302	0.8580837922118024
HMR_0168	0.9999058639999999	0.7216878364870323
CTPS1	0.9999046220000001	0.8215644936672007
PALFATPtc	0.999903778	0.8333333333333335
HMR_1754	0.999903314	0.617226743704604
r1252	0.999903284	0.8333333333333335
PItpp	0.999903254	0.7071067811865475
MCDC	0.9999000600000001	0.47142830207599884
AACOAT	0.9998992619999999	0.6666666666666667
ALDD31	0.99989867	0.8198850744148272
AASAD1	0.9998985380000001	0.6124033284911334
HMR_3915	0.999898348	0.6030309853685446
DALAabcpp	0.9998979880000001	0.8451469458868145
SUCCt3pp	0.999897708	0.7071067811865475
SUCCtpp	0.999897708	0.9486832980505138
SUCCt2_3pp	0.999897708	0.9899494936611664
GLYabcpp	0.999896852	0.845146945886833
SADT	0.999896302	0.6324746750193436
OCTNLL	0.999896062	0.7071424531139575
ALAALAD	0.9998959719999998	0.6804252586386099
TTDCAFATPc	0.999895652	0.8333333333333335
FACOAL180_2	0.9998945539999999	0.6666666666666667
FACOAL180_1	0.9998945539999999	0.6666666666666667
GLU5K	0.999893402	0.5669589666284695
RBFK	0.9998933220000001	0.8944542632698761
FACOAL40It2pp	0.999893234	0.7499999999999999
FACOAL141	0.9998927980000001	0.7216878364870323
PTAr	0.9998925359999999	0.6123724356957947
ACYP_3	0.999892362	0.7302525292390649
ACYP_2	0.999892362	0.5999757854591261
PHHL	0.999892362	0.7876853392820155
SUCOAS	0.999891938	0.6666666666666667
FE2abcpp	0.9998918019999999	0.8451469458868273
OXGDC	0.9998916720000001	0.6859943405700353
RNTR1	0.999891448	0.6761073242868084
NADH16	0.999891428	0.7210644282452385
NADH6	0.999891428	0.7345425287795077
CYTK3	0.99988977	0.6123724356957946
HKt	0.9998896	0.8571366800709114
RNA	0.9998885999999999	0.6688534124343182
SUCBZL_1	0.9998883699999999	0.6546347991694228
GLNt2r	0.999887494	0.5669589666284693
PHNACH	0.9998869460000002	0.5000084075297715
IVCS	0.9998867760000001	0.7216878364870323
FEROc	0.999886614	0.8810617876577076
LO	0.999886536	0.5528407670364612
r1254	0.9998864080000001	0.881932045712707
GLYVESSEC_1	0.9998862519999999	0.8451469458868326
GLYabc	0.9998862519999999	0.8451469458868326
GLYVESSEC	0.9998862519999999	0.5274998671561122
AKGDH	0.9998854399999999	0.6666666666666667
PYK3	0.9998852580000002	0.5999757854591575
OCDCAFATPc	0.999885218	0.7216878364870323
CYSO_I	0.9998836759999999	0.7303188477560506
OCTEDECACID	0.9998836499999999	0.6756893384895896
TETDECACID	0.9998836499999999	0.6767529681839596
OCTDECACID	0.9998836499999999	0.6756893384895896
HEXEDECACID	0.9998836499999999	0.6762522260005742
HEXDECACID	0.9998836499999999	0.6762522260005742
DECACID	0.9998836499999999	0.6764814252025461
DODECACID	0.9998836499999999	0.6770032003863301
CYSabcpp	0.9998832240000001	0.8451469458868206
CYSabc2pp	0.9998832240000001	0.8451469458868206
FPGS_1	0.999883152	0.6286216258235244
PYK4	0.999881938	0.5999757854591596
OLEICFATPtc	0.999881616	0.8333333333333335
CYSabc	0.9998815559999998	0.8451469458868206
PACCOAL2	0.9998809300000001	0.6666666666666667
PDH2	0.999880572	0.6172267437046146
FAS80COA_L	0.99988046	0.9950074937334618
ASPabc	0.9998801900000001	0.8571366800708793
MMSAD3	0.9998799720000001	0.8333333333333335
3SPYRSP	0.9998799220000001	0.5773153174525433
SERabcpp	0.9998798499999999	0.845146945886835
SUCBZL	0.99987976	0.6666666666666667
NITR	0.999879228	0.7303188477560614
FE2abc	0.9998790800000001	0.8451469458868273
ATPATF2	0.9998779360000001	0.4743560062645069
FACOAL70t2pp	0.999876942	0.7499999999999999
FACOAL182t2pp	0.999876942	0.7499999999999999
FACOAL181d6t2pp	0.999876942	0.7499999999999999
FACOAL181d11tpp	0.999876942	0.7499999999999999
FACOALP100t2pp	0.999876942	0.7499999999999999
FACOAL90t2pp	0.999876942	0.7499999999999999
FACOALP70t2pp	0.999876942	0.7499999999999999
FACOALP50t2pp	0.999876942	0.7499999999999999
FACOALT60t2pp	0.999876942	0.7499999999999999
FACOALP60t2pp	0.999876942	0.7499999999999999
FACOALP80t2pp	0.999876942	0.7499999999999999
FACOALP90t2pp	0.999876942	0.7499999999999999
RNTR3	0.999876868	0.6761073242868073
SERabc	0.9998766619999999	0.845146945886835
HCYStabcpp	0.9998765860000001	0.845146945886835
PSP_L_1	0.99987553	0.8944542632698697
PACL	0.99987553	0.925840115556928
PRPPP	0.9998751699999999	0.5999757854591462
ASP4DC	0.9998737180000001	0.75
GLYFEM	0.9998735599999999	0.6124342259624251
SELMETAT	0.9998711979999999	0.6666666666666667
CBIAT_DELETE	0.9998711979999999	0.6666666666666667
CBLAT_DELETE	0.9998711979999999	0.6666666666666667
COB1NDAAT2	0.9998711979999999	0.6666666666666667
ASPSALy	0.999870434	0.8618541968594315
GTHRDt2_1	0.9998682640000001	0.8571366800709216
r1530	0.9998682640000001	0.8571366800709216
ACGS	0.999867592	0.5999757854590749
DNTPPA	0.999866694	0.7453459657838744
FAS80_L	0.999865842	0.9938093380941752
ALAD_L2	0.9998657099999999	0.7778024772252219
GLUN_1	0.9998652939999999	0.6708406974523756
FACOAL50i	0.9998649839999999	0.7216878364870323
HMR_0200	0.999863848	0.6666666666666667
METTRS_1	0.9998630440000001	0.6761073242867739
METNA	0.9998623799999999	0.5999757854590874
POX2	0.999861614	0.7142743406568492
ARHGDx	0.9998611780000001	0.7171175262516529
AHGDx	0.9998611780000001	0.7171175262516447
FMNRy_1	0.9998608319999999	0.9486880850644976
ABTA	0.999860808	0.5000084075297675
Ht	0.9998600100000001	0.7844736725866026
NO3abcpp	0.9998596940000001	0.8451469458868348
CDAPPA160	0.99985908	0.6681372150634464
ACPAL	0.9998590359999999	0.6666666666666667
FADD3	0.999858796	0.7505046641346979
IPDAB	0.999858796	0.7505046641347003
PCA1	0.999858796	0.7505046641346979
HMR_0305	0.999858796	0.6761073242867504
PCA2	0.999858796	0.7505046641346979
CACOAL	0.999858796	0.6761073242867507
PALMCL	0.999858796	0.654634799169406
CTPS1_2	0.999857958	0.7637516075871459
ETOHMO	0.999857604	0.8677218312746245
NAabc	0.999857588	0.845146945886835
ALAALACNc	0.9998567880000001	0.5773502691896257
AACLAM	0.9998567859999999	0.75
ACALDCD	0.999856666	0.6324746750192922
KAS20SA	0.9998565600000001	0.9992955463983995
SELNPS_cho	0.999856312	0.7070853780300529
PHEPS	0.999856312	0.7070853780300528
NTPP9_1	0.9998560499999998	0.8944542632698402
ACt2r	0.99985602	0.5547066535483023
NDPK1	0.999854844	0.5
FACOAL1813	0.9998544340000001	0.6666666666666667
NO3abc	0.99985438	0.845146945886835
ORNabc	0.9998523520000001	0.8571366800709224
GLUTRS_2	0.9998511860000001	0.925840115556925
GLUTRS_3	0.9998511860000001	0.9258401155569255
PRATPP	0.9998510100000001	0.8944542632698674
UNK3	0.999850726	0.5000084075297675
CYSTA	0.9998496899999999	0.5000084075297675
SMVLAChep	0.999848532	0.5999757854591123
ATVLAChc	0.999848532	0.5999757854590632
2HATVLAChc	0.999848532	0.599975785459067
4HATVLAChc	0.999848532	0.5999757854590665
LVACLAChep	0.999848532	0.5999757854590918
DALADALAD	0.999847814	0.6123724356957946
STFRNS	0.999847624	0.7905933437741496
ACSPHAC140	0.9998469379999999	0.6666666666666667
CYSCYSr	0.9998445800000001	0.6123724356957946
PSP_1	0.999844504	0.7302525292390735
r1515	0.9998436439999999	0.845146945886835
GABAVESSEC_1	0.9998430639999999	0.8451469458868174
GABAVESSEC	0.9998430639999999	0.6255473580612173
ACt2ipp	0.999842962	0.6499370752180327
ACt5pp	0.999842962	0.822112597390864
ACt2rpp	0.999842962	0.6499370752180326
FISC	0.9998424720000001	0.7210273668035518
LAAL19	0.999840918	0.7171237285368489
GLNTRS2	0.9998406400000001	0.7171237285368481
r1383	0.999840386	0.688345894698271
SULO	0.9998385900000001	0.6804252586386235
r0318	0.9998384039999999	0.6024345514790114
RE1933C	0.9998368340000001	0.5669589666284669
ASNS3_1	0.9998363720000001	0.8018010599149995
NDP8	0.999835094	0.5999757854591239
r1382	0.999834788	0.7957003533631588
4ABUTabcpp	0.9998341580000002	0.8451469458868174
NO2tabcpp	0.9998339420000001	0.8451469458868348
CD2abc2	0.999833222	0.8451469458868163
METOX	0.9998323219999999	0.6804252586386235
UMPK4	0.999831848	0.5
MALS	0.999831728	0.6666666666666667
MLTHFte1	0.9998316300000001	0.845146945886835
GMP5N	0.999830558	0.5999757854591226
HCITS	0.9998302000000001	0.6666666666666667
AACT	0.9998302000000001	0.5961764806053114
r1162	0.99982915	0.845146945886835
r1516	0.9998278239999999	0.845146945886835
ALDD16	0.999827692	0.8198850744148239
r1529	0.999827028	0.845146945886835
AMETt2	0.999825794	0.5547066535483023
NAMNPP	0.9998257299999999	0.6324746750193193
PFK_ppi	0.999825228	0.47429618217080205
DUTPDP_1	0.9998227399999999	0.8944542632698356
RE3562C	0.9998207880000001	0.6666666666666667
HMR_0177	0.9998207880000001	0.6666666666666667
ACSPHACP40	0.9998207880000001	0.6666666666666667
ACSPHACP50	0.9998207880000001	0.6666666666666667
FACOAL1	0.9998207880000001	0.6666666666666667
FACOAL140_ISO	0.9998207880000001	0.6666666666666667
HMR_0192	0.9998207880000001	0.6666666666666667
ACSPHAC40	0.9998207880000001	0.6666666666666667
FACOAL150	0.9998207880000001	0.6666666666666667
FERULCOAS	0.9998207880000001	0.6666666666666667
FACOAL150_ISO	0.9998207880000001	0.6666666666666667
ACSPHAC50	0.9998207880000001	0.6666666666666667
ACSPHAC160	0.9998207880000001	0.6666666666666667
ACSPHAC142	0.9998207880000001	0.6666666666666667
FACOAL150_anteiso	0.9998207880000001	0.6666666666666667
ACSPHAC141d5	0.9998207880000001	0.6666666666666667
ACSPHAC141	0.9998207880000001	0.6666666666666667
DOCOSACT	0.9998207880000001	0.6666666666666667
ACSPHACP70	0.9998207880000001	0.6666666666666667
IBUP_RASCL1hep	0.9998207880000001	0.6666666666666667
FACOAL160_ISO	0.9998207880000001	0.6666666666666667
ACSPHACP60	0.9998207880000001	0.6666666666666667
DOCO13EFATP	0.9998207880000001	0.6666666666666667
ACSPHACP80	0.9998207880000001	0.6666666666666667
RE3075C	0.9998207880000001	0.6666666666666667
4CMCOAS	0.9998207880000001	0.6666666666666667
ACSPHAC90	0.9998207880000001	0.6666666666666667
PACOAL	0.9998207880000001	0.6666666666666667
ACSPHACP100	0.9998207880000001	0.6666666666666667
4HPTNCOAL	0.9998207880000001	0.6666666666666667
RE3446C	0.9998207880000001	0.6666666666666667
HMR_1627	0.9998207880000001	0.6666666666666667
RE3345C	0.9998207880000001	0.6666666666666667
RE3335C	0.9998207880000001	0.6666666666666667
ACSPHACT60	0.9998207880000001	0.6666666666666667
HMR_0165	0.9998207880000001	0.6666666666666667
ACSPHACT40	0.9998207880000001	0.6666666666666667
ACSPHAC80	0.9998207880000001	0.6666666666666667
FVSCOAhc	0.9998207880000001	0.6666666666666667
RETNCOA	0.9998207880000001	0.6666666666666667
ARACHFATPc	0.9998207880000001	0.6666666666666667
ADPACDAc	0.9998207880000001	0.6666666666666667
ARACHDFATPtc	0.9998207880000001	0.6666666666666667
ACSPHACP90	0.9998207880000001	0.6666666666666667
HMR_0171	0.9998207880000001	0.6666666666666667
ACSPHAC70	0.9998207880000001	0.6666666666666667
RE3079C	0.9998207880000001	0.6666666666666667
PACCOAL3	0.9998207880000001	0.6666666666666667
ACSPHAC60	0.9998207880000001	0.6666666666666667
HMR_0184	0.9998207880000001	0.6666666666666667
r0651	0.9998207880000001	0.6666666666666667
FACOAL161_ISO	0.9998207880000001	0.6666666666666667
FACOAL204	0.9998207880000001	0.6666666666666667
HMR_0385	0.9998207880000001	0.6666666666666667
FACOAL224	0.9998207880000001	0.6666666666666667
FACOAL206	0.9998207880000001	0.6666666666666667
FACOAL_220_c	0.9998207880000001	0.6666666666666667
FACOAL205	0.9998207880000001	0.6666666666666667
C12DCACT	0.9998207880000001	0.6666666666666667
FACOAL_70_c	0.9998207880000001	0.6666666666666667
R_group_phosphotase_3	0.9998207880000001	0.6666666666666667
FACOAL2042	0.9998207880000001	0.6666666666666667
R_group_phosphotase_2	0.9998207880000001	0.6666666666666667
HMR_0301	0.9998207880000001	0.6666666666666667
FACOAL2252	0.9998207880000001	0.6666666666666667
DCHOLESTANCOAc	0.9998207880000001	0.6666666666666667
FACOAL203	0.9998207880000001	0.6666666666666667
HMR_0389	0.9998207880000001	0.6666666666666667
R_group_phosphotase_1	0.9998207880000001	0.6666666666666667
FACOAL200	0.9998207880000001	0.6666666666666667
RTOTALFATPc	0.9998207880000001	0.6666666666666667
RTOTAL3FATPc	0.9998207880000001	0.6666666666666667
HMR_0393	0.9998207880000001	0.6666666666666667
HMR_0297	0.9998207880000001	0.6666666666666667
HMR_0204	0.9998207880000001	0.6666666666666667
FACOAL2251	0.9998207880000001	0.6666666666666667
FACOAL_164_6Z9Z12Z15Z_c	0.9998207880000001	0.6666666666666667
RTOTAL2FATPc	0.9998207880000001	0.6666666666666667
FACOAL241	0.9998207880000001	0.6666666666666667
FACOAL90i	0.9998207880000001	0.6666666666666667
SEBACACT	0.9998207880000001	0.6666666666666667
FACOALPHDCA	0.9998207880000001	0.6666666666666667
HMR_0345	0.9998207880000001	0.6666666666666667
FACOALPREPH	0.9998207880000001	0.6666666666666667
FACOAL260	0.9998207880000001	0.6666666666666667
FACOAL246_1	0.9998207880000001	0.6666666666666667
FACOAL245_2	0.9998207880000001	0.6666666666666667
FACOAL245_1	0.9998207880000001	0.6666666666666667
FACOAL244_1	0.9998207880000001	0.6666666666666667
HMR_0327	0.9998207880000001	0.6666666666666667
HMR_0309	0.9998207880000001	0.6666666666666667
HMR_0323	0.9998207880000001	0.6666666666666667
FACOAL_161_2E_c	0.9998207880000001	0.6666666666666667
HMR_0319	0.9998207880000001	0.6666666666666667
FACOAL240i	0.9998207880000001	0.6666666666666667
HMR_0381	0.9998207880000001	0.6666666666666667
FACOAL240_1	0.9998207880000001	0.6666666666666667
FACOAL240	0.9998207880000001	0.6666666666666667
FACOAL226	0.9998207880000001	0.6666666666666667
FACOAL_162_9Z12Z_c	0.9998207880000001	0.6666666666666667
FACOAL_163_6Z9Z12Z_c	0.9998207880000001	0.6666666666666667
FACOAL2	0.9998207880000001	0.6666666666666667
HMR_0293	0.9998207880000001	0.6666666666666667
SUBERICACT	0.9998207880000001	0.6666666666666667
HMR_0437	0.9998207880000001	0.6666666666666667
FACOAL1812	0.9998207880000001	0.6666666666666667
LEVUACOAL	0.9998207880000001	0.6666666666666667
LGNCFATPtc	0.9998207880000001	0.6666666666666667
HMR_0241	0.9998207880000001	0.6666666666666667
ACSPHAC100	0.9998207880000001	0.6666666666666667
HMR_0233	0.9998207880000001	0.6666666666666667
FACOAL171_anteiso	0.9998207880000001	0.6666666666666667
ACSPHAC101	0.9998207880000001	0.6666666666666667
ACSPHAC120	0.9998207880000001	0.6666666666666667
FACOAL171_ISO	0.9998207880000001	0.6666666666666667
OCT11EFATP_1	0.9998207880000001	0.6666666666666667
OCT11EFATP	0.9998207880000001	0.6666666666666667
FACOAL170_anteiso	0.9998207880000001	0.6666666666666667
LINOFATPtc	0.9998207880000001	0.6666666666666667
FACOAL170_ISO	0.9998207880000001	0.6666666666666667
FACOAL170	0.9998207880000001	0.6666666666666667
ACSPHAC121	0.9998207880000001	0.6666666666666667
URSCHOLCOAc	0.9998207880000001	0.6666666666666667
HMR_0209	0.9998207880000001	0.6666666666666667
RE2635C	0.9998207880000001	0.6666666666666667
ACSPHAC121d6	0.9998207880000001	0.6666666666666667
HMR_0289	0.9998207880000001	0.6666666666666667
FACOAL1812_1	0.9998207880000001	0.6666666666666667
FACOAL182_1	0.9998207880000001	0.6666666666666667
3HPVSCOAhc	0.9998207880000001	0.6666666666666667
HMR_0279	0.9998207880000001	0.6666666666666667
FACOAL191	0.9998207880000001	0.6666666666666667
FACOAL184	0.9998207880000001	0.6666666666666667
HMR_0271	0.9998207880000001	0.6666666666666667
FACOAL1832	0.9998207880000001	0.6666666666666667
FACOAL1831	0.9998207880000001	0.6666666666666667
FACOAL1822	0.9998207880000001	0.6666666666666667
FACOAL1821	0.9998207880000001	0.6666666666666667
FACOAL182	0.9998207880000001	0.6666666666666667
CAFFCOA	0.9998207880000001	0.6666666666666667
HMR_0429	0.9998207880000001	0.6666666666666667
HMR_0267	0.9998207880000001	0.6666666666666667
HMR_0433	0.9998207880000001	0.6666666666666667
HMR_0255	0.9998207880000001	0.6666666666666667
HMR_0245	0.9998207880000001	0.6666666666666667
FACOAL181_1	0.9998207880000001	0.6666666666666667
DESAT16_2	0.999819754	0.7378771946129579
CDAPPA181	0.9998195240000001	0.6681372150634464
BCT1_syn	0.99981904	0.8451469458868348
HCO3abc	0.99981904	0.845146945886835
APPAT	0.999818954	0.9486880850645082
LAAL20	0.999818552	0.714273360141804
THFGLUS	0.9998182440000001	0.7142733601418346
FPGS	0.9998182440000001	0.8347760356987521
r1382_1	0.9998182440000001	0.8404901738868955
FPGS_tm	0.9998182440000001	0.8347760356987501
CYTK7	0.9998182199999999	0.6123724356957946
GLCabcpp	0.9998178580000001	0.8451469458868313
r0082	0.99981771	0.6859943405700353
OSUCCL	0.99981771	0.6859943405700353
APH160	0.9998176900000001	0.7302525292390735
TYRabc	0.999817618	0.845146945886835
RIBFLVt3	0.999816046	0.845146945886835
RIBFLVt3o	0.999816046	0.845146945886835
NTPP11_1	0.9998156199999999	0.894454263269887
GLUTRS2	0.9998155000000001	0.6761073242867642
Cobalt2abcppI	0.99981542	0.8451469458868186
RE2640C	0.9998151720000001	0.5
HMR_7197	0.9998138320000001	0.5773793951964175
SERHL	0.9998138320000001	0.5773793951964141
ALDD14	0.9998137760000001	0.8198850744148238
OPHHX3	0.9998137039999999	0.920355801809083
UDPACGA6D	0.9998135979999999	0.8999939463647983
L24DC	0.9998134780000001	0.40826888566077835
DESAT18_5	0.99981165	0.7378771946129579
NADH5	0.9998108880000001	0.7171175262516527
GLYBabcpp	0.9998106740000001	0.8571366800709188
GCALDtabcpp	0.99981042	0.8451469458868306
AKGt2r	0.999807522	0.5547066535483023
AKGt2r_1	0.999807522	0.5547066535483023
AMID_1	0.999807334	0.5999757854590955
ME1	0.9998070520000001	0.6708406974523841
SERDA	0.9998066999999999	0.5772920127676131
AIRCra	0.999805778	0.909088407671351
FTHFI	0.999805726	0.8451469458868158
DESAT18_3	0.9998057040000001	0.7378771946129579
LAAL21	0.9998052620000001	0.6761073242867741
DESAT14_9	0.9998048579999999	0.7378771946129579
LAAL1	0.9998043400000001	0.7378580523676528
SGDS	0.999804288	0.5
NTP2	0.99980396	0.5999757854591246
HMR_0253	0.9998037	0.845146945886835
CYTB_B3	0.9998022719999999	0.8875737036276378
CYTB_B2	0.9998022719999999	0.9095891874123869
LYSabc	0.9998021619999999	0.8571366800709224
BALAVECSEC_1	0.9998018139999999	0.8451469458868146
BALAVECSEC	0.9998018139999999	0.5212894650510038
RPNTPH	0.9998000680000001	0.5999757854591504
TAPTPP	0.9998000680000001	0.5999757854591439
DGTP8DETOX	0.9998000680000001	0.5999757854591299
DNADDP	0.999799956	0.7499621613440131
FAH3	0.999799944	0.7778612848851426
GK_adp	0.9997996240000001	0.47429618217076575
TREabc	0.999799032	0.845146945886835
APH181	0.999798992	0.7302525292390735
FE3abcpp	0.99979832	0.8571366800709073
r1527	0.9997978999999999	0.8451469458868213
GLGC	0.9997978059999999	0.6024345514790103
BACCL	0.999794934	0.6024345514790121
ASPt2_3pp	0.999794334	0.9899494936611664
GLCabc	0.999792882	0.8451469458868313
TRNFE	0.9997918160000001	0.8058201135140446
FLAVO2	0.999790318	0.6761219508854569
4HPAOX	0.999790318	0.8571366800708933
OMMBLHX3	0.9997902200000001	0.920355801809083
OMPHHX3	0.9997902200000001	0.920355801809083
THFGLUH	0.9997897800000001	0.5657025469561412
GTHOXti2	0.99978975	0.8451469458868345
FAD_13	0.9997892480000001	0.7171371656006361
NTRIRx	0.9997878980000001	0.9190131652886286
FAH2	0.999787882	0.7778612848851426
HISabc	0.9997872860000001	0.8571366800709224
GLYGLYCNc	0.999787116	0.6123724356957946
METTRS	0.9997867659999999	0.547739135817038
PDE4	0.9997861020000001	0.7559452888379642
ASPO2	0.999785232	0.7905574507665929
TBT	0.999784854	0.4999999999999999
r0381	0.999784086	0.7303188477560613
COabc	0.99978404	0.8451469458868186
r1528	0.9997837799999999	0.8451469458868218
DESAT18_4	0.999783506	0.7378771946129579
DESAT18_11	0.999783506	0.7378771946129579
FE2t2pp	0.9997830539999999	0.7071067811865475
MALTabcpp	0.99978298	0.8571366800709224
CITabc	0.999782414	0.8783083778341425
HEMEti	0.99978216	0.8571366800709224
PHEMEABCte	0.99978216	0.8571366800709225
ADMDC	0.9997816199999999	0.6859943405700353
NTP4	0.9997788599999999	0.5999757854591243
DESAT18_6	0.999777362	0.7378771946129579
MNabc_rev	0.9997770100000001	0.845146945886835
HDH	0.999777004	0.9897641476471084
GLP5H	0.999776982	0.75
SELNPS	0.9997768380000001	0.6123724356957946
NTP8	0.999776732	0.5999757854591239
MALDDH	0.9997761860000001	0.6708406974523842
CHLabcpp	0.9997746939999999	0.8451469458868174
LAAL8	0.999774678	0.5962677485218779
PHEabc	0.9997746620000001	0.845146945886835
METSOX1abcpp	0.9997739940000001	0.8451469458868348
METSOX1abc	0.9997739940000001	0.845146945886835
METSOX2abcpp	0.9997728760000001	0.8451469458868348
METSOX2abc	0.9997728760000001	0.845146945886835
DESAT16a	0.999772862	0.8677218312746245
DES2_C16	0.999772862	0.8677218312746245
VALTA	0.9997726800000001	0.5000084075297675
AMID4	0.99977208	0.5164029893974045
CYOO2pp	0.9997717100000001	0.9630627662350265
CHLabc	0.9997711539999999	0.8451469458868174
CHLabc_rev	0.9997711539999999	0.8451469458868174
ALKP_1	0.999770994	0.5999757854591243
PALDP	0.999770708	0.5000084075297715
PALDH	0.999770708	0.5000084075297715
r1523	0.9997700820000001	0.845146945886835
FPGS7_1	0.9997700720000001	0.6286216258235222
CRNabc	0.99976994	0.8571366800708908
NAt3_1p5pp	0.9997697259999999	0.9922778767136677
ALDD18	0.999768964	0.8198850744148238
AGMabcpp	0.999768452	0.8451469458868147
GTPCII2	0.999768356	0.7592535126802933
GTPCII_1	0.999768356	0.7171588717060747
GTPCII	0.999768356	0.7592535126802933
MALTTTRabc	0.999767756	0.845146945886835
MALTTTRabcpp	0.999767756	0.8451469458868348
MI1PP_1	0.999767722	0.894454263269848
IDPA	0.9997674240000001	0.5999757854591266
NTD9	0.9997666799999999	0.5000084075297715
ALDD22x	0.999765206	0.8198850744148263
BAMPPALDOX	0.999765206	0.8198850744148258
ALDD10	0.99976354	0.8198850744148254
HMEDR	0.99976306	0.8198850744148238
PS181abcpp	0.9997624719999999	0.845146945886835
GCALDDy	0.999762238	0.8618541968594293
MALTPTabcpp	0.9997615059999999	0.8451469458868348
MALTPTabc	0.9997615059999999	0.845146945886835
NTD1_1	0.9997605780000001	0.8944542632698356
MALTHXabcpp	0.99976042	0.8571366800709224
LAAL5	0.999760392	0.7559198666285097
ALAALAD_1	0.99976008	0.6667339353885631
BTNt	0.999759504	0.8451469458868146
CA2abcpp	0.99975898	0.8451469458868154
CA2abc1pp	0.99975898	0.8451469458868154
ARBabc	0.999758932	0.857136680070879
NOS1	0.9997589299999999	0.7778612848851404
ASNabcpp	0.99975781	0.8451469458868137
PS160abcpp	0.9997574459999999	0.845146945886835
Cuabc	0.9997569040000001	0.8571366800708926
XMO	0.9997567719999999	0.7142733601418368
DESAT16	0.99975652	0.8677218312746245
UMPK2	0.999756258	0.6123724356957946
6TXAN5MPAML	0.9997560200000001	0.8333165170013143
GDR	0.999755354	0.7499999999999999
GCPN	0.999755266	0.6547669018430985
6HNACMO	0.9997550759999999	0.7416116862253528
SALCOD	0.9997550759999999	0.7416116862253541
SMIA1Eabc	0.9997550580000001	0.845146945886835
MG2abc	0.999754914	0.8571366800709224
r1536	0.99975473	0.845146945886835
DESAT14	0.999752874	0.8677218312746245
PYROX_1	0.99975281	0.5714100402126999
PFOR	0.9997527999999999	0.6172267437046146
TRPabc	0.9997517239999999	0.845146945886835
MALTTRabcpp	0.9997516200000002	0.8571366800709224
APH140	0.9997514860000001	0.7302525292390735
ME2	0.9997503640000002	0.4472271316349228
LAAL32	0.9997493040000002	0.6761073242867741
HYNE	0.9997490819999999	0.5164029893974045
r0085	0.9997490819999999	0.5164029893974045
LAAL22	0.999748372	0.6761073242867741
AAAN	0.9997480299999999	0.8571366800708606
FOLABCCte	0.999747234	0.8451469458868288
MOBDabc_rev	0.999746788	0.845146945886835
GLUCYS	0.9997467199999999	0.7142733601418321
SQLS	0.9997465199999999	0.4803844614152615
FDH6r	0.9997462840000001	0.5
CYTDK2_1	0.999746154	0.5
NADH18pp	0.9997461299999999	0.8276052810104026
PYROX	0.99974606	0.730282007620646
ALDD12	0.999745968	0.8198850744148254
CYNTtabcpp	0.9997451639999999	0.8451469458868204
TTDCEAATP	0.9997450459999999	0.845146945886835
DESAT18_8	0.999744944	0.7378771946129579
GLNS_1	0.99974446	0.7715334296307701
FPGS4_1	0.99974443	0.6286216258235229
UREAabcpp	0.9997438479999999	0.845146945886835
HISTDb	0.999743174	0.8944241830457861
HISTDb_1	0.999743174	0.8216087037255689
LHIST	0.999743174	0.8944241830457861
ASNabc	0.9997424	0.8451469458868137
FUM	0.9997423159999999	0.47579517113554726
DESAT18	0.9997421799999999	0.8677218312746245
LCADi_D	0.999740156	0.8198850744148239
PPPM	0.999739394	0.8089930762145271
CYTCBB3pp	0.999738574	0.4666630795202332
CYTCAA3pp	0.999738574	0.6640026035466532
CS	0.9997376880000001	0.6666666666666667
HMR_6785	0.9997376020000001	0.7216878364870323
GD3P2	0.9997375500000001	0.8618541968594264
ALOX	0.9997374239999999	0.6546583883716357
ALDD32	0.999737412	0.8892956925128733
GLACO	0.999737412	0.8892956925128735
34DHALDD	0.99973709	0.819885074414829
NCBMPTSabcpp	0.999736994	0.8451469458868154
4HALDD	0.9997369839999999	0.8198850744148286
5OXPROabcpp	0.9997366	0.8451469458868168
DAPabc	0.999736304	0.845146945886818
DAPabcpp	0.999736304	0.845146945886818
PYK2	0.9997361219999998	0.5999757854591881
OCDOR	0.9997358679999999	0.7922937716590192
CA2abc1	0.9997355819999999	0.8451469458868154
CA2abc	0.9997355819999999	0.8451469458868154
HMR_2287	0.9997348800000001	0.8677218312746245
UAMRH	0.9997346180000001	0.7778612848851426
15DAPabcpp	0.999734192	0.8451469458868183
TRPAS1	0.9997334239999999	0.9128801424154922
ACTLMO	0.9997328940000001	0.8677218312746245
GAPP	0.999731618	0.5000084075297715
DTPH	0.9997307019999999	0.599975785459124
PPP9ABCte	0.9997306	0.845146945886835
DMGLYBabcpp	0.999730474	0.8451469458868236
HMR_2284	0.9997299720000001	0.8677218312746245
HMR_2282	0.9997299720000001	0.8677218312746245
HMR_2281	0.9997299720000001	0.8677218312746245
FE3DCIT2abcpp	0.9997295039999999	0.8451469458868275
r1322	0.999728962	0.6173646394997158
CTBTabc	0.999728754	0.8571366800708924
GALabc	0.999728464	0.8571366800709124
GLYALDDy	0.9997276300000001	0.8618541968594293
LYSMO	0.9997264900000001	0.5476838728258544
4ABUTD	0.9997251859999998	0.861854196859434
PACALtabcpp	0.9997248799999999	0.8451469458868348
THMATPe	0.999723786	0.845146945886835
THMabcpp	0.999723786	0.845146945886835
THMabc	0.999723786	0.845146945886835
E4PD	0.9997232119999999	0.8198850744148225
E4POR1	0.9997232119999999	0.8198850744148225
FCOAH	0.9997231	0.8719455052047826
FCOAH2	0.9997231	0.5999757854591226
GPDDA3	0.99972259	0.59997578545909
CU1abcpp	0.999722166	0.8451469458868203
MALTHPabc	0.9997216420000001	0.845146945886835
HMPK1_1	0.9997201099999999	0.8944542632698107
AMPEP14	0.999719382	0.5163613078860441
CMtexabc	0.999718874	0.8451469458868182
FAS181	0.999718516	0.9302124168627763
HMR_3996	0.99971842	0.5669712245381612
GLYt2r	0.999717674	0.5547066535483023
METSR_S2	0.9997175159999999	0.75
G6PP	0.9997171679999999	0.6123724356957946
CYSt2r	0.99971669	0.5547066535483023
5APTNabcpp	0.999716622	0.845146945886817
4HBHYOX	0.999716466	0.7778612848851377
METSR_R2	0.9997161520000001	0.75
FAH1	0.999716094	0.7778612848851412
ADPMAN	0.999715694	0.7499621613440104
CAMPt	0.999714454	0.8451469458868156
CYOO3	0.999714348	0.744237297355172
MDHi2	0.99971375	0.9999999999999998
HMR_6729	0.99971303	0.6681372150634536
LAAL42	0.99971294	0.6761073242867681
NDP4	0.999712602	0.5999757854591243
GALURDH	0.9997115840000002	0.8198850744148244
MANabc	0.99971148	0.845146945886835
XYLabcpp	0.9997113580000001	0.8571366800709224
LAAL28	0.999710222	0.6761073242867741
NHFRBO	0.99970942	0.5962677485218852
PYOVD2tex	0.9997093199999998	0.845146945886835
RE1944C	0.999708974	0.6024345514790114
Spt3AdT	0.999708974	0.6024345514790159
GMHEPAT	0.999708974	0.6024345514790103
LIPATPT_2	0.999708974	0.6024345514790069
DHBS	0.999708974	0.6024345514790164
LIPATPT_1	0.999708974	0.6024345514790069
MPTSS	0.999708974	0.6024345514790069
SELADT	0.999708974	0.6024345514790101
MPTAT	0.999708974	0.6024345514790069
THISAT	0.999708974	0.6024345514790096
S3AdT	0.999708974	0.6024345514790159
FORt2pp	0.99970695	0.6499370752180326
NTP6	0.9997066880000001	0.5999757854591244
DMPSS_c	0.9997063520000001	0.8385149162408678
PROt4pp	0.999706232	0.5
SUCRabc	0.9997061519999999	0.845146945886835
THFOR2	0.99970498	0.8366491732466935
NADH8	0.9997048279999999	0.7141790215169759
CDAPPA120	0.999704728	0.6681372150634464
K2L4Aabctex	0.9997045999999999	0.845146945886835
MELIBabc	0.9997041679999998	0.845146945886835
CDAPPA141	0.9997040739999999	0.6681372150634464
DARBabcpp	0.9997039400000001	0.8451469458868138
FRUabc	0.99970374	0.845146945886829
GLUTRS_Gln	0.999703066	0.6666666666666667
GGGABADxr	0.9997027520000001	0.8198850744148244
ARB_Dabc	0.9997025560000001	0.8451469458868139
CYRDAS	0.9997009519999999	0.6929366837461232
R05224	0.9997009519999999	0.692936683746123
HYGBDIAS	0.9997009519999999	0.7660189695562817
HMR_2293	0.999699502	0.8677218312746245
HMR_2296	0.999699502	0.8677218312746245
HMR_2295	0.999699502	0.8677218312746245
HMR_2292	0.999699502	0.8677218312746245
CDAPPA180	0.999699474	0.6681372150634464
BSORx	0.99969906	0.7303188477560614
r0400	0.9996984640000001	0.3730438920811082
4HOXPACMON	0.9996984640000001	0.7142733601418302
BCAROHX21	0.9996984640000001	0.7142733601418293
HMR_1557	0.9996984640000001	0.7378771946129579
CACNAO2	0.9996984640000001	0.7142733601418265
CYP1	0.9996984640000001	0.7142733601418232
RE2675C	0.9996984640000001	0.7378771946129579
DESAT24_1	0.9996984640000001	0.7378771946129579
MXMO	0.9996984640000001	0.7142733601418364
PRE3BS	0.9996984640000001	0.7142733601418344
r0267	0.9996984640000001	0.7142733601418287
RE1309C	0.9996984640000001	0.7142733601418291
3HCINNMH	0.9996984640000001	0.7142733601418231
3HPPPNH	0.9996984640000001	0.714273360141823
PXMO	0.9996984640000001	0.7142733601418396
DESAT20_2	0.9996984640000001	0.7378771946129579
RE2221C	0.9996984640000001	0.7142733601418291
CYP3	0.9996984640000001	0.7142733601418367
LNLCCOADS	0.9996984640000001	0.7378771946129579
DESAT18_10	0.9996984640000001	0.7378771946129579
ECHINH	0.9996984640000001	0.7142733601418301
R05217_nad	0.9996984640000001	0.7778024772252208
RE2155C	0.9996984640000001	0.7142733601418287
RE2220C	0.9996984640000001	0.714273360141829
DESAT18_12	0.9996984640000001	0.7378771946129579
RE2675C_1	0.9996984640000001	0.7378771946129579
BCAROHX11	0.9996984640000001	0.7142733601418271
C22STDSx	0.9996984640000001	0.7378771946129579
DESAT20_1	0.9996984640000001	0.7378771946129579
DESAT18_9	0.9996984640000001	0.7378771946129579
DESAT18_7	0.9996984640000001	0.7378771946129579
HPHACA	0.9996984640000001	0.7142733601418217
KSH	0.9996984640000001	0.7142733601418293
ILEDHr_1	0.9996978740000001	0.8571366800708935
ACKr	0.9996968279999999	0.5
ASPt2_3	0.9996962679999999	0.7442170709432574
ASPt2_2	0.9996962679999999	0.7016545833850227
ASPt2r	0.9996962679999999	0.5547066535483023
IPDPS_syn	0.999696238	0.7911574658945779
MI3PP_1	0.9996961499999999	0.6761073242867821
MI4PP_2	0.9996961499999999	0.7302525292390735
MI4PP_1	0.9996961499999999	0.6761073242867821
MI3PP_2	0.9996961499999999	0.7302525292390735
THFGLUS_1	0.9996956679999999	0.6666666666666667
AKO	0.9996944040000001	0.5000000000000001
GDPMANNDH	0.9996921200000001	0.8999939463647979
PGLYCP_1	0.999691106	0.8944542632698435
HMR_2359	0.999688828	0.8677218312746245
DESAT18_2	0.999688828	0.8677218312746245
LEUTAi	0.999687998	0.5000084075297675
LEUTA	0.999687998	0.5000084075297675
GSNK	0.9996872640000001	0.5999757854591158
FCSTOLS_c	0.9996871620000001	0.924997125245708
MCAO_c	0.9996871620000001	0.924997125245708
AACPS6	0.99968644	0.6666666666666667
MALT	0.9996860519999998	0.8333333333333335
CYO1b2pp_syn_1	0.99968351	0.7304502435269711
CYO1bpp_syn_1	0.99968351	0.7304502435269724
SO4t4pp_1	0.999681606	0.5
APSR	0.9996805280000001	0.7777104988730786
HDCAt2pp	0.9996805139999999	0.6499370752180326
UDPGD	0.9996797019999999	0.8999939463647983
UDPGALOR	0.9996797019999999	0.8999939463647983
CDAPPA140	0.999679418	0.6681372150634464
ASNN	0.9996791	0.5669589666284574
ACITL	0.99967811	0.6172267437046066
CBPS	0.9996760519999999	0.843264116540052
CBPS_1	0.9996760519999999	0.8082880470317664
APH180	0.999675624	0.7302525292390735
PEDH203_HSABCt	0.999674246	0.845146945886835
PELINL_HSABCt	0.999674246	0.845146945886835
PGLYCABCte	0.999674246	0.845146945886835
PEOLE_HSABCt	0.999674246	0.845146945886835
AHANDROSTANte	0.999674246	0.8451469458868147
GLCMAN4abc	0.999674246	0.8451469458868314
GLCMAN6abc	0.999674246	0.8451469458868314
PGP161abcpp	0.999674246	0.845146945886835
PEFLIP_cho	0.999674246	0.845146945886835
AK2LGCHOLABCt	0.999674246	0.8451469458868146
PEFLIP	0.999674246	0.845146945886835
PEAR_HSABCt	0.999674246	0.845146945886835
PEAtabcpp	0.999674246	0.845146945886835
PGP18111Z160t	0.999674246	0.845146945886835
CE2006te	0.999674246	0.8451469458868165
PGP1819Z160t	0.999674246	0.845146945886835
G3Pabc	0.999674246	0.8451469458868349
GLUCYSte	0.999674246	0.8451469458868323
TETDECA511ACt	0.999674246	0.845146945886835
PCt	0.999674246	0.845146945886835
ADRNLPVESSEC	0.999674246	0.7254658487765661
GLC3MEACPtev	0.999674246	0.8451469458868313
ADRNLPVESSEC_1	0.999674246	0.8451469458868147
THEXDDte	0.999674246	0.845146945886835
THCHOLSTOICATP	0.999674246	0.845146945886835
PEPALM_HSASBCt	0.999674246	0.845146945886835
THIOGabc	0.999674246	0.845146945886835
PCt_cho	0.999674246	0.845146945886835
TDCA3Sabc	0.999674246	0.845146945886835
PESTE_HSABCt	0.999674246	0.845146945886835
PG18111Z160t	0.999674246	0.845146945886835
ADOCBLabc	0.999674246	0.8451469458868149
ADOCBLabcpp	0.999674246	0.8451469458868149
PG1819Z160t	0.999674246	0.845146945886835
GLCGLYCabcpp_syn	0.999674246	0.8451469458868313
GALMAN6abc	0.999674246	0.84514694588683
PEALtabc	0.999674246	0.845146945886835
TCHOLAt3	0.999674246	0.845146945886835
AHANDROSTANGLCte	0.999674246	0.8451469458868147
PEAL2tabc	0.999674246	0.8451469458868348
PE18111Z1835Z9Z12Zt	0.999674246	0.845146945886835
GCDCA3Sabc	0.999674246	0.8451469458868307
PE18111Z1829Z12Zt	0.999674246	0.845146945886835
PE18111Z1819Zt	0.999674246	0.845146945886835
PE1801845Z9Z12Z15Zt	0.999674246	0.845146945886835
PE1801835Z9Z12Zt	0.999674246	0.845146945886835
PE1801829Z12Zt	0.999674246	0.845146945886835
PE1801819Zt	0.999674246	0.845146945886835
PE17_HSABCt	0.999674246	0.845146945886835
PE161_HSABCt	0.999674246	0.845146945886835
PE15_HSABCt	0.999674246	0.845146945886835
PE14_HSABCt	0.999674246	0.845146945886835
PE12_HSABCt	0.999674246	0.845146945886835
THYOCHOLabc	0.999674246	0.845146945886835
AEPabcpp	0.999674246	0.845146945886818
AEPabc	0.999674246	0.845146945886818
GLUCAN2abc	0.999674246	0.8451469458868321
PE18111Z1845Z9Z12Z15Zt	0.999674246	0.845146945886835
PE1819Z1819Zt	0.999674246	0.845146945886835
GCA3Sabc	0.999674246	0.8451469458868306
PE226_HSABCt	0.999674246	0.845146945886835
GDCA3Sabc	0.999674246	0.8451469458868308
GLUCANabc	0.999674246	0.8451469458868321
TCHOLABCtc	0.999674246	0.845146945886835
PE2LINL_HSABCt	0.999674246	0.845146945886835
TCDCA3Sabc	0.999674246	0.845146945886835
GCHOLAt3	0.999674246	0.8451469458868307
GBBTNabc	0.999674246	0.8451469458868304
PE203_HSABCt	0.999674246	0.845146945886835
AI2abcpp	0.999674246	0.845146945886835
GALMAN4abc	0.999674246	0.84514694588683
THRNTt	0.999674246	0.845146945886835
PE1829Z12Z1835Z9Z12Zt	0.999674246	0.845146945886835
TCA3Sabc	0.999674246	0.845146945886835
PE1819Z1845Z9Z12Z15Zt	0.999674246	0.845146945886835
PE1819Z1835Z9Z12Zt	0.999674246	0.845146945886835
PE1819Z1829Z12Zt	0.999674246	0.845146945886835
PELPALM_HSABCt	0.999674246	0.845146945886835
DIPEPabc4	0.999674246	0.8451469458868157
G3PSabcpp	0.999674246	0.8451469458868298
CYSIabcpp	0.999674246	0.8451469458868207
C03681te	0.999674246	0.8451469458868167
C03990ATP	0.999674246	0.8451469458868158
C04483t1	0.999674246	0.8451469458868216
C04717ATP	0.999674246	0.8451469458868167
C04805ATP	0.999674246	0.8451469458868167
C05298te	0.999674246	0.8451469458868166
C05299te	0.999674246	0.8451469458868166
C05301te	0.999674246	0.8451469458868166
C05302te	0.999674246	0.8451469458868166
C05463t1	0.999674246	0.845146945886835
C05769te	0.999674246	0.8451469458868166
C05770te	0.999674246	0.8451469458868166
SALCHS2FEabcpp	0.999674246	0.845146945886835
S3MEACMPtev	0.999674246	0.845146945886835
SELabcpp	0.999674246	0.845146945886835
C14768ATP	0.999674246	0.8451469458868166
C14769td2	0.999674246	0.8451469458868166
C14770ATP	0.999674246	0.8451469458868166
CYSDabcpp	0.999674246	0.8451469458868204
C14771ATP	0.999674246	0.8451469458868166
C14825ATP	0.999674246	0.8451469458868166
C14826ATP	0.999674246	0.8451469458868166
CYSAMPtev	0.999674246	0.8451469458868206
RSVLACteb	0.999674246	0.845146945886835
RSVATPtu	0.999674246	0.845146945886835
CSAtu	0.999674246	0.8451469458868199
CSASULPteb	0.999674246	0.8451469458868199
CA24Gte	0.999674246	0.8451469458868154
RAFFabc	0.999674246	0.845146945886835
DARGabcpp	0.999674246	0.8451469458868138
CA3Sabc	0.999674246	0.8451469458868155
AU1abcpp	0.999674246	0.8451469458868138
DHEASABCCte	0.999674246	0.8451469458868227
DHCHOLESTANATEATP	0.999674246	0.8451469458868225
DHBSZ3FEabcpp	0.999674246	0.8451469458868275
DGUDBUTNabcpp	0.999674246	0.8451469458868224
SLNTabcpp	0.999674246	0.845146945886835
PTVSTATPtu	0.999674246	0.845146945886835
PTVSTM3eb	0.999674246	0.845146945886835
PURabc1	0.999674246	0.845146945886835
PVSATPtu	0.999674246	0.845146945886835
PVSGLUCteb	0.999674246	0.845146945886835
DESFVSteb	0.999674246	0.8451469458868222
ATVACIDtu	0.999674246	0.8451469458868137
ATVLACtu	0.999674246	0.8451469458868137
Am1CSAteb	0.999674246	0.8451469458868142
BLAMDabcpp	0.999674246	0.845146945886814
BALAALAabcpp	0.999674246	0.8451469458868139
BALABALAabcpp	0.999674246	0.8451469458868139
BALAGLYabcpp	0.999674246	0.845146945886814
BALALEUabcpp	0.999674246	0.845146945886814
PYOVDtex	0.999674246	0.845146945886835
Pe13_HSABCt	0.999674246	0.845146945886835
BILDGLCURte	0.999674246	0.8451469458868145
SERGLUGLNtr	0.999674246	0.845146945886835
BILGLCURte	0.999674246	0.8451469458868145
DCA3Sabc	0.999674246	0.8451469458868213
DCA3Gte	0.999674246	0.8451469458868213
DCA24Gte	0.999674246	0.8451469458868212
DASNabcpp	0.999674246	0.8451469458868137
CRVSM24teb	0.999674246	0.8451469458868198
CRVSM23teb	0.999674246	0.8451469458868198
G3PIabcpp	0.999674246	0.8451469458868297
CE2537ATP	0.999674246	0.8451469458868164
CE7172ATP	0.999674246	0.8451469458868162
CE7096te	0.999674246	0.8451469458868162
CE7090te	0.999674246	0.8451469458868162
CE7085te	0.999674246	0.8451469458868162
CE7083t	0.999674246	0.8451469458868162
CE7082ATP	0.999674246	0.8451469458868162
CE7081tm	0.999674246	0.8451469458868162
CE6247t	0.999674246	0.8451469458868163
CE5072te	0.999674246	0.8451469458868163
CE5026t	0.999674246	0.8451469458868163
CE5025t	0.999674246	0.8451469458868163
CE4877te	0.999674246	0.8451469458868163
CE4843t	0.999674246	0.8451469458868253
CE2537ABCt	0.999674246	0.8451469458868164
CELabc	0.999674246	0.8451469458868167
CE2513ATP	0.999674246	0.845146945886835
CE0328t	0.999674246	0.8451469458868195
CE2510t	0.999674246	0.8451469458868164
CE2510ABCt	0.999674246	0.8451469458868164
CE1243ATP	0.999674246	0.8451469458868165
CE2445t	0.999674246	0.8451469458868164
CE2211te	0.999674246	0.8451469458868164
CE1273t1	0.999674246	0.8451469458868165
CE2209te	0.999674246	0.8451469458868164
CE1297t	0.999674246	0.8451469458868165
CE2049te	0.999674246	0.8451469458868165
CE1352te	0.999674246	0.8451469458868165
CE2047te	0.999674246	0.8451469458868165
CEL6abc	0.999674246	0.8451469458868168
RETABCtc	0.999674246	0.845146945886835
CRVSM1teb	0.999674246	0.8451469458868198
CBL2abc	0.999674246	0.8451469458868162
CRVSATPtu	0.999674246	0.8451469458868195
CRVSATPthc	0.999674246	0.8451469458868195
CARNabcpp	0.999674246	0.8451469458868157
CRGLZABCt	0.999674246	0.8451469458868192
CPGNabcpp	0.999674246	0.8451469458868192
COPROSTabc	0.999674246	0.845146945886819
CBIabc	0.999674246	0.8451469458868158
COLIPAabctex	0.999674246	0.8451469458868188
CBIuabcpp	0.999674246	0.8451469458868158
CBL1HBIabc	0.999674246	0.8451469458868162
CBL1abc	0.999674246	0.8451469458868158
CBL1abcpp	0.999674246	0.8451469458868162
COLIPAabcppmin	0.999674246	0.8451469458868189
COLIPAabcpp_kt	0.999674246	0.845146945886835
CGMPt	0.999674246	0.8451469458868177
COLIPAabcpp	0.999674246	0.8451469458868188
COLIPAabcex	0.999674246	0.8451469458868189
COLIPAPabctex	0.999674246	0.8451469458868189
COLIPABabcpp	0.999674246	0.8451469458868188
CDCA24Gte	0.999674246	0.8451469458868164
CDCA3Gte	0.999674246	0.8451469458868164
CMCBTFabcpp	0.999674246	0.8451469458868272
CLIPAabctex	0.999674246	0.845146945886835
CHSTEROLt_1	0.999674246	0.8451469458868176
CHSTEROLt	0.999674246	0.8451469458868176
CHOLSabc_1	0.999674246	0.8451469458868176
CHOLSabc	0.999674246	0.8451469458868176
CHOLATEt3	0.999674246	0.8451469458868175
DHEAte	0.999674246	0.8451469458868227
SMVACIDATPteb	0.999674246	0.845146945886835
DHGLZABCt	0.999674246	0.8451469458868228
ESTROSABCCte	0.999674246	0.845146945886826
AM1C4N9CSteb	0.999674246	0.8451469458868142
AM1C9CSteb	0.999674246	0.8451469458868142
AM1CCSteb	0.999674246	0.8451469458868142
AM1CGLCteb	0.999674246	0.8451469458868142
SUCRabcpp_syn	0.999674246	0.845146945886835
AM4NC9CSteb	0.999674246	0.8451469458868142
AM4NCSteb	0.999674246	0.845146945886814
AM9CSAteb	0.999674246	0.845146945886814
ANDRSTANDRte	0.999674246	0.845146945886814
ANDRSTNDNte	0.999674246	0.845146945886814
ANDRSTRNGLCte	0.999674246	0.845146945886814
STACMPtev	0.999674246	0.845146945886835
ESTRSABCtc	0.999674246	0.845146945886826
ESTRONEte	0.999674246	0.845146945886826
AM1ACSteb	0.999674246	0.8451469458868142
ESTRONEGLCt	0.999674246	0.845146945886826
ARBTNabcpp	0.999674246	0.8451469458868138
ESTRIOLGLCte	0.999674246	0.8451469458868259
ESTRIOLATP	0.999674246	0.8451469458868259
ESTRADIOLGLCt2	0.999674246	0.8451469458868257
ESTRAABCtc	0.999674246	0.8451469458868257
EPOXTACteb	0.999674246	0.8451469458868255
ENLIPAabctex	0.999674246	0.8451469458868254
PLPSabctex	0.999674246	0.845146945886835
EIC21114TRte	0.999674246	0.8451469458868252
SPRMabc	0.999674246	0.845146945886835
ECTOabcpp	0.999674246	0.845146945886825
ECTOINEabc	0.999674246	0.845146945886825
AM1ALCSteb	0.999674246	0.8451469458868142
AM1A4NCSteb	0.999674246	0.8451469458868144
SMVtu	0.999674246	0.845146945886835
FERXAabc	0.999674246	0.8451469458868284
PHYQt	0.999674246	0.845146945886835
TAGabc	0.999674246	0.8485195764203496
FVSteb	0.999674246	0.8451469458868295
ALAGLNtr	0.999674246	0.8451469458868145
ALAGLUabcpp	0.999674246	0.8451469458868157
ALAGLYtr	0.999674246	0.8451469458868145
ALAHISabcpp	0.999674246	0.8451469458868145
ALAHIStr	0.999674246	0.8451469458868145
ALALEUabcpp	0.999674246	0.8451469458868144
ALALEUt	0.999674246	0.8451469458868145
ALATHRabcpp	0.999674246	0.8451469458868144
ALATHRtr	0.999674246	0.8451469458868145
ALATRPabcpp	0.999674246	0.8451469458868144
FERRICHabc	0.999674246	0.8451469458868283
SULPACMPtev	0.999674246	0.845146945886835
FEROXGFEabcpp	0.999674246	0.8451469458868283
FEROXEFEabcpp	0.999674246	0.8451469458868281
FEROXBFEabcpp	0.999674246	0.8451469458868281
FEOXAMabcpp	0.999674246	0.8451469458868281
FECRMabcpp	0.999674246	0.8451469458868279
FECRMabc	0.999674246	0.8451469458868278
FECHEabcpp	0.999674246	0.8451469458868278
FE3HOXabcpp	0.999674246	0.8451469458868277
FE3DHBZSabcpp	0.999674246	0.8451469458868277
FBACabcpp	0.999674246	0.8451469458868272
TACRtu	0.999674246	0.845146945886835
ALLabcpp	0.999674246	0.8451469458868144
AM19CSteb	0.999674246	0.8451469458868144
ECA4COLIPAabctex	0.999674246	0.845146945886825
EANDRSTRNte	0.999674246	0.8451469458868248
PPATabc	0.999674246	0.845146945886835
DIPEPabc7	0.999674246	0.8451469458868146
PROLBabc	0.999674246	0.845146945886835
PROSTGE1t3	0.999674246	0.845146945886835
PROSTGE2t3	0.999674246	0.845146945886835
DMSO2abcpp	0.999674246	0.8451469458868237
PS120abcpp	0.999674246	0.845146945886835
PS140abcpp	0.999674246	0.845146945886835
PS141abcpp	0.999674246	0.845146945886835
DLYSabcpp	0.999674246	0.845146945886835
PS161abcpp	0.999674246	0.845146945886835
PS180abcpp	0.999674246	0.845146945886835
DLEUabcpp	0.999674246	0.845146945886835
DJENKabc	0.999674246	0.8451469458868234
DIPEPabc9	0.999674246	0.8451469458868326
DIPEPabc6	0.999674246	0.8451469458868145
DVALabcpp	0.999674246	0.845146945886835
DIPEPabc5	0.999674246	0.8451469458868145
DIPEPabc3	0.999674246	0.8451469458868145
DIPEPabc2	0.999674246	0.8451469458868146
DIPEPabc14	0.999674246	0.845146945886833
DIPEPabc13	0.999674246	0.8451469458868325
DIPEPabc12	0.999674246	0.845146945886835
DIPEPabc11	0.999674246	0.8451469458868327
DIPEPabc10	0.999674246	0.8451469458868327
DIPEPabc1	0.999674246	0.8451469458868146
DIGALSGALSIDEATPte	0.999674246	0.8451469458868234
PSFLIP	0.999674246	0.845146945886835
PSFLIP_cho	0.999674246	0.845146945886835
PSHSABCtc	0.999674246	0.845146945886835
SPHMYLN180241_hs_ATPt	0.999674246	0.845146945886835
PROHISGLUtr	0.999674246	0.845146945886835
DODECANACt	0.999674246	0.8451469458868239
SPHMYLN18114_hs_ATPt	0.999674246	0.845146945886835
SPHS1Pt2e	0.999674246	0.845146945886835
SPHMYLN_HsATPte	0.999674246	0.845146945886835
DSPVSteb	0.999674246	0.8451469458868244
SPHMYLN1824_hs_ATPt	0.999674246	0.845146945886835
DPROabcpp	0.999674246	0.845146945886835
SPHMYLN18123_hs_ATPt	0.999674246	0.845146945886835
SPHMYLN18122_hs_ATPt	0.999674246	0.845146945886835
DORNabcpp	0.999674246	0.845146945886835
SPHMYLN181221_hs_ATPt	0.999674246	0.845146945886835
DOPAVESSEC_1	0.999674246	0.8451469458868242
DOPAVESSEC	0.999674246	0.7254658487765755
ARSENBabc	0.999674246	0.8451469458868137
SPHMYLN18121_hs_ATPt	0.999674246	0.845146945886835
SPHMYLN18120_hs_ATPt	0.999674246	0.845146945886835
ARSabc	0.999674246	0.8451469458868137
DOPA4GLCURt	0.999674246	0.8451469458868242
SPHMYLN181201_hs_ATPt	0.999674246	0.845146945886835
DOPA3GLCURt	0.999674246	0.8451469458868242
SPHMYLN18118_hs_ATPt	0.999674246	0.845146945886835
SPHMYLN181181_hs_ATPt	0.999674246	0.845146945886835
SPHMYLN18117_hs_ATPt	0.999674246	0.845146945886835
PRGNLONESte	0.999674246	0.845146945886835
SPHMYLN18116_hs_ATPt	0.999674246	0.845146945886835
PRGNLONEte	0.999674246	0.845146945886835
SPHMYLN181161_hs_ATPt	0.999674246	0.845146945886835
PRISTte	0.999674246	0.845146945886835
SPHMYLN18115_hs_ATPt	0.999674246	0.845146945886835
SPHMYLN1825_hs_ATPt	0.999674246	0.845146945886835
CE1447te	0.999674246	0.8451469458868165
LIPAabcpp	0.999674246	0.845146945886835
MERACMPtep	0.999674246	0.845146945886835
MEPIVESSte_cho	0.999674246	0.845146945886835
MEPNabcpp	0.999674246	0.845146945886835
ICLIPAabcpp	0.999674246	0.845146945886835
HMR_0325	0.999674246	0.8451469458868155
PAIL18111Z160t	0.999674246	0.845146945886835
PAIL1819Z160t	0.999674246	0.845146945886835
HDCA6Gte	0.999674246	0.845146945886835
HMR_0329	0.999674246	0.8451469458868154
HC02220te	0.999674246	0.8451469458868157
HMR_0343	0.999674246	0.845146945886835
HDCA24Gte	0.999674246	0.845146945886835
HCA6Gte	0.999674246	0.845146945886835
pentso3abcpp	0.999674246	0.845146945886835
LEUKTRB4WOHt	0.999674246	0.845146945886835
NDERSVteb	0.999674246	0.845146945886835
HCA24Gte	0.999674246	0.845146945886835
ICDCHOLabc	0.999674246	0.845146945886835
13DAMPPabcpp	0.999674246	0.8451469458868183
HMR_0321	0.999674246	0.8451469458868237
HMR_0317	0.999674246	0.8451469458868238
13DMTtu	0.999674246	0.8451469458868183
NMTHDA	0.999674246	0.8682419871257654
HYOCHOLabc	0.999674246	0.845146945886835
r1514	0.999674246	0.8451469458868138
HMR_0299	0.999674246	0.8451469458868155
IBUPGLUCtpvb	0.999674246	0.845146945886835
HMR_0303	0.999674246	0.8451469458868155
MEPIVESSte	0.999674246	0.7254658487765822
HMR_0307	0.999674246	0.8451469458868155
3MOXTYRESSte	0.999674246	0.7254658487765564
PAFABCt	0.999674246	0.845146945886835
56EPPVSteb	0.999674246	0.845146945886817
IBUP_Stbc	0.999674246	0.845146945886835
HMR_0311	0.999674246	0.8451469458868155
LEULEUabcpp	0.999674246	0.845146945886835
3ISPVSteb	0.999674246	0.8451469458868176
3HSMVACIDteb	0.999674246	0.8451469458868176
56DHPVSteb	0.999674246	0.8451469458868172
HMR_0371	0.999674246	0.845146945886835
MHGLZABCt	0.999674246	0.845146945886835
7KILTCHOLATP	0.999674246	0.8451469458868167
2HATVACIDGLUCteb	0.999674246	0.8451469458868179
7HPVSteb	0.999674246	0.8451469458868167
LMN2abc	0.999674246	0.845146945886835
2HATVACIDteb	0.999674246	0.8451469458868179
3HLVSTACtbc	0.999674246	0.8451469458868176
7DHCHSTEROLt	0.999674246	0.8451469458868167
3HPVSteb	0.999674246	0.8451469458868176
LIPTabc	0.999674246	0.845146945886835
HMR_0375	0.999674246	0.845146945886835
2HATVLACGLUCteb	0.999674246	0.8451469458868179
2HATVLACteb	0.999674246	0.8451469458868179
7DHCHOLabc	0.999674246	0.8451469458868167
GUDPTNabcpp	0.999674246	0.8451469458868348
7DHCDCHOLabc	0.999674246	0.8451469458868167
1331TACRteb	0.999674246	0.8451469458868183
HMR_0367	0.999674246	0.845146945886818
TUDCA3Sabc	0.999674246	0.845146945886835
18HARACHDte	0.999674246	0.8451469458868182
MERACMPthc	0.999674246	0.845146945886835
HMR_0347	0.999674246	0.8451469458868154
HC02196te	0.999674246	0.8451469458868158
HC02195te	0.999674246	0.8451469458868158
HC02194te	0.999674246	0.8451469458868158
17AHPRGNLONEte	0.999674246	0.8451469458868183
3HPVSTETteb	0.999674246	0.8451469458868176
14GLUCANabcpp	0.999674246	0.8451469458868183
HMR_0359	0.999674246	0.8451469458868253
LEUKTRB4WCOOHt	0.999674246	0.845146945886835
LEUKABCtc	0.999674246	0.845146945886835
TXB2t	0.999674246	0.845146945886835
5ADTSTSTERONEGLCte	0.999674246	0.845146945886817
HMR_0363	0.999674246	0.845146945886835
TUNGSabcpp	0.999674246	0.845146945886835
r1517	0.999674246	0.845146945886835
r1533	0.999674246	0.8485195764203608
GUDACabcpp	0.999674246	0.8451469458868348
MANBabc	0.999674246	0.845146945886835
HMR_0243	0.999674246	0.8451469458868157
r1526	0.999674246	0.8485195764203607
HMR_0247	0.999674246	0.8451469458868155
r1525	0.999674246	0.8451469458868235
ACHVESSEC	0.999674246	0.7254658487765655
ACHVESSEC_1	0.999674246	0.8451469458868149
HMR_0257	0.999674246	0.8451469458868157
HMR_0261	0.999674246	0.845146945886835
4HATVACIDteb	0.999674246	0.8451469458868174
HISTAVESSEC_1	0.999674246	0.845146945886835
r1522	0.999674246	0.845146945886835
1513TACRtu	0.999674246	0.8451469458868183
HISTAVESSEC	0.999674246	0.7254658487765822
4HATVLACteb	0.999674246	0.8451469458868172
XOL7AH3ATP	0.999674246	0.845146945886835
XOL7AONEATP	0.999674246	0.845146945886835
4HPRODCabcpp	0.999674246	0.8451469458868172
O16A4COLIPAabctex	0.999674246	0.845146945886835
HMR_0239	0.999674246	0.845146945886835
MANTRabc	0.999674246	0.845146945886835
HMR_0211	0.999674246	0.8451469458868154
HMR_0207	0.999674246	0.8451469458868157
HMR_0215	0.999674246	0.845146945886835
WHARACHDt	0.999674246	0.845146945886835
MCBTFabcpp	0.999674246	0.8451469458868277
HMR_0194	0.999674246	0.8451469458868154
HMR_0235	0.999674246	0.8451469458868155
r1531_1	0.999674246	0.8451469458868158
r1531	0.999674246	0.8485195764203608
MANabcpp	0.999674246	0.8451469458868348
MDZtu	0.999674246	0.845146945886835
4HPROLTabcpp	0.999674246	0.8451469458868172
MANTTRabc	0.999674246	0.845146945886835
VITEtl	0.999674246	0.8451469458868138
OSKTabcpp	0.999674246	0.845146945886835
HISHISabcpp	0.999674246	0.845146945886835
UDCA3Sabc	0.999674246	0.845146945886835
HPDECEte	0.999674246	0.845146945886835
XYL3abc	0.999674246	0.845146945886835
15DMTtu	0.999674246	0.8451469458868183
ACMPtu	0.999674246	0.8451469458868149
NRPPHRVESSEC	0.999674246	0.7254658487765822
15HPETATP	0.999674246	0.8451469458868183
HMR_0281	0.999674246	0.8451469458868155
HMR_0287	0.999674246	0.8451469458868138
HMR_0291	0.999674246	0.8451469458868157
XYLANabc	0.999674246	0.845146945886835
HMR_0273	0.999674246	0.8451469458868157
XYLBabc	0.999674246	0.845146945886835
r1518	0.999674246	0.845146945886835
3OHACMPtev	0.999674246	0.8451469458868175
NORMETEVESSte	0.999674246	0.7254658487765822
HEXDTRte	0.999674246	0.845146945886835
HEXDIACATP	0.999674246	0.845146945886835
4PYRDX	0.999674246	0.8451469458868172
ACMPthc	0.999674246	0.8451469458868149
ACMPGLUthc	0.999674246	0.8451469458868149
ACMPGLUtep	0.999674246	0.8451469458868149
ACMPGLUTthc	0.999674246	0.8451469458868149
XOLDIOLONEATP	0.999674246	0.845146945886835
1531TACRteb	0.999674246	0.8451469458868183
HISGLYabcpp	0.999674246	0.845146945886835
HMR_0277	0.999674246	0.845146945886835
4GLU56DIHDINDt	0.999674246	0.8451469458868174
4BHGLZABCt	0.999674246	0.8451469458868174
r1521	0.999674246	0.845146945886835
r1532	0.999674246	0.8485195764203608
UCHOLabc	0.999674246	0.845146945886835
r1520	0.999674246	0.845146945886835
r1519	0.999674246	0.8451469458868254
r1532_1	0.999674246	0.8451469458868157
NRVNCABCt	0.999674246	0.845146945886835
NRPPHRVESSEC_1	0.999674246	0.845146945886835
ACMPGLUTtep	0.999674246	0.8451469458868149
GUDCA3Sabc	0.999674246	0.8451469458868348
17AHPRGSTRNte	0.999674246	0.8451469458868183
PCHOLPALME_HSABCt	0.999674246	0.845146945886835
5HTRPVESSEC_1	0.999674246	0.8451469458868168
11DOCRTSLte	0.999674246	0.8451469458868185
6BHGLZGLCABCt	0.999674246	0.8451469458868168
5HTRPVESSEC	0.999674246	0.7254658487765582
5EIPENCte	0.999674246	0.845146945886817
HMR_0395	0.999674246	0.8451469458868156
LTHSTRLABCt	0.999674246	0.845146945886835
5HPETATP	0.999674246	0.845146945886817
LIPAabctex	0.999674246	0.845146945886835
LIPABabcpp	0.999674246	0.845146945886835
6MELVACtbc	0.999674246	0.8451469458868167
3DHCDCHOLabc	0.999674246	0.8451469458868176
12DHCHOLabc	0.999674246	0.8451469458868185
HMR_0391	0.999674246	0.8451469458868156
PCHOLN205_HSABCt	0.999674246	0.845146945886835
ACOLIPAabctex	0.999674246	0.8451469458868149
PCHOLN204_HSABCt	0.999674246	0.845146945886835
GLZABCteb	0.999674246	0.8451469458868341
GLYGLNabcpp	0.999674246	0.8451469458868336
TRIPVSteb	0.999674246	0.845146945886835
PCHOLN203_HSABCt	0.999674246	0.845146945886835
LSTNtu	0.999674246	0.845146945886835
GM1LIPAabctex	0.999674246	0.8451469458868341
GM2LIPAabcpp	0.999674246	0.845146945886835
GM2LIPAabctex	0.999674246	0.8451469458868341
PCHOLN201_HSABCt	0.999674246	0.845146945886835
3DHCHOLabc	0.999674246	0.8451469458868176
r1533_1	0.999674246	0.8451469458868157
PCHOLN19_HSABCt	0.999674246	0.845146945886835
GLYGLYGLNtr	0.999674246	0.8451469458868337
11DOCRTSTRNte	0.999674246	0.8451469458868185
HMR_0415	0.999674246	0.8451469458868149
PCHOLN183_HSABCt	0.999674246	0.845146945886835
OANTIabcpp	0.999674246	0.845146945886835
HMR_0435	0.999674246	0.8451469458868157
6CSMVACIDteb	0.999674246	0.8451469458868168
PCHOLN264_HSABCt	0.999674246	0.845146945886835
GLYMETabcpp	0.999674246	0.8451469458868337
GLYMETtr	0.999674246	0.845146945886833
6EPSteb	0.999674246	0.8451469458868168
6BHGLZABCt	0.999674246	0.8451469458868168
r2505	0.999674246	0.8451469458868158
HMR_0431	0.999674246	0.8451469458868157
HMR_0439	0.999674246	0.8451469458868156
PCHOLN225_HSABCt	0.999674246	0.845146945886835
35DSMVteb	0.999674246	0.8451469458868177
21HPRGNLONEt1	0.999674246	0.8451469458868182
HMR_0469	0.999674246	0.845146945886835
HMR_0427	0.999674246	0.8451469458868217
LIPACabcpp	0.999674246	0.845146945886835
GLYSERabcpp	0.999674246	0.8451469458868339
HMR_0423	0.999674246	0.845146945886835
PCHOLN2254_HSABCt	0.999674246	0.845146945886835
6AHGLZABCt	0.999674246	0.8451469458868168
PCHOLSTE_HSABCt	0.999674246	0.845146945886835
6HMSMVACIDteb	0.999674246	0.8451469458868167
5OHFVSteb	0.999674246	0.8451469458868168
TSTSTERONEGLCte	0.999674246	0.845146945886835
HMR_0419	0.999674246	0.845146945886835
6HSMVACIDteb	0.999674246	0.8451469458868167
PCHOLOLE_HSABCt	0.999674246	0.845146945886835
PCHOLN224_HSABCt	0.999674246	0.845146945886835
OARGabcpp	0.999674246	0.845146945886817
HMR_0387	0.999674246	0.8451469458868156
GM1LIPAabcpp	0.999674246	0.845146945886835
MOPSabc	0.999674246	0.845146945886835
PB2abcpp	0.999674246	0.845146945886835
PCHOLDOC_HSABCt	0.999674246	0.845146945886835
GLYGLUabcpp	0.999674246	0.8451469458868336
LVSTACIDtu	0.999674246	0.845146945886835
PCHOLAR_HSABCt	0.999674246	0.845146945886835
PCHOL2STE_HSABCt	0.999674246	0.845146945886835
PCHOL2OLE_HSABCt	0.999674246	0.845146945886835
PCHLN225_HSABCt	0.999674246	0.845146945886835
LVSTPGPtu	0.999674246	0.845146945886835
GTACMPtev	0.999674246	0.8451469458868344
GLYGLNtr	0.999674246	0.8451469458868327
ISOP3PT	0.999674246	0.8451469458868145
12HTACRtu	0.999674246	0.8451469458868185
PCHOLET_HSABCt	0.999674246	0.845146945886835
LCA24Gte	0.999674246	0.845146945886835
LCA3Gte	0.999674246	0.845146945886835
ISOLVSTtbc	0.999674246	0.845146945886835
ISOCHOLabc	0.999674246	0.845146945886835
LYSGLUGLYtr	0.999674246	0.845146945886835
7BHGLZABCt	0.999674246	0.8451469458868167
7BHGLZGLCABCt	0.999674246	0.8451469458868167
r1028	0.999674246	0.845146945886835
LCA3Sabc	0.999674246	0.845146945886835
TSACGLUCtev	0.999674246	0.845146945886835
TSACMSULtev	0.999674246	0.845146945886835
PCHOLEIC_HSABCt	0.999674246	0.845146945886835
PCHOL2LINL_HSABCt	0.999674246	0.845146945886835
PCHOLHEP_HSABCt	0.999674246	0.845146945886835
PCHOLLINL_HSABCt	0.999674246	0.845146945886835
LIPAAabcpp	0.999674246	0.845146945886835
6OHFVSteb	0.999674246	0.8451469458868167
12HARACHDte	0.999674246	0.8451469458868185
PCHOLN1836_HSABCt	0.999674246	0.845146945886835
1MNCAMti	0.999674246	0.8451469458868182
HMR_0383	0.999674246	0.8451469458868157
PCHOLN15_HSABCt	0.999674246	0.845146945886835
3DHDCAabc	0.999674246	0.8451469458868176
PCHOLMYR_HsABCt	0.999674246	0.845146945886835
r1026	0.999674246	0.8451469458868222
12HPETATP	0.999674246	0.8451469458868185
31DMTtu	0.999674246	0.8451469458868177
GLYGLYabcpp	0.999674246	0.8451469458868336
3DHLCAabc	0.999674246	0.8451469458868176
LANTHabc	0.999674246	0.845146945886835
r0993	0.999674246	0.8451469458868167
7AHGLZABCt	0.999674246	0.8451469458868167
SERt2rpp	0.9996726	0.6499370752180326
GLYCTO3	0.999672256	0.5
BTCOARx	0.999672068	0.6804252586386257
PHEPC	0.99967188	0.6154659221836183
DPCOAPP	0.9996717499999999	0.7499621613440163
3HPADHi	0.999671008	0.8198850744148287
SS	0.999670828	0.6225165348749437
HMR_1467	0.999670828	0.6225165348749437
MNDNS2	0.9996698199999999	0.8858839858326994
MTHFR2_1	0.9996690000000001	0.7171175262516468
MTHFR2	0.9996690000000001	0.790557450766594
SPODM_1	0.999664928	0.7746435619175844
r1383_1	0.9996636239999999	0.6974858324629157
HEX1	0.999663562	0.5999757854591128
ALDD8	0.9996623579999999	0.8198850744148239
ACTNMO	0.9996622500000001	0.7778612848851354
FRD2	0.99966222	0.5
DHORD5	0.999661956	0.5
CPPPGO	0.9996611419999999	0.7746044840961004
CMPA_1	0.999660668	0.8660254042742221
GLYOX3	0.9996603860000001	0.6708406974523816
TRIOK	0.99965992	0.5999757854591147
SERt2r	0.99965823	0.5547066535483023
ARGSS_1	0.9996566940000001	0.9561890901639098
CCGS	0.9996556639999999	0.668137215063434
FE2DMT1	0.999651968	0.5547066535483023
UMPK3	0.9996496739999999	0.6123724356957947
NAt3_15	0.999648	0.9805806756909202
NAt3_2	0.999648	0.9486832980505138
NAt3_0_5	0.999648	0.9486832980505138
NAt6	0.999648	0.5547066535483023
TMDPK	0.9996466079999999	0.5999757854591415
GLXt2	0.99964652	0.5547066535483023
X00002	0.9996463100000001	0.6996053915810159
PDE3	0.9996450900000001	0.6708406974523801
CAATPS	0.999644966	0.49612218877786485
CAATPS_1	0.999644966	0.6761073242867508
MEHLER	0.9996446899999999	0.9400325703803523
MEHLER_1	0.9996446899999999	0.9400325703803523
ARNO	0.999643606	0.6546159254547754
CPS_1	0.99964198	0.46292005777846446
CBPSam_1	0.99964198	0.8165274731386782
ALAB	0.9996408899999999	0.75
TREH	0.9996406419999999	0.8333333333333335
OPHHXy	0.999640604	0.7778612848851378
7OHOCTAc	0.999639692	0.7778612848851478
FTHFI_1	0.9996388060000001	0.7303188477560502
NTRIRy	0.9996378619999999	0.9172500287202204
GLNSCP	0.9996371719999999	0.7697938869632912
PSLS	0.9996371500000001	0.4998486224644434
AMPTASEGM	0.999634906	0.5
AMPEP9	0.999634906	0.5
AKP1	0.999631954	0.8845339582160611
AKP1_2	0.999631954	0.8665773120296785
AKP1_1	0.999631954	0.8728705126007379
GOR1	0.999630642	0.7778024772252201
NDP6	0.9996304	0.5999757854591244
RNTR2	0.999628328	0.6761073242868035
ARAT	0.9996283100000001	0.599975785459103
APH120	0.9996279400000001	0.7302525292390694
LAAL10	0.999627278	0.5962677485218802
BPNT2	0.999627004	0.5303300858899106
SERDC	0.999625932	0.6859943405700353
FAS161	0.999624732	0.9290873009072614
OCTD	0.999624008	0.7324682660687266
NTD10	0.999623618	0.5000084075297715
FORtppi	0.9996232299999999	0.7071067811865475
ORNDC	0.999623164	0.6859943405700353
PACCOAE	0.9996209200000001	0.7778612848851426
OXADC	0.9996196019999999	0.6859943405700353
MTHF3ES_c	0.999619268	0.8058137780019232
HMR_6874	0.999619158	0.6181384227949528
HP	0.9996190620000001	0.6000968581633048
AACPS7	0.9996181500000001	0.6666666666666667
TYRtipp	0.9996153939999999	0.7071067811865475
DHORD6	0.99961428	0.8944542632698534
ADPGLC	0.9996133599999999	0.7499621613440086
DMPPS_syn	0.9996133199999999	0.7911574658945779
NDH1_2p	0.999613048	0.8276052810104007
R5PP	0.999612426	0.5669589666284716
GUAD_1	0.9996121500000001	0.7462047086918688
GUAD	0.9996121500000001	0.692813333173842
AACPS11	0.9996108119999999	0.6666666666666667
DHR_1	0.9996106920000001	0.5772920127676049
PYRDC2	0.9996094	0.6761073242867897
ALKP	0.999607846	0.5773793951964252
ASPMETASPr	0.999606638	0.5212600867456523
PFK_adp	0.9996058479999999	0.4742961821707634
RE2649C	0.99960483	0.7303188477560721
APH161	0.999602708	0.7302525292390735
GTPDPDP	0.9996019759999999	0.5999757854591448
GDTP	0.9996019759999999	0.7302525292390737
DURADx	0.999601966	0.7171175262516467
FUMtpp	0.9996015079999999	0.9486832980505138
FUMt2_3pp	0.9996015079999999	0.9899494936611664
LAAL35	0.9995982119999999	0.7171237285368489
CBMK4	0.999596186	0.8333333333333335
CAPROICc	0.9995957400000002	0.7999878927294986
HMR_4079	0.99959567	0.8618541968594311
NO3t2pp	0.999595226	0.6933833169353778
ASPOb	0.9995949059999999	0.6928133331738163
MTHFC	0.999594496	0.7559452888379559
FRD	0.9995929819999999	1.0
AMPDA2	0.999592282	0.5164029893974045
TMN_c	0.999592282	0.5164029893974045
NTD11	0.99959194	0.5773793951964237
LPLIPAL2A160	0.9995892200000001	0.668137215063453
HPYRRx_1	0.999587254	1.0
URIK1	0.999587054	0.5999757854591516
AACPS4	0.999584198	0.6666666666666667
AASAD3	0.9995837940000001	0.8198850744148276
FAOXOHC22C22DCc	0.9995837940000001	0.8660254039607408
FAOXOHC16C16DCc	0.9995837940000001	0.8660254039607413
AM6SAD	0.9995837940000001	0.8198850744148266
RE3012C	0.9995837940000001	0.8198850744148282
4MBZDH	0.9995837940000001	0.8198850744148286
CBL2OR	0.9995837940000001	0.6024542350464568
VNDH	0.9995837940000001	0.8198850744148238
COALDDH	0.9995837940000001	0.8198850744148257
VNDH_3	0.9995837940000001	0.819885074414829
6TINS5MPOR	0.9995837940000001	0.7303188477560613
DPNSPAD	0.9995837940000001	0.7303188477560613
FAOXOHMC10DC10c	0.9995837940000001	0.8999939463647983
5HOXINDACTOX	0.9995837940000001	0.8198850744148285
QOR2	0.9995837940000001	0.7303188477560614
PHCD	0.9995837940000001	0.777770304355152
TNTR2x	0.9995837940000001	0.7746201145149851
TMABADH	0.9995837940000001	0.8198850744148285
4H3NALDD	0.9995837940000001	0.8198850744148286
TNTR1x	0.9995837940000001	0.7746201145149851
RE3346C	0.9995837940000001	0.819885074414828
4HALDD_1	0.9995837940000001	0.8198850744148286
QOR3	0.9995837940000001	0.7303188477560614
CDP4D6DGLCRx	0.9995837940000001	0.7303188477560614
DMSOR3	0.9995837940000001	0.7303188477560613
RE2333C	0.9995837940000001	0.8198850744148282
RE2334C	0.9995837940000001	0.8198850744148282
4HGLSD	0.9995837940000001	0.8198850744148286
ALDD11	0.9995837940000001	0.8198850744148239
ALDD13	0.9995837940000001	0.8198850744148238
2MBALDH	0.9995837940000001	0.8198850744148292
34DHXMANDACOX	0.9995837940000001	0.819885074414829
HMSD	0.9995837940000001	0.836649173246646
ALDD15	0.9995837940000001	0.8198850744148239
3M4HDXPAC	0.9995837940000001	0.8198850744148287
3MOX4HOXPGALDOX	0.9995837940000001	0.8198850744148287
NABTNO	0.9995837940000001	0.8198850744148204
HEMEAS_1	0.9995837940000001	0.8660254039607415
N2OR	0.9995837940000001	0.7303188477560614
PHHL2	0.9995837940000001	0.4714520869604546
RE2152C	0.9995837940000001	0.8999939463647927
r0558	0.9995837940000001	0.8198850744148277
3MBZDH	0.9995837940000001	0.8198850744148287
HP5CD_1	0.9995837940000001	0.777770304355158
HP5CD	0.9995837940000001	0.7746201145149851
UACMAMO	0.9995837940000001	0.8999939463647983
RADH	0.9995837940000001	0.8198850744148238
HMSD2	0.9995837940000001	0.8198850744148239
RADH3	0.9995837940000001	0.8198850744148198
r0642	0.9995837940000001	0.8198850744148292
GDBTALDH	0.9995837940000001	0.8198850744148213
CHMSDH	0.9995837940000001	0.7303188477560613
GG15DAPDxr	0.9995837940000001	0.8198850744148244
ALDD21	0.9995837940000001	0.8198850744148238
ALDD9	0.9995837940000001	0.8198850744148239
ALDD7	0.9995837940000001	0.8198850744148239
ALDD5	0.9995837940000001	0.8198850744148239
IMACTD	0.9995837940000001	0.8198850744148239
ALDD17	0.9995837940000001	0.8198850744148239
UDPGALNAC6DH	0.9995837940000001	0.8999939463647983
RE2335C	0.9995837940000001	0.8198850744148282
ALDD4x	0.9995837940000001	0.8198850744148239
PYLALDOX	0.9995837940000001	0.8198850744148239
ALDD3C7_c	0.9995837940000001	0.8198850744148239
GGDAPDxr	0.9995837940000001	0.8198850744148244
ALDD3C161_c	0.9995837940000001	0.8198850744148239
ALDH_1	0.9995837940000001	0.8198850744148239
SGSAD	0.9995837940000001	0.8198850744148239
MACOXO	0.9995837940000001	0.8198850744148287
ALDD20x_1	0.9995837940000001	0.8198850744148239
r0688	0.9995837940000001	0.8198850744148228
QOR1	0.9995837940000001	0.7303188477560614
ALDD20x	0.9995837940000001	0.8198850744148239
TYRTYRr	0.999583492	0.40824829046386313
UNK2_cho	0.999582172	0.6323885220945941
UNK2	0.999582172	0.5962677485218663
DDPA_1	0.99958134	0.9128985596951026
PROPAT4te	0.9995807040000001	0.7071067811865475
HMR_4816	0.999579952	0.8164897161218717
PRAIS_1	0.9995798	0.952572479350215
THRS	0.9995790459999998	0.8944542632698657
FAS160	0.9995788600000001	0.959948759295392
XAH	0.9995785859999999	0.4757951711355366
SR6	0.999578072	0.6666778767063654
TTDCAt2pp	0.999577734	0.6499370752180326
G6PDH1	0.9995773799999998	0.7171175262516363
3PGP	0.9995773020000002	0.5000084075297715
CYTDK2	0.99957681	0.5999757854591204
r0193	0.9995759320000002	0.7302820076206649
GMPt6	0.9995756920000002	0.5669589666284731
CYSO	0.9995727019999998	0.6761175594973858
UDPACGLUDH	0.9995691260000001	0.4757951711355367
UACGAMDH2	0.9995691260000001	0.4757951711355367
HMR_1536	0.99956902	0.7778612848851352
RE1943C	0.99956902	0.7778612848851474
3DHLCAS	0.99956902	0.8677218312746245
3DHCAS	0.99956902	0.8677218312746245
RE1906C	0.99956902	0.7778612848851473
3DHCDCAS	0.99956902	0.8677218312746245
HMR_1504	0.99956902	0.7778612848851358
MPOMC1_1	0.99956902	0.7778612848851414
MPOMC1	0.99956902	0.7778612848851414
3DHDCAS	0.99956902	0.8677218312746245
RE1942C	0.99956902	0.9241428865013481
RE1941C	0.99956902	0.9241428865013485
HMR_1516	0.99956902	0.8677218312746245
RE1938C	0.99956902	0.7778612848851474
HMR_2484	0.99956902	0.8677218312746245
RE2382C	0.99956902	0.7778612848851363
HMR_1478	0.99956902	0.8677218312746245
RE1587C	0.99956902	0.7778612848851367
RE1632C	0.99956902	0.7778612848851317
RE1811C	0.99956902	0.7778612848851367
RN0001C	0.99956902	0.7778612848851477
BVMO1	0.99956902	0.7778612848851423
BVMO2	0.99956902	0.7778612848851412
RE2398C	0.99956902	0.9101820546182064
BVMO4	0.99956902	0.7778612848851332
RE1905C	0.99956902	0.7778612848851473
LIDOMO	0.99956902	0.7778612848851432
RE1809C	0.99956902	0.7778612848851367
MPOMOR_1	0.99956902	0.8677218312746245
RE1806C	0.99956902	0.7778612848851475
HMR_1477	0.99956902	0.7778612848851405
r0741	0.99956902	0.7778612848851426
RE1803C	0.99956902	0.7778612848851426
RE1582C	0.99956902	0.7778612848851366
RE2387C	0.99956902	0.7778612848851363
RE1308C	0.99956902	0.7778612848851354
HMR_1490	0.99956902	0.7778612848851346
KYN3OX	0.99956902	0.7778612848851284
MPOMMM	0.99956902	0.8677218312746245
RE2383C	0.99956902	0.9101820546182064
HMR_1503	0.99956902	0.8677218312746245
HMR_1502	0.99956902	0.7778612848851355
RE1904C	0.99956902	0.7778612848851473
HMR_1494	0.99956902	0.7778612848851372
HMR_1493	0.99956902	0.8677218312746245
C14825c	0.99956902	0.7778612848851428
RN0020C	0.99956902	0.7778612848851358
RAHY	0.99956902	0.7778612848851426
MPOMOR	0.99956902	0.8677218312746245
RE1828C	0.99956902	0.7778612848851363
RE1826C	0.99956902	0.7778612848851475
RE1812C	0.99956902	0.7778612848851367
HMR_1538	0.99956902	0.8677218312746245
HMR_1550	0.99956902	0.7778612848851358
HMR_1543	0.99956902	0.7778612848851353
HMR_1991	0.99956902	0.7778612848851358
HMR_1989	0.99956902	0.7778612848851341
HMR_1988	0.99956902	0.7778612848851384
HMR_1981	0.99956902	0.7778612848851492
HMR_1948	0.99956902	0.7778612848851341
HMR_1944	0.99956902	0.7778612848851492
CACNAO	0.99956902	0.7778612848851338
HMR_1940	0.99956902	0.7778612848851468
HMR_1838	0.99956902	0.8176363795175434
44MZYMMO	0.99956902	0.9309951946372985
HMR_1786	0.99956902	0.7778612848851407
C5STDS	0.99956902	0.8677218312746245
HMR_1767	0.99956902	0.7778612848851358
HMR_1126	0.99956902	0.7778612848851368
C4STMO2	0.99956902	0.933530520727573
C4STMO1	0.99956902	0.93353052072757
HMR_1990	0.99956902	0.7778612848851321
HMR_1992	0.99956902	0.7778612848851321
RN0030C	0.99956902	0.8432962619573792
HMR_1993	0.99956902	0.7778612848851468
HMR_2495	0.99956902	0.8677218312746245
DOPAc	0.99956902	0.7778612848851438
HMR_2457	0.99956902	0.7778612848851428
HMR_2403	0.99956902	0.8677218312746245
HMR_2585	0.99956902	0.7778612848851472
HMR_2393	0.99956902	0.8677218312746245
HMR_2380	0.99956902	0.8677218312746245
25HVITD3c	0.99956902	0.7778612848851383
HMR_2368	0.99956902	0.8677218312746245
HMR_2365	0.99956902	0.8677218312746245
RN0032C	0.99956902	0.5185741899234315
HMR_2289	0.99956902	0.8677218312746245
4MZYMR	0.99956902	0.8677218312746247
HMR_2288	0.99956902	0.8677218312746245
HMR_2007	0.99956902	0.7778612848851494
CADMO	0.99956902	0.7778612848851312
HMR_1765	0.99956902	0.7778612848851395
HMR_1544	0.99956902	0.8677218312746245
DESAT180_9	0.99956902	0.8677218312746245
DES2_9	0.99956902	0.8677218312746245
DES2_6B	0.99956902	0.8677218312746245
DES2_6	0.99956902	0.8677218312746245
DES2_15	0.99956902	0.8677218312746245
DES2_12	0.99956902	0.8677218312746245
RE2112C	0.99956902	0.7778612848851338
DES21	0.99956902	0.7778612848851413
CYP2R1	0.99956902	0.7778612848851492
HMR_1549	0.99956902	0.8677218312746245
3HPPPNOHc	0.99956902	0.7778612848851376
BCAROHX	0.99956902	0.7778612848851344
BCAROHX2	0.99956902	0.7778612848851405
HMR_1548	0.99956902	0.7778612848851358
HMR_1545	0.99956902	0.7778612848851358
r0268	0.99956902	0.7778612848851362
HMR_2472	0.99956902	0.8677218312746245
CXANHX	0.99956902	0.7778612848851406
RN0029C	0.99956902	0.5185741899234314
EPISTLDS_c	0.99956902	0.8677218312746245
PSPHS	0.99956902	0.7778612848851426
HMR_1739	0.99956902	0.7778612848851358
RE2248C	0.99956902	0.7778612848851352
HMR_1737	0.99956902	0.7778612848851426
SMO	0.99956902	0.7778612848851463
RN0027C	0.99956902	0.8432962619573791
RE2240C	0.99956902	0.7778612848851382
RE2235C	0.99956902	0.7778612848851367
C22STDS	0.99956902	0.8677218312746245
HMR_1735	0.99956902	0.7778612848851407
HMR_1681	0.99956902	0.7778612848851426
ZCAROTDH1	0.99956902	0.8677218312746245
ZCAROTDH2	0.99956902	0.8677218312746245
DESAT18a	0.99956902	0.8677218312746245
ZXANHX	0.99956902	0.777861284885145
RE2249C	0.99956902	0.7778612848851352
HMR_2581	0.99956902	0.7593025663815924
HMR_0981	0.99956902	0.7778612848851363
P4502C92	0.99956902	0.7778612848851397
P4502C8	0.99956902	0.7778612848851426
RE3436C	0.99956902	0.7778612848851362
P4502C19	0.99956902	0.7778612848851479
P4502A6	0.99956902	0.7778612848851304
RE3435C	0.99956902	0.7778612848851363
LTHSTRLOR	0.99956902	0.8677218312746245
RE3434C	0.99956902	0.7778612848851364
RE3370C	0.99956902	0.9101820546182064
RE3251C	0.99956902	0.7778612848851474
AGLPED_cho	0.99956902	0.8677218312746245
AGLPED	0.99956902	0.8677218312746245
RE3041C	0.99956902	0.7778612848851417
CDCA6AH	0.99956902	0.7778612848851308
RE3020C	0.99956902	0.7778612848851363
MELATNOX	0.99956902	0.7778612848851449
FAH4	0.99956902	0.7778612848851426
RE3019C	0.99956902	0.7778612848851363
RE3018C	0.99956902	0.7778612848851363
RE3015C	0.99956902	0.7778612848851364
P4502C9	0.99956902	0.7778612848851483
P4502C93	0.99956902	0.7778612848851426
RE3013C	0.99956902	0.7778612848851367
CERH124	0.99956902	0.777861284885134
RE3506C	0.99956902	0.7778612848851362
CERS326	0.99956902	0.777861284885134
PGS	0.99956902	0.7593025663815919
CERS324	0.99956902	0.777861284885134
TYMc	0.99956902	0.7778612848851426
RE3474C	0.99956902	0.777861284885136
RE3464C	0.99956902	0.7778612848851362
RE3518C	0.99956902	0.777861284885136
RE3522C	0.99956902	0.7778612848851361
CERH126	0.99956902	0.777861284885134
P4503A5	0.99956902	0.7778612848851314
PHTHCLS	0.99956902	0.7778612848851426
HMR_0954	0.99956902	0.7778612848851367
P4503A4	0.99956902	0.7778612848851426
P4502F1	0.99956902	0.7778612848851426
P4502E1	0.99956902	0.7778612848851382
RE3440C	0.99956902	0.9101820546182064
P4502D6	0.99956902	0.7778612848851374
P4502C94	0.99956902	0.7778612848851346
RE3014C	0.99956902	0.7778612848851418
RE3514C	0.99956902	0.7778612848851414
RE2632C	0.99956902	0.9101820546182064
RE2675C2	0.99956902	0.8677218312746245
5OHHEXAc	0.99956902	0.777861284885137
HMR_0946	0.99956902	0.7778612848851367
HMR_0942	0.99956902	0.7778612848851367
7KLITCHOLc	0.99956902	0.8677218312746245
HMR_0950	0.99956902	0.7778612848851367
RE2975C	0.99956902	0.7778612848851366
RE2636C	0.99956902	0.7778612848851314
AND19ONEc	0.99956902	0.7778612848851347
OMMBLHXy	0.99956902	0.7778612848851378
OMPHHXy	0.99956902	0.7778612848851378
21HPRGNLONE	0.99956902	0.7778612848851492
FPGSa	0.9995679039999998	0.8347760356987523
HSDxi	0.99956591	0.7171175262516372
DHAK	0.999564626	0.7453559979641786
PRFGS	0.9995634539999999	0.9622569215851717
THMDP	0.99955846	0.8090346406936971
RBK	0.99955628	0.676107324286796
FPGS7	0.999552706	0.8347760356987526
MTHFD2	0.999551948	0.7171175262516369
GAPDi_nadp	0.9995517899999999	0.6666666666666667
DGLACH	0.9995506799999999	0.5669589666284669
NTP12	0.9995498740000001	0.5999757854591601
4HOXPACDOX_NADP	0.9995484400000001	0.861854196859434
FALDtpp2	0.99954823	0.6499370752180326
FALDep	0.99954823	0.6499370752180326
URAt2pp	0.9995476999999999	0.6499370752180326
ACYP	0.999547422	0.5999757854591298
HPPK	0.999546342	0.5999757854590927
34DHPLACOX_NADP	0.999544624	0.8618541968594342
HSK	0.999544328	0.5999757854591191
APH141	0.9995434440000001	0.7302525292390735
ASPO2y	0.9995429060000001	0.769808990543565
r0186	0.9995422560000001	0.516361307886044
DOHDUS	0.999541768	0.7142733601418252
GDTPR	0.9995400520000001	0.8676878354044644
LGTHL	0.9995396659999999	1.0
AKGCAL	0.99953896	0.5999757854590783
NO3t3	0.999537704	0.5
GTHRDH_syn	0.9995368580000001	0.5
ARGARGr	0.9995367039999999	0.4714283020760013
FAS180	0.99953667	0.9596333040024655
BZ12DOX	0.999535388	0.7302820076206545
PPPPH	0.9995353760000001	0.5999757854591228
NTP9	0.99953497	0.599975785459124
ORN5O	0.9995343699999999	0.6172267437046213
GLXCL	0.999534204	0.5185741899234237
NADHDH	0.9995329159999999	0.7050187739356124
RNF	0.9995329159999999	0.6727069726076766
NTP11	0.99953258	0.5999757854591241
GGSPMDS	0.999529832	0.7142733601417878
LPLIPAL2A140	0.999529042	0.668137215063453
HMR_6786	0.99952772	0.599975785459129
HDECH	0.999526272	0.7441512172240468
MMSAD2	0.999525846	0.6804252586386237
MTHFC_1	0.999525412	0.5773793951964341
r1377	0.9995243739999999	0.6666330340026253
TARTD	0.9995230399999999	0.4757951711355435
DTARTD	0.9995230399999999	0.4757951711355435
LPLIPAL2A181	0.999522054	0.668137215063453
GLYCK	0.9995217539999999	0.799987892729475
ARGMO	0.9995211919999999	0.552840767036461
FORA	0.9995184	0.8944542632698347
ORNt2r	0.99951735	0.5547066535483023
GLNSP3	0.9995163340000002	0.7142733601418239
FAS141	0.999512782	0.9267851226590161
CDAPPA161	0.9995125359999999	0.6681372150634464
ZN2t5	0.999512022	0.75
FRUpts2	0.99951183	0.75
GMPR	0.999510072	0.7257676196256985
GNP	0.9995088899999999	0.5000084075297715
LAAL37	0.9995070580000001	0.6761073242867668
DMALRED	0.9995057839999999	0.5
FUMt2_2	0.9995054379999999	0.9486832980505138
FUMt2_3	0.9995054379999999	0.8944271909999159
FUMt3	0.9995054379999999	0.5547066535483023
BUPN	0.99950534	0.7492746171320812
UPPN	0.99950534	0.8411887231780919
DHNCM	0.9995035160000001	0.75
NTPP1_1	0.999500956	0.8944542632698361
FAH3_1	0.9994984060000001	0.7001400420140049
FPGS4	0.9994979860000001	0.834776035698727
NAKt2pp	0.999496688	0.5
Nat_Kpp	0.999496688	0.5
HDCAt2	0.9994939820000001	0.5547066535483023
AACPS2	0.9994926060000001	0.6666666666666667
GNK	0.9994920300000001	0.8944542632698315
GLXCBL	0.9994896000000001	0.5185741899234237
FDH3	0.9994894259999999	0.7276011175981781
5DKGR	0.999488148	0.7999878927295188
UACGAMDH	0.9994876400000001	0.7171175262516627
SLFAT	0.999485938	0.5999757854591063
METS_1	0.999485612	0.8944542632698559
OIVD2E	0.99948479	0.8103996417565469
O2XOADOX	0.99948479	0.8433422126906891
ACTNtpp	0.999479992	0.6499370752180326
ARGDI	0.999478764	0.6928133331738174
LTHRK	0.999478156	0.5999757854591483
CITL	0.9994779460000001	0.3483740816098375
BSORy	0.9994771799999999	0.7911574658945779
ADNK3	0.9994757419999999	0.5999757854590984
[truncated: 1 more rows]
