# Supplementary material for: Teasing out missing reactions in genome-scale metabolic networks through hypergraph learning
Source: Nat Commun. 2023 Apr 25;14:2375. doi: 10.1038/s41467-023-38110-7 (PMC10130184; doi:10.1038/s41467-023-38110-7)
Supplement: Supplementary file 4 — Source Data [file 41467_2023_38110_MOESM4_ESM.zip › Source Data/Supplementary Figure 8/giri/PF.csv]

	predicted scores	similarity max
HPOXR	0.9999808760000001	0.9622572316291067
NTD7	0.9999738579999999	0.6123886212522457
ADNCYC	0.9999728019999999	0.5773807901776459
ADK2	0.9999709400000001	0.5
DADNC	0.999970036	0.6666784135794196
FMNAT_1	0.999969774	0.8944555598468612
H2CO3D	0.9999657579999999	0.5773807901776381
NTPP2_1	0.9999646259999999	0.8944555598468289
NTD4	0.99996409	0.6123886212522457
ADK3	0.9999626320000001	0.7069467841755195
AADa	0.999962158	0.6123724356957947
AACLAM	0.999962158	0.6123724356957947
AP4AS	0.99996112	0.6761065541846859
PIt2r	0.9999590139999999	0.6737222945720163
AFAT	0.9999565799999999	0.9486883143934394
BPNT_1	0.999955808	0.8944555598468484
NADPHHS	0.9999553459999999	0.4757934574556435
NADPHHR	0.9999553459999999	0.4757934574556435
SOR	0.9999548	0.7453559985002057
TPHAP	0.999954646	0.8304102837607237
DNTP	0.999954646	0.7499603489294054
AP3AH	0.999954646	0.7499603489294053
ADK2_1	0.999954578	0.5751874297898059
AP4AH1	0.9999545160000001	0.7499603489294054
PPItex	0.9999540039999999	0.6737222945720162
AMPDA	0.999953462	0.6741881986775413
ADNK1	0.9999531279999999	0.6324310140239817
AP4AH	0.99995167	0.707084352932406
FADDP	0.9999514780000001	0.7499603489294073
SUCCACT	0.9999506480000001	0.6666666666666667
NADHHR	0.999950554	0.4757934574556435
NADHHS	0.999950554	0.4757934574556435
AP3S	0.999949588	0.7999492417994771
NTPP8_1	0.9999493320000001	0.8944555598468775
ANNAT	0.99994861	0.7499603489294289
NMNAT	0.99994861	0.6324254411345662
AMPt6	0.9999485199999999	0.6737222945720163
PDE5	0.99994841	0.6708416698851243
CYTDK1_1	0.9999480179999999	0.7069467841755195
GDPTPDP	0.9999479539999999	0.5
SFRR	0.999947906	0.680421810131129
NPH	0.9999478679999999	0.9805794797698933
MCD	0.9999461860000001	0.6859943405700353
CYTK1	0.99994588	0.7069467841755195
ENO	0.9999453300000001	0.5163595610855733
AADb	0.999945142	0.6123724356957946
NADPHXD	0.999944872	0.5249996951795011
GLUGLUr	0.999944156	0.6123724356957946
PFL	0.9999439500000001	0.6123724356957947
FRD	0.9999430480000001	0.5
SUCD1	0.9999430480000001	0.5
r0097	0.9999421720000001	0.6324254411345532
ACOAM	0.9999421720000001	0.6324254411345521
ATPADT	0.9999413	0.6123724356957947
PHNACH	0.9999411800000001	0.6123886212522457
CPMPS	0.9999390119999999	0.6708416698851216
SUCptspp_1	0.9999388660000001	0.8660711852664522
GTPDPK	0.999938504	0.8944555598468333
PPGPPDP_c	0.9999382320000001	0.8944555598468602
r0068	0.9999371979999999	0.5751874297897711
NDPK3	0.9999369940000001	0.7069467841755195
ACCOAS	0.9999364539999999	0.9428588821467959
FDH6	0.9999360319999999	0.7276136624548732
NH4OHDs	0.99993444	0.5773807901776356
GTPH1	0.999934302	0.8728649692355039
NDP3	0.9999338099999999	0.7302813011427453
CYTDK1	0.9999334879999999	0.6324310140239885
GTPHL	0.9999334620000001	0.5165233547607755
GDPDPK	0.9999333160000001	0.5999746257294531
PYRDC	0.9999324680000001	0.7559460715368805
LO	0.99993245	0.599974625729471
OAADC	0.999932248	0.6859943405700353
PPGPPDPE	0.999932046	0.859975584589598
PpGppP	0.9999317600000002	0.75
NADHXD	0.999931694	0.5249996951795011
NTP4	0.999931342	0.730281301142747
CYTBD2	0.9999311879999999	0.8662301589121095
GDPDPKE	0.9999308000000001	0.8484877589888514
H2O2syn	0.999930644	0.6928129984163864
MCDC	0.999930354	0.47142944107339435
FACOAL60i	0.999929686	0.7216878364870323
CYSCYSr	0.9999294599999999	0.6123724356957946
NADS1_1	0.999929294	0.9258410741633873
DCTPD2	0.9999289060000001	0.7070843529324233
NTRIRy_1	0.9999268179999999	0.7777869141850097
NTRIR2y	0.9999268179999999	0.9525812856869129
NTP7	0.999926022	0.7302813011427841
GLYK	0.999925928	0.676106554184671
G3PCT_1	0.999925656	0.5
CDPPH	0.999925556	0.7302813011427483
HMR_0156	0.999925546	0.6666666666666667
ASNS2	0.9999253979999999	0.7559194317913287
FAO2	0.99992528	0.6775755765520766
NTPP1_1	0.999925024	0.8944555598468321
GLYK1	0.999924704	0.7069467841755195
GLYTA	0.9999242340000001	0.500008810184581
ALDD2y	0.999924118	0.8618540385649889
P4AH	0.9999236420000001	0.7302813011427595
DPCOAK	0.9999234960000001	0.8944555598468179
FAO1	0.9999234639999999	0.6782616110610168
NH4t3r	0.999923444	0.6737222945720163
NH4t_1	0.999923444	0.6737222945720163
ACYP_2	0.999923252	0.7302813011427498
PHHL	0.999923252	0.78442625684677
ACYP_3	0.999923252	0.7499603489294023
PPANA	0.999923152	0.8819126637222258
FAO10	0.999922868	0.6961589924152873
PYRt2	0.9999224379999999	0.6737222945720163
FORMCOAL	0.999921646	0.6666666666666667
PPC	0.999921634	0.6666842872686704
GLYGLYCNc	0.9999212500000001	0.6123724356957946
ACS2	0.999920848	0.6666666666666667
AP5AH	0.9999207200000001	0.6323853122994527
NAD_H2	0.9999201039999999	0.8018200556825094
HMR_3915	0.9999194099999998	0.6030313826902794
FEROc	0.999919152	0.881061503641487
H2ASE_syn	0.9999188160000001	0.7746048583624667
FAO3	0.999918192	0.6769066247070329
BCOALIG	0.9999178500000001	0.8580822335576661
CYTBO3	0.9999172179999999	0.9018598559234289
CYTBD	0.9999172179999999	0.8662301589121095
CMPt6	0.9999167179999999	0.6737222945720163
NDP7	0.9999163079999999	0.7302813011427831
NTP3e_1	0.999916178	0.9128998830084134
FACOAL180	0.999916034	0.7216878364870323
SUCCt2_2	0.9999159800000001	0.9486832980505138
SUCCt2_3	0.9999159800000001	0.9038933091720995
SUCCt3	0.9999159800000001	0.6737222945720163
ALR	0.9999157160000001	0.8618540385649855
HMR_0180	0.9999154339999998	0.7216878364870323
PPIabc	0.999915388	0.8451465958423988
PPIuabcpp	0.999915388	0.8451465958423989
ACALD	0.9999147159999999	0.6804258065824232
G3PA	0.999914714	0.6123724356957947
ACTF	0.999914714	0.6123724356957947
CBMD	0.9999146760000001	0.8671093492677993
UTPH1	0.999914392	0.8728649692355043
FACOAL40t2pp	0.9999141719999999	0.7499999999999999
HMR_0188	0.9999137919999999	0.7216878364870323
GLUDC	0.999912328	0.6859943405700353
GUAC	0.9999102799999999	0.670806212201698
METt3pp	0.9999097599999999	0.6737222945720163
SUCCt2_3pp	0.999909684	0.9899494936611664
SUCCt3pp	0.999909684	0.7071067811865475
SUCCtpp	0.999909684	0.9486832980505138
SULR_1	0.99990954	0.9940173232682361
SULRR2	0.99990954	0.888899330497154
FAO11	0.999909522	0.6992501161715821
NH4tpp_1	0.9999092980000001	0.6737222945720163
NH4t3pp	0.9999092980000001	0.6737222945720163
ACS_1	0.99990895	0.9258410741633651
GLYFEM	0.99990892	0.6124371856231123
r0120	0.9999083520000001	0.8207326591713939
ATPATF1	0.9999082680000001	0.47435669387829604
FACOAL50It2pp	0.99990811	0.7499999999999999
METt3	0.999907876	0.6737222945720163
METt2r	0.999907876	0.6737222945720163
OXACOAL	0.9999075620000001	0.6666666666666667
ADHEr	0.9999066320000001	0.8280811731073769
AKO	0.999906606	0.5000000000000001
MMS	0.99990657	0.6666666666666667
CITMS	0.99990657	0.6666666666666667
TTDCAFATPc	0.9999065	0.8333333333333335
GLUDy	0.999906324	0.7559194317912898
HMR_0168	0.999906306	0.7216878364870323
AACOAT	0.999905468	0.6666666666666667
FACOAL181_2	0.999904652	0.8333333333333335
FACOAL18111Z	0.999904652	0.8333333333333335
IVCS	0.999904632	0.6666666666666667
PALFATPtc	0.9999038800000001	0.8333333333333335
NDPK1	0.9999037059999999	0.7069467841755195
NADHPO	0.9999030719999998	0.8249724474472475
PTAr	0.999902162	0.6123724356957947
NADS2	0.9999019199999999	0.7777699464336869
r1319	0.9999016199999999	0.7999873128646585
SGDS	0.999901588	0.5000088101845813
GUACYC	0.9999014199999999	0.7697935770155164
DUTPDP	0.99990022	0.8944555598468316
PDH2	0.999898294	0.6172273827755878
PANO	0.9998980160000001	0.8571376172166274
ACt5pp	0.9998979419999999	0.9486832980505138
ACt2ipp	0.9998979419999999	1.0
CBMKr2	0.9998979	0.6735990519733099
CBMKr	0.9998979	0.7746021315130232
FACOAL180_1	0.9998974799999999	0.6666666666666667
FACOAL180_2	0.9998974799999999	0.6666666666666667
r1252	0.99989618	0.8333333333333335
LDH_L	0.9998959020000001	0.7999873128646895
ASPA1	0.999895782	0.5000088101845809
ACKr	0.99989555	0.7069467841755195
PSP_L_1	0.9998954019999999	0.8944555598468626
GP4GH	0.9998951380000001	0.7070843529323937
FACOAL141	0.9998946639999999	0.7216878364870323
SUCBZL_1	0.9998945560000001	0.6172273827756076
ACOAH	0.9998944000000002	0.7303199064067365
G3PCT_2	0.9998941240000001	0.5500919500128338
r1254	0.999892802	0.8819306060820573
OCDCAFATPc	0.9998927820000001	0.7216878364870323
G3PCT	0.999892708	0.5999746257294761
TETDECACID	0.9998923080000001	0.6767529681839596
HEXEDECACID	0.9998923080000001	0.6762522260005742
DODECACID	0.9998923080000001	0.6770032003863301
OCTDECACID	0.9998923080000001	0.6756893384895896
DECACID	0.9998923080000001	0.6764814252025461
HEXDECACID	0.9998923080000001	0.6762522260005742
OCTEDECACID	0.9998923080000001	0.6756893384895896
APDH	0.999891858	0.6741881986775546
NADH7	0.99989177	0.8170223884688065
LAAL23	0.999891742	0.5962669321610883
AMID_1	0.9998917299999999	0.8944555598468354
OLEICFATPtc	0.9998915939999999	0.8333333333333335
ME2	0.9998914080000001	0.6708416698851305
FACOAL40It2pp	0.99989054	0.7499999999999999
ALAALAD	0.9998905220000001	0.6804258065824209
PGAM1_PhosHydro	0.9998898859999998	0.6708416698851536
G3PD2	0.9998896	0.6928129984163859
GLU5K	0.9998894140000001	0.7069467841755195
BIRA	0.999889406	0.8451465958423793
G3PD	0.9998891319999998	0.5
GLUt2r	0.99988742	0.6737222945720163
ASP4DC	0.999887348	0.75
SUCBZL	0.99988703	0.6666666666666667
FRDx	0.9998868919999999	0.717116585636187
SULRR	0.999886512	0.7581974807479465
SO3R	0.999886512	0.9525812856869129
GLY3Pt2	0.999886448	0.6737222945720163
SERHL	0.9998862299999999	0.5773807901776342
HMR_7197	0.9998862299999999	0.5773807901776364
OCTNLL	0.999886178	0.6666666666666667
HKt	0.9998861419999999	0.8571363842319873
PHNO	0.9998860259999999	0.878136789933921
PACCOAL2	0.9998859299999999	0.6666666666666667
OXGDC	0.999885026	0.6859943405700353
HMR_1754	0.9998848419999999	0.6172273827755771
NDP4	0.999884612	0.730281301142747
ACt2r_1	0.99988455	0.6737222945720163
ACt2r	0.99988455	0.6737222945720163
METRR	0.99988396	0.8165397441229082
NADK1	0.9998839480000001	0.6323324816216407
AASAD1	0.999883814	0.5477283480881452
ATPATF2	0.99988264	0.47435669387829604
PYR5CD2	0.9998825	0.8888849732168865
PACL	0.999882412	0.9258410741633873
BCOALIG2	0.99988084	0.6666666666666667
SO3t	0.999879534	0.6737222945720163
GK_adp	0.999878996	0.5751874297897819
GSEALD	0.999878202	0.8618540385649855
PRPPP	0.999878066	0.7302813011427716
HMR_0200	0.999877912	0.6666666666666667
FACOALT60t2pp	0.999877634	0.7499999999999999
FACOALP80t2pp	0.999877634	0.7499999999999999
FACOALP70t2pp	0.999877634	0.7499999999999999
FACOALP60t2pp	0.999877634	0.7499999999999999
FACOALP90t2pp	0.999877634	0.7499999999999999
FACOALP50t2pp	0.999877634	0.7499999999999999
FACOAL90t2pp	0.999877634	0.7499999999999999
FACOAL70t2pp	0.999877634	0.7499999999999999
FACOAL182t2pp	0.999877634	0.7499999999999999
FACOAL181d6t2pp	0.999877634	0.7499999999999999
FACOAL181d11tpp	0.999877634	0.7499999999999999
FACOALP100t2pp	0.999877634	0.7499999999999999
DAPAL_1	0.99987763	0.6708416698851556
DAPAL	0.99987763	0.6761065541847265
2AMACHYD	0.99987763	0.6708416698851556
FACOAL50i	0.9998775240000001	0.7216878364870323
ACSPHAC140	0.99987695	0.6666666666666667
FTHFDH	0.9998766119999999	0.7200744452554109
FAS80COA_L	0.99987558	0.9950074945004932
FMNRy_1	0.9998743940000001	0.9486883143934304
ACPAL	0.9998742400000001	0.6666666666666667
GLUMETr	0.999873346	0.5000088101845813
ALAALACNc	0.999872882	0.5773502691896257
NADH17pp	0.999872482	0.8757593740198837
RBFK_1	0.9998720779999999	0.89445555984687
FACOAL1813	0.9998714620000001	0.6666666666666667
ACOATA	0.9998712599999999	0.6123724356957947
AASAD2	0.999871046	0.5669723986644775
PYK4	0.999870992	0.5999746257295033
FISC	0.999870866	0.7008986522114649
FDH	0.9998708599999999	0.6708416698851459
HAMR	0.9998705680000001	0.9047588909753973
IPDAB	0.99986935	0.750502236224014
FADD3	0.99986935	0.7505022362240087
PCA2	0.99986935	0.7505022362240087
HMR_0305	0.99986935	0.6761065541846577
PALMCL	0.99986935	0.6172273827755926
CACOAL	0.99986935	0.6761065541846583
PCA1	0.99986935	0.7505022362240087
METNA	0.9998685	0.5999746257294335
unkFol	0.99986653	0.8845337664322256
3SPYRSP	0.9998661400000002	0.5477077590494539
SUCCabc	0.9998659200000001	0.8451465958423988
PUTA3	0.999865614	0.8571376172166278
PFOR	0.999865414	0.6172273827755878
GLYC3Pabc	0.9998644780000001	0.8571363842319948
PEPt6	0.999864324	0.6737222945720163
RNA_1	0.999864062	0.5963614951508708
CYTDK2_1	0.9998640380000001	0.7069467841755195
PPDK	0.999863962	0.676106554184716
GLUDxi	0.9998636999999999	0.7559194317912814
RE2640C	0.99986	0.5
PSP_1	0.9998598600000002	0.7499603489294089
CYTK3	0.999859032	0.7069467841755195
DALADALAD	0.999858132	0.6123724356957946
DCTPD2_1	0.9998566	0.5
NDPK2	0.999855398	0.7069467841755195
GLUabc	0.9998543719999999	0.8571363842319925
GLUVESSEC	0.9998543719999999	0.8451465958423962
RNA	0.9998541280000002	0.6031613145314678
CTPS1_2	0.999853732	0.8366562361371087
P5CCD	0.9998528480000001	0.6666666666666667
FACOAL203	0.9998520000000001	0.6666666666666667
HMR_0301	0.9998520000000001	0.6666666666666667
C12DCACT	0.9998520000000001	0.6666666666666667
RE3345C	0.9998520000000001	0.6666666666666667
FACOAL200	0.9998520000000001	0.6666666666666667
HMR_0171	0.9998520000000001	0.6666666666666667
RE3335C	0.9998520000000001	0.6666666666666667
OCT11EFATP	0.9998520000000001	0.6666666666666667
OCT11EFATP_1	0.9998520000000001	0.6666666666666667
FACOAL204	0.9998520000000001	0.6666666666666667
RE3446C	0.9998520000000001	0.6666666666666667
HMR_0177	0.9998520000000001	0.6666666666666667
DCHOLESTANCOAc	0.9998520000000001	0.6666666666666667
IBUP_RASCL1hep	0.9998520000000001	0.6666666666666667
HMR_0165	0.9998520000000001	0.6666666666666667
HMR_0293	0.9998520000000001	0.6666666666666667
HMR_0297	0.9998520000000001	0.6666666666666667
3HPVSCOAhc	0.9998520000000001	0.6666666666666667
FACOAL206	0.9998520000000001	0.6666666666666667
HMR_0279	0.9998520000000001	0.6666666666666667
RE3075C	0.9998520000000001	0.6666666666666667
HMR_0289	0.9998520000000001	0.6666666666666667
FACOAL205	0.9998520000000001	0.6666666666666667
HMR_0271	0.9998520000000001	0.6666666666666667
HMR_0267	0.9998520000000001	0.6666666666666667
RE3079C	0.9998520000000001	0.6666666666666667
HMR_0255	0.9998520000000001	0.6666666666666667
URSCHOLCOAc	0.9998520000000001	0.6666666666666667
HMR_0245	0.9998520000000001	0.6666666666666667
HMR_0241	0.9998520000000001	0.6666666666666667
RE3562C	0.9998520000000001	0.6666666666666667
HMR_0209	0.9998520000000001	0.6666666666666667
HMR_0204	0.9998520000000001	0.6666666666666667
HMR_0192	0.9998520000000001	0.6666666666666667
FACOAL2042	0.9998520000000001	0.6666666666666667
HMR_0233	0.9998520000000001	0.6666666666666667
FACOAL160_ISO	0.9998520000000001	0.6666666666666667
FACOAL2	0.9998520000000001	0.6666666666666667
RETNCOA	0.9998520000000001	0.6666666666666667
RTOTALFATPc	0.9998520000000001	0.6666666666666667
LEVUACOAL	0.9998520000000001	0.6666666666666667
FACOAL161_ISO	0.9998520000000001	0.6666666666666667
LGNCFATPtc	0.9998520000000001	0.6666666666666667
FACOAL150_anteiso	0.9998520000000001	0.6666666666666667
R_group_phosphotase_1	0.9998520000000001	0.6666666666666667
FACOAL150_ISO	0.9998520000000001	0.6666666666666667
R_group_phosphotase_2	0.9998520000000001	0.6666666666666667
R_group_phosphotase_3	0.9998520000000001	0.6666666666666667
FACOAL150	0.9998520000000001	0.6666666666666667
FACOAL140_ISO	0.9998520000000001	0.6666666666666667
FACOAL1	0.9998520000000001	0.6666666666666667
LINOFATPtc	0.9998520000000001	0.6666666666666667
4CMCOAS	0.9998520000000001	0.6666666666666667
ARACHDFATPtc	0.9998520000000001	0.6666666666666667
SEBACACT	0.9998520000000001	0.6666666666666667
ARACHFATPc	0.9998520000000001	0.6666666666666667
RTOTAL3FATPc	0.9998520000000001	0.6666666666666667
RTOTAL2FATPc	0.9998520000000001	0.6666666666666667
FACOAL170	0.9998520000000001	0.6666666666666667
FACOAL182	0.9998520000000001	0.6666666666666667
FACOAL191	0.9998520000000001	0.6666666666666667
FACOAL184	0.9998520000000001	0.6666666666666667
FACOAL1832	0.9998520000000001	0.6666666666666667
RE2635C	0.9998520000000001	0.6666666666666667
FACOAL182_1	0.9998520000000001	0.6666666666666667
FACOAL1822	0.9998520000000001	0.6666666666666667
FACOAL1821	0.9998520000000001	0.6666666666666667
FACOAL181_1	0.9998520000000001	0.6666666666666667
FACOAL_163_6Z9Z12Z_c	0.9998520000000001	0.6666666666666667
FACOAL1812_1	0.9998520000000001	0.6666666666666667
FACOAL1812	0.9998520000000001	0.6666666666666667
FACOAL171_anteiso	0.9998520000000001	0.6666666666666667
4HPTNCOAL	0.9998520000000001	0.6666666666666667
FACOAL171_ISO	0.9998520000000001	0.6666666666666667
FACOAL170_anteiso	0.9998520000000001	0.6666666666666667
FACOAL170_ISO	0.9998520000000001	0.6666666666666667
FACOAL1831	0.9998520000000001	0.6666666666666667
HMR_0184	0.9998520000000001	0.6666666666666667
FACOAL260	0.9998520000000001	0.6666666666666667
FACOAL244_1	0.9998520000000001	0.6666666666666667
FACOAL_162_9Z12Z_c	0.9998520000000001	0.6666666666666667
HMR_0389	0.9998520000000001	0.6666666666666667
HMR_0385	0.9998520000000001	0.6666666666666667
FACOAL90i	0.9998520000000001	0.6666666666666667
HMR_0381	0.9998520000000001	0.6666666666666667
SUBERICACT	0.9998520000000001	0.6666666666666667
FACOAL245_2	0.9998520000000001	0.6666666666666667
FACOAL2252	0.9998520000000001	0.6666666666666667
FACOAL226	0.9998520000000001	0.6666666666666667
HMR_0345	0.9998520000000001	0.6666666666666667
r0651	0.9998520000000001	0.6666666666666667
FACOAL2251	0.9998520000000001	0.6666666666666667
HMR_0327	0.9998520000000001	0.6666666666666667
ACSPHACT60	0.9998520000000001	0.6666666666666667
ACSPHACT40	0.9998520000000001	0.6666666666666667
ACSPHACP90	0.9998520000000001	0.6666666666666667
FACOAL_161_2E_c	0.9998520000000001	0.6666666666666667
HMR_0393	0.9998520000000001	0.6666666666666667
ACSPHACP70	0.9998520000000001	0.6666666666666667
FACOAL241	0.9998520000000001	0.6666666666666667
FACOAL_70_c	0.9998520000000001	0.6666666666666667
FACOALPHDCA	0.9998520000000001	0.6666666666666667
DOCO13EFATP	0.9998520000000001	0.6666666666666667
DOCOSACT	0.9998520000000001	0.6666666666666667
HMR_0437	0.9998520000000001	0.6666666666666667
HMR_0433	0.9998520000000001	0.6666666666666667
HMR_1627	0.9998520000000001	0.6666666666666667
HMR_0429	0.9998520000000001	0.6666666666666667
FACOAL240	0.9998520000000001	0.6666666666666667
FACOAL240i	0.9998520000000001	0.6666666666666667
FACOAL_220_c	0.9998520000000001	0.6666666666666667
ADPACDAc	0.9998520000000001	0.6666666666666667
FACOAL240_1	0.9998520000000001	0.6666666666666667
HMR_0309	0.9998520000000001	0.6666666666666667
FACOALPREPH	0.9998520000000001	0.6666666666666667
FACOAL245_1	0.9998520000000001	0.6666666666666667
ACSPHACP80	0.9998520000000001	0.6666666666666667
FACOAL246_1	0.9998520000000001	0.6666666666666667
ACSPHACP60	0.9998520000000001	0.6666666666666667
ACSPHAC60	0.9998520000000001	0.6666666666666667
PACOAL	0.9998520000000001	0.6666666666666667
ACSPHAC121d6	0.9998520000000001	0.6666666666666667
ACSPHAC121	0.9998520000000001	0.6666666666666667
ACSPHAC142	0.9998520000000001	0.6666666666666667
ACSPHAC160	0.9998520000000001	0.6666666666666667
ACSPHAC120	0.9998520000000001	0.6666666666666667
CAFFCOA	0.9998520000000001	0.6666666666666667
PACCOAL3	0.9998520000000001	0.6666666666666667
ACSPHAC101	0.9998520000000001	0.6666666666666667
ACSPHAC40	0.9998520000000001	0.6666666666666667
ACSPHAC141d5	0.9998520000000001	0.6666666666666667
ACSPHAC50	0.9998520000000001	0.6666666666666667
ACSPHAC100	0.9998520000000001	0.6666666666666667
FACOAL_164_6Z9Z12Z15Z_c	0.9998520000000001	0.6666666666666667
ACSPHAC141	0.9998520000000001	0.6666666666666667
ACSPHACP100	0.9998520000000001	0.6666666666666667
FVSCOAhc	0.9998520000000001	0.6666666666666667
FACOAL224	0.9998520000000001	0.6666666666666667
FERULCOAS	0.9998520000000001	0.6666666666666667
ACSPHAC70	0.9998520000000001	0.6666666666666667
ACSPHAC80	0.9998520000000001	0.6666666666666667
HMR_0323	0.9998520000000001	0.6666666666666667
HMR_0319	0.9998520000000001	0.6666666666666667
ACSPHACP50	0.9998520000000001	0.6666666666666667
ACSPHACP40	0.9998520000000001	0.6666666666666667
ACSPHAC90	0.9998520000000001	0.6666666666666667
GLUDy_1	0.999850904	0.8432755295577842
GLNTRS2	0.9998508659999998	0.7171230849956594
APSR	0.999850736	0.7777072758037324
POX2	0.999850348	0.7142737959403278
FAS80_L	0.9998501320000001	0.9938093443750685
GLYDHDA	0.99984994	0.7142727684639777
RNAS_LLA	0.999849882	0.7307488967544269
CYSO	0.999848332	0.7142727684639721
H2SO	0.9998476220000001	0.7171534122939168
CYTB_B2	0.9998464699999999	0.9666631027445022
NADH16	0.99984646	0.8757593740198836
NADH6	0.99984646	0.8921307582228205
FE2abcpp	0.999846438	0.8451465958423915
ALDD31	0.99984542	0.8571376172166312
ETOHMO	0.999845412	0.8677218312746245
GLYt2r	0.99984371	0.6737222945720163
ALAD_L	0.9998436479999999	0.7142727684639908
L24DC	0.999843358	0.516359561085538
SERDA	0.9998426	0.5772892223727482
SULO	0.9998422339999999	0.6804258065824338
GLNt2r	0.999838986	0.6737222945720163
FAD_13	0.9998384659999999	0.7289527160146438
KAS20SA	0.999838334	0.9992955460634153
PYROX_1	0.9998361540000001	0.5714091526959301
CYSabcpp	0.999835726	0.8451465958423852
CYSabc	0.999835726	0.8451465958423852
CYSabc2pp	0.999835726	0.845146595842385
LAAL1	0.9998356919999999	0.7559194317913195
FE2t2pp	0.9998346100000001	0.7071067811865475
PYK3	0.99983412	0.632332481621654
CYSt2r	0.999832892	0.6737222945720163
4HATVLAChc	0.999832434	0.5999746257294121
2HATVLAChc	0.999832434	0.5999746257294127
SMVLAChep	0.999832434	0.5999746257294551
LVACLAChep	0.999832434	0.5999746257294356
ATVLAChc	0.999832434	0.5999746257294083
ME1	0.99983228	0.7999873128646905
DALAabcpp	0.999831772	0.8451465958423785
GLNabcpp	0.99982838	0.857136384231992
PPNCL3	0.9998277919999999	0.6761065541846595
PFK_ppi	0.9998275860000001	0.6761065541847335
AKGt2r_1	0.99982628	0.6737222945720163
SERDC	0.99982472	0.6859943405700353
r0082	0.999824434	0.6859943405700353
OSUCCL	0.999824434	0.6859943405700353
NTRLASE3	0.9998243559999999	0.7559460715368546
METTRS_1	0.9998235560000002	0.6761065541846802
GLYt2pp	0.9998233579999999	0.6737222945720163
NITR	0.9998220340000001	0.7303199064067436
r1377	0.9998219799999999	0.6666314231338563
PPPM	0.9998213140000001	0.8089908363219196
TRNFE	0.99981916	0.8058199770099614
Nat_Kpp	0.999819148	0.5
NAKt2pp	0.999819148	0.5
CYSO_I	0.999818758	0.730319906406735
NAt3_1p5pp	0.9998181199999999	0.9805806756909202
NAt3_2pp	0.9998181199999999	0.9486832980505138
PPS	0.999817656	0.7070843529324282
GDH1	0.999817262	0.8131464101507673
HMR_3996	0.999816468	0.5669723986644775
MALT	0.9998163379999999	0.6123724356957946
r0318	0.999816274	0.6324254411345605
NTPP9_1	0.999815366	0.8944555598468353
GLYVESSEC	0.9998150000000001	0.5516685900667367
GLYVESSEC_1	0.9998150000000001	0.8451465958423968
GLYabc	0.9998150000000001	0.8451465958423969
GLYabcpp	0.9998150000000001	0.8451465958423973
PHEPS	0.999814336	0.707084352932401
SELNPS_cho	0.999814336	0.7070843529324009
URIK2_1	0.999813788	0.7069467841755195
LAAL8	0.9998128280000002	0.5962669321610791
GLUN_1	0.99981211	0.6708416698851222
NADH16pp	0.999810978	0.8276061944965971
SERabcpp	0.999809924	0.8451465958423989
SUCOAS	0.9998088199999999	0.6666666666666667
TREH	0.999807592	0.6123724356957946
FE2abc	0.99980735	0.8451465958423915
RE0453C	0.9998069060000001	0.5
PTPATi	0.999805074	0.9486883143934381
SERabc	0.9998046439999999	0.8451465958423988
GLUCYS	0.999803694	0.7142727684639828
SELMETAT	0.9998035140000001	0.6666666666666667
CBLAT_DELETE	0.9998035140000001	0.6666666666666667
CBIAT_DELETE	0.9998035140000001	0.6666666666666667
COB1NDAAT2	0.9998035140000001	0.6666666666666667
ADNK3	0.999802324	0.6323324816216338
FAH3	0.999801308	0.7778620902756611
RE1933C	0.999801038	0.5443374481049033
ASPSALy	0.9997984740000001	0.861854038564988
r0027	0.999798098	0.5477283480881453
GLUTRS2	0.999796502	0.6761065541846718
GLUTRS_2	0.999796502	0.6761065541846717
GLUTRS_3	0.999796502	0.5344922086989786
HCYStabcpp	0.9997959379999999	0.8451465958423989
ALAD_L2	0.999795254	0.8131464101507717
GMP5N	0.999794934	0.7302813011427446
DNADDP	0.9997949140000001	0.7499603489294034
APH160	0.999794208	0.7499603489294089
LAAL19	0.999793524	0.7142727684639425
FUM	0.9997927819999999	0.4757934574556466
SERt2r	0.999792014	0.6737222945720163
DGUPP	0.99979019	0.8944555598468806
CDAPPA160	0.9997897119999999	0.6324254411345627
NO3abcpp	0.9997892820000001	0.8451465958423989
FAH2	0.9997874299999999	0.7778620902756611
G6PP	0.999787152	0.6123886212522457
r0193	0.999784002	0.8332980860738509
SERt2rpp	0.9997838619999999	0.6737222945720163
SUCD4	0.999783016	0.5
SALCOD	0.99978224	0.7753076624917349
AMPEP9	0.9997811599999998	0.5
AMPTASEGM	0.9997811599999998	0.5
LYSMO	0.99978064	0.54768201999575
AMETt2	0.99978023	0.6737222945720163
METOX	0.9997792719999999	0.6804258065824338
PRATPP	0.9997781800000001	0.8944555598468612
ALOX	0.999776928	0.6546586143072946
THIH	0.9997754179999999	0.8164534108861382
NAMNPP	0.9997751539999999	0.6324755918377221
ACOAD1fr	0.999775146	1.0
GCALDDy	0.9997746339999999	0.8618540385649858
LAAL21	0.999774364	0.6761065541846806
LAAL5	0.99977269	0.7559194317913451
NDP8	0.9997723940000001	0.7302813011427466
BACCL	0.999771932	0.6324254411345508
GLGC	0.99977081	0.6324254411345552
AAAN	0.9997704759999999	0.8571363842319393
DNTPPA	0.99977001	0.5999746257294721
PYRDC2	0.9997696680000001	0.676106554184696
SQLS	0.9997689059999999	0.4803844614152615
ADMDC	0.99976885	0.6859943405700353
NTPP11_1	0.999768304	0.894455559846879
R15BPK	0.9997682539999999	0.7069467841755195
MTHFR2_1	0.9997679319999999	0.7171165856361755
MTHFR2	0.9997679319999999	0.808113535906677
FE2DMT1	0.9997678799999999	0.6737222945720163
MTHFD2	0.9997678559999998	0.7171165856361648
UMPK2	0.9997669260000001	0.6123724356957946
DES2_C16	0.9997662399999999	0.8677218312746245
DESAT16a	0.9997662399999999	0.8677218312746245
NTP2	0.9997655520000001	0.7302813011427473
DESAT14	0.999765174	0.8677218312746245
TMDPK	0.9997649120000001	0.5999746257294823
PItpp	0.9997641459999999	0.7071192406690603
NAabc	0.999762732	0.8451465958423988
FPGS_1	0.999760362	0.6286217727888377
MTHFD_1	0.999760252	0.8944555598468419
CYTK7	0.9997591140000001	0.6123724356957946
AACT	0.9997591119999999	0.5961712919122046
HCITS	0.9997591119999999	0.6666666666666667
FAS181	0.9997590080000001	0.930212398158429
INOSTO	0.9997564000000001	0.5528395774474377
CYSS_2	0.99975605	0.8944555598468354
MLTHFte1	0.9997559559999999	0.8451465958423988
MTHFR3_1	0.999755744	0.6928129984163942
MTHFR3	0.999755744	0.769809404037737
GLNS_1	0.9997548679999999	0.7715342284694867
NAt3_0_5	0.9997543179999999	0.9486832980505138
NAt3_2	0.9997543179999999	0.9486832980505138
NAt3_15	0.9997543179999999	0.9805806756909202
NAt6	0.9997543179999999	0.6737222945720163
DESAT16	0.999751908	0.8677218312746245
CBMK4	0.999751322	0.6735990519733099
PYROX	0.999749362	0.7302813019082421
DHFR2i	0.999748834	0.836648653436513
SELNPS	0.99974815	0.6123724356957946
CPPPGO	0.99974694	0.7746048583624692
URIK1	0.99974518	0.6324310140240375
SR6	0.999744778	0.6666784135794486
NO3abc	0.999744046	0.8451465958423988
NTP6	0.99974376	0.730281301142747
HMR_2284	0.9997431560000001	0.8677218312746245
HMR_2282	0.9997431560000001	0.8677218312746245
HMR_2281	0.9997431560000001	0.8677218312746245
NI2tpp	0.9997415139999999	0.7071067811865475
UCPP	0.99974114	0.5
STFRNS	0.999740982	0.7905944897971328
CYTK10	0.999739608	0.6123724356957946
GLYTRS_1	0.9997392179999999	0.6761065541846729
RE2638C	0.9997392179999999	0.6761065541846584
NTD1_1	0.999738908	0.8944555598468316
HMPPtr	0.999738026	0.8451465958423818
DPCOAPP	0.9997379399999999	0.7499603489294078
DESATPE160	0.9997376840000001	0.9411764705882353
ACITL	0.9997345580000001	0.6172273827755799
NO3t3	0.999733962	0.6737222945720163
COORr	0.99973372	0.5477399298050434
HMR_6729	0.999733526	0.6323853122994628
DESAT16_2	0.9997334499999999	0.7378777888225674
GTHRDt2_1	0.999733406	0.8571363842319969
r1530	0.999733406	0.8571363842319969
AGPOP	0.9997331380000001	0.5999746257295032
THFOR2	0.99973311	0.8366486534365131
ARHGDx	0.999732574	0.7171165856361805
AHGDx	0.999732574	0.7171165856361728
FE3abcpp	0.9997325	0.8571363842319828
AMPD2	0.9997317640000001	0.5
MSADC	0.9997316980000001	0.6859943405700353
ORNDC	0.999731364	0.6859943405700353
GSNK	0.9997307079999999	0.6324310140240025
CYSTRS_1	0.9997307000000001	0.6761065541846625
CIGAMS	0.9997307000000001	0.7070843529323875
NADH8	0.9997305839999999	0.8673959769984734
DESAT14_9	0.999730104	0.7378777888225674
HMR_1467	0.999729468	0.6324622184229596
SS	0.999729468	0.6324622184229596
SULFDH	0.999729434	0.7303199064067439
NO2tabcpp	0.999728462	0.8451465958423988
HMR_2287	0.999728356	0.8677218312746245
ASPt2_3pp	0.9997275779999999	0.9899494936611664
CDAPPA181	0.999727158	0.6324254411345627
PFK_adp	0.9997267839999999	0.5751874297897779
LAAL20	0.999726714	0.7142727684639574
CYOO3	0.999726104	0.8877626480072115
THRS_2	0.999725972	0.8944555598468596
GLCabc	0.99972529	0.8571363842319908
DESAT18	0.999724308	0.8677218312746245
AIRC1	0.99972347	0.9090882878726599
ASNS3_1	0.999722892	0.8249724474472528
ADPMAN	0.99972248	0.7499603489294038
PC	0.99972219	0.7142727684639756
NTD9	0.999721002	0.6123886212522457
GCPN	0.9997202599999999	0.6547723250069797
GDR	0.9997198600000001	0.7499999999999999
NOS1	0.9997197320000002	0.7778620902756596
NTP8	0.99971932	0.7302813011427466
DESAT18_5	0.999715964	0.7378777888225674
r1515	0.9997159200000001	0.8451465958423989
CYTCBB3pp	0.9997148840000001	0.46666290772750796
CYTCAA3pp	0.9997148840000001	0.6995431034046935
HEPDECACID	0.99971444	0.6681247324969326
PENDECACID	0.99971444	0.6672006408545298
HEPEDECACID	0.99971444	0.6681247324969326
FAH1	0.9997132859999999	0.7778620902756602
UAMRH	0.999713098	0.7778620902756611
PALDH	0.999712758	0.6123886212522457
PALDP	0.999712758	0.6123886212522457
FPGS_tm	0.9997117520000002	0.8347756604341264
THFGLUS	0.9997117240000002	0.7142727684639854
r1382_1	0.9997117240000002	0.8404898123819718
FPGS	0.9997117240000002	0.8347756604341281
6HNACMO	0.999711438	0.7753076624917459
CAATPS_1	0.9997095420000001	0.9434559877344509
SERD_D	0.9997072719999999	0.6666314231338533
CYTDK2	0.999707152	0.6323324816216314
r1529	0.99970573	0.8451465958423988
aratyr3	0.9997054380000001	0.5
r1382	0.9997049199999999	0.7957055307150874
ACTLMO	0.9997048920000001	0.8677218312746245
DTPH	0.9997038199999999	0.7302813011427466
ALAt2pp	0.999703502	0.6737222945720163
ASPabc	0.9997034600000001	0.8571363842319548
Spt3AdT	0.999702682	0.6324254411345555
LIPATPT_2	0.999702682	0.6324254411345456
LIPATPT_1	0.999702682	0.6324254411345456
THISAT	0.999702682	0.6324254411345581
RE1944C	0.999702682	0.6324254411345606
GMHEPAT	0.999702682	0.6324254411345583
S3AdT	0.999702682	0.6324254411345555
SELADT	0.999702682	0.6324254411345589
MPTSS	0.999702682	0.6324254411345456
MPTAT	0.999702682	0.6324254411345456
SPT_syn	0.999701318	0.4472277799234361
APH181	0.999700922	0.7499603489294089
DESAT18_3	0.9996995739999999	0.7378777888225674
MLTHFte	0.9996990840000001	0.6737222945720163
HPPK	0.999698904	0.5999746257294365
HMPK1_1	0.9996970040000001	0.8944555598468082
SER_AL	0.9996963600000001	0.5772892223727442
PDE4	0.999694366	0.7559460715368611
ALDD16	0.999694238	0.8571376172166274
FLAVO2	0.9996942219999999	0.676121881746879
4HPAOX	0.9996942219999999	0.8571363842319708
UMPt6	0.999694144	0.6737222945720163
CMPA_1	0.9996940860000001	0.8660254043222738
ALKP_1	0.9996923320000001	0.730281301142747
FUMt3	0.9996917399999999	0.6737222945720163
FUMt2_3	0.9996917399999999	0.9038933091720995
FUMt2_2	0.9996917399999999	0.9486832980505138
G1PP	0.9996915940000001	0.6123886212522457
METSR_S2	0.9996910699999999	0.75
METSR_R2	0.999690434	0.75
GTPCII_1	0.9996903500000001	0.717159911280409
GTPCII2	0.9996903500000001	0.7592533647150465
GTPCII	0.9996903500000001	0.7592533647150465
MCAO_c	0.999688804	0.9249972471343387
FCSTOLS_c	0.999688804	0.9249972471343387
DGTP8DETOX	0.999687428	0.5999746257294742
TAPTPP	0.999687428	0.5999746257294871
RPNTPH	0.999687428	0.5999746257294922
ARNO	0.999685722	0.6546141175822893
6TXAN5MPAML	0.999685562	0.8333157115669305
BCT1_syn	0.999685444	0.8451465958423988
HCO3abc	0.999685444	0.8451465958423989
ORNabc	0.9996849600000001	0.8571363842319976
GPDDA3	0.9996834500000003	0.5999746257294432
LAAL9	0.9996832020000002	0.7142727684639423
FCOAH2	0.9996823380000001	0.6324254411345296
FCOAH	0.9996823380000001	0.8719439707007242
IDPA	0.9996810880000002	0.7302813011427489
ADPGLC	0.999680788	0.7499603489294046
HMR_2293	0.999680558	0.8677218312746245
HMR_2296	0.999680558	0.8677218312746245
HMR_2295	0.999680558	0.8677218312746245
HMR_2292	0.999680558	0.8677218312746245
AKGt2rpp	0.999680554	0.6737222945720163
ASPt2r	0.999675972	0.6737222945720163
ASPt2_2	0.999675972	0.8521987845129868
ASPt2_3	0.999675972	0.9038933091720995
RIBFLVt3	0.999675562	0.8451465958423988
RIBFLVt3o	0.999675562	0.8451465958423988
GLUK	0.9996752179999999	0.7999873128646485
CYO1b2pp_syn_1	0.9996751920000001	0.7863733085585927
CYO1bpp_syn_1	0.9996751920000001	0.7863733085585922
CITabc	0.9996749600000001	0.8783082970031323
GCALDtabcpp	0.9996730620000001	0.845146595842395
OCDOR	0.9996729219999999	0.7922939879274389
ALDD14	0.999672462	0.8571376172165954
HMR_2359	0.99967238	0.8677218312746245
DESAT18_2	0.99967238	0.8677218312746245
RBK	0.99967148	0.6761065541847012
GLYALDDy	0.9996713500000001	0.8618540385649855
DESAT18_4	0.99967054	0.7378777888225674
DESAT18_11	0.99967054	0.7378777888225674
4HBHYOX	0.999667998	0.7778620902756584
NADH5	0.9996677540000001	0.7171165856361794
LAAL35	0.9996676859999999	0.7142727684639424
DESAT18_6	0.999666946	0.7378777888225674
PROt3	0.9996666119999998	0.6737222945720163
UREA_1	0.999666138	0.5669595536526484
GLXCL	0.9996658939999999	0.857136384232009
X00002	0.9996645899999999	0.6996051021561964
MI1PP_1	0.9996640240000001	0.894455559846842
HMR_8582	0.999662434	0.6123724356957946
ATPATF3	0.999662198	0.5999746257294769
ZN2abcpp	0.9996595819999999	0.8451465958423988
NI2abcpp	0.999658638	0.8451465958423989
CD2abcpp	0.999657698	0.8451465958423806
METTRS	0.9996574619999998	0.5477399298050514
ASPO2	0.999656852	0.8081135359066738
NADH18pp	0.999656434	0.8757593740198858
IPDPS_syn	0.99965617	0.7777869141850097
FDH3	0.999655222	0.8170223884688061
r1162	0.9996534220000001	0.8451465958423989
ARGMO	0.999653324	0.5999746257294712
GLXt2	0.99965257	0.6737222945720163
PHEPC	0.999651714	0.6666842872686704
TRIOK	0.999651682	0.632431014024001
NMNP	0.99965102	0.7071067811865475
AMPEP14	0.99964984	0.5163595610855276
GMPt6	0.9996493300000001	0.6737222945720163
HDCAt2pp	0.999649318	0.6737222945720163
NTP9	0.999649016	0.7302813011427466
HDCAt2	0.9996482199999999	0.6737222945720163
RIBCTR	0.999644706	0.5500919500128338
FAH3_1	0.9996445660000001	0.7001400420140049
SHL_c	0.999644086	0.7302813019082466
URAt2pp	0.999643556	0.6737222945720163
r0220	0.9996406839999998	0.7275570926900896
r0220_1	0.9996406839999998	0.5751874297897867
PACPT_1	0.9996406839999998	0.5751874297898034
OXADC	0.999640526	0.6859943405700353
FAS161	0.9996402879999999	0.9290872802674534
3HPPPNOHc	0.9996399760000001	0.7778620902756581
F6PP	0.9996391819999999	0.75
GLYCTO3	0.9996359939999999	0.5
GLCt2_2	0.999635954	0.9486832980505138
LTHRK	0.999635106	0.632431014024034
GD3P2	0.99963508	0.8618540385649835
OPHHXy	0.999634154	0.7778620902756584
NTRIRx	0.9996338399999999	0.962906505326782
BGLA	0.9996334600000001	0.6123724356957946
AACPS6	0.9996332139999999	0.6666666666666667
UDPACGA6D	0.9996329699999998	0.9263665943158244
TTDCAt2	0.9996329060000001	0.6737222945720163
CBPSam_1	0.9996309499999999	0.8838749101823863
CPS_1	0.9996309499999999	0.5344136442831002
NDP6	0.999628912	0.7302813011427471
FAS160	0.99962766	0.9599487384926015
RE2649C	0.999625194	0.7303199064067551
PSLS	0.99962514	0.49984137055837086
ACTNMO	0.9996246560000002	0.7778620902756556
TYRabc	0.999624278	0.8451465958423989
FORt3	0.9996239499999999	0.6737222945720163
FORt2	0.9996239499999999	0.6737222945720163
r0381	0.99962163	0.7581974807479464
TTDCAt2pp	0.9996211560000001	0.6737222945720163
LAAL10	0.99962006	0.5962669321610767
CYSTabc	0.99962003	0.8451465958423853
XMO	0.99962	0.7142727684639905
GOR1	0.999619802	0.8131464101507682
CA2abc1pp	0.999617926	0.8451465958423795
CA2abcpp	0.999617926	0.8451465958423797
TREabc	0.9996157379999999	0.8451465958423988
RE1266C_1	0.9996156299999999	0.5070665125270677
7OHOCTAc	0.999615132	0.7778620902756672
HPYRDC	0.999614502	0.6859943405700353
FRUabc	0.999614328	0.8451465958423933
HMR_7628	0.999613574	0.799987312864718
DESAT18_8	0.9996132800000002	0.7378777888225674
GLYBt2r	0.9996127400000001	0.6737222945720163
HMR_6785	0.9996126200000001	0.668168241743793
DMALRED	0.9996125599999999	0.5
NO2t2rpp	0.999611998	0.6737222945720163
r1516	0.9996114799999999	0.8451465958423988
FUMtpp	0.9996109879999999	0.9486832980505138
FUMt2_3pp	0.9996109879999999	0.9899494936611664
GLCt2pp	0.9996107399999999	0.6737222945720163
LAAL37	0.9996086639999999	0.712681395703088
CDAPPA180	0.999607714	0.6324254411345627
HPPK2	0.99960713	0.5999746257294353
CDAPPA120	0.9996067200000001	0.6324254411345627
DHAK	0.999603628	0.7453559985002045
PRO1x	0.99960337	0.808113535906668
P5CR2	0.99960337	0.7171165856361765
P5CRx	0.99960337	0.808113535906668
CHLabc_rev	0.99960287	0.8451465958423816
UMPK5	0.9996027000000002	0.5
HMR_0253	0.999602604	0.8451465958423988
FRD2	0.999602536	0.5
GLCGSD	0.999602024	0.577380790177641
MI4PP_2	0.999601874	0.7499603489294089
MI4PP_1	0.999601874	0.7302813011427554
MI3PP_2	0.999601874	0.7499603489294089
MI3PP_1	0.999601874	0.7302813011427551
CA2abc1	0.9995999259999999	0.8451465958423795
CA2abc	0.9995999259999999	0.8451465958423797
NO2t3	0.9995980899999999	0.6933837035012305
NO2t2r	0.9995980899999999	0.6737222945720163
NTRIRy	0.9995977120000001	0.9172501925270277
Cobalt2abcppI	0.9995965499999999	0.8571363842319654
COBALT2abcpp	0.9995965499999999	0.8451465958423829
LAAL3	0.999595742	0.7142727684639427
ALLTAMH	0.999595422	0.8563455464034501
CD2abc1	0.999590986	0.8451465958423806
CD2abc2	0.999590986	0.8451465958423807
r1322	0.999589368	0.6173718832142765
GAPDi_nadp	0.9995888940000001	0.6666666666666667
GLYCK	0.999588808	0.7999873128646531
FHL	0.9995885039999999	0.6859943405700353
CF3Ha	0.9995865220000001	0.670841669885122
LYSabc	0.999584806	0.8571363842319976
CYTK12	0.9995834299999998	0.6123724356957947
AACPS7	0.9995833679999999	0.6666666666666667
r1527	0.999581506	0.8451465958423857
ARGSS_1	0.999580412	0.7746458078636427
ARGSS	0.999580412	0.925841074163364
PTRCt3i	0.9995802619999999	0.6737222945720163
PTRCt2	0.9995802619999999	0.6737222945720163
CDAPPA141	0.999580252	0.6324254411345627
HDH	0.9995766500000001	0.9897642308484358
APH180	0.9995766320000001	0.7499603489294089
GAPP	0.99957528	0.6123886212522457
HCO3_h_ti	0.99957506	0.6737222945720163
STAS	0.9995749359999999	0.6803742493235495
CITt2r	0.9995735160000001	0.8164965809277261
GTHOXti2	0.999573434	0.8451465958423985
THRt2r	0.9995726859999999	0.6737222945720163
NTD10	0.9995726679999999	0.6123886212522457
HISabc	0.9995719080000001	0.8571363842319976
SPMDt2	0.9995719	0.6737222945720163
SADT2	0.999571832	0.632475591837729
PROPROPROr	0.9995712400000001	0.6681531047810609
CAPROICc	0.9995706679999999	0.7999873128646741
HMEDR	0.9995702019999999	0.8571376172166275
CDAPPA140	0.999569664	0.6324254411345627
DMPSS_c	0.9995695120000001	0.8571338411386038
LCYSTCBOXL	0.9995693280000001	0.8660711852664733
MNabc_rev	0.999567768	0.8451465958423988
ORNt2r	0.99956776	0.6737222945720163
PACCOAE	0.9995665859999999	0.7778620902756611
r1528	0.9995660119999998	0.8451465958423864
DMPPS_syn	0.9995655240000001	0.7777869141850097
CDPDAGS_PALM_PALM_c	0.999565356	0.7999873128647171
FORt2pp	0.999563242	0.6737222945720163
DURAD	0.99956293	0.6928129984163945
TAUPAT1c	0.999560644	0.6737222945720163
PHEabc	0.9995590479999998	0.8451465958423988
ASPO2y	0.9995589199999999	0.7698094040377343
OIVD2E	0.9995574040000001	0.8103975551691396
ALDD18	0.999556838	0.8571376172166247
CSNt	0.9995566699999999	0.7071067811865475
UREAabcpp	0.999556456	0.8451465958423988
CU2abcpp	0.9995524	0.8571363842319688
SERTRS_1	0.999551366	0.6761065541846939
MALTTTRabc	0.999551192	0.8571363842319976
DESAT20_2	0.9995498059999999	0.7378777888225674
C22STDSx	0.9995498059999999	0.7378777888225674
r0267	0.9995498059999999	0.7142727684639837
DESAT18_10	0.9995498059999999	0.7378777888225674
R05217_nad	0.9995498059999999	0.8131464101507687
DESAT24_1	0.9995498059999999	0.7378777888225674
CYP1	0.9995498059999999	0.7142727684639779
KSH	0.9995498059999999	0.7142727684639842
PRE3BS	0.9995498059999999	0.7142727684639877
CYP3	0.9995498059999999	0.7142727684639903
MXMO	0.9995498059999999	0.7142727684639905
HPHACA	0.9995498059999999	0.7142727684639771
LNLCCOADS	0.9995498059999999	0.7378777888225674
DESAT18_12	0.9995498059999999	0.7378777888225674
BCAROHX11	0.9995498059999999	0.7142727684639818
r0400	0.9995498059999999	0.3872833476248534
RE2220C	0.9995498059999999	0.714272768463984
DESAT18_9	0.9995498059999999	0.7378777888225674
HMR_1557	0.9995498059999999	0.7378777888225674
BCAROHX21	0.9995498059999999	0.7142727684639831
4HOXPACMON	0.9995498059999999	0.7142727684639854
DESAT20_1	0.9995498059999999	0.7378777888225674
RE2155C	0.9995498059999999	0.7142727684639838
RE2221C	0.9995498059999999	0.7142727684639841
DESAT18_7	0.9995498059999999	0.7378777888225674
CACNAO2	0.9995498059999999	0.7142727684639811
RE2675C	0.9995498059999999	0.7378777888225674
RE2675C_1	0.9995498059999999	0.7378777888225674
RE1309C	0.9995498059999999	0.714272768463984
PXMO	0.9995498059999999	0.7142727684639937
ECHINH	0.9995498059999999	0.7142727684639852
LAAL22	0.999548418	0.6761065541846806
AMPEP8	0.9995475600000001	0.5000088101845813
AMPTASEGGLU	0.9995475600000001	0.5000088101845813
FAS180	0.999546494	0.9596332817759492
TMDK1	0.9995455200000001	0.894455559846878
APH120	0.9995451799999999	0.7499603489294057
CDAPPA161	0.9995441899999999	0.6324254411345627
GLYBt2pp	0.999544008	0.6737222945720163
KHK	0.999542984	0.7999873128646424
ALDD10	0.9995424679999999	0.8571376172166292
ICDHyr	0.999541614	0.670841669885136
RE1942C	0.9995415	0.9241431345650878
HMR_1765	0.9995415	0.7778620902756589
RE3435C	0.9995415	0.7778620902756567
RE2382C	0.9995415	0.7778620902756567
P4502C92	0.9995415	0.777862090275659
C14825c	0.9995415	0.7778620902756621
RE1941C	0.9995415	0.9241431345650881
RE3436C	0.9995415	0.7778620902756567
RE1904C	0.9995415	0.7778620902756667
RE3434C	0.9995415	0.7778620902756568
MPOMC1	0.9995415	0.7778620902756599
r0741	0.9995415	0.7778620902756611
RE2240C	0.9995415	0.7778620902756588
RE1905C	0.9995415	0.7778620902756667
P4503A4	0.9995415	0.7778620902756611
RE2248C	0.9995415	0.7778620902756559
RE2249C	0.9995415	0.7778620902756559
3DHLCAS	0.9995415	0.8677218312746245
RE1906C	0.9995415	0.7778620902756667
RE3251C	0.9995415	0.7778620902756668
DOPAc	0.9995415	0.7778620902756628
25HVITD3c	0.9995415	0.7778620902756589
P4502C93	0.9995415	0.7778620902756611
HMR_2495	0.9995415	0.8677218312746245
P4502F1	0.9995415	0.7778620902756611
RE3370C	0.9995415	0.9101820546182064
RE2235C	0.9995415	0.7778620902756572
RE1938C	0.9995415	0.7778620902756668
ZCAROTDH1	0.9995415	0.8677218312746245
HMR_1981	0.9995415	0.7778620902756688
P4503A5	0.9995415	0.7778620902756517
HMR_1944	0.9995415	0.7778620902756688
P4502E1	0.9995415	0.7778620902756588
OMMBLHXy	0.9995415	0.7778620902756584
C4STMO2	0.9995415	0.9335310219007342
DESAT180_9	0.9995415	0.8677218312746245
MPOMMM	0.9995415	0.8677218312746245
RE2975C	0.9995415	0.777862090275657
HMR_1838	0.9995415	0.8176366938504707
C5STDS	0.9995415	0.8677218312746245
HMR_2484	0.9995415	0.8677218312746245
RE2112C	0.9995415	0.7778620902756539
TYMc	0.9995415	0.7778620902756611
P4502A6	0.9995415	0.7778620902756505
MPOMOR_1	0.9995415	0.8677218312746245
RE2675C2	0.9995415	0.8677218312746245
MPOMOR	0.9995415	0.8677218312746245
HMR_1767	0.9995415	0.777862090275656
5OHHEXAc	0.9995415	0.7778620902756576
RE2636C	0.9995415	0.7778620902756519
PSPHS	0.9995415	0.7778620902756611
HMR_1786	0.9995415	0.7778620902756599
RE2632C	0.9995415	0.9101820546182064
DESAT18a	0.9995415	0.8677218312746245
P4502C94	0.9995415	0.7778620902756548
CADMO	0.9995415	0.7778620902756521
CACNAO	0.9995415	0.7778620902756538
RE2398C	0.9995415	0.9101820546182064
RE2387C	0.9995415	0.7778620902756567
C4STMO1	0.9995415	0.9335310219007327
RE3013C	0.9995415	0.7778620902756572
RE3014C	0.9995415	0.7778620902756616
OMPHHXy	0.9995415	0.7778620902756584
DES21	0.9995415	0.7778620902756603
DES2_12	0.9995415	0.8677218312746245
RE1943C	0.9995415	0.7778620902756668
HMR_1948	0.9995415	0.7778620902756548
DES2_15	0.9995415	0.8677218312746245
P4502C9	0.9995415	0.7778620902756677
HMR_2581	0.9995415	0.7593047678490608
DES2_6	0.9995415	0.8677218312746245
DES2_6B	0.9995415	0.8677218312746245
DES2_9	0.9995415	0.8677218312746245
P4502C8	0.9995415	0.7778620902756611
PHTHCLS	0.9995415	0.7778620902756611
RE3015C	0.9995415	0.7778620902756568
P4502D6	0.9995415	0.7778620902756579
MPOMC1_1	0.9995415	0.7778620902756599
C22STDS	0.9995415	0.8677218312746245
HMR_2585	0.9995415	0.7778620902756664
RE2383C	0.9995415	0.9101820546182064
RE3041C	0.9995415	0.7778620902756613
HMR_1940	0.9995415	0.7778620902756661
RE3020C	0.9995415	0.7778620902756567
P4502C19	0.9995415	0.7778620902756676
RE3019C	0.9995415	0.7778620902756567
RE3018C	0.9995415	0.7778620902756567
RE3440C	0.9995415	0.9101820546182064
HMR_1536	0.9995415	0.7778620902756557
ZCAROTDH2	0.9995415	0.8677218312746245
4MZYMR	0.9995415	0.8677218312746247
LIDOMO	0.9995415	0.777862090275663
HMR_0946	0.9995415	0.7778620902756571
HMR_0942	0.9995415	0.7778620902756571
21HPRGNLONE	0.9995415	0.7778620902756688
AGLPED_cho	0.9995415	0.8677218312746245
AGLPED	0.9995415	0.8677218312746245
SMO	0.9995415	0.7778620902756654
RE1308C	0.9995415	0.7778620902756561
CERS326	0.9995415	0.7778620902756539
CERS324	0.9995415	0.7778620902756539
CDCA6AH	0.9995415	0.7778620902756513
FAH4	0.9995415	0.7778620902756611
CERH126	0.9995415	0.7778620902756539
HMR_2288	0.9995415	0.8677218312746245
CERH124	0.9995415	0.7778620902756539
RE1587C	0.9995415	0.7778620902756572
RN0032C	0.9995415	0.5185747268504443
RN0030C	0.9995415	0.843297326304927
RN0029C	0.9995415	0.5185747268504443
RN0027C	0.9995415	0.843297326304927
RN0020C	0.9995415	0.7778620902756562
RN0001C	0.9995415	0.7778620902756671
MELATNOX	0.9995415	0.7778620902756644
RE1632C	0.9995415	0.7778620902756516
HMR_1681	0.9995415	0.7778620902756611
7KLITCHOLc	0.9995415	0.8677218312746245
RAHY	0.9995415	0.7778620902756611
44MZYMMO	0.9995415	0.9309953323383215
r0268	0.9995415	0.7778620902756566
HMR_1545	0.9995415	0.7778620902756561
HMR_1516	0.9995415	0.8677218312746245
HMR_1538	0.9995415	0.8677218312746245
HMR_1504	0.9995415	0.7778620902756561
HMR_1503	0.9995415	0.8677218312746245
HMR_1502	0.9995415	0.7778620902756559
PGS	0.9995415	0.759304767849056
CXANHX	0.9995415	0.7778620902756599
HMR_1494	0.9995415	0.7778620902756577
HMR_1543	0.9995415	0.7778620902756557
HMR_1493	0.9995415	0.8677218312746245
HMR_1544	0.9995415	0.8677218312746245
HMR_1490	0.9995415	0.7778620902756552
HMR_1478	0.9995415	0.8677218312746245
BCAROHX2	0.9995415	0.7778620902756597
CYP2R1	0.9995415	0.7778620902756687
HMR_1477	0.9995415	0.7778620902756603
HMR_1126	0.9995415	0.7778620902756558
LTHSTRLOR	0.9995415	0.8677218312746245
HMR_2289	0.9995415	0.8677218312746245
HMR_0981	0.9995415	0.7778620902756567
HMR_1548	0.9995415	0.777862090275656
HMR_0954	0.9995415	0.7778620902756571
HMR_1549	0.9995415	0.8677218312746245
HMR_0950	0.9995415	0.7778620902756571
HMR_1550	0.9995415	0.7778620902756561
BCAROHX	0.9995415	0.7778620902756544
HMR_1735	0.9995415	0.7778620902756599
RE1582C	0.9995415	0.777862090275657
BVMO1	0.9995415	0.7778620902756608
ZXANHX	0.9995415	0.7778620902756642
EPISTLDS_c	0.9995415	0.8677218312746245
HMR_2403	0.9995415	0.8677218312746245
HMR_2380	0.9995415	0.8677218312746245
HMR_2393	0.9995415	0.8677218312746245
RE1812C	0.9995415	0.7778620902756571
HMR_1993	0.9995415	0.7778620902756661
3DHCDCAS	0.9995415	0.8677218312746245
BVMO4	0.9995415	0.777862090275653
RE1811C	0.9995415	0.7778620902756571
KYN3OX	0.9995415	0.777862090275649
RE1803C	0.9995415	0.7778620902756611
BVMO2	0.9995415	0.7778620902756602
HMR_1992	0.9995415	0.7778620902756525
RE1809C	0.9995415	0.7778620902756571
HMR_1989	0.9995415	0.7778620902756548
HMR_1991	0.9995415	0.7778620902756561
RE1826C	0.9995415	0.777862090275667
HMR_2368	0.9995415	0.8677218312746245
RE1828C	0.9995415	0.7778620902756568
3DHDCAS	0.9995415	0.8677218312746245
RE3464C	0.9995415	0.7778620902756566
RE3474C	0.9995415	0.7778620902756564
HMR_2472	0.9995415	0.8677218312746245
RE3506C	0.9995415	0.7778620902756566
AND19ONEc	0.9995415	0.7778620902756548
RE3514C	0.9995415	0.7778620902756611
HMR_1737	0.9995415	0.7778620902756611
RE1806C	0.9995415	0.777862090275667
HMR_1739	0.9995415	0.777862090275656
RE3518C	0.9995415	0.7778620902756564
RE3522C	0.9995415	0.7778620902756564
HMR_2007	0.9995415	0.7778620902756691
HMR_2457	0.9995415	0.7778620902756621
3DHCAS	0.9995415	0.8677218312746245
HMR_2365	0.9995415	0.8677218312746245
HMR_1988	0.9995415	0.7778620902756591
HMR_1990	0.9995415	0.7778620902756526
UACGAMDH2	0.9995388500000001	0.4757934574556366
UDPACGLUDH	0.9995388500000001	0.4757934574556366
GLS	0.9995372979999999	0.6864064729836442
MLTG7	0.9995372979999999	0.6123724356957946
GLS2	0.9995372979999999	0.6985006985010478
MLTG6	0.9995372979999999	0.6666784135794549
LMN2	0.9995372979999999	0.6123724356957946
13BGH	0.9995372979999999	0.5773807901776352
ALKP	0.9995365460000001	0.6123886212522457
FUMAH	0.999536526	0.599974625729438
UDUPP	0.9995364780000001	0.5
FALDtpp2	0.999536412	0.6737222945720163
FALDep	0.999536412	0.6737222945720163
LAAL32	0.999536352	0.6761065541846806
ALDD3y	0.999535794	0.8618540385649691
THRt2rpp	0.9995357439999999	0.6737222945720163
r0186	0.9995353180000001	0.5476964987874197
ACTNt2r	0.9995335539999999	0.6737222945720163
PRAIS	0.99953348	0.7745475243840737
PRAIS_1	0.99953348	0.912880583820724
SO4t_e	0.9995307959999999	0.9486832980505138
METS_1	0.999530078	0.8944555598468513
HMR_6874	0.9995291700000001	0.6181391835738079
ALDD12	0.999528812	0.8571376172166292
O2XOADOX	0.99952732	0.8433403884133586
CYNTtabcpp	0.9995269280000001	0.8451465958423848
FAS141	0.9995263139999999	0.9267851108540358
MALTPTabc	0.999526054	0.8571363842319976
MALTt2	0.999525806	0.6737222945720163
OPHHX3	0.9995254880000001	0.9203556971750191
BTCOARx	0.9995249559999999	0.6804258065824225
AGMabcpp	0.999524428	0.845146595842379
NMNHYD_1	0.9995240879999999	0.7302813011427697
NT5C_2	0.9995240879999999	0.5163595610855347
THRD	0.999523924	0.7171165856361854
MALTTRabc	0.9995222939999999	0.8571363842319976
4ABUTabcpp	0.9995218979999999	0.8451465958423818
MAK	0.999521594	0.6324310140240099
LCADi_D	0.9995208099999999	0.8571376172166274
AKP1_1	0.9995190920000001	0.9799629328411025
AKP1_2	0.9995190920000001	0.9855298752801515
GLUTRS	0.999518296	0.5477399298050514
GLUTRS_Gln	0.999518296	0.5477399298050514
THFGLUS_1	0.999518022	0.6172273827755893
FTHFI	0.99951615	0.8451465958423807
MALTHXabc	0.999515534	0.8571363842319976
INSK	0.9995150020000001	0.6324310140240071
G1Dx	0.9995136880000001	0.7171165856361679
RE1342C	0.9995136880000001	0.7171165856361839
34DHALDD	0.999513254	0.8571376172166336
Cuabc	0.999512346	0.8571363842319688
LAAL36	0.999511866	0.7142727684639768
GABAVESSEC	0.9995115880000001	0.46624083092805746
GABAVESSEC_1	0.9995115880000001	0.8451465958423818
HISTDb	0.999511504	0.8944240389891572
LHIST	0.999511504	0.8944240389891572
HISTDb_1	0.999511504	0.8216098947075867
2DHPFALDL	0.9995113739999999	0.5163595610855265
MOBDabc_rev	0.999510714	0.8451465958423989
r1523	0.9995085639999999	0.8451465958423989
PS181abcpp	0.999505948	0.8451465958423988
GMPR	0.9995044	0.7257672786821332
HSK	0.99950323	0.6324310140240055
LDPCDES	0.9995030400000001	0.7905944897971326
METSOX1abc	0.9995002599999999	0.8451465958423988
METSOX1abcpp	0.9995002599999999	0.8451465958423989
PS160abcpp	0.999500218	0.8451465958423988
SUCRabcpp_syn	0.999498698	0.8451465958423989
4HALDD	0.999498612	0.8571376172166332
PGLYCP_1	0.9994967520000001	0.730281301142754
THMPP	0.9994963880000001	0.75
HPYRRx_1	0.999495738	1.0
BNOCA	0.99949552	0.7378725881601196
MDHi2	0.9994949139999999	1.0
GLCURDH	0.9994946	0.8571376172166278
THMATPe	0.9994927419999999	0.8451465958423988
THMabc	0.9994927419999999	0.8451465958423988
GLYCYSAP	0.9994925739999999	0.75
PRO1y	0.9994923119999999	0.7698094040377286
P5CR	0.9994923119999999	0.7698094040377286
P5CR_1	0.9994923119999999	0.6928129984163953
METSOX2abcpp	0.9994918199999999	0.8451465958423988
METSOX2abc	0.9994918199999999	0.8451465958423989
HEMEti	0.9994906519999999	0.8571363842319976
PHEMEABCte	0.9994906519999999	0.8571363842319976
MSULR	0.99949043	0.9534446624020001
ASNabcpp	0.99949026	0.845146595842378
ASNabc	0.99949026	0.845146595842378
FAD_14	0.99948977	0.5976278435782533
TTDCEAATP	0.999489728	0.8451465958423989
NCBMPTSabcpp	0.999487624	0.8451465958423794
HPA3MOFAD	0.999487156	0.6681682417438082
CYS	0.9994850639999999	0.6708416698851367
ABFPT2	0.9994850339999999	0.7999873128646423
PFK	0.9994850339999999	0.6324310140239947
PFK26	0.9994850339999999	0.6324310140239938
HG2abcpp	0.999484522	0.8451465958423988
PS161abcpp	0.9994840999999999	0.8451465958423988
FOLABCCte	0.9994837459999999	0.8451465958423928
r1329	0.999483442	0.5773807901776391
ACLDC	0.9994832619999998	0.6859943405700353
AGTi	0.9994828200000001	0.5
LCTSabc	0.9994814040000002	0.8451465958423988
DAPabc	0.99948085	0.8451465958423827
DAPabcpp	0.99948085	0.8451465958423827
HEX1_1	0.999480806	0.8944555598468283
RAFFabc	0.999480664	0.8451465958423988
HYGBDIAS	0.9994789020000001	0.8179022840051932
R05224	0.9994789020000001	0.771517138524292
CYRDAS	0.9994789020000001	0.7715171385242919
TRE6PP	0.9994785580000001	0.6123886212522457
MEPCT	0.999476474	0.894455559846871
GALabc	0.999476464	0.857136384231988
ALLTAMH2	0.999474908	0.8411886129791273
DCMPDA	0.999474692	0.6741881986775452
SPMDt2pp	0.9994720579999999	0.6737222945720163
CAMPt	0.99947134	0.8451465958423797
LAAL2	0.9994704520000001	0.7142727684639764
FAS160ACP	0.99947026	0.9538522810758233
ASNN	0.99947008	0.5000088101845841
RNF	0.9994690900000001	0.8170223884688071
NADHDH	0.9994690900000001	0.8170223884688271
MALt2_2	0.9994688679999999	0.9486832980505138
MALt3r	0.9994688679999999	0.6737222945720163
MALt2_3	0.9994688679999999	0.9038933091720995
THPPP	0.9994688139999999	0.6708416698851546
AACPS11	0.999467948	0.6666666666666667
POR5	0.9994672619999999	0.4529163385438095
POR	0.9994672619999999	0.6172273827755848
POR2	0.9994672619999999	0.45291633854380997
POR_syn	0.9994672619999999	0.45291633854380997
MOEB1	0.9994669999999999	0.6761065541846737
DMGLYBabcpp	0.999466672	0.8451465958423878
RBPC	0.999466136	0.6205141735674653
BTNt	0.999465632	0.8451465958423791
FAS140	0.9994653039999999	0.9602594261637345
TRPabc	0.999464742	0.8451465958423989
GLACO	0.9994638200000001	0.8661990040173266
ALDD32	0.9994638200000001	0.8661990040173264
MELIBabc	0.9994625559999999	0.8451465958423989
BPNT2	0.99946121	0.6123886212522457
TREt2	0.9994611219999999	0.6737222945720163
THMDP	0.999460476	0.8616365919629063
5OXPROabcpp	0.9994598939999999	0.8451465958423813
SUCRabc	0.999459002	0.8451465958423988
TMDS	0.999458072	0.6123724356957946
THMabcpp	0.99945805	0.8451465958423989
OMMBLHX3	0.99945675	0.9203556971750191
OMPHHX3	0.99945675	0.9203556971750191
HMR_2029	0.9994566240000001	0.6323853122994574
IBUP_RCYPCARhep	0.9994566240000001	0.5528395774474448
IBUP_SCYPCARhep	0.9994566240000001	0.5528395774474448
ROO	0.9994566240000001	0.49139477116268737
HMR_4782	0.9994566240000001	0.7284840140369261
DHORD6	0.9994565959999999	0.8944555598468478
E4POR1	0.999456206	0.8571376172166267
E4PD	0.999456206	0.8571376172166267
MMSAD2	0.9994557820000001	0.6804258065824074
GDTP	0.99945495	0.9486883143934545
METDabcpp	0.9994548	0.8571363842319976
AACPS4	0.9994547739999999	0.6666666666666667
MALTHPabc	0.9994543259999998	0.8451465958423988
LAAL42	0.999453716	0.6761065541846755
CARBSARAH	0.99945338	0.841188612979139
ALATRS_1	0.999452528	0.6761065541846573
DCTPD	0.999452252	0.674188198677545
SFCYSc	0.99945216	0.5302319483816822
FE3DCIT2abcpp	0.999451794	0.8451465958423917
CYNTAH	0.999449128	0.9045351207483687
ARB_Dabc	0.9994486199999999	0.8571363842319548
CTBTabc	0.999447602	0.8571363842319685
CMtexabc	0.9994475079999999	0.8451465958423826
HYPTROX	0.999447398	0.49602028921860863
GGSPMDS	0.9994473099999999	0.7142727684639416
OCTD	0.999447022	0.7200744452553929
ARBabc	0.9994460700000001	0.8571363842319548
FRUt2	0.9994456600000001	0.6737222945720163
ILEDHr_1	0.999443724	0.8571363842319737
GLYOX3	0.9994428080000001	0.6708416698851274
CU1abcpp	0.999439726	0.8451465958423846
FPGS7_1	0.999439064	0.6286217727888355
PAPA160	0.999438746	0.6123886212522457
r1536	0.9994385300000002	0.8451465958423989
DTMPt6	0.999438524	0.6737222945720163
PACALtabcpp	0.999436558	0.8451465958423988
34DHPLACOX_NADP	0.999435354	0.8618540385649913
HMR_4702	0.99943462	0.648218408563052
ARGKr	0.99943458	0.6324310140239807
SLFAT	0.9994343339999998	0.5999746257294708
AACPS2	0.9994329719999999	0.6666666666666667
NTRLASE2	0.9994321899999999	0.6229904494218532
CBPS_1	0.9994320240000001	0.9737349966455559
TRSARr	0.999431728	0.7999873128646837
ORN5O	0.9994312220000001	0.6172273827755949
EAR160x	0.99942999	0.717116585636169
SRK	0.999429364	0.6324310140240073
BALAVECSEC_1	0.999429022	0.8451465958423786
BALAVECSEC	0.999429022	0.4662408309280659
MG2abc	0.999428524	0.8451465958423988
PPP9ABCte	0.999427714	0.8451465958423988
FORA	0.9994275420000001	0.8944555598468303
LAAL28	0.9994264879999999	0.6761065541846806
CMPN	0.999426108	0.5
SHEME2abcpp	0.9994257040000001	0.8451465958423989
r0210	0.9994254899999999	0.5999746257294432
METTRANSc	0.999422816	0.5
r1383	0.9994206800000001	0.6883506222641365
4HOXPACDOX_NADP	0.999420454	0.8618540385649909
TSULP	0.9994196179999999	0.6737222945720163
UACGAMDH	0.999419428	0.7171165856361892
CDPDAGS_HDE_HDE_c	0.9994187	0.7999873128647171
TYRt2r	0.999418128	0.6737222945720163
URIK1_1	0.9994146239999999	0.7069467841755195
CYSDabcpp	0.9994136379999998	0.8451465958423849
GDPMANNDH	0.9994120860000001	0.9263665943158239
HMR_4816	0.9994112059999999	0.9583311307289685
3PGP	0.9994108660000001	0.6123886212522457
r2073_1	0.99941071	0.6737222945720163
APH161	0.999409912	0.7499603489294089
FADD17	0.9994095420000001	0.750502236224016
K2L4Aabctex	0.999409322	0.8451465958423988
PDX5PO2	0.999408564	0.7171165856361712
NOS1_1	0.999407854	0.7001400420140049
MG2uabcpp	0.999406872	0.8451465958423989
HSDxi	0.9994066399999999	0.7171165856361652
ACYP	0.9994044219999999	0.7302813011427547
NTP12	0.999404148	0.7302813011427853
PYOVD2tex	0.999404038	0.8451465958423989
MTHF3ES_c	0.999403744	0.8058133380530652
ICHDx	0.999402974	0.5999746257294846
ICDHx	0.999402974	0.5999746257294817
FPGS4_1	0.9994027320000001	0.6286217727888359
OCDCAt2	0.9994023200000001	0.6737222945720163
C3STDH2	0.999402166	0.6546141175822737
HICITD	0.999402166	0.8018070933078212
HT44D	0.999402166	0.560112033611204
C3STDH1	0.999402166	0.6546141175822795
TARTDC	0.999401876	0.6859943405700353
MNDNS2	0.9994001820000001	0.9234258976594403
CHLt2	0.999400086	0.6737222945720163
FAS160COA	0.999398764	0.9538522810758233
DAGK181	0.999398076	0.6324310140240085
UMPK4	0.9993975599999999	0.7069467841755195
CHOLK	0.9993972440000001	0.6324310140239849
APH141	0.999396738	0.7499603489294089
DXYLK	0.9993964419999999	0.6324310140239923
MALLAC	0.9993960860000002	0.6859943405700353
TMK	0.9993960279999999	0.6324310140240339
GLNSP3	0.99939581	0.717123084995676
PDE3	0.999395174	0.6708416698851265
PEPA	0.999394298	0.6123886212522458
SBTR	0.999392444	0.6928129984164024
GUAD_1	0.999390508	0.7462048142028442
GUAD	0.999390508	0.6741881986775681
NDH_1	0.9993902	0.8170223884688066
GTHS	0.9993894859999999	0.7142727684639928
RE2768C	0.9993870920000001	0.8318980909424778
NICRNS	0.9993866199999999	0.6324310140240148
SPTc	0.9993862400000001	0.5
BSORx	0.9993857159999999	0.7581974807479464
MBTG	0.99938514	0.7001400420140049
LEUt3pp	0.9993842159999999	0.6737222945720163
RE1897C	0.9993838079999999	0.7171165856361834
ARGt2r	0.999383806	0.6737222945720163
NDH1_1p	0.99938318	0.8757593740198837
RIBt2	0.9993818579999999	0.6737222945720163
4ABUTD	0.999379118	0.8618540385649911
HISTP_1	0.9993771639999999	0.8944555598468318
HP	0.9993771639999999	0.8944555598468594
LAAL7	0.9993760119999999	0.7142727684639276
LAAL6	0.9993760119999999	0.7142727684639946
UDPGALNAC6DH	0.99937565	0.9263665943158244
HMR_1756	0.999375312	0.5443406452659175
THFGLUH	0.9993751719999999	0.5963614951508535
CHOLD2	0.99937422	0.5
NDH1_2p	0.9993736200000001	0.8757593740198837
3HPADHi	0.999372076	0.8571376172166336
OAAt_1	0.99937012	0.6737222945720162
GGGABADxr	0.999369036	0.8571376172166278
ASPTRS_1	0.9993690299999999	0.6761065541846566
NTP11	0.999366882	0.7302813011427467
N2OR	0.9993666619999999	0.7581974807479464
FRUt3	0.9993666099999998	0.6737222945720163
ACONTa_1	0.9993639919999999	0.5224940105955578
ACONTa	0.9993639919999999	0.5224940105955578
DHRG	0.9993633	0.8320527830259313
G1PDH	0.9993633	0.7999873128646889
RNMK	0.9993627459999999	0.6324310140240288
UPPN	0.9993625100000001	0.841188612979162
BUPN	0.9993625100000001	0.749274902942114
UDPGD	0.99936136	0.9263665943158244
UDPGALOR	0.99936136	0.9263665943158244
CRNtHa	0.99936135	0.6737222945720163
GLXO3r	0.999359774	0.6804258065824336
PPPPH	0.9993579260000001	0.7999873128646873
ACTNtpp	0.9993549399999999	0.6737222945720163
ILEt3pp	0.9993538340000001	0.6737222945720163
TREY	0.9993535399999999	0.5774113160065295
GDTPR	0.9993533940000001	0.8676862068719917
FTHFI_1	0.9993506780000001	0.7303199064067349
DDCAt2pp	0.9993504400000001	0.6737222945720163
DADNK	0.9993498220000001	0.8944555598468136
OXAt	0.9993494039999999	0.6737222945720163
SSAH	0.999349052	0.8081135359066706
GHBDHx	0.999349052	0.7171165856361682
HISt2r1	0.9993483059999999	0.6737222945720163
MDHy	0.9993482799999999	0.6928129984163848
ENTERES	0.9993480399999999	0.6172020063840846
ACGK_1	0.999347292	0.8944555598468042
FDH5pp_1	0.9993469700000001	0.6860064280435646
FE2GTPabc	0.999346894	0.8571363842319979
BAMPPALDOX	0.9993460379999999	0.8571376172166301
ALDD22x	0.9993460379999999	0.8571376172166305
BUTt2r	0.9993453540000001	0.6737222945720163
2OBUTt	0.9993440120000001	0.6737222945720163
AATHB	0.99934338	0.5773502691896258
KAS15	0.9993417480000002	0.560112033611204
kaasIII	0.9993417480000002	0.560112033611204
DHR_1	0.9993405080000001	0.5772892223727475
ARBTNabcpp	0.99933924	0.8451465958423781
TDCA3Sabc	0.99933924	0.8451465958423988
TCHOLABCtc	0.99933924	0.8451465958423989
GLYGLUabcpp	0.99933924	0.8451465958423978
TCHOLAt3	0.99933924	0.8451465958423989
GLUCAN2abc	0.99933924	0.8451465958423966
GLUCANabc	0.99933924	0.8451465958423965
GLYGLYGLNtr	0.99933924	0.8451465958423979
TETDECA511ACt	0.99933924	0.8451465958423989
GLUCYSte	0.99933924	0.8451465958423964
1MNCAMti	0.99933924	0.8451465958423828
12HTACRtu	0.99933924	0.8451465958423829
NMTHDA	0.99933924	0.8682419318170083
r1525	0.99933924	0.8451465958423877
21HPRGNLONEt1	0.99933924	0.8451465958423828
TCDCA3Sabc	0.99933924	0.8451465958423989
TCA3Sabc	0.99933924	0.8451465958423989
THCHOLSTOICATP	0.99933924	0.8451465958423988
r1522	0.99933924	0.8451465958423988
TACRtu	0.99933924	0.8451465958423988
5ADTSTSTERONEGLCte	0.99933924	0.8451465958423816
56EPPVSteb	0.99933924	0.8451465958423816
GLYGLNabcpp	0.99933924	0.8451465958423978
TAGabc	0.99933924	0.8485191664067088
56DHPVSteb	0.99933924	0.8451465958423816
4PYRDX	0.99933924	0.8451465958423816
CHSTEROLt_1	0.99933924	0.8451465958423822
CHSTEROLt	0.99933924	0.8451465958423819
CYSIabcpp	0.99933924	0.8451465958423853
LSTNtu	0.99933924	0.8451465958423988
GLYGLNtr	0.99933924	0.8451465958423969
r1521	0.99933924	0.8451465958423989
THYOCHOLabc	0.99933924	0.8451465958423989
r1531	0.99933924	0.8485191664067213
r1526	0.99933924	0.8485191664067212
THEXDDte	0.99933924	0.8451465958423989
LTHSTRLABCt	0.99933924	0.8451465958423988
WHARACHDt	0.99933924	0.8451465958423989
GLYMETtr	0.99933924	0.8451465958423973
GLYPHEabcpp	0.99933924	0.8451465958423982
AU1abcpp	0.99933924	0.845146595842378
ETHSO3abcpp	0.99933924	0.8451465958423903
LVSTPGPtu	0.99933924	0.8451465958423988
CHOLATEt3	0.99933924	0.8451465958423817
4HATVACIDteb	0.99933924	0.8451465958423817
BALABALAabcpp	0.99933924	0.8451465958423782
LVSTACIDtu	0.99933924	0.8451465958423988
Am1CSAteb	0.99933924	0.8451465958423783
4HATVLACteb	0.99933924	0.8451465958423817
CYSAMPtev	0.99933924	0.845146595842385
SELabcpp	0.99933924	0.8451465958423988
THRNTt	0.99933924	0.8451465958423989
BALAALAabcpp	0.99933924	0.8451465958423782
SERGLUGLNtr	0.99933924	0.8451465958423988
ATVLACtu	0.99933924	0.845146595842378
BALAGLYabcpp	0.99933924	0.8451465958423783
GLYMETabcpp	0.99933924	0.8451465958423982
4BHGLZABCt	0.99933924	0.8451465958423817
THIOGabc	0.99933924	0.8451465958423989
4HPROLTabcpp	0.99933924	0.8451465958423816
4HPRODCabcpp	0.99933924	0.8451465958423816
NDERSVteb	0.99933924	0.8451465958423988
GLYGLYabcpp	0.99933924	0.8451465958423979
4GLU56DIHDINDt	0.99933924	0.8451465958423817
pentso3abcpp	0.99933924	0.8451465958423989
CHOLSabc_1	0.99933924	0.8451465958423819
CHOLSabc	0.99933924	0.8451465958423819
BALALEUabcpp	0.99933924	0.8451465958423783
LYSGLUGLYtr	0.99933924	0.8451465958423988
r1520	0.99933924	0.8451465958423988
ATVACIDtu	0.99933924	0.8451465958423777
5EIPENCte	0.99933924	0.8451465958423815
CRVSATPtu	0.99933924	0.8451465958423839
r1519	0.99933924	0.8451465958423895
CPGNabcpp	0.99933924	0.8451465958423835
MEPIVESSte	0.99933924	0.7254653506270463
SPHMYLN18117_hs_ATPt	0.99933924	0.8451465958423989
MEPIVESSte_cho	0.99933924	0.8451465958423988
ARSENBabc	0.99933924	0.845146595842378
CSASULPteb	0.99933924	0.8451465958423843
CSAtu	0.99933924	0.8451465958423842
MEPNabcpp	0.99933924	0.8451465958423988
MERACMPtep	0.99933924	0.8451465958423988
MERACMPthc	0.99933924	0.8451465958423988
7KILTCHOLATP	0.99933924	0.845146595842381
SPHMYLN181181_hs_ATPt	0.99933924	0.8451465958423989
ARSabc	0.99933924	0.845146595842378
7HPVSteb	0.99933924	0.845146595842381
COPROSTabc	0.99933924	0.8451465958423833
SPHMYLN18118_hs_ATPt	0.99933924	0.8451465958423989
7DHCHSTEROLt	0.99933924	0.845146595842381
SPHMYLN181201_hs_ATPt	0.99933924	0.8451465958423989
SPHMYLN18120_hs_ATPt	0.99933924	0.8451465958423989
7DHCHOLabc	0.99933924	0.845146595842381
SPHMYLN18116_hs_ATPt	0.99933924	0.8451465958423989
SPHMYLN181161_hs_ATPt	0.99933924	0.8451465958423989
SPHMYLN181221_hs_ATPt	0.99933924	0.8451465958423989
SPHMYLN18115_hs_ATPt	0.99933924	0.8451465958423989
SLNTabcpp	0.99933924	0.8451465958423988
MANBabc	0.99933924	0.8451465958423988
MANTRabc	0.99933924	0.8451465958423988
MANTTRabc	0.99933924	0.8451465958423988
MANabc	0.99933924	0.8451465958423988
MANabcpp	0.99933924	0.8451465958423989
13DAMPPabcpp	0.99933924	0.8451465958423828
CRVSM1teb	0.99933924	0.8451465958423842
MCBTFabcpp	0.99933924	0.8451465958423917
SMIA1Eabc	0.99933924	0.8451465958423988
SMVACIDATPteb	0.99933924	0.8451465958423989
SMVtu	0.99933924	0.8451465958423989
CRGLZABCt	0.99933924	0.8451465958423835
MDZtu	0.99933924	0.8451465958423988
CRVSM23teb	0.99933924	0.8451465958423842
CRVSM24teb	0.99933924	0.8451465958423842
13DMTtu	0.99933924	0.8451465958423828
SPHMYLN180241_hs_ATPt	0.99933924	0.8451465958423989
SPHMYLN18114_hs_ATPt	0.99933924	0.8451465958423989
SPHMYLN18121_hs_ATPt	0.99933924	0.8451465958423989
7DHCDCHOLabc	0.99933924	0.845146595842381
PHYQt	0.99933924	0.8451465958423989
6HMSMVACIDteb	0.99933924	0.845146595842381
1331TACRteb	0.99933924	0.8451465958423828
STACMPtev	0.99933924	0.8451465958423989
6CSMVACIDteb	0.99933924	0.8451465958423813
6BHGLZGLCABCt	0.99933924	0.8451465958423813
6BHGLZABCt	0.99933924	0.8451465958423813
r1514	0.99933924	0.8451465958423781
6AHGLZABCt	0.99933924	0.8451465958423813
r1517	0.99933924	0.8451465958423988
5OHFVSteb	0.99933924	0.8451465958423813
r1518	0.99933924	0.8451465958423989
CLIPAabctex	0.99933924	0.8451465958423989
31DMTtu	0.99933924	0.8451465958423822
5HTRPVESSEC_1	0.99933924	0.8451465958423815
MOPSabc	0.99933924	0.8451465958423988
CRVSATPthc	0.99933924	0.8451465958423842
5HTRPVESSEC	0.99933924	0.7254653506270331
5HPETATP	0.99933924	0.8451465958423816
SULFACabcpp	0.99933924	0.8451465958423988
SULPACMPtev	0.99933924	0.8451465958423988
6EPSteb	0.99933924	0.845146595842381
CGMPt	0.99933924	0.8451465958423822
SPHMYLN18122_hs_ATPt	0.99933924	0.8451465958423989
CMCBTFabcpp	0.99933924	0.8451465958423913
COLIPAabctex	0.99933924	0.8451465958423833
COLIPAabcppmin	0.99933924	0.8451465958423833
COLIPAabcpp_kt	0.99933924	0.8451465958423988
COLIPAabcpp	0.99933924	0.845146595842383
COLIPAabcex	0.99933924	0.8451465958423834
COLIPAPabctex	0.99933924	0.8451465958423834
SPHMYLN18123_hs_ATPt	0.99933924	0.8451465958423989
COLIPABabcpp	0.99933924	0.8451465958423829
7BHGLZGLCABCt	0.99933924	0.845146595842381
7BHGLZABCt	0.99933924	0.845146595842381
SPHMYLN1824_hs_ATPt	0.99933924	0.8451465958423989
SPHMYLN1825_hs_ATPt	0.99933924	0.8451465958423989
SPHMYLN_HsATPte	0.99933924	0.8451465958423989
MHGLZABCt	0.99933924	0.8451465958423989
SPHS1Pt2e	0.99933924	0.8451465958423989
6OHFVSteb	0.99933924	0.845146595842381
SPRMabc	0.99933924	0.8451465958423988
6MELVACtbc	0.99933924	0.845146595842381
6HSMVACIDteb	0.99933924	0.845146595842381
PGP1819Z160t	0.99933924	0.8451465958423988
NRPPHRVESSEC	0.99933924	0.7254653506270411
PGP18111Z160t	0.99933924	0.8451465958423988
3ISPVSteb	0.99933924	0.8451465958423819
FEROXBFEabcpp	0.99933924	0.8451465958423922
CE7081tm	0.99933924	0.8451465958423803
C14826ATP	0.99933924	0.8451465958423808
CE6247t	0.99933924	0.8451465958423804
FEROXEFEabcpp	0.99933924	0.8451465958423924
CE5072te	0.99933924	0.8451465958423806
CE5026t	0.99933924	0.8451465958423806
CE5025t	0.99933924	0.8451465958423806
CE4877te	0.99933924	0.8451465958423806
CE4843t	0.99933924	0.8451465958423893
CE2537ATP	0.99933924	0.8451465958423807
PB2abcpp	0.99933924	0.8451465958423989
CE2537ABCt	0.99933924	0.8451465958423807
CE2513ATP	0.99933924	0.8451465958423988
CE2510t	0.99933924	0.8451465958423807
CE2510ABCt	0.99933924	0.8451465958423807
CE2445t	0.99933924	0.8451465958423807
CE2211te	0.99933924	0.8451465958423807
CE2209te	0.99933924	0.8451465958423807
CE2049te	0.99933924	0.8451465958423807
CE2047te	0.99933924	0.8451465958423807
CE2006te	0.99933924	0.8451465958423807
C14825ATP	0.99933924	0.8451465958423808
C14771ATP	0.99933924	0.8451465958423808
3HSMVACIDteb	0.99933924	0.8451465958423819
PCHLN225_HSABCt	0.99933924	0.8451465958423989
PCHOLMYR_HsABCt	0.99933924	0.8451465958423989
PCHOLLINL_HSABCt	0.99933924	0.8451465958423989
PCHOLHEP_HSABCt	0.99933924	0.8451465958423989
PCHOLET_HSABCt	0.99933924	0.8451465958423989
PCHOLEIC_HSABCt	0.99933924	0.8451465958423989
PCHOLDOC_HSABCt	0.99933924	0.8451465958423989
PCHOLAR_HSABCt	0.99933924	0.8451465958423989
PCHOL2STE_HSABCt	0.99933924	0.8451465958423989
PCHOL2OLE_HSABCt	0.99933924	0.8451465958423989
PCHOL2LINL_HSABCt	0.99933924	0.8451465958423989
CEL6abc	0.99933924	0.8451465958423813
CE7082ATP	0.99933924	0.8451465958423803
XYL3abc	0.99933924	0.8451465958423988
CE7172ATP	0.99933924	0.8451465958423803
CE7096te	0.99933924	0.8451465958423803
CE7090te	0.99933924	0.8451465958423803
FEOXAMabcpp	0.99933924	0.8451465958423922
C14768ATP	0.99933924	0.8451465958423808
CE7085te	0.99933924	0.8451465958423803
CE7083t	0.99933924	0.8451465958423803
C14769td2	0.99933924	0.8451465958423808
C14770ATP	0.99933924	0.8451465958423808
G3Pabc	0.99933924	0.8451465958423988
G3PSabcpp	0.99933924	0.845146595842394
PCHOLN1836_HSABCt	0.99933924	0.8451465958423989
3DHDCAabc	0.99933924	0.845146595842382
CBIabc	0.99933924	0.8451465958423804
FVSteb	0.99933924	0.8451465958423934
CBIuabcpp	0.99933924	0.8451465958423805
CBL1HBIabc	0.99933924	0.8451465958423805
CBL1abc	0.99933924	0.8451465958423805
CBL1abcpp	0.99933924	0.8451465958423805
11DOCRTSLte	0.99933924	0.8451465958423829
CBL2abc	0.99933924	0.8451465958423805
XYLBabc	0.99933924	0.8451465958423989
3DHLCAabc	0.99933924	0.845146595842382
UCHOLabc	0.99933924	0.8451465958423989
TUNGSabcpp	0.99933924	0.8451465958423988
3DHCHOLabc	0.99933924	0.845146595842382
UDCA3Sabc	0.99933924	0.8451465958423989
3DHCDCHOLabc	0.99933924	0.845146595842382
r2505	0.99933924	0.8451465958423802
35DSMVteb	0.99933924	0.8451465958423822
CDCA24Gte	0.99933924	0.8451465958423807
CDCA3Gte	0.99933924	0.8451465958423807
PAFABCt	0.99933924	0.8451465958423988
PAIL18111Z160t	0.99933924	0.8451465958423988
PAIL1819Z160t	0.99933924	0.8451465958423988
TXB2t	0.99933924	0.8451465958423988
CARNabcpp	0.99933924	0.84514659584238
CE1447te	0.99933924	0.8451465958423807
3HPVSTETteb	0.99933924	0.8451465958423819
CE1352te	0.99933924	0.8451465958423807
G3PIabcpp	0.99933924	0.845146595842394
TSACGLUCtev	0.99933924	0.8451465958423989
TSACMSULtev	0.99933924	0.8451465958423989
CE1297t	0.99933924	0.8451465958423807
CE1273t1	0.99933924	0.8451465958423808
3HPVSteb	0.99933924	0.8451465958423819
CE1243ATP	0.99933924	0.8451465958423808
OSKTabcpp	0.99933924	0.8451465958423988
TSTSTERONEGLCte	0.99933924	0.8451465958423988
CE0328t	0.99933924	0.8451465958423839
TUDCA3Sabc	0.99933924	0.8451465958423988
FEROXGFEabcpp	0.99933924	0.8451465958423924
r1533	0.99933924	0.8485191664067213
CA24Gte	0.99933924	0.8451465958423794
r1533_1	0.99933924	0.8451465958423802
CA3Sabc	0.99933924	0.8451465958423795
FERRICHabc	0.99933924	0.8451465958423925
3HLVSTACtbc	0.99933924	0.8451465958423819
XYLANabc	0.99933924	0.8451465958423989
FERXAabc	0.99933924	0.8451465958423925
11DOCRTSTRNte	0.99933924	0.8451465958423829
PCHOLN15_HSABCt	0.99933924	0.8451465958423989
PCHOLN183_HSABCt	0.99933924	0.8451465958423989
PGP161abcpp	0.99933924	0.8451465958423988
PE226_HSABCt	0.99933924	0.8451465958423989
XOL7AONEATP	0.99933924	0.8451465958423988
12HARACHDte	0.99933924	0.8451465958423829
PEDH203_HSABCt	0.99933924	0.8451465958423988
r1532	0.99933924	0.8485191664067213
r1532_1	0.99933924	0.8451465958423802
PEAtabcpp	0.99933924	0.8451465958423988
PEAR_HSABCt	0.99933924	0.8451465958423988
PEALtabc	0.99933924	0.8451465958423989
PEAL2tabc	0.99933924	0.8451465958423988
PE2LINL_HSABCt	0.99933924	0.8451465958423989
PE203_HSABCt	0.99933924	0.8451465958423989
PEFLIP	0.99933924	0.8451465958423989
PE1829Z12Z1835Z9Z12Zt	0.99933924	0.8451465958423989
12DHCHOLabc	0.99933924	0.8451465958423829
PE1819Z1845Z9Z12Z15Zt	0.99933924	0.8451465958423989
PE1819Z1835Z9Z12Zt	0.99933924	0.8451465958423989
PE1819Z1829Z12Zt	0.99933924	0.8451465958423989
PE1819Z1819Zt	0.99933924	0.8451465958423989
PE18111Z1845Z9Z12Z15Zt	0.99933924	0.8451465958423989
PE18111Z1835Z9Z12Zt	0.99933924	0.8451465958423989
PE18111Z1829Z12Zt	0.99933924	0.8451465958423989
GDCA3Sabc	0.99933924	0.845146595842395
12HPETATP	0.99933924	0.8451465958423829
PEFLIP_cho	0.99933924	0.8451465958423989
PE1801845Z9Z12Z15Zt	0.99933924	0.8451465958423989
BILGLCURte	0.99933924	0.8451465958423785
PGLYCABCte	0.99933924	0.8451465958423988
NORMETEVESSte	0.99933924	0.7254653506270413
PG1819Z160t	0.99933924	0.8451465958423988
PG18111Z160t	0.99933924	0.8451465958423988
GLCMAN6abc	0.99933924	0.8451465958423957
GLCMAN4abc	0.99933924	0.8451465958423957
3OHACMPtev	0.99933924	0.8451465958423819
FBACabcpp	0.99933924	0.845146595842391
GLCGLYCabcpp_syn	0.99933924	0.8451465958423957
BILDGLCURte	0.99933924	0.8451465958423785
GLC3MEACPtev	0.99933924	0.8451465958423953
PELINL_HSABCt	0.99933924	0.8451465958423988
NRPPHRVESSEC_1	0.99933924	0.8451465958423988
PESTE_HSABCt	0.99933924	0.8451465958423988
TRIPVSteb	0.99933924	0.8451465958423989
XOL7AH3ATP	0.99933924	0.8451465958423988
NRVNCABCt	0.99933924	0.8451465958423988
PEPALM_HSASBCt	0.99933924	0.8451465958423989
PEOLE_HSABCt	0.99933924	0.8451465958423989
BLAMDabcpp	0.99933924	0.8451465958423784
r1531_1	0.99933924	0.8451465958423802
PELPALM_HSABCt	0.99933924	0.8451465958423989
PE18111Z1819Zt	0.99933924	0.8451465958423989
PE1801835Z9Z12Zt	0.99933924	0.8451465958423989
PCHOLN19_HSABCt	0.99933924	0.8451465958423989
C05770te	0.99933924	0.8451465958423809
C05298te	0.99933924	0.8451465958423809
C05299te	0.99933924	0.8451465958423809
PCt_cho	0.99933924	0.8451465958423989
C05301te	0.99933924	0.8451465958423809
C05302te	0.99933924	0.8451465958423809
C05463t1	0.99933924	0.8451465958423988
PCt	0.99933924	0.8451465958423989
GALMAN4abc	0.99933924	0.8451465958423944
C05769te	0.99933924	0.8451465958423809
PCHOLSTE_HSABCt	0.99933924	0.8451465958423989
PCHOLPALME_HSABCt	0.99933924	0.8451465958423989
C04805ATP	0.99933924	0.8451465958423809
PCHOLOLE_HSABCt	0.99933924	0.8451465958423989
PCHOLN264_HSABCt	0.99933924	0.8451465958423989
PCHOLN225_HSABCt	0.99933924	0.8451465958423989
PCHOLN2254_HSABCt	0.99933924	0.8451465958423989
CELabc	0.99933924	0.8451465958423813
PCHOLN224_HSABCt	0.99933924	0.8451465958423989
PCHOLN205_HSABCt	0.99933924	0.8451465958423989
PCHOLN204_HSABCt	0.99933924	0.8451465958423989
PCHOLN203_HSABCt	0.99933924	0.8451465958423989
PCHOLN201_HSABCt	0.99933924	0.8451465958423989
GALMAN6abc	0.99933924	0.8451465958423944
C04717ATP	0.99933924	0.8451465958423809
PE1801829Z12Zt	0.99933924	0.8451465958423989
FE3HOXabcpp	0.99933924	0.8451465958423917
PE1801819Zt	0.99933924	0.8451465958423989
PE17_HSABCt	0.99933924	0.8451465958423989
BUTSO3abcpp	0.99933924	0.8451465958423793
PE161_HSABCt	0.99933924	0.8451465958423988
PE15_HSABCt	0.99933924	0.8451465958423989
PE14_HSABCt	0.99933924	0.8451465958423989
GCHOLAt3	0.99933924	0.845146595842395
3MOXTYRESSte	0.99933924	0.7254653506270314
PE12_HSABCt	0.99933924	0.8451465958423989
GCDCA3Sabc	0.99933924	0.8451465958423949
O16A4COLIPAabctex	0.99933924	0.8451465958423989
FECRMabcpp	0.99933924	0.845146595842392
GCA3Sabc	0.99933924	0.8451465958423948
OANTIabcpp	0.99933924	0.8451465958423988
OARGabcpp	0.99933924	0.8451465958423815
GBBTNabc	0.99933924	0.8451465958423949
FECHEabcpp	0.99933924	0.8451465958423919
XOLDIOLONEATP	0.99933924	0.8451465958423988
C03681te	0.99933924	0.8451465958423809
C03990ATP	0.99933924	0.8451465958423802
FECRMabc	0.99933924	0.845146595842392
C04483t1	0.99933924	0.8451465958423859
GLYSERabcpp	0.99933924	0.8451465958423984
PTVSTATPtu	0.99933924	0.8451465958423988
7AHGLZABCt	0.99933924	0.845146595842381
ALATRPabcpp	0.99933924	0.8451465958423784
ENLIPAabctex	0.99933924	0.8451465958423896
17AHPRGNLONEte	0.99933924	0.8451465958423828
HDCA24Gte	0.99933924	0.8451465958423989
ALALEUabcpp	0.99933924	0.8451465958423784
ALALEUt	0.99933924	0.8451465958423785
HMR_0375	0.99933924	0.8451465958423988
HDCA6Gte	0.99933924	0.8451465958423989
HMR_0371	0.99933924	0.8451465958423989
DOPA3GLCURt	0.99933924	0.845146595842388
2HATVACIDteb	0.99933924	0.8451465958423824
ALATHRabcpp	0.99933924	0.8451465958423784
DOPA4GLCURt	0.99933924	0.845146595842388
ALATHRtr	0.99933924	0.8451465958423785
2HATVACIDGLUCteb	0.99933924	0.8451465958423824
HMR_0383	0.99933924	0.8451465958423799
HMR_0367	0.99933924	0.8451465958423824
HMR_0363	0.99933924	0.8451465958423989
EIC21114TRte	0.99933924	0.8451465958423892
HMR_0359	0.99933924	0.8451465958423892
VITEtl	0.99933924	0.8451465958423781
RETABCtc	0.99933924	0.8451465958423988
PPATabc	0.99933924	0.8451465958423988
1513TACRtu	0.99933924	0.8451465958423828
HMR_0347	0.99933924	0.8451465958423794
HMR_0343	0.99933924	0.8451465958423988
HEXDIACATP	0.99933924	0.8451465958423989
DOPAVESSEC	0.99933924	0.7254653506270495
DOPAVESSEC_1	0.99933924	0.845146595842388
ALAHIStr	0.99933924	0.8451465958423785
ISOCHOLabc	0.99933924	0.8451465958423989
DESFVSteb	0.99933924	0.8451465958423865
HC02196te	0.99933924	0.8451465958423802
ESTRADIOLGLCt2	0.99933924	0.8451465958423898
ESTRAABCtc	0.99933924	0.8451465958423899
2HATVLACGLUCteb	0.99933924	0.8451465958423824
ADRNLPVESSEC_1	0.99933924	0.845146595842379
ADRNLPVESSEC	0.99933924	0.7254653506270409
EPOXTACteb	0.99933924	0.8451465958423896
HMR_0427	0.99933924	0.8451465958423862
HMR_0423	0.99933924	0.8451465958423988
HC02194te	0.99933924	0.8451465958423802
HC02195te	0.99933924	0.8451465958423802
HMR_0419	0.99933924	0.8451465958423989
ADOCBLabcpp	0.99933924	0.845146595842379
AM1ACSteb	0.99933924	0.8451465958423784
HMR_0415	0.99933924	0.845146595842379
ALAHISabcpp	0.99933924	0.8451465958423784
HMR_0395	0.99933924	0.8451465958423798
ALAGLNtr	0.99933924	0.8451465958423785
ALAGLUabcpp	0.99933924	0.8451465958423799
DGUDBUTNabcpp	0.99933924	0.8451465958423869
HC02220te	0.99933924	0.8451465958423802
HCA24Gte	0.99933924	0.8451465958423989
HCA6Gte	0.99933924	0.8451465958423989
17AHPRGSTRNte	0.99933924	0.8451465958423828
ALAGLYtr	0.99933924	0.8451465958423784
HMR_0391	0.99933924	0.8451465958423798
ISOP3PT	0.99933924	0.8451465958423788
ISOLVSTtbc	0.99933924	0.8451465958423989
HMR_0387	0.99933924	0.8451465958423797
HMR_0329	0.99933924	0.8451465958423795
HMR_0325	0.99933924	0.8451465958423797
ESTRIOLATP	0.99933924	0.8451465958423899
ECA4COLIPAabctex	0.99933924	0.845146595842389
HMR_0215	0.99933924	0.8451465958423989
HMR_0211	0.99933924	0.8451465958423795
AM4NCSteb	0.99933924	0.8451465958423783
HMR_0207	0.99933924	0.8451465958423798
DVALabcpp	0.99933924	0.8451465958423989
AM4NC9CSteb	0.99933924	0.8451465958423783
HMR_0194	0.99933924	0.8451465958423795
15HPETATP	0.99933924	0.8451465958423828
15DMTtu	0.99933924	0.8451465958423828
EANDRSTRNte	0.99933924	0.8451465958423889
PLPSabctex	0.99933924	0.8451465958423988
ALLabcpp	0.99933924	0.8451465958423784
AM1CGLCteb	0.99933924	0.8451465958423783
15DAPabcpp	0.99933924	0.8451465958423828
HPDECEte	0.99933924	0.8451465958423988
AM1CCSteb	0.99933924	0.8451465958423783
HYOCHOLabc	0.99933924	0.8451465958423988
DCA3Sabc	0.99933924	0.8451465958423856
AM1C9CSteb	0.99933924	0.8451465958423783
AM1C4N9CSteb	0.99933924	0.8451465958423784
DCA3Gte	0.99933924	0.8451465958423856
HISTAVESSEC_1	0.99933924	0.8451465958423988
DCA24Gte	0.99933924	0.8451465958423855
IBUPGLUCtpvb	0.99933924	0.8451465958423988
AM19CSteb	0.99933924	0.8451465958423784
HISTAVESSEC	0.99933924	0.7254653506270538
AM1A4NCSteb	0.99933924	0.8451465958423784
AM1ALCSteb	0.99933924	0.8451465958423784
AM9CSAteb	0.99933924	0.8451465958423783
HISGLYabcpp	0.99933924	0.8451465958423989
ICLIPAabcpp	0.99933924	0.8451465958423989
HMR_0281	0.99933924	0.8451465958423795
DORNabcpp	0.99933924	0.8451465958423989
HEXDTRte	0.99933924	0.8451465958423989
HMR_0321	0.99933924	0.8451465958423878
1531TACRteb	0.99933924	0.8451465958423828
HMR_0317	0.99933924	0.8451465958423879
HMR_0311	0.99933924	0.8451465958423797
HMR_0307	0.99933924	0.8451465958423795
HMR_0303	0.99933924	0.8451465958423797
HMR_0299	0.99933924	0.8451465958423797
HMR_0291	0.99933924	0.8451465958423798
DPROabcpp	0.99933924	0.8451465958423988
HMR_0287	0.99933924	0.8451465958423781
ECTOabcpp	0.99933924	0.8451465958423893
HMR_0277	0.99933924	0.8451465958423988
DASNabcpp	0.99933924	0.845146595842378
ECTOINEabc	0.99933924	0.8451465958423893
ACOLIPAabctex	0.99933924	0.8451465958423791
HMR_0273	0.99933924	0.8451465958423798
HMR_0261	0.99933924	0.8451465958423989
DARGabcpp	0.99933924	0.8451465958423781
HMR_0257	0.99933924	0.8451465958423798
DSPVSteb	0.99933924	0.8451465958423886
ICDCHOLabc	0.99933924	0.8451465958423988
HMR_0247	0.99933924	0.8451465958423797
HMR_0243	0.99933924	0.8451465958423799
IBUP_Stbc	0.99933924	0.8451465958423989
HMR_0239	0.99933924	0.8451465958423989
HMR_0235	0.99933924	0.8451465958423797
HMR_0431	0.99933924	0.8451465958423799
ADOCBLabc	0.99933924	0.845146595842379
DODECANACt	0.99933924	0.845146595842388
DIPEPabc12	0.99933924	0.8451465958423988
DIPEPabc14	0.99933924	0.8451465958423974
PS180abcpp	0.99933924	0.8451465958423988
DIPEPabc2	0.99933924	0.8451465958423786
DIPEPabc3	0.99933924	0.8451465958423786
[truncated: 1 more rows]
