# Supplementary material for: Teasing out missing reactions in genome-scale metabolic networks through hypergraph learning
Source: Nat Commun. 2023 Apr 25;14:2375. doi: 10.1038/s41467-023-38110-7 (PMC10130184; doi:10.1038/s41467-023-38110-7)
Supplement: Supplementary file 4 — Source Data [file 41467_2023_38110_MOESM4_ESM.zip › Source Data/Supplementary Figure 8/giri/ECM.csv]

	predicted scores	similarity max
HPOXR	0.999963228	0.9622563046928043
NTPP2_1	0.999959784	0.8944516834405428
SUCptspp_1	0.999956042	0.8660649293728137
ADK2	0.999955946	0.6123724356957946
DADNC	0.99995027	0.7697945036776775
AMPDA	0.9999430740000002	0.6928139992508631
NADDPp_1	0.9999421999999999	0.707155191605316
ACS_1	0.9999414980000001	0.9258382081919215
FADDP	0.999940726	0.749965767492838
H2CO3D	0.9999358700000001	0.5962766301387581
ACOAH	0.999934956	0.7303167413342466
NPH	0.999934812	0.9805796431503145
SOR	0.999934398	0.745355996972304
SUCD1	0.9999343100000001	0.670820393249937
FRD	0.9999343100000001	0.6708203932499369
FDH6	0.99993282	0.8141227133066447
FMNAT_1	0.999932118	0.8944516834405076
ADK2_1	0.9999313759999999	0.575192391738975
BPNT_1	0.9999301	0.8944516834405215
AFAT	0.9999290440000002	0.9486876287807726
ANNAT	0.999928072	0.9486876287807654
NTP3e_1	0.999927162	0.9128959266678156
DNTP	0.9999256599999999	0.7825977668422117
TPHAP	0.9999256599999999	0.8120450227873779
AP3AH	0.9999256599999999	0.7825977668422118
AP4AH1	0.9999255440000001	0.7499657674928444
PItpp	0.999925228	0.8944271909999159
PPItex	0.999925156	0.6030301948055568
NADS1_1	0.999923982	0.9258382081918959
GK_adp	0.999922486	0.5751923917390016
NADHPO	0.9999209219999999	0.824970461231199
GLYTA	0.9999188699999999	0.5000076063558643
NADHXD	0.999918858	0.5250140908275605
UREA	0.9999183479999999	0.8992275342581336
CDPPH	0.999917702	0.676108856575874
PPGPPDP_c	0.9999170920000001	0.8944516834405082
AP3S	0.9999147240000001	0.7745754573268198
NADPHXD	0.9999133219999999	0.5250140908275606
CPMPS	0.999910212	0.6708387625804072
PDE5	0.999910116	0.7071551916053235
AMPt6	0.9999086399999999	0.6431844469607219
NADHHS	0.99990799	0.49993153342275987
NADHHR	0.99990799	0.49993153342275987
PpGppP	0.999906592	0.75
PYRDC	0.9999065699999999	0.7559437314809101
PPGPPDPE	0.9999058780000001	0.8326955619793609
PPDK	0.9999043179999999	0.6761088565758803
PPIuabcpp	0.99990378	0.8451476423781468
PPIabc	0.99990378	0.8451476423781468
SUCCACT	0.999902664	0.6666666666666667
FAO2	0.9999020780000001	0.7318486892195429
CMPDAi	0.9999009219999999	0.6928139992508331
PHNO	0.9999001660000001	0.8781377861582065
PIt2r	0.999899012	0.6030301948055568
NH4OHDs	0.999898108	0.6063439458649929
FAO10	0.999897714	0.7519206177414046
ATPADT	0.999897526	0.6666666666666667
GTPH1	0.999896996	0.8366502075219527
NH4tpp_1	0.999896898	0.7071067811865475
NH4t3pp	0.999896898	0.7071067811865475
PANO	0.999896802	0.8571383332090563
NDP3	0.999895304	0.6761088565758915
NADPHHS	0.99989459	0.4757985808711458
NADPHHR	0.99989459	0.4757985808711458
NADS2	0.99989313	0.7777710165210341
ALAD_L	0.99989175	0.7142745374173555
P4AH	0.9998899800000001	0.6761088565758622
NTPP8_1	0.9998886359999999	0.8944516834404856
FAO1	0.9998871220000002	0.7325896743930083
FAO11	0.999885714	0.7552593373581465
AP5AH	0.9998852359999999	0.7825977668422118
ALR	0.999881852	0.8618545118225223
NTRIR2y	0.9998797700000001	0.9525810204102018
NTRIRy_1	0.9998797700000001	0.7911572123633228
HAMR	0.999879228	0.9047593027811016
FACOAL160	0.999875456	0.7216878364870323
PPANA	0.9998752700000001	0.8819132704076368
NAD_H2	0.999873386	0.7857340447932241
FAO3	0.9998726360000001	0.731126155013931
PUTA3	0.999871958	0.8571383332090559
UMPK2	0.999871508	0.5
GMPS	0.9998711379999999	0.8215663370089992
FORMCOAL	0.99987062	0.6666666666666667
PPA_1	0.9998677739999999	0.8571372687086767
PYR5CD2	0.9998662599999999	0.8888855082604661
r1319	0.9998661480000001	0.7999890464977303
PSP_L_1	0.99986516	0.8944516834405044
MCD	0.9998638400000001	0.6859943405700353
CYTBD	0.9998626979999999	0.7191699665913756
CYTBO3	0.9998626979999999	0.7597586855218147
DPCOAK_1	0.99986091	0.8944516834405576
ATPATF1	0.9998602219999999	0.7070874176819215
ASP4DC	0.9998589680000001	0.75
DCTPD2	0.999857606	0.6928139992508323
CPK1	0.99985362	0.6123724356957947
CYTBD2	0.9998529279999999	0.6444422808950618
CBMKr2	0.9998523479999999	0.9525938357306557
H2O2syn	0.9998520039999998	0.6819272342874426
FEROc	0.999852	0.8810623527714418
ASLP	0.9998504760000001	0.8411889424443706
ACOAM	0.999849882	0.6761088565758907
r0097	0.999849882	0.6761088565758897
MALT	0.9998495459999999	0.8333333333333335
FDH3	0.9998493079999999	0.8775248744065399
GUAC	0.999848216	0.866025407393264
CYTDK1	0.9998475819999999	0.632434364295942
G1PP	0.9998472699999998	0.75
SFRR	0.9998463080000001	0.6804207180134443
PIabc	0.999846118	0.8944244696796972
GLYC3Pabc	0.999845878	0.8571372687086735
DOPDH	0.999845876	0.861854511822516
FACOAL181	0.9998458579999999	0.7216878364870323
FACOAL140	0.99984403	0.7216878364870323
GSEALD	0.99984378	0.8618545118225218
GLUVESSEC	0.9998431240000001	0.8451476423781499
GLUabc	0.9998431240000001	0.857137268708676
NADK1	0.999842978	0.5999780929953104
GDPDPKE	0.9998427920000001	0.8215725884218406
OPAH	0.9998405939999999	0.8485513729932042
P5CCD	0.999839458	0.6666666666666667
GLUGLUr	0.9998387320000001	0.6123724356957946
GLCabc	0.9998386720000001	0.8571372687086775
LDH_L	0.9998377460000001	0.7999890464976943
r0068	0.99983446	0.575192391739015
G3PCT_2	0.9998344539999999	0.5500918654785703
SO3R	0.999834008	0.952581020410202
SULRR	0.999834008	0.7581944631089402
BIRA	0.9998327060000001	0.8451476423781694
ASPabc	0.999831922	0.8571372687087192
FACOAL40t2pp	0.9998313919999999	0.7499999999999999
FACOAL18111Z	0.9998295620000001	0.6666666666666667
FACOAL181_2	0.9998295620000001	0.6666666666666667
NTPP9_1	0.999829414	0.8944516834405354
AASAD2	0.999828202	0.6324728508045087
r1252	0.9998280379999999	0.6666666666666667
ASPSALy	0.9998271799999999	0.8618545118225194
APDH	0.9998253719999999	0.6928139992508472
ACS2	0.999824922	0.6666666666666667
FACOAL161	0.999823488	0.7216878364870323
GDH1	0.9998233519999999	0.8366567540038193
ACP1_FMN	0.9998232440000001	0.5669577986106881
PSP_1	0.99982186	0.7499657674928233
ALDD1	0.9998206800000002	0.864273901069015
DECACID	0.999820526	0.6764814252025461
HEXEDECACID	0.999820526	0.6762522260005742
HEXDECACID	0.999820526	0.6762522260005742
OCTEDECACID	0.999820526	0.6756893384895896
OCTDECACID	0.999820526	0.6756893384895896
TETDECACID	0.999820526	0.6767529681839596
DODECACID	0.999820526	0.6770032003863301
SUCCt3pp	0.999818256	0.6737221910391107
SUCCtpp	0.999818256	0.9486832980505138
FACOAL60i	0.999817226	0.7216878364870323
SERabcpp	0.9998156799999999	0.8451476423781468
GLYCTO4	0.999815266	0.5
SERabc	0.9998151360000002	0.8451476423781468
H2ASE_syn	0.999814954	0.7624235193511277
HMR_1754	0.9998124260000001	0.6172254721279475
ACYP_2	0.9998119919999999	0.6761088565758728
ACYP_3	0.9998119919999999	0.7499657674928332
FE2abc	0.9998115499999999	0.8571372687086881
CTPS1	0.9998109879999999	0.8215663370089991
SULRR2	0.999810826	0.9128737065730648
HMR_0156	0.999810632	0.6666666666666667
GLYDHDA	0.9998101199999999	0.7142745374173691
GTPDPK_1	0.9998072060000001	0.894451683440539
POX2	0.999806682	0.7142754244928207
PHHL	0.9998042460000001	0.7844314886460988
CYTDK1_1	0.9998042220000001	0.6123724356957946
GLUDy_1	0.999803412	0.8366567540038193
CMPt6	0.9998024019999999	0.6030301948055568
ADHEr	0.99980134	0.8432817397322607
SUCCabc	0.9998008	0.8451476423781468
FACOAL180	0.99980063	0.7216878364870323
AASAD1	0.999800596	0.5391148406692954
FACOAL70t2pp	0.9998002899999999	0.7499999999999999
FACOALT60t2pp	0.9998002899999999	0.7499999999999999
FACOALP90t2pp	0.9998002899999999	0.7499999999999999
FACOALP70t2pp	0.9998002899999999	0.7499999999999999
FACOALP50t2pp	0.9998002899999999	0.7499999999999999
FACOALP60t2pp	0.9998002899999999	0.7499999999999999
FACOAL181d11tpp	0.9998002899999999	0.7499999999999999
FACOAL181d6t2pp	0.9998002899999999	0.7499999999999999
FACOAL182t2pp	0.9998002899999999	0.7499999999999999
FACOAL40It2pp	0.9998002899999999	0.7499999999999999
FACOAL90t2pp	0.9998002899999999	0.7499999999999999
FACOALP100t2pp	0.9998002899999999	0.7499999999999999
FACOALP80t2pp	0.9998002899999999	0.7499999999999999
MMS	0.9997999160000001	0.6666666666666667
CITMS	0.9997999160000001	0.6666666666666667
HMR_0188	0.9997996560000001	0.7216878364870323
LO	0.9997993260000001	0.5773397294656348
GLNabc	0.9997992	0.8571372687086765
r1254	0.9997991580000001	0.8280689544584301
FRUpts2	0.99979808	0.75
FTHFDH	0.999798076	0.7324681473902545
r0120	0.99979666	0.7947175121223777
SERDA	0.99979633	0.5302453601990633
PDH2	0.9997954439999999	0.7142745374173538
NDP7	0.999794108	0.6761088565758353
GTPHL	0.999793916	0.5773766195818686
SUCBZL_1	0.999793028	0.925838208191869
HKtpp	0.99979258	0.8571372687086818
PACL	0.9997912400000001	0.9258382081918959
FRDx	0.999788966	0.7027486546992836
NADH7	0.9997886859999999	0.877524874406541
PRPPP	0.9997886539999999	0.676108856575849
GP4GH	0.999788616	0.7070874176819439
NADH6	0.999787746	0.798503473849886
NADH16	0.999787746	0.7838476409918309
DALAabcpp	0.9997876760000001	0.8451476423781703
OXGDC	0.999786734	0.6859943405700353
OCTNLL	0.999786488	0.6666666666666667
GLYabcpp	0.999784536	0.8451476423781491
PFK_ppi	0.99978371	0.6761088565758329
STFRNS	0.999783088	0.7905910635056594
BCOALIG	0.999781804	0.7385213659411187
GLYabc	0.999780018	0.8451476423781494
GLYVESSEC_1	0.999780018	0.8451476423781493
GLYVESSEC	0.999780018	0.5516697780560771
HMR_0168	0.9997796000000001	0.7216878364870323
DALAOX	0.99977953	0.6804241683790133
unkFol	0.999779412	0.7453469212670281
UMPK4	0.999778118	0.5
ALDD31_1	0.99977739	0.8165090020548313
SERHL	0.9997755680000001	0.5773766195818798
HMR_7197	0.9997755680000001	0.5773766195818762
FISC	0.99977509	0.7150379347641187
OXACOAL	0.999774478	0.6666666666666667
ASPO2	0.9997741640000001	0.808114697277512
ARHGDx	0.9997736100000001	0.7999890464976631
NTP7	0.999773398	0.6761088565758341
AACOAT	0.999771112	0.6666666666666667
NH4t_1	0.9997707980000001	0.6030301948055568
NH4t3r	0.9997707980000001	0.6030301948055568
PYK3	0.999769408	0.5999780929952958
ACt2ipp	0.999769144	0.6737221910391107
ACt2rpp	0.999769144	0.6737221910391107
ACt5pp	0.999769144	0.852198653553069
PALFATPtc	0.999767976	0.7216878364870323
ARApts	0.9997670339999999	0.5
ALDD16	0.9997667339999999	0.8571383332090563
CACOAL	0.99976591	0.676108856575917
FADD3	0.99976591	0.6707836518501786
PCA1	0.99976591	0.6707836518501786
IPDAB	0.99976591	0.6707836518501762
HMR_0305	0.99976591	0.6761088565759173
PALMCL	0.99976591	0.6172254721279294
PCA2	0.99976591	0.6707836518501786
DAPAL_1	0.9997657280000001	0.9449296643511492
PYRt2	0.999765296	0.6030301948055568
NH3c	0.999765228	0.6666970934787846
FAS80COA_L	0.99976447	0.9950074922074175
r1515	0.9997630020000001	0.8451476423781468
FACOAL180_2	0.9997624860000001	0.6666666666666667
FACOAL180_1	0.9997624860000001	0.6666666666666667
HMR_0180	0.9997623860000001	0.7216878364870323
G3PCT	0.9997616	0.5999780929952764
FACOAL141	0.9997616	0.7216878364870323
TTDCAFATPc	0.9997594120000001	0.7216878364870323
LAAL8	0.9997581520000001	0.5962693728543998
GLXO1	0.999757854	0.8571383332090559
CYSabcpp	0.999755728	0.845147642378164
FCOAH	0.9997551680000001	0.8040692161673698
FCOAH2	0.9997551680000001	0.6507847344679758
2AMACHYD	0.999753332	0.7559437314809194
AIRC1	0.9997531479999999	0.8090351356664134
CYSabc	0.999753134	0.845147642378164
LYSMO	0.999751972	0.5476875594183988
NAabc	0.999751436	0.8451476423781468
UTPH1	0.999751298	0.8081141324023845
SERDC	0.9997512879999999	0.6859943405700353
OCDCAFATPc	0.9997504420000001	0.7216878364870323
AADb	0.999744768	0.6123724356957946
THIH	0.9997437400000001	0.816459310742579
FAS80_L	0.99974326	0.9938093255968024
TRNFE	0.999742444	0.8058203851235589
ACSPHAC50	0.99974197	0.6666666666666667
AIRCra	0.9997413459999999	0.8090351356664134
ATPATF2	0.999739894	0.5656544431296915
RNAS_LLA	0.999739866	0.7307498336240026
FAS181	0.999739824	0.9302124540793711
r1516	0.999739802	0.8451476423781468
MMSAD3	0.9997394960000001	0.8333333333333335
HCITS	0.9997383039999999	0.6666666666666667
AACT	0.9997383039999999	0.5772975647969552
PGAM1_PhosHydro	0.9997362520000002	0.6708387625803844
SELNPS_cho	0.9997360499999999	0.7999780917953817
PHEPS	0.9997360499999999	0.7999780917953817
GTHRDt2_1	0.999735644	0.8571372687086708
r1530	0.999735644	0.8571372687086708
KAS20SA	0.9997351699999999	0.9992955470650086
MALTabc	0.9997321020000001	0.8571372687086697
NADH8	0.9997306779999999	0.7763607431802293
CYSO_I	0.999729568	0.7303167413342482
UMPK7	0.9997287400000001	0.5
PHNACH	0.999728228	0.5669577986106881
THRabc	0.999727962	0.8571372687086697
Kabc	0.999726516	0.8571372687086697
GD3P2	0.999726272	0.8618545118225249
FRD7	0.99972602	1.0
ASPA1	0.9997259059999999	0.5000076063558644
FACOAL50i	0.9997242460000001	0.7216878364870323
OSUCCL	0.999723972	0.6859943405700353
r0082	0.999723972	0.6859943405700353
OLEICFATPtc	0.9997237800000001	0.7216878364870323
ALAabc	0.999723124	0.8571372687087195
FAH3	0.999721802	0.7778596823779652
GMP5N	0.999721628	0.8944516834405428
GLYFEM	0.999721586	0.6324613074341755
GLUTRS_3	0.9997190939999999	0.9258382081918985
GLUTRS_2	0.9997190939999999	0.9258382081918992
FHL	0.99971888	0.6859943405700353
NO2tabcpp	0.9997172580000001	0.8451476423781468
NAKt2pp	0.9997172080000001	0.5
Nat_Kpp	0.9997172080000001	0.5
ETOHMO	0.9997162340000001	0.8677218312746245
HMR_0200	0.99971569	0.6666666666666667
ASNS3_1	0.9997156400000001	0.8249704612311921
PFK_adp	0.999715188	0.5751923917390068
6HNACMO	0.9997141239999999	0.7753086495285689
SALCOD	0.9997141239999999	0.7753086495285817
DUTPDP_1	0.999713854	0.8944516834405403
r1529	0.99970927	0.8451476423781468
LYSabc	0.999709088	0.8571372687086697
OPHHX3	0.99970885	0.9203560100028207
NITR	0.999708812	0.7303167413342369
PACCOAL2	0.99970864	0.6666666666666667
DHORDfum	0.9997076579999999	0.6708203932499369
GLUt2r	0.999707066	0.6030301948055568
GLNTRS2	0.9997069199999998	0.7142745374173938
ARGSS_1	0.9997066199999999	0.9561884990011739
METt3pp	0.999705624	0.6737221910391107
GLYALDDr	0.9997046660000001	0.8571383332090561
ACCOAS	0.99970374	0.9428520715924003
SADT	0.99970239	0.6761088565758915
GLUK	0.9997019659999999	0.7999890464977419
PC	0.99970178	0.7142745374173932
FACOAL1813	0.9996985679999998	0.6666666666666667
NO3abcpp	0.9996978680000002	0.8451476423781468
FE3abc	0.9996971120000001	0.845147642378156
ASPO2y	0.999693518	0.7698081678313748
MALTPTabc	0.999693382	0.8571372687086697
RNA_1	0.9996927	0.5963510144471955
MALTHXabc	0.999692606	0.8571372687086697
IVCS	0.9996920499999999	0.7216878364870323
LAAL1	0.99969143	0.7559207318350866
DMPSS_c	0.9996912720000001	0.8571350731300029
AGMabcpp	0.9996911959999999	0.8451476423781701
PYROX_1	0.9996909860000001	0.5714118061260847
MLTHFte1	0.999690934	0.8451476423781468
THPPP	0.999690732	0.6708387625803689
ALAD_L2	0.9996900679999999	0.813147872568566
CBIAT_DELETE	0.99968926	0.6666666666666667
CBLAT_DELETE	0.99968926	0.6666666666666667
SELMETAT	0.99968926	0.6666666666666667
COB1NDAAT2	0.99968926	0.6666666666666667
r1523	0.9996889999999998	0.8451476423781468
ACSPHAC140	0.99968847	0.6666666666666667
LAAL23	0.999687258	0.5962693728543891
FAS160	0.9996872400000001	0.9599488006867815
RIBFLVt3o	0.9996869260000001	0.8451476423781468
RIBFLVt3	0.9996869260000001	0.8451476423781468
RE1342C	0.9996846659999999	0.7999890464976422
ALDD14	0.999684628	0.8571383332090936
OMPHHX3	0.999683688	0.9203560100028207
OMMBLHX3	0.999683688	0.9203560100028207
FAD_13	0.99968214	0.7289498147703042
FE3abcpp	0.9996815699999999	0.845147642378156
NO3abc	0.9996789719999999	0.8451476423781468
CITabc	0.999678386	0.8783085386665354
MALTTTRabc	0.99967802	0.8571372687086697
CYSTA	0.999677468	0.8944516834405265
GLYK1	0.9996760379999999	0.8944516834405414
BCOALIG2	0.999672868	0.6666666666666667
GLUTRS2	0.99967177	0.6761088565759011
FCSTOLS_c	0.9996716579999999	0.9249968827197159
MCAO_c	0.9996716579999999	0.9249968827197159
FMNRy_1	0.9996704700000001	0.9486876287807856
CYOO2pp	0.99966987	0.9630626866117785
GALabc	0.9996696939999999	0.8571372687086812
THRS_2	0.9996694260000002	0.8944516834405085
DNADDP	0.999668832	0.7499657674928396
ALKP_1	0.9996671920000001	0.6761088565758752
ADNK3	0.99966596	0.5999780929953545
BCT1_syn	0.9996658679999999	0.8451476423781468
HCO3abc	0.9996658679999999	0.8451476423781468
r1162	0.99966328	0.8451476423781468
CD2abc2	0.9996611599999999	0.8451476423781688
PEPt6	0.9996598600000001	0.6030301948055568
BARB	0.9996592200000001	0.7581944631089406
DESAT16_2	0.9996579000000001	0.7378760122969266
ORNabc	0.9996572840000001	0.8571372687086697
FRD2rpp	0.999656418	0.8606655843796331
FAS161	0.999656246	0.929087341974916
FDH2	0.999656234	0.7312673912888857
HMR_0253	0.999656106	0.8451476423781468
HKt	0.999655604	0.7142745374173517
CHLabc_rev	0.9996552019999999	0.8451476423781672
FAH2	0.9996551699999999	0.7778596823779652
DESAT18_5	0.9996551260000001	0.7378760122969266
ALOX	0.999654656	0.7324630534656447
HMR_0433	0.999652566	0.6666666666666667
HMR_0327	0.999652566	0.6666666666666667
HMR_0437	0.999652566	0.6666666666666667
FACOAL1831	0.999652566	0.6666666666666667
HMR_0393	0.999652566	0.6666666666666667
HMR_0345	0.999652566	0.6666666666666667
HMR_0429	0.999652566	0.6666666666666667
HMR_0389	0.999652566	0.6666666666666667
HMR_0381	0.999652566	0.6666666666666667
HMR_0385	0.999652566	0.6666666666666667
ACSPHAC90	0.999652566	0.6666666666666667
ACSPHAC141d5	0.999652566	0.6666666666666667
FACOAL182_1	0.999652566	0.6666666666666667
HMR_1627	0.999652566	0.6666666666666667
FACOAL170_anteiso	0.999652566	0.6666666666666667
FACOAL170_ISO	0.999652566	0.6666666666666667
FACOAL170	0.999652566	0.6666666666666667
FACOAL161_ISO	0.999652566	0.6666666666666667
FACOAL160_ISO	0.999652566	0.6666666666666667
FACOAL1812	0.999652566	0.6666666666666667
4HPTNCOAL	0.999652566	0.6666666666666667
ARACHDFATPtc	0.999652566	0.6666666666666667
ARACHFATPc	0.999652566	0.6666666666666667
FACOAL1812_1	0.999652566	0.6666666666666667
ACSPHAC141	0.999652566	0.6666666666666667
FACOALPREPH	0.999652566	0.6666666666666667
FACOAL181_1	0.999652566	0.6666666666666667
HMR_0323	0.999652566	0.6666666666666667
LINOFATPtc	0.999652566	0.6666666666666667
FACOAL150_anteiso	0.999652566	0.6666666666666667
FACOAL150_ISO	0.999652566	0.6666666666666667
FACOAL_161_2E_c	0.999652566	0.6666666666666667
LGNCFATPtc	0.999652566	0.6666666666666667
LEVUACOAL	0.999652566	0.6666666666666667
FACOAL150	0.999652566	0.6666666666666667
FACOAL182	0.999652566	0.6666666666666667
FACOAL1821	0.999652566	0.6666666666666667
IBUP_RASCL1hep	0.999652566	0.6666666666666667
FACOAL1822	0.999652566	0.6666666666666667
FACOAL_162_9Z12Z_c	0.999652566	0.6666666666666667
FACOAL2042	0.999652566	0.6666666666666667
HMR_0319	0.999652566	0.6666666666666667
HMR_0309	0.999652566	0.6666666666666667
FACOAL90i	0.999652566	0.6666666666666667
FACOAL1	0.999652566	0.6666666666666667
FVSCOAhc	0.999652566	0.6666666666666667
ADPACDAc	0.999652566	0.6666666666666667
FACOAL140_ISO	0.999652566	0.6666666666666667
DCHOLESTANCOAc	0.999652566	0.6666666666666667
FACOAL260	0.999652566	0.6666666666666667
FACOAL246_1	0.999652566	0.6666666666666667
FACOAL245_2	0.999652566	0.6666666666666667
FACOAL171_ISO	0.999652566	0.6666666666666667
ACSPHAC40	0.999652566	0.6666666666666667
FACOAL245_1	0.999652566	0.6666666666666667
FACOAL244_1	0.999652566	0.6666666666666667
FACOAL241	0.999652566	0.6666666666666667
FACOAL240i	0.999652566	0.6666666666666667
FACOAL240_1	0.999652566	0.6666666666666667
FACOAL240	0.999652566	0.6666666666666667
ACSPHAC100	0.999652566	0.6666666666666667
ACSPHAC101	0.999652566	0.6666666666666667
FERULCOAS	0.999652566	0.6666666666666667
ACSPHACP50	0.999652566	0.6666666666666667
ACSPHAC121d6	0.999652566	0.6666666666666667
ACSPHAC121	0.999652566	0.6666666666666667
ACSPHAC80	0.999652566	0.6666666666666667
ACSPHAC70	0.999652566	0.6666666666666667
ACSPHAC60	0.999652566	0.6666666666666667
ACSPHACP100	0.999652566	0.6666666666666667
ACSPHACP40	0.999652566	0.6666666666666667
ACSPHACP60	0.999652566	0.6666666666666667
ACSPHAC120	0.999652566	0.6666666666666667
ACSPHACP70	0.999652566	0.6666666666666667
ACSPHACP80	0.999652566	0.6666666666666667
ACSPHACP90	0.999652566	0.6666666666666667
ACSPHACT40	0.999652566	0.6666666666666667
ACSPHACT60	0.999652566	0.6666666666666667
DOCOSACT	0.999652566	0.6666666666666667
DOCO13EFATP	0.999652566	0.6666666666666667
FACOAL226	0.999652566	0.6666666666666667
FACOAL2252	0.999652566	0.6666666666666667
FACOAL2251	0.999652566	0.6666666666666667
FACOAL_163_6Z9Z12Z_c	0.999652566	0.6666666666666667
HMR_0241	0.999652566	0.6666666666666667
FACOAL200	0.999652566	0.6666666666666667
HMR_0255	0.999652566	0.6666666666666667
HMR_0267	0.999652566	0.6666666666666667
HMR_0271	0.999652566	0.6666666666666667
HMR_0279	0.999652566	0.6666666666666667
FACOAL_164_6Z9Z12Z15Z_c	0.999652566	0.6666666666666667
FACOAL2	0.999652566	0.6666666666666667
HMR_0209	0.999652566	0.6666666666666667
HMR_0289	0.999652566	0.6666666666666667
FACOAL191	0.999652566	0.6666666666666667
HMR_0293	0.999652566	0.6666666666666667
HMR_0297	0.999652566	0.6666666666666667
HMR_0301	0.999652566	0.6666666666666667
FACOAL184	0.999652566	0.6666666666666667
FACOAL1832	0.999652566	0.6666666666666667
HMR_0233	0.999652566	0.6666666666666667
HMR_0204	0.999652566	0.6666666666666667
FACOAL_70_c	0.999652566	0.6666666666666667
HMR_0171	0.999652566	0.6666666666666667
CHCOAL	0.999652566	0.6666666666666667
FACOAL_220_c	0.999652566	0.6666666666666667
CAFFCOA	0.999652566	0.6666666666666667
ACSPHAC160	0.999652566	0.6666666666666667
FACOALPHDCA	0.999652566	0.6666666666666667
HMR_0165	0.999652566	0.6666666666666667
FACOAL224	0.999652566	0.6666666666666667
HMR_0177	0.999652566	0.6666666666666667
FACOAL203	0.999652566	0.6666666666666667
ACSPHAC142	0.999652566	0.6666666666666667
HMR_0184	0.999652566	0.6666666666666667
FACOAL206	0.999652566	0.6666666666666667
HMR_0192	0.999652566	0.6666666666666667
FACOAL205	0.999652566	0.6666666666666667
C12DCACT	0.999652566	0.6666666666666667
FACOAL204	0.999652566	0.6666666666666667
FACOAL171_anteiso	0.999652566	0.6666666666666667
HMR_0245	0.999652566	0.6666666666666667
RE3345C	0.999652566	0.6666666666666667
3HPVSCOAhc	0.999652566	0.6666666666666667
RE2635C	0.999652566	0.6666666666666667
RE3075C	0.999652566	0.6666666666666667
4CMCOAS	0.999652566	0.6666666666666667
RE3079C	0.999652566	0.6666666666666667
RE3335C	0.999652566	0.6666666666666667
OCT11EFATP	0.999652566	0.6666666666666667
RE3446C	0.999652566	0.6666666666666667
RE3562C	0.999652566	0.6666666666666667
RETNCOA	0.999652566	0.6666666666666667
RTOTAL2FATPc	0.999652566	0.6666666666666667
URSCHOLCOAc	0.999652566	0.6666666666666667
RTOTAL3FATPc	0.999652566	0.6666666666666667
r0651	0.999652566	0.6666666666666667
OCT11EFATP_1	0.999652566	0.6666666666666667
RTOTALFATPc	0.999652566	0.6666666666666667
PACCOAL3	0.999652566	0.6666666666666667
R_group_phosphotase_1	0.999652566	0.6666666666666667
R_group_phosphotase_2	0.999652566	0.6666666666666667
R_group_phosphotase_3	0.999652566	0.6666666666666667
PACOAL	0.999652566	0.6666666666666667
SEBACACT	0.999652566	0.6666666666666667
SUBERICACT	0.999652566	0.6666666666666667
NTRLASE3	0.9996508500000001	0.7559437314809405
NOS1	0.9996504399999999	0.7778596823779677
4ABUTabcpp	0.9996493059999999	0.8451476423781672
GLCGSD	0.999648226	0.7071390536943077
GLYALDDy	0.9996473699999999	0.8618545118225218
CMPA_1	0.9996470479999999	0.8411889424443934
FRUabc	0.999646168	0.8451476423781539
THMPP	0.9996456699999999	0.5
ALDD3	0.9996453479999999	0.8571383332090736
GTPCII_1	0.9996448560000001	0.9074925215885636
GTPCII	0.9996448560000001	0.9411755230900625
FTHFI	0.9996428459999999	0.8451476423781689
MEHLER_1	0.9996426679999999	0.940032514490861
MEHLER	0.9996426679999999	0.940032514490861
3SPYRSP	0.9996416060000002	0.5477097811356835
FAS180	0.999640176	0.9596333482273767
AMID_1	0.9996396860000001	0.5962693728543985
G1Dx	0.999639616	0.7027486546993051
MSO3abc	0.9996388940000001	0.8571372687086697
DAPabc	0.999636446	0.857137268708721
ASNabc	0.9996362160000001	0.8451476423781712
GABAVESSEC	0.999636078	0.4662424122953621
GABAVESSEC_1	0.999636078	0.8451476423781672
DESAT18_3	0.99963542	0.7378760122969266
ASNabcpp	0.99963509	0.8451476423781712
NTPP11_1	0.9996348899999999	0.894451683440484
DPCOAPP	0.999634556	0.7499657674928394
MALTTRabc	0.9996343339999999	0.8571372687086697
CYTCBB3pp	0.9996341980000001	0.466663421342538
CYTCAA3pp	0.9996341980000001	0.6995432155801016
UDPACGA6D	0.999634	0.926367198958979
NTRIRx	0.9996311480000001	0.9629067579641544
Cobalt2abcppI	0.9996298639999999	0.845147642378166
OCDOR	0.9996297460000001	0.7922933413424652
DESAT14_9	0.9996285239999999	0.7378760122969266
TRPabc	0.9996276179999999	0.8451476423781468
IDPA	0.999627064	0.6761088565758726
GCALDDy	0.9996260900000001	0.8618545118225216
HCYStabcpp	0.99962597	0.8451476423781468
TYRabc	0.9996242320000001	0.8451476423781468
13BGH	0.99962387	0.7071390536943186
MLTG7	0.99962387	0.8333333333333335
GLS2	0.99962387	0.8814089405208615
LMN2	0.99962387	0.8333333333333335
MLTG6	0.99962387	0.8165090020548191
BGLA	0.99962387	0.8333333333333335
GLS	0.99962387	0.8807048459279794
DES2_C16	0.9996221240000001	0.8677218312746245
DESAT16a	0.9996221240000001	0.8677218312746245
FUMtpp	0.9996218279999999	0.9486832980505138
TMDPK	0.999621108	0.599978092995317
BALAVECSEC	0.999621	0.4662424122953659
BALAVECSEC_1	0.999621	0.8451476423781702
r1528	0.9996204860000001	0.8451476423781622
MNabc_rev	0.999619648	0.8451476423781468
FPGS_1	0.999619372	0.628621333401522
DESAT18_11	0.9996182140000001	0.7378760122969266
DESAT18_4	0.9996182140000001	0.7378760122969266
RE2649C	0.99961818	0.5999780929952966
THMATPe	0.9996179419999999	0.8451476423781468
THMabc	0.9996179419999999	0.8571372687086697
15DAPabcpp	0.999617876	0.8451476423781661
VALDHr	0.9996178500000001	0.7142745374173639
DBTS	0.9996176880000001	0.7746013848147334
NIabc	0.9996172719999998	0.8571372687086697
r0318	0.999616114	0.6761088565758896
LCADi_D	0.9996158999999999	0.8571383332090563
RPNTPH	0.9996148340000002	0.6507847344679462
TAPTPP	0.9996148340000002	0.6507847344679546
DGTP8DETOX	0.9996148340000002	0.6507847344679701
CBMK4	0.9996129180000001	0.8165090020548478
LCTSabc	0.9996127099999998	0.8451476423781468
r1536	0.999612144	0.8451476423781468
BTNt	0.999611786	0.8451476423781702
URIK1	0.9996110399999999	0.6324343642958836
ALDD18	0.9996104779999999	0.8571383332090594
OIVD2E	0.9996092400000001	0.7461855898840453
SQLS	0.9996090860000001	0.4803844614152615
HISabc	0.99960892	0.8571372687086697
ARBabc	0.9996086959999999	0.8571372687087191
NTPP1_1	0.9996074700000002	0.8944516834405398
SBTR	0.999606594	0.6819272342874245
COabc	0.9996064139999999	0.845147642378166
METSOX2abc	0.9996054860000001	0.8571372687086697
VALabc	0.999605334	0.8571372687086697
SULR2pp	0.9996053220000001	0.9211361945860612
APPAT	0.999604946	0.9486876287807751
MANabc	0.9996045299999998	0.8451476423781468
TREabc	0.999603874	0.8451476423781468
GTHOXti2	0.9996036	0.8451476423781474
NTD1_1	0.9996034	0.8944516834405403
UDPGD	0.999603052	0.926367198958979
6TXAN5MPAML	0.999602428	0.8333181195800968
TTDCEAATP	0.9996014360000001	0.8451476423781468
CA2abcpp	0.9996009100000001	0.8451476423781695
CA2abc1pp	0.9996009100000001	0.8451476423781694
ARB_Dabc	0.999600738	0.8571372687087193
MANabcpp	0.9995997940000001	0.8451476423781468
NTP8	0.99959937	0.6761088565758755
LEUabc	0.999598962	0.8571372687086697
PHEME2abcpp	0.9995988240000001	0.8451476423781468
UREAabcpp	0.999597588	0.8451476423781468
DESAT16	0.999597492	0.8677218312746245
OCTD	0.9995962520000001	0.7324681473902528
r1527	0.9995961720000001	0.8451476423781628
PS181abcpp	0.9995960199999999	0.8451476423781468
METSOX1abc	0.9995957200000001	0.8571372687086697
ADPMAN	0.99959562	0.7499657674928445
TAURabc	0.9995945299999999	0.8571372687086697
MOBDabc_rev	0.999593018	0.8451476423781468
HMR_1467	0.9995929179999999	0.6225161967690798
SS	0.9995929179999999	0.6225161967690798
PS161abcpp	0.999592854	0.8451476423781468
MALTHPabc	0.9995926019999999	0.8451476423781468
DESAT14	0.999592324	0.8677218312746245
PS160abcpp	0.9995921720000001	0.8451476423781468
GDPMANNDH	0.999591436	0.9263671989589797
CYO1b2pp_syn_1	0.9995905159999999	0.7863708647844574
CYO1bpp_syn_1	0.9995905159999999	0.7863708647844567
ATVLAChc	0.999589694	0.5999780929953521
SMVLAChep	0.999589694	0.5999780929952976
2HATVLAChc	0.999589694	0.5999780929953481
4HATVLAChc	0.999589694	0.5999780929953485
LVACLAChep	0.999589694	0.59997809299532
HDH	0.99958964	0.9897639821033564
NDP8	0.99958909	0.6761088565758755
SLNTabcpp	0.9995888980000001	0.8451476423781468
ILEabc	0.9995877320000002	0.8571372687086697
ARNO	0.9995876200000001	0.6415118968952014
CA2abc	0.999587426	0.8451476423781695
CA2abc1	0.999587426	0.8451476423781694
GCALDtabcpp	0.9995866320000001	0.8451476423781515
O2XOADOX	0.9995859579999999	0.7776931608590685
NTP4	0.999584546	0.6761088565758752
GLUCYSte	0.9995844899999999	0.8451476423781498
PHEMEABCte	0.999584426	0.8571372687086699
HEMEti	0.999584426	0.8451476423781468
GLYGLYCNc	0.9995838779999999	0.6123724356957946
HMR_2287	0.9995835620000001	0.8677218312746245
MG2abc	0.9995831940000001	0.8571372687086697
ALAGLUabcpp	0.999582882	0.8451476423781689
HPA3MO	0.999582526	0.7559207318351331
HMPPtr	0.9995822600000001	0.8451476423781672
CYNTtabcpp	0.9995812040000001	0.8451476423781641
DESAT18_6	0.9995807259999999	0.7378760122969266
ALDD22x	0.99958002	0.8571383332090536
BAMPPALDOX	0.99958002	0.8571383332090541
LAAL5	0.9995790719999998	0.7559207318350568
UAMRH	0.999579024	0.7778596823779652
HEX1_1	0.9995788399999999	0.8944516834405447
E4POR1	0.9995776040000001	0.8888855082604735
DMGLYBabcpp	0.9995774799999999	0.8451476423781604
LAAL10	0.9995773699999999	0.5962693728544025
ASPt2_3	0.999576896	0.8090499048420992
ASPt2r	0.999576896	0.6030301948055568
ASPt2_2	0.999576896	0.7627795653762393
PPP9ABCte	0.9995764020000001	0.8451476423781468
TAGabc	0.99957615	0.8485203922341807
BSORx	0.9995759459999999	0.7581944631089403
DESAT18	0.9995753520000001	0.8677218312746245
AI2abcpp	0.9995753220000001	0.8451476423781468
DESATPE160	0.99957473	0.9411764705882353
FE3DCIT2abcpp	0.99957444	0.8451476423781559
ALDD12	0.9995741299999998	0.8571383332090545
PHEPC	0.9995741160000001	0.6666666666666667
NTRIRy	0.9995741060000001	0.9172497027944306
SELNPS	0.9995734120000002	0.6123724356957946
SACCD2	0.999572394	0.7142745374173541
DCPLD1	0.999572394	0.7142745374173632
ACTLMO	0.999571606	0.8677218312746245
Cuabc	0.9995714400000001	0.8571372687087051
Cut1	0.9995714400000001	0.8571372687087051
MELIBabc	0.999569638	0.8451476423781468
SELabcpp	0.99956927	0.8451476423781468
BACCL	0.999567968	0.6761088565758921
CYSTabc	0.99956628	0.8451476423781635
DESAT18_8	0.999566074	0.7378760122969266
SUCRabcpp_syn	0.9995652320000001	0.8451476423781468
CU1abcpp	0.9995649499999999	0.8451476423781641
RBPC	0.999564558	0.6228339093459685
CELLBabc	0.999564346	0.8451476423781679
PHEabc	0.9995642459999999	0.8451476423781468
NTP2	0.9995641019999999	0.6761088565758748
HMR_2282	0.9995640939999999	0.8677218312746245
HMR_2281	0.9995640939999999	0.8677218312746245
HMR_2284	0.9995640939999999	0.8677218312746245
NTP6	0.999563092	0.6761088565758749
OXADC	0.999562676	0.6859943405700353
r0400	0.999561274	0.38727756863299145
ARGt2pp	0.99956094	0.6737221910391107
CBPSam_1	0.999560772	0.8838760807347478
CPS_1	0.999560772	0.4629191040959475
CMtexabc	0.99955976	0.8451476423781662
SUCRabc	0.999559136	0.8451476423781468
AKGt2r	0.9995588959999999	0.6030301948055568
AKGt2r_1	0.9995588959999999	0.6030301948055568
CAMPt	0.999556252	0.8451476423781691
TRPAS1	0.999556228	0.912879264183041
ACOATA	0.99955584	0.6123724356957947
GAPP	0.9995556000000001	0.5669577986106881
CGMPt	0.99955554	0.8451476423781669
SHEME2abcpp	0.99955528	0.8451476423781468
4ABUTD	0.9995548559999999	0.8618545118225169
PEAtabcpp	0.9995538400000001	0.8451476423781468
Ht	0.999553758	0.852813480014508
HISTDb	0.9995533080000001	0.8944244696796916
HISTDb_1	0.9995533080000001	0.8216063340010165
LHIST	0.9995533080000001	0.8944244696796916
FAH1	0.999553204	0.7778596823779668
PACALtabcpp	0.999553036	0.8451476423781468
GGGABADxr	0.9995527	0.8571383332090559
ALDD6	0.999552156	0.8571383332090563
5APTNabcpp	0.9995519780000001	0.8451476423781676
HMR_2293	0.9995519720000001	0.8677218312746245
HMR_2295	0.9995519720000001	0.8677218312746245
HMR_2292	0.9995519720000001	0.8677218312746245
HMR_2296	0.9995519720000001	0.8677218312746245
GLCURDH	0.9995518280000001	0.8571383332090559
ASPTRS_1	0.999548652	0.7142745374174382
HT44D	0.99954823	0.6123724356957946
K2L4Aabctex	0.99954812	0.8451476423781468
TRIOK	0.99954769	0.6324343642959267
PYOVD2tex	0.9995476419999999	0.8451476423781468
MDHi2	0.999546076	1.0
DMPPS_syn	0.9995439740000001	0.7911572123633228
FDH6r	0.9995436979999999	0.6708387625803978
UDPRHMS_c	0.99954219	0.7911572123633228
IPDPS_syn	0.99954122	0.7911572123633228
SBTpts	0.9995411260000001	0.75
AKO	0.999540732	0.5000000000000001
DOPAVESSEC_1	0.999540616	0.8451476423781593
DOPAVESSEC	0.999540616	0.7254668399571865
RAFFabc	0.9995402120000001	0.8451476423781468
MNDNS2	0.9995382859999999	0.9234252252021949
N2OR	0.999538284	0.7581944631089403
GAPDi_nadp	0.999537808	0.6666666666666667
FAS140	0.9995363020000001	0.9602594820131182
ICDHx	0.9995361660000001	0.6708387625803913
MSULR	0.999535048	0.955555285111869
NDH1_2p	0.999534966	0.9310338315692085
HMEDR	0.999533656	0.8571383332090564
LAAL37	0.9995323700000001	0.7126834794395612
G6PDH1	0.9995320380000001	0.7027486546993091
ALDD10	0.999531052	0.8571383332090545
ACt2r	0.9995299079999999	0.7071067811865475
ACt2r_1	0.9995299079999999	0.7071067811865475
BGLK	0.9995283799999999	0.7142745374173478
LLEUDr	0.9995278339999999	0.7142745374173685
ACMANApts	0.999527724	0.75
GLYBt2pp	0.9995274479999999	0.6737221910391107
4HALDD_1	0.9995265520000001	0.8888855082604686
CCGS	0.9995247060000001	0.6681387292478677
GLCt2	0.9995229379999999	0.6030301948055568
GLCt2_2	0.9995229379999999	0.7627795653762393
LIPATPT_2	0.999522372	0.8944516834405114
r0381	0.999522318	0.7581944631089401
MI1PP_1	0.999517056	0.8944516834405272
PALDH	0.9995163659999999	0.75
MALtpp	0.999515426	0.9486832980505138
MALt3pp	0.999515426	0.6737221910391107
FAS160ACP	0.999514978	0.953852357691311
GALURDH	0.9995147839999999	0.8571383332090559
UPPN	0.9995141420000001	0.8411889424443701
BUPN	0.9995141420000001	0.7492740484463861
ALATRPabcpp	0.999513516	0.8451476423781704
17AHPRGSTRNte	0.999513516	0.8451476423781661
HMR_0427	0.999513516	0.8451476423781623
ENLIPAabctex	0.999513516	0.8451476423781581
12HARACHDte	0.999513516	0.845147642378166
EPOXTACteb	0.999513516	0.8451476423781579
6MELVACtbc	0.999513516	0.8451476423781679
LYSGLUGLYtr	0.999513516	0.8451476423781468
r0993	0.999513516	0.845147642378168
ECTOINEabc	0.999513516	0.8451476423781583
HMR_0419	0.999513516	0.8451476423781468
ECTOabcpp	0.999513516	0.8451476423781585
DHGLZABCt	0.999513516	0.8451476423781609
DHEAte	0.999513516	0.845147642378161
DHEASABCCte	0.999513516	0.845147642378161
DHCHOLESTANATEATP	0.999513516	0.8451476423781614
DHBSZ3FEabcpp	0.999513516	0.8451476423781559
DGUDBUTNabcpp	0.999513516	0.8451476423781616
LVSTPGPtu	0.999513516	0.8451476423781468
EIC21114TRte	0.999513516	0.8451476423781582
DESFVSteb	0.999513516	0.8451476423781619
HMR_0423	0.999513516	0.8451476423781468
ADOCBLabc	0.999513516	0.8451476423781699
ADOCBLabcpp	0.999513516	0.8451476423781699
ESTRAABCtc	0.999513516	0.8451476423781578
ADRNLPVESSEC_1	0.999513516	0.8451476423781701
NRVNCABCt	0.999513516	0.8451476423781468
ESTRONEte	0.999513516	0.8451476423781573
MANTTRabc	0.999513516	0.8451476423781468
TUDCA3Sabc	0.999513516	0.8451476423781468
ESTRIOLGLCte	0.999513516	0.8451476423781574
ESTRONEGLCt	0.999513516	0.8451476423781573
TUNGSabcpp	0.999513516	0.8451476423781468
TXB2t	0.999513516	0.8451476423781468
MCBTFabcpp	0.999513516	0.8451476423781555
DARGabcpp	0.999513516	0.845147642378171
ESTROSABCCte	0.999513516	0.8451476423781573
ESTRSABCtc	0.999513516	0.8451476423781574
HMR_0435	0.999513516	0.845147642378169
6HSMVACIDteb	0.999513516	0.8451476423781679
ETHSabc	0.999513516	0.8451476423781573
4BHGLZABCt	0.999513516	0.8451476423781672
ESTRIOLATP	0.999513516	0.8451476423781574
DASNabcpp	0.999513516	0.8451476423781712
NDERSVteb	0.999513516	0.8451476423781468
AEPabc	0.999513516	0.8451476423781665
ADRNLPVESSEC	0.999513516	0.7254668399571963
17AHPRGNLONEte	0.999513516	0.8451476423781661
NCBMPTSabcpp	0.999513516	0.8451476423781693
HMR_0431	0.999513516	0.8451476423781689
TSACGLUCtev	0.999513516	0.8451476423781468
TSACMSULtev	0.999513516	0.8451476423781468
ESTRADIOLGLCt2	0.999513516	0.8451476423781575
MANTRabc	0.999513516	0.8451476423781468
TSTSTERONEGLCte	0.999513516	0.8451476423781468
IBUPGLUCtpvb	0.999513516	0.8451476423781468
MANBabc	0.999513516	0.8451476423781468
DCA3Sabc	0.999513516	0.8451476423781629
DCA3Gte	0.999513516	0.8451476423781629
DCA24Gte	0.999513516	0.8451476423781629
18HARACHDte	0.999513516	0.8451476423781661
DIGALSGALSIDEATPte	0.999513516	0.8451476423781606
TRIPVSteb	0.999513516	0.8451476423781468
THCHOLSTOICATP	0.999513516	0.8451476423781468
TACRtu	0.999513516	0.8451476423781468
HMR_0387	0.999513516	0.845147642378169
21HPRGNLONEt1	0.999513516	0.8451476423781663
LMN2abc	0.999513516	0.8451476423781468
TCA3Sabc	0.999513516	0.8451476423781468
TCDCA3Sabc	0.999513516	0.8451476423781468
TCHOLABCtc	0.999513516	0.8451476423781468
TCHOLAt3	0.999513516	0.8451476423781468
TDCA3Sabc	0.999513516	0.8451476423781468
DOPA4GLCURt	0.999513516	0.8451476423781595
TETDECA511ACt	0.999513516	0.8451476423781468
DOPA3GLCURt	0.999513516	0.8451476423781595
AM9CSAteb	0.999513516	0.8451476423781706
DSPVSteb	0.999513516	0.8451476423781591
DODECANACt	0.999513516	0.8451476423781596
AM4NCSteb	0.999513516	0.8451476423781706
LIPTabc	0.999513516	0.8451476423781468
SULPACMPtev	0.999513516	0.8451476423781468
DPROabcpp	0.999513516	0.8451476423781468
SPHS1Pt2e	0.999513516	0.8451476423781468
SPHMYLN_HsATPte	0.999513516	0.8451476423781468
SPHMYLN1825_hs_ATPt	0.999513516	0.8451476423781468
r1026	0.999513516	0.8451476423781618
SPRMabc	0.999513516	0.8451476423781468
AM1CCSteb	0.999513516	0.8451476423781705
LIPAabcpp	0.999513516	0.8451476423781468
AM4NC9CSteb	0.999513516	0.8451476423781705
AM1CGLCteb	0.999513516	0.8451476423781705
STACMPtev	0.999513516	0.8451476423781468
LIPAabctex	0.999513516	0.8451476423781468
O16A4COLIPAabctex	0.999513516	0.8451476423781468
6OHFVSteb	0.999513516	0.8451476423781679
SULAabc	0.999513516	0.8451476423781468
1MNCAMti	0.999513516	0.8451476423781661
THEXDDte	0.999513516	0.8451476423781468
ECA4COLIPAabctex	0.999513516	0.8451476423781586
IBUP_Stbc	0.999513516	0.8451476423781468
DIPEPabc7	0.999513516	0.8451476423781702
DIPEPabc6	0.999513516	0.8451476423781703
DIPEPabc5	0.999513516	0.8451476423781703
DIPEPabc4	0.999513516	0.8451476423781688
DIPEPabc3	0.999513516	0.8451476423781702
DIPEPabc2	0.999513516	0.8451476423781702
DIPEPabc14	0.999513516	0.8451476423781491
DIPEPabc13	0.999513516	0.8451476423781497
DIPEPabc12	0.999513516	0.8451476423781468
DIPEPabc11	0.999513516	0.8451476423781492
DIPEPabc10	0.999513516	0.8451476423781492
DIPEPabc1	0.999513516	0.8451476423781702
DORNabcpp	0.999513516	0.8451476423781468
EANDRSTRNte	0.999513516	0.8451476423781584
LVSTACIDtu	0.999513516	0.8451476423781468
HMR_0415	0.999513516	0.8451476423781701
THYOCHOLabc	0.999513516	0.8451476423781468
r1525	0.999513516	0.8451476423781604
HMR_0395	0.999513516	0.845147642378169
THIOGabc	0.999513516	0.8451476423781468
DMSO2abcpp	0.999513516	0.8451476423781601
SPHMYLN1824_hs_ATPt	0.999513516	0.8451476423781468
HMR_0391	0.999513516	0.845147642378169
DVALabcpp	0.999513516	0.8451476423781468
HMR_0383	0.999513516	0.8451476423781689
DLYSabcpp	0.999513516	0.8451476423781468
THRNTt	0.999513516	0.8451476423781468
DLEUabcpp	0.999513516	0.8451476423781468
DJENKabc	0.999513516	0.8451476423781605
DIPEPabc9	0.999513516	0.8451476423781494
LSTNtu	0.999513516	0.8451476423781468
LTHSTRLABCt	0.999513516	0.8451476423781468
DIPEPabc8	0.999513516	0.8451476423781497
SPHMYLN18123_hs_ATPt	0.999513516	0.8451476423781468
CYSAMPtev	0.999513516	0.8451476423781635
HMR_0439	0.999513516	0.845147642378169
C14825ATP	0.999513516	0.8451476423781681
MHGLZABCt	0.999513516	0.8451476423781468
CA3Sabc	0.999513516	0.8451476423781693
6BHGLZGLCABCt	0.999513516	0.8451476423781679
CA24Gte	0.999513516	0.8451476423781694
12DHCHOLabc	0.999513516	0.845147642378166
r1526	0.999513516	0.8485203922341676
C14826ATP	0.999513516	0.8451476423781681
C14771ATP	0.999513516	0.8451476423781681
XOLDIOLONEATP	0.999513516	0.8451476423781468
C14770ATP	0.999513516	0.845147642378168
C14769td2	0.999513516	0.845147642378168
C14768ATP	0.999513516	0.845147642378168
XYL3abc	0.999513516	0.8451476423781468
AHANDROSTANGLCte	0.999513516	0.8451476423781701
AHANDROSTANte	0.999513516	0.8451476423781701
C05770te	0.999513516	0.845147642378168
4HPRODCabcpp	0.999513516	0.8451476423781674
XOL7AONEATP	0.999513516	0.8451476423781468
CE1297t	0.999513516	0.8451476423781681
WHARACHDt	0.999513516	0.8451476423781468
CE1243ATP	0.999513516	0.8451476423781681
CE0328t	0.999513516	0.8451476423781646
VITEtl	0.999513516	0.8451476423781707
CDCA3Gte	0.999513516	0.8451476423781682
CDCA24Gte	0.999513516	0.8451476423781684
ANDRSTRNGLCte	0.999513516	0.8451476423781706
6CSMVACIDteb	0.999513516	0.8451476423781679
CBL2abc	0.999513516	0.8451476423781688
r1531	0.999513516	0.8485203922341676
CBL1abcpp	0.999513516	0.8451476423781689
CBL1abc	0.999513516	0.8451476423781689
CBL1HBIabc	0.999513516	0.8451476423781689
CBIuabcpp	0.999513516	0.845147642378169
CBIabc	0.999513516	0.845147642378169
XOL7AH3ATP	0.999513516	0.8451476423781468
CARNabcpp	0.999513516	0.8451476423781692
C05769te	0.999513516	0.845147642378168
C05463t1	0.999513516	0.8451476423781468
C05302te	0.999513516	0.845147642378168
BALABALAabcpp	0.999513516	0.8451476423781707
AK2LGCHOLABCt	0.999513516	0.8451476423781702
13DAMPPabcpp	0.999513516	0.845147642378166
HPDECEte	0.999513516	0.8451476423781468
5OXPROabcpp	0.999513516	0.8451476423781678
r2505	0.999513516	0.8451476423781688
BALALEUabcpp	0.999513516	0.8451476423781707
BALAGLYabcpp	0.999513516	0.8451476423781707
BALAALAabcpp	0.999513516	0.8451476423781707
C05301te	0.999513516	0.845147642378168
5OHFVSteb	0.999513516	0.8451476423781678
Am1CSAteb	0.999513516	0.8451476423781705
AU1abcpp	0.999513516	0.8451476423781711
ATVLACtu	0.999513516	0.8451476423781711
4HATVACIDteb	0.999513516	0.8451476423781672
ATVACIDtu	0.999513516	0.8451476423781711
1331TACRteb	0.999513516	0.845147642378166
r1533_1	0.999513516	0.8451476423781688
BILDGLCURte	0.999513516	0.8451476423781703
BILGLCURte	0.999513516	0.8451476423781702
13DMTtu	0.999513516	0.845147642378166
C05299te	0.999513516	0.845147642378168
C05298te	0.999513516	0.845147642378168
C04805ATP	0.999513516	0.845147642378168
C04717ATP	0.999513516	0.845147642378168
C04483t1	0.999513516	0.8451476423781626
C03990ATP	0.999513516	0.8451476423781688
C03681te	0.999513516	0.845147642378168
6BHGLZABCt	0.999513516	0.8451476423781679
BUTSabc	0.999513516	0.8451476423781701
ALATHRabcpp	0.999513516	0.8451476423781704
6AHGLZABCt	0.999513516	0.8451476423781678
XYLANabc	0.999513516	0.8451476423781468
XYLBabc	0.999513516	0.8451476423781468
BLAMDabcpp	0.999513516	0.8451476423781706
pentso3abcpp	0.999513516	0.8451476423781468
CE1273t1	0.999513516	0.8451476423781681
CE1352te	0.999513516	0.8451476423781681
UCHOLabc	0.999513516	0.8451476423781468
COPROSTabc	0.999513516	0.8451476423781654
CRVSATPthc	0.999513516	0.8451476423781649
CRGLZABCt	0.999513516	0.8451476423781652
6EPSteb	0.999513516	0.8451476423781679
r1531_1	0.999513516	0.8451476423781688
ANDRSTANDRte	0.999513516	0.8451476423781706
CPGNabcpp	0.999513516	0.8451476423781654
MEPNabcpp	0.999513516	0.8451476423781468
COLIPAabctex	0.999513516	0.8451476423781658
CRVSM1teb	0.999513516	0.8451476423781645
COLIPAabcppmin	0.999513516	0.8451476423781654
COLIPAabcpp_kt	0.999513516	0.8451476423781468
COLIPAabcpp	0.999513516	0.8451476423781655
COLIPAabcex	0.999513516	0.8451476423781658
COLIPAPabctex	0.999513516	0.8451476423781656
COLIPABabcpp	0.999513516	0.8451476423781658
ANDRSTNDNte	0.999513516	0.8451476423781706
CRVSATPtu	0.999513516	0.8451476423781646
CRVSM23teb	0.999513516	0.8451476423781645
CE1447te	0.999513516	0.8451476423781681
SPHMYLN18122_hs_ATPt	0.999513516	0.8451476423781468
UDCA3Sabc	0.999513516	0.8451476423781468
HMR_0469	0.999513516	0.8451476423781468
15HPETATP	0.999513516	0.8451476423781661
15DMTtu	0.999513516	0.8451476423781661
MDZtu	0.999513516	0.8451476423781468
HYOCHOLabc	0.999513516	0.8451476423781468
CYSIabcpp	0.999513516	0.8451476423781636
11DOCRTSTRNte	0.999513516	0.845147642378166
CRVSM24teb	0.999513516	0.8451476423781645
1531TACRteb	0.999513516	0.8451476423781661
MEPIVESSte	0.999513516	0.7254668399571909
MEPIVESSte_cho	0.999513516	0.8451476423781468
6HMSMVACIDteb	0.999513516	0.8451476423781679
1513TACRtu	0.999513516	0.845147642378166
CSAtu	0.999513516	0.8451476423781644
CSASULPteb	0.999513516	0.8451476423781644
MERACMPtep	0.999513516	0.8451476423781468
MERACMPthc	0.999513516	0.8451476423781468
CMCBTFabcpp	0.999513516	0.8451476423781562
CE2513ATP	0.999513516	0.8451476423781468
CE5072te	0.999513516	0.8451476423781684
CE5026t	0.999513516	0.8451476423781684
CE5025t	0.999513516	0.8451476423781684
CE4877te	0.999513516	0.8451476423781684
CE4843t	0.999513516	0.8451476423781581
CE2537ATP	0.999513516	0.8451476423781683
CE2537ABCt	0.999513516	0.8451476423781683
CE2510t	0.999513516	0.8451476423781683
CLIPAabctex	0.999513516	0.8451476423781468
CE2510ABCt	0.999513516	0.8451476423781683
CE2445t	0.999513516	0.8451476423781683
CE2211te	0.999513516	0.8451476423781683
CE2209te	0.999513516	0.8451476423781683
CE2049te	0.999513516	0.8451476423781683
CE2047te	0.999513516	0.8451476423781683
CE2006te	0.999513516	0.8451476423781683
CE6247t	0.999513516	0.8451476423781685
CE7081tm	0.999513516	0.8451476423781685
CE7082ATP	0.999513516	0.8451476423781685
CE7083t	0.999513516	0.8451476423781685
METSRabc	0.999513516	0.8451476423781468
4HPROLTabcpp	0.999513516	0.8451476423781674
CHSTEROLt_1	0.999513516	0.8451476423781671
CHSTEROLt	0.999513516	0.845147642378167
CHOLSabc_1	0.999513516	0.8451476423781671
CHOLSabc	0.999513516	0.8451476423781671
CHOLATEt3	0.999513516	0.8451476423781671
METSabc	0.999513516	0.8451476423781468
4GLU56DIHDINDt	0.999513516	0.8451476423781672
CELabc	0.999513516	0.845147642378168
CEL6abc	0.999513516	0.845147642378168
CE7172ATP	0.999513516	0.8451476423781685
CE7096te	0.999513516	0.8451476423781685
CE7090te	0.999513516	0.8451476423781685
CE7085te	0.999513516	0.8451476423781685
OSKTabcpp	0.999513516	0.8451476423781468
SMIA1Eabc	0.999513516	0.8451476423781468
r1028	0.999513516	0.8451476423781468
ISOLVSTtbc	0.999513516	0.8451476423781468
ACHVESSEC	0.999513516	0.7254668399571971
ACHVESSEC_1	0.999513516	0.8451476423781696
PE1829Z12Z1835Z9Z12Zt	0.999513516	0.8451476423781468
PE203_HSABCt	0.999513516	0.8451476423781468
HMR_0194	0.999513516	0.8451476423781693
GLUCANabc	0.999513516	0.8451476423781499
GLUCAN2abc	0.999513516	0.8451476423781499
ISOP3PT	0.999513516	0.8451476423781703
GLC3MEACPtev	0.999513516	0.8451476423781508
MOPSabc	0.999513516	0.8451476423781468
PE226_HSABCt	0.999513516	0.8451476423781468
PE2LINL_HSABCt	0.999513516	0.8451476423781468
PEAL2tabc	0.999513516	0.8451476423781468
GLCMAN6abc	0.999513516	0.8451476423781505
GLCMAN4abc	0.999513516	0.8451476423781508
ISTNTabc	0.999513516	0.8451476423781468
PE1819Z1845Z9Z12Z15Zt	0.999513516	0.8451476423781468
3HLVSTACtbc	0.999513516	0.845147642378167
PE1819Z1835Z9Z12Zt	0.999513516	0.8451476423781468
PE1819Z1829Z12Zt	0.999513516	0.8451476423781468
GLYGLYGLNtr	0.999513516	0.8451476423781483
HMR_0317	0.999513516	0.8451476423781598
GLYGLUabcpp	0.999513516	0.8451476423781484
GLYGLNtr	0.999513516	0.8451476423781494
GLYGLNabcpp	0.999513516	0.8451476423781484
PE1801829Z12Zt	0.999513516	0.8451476423781468
PE1801835Z9Z12Zt	0.999513516	0.8451476423781468
PE1801845Z9Z12Z15Zt	0.999513516	0.8451476423781468
PE18111Z1819Zt	0.999513516	0.8451476423781468
ISOCHOLabc	0.999513516	0.8451476423781468
PCHLN225_HSABCt	0.999513516	0.8451476423781468
PE18111Z1829Z12Zt	0.999513516	0.8451476423781468
PE18111Z1835Z9Z12Zt	0.999513516	0.8451476423781468
PE18111Z1845Z9Z12Z15Zt	0.999513516	0.8451476423781468
PE1819Z1819Zt	0.999513516	0.8451476423781468
GLCGLYCabcpp_syn	0.999513516	0.8451476423781508
ACMPGLUTtep	0.999513516	0.8451476423781696
PEPALM_HSASBCt	0.999513516	0.8451476423781468
ALALEUabcpp	0.999513516	0.8451476423781704
7HPVSteb	0.999513516	0.8451476423781679
PEFLIP	0.999513516	0.8451476423781468
PAIL1819Z160t	0.999513516	0.8451476423781468
GALMAN6abc	0.999513516	0.8451476423781521
GALMAN4abc	0.999513516	0.8451476423781521
NRPPHRVESSEC	0.999513516	0.725466839957196
HMR_0211	0.999513516	0.8451476423781693
G3Pabc	0.999513516	0.8451476423781468
ACMPGLUTthc	0.999513516	0.8451476423781696
PEFLIP_cho	0.999513516	0.8451476423781468
HMR_0215	0.999513516	0.8451476423781468
PAIL18111Z160t	0.999513516	0.8451476423781468
PELINL_HSABCt	0.999513516	0.8451476423781468
PELPALM_HSABCt	0.999513516	0.8451476423781468
FVSteb	0.999513516	0.8451476423781533
PCHOLDOC_HSABCt	0.999513516	0.8451476423781468
GCA3Sabc	0.999513516	0.8451476423781513
HMR_0321	0.999513516	0.8451476423781598
HMR_0207	0.999513516	0.845147642378169
SPHMYLN181221_hs_ATPt	0.999513516	0.8451476423781468
ACMPGLUtep	0.999513516	0.8451476423781696
ACMPGLUthc	0.999513516	0.8451476423781696
r1521	0.999513516	0.8451476423781468
PEALtabc	0.999513516	0.8451476423781468
ACMPthc	0.999513516	0.8451476423781696
ACMPtu	0.999513516	0.8451476423781696
ALALEUt	0.999513516	0.8451476423781703
3OHACMPtev	0.999513516	0.8451476423781671
PEAR_HSABCt	0.999513516	0.8451476423781468
7KILTCHOLATP	0.999513516	0.8451476423781679
GDCA3Sabc	0.999513516	0.8451476423781511
PB2abcpp	0.999513516	0.8451476423781468
PEDH203_HSABCt	0.999513516	0.8451476423781468
GCHOLAt3	0.999513516	0.8451476423781512
GCDCA3Sabc	0.999513516	0.8451476423781512
GLYGLYabcpp	0.999513516	0.8451476423781483
PE1801819Zt	0.999513516	0.8451476423781468
GLYMETabcpp	0.999513516	0.8451476423781481
HMR_0311	0.999513516	0.8451476423781692
PCHOLN203_HSABCt	0.999513516	0.8451476423781468
HEXDTRte	0.999513516	0.8451476423781468
HEXDIACATP	0.999513516	0.8451476423781468
PCHOLN204_HSABCt	0.999513516	0.8451476423781468
HMR_0307	0.999513516	0.8451476423781692
PCHOLAR_HSABCt	0.999513516	0.8451476423781468
ICLIPAabcpp	0.999513516	0.8451476423781468
HDCA6Gte	0.999513516	0.8451476423781468
GLYMETtr	0.999513516	0.8451476423781491
HDCA24Gte	0.999513516	0.8451476423781468
5HPETATP	0.999513516	0.8451476423781676
PCHOL2STE_HSABCt	0.999513516	0.8451476423781468
PCHOLN205_HSABCt	0.999513516	0.8451476423781468
PCHOLN224_HSABCt	0.999513516	0.8451476423781468
HCA6Gte	0.999513516	0.8451476423781468
PCHOL2OLE_HSABCt	0.999513516	0.8451476423781468
HEXSabc	0.999513516	0.8451476423781468
r1532_1	0.999513516	0.8451476423781688
HISGLYabcpp	0.999513516	0.8451476423781468
HISHISabcpp	0.999513516	0.8451476423781468
PCHOLET_HSABCt	0.999513516	0.8451476423781468
PCHOLHEP_HSABCt	0.999513516	0.8451476423781468
PCHOLLINL_HSABCt	0.999513516	0.8451476423781468
PCHOLMYR_HsABCt	0.999513516	0.8451476423781468
12HPETATP	0.999513516	0.845147642378166
PCHOLN15_HSABCt	0.999513516	0.8451476423781468
PCHOLN1836_HSABCt	0.999513516	0.8451476423781468
5HTRPVESSEC	0.999513516	0.7254668399572046
PCHOLN183_HSABCt	0.999513516	0.8451476423781468
HMR_0303	0.999513516	0.8451476423781692
5HTRPVESSEC_1	0.999513516	0.8451476423781678
HISTAVESSEC_1	0.999513516	0.8451476423781468
HISTAVESSEC	0.999513516	0.7254668399571812
PCHOLN19_HSABCt	0.999513516	0.8451476423781468
PCHOLN201_HSABCt	0.999513516	0.8451476423781468
HCA24Gte	0.999513516	0.8451476423781468
HC02220te	0.999513516	0.8451476423781688
HC02196te	0.999513516	0.8451476423781688
NRPPHRVESSEC_1	0.999513516	0.8451476423781468
PCt_cho	0.999513516	0.8451476423781468
3HPVSteb	0.999513516	0.845147642378167
3HPVSTETteb	0.999513516	0.845147642378167
PE12_HSABCt	0.999513516	0.8451476423781468
GM2LIPAabctex	0.999513516	0.845147642378148
GM2LIPAabcpp	0.999513516	0.8451476423781468
GM1LIPAabctex	0.999513516	0.845147642378148
GM1LIPAabcpp	0.999513516	0.8451476423781468
GLZABCteb	0.999513516	0.8451476423781478
PE14_HSABCt	0.999513516	0.8451476423781468
PE15_HSABCt	0.999513516	0.8451476423781468
PE161_HSABCt	0.999513516	0.8451476423781468
PE17_HSABCt	0.999513516	0.8451476423781468
GLYSERabcpp	0.999513516	0.845147642378148
GLYPHEabcpp	0.999513516	0.8451476423781481
GTACMPtev	0.999513516	0.8451476423781474
PCt	0.999513516	0.8451476423781468
HC02195te	0.999513516	0.8451476423781688
r1533	0.999513516	0.8485203922341676
HC02194te	0.999513516	0.8451476423781688
PCHOLN2254_HSABCt	0.999513516	0.8451476423781468
r1532	0.999513516	0.8485203922341676
3ISPVSteb	0.999513516	0.845147642378167
PCHOLN225_HSABCt	0.999513516	0.8451476423781468
PCHOLN264_HSABCt	0.999513516	0.8451476423781468
GUDPTNabcpp	0.999513516	0.8451476423781472
PCHOL2LINL_HSABCt	0.999513516	0.8451476423781468
GUDCA3Sabc	0.999513516	0.8451476423781471
GUDACabcpp	0.999513516	0.8451476423781472
PCHOLOLE_HSABCt	0.999513516	0.8451476423781468
PCHOLPALME_HSABCt	0.999513516	0.8451476423781468
3HSMVACIDteb	0.999513516	0.845147642378167
PCHOLSTE_HSABCt	0.999513516	0.8451476423781468
ARBTNabcpp	0.999513516	0.845147642378171
NORMETEVESSte	0.999513516	0.7254668399571959
PEOLE_HSABCt	0.999513516	0.8451476423781468
PESTE_HSABCt	0.999513516	0.8451476423781468
HMR_0287	0.999513516	0.845147642378171
LCA3Sabc	0.999513516	0.8451476423781468
LCYSTabc	0.999513516	0.8451476423781689
5ADTSTSTERONEGLCte	0.999513516	0.8451476423781676
LCYSTabcpp	0.999513516	0.8451476423781689
ALAGLNtr	0.999513516	0.8451476423781703
RETABCtc	0.999513516	0.8451476423781468
56EPPVSteb	0.999513516	0.8451476423781676
r1518	0.999513516	0.8451476423781468
LEUKABCtc	0.999513516	0.8451476423781468
RSVATPtu	0.999513516	0.8451476423781468
RSVLACteb	0.999513516	0.8451476423781468
LEUKTRB4WCOOHt	0.999513516	0.8451476423781468
LEUKTRB4WOHt	0.999513516	0.8451476423781468
LEULEUabcpp	0.999513516	0.8451476423781468
56DHPVSteb	0.999513516	0.8451476423781676
LCA3Gte	0.999513516	0.8451476423781468
HMR_0281	0.999513516	0.8451476423781693
7BHGLZABCt	0.999513516	0.8451476423781679
LCA24Gte	0.999513516	0.8451476423781468
PG18111Z160t	0.999513516	0.8451476423781468
12HTACRtu	0.999513516	0.845147642378166
r1519	0.999513516	0.8451476423781581
PYOVDtex	0.999513516	0.8451476423781468
Pe13_HSABCt	0.999513516	0.8451476423781468
HMR_0257	0.999513516	0.845147642378169
4HATVLACteb	0.999513516	0.8451476423781674
31DMTtu	0.999513516	0.8451476423781668
HMR_0347	0.999513516	0.8451476423781693
HMR_0261	0.999513516	0.8451476423781468
3MOXTYRESSte	0.999513516	0.7254668399572067
7BHGLZGLCABCt	0.999513516	0.8451476423781679
r1522	0.999513516	0.8451476423781468
HMR_0273	0.999513516	0.845147642378169
HMR_0277	0.999513516	0.8451476423781468
NMTHDA	0.999513516	0.8682420971770204
S3MEACMPtev	0.999513516	0.8451476423781468
PURabc1	0.999513516	0.8451476423781468
SMVACIDATPteb	0.999513516	0.8451476423781468
LIPACabcpp	0.999513516	0.8451476423781468
HMR_0291	0.999513516	0.845147642378169
ACOLIPAabctex	0.999513516	0.8451476423781699
SMVtu	0.999513516	0.8451476423781468
SPHMYLN180241_hs_ATPt	0.999513516	0.8451476423781468
SPHMYLN18114_hs_ATPt	0.999513516	0.8451476423781468
SPHMYLN18115_hs_ATPt	0.999513516	0.8451476423781468
SPHMYLN181161_hs_ATPt	0.999513516	0.8451476423781468
SPHMYLN18116_hs_ATPt	0.999513516	0.8451476423781468
SPHMYLN18117_hs_ATPt	0.999513516	0.8451476423781468
SPHMYLN181181_hs_ATPt	0.999513516	0.8451476423781468
SPHMYLN18118_hs_ATPt	0.999513516	0.8451476423781468
SPHMYLN181201_hs_ATPt	0.999513516	0.8451476423781468
SPHMYLN18120_hs_ATPt	0.999513516	0.8451476423781468
SPHMYLN18121_hs_ATPt	0.999513516	0.8451476423781468
HMR_0375	0.999513516	0.8451476423781468
HMR_0371	0.999513516	0.8451476423781468
HMR_0359	0.999513516	0.8451476423781582
HMR_0367	0.999513516	0.8451476423781663
7AHGLZABCt	0.999513516	0.8451476423781679
SALCHS2FEabcpp	0.999513516	0.8451476423781468
4PYRDX	0.999513516	0.8451476423781674
LIPAAabcpp	0.999513516	0.8451476423781468
r1517	0.999513516	0.8451476423781468
ICDCHOLabc	0.999513516	0.8451476423781468
HMR_0363	0.999513516	0.8451476423781468
SERGLUGLNtr	0.999513516	0.8451476423781468
r1514	0.999513516	0.845147642378171
2HATVLACteb	0.999513516	0.8451476423781666
LIPABabcpp	0.999513516	0.8451476423781468
2HATVLACGLUCteb	0.999513516	0.8451476423781666
2HATVACIDteb	0.999513516	0.8451476423781666
HMR_0299	0.999513516	0.8451476423781692
2HATVACIDGLUCteb	0.999513516	0.8451476423781666
PVSATPtu	0.999513516	0.8451476423781468
PVSGLUCteb	0.999513516	0.8451476423781468
PTVSTM3eb	0.999513516	0.8451476423781468
PAFABCt	0.999513516	0.8451476423781468
FECRMabcpp	0.999513516	0.8451476423781553
FECRMabc	0.999513516	0.8451476423781553
FECHEabcpp	0.999513516	0.8451476423781555
PPATabc	0.999513516	0.8451476423781468
3DHLCAabc	0.999513516	0.845147642378167
HMR_0235	0.999513516	0.8451476423781692
FE3HOXabcpp	0.999513516	0.8451476423781557
HMR_0329	0.999513516	0.8451476423781693
3DHDCAabc	0.999513516	0.845147642378167
ALAHIStr	0.999513516	0.8451476423781703
HMR_0343	0.999513516	0.8451476423781468
HMR_0239	0.999513516	0.8451476423781468
7DHCDCHOLabc	0.999513516	0.8451476423781679
3DHCHOLabc	0.999513516	0.845147642378167
PTVSTATPtu	0.999513516	0.8451476423781468
FEROXBFEabcpp	0.999513516	0.8451476423781551
FEROXEFEabcpp	0.999513516	0.8451476423781551
FEROXGFEabcpp	0.999513516	0.845147642378155
FOLABCCte	0.999513516	0.8451476423781542
PG1819Z160t	0.999513516	0.8451476423781468
PGLYCABCte	0.999513516	0.8451476423781468
PGP18111Z160t	0.999513516	0.8451476423781468
5EIPENCte	0.999513516	0.8451476423781676
11DOCRTSLte	0.999513516	0.845147642378166
PGP1819Z160t	0.999513516	0.8451476423781468
7DHCHSTEROLt	0.999513516	0.8451476423781679
PLPSabctex	0.999513516	0.8451476423781468
HMR_0325	0.999513516	0.8451476423781692
OARGabcpp	0.999513516	0.8451476423781678
7DHCHOLabc	0.999513516	0.8451476423781679
FERXAabc	0.999513516	0.8451476423781548
PHYQt	0.999513516	0.8451476423781468
FERRICHabc	0.999513516	0.845147642378155
PRGNLONESte	0.999513516	0.8451476423781468
PCHOLEIC_HSABCt	0.999513516	0.8451476423781468
HMR_0243	0.999513516	0.8451476423781689
ARSENBabc	0.999513516	0.8451476423781712
AM1ALCSteb	0.999513516	0.8451476423781705
AM1C4N9CSteb	0.999513516	0.8451476423781705
PROSTGE2t3	0.999513516	0.8451476423781468
PS120abcpp	0.999513516	0.8451476423781468
PS140abcpp	0.999513516	0.8451476423781468
PS141abcpp	0.999513516	0.8451476423781468
ALATHRtr	0.999513516	0.8451476423781703
AM1C9CSteb	0.999513516	0.8451476423781705
PROSTGE1t3	0.999513516	0.8451476423781468
ARSabc	0.999513516	0.8451476423781712
35DSMVteb	0.999513516	0.8451476423781669
PS180abcpp	0.999513516	0.8451476423781468
LANTHabc	0.999513516	0.8451476423781468
PSFLIP	0.999513516	0.8451476423781468
PSFLIP_cho	0.999513516	0.8451476423781468
PSHSABCtc	0.999513516	0.8451476423781468
OANTIabcpp	0.999513516	0.8451476423781468
ALAGLYtr	0.999513516	0.8451476423781704
r1520	0.999513516	0.8451476423781468
3DHCDCHOLabc	0.999513516	0.8451476423781669
AM19CSteb	0.999513516	0.8451476423781704
PRGNLONEte	0.999513516	0.8451476423781468
PRISTte	0.999513516	0.8451476423781468
PROHISGLUtr	0.999513516	0.8451476423781468
AM1A4NCSteb	0.999513516	0.8451476423781704
AM1ACSteb	0.999513516	0.8451476423781705
FBACabcpp	0.999513516	0.8451476423781561
HMR_0247	0.999513516	0.8451476423781692
ALAHISabcpp	0.999513516	0.8451476423781704
PROLBabc	0.999513516	0.8451476423781468
3HPPPNOHc	0.99951338	0.7778596823779704
HMR_4079	0.99951255	0.86185451182252
DESAT18_2	0.99951047	0.8677218312746245
HMR_2359	0.99951047	0.8677218312746245
ALDD19xr	0.999510186	0.8571383332090625
CAPROICc	0.9995096700000001	0.7999890464977125
ACTNMO	0.9995095279999999	0.7778596823779728
SPMDt2pp	0.9995094520000001	0.6737221910391105
BCAROHX21	0.999509136	0.7142745374173638
r0267	0.999509136	0.7142745374173642
HPHACA	0.999509136	0.7142745374173721
BCAROHX11	0.999509136	0.7142745374173661
CYP1	0.999509136	0.7142745374173706
DESAT18_7	0.999509136	0.7378760122969266
DESAT18_12	0.999509136	0.7378760122969266
RE2675C	0.999509136	0.7378760122969266
RE2221C	0.999509136	0.7142745374173639
RE2220C	0.999509136	0.714274537417364
RE2155C	0.999509136	0.7142745374173641
RE1309C	0.999509136	0.7142745374173639
LNLCCOADS	0.999509136	0.7378760122969266
R05217_nad	0.999509136	0.8131478725685676
PXMO	0.999509136	0.7142745374173528
DESAT24_1	0.999509136	0.7378760122969266
DESAT20_2	0.999509136	0.7378760122969266
DESAT20_1	0.999509136	0.7378760122969266
DESAT18_9	0.999509136	0.7378760122969266
PRE3BS	0.999509136	0.7142745374173584
4HOXPACMON	0.999509136	0.7142745374173627
DESAT18_10	0.999509136	0.7378760122969266
CYP3	0.999509136	0.7142745374173558
FLAVO2	0.999509136	0.6761220885734192
C22STDSx	0.999509136	0.7378760122969266
4HPAOX	0.999509136	0.7142745374173627
CACNAO2	0.999509136	0.7142745374173666
XMO	0.999509136	0.7142745374173557
3HPAOX	0.999509136	0.7142745374173627
MXMO	0.999509136	0.714274537417356
RE2675C_1	0.999509136	0.7378760122969266
HMR_1557	0.999509136	0.7378760122969266
KSH	0.999509136	0.7142745374173637
ECHINH	0.999509136	0.7142745374173628
ILEDHr_1	0.9995076	0.7142745374173702
ASPO6_1	0.9995066320000001	0.8944516834405167
FPGS7_1	0.99950644	0.6286213334015247
HYNE	0.999505092	0.5669577986107052
r0085	0.999505092	0.5669577986107052
SERt2r	0.9995047899999999	0.6030301948055568
BSORy	0.99950414	0.7911572123633228
OPHHXy	0.9995035619999999	0.77785968237797
G3PCT_1	0.9995030400000001	0.5
APH161	0.999502742	0.7499657674928233
GLACO	0.999502538	0.8661989571054793
ALDD32	0.999502538	0.8661989571054796
GLUN_1	0.9995020499999999	0.6708387625804066
NDP4	0.999501564	0.6761088565758752
PPPM	0.99949999	0.7833299505654763
PYK4	0.999499894	0.5999780929952991
BZDH	0.999498668	0.8571383332090536
UDPGALOR	0.99949855	0.926367198958979
ALDD8	0.9994966040000002	0.8571383332090599
4HOXPACDOX_NADP	0.999495348	0.8618545118225169
NO3t2pp	0.999495026	0.6933825477732913
FE2DMT1	0.999494966	0.6030301948055568
ALCD2ir	0.9994938120000001	1.0
INOSTtpp	0.9994918580000001	0.6737221910391105
NOPD	0.99948934	0.7324681473902477
FAS141	0.99948914	0.9267851461481402
ICHDx	0.99948818	0.6708387625803878
ASPTA6	0.9994867620000001	0.5
ILEDHr	0.999486486	0.7142745374173706
7OHOCTAc	0.9994863260000001	0.7778596823779594
CYTDK2_1	0.999484	0.8944516834405408
ASPOb	0.9994837820000001	0.6928139992508584
MCDC	0.9994831980000001	0.4714260357962039
FALDtpp2	0.999483178	0.7071067811865475
SACCD_c	0.99948221	0.7324681473902532
ASPO5_1	0.9994809740000001	0.8944516834405323
SELADT	0.999480638	0.6761088565758909
SO3t	0.99948037	0.6030301948055568
ACPAL	0.9994802120000001	0.6666666666666667
HXANt2pp	0.9994798599999999	0.6737221910391105
MNDNS1	0.99947692	0.9363817146459881
G6PDH2c	0.9994756199999999	1.0
GDR	0.9994755420000001	0.7499999999999999
FAS140COA	0.999475466	0.953852357691311
FAS160COA	0.9994746619999999	0.953852357691311
RE1944C	0.99947452	0.6761088565758893
LIPATPT_1	0.99947452	0.6761088565758987
SERTRS_1	0.999474438	0.6761088565758749
RNA	0.9994741900000002	0.6688561657554214
PACCOAE	0.999473618	0.7778596823779652
5DH4DGLCD	0.99947349	0.6928139992508552
NDH1_1p	0.9994725040000001	0.8757579073908649
R05224	0.9994698059999999	0.7715170853745208
CYRDAS	0.9994698059999999	0.7715170853745207
HYGBDIAS	0.9994698059999999	0.81790373207306
ALKP	0.9994697840000001	0.5773766195818674
SULRSI	0.99946935	0.9555552851118696
MSADC	0.9994673259999999	0.6859943405700353
MDHy	0.9994667180000001	0.6819272342874452
THMDP	0.9994664400000002	0.8090351356664316
ASPO1	0.999466204	0.6804241683790133
UMPK5	0.9994652100000001	0.5
ACTD2	0.9994650500000001	0.6761088565758926
NDP6	0.9994639380000001	0.6761088565758749
FALDep	0.999463252	0.6737221910391107
FPGS4_1	0.99946202	0.628621333401524
URAt2pp	0.999460372	0.7071067811865475
C3STDH1	0.9994599799999999	0.6415118968952127
C3STDH2	0.9994599799999999	0.6415118968952132
HICITD	0.9994599799999999	0.8018038987474925
MI3PP_2	0.9994594699999999	0.7499657674928233
MI4PP_2	0.9994594699999999	0.7499657674928233
MI4PP_1	0.9994594699999999	0.6761088565758815
MI3PP_1	0.9994594699999999	0.6761088565758815
VNDH_2	0.9994593759999999	0.857138333209051
CARBSARAH	0.99945873	0.8411889424443976
INSt3pp	0.999456912	0.6737221910391107
4HBHYOX	0.9994541299999999	0.7778596823779701
CAATPS_1	0.9994532320000001	0.6761088565759168
CAATPS	0.9994532320000001	0.49612378490263165
ALLTAMH2	0.9994515460000001	0.8606603472323318
SSCOARy	0.9994484320000001	0.7277775577389428
NOX2	0.9994467699999999	0.9008480539142059
UMPK6	0.9994458979999999	0.5
GLNt2r	0.9994437079999999	0.6030301948055568
HMR_6785	0.9994419279999999	0.7216878364870323
r0796	0.999441812	0.7027486546992914
FASm1601	0.999441292	0.9076044334027861
FAS120COA	0.999441238	0.9538523576913164
FAS180ACP	0.9994396459999999	0.953852357691311
ASPGLUr	0.9994390259999999	0.500007606355864
SR6	0.99943852	0.6666768084744763
FAS180COA	0.9994383279999999	0.953852357691311
FAS100COA	0.999435858	0.953852357691311
ALDD19x_P	0.999435168	0.8618545118225285
SULO	0.9994350300000001	0.6804241683790133
H4THDPR	0.999434462	0.7911572123633228
LTHRK	0.9994337200000001	0.6324343642958878
HOMtpp	0.99943332	0.6737221910391105
HMR_3996	0.9994318200000001	0.5555978712824232
URIK2_1	0.9994303259999999	0.8944516834404861
FAS140ACP	0.999430162	0.953852357691311
ALDD20x	0.999425074	0.8571383332090563
FAOXOHC16C16DCc	0.999425074	0.8852533776159084
4MBZDH	0.999425074	0.857138333209051
ALDD20x_1	0.999425074	0.8571383332090563
VNDH	0.999425074	0.8571383332090978
VNDH_3	0.999425074	0.8571383332090505
AM6SAD	0.999425074	0.8571383332090532
RE3346C	0.999425074	0.8571383332090515
DMSOR3	0.999425074	0.7581944631089403
FAOXOHMC10DC10c	0.999425074	0.926367198958979
FAOXOHC22C22DCc	0.999425074	0.8852533776159093
HEMEAS_1	0.999425074	0.8852533776159084
COALDDH	0.999425074	0.8571383332090541
34DHXMANDACOX	0.999425074	0.8571383332090505
PYLALDOX	0.999425074	0.857138333209079
QOR1	0.999425074	0.7581944631089403
4H3NALDD	0.999425074	0.857138333209051
QOR2	0.999425074	0.7581944631089403
QOR3	0.999425074	0.7581944631089403
RE3012C	0.999425074	0.8571383332090516
RADH	0.999425074	0.8571383332090803
AASAD3	0.999425074	0.8571383332090521
RADH3	0.999425074	0.8571383332090852
MACOXO	0.999425074	0.8571383332090508
CMCMSAD	0.999425074	0.857138333209051
UDPGALNAC6DH	0.999425074	0.926367198958979
6TINS5MPOR	0.999425074	0.7581944631089403
IMACTD	0.999425074	0.8571383332090563
HP5CD_1	0.999425074	0.7777710165210363
HP5CD	0.999425074	0.8248068404960389
HMSD2	0.999425074	0.8571383332090563
TMABADH	0.999425074	0.857138333209051
HMSD	0.999425074	0.8781377861582178
3MOX4HOXPGALDOX	0.999425074	0.8571383332090508
TNTR1x	0.999425074	0.7835664984712369
TNTR2x	0.999425074	0.7835664984712369
CHMSDH	0.999425074	0.7581944631089403
3MBZDH	0.999425074	0.8571383332090508
3M4HDXPAC	0.999425074	0.8571383332090508
3HPADHi	0.999425074	0.8571383332090505
PHCD	0.999425074	0.7777710165210426
PHHL2	0.999425074	0.5476875594184107
GDBTALDH	0.999425074	0.8571383332090594
DPNSPAD	0.999425074	0.7581944631089403
CDP4D6DGLCRx	0.999425074	0.7581944631089403
GG15DAPDxr	0.999425074	0.8571383332090559
GGDAPDxr	0.999425074	0.8571383332090559
CBL2OR	0.999425074	0.6024551728222662
2MBALDH	0.999425074	0.8571383332090505
UACMAMO	0.999425074	0.926367198958979
34DHALDD	0.999425074	0.8571383332090505
5HOXINDACTOX	0.999425074	0.8571383332090512
4HGLSD	0.999425074	0.857138333209051
RE2152C	0.999425074	0.9263671989589857
ALDD7	0.999425074	0.8571383332090563
r0688	0.999425074	0.8571383332090998
RE2334C	0.999425074	0.8571383332090516
RE2335C	0.999425074	0.8571383332090516
r0642	0.999425074	0.8571383332090505
r0558	0.999425074	0.8571383332090521
ALDD9	0.999425074	0.8571383332090576
ALDH_1	0.999425074	0.8571383332090563
ALDD5	0.999425074	0.8571383332090776
ALDD4x	0.999425074	0.8571383332090563
ALDD3C7_c	0.999425074	0.8571383332090563
ALDD3C161_c	0.999425074	0.8571383332090563
ALDD11	0.999425074	0.8571383332090954
ALDD13	0.999425074	0.857138333209092
ALDD15	0.999425074	0.8571383332090778
ALDD17	0.999425074	0.8571383332090563
ALDD21	0.999425074	0.8571383332090754
NABTNO	0.999425074	0.8571383332090603
RE2333C	0.999425074	0.8571383332090516
HMR_1992	0.9994241660000001	0.7778596823779763
RN0001C	0.9994241660000001	0.7778596823779595
RN0020C	0.9994241660000001	0.7778596823779723
HMR_1991	0.9994241660000001	0.7778596823779722
HMR_1990	0.9994241660000001	0.7778596823779762
DOPAc	0.9994241660000001	0.7778596823779635
RN0029C	0.9994241660000001	0.5185731215853068
RN0027C	0.9994241660000001	0.8432941442541367
RN0030C	0.9994241660000001	0.8432941442541367
RN0032C	0.9994241660000001	0.5185731215853068
HMR_1993	0.9994241660000001	0.7778596823779603
HMR_2007	0.9994241660000001	0.7778596823779576
HMR_2288	0.9994241660000001	0.8677218312746245
RE1812C	0.9994241660000001	0.7778596823779713
HMR_1989	0.9994241660000001	0.7778596823779741
HMR_1767	0.9994241660000001	0.7778596823779723
HMR_1988	0.9994241660000001	0.7778596823779693
HMR_1739	0.9994241660000001	0.7778596823779723
RE1904C	0.9994241660000001	0.7778596823779599
CADMO	0.9994241660000001	0.777859682377977
HMR_1681	0.9994241660000001	0.7778596823779652
HMR_1735	0.9994241660000001	0.7778596823779672
RE1828C	0.9994241660000001	0.7778596823779718
HMR_1737	0.9994241660000001	0.7778596823779652
HMR_1765	0.9994241660000001	0.7778596823779687
RE1826C	0.9994241660000001	0.7778596823779595
HMR_1786	0.9994241660000001	0.7778596823779672
HMR_1838	0.9994241660000001	0.8176357540978735
HMR_1940	0.9994241660000001	0.7778596823779604
HMR_1944	0.9994241660000001	0.7778596823779579
HMR_1948	0.9994241660000001	0.7778596823779741
HMR_1981	0.9994241660000001	0.7778596823779579
HMR_2289	0.9994241660000001	0.8677218312746245
RE2636C	0.9994241660000001	0.777859682377977
RE1811C	0.9994241660000001	0.7778596823779713
HMR_2495	0.9994241660000001	0.8677218312746245
SMO	0.9994241660000001	0.777859682377961
CERH124	0.9994241660000001	0.7778596823779741
CERH126	0.9994241660000001	0.7778596823779741
CERS324	0.9994241660000001	0.7778596823779741
CERS326	0.9994241660000001	0.7778596823779741
RE1308C	0.9994241660000001	0.7778596823779728
RE1632C	0.9994241660000001	0.777859682377977
HMR_2365	0.9994241660000001	0.8677218312746245
HMR_2581	0.9994241660000001	0.7592981860990522
HMR_2585	0.9994241660000001	0.7778596823779599
25HVITD3c	0.9994241660000001	0.7778596823779695
21HPRGNLONE	0.9994241660000001	0.777859682377958
5OHHEXAc	0.9994241660000001	0.7778596823779709
RE1587C	0.9994241660000001	0.7778596823779712
BVMO1	0.9994241660000001	0.7778596823779655
PGS	0.9994241660000001	0.7592981860990529
BVMO2	0.9994241660000001	0.7778596823779669
PHTHCLS	0.9994241660000001	0.7778596823779652
RE1803C	0.9994241660000001	0.7778596823779652
BVMO4	0.9994241660000001	0.7778596823779755
RE1806C	0.9994241660000001	0.7778596823779595
HMR_2484	0.9994241660000001	0.8677218312746245
HMR_2472	0.9994241660000001	0.8677218312746245
HMR_1550	0.9994241660000001	0.7778596823779723
HMR_2457	0.9994241660000001	0.7778596823779647
HMR_2403	0.9994241660000001	0.8677218312746245
HMR_2393	0.9994241660000001	0.8677218312746245
RE1809C	0.9994241660000001	0.7778596823779713
HMR_2380	0.9994241660000001	0.8677218312746245
HMR_2368	0.9994241660000001	0.8677218312746245
CDCA6AH	0.9994241660000001	0.777859682377978
CACNAO	0.9994241660000001	0.7778596823779743
DES2_6B	0.9994241660000001	0.8677218312746245
DES21	0.9994241660000001	0.7778596823779667
HMR_1490	0.9994241660000001	0.7778596823779735
3DHCAS	0.9994241660000001	0.8677218312746245
3DHCDCAS	0.9994241660000001	0.8677218312746245
3DHDCAS	0.9994241660000001	0.8677218312746245
RE2248C	0.9994241660000001	0.777859682377973
3DHLCAS	0.9994241660000001	0.8677218312746245
RE2240C	0.9994241660000001	0.7778596823779695
HMR_0942	0.9994241660000001	0.7778596823779713
RE3251C	0.9994241660000001	0.7778596823779598
HMR_0946	0.9994241660000001	0.7778596823779713
HMR_0950	0.9994241660000001	0.7778596823779713
HMR_0954	0.9994241660000001	0.7778596823779713
HMR_0981	0.9994241660000001	0.7778596823779718
C22STDS	0.9994241660000001	0.8677218312746245
HMR_1126	0.9994241660000001	0.7778596823779713
HMR_1477	0.9994241660000001	0.777859682377967
HMR_1478	0.9994241660000001	0.8677218312746245
RE2235C	0.9994241660000001	0.7778596823779713
C14825c	0.9994241660000001	0.7778596823779647
RE2249C	0.9994241660000001	0.777859682377973
PSPHS	0.9994241660000001	0.7778596823779652
RE3015C	0.9994241660000001	0.7778596823779715
RAHY	0.9994241660000001	0.7778596823779652
RE2632C	0.9994241660000001	0.9101820546182064
7KLITCHOLc	0.9994241660000001	0.8677218312746245
RE2975C	0.9994241660000001	0.7778596823779714
RE2398C	0.9994241660000001	0.9101820546182064
RE3013C	0.9994241660000001	0.7778596823779713
RE3014C	0.9994241660000001	0.7778596823779658
RE3018C	0.9994241660000001	0.7778596823779718
RE2382C	0.9994241660000001	0.7778596823779718
BCAROHX2	0.9994241660000001	0.7778596823779675
RE3019C	0.9994241660000001	0.7778596823779718
BCAROHX	0.9994241660000001	0.7778596823779738
RE3020C	0.9994241660000001	0.7778596823779718
RE2387C	0.9994241660000001	0.7778596823779718
RE3041C	0.9994241660000001	0.777859682377966
RE2383C	0.9994241660000001	0.9101820546182064
RE3370C	0.9994241660000001	0.9101820546182064
RE3434C	0.9994241660000001	0.7778596823779715
DES2_12	0.9994241660000001	0.8677218312746245
RE3435C	0.9994241660000001	0.7778596823779718
RE1938C	0.9994241660000001	0.7778596823779598
HMR_1516	0.9994241660000001	0.8677218312746245
C5STDS	0.9994241660000001	0.8677218312746245
HMR_1536	0.9994241660000001	0.7778596823779729
HMR_1538	0.9994241660000001	0.8677218312746245
HMR_1543	0.9994241660000001	0.7778596823779728
DESAT180_9	0.9994241660000001	0.8677218312746245
HMR_1544	0.9994241660000001	0.8677218312746245
HMR_1545	0.9994241660000001	0.7778596823779723
HMR_1548	0.9994241660000001	0.7778596823779723
HMR_1549	0.9994241660000001	0.8677218312746245
DES2_9	0.9994241660000001	0.8677218312746245
RE1906C	0.9994241660000001	0.7778596823779599
RE1905C	0.9994241660000001	0.7778596823779599
RE2675C2	0.9994241660000001	0.8677218312746245
DES2_6	0.9994241660000001	0.8677218312746245
DES2_15	0.9994241660000001	0.8677218312746245
C4STMO2	0.9994241660000001	0.9335295235276594
C4STMO1	0.9994241660000001	0.9335295235276628
HMR_1504	0.9994241660000001	0.7778596823779723
RE1943C	0.9994241660000001	0.7778596823779598
RE3436C	0.9994241660000001	0.7778596823779719
RE3440C	0.9994241660000001	0.9101820546182064
HMR_1493	0.9994241660000001	0.8677218312746245
HMR_1494	0.9994241660000001	0.7778596823779708
RE3464C	0.9994241660000001	0.7778596823779719
RE2112C	0.9994241660000001	0.777859682377974
AGLPED	0.9994241660000001	0.8677218312746245
HMR_1502	0.9994241660000001	0.7778596823779724
RE3522C	0.9994241660000001	0.777859682377972
HMR_1503	0.9994241660000001	0.8677218312746245
DESAT18a	0.9994241660000001	0.8677218312746245
RE3506C	0.9994241660000001	0.7778596823779719
RE3514C	0.9994241660000001	0.7778596823779661
RE1942C	0.9994241660000001	0.9241423929204405
RE1941C	0.9994241660000001	0.9241423929204401
RE3518C	0.9994241660000001	0.7778596823779721
RE3474C	0.9994241660000001	0.7778596823779721
RE1582C	0.9994241660000001	0.7778596823779714
OMMBLHXy	0.9994241660000001	0.7778596823779701
CYP2R1	0.9994241660000001	0.777859682377958
r0741	0.9994241660000001	0.7778596823779652
KYN3OX	0.9994241660000001	0.7778596823779806
P4502C92	0.9994241660000001	0.7778596823779679
P4502C93	0.9994241660000001	0.7778596823779652
OMPHHXy	0.9994241660000001	0.7778596823779701
CXANHX	0.9994241660000001	0.7778596823779674
r0268	0.9994241660000001	0.7778596823779719
P4502C94	0.9994241660000001	0.7778596823779735
P4502D6	0.9994241660000001	0.7778596823779707
P4503A5	0.9994241660000001	0.777859682377977
ZXANHX	0.9994241660000001	0.7778596823779623
ZCAROTDH2	0.9994241660000001	0.8677218312746245
ZCAROTDH1	0.9994241660000001	0.8677218312746245
AGLPED_cho	0.9994241660000001	0.8677218312746245
P4502E1	0.9994241660000001	0.7778596823779695
P4503A4	0.9994241660000001	0.7778596823779652
44MZYMMO	0.9994241660000001	0.9309949206488648
FAH4	0.9994241660000001	0.7778596823779652
4MZYMR	0.9994241660000001	0.8677218312746247
LIDOMO	0.9994241660000001	0.7778596823779643
P4502F1	0.9994241660000001	0.7778596823779652
P4502C9	0.9994241660000001	0.777859682377959
LTHSTRLOR	0.9994241660000001	0.8677218312746245
MELATNOX	0.9994241660000001	0.7778596823779623
MPOMC1_1	0.9994241660000001	0.7778596823779664
EPISTLDS_c	0.9994241660000001	0.8677218312746245
P4502A6	0.9994241660000001	0.7778596823779784
MPOMMM	0.9994241660000001	0.8677218312746245
AND19ONEc	0.9994241660000001	0.7778596823779734
MPOMC1	0.9994241660000001	0.7778596823779663
P4502C19	0.9994241660000001	0.7778596823779592
MPOMOR	0.9994241660000001	0.8677218312746245
TYMc	0.9994241660000001	0.7778596823779652
MPOMOR_1	0.9994241660000001	0.8677218312746245
P4502C8	0.9994241660000001	0.7778596823779652
PGLYCP_1	0.9994235760000001	0.676108856575869
BTCOARx	0.99942294	0.6804241683790269
LAAL21	0.9994194000000001	0.6761088565758904
LAAL3	0.999419184	0.7142745374173989
PENDECACID	0.999417356	0.6672006408545298
HEPEDECACID	0.999417356	0.6681247324969326
HEPDECACID	0.999417356	0.6681247324969326
THD2	0.999416804	0.6963192906009215
ALAALACNc	0.9994166160000001	0.6123724356957946
CF3Ha	0.9994129919999999	0.6708387625804078
FADD17	0.9994092720000001	0.6707836518501789
DHFR2i	0.999409146	0.7027486546992822
TGTpts	0.99940715	0.5
FORA	0.999404088	0.6507847344679742
FAS240_L	0.9994019059999999	0.9925664085019565
FAS200	0.9994019059999999	0.9534345104758718
DOHDUS	0.999399596	0.7142745374173679
UDUPP	0.999397586	0.5
PRAIS_1	0.9993964200000001	0.9525731335688931
CHLt3pp	0.9993952480000001	0.6737221910391107
X00002	0.999392544	0.6996059674585633
CYSCYSr	0.999389732	0.6123724356957946
AAAN	0.9993850280000001	0.6761088565758926
CITt3pp	0.9993841299999999	0.6737221910391107
CITt_kt	0.9993841299999999	0.6737221910391107
MPTAT	0.9993839899999999	0.6761088565758987
MPTSS	0.9993839899999999	0.6761088565758987
THISAT	0.9993839899999999	0.6761088565758917
S3AdT	0.9993839899999999	0.6761088565758876
Spt3AdT	0.9993839899999999	0.6761088565758876
GMHEPAT	0.9993839899999999	0.676108856575891
UDCPDPpp	0.9993817	0.6238673770223446
HMR_1546	0.9993813119999999	0.6111122400789641
HMR_1495	0.9993813119999999	0.6111122400789681
HMR_1505	0.9993813119999999	0.6111122400789641
HMR_1551	0.9993813119999999	0.6111122400789641
CARORSr	0.99938089	0.7324681473902479
DGUPP	0.999378396	0.5
FPGS_tm	0.9993783879999999	0.8347767823712907
THFGLUS	0.9993783879999999	0.7142745374173973
r1382_1	0.9993783879999999	0.8404908931815698
FPGS	0.9993783879999999	0.8347767823712888
ACCC_1	0.9993781979999999	0.5423156618433895
D4DGCD	0.9993781979999999	0.6928139992508552
LDPCDES	0.9993781	0.7905910635056593
FAH3_1	0.999376354	0.7001400420140049
FTHFI_1	0.999374922	0.7303167413342485
AADa	0.999374888	0.6123724356957947
AACLAM	0.999374888	0.6123724356957947
FACOAE100	0.9993698959999999	0.5999780929953169
SUCCt2_2	0.999368314	0.7627795653762393
SUCCt3	0.999368314	0.6030301948055568
SUCCt2r	0.999368314	0.6030301948055568
SUCCt2_3	0.999368314	0.8090499048420992
FAS120	0.9993677999999999	0.9538523576913164
PDE3	0.99936536	0.6708387625804016
CTPS1_2	0.9993594079999999	0.763752656606107
APH180	0.9993555040000001	0.7499657674928233
ACITL	0.9993550260000001	0.6172254721279449
GCPN	0.9993545560000001	0.8660649293728184
FAEL183	0.9993540120000001	0.9442624686120339
FAEL184	0.9993540120000001	0.9442624686120339
FAEL204	0.9993540120000001	0.9442624686120321
FAEL205	0.9993540120000001	0.9442624686120339
3PGP	0.9993527	0.5669577986106881
G3PD	0.999352562	0.5
CBPS_1	0.999350548	0.973734175998269
r0027	0.9993500340000001	0.5391148406692954
DALADALAD	0.999346068	0.8333333333333335
GDTP	0.9993431779999999	0.9486876287807584
3NUCLE1	0.999341408	0.75
ORNTA	0.9993400939999999	0.5000076063558644
RE1807C	0.99933652	0.861854511822566
3MOX4HOXPGALDOX_NADP	0.99933652	0.8618545118225165
CDPGD	0.99933652	0.7911572123633228
RE1830C	0.99933652	0.8618545118225174
MPOMOR2_1	0.99933652	0.7911572123633228
EPXQR	0.99933652	0.7911572123633228
MPOMC2	0.99933652	0.7911572123633228
RE2626C	0.99933652	0.8618545118225176
OXCOAHDH	0.99933652	0.8642503863559732
EPOXQR	0.99933652	0.7911572123633228
ALDD20y	0.99933652	0.8618545118225223
UDPGALNAC6DH_2	0.99933652	0.9128718551406645
34DHXMANDACOX_NADP	0.99933652	0.8618545118225165
RADH2	0.99933652	0.8618545118225462
AASDH1_c	0.99933652	0.861854511822518
34DHPLACOX_NADP	0.99933652	0.8618545118225165
PY5CDHE	0.99933652	0.8003389058048818
TNTR1	0.99933652	0.817632305160636
RADH4	0.99933652	0.8618545118225514
TNTR2	0.99933652	0.817632305160636
ASCBpts	0.999333236	0.75
r0193	0.9993316139999999	0.7302834118007291
DTPH	0.9993292520000001	0.6761088565758755
MTHFD2	0.999328634	0.7027486546993083
HMR_1756	0.999325756	0.5443393347032442
GSNt3pp	0.999325024	0.6737221910391107
FUCpts	0.9993247199999999	0.5
XNAC	0.999324122	0.7324681473902506
NADPPPS	0.9993235420000002	0.5669577986106881
GLNSP3	0.99932248	0.7142745374173624
ACTF	0.999322208	0.6123724356957947
G3PA	0.999322208	0.6123724356957947
CYTK13	0.9993214399999999	0.5
PEPA	0.9993201800000001	0.5669577986107015
PPAt2pp	0.9993196980000001	0.6737221910391105
MAK	0.999318908	0.6324343642959153
NMNHYD_1	0.9993186999999999	0.6761088565758514
3NUCLE2	0.999318682	0.75
GUAD	0.9993171999999999	0.6928139992508296
GUAD_1	0.9993171999999999	0.7303034108670636
FAS100	0.999315384	0.953852357691311
METt2r	0.999314094	0.6030301948055568
METt3	0.999314094	0.6030301948055568
THFOR1	0.9993132640000001	0.8399551549515164
DRIBt	0.999312672	0.53453293872564
CD2t5	0.9993116000000001	0.75
PFK26	0.9993103080000001	0.799989046497757
ABFPT2	0.9993103080000001	0.7999890464977503
AMID4	0.9993098960000001	0.5669577986106895
FAS120ACP	0.99930866	0.9538523576913164
FAS100ACP	0.99930866	0.953852357691311
UI45AH	0.9993067520000001	0.7492740484463861
BUP2	0.9993067520000001	0.8411889424443679
BUP	0.9993067520000001	0.8411889424443679
AFLBURPPAAMH	0.9993067520000001	0.7492740484463861
ACYP	0.999304532	0.6761088565758684
FACOAE50	0.9993042080000001	0.5999780929952941
PPNCL3	0.99930349	0.7142745374173779
ZN2t5	0.9993025339999999	0.75
ARGKr	0.999302482	0.6324343642959498
THMTP	0.999302346	0.6761088565758386
DHORD6	0.999301658	0.7027486546993031
RIBCTR	0.9992993200000001	0.5500918654785703
ARGMO	0.9992969119999999	0.577339729465635
FLNDPR2r	0.999296612	0.6882521610761354
FRNDPR2r	0.999296612	0.8320590573279554
r1382	0.99929496	0.7956900518873149
PYRDC2	0.999294674	0.676108856575874
LAAL35	0.999294594	0.7142745374173993
PDX5PO2	0.99929404	0.7027486546993018
NPHSb	0.999293618	0.7999890464977172
GALTpts	0.999291938	0.75
FE2Gabcpp	0.9992889460000001	0.8451476423781443
CYTK3	0.9992887639999999	0.5
FRUt3	0.9992848280000001	0.6737221910391107
VALt3pp	0.99928431	0.6737221910391107
4HTHRS_1	0.999282026	0.894451683440516
P5CRx	0.9992812520000001	0.8081146972775098
PRO1x	0.9992812520000001	0.8081146972775097
P5CR2	0.9992812520000001	0.7027486546992979
HPYRRx_1	0.999281006	1.0
GGSPMDS	0.999280892	0.7142745374174176
AMCOXO	0.9992801479999999	0.6299281932626155
ARGDI	0.99927987	0.6928139992508571
ACOAD1fr	0.99927981	1.0
KAS9	0.9992786199999999	0.9974374978792353
KAS11	0.9992786199999999	0.9977370966643972
KAS3	0.9992786199999999	0.9968559352552745
BNOCA	0.9992770480000001	0.7277775577389428
CYTB_B2	0.999276302	0.7191699665913754
CYTB_B3	0.999276302	0.8125566011652499
CYOO3	0.999276302	0.7705117701057222
P5PSDP	0.999274048	0.9166362308254135
ASPO4_1	0.9992739399999999	0.8944516834405204
APH120	0.9992703800000001	0.7499657674928285
GALpts	0.9992697359999999	0.5
LEUt3pp	0.9992688879999999	0.6737221910391107
LACpts	0.99926783	0.5
MTHFR2_1	0.9992673679999999	0.9486876287807398
2DR1PP	0.9992663220000001	0.5669577986107102
SUCOAACTr	0.999263318	0.5
CRNCAL2	0.9992623399999999	0.6666666666666667
NT5C_2	0.999261926	0.4743005150919619
5DKGR	0.9992613559999999	0.7999890464977084
NO3R2	0.9992606500000001	0.6923012111637546
DDPA_1	0.9992549120000002	0.9128959266677685
PACOAT	0.9992547860000001	0.5999780929952981
AKP1_2	0.9992504500000001	0.8422294911498743
AKP1	0.9992504500000001	0.8486621370684297
AKP1_1	0.9992504500000001	0.8247850234318008
GNP	0.99925026	0.5669577986106881
DHRG	0.9992415940000001	0.8320524426177658
G1PDH	0.9992415940000001	0.7999890464976945
HSDxi	0.99924129	0.7027486546993084
HMR_4702	0.9992403540000001	0.6482164019816372
HMR_0201	0.9992396859999999	0.7999890464976732
[truncated: 1 more rows]
