# Supplementary material for: Teasing out missing reactions in genome-scale metabolic networks through hypergraph learning
Source: Nat Commun. 2023 Apr 25;14:2375. doi: 10.1038/s41467-023-38110-7 (PMC10130184; doi:10.1038/s41467-023-38110-7)
Supplement: Supplementary file 4 — Source Data [file 41467_2023_38110_MOESM4_ESM.zip › Source Data/Supplementary Figure 8/giri/BSS.csv]

	predicted scores	similarity max
HPOXR	0.999987438	0.9622574264085437
ACCOAS	0.999978366	0.9428603132487883
KAT1	0.999978366	1.0
PPItex	0.9999782460000001	0.6737223163271753
ADNCYC	0.99997725	0.5773816665450542
DADNC	0.99997725	0.6666787508572213
PIt2rpp	0.999976306	0.6324555320336759
PDE1	0.999974482	0.7071644641642594
H2CO3D	0.999974248	0.5962750666081411
AMPt6	0.9999723379999998	0.6737223163271753
AMPDA	0.9999723240000001	0.6928127881129714
NTPP2_1	0.99997101	0.8944563743919884
ADK3	0.999970984	0.6123724356957946
NPH	0.99997008	0.9805794454403172
AP4AS	0.9999685599999999	0.6761060703854027
PPC	0.9999681199999999	0.6666847931989426
ATPADT	0.9999680620000001	0.6666666666666667
PPK2	0.999968048	0.6123724356957946
NTPP8_1	0.999967092	0.8944563743919881
BPNT_1	0.9999668639999999	0.8944563743919861
G1PP	0.9999659019999999	0.75
AP4AH	0.9999655199999999	0.7070837089365601
NH4t_1	0.999965218	0.7071067811865475
NH4t3r	0.999965218	0.7071067811865475
AP4AH1	0.999965102	0.7499592103116338
DNTP	0.999965072	0.7499592103116339
AP3AH	0.999965072	0.7499592103116338
TPHAP	0.999965072	0.8120372805913403
SOR	0.999964836	0.5165719140018842
NADDPp_1	0.999964164	0.7071644641642594
PPA2	0.9999629559999998	0.7302808577516876
CITL	0.999962594	0.4714301566243875
ADK2_1	0.9999613820000001	0.8944563743920024
NADHHS	0.999961184	0.4757923808729143
NADHHR	0.999961184	0.4757923808729143
AADa	0.9999610600000001	0.6123724356957947
AACLAM	0.9999610600000001	0.6123724356957947
ANNAT	0.9999609700000001	0.9486884584670955
CPK1	0.9999606179999999	0.6123724356957947
CITt3	0.9999604919999999	0.6737223163271753
FMNAT_1	0.999960386	0.8944563743919922
SFRR	0.9999598199999999	0.6804220396154572
NH4t3pp	0.999959746	0.7071067811865475
NH4tpp_1	0.999959746	0.7071067811865475
PGAM1_PhosHydro	0.9999596199999999	0.6708422807939934
FADDP	0.9999595920000001	0.7499592103116366
PFL	0.999959158	0.6123724356957947
OAADC	0.9999581300000001	0.6859943405700353
AFAT	0.9999580379999999	0.9486884584670833
ASPA1	0.9999576720000001	0.5000090631429027
GLCt2_2	0.999957612	0.9486832980505138
NADS1_1	0.9999570219999999	0.9258416763856009
METt2r	0.999956392	0.6737223163271753
METt3	0.999956392	0.6737223163271753
GK_adp	0.9999561480000001	0.575186387133218
CMPt6	0.9999558220000001	0.6737223163271753
NH4OHDs	0.9999557359999999	0.6063448811091408
NADPHHR	0.9999555539999999	0.4757923808729141
NADPHHS	0.9999555539999999	0.4757923808729141
MCD	0.999955392	0.6859943405700353
BGLA	0.999955294	0.8333333333333335
GLCGSD	0.999955294	0.7697933822984951
TREH	0.999955294	0.8333333333333335
13BGH	0.999955294	0.7697933822984917
LMN2	0.999955294	0.8333333333333335
GLS	0.999955294	0.9152252199780515
MLTG7	0.999955294	0.8333333333333335
GLS2	0.999955294	0.931351146299107
GTPH1	0.9999549919999999	0.8728647799699156
PPANA	0.9999548380000001	0.8819125362402332
NTP3e_1	0.9999545400000001	0.9129007143500857
AP3S	0.999953168	0.6927524951495267
FDH6	0.9999526280000002	0.8141286762947538
GLUDC	0.9999524120000001	0.6859943405700353
SUCptspp_1	0.999951864	0.8660724998175365
PYRDC	0.999951824	0.7559465632492353
PYRt2	0.9999515640000001	0.6737223163271753
SO3t	0.9999505280000001	0.6737223163271753
GLUt2rpp	0.99995012	0.6324555320336759
NADHXD	0.99994976	0.5249966701501227
NDP7	0.999949212	0.7302808577516876
METt3pp	0.9999485199999999	0.6324555320336759
NAt3_0_5	0.9999484079999998	0.9486832980505138
NAt6	0.9999484079999998	0.6737223163271753
NAt3_2	0.9999484079999998	0.9486832980505138
NAt3_15	0.9999484079999998	0.9805806756909202
GLCt2pp	0.999947536	0.6324555320336759
GLUGLUr	0.9999467919999999	0.6123724356957946
CDPPH	0.9999466399999999	0.7302808577516962
PHNACH	0.9999464779999998	0.6708422807940035
NTP7	0.999946094	0.7302808577516876
GLYTA	0.999945986	0.5000090631429028
ASNS2	0.9999452320000002	0.7559191586147493
P4AH	0.999945226	0.730280857751686
PPGPPDPE	0.9999449720000001	0.7787782368877993
AP5AH	0.9999445039999999	0.6681359759804457
PEPt6	0.99994426	0.6737223163271753
PPDK	0.9999440700000001	0.676106070385416
NAD_H2	0.999944026	0.7857378291654102
ASP4DC	0.99994393	0.75
PYRt2rpp	0.9999437839999998	0.6324555320336759
UTPH1	0.9999427799999999	0.8728647799699158
PDE5	0.9999425440000002	0.7071644641642566
NADPHXD	0.999942166	0.5249966701501227
PANO	0.999942098	0.8571374667661937
SUCCACT	0.9999419940000001	0.6666666666666667
NADH7	0.999941042	0.8170228196675363
DPCOAK_1	0.99994078	0.8944563743920011
Kt2pp	0.9999406599999998	0.8164965809277261
ACOATA	0.9999403680000001	0.6123724356957946
DCTPD2	0.999940158	0.7070837089365924
CBMKr	0.999939868	0.7746022884286913
CBMKr2	0.999939868	0.673599733555899
ACt2r_1	0.99993955	0.6737223163271753
ACt2r	0.99993955	0.6737223163271753
ACYP_3	0.9999388459999998	0.9486884584671017
AADb	0.9999384680000001	0.6123724356957946
RE1342C	0.9999382000000001	0.7999869485773878
GTPDPK_1	0.9999380139999999	0.8944563743920012
r0068	0.9999379860000002	0.5751863871332196
NH3c	0.9999378720000001	0.6963020184202221
CBMD	0.9999377599999999	0.8671093314616742
GUAC	0.9999370580000001	0.6708058051259125
LO	0.9999369120000001	0.5773377108620978
PHNO	0.999936132	0.8781365805980381
HAMR	0.9999354220000001	0.9047588044433984
CPMPS	0.9999351799999999	0.6708422807939913
GMPS	0.9999346680000001	0.821562985210013
ATPATF1	0.9999345780000001	0.399960845732236
GTPHL	0.99993409	0.5601935577888354
CYTDK1_1	0.999933764	0.8944563743920011
MCDC	0.9999334660000001	0.47143015662437193
PUTA3	0.999933046	0.8571374667661946
NDP3	0.9999319799999998	0.7302808577516878
ACOAM	0.99993178	0.5999738971548407
r0097	0.99993178	0.5999738971548404
ACt2ipp	0.999930298	0.632455532033676
ACt2rpp	0.999930298	0.6324555320336759
ACt5pp	0.999930298	0.7999999999999998
GUACYC	0.9999302560000001	0.7697933822985219
G1Dx	0.9999299879999999	0.7027456732042041
PYR5CD2	0.9999297800000001	0.888884860788783
GDPDPKE	0.999928502	0.71714218570249
ADHEr	0.99992839	0.8432832138676134
GLYDHDA	0.999928092	0.7142723967558514
NADS2	0.999927448	0.7777697215776329
CYSt2r	0.9999272560000001	0.6737223163271753
PHHL	0.999924804	0.7844251574703673
H2ASE_syn	0.9999244599999999	0.7624242723026687
LAAL23	0.999924272	0.5962664193009577
GLNt2r	0.9999241099999999	0.6737223163271753
FORMCOAL	0.999923804	0.6666666666666667
H2O2syn	0.9999237879999999	0.6819269324715076
ALR	0.999922832	0.8618539391202411
P5CCD	0.999922832	0.6666666666666667
NTRIR2y	0.999922628	0.9525813414298177
NTRIRy_1	0.999922628	0.791157673362495
APDH	0.9999222660000001	0.6928127881129711
NOX	0.9999219880000002	0.702745673204202
POX2	0.9999206300000001	0.7142734537345805
GLCabc	0.9999205959999999	0.8571361983779169
r0120	0.999920532	0.7107508934673166
FRD2	0.99992002	0.5
GLUDy	0.9999198760000001	0.7559191586147791
GLUK	0.9999196720000001	0.7999869485773813
ME1	0.99991927	0.7999869485773944
ALDD2y	0.9999181699999999	0.8618539391202504
NADH16	0.9999174	0.8757596821991249
NADH6	0.9999174	0.8921310252487619
NADH17pp	0.99991685	0.8221129319211795
PPIuabcpp	0.9999168299999999	0.8451463759348637
PPIabc	0.9999168299999999	0.8451463759348637
CYTBD2	0.99991608	0.866230160209685
SUCCt2_2	0.999915648	0.9486832980505138
SUCCt3	0.999915648	0.6737223163271753
SUCCt2_3	0.999915648	0.9038933383597083
AMETt2	0.9999146379999999	0.6737223163271753
CYSTA	0.9999141659999999	0.5000090631429027
SUCOAACTr	0.9999139920000001	0.5
ASPt2_2	0.99991342	0.852198812031328
ASPt2r	0.99991342	0.6737223163271753
ASPt2_3	0.99991342	0.9038933383597083
ACP1_FMN	0.999913332	0.6123890859788753
GLUSx	0.999912328	0.7777697215776527
UMPt6	0.999911346	0.6737223163271753
NADHPO	0.999910818	0.8249728648071832
HEX1_1	0.9999104320000001	0.8944563743920011
FACOAL40t2pp	0.99991009	0.7499999999999999
AKGt2r_1	0.999909708	0.6737223163271753
SO3R	0.9999096080000001	0.9525813414298178
SULRR	0.9999096080000001	0.7581981148407915
PRPPP	0.999909594	0.7302808577516876
ATPATF2	0.9999095	0.4472281871960009
NAabc	0.9999092660000001	0.8451463759348636
PPGPPDP_c	0.999907386	0.6507834629621749
ASPt2_3pp	0.9999070800000001	0.8485281374238569
ASPt2_2pp	0.9999070800000001	0.7999999999999998
ASPt2pp	0.9999070800000001	0.6324555320336759
SULRR2	0.9999068760000001	0.9128742384951865
PYK3	0.9999059880000001	0.5999738971548182
FACOAL181t2pp	0.9999048399999999	0.7499999999999999
CYSCYSr	0.999904568	0.6123724356957946
HKtpp	0.9999044699999999	0.6761060703853621
ALDD31	0.99990389	0.8571374667661933
NADH8	0.999903102	0.8673963048779355
GSEALD	0.9999025500000001	0.8618539391202422
AMID4	0.99990214	0.5164033956574816
SBTR	0.9999011039999999	0.6819269324715009
G3PCT_2	0.9999009259999999	0.5477404286100669
NAt3_1p5pp	0.999900538	0.9805806756909202
NAt3_2pp	0.999900538	0.9486832980505138
FORt3	0.9999002000000001	0.6737223163271753
URIK1_1	0.9998998799999999	0.8944563743920011
G3PD	0.999899872	0.5
HMR_3996	0.999899776	0.5556005472376586
GLCATr	0.9998995839999999	0.6123724356957946
PYROX_1	0.99989951	0.5714085951337706
ACITL	0.9998993259999999	0.617227784257067
FACOAL160t2pp	0.99989892	0.7499999999999999
PIuabcpp	0.9998987460000001	0.894423948488939
METRR	0.999898674	0.8165409834935674
UMPK2	0.999898018	0.5
FAO1	0.9998979700000001	0.9971055882056197
ASLP	0.999897608	0.8411885437495519
GLUabc	0.9998971400000001	0.8571361983779169
GLUVESSEC	0.9998971400000001	0.8451463759348636
CYSabcpp	0.9998967459999999	0.8451463759348637
AMID_1	0.999896436	0.5999738971547977
OPAH	0.99989601	0.8485558232205086
FRD	0.9998950719999999	1.0
G6PDH1	0.9998948799999999	0.7027456732042023
FADRx	0.999894314	0.7027456732042062
FAO10	0.9998941020000001	0.9966534913490154
CITabc	0.9998940980000001	0.8783082462232312
UMPK5	0.9998936820000001	0.5
CITMS	0.9998936759999999	0.6666666666666667
MMS	0.9998936759999999	0.6666666666666667
FRDx	0.999892486	0.7027456732041953
HMR_0156	0.999892352	0.6666666666666667
ACSERHS	0.99989123	0.9354252491490108
AMPN	0.99989094	0.5
FACOAL60t2pp	0.999890102	0.7499999999999999
FAO11	0.999890092	0.9956473453807007
DALAabcpp	0.9998900259999999	0.8451463759348653
CYSabc	0.9998899700000001	0.8451463759348637
FAO2	0.999889888	0.9978401771857784
AASAD2	0.9998898820000001	0.632476167808101
GDH1	0.99988985	0.836656127320981
ASPO2	0.9998894119999999	0.8081132918714293
G3PD2	0.9998890659999999	0.6819269324715078
ASPabc	0.999888256	0.8571361983779169
PSP_L_1	0.9998875259999999	0.8944563743919881
ASNS3_1	0.9998872719999999	0.8249728648071745
Kabc	0.9998857219999999	0.8451463759348636
Kabcpp	0.999885712	0.8451463759348636
GLYabc	0.99988532	0.8451463759348637
GLYVESSEC_1	0.99988532	0.8451463759348636
GLYVESSEC	0.99988532	0.6950428979002061
FTHFDH	0.999883942	0.7324683631869334
URIK3_1	0.999883592	0.8944563743919849
NTPP9_1	0.9998833319999999	0.8944563743919881
PYK4	0.999882968	0.5999738971548242
AKGt2rpp	0.9998825759999999	0.6324555320336759
3SPYRSP	0.999882146	0.5477073341513181
HKt	0.9998819400000001	0.6761060703853621
AHGDx	0.999881148	0.7027456732042148
ARHGDx	0.999881148	0.7027456732041939
FACOAL120t2pp	0.999881044	0.7499999999999999
FACOAL180t2pp	0.999880424	0.7499999999999999
GLYabcpp	0.9998796280000001	0.8451463759348643
FACOAL80t2pp	0.9998788980000001	0.7499999999999999
DHFR2i	0.9998774879999999	0.7027456732041948
r1319	0.9998767199999999	0.7999869485774127
CYTBD	0.9998764	0.866230160209685
CYTBO3	0.9998764	0.901859853606956
DAUPP	0.9998761999999999	0.5
SSALx	0.999875208	0.857137466766221
HMR_3915	0.999875096	0.5345473992225597
SULO	0.9998740500000001	0.6804261508150786
FACOAL40It2pp	0.999874038	0.7499999999999999
SERabc	0.999873902	0.8451463759348637
FMNRx	0.999873798	0.7027456732042054
CITt3pp	0.9998737459999999	0.6324555320336759
CITt_kt	0.9998737459999999	0.6324555320336759
ASPSALy	0.99987362	0.8618539391202482
NTP2	0.9998726999999998	0.7302808577516948
NADH16pp	0.9998720320000001	0.8221129319211795
PSP_1	0.999870192	0.7499592103116378
2AMACHYD	0.999869082	0.6708422807939901
DAPAL	0.999869082	0.6761060703853824
DAPAL_1	0.999869082	0.6708422807939901
SERabcpp	0.999868534	0.8451463759348637
FACOAL181d6t2pp	0.99986822	0.7499999999999999
FACOAL181d11tpp	0.99986822	0.7499999999999999
FACOAL90t2pp	0.99986822	0.7499999999999999
FACOALP80t2pp	0.99986822	0.7499999999999999
FACOALP100t2pp	0.99986822	0.7499999999999999
FACOAL182t2pp	0.99986822	0.7499999999999999
FACOALP50t2pp	0.99986822	0.7499999999999999
FACOALP70t2pp	0.99986822	0.7499999999999999
FACOALP60t2pp	0.99986822	0.7499999999999999
FACOALP90t2pp	0.99986822	0.7499999999999999
FACOALT60t2pp	0.99986822	0.7499999999999999
FACOAL70t2pp	0.99986822	0.7499999999999999
FACOAL50t2pp	0.99986822	0.7499999999999999
FACOAL100t2pp	0.99986822	0.7499999999999999
CYTDK2_1	0.999867862	0.8944563743919968
SUCCabc	0.9998668719999999	0.8451463759348637
IDPA	0.999864494	0.7302808577516876
L_LACt3	0.999864462	0.8017837257372732
r2073_1	0.9998644500000001	0.8164965809277261
FACOAL18111Z	0.999863174	0.8333333333333335
FACOAL181_2	0.999863174	0.8333333333333335
ALAabc	0.99985991	0.8451463759348653
PFK_ppi	0.999859146	0.6761060703854018
GDPDPK	0.9998587779999999	0.5999738971547685
AACOAT	0.99985873	0.6666666666666667
SUCCt4_2	0.9998576079999999	0.8485281374238569
SUCCt4_3	0.9998576079999999	0.8999999999999998
HMR_9610	0.9998576079999999	0.6708203932499369
BIRA	0.999856934	0.8451463759348642
GMP5N	0.9998559119999999	0.8944563743919887
FACOAL60i	0.999855436	0.6666666666666667
THFOR1	0.99985429	0.8399534794115594
GAPP	0.9998539259999999	0.6123890859788753
FORt2pp	0.999853814	0.6324555320336759
ALAabcpp	0.99985205	0.8451463759348653
r1252	0.9998519699999999	0.8333333333333335
BGLK	0.999851022	0.7142723967558339
NADH18pp	0.999850784	0.8221129319211844
FACOAL180_2	0.9998500379999999	0.6666666666666667
FACOAL180	0.9998500379999999	0.6666666666666667
FACOAL180_1	0.9998500379999999	0.6666666666666667
METOX	0.99984959	0.6804261508150786
MLTHFte1	0.9998495119999999	0.8451463759348637
GLUMETr	0.99984923	0.5000090631429019
ACOAH	0.9998491319999999	0.7303205714800827
AASAD1	0.999849022	0.5391153730864359
CYTBO3_4pp	0.99984899	0.8662301602096848
CYTBDpp	0.99984899	0.8222209332675909
NTRLASE3	0.9998485879999999	0.7559465632492292
unkFol	0.999847806	0.8845336459483975
FACOAL141	0.9998438220000001	0.7216878364870323
RNAS_LLA	0.9998435499999999	0.7307486998918485
ALKP_1	0.999843326	0.8944563743919961
MALt3r	0.999842284	0.6737223163271753
MALt2_3	0.999842284	0.9038933383597083
MALt2_2	0.999842284	0.9486832980505138
MTHFD2	0.9998406660000001	0.7027456732041966
SUCBZL_1	0.999840146	0.9258416763856009
SERt2rpp	0.9998397059999998	0.6324555320336759
r0027	0.99983731	0.5391153730864358
METNA	0.999837004	0.5999738971547988
GLUCYS	0.9998366620000001	0.7142723967558339
LAAL8	0.999836638	0.5962664193009765
GLUDy_1	0.99983632	0.8432755722766473
LAAL19	0.9998360999999999	0.7559191586147495
R15BPK	0.9998360119999999	0.6123724356957946
CYSDS	0.999833364	0.9128808611308172
RNF	0.9998327	0.8170228196675376
NADHDH	0.9998327	0.8170228196675157
TTDCAFATPc	0.999832202	0.8333333333333335
ICDHx	0.999832022	0.6708422807939874
G6PDH2c	0.9998313879999999	1.0
RBFK_1	0.9998310659999999	0.8944563743920011
ACS_1	0.999830972	0.925841676385604
GTPCII_1	0.999829716	0.9723149157148215
ASPO2y	0.9998296979999999	0.7698096638105418
ADEt2	0.999829454	0.6737223163271753
FADRx2	0.999829132	0.6819269324715115
ZN2abcpp	0.9998289620000002	0.8451463759348637
MTHFR2_1	0.9998283579999999	0.7027456732041992
MTHFR2	0.9998283579999999	0.8081132918714329
ALAALAD_1	0.999827954	0.6667391816684081
BCOALIG	0.999827872	0.6783395897630389
TSULP	0.999826656	0.6737223163271753
r0082	0.999826652	0.6859943405700353
OSUCCL	0.999826652	0.6859943405700353
SERDA	0.999826508	0.5302291300901774
ACTNt2r	0.9998263779999998	0.6737223163271753
ACONTa	0.9998260179999999	0.5225015069142054
ACONTa_1	0.9998260179999999	0.5225015069142054
GLYK1	0.99982539	0.8944563743920011
MLTHFte	0.9998253140000001	0.6737223163271753
UNK3	0.999822318	0.5000090631429028
PpGppP	0.9998209680000001	0.5
PPGPPDP	0.9998209680000001	0.5
SUCCt2_2pp	0.999820504	0.7999999999999998
SUCCt3pp	0.999820504	0.6324555320336759
SUCCtpp	0.999820504	0.6324555320336759
SUCCt2_3pp	0.999820504	0.8485281374238569
r1530	0.999820082	0.8571361983779169
GTHRDt2_1	0.999820082	0.8571361983779169
CYSO	0.99981855	0.7171538787732339
LAAL5	0.9998182999999999	0.7559191586147486
GMPt6	0.9998182320000002	0.6737223163271753
UCPP	0.99981797	0.5
SERDC	0.9998173679999999	0.6859943405700353
ACTF	0.9998173640000001	0.6123724356957946
G3PA	0.9998173640000001	0.6123724356957946
FE2abcpp	0.9998160799999999	0.8571361983779169
HMR_7197	0.9998158399999999	0.5773816665450178
SERHL	0.9998158399999999	0.577381666545016
AIRCra	0.999814786	0.9090882126119795
FE2tpp	0.999814716	0.5773502691896257
PACCOAL2	0.9998144200000001	0.6666666666666667
GLXt2	0.999813608	0.6737223163271753
SPODM_1	0.9998128380000001	0.7746472188333141
TSULabc	0.9998126	0.857136198377917
G3PCT	0.9998125699999999	0.5999738971548313
FPGS_1	0.9998124580000001	0.628621865116247
HCITS	0.9998122919999999	0.6666666666666667
AACT	0.9998122919999999	0.5444198735745265
FE2DMT1	0.9998119299999999	0.6737223163271753
PYK2	0.999810314	0.5999738971548061
NTP6	0.9998102899999999	0.7302808577516945
R1PK	0.99981025	0.6324303100328545
IVCS	0.999809642	0.7216878364870323
FRUabc	0.9998081080000001	0.8451463759348637
CAATPS_1	0.99980793	0.857136198377917
CAATPS	0.99980793	0.8386237349955518
RNA_1	0.999807474	0.5963636974508817
ZN2t5	0.99980713	0.6324555320336759
HMR_0168	0.9998069	0.6666666666666667
PROt3	0.9998065	0.6737223163271753
GLYFEM	0.99980596	0.6324624141417169
NTP4	0.9998055539999999	0.730280857751694
NAMNPP	0.999804812	0.6324761678081172
HCO3abc	0.999803716	0.8451463759348636
BCT1_syn	0.999803716	0.8451463759348636
PACL	0.999803572	0.6761060703853617
CACOAL	0.999803572	0.6761060703853617
FADD3	0.999803572	0.6389456040231138
r1254	0.999803572	0.7228130670942143
IPDAB	0.999803572	0.6389456040231134
PCA1	0.999803572	0.6389456040231138
PCA2	0.999803572	0.6389456040231138
PALMCL	0.999803572	0.6172277842570673
HMR_0305	0.999803572	0.6761060703853651
HCYStabcpp	0.999802584	0.8451463759348636
GP4GH	0.999802546	0.7070837089365467
RNA	0.99980251	0.6031607864437271
CA2abc	0.9998019899999999	0.8451463759348637
CYTK3	0.999800866	0.5
4ABUTabcpp	0.999800748	0.8451463759348724
OAAt_1	0.999800364	0.6737223163271753
PALFATPtc	0.9998002079999999	0.8333333333333335
OCTNLL	0.9998001999999999	0.5477404286100693
FRUt2	0.999799902	0.6737223163271753
MDHi2	0.999798646	0.9999999999999998
MALTe	0.9997985159999999	0.8333333333333335
TETDECACID	0.999798116	0.8726822327623941
OCTEDECACID	0.999798116	0.8738653626984447
OCTDECACID	0.999798116	0.8738653626984447
HEXEDECACID	0.999798116	0.8734853853405604
DECACID	0.999798116	0.8675008825366398
HEXDECACID	0.999798116	0.8734853853405604
DODECACID	0.999798116	0.8710269895525199
CYTK7	0.9997980719999999	0.5
HMR_1754	0.9997974000000001	0.6172277842570701
PDH2	0.9997963000000001	0.7142723967558352
OXACOAL	0.999795956	0.6666666666666667
NI2abcpp	0.999795718	0.8451463759348637
PPPM	0.999795608	0.7005825339269307
LAAL21	0.9997949399999999	0.6761060703853623
Mn2t	0.99979437	0.8521988120313281
r0193	0.99979427	0.8332970738605404
LAAL20	0.9997938600000001	0.7142723967558369
FTHFI	0.999793436	0.8451463759348709
NAKtr	0.9997932900000001	0.7071067811865475
MNabc_rev	0.999792176	0.8451463759348637
FMNRy_1	0.999791192	0.7905565177883119
FMNRx2	0.999791192	0.799986948577412
GLUTRS_3	0.999790852	0.9258416763856009
GLUTRS_2	0.999790852	0.9258416763856009
ARNO	0.999790806	0.6415078497100257
FAS80COA_L	0.999789954	0.9950074949822182
HCO3_h_ti	0.9997889320000001	0.6737223163271753
CYTDt2pp	0.9997887499999999	0.6324555320336759
SHL_c	0.99978785	0.7302808585617293
r1162	0.999787772	0.8451463759348637
SULabc	0.999787772	0.857136198377917
OLEICFATPtc	0.999787636	0.8333333333333335
CITt4_4	0.9997875940000001	0.9203579866168444
CITt4_1	0.9997875940000001	0.6708203932499369
CITt4_2	0.9997875940000001	0.8485281374238569
CITt4_3	0.9997875940000001	0.8999999999999998
URIt2pp	0.9997866980000001	0.6324555320336759
HMR_0200	0.999786686	0.6666666666666667
GLYBabcpp	0.99978652	0.8571361983779169
GLNTRS2	0.999786514	0.7142723967558335
GABAVESSEC_1	0.999786158	0.8451463759348724
GABAVESSEC	0.999786158	0.5212897325083583
SPMDt2	0.99978549	0.6737223163271753
RE2640C	0.999784898	0.5
CD2abc2	0.9997841700000001	0.8451463759348637
LYSabcpp	0.9997834959999998	0.8451463759348636
NO3abcpp	0.999781756	0.8451463759348636
SELNPS_cho	0.999779988	0.799973895451318
PHEPS	0.999779988	0.7999738954513259
LYSabc	0.999779378	0.8451463759348636
HMR_0188	0.99977928	0.6666666666666667
CPS_1	0.9997792320000001	0.4629208381928004
CBPSam_1	0.9997792320000001	0.8838746642144859
THRabcpp	0.9997775839999999	0.8451463759348637
CTPS1_2	0.9997774940000002	0.8366561273209824
ZN2t3pp	0.9997762079999999	0.8164965809277261
SO4t_e	0.999775492	0.9486832980505138
GDR	0.9997753359999999	0.7071195984061767
FCOAH2	0.9997750099999999	0.6507834629621783
FCOAH	0.9997750099999999	0.7877994423897104
r1516	0.99977483	0.8451463759348637
CD2abcpp	0.9997745739999999	0.8571361983779169
NDH_1	0.9997744979999998	0.8170228196675361
GALabc	0.99977372	0.8571361983779169
FAS80_L	0.9997728680000002	0.9938093483208177
KAS20SA	0.9997728680000002	0.9992955458529448
BALAVECSEC	0.999772452	0.5212897325083514
BALAVECSEC_1	0.999772452	0.8451463759348655
NO3abc	0.99977031	0.8451463759348636
FDH3	0.9997701300000001	0.8170228196675384
GTPCII2	0.9997700380000001	0.9411753416245717
SQLS	0.999769802	0.4803844614152615
LYSt2r	0.9997696599999999	0.6737223163271753
MALLAC	0.9997668260000001	0.6859943405700353
MALTabcpp	0.999766786	0.857136198377917
ALAALACNc	0.9997665720000001	0.6123724356957946
TYRabc	0.99976646	0.8451463759348637
MG2abc	0.999765872	0.8451463759348636
r1529	0.9997658599999999	0.8451463759348637
PTRCt2	0.9997656640000001	0.6737223163271753
PTRCt3i	0.9997656640000001	0.6737223163271753
FE2t3pp	0.999764272	0.8164965809277261
FE2t2pp	0.999764272	0.6324555320336759
PSLS	0.9997638599999998	0.49983681462141205
FDH6r	0.9997636799999998	0.6708422807939975
ALAD_L2	0.999763632	0.8366561273209954
FACOAL80	0.9997634019999999	0.6666666666666667
G1PDH	0.999763392	0.7999869485774063
DHRG	0.999763392	0.8320528545695498
ARGabcpp	0.999762464	0.8571361983779175
PFK_adp	0.999761292	0.575186387133218
NO2tabcpp	0.999761146	0.8451463759348636
GD3P2	0.9997609219999999	0.8618539391202411
GLYCt2	0.9997605	0.7071067811865475
r1382_1	0.9997591220000001	0.8404895852747262
FPGS_tm	0.9997591220000001	0.8347754246825833
FPGS	0.9997591220000001	0.8347754246825833
THFGLUS	0.9997591220000001	0.7142723967558342
F1PP	0.999758688	0.75
r1515	0.99975867	0.8451463759348637
NO3t3	0.999758288	0.6737223163271753
TAUPAT1c	0.9997570440000001	0.6737223163271753
FEROc	0.99975668	0.519149795161929
NTD1_1	0.9997563859999999	0.8944563743919947
FORA	0.99975562	0.8944563743919918
FUMt3	0.9997548400000001	0.6737223163271753
FUMt2_3	0.9997548400000001	0.9038933383597083
FUMt2_2	0.9997548400000001	0.9486832980505138
MALTt2	0.99975452	0.6737223163271753
THFOR2	0.9997545079999999	0.8366483268769986
TRIOK	0.999753854	0.6324303100328602
Cobalt2abcppI	0.99975352	0.8571361983779169
COBALT2abcpp	0.99975352	0.8451463759348636
ASNabcpp	0.999753428	0.8451463759348637
DNADDP	0.999753198	0.7499592103116328
FACOAL1813	0.9997516639999999	0.6666666666666667
GTHOXti2	0.999751496	0.8451463759348636
ADEt2rpp	0.999751116	0.6324555320336759
HMR_0253	0.9997510159999999	0.8451463759348637
ALOX	0.999750332	0.7324622936463444
UDPACGA6D	0.9997502300000001	0.9263664672626324
HISabc	0.999749978	0.8451463759348636
CA2abc1pp	0.99974986	0.8571361983779169
CA2abcpp	0.99974986	0.8451463759348637
GSNK	0.999749778	0.6324303100328548
ICHDx	0.999749592	0.6708422807940029
BARB	0.999749074	0.7581981148407915
HISabcpp	0.99974881	0.8451463759348636
ARBabcpp	0.99974858	0.8571361983779178
TYRt2r	0.9997477720000001	0.6737223163271753
GALt2_2	0.9997470400000001	0.9486832980505138
NDP6	0.9997470399999999	0.7302808577516945
NITR	0.999746028	0.7303205714800685
NTD11	0.9997459	0.6123890859788753
APH160	0.999745414	0.7499592103116378
METTRS_1	0.999744418	0.6761060703853617
LYSMO	0.9997441740000002	0.5164539493731483
DNTPPA	0.99974399	0.65078346296218
MTHFD_1	0.9997425959999999	0.894456374391981
MGSA2	0.999741752	0.6666304111377415
CYSTabc	0.999741276	0.8451463759348637
CHLabcpp	0.9997405199999999	0.8571361983779169
AGMabcpp	0.9997399680000001	0.845146375934866
LEUabc	0.99973978	0.857136198377917
UREAabcpp	0.9997397720000001	0.8451463759348637
APPAT	0.999739306	0.9486884584671245
ILEabc	0.99973913	0.857136198377917
THRabc	0.9997380400000001	0.8451463759348637
FRUt3	0.9997376219999999	0.6324555320336759
GLUN_1	0.9997375799999999	0.6708422807939926
ASNabc	0.999736946	0.8451463759348637
GLCNt2r	0.99973675	0.6737223163271753
TRPabc	0.9997362500000001	0.8451463759348637
UMPK7	0.999736032	0.5
CYOO3	0.99973586	0.8877629721375062
ACPAL	0.99973581	0.6666666666666667
SULFDH	0.99973553	0.7333381673618473
CYSO_I	0.999735072	0.730320571480079
PYROX	0.999734872	0.6415078497100287
FE3abcpp	0.9997332800000001	0.8571361983779169
SUCRabc	0.9997329400000001	0.8451463759348637
FHL	0.999732338	0.6859943405700353
ALAALAD	0.9997320820000001	0.6804261508150851
TAPTPP	0.9997318740000001	0.7592532717597817
ADNK3	0.999731686	0.5999738971547921
L_LACt2rpp	0.9997309700000001	0.6324555320336759
MG2uabcpp	0.999730742	0.8451463759348636
CU2abcpp	0.99973062	0.8571361983779169
VALabc	0.9997297780000001	0.857136198377917
STFRNS	0.9997290040000001	0.7905952097601467
CRNtHa	0.999728548	0.6737223163271753
CHLt2	0.999728392	0.6737223163271753
L24DC	0.999727568	0.5163584636950183
NDP8	0.9997274919999999	0.7302808577516929
BUTt2r	0.9997269579999999	0.6737223163271753
MANabc	0.9997258779999999	0.8451463759348636
TTDCAt2	0.999725752	0.6737223163271753
MTHFR3_1	0.999725078	0.9486884584671296
PPNCL3	0.9997241179999999	0.6761060703853682
6HNACMO	0.99972311	0.7753074550872726
SALCOD	0.99972311	0.775307455087286
FRUpts2	0.9997223600000001	0.75
MOBDabc_rev	0.99972233	0.8451463759348637
SUCRabcpp_syn	0.999722302	0.8451463759348637
HXANt2pp	0.999721512	0.6324555320336759
OIVD2E	0.9997213559999999	0.7313591988670061
r1523	0.999720054	0.8451463759348637
r0085	0.99971949	0.566959922436922
HYNE	0.99971949	0.566959922436922
NTP8	0.9997194420000002	0.7302808577516929
FPGS7_1	0.999719	0.6286218651162492
HISt2r1	0.9997181660000001	0.6737223163271753
15DAPabcpp	0.99971786	0.845146375934875
METSOX1abc	0.9997177880000001	0.8451463759348636
METSOX1abcpp	0.9997177880000001	0.8451463759348636
DAPabcpp	0.99971721	0.8451463759348745
DAPabc	0.99971721	0.8451463759348745
PEPC	0.9997172080000001	0.5669599224369278
METSOX2abcpp	0.999716998	0.8451463759348636
METSOX2abc	0.999716998	0.8451463759348636
NDH1_2p	0.999716472	0.8221129319211795
MALS	0.999716338	0.6666666666666667
GLUTRS2	0.999716108	0.6761060703853617
HMR_0245	0.9997157080000001	0.6666666666666667
HMR_0255	0.9997157080000001	0.6666666666666667
HMR_0271	0.9997157080000001	0.6666666666666667
HMR_0267	0.9997157080000001	0.6666666666666667
HMR_0233	0.9997157080000001	0.6666666666666667
ACSPHAC80	0.9997157080000001	0.6666666666666667
ACSPHACT60	0.9997157080000001	0.6666666666666667
ACSPHAC70	0.9997157080000001	0.6666666666666667
ACSPHACT40	0.9997157080000001	0.6666666666666667
ACSPHAC90	0.9997157080000001	0.6666666666666667
ACSPHACP90	0.9997157080000001	0.6666666666666667
ACSPHACP60	0.9997157080000001	0.6666666666666667
C12DCACT	0.9997157080000001	0.6666666666666667
ACSPHACP100	0.9997157080000001	0.6666666666666667
ACSPHACP80	0.9997157080000001	0.6666666666666667
FACOAL246_1	0.9997157080000001	0.6666666666666667
ACSPHACP50	0.9997157080000001	0.6666666666666667
ACSPHACP70	0.9997157080000001	0.6666666666666667
HMR_0241	0.9997157080000001	0.6666666666666667
ACSPHACP40	0.9997157080000001	0.6666666666666667
DCHOLESTANCOAc	0.9997157080000001	0.6666666666666667
HMR_0209	0.9997157080000001	0.6666666666666667
FACOAL171_anteiso	0.9997157080000001	0.6666666666666667
SEBACACT	0.9997157080000001	0.6666666666666667
FACOAL240_1	0.9997157080000001	0.6666666666666667
RE3562C	0.9997157080000001	0.6666666666666667
RETNCOA	0.9997157080000001	0.6666666666666667
FACOAL170_ISO	0.9997157080000001	0.6666666666666667
FACOAL240i	0.9997157080000001	0.6666666666666667
FACOAL140_ISO	0.9997157080000001	0.6666666666666667
FACOAL241	0.9997157080000001	0.6666666666666667
SUBERICACT	0.9997157080000001	0.6666666666666667
FACOAL170_anteiso	0.9997157080000001	0.6666666666666667
FACOAL171_ISO	0.9997157080000001	0.6666666666666667
FACOAL1	0.9997157080000001	0.6666666666666667
FACOAL245_2	0.9997157080000001	0.6666666666666667
FACOAL244_1	0.9997157080000001	0.6666666666666667
FACOAL245_1	0.9997157080000001	0.6666666666666667
HMR_0165	0.9997157080000001	0.6666666666666667
HMR_0171	0.9997157080000001	0.6666666666666667
HMR_0177	0.9997157080000001	0.6666666666666667
HMR_0180	0.9997157080000001	0.6666666666666667
ARACHFATPc	0.9997157080000001	0.6666666666666667
HMR_0184	0.9997157080000001	0.6666666666666667
ARACHDFATPtc	0.9997157080000001	0.6666666666666667
HMR_0192	0.9997157080000001	0.6666666666666667
HMR_0204	0.9997157080000001	0.6666666666666667
ACSPHAC60	0.9997157080000001	0.6666666666666667
HMR_0309	0.9997157080000001	0.6666666666666667
ACSPHAC50	0.9997157080000001	0.6666666666666667
FACOAL200	0.9997157080000001	0.6666666666666667
FACOAL1812	0.9997157080000001	0.6666666666666667
FERULCOAS	0.9997157080000001	0.6666666666666667
FACOAL1812_1	0.9997157080000001	0.6666666666666667
FACOAL90i	0.9997157080000001	0.6666666666666667
R_group_phosphotase_3	0.9997157080000001	0.6666666666666667
R_group_phosphotase_2	0.9997157080000001	0.6666666666666667
3HPVSCOAhc	0.9997157080000001	0.6666666666666667
FACOAL203	0.9997157080000001	0.6666666666666667
FACOAL181_1	0.9997157080000001	0.6666666666666667
PACOAL	0.9997157080000001	0.6666666666666667
FACOAL182	0.9997157080000001	0.6666666666666667
PACCOAL3	0.9997157080000001	0.6666666666666667
PACCOAL	0.9997157080000001	0.6666666666666667
FACOAL1821	0.9997157080000001	0.6666666666666667
R_group_phosphotase_1	0.9997157080000001	0.6666666666666667
URSCHOLCOAc	0.9997157080000001	0.6666666666666667
IBUP_RASCL1hep	0.9997157080000001	0.6666666666666667
FACOAL1822	0.9997157080000001	0.6666666666666667
FACOAL182_1	0.9997157080000001	0.6666666666666667
RTOTALFATPc	0.9997157080000001	0.6666666666666667
RTOTAL3FATPc	0.9997157080000001	0.6666666666666667
OCT11EFATP_1	0.9997157080000001	0.6666666666666667
OCT11EFATP	0.9997157080000001	0.6666666666666667
OCDCAFATPc	0.9997157080000001	0.6666666666666667
FACOAL1831	0.9997157080000001	0.6666666666666667
RTOTAL2FATPc	0.9997157080000001	0.6666666666666667
FACOAL1832	0.9997157080000001	0.6666666666666667
FACOAL2	0.9997157080000001	0.6666666666666667
FACOAL184	0.9997157080000001	0.6666666666666667
FACOAL191	0.9997157080000001	0.6666666666666667
HMR_1627	0.9997157080000001	0.6666666666666667
HMR_0437	0.9997157080000001	0.6666666666666667
HMR_0279	0.9997157080000001	0.6666666666666667
HMR_0319	0.9997157080000001	0.6666666666666667
ACSPHAC40	0.9997157080000001	0.6666666666666667
ACSPHAC160	0.9997157080000001	0.6666666666666667
ACSPHAC142	0.9997157080000001	0.6666666666666667
HMR_0289	0.9997157080000001	0.6666666666666667
ACSPHAC141d5	0.9997157080000001	0.6666666666666667
HMR_0293	0.9997157080000001	0.6666666666666667
HMR_0297	0.9997157080000001	0.6666666666666667
ACSPHAC141	0.9997157080000001	0.6666666666666667
HMR_0301	0.9997157080000001	0.6666666666666667
ACSPHAC121d6	0.9997157080000001	0.6666666666666667
ACSPHAC121	0.9997157080000001	0.6666666666666667
LEVUACOAL	0.9997157080000001	0.6666666666666667
ACSPHAC120	0.9997157080000001	0.6666666666666667
ACSPHAC101	0.9997157080000001	0.6666666666666667
ACSPHAC100	0.9997157080000001	0.6666666666666667
HMR_0433	0.9997157080000001	0.6666666666666667
r0651	0.9997157080000001	0.6666666666666667
HMR_0323	0.9997157080000001	0.6666666666666667
HMR_0327	0.9997157080000001	0.6666666666666667
FACOAL260	0.9997157080000001	0.6666666666666667
HMR_0345	0.9997157080000001	0.6666666666666667
FACOAL2042	0.9997157080000001	0.6666666666666667
FACOAL204	0.9997157080000001	0.6666666666666667
HMR_0381	0.9997157080000001	0.6666666666666667
HMR_0385	0.9997157080000001	0.6666666666666667
HMR_0389	0.9997157080000001	0.6666666666666667
HMR_0393	0.9997157080000001	0.6666666666666667
FACOAL50i	0.9997157080000001	0.6666666666666667
4CMCOAS	0.9997157080000001	0.6666666666666667
HMR_0429	0.9997157080000001	0.6666666666666667
ADPACDAc	0.9997157080000001	0.6666666666666667
FACOAL205	0.9997157080000001	0.6666666666666667
FACOAL170	0.9997157080000001	0.6666666666666667
FACOALPHDCA	0.9997157080000001	0.6666666666666667
FACOAL_164_6Z9Z12Z15Z_c	0.9997157080000001	0.6666666666666667
LINOFATPtc	0.9997157080000001	0.6666666666666667
FACOAL224	0.9997157080000001	0.6666666666666667
DOCOSACT	0.9997157080000001	0.6666666666666667
RE3075C	0.9997157080000001	0.6666666666666667
FACOAL150_anteiso	0.9997157080000001	0.6666666666666667
FACOAL160_ISO	0.9997157080000001	0.6666666666666667
RE3079C	0.9997157080000001	0.6666666666666667
RE3335C	0.9997157080000001	0.6666666666666667
CAFFCOA	0.9997157080000001	0.6666666666666667
FACOAL2252	0.9997157080000001	0.6666666666666667
RE3446C	0.9997157080000001	0.6666666666666667
FACOAL_220_c	0.9997157080000001	0.6666666666666667
RE3345C	0.9997157080000001	0.6666666666666667
FACOAL_161_2E_c	0.9997157080000001	0.6666666666666667
FACOAL2251	0.9997157080000001	0.6666666666666667
FACOAL_70_c	0.9997157080000001	0.6666666666666667
FACOALPREPH	0.9997157080000001	0.6666666666666667
BCOALIG2	0.9997157080000001	0.6666666666666667
FACOAL206	0.9997157080000001	0.6666666666666667
FACOAL150_ISO	0.9997157080000001	0.6666666666666667
DOCO13EFATP	0.9997157080000001	0.6666666666666667
FACOAL161_ISO	0.9997157080000001	0.6666666666666667
FACOAL240	0.9997157080000001	0.6666666666666667
LGNCFATPtc	0.9997157080000001	0.6666666666666667
4HPTNCOAL	0.9997157080000001	0.6666666666666667
FVSCOAhc	0.9997157080000001	0.6666666666666667
FACOAL_163_6Z9Z12Z_c	0.9997157080000001	0.6666666666666667
FACOAL226	0.9997157080000001	0.6666666666666667
RE2635C	0.9997157080000001	0.6666666666666667
FACOAL150	0.9997157080000001	0.6666666666666667
FACOAL_162_9Z12Z_c	0.9997157080000001	0.6666666666666667
NIt5	0.99971557	0.5773502691896257
GCALDtabcpp	0.9997155039999999	0.8451463759348637
CITt7	0.99971526	0.5164033956574726
OAAt2_2pp	0.9997150140000001	0.7999999999999998
MANabcpp	0.999714208	0.8451463759348636
DTPH	0.99971404	0.730280857751693
RIBFLVt3o	0.9997131859999999	0.8451463759348637
RIBFLVt3	0.9997131859999999	0.8451463759348637
NDP4	0.99971316	0.7302808577516942
NI2t3pp	0.999712604	0.8164965809277261
PROt2rpp	0.9997122860000001	0.6324555320336759
Cuabc	0.9997116079999999	0.8571361983779169
PS160abcpp	0.9997105279999999	0.8451463759348637
PTRCt2pp	0.9997100799999998	0.6324555320336759
r1536	0.9997097939999999	0.8451463759348637
OMPHHX3	0.9997097739999999	0.9203556314411232
OMMBLHX3	0.9997097739999999	0.9203556314411232
OPHHX3	0.9997097739999999	0.9203556314411232
PHEabc	0.999709058	0.8451463759348636
RIBt2	0.9997075859999999	0.6737223163271753
DESAT16_2	0.999707042	0.7378781621206425
ALDD14	0.9997058000000001	0.8571374667662262
MELIBabc	0.999705496	0.8451463759348636
HMPPtr	0.999705198	0.8451463759348724
OCDCAt2	0.999704826	0.6737223163271753
ACTNtpp	0.99970469	0.6324555320336759
HPYRRx_1	0.9997040480000001	0.9999999999999998
DPCOAPP	0.9997029	0.7499592103116329
TRNFE	0.9997028519999999	0.42640775646796025
SR6	0.9997017619999999	0.5962664193009786
PHEME2abcpp	0.999701452	0.8451463759348636
PHEMEabcpp	0.999701452	0.8451463759348637
PHEMEABCte	0.999701452	0.8451463759348637
HEMEti	0.999701452	0.8451463759348636
ALAALAPEPT1tc	0.9997014500000001	0.6737223163271753
CYSGLYt2ir	0.999701234	0.6737223163271753
CGLYt3_2	0.999701234	0.852198812031328
6PHBG_2	0.9996994239999999	0.668135975980451
LAAL9	0.999699262	0.7559191586147495
BTNt	0.99969905	0.8451463759348637
FEENTER2tpp	0.999698826	0.8451463759348636
FOLABCCte	0.999698248	0.8451463759348636
HMR_1467	0.9996967079999999	0.6225168115514387
SS	0.9996967079999999	0.6225168115514387
ALAGLUabcpp	0.999696638	0.8451463759348687
MALTHXabc	0.9996966200000001	0.8451463759348636
MALTHXabcpp	0.9996966200000001	0.8451463759348636
DUTPDP_1	0.999695786	0.8944563743919947
SPMDt2pp	0.9996957739999999	0.6324555320336759
FE3DCIT2abcpp	0.999695748	0.8451463759348637
GLCD	0.999695464	0.5
CHOLSabc	0.99969524	0.8571361983779169
MALTPTabc	0.9996951980000001	0.8451463759348636
MALTPTabcpp	0.9996951980000001	0.8451463759348636
SO4t2pp	0.999694654	0.6324555320336759
INSTabc	0.9996935499999999	0.8451463759348636
P5CRx	0.9996933459999999	1.0
P5CR2	0.9996933459999999	0.9486884584670834
MALTTTRabcpp	0.999693086	0.8451463759348636
MALTTTRabc	0.999693086	0.8451463759348636
THMATPe	0.999692686	0.8451463759348637
THMabc	0.999692686	0.8451463759348637
HDCAt2	0.9996923280000001	0.6737223163271753
4ABZt2r	0.9996922399999999	0.7071067811865475
ASO3t8pp	0.999691874	0.8451463759348637
THRS_2	0.9996910099999999	0.8944563743919881
GLNS_1	0.999690878	0.771534730321334
XANt2pp	0.999690262	0.6324555320336759
MALTTRabc	0.9996901319999999	0.8451463759348636
MALTTRabcpp	0.9996901319999999	0.8451463759348636
r0381	0.999690098	0.7581981148407912
3PGP	0.999689034	0.6123890859788753
THMabcpp	0.999688748	0.8451463759348637
HDH	0.9996882939999999	0.9897642831183986
NTPP1_1	0.9996879999999999	0.8944563743919961
DESAT14_9	0.9996879880000001	0.7378781621206425
DALADALAD	0.9996877679999999	0.6123724356957946
MDHy	0.9996877659999999	0.6819269324715034
ARGSS_1	0.9996876740000001	0.9561895739363195
ALDD16	0.999687218	0.8571374667661935
DTMPt6	0.999686254	0.6737223163271753
TTDCEAATP	0.99968597	0.8451463759348637
THIH	0.99968573	0.8164521711166656
GLYBt3pp	0.999684416	0.6324555320336759
GLYBt2pp	0.999684416	0.6324555320336759
THRt2r	0.9996841399999999	0.6737223163271753
HG2abcpp	0.999683292	0.8451463759348637
2OBUTt	0.9996830080000001	0.6737223163271753
PALDP	0.999682988	0.6123890859788753
PALDH	0.999682988	0.6123890859788753
KHK	0.9996827140000001	0.7999869485773841
URAt2pp	0.999682458	0.6324555320336759
LYSt2pp	0.9996823339999998	0.8164965809277261
LYSt3pp	0.9996823339999998	0.6324555320336759
DMPSS_c	0.9996821300000001	0.8571335822609216
XYLabcpp	0.9996821200000001	0.857136198377917
RAFFabc	0.999681556	0.8451463759348637
r1528	0.99968097	0.8451463759348636
DMGLYBabcpp	0.9996809279999999	0.8451463759348637
UREAt_2	0.999680294	0.6737223163271753
UREA2t2	0.999680294	0.852198812031328
ALCD2x	0.9996802740000001	0.7027456732042054
ALCD2ir	0.9996802740000001	0.7027456732042053
GLYALDDy	0.999680146	0.8618539391202416
5DKGR	0.999679806	0.7999869485774047
O2XOADOX	0.9996794479999999	0.7419255069876454
PGP181abcpp	0.9996788999999999	0.8451463759348637
CBMK4	0.9996787300000001	0.673599733555899
ZN2t6	0.9996778479999999	0.7071067811865475
GALt2pp	0.9996778299999999	0.6324555320336759
METDabcpp	0.9996777340000002	0.857136198377917
ASPMETASPr	0.9996764819999999	0.6324555320336759
r1382	0.999674862	0.7957087832729491
CITACt	0.9996738159999999	0.5164033956574726
PPP9ABCte	0.9996737019999999	0.8451463759348637
ALDD18	0.9996731219999999	0.8571374667661962
r2465_1	0.99967278	0.5773502691896258
NACASPAH	0.999672632	0.5
BAMPPALDOX	0.9996724739999999	0.8571374667662004
ALDD22x	0.9996724739999999	0.8571374667662011
ETOHMO	0.999671442	0.8677218312746245
TTDCAt2pp	0.9996713039999999	0.6324555320336759
THRt2rpp	0.999671002	0.6324555320336759
LCTSt	0.999669948	0.6737223163271753
3HPAOX	0.999668966	0.8571361983779616
FLAVO2	0.999668966	0.5714219213574917
4HPAOX	0.999668966	0.8571361983779607
INSK	0.999668488	0.6324303100328545
CYS	0.9996667659999998	0.612439044978164
ASNt2r	0.9996664319999999	0.6737223163271753
GLYCAt2rpp	0.9996651459999999	0.6324555320336759
UDPGD	0.999664718	0.9263664672626324
CRNt2rpp	0.9996644100000001	0.6324555320336759
CD2t5	0.999663398	0.6324555320336759
D_LACt2	0.999662814	0.6737223163271753
PGLYCP_1	0.99966191	0.8944563743919852
GLYGLYabcpp	0.999661322	0.8451463759348637
APH180	0.9996612300000001	0.7499592103116378
LAAL35	0.9996611440000001	0.7559191586147495
GNP	0.9996610819999999	0.6123890859788753
CU1abcpp	0.9996594240000001	0.8451463759348636
LIPATPT_2	0.999657802	0.8944563743919817
NO3t2pp	0.999657758	0.6324555320336759
RE1933C	0.99965756	0.6063448811091406
r0318	0.999657502	0.5999738971548372
AKGCAL	0.999655044	0.5999738971547711
FALDtpp2	0.9996548519999999	0.6324555320336759
FALDep	0.9996548519999999	0.6324555320336759
K2L4Aabctex	0.9996543979999999	0.8451463759348636
TREabc	0.999654226	0.8451463759348637
ARB_Dabc	0.999653354	0.8451463759348642
BETALDHy	0.999652896	0.8618539391202409
PDE4	0.99965257	0.7559465632492276
aratyr1	0.9996523280000001	0.5
TAGabc	0.9996488079999999	0.8485189088249698
CYTCBB3pp	0.999648398	0.4666627998027748
CYTCAA3pp	0.999648398	0.6640024676842464
CYO1b2pp_syn_1	0.999648398	0.7304520739298314
CYOO2pp	0.999648398	0.7304520739298332
CYO1bpp_syn_1	0.999648398	0.7304520739298332
DARBabcpp	0.9996475760000001	0.8451463759348642
CD2t3pp	0.9996466260000002	0.8164965809277261
BUTt2rpp	0.9996464660000001	0.6324555320336759
MNt2pp	0.9996461100000001	0.6324555320336759
MN2t3pp	0.9996461100000001	0.6324555320336759
CYSLY3	0.9996443600000001	0.6694411082298033
GTHOr	0.9996442360000002	0.7071195984061767
GUAD_1	0.99964409	0.948688458467112
LHIST	0.9996436019999999	0.894423948488925
HISTDb	0.9996436019999999	0.894423948488925
HISTDb_1	0.9996436019999999	0.8216106429150769
PYOVD2tex	0.99964344	0.8451463759348637
SSCOARy	0.999642854	0.7277782157788157
CELLBabc	0.9996424859999999	0.8451463759348637
FISC	0.9996420279999999	0.7210278728167074
DES2_C16	0.99964189	0.8677218312746245
DESAT16a	0.99964189	0.8677218312746245
CMPA_1	0.9996415080000001	0.8411885437495692
NO3t	0.999638658	0.7071067811865475
PPAt6	0.9996385999999999	0.6737223163271753
CBPS_1	0.999637976	0.9737351690884728
CELabc	0.9996366059999999	0.8451463759348637
FPGS4_1	0.999636424	0.628621865116247
BRFAPS	0.9996360519999999	0.680426150815106
ADK4	0.999635892	0.6123724356957946
GLCNt2rpp	0.999634058	0.6324555320336759
ILEDHr_1	0.999633878	0.8571361983779187
PHEPC	0.9996330239999999	0.6666847931989426
CCGS	0.999633016	0.670772965684761
8AONNt2	0.9996323300000001	0.6737223163271753
NTP9	0.9996318799999999	0.7302808577516929
AAAN	0.999630994	0.8571361983779275
ALACt2r	0.9996289079999998	0.6737223163271753
DANNt2	0.99962832	0.6737223163271753
OCDOR	0.999628186	0.7922941237927401
FF_11	0.999627354	0.6737223163271753
ARGt2pp	0.9996262699999999	0.6324555320336759
ARGt3pp	0.9996262699999999	0.6324555320336759
DMALRED	0.9996260300000002	0.5
SLFAT	0.999625758	0.5999738971548276
CITRt2r	0.999625582	0.6737223163271753
PHPYRte	0.999625234	0.6737223163271753
GLYCL_2	0.9996252320000002	1.0
MNLDH2	0.999623562	0.7999869485773897
DCTPD	0.999621834	0.6928127881129778
NTRIRx	0.999621154	0.9629064522403893
CBLAT_DELETE	0.999620988	0.6666666666666667
COB1NDAAT2	0.999620988	0.6666666666666667
CBIAT_DELETE	0.999620988	0.6666666666666667
SELMETAT	0.999620988	0.6666666666666667
COBALT2t3pp	0.9996208979999999	0.8164965809277261
BTNt4i	0.9996198300000001	0.7071067811865475
PHEt2r	0.9996197	0.6737223163271753
NDH1_1p	0.999619272	0.8221129319211795
UACGAMDH	0.999619242	0.7027456732041957
DRIBt2	0.9996190699999999	0.6737223163271753
ACYP	0.9996184400000001	0.7302808577517086
GLYCK2	0.9996183999999999	0.7999869485774077
RE2649C	0.99961746	0.7303205714800672
BACCL	0.9996174440000001	0.5999738971548374
6PGCt6	0.9996173859999999	0.6737223163271753
BUPN	0.9996168260000001	0.7492750824953789
UPPN	0.9996168260000001	0.8411885437495519
RIBCTR	0.999615556	0.5477404286100669
BTCOARx	0.9996147400000002	0.6804261508150979
ADNt2pp	0.9996138219999999	0.6324555320336759
METte	0.9996128320000001	0.6737223163271753
DESAT18_3	0.9996124999999999	0.7378781621206425
DESAT18_6	0.9996124999999999	0.7378781621206425
NADH5	0.9996124179999999	0.7027456732041958
PRAIS	0.9996113360000001	0.9525719439882655
LCADi_D	0.9996110999999999	0.8571374667661935
DURADx	0.9996109759999999	0.7027456732041992
OBDHc	0.9996109499999999	0.8333333333333335
LDPCDES	0.99961032	0.7905952097601467
MTHFC_1	0.9996100740000001	0.866072499817555
E4PD	0.9996099060000001	0.8571374667661957
E4POR1	0.9996099060000001	0.8571374667661957
FCSTOLS_c	0.9996088439999999	0.9249973237078446
MCAO_c	0.9996088439999999	0.924997323707845
UGP_PGM_c	0.999608752	0.7999869485774103
PAPA181	0.9996085640000001	0.6123890859788753
FAH2	0.999608254	0.7778625962435093
DACTt3	0.999608048	0.6737223163271753
THMt3	0.9996076259999999	0.6737223163271753
HOMtpp	0.999607188	0.6324555320336759
AKP1_2	0.99960664	0.9855299447349863
AKP1_1	0.99960664	0.9799630777234705
GLYCDx	0.99960652	0.7999869485774047
FUMt2_2pp	0.99960638	0.7999999999999998
FUMt2_3pp	0.99960638	0.8485281374238569
FUMtpp	0.99960638	0.6324555320336759
PYRDC2	0.9996055480000001	0.6761060703853906
HICITD	0.9996054400000001	0.801807764639495
C3STDH2	0.9996054400000001	0.641507849710031
HT44D	0.9996054400000001	0.6123724356957946
C3STDH1	0.9996054400000001	0.6415078497100177
GUAt2pp	0.999605214	0.6324555320336759
CHORt2	0.9996050719999999	0.6737223163271753
NO2t2rpp	0.9996048820000001	0.6324555320336759
LAAL10	0.9996048820000001	0.5962664193009812
RPNTPH	0.999604704	0.6507834629621755
DGTP8DETOX	0.999604704	0.6507834629621924
TRSARr	0.999602958	0.7999869485774009
AHANDROSTANGLCte	0.9996027439999999	0.8451463759348656
ALAGLYtr	0.9996027439999999	0.8451463759348652
CHSTEROLt	0.9996027439999999	0.8451463759348636
CHSTEROLt_1	0.9996027439999999	0.8451463759348637
COLIPAPabctex	0.9996027439999999	0.8451463759348637
AHANDROSTANte	0.9996027439999999	0.845146375934866
LSTNtu	0.9996027439999999	0.8451463759348637
FE3HOXabcpp	0.9996027439999999	0.8451463759348637
LVSTACIDtu	0.9996027439999999	0.8451463759348637
ALAGLNtr	0.9996027439999999	0.8451463759348653
ESTROSABCCte	0.9996027439999999	0.8451463759348636
LYSGLUGLYtr	0.9996027439999999	0.8451463759348636
FERXAabc	0.9996027439999999	0.8451463759348637
FE3DHBZSabcpp	0.9996027439999999	0.8451463759348637
LEUKTRB4WCOOHt	0.9996027439999999	0.8451463759348637
LEUKTRB4WOHt	0.9996027439999999	0.8451463759348637
AI2abcpp	0.9996027439999999	0.8451463759348636
CLIPAabctex	0.9996027439999999	0.8451463759348636
LEUKABCtc	0.9996027439999999	0.8451463759348636
COLIPABabcpp	0.9996027439999999	0.8451463759348636
LEULEUabcpp	0.9996027439999999	0.8451463759348636
LVSTPGPtu	0.9996027439999999	0.8451463759348637
MCBTFabcpp	0.9996027439999999	0.8451463759348637
COLIPAabcex	0.9996027439999999	0.8451463759348637
FBACabcpp	0.9996027439999999	0.8451463759348636
LTHSTRLABCt	0.9996027439999999	0.8451463759348637
FEROXEFEabcpp	0.9996027439999999	0.8451463759348637
LIPAAabcpp	0.9996027439999999	0.8451463759348637
CRGLZABCt	0.9996027439999999	0.8451463759348636
CA3Sabc	0.9996027439999999	0.8451463759348636
LIPAabctex	0.9996027439999999	0.8451463759348636
CRVSM23teb	0.9996027439999999	0.8451463759348636
CRVSM24teb	0.9996027439999999	0.8451463759348636
CYNTtabcpp	0.9996027439999999	0.8451463759348637
CSASULPteb	0.9996027439999999	0.8451463759348636
CSAtu	0.9996027439999999	0.8451463759348636
CTBTabc	0.9996027439999999	0.8451463759348637
FEROXBFEabcpp	0.9996027439999999	0.8451463759348637
LIPAabcpp	0.9996027439999999	0.8451463759348637
CA24Gte	0.9996027439999999	0.8451463759348636
FECRMabcpp	0.9996027439999999	0.8451463759348637
COLIPAabcpp	0.9996027439999999	0.8451463759348636
COLIPAabcpp_kt	0.9996027439999999	0.8451463759348637
CMCBTFabcpp	0.9996027439999999	0.8451463759348637
COLIPAabcppmin	0.9996027439999999	0.8451463759348636
CPGNabcpp	0.9996027439999999	0.8451463759348637
FERRICHabc	0.9996027439999999	0.8451463759348637
COLIPAabctex	0.9996027439999999	0.8451463759348637
FEROXGFEabcpp	0.9996027439999999	0.8451463759348637
COPROSTabc	0.9996027439999999	0.8451463759348636
FEENTERabcpp	0.9996027439999999	0.8451463759348637
LIPACabcpp	0.9996027439999999	0.8451463759348637
CRVSM1teb	0.9996027439999999	0.8451463759348636
LANTHabc	0.9996027439999999	0.8451463759348636
CRVSATPthc	0.9996027439999999	0.8451463759348637
LIPTabc	0.9996027439999999	0.8451463759348636
FEOXAMabcpp	0.9996027439999999	0.8451463759348637
ESTRONEGLCt	0.9996027439999999	0.8451463759348636
AK2LGCHOLABCt	0.9996027439999999	0.8451463759348656
ALAHISabcpp	0.9996027439999999	0.8451463759348652
ESTRIOLGLCte	0.9996027439999999	0.8451463759348636
CTBTabcpp	0.9996027439999999	0.8451463759348637
LCA3Sabc	0.9996027439999999	0.8451463759348637
CDCA24Gte	0.9996027439999999	0.8451463759348636
LIPABabcpp	0.9996027439999999	0.8451463759348637
CDCA3Gte	0.9996027439999999	0.8451463759348636
FECHEabcpp	0.9996027439999999	0.8451463759348637
MANTTRabc	0.9996027439999999	0.8451463759348636
MANTRabc	0.9996027439999999	0.8451463759348636
CRVSATPtu	0.9996027439999999	0.8451463759348636
MANBabc	0.9996027439999999	0.8451463759348636
CMtexabc	0.9996027439999999	0.8451463759348636
ESTRONEte	0.9996027439999999	0.8451463759348636
LCA24Gte	0.9996027439999999	0.8451463759348637
FECRMabc	0.9996027439999999	0.8451463759348637
LMN2abc	0.9996027439999999	0.8451463759348636
EANDRSTRNte	0.9996027439999999	0.8451463759348636
ALAHIStr	0.9996027439999999	0.8451463759348653
GM1LIPAabcpp	0.9996027439999999	0.8451463759348637
CBIabc	0.9996027439999999	0.8451463759348637
CE7085te	0.9996027439999999	0.8451463759348692
CE7083t	0.9996027439999999	0.8451463759348695
CE7082ATP	0.9996027439999999	0.8451463759348695
CE7081tm	0.9996027439999999	0.8451463759348695
CE6247t	0.9996027439999999	0.8451463759348695
GLYSERabcpp	0.9996027439999999	0.8451463759348637
GLYPHEabcpp	0.9996027439999999	0.8451463759348637
DMSO2abcpp	0.9996027439999999	0.8451463759348637
GLYMETtr	0.9996027439999999	0.8451463759348637
GLYMETabcpp	0.9996027439999999	0.8451463759348637
CE5072te	0.9996027439999999	0.8451463759348696
GLYGLYGLNtr	0.9996027439999999	0.8451463759348637
GLYGLUabcpp	0.9996027439999999	0.8451463759348637
GLYGLNtr	0.9996027439999999	0.8451463759348637
GLYGLNabcpp	0.9996027439999999	0.8451463759348637
ECA4COLIPAabctex	0.9996027439999999	0.8451463759348637
CE5026t	0.9996027439999999	0.8451463759348696
CE5025t	0.9996027439999999	0.8451463759348697
CARNabcpp	0.9996027439999999	0.8451463759348637
C05463t1	0.9996027439999999	0.8451463759348637
CE4877te	0.9996027439999999	0.8451463759348697
CE4843t	0.9996027439999999	0.8451463759348636
C05302te	0.9996027439999999	0.8451463759348704
C05301te	0.9996027439999999	0.8451463759348704
GLYC2Pabcpp	0.9996027439999999	0.8451463759348637
C05299te	0.9996027439999999	0.8451463759348704
GLZABCteb	0.9996027439999999	0.8451463759348636
GM1LIPAabctex	0.9996027439999999	0.8451463759348637
ALALEUabcpp	0.9996027439999999	0.8451463759348652
GM2LIPAabcpp	0.9996027439999999	0.8451463759348637
HC02196te	0.9996027439999999	0.845146375934869
DIGALSGALSIDEATPte	0.9996027439999999	0.8451463759348636
HC02195te	0.9996027439999999	0.845146375934869
DIPEPabc11	0.9996027439999999	0.8451463759348637
HC02194te	0.9996027439999999	0.845146375934869
DIPEPabc2	0.9996027439999999	0.8451463759348655
DIPEPabc4	0.9996027439999999	0.8451463759348689
DIPEPabc5	0.9996027439999999	0.8451463759348654
GUDPTNabcpp	0.9996027439999999	0.8451463759348637
GUDCA3Sabc	0.9996027439999999	0.8451463759348636
GUDACabcpp	0.9996027439999999	0.8451463759348637
DIPEPabc6	0.9996027439999999	0.8451463759348654
DIPEPabc7	0.9996027439999999	0.8451463759348655
DIPEPabc9	0.9996027439999999	0.8451463759348637
DJENKabc	0.9996027439999999	0.8451463759348637
DLEUabcpp	0.9996027439999999	0.8451463759348636
CBL1HBIabc	0.9996027439999999	0.8451463759348637
C05770te	0.9996027439999999	0.8451463759348703
GTACMPtev	0.9996027439999999	0.8451463759348636
CEL6abc	0.9996027439999999	0.8451463759348637
DLYSabcpp	0.9996027439999999	0.8451463759348636
CE7172ATP	0.9996027439999999	0.8451463759348692
CBIuabcpp	0.9996027439999999	0.8451463759348637
CE7096te	0.9996027439999999	0.8451463759348692
C05769te	0.9996027439999999	0.8451463759348703
CE7090te	0.9996027439999999	0.8451463759348692
GM2LIPAabctex	0.9996027439999999	0.8451463759348637
C05298te	0.9996027439999999	0.8451463759348704
CE2537ATP	0.9996027439999999	0.8451463759348697
CE2537ABCt	0.9996027439999999	0.8451463759348697
CE2513ATP	0.9996027439999999	0.8451463759348637
CE1297t	0.9996027439999999	0.8451463759348701
DOPAVESSEC_1	0.9996027439999999	0.8451463759348636
CE1273t1	0.9996027439999999	0.8451463759348701
DORNabcpp	0.9996027439999999	0.8451463759348636
CE1243ATP	0.9996027439999999	0.8451463759348701
GLCMAN6abc	0.9996027439999999	0.8451463759348637
GLCMAN4abc	0.9996027439999999	0.8451463759348637
CE0328t	0.9996027439999999	0.8451463759348636
GLCGLYCabcpp_syn	0.9996027439999999	0.8451463759348637
BILDGLCURte	0.9996027439999999	0.8451463759348636
BILGLCURte	0.9996027439999999	0.8451463759348636
GLC3MEACPtev	0.9996027439999999	0.8451463759348636
DPROabcpp	0.9996027439999999	0.8451463759348637
BLAMDabcpp	0.9996027439999999	0.8451463759348637
DSPVSteb	0.9996027439999999	0.8451463759348636
GDCA3Sabc	0.9996027439999999	0.8451463759348636
GCHOLAt3	0.9996027439999999	0.8451463759348636
GCDCA3Sabc	0.9996027439999999	0.8451463759348636
GCA3Sabc	0.9996027439999999	0.8451463759348636
GBBTNabc	0.9996027439999999	0.8451463759348637
GALMAN6abc	0.9996027439999999	0.8451463759348637
GALMAN4abc	0.9996027439999999	0.8451463759348637
G3Pabc	0.9996027439999999	0.8451463759348637
G3PSabcpp	0.9996027439999999	0.8451463759348637
BUTSO3abcpp	0.9996027439999999	0.8451463759348637
G3PIabcpp	0.9996027439999999	0.8451463759348637
DVALabcpp	0.9996027439999999	0.8451463759348637
DOPAVESSEC	0.9996027439999999	0.7254650376759266
C03681te	0.9996027439999999	0.8451463759348704
C03990ATP	0.9996027439999999	0.845146375934869
AU1abcpp	0.9996027439999999	0.8451463759348636
CE2510t	0.9996027439999999	0.8451463759348697
C04805ATP	0.9996027439999999	0.8451463759348704
CE2510ABCt	0.9996027439999999	0.8451463759348697
C04717ATP	0.9996027439999999	0.8451463759348704
CE2445t	0.9996027439999999	0.8451463759348699
CE2211te	0.9996027439999999	0.8451463759348699
ATVACIDtu	0.9996027439999999	0.8451463759348636
ATVLACtu	0.9996027439999999	0.8451463759348636
CE2209te	0.9996027439999999	0.8451463759348699
DODECANACt	0.9996027439999999	0.8451463759348636
CE2049te	0.9996027439999999	0.84514637593487
CE2047te	0.9996027439999999	0.84514637593487
CE2006te	0.9996027439999999	0.84514637593487
C04483t1	0.9996027439999999	0.8451463759348636
DOPA3GLCURt	0.9996027439999999	0.8451463759348636
GLUCYSte	0.9996027439999999	0.8451463759348636
Am1CSAteb	0.9996027439999999	0.8451463759348646
GLUCANabc	0.9996027439999999	0.8451463759348637
GLUCAN2abc	0.9996027439999999	0.8451463759348637
BALAALAabcpp	0.9996027439999999	0.8451463759348637
DOPA4GLCURt	0.9996027439999999	0.8451463759348636
BALABALAabcpp	0.9996027439999999	0.8451463759348637
CE1447te	0.9996027439999999	0.84514637593487
CE1352te	0.9996027439999999	0.84514637593487
BALAGLYabcpp	0.9996027439999999	0.8451463759348637
BALALEUabcpp	0.9996027439999999	0.8451463759348637
HC02220te	0.9996027439999999	0.8451463759348689
ECTOINEabc	0.9996027439999999	0.8451463759348637
CBL1abc	0.9996027439999999	0.8451463759348637
HMR_0363	0.9996027439999999	0.8451463759348637
AM1ACSteb	0.9996027439999999	0.845146375934865
AM1ALCSteb	0.9996027439999999	0.845146375934865
AM1C4N9CSteb	0.9996027439999999	0.8451463759348647
AM1C9CSteb	0.9996027439999999	0.8451463759348647
AM1CCSteb	0.9996027439999999	0.8451463759348647
AM1CGLCteb	0.9996027439999999	0.8451463759348647
AM4NC9CSteb	0.9996027439999999	0.8451463759348646
AM4NCSteb	0.9996027439999999	0.8451463759348646
AM9CSAteb	0.9996027439999999	0.8451463759348646
HMR_0469	0.9996027439999999	0.8451463759348637
HMR_0439	0.9996027439999999	0.8451463759348683
HMR_0435	0.9996027439999999	0.8451463759348685
HMR_0431	0.9996027439999999	0.8451463759348686
HMR_0427	0.9996027439999999	0.8451463759348636
HMR_0423	0.9996027439999999	0.8451463759348637
HMR_0419	0.9996027439999999	0.8451463759348637
HMR_0415	0.9996027439999999	0.8451463759348661
HMR_0395	0.9996027439999999	0.8451463759348683
HMR_0391	0.9996027439999999	0.8451463759348683
HMR_0387	0.9996027439999999	0.8451463759348682
HMR_0383	0.9996027439999999	0.8451463759348686
ANDRSTANDRte	0.9996027439999999	0.8451463759348644
FVSteb	0.9996027439999999	0.8451463759348636
ANDRSTRNGLCte	0.9996027439999999	0.8451463759348644
C14768ATP	0.9996027439999999	0.8451463759348703
HMR_0375	0.9996027439999999	0.8451463759348637
HMR_0371	0.9996027439999999	0.8451463759348637
AM1A4NCSteb	0.9996027439999999	0.845146375934865
AM19CSteb	0.9996027439999999	0.845146375934865
ESTRIOLATP	0.9996027439999999	0.8451463759348636
ALATHRtr	0.9996027439999999	0.8451463759348654
CYSAMPtev	0.9996027439999999	0.8451463759348636
ALALEUt	0.9996027439999999	0.8451463759348653
CYSDabcpp	0.9996027439999999	0.8451463759348637
CYSIabcpp	0.9996027439999999	0.8451463759348637
C14826ATP	0.9996027439999999	0.8451463759348701
ISOP3PT	0.9996027439999999	0.8451463759348637
ISOLVSTtbc	0.9996027439999999	0.8451463759348637
ESTRSABCtc	0.9996027439999999	0.8451463759348637
ISOCHOLabc	0.9996027439999999	0.8451463759348637
ISETACabcpp	0.9996027439999999	0.8451463759348636
ALATHRabcpp	0.9996027439999999	0.8451463759348652
C14825ATP	0.9996027439999999	0.8451463759348701
ALATRPabcpp	0.9996027439999999	0.8451463759348651
C14769td2	0.9996027439999999	0.8451463759348703
ETHSO3abcpp	0.9996027439999999	0.8451463759348637
CHOLATEt3	0.9996027439999999	0.8451463759348636
ICLIPAabcpp	0.9996027439999999	0.8451463759348637
CAMPt	0.9996027439999999	0.8451463759348636
ICDCHOLabc	0.9996027439999999	0.8451463759348637
IBUP_Stbc	0.9996027439999999	0.8451463759348637
IBUPGLUCtpvb	0.9996027439999999	0.8451463759348637
HYOCHOLabc	0.9996027439999999	0.8451463759348637
C14771ATP	0.9996027439999999	0.8451463759348701
HPDECEte	0.9996027439999999	0.8451463759348637
ALLabcpp	0.9996027439999999	0.8451463759348651
C14770ATP	0.9996027439999999	0.8451463759348703
HMR_0367	0.9996027439999999	0.8451463759348636
HMR_0359	0.9996027439999999	0.8451463759348636
DHGLZABCt	0.9996027439999999	0.8451463759348636
HMR_0347	0.9996027439999999	0.8451463759348677
HMR_0215	0.9996027439999999	0.8451463759348637
HMR_0211	0.9996027439999999	0.8451463759348679
HMR_0207	0.9996027439999999	0.8451463759348685
HMR_0194	0.9996027439999999	0.8451463759348677
ARBTNabcpp	0.9996027439999999	0.8451463759348639
HISTAVESSEC_1	0.9996027439999999	0.8451463759348637
HISTAVESSEC	0.9996027439999999	0.7254650376759293
HISHISabcpp	0.9996027439999999	0.8451463759348636
HISGLYabcpp	0.9996027439999999	0.8451463759348636
HEXDTRte	0.9996027439999999	0.8451463759348637
HEXDIACATP	0.9996027439999999	0.8451463759348637
EIC21114TRte	0.9996027439999999	0.8451463759348636
HDCA6Gte	0.9996027439999999	0.8451463759348637
HDCA24Gte	0.9996027439999999	0.8451463759348637
ARSENBabc	0.9996027439999999	0.8451463759348637
ECTOabcpp	0.9996027439999999	0.8451463759348637
ARSabc	0.9996027439999999	0.8451463759348637
DESFVSteb	0.9996027439999999	0.8451463759348636
HCA6Gte	0.9996027439999999	0.8451463759348637
DGUDBUTNabcpp	0.9996027439999999	0.8451463759348637
HCA24Gte	0.9996027439999999	0.8451463759348637
CBL2abc	0.9996027439999999	0.8451463759348637
DHBSZ3FEabcpp	0.9996027439999999	0.8451463759348637
DHCHOLESTANATEATP	0.9996027439999999	0.8451463759348636
DHEASABCCte	0.9996027439999999	0.8451463759348636
CBL1abcpp	0.9996027439999999	0.8451463759348637
DHEAte	0.9996027439999999	0.8451463759348636
CGMPt	0.9996027439999999	0.8451463759348734
HMR_0235	0.9996027439999999	0.8451463759348682
HMR_0239	0.9996027439999999	0.8451463759348637
HMR_0291	0.9996027439999999	0.8451463759348685
HMR_0343	0.9996027439999999	0.8451463759348637
HMR_0329	0.9996027439999999	0.8451463759348679
HMR_0325	0.9996027439999999	0.845146375934868
ESTRADIOLGLCt2	0.9996027439999999	0.8451463759348636
DARGabcpp	0.9996027439999999	0.8451463759348639
DASNabcpp	0.9996027439999999	0.8451463759348637
HMR_0321	0.9996027439999999	0.8451463759348636
HMR_0317	0.9996027439999999	0.8451463759348636
HMR_0311	0.9996027439999999	0.845146375934868
HMR_0307	0.9996027439999999	0.845146375934868
HMR_0303	0.9996027439999999	0.8451463759348682
HMR_0299	0.9996027439999999	0.8451463759348682
HMR_0287	0.9996027439999999	0.8451463759348641
DCA3Sabc	0.9996027439999999	0.8451463759348636
DCA24Gte	0.9996027439999999	0.8451463759348636
HMR_0281	0.9996027439999999	0.8451463759348679
HMR_0277	0.9996027439999999	0.8451463759348637
HMR_0273	0.9996027439999999	0.8451463759348685
ESTRAABCtc	0.9996027439999999	0.8451463759348637
HMR_0261	0.9996027439999999	0.8451463759348637
HMR_0257	0.9996027439999999	0.8451463759348685
EPOXTACteb	0.9996027439999999	0.8451463759348636
HMR_0247	0.9996027439999999	0.845146375934868
DCA3Gte	0.9996027439999999	0.8451463759348636
HMR_0243	0.9996027439999999	0.8451463759348686
ENLIPAabctex	0.9996027439999999	0.8451463759348637
ANDRSTNDNte	0.9996027439999999	0.8451463759348644
LCA3Gte	0.9996027439999999	0.8451463759348637
PEALtabc	0.9996027439999999	0.8451463759348637
6AHGLZABCt	0.9996027439999999	0.8451463759348712
SPHMYLN18118_hs_ATPt	0.9996027439999999	0.8451463759348637
SPHMYLN181181_hs_ATPt	0.9996027439999999	0.8451463759348637
XOL7AH3ATP	0.9996027439999999	0.8451463759348637
SPHMYLN18117_hs_ATPt	0.9996027439999999	0.8451463759348637
SPHMYLN18116_hs_ATPt	0.9996027439999999	0.8451463759348637
XOL7AONEATP	0.9996027439999999	0.8451463759348637
XOLDIOLONEATP	0.9996027439999999	0.8451463759348637
PE1819Z1819Zt	0.9996027439999999	0.8451463759348637
PROSTGE1t3	0.9996027439999999	0.8451463759348637
PE18111Z1845Z9Z12Z15Zt	0.9996027439999999	0.8451463759348637
PROSTGE2t3	0.9996027439999999	0.8451463759348637
XYL3abc	0.9996027439999999	0.8451463759348637
XYLANabc	0.9996027439999999	0.8451463759348637
PE1819Z1829Z12Zt	0.9996027439999999	0.8451463759348637
SPHMYLN181161_hs_ATPt	0.9996027439999999	0.8451463759348637
PE1819Z1835Z9Z12Zt	0.9996027439999999	0.8451463759348637
SPHMYLN18115_hs_ATPt	0.9996027439999999	0.8451463759348637
OSKTabcpp	0.9996027439999999	0.8451463759348637
5OXPROabcpp	0.9996027439999999	0.8451463759348712
17AHPRGNLONEte	0.9996027439999999	0.8451463759348748
SPHMYLN180241_hs_ATPt	0.9996027439999999	0.8451463759348637
SPHMYLN181201_hs_ATPt	0.9996027439999999	0.8451463759348637
56EPPVSteb	0.9996027439999999	0.8451463759348716
SPHMYLN18121_hs_ATPt	0.9996027439999999	0.8451463759348637
TACRtu	0.9996027439999999	0.8451463759348637
SPHMYLN18120_hs_ATPt	0.9996027439999999	0.8451463759348637
PE18111Z1819Zt	0.9996027439999999	0.8451463759348637
3MOXTYRESSte	0.9996027439999999	0.7254650376759322
PROGLYabcpp	0.9996027439999999	0.8451463759348637
PROHISGLUtr	0.9996027439999999	0.8451463759348637
5OHFVSteb	0.9996027439999999	0.8451463759348713
PE18111Z1835Z9Z12Zt	0.9996027439999999	0.8451463759348637
VITEtl	0.9996027439999999	0.8451463759348636
PE18111Z1829Z12Zt	0.9996027439999999	0.8451463759348637
PROLBabc	0.9996027439999999	0.8451463759348637
2HATVACIDGLUCteb	0.9996027439999999	0.845146375934874
WHARACHDt	0.9996027439999999	0.8451463759348637
2HATVACIDteb	0.9996027439999999	0.845146375934874
18HARACHDte	0.9996027439999999	0.8451463759348748
17AHPRGSTRNte	0.9996027439999999	0.8451463759348748
SPHMYLN18114_hs_ATPt	0.9996027439999999	0.8451463759348637
SMVtu	0.9996027439999999	0.8451463759348637
PE180abcpp	0.9996027439999999	0.8451463759348637
ACHVESSEC_1	0.9996027439999999	0.8451463759348664
OARGabcpp	0.9996027439999999	0.8451463759348714
1513TACRtu	0.9996027439999999	0.845146375934875
OANTIabcpp	0.9996027439999999	0.8451463759348637
O16A4COLIPAabctex	0.9996027439999999	0.8451463759348636
PEAR_HSABCt	0.9996027439999999	0.8451463759348637
4HPRODCabcpp	0.9996027439999999	0.8451463759348721
PS120abcpp	0.9996027439999999	0.8451463759348637
7DHCDCHOLabc	0.9996027439999999	0.8451463759348707
2HATVLACGLUCteb	0.9996027439999999	0.8451463759348739
3HPVSteb	0.9996027439999999	0.8451463759348727
ACHVESSEC	0.9996027439999999	0.7254650376759284
PEAtabcpp	0.9996027439999999	0.8451463759348636
PS140abcpp	0.9996027439999999	0.8451463759348637
NRVNCABCt	0.9996027439999999	0.8451463759348636
NRPPHRVESSEC_1	0.9996027439999999	0.8451463759348637
PEDH203_HSABCt	0.9996027439999999	0.8451463759348637
PEFLIP	0.9996027439999999	0.8451463759348636
PS141abcpp	0.9996027439999999	0.8451463759348637
7DHCHOLabc	0.9996027439999999	0.8451463759348707
1531TACRteb	0.9996027439999999	0.845146375934875
PE1819Z1845Z9Z12Z15Zt	0.9996027439999999	0.8451463759348637
SMIA1Eabc	0.9996027439999999	0.8451463759348637
PE1829Z12Z1835Z9Z12Zt	0.9996027439999999	0.8451463759348637
PE203_HSABCt	0.9996027439999999	0.8451463759348637
XYLBabc	0.9996027439999999	0.8451463759348637
SMVACIDATPteb	0.9996027439999999	0.8451463759348637
6BHGLZABCt	0.9996027439999999	0.8451463759348712
7KILTCHOLATP	0.9996027439999999	0.8451463759348707
6BHGLZGLCABCt	0.9996027439999999	0.845146375934871
PE226_HSABCt	0.9996027439999999	0.8451463759348637
SLNTabcpp	0.9996027439999999	0.8451463759348637
15DMTtu	0.9996027439999999	0.845146375934875
7HPVSteb	0.9996027439999999	0.8451463759348707
PE2LINL_HSABCt	0.9996027439999999	0.8451463759348637
PEAL2tabc	0.9996027439999999	0.8451463759348636
ORNabcpp	0.9996027439999999	0.8451463759348636
ORNabc	0.9996027439999999	0.8451463759348636
7DHCHSTEROLt	0.9996027439999999	0.8451463759348707
15HPETATP	0.9996027439999999	0.845146375934875
4HPROLTabcpp	0.9996027439999999	0.8451463759348721
PYOVDtex	0.9996027439999999	0.8451463759348637
PE1801845Z9Z12Z15Zt	0.9996027439999999	0.8451463759348637
NORMETEVESSte	0.9996027439999999	0.7254650376759418
UDCA3Sabc	0.9996027439999999	0.8451463759348637
PCHOL2OLE_HSABCt	0.9996027439999999	0.8451463759348637
PCHOL2LINL_HSABCt	0.9996027439999999	0.8451463759348637
SULPACMPtev	0.9996027439999999	0.8451463759348637
PCHOLN1836_HSABCt	0.9996027439999999	0.8451463759348637
PCHOLN183_HSABCt	0.9996027439999999	0.8451463759348637
PCHOLN19_HSABCt	0.9996027439999999	0.8451463759348637
PCHOLN201_HSABCt	0.9996027439999999	0.8451463759348637
UCHOLabc	0.9996027439999999	0.8451463759348637
PCHOLN203_HSABCt	0.9996027439999999	0.8451463759348637
PCHOLMYR_HsABCt	0.9996027439999999	0.8451463759348637
PCHOLN204_HSABCt	0.9996027439999999	0.8451463759348637
PCHLN225_HSABCt	0.9996027439999999	0.8451463759348637
PCHOLN205_HSABCt	0.9996027439999999	0.8451463759348637
PCHOLN224_HSABCt	0.9996027439999999	0.8451463759348637
PCHOLN2254_HSABCt	0.9996027439999999	0.8451463759348637
PCHOLN225_HSABCt	0.9996027439999999	0.8451463759348637
PCHOLN264_HSABCt	0.9996027439999999	0.8451463759348637
PCHOLOLE_HSABCt	0.9996027439999999	0.8451463759348637
PCHOLN15_HSABCt	0.9996027439999999	0.8451463759348637
PCHOL2STE_HSABCt	0.9996027439999999	0.8451463759348637
PCHOLSTE_HSABCt	0.9996027439999999	0.8451463759348637
PCHOLHEP_HSABCt	0.9996027439999999	0.8451463759348637
3HPVSTETteb	0.9996027439999999	0.8451463759348727
PLPSabctex	0.9996027439999999	0.8451463759348636
MDZtu	0.9996027439999999	0.8451463759348637
3HSMVACIDteb	0.9996027439999999	0.8451463759348727
PCHOLET_HSABCt	0.9996027439999999	0.8451463759348637
PCHOLEIC_HSABCt	0.9996027439999999	0.8451463759348637
3ISPVSteb	0.9996027439999999	0.8451463759348727
STACMPtev	0.9996027439999999	0.8451463759348637
TXB2t	0.9996027439999999	0.8451463759348637
PCHOLAR_HSABCt	0.9996027439999999	0.8451463759348637
35DSMVteb	0.9996027439999999	0.8451463759348734
THYOCHOLabc	0.9996027439999999	0.8451463759348637
PPATabc	0.9996027439999999	0.8451463759348637
TUNGSabcpp	0.9996027439999999	0.8451463759348637
TUDCA3Sabc	0.9996027439999999	0.8451463759348637
SULFACabcpp	0.9996027439999999	0.8451463759348637
PCHOLDOC_HSABCt	0.9996027439999999	0.8451463759348637
PCHOLLINL_HSABCt	0.9996027439999999	0.8451463759348637
PCHOLPALME_HSABCt	0.9996027439999999	0.8451463759348637
PB2abcpp	0.9996027439999999	0.8451463759348637
PE1801835Z9Z12Zt	0.9996027439999999	0.8451463759348637
SPHMYLN1824_hs_ATPt	0.9996027439999999	0.8451463759348637
ACMPGLUthc	0.9996027439999999	0.8451463759348664
Pe13_HSABCt	0.9996027439999999	0.8451463759348637
PAFABCt	0.9996027439999999	0.8451463759348637
SPHS1Pt2e	0.9996027439999999	0.8451463759348637
SPHMYLN_HsATPte	0.9996027439999999	0.8451463759348637
SPHMYLN1825_hs_ATPt	0.9996027439999999	0.8451463759348637
ACMPGLUtep	0.9996027439999999	0.8451463759348664
ACMPGLUTthc	0.9996027439999999	0.8451463759348664
21HPRGNLONEt1	0.9996027439999999	0.8451463759348748
PE17_HSABCt	0.9996027439999999	0.8451463759348637
ACMPGLUTtep	0.9996027439999999	0.8451463759348664
SPHMYLN18123_hs_ATPt	0.9996027439999999	0.8451463759348637
PE1801819Zt	0.9996027439999999	0.8451463759348637
SPHMYLN18122_hs_ATPt	0.9996027439999999	0.8451463759348637
PACALtabcpp	0.9996027439999999	0.8451463759348636
SPHMYLN181221_hs_ATPt	0.9996027439999999	0.8451463759348637
1MNCAMti	0.9996027439999999	0.8451463759348748
PE1801829Z12Zt	0.9996027439999999	0.8451463759348637
5HTRPVESSEC_1	0.9996027439999999	0.8451463759348714
PE161_HSABCt	0.9996027439999999	0.8451463759348637
5EIPENCte	0.9996027439999999	0.8451463759348714
PRGNLONEte	0.9996027439999999	0.8451463759348637
3HLVSTACtbc	0.9996027439999999	0.8451463759348731
PCt	0.9996027439999999	0.8451463759348637
PCt_cho	0.9996027439999999	0.8451463759348637
5HPETATP	0.9996027439999999	0.8451463759348716
PE120abcpp	0.9996027439999999	0.8451463759348637
PE12_HSABCt	0.9996027439999999	0.8451463759348637
PE140abcpp	0.9996027439999999	0.8451463759348637
PRGNLONESte	0.9996027439999999	0.8451463759348637
PE141abcpp	0.9996027439999999	0.8451463759348637
PAIL18111Z160t	0.9996027439999999	0.8451463759348637
SPRMabc	0.9996027439999999	0.8451463759348637
PE14_HSABCt	0.9996027439999999	0.8451463759348637
PE15_HSABCt	0.9996027439999999	0.8451463759348637
PRISTte	0.9996027439999999	0.8451463759348637
ACMPtu	0.9996027439999999	0.8451463759348664
ACMPthc	0.9996027439999999	0.8451463759348664
5HTRPVESSEC	0.9996027439999999	0.7254650376759315
PAIL1819Z160t	0.9996027439999999	0.8451463759348637
NRPPHRVESSEC	0.9996027439999999	0.7254650376759418
PHYQt	0.9996027439999999	0.8451463759348636
4GLU56DIHDINDt	0.9996027439999999	0.8451463759348723
PS180abcpp	0.9996027439999999	0.8451463759348637
6MELVACtbc	0.9996027439999999	0.845146375934871
TCHOLAt3	0.9996027439999999	0.8451463759348637
RSVATPtu	0.9996027439999999	0.8451463759348637
SALCHS2FEabcpp	0.9996027439999999	0.8451463759348637
4HATVACIDteb	0.9996027439999999	0.8451463759348723
RSVLACteb	0.9996027439999999	0.8451463759348637
MERACMPthc	0.9996027439999999	0.8451463759348636
MERACMPtep	0.9996027439999999	0.8451463759348637
PSFLIP_cho	0.9996027439999999	0.8451463759348637
SELabcpp	0.9996027439999999	0.8451463759348637
6HMSMVACIDteb	0.9996027439999999	0.845146375934871
PS181abcpp	0.9996027439999999	0.8451463759348637
ADOCBLabcpp	0.9996027439999999	0.8451463759348661
13DAMPPabcpp	0.9996027439999999	0.8451463759348751
PGP180abcpp	0.9996027439999999	0.8451463759348637
MEPNabcpp	0.9996027439999999	0.8451463759348636
ADOCBLabc	0.9996027439999999	0.8451463759348661
PS161abcpp	0.9996027439999999	0.8451463759348637
TSACGLUCtev	0.9996027439999999	0.8451463759348637
TSACMSULtev	0.9996027439999999	0.8451463759348637
PGP1819Z160t	0.9996027439999999	0.8451463759348637
RETABCtc	0.9996027439999999	0.8451463759348637
SERGLUGLNtr	0.9996027439999999	0.8451463759348637
PGP18111Z160t	0.9996027439999999	0.8451463759348637
TDCA3Sabc	0.9996027439999999	0.8451463759348637
r1521	0.9996027439999999	0.8451463759348637
TRIPVSteb	0.9996027439999999	0.8451463759348637
PTVSTATPtu	0.9996027439999999	0.8451463759348637
12HTACRtu	0.9996027439999999	0.8451463759348751
5APTNabcpp	0.9996027439999999	0.8451463759348715
3DHCDCHOLabc	0.9996027439999999	0.8451463759348733
TCHOLABCtc	0.9996027439999999	0.8451463759348637
r1520	0.9996027439999999	0.8451463759348637
AEPabcpp	0.9996027439999999	0.8451463759348743
6OHFVSteb	0.9996027439999999	0.8451463759348709
AEPabc	0.9996027439999999	0.8451463759348745
6HSMVACIDteb	0.9996027439999999	0.845146375934871
r1519	0.9996027439999999	0.8451463759348636
r1518	0.9996027439999999	0.8451463759348637
r1522	0.9996027439999999	0.8451463759348637
r1517	0.9996027439999999	0.8451463759348637
ADRNLPVESSEC_1	0.9996027439999999	0.845146375934866
4HATVLACteb	0.9996027439999999	0.8451463759348723
ADRNLPVESSEC	0.9996027439999999	0.7254650376759278
MOPSabc	0.9996027439999999	0.8451463759348636
r1514	0.9996027439999999	0.8451463759348641
r1525	0.9996027439999999	0.8451463759348636
r1028	0.9996027439999999	0.8451463759348637
11DOCRTSLte	0.9996027439999999	0.8451463759348754
r1026	0.9996027439999999	0.8451463759348636
31DMTtu	0.9996027439999999	0.8451463759348734
1331TACRteb	0.9996027439999999	0.8451463759348751
THRNTt	0.9996027439999999	0.8451463759348637
TCDCA3Sabc	0.9996027439999999	0.8451463759348637
r0993	0.9996027439999999	0.8451463759348706
r1526	0.9996027439999999	0.8485189088250082
r1527	0.9996027439999999	0.8451463759348636
TCA3Sabc	0.9996027439999999	0.8451463759348637
PSHSABCtc	0.9996027439999999	0.8451463759348637
PTVSTM3eb	0.9996027439999999	0.8451463759348637
3OHACMPtev	0.9996027439999999	0.8451463759348725
PGP161abcpp	0.9996027439999999	0.8451463759348637
14GLUCANabcpp	0.9996027439999999	0.845146375934875
r1532	0.9996027439999999	0.8485189088250082
PGP160abcpp	0.9996027439999999	0.8451463759348637
PESTE_HSABCt	0.9996027439999999	0.8451463759348637
11DOCRTSTRNte	0.9996027439999999	0.8451463759348754
NCBMPTSabcpp	0.9996027439999999	0.8451463759348677
NDERSVteb	0.9996027439999999	0.8451463759348637
PVSGLUCteb	0.9996027439999999	0.8451463759348637
r1532_1	0.9996027439999999	0.8451463759348689
S3MEACMPtev	0.9996027439999999	0.8451463759348637
pentso3abcpp	0.9996027439999999	0.8451463759348636
6CSMVACIDteb	0.9996027439999999	0.845146375934871
PEPALM_HSASBCt	0.9996027439999999	0.8451463759348637
r1533	0.9996027439999999	0.8485189088250082
THIOGabc	0.9996027439999999	0.8451463759348637
PEOLE_HSABCt	0.9996027439999999	0.8451463759348637
PELPALM_HSABCt	0.9996027439999999	0.8451463759348637
3DHDCAabc	0.9996027439999999	0.8451463759348732
5ADTSTSTERONEGLCte	0.9996027439999999	0.8451463759348716
MHGLZABCt	0.9996027439999999	0.8451463759348637
PELINL_HSABCt	0.9996027439999999	0.8451463759348637
7BHGLZABCt	0.9996027439999999	0.8451463759348709
7BHGLZGLCABCt	0.9996027439999999	0.8451463759348709
PEFLIP_cho	0.9996027439999999	0.8451463759348636
3DHLCAabc	0.9996027439999999	0.8451463759348732
56DHPVSteb	0.9996027439999999	0.8451463759348716
NMTHDA	0.9996027439999999	0.8682418970708161
ACOLIPAabctex	0.9996027439999999	0.8451463759348663
r2505	0.9996027439999999	0.845146375934869
PSFLIP	0.9996027439999999	0.8451463759348637
PVSATPtu	0.9996027439999999	0.8451463759348637
MEPIVESSte	0.9996027439999999	0.7254650376759374
TETDECA511ACt	0.9996027439999999	0.8451463759348637
PGP141abcpp	0.9996027439999999	0.8451463759348637
13DMTtu	0.9996027439999999	0.8451463759348751
PGP140abcpp	0.9996027439999999	0.8451463759348637
PGP120abcpp	0.9996027439999999	0.8451463759348637
7AHGLZABCt	0.9996027439999999	0.8451463759348709
12HPETATP	0.9996027439999999	0.8451463759348754
3DHCHOLabc	0.9996027439999999	0.8451463759348733
TSTSTERONEGLCte	0.9996027439999999	0.8451463759348637
MEPIVESSte_cho	0.9996027439999999	0.8451463759348637
THCHOLSTOICATP	0.9996027439999999	0.8451463759348637
12HARACHDte	0.9996027439999999	0.8451463759348752
r1531	0.9996027439999999	0.8485189088250082
PGLYCABCte	0.9996027439999999	0.8451463759348637
2HATVLACteb	0.9996027439999999	0.845146375934874
PURabc1	0.9996027439999999	0.8451463759348637
r1531_1	0.9996027439999999	0.845146375934869
4BHGLZABCt	0.9996027439999999	0.8451463759348723
r1533_1	0.9996027439999999	0.8451463759348689
THEXDDte	0.9996027439999999	0.8451463759348637
PG18111Z160t	0.9996027439999999	0.8451463759348637
6EPSteb	0.9996027439999999	0.845146375934871
PG1819Z160t	0.9996027439999999	0.8451463759348637
4PYRDX	0.9996027439999999	0.8451463759348719
12DHCHOLabc	0.9996027439999999	0.8451463759348752
MALt2_2pp	0.9996018860000001	0.7999999999999998
MALtpp	0.9996018860000001	0.6324555320336759
MALt2_3pp	0.9996018860000001	0.8485281374238569
MALt3pp	0.9996018860000001	0.6324555320336759
NMNHYD_1	0.99960121	0.7302808577516876
OXAt	0.9996009840000001	0.6737223163271753
FBP26	0.99959962	0.75
ARBt2rpp	0.9995995319999998	0.6324555320336759
IDONt2r	0.999598838	0.6737223163271753
EAR160x	0.99959831	0.7027456732041958
DURIt2	0.999597758	0.6737223163271753
NOS1	0.999596994	0.7778625962435082
FRD7	0.9995964239999999	0.5
SUCDi	0.9995964239999999	0.5
MAN6Pt6	0.99959515	0.6737223163271753
FPGS7	0.9995942879999999	0.8347754246825833
FDH2	0.999593394	0.8170228196675166
34DHALDD	0.9995927739999999	0.8571374667662084
GPAR	0.999592204	0.8944563743919884
2DR1PP	0.9995915859999999	0.6123890859788753
LAAL32	0.9995913919999999	0.6761060703853622
GLNSP3	0.9995913460000001	0.7171226807056607
DHRG2	0.999590718	0.7926191380537653
GCALDDy	0.99958978	0.8618539391202416
LEUt3pp	0.9995883720000001	0.6324555320336759
LEUt2rpp	0.9995883720000001	0.6324555320336759
MELIBt2	0.9995881900000001	0.6737223163271753
EAR181x	0.999588114	0.7027456732041958
CSND	0.999586764	0.6928127881129721
MI1PP_1	0.9995853699999999	0.8944563743919881
CU2tpp	0.9995853	0.5345349410882009
PAPA180	0.99958492	0.6123890859788753
PTRCTA	0.99958432	0.5000090631429027
RE1944C	0.9995834240000001	0.6708422807940001
LIPATPT_1	0.9995834240000001	0.6708422807939864
FOLt	0.9995832	0.7071067811865475
FAH3	0.999583132	0.7778625962435093
THFGLUS_1	0.99958291	0.6172277842570671
CHLt3pp	0.9995827580000001	0.6324555320336759
CHLt2pp	0.9995827580000001	0.6324555320336759
PAPA161	0.99958262	0.6123890859788753
ILEt3pp	0.999582574	0.6324555320336759
ILEt2rpp	0.999582574	0.6324555320336759
CRNt	0.9995819480000001	0.5345349410882009
FTHFI_1	0.9995818719999999	0.7303205714800789
3PGt6	0.999580358	0.6737223163271753
6TXAN5MPAML	0.9995798880000001	0.8333152055688342
OROATP	0.9995797119999998	0.6737223163271753
CA2t3pp	0.999579022	0.6324555320336759
PAPA120	0.9995781340000001	0.6123890859788753
4HALDD	0.999577124	0.8571374667662073
ALCD1	0.999576674	0.7027456732041966
LAAL37	0.9995755840000001	0.7126809578494255
NMNTP	0.99957546	0.6737223163271753
ATVLAChc	0.999574888	0.5999738971547579
2HATVLAChc	0.999574888	0.599973897154768
SMVLAChep	0.999574888	0.5999738971547579
LVACLAChep	0.999574888	0.599973897154758
4HATVLAChc	0.999574888	0.5999738971547663
SELNPS	0.99957463	0.6123724356957946
APH161	0.9995741599999999	0.7499592103116378
ACCOAL	0.999573578	0.6666666666666667
DESATPG160	0.9995729560000001	0.9411764705882353
UREA2t2pp	0.9995726119999999	0.7999999999999998
HMR_8582	0.999571776	0.6123724356957946
PEPA	0.9995706959999999	0.6123890859788754
PDE3	0.9995702100000001	0.6708422807939911
BGLK_1	0.9995678119999999	0.75
UMPK6	0.9995675719999999	0.5
ASPOb	0.9995668639999999	0.6928127881129714
PAPA140	0.999565168	0.6123890859788753
PACPT_1	0.999563918	0.5751863871332151
r0220	0.999563918	0.7275556631010972
r0220_1	0.999563918	0.5751863871332177
TREHe	0.999563574	0.8333333333333335
CD2t6	0.9995625880000001	0.7071067811865475
CHOLD	0.999562154	0.7027456732042108
NTPP11_1	0.9995613560000001	0.8944563743919881
HMEDR	0.9995609419999999	0.8571374667661936
DESAT14	0.999560376	0.8677218312746245
GLU_Dt2	0.99956032	0.6737223163271753
DESAT16	0.9995591100000001	0.8677218312746245
5DGLCNt2rpp	0.9995589739999999	0.6324555320336759
FACOAE181	0.999558714	0.6324245771095641
X00002	0.9995580519999999	0.6996049203320598
GLCSGLT1le	0.999557948	0.7505635127262116
TARTD	0.999557562	0.47579238087290254
NHFRBO	0.9995559820000001	0.6190307783801734
2OBUTt2ipp	0.999555758	0.632455532033676
RMNt	0.999555694	0.6737223163271753
SFCYSc	0.999554788	0.5302291300901527
BUTCT2	0.999553972	0.5
LAAL42	0.9995538400000001	0.6761060703853623
GGSPMDS	0.9995525620000001	0.7142723967558352
VALt3pp	0.999550228	0.6324555320336759
VALt2rpp	0.999550228	0.6324555320336759
ACTLMO	0.9995498700000001	0.8677218312746245
5MTRt2	0.9995491079999999	0.6737223163271753
DDPA_1	0.9995467940000001	0.9129007143500888
HMR_4816	0.9995466000000001	0.9583310674859893
DGSNt2	0.9995465319999999	0.6737223163271753
DESAT18_5	0.9995429259999999	0.7378781621206425
DESAT18_8	0.9995429259999999	0.7378781621206425
CIGAMS	0.99954178	0.7070837089365632
CYSTRS_1	0.99954178	0.6761060703853617
UACCpts	0.999536644	0.7302490809372342
PAPA160	0.9995354839999999	0.6123890859788753
NACHORCTL3le	0.999534998	0.6737223163271753
LAAL22	0.999533974	0.6761060703853623
RPEc	0.999533972	0.9999999999999998
DINSt2	0.999531688	0.6737223163271753
GGPTRCS	0.9995307519999999	0.7142723967558352
5DH4DGLCD	0.9995301260000001	0.7999869485774371
D_LACt2pp	0.9995299679999998	0.6324555320336759
ETOHt3	0.9995262699999999	0.6737223163271753
ETOHt2r	0.9995262699999999	0.6737223163271753
HMR_2284	0.9995261360000001	0.8677218312746245
HMR_2281	0.9995261360000001	0.8677218312746245
HMR_2282	0.9995261360000001	0.8677218312746245
IPDPS_syn	0.9995258979999999	0.791157673362495
PRO1y	0.9995248139999999	1.0
P5CR_1	0.9995248139999999	0.9486884584670836
NFORGLUAH	0.999524482	0.707100373535167
SKMt2	0.9995242980000001	0.6737223163271753
LCTStpp	0.9995239380000001	0.6324555320336759
A24T	0.9995215720000001	0.6123724356957947
ADPRDP_1	0.9995212859999999	0.7071644641642557
NAKt2pp	0.999520932	0.5
Nat_Kpp	0.999520932	0.5
NTP11	0.9995189119999999	0.7302808577516935
G2PP	0.999518872	0.75
NTP12	0.99951866	0.7302808577516876
RBPC	0.9995178880000001	0.6228405655073701
ACMANAt2	0.99951718	0.6737223163271753
HP	0.9995170760000001	0.8944563743919867
HISTP_1	0.9995170760000001	0.8944563743919881
HMR_6729	0.999516878	0.6681359759804569
THMDP	0.9995165199999999	0.8616364815683432
DHFOR	0.9995160200000001	0.7027456732042049
LAAL36	0.9995155500000001	0.7142723967558368
ALLTNt2r	0.9995138319999999	0.6737223163271753
CAt7r	0.9995128019999999	0.8999999999999998
ABFPT2	0.9995126119999999	0.7999869485773793
PFK26	0.9995126119999999	0.7999869485773795
HSDxi	0.99951251	0.7027456732041992
GLNSCP	0.999511734	0.8642373490694589
CSNt2pp	0.9995106900000001	0.6324555320336759
TMDPK	0.999510678	0.5999738971547683
DIDP	0.999510634	0.7302808577516936
GLYCLTt2rpp	0.999508842	0.6324555320336759
GTPCI_2	0.9995081499999999	0.9486884584670771
RE1897C	0.9995070939999999	0.7027456732041932
MGt2pp	0.9995043880000001	0.6324555320336759
MG2t3_2pp	0.9995043880000001	0.7999999999999998
AGM3Pt2pp	0.9995036540000001	0.6324555320336759
LCYSTCBOXL	0.9995031400000001	0.8660724998175767
GCPN	0.999502996	0.654775731994515
THYMt3r	0.9995024480000001	0.6737223163271753
THMt6	0.9995024480000001	0.6737223163271753
SERt4	0.999502418	0.6708203932499369
THFGLUH	0.9995023959999999	0.5999738971548194
MI4PP_1	0.9995019200000002	0.7302808577516876
MI3PP_1	0.9995019200000002	0.7302808577516876
MI4PP_2	0.9995019200000002	0.7499592103116378
MI3PP_2	0.9995019200000002	0.7499592103116378
BSORx	0.9995009859999999	0.7581981148407915
5AOPt2	0.999500766	0.6737223163271753
5AOPt	0.999500766	0.8521988120313281
GLXCL	0.99949976	0.85713619837793
CARORSr	0.999498758	0.732468363186928
ALDD12	0.999497134	0.857137466766198
MSULR	0.999496516	0.9555552333168975
MAN1Pt6	0.99949586	0.6737223163271753
AMPTASEGM	0.999495602	0.6123724356957946
AMPEP9	0.999495602	0.6123724356957946
UAMRH	0.999495566	0.7778625962435093
NT5C_2	0.9994942199999999	0.4742926364307538
DHORD2	0.9994931899999999	0.5
SUCCt	0.9994925840000001	0.7071067811865475
ACACt2	0.9994911959999999	0.6737223163271753
MSADC	0.9994902580000001	0.6859943405700353
ALLTAMH2	0.999490168	0.8606598457162803
MCSNtpp	0.99948976	0.6324555320336759
NADH9	0.9994872819999999	0.7027456732042245
DCYTt2pp	0.999486592	0.6324555320336759
CRO4t3pp	0.999486252	0.6324555320336759
GLCURDH	0.999486136	0.8571374667661948
DHPTt	0.99948563	0.6737223163271753
LAAL3	0.9994838319999999	0.7559191586147679
TDP	0.999482478	0.7302808577516876
PSER_Lt6	0.9994823260000001	0.6737223163271753
DMPPS_syn	0.9994822400000001	0.791157673362495
2PGt6	0.9994821819999998	0.6737223163271753
L_LACt4r_2	0.999481804	0.8485281374238569
L_LACt4r	0.999481804	0.6708203932499369
5FTHFt	0.9994812060000001	0.6737223163271753
UDPRHMS_c	0.999480436	0.791157673362495
CHORt2rpp	0.999480024	0.6324555320336759
DADNt2pp	0.999478332	0.6324555320336759
MNDNS2	0.9994773839999999	0.9234260389630434
BCAROHX11	0.9994757419999999	0.7142723967558607
BCAROHX21	0.9994757419999999	0.7142723967558662
DESAT18_7	0.9994757419999999	0.7378781621206425
RE2220C	0.9994757419999999	0.7142723967558667
RE2155C	0.9994757419999999	0.7142723967558664
R05217_nad	0.9994757419999999	0.8131461028544884
DESAT18_9	0.9994757419999999	0.7378781621206425
LNLCCOADS	0.9994757419999999	0.7378781621206425
DESAT20_1	0.9994757419999999	0.7378781621206425
C22STDSx	0.9994757419999999	0.7378781621206425
DESAT20_2	0.9994757419999999	0.7378781621206425
DESAT24_1	0.9994757419999999	0.7378781621206425
DESAT18_4	0.9994757419999999	0.7378781621206425
RE1309C	0.9994757419999999	0.7142723967558666
HMR_1557	0.9994757419999999	0.7378781621206421
3HPPPNH	0.9994757419999999	0.7142723967558567
ECHINH	0.9994757419999999	0.7142723967558557
RE2675C	0.9994757419999999	0.7378781621206425
KSH	0.9994757419999999	0.7142723967558615
r0400	0.9994757419999999	0.3872845619563745
DESAT18_10	0.9994757419999999	0.7378781621206425
DESAT18_11	0.9994757419999999	0.7378781621206425
PRE3BS	0.9994757419999999	0.714272396755854
PXMO	0.9994757419999999	0.7142723967558521
HPHACA	0.9994757419999999	0.7142723967558535
CYP1	0.9994757419999999	0.7142723967558533
r0267	0.9994757419999999	0.7142723967558591
DESAT18_12	0.9994757419999999	0.7378781621206425
3HCINNMH	0.9994757419999999	0.7142723967558567
RE2221C	0.9994757419999999	0.7142723967558668
CYP3	0.9994757419999999	0.7142723967558531
CACNAO2	0.9994757419999999	0.7142723967558601
MXMO	0.9994757419999999	0.7142723967558517
RE2675C_1	0.9994757419999999	0.7378781621206425
XMO	0.9994757419999999	0.7142723967558531
4HOXPACMON	0.9994757419999999	0.7142723967558684
PHPYRtpp	0.999473832	0.6324555320336759
CRNDt2rpp	0.999472098	0.6324555320336759
BZDH	0.9994715979999999	0.8571374667662002
APH141	0.9994713799999999	0.7499592103116378
MI1Pt	0.9994705359999999	0.6737223163271753
HMR_4079	0.99946988	0.8618539391202478
DHORD6	0.999467686	0.7027456732042012
GTPDPDP	0.9994670099999998	0.7302808577516874
PPPPH	0.9994670099999998	0.7302808577516897
GDTP	0.9994670099999998	0.7499592103116385
MVNOR	0.999465518	0.8105130057961953
CARBSARAH	0.999464866	0.8411885437495725
BTDt6_RR	0.9994636079999999	0.6737223163271753
UDPGALOR	0.9994633199999999	0.9263664672626324
DR1ORx	0.999462608	0.7027456732042012
RIBDH	0.999462608	0.7027456732041958
R5P2D2	0.999462608	0.8320528545695502
CLt_e	0.9994621819999999	0.6737223163271753
CLt3r_2	0.9994621819999999	0.44721359549995787
DURIt2pp	0.999461436	0.6324555320336759
r0800	0.9994611780000001	0.8186530569213301
ICITt_kt	0.9994588719999999	0.6324555320336759
4HOXPACt2pp	0.99945878	0.6324555320336759
ALDD3y	0.999457316	0.8618539391202562
SELADT	0.9994551059999999	0.5999738971548376
S3AdT	0.9994551059999999	0.5999738971548401
THISAT	0.9994551059999999	0.5999738971548378
MPTAT	0.9994551059999999	0.5999738971548226
Spt3AdT	0.9994551059999999	0.5999738971548401
MPTSS	0.9994551059999999	0.5999738971548227
GMHEPAT	0.9994551059999999	0.5999738971548377
APH120	0.9994546959999999	0.7499592103116353
ADPMAN	0.9994541659999999	0.749959210311631
TREt2	0.99945261	0.6737223163271753
BPNT2	0.9994511279999999	0.6123890859788753
THMDt2pp	0.9994510999999999	0.6324555320336759
ARApts	0.9994504899999999	0.5
DDGLCNt2rpp	0.9994504	0.6324555320336759
FPGS4	0.999449774	0.8347754246825835
FLNDPR2r	0.99944924	0.4588354072738594
FRNDPR2r	0.99944924	0.5547071570815062
URATEtpp	0.999446908	0.6324555320336759
CYRDAS	0.99944671	0.771517149693997
R05224	0.99944671	0.7715171496939971
HYGBDIAS	0.99944671	0.8179019797236842
r1322	0.999446346	0.5773816665450293
HMR_2287	0.9994463	0.8677218312746245
MAN6Gpts	0.9994460759999999	0.7302490809372342
IDONt2rpp	0.999442554	0.6324555320336759
CUt3	0.9994425199999999	0.6737223163271753
URIt4	0.999442224	0.6708203932499369
URIt5	0.999442224	0.8485281374238569
CELBt2	0.999441708	0.6737223163271753
GLYP	0.999440328	0.5477404286100592
UAGHD	0.9994401399999999	0.7027456732041958
HEMEAS_1	0.999438868	0.8852533855594407
GLACO	0.9994384400000002	0.866199013875737
ALDD32	0.9994384400000002	0.866199013875737
G5SD2	0.999438342	0.6666666666666667
OXAtpp	0.9994383299999999	0.632455532033676
ALCD22_L	0.999437726	0.7453451838949494
GSNt3pp	0.999437668	0.6324555320336759
GSNt2pp	0.999437668	0.6324555320336759
FMETDF_1	0.999437524	0.5
FMETDF	0.999437524	0.5
ARGKr	0.999436856	0.6324303100328549
UNK2_cho	0.999436148	0.5892374931302529
UNK2	0.999436148	0.5962664193009635
BZ12DOX	0.9994354839999999	0.641507849710022
HEX7_1	0.9994353760000001	0.8944563743920011
LAAL2	0.999432554	0.7559191586147505
GALURDH	0.9994313119999999	0.8571374667661953
r0642	0.999430898	0.8571374667662046
ACTNMO	0.9994302300000001	0.7778625962435202
GLYOX3	0.9994280699999999	0.6708422807939911
[truncated: 1 more rows]
