# Supplementary material for: Teasing out missing reactions in genome-scale metabolic networks through hypergraph learning
Source: Nat Commun. 2023 Apr 25;14:2375. doi: 10.1038/s41467-023-38110-7 (PMC10130184; doi:10.1038/s41467-023-38110-7)
Supplement: Supplementary file 4 — Source Data [file 41467_2023_38110_MOESM4_ESM.zip › Source Data/Supplementary Figure 8/giri/BSN.csv]

	predicted scores	similarity max
HPOXR	0.9999715379999999	0.9622573165932827
H2CO3D	0.99996265	0.596275219673577
PPItex	0.999961012	0.6737223040617586
PDE1	0.9999594999999999	0.7071635563908678
ADK2_1	0.9999589999999999	0.8944559151578213
ACCOAS	0.99995887	0.9428595064043268
KAT1	0.99995887	1.0
AMPt6	0.9999588000000001	0.6737223040617586
GLYTA	0.9999577479999999	0.500008920527045
PIt2rpp	0.9999551200000001	0.5962869216242486
BPNT_1	0.9999545519999999	0.8944559151578216
AMPDA	0.999953334	0.6928129066803763
AP4AS	0.999952922	0.6761063431476924
AP3AH	0.9999516999999999	0.749959852256301
DNTP	0.9999516999999999	0.7499598522563011
TPHAP	0.9999516999999999	0.8120380385586599
OAADC	0.9999507	0.6859943405700353
AP4AH1	0.9999501899999998	0.7499598522563009
NTPP2_1	0.9999498320000001	0.894455915157825
PPC	0.999949008	0.6666845079594457
GK_adp	0.999948912	0.5751869749751353
SOR	0.9999474060000001	0.5165691733655969
PPA2	0.999947076	0.7302811077321598
ADNCYC	0.99994581	0.5773811724557535
DADNC	0.99994581	0.6666785607027181
NTP3e_1	0.9999457919999999	0.9129002456461797
PYRDC	0.9999449800000001	0.7559462860257001
NTPP8_1	0.9999441920000001	0.894455915157825
SUCptspp_1	0.999944148	0.8660717586836391
CPK1	0.999943858	0.6123724356957947
PPANA	0.9999428880000002	0.8819126081136036
ASPA1	0.999941784	0.500008920527045
NADPHHR	0.999940678	0.4757929878419991
NADPHHS	0.999940678	0.4757929878419991
AP3S	0.999939992	0.6927535626818657
PPK2	0.9999398000000002	0.6123724356957946
NPH	0.99993949	0.9805794647950046
PYRt2	0.9999376339999999	0.6737223040617586
ANNAT	0.99993739	0.9486883772392518
GLUDC	0.9999373159999999	0.6859943405700353
GLUt2rpp	0.99993692	0.5962869216242486
NH4t3r	0.999936348	0.7071067811865475
NH4t_1	0.999936348	0.7071067811865475
SFRR	0.99993585	0.6708227868272796
G1PP	0.999935784	0.75
GLCt2pp	0.999935482	0.5962869216242486
NADHHS	0.999935288	0.4757929878419991
NADHHR	0.999935288	0.4757929878419991
FADDP	0.9999352739999999	0.7499598522563066
ASP4DC	0.9999346939999999	0.75
NADPHXD	0.9999345080000002	0.5249983756416216
GLUGLUr	0.9999334579999999	0.6123724356957946
NH4t3pp	0.9999332299999999	0.7071067811865475
NH4tpp_1	0.9999332299999999	0.7071067811865475
AP4AH	0.999933066	0.707084072016539
NAt6	0.999932978	0.6737223040617586
NAt3_0_5	0.999932978	0.9486832980505138
NAt3_15	0.999932978	0.9805806756909202
NAt3_2	0.999932978	0.9486832980505138
METt3pp	0.9999321699999999	0.5962869216242486
AFAT	0.9999320819999999	0.9486883772392531
METt2r	0.999932004	0.6737223040617586
METt3	0.999932004	0.6737223040617586
ATPADT	0.9999319	0.6666666666666667
CMPt6	0.99993136	0.6737223040617586
FE2tpp	0.9999310999999999	0.5773502691896257
PYRt2rpp	0.9999307359999999	0.5962869216242486
GLCt2_2	0.9999304500000001	0.9486832980505138
NADS1_1	0.9999300980000001	0.9258413368574957
FDH6	0.9999298400000001	0.8141280925335375
CDPPH	0.9999294280000001	0.7302811077321578
ASNS2	0.99992916	0.7559193126295882
GTPH1	0.999928824	0.8728648866763835
Kt2pp	0.999928766	0.8164965809277261
PPGPPDPE	0.999928744	0.7787779686218965
MCD	0.9999279540000001	0.6859943405700353
NH4OHDs	0.99992752	0.6063447895511933
PDE5	0.999926762	0.7071635563908616
NADHXD	0.9999264199999999	0.5249983756416216
NDP7	0.9999252439999999	0.7302811077321598
ACt2r	0.9999242200000001	0.6737223040617586
ACt2r_1	0.9999242200000001	0.6737223040617587
SUCCACT	0.9999241799999998	0.6666666666666667
PEPt6	0.999923792	0.6737223040617586
GMPS	0.999923474	0.8215633133471835
NTP7	0.9999231959999999	0.7302811077321598
SO3t	0.9999221500000001	0.6737223040617586
UTPH1	0.999919788	0.8728648866763836
PPDK	0.99991895	0.676106343147693
r0097	0.9999184760000001	0.5999743079195902
ACOAM	0.9999184760000001	0.5999743079195907
ACS_1	0.9999183200000001	0.9258413368574953
NDP3	0.99991795	0.7302811077321593
CITL	0.9999178579999999	0.4714297532021634
ACt5pp	0.999916726	0.754249924521174
ACt2ipp	0.999916726	0.5962869216242487
ACt2rpp	0.999916726	0.5962869216242486
PPIuabcpp	0.999916558	0.8451464999170116
PPIabc	0.999916558	0.8451464999170116
NADDPp_1	0.9999160660000002	0.7071635563908678
NAt3_2pp	0.9999160500000001	0.9486832980505138
NAt3_1p5pp	0.9999160500000001	0.9805806756909202
DCTPD2	0.999914774	0.7070840720165283
POX2	0.999913772	0.7142736466674646
FACOAL40t2pp	0.9999133	0.7499999999999999
GLNt2r	0.9999123000000001	0.6737223040617586
GUAC	0.999912026	0.6708060346314147
ACYP_3	0.9999112840000001	0.9486883772392545
LO	0.999909012	0.577337908478663
GLS2	0.999907486	0.93135088065308
GLS	0.999907486	0.915224958931566
GLCGSD	0.999907486	0.7697934920784486
MLTG7	0.999907486	0.8333333333333335
BGLA	0.999907486	0.8333333333333335
TREH	0.999907486	0.8333333333333335
LMN2	0.999907486	0.8333333333333335
13BGH	0.999907486	0.7697934920784402
CYSTA	0.9999069279999999	0.500008920527045
FORMCOAL	0.9999061820000001	0.6666666666666667
CBMD	0.9999060820000001	0.8671093415005796
PGAM1_PhosHydro	0.999905432	0.6708419363683662
PHNACH	0.99990505	0.6708419363683656
P4AH	0.999904842	0.7302811077321576
GDPDPKE	0.999904778	0.7171421066111887
PYROX_1	0.9999046979999999	0.5714089094829605
CBMKr	0.999903192	0.774602199960255
CBMKr2	0.999903192	0.6735993492849528
FACOAL160t2pp	0.9999030340000001	0.7499999999999999
FACOAL140t2pp	0.999902888	0.7499999999999999
AP5AH	0.999901768	0.6681362455190953
r0068	0.9999013919999999	0.5751869749751346
NAKt2pp	0.999901156	0.5
Nat_Kpp	0.999901156	0.5
PHHL	0.999901066	0.7844257772912078
NH3c	0.999900508	0.6963021538304172
NADS2	0.99990048	0.7777698483497799
AKGt2r_1	0.9999004499999999	0.6737223040617587
PRPPP	0.9998996200000001	0.7302811077321598
CPMPS	0.9998990560000001	0.6708419363683688
PPGPPDP_c	0.999899028	0.6507835874393778
FACOAL181t2pp	0.9998989939999999	0.7499999999999999
APDH	0.9998982120000001	0.6928129066803758
GTPHL	0.9998978199999999	0.5601922748846637
CYSt2r	0.999897768	0.6737223040617586
H2ASE_syn	0.99989574	0.7624241985907875
ALAALAD_1	0.9998947680000001	0.6123724356957946
FORt3	0.9998947319999999	0.6737223040617586
r0120	0.999894452	0.7107519599477734
CYTBD2	0.999893262	0.8662301594780292
HKtpp	0.9998926879999999	0.6761063431476932
ALR	0.99989248	0.8447389192444091
FACOAL60t2pp	0.999892276	0.7499999999999999
ASLP	0.99989203	0.841188582780624
PFK_ppi	0.999891262	0.6761063431476899
CYSCYSr	0.9998910999999999	0.6123724356957946
MCDC	0.9998907840000001	0.4714297532021635
PYR5CD2	0.9998904120000001	0.8888849241749259
PYK3	0.9998902860000001	0.5999743079195894
PFL	0.99988893	0.6123724356957947
FACOAL180t2pp	0.9998877159999999	0.7499999999999999
FACOAL120t2pp	0.9998875540000001	0.7499999999999999
CYTBD	0.999887322	0.8662301594780292
CYTBO3	0.999887322	0.9018598549128779
NAD_H2	0.9998864199999999	0.7857374586836594
GSEALD	0.99988587	0.8447389192444086
FACOAL80t2pp	0.999885364	0.7499999999999999
NTRIRy_1	0.99988474	0.7911576282319417
NTRIR2y	0.99988474	0.9370294239410093
FACOAL40It2pp	0.999884496	0.7499999999999999
AADb	0.999884342	0.6123724356957946
GLCATr	0.9998840080000001	0.6123724356957946
ASPt2_3	0.9998836280000001	0.9038933219039249
ASPt2_2	0.9998836280000001	0.8521987965166669
ASPt2r	0.9998836280000001	0.6737223040617586
ACOATA	0.99988334	0.6123724356957946
NADH7	0.9998829220000001	0.8170225765611513
FMNAT_1	0.999882678	0.8944559151578222
NADH17pp	0.9998826300000001	0.6897241451110148
HMR_0156	0.999882358	0.6666666666666667
PUTA3	0.9998811839999998	0.8571375515890074
SUCCt2_2	0.9998809640000001	0.9486832980505138
SUCCt3	0.9998809640000001	0.6737223040617586
SUCCt2_3	0.9998809640000001	0.9038933219039249
FACOAL182t2pp	0.9998795619999999	0.7499999999999999
FACOAL90t2pp	0.9998795619999999	0.7499999999999999
FACOALP100t2pp	0.9998795619999999	0.7499999999999999
FACOAL70t2pp	0.9998795619999999	0.7499999999999999
FACOAL181d11tpp	0.9998795619999999	0.7499999999999999
FACOALP50t2pp	0.9998795619999999	0.7499999999999999
FACOAL50t2pp	0.9998795619999999	0.7499999999999999
FACOALP60t2pp	0.9998795619999999	0.7499999999999999
FACOALP90t2pp	0.9998795619999999	0.7499999999999999
FACOALP70t2pp	0.9998795619999999	0.7499999999999999
FACOALT60t2pp	0.9998795619999999	0.7499999999999999
FACOALP80t2pp	0.9998795619999999	0.7499999999999999
FACOAL181d6t2pp	0.9998795619999999	0.7499999999999999
FACOAL100t2pp	0.9998795619999999	0.7499999999999999
ATPATF1	0.9998790359999999	0.39996146187938686
PANO	0.9998787479999999	0.8571375515890076
BIRA	0.9998785800000001	0.8451464999170111
CYTBDpp	0.9998766419999999	0.8222209535499388
CYTBO3_4pp	0.9998766419999999	0.8662301594780294
GLUDy	0.999876432	0.7559193126295698
NADH16pp	0.9998755559999999	0.7751070920093062
NADH6	0.9998755039999999	0.8921308747016897
NADH16	0.9998755039999999	0.8757595084501331
SULO	0.999874736	0.680425956739511
NTPP9_1	0.9998745400000001	0.894455915157825
AKGt2rpp	0.9998745379999999	0.5962869216242486
FTHFDH	0.99987393	0.7324683420605442
2AMACHYD	0.9998737719999999	0.6708419363683673
DAPAL_1	0.9998737719999999	0.6708419363683673
DAPAL	0.9998737719999999	0.6761063431476858
GLUSx	0.999873526	0.7777698483497606
GLYabc	0.99987318	0.8451464999170116
GLYVESSEC	0.99987318	0.6950429789223206
GLYVESSEC_1	0.99987318	0.8451464999170116
GLUK	0.999873096	0.7999871539597962
GLCabc	0.9998726359999999	0.8571363031609878
AMID_1	0.999872072	0.5999743079195924
LDH_D	0.9998712940000001	0.7999871539597943
UMPt6	0.9998706219999999	0.6737223040617586
GLYabcpp	0.9998706080000002	0.8451464999170116
ACSERHS	0.999870066	0.9354250775523043
PSP_L_1	0.999868062	0.894455915157825
LAAL23	0.999867618	0.5962667084475443
CYTK3	0.999867272	0.5
ALDD2y	0.9998670119999999	0.8447389192444069
GLUDy_1	0.999866488	0.8432755481919443
HKt	0.9998662319999999	0.6761063431476931
PIuabcpp	0.9998661	0.8944239995122588
r0082	0.999865134	0.6859943405700353
OSUCCL	0.999865134	0.6859943405700353
unkFol	0.999864372	0.8845337138762345
P5CCD	0.999863644	0.6666666666666667
AASAD2	0.99986364	0.6324758430805152
OPAH	0.9998632699999999	0.8485553875527123
GLUabc	0.99986198	0.8571363031609878
GLUVESSEC	0.99986198	0.8451464999170115
AASAD1	0.9998601300000001	0.5391153209642647
SULRR2	0.99986003	0.9128741864214713
SULR	0.99986003	0.9940173522184574
H2O2syn	0.99985883	0.6819269620180978
ICL	0.999858562	0.43639907118686905
CITMS	0.9998576459999999	0.6666666666666667
MMS	0.9998576459999999	0.6666666666666667
PHNO	0.999857454	0.8781366986198509
FORt2pp	0.999857446	0.5962869216242486
UNK3	0.9998567460000001	0.500008920527045
SUCBZL_1	0.999856226	0.9258413368574957
HAMR	0.9998560380000001	0.9047588532295022
GLYDHDA	0.999855982	0.7142726063219711
NTP2	0.9998558340000001	0.7302811077321583
SBTR	0.99985538	0.6819269620180971
Kabc	0.999854798	0.8451464999170116
GDH1	0.999854408	0.8366561886705802
CITt3pp	0.9998541599999999	0.5962869216242486
CITt_kt	0.9998541599999999	0.5962869216242486
Kabcpp	0.999853106	0.8451464999170116
PSP_1	0.9998530239999999	0.749959852256311
ASPt2_3pp	0.9998528600000001	0.8000028545075457
ASPt2_2pp	0.9998528600000001	0.754249924521174
ASPt2pp	0.9998528600000001	0.5962869216242486
BCOALIG	0.999852718	0.6783405487891536
ACOAH	0.999852716	0.7303201965169412
IDPA	0.9998523300000001	0.7302811077321598
r2073_1	0.999852156	0.8164965809277261
NAabc	0.9998520599999999	0.8451464999170116
CYSDS	0.99985202	0.9128807047849417
3SPYRSP	0.9998518759999999	0.5476815122489326
NTRLASE3	0.9998507420000001	0.7559462860257
CITabc	0.9998506620000001	0.8783082748524598
ADHEr	0.999849982	0.8432830695536238
ALDD31	0.999849912	0.8571375515890054
FACOAL18111Z	0.999849584	0.8333333333333335
FACOAL181_2	0.999849584	0.8333333333333335
ATPATF2	0.9998485159999999	0.44722795757891065
RE1342C	0.999848192	0.7999871539597928
OCTNLL	0.999848128	0.5477401473877066
GMP5N	0.99984763	0.894455915157825
RNAS_LLA	0.999845406	0.7307488108813704
NOX	0.9998453939999999	0.7027459650866898
ASPSALy	0.9998450560000001	0.8447389192444076
CYTDK2_1	0.99984474	0.8944559151578226
SERt2rpp	0.999844406	0.5962869216242486
GTPCII_1	0.999843166	0.9723147688954773
AACLAM	0.9998408699999999	0.6123724356957947
AADa	0.9998408699999999	0.6123724356957947
NIt5	0.999840758	0.5773502691896257
ACP1_FMN	0.999840348	0.6123888239696671
r2465_1	0.999840148	0.5773502691896258
AMETt2	0.9998395119999998	0.6737223040617586
PPPM	0.99983846	0.7005835808106964
DPCOAK_1	0.999838112	0.8944559151578213
SERDC	0.9998375599999999	0.6859943405700353
ACONTa	0.999836232	0.47579298784199564
ACONTa_1	0.999836232	0.47579298784199564
L_LACt3	0.9998358599999999	0.8017837257372732
GDPDPK	0.9998354859999999	0.5999743079195919
G1Dx	0.9998353720000001	0.702745965086689
SULRR	0.999834388	0.758197757344239
SO3R	0.999834388	0.9525813100024334
FAO10	0.999833826	0.9966534913490154
CACOAL	0.9998333300000001	0.676106343147693
PCA2	0.9998333300000001	0.6389466119948706
PACL	0.9998333300000001	0.676106343147693
FADD3	0.9998333300000001	0.6389466119948706
r1254	0.9998333300000001	0.722812960855912
HMR_0305	0.9998333300000001	0.6761063431476922
PALMCL	0.9998333300000001	0.6172275579049972
IPDAB	0.9998333300000001	0.6389466119948644
PCA1	0.9998333300000001	0.6389466119948706
r1319	0.99983275	0.7999871539597952
ARHGDx	0.9998326140000001	0.702745965086687
AHGDx	0.9998326140000001	0.7027459650866865
AACT	0.999831852	0.54441847562653
HCITS	0.999831852	0.6666666666666667
MLTHFte	0.9998318380000001	0.6737223040617586
UMPK2	0.9998313120000001	0.5
FAO1	0.99983056	0.9971055882056197
AMID4	0.9998302219999999	0.5164033072835864
NADH8	0.9998283319999999	0.8673961200221145
GLUMETr	0.9998267819999999	0.5000089205270443
PFK_adp	0.999826212	0.5751869749751353
FAO2	0.9998261700000001	0.9978401771857784
METOX	0.9998257660000001	0.680425956739511
UCPP	0.999825174	0.5
CYTDK1_1	0.999824508	0.8944559151578213
AACOAT	0.999823366	0.6666666666666667
GLNabcpp	0.999823168	0.8571363031609878
GLXt2	0.9998224520000001	0.6737223040617586
ASPabc	0.9998218700000001	0.8451464999170116
ASPabcpp	0.9998218700000001	0.8451464999170116
NADH18pp	0.999819856	0.7751070920093054
SERDA	0.999819292	0.5302307190242911
CYSabcpp	0.999818552	0.8451464999170115
CYSabc2pp	0.999818552	0.8451464999170115
CYSabc	0.999818552	0.8451464999170116
OAAt_1	0.9998182960000002	0.6737223040617586
CYTDt2pp	0.99981772	0.5962869216242486
GTPDPK_1	0.999817646	0.8944559151578216
G3PD2	0.9998157599999999	0.6819269620180963
ADEt2	0.9998136519999999	0.6737223040617586
ALKP_1	0.999812412	0.8944559151578232
FACOAL180	0.999811766	0.6666666666666667
FACOAL180_1	0.999811766	0.6666666666666667
FACOAL180_2	0.999811766	0.6666666666666667
GLYFEM	0.999811366	0.6324623057894827
ZN2t5	0.999811182	0.6123724356957946
SERHL	0.999810528	0.5773811724557497
HMR_7197	0.999810528	0.5773811724557523
L24DC	0.999810424	0.5163590823954491
G3PCT_2	0.9998102919999999	0.5477401473877066
FAO11	0.99981025	0.9956473453807007
PpGppP	0.99980937	0.5
PPGPPDP	0.99980937	0.5
GP4GH	0.9998091460000001	0.7070840720165367
NAKtr	0.999808606	0.7071067811865475
GMPt6	0.9998083120000001	0.6737223040617586
FACOAL60i	0.999805422	0.6666666666666667
MALt2_3	0.9998044100000001	0.9038933219039249
MALt3r	0.9998044100000001	0.6737223040617587
MALt2_2	0.9998044100000001	0.9486832980505138
GLUN_1	0.9998043859999999	0.6708419363683683
GLNTRS2	0.99980422	0.7142726063219751
NTP6	0.9998041799999999	0.7302811077321584
FRUt2	0.999803994	0.6737223040617586
FRD	0.9998039799999999	1.0
FRUpts2	0.9998027959999998	0.75
FORA	0.9998027580000001	0.8944559151578241
Mn2t	0.9998025499999998	0.852198796516667
TSULP	0.9998017020000001	0.6737223040617586
HMR_1754	0.9998015	0.6172275579049966
NTP4	0.9998011099999999	0.7302811077321584
GAPP	0.999801012	0.6123888239696671
SUCCt3pp	0.9998005300000001	0.5962869216242486
SUCCt2_2pp	0.9998005300000001	0.754249924521174
SUCCt2_3pp	0.9998005300000001	0.8000028545075457
SUCCtpp	0.9998005300000001	0.5962869216242486
GTPCII2	0.999797848	0.9411753593894555
GD3P2	0.999797658	0.8447389192444061
r1252	0.9997974900000001	0.8333333333333335
THIH	0.9997966720000001	0.8164528700905909
ME1	0.9997965000000001	0.7999871539597954
DNTPPA	0.99979618	0.6507835874393756
RE2640C	0.9997948000000001	0.5
GLUTRS_2	0.9997947719999999	0.9258413368574957
GLUTRS_3	0.9997947719999999	0.9258413368574957
NADHPO	0.999792738	0.8249726295030233
DHFR2i	0.999792708	0.7027459650866885
SERabc	0.9997924539999999	0.8451464999170116
FPGS_1	0.9997922499999999	0.6286218130628192
LAAL19	0.99978984	0.7559193126295886
TAPTPP	0.9997891899999999	0.7592533241672189
ASNS3_1	0.999788898	0.8249726295030452
ALAabc	0.999787542	0.8451464999170116
SERabcpp	0.9997862439999998	0.8451464999170116
SUCCabc	0.999786196	0.8451464999170116
STFRNS	0.99978586	0.7905948038506436
FACOAL141	0.9997858000000001	0.7216878364870323
FAS80COA_L	0.9997842800000001	0.995007494710639
FCOAH	0.999783366	0.7878000586187596
FCOAH2	0.999783366	0.6507835874393779
PTRCt2	0.9997825	0.6737223040617586
PTRCt3i	0.9997825	0.6737223040617587
RNA_1	0.999782182	0.5963624558113634
FHL	0.9997820000000001	0.6859943405700353
GUAD_1	0.9997816199999999	0.9486883772392553
FUMt3	0.9997815219999999	0.6737223040617586
FUMt2_2	0.9997815219999999	0.9486832980505138
FUMt2_3	0.9997815219999999	0.9038933219039249
ALAabcpp	0.9997801039999998	0.8451464999170116
SQLS	0.9997799799999999	0.4803844614152615
r0027	0.9997798920000001	0.5391153209642647
CYSO	0.99977908	0.717153615775897
ALAALACNc	0.99977908	0.6123724356957946
LYSt2r	0.999778652	0.6737223040617586
TTDCAt2	0.9997784099999999	0.6737223040617586
HMR_3996	0.999778056	0.5556002852675003
LYSMO	0.9997772140000001	0.5164530653763304
r0193	0.9997768779999999	0.8332976445396147
FRDx	0.9997762980000001	0.7027459650866892
CYTK7	0.9997757679999999	0.5
ASPO2	0.999775554	0.8081134294564505
FE2DMT1	0.999774218	0.6737223040617586
SPMDt2	0.999772624	0.6737223040617586
NTD1_1	0.9997724659999999	0.8944559151578235
G6PDH2c	0.999772392	0.9999999999999438
PROt3	0.999771992	0.6737223040617586
THFOR1	0.9997714459999999	0.8399536434436327
G6PDH1	0.9997710659999999	0.7027459650866856
SO4t_e	0.999770932	0.9486832980505138
URIt2pp	0.9997706279999999	0.5962869216242486
DALAabcpp	0.9997701399999999	0.8451464999170116
ASPO2y	0.9997698720000001	0.7645808625799142
APH160	0.9997692780000002	0.749959852256311
SSALx	0.999768972	0.8571375515889834
MLTHFte1	0.9997683759999999	0.8451464999170116
FAS80_L	0.999768162	0.9938093460962841
KAS20SA	0.999768162	0.9992955459717023
GLUCYS	0.9997681159999999	0.7142726063219753
RIBt2	0.9997675099999999	0.6737223040617586
BGLK	0.9997656879999999	0.7142726063219754
TAUPAT1c	0.999764394	0.6737223040617586
ACITL	0.999763772	0.6172275579049968
GLYCt2	0.999763508	0.7071067811865475
APPAT	0.9997631379999999	0.9486883772392535
FRUpts2pp	0.9997626580000001	0.5
R1PK	0.999762578	0.6324307069376988
ZN2t3pp	0.9997622360000001	0.8164965809277261
HCO3_h_ti	0.99976018	0.6737223040617586
CYSO_I	0.9997595340000001	0.7303201965169416
SELNPS_cho	0.9997594599999999	0.7999743062692779
PHEPS	0.9997594599999999	0.7999743062692779
NTP8	0.9997588800000001	0.7302811077321586
MALTt2	0.9997582919999999	0.6737223040617586
ICDHx	0.999756734	0.670841936368366
RNF	0.999756022	0.817022576561151
NADHDH	0.999756022	0.8170225765611513
THFOR2	0.999755872	0.8366485109887482
NAMNPP	0.9997542300000001	0.6324758430805172
MALCOAMT	0.999754026	0.5345470071420754
TRIOK	0.9997529459999999	0.6324307069376988
SHL_c	0.999752934	0.7302811085169427
NDP6	0.99975258	0.7302811077321584
CYOO3	0.999752286	0.8877627893953703
PALFATPtc	0.999752208	0.8333333333333335
DCTPD	0.9997516660000001	0.6928129066803776
MALLAC	0.9997513400000001	0.6859943405700353
TTDCAFATPc	0.999751292	0.8333333333333335
HEX1_1	0.9997507179999999	0.8944559151578213
DTPH	0.999750698	0.7302811077321586
GALt2_2	0.999748522	0.9486832980505138
CHLt2	0.999748128	0.6737223040617586
OAAt2_2pp	0.9997468359999999	0.754249924521174
HDCAt2	0.999746308	0.6737223040617586
PYK4	0.9997453860000001	0.5999743079195912
AIRCra	0.9997453700000001	0.9090882550433427
CGLYt3_2	0.999745026	0.8521987965166669
CYSGLYt2ir	0.999745026	0.6737223040617586
LAAL8	0.999744482	0.5962667084475279
NDH_1	0.999743796	0.8170225765611513
NO3t3	0.9997418180000001	0.6737223040617586
r0085	0.9997417580000001	0.5669597145192751
HYNE	0.9997417580000001	0.5669597145192751
METNA	0.9997414859999999	0.5999743079195926
BUTt2r	0.999741044	0.6737223040617586
HMR_0168	0.999741038	0.6666666666666667
DNADDP	0.9997386699999999	0.7499598522563056
ADEt2rpp	0.999738606	0.5962869216242486
CAATPS	0.999738286	0.8386238000533262
CAATPS_1	0.999738286	0.8571363031609878
NDP8	0.999737308	0.7302811077321586
PPNCL3	0.999736202	0.6761063431476919
LAAL21	0.999734136	0.6761063431476932
OXACOAL	0.9997328119999999	0.6666666666666667
THRt2r	0.99973206	0.6737223040617586
NDH1_2p	0.999730538	0.7751070920093062
ETOHMO	0.9997303940000002	0.8677218312746245
METTRS_1	0.9997295659999998	0.676106343147693
HCYStabcpp	0.999729294	0.8451464999170116
LAAL9	0.9997287619999999	0.7559193126295886
HMR_0200	0.9997286219999999	0.6666666666666667
GLUTRS2	0.999728366	0.676106343147693
MALS	0.9997283320000001	0.6666666666666667
ZN2abcpp	0.99972828	0.8451464999170116
DTMPt6	0.999728088	0.6737223040617586
ACSPHAC140	0.999728084	0.6666666666666667
HXANt2pp	0.9997265820000001	0.5962869216242486
CMPA_1	0.999726278	0.8411885827806082
PTRCt2pp	0.99972598	0.5962869216242486
NDP4	0.999725604	0.7302811077321584
OCDCAt2	0.999725568	0.6737223040617586
RPNTPH	0.99972408	0.6507835874393783
DGTP8DETOX	0.99972408	0.6507835874393744
MTHFD_1	0.9997232180000001	0.894455915157825
X00002	0.9997228659999999	0.6996050228430661
FMNRy_1	0.9997225000000001	0.7905567207397922
FMNRx2	0.9997225000000001	0.7999871539597948
THRS_2	0.9997223199999998	0.894455915157825
OLEICFATPtc	0.999722048	0.8333333333333335
NI2t3pp	0.9997214	0.8164965809277261
CYO1b2pp_syn_1	0.9997207419999998	0.7304516757614693
CYOO2pp	0.9997207419999998	0.7304516757614696
CYO1bpp_syn_1	0.9997207419999998	0.7304516757614697
CYTCAA3pp	0.9997207419999998	0.6640024972384674
CYTCBB3pp	0.9997207419999998	0.4666628606498169
HMR_0188	0.99972042	0.6666666666666667
2OBUTt	0.9997199600000002	0.6737223040617586
THFGLUH	0.999719736	0.5999743079195838
FADRx	0.9997192500000001	0.7027459650866889
UREA2t2	0.9997181319999999	0.8521987965166669
UREAt_2	0.9997181319999999	0.6737223040617586
MTHFR3_1	0.999717974	0.9486883772392728
FPGS_tm	0.999716108	0.8347755575974658
FPGS	0.999716108	0.8347755575974657
THFGLUS	0.999716108	0.7142726063219753
r1382_1	0.999716108	0.8404897133159296
ALOX	0.9997149220000001	0.7324623680306489
MTHFD2	0.9997148299999999	0.7027459650866898
ACTNt2r	0.9997143700000001	0.6737223040617586
FMNRx	0.999711866	0.702745965086689
LAAL35	0.9997116699999999	0.7559193126295886
XANt2pp	0.999711652	0.5962869216242486
PDE4	0.9997113479999999	0.7559462860256991
RNA	0.99971102	0.6031610841754901
DPCOAPP	0.9997108259999999	0.7499598522563058
RE1933C	0.9997094360000001	0.6063447895511933
PYK2	0.99970936	0.5999743079195862
r0318	0.9997091260000002	0.5999743079195902
THRt2rpp	0.99970885	0.5962869216242486
NFORGLUAH	0.9997070919999999	0.7071004743500156
DUTPDP_1	0.9997069940000001	0.8944559151578235
6HNACMO	0.999703918	0.775307572020316
SALCOD	0.999703918	0.7753075720203012
FE2t3pp	0.99970186	0.8164965809277261
FE2t2pp	0.99970186	0.5962869216242486
PPAt6	0.99970138	0.6737223040617586
MTHFR2_1	0.999701366	0.7027459650866856
MTHFR2	0.999701366	0.8081134294564519
FADRx2	0.999700932	0.6819269620180968
G3PD	0.999700832	0.5
SS	0.999700402	0.6225167513659395
HMR_1467	0.999700402	0.6225167513659395
ICHDx	0.9997001379999999	0.6708419363683654
ASPOb	0.9996999019999999	0.6928129066803791
IVCS	0.9996979720000001	0.7216878364870323
SULFDH	0.9996979539999999	0.7333380912889305
FRUabc	0.9996960860000002	0.8451464999170116
LDPCDES	0.9996960360000001	0.7905948038506436
FAH2	0.9996958899999999	0.7778623109828535
LAAL5	0.99969447	0.7559193126295886
FACOAL80	0.9996933120000001	0.6666666666666667
PDH2	0.9996928780000001	0.7142726063219752
NI2abcpp	0.999692864	0.8451464999170116
GLNt4	0.999692838	0.6708203932499369
SO4t2pp	0.999692548	0.5962869216242486
ALAALAPEPT1tc	0.999691752	0.6737223040617586
LCTSt	0.99969146	0.6737223040617586
GUACYC	0.9996910380000001	0.7697934920784096
FACOAL1813	0.9996898599999999	0.6666666666666667
TYRt2r	0.9996886139999999	0.6737223040617586
SPMDt2pp	0.9996873900000001	0.5962869216242486
r1529	0.999687196	0.8451464999170116
SPODM_1	0.9996870079999999	0.7746464233391736
TSULabc	0.999686856	0.8571363031609878
4ABUTabcpp	0.999686534	0.8451464999170102
FDH3	0.9996864460000001	0.8170225765611507
UGP_PGM_c	0.999685658	0.7999871539597928
FRUt3	0.999685604	0.5962869216242486
L_LACt2rpp	0.999685572	0.5962869216242486
OIVD2E	0.9996846099999999	0.731357833193527
r1516	0.999683082	0.8451464999170116
GSNK	0.9996830680000001	0.6324307069376988
UMPK5	0.999682308	0.5
LYSt3pp	0.9996821060000001	0.5962869216242486
LYSt2pp	0.9996821060000001	0.8164965809277261
CSND	0.999681936	0.6928129066803773
CD2t5	0.9996817979999999	0.6123724356957946
MCAO_c	0.9996815120000001	0.924997280536323
FCSTOLS_c	0.9996815120000001	0.924997280536323
ARApts	0.9996810380000001	0.5
BTNt4i	0.999680848	0.7071067811865475
HISt2r1	0.9996805739999999	0.6737223040617586
BACCL	0.9996804999999999	0.5999743079195915
FTHFI	0.999677398	0.8451464999170097
FF_11	0.9996769560000001	0.6737223040617586
BUPN	0.99967685	0.7492749812647297
UPPN	0.99967685	0.8411885827806239
FEROc	0.999676518	0.5191501781250794
ACYP	0.99967594	0.7302811077321545
DANNt2	0.9996753219999999	0.6737223040617586
GALt2pp	0.9996750779999999	0.5962869216242486
MNabc_rev	0.999674554	0.8451464999170116
GLCNt2r	0.9996743699999999	0.6737223040617586
CPS_1	0.999673968	0.4629206684287477
CBPSam_1	0.999673968	0.8838748028893453
THRabcpp	0.9996725700000001	0.8451464999170116
NTP9	0.9996724739999999	0.7302811077321586
ARGSS_1	0.999671322	0.9561894686999521
AMPTASEGGLU	0.999669956	0.75
GTHRDt2_1	0.999669544	0.8571363031609878
r1530	0.999669544	0.8571363031609878
GUAt2pp	0.999669542	0.5962869216242486
NDH1_1p	0.9996691959999999	0.7751070920093062
ALAD_L2	0.999668782	0.8366561886705919
CA2abc	0.9996682620000001	0.8451464999170116
ZN2t6	0.9996676560000001	0.7071067811865475
RE2649C	0.9996676279999999	0.7303201965169425
GABAVESSEC	0.99966626	0.5212896743282573
GABAVESSEC_1	0.99966626	0.8451464999170102
CD2abc2	0.9996657639999998	0.8451464999170115
LYSabcpp	0.999665762	0.8451464999170116
ARNO	0.99966519	0.6415082459214136
ETOHt3	0.999665086	0.7071067811865475
ETOHt2r	0.999665086	0.7071067811865475
LAAL3	0.9996643479999999	0.755919312629588
GLYCAt2rpp	0.999664188	0.5962869216242486
FPGS7_1	0.9996639819999998	0.6286218130628187
FALDtpp2	0.9996639220000001	0.5962869216242486
FALDep	0.9996639220000001	0.5962869216242486
LYSabc	0.999663376	0.8451464999170116
NTPP1_1	0.999663146	0.8944559151578232
FE2abcpp	0.999662864	0.8571363031609878
RPEc	0.9996613780000001	0.9999999999999998
FAH3	0.99965983	0.7778623109828535
6PGCt6	0.9996592559999999	0.6737223040617586
r1515	0.9996591499999999	0.8451464999170116
8AONNt2	0.999658506	0.6737223040617586
MDHi2	0.999657608	0.9999999999999998
SULabc	0.999657182	0.8571363031609878
r1162	0.999657182	0.8451464999170116
FDH2	0.99965718	0.8170225765611507
CHORt2	0.9996570800000001	0.6737223040617586
NOS1	0.9996570220000001	0.7778623109828515
NO3abcpp	0.999657018	0.8451464999170116
GLYALDDy	0.999654964	0.8447389192444089
BCT1_syn	0.9996544799999999	0.8451464999170116
HCO3abc	0.9996544799999999	0.8451464999170116
MN2t3pp	0.9996540700000001	0.5962869216242486
MNt2pp	0.9996540700000001	0.5962869216242486
APH180	0.9996539459999999	0.749959852256311
OXAt	0.9996534560000001	0.6737223040617586
TARTD	0.999653404	0.4757929878419992
PDE3	0.9996526219999999	0.6708419363683688
UDPACGA6D	0.99965261	0.9263665388941495
DHGLYH	0.9996517920000001	0.7746215450919335
DURIt2	0.999651772	0.6737223040617586
TYRtipp	0.9996515420000002	0.7071067811865475
METte	0.9996505860000001	0.6737223040617587
DES2_C16	0.999650164	0.8677218312746245
DESAT16a	0.999650164	0.8677218312746245
BUTt2rpp	0.9996500559999999	0.5962869216242486
CITRt2r	0.9996497300000001	0.6737223040617586
ASNt2r	0.9996488319999999	0.6737223040617586
CHLabc_rev	0.9996487120000002	0.8451464999170116
DRIBt2	0.999648616	0.6737223040617586
O2XOADOX	0.9996484600000001	0.7419263997919994
FACOAE181	0.99964768	0.6324250642403271
CTPS1_2	0.9996459340000001	0.8366561886705824
ARGabcpp	0.9996455940000001	0.8571363031609879
MDHy	0.9996450319999999	0.6819269620180979
CD2abcpp	0.9996443420000001	0.8571363031609878
MELIBt2	0.999643946	0.6737223040617586
SUCOAACTr	0.9996428559999998	0.5
3PGt6	0.999642508	0.6737223040617586
PGLYCP_1	0.999642398	0.7302811077321548
CYSTabc	0.999641484	0.8451464999170115
DESAT16_2	0.9996413000000001	0.7378779516582035
BALAVECSEC	0.9996406200000001	0.5212896743282527
BALAVECSEC_1	0.9996406200000001	0.8451464999170116
RBPC	0.9996400160000001	0.6228399138858043
THMt3	0.999639578	0.7071067811865475
THMt2	0.999639578	0.7071067811865475
FACOAL1831	0.9996385460000001	0.6666666666666667
ADPACDAc	0.9996385460000001	0.6666666666666667
FACOAL182_1	0.9996385460000001	0.6666666666666667
FACOAL240i	0.9996385460000001	0.6666666666666667
FACOAL240_1	0.9996385460000001	0.6666666666666667
FACOAL1822	0.9996385460000001	0.6666666666666667
HMR_0433	0.9996385460000001	0.6666666666666667
HMR_0429	0.9996385460000001	0.6666666666666667
PACCOAL3	0.9996385460000001	0.6666666666666667
FACOAL2	0.9996385460000001	0.6666666666666667
FACOAL1832	0.9996385460000001	0.6666666666666667
FACOAL184	0.9996385460000001	0.6666666666666667
PACCOAL2	0.9996385460000001	0.6666666666666667
FACOAL226	0.9996385460000001	0.6666666666666667
FACOAL240	0.9996385460000001	0.6666666666666667
PACOAL	0.9996385460000001	0.6666666666666667
FACOAL2252	0.9996385460000001	0.6666666666666667
FACOAL2251	0.9996385460000001	0.6666666666666667
FACOAL224	0.9996385460000001	0.6666666666666667
FACOAL206	0.9996385460000001	0.6666666666666667
FACOAL205	0.9996385460000001	0.6666666666666667
RE3079C	0.9996385460000001	0.6666666666666667
PACCOAL	0.9996385460000001	0.6666666666666667
HMR_0393	0.9996385460000001	0.6666666666666667
FACOAL2042	0.9996385460000001	0.6666666666666667
FACOAL204	0.9996385460000001	0.6666666666666667
FACOAL203	0.9996385460000001	0.6666666666666667
FACOAL200	0.9996385460000001	0.6666666666666667
RE3075C	0.9996385460000001	0.6666666666666667
FACOAL191	0.9996385460000001	0.6666666666666667
LINOFATPtc	0.9996385460000001	0.6666666666666667
IBUP_RASCL1hep	0.9996385460000001	0.6666666666666667
LGNCFATPtc	0.9996385460000001	0.6666666666666667
FACOAL1821	0.9996385460000001	0.6666666666666667
RE2635C	0.9996385460000001	0.6666666666666667
ACSPHAC160	0.9996385460000001	0.6666666666666667
ACSPHAC142	0.9996385460000001	0.6666666666666667
ACSPHAC141d5	0.9996385460000001	0.6666666666666667
ACSPHAC141	0.9996385460000001	0.6666666666666667
FACOAL170_anteiso	0.9996385460000001	0.6666666666666667
CAFFCOA	0.9996385460000001	0.6666666666666667
ACSPHAC121d6	0.9996385460000001	0.6666666666666667
ACSPHAC121	0.9996385460000001	0.6666666666666667
ACSPHAC120	0.9996385460000001	0.6666666666666667
FACOAL170_ISO	0.9996385460000001	0.6666666666666667
FACOAL170	0.9996385460000001	0.6666666666666667
ACSPHAC101	0.9996385460000001	0.6666666666666667
ACSPHAC100	0.9996385460000001	0.6666666666666667
FACOAL161_ISO	0.9996385460000001	0.6666666666666667
r0651	0.9996385460000001	0.6666666666666667
FACOAL160_ISO	0.9996385460000001	0.6666666666666667
FACOAL150_anteiso	0.9996385460000001	0.6666666666666667
FACOAL150_ISO	0.9996385460000001	0.6666666666666667
FACOAL150	0.9996385460000001	0.6666666666666667
FACOAL140_ISO	0.9996385460000001	0.6666666666666667
FACOAL1	0.9996385460000001	0.6666666666666667
ACSPHAC40	0.9996385460000001	0.6666666666666667
ACSPHAC50	0.9996385460000001	0.6666666666666667
ACSPHAC60	0.9996385460000001	0.6666666666666667
ACSPHACP90	0.9996385460000001	0.6666666666666667
FACOAL182	0.9996385460000001	0.6666666666666667
HMR_0437	0.9996385460000001	0.6666666666666667
FACOAL181_1	0.9996385460000001	0.6666666666666667
FACOAL1812_1	0.9996385460000001	0.6666666666666667
FACOAL1812	0.9996385460000001	0.6666666666666667
HMR_0165	0.9996385460000001	0.6666666666666667
FACOAL244_1	0.9996385460000001	0.6666666666666667
ACSPHACT60	0.9996385460000001	0.6666666666666667
ACSPHACT40	0.9996385460000001	0.6666666666666667
ACSPHACP80	0.9996385460000001	0.6666666666666667
ACSPHAC70	0.9996385460000001	0.6666666666666667
ACSPHACP70	0.9996385460000001	0.6666666666666667
ACSPHACP60	0.9996385460000001	0.6666666666666667
ACSPHACP50	0.9996385460000001	0.6666666666666667
ACSPHACP40	0.9996385460000001	0.6666666666666667
ACSPHACP100	0.9996385460000001	0.6666666666666667
ACSPHAC90	0.9996385460000001	0.6666666666666667
FACOAL171_anteiso	0.9996385460000001	0.6666666666666667
ACSPHAC80	0.9996385460000001	0.6666666666666667
FACOAL171_ISO	0.9996385460000001	0.6666666666666667
FACOAL241	0.9996385460000001	0.6666666666666667
HMR_0385	0.9996385460000001	0.6666666666666667
RE3335C	0.9996385460000001	0.6666666666666667
HMR_0327	0.9996385460000001	0.6666666666666667
FVSCOAhc	0.9996385460000001	0.6666666666666667
FERULCOAS	0.9996385460000001	0.6666666666666667
3HPVSCOAhc	0.9996385460000001	0.6666666666666667
BCOALIG2	0.9996385460000001	0.6666666666666667
DOCOSACT	0.9996385460000001	0.6666666666666667
HMR_0209	0.9996385460000001	0.6666666666666667
HMR_0345	0.9996385460000001	0.6666666666666667
DOCO13EFATP	0.9996385460000001	0.6666666666666667
SUBERICACT	0.9996385460000001	0.6666666666666667
URSCHOLCOAc	0.9996385460000001	0.6666666666666667
RETNCOA	0.9996385460000001	0.6666666666666667
HMR_0381	0.9996385460000001	0.6666666666666667
ARACHFATPc	0.9996385460000001	0.6666666666666667
4CMCOAS	0.9996385460000001	0.6666666666666667
HMR_1627	0.9996385460000001	0.6666666666666667
HMR_0323	0.9996385460000001	0.6666666666666667
FACOAL_220_c	0.9996385460000001	0.6666666666666667
HMR_0297	0.9996385460000001	0.6666666666666667
HMR_0279	0.9996385460000001	0.6666666666666667
SEBACACT	0.9996385460000001	0.6666666666666667
HMR_0184	0.9996385460000001	0.6666666666666667
HMR_0289	0.9996385460000001	0.6666666666666667
HMR_0293	0.9996385460000001	0.6666666666666667
C12DCACT	0.9996385460000001	0.6666666666666667
HMR_0301	0.9996385460000001	0.6666666666666667
ARACHDFATPtc	0.9996385460000001	0.6666666666666667
LEVUACOAL	0.9996385460000001	0.6666666666666667
HMR_0309	0.9996385460000001	0.6666666666666667
HMR_0319	0.9996385460000001	0.6666666666666667
DCHOLESTANCOAc	0.9996385460000001	0.6666666666666667
4HPTNCOAL	0.9996385460000001	0.6666666666666667
HMR_0204	0.9996385460000001	0.6666666666666667
FACOAL_70_c	0.9996385460000001	0.6666666666666667
FACOAL_164_6Z9Z12Z15Z_c	0.9996385460000001	0.6666666666666667
HMR_0192	0.9996385460000001	0.6666666666666667
R_group_phosphotase_1	0.9996385460000001	0.6666666666666667
RE3446C	0.9996385460000001	0.6666666666666667
RTOTAL2FATPc	0.9996385460000001	0.6666666666666667
HMR_0177	0.9996385460000001	0.6666666666666667
FACOAL246_1	0.9996385460000001	0.6666666666666667
RTOTAL3FATPc	0.9996385460000001	0.6666666666666667
RTOTALFATPc	0.9996385460000001	0.6666666666666667
R_group_phosphotase_2	0.9996385460000001	0.6666666666666667
RE3562C	0.9996385460000001	0.6666666666666667
HMR_0389	0.9996385460000001	0.6666666666666667
HMR_0171	0.9996385460000001	0.6666666666666667
FACOAL245_2	0.9996385460000001	0.6666666666666667
FACOAL245_1	0.9996385460000001	0.6666666666666667
RE3345C	0.9996385460000001	0.6666666666666667
R_group_phosphotase_3	0.9996385460000001	0.6666666666666667
OCT11EFATP_1	0.9996385460000001	0.6666666666666667
OCT11EFATP	0.9996385460000001	0.6666666666666667
HMR_0241	0.9996385460000001	0.6666666666666667
HMR_0233	0.9996385460000001	0.6666666666666667
FACOAL_163_6Z9Z12Z_c	0.9996385460000001	0.6666666666666667
HMR_0267	0.9996385460000001	0.6666666666666667
FACOAL_162_9Z12Z_c	0.9996385460000001	0.6666666666666667
FACOAL_161_2E_c	0.9996385460000001	0.6666666666666667
FACOALPREPH	0.9996385460000001	0.6666666666666667
FACOALPHDCA	0.9996385460000001	0.6666666666666667
FACOAL90i	0.9996385460000001	0.6666666666666667
HMR_0255	0.9996385460000001	0.6666666666666667
HMR_0180	0.9996385460000001	0.6666666666666667
HMR_0245	0.9996385460000001	0.6666666666666667
OCDCAFATPc	0.9996385460000001	0.6666666666666667
FACOAL50i	0.9996385460000001	0.6666666666666667
FACOAL260	0.9996385460000001	0.6666666666666667
HMR_0271	0.9996385460000001	0.6666666666666667
HMR_8582	0.9996384279999999	0.6123724356957946
NO2tabcpp	0.99963833	0.8451464999170116
GLXCL	0.9996369059999999	0.8571363031609818
ALACt2r	0.999636596	0.6737223040617586
r1382	0.999635394	0.7957069495060851
IDONt2r	0.9996340119999999	0.6737223040617586
6TXAN5MPAML	0.999633402	0.8333154908468056
CD2t3pp	0.99963327	0.8164965809277261
MG2abc	0.9996325200000001	0.8451464999170116
NO3abc	0.999631162	0.8451464999170116
GTPCI_2	0.99963113	0.9486883772392548
LAAL20	0.999630518	0.7142726063219753
GALabc	0.999629766	0.8571363031609878
FOLt	0.9996285979999999	0.7071067811865475
NO3t2pp	0.999628482	0.5962869216242486
PROabcpp	0.9996278400000002	0.8571363031609878
OROATP	0.999627838	0.6737223040617586
MTHFC_1	0.999627362	0.8660717586836241
ARGt3pp	0.999627358	0.5962869216242486
ARGt2pp	0.999627358	0.5962869216242486
5DH4DGLCD	0.9996272860000002	0.7999871539597974
FUMt2_3pp	0.9996268480000001	0.8000028545075457
FUMtpp	0.9996268480000001	0.5962869216242486
FUMt2_2pp	0.9996268480000001	0.754249924521174
r1383	0.9996265959999999	0.688351917808836
DMPSS_c	0.9996263280000001	0.857133728214071
Cobalt2abcppI	0.999626232	0.8571363031609878
COBALT2abcpp	0.999626232	0.8451464999170116
OCDOR	0.9996262120000001	0.792294047193014
COBALT2t3pp	0.999626114	0.8164965809277261
5MTRt2	0.999624412	0.6737223040617586
UACGAMDH2	0.999624328	0.4757929878419992
UDPACGLUDH	0.999624328	0.4757929878419992
MAN6Pt6	0.999623852	0.6737223040617586
AKP1_2	0.99962364	0.9855299055767418
AKP1_1	0.99962364	0.9799629960398714
CA2abc1pp	0.999622606	0.8571363031609878
CA2abcpp	0.999622606	0.8451464999170115
THRabc	0.9996222419999998	0.8451464999170116
HMR_0253	0.9996210999999999	0.8451464999170116
DESAT16	0.9996207440000001	0.8677218312746245
PHEPC	0.999619668	0.6666845079594457
CHLabcpp	0.999617754	0.8571363031609878
CU2abcpp	0.9996172659999999	0.8571363031609878
RMNt	0.99961714	0.6737223040617586
MAL_Dt2	0.9996160279999999	0.7071067811865475
MALTabcpp	0.999615526	0.8571363031609878
CSNt2pp	0.999614972	0.5962869216242486
AMPTASEGM	0.999614154	0.6123724356957946
AMPEP9	0.999614154	0.6123724356957946
UREAabcpp	0.9996133879999999	0.8451464999170116
MI1PP_1	0.9996130400000001	0.894455915157825
AGMabcpp	0.9996128299999999	0.8451464999170116
NMNHYD_1	0.9996111899999999	0.7302811077321598
ARBabcpp	0.999610472	0.8571363031609879
FISC	0.9996103380000001	0.7210277627431729
GLYBabcpp	0.9996099299999999	0.8571363031609878
SUCCt4_2	0.9996087999999999	0.8485281374238569
SUCCt4_3	0.9996087999999999	0.8999999999999998
HMR_9610	0.9996087999999999	0.6708203932499369
ARGDI	0.9996081099999999	0.6928129066803765
NO2t2rpp	0.999607988	0.5962869216242486
NMNTP	0.9996072939999999	0.6737223040617586
DINSt2	0.9996072420000001	0.6737223040617586
PTRCTA	0.999605746	0.500008920527045
AMPN	0.9996047960000001	0.5
FPGS4_1	0.999604676	0.6286218130628192
DGSNt2	0.9996042980000001	0.6737223040617586
CBMK4	0.999603424	0.6735993492849528
FDH6r	0.999603238	0.670841936368367
ALDD14	0.999603052	0.8571375515889756
AKGCAL	0.999602666	0.5999743079195926
VALabc	0.99960255	0.8571363031609878
PYRDC2	0.999602118	0.6761063431476902
ILEabc	0.9996010819999999	0.8571363031609878
APH161	0.9996009600000001	0.749959852256311
G3PCT	0.9996009560000001	0.5999743079195904
r1523	0.999600152	0.8451464999170116
TYRabc	0.9995999959999999	0.8451464999170116
TRPabc	0.9995998800000001	0.8451464999170116
PROt2rpp	0.9995998199999999	0.5962869216242486
DHPTt	0.9995997620000001	0.6737223040617586
GCALDDy	0.9995985179999998	0.8447389192444087
MI1Pt	0.9995981339999999	0.6737223040617586
GTHOXti2	0.999597996	0.8451464999170116
NACHORCTL3le	0.9995979800000001	0.6737223040617586
SKMt2	0.999597978	0.6737223040617586
ACMANAt2	0.999596972	0.6737223040617586
LEUabc	0.999596718	0.8571363031609878
GCALDtabcpp	0.9995964199999999	0.8451464999170115
URIK1_1	0.9995939420000001	0.8944559151578213
CBPS_1	0.999593552	0.9737350718664876
ILEt2rpp	0.999592692	0.5962869216242486
ILEt3pp	0.999592692	0.5962869216242486
ACTLMO	0.9995923919999999	0.8677218312746245
NITR	0.99959186	0.7303201965169444
4ABZt2r	0.99959022	0.6737223040617586
PHEt2r	0.999590016	0.6737223040617586
ARBt2rpp	0.999588264	0.5962869216242486
PPAt2pp	0.999587908	0.5962869216242486
UMPK6	0.999587852	0.5
MG2uabcpp	0.9995873	0.8451464999170116
15DAPabcpp	0.9995863939999999	0.8451464999170097
ACACt2	0.999586174	0.6737223040617586
ALLTNt2r	0.9995851360000001	0.6737223040617586
KHK	0.9995850879999999	0.7999871539597962
LCYSTCBOXL	0.9995846260000001	0.8660717586836273
IPDPS_syn	0.9995837059999999	0.7911576282319417
2OBUTt2ipp	0.999582102	0.5962869216242487
CARBSARAH	0.999581608	0.8411885827806054
LEUt3pp	0.999581104	0.5962869216242486
LEUt2rpp	0.999581104	0.5962869216242486
Cuabc	0.999580224	0.8571363031609878
FAS181	0.999579928	0.9302123930327936
GLYTRS_1	0.9995792400000001	0.676106343147693
RE2638C	0.999579214	0.6761063431476921
BTCOARx	0.9995790619999999	0.680425956739493
r1536	0.9995790600000001	0.8451464999170116
PHPYRte	0.999578812	0.6737223040617586
BTNt	0.9995787060000001	0.8451464999170115
MOBDabc_rev	0.999578574	0.8451464999170116
MALt2_3pp	0.9995776239999999	0.8000028545075457
MALt2_2pp	0.9995776239999999	0.754249924521174
MALtpp	0.9995776239999999	0.5962869216242486
MALt3pp	0.9995776239999999	0.5962869216242486
MANabc	0.999577532	0.8451464999170116
CYSLY3	0.999576952	0.6694410700424123
THMt6	0.9995762060000001	0.6737223040617586
THYMt3r	0.9995762060000001	0.6737223040617586
HMPPtr	0.9995761699999999	0.8451464999170102
5AOPt2	0.999575778	0.6737223040617586
5AOPt	0.999575778	0.852198796516667
PSER_Lt6	0.999575582	0.6737223040617586
CU2t2ex	0.999574702	0.5345347450615581
2PGt6	0.9995745859999999	0.6737223040617586
DESAT14	0.9995741260000001	0.8677218312746245
CLt_e	0.999573922	0.6737223040617587
CLt3r_2	0.999573922	0.44721359549995787
UDPGD	0.999573496	0.9263665388941495
6PHBG_2	0.999572736	0.6681362455191009
VALt2rpp	0.99957215	0.5962869216242486
VALt3pp	0.99957215	0.5962869216242486
CCGS	0.9995707659999999	0.6707737120823954
GLYCLTt2rpp	0.99956964	0.5962869216242486
PA160abcpp	0.9995688460000001	0.8451464999170116
HISabc	0.9995681879999999	0.8451464999170116
UDPRHMS_c	0.999568176	0.7911576282319417
GLYBt3pp	0.9995679839999999	0.5962869216242486
GLYBt2pp	0.9995679839999999	0.5962869216242486
CYSTRS_1	0.99956782	0.676106343147693
CIGAMS	0.9995678	0.7070840720165379
ACTF	0.999567764	0.6123724356957946
G3PA	0.999567764	0.6123724356957946
ACOAD1fr	0.9995677159999999	1.0
MSADC	0.99956739	0.6859943405700353
MELIBabc	0.9995663699999999	0.8451464999170116
DESATPG160	0.9995660599999999	0.9411764705882353
FE3abcpp	0.999565172	0.8571363031609878
UREA2t2pp	0.9995651000000001	0.754249924521174
CA2t3pp	0.999564984	0.5962869216242486
ASNabc	0.9995647719999999	0.8451464999170116
ASNabcpp	0.9995647719999999	0.8451464999170116
GCPN	0.999564374	0.6547738111608559
ALLTAMH2	0.9995641620000001	0.8606598948133798
CD2t6	0.9995639480000001	0.7071067811865475
PS160abcpp	0.9995638059999999	0.8451464999170116
METSOX1abcpp	0.9995636260000001	0.8451464999170116
METSOX1abc	0.9995636260000001	0.8451464999170116
r1326	0.999562832	0.5773811724557514
CHLt2pp	0.999562382	0.5962869216242486
CHLt3pp	0.999562382	0.5962869216242486
MGSA2	0.9995623379999999	0.6666309816936052
SUCRabc	0.999562006	0.8451464999170116
LACLt2	0.999561512	0.7071067811865475
BETALDHy	0.999561072	0.8447389192444076
HMR_4816	0.9995593079999999	0.9583311031418881
METSOX2abc	0.999558326	0.8451464999170116
METSOX2abcpp	0.999558326	0.8451464999170116
NTD11	0.9995580540000001	0.6123888239696671
THISAT	0.99955798	0.5999743079195915
GMHEPAT	0.99955798	0.5999743079195909
SELADT	0.99955798	0.5999743079195909
S3AdT	0.99955798	0.5999743079195893
MPTAT	0.99955798	0.5999743079195915
LIPATPT_1	0.99955798	0.5999743079195915
RE1944C	0.99955798	0.59997430791959
LIPATPT_2	0.99955798	0.5999743079195915
Spt3AdT	0.99955798	0.5999743079195893
MPTSS	0.99955798	0.5999743079195915
PA140abcpp	0.9995576739999998	0.8451464999170116
PA180abcpp	0.999557448	0.8451464999170116
DESAT14_9	0.9995567659999999	0.7378779516582035
COBALT2tpp	0.99955664	0.5773502691896257
CELBt2	0.999556486	0.6737223040617586
PA120abcpp	0.999556318	0.8451464999170116
URAt2pp	0.999554824	0.5962869216242486
INSK	0.9995547519999999	0.6324307069376988
UAMRH	0.9995537779999999	0.7778623109828535
ALDD16	0.999553558	0.8571375515890076
F6PA	0.9995532560000001	0.5773811724557547
CARORSr	0.999553212	0.7324683420605465
ADNt2pp	0.9995524540000001	0.5962869216242486
HP	0.999550328	0.894455915157825
HISTP_1	0.999550328	0.894455915157825
DAPabc	0.99955032	0.8451464999170099
DAPabcpp	0.99955032	0.8451464999170099
RIBFLVt3o	0.99955026	0.8451464999170116
RIBFLVt3	0.99955026	0.8451464999170116
F1PP	0.999550052	0.75
INSTabc	0.999549668	0.8451464999170116
NTPP11_1	0.999549056	0.894455915157825
HISabcpp	0.9995487759999999	0.8451464999170116
FOLABCCte	0.99954874	0.8451464999170116
THMabc	0.999546878	0.8451464999170116
THMATPe	0.999546878	0.8451464999170116
PHEMEabcpp	0.999546838	0.8451464999170116
PHEME2abcpp	0.999546838	0.8451464999170116
HEMEti	0.999546838	0.8451464999170116
PHEMEABCte	0.999546838	0.8451464999170116
LCTStpp	0.9995459280000001	0.5962869216242486
5FTHFt	0.999545872	0.6737223040617586
HPYRRx_1	0.999544732	1.0
FEENTER2tpp	0.9995446900000001	0.8451464999170116
CUt3	0.9995425499999999	0.6737223040617586
CBLAT_DELETE	0.999542546	0.6666666666666667
CBIAT_DELETE	0.999542546	0.6666666666666667
SELMETAT	0.999542546	0.6666666666666667
COB1NDAAT2	0.999542546	0.6666666666666667
MALTTRabcpp	0.9995424720000001	0.8451464999170116
MALTTRabc	0.9995424720000001	0.8451464999170116
MALTTTRabc	0.9995417419999999	0.8451464999170116
MALTTTRabcpp	0.9995417419999999	0.8451464999170116
MALTHXabcpp	0.9995410899999999	0.8451464999170116
MALTHXabc	0.9995410899999999	0.8451464999170116
MALTPTabcpp	0.9995395439999999	0.8451464999170116
MALTPTabc	0.9995395439999999	0.8451464999170116
CHOLSabc	0.9995392339999999	0.8571363031609878
DIDP	0.9995389000000001	0.7302811077321585
BNOCA	0.999538022	0.7277781513585019
CITt7	0.99953785	0.5164033072835956
HT44D	0.9995377879999999	0.6123724356957946
HICITD	0.9995377879999999	0.8018073861452899
C3STDH1	0.9995377879999999	0.6415082459214043
C3STDH2	0.9995377879999999	0.641508245921425
DMGLYBabcpp	0.99953712	0.8451464999170115
ALAGLUabcpp	0.99953643	0.845146499917011
NTP11	0.9995353	0.7302811077321585
RAFFabc	0.999534622	0.8451464999170116
GLU_Dt2	0.99953442	0.6737223040617586
DESAT18_6	0.99953391	0.7378779516582035
DESAT18_3	0.99953391	0.7378779516582035
METDabcpp	0.999532866	0.8571363031609878
AAAN	0.999532666	0.8571363031609875
HYGBDIAS	0.9995325739999998	0.8179021512752308
CYRDAS	0.9995325739999998	0.7715171433965756
R05224	0.9995325739999998	0.7715171433965756
MI4PP_2	0.999532466	0.749959852256311
MI4PP_1	0.999532466	0.7302811077321598
MI3PP_2	0.999532466	0.749959852256311
MI3PP_1	0.999532466	0.7302811077321598
THMabcpp	0.999529896	0.8451464999170116
ADPMAN	0.999529696	0.749959852256301
ADNK3	0.9995293140000001	0.5999743079195924
MG2t3_2pp	0.999528864	0.754249924521174
MGt2pp	0.999528864	0.5962869216242486
ACPS	0.999528858	0.6681362455191027
INOSTO	0.9995286899999998	0.5657035917018102
HMR_2287	0.999528414	0.8677218312746245
NTP12	0.9995280080000001	0.7302811077321598
MALTe	0.999527614	0.8333333333333335
CU1abcpp	0.9995273140000001	0.8451464999170116
r1528	0.999526958	0.8451464999170115
GLXO3r	0.9995264880000001	0.680425956739511
MANabcpp	0.999526278	0.8451464999170116
HMR_2284	0.999525154	0.8677218312746245
HMR_2282	0.999525154	0.8677218312746245
HMR_2281	0.999525154	0.8677218312746245
OPHHX3	0.9995250199999999	0.9203556685013927
OMPHHX3	0.9995250199999999	0.9203556685013927
OMMBLHX3	0.9995250199999999	0.9203556685013927
ILEDHr_1	0.99952431	0.8571363031609784
THMDP	0.999524296	0.8616365438079195
UACGAMDH	0.9995232	0.7027459650866898
SUCRabcpp_syn	0.9995225160000001	0.8451464999170116
TTDCEAATP	0.9995214179999999	0.8451464999170116
41R2A1H12BOOX_1	0.9995211279999999	0.5892661639307479
TRYPTAOX_1	0.9995211279999999	0.5892661639307479
APRTO2_1	0.9995211279999999	0.5892661639307478
5HOXINOXDA_1	0.9995211279999999	0.5892661639307479
PHEabc	0.999521012	0.8451464999170116
ALDD3y	0.9995209920000001	0.8447389192443984
FAS161	0.9995202540000001	0.9290872746113934
XYLabcpp	0.9995189499999999	0.8571363031609878
BTDt6_RR	0.999518876	0.6737223040617586
ALDD18	0.9995180600000001	0.8571375515890054
PPP9ABCte	0.999517582	0.8451464999170116
GLCD	0.999517126	0.5
ACTNMO	0.9995168879999999	0.777862310982851
LAAL37	0.9995167800000001	0.7126812047079574
SSCOARy	0.999516084	0.7277781513585019
BARB	0.99951545	0.7581977573442389
ICITt_kt	0.999514366	0.5962869216242486
5DGLCNt2rpp	0.9995137719999999	0.5962869216242486
r0381	0.9995135900000001	0.7581977573442389
ACTNtpp	0.999511894	0.5962869216242486
TREt2	0.999511794	0.6737223040617586
GLYGLYabcpp	0.999510412	0.8451464999170116
SR6	0.999510044	0.5962667084475402
HEXDECACID	0.9995098820000001	0.8734853853405604
DECACID	0.9995098820000001	0.8675008825366398
TETDECACID	0.9995098820000001	0.8726822327623941
DODECACID	0.9995098820000001	0.8710269895525199
HEXEDECACID	0.9995098820000001	0.8734853853405604
OCTEDECACID	0.9995098820000001	0.8738653626984447
OCTDECACID	0.9995098820000001	0.8738653626984447
MECDPDH	0.999509374	0.6708419363683641
NT5C_2	0.999508936	0.4742934077408618
OCTD	0.9995080420000001	0.732468342060546
3GMPt6	0.999506494	0.6737223040617586
ASPO6_1	0.9995058400000001	0.894455915157822
DESAT18_2	0.9995050379999999	0.8677218312746245
DESAT18	0.9995050379999999	0.8677218312746245
HMR_2359	0.9995050379999999	0.8677218312746245
TDP	0.9995026539999999	0.7302811077321598
GLYCL_2	0.9995017579999999	1.0
RIBCTR	0.9995010000000001	0.5477401473877066
GLYCOX1	0.99949943	0.6123724356957946
PPCSCT	0.9994988900000001	0.5
DMPPS_syn	0.99949876	0.7911576282319417
BAMPPALDOX	0.99949824	0.8571375515890056
ALDD22x	0.99949824	0.8571375515890056
DESAT18_5	0.9994974259999999	0.7378779516582035
DESAT18_8	0.9994974259999999	0.7378779516582035
PYOVD2tex	0.999497386	0.8451464999170116
HMR_6729	0.9994973760000001	0.6681362455191043
DTARTD	0.9994958799999999	0.4757929878419992
ARB_Dabc	0.999495598	0.8451464999170116
CELLBabc	0.99949386	0.8451464999170116
R15BPK	0.999493212	0.6123724356957946
GDTP	0.99949256	0.7499598522563113
GTPDPDP	0.99949256	0.7302811077321593
PPPPH	0.99949256	0.7302811077321594
GLNS_1	0.999491666	0.7715344473812463
DARBabcpp	0.9994904800000001	0.8451464999170116
ASPGLUr	0.999490174	0.5000089205270443
GLCNt2rpp	0.9994898859999999	0.5962869216242486
HPYRDC	0.9994877259999999	0.6859943405700353
K2L4Aabctex	0.99948754	0.8451464999170116
HDH	0.9994875280000001	0.9897642536488929
SLFAT	0.999485754	0.5999743079195923
HMEDR	0.9994850379999999	0.8571375515890077
APH141	0.999484996	0.749959852256311
TAGabc	0.9994845680000001	0.8485190540475894
FAH1	0.999483512	0.7778623109828524
ALCD2ir	0.9994824579999999	0.7027459650866865
ALCD2x	0.9994824579999999	0.7027459650866865
SHEME2abcpp	0.999481842	0.8451464999170116
LAAL2	0.99948158	0.7559193126295879
APH120	0.9994815459999999	0.7499598522563071
L_LACt4r	0.9994811879999999	0.6708203932499369
L_LACt4r_2	0.9994811879999999	0.8485281374238569
BRFAPS	0.9994804399999999	0.6804259567394815
HYXNt	0.9994800140000001	0.7071067811865475
FPGS7	0.999479562	0.8347755575974665
TREabc	0.999479522	0.8451464999170116
CELabc	0.999476166	0.8451464999170116
DHRG2	0.99947529	0.7844257772912107
UACCpts	0.9994748119999999	0.7302498310546989
DADNt2pp	0.9994736599999999	0.5962869216242486
FBP26	0.9994732159999999	0.75
CRO4t3pp	0.9994720340000001	0.5962869216242486
G1PDH	0.9994719200000001	0.7999871539597952
DHRG	0.9994719200000001	0.8320528142331951
GGPTRCS	0.99947154	0.7142726063219753
HMR_4079	0.9994701300000001	0.844738919244407
PGLc	0.9994689699999999	1.0
r1383_1	0.9994681999999999	0.6974982763453785
NADH5	0.9994678880000001	0.7027459650866897
HMR_3915	0.9994662400000001	0.5345470071420754
GSNt2pp	0.999465678	0.5962869216242486
GSNt3pp	0.999465678	0.5962869216242486
NTRIRx	0.99946564	0.9629064821700797
ACCC_1	0.9994650619999998	0.5423138507115386
PSLS	0.9994635299999999	0.4998393832316004
ABFPT2	0.999462868	0.7999871539597962
PFK26	0.999462868	0.7999871539597962
GTPCIII	0.999461552	0.8575010248575577
XAH	0.9994597780000001	0.4757929878419991
ASNCYSCYSt	0.9994594219999999	0.6737223040617586
METMETILEt	0.9994594219999999	0.6737223040617586
METARGLEUt	0.9994594219999999	0.6737223040617586
METPHEARGt	0.9994594219999999	0.6737223040617586
METASNTYRt	0.9994594219999999	0.6737223040617586
GLUTHRt	0.9994594219999999	0.6737223040617586
ARGARGt	0.9994594219999999	0.6737223040617586
ARGARGLYSt	0.9994594219999999	0.6737223040617586
TRPGLUTYRt	0.9994594219999999	0.6737223040617586
SERPHELYSt	0.9994594219999999	0.6737223040617586
METGLNTYRt	0.9994594219999999	0.6737223040617586
ARGALATHRt	0.9994594219999999	0.6737223040617586
LYSTYRILEt	0.9994594219999999	0.6737223040617586
LYSVALPHEt	0.9994594219999999	0.6737223040617586
TRPGLUPROt	0.9994594219999999	0.6737223040617586
METGLYARGt	0.9994594219999999	0.6737223040617586
TRPGLULEUt	0.9994594219999999	0.6737223040617586
ARGCYSGLYt	0.9994594219999999	0.6737223040617586
ARGALAPHEt	0.9994594219999999	0.6737223040617586
GLYC2Pte	0.9994594219999999	0.852198796516667
VALLEUPHEt	0.9994594219999999	0.6737223040617586
METHISLYSt	0.9994594219999999	0.6737223040617586
ASNASNARGt	0.9994594219999999	0.6737223040617586
ARGALAALAt	0.9994594219999999	0.6737223040617586
LYSVALTRPt	0.9994594219999999	0.6737223040617586
2PGLYCt6	0.9994594219999999	0.6737223040617586
VALTRPPHEt	0.9994594219999999	0.6737223040617586
ARGVALCYSt	0.9994594219999999	0.6737223040617586
ARGGLUGLUt	0.9994594219999999	0.6737223040617586
TRPGLYPHEt	0.9994594219999999	0.6737223040617586
ARGTYRVALt	0.9994594219999999	0.6737223040617586
ARGVALTRPt	0.9994594219999999	0.6737223040617586
VALSERARGt	0.9994594219999999	0.6737223040617586
ARGSERSERt	0.9994594219999999	0.6737223040617586
VALPROTRPt	0.9994594219999999	0.6737223040617586
VALPHEARGt	0.9994594219999999	0.6737223040617586
ARGPt6	0.9994594219999999	0.6737223040617586
ARGPROTHRt	0.9994594219999999	0.6737223040617586
VALVALt	0.9994594219999999	0.6737223040617586
ARGPROMETt	0.9994594219999999	0.6737223040617586
ARGPHEARGt	0.9994594219999999	0.6737223040617586
GLUTRPALAt	0.9994594219999999	0.6737223040617586
ARGLYSASPt	0.9994594219999999	0.6737223040617586
ARGLEUPHEt	0.9994594219999999	0.6737223040617586
ARGHISTHRt	0.9994594219999999	0.6737223040617586
ARSENBt2	0.9994594219999999	0.6737223040617586
ARGGLYGLYt	0.9994594219999999	0.6737223040617586
VALTRPVALt	0.9994594219999999	0.6737223040617586
VALLYSTYRt	0.9994594219999999	0.6737223040617586
ARStr	0.9994594219999999	0.6737223040617586
TRPGLYLEUt	0.9994594219999999	0.6737223040617586
TRPGLYASPt	0.9994594219999999	0.6737223040617586
ARGGLUPROt	0.9994594219999999	0.6737223040617586
SERTRPHISt	0.9994594219999999	0.6737223040617586
3AIBt1	0.9994594219999999	0.6737223040617586
3AMBAt2	0.9994594219999999	0.6737223040617586
ARGCYSSERt	0.9994594219999999	0.6737223040617586
HISLYSVALt	0.9994594219999999	0.6737223040617586
GLUTHRLYSt	0.9994594219999999	0.6737223040617586
r2073	0.9994594219999999	0.6737223040617586
TRYPTAte	0.9994594219999999	0.6737223040617586
GLNLYSTRPt	0.9994594219999999	0.6737223040617586
GLNPROGLUt	0.9994594219999999	0.6737223040617586
GLNTRPGLUt	0.9994594219999999	0.6737223040617586
TRPTHRTYRt	0.9994594219999999	0.6737223040617586
TRPTHRILEt	0.9994594219999999	0.6737223040617586
GLNTYRLEUt	0.9994594219999999	0.6737223040617586
TRPGLYVALt	0.9994594219999999	0.6737223040617586
ALLOP2tu	0.9994594219999999	0.6737223040617586
TRPTHRGLUt	0.9994594219999999	0.6737223040617586
TRPSERTYRt	0.9994594219999999	0.6737223040617586
CIT_Mgt	0.9994594219999999	0.6737223040617586
TRPPROVALt	0.9994594219999999	0.6737223040617586
TRPPROLEUt	0.9994594219999999	0.6737223040617586
GLNLYSLYSt	0.9994594219999999	0.6737223040617586
GLNHISLYSt	0.9994594219999999	0.6737223040617586
GLNHISHISt	0.9994594219999999	0.6737223040617586
ALALYSTHRt	0.9994594219999999	0.6737223040617586
GLNASNGLNt	0.9994594219999999	0.6737223040617586
ALAHISALAt	0.9994594219999999	0.6737223040617586
TRPTYRGLNt	0.9994594219999999	0.6737223040617586
ALAGLYLYSt	0.9994594219999999	0.6737223040617586
TRPTYRTYRt	0.9994594219999999	0.6737223040617586
TRPVALASPt	0.9994594219999999	0.6737223040617586
ORN_Dte	0.9994594219999999	0.6737223040617586
ORNt2r	0.9994594219999999	0.6737223040617586
ALAASNLEUt	0.9994594219999999	0.6737223040617586
ALAARGGLYt	0.9994594219999999	0.6737223040617586
ALAARGCYSt	0.9994594219999999	0.6737223040617586
OXYPtepv	0.9994594219999999	0.6737223040617586
GLCAt2	0.9994594219999999	0.6737223040617586
TRPPROGLYt	0.9994594219999999	0.6737223040617586
34HPLte	0.9994594219999999	0.6737223040617587
GLUARGLEUt	0.9994594219999999	0.6737223040617586
GLUILELYSt	0.9994594219999999	0.6737223040617586
DACTt3	0.9994594219999999	0.6737223040617586
METTRPPHEt	0.9994594219999999	0.6737223040617586
SERLYSHISt	0.9994594219999999	0.6737223040617586
SERGLYGLUt	0.9994594219999999	0.6737223040617586
TRPHISMETt	0.9994594219999999	0.6737223040617586
GLUMETt	0.9994594219999999	0.6737223040617586
ASNMETPROt	0.9994594219999999	0.6737223040617586
TRPILELYSt	0.9994594219999999	0.6737223040617586
GLUMETHISt	0.9994594219999999	0.6737223040617586
SERCYSARGt	0.9994594219999999	0.6737223040617586
D_LACt2	0.9994594219999999	0.6737223040617586
GLULEUt	0.9994594219999999	0.6737223040617586
TRPILETRPt	0.9994594219999999	0.6737223040617586
SERARGTRPt	0.9994594219999999	0.6737223040617586
GLUGLUt	0.9994594219999999	0.6737223040617586
DMAt	0.9994594219999999	0.6737223040617586
SERARGALAt	0.9994594219999999	0.6737223040617586
TRPLEUVALt	0.9994594219999999	0.6737223040617586
MMAt	0.9994594219999999	0.6737223040617586
MMAte	0.9994594219999999	0.6737223040617587
MMETt2	0.9994594219999999	0.6737223040617586
TRPLYSt	0.9994594219999999	0.6737223040617586
TRPMETARGt	0.9994594219999999	0.6737223040617586
DOPAENT4tc	0.9994594219999999	0.6737223040617586
GALt2_3	0.9994594219999999	0.6737223040617586
TRPMETVALt	0.9994594219999999	0.6737223040617586
TRPPHEt	0.9994594219999999	0.6737223040617586
GLUASNLEUt	0.9994594219999999	0.6737223040617586
Rbtt2	0.9994594219999999	0.6737223040617586
4TMEABUTNt2	0.9994594219999999	0.6737223040617587
LYSTRPARGt	0.9994594219999999	0.6737223040617586
ASNTYRGLYt	0.9994594219999999	0.6737223040617586
LYSPHEILEt	0.9994594219999999	0.6737223040617586
HPACt2r	0.9994594219999999	0.6737223040617586
C06315t	0.9994594219999999	0.6737223040617587
TYRTYRt	0.9994594219999999	0.6737223040617586
HMR_9619	0.9994594219999999	0.6737223040617586
HMR_9584	0.9994594219999999	0.6737223040617586
HMR_9582	0.9994594219999999	0.6737223040617586
THRTYRMETt	0.9994594219999999	0.6737223040617586
2HBt2	0.9994594219999999	0.6737223040617586
TYRTRPPHEt	0.9994594219999999	0.6737223040617586
CE4890te	0.9994594219999999	0.6737223040617587
HISARGCYSt	0.9994594219999999	0.6737223040617586
HISARGSERt	0.9994594219999999	0.6737223040617586
HISASPt	0.9994594219999999	0.6737223040617586
HISCYSCYSt	0.9994594219999999	0.6737223040617586
HISGLNALAt	0.9994594219999999	0.6737223040617586
HISGLUGLNt	0.9994594219999999	0.6737223040617586
C06314t	0.9994594219999999	0.6737223040617587
HPPPNt2r	0.9994594219999999	0.6737223040617586
IND3ACt2r	0.9994594219999999	0.6737223040617586
TYMte2	0.9994594219999999	0.6737223040617586
ILETRPTYRt	0.9994594219999999	0.6737223040617586
ILESERARGt	0.9994594219999999	0.6737223040617586
ILEPROLYSt	0.9994594219999999	0.6737223040617586
ILEGLYARGt	0.9994594219999999	0.6737223040617586
TMPt6	0.9994594219999999	0.6737223040617586
2H3MPt	0.9994594219999999	0.6737223040617587
ILEGLNGLUt	0.9994594219999999	0.6737223040617586
CRNtHa	0.9994594219999999	0.6737223040617586
TMAt2	0.9994594219999999	0.6737223040617586
ILEASPt	0.9994594219999999	0.6737223040617586
ILEASNHISt	0.9994594219999999	0.6737223040617586
TYRVALMETt	0.9994594219999999	0.6737223040617586
ILEARGILEt	0.9994594219999999	0.6737223040617586
HCINNMt2r	0.9994594219999999	0.6737223040617586
2MBAt6	0.9994594219999999	0.6737223040617587
HISGLUt	0.9994594219999999	0.6737223040617586
3MBAt6	0.9994594219999999	0.6737223040617587
TYRTHRt	0.9994594219999999	0.6737223040617586
HISGLYLYSt	0.9994594219999999	0.6737223040617586
THRGLNTYRt	0.9994594219999999	0.6737223040617586
THRHISHISt	0.9994594219999999	0.6737223040617586
THRILEARGt	0.9994594219999999	0.6737223040617586
THRMETARGt	0.9994594219999999	0.6737223040617586
TYRARGGLUt	0.9994594219999999	0.6737223040617586
THRPHEARGt	0.9994594219999999	0.6737223040617586
THRSERARGt	0.9994594219999999	0.6737223040617586
THRTHRARGt	0.9994594219999999	0.6737223040617586
TYRALAt	0.9994594219999999	0.6737223040617586
FUCt	0.9994594219999999	0.6737223040617586
HISTRPHISt	0.9994594219999999	0.6737223040617586
TYRALAPHEt	0.9994594219999999	0.6737223040617586
HISPROLYSt	0.9994594219999999	0.6737223040617586
HISPHEARGt	0.9994594219999999	0.6737223040617586
HISMETt	0.9994594219999999	0.6737223040617586
THRGLNGLUt	0.9994594219999999	0.6737223040617586
THRASNTYRt	0.9994594219999999	0.6737223040617586
THRARGTYRt	0.9994594219999999	0.6737223040617586
TYRCYSTHRt	0.9994594219999999	0.6737223040617586
TYRPHETYRt	0.9994594219999999	0.6737223040617586
CARPEPT1tc	0.9994594219999999	0.6737223040617586
HISHISLYSt	0.9994594219999999	0.6737223040617586
HISLYSALAt	0.9994594219999999	0.6737223040617586
TYRLEUARGt	0.9994594219999999	0.6737223040617586
TYRGLUt	0.9994594219999999	0.6737223040617586
TYRCYSGLYt	0.9994594219999999	0.6737223040617586
2HYOXPLCte	0.9994594219999999	0.6737223040617587
2HXICt	0.9994594219999999	0.6737223040617587
TYRASPARGt	0.9994594219999999	0.6737223040617586
HISLYSGLUt	0.9994594219999999	0.6737223040617586
TYRARGSERt	0.9994594219999999	0.6737223040617586
HISLYSILEt	0.9994594219999999	0.6737223040617586
HISLYSTHRt	0.9994594219999999	0.6737223040617586
2H3MBt	0.9994594219999999	0.6737223040617587
INDOLEt2r	0.9994594219999999	0.6737223040617586
LYSLYSLYSt	0.9994594219999999	0.6737223040617586
ASPALAARGt	0.9994594219999999	0.6737223040617586
CYSTINEs	0.9994594219999999	0.6737223040617586
ASPGLUPROt	0.9994594219999999	0.6737223040617586
ASPGLUTRPt	0.9994594219999999	0.6737223040617586
ASPGLUt	0.9994594219999999	0.6737223040617586
GLYLEUPEPT1tc	0.9994594219999999	0.6737223040617586
CYSSERMETt	0.9994594219999999	0.6737223040617586
ASPHISCYSt	0.9994594219999999	0.6737223040617586
ASPHISPROt	0.9994594219999999	0.6737223040617586
ASPLYSGLUt	0.9994594219999999	0.6737223040617586
ASPLYSHISt	0.9994594219999999	0.6737223040617586
ASPMETASPt	0.9994594219999999	0.6737223040617586
GLYLYSCYSt	0.9994594219999999	0.6737223040617586
GLYLYSPHEt	0.9994594219999999	0.6737223040617586
CYSLEUTHRt	0.9994594219999999	0.6737223040617586
CYSGLUTRPt	0.9994594219999999	0.6737223040617586
ASPASNGLUt	0.9994594219999999	0.6737223040617586
LIPOPBt	0.9994594219999999	0.6737223040617586
2MPAt6	0.9994594219999999	0.6737223040617587
LPAMt	0.9994594219999999	0.6737223040617586
ASNPHEASPt	0.9994594219999999	0.6737223040617586
TRPGLUGLYt	0.9994594219999999	0.6737223040617586
GLYHISASNt	0.9994594219999999	0.6737223040617586
GLYHISLYSt	0.9994594219999999	0.6737223040617586
LYSGLUGLUt	0.9994594219999999	0.6737223040617586
ASNPHECYSt	0.9994594219999999	0.6737223040617586
LYSGLNPHEt	0.9994594219999999	0.6737223040617586
VALHISASNt	0.9994594219999999	0.6737223040617586
LYSCYSHISt	0.9994594219999999	0.6737223040617586
LYSARGLEUt	0.9994594219999999	0.6737223040617586
HISMETGLNt	0.9994594219999999	0.6737223040617586
ASNTYRPHEt	0.9994594219999999	0.6737223040617586
ASNTYRTHRt	0.9994594219999999	0.6737223040617586
VALARGGLYt	0.9994594219999999	0.6737223040617586
CYSTYRASNt	0.9994594219999999	0.6737223040617586
CYSGLUHISt	0.9994594219999999	0.6737223040617586
CYSGLNMETt	0.9994594219999999	0.6737223040617586
LEUVALt	0.9994594219999999	0.6737223040617586
LEUTYRTYRt	0.9994594219999999	0.6737223040617586
ATVACIDMCTtu	0.9994594219999999	0.6737223040617586
GALCTt2r	0.9994594219999999	0.6737223040617586
SPRMt2i	0.9994594219999999	0.6737223040617587
CYSASPPHEt	0.9994594219999999	0.6737223040617586
BALABETAtc2	0.9994594219999999	0.6737223040617586
GLYTYRLYSt	0.9994594219999999	0.6737223040617586
GLYVALHISt	0.9994594219999999	0.6737223040617586
TRPASPASPt	0.9994594219999999	0.6737223040617586
SRTNENT4tc	0.9994594219999999	0.6737223040617586
TRPARGALAt	0.9994594219999999	0.6737223040617586
CYSASNMETt	0.9994594219999999	0.6737223040617586
TRPALAPROt	0.9994594219999999	0.6737223040617586
GALCTNt2r	0.9994594219999999	0.6737223040617586
CYNTt2	0.9994594219999999	0.6737223040617586
TTRCYCtm	0.9994594219999999	0.6737223040617586
TRPGLNGLNt	0.9994594219999999	0.6737223040617586
GLYSARPEPT1tc	0.9994594219999999	0.6737223040617586
CYSCYSt	0.9994594219999999	0.6737223040617586
LEUPROARGt	0.9994594219999999	0.6737223040617586
LEUTRPt	0.9994594219999999	0.6737223040617586
GLYPHEPEPT1tc	0.9994594219999999	0.6737223040617586
LEUTRPARGt	0.9994594219999999	0.6737223040617586
ASPPROLYSt	0.9994594219999999	0.6737223040617586
LEUSERTRPt	0.9994594219999999	0.6737223040617586
LEUPROt	0.9994594219999999	0.6737223040617586
LEULEUTRPt	0.9994594219999999	0.6737223040617586
GLYPROPEPT1tc	0.9994594219999999	0.6737223040617586
LEULEUPEPT1tc	0.9994594219999999	0.6737223040617586
ASPVALASNt	0.9994594219999999	0.6737223040617586
LEUGLYPEPT1tc	0.9994594219999999	0.6737223040617586
LEUASPLYSt	0.9994594219999999	0.6737223040617586
LEUASNASPt	0.9994594219999999	0.6737223040617586
LEUALAARGt	0.9994594219999999	0.6737223040617586
BHBt	0.9994594219999999	0.6737223040617586
ARGARGMETt	0.9994594219999999	0.6737223040617586
PHESERTRPt	0.9994594219999999	0.6737223040617586
PHEASPt	0.9994594219999999	0.6737223040617586
PVSHtu	0.9994594219999999	0.6737223040617586
PROPROARGt	0.9994594219999999	0.6737223040617586
PHETHRLYSt	0.9994594219999999	0.6737223040617586
PROARGASPt	0.9994594219999999	0.6737223040617586
PHELEUt	0.9994594219999999	0.6737223040617586
PHELEUHISt	0.9994594219999999	0.6737223040617586
PROCYSt	0.9994594219999999	0.6737223040617586
PROGLYPEPT1tc	0.9994594219999999	0.6737223040617586
PHELEUASPt	0.9994594219999999	0.6737223040617586
ACETONEt2	0.9994594219999999	0.6737223040617586
PROPHEt	0.9994594219999999	0.6737223040617586
PHEGLNPHEt	0.9994594219999999	0.6737223040617586
PROARGCYSt	0.9994594219999999	0.6737223040617586
PROPROPROt	0.9994594219999999	0.6737223040617586
PROGLULYSt	0.9994594219999999	0.6737223040617586
PROLYSPROt	0.9994594219999999	0.6737223040617586
ACNAMt2	0.9994594219999999	0.6737223040617586
PRODt2r	0.9994594219999999	0.6737223040617586
PHEPHETHRt	0.9994594219999999	0.6737223040617586
ABG4t2	0.9994594219999999	0.6737223040617586
PROTRPLYSt	0.9994594219999999	0.6737223040617586
PHEPROARGt	0.9994594219999999	0.6737223040617586
PALAt2	0.9994594219999999	0.6737223040617586
PHEASNMETt	0.9994594219999999	0.6737223040617586
PROVALGLNt	0.9994594219999999	0.6737223040617586
PHEPHEt	0.9994594219999999	0.6737223040617586
PPPNt2r	0.9994594219999999	0.6737223040617586
PROGLNPROt	0.9994594219999999	0.6737223040617586
AGt3	0.9994594219999999	0.6737223040617586
PHETYRGLNt	0.9994594219999999	0.6737223040617586
PACt2r	0.9994594219999999	0.6737223040617586
PHETRPLEUt	0.9994594219999999	0.6737223040617586
PHETYRLYSt	0.9994594219999999	0.6737223040617586
PROHISTYRt	0.9994594219999999	0.6737223040617586
ABTpp2	0.9994594219999999	0.6737223040617586
PEPDt3	0.9994594219999999	0.6737223040617586
PROASNCYSt	0.9994594219999999	0.6737223040617586
PROHISt	0.9994594219999999	0.6737223040617586
PHLACHt	0.9994594219999999	0.6737223040617586
PHEPHEASNt	0.9994594219999999	0.6737223040617586
PHETYRt	0.9994594219999999	0.6737223040617586
PHELYSPROt	0.9994594219999999	0.6737223040617586
PROLEUARGt	0.9994594219999999	0.6737223040617586
PROTRPTHRt	0.9994594219999999	0.6737223040617586
PSER_Dt6	0.9994594219999999	0.6737223040617586
PHELYSALAt	0.9994594219999999	0.6737223040617586
HMR_1551	0.9994572959999999	0.6086088551477887
HMR_1505	0.9994572959999999	0.6086088551477887
HMR_1495	0.9994572959999999	0.6086088551477864
HMR_1546	0.9994572959999999	0.6086088551477887
GPAR	0.9994569739999999	0.894455915157825
ADA	0.9994568420000001	0.6928129066803761
4HATVLAChc	0.999455352	0.5999743079195905
LVACLAChep	0.999455352	0.5999743079195919
SMVLAChep	0.999455352	0.5999743079195919
2HATVLAChc	0.999455352	0.5999743079195902
ATVLAChc	0.999455352	0.5999743079195919
URATEtpp	0.999454542	0.5962869216242486
GLYCK2	0.999453718	0.7999871539597925
PYROX	0.9994537019999999	0.6415082459214237
DURIt2pp	0.999452554	0.5962869216242486
CYS	0.999450798	0.6124379966868916
THMDt2pp	0.999448658	0.5962869216242486
GOR1	0.99944834	0.8131462761056124
DCYTt2pp	0.9994463899999999	0.5962869216242486
NFORGLUAH2	0.999445452	0.5000089205270443
OXAtpp	0.99944474	0.5962869216242487
URIK2_1	0.999444276	0.8944559151578243
BZt2_pp	0.999444128	0.9486832980505138
DDGLCNt2rpp	0.999442846	0.5962869216242486
GLCSGLT1le	0.999440924	0.7505633842796662
HISt2rpp	0.999440768	0.5962869216242486
DHR_1	0.999440094	0.5302307190242834
LAAL10	0.9994391440000001	0.5962667084475229
r1384	0.999438866	0.6928129066803791
FRD2	0.9994382519999998	0.5
CU2tonex	0.9994380360000001	0.7071067811865475
GLNSCP	0.999436628	0.8642374162985307
ETOHt2rpp	0.9994363720000001	0.7071067811865475
DKMPPD3_1	0.999435428	0.7302811077321584
ASNt2rpp	0.9994326920000001	0.5962869216242486
URIK3_1	0.9994320999999999	0.894455915157825
MCSNtpp	0.99943174	0.5962869216242486
SPHMYLN180241_hs_ATPt	0.999431096	0.8451464999170116
3DHLCAabc	0.999431096	0.8451464999170101
12HTACRtu	0.999431096	0.8451464999170097
r1521	0.999431096	0.8451464999170116
SMVtu	0.999431096	0.8451464999170116
PS141abcpp	0.999431096	0.8451464999170116
TRIPVSteb	0.999431096	0.8451464999170116
r1520	0.999431096	0.8451464999170116
ADOCBLabc	0.999431096	0.8451464999170115
ADOCBLabcpp	0.999431096	0.8451464999170115
PS161abcpp	0.999431096	0.8451464999170116
PHYQt	0.999431096	0.8451464999170116
DSPVSteb	0.999431096	0.8451464999170115
LEULEUabcpp	0.999431096	0.8451464999170116
r1519	0.999431096	0.8451464999170116
PS180abcpp	0.999431096	0.8451464999170116
r1518	0.999431096	0.8451464999170116
r1517	0.999431096	0.8451464999170116
PYOVDtex	0.999431096	0.8451464999170116
C05302te	0.999431096	0.8451464999170104
r1514	0.999431096	0.8451464999170116
SPHMYLN_HsATPte	0.999431096	0.8451464999170116
FE3DHBZSabcpp	0.999431096	0.8451464999170115
SPHMYLN18123_hs_ATPt	0.999431096	0.8451464999170116
SPHMYLN1824_hs_ATPt	0.999431096	0.8451464999170116
SPHMYLN1825_hs_ATPt	0.999431096	0.8451464999170116
FE3DCIT2abcpp	0.999431096	0.8451464999170115
ATVACIDtu	0.999431096	0.8451464999170116
CYNTtabcpp	0.999431096	0.8451464999170116
HC02194te	0.999431096	0.845146499917011
ATVLACtu	0.999431096	0.8451464999170116
AU1abcpp	0.999431096	0.8451464999170116
SPHS1Pt2e	0.999431096	0.8451464999170116
GUDCA3Sabc	0.999431096	0.8451464999170115
Am1CSAteb	0.999431096	0.8451464999170116
HC02195te	0.999431096	0.845146499917011
HC02196te	0.999431096	0.845146499917011
3OHACMPtev	0.999431096	0.8451464999170102
HC02220te	0.999431096	0.845146499917011
BALAALAabcpp	0.999431096	0.8451464999170115
SPRMabc	0.999431096	0.8451464999170116
BALABALAabcpp	0.999431096	0.8451464999170115
EANDRSTRNte	0.999431096	0.8451464999170116
BALAGLYabcpp	0.999431096	0.8451464999170115
GUDPTNabcpp	0.999431096	0.8451464999170115
GUDACabcpp	0.999431096	0.8451464999170115
SPHMYLN18114_hs_ATPt	0.999431096	0.8451464999170116
DVALabcpp	0.999431096	0.8451464999170116
SPHMYLN18115_hs_ATPt	0.999431096	0.8451464999170116
SPHMYLN181161_hs_ATPt	0.999431096	0.8451464999170116
SPHMYLN18116_hs_ATPt	0.999431096	0.8451464999170116
SPHMYLN18117_hs_ATPt	0.999431096	0.8451464999170116
SPHMYLN181181_hs_ATPt	0.999431096	0.8451464999170116
SPHMYLN18118_hs_ATPt	0.999431096	0.8451464999170116
SPHMYLN181201_hs_ATPt	0.999431096	0.8451464999170116
LEUKTRB4WOHt	0.999431096	0.8451464999170116
LEUKTRB4WCOOHt	0.999431096	0.8451464999170116
LEUKABCtc	0.999431096	0.8451464999170116
GTACMPtev	0.999431096	0.8451464999170116
LANTHabc	0.999431096	0.8451464999170116
SPHMYLN18120_hs_ATPt	0.999431096	0.8451464999170116
SPHMYLN18121_hs_ATPt	0.999431096	0.8451464999170116
CGMPt	0.999431096	0.8451464999170101
FE3HOXabcpp	0.999431096	0.8451464999170115
PS181abcpp	0.999431096	0.8451464999170116
SPHMYLN181221_hs_ATPt	0.999431096	0.8451464999170116
SPHMYLN18122_hs_ATPt	0.999431096	0.8451464999170116
LCA3Sabc	0.999431096	0.8451464999170116
LCA3Gte	0.999431096	0.8451464999170116
LCA24Gte	0.999431096	0.8451464999170116
GM2LIPAabctex	0.999431096	0.8451464999170116
ASO3t8pp	0.999431096	0.8451464999170116
GM2LIPAabcpp	0.999431096	0.8451464999170116
ADRNLPVESSEC	0.999431096	0.7254652141153481
MCBTFabcpp	0.999431096	0.8451464999170115
DORNabcpp	0.999431096	0.8451464999170116
PGLYCABCte	0.999431096	0.8451464999170116
PGP120abcpp	0.999431096	0.8451464999170116
MANTTRabc	0.999431096	0.8451464999170116
PGP140abcpp	0.999431096	0.8451464999170116
MANTRabc	0.999431096	0.8451464999170116
MANBabc	0.999431096	0.8451464999170116
3DHCDCHOLabc	0.999431096	0.8451464999170101
GLYGLNabcpp	0.999431096	0.8451464999170116
PGP141abcpp	0.999431096	0.8451464999170116
GLYGLNtr	0.999431096	0.8451464999170115
GLYGLUabcpp	0.999431096	0.8451464999170116
PGP160abcpp	0.999431096	0.8451464999170116
ARSENBabc	0.999431096	0.8451464999170116
GLYGLYGLNtr	0.999431096	0.8451464999170116
4HATVLACteb	0.999431096	0.8451464999170102
PGP161abcpp	0.999431096	0.8451464999170116
12HPETATP	0.999431096	0.8451464999170097
ARSabc	0.999431096	0.8451464999170116
CSASULPteb	0.999431096	0.8451464999170115
FEOXAMabcpp	0.999431096	0.8451464999170116
FEROXBFEabcpp	0.999431096	0.8451464999170115
FEROXEFEabcpp	0.999431096	0.8451464999170115
DOPAVESSEC_1	0.999431096	0.8451464999170116
MERACMPthc	0.999431096	0.8451464999170116
MERACMPtep	0.999431096	0.8451464999170116
MEPNabcpp	0.999431096	0.8451464999170116
DOPA4GLCURt	0.999431096	0.8451464999170116
MEPIVESSte_cho	0.999431096	0.8451464999170116
DOPAVESSEC	0.999431096	0.7254652141153481
MEPIVESSte	0.999431096	0.7254652141153345
7HPVSteb	0.999431096	0.8451464999170104
PESTE_HSABCt	0.999431096	0.8451464999170116
CRVSATPthc	0.999431096	0.8451464999170115
CRVSM24teb	0.999431096	0.8451464999170115
7KILTCHOLATP	0.999431096	0.8451464999170104
CRVSATPtu	0.999431096	0.8451464999170115
PG18111Z160t	0.999431096	0.8451464999170116
CRVSM1teb	0.999431096	0.8451464999170115
MDZtu	0.999431096	0.8451464999170116
GLYC2Pabcpp	0.999431096	0.8451464999170116
CRVSM23teb	0.999431096	0.8451464999170115
FEROXGFEabcpp	0.999431096	0.8451464999170115
PG1819Z160t	0.999431096	0.8451464999170116
PGP180abcpp	0.999431096	0.8451464999170116
4HATVACIDteb	0.999431096	0.8451464999170102
PGP18111Z160t	0.999431096	0.8451464999170116
SMVACIDATPteb	0.999431096	0.8451464999170116
AEPabcpp	0.999431096	0.8451464999170099
AEPabc	0.999431096	0.8451464999170099
CTBTabcpp	0.999431096	0.8451464999170115
3DHCHOLabc	0.999431096	0.8451464999170101
FECHEabcpp	0.999431096	0.8451464999170116
LSTNtu	0.999431096	0.8451464999170116
BALALEUabcpp	0.999431096	0.8451464999170115
3DHDCAabc	0.999431096	0.8451464999170101
LMN2abc	0.999431096	0.8451464999170116
LIPTabc	0.999431096	0.8451464999170116
CTBTabc	0.999431096	0.8451464999170116
GLZABCteb	0.999431096	0.8451464999170116
GM1LIPAabcpp	0.999431096	0.8451464999170116
LIPAabctex	0.999431096	0.8451464999170116
LIPAabcpp	0.999431096	0.8451464999170116
GM1LIPAabctex	0.999431096	0.8451464999170116
LIPACabcpp	0.999431096	0.8451464999170116
LIPABabcpp	0.999431096	0.8451464999170116
LIPAAabcpp	0.999431096	0.8451464999170116
ADRNLPVESSEC_1	0.999431096	0.8451464999170116
LTHSTRLABCt	0.999431096	0.8451464999170116
LVSTACIDtu	0.999431096	0.8451464999170116
CSAtu	0.999431096	0.8451464999170115
DPROabcpp	0.999431096	0.8451464999170116
GLYMETabcpp	0.999431096	0.8451464999170116
GLYMETtr	0.999431096	0.8451464999170115
PGP1819Z160t	0.999431096	0.8451464999170116
PGP181abcpp	0.999431096	0.8451464999170116
FEENTERabcpp	0.999431096	0.8451464999170116
GLYPHEabcpp	0.999431096	0.8451464999170115
PS120abcpp	0.999431096	0.8451464999170116
DASNabcpp	0.999431096	0.8451464999170116
PS140abcpp	0.999431096	0.8451464999170116
GLYSERabcpp	0.999431096	0.8451464999170115
LVSTPGPtu	0.999431096	0.8451464999170116
4GLU56DIHDINDt	0.999431096	0.8451464999170102
r1522	0.999431096	0.8451464999170116
SLNTabcpp	0.999431096	0.8451464999170116
4BHGLZABCt	0.999431096	0.8451464999170102
LYSGLUGLYtr	0.999431096	0.8451464999170116
CHOLATEt3	0.999431096	0.8451464999170115
FECRMabc	0.999431096	0.8451464999170115
DARGabcpp	0.999431096	0.8451464999170116
SMIA1Eabc	0.999431096	0.8451464999170116
HCA24Gte	0.999431096	0.8451464999170116
EPOXTACteb	0.999431096	0.8451464999170116
HCA6Gte	0.999431096	0.8451464999170116
CBIuabcpp	0.999431096	0.8451464999170116
HMR_0239	0.999431096	0.8451464999170116
TETDECA511ACt	0.999431096	0.8451464999170116
CAMPt	0.999431096	0.8451464999170116
HMR_0243	0.999431096	0.845146499917011
15DMTtu	0.999431096	0.8451464999170097
15HPETATP	0.999431096	0.8451464999170097
CARNabcpp	0.999431096	0.8451464999170116
HMR_0469	0.999431096	0.8451464999170116
HMR_0439	0.999431096	0.8451464999170111
HMR_0435	0.999431096	0.845146499917011
HMR_0247	0.999431096	0.8451464999170111
HMR_0431	0.999431096	0.845146499917011
XYLBabc	0.999431096	0.8451464999170116
THCHOLSTOICATP	0.999431096	0.8451464999170116
HMR_0427	0.999431096	0.8451464999170115
XYLANabc	0.999431096	0.8451464999170116
HMR_0423	0.999431096	0.8451464999170116
XYL3abc	0.999431096	0.8451464999170116
HMR_0419	0.999431096	0.8451464999170116
17AHPRGNLONEte	0.999431096	0.8451464999170097
HMR_0415	0.999431096	0.8451464999170116
17AHPRGSTRNte	0.999431096	0.8451464999170097
XOLDIOLONEATP	0.999431096	0.8451464999170116
CA3Sabc	0.999431096	0.8451464999170115
1531TACRteb	0.999431096	0.8451464999170097
HMR_0235	0.999431096	0.8451464999170111
3HLVSTACtbc	0.999431096	0.8451464999170101
THRNTt	0.999431096	0.8451464999170116
TCA3Sabc	0.999431096	0.8451464999170116
TCDCA3Sabc	0.999431096	0.8451464999170116
13DMTtu	0.999431096	0.8451464999170097
TCHOLABCtc	0.999431096	0.8451464999170116
HMR_0194	0.999431096	0.8451464999170112
7BHGLZGLCABCt	0.999431096	0.8451464999170104
TCHOLAt3	0.999431096	0.8451464999170116
HMR_0207	0.999431096	0.845146499917011
C14768ATP	0.999431096	0.8451464999170106
C14769td2	0.999431096	0.8451464999170106
1513TACRtu	0.999431096	0.8451464999170097
C14770ATP	0.999431096	0.8451464999170106
C14771ATP	0.999431096	0.8451464999170106
C14825ATP	0.999431096	0.8451464999170106
C14826ATP	0.999431096	0.8451464999170106
HMR_0211	0.999431096	0.8451464999170112
14GLUCANabcpp	0.999431096	0.8451464999170097
HMR_0215	0.999431096	0.8451464999170116
TDCA3Sabc	0.999431096	0.8451464999170116
pentso3abcpp	0.999431096	0.8451464999170116
CA24Gte	0.999431096	0.8451464999170116
CBIabc	0.999431096	0.8451464999170115
CBL1HBIabc	0.999431096	0.8451464999170115
13DAMPPabcpp	0.999431096	0.8451464999170097
CBL1abc	0.999431096	0.8451464999170116
PVSGLUCteb	0.999431096	0.8451464999170116
CDCA3Gte	0.999431096	0.8451464999170116
HMR_0375	0.999431096	0.8451464999170116
PVSATPtu	0.999431096	0.8451464999170116
HMR_0371	0.999431096	0.8451464999170116
ACHVESSEC	0.999431096	0.725465214115348
HMR_0367	0.999431096	0.8451464999170115
ACHVESSEC_1	0.999431096	0.8451464999170115
HMR_0363	0.999431096	0.8451464999170116
HMR_0299	0.999431096	0.8451464999170111
HMR_0359	0.999431096	0.8451464999170116
21HPRGNLONEt1	0.999431096	0.8451464999170097
HMR_0347	0.999431096	0.8451464999170112
3HPVSTETteb	0.999431096	0.8451464999170102
HMR_0343	0.999431096	0.8451464999170116
HMR_0329	0.999431096	0.8451464999170112
PURabc1	0.999431096	0.8451464999170116
HMR_0325	0.999431096	0.8451464999170111
HMR_0303	0.999431096	0.8451464999170111
PTVSTM3eb	0.999431096	0.8451464999170116
HMR_0321	0.999431096	0.8451464999170116
HMR_0307	0.999431096	0.8451464999170111
HMR_0317	0.999431096	0.8451464999170115
CDCA24Gte	0.999431096	0.8451464999170116
1MNCAMti	0.999431096	0.8451464999170097
HMR_0291	0.999431096	0.845146499917011
HMR_0391	0.999431096	0.845146499917011
CBL1abcpp	0.999431096	0.8451464999170115
HMR_0257	0.999431096	0.845146499917011
HMR_0261	0.999431096	0.8451464999170116
CBL2abc	0.999431096	0.8451464999170115
XOL7AONEATP	0.999431096	0.8451464999170116
HMR_0395	0.999431096	0.8451464999170111
18HARACHDte	0.999431096	0.8451464999170097
XOL7AH3ATP	0.999431096	0.8451464999170116
PTVSTATPtu	0.999431096	0.8451464999170116
THEXDDte	0.999431096	0.8451464999170116
3ISPVSteb	0.999431096	0.8451464999170102
HMR_0383	0.999431096	0.845146499917011
WHARACHDt	0.999431096	0.8451464999170116
HMR_0387	0.999431096	0.8451464999170111
HMR_0273	0.999431096	0.845146499917011
HMR_0277	0.999431096	0.8451464999170116
3HSMVACIDteb	0.999431096	0.8451464999170102
HMR_0281	0.999431096	0.8451464999170112
THIOGabc	0.999431096	0.8451464999170116
HMR_0287	0.999431096	0.8451464999170116
3HPVSteb	0.999431096	0.8451464999170102
VITEtl	0.999431096	0.8451464999170116
CYSIabcpp	0.999431096	0.8451464999170115
HPDECEte	0.999431096	0.8451464999170116
THYOCHOLabc	0.999431096	0.8451464999170116
CE4877te	0.999431096	0.8451464999170106
ESTRSABCtc	0.999431096	0.8451464999170116
ISOP3PT	0.999431096	0.8451464999170116
ISOLVSTtbc	0.999431096	0.8451464999170116
ISOCHOLabc	0.999431096	0.8451464999170116
ISETACabcpp	0.999431096	0.8451464999170116
SULFACabcpp	0.999431096	0.8451464999170116
CE7096te	0.999431096	0.8451464999170109
CE7090te	0.999431096	0.8451464999170109
CE7085te	0.999431096	0.8451464999170109
CE7083t	0.999431096	0.8451464999170109
ETHSO3abcpp	0.999431096	0.8451464999170116
BLAMDabcpp	0.999431096	0.8451464999170115
SULPACMPtev	0.999431096	0.8451464999170116
CE7082ATP	0.999431096	0.8451464999170109
CE7081tm	0.999431096	0.8451464999170109
CE6247t	0.999431096	0.8451464999170109
HEXDIACATP	0.999431096	0.8451464999170116
HEXDTRte	0.999431096	0.8451464999170116
CYSAMPtev	0.999431096	0.8451464999170115
CE5072te	0.999431096	0.8451464999170106
CE5026t	0.999431096	0.8451464999170106
CE5025t	0.999431096	0.8451464999170106
HG2abcpp	0.999431096	0.8451464999170116
ESTROSABCCte	0.999431096	0.8451464999170116
ESTRONEte	0.999431096	0.8451464999170116
BILGLCURte	0.999431096	0.8451464999170116
ENLIPAabctex	0.999431096	0.8451464999170116
HDCA24Gte	0.999431096	0.8451464999170116
HDCA6Gte	0.999431096	0.8451464999170116
ECA4COLIPAabctex	0.999431096	0.8451464999170116
ACMPtu	0.999431096	0.8451464999170115
STACMPtev	0.999431096	0.8451464999170116
ECTOINEabc	0.999431096	0.8451464999170116
ECTOabcpp	0.999431096	0.8451464999170116
UCHOLabc	0.999431096	0.8451464999170116
UDCA3Sabc	0.999431096	0.8451464999170116
EIC21114TRte	0.999431096	0.8451464999170116
ACMPthc	0.999431096	0.8451464999170115
CE7172ATP	0.999431096	0.8451464999170109
FERRICHabc	0.999431096	0.8451464999170115
FBACabcpp	0.999431096	0.8451464999170115
PSFLIP	0.999431096	0.8451464999170116
CEL6abc	0.999431096	0.8451464999170115
ESTRAABCtc	0.999431096	0.8451464999170116
ESTRADIOLGLCt2	0.999431096	0.8451464999170116
ESTRIOLATP	0.999431096	0.8451464999170116
ESTRIOLGLCte	0.999431096	0.8451464999170116
ESTRONEGLCt	0.999431096	0.8451464999170116
BILDGLCURte	0.999431096	0.8451464999170116
PSFLIP_cho	0.999431096	0.8451464999170116
CE4843t	0.999431096	0.8451464999170115
C05770te	0.999431096	0.8451464999170104
ACMPGLUthc	0.999431096	0.8451464999170115
r1028	0.999431096	0.8451464999170116
HISHISabcpp	0.999431096	0.8451464999170116
IBUPGLUCtpvb	0.999431096	0.8451464999170116
CE1243ATP	0.999431096	0.8451464999170106
PSHSABCtc	0.999431096	0.8451464999170116
r1026	0.999431096	0.8451464999170116
HYOCHOLabc	0.999431096	0.8451464999170116
CE0328t	0.999431096	0.8451464999170115
CYSDabcpp	0.999431096	0.8451464999170116
r0993	0.999431096	0.8451464999170104
1331TACRteb	0.999431096	0.8451464999170097
C03681te	0.999431096	0.8451464999170104
C03990ATP	0.999431096	0.8451464999170109
C04483t1	0.999431096	0.8451464999170115
C04717ATP	0.999431096	0.8451464999170104
HISTAVESSEC	0.999431096	0.7254652141153445
C04805ATP	0.999431096	0.8451464999170104
C05298te	0.999431096	0.8451464999170104
C05299te	0.999431096	0.8451464999170104
C05301te	0.999431096	0.8451464999170104
HISTAVESSEC_1	0.999431096	0.8451464999170116
C05463t1	0.999431096	0.8451464999170116
C05769te	0.999431096	0.8451464999170104
CE1273t1	0.999431096	0.8451464999170106
HISGLYabcpp	0.999431096	0.8451464999170116
CE1297t	0.999431096	0.8451464999170106
CE2047te	0.999431096	0.8451464999170106
CE2537ATP	0.999431096	0.8451464999170106
CE2537ABCt	0.999431096	0.8451464999170106
CE2513ATP	0.999431096	0.8451464999170116
CE2510t	0.999431096	0.8451464999170106
CE2510ABCt	0.999431096	0.8451464999170106
CE2445t	0.999431096	0.8451464999170106
CE2211te	0.999431096	0.8451464999170106
CE2209te	0.999431096	0.8451464999170106
ACMPGLUtep	0.999431096	0.8451464999170115
CE2049te	0.999431096	0.8451464999170106
ACMPGLUTthc	0.999431096	0.8451464999170115
IBUP_Stbc	0.999431096	0.8451464999170116
TACRtu	0.999431096	0.8451464999170116
ICLIPAabcpp	0.999431096	0.8451464999170116
3MOXTYRESSte	0.999431096	0.7254652141153471
CE2006te	0.999431096	0.8451464999170106
CE1447te	0.999431096	0.8451464999170106
ACMPGLUTtep	0.999431096	0.8451464999170115
CE1352te	0.999431096	0.8451464999170106
ICDCHOLabc	0.999431096	0.8451464999170116
ACOLIPAabctex	0.999431096	0.8451464999170115
BUTSO3abcpp	0.999431096	0.8451464999170115
PEPALM_HSASBCt	0.999431096	0.8451464999170116
FECRMabcpp	0.999431096	0.8451464999170116
PEOLE_HSABCt	0.999431096	0.8451464999170116
GLCGLYCabcpp_syn	0.999431096	0.8451464999170116
ALLabcpp	0.999431096	0.8451464999170116
PCHOLN1836_HSABCt	0.999431096	0.8451464999170116
31DMTtu	0.999431096	0.8451464999170101
5HPETATP	0.999431096	0.8451464999170103
PCHOLN183_HSABCt	0.999431096	0.8451464999170116
GLC3MEACPtev	0.999431096	0.8451464999170115
DIGALSGALSIDEATPte	0.999431096	0.8451464999170116
r1532_1	0.999431096	0.845146499917011
AM19CSteb	0.999431096	0.8451464999170116
DIPEPabc5	0.999431096	0.8451464999170116
AM1A4NCSteb	0.999431096	0.8451464999170116
DIPEPabc11	0.999431096	0.8451464999170115
AM1ACSteb	0.999431096	0.8451464999170116
DIPEPabc2	0.999431096	0.8451464999170116
AM1ALCSteb	0.999431096	0.8451464999170116
PCHOLN19_HSABCt	0.999431096	0.8451464999170116
DIPEPabc4	0.999431096	0.845146499917011
AM1C4N9CSteb	0.999431096	0.8451464999170116
GDCA3Sabc	0.999431096	0.8451464999170116
5HTRPVESSEC	0.999431096	0.7254652141153475
[truncated: 1 more rows]
