# Supplementary material for: Teasing out missing reactions in genome-scale metabolic networks through hypergraph learning
Source: Nat Commun. 2023 Apr 25;14:2375. doi: 10.1038/s41467-023-38110-7 (PMC10130184; doi:10.1038/s41467-023-38110-7)
Supplement: Supplementary file 4 — Source Data [file 41467_2023_38110_MOESM4_ESM.zip › Source Data/Supplementary Figure 8/giri/AZB.csv]

	predicted scores	similarity max
HPOXR	0.999971528	0.9622568633314371
Ht	0.9999579219999999	0.9527871480819003
NTPP2_1	0.999957478	0.8944540196572511
H2CO3D	0.999951186	0.5773791330951004
GLYTA	0.9999494780000001	0.5000083318752466
FADDP	0.99994838	0.7499625018749251
ADNCYC	0.9999448799999999	0.6547658828914175
FMNAT_1	0.9999441680000001	0.8944540196572143
SOR	0.9999435199999999	0.7453559978662943
AFAT	0.999942592	0.9486880419768144
ACS_1	0.9999415620000001	0.9258399354451797
AMPDA	0.999941532	0.6928133960711431
SUCCACT	0.999941464	0.6666666666666667
GLUGLUr	0.99994009	0.6123724356957946
DADNC	0.9999378200000001	0.7559955289875046
AP4AH1	0.999937396	0.7499625018749251
NPH	0.9999373200000001	0.9805795446835155
BPNT_1	0.999936982	0.8944540196572273
ENO	0.9999366519999999	0.516361636090219
PPItex	0.9999365000000001	0.6737222534361029
NADDPp_1	0.99993617	0.7071598095552019
SFRR	0.999935724	0.6063444116423566
ADK2_1	0.9999352659999999	0.8944540196572074
SUCD1	0.999935198	0.5
FRD	0.999935198	0.5
CPK1	0.99993441	0.6123724356957947
AP3AH	0.999933332	0.7825952841992636
TPHAP	0.999933332	0.8304127010301556
DNTP	0.999933332	0.7825952841992636
G3PT	0.9999330719999999	0.75
TREH	0.99993164	0.8333333333333335
SUCptspp_1	0.999927546	0.8660686996426625
PDE5	0.999927112	0.6708405147429342
NADHHS	0.9999260400000001	0.4999250018745225
NADHHR	0.9999260400000001	0.4999250018745225
PIt2r	0.999925868	0.6737222534361029
MCD	0.999925552	0.6859943405700353
NAKt2pp	0.9999244580000001	0.5
Nat_Kpp	0.9999244580000001	0.5
ANNAT	0.999923828	0.9486880419768065
NADPHHR	0.9999227980000001	0.47579549311675784
NADPHHS	0.9999227980000001	0.47579549311675784
NTP3e_1	0.999922108	0.6455359499415667
ACOAH	0.999921548	0.7303186488471984
CDPPH	0.9999202	0.6761074689806412
FAO2	0.999920042	0.7318486892195429
GLUSx	0.9999175140000001	0.7777703716046482
GLUDy	0.999916728	0.7559199483296517
FE2tpp	0.9999153980000001	0.7071067811865475
PPGPPDP_c	0.9999150880000001	0.8944540196572177
AMPt6	0.9999146979999999	0.6737222534361029
FAO10	0.9999137920000001	0.7519206177414046
GLUDC	0.9999128580000001	0.6859943405700353
H2O2syn	0.999912628	0.681927083973507
r0068	0.999911476	0.5962579660137592
FDH6	0.9999104000000001	0.7276132939708284
ATPADT	0.99990965	0.6666666666666667
FAO11	0.9999094020000001	0.7552593373581465
GLUDxi	0.999908932	0.7142734713116562
NTP5	0.9999088220000001	0.6761074689806422
NDP3	0.9999088	0.6761074689806562
NADPHXD	0.999908728	0.5250054149995487
FAO1	0.9999083540000001	0.7325896743930083
CMPDAi	0.999907436	0.6928133960711167
NADHXD	0.999905918	0.5250054149995484
GTPH1	0.9999053400000001	0.8081133785518074
AP3S	0.999905146	0.8580840850628669
NAD_H2	0.999904832	0.7857359295103251
PPGPPDPE	0.9999032299999999	0.8599776252392395
ASPA1	0.9999030720000001	0.5000083318752465
OXGDC	0.999902402	0.6859943405700353
DCTPD2	0.999901622	0.7070855706344386
NADH17pp	0.9998995	0.9007537939874087
FAO3	0.9998991140000001	0.731126155013931
CYTBDpp	0.9998989819999998	0.9666630749447602
ALPHNH	0.99989852	0.8992274132405723
FORMCOAL	0.9998975980000001	0.6666666666666667
H2ASE_syn	0.9998972780000001	0.7624238943419318
CYSCYSr	0.9998971140000001	0.6123724356957946
THIH	0.9998968600000001	0.8164557550780438
GTPHL	0.999895738	0.5601869796746525
BGLA	0.9998953500000001	0.8333333333333335
ACS2	0.9998952860000001	0.6666666666666667
AP5AH	0.99989452	0.7825952841992636
SULRR2	0.999894122	0.7017458760502352
SULR	0.999894122	0.8752898122630282
SULR_1	0.999894122	0.8637755733523067
NADK1	0.999893376	0.5999760033595941
GLCGSD	0.9998933319999999	0.7697939451992588
NH4OHDs	0.999892096	0.6063444116423566
NADS1_1	0.9998917119999999	0.9258399354451569
NADHPO	0.9998907100000001	0.8249716582771054
PUTA3	0.999890072	0.8571379016974361
GLY3Pt2	0.9998891779999999	0.6737222534361029
AACLAM	0.9998885919999999	0.6123724356957947
AADa	0.9998885919999999	0.6123724356957947
NTP7	0.9998885300000001	0.6761074689806067
CPMPS	0.9998884400000001	0.6708405147429383
PPA_1	0.9998875459999998	0.8571367356558237
G3PCT	0.999886598	0.5999760033595722
PpGppP	0.999886522	0.75
NTP3	0.999886324	0.7070855706344804
NTPP8_1	0.9998859440000001	0.8944540196571985
13BGH	0.99988507	0.7697939451992589
GLS2	0.99988507	0.9313497841898554
GLS	0.99988507	0.9152238814531091
MLTG7	0.99988507	0.8333333333333335
LMN2	0.99988507	0.8333333333333335
ASNS2	0.99988446	0.7559199483295994
MMSAD3	0.999882572	0.8333333333333335
P4AH	0.999880972	0.6761074689806295
G6PP	0.9998807060000001	0.6666777758336475
CYTBD2	0.99988054	0.8662301564589193
CYTDK1	0.999880132	0.6324323451700018
CMPt6	0.999879788	0.6737222534361029
FDH6r	0.999879084	0.6708405147429274
SULRR	0.9998788660000001	0.7581962817676583
SO3R	0.9998788660000001	0.9525811802855216
FTHFDH	0.9998778420000001	0.6761074689806755
GLUt2r	0.9998757039999999	0.6737222534361029
PHNO	0.9998751780000001	0.8781371857581837
LO	0.9998745720000001	0.5999760033595769
ACYP_3	0.9998739480000001	0.948688041976868
ADHEr	0.99987377	0.8432824738922142
SERHL	0.99987358	0.5773791330951004
HMR_7197	0.99987358	0.5773791330951004
GK_adp	0.9998735679999999	0.5751894012989063
HEXDECACID	0.999873412	0.6762522260005742
OCTEDECACID	0.999873412	0.6756893384895896
HEXEDECACID	0.999873412	0.6762522260005742
DODECACID	0.999873412	0.6770032003863301
TETDECACID	0.999873412	0.6767529681839596
DECACID	0.999873412	0.6764814252025461
OCTDECACID	0.999873412	0.6756893384895896
PHNACH	0.999872156	0.6708405147429308
PPS	0.999872124	0.7070855706344998
ACP1_FMN	0.9998712500000002	0.5669588563329767
ASPO2	0.9998711239999999	0.8081139973450244
CBMKr2	0.999870728	0.6735977631976939
CBMKr	0.999870728	0.7378581129689881
PYR5CD2	0.9998697099999999	0.8888851858022784
AKO	0.999869662	0.5000000000000001
FEROc	0.999868312	0.5191517588155743
DOPDH	0.999866392	0.7855213349562709
FDH3	0.999866222	0.8170215731307087
ACOAM	0.9998656199999999	0.6761074689806593
r0097	0.9998656199999999	0.6761074689806577
G1PP	0.9998655459999999	0.6666777758336475
PYK3	0.999865456	0.5999760033595802
GSEALD	0.999864812	0.7855213349562791
NTRIR2y	0.9998646680000001	0.8911444118697798
NTRIRy_1	0.9998646680000001	0.7017458760502352
CYTBD	0.9998645999999999	0.8662301564589193
CYTBO3	0.9998645999999999	0.9018598603039091
NDP7	0.999863558	0.6761074689806075
PANO	0.9998633439999999	0.8571379016974365
P5CCD	0.9998632919999999	0.6666666666666667
ALR	0.9998632199999999	0.7855213349562797
CYTDK1_1	0.9998629079999999	0.6123724356957946
PHHL	0.999862738	0.7844283355892009
GLYGLYCNc	0.9998625999999999	0.6123724356957946
PPIuabcpp	0.9998624319999999	0.8451470116563368
PPIabc	0.9998624319999999	0.8451470116563365
ALAALACNc	0.9998623459999999	0.6123724356957946
DPCOAK_1	0.999860948	0.8944540196572601
CBMD	0.99986067	0.7977178202352672
GLYK1	0.9998606579999999	0.8944540196572458
GDPDPKE	0.999857484	0.8764310441515689
r0120	0.9998574259999999	0.8207353755706496
ACCOAS	0.9998565280000001	0.9428561761423092
NADH7	0.999855284	0.8170215731307104
GDH1	0.9998551719999998	0.8131469912045888
r1252	0.9998544880000001	0.8333333333333335
PYRt2	0.999853342	0.6737222534361029
PSP_L_1	0.9998529679999999	0.8944540196572147
G3PCT_2	0.999852912	0.5500919164255009
AHGDx	0.9998521800000001	0.7027471698382466
ARHGDx	0.9998521800000001	0.7027471698382382
ACGS	0.99984944	0.5999760033596333
HAMR	0.9998491960000001	0.904759054595486
ASPSALy	0.999848472	0.7855213349562757
FACOAL60i	0.999848182	0.7216878364870323
GUAC	0.99984792	0.6708069819401115
FACOAL181_2	0.9998478399999999	0.8333333333333335
FACOAL18111Z	0.9998478399999999	0.8333333333333335
SO3t	0.9998477920000001	0.6737222534361029
OSUCCL	0.99984608	0.6859943405700353
r0082	0.99984608	0.6859943405700353
FRDx	0.9998455399999999	0.7027471698382338
MMS	0.9998453380000001	0.6666666666666667
CITMS	0.9998453380000001	0.6666666666666667
PRPPP	0.9998451819999999	0.6761074689806194
UTPH1	0.999844242	0.8081133785518073
ATPATF1	0.9998432000000002	0.7070855706344614
PPANA	0.999842686	0.8819129047727468
GP4GH	0.9998421820000001	0.5999520038397165
NADH6	0.99984066	0.8921302533127132
NADH16	0.99984066	0.8757587912947677
NADH16pp	0.999840496	0.8958280702063722
GLUDy_1	0.9998399640000001	0.7452248512626529
PEPt6	0.99983822	0.6737222534361029
MCDC	0.999838012	0.4714280880711583
SUCBZL_1	0.9998376500000001	0.9258399354451313
FMNRx	0.999835866	0.7027471698382528
GLUt2rpp	0.999833986	0.6737222534361029
PDH2	0.9998325579999999	0.7142734713116488
FAD_13	0.9998323319999999	0.728951563280746
AADb	0.9998317139999999	0.6123724356957946
NTRLASE3	0.9998298600000002	0.7559451417773216
BIRA	0.999829454	0.8451470116563566
PALFATPtc	0.9998292	0.8333333333333335
AASAD2	0.9998273980000001	0.632474502759184
HMR_0156	0.9998272500000001	0.7216878364870323
ALDD31	0.999824426	0.857137901697431
GLYDHDA	0.99982364	0.7142734713116564
ASPabc	0.9998232439999999	0.8571367356558628
PACL	0.9998230360000001	0.925839935445157
GTPDPK_1	0.99982284	0.8944540196572441
r1254	0.99982224	0.917346199655465
FCOAH	0.9998209900000001	0.8719457935179216
FCOAH2	0.9998209900000001	0.6507841012232961
3SPYRSP	0.9998204359999999	0.5423146619652215
G3PD	0.9998204019999999	0.5
GLYFEM	0.9998203800000001	0.612433669877777
ACt2r_1	0.99981941	0.6737222534361029
ACt2r	0.99981941	0.6737222534361029
HMR_0168	0.999817816	0.7216878364870323
PGAM1_PhosHydro	0.9998174800000001	0.670840514742914
UMPK4	0.9998139120000001	0.5
HMR_0180	0.9998125919999999	0.7216878364870323
DAPAL_1	0.9998122100000002	0.9449314272216249
ACTF	0.9998121120000001	0.6123724356957947
G3PA	0.9998121120000001	0.6123724356957947
TTDCAFATPc	0.999811086	0.8333333333333335
FHL	0.999809844	0.6859943405700353
r1319	0.9998095279999999	0.7999880016798716
TRNFE	0.9998093100000001	0.42637882476724454
HMR_0188	0.9998092759999999	0.7216878364870323
GLUabc	0.9998091020000001	0.8571367356558238
GLUVESSEC	0.9998091020000001	0.8451470116563397
FACOAL180	0.9998088060000001	0.7216878364870323
AASAD1	0.9998081620000001	0.5391151058278358
NH4tpp_1	0.9998081400000001	0.7071067811865475
NH4t3pp	0.9998081400000001	0.7071067811865475
UNK3	0.99980812	0.5000083318752466
PYK4	0.999807414	0.599976003359604
NH3c	0.999807296	0.6963027127411537
PSP_1	0.9998063739999999	0.7499625018749251
ASPO2y	0.9998060320000001	0.7645794145737062
FISC	0.99980601	0.715038004975699
PPPM	0.999805856	0.8089934970611129
APDH	0.9998044800000001	0.6928133960711277
NH4t3r	0.999804464	0.6737222534361029
NH4t_1	0.999804464	0.6737222534361029
GCPN	0.99980179	0.6547658828914265
FACOALP50t2pp	0.9998013880000001	0.7499999999999999
FACOALP100t2pp	0.9998013880000001	0.7499999999999999
FACOALT60t2pp	0.9998013880000001	0.7499999999999999
FACOAL181d6t2pp	0.9998013880000001	0.7499999999999999
FACOALP70t2pp	0.9998013880000001	0.7499999999999999
FACOALP90t2pp	0.9998013880000001	0.7499999999999999
FACOAL181d11tpp	0.9998013880000001	0.7499999999999999
FACOAL90t2pp	0.9998013880000001	0.7499999999999999
FACOALP60t2pp	0.9998013880000001	0.7499999999999999
FACOALP80t2pp	0.9998013880000001	0.7499999999999999
FACOAL182t2pp	0.9998013880000001	0.7499999999999999
FACOAL70t2pp	0.9998013880000001	0.7499999999999999
OXACOAL	0.999800602	0.6666666666666667
STFRNS	0.9998004499999998	0.7905931284490025
FMNRy_1	0.9997996899999999	0.9486880419768294
PCA1	0.9997982400000002	0.8807481923060384
IPDAB	0.9997982400000002	0.8807481923060473
PALMCL	0.9997982400000002	0.6446458162894757
HMR_0305	0.9997982400000002	0.6761074689806851
PCA2	0.9997982400000002	0.8807481923060384
FADD3	0.9997982400000002	0.8807481923060384
CACOAL	0.9997982400000002	0.6761074689806855
CYSS_2	0.999797152	0.8944540196572411
NADH8	0.99979324	0.8673953570229387
SUCCabc	0.999793036	0.8451470116563368
FACOAL141	0.999792934	0.7216878364870323
DHFR2i	0.99979268	0.7027471698382317
CYTK3	0.9997902359999999	0.5
2AMACHYD	0.9997893299999999	0.7559451417772999
SULO	0.999788978	0.6804251556858412
FACOAL80	0.999787696	0.7216878364870323
RNAS_LLA	0.9997872040000001	0.7307492689945471
HMR_1754	0.9997869140000001	0.6172266236301194
OCTNLL	0.999786428	0.6172266236301207
CYSabc	0.999785926	0.8571367356558485
FACOAL180_2	0.9997855699999999	0.6666666666666667
FACOAL180_1	0.9997855699999999	0.6666666666666667
RNTR3	0.999784872	0.6761074689806232
SERDA	0.99978351	0.5733944198162411
HMR_8582	0.999782006	0.6123724356957946
OCDCAFATPc	0.9997810040000001	0.7216878364870323
GLNt2r	0.999780814	0.6737222534361029
ACt2ipp	0.9997803919999999	0.6737222534361029
ACt2rpp	0.9997803919999999	0.6737222534361029
ACt5pp	0.9997803919999999	0.8521987324797149
NADH18pp	0.9997760139999998	0.8958280702063722
HMR_3996	0.999774476	0.5555992039786659
GAPP	0.9997744159999999	0.5669588563329767
IVCS	0.99977271	0.7216878364870323
RE1342C	0.999772422	0.7027471698382368
G1Dx	0.999772422	0.7027471698382537
OLEICFATPtc	0.9997721819999998	0.8333333333333335
ME1	0.999770976	0.6708405147429275
THFOR1	0.9997702199999999	0.83995432048981
ATPATF2	0.999769658	0.5656514878113639
GLUN_1	0.999768438	0.6708405147429376
GLUTRS_2	0.999768396	0.9258399354451601
GLUTRS_3	0.999768396	0.9258399354451593
AMID_1	0.999767526	0.8944540196572411
HMR_0200	0.999767054	0.6666666666666667
FACOAL50i	0.999766312	0.7216878364870323
FAS80COA_L	0.9997661880000001	0.995007493589395
PACCOAL2	0.9997653659999999	0.6666666666666667
RE2649C	0.99976476	0.7303186488471793
FADRx	0.9997646680000001	0.7027471698382523
ASPt2pp	0.999763562	0.9486832980505138
ASPt2_3pp	0.999763562	0.9899494936611664
ASNS3_1	0.9997620079999999	0.8249716582771007
FACOAL1813	0.9997619139999999	0.6666666666666667
POX2	0.999760918	0.7142744430032089
ICHDx	0.9997607460000001	0.7999880016798362
AKGt2r_1	0.9997596900000001	0.6737222534361029
AKGt2r	0.9997596900000001	0.6737222534361029
THRt4pp	0.9997579139999999	0.5
RNA_1	0.999757522	0.596357330913915
unkFol	0.9997569800000001	0.7453460560098555
FADRx2	0.999756538	0.6819270839735045
MTHFD2	0.999755742	0.7027471698382577
LAAL23	0.9997545999999999	0.5962679019072636
GLCabc	0.999754512	0.8571367356558254
GLNabcpp	0.9997536879999999	0.8571367356558245
KAS20SA	0.9997529960000001	0.9992955464614169
FAS80_L	0.9997529960000001	0.993809336914001
PENDECACID	0.99975219	0.6672006408545298
HEPDECACID	0.99975219	0.6681247324969326
HEPEDECACID	0.99975219	0.6681247324969326
GMP5N	0.999750716	0.8944540196572509
SUCCt2_3	0.999748752	0.9038932539824804
SUCCt3	0.999748752	0.6737222534361029
SUCCt2_2	0.999748752	0.9486832980505138
MTHFC_1	0.9997476620000001	0.8660686996426195
ACSPHAC140	0.9997473539999999	0.6666666666666667
G3PCT_1	0.99974448	0.5
ALDD16	0.999743634	0.8571379016974365
GLYabc	0.9997433920000001	0.8451470116563392
GLYVESSEC	0.9997433920000001	0.5516690620825079
GLYVESSEC_1	0.9997433920000001	0.8451470116563392
GLYabcpp	0.9997433920000001	0.8451470116563387
FPGS_1	0.999742968	0.6286215982102477
SERDC	0.999742504	0.6859943405700353
ARGSS_1	0.9997408059999999	0.7746431399298661
ARGSS	0.9997408059999999	0.9258399354451813
2MAHMP	0.999738612	0.6761074689806332
METt3	0.9997383260000001	0.6737222534361029
METt2r	0.9997383260000001	0.6737222534361029
MALDDH	0.99973703	0.6708405147429275
SERabcpp	0.9997368059999999	0.8451470116563365
SERabc	0.9997368059999999	0.8451470116563368
SGDS	0.9997364120000001	0.5000083318752451
HEX1_1	0.999735552	0.8944540196572489
PFK_ppi	0.9997349499999999	0.6761074689806028
ASPGLUr	0.9997347	0.5000083318752451
ALKP_1	0.9997345599999999	0.6761074689806429
OXADC	0.9997342379999999	0.6859943405700353
GTPCII_1	0.999733786	0.9074932187002892
GTPCII	0.999733786	0.9411754327152121
ASPt2_3	0.999733132	0.9038932539824804
ASPt2r	0.999733132	0.6737222534361029
ASPt2_2	0.999733132	0.8521987324797149
FE2t2pp	0.999732472	0.6737222534361029
PALDH	0.9997322220000001	0.5669588563329767
PALDP	0.9997322220000001	0.5669588563329767
SADT	0.999731862	0.6761074689806608
Kabc	0.999729526	0.8571367356558179
HYD2	0.9997272800000001	0.8125583042579161
GLUK	0.9997270799999999	0.7999880016798834
THFGLUH	0.9997266360000001	0.5999760033595712
TRPAS1	0.9997265399999999	0.9128800594818741
MLTHFte1	0.9997251760000001	0.8451470116563365
GLUTRS2	0.99972456	0.6761074689806713
PHEPS	0.9997243499999999	0.7070855706344998
SELNPS_cho	0.9997243499999999	0.7070855706344998
DMALRED	0.9997236340000001	0.5
ETOHMO	0.999722944	0.8677218312746245
MTHFR2_1	0.999719632	0.9486880419768073
AKGt2rpp	0.999718412	0.6737222534361029
SUCCt2_3pp	0.9997178760000001	0.9899494936611664
SUCCtpp	0.9997178760000001	0.9486832980505138
SUCCt3pp	0.9997178760000001	0.6737222534361029
GD3P2	0.9997132719999999	0.7855213349562788
AKGCAL	0.99971216	0.7303186488471981
r1515	0.99970922	0.8451470116563368
TARTD	0.999708726	0.666633336666344
GLUMETr	0.999708722	0.5000083318752451
FACOAL240i	0.99970869	0.6666666666666667
FACOAL240	0.99970869	0.6666666666666667
FACOAL2252	0.99970869	0.6666666666666667
FACOAL244_1	0.99970869	0.6666666666666667
FACOAL226	0.99970869	0.6666666666666667
FACOAL245_1	0.99970869	0.6666666666666667
FACOAL245_2	0.99970869	0.6666666666666667
FACOAL2251	0.99970869	0.6666666666666667
FACOAL241	0.99970869	0.6666666666666667
FACOAL240_1	0.99970869	0.6666666666666667
FACOAL2042	0.99970869	0.6666666666666667
FACOAL224	0.99970869	0.6666666666666667
FACOAL206	0.99970869	0.6666666666666667
FACOAL1812	0.99970869	0.6666666666666667
FACOAL171_anteiso	0.99970869	0.6666666666666667
FACOAL171_ISO	0.99970869	0.6666666666666667
FACOAL170_anteiso	0.99970869	0.6666666666666667
FACOAL170_ISO	0.99970869	0.6666666666666667
FACOAL170	0.99970869	0.6666666666666667
FACOAL161_ISO	0.99970869	0.6666666666666667
FACOAL160_ISO	0.99970869	0.6666666666666667
FACOAL150_anteiso	0.99970869	0.6666666666666667
FACOAL150_ISO	0.99970869	0.6666666666666667
FACOAL150	0.99970869	0.6666666666666667
FACOAL140_ISO	0.99970869	0.6666666666666667
4HPTNCOAL	0.99970869	0.6666666666666667
FACOAL1	0.99970869	0.6666666666666667
DOCOSACT	0.99970869	0.6666666666666667
DOCO13EFATP	0.99970869	0.6666666666666667
DCHOLESTANCOAc	0.99970869	0.6666666666666667
CHCOAL	0.99970869	0.6666666666666667
CAFFCOA	0.99970869	0.6666666666666667
FACOAL1812_1	0.99970869	0.6666666666666667
FACOAL181_1	0.99970869	0.6666666666666667
ARACHFATPc	0.99970869	0.6666666666666667
FACOAL191	0.99970869	0.6666666666666667
FACOAL205	0.99970869	0.6666666666666667
OCT11EFATP	0.99970869	0.6666666666666667
FACOAL260	0.99970869	0.6666666666666667
OCT11EFATP_1	0.99970869	0.6666666666666667
FACOAL204	0.99970869	0.6666666666666667
FACOAL203	0.99970869	0.6666666666666667
FACOAL200	0.99970869	0.6666666666666667
FACOAL2	0.99970869	0.6666666666666667
FACOAL184	0.99970869	0.6666666666666667
ARACHDFATPtc	0.99970869	0.6666666666666667
FACOAL1832	0.99970869	0.6666666666666667
FACOAL1831	0.99970869	0.6666666666666667
FACOAL182_1	0.99970869	0.6666666666666667
FACOAL1822	0.99970869	0.6666666666666667
PACCOAL3	0.99970869	0.6666666666666667
FACOAL1821	0.99970869	0.6666666666666667
PACOAL	0.99970869	0.6666666666666667
FACOAL182	0.99970869	0.6666666666666667
FACOAL246_1	0.99970869	0.6666666666666667
HMR_0301	0.99970869	0.6666666666666667
FACOAL90i	0.99970869	0.6666666666666667
HMR_0204	0.99970869	0.6666666666666667
HMR_0267	0.99970869	0.6666666666666667
HMR_0255	0.99970869	0.6666666666666667
HMR_0245	0.99970869	0.6666666666666667
HMR_0241	0.99970869	0.6666666666666667
HMR_0233	0.99970869	0.6666666666666667
HMR_0209	0.99970869	0.6666666666666667
HMR_0192	0.99970869	0.6666666666666667
HMR_0279	0.99970869	0.6666666666666667
HMR_0184	0.99970869	0.6666666666666667
ACSPHACT60	0.99970869	0.6666666666666667
ACSPHACT40	0.99970869	0.6666666666666667
ACSPHACP90	0.99970869	0.6666666666666667
ACSPHACP80	0.99970869	0.6666666666666667
ACSPHACP70	0.99970869	0.6666666666666667
HMR_0271	0.99970869	0.6666666666666667
HMR_0289	0.99970869	0.6666666666666667
ACSPHACP50	0.99970869	0.6666666666666667
HMR_0389	0.99970869	0.6666666666666667
HMR_0319	0.99970869	0.6666666666666667
HMR_0323	0.99970869	0.6666666666666667
HMR_0327	0.99970869	0.6666666666666667
HMR_0345	0.99970869	0.6666666666666667
HMR_0381	0.99970869	0.6666666666666667
HMR_0385	0.99970869	0.6666666666666667
HMR_0393	0.99970869	0.6666666666666667
HMR_0293	0.99970869	0.6666666666666667
HMR_0429	0.99970869	0.6666666666666667
HMR_0433	0.99970869	0.6666666666666667
HMR_0437	0.99970869	0.6666666666666667
HMR_0297	0.99970869	0.6666666666666667
ADPACDAc	0.99970869	0.6666666666666667
HMR_1627	0.99970869	0.6666666666666667
ACSPHACP60	0.99970869	0.6666666666666667
ACSPHACP40	0.99970869	0.6666666666666667
FACOALPHDCA	0.99970869	0.6666666666666667
FERULCOAS	0.99970869	0.6666666666666667
IBUP_RASCL1hep	0.99970869	0.6666666666666667
LEVUACOAL	0.99970869	0.6666666666666667
LGNCFATPtc	0.99970869	0.6666666666666667
LINOFATPtc	0.99970869	0.6666666666666667
HMR_0309	0.99970869	0.6666666666666667
FVSCOAhc	0.99970869	0.6666666666666667
FACOAL_70_c	0.99970869	0.6666666666666667
HMR_0171	0.99970869	0.6666666666666667
FACOAL_220_c	0.99970869	0.6666666666666667
FACOAL_164_6Z9Z12Z15Z_c	0.99970869	0.6666666666666667
FACOAL_163_6Z9Z12Z_c	0.99970869	0.6666666666666667
FACOAL_162_9Z12Z_c	0.99970869	0.6666666666666667
FACOAL_161_2E_c	0.99970869	0.6666666666666667
FACOALPREPH	0.99970869	0.6666666666666667
HMR_0165	0.99970869	0.6666666666666667
HMR_0177	0.99970869	0.6666666666666667
ACSPHACP100	0.99970869	0.6666666666666667
ACSPHAC160	0.99970869	0.6666666666666667
ACSPHAC90	0.99970869	0.6666666666666667
ACSPHAC80	0.99970869	0.6666666666666667
ACSPHAC70	0.99970869	0.6666666666666667
ACSPHAC60	0.99970869	0.6666666666666667
ACSPHAC50	0.99970869	0.6666666666666667
ACSPHAC40	0.99970869	0.6666666666666667
ACSPHAC142	0.99970869	0.6666666666666667
ACSPHAC100	0.99970869	0.6666666666666667
ACSPHAC141d5	0.99970869	0.6666666666666667
ACSPHAC141	0.99970869	0.6666666666666667
ACSPHAC121d6	0.99970869	0.6666666666666667
ACSPHAC121	0.99970869	0.6666666666666667
ACSPHAC120	0.99970869	0.6666666666666667
ACSPHAC101	0.99970869	0.6666666666666667
4CMCOAS	0.99970869	0.6666666666666667
C12DCACT	0.99970869	0.6666666666666667
SUBERICACT	0.99970869	0.6666666666666667
RTOTAL3FATPc	0.99970869	0.6666666666666667
RE3335C	0.99970869	0.6666666666666667
RE3079C	0.99970869	0.6666666666666667
RTOTAL2FATPc	0.99970869	0.6666666666666667
RE2635C	0.99970869	0.6666666666666667
RE3075C	0.99970869	0.6666666666666667
3HPVSCOAhc	0.99970869	0.6666666666666667
RETNCOA	0.99970869	0.6666666666666667
RE3345C	0.99970869	0.6666666666666667
r0651	0.99970869	0.6666666666666667
URSCHOLCOAc	0.99970869	0.6666666666666667
RTOTALFATPc	0.99970869	0.6666666666666667
R_group_phosphotase_1	0.99970869	0.6666666666666667
SEBACACT	0.99970869	0.6666666666666667
R_group_phosphotase_2	0.99970869	0.6666666666666667
RE3562C	0.99970869	0.6666666666666667
R_group_phosphotase_3	0.99970869	0.6666666666666667
RE3446C	0.99970869	0.6666666666666667
FE2DMT1	0.9997086860000002	0.6737222534361029
PYROX_1	0.9997085859999999	0.5714102069675199
ACOATA	0.9997069719999999	0.6123724356957947
AIRCra	0.9997031719999999	0.9090884301802529
NTP4	0.9996976200000001	0.6761074689806429
FRD2	0.9996974779999999	0.5669467095138409
GLCt2pp	0.9996963940000001	0.6737222534361029
RBFK_1	0.9996954859999999	0.8944540196572041
RNA	0.999693168	0.6123336892418002
CYSt2r	0.9996930799999999	0.6737222534361029
HKt	0.999692692	0.7142734713116474
GLCt2_2	0.999690612	0.8521987324797149
GLCt2	0.999690612	0.6737222534361029
CYSO_I	0.9996863579999999	0.7303186488472001
NDP8	0.999686056	0.6761074689806434
NTP8	0.999684976	0.6761074689806434
NTP2	0.9996849059999999	0.6761074689806424
PSLS	0.999679454	0.4998499849985243
FAH3	0.9996793799999999	0.7778611335609728
r1516	0.9996765059999999	0.8451470116563368
ALKP	0.99967541	0.5773791330950951
BACCL	0.9996751499999998	0.6761074689806613
LAAL1	0.999675102	0.7559199483296092
NAabc	0.9996749640000001	0.8451470116563365
IDPA	0.999674676	0.6761074689806418
NO2tabcpp	0.999673574	0.8451470116563368
THFGLUS	0.99967347	0.7142734713116909
FPGS	0.99967347	0.8347761062069212
FPGS_tm	0.99967347	0.834776106206923
r1382_1	0.99967347	0.8404902418098282
r0027	0.999673398	0.5391151058278356
NFORGLUAH	0.99967305	0.7499562509114408
LAAL8	0.9996729459999999	0.5962679019072735
PDE4	0.99967278	0.7559451417773139
DNADDP	0.99966854	0.7499625018749252
PYK2	0.9996678680000001	0.5999760033595375
GTHRDt2_1	0.9996642619999999	0.8571367356558189
r1530	0.9996642619999999	0.8571367356558192
AAAN	0.9996640400000001	0.8571367356558817
NTP6	0.9996635279999999	0.6761074689806426
THFOR2	0.999663508	0.8366492709132358
TRIOK	0.9996632699999999	0.6324323451699883
r1382	0.9996630580000001	0.7956993805960647
MALTabcpp	0.99966188	0.8571367356558179
PItpp	0.999661624	0.7071185642375293
ALAD_L2	0.9996586260000001	0.8366564418955997
PFK_adp	0.99965858	0.5751894012989107
PC	0.9996578599999999	0.7142734713116712
FTHFI	0.999656388	0.845147011656354
UDPACGA6D	0.9996559100000001	0.9263668345554077
NAMNPP	0.9996535400000001	0.632474502759202
ARNO	0.9996535120000001	0.6415098812926705
ALDD14	0.999652634	0.8571379016974707
MMSAD2	0.9996524499999999	0.6804251556858693
MDHi2	0.999652034	1.0
SBTR	0.9996519600000001	0.6819270839734899
FACOAE181	0.99965149	0.6324270748784739
XAH	0.999651292	0.47579549311676517
METt3pp	0.999651238	0.6737222534361029
NTPP9_1	0.999649192	0.8944540196572441
ASNN	0.999645746	0.5669588563329749
CDAPPA160	0.999645714	0.6324270748785069
ACOAD1fr	0.9996452980000001	1.0
r1383_1	0.99964404	0.6974974551927983
ORNabc	0.99964403	0.8571367356558179
GLNTRS2	0.999643762	0.7171238494513504
UACGAMDH2	0.9996429880000001	0.4757954931167653
UDPACGLUDH	0.9996429880000001	0.4757954931167653
HYNE	0.999641924	0.5669588563329749
r0085	0.999641924	0.5669588563329749
PPNCL3	0.9996415000000001	0.7142734713116715
6TXAN5MPAML	0.999641456	0.8333166683331648
ALCD2ir	0.999641156	1.0
LYSMO	0.9996405200000001	0.5476842209514513
MSADC	0.9996400879999999	0.75
r0220	0.9996395679999999	0.7275597958096364
r0220_1	0.9996395679999999	0.5751894012989007
PACPT_1	0.9996395679999999	0.5751894012988835
DESAT16_2	0.9996391179999999	0.737877082967334
r1529	0.999637896	0.8451470116563368
r0318	0.9996378760000001	0.6761074689806577
CTPS1_2	0.99963786	0.8366564418956224
ACITL	0.999637214	0.6172266236301169
BSORx	0.999637002	0.7581962817676583
HMPPtr	0.9996362880000002	0.8451470116563536
MI1PP_1	0.9996316399999999	0.8944540196572364
METNA	0.9996314639999999	0.5999760033596205
SHL_c	0.999630408	0.5999760033596107
ACALDCD	0.999629186	0.6324745027592296
MANabc	0.9996291620000001	0.8451470116563368
THRS_2	0.9996287580000001	0.8944540196572186
BTNt	0.999628378	0.8451470116563577
MTHFD_1	0.999627476	0.8944540196572373
SALCOD	0.99962671	0.7753080546647869
6HNACMO	0.99962671	0.7753080546647736
GUACYC	0.999626628	0.7697939451992888
r1523	0.999625866	0.8451470116563368
MANabcpp	0.9996248299999999	0.8451470116563365
DMPSS_c	0.9996244400000001	0.8571343306391062
r1162	0.9996196959999999	0.8451470116563365
ALOX	0.9996195799999998	0.6546583459206583
AATHB	0.9996194200000001	0.5773502691896258
MALTTTRabc	0.9996174459999999	0.8571367356558179
PHEPC	0.9996172700000001	0.6666666666666667
NO3abcpp	0.999616992	0.8451470116563365
FAS181	0.999615678	0.9302124203770094
LYSabc	0.9996154839999999	0.8571367356558179
ASPTRS_1	0.9996132119999999	0.6761074689806869
TREabc	0.9996131420000001	0.8451470116563365
r0381	0.99961086	0.7581962817676582
NITR	0.99961071	0.7303186488471924
Cobalt2abcppI	0.9996104560000001	0.8571367356558525
BCT1_syn	0.9996080620000001	0.8571367356558179
UMPK2	0.999607404	0.5
E4POR1	0.999606984	0.8888851858022786
SPT_syn	0.999603924	0.4472270098286021
CD2abc2	0.9996035600000001	0.8451470116563563
APSR	0.99960325	0.7777111044438024
HCYStabcpp	0.999602958	0.8451470116563368
NDP4	0.9996014019999999	0.6761074689806429
OIVD2E	0.999600128	0.8104000337994621
FPGS7_1	0.999599578	0.6286215982102499
GSNK	0.9995978759999999	0.6324323451699869
PTRCTA	0.999597082	0.5000083318752465
MALTHXabc	0.9995970499999999	0.8571367356558179
CHLabc_rev	0.9995967560000001	0.8451470116563552
OPHHX3	0.999595212	0.9203558214686872
CYTDK2_1	0.999594368	0.5
NTD1_1	0.999592842	0.6761074689806434
FORA	0.9995901899999999	0.8944540196572489
COORr	0.99958913	0.5477389866354092
DALADALAD	0.9995872480000001	0.8333333333333335
CITabc	0.9995845680000001	0.8783083930214962
NACASPAH	0.999583406	0.5
GAPDi_nadp	0.99958314	0.6666666666666667
R15BPK	0.9995824240000001	0.6123724356957946
ATVLAChc	0.9995815199999999	0.5999760033596453
LVACLAChep	0.9995815199999999	0.5999760033596157
2HATVLAChc	0.9995815199999999	0.5999760033596389
4HATVLAChc	0.9995815199999999	0.5999760033596401
SMVLAChep	0.9995815199999999	0.599976003359595
GALabc	0.9995809040000001	0.8571367356558286
LAAL5	0.999580132	0.7559199483295824
TYRabc	0.999578732	0.8451470116563365
MALTPTabcpp	0.9995783599999999	0.8451470116563368
MALTPTabc	0.9995783599999999	0.8451470116563365
PYRDC2	0.9995771720000001	0.6761074689806429
FAH2	0.999576942	0.7778611335609728
FORt3	0.9995769399999999	0.6737222534361029
SELNPS	0.999576794	0.6123724356957946
APH161	0.99957618	0.7499625018749251
SERt2r	0.999575932	0.6737222534361029
DBTS	0.9995757300000001	0.7785095613027719
GDR	0.999575714	0.7499999999999999
SR6	0.99957536	0.6666777758336531
SELMETAT	0.999573388	0.6666666666666667
CBLAT_DELETE	0.999573388	0.6666666666666667
COB1NDAAT2	0.999573388	0.6666666666666667
CBIAT_DELETE	0.999573388	0.6666666666666667
GCALDDy	0.9995719080000001	0.7855213349562788
AMPEP8	0.99957183	0.5000083318752451
AMPTASEGGLU	0.99957183	0.5000083318752451
PEPA	0.999571782	0.5669588563329877
DESAT14_9	0.99957131	0.737877082967334
CBPS_1	0.999570046	0.973734670581237
FE3abcpp	0.999569968	0.8571367356558344
CYSO	0.999568178	0.7171525302465699
SULFDH	0.9995646280000001	0.7303186488471924
r0193	0.9995640440000001	0.7302821402166726
MI4PP_1	0.999562704	0.6761074689806484
MI4PP_2	0.999562704	0.7499625018749251
MI3PP_2	0.999562704	0.7499625018749251
MI3PP_1	0.999562704	0.6761074689806484
TAPTPP	0.999561738	0.6507841012232708
RPNTPH	0.999561738	0.6507841012232691
DGTP8DETOX	0.999561738	0.6507841012232872
NTPP10	0.999561738	0.6507841012232943
L24DC	0.9995616500000001	0.5773791330950964
GLNS_1	0.9995560000000001	0.7715332795376337
DESAT16	0.9995556320000001	0.8677218312746245
GCALDtabcpp	0.9995555319999999	0.8451470116563411
OCDOR	0.99955471	0.7922937310244591
FACOAE60	0.9995544759999999	0.6324270748784858
OMMBLHX3	0.999553634	0.9203558214686872
OMPHHX3	0.999553634	0.9203558214686872
LPLIPAL2A160	0.999552134	0.7499625018749253
NO3abc	0.99955125	0.8451470116563368
DESAT18_5	0.9995509479999999	0.737877082967334
HMR_0253	0.9995498680000001	0.8451470116563368
GLYALDDy	0.999548868	0.7855213349562793
CDAPPA181	0.9995487900000001	0.6324270748785069
MTHFR3_1	0.9995480880000001	0.6819270839734956
MTHFR3	0.9995480880000001	0.7645794145737063
UMPK3	0.9995470660000001	0.6123724356957947
FDH2	0.9995462680000001	0.8170215731307087
CPPPGO	0.9995462199999998	0.7746044137754224
O2XOADOX	0.99954482	0.8433425554485715
DES2_C16	0.999543672	0.8677218312746245
DESAT16a	0.999543672	0.8677218312746245
GLYBCOAT	0.9995432300000001	0.632427074878489
APPAT	0.9995428900000001	0.9486880419768171
ISOAML	0.9995426220000001	0.5773791330951004
DPCOAPP	0.9995419099999999	0.7499625018749252
MNabc_rev	0.9995417659999999	0.8451470116563368
ASO3t8pp	0.99954132	0.8451470116563589
CBMK4	0.99954116	0.6735977631976939
PDE3	0.9995404800000001	0.6708405147429332
NFORGLUAH2	0.99954048	0.5000083318752451
GLYt2r	0.999539092	0.6737222534361029
MN6PP	0.99953877	0.6708203932499369
CA2abc	0.999538126	0.8451470116563572
CA2abc1	0.999538126	0.8451470116563572
HMR_6785	0.999537876	0.7216878364870323
FRUabc	0.99953716	0.845147011656343
RNTR1	0.9995358379999999	0.6761074689806214
ADPMAN	0.999535386	0.7499625018749253
DTPH	0.9995351419999998	0.6761074689806434
HT44D	0.9995351360000001	0.6123724356957946
GTHOXti2	0.999532776	0.8451470116563373
NDP6	0.9995315999999999	0.6761074689806426
BARB	0.9995304359999999	0.7581962817676584
MCAO_c	0.999529266	0.924997102344119
FCSTOLS_c	0.999529266	0.924997102344119
DAPabcpp	0.9995270420000001	0.845147011656352
DAPabc	0.9995270420000001	0.845147011656352
ASPOb	0.9995256579999999	0.692813396071142
AGMabcpp	0.99952504	0.8451470116563577
r1536	0.999524184	0.8451470116563365
Cuabc	0.999521674	0.8571367356558494
CMPA_1	0.9995212280000001	0.804024466611443
CA2abc1pp	0.999519942	0.8451470116563572
CA2abcpp	0.999519942	0.8451470116563572
TBT	0.9995180720000001	0.6172530737435771
MALTTRabcpp	0.999516886	0.8451470116563368
MALTTRabc	0.999516886	0.8451470116563365
LAAL19	0.9995158839999998	0.7142734713116924
DHRG	0.99951574	0.8320526477604946
G1PDH	0.99951574	0.7999880016798381
DESAT14	0.9995143220000001	0.8677218312746245
TTDCEAATP	0.9995139419999999	0.8451470116563365
METSOX1abc	0.99951393	0.8451470116563368
METSOX1abcpp	0.99951393	0.8451470116563365
TMDPK	0.9995134200000001	0.5999760033596123
CYRDAS	0.999513168	0.7715171174052686
R05224	0.999513168	0.7715171174052686
HYGBDIAS	0.999513168	0.8179028593579653
TREY	0.999512692	0.40828911325185135
AATHA	0.999512692	0.33647186136026486
METSOX2abcpp	0.999511496	0.8451470116563368
METSOX2abc	0.999511496	0.8451470116563365
SUCD4	0.9995113119999999	0.5669467095138407
MOBDabc_rev	0.9995112199999999	0.8451470116563368
ALDD18	0.999510476	0.8571379016974392
HMR_2287	0.999509782	0.8677218312746245
R5PP	0.9995086219999999	0.5669588563329879
r1527	0.9995074939999998	0.8451470116563511
NMNHYD_1	0.999505138	0.6761074689806218
r1528	0.999504406	0.8451470116563504
NTRIRx	0.9995031260000001	0.9629066057056705
MELIBabc	0.999502312	0.8451470116563365
UREAabcpp	0.999501566	0.8451470116563365
BSORy	0.9994994220000001	0.7017458760502352
VNDH_2	0.9994991900000001	0.8571379016974281
PS160abcpp	0.999497818	0.8451470116563368
INSK	0.999497566	0.6324323451699814
FRD2rpp	0.9994960799999999	0.860665834141094
HEMEti	0.99949388	0.8571367356558179
PHEMEABCte	0.99949388	0.857136735655818
DESAT18_3	0.99949347	0.737877082967334
GLUCYSte	0.9994934500000001	0.8451470116563395
PS181abcpp	0.999492646	0.8451470116563368
SERt2rpp	0.9994918260000001	0.6737222534361029
LCTSabc	0.999491718	0.8451470116563365
THFGLUS_1	0.9994912599999999	0.6172266236301139
MG2uabcpp	0.9994909399999999	0.8451470116563365
MAK	0.9994894719999999	0.6324323451699777
SULR2pp	0.999489374	0.9211365591003081
MG2abc	0.9994879919999999	0.8451470116563368
NTPP11_1	0.99948695	0.8944540196571971
HDECH	0.9994868579999998	0.7441517319482001
LAAL21	0.9994857180000001	0.6761074689806614
LCADi_D	0.9994840199999999	0.8571379016974365
UDPGD	0.9994831099999999	0.9263668345554077
BALAVECSEC	0.9994823399999999	0.4662414592422828
BALAVECSEC_1	0.9994823399999999	0.8451470116563579
HDH	0.9994811519999999	0.98976413201473
CYTK7	0.999480868	0.5
GLYt2pp	0.999480554	0.6737222534361029
BPNT2	0.999480098	0.5669588563329767
HEX4	0.999480026	0.632432345169977
RNTR2	0.999479286	0.6761074689806273
SQLS	0.999479146	0.4803844614152615
ACPS	0.999477772	0.7499625018749252
CAMPt	0.9994763759999999	0.8451470116563569
DCTPD2_1	0.9994761560000001	0.44722700982862285
HMR_2281	0.99947523	0.8677218312746245
HMR_2284	0.99947523	0.8677218312746245
HMR_2282	0.99947523	0.8677218312746245
DESAT18_11	0.999474	0.737877082967334
DESAT18_4	0.999474	0.737877082967334
LAAL35	0.9994735560000001	0.7142734713116927
NOS1	0.9994723500000001	0.7778611335609728
PHEabc	0.99947181	0.8451470116563368
15DAPabcpp	0.9994704999999999	0.8451470116563519
METTRS_1	0.9994700900000002	0.6761074689806614
FE3DCIT2abcpp	0.99947008	0.8451470116563448
GTPCI_2	0.9994695060000002	0.9486880419768408
GABAVESSEC_1	0.999468348	0.8451470116563535
GABAVESSEC	0.999468348	0.466241459242279
4ABUTabcpp	0.999468348	0.8451470116563535
DMGLYBabcpp	0.9994676379999999	0.845147011656349
PACALtabcpp	0.9994668259999999	0.8451470116563365
SUCRabc	0.999466082	0.8451470116563365
MALTHPabc	0.9994656	0.8451470116563368
CTBTabc	0.9994641419999999	0.8571367356558496
INOSTO	0.9994627919999999	0.5657023928819743
PPP9ABCte	0.9994627639999999	0.8451470116563365
FPGS4_1	0.9994626719999999	0.6286215982102492
C3STDH1	0.9994623239999999	0.6415098812926707
HICITD	0.9994623239999999	0.8018058239734853
C3STDH2	0.9994623239999999	0.6415098812926929
MDHy	0.999462282	0.6819270839735094
FLAVO2	0.9994619	0.6761219638804545
3HPAOX	0.9994619	0.8571367356558481
4HPAOX	0.9994619	0.8571367356558481
ALDD12	0.999461698	0.8571379016974339
MANTRabc	0.9994606860000002	0.8451470116563368
X00002	0.999460136	0.699605445960926
DESAT18_6	0.999459906	0.737877082967334
ARBabc	0.9994593460000001	0.8451470116563586
TRPabc	0.999459284	0.8451470116563368
RIBFLVt3o	0.999458916	0.8451470116563368
RIBFLVt3	0.999458916	0.8451470116563368
CYSTabc	0.9994585739999999	0.8451470116563515
F6PP	0.9994580519999999	0.5669588563329767
PGLYCP_1	0.99945756	0.6761074689806335
ASNabc	0.9994566060000001	0.8451470116563589
ASNabcpp	0.9994566060000001	0.8451470116563589
SHEME2abcpp	0.9994542040000001	0.8451470116563365
DUTPDP_1	0.9994532060000001	0.8944540196572471
DESAT18_8	0.99945307	0.737877082967334
LAAL37	0.99945182	0.7126822236223523
HMEDR	0.99945182	0.8571379016974365
ARBabcpp	0.999451738	0.8451470116563586
HISabc	0.9994485019999999	0.8451470116563368
HISabcpp	0.9994485019999999	0.8451470116563365
ALDD10	0.999447766	0.8571379016974339
MMSDHir	0.999447558	0.8333333333333335
TRDR4	0.999446868	0.7142734713116319
AACPS4	0.999446038	0.6666666666666667
LAAL9	0.9994456060000001	0.7142734713116927
DDPA_1	0.99944548	0.9128983110589568
PROPROPROr	0.999445358	0.6681531047810609
GDPMANNDH	0.9994447619999999	0.9263668345554077
POX	0.9994446799999999	0.46291996772256394
4HALDD	0.99944418	0.8571379016974281
CMtexabc	0.99944299	0.8451470116563542
5APTNabcpp	0.9994425320000001	0.845147011656354
ALDD22x	0.9994415519999998	0.8571379016974321
BAMPPALDOX	0.9994415519999998	0.8571379016974323
CU1abcpp	0.9994413520000001	0.8451470116563522
GGGABADxr	0.9994412700000002	0.8571379016974356
SUCRabcpp_syn	0.9994387259999999	0.8451470116563368
THD2	0.9994383600000001	0.7779474487607505
TDP	0.99943823	0.6761074689806106
GALURDH	0.9994377379999999	0.8571379016974356
ISCS	0.999437332	0.40824829046386313
TAGabc	0.999436446	0.8485196534575855
PFK	0.999436154	0.7999880016798959
ALAGLUabcpp	0.999435514	0.8451470116563561
MNDNS2	0.999434648	0.9234256304752678
NT5C_2	0.9994345320000001	0.507169329749723
ADNK3	0.99943446	0.5999760033596477
GLNSCP	0.999433124	0.8642376937883214
K2L4Aabctex	0.9994298279999999	0.8451470116563368
FTHFI_1	0.9994290539999999	0.7303186488472001
SS	0.99942835	0.6225165029477894
HMR_1467	0.99942835	0.6225165029477894
DARBabcpp	0.999427206	0.8451470116563586
NHFRBO	0.999426652	0.6190321372071071
CAPROICc	0.9994245960000001	0.6324270748784809
ACPAL	0.9994245880000001	0.6666666666666667
34DHALDD	0.999424514	0.8571379016974274
ARB_Dabc	0.999423768	0.8451470116563586
FAS160	0.999422884	0.9599487632037834
MSULR	0.999421706	0.863775573352306
BZDH	0.99941868	0.8571379016974325
PYOVD2tex	0.99941792	0.8451470116563368
XMO	0.999414968	0.7142734713116362
METS_1	0.9994139140000001	0.8944540196572222
PAPA160	0.99941334	0.5669588563329878
AKP1_2	0.9994132779999999	0.8422289764184604
AKP1_1	0.9994132779999999	0.824784920862545
AKP1	0.9994132779999999	0.8486615373122259
FE2Gabcpp	0.9994132100000002	0.7142734713116383
GALS2	0.9994121759999999	0.59590936178592
GALS1	0.9994121759999999	0.59590936178592
CIGAMS	0.999410532	0.7070855706344874
CYSTRS_1	0.999410532	0.676107468980681
GTPDPDP	0.999406888	0.6761074689806206
GDTP	0.999406888	0.7499625018749252
IPDPS_syn	0.9994050640000001	0.7017458760502352
4HBHYOX	0.9994044860000001	0.7778611335609731
APH180	0.99940408	0.7499625018749251
MNLDHr	0.99940334	0.7027471698382572
ALAALAD_1	0.9994029899999999	0.6667333300003101
UACGAMDH	0.9994016699999999	0.7027471698382319
SACCD2	0.999398676	0.7019198084720619
DCPLD1	0.999398676	0.7019198084720688
HSK	0.999398456	0.6324323451699834
NTP10	0.99939648	0.6761074689806412
RE2640C	0.999396008	0.5
CYS	0.9993951339999999	0.6708405147429208
CAATPS_1	0.9993945	0.6761074689806855
CAATPS	0.9993945	0.5547065954429954
NTD2	0.9993937159999999	0.5669588563329767
GLUTRS_Gln	0.999392276	0.6666666666666667
LPLIPAL2A181	0.9993911600000001	0.7499625018749253
FPGS7	0.999390608	0.8347761062069212
HISTDb_1	0.9993898480000001	0.8216084799530915
LHIST	0.9993898480000001	0.8944242101124728
HISTDb	0.9993898480000001	0.8944242101124728
RE1933C	0.9993891099999999	0.6063444116423565
LYSLYSLYSr	0.9993868819999999	0.5050870935226738
FRUpts2	0.9993854759999999	0.75
2MBALDH	0.9993840119999998	0.8571379016974272
VALVALr	0.9993839999999998	0.4629199677225785
CYTB_B2	0.9993832939999999	0.9666630749447602
SELabcpp	0.9993778799999999	0.8451470116563365
r1533	0.9993778799999999	0.8485196534575699
CBL2abc	0.9993778799999999	0.8451470116563563
r1533_1	0.9993778799999999	0.845147011656356
CBL1abcpp	0.9993778799999999	0.8451470116563564
HMR_0194	0.9993778799999999	0.8451470116563566
3DHCDCHOLabc	0.9993778799999999	0.8451470116563529
HMR_0207	0.9993778799999999	0.8451470116563563
SERGLUGLNtr	0.9993778799999999	0.8451470116563368
35DSMVteb	0.9993778799999999	0.8451470116563529
CBL1abc	0.9993778799999999	0.8451470116563565
CBIuabcpp	0.9993778799999999	0.8451470116563565
HISGLYabcpp	0.9993778799999999	0.8451470116563365
HISHISabcpp	0.9993778799999999	0.8451470116563365
HISTAVESSEC	0.9993778799999999	0.7254659423734114
CARNabcpp	0.9993778799999999	0.8451470116563566
HISTAVESSEC_1	0.9993778799999999	0.8451470116563368
CBIabc	0.9993778799999999	0.8451470116563565
SULPACMPtev	0.9993778799999999	0.8451470116563368
GLC3MEACPtev	0.9993778799999999	0.8451470116563404
C04805ATP	0.9993778799999999	0.8451470116563548
C14771ATP	0.9993778799999999	0.8451470116563549
GLCGLYCabcpp_syn	0.9993778799999999	0.8451470116563403
2HATVLACteb	0.9993778799999999	0.8451470116563525
CBL1HBIabc	0.9993778799999999	0.8451470116563564
C05298te	0.9993778799999999	0.8451470116563548
C05299te	0.9993778799999999	0.8451470116563548
HMR_0211	0.9993778799999999	0.8451470116563566
C14770ATP	0.9993778799999999	0.8451470116563549
HMR_0299	0.9993778799999999	0.8451470116563564
CDCA3Gte	0.9993778799999999	0.8451470116563562
HMR_0281	0.9993778799999999	0.8451470116563565
GDCA3Sabc	0.9993778799999999	0.8451470116563409
HMR_0287	0.9993778799999999	0.8451470116563586
GCHOLAt3	0.9993778799999999	0.845147011656341
HMR_0291	0.9993778799999999	0.8451470116563562
3DHLCAabc	0.9993778799999999	0.845147011656353
HMR_0303	0.9993778799999999	0.8451470116563564
C05301te	0.9993778799999999	0.8451470116563548
C05769te	0.9993778799999999	0.8451470116563548
HMR_0307	0.9993778799999999	0.8451470116563565
GCDCA3Sabc	0.9993778799999999	0.8451470116563411
SALCHS2FEabcpp	0.9993778799999999	0.8451470116563368
HMR_0311	0.9993778799999999	0.8451470116563565
HMR_0317	0.9993778799999999	0.8451470116563483
r1532	0.9993778799999999	0.8485196534575699
HMR_0277	0.9993778799999999	0.8451470116563368
HMR_0273	0.9993778799999999	0.8451470116563563
3DHDCAabc	0.9993778799999999	0.845147011656353
HMR_0261	0.9993778799999999	0.8451470116563368
C14825ATP	0.9993778799999999	0.8451470116563549
r1532_1	0.9993778799999999	0.845147011656356
HMR_0215	0.9993778799999999	0.8451470116563365
HMR_0235	0.9993778799999999	0.8451470116563564
C05302te	0.9993778799999999	0.8451470116563548
HMR_0239	0.9993778799999999	0.8451470116563368
CDCA24Gte	0.9993778799999999	0.8451470116563563
3DHCHOLabc	0.9993778799999999	0.8451470116563529
HMR_0243	0.9993778799999999	0.8451470116563562
C05463t1	0.9993778799999999	0.8451470116563368
HMR_0247	0.9993778799999999	0.8451470116563565
C14769td2	0.9993778799999999	0.8451470116563549
2HATVLACGLUCteb	0.9993778799999999	0.8451470116563525
C14768ATP	0.9993778799999999	0.8451470116563549
HMR_0257	0.9993778799999999	0.8451470116563562
HEXDTRte	0.9993778799999999	0.8451470116563365
SPHMYLN18120_hs_ATPt	0.9993778799999999	0.8451470116563365
HEXDIACATP	0.9993778799999999	0.8451470116563365
SPHMYLN1824_hs_ATPt	0.9993778799999999	0.8451470116563365
CA24Gte	0.9993778799999999	0.8451470116563572
GLYGLNtr	0.9993778799999999	0.8451470116563391
GLZABCteb	0.9993778799999999	0.8451470116563377
GLYGLNabcpp	0.9993778799999999	0.8451470116563382
GM1LIPAabcpp	0.9993778799999999	0.8451470116563365
SPHMYLN18123_hs_ATPt	0.9993778799999999	0.8451470116563365
GM1LIPAabctex	0.9993778799999999	0.8451470116563377
CA3Sabc	0.9993778799999999	0.8451470116563572
AI2abcpp	0.9993778799999999	0.8451470116563365
SPHMYLN1825_hs_ATPt	0.9993778799999999	0.8451470116563365
SPHMYLN_HsATPte	0.9993778799999999	0.8451470116563365
GM2LIPAabcpp	0.9993778799999999	0.8451470116563365
SPHS1Pt2e	0.9993778799999999	0.8451470116563365
SPRMabc	0.9993778799999999	0.8451470116563368
GM2LIPAabctex	0.9993778799999999	0.8451470116563375
SPHMYLN18114_hs_ATPt	0.9993778799999999	0.8451470116563365
SPHMYLN18115_hs_ATPt	0.9993778799999999	0.8451470116563365
SPHMYLN18122_hs_ATPt	0.9993778799999999	0.8451470116563365
GLYGLUabcpp	0.9993778799999999	0.845147011656338
SPHMYLN181161_hs_ATPt	0.9993778799999999	0.8451470116563365
SPHMYLN181201_hs_ATPt	0.9993778799999999	0.8451470116563365
SPHMYLN18118_hs_ATPt	0.9993778799999999	0.8451470116563365
GLYMETtr	0.9993778799999999	0.8451470116563387
CE1243ATP	0.9993778799999999	0.8451470116563549
GLYMETabcpp	0.9993778799999999	0.8451470116563379
SPHMYLN18121_hs_ATPt	0.9993778799999999	0.8451470116563365
SPHMYLN181181_hs_ATPt	0.9993778799999999	0.8451470116563365
GLYSERabcpp	0.9993778799999999	0.8451470116563379
SPHMYLN18117_hs_ATPt	0.9993778799999999	0.8451470116563365
GLYGLYabcpp	0.9993778799999999	0.845147011656338
31DMTtu	0.9993778799999999	0.8451470116563528
GLYGLYGLNtr	0.9993778799999999	0.8451470116563379
SPHMYLN181221_hs_ATPt	0.9993778799999999	0.8451470116563365
SPHMYLN18116_hs_ATPt	0.9993778799999999	0.8451470116563365
AK2LGCHOLABCt	0.9993778799999999	0.8451470116563579
ALAGLNtr	0.9993778799999999	0.845147011656358
SPHMYLN180241_hs_ATPt	0.9993778799999999	0.8451470116563365
HDCA6Gte	0.9993778799999999	0.8451470116563368
ALATHRtr	0.9993778799999999	0.845147011656358
PSFLIP_cho	0.9993778799999999	0.8451470116563368
SLNTabcpp	0.9993778799999999	0.8451470116563368
HC02194te	0.9993778799999999	0.845147011656356
HC02195te	0.9993778799999999	0.845147011656356
HC02196te	0.9993778799999999	0.845147011656356
ALATHRabcpp	0.9993778799999999	0.845147011656358
GLUCANabc	0.9993778799999999	0.8451470116563395
HC02220te	0.9993778799999999	0.845147011656356
GTACMPtev	0.9993778799999999	0.8451470116563373
ALATRPabcpp	0.9993778799999999	0.845147011656358
HCA24Gte	0.9993778799999999	0.8451470116563368
GLUCAN2abc	0.9993778799999999	0.8451470116563395
HCA6Gte	0.9993778799999999	0.8451470116563368
C04717ATP	0.9993778799999999	0.8451470116563546
HDCA24Gte	0.9993778799999999	0.8451470116563368
GLYPHEabcpp	0.9993778799999999	0.8451470116563379
SMIA1Eabc	0.9993778799999999	0.8451470116563368
STACMPtev	0.9993778799999999	0.8451470116563365
GUDPTNabcpp	0.9993778799999999	0.8451470116563369
ALALEUt	0.9993778799999999	0.845147011656358
SMVtu	0.9993778799999999	0.8451470116563365
AHANDROSTANte	0.9993778799999999	0.8451470116563577
AHANDROSTANGLCte	0.9993778799999999	0.8451470116563577
C03681te	0.9993778799999999	0.8451470116563546
C03990ATP	0.9993778799999999	0.845147011656356
SMVACIDATPteb	0.9993778799999999	0.8451470116563365
r2505	0.9993778799999999	0.845147011656356
ALAGLYtr	0.9993778799999999	0.845147011656358
C14826ATP	0.9993778799999999	0.8451470116563549
ALAHISabcpp	0.9993778799999999	0.845147011656358
GUDACabcpp	0.9993778799999999	0.845147011656337
ALAHIStr	0.9993778799999999	0.845147011656358
GUDCA3Sabc	0.9993778799999999	0.8451470116563369
C04483t1	0.9993778799999999	0.8451470116563509
ALALEUabcpp	0.9993778799999999	0.845147011656358
CE0328t	0.9993778799999999	0.8451470116563528
r0993	0.9993778799999999	0.8451470116563546
GCA3Sabc	0.9993778799999999	0.8451470116563412
DOPAVESSEC_1	0.9993778799999999	0.8451470116563482
ESTRONEte	0.9993778799999999	0.8451470116563465
ESTRONEGLCt	0.9993778799999999	0.8451470116563464
CRVSATPtu	0.9993778799999999	0.8451470116563528
CRVSM1teb	0.9993778799999999	0.8451470116563526
CRVSM23teb	0.9993778799999999	0.8451470116563526
ESTRIOLGLCte	0.9993778799999999	0.8451470116563465
ESTRIOLATP	0.9993778799999999	0.8451470116563465
ESTRADIOLGLCt2	0.9993778799999999	0.8451470116563465
ESTRAABCtc	0.9993778799999999	0.8451470116563465
EPOXTACteb	0.9993778799999999	0.8451470116563468
CRVSM24teb	0.9993778799999999	0.8451470116563525
ENLIPAabctex	0.9993778799999999	0.8451470116563469
EIC21114TRte	0.9993778799999999	0.8451470116563472
ECTOabcpp	0.9993778799999999	0.8451470116563474
ECTOINEabc	0.9993778799999999	0.8451470116563472
CSASULPteb	0.9993778799999999	0.8451470116563524
ECA4COLIPAabctex	0.9993778799999999	0.8451470116563474
EANDRSTRNte	0.9993778799999999	0.8451470116563475
CSAtu	0.9993778799999999	0.8451470116563525
DVALabcpp	0.9993778799999999	0.8451470116563368
DSPVSteb	0.9993778799999999	0.845147011656348
DPROabcpp	0.9993778799999999	0.8451470116563365
CYNTtabcpp	0.9993778799999999	0.8451470116563519
DORNabcpp	0.9993778799999999	0.8451470116563365
r1526	0.9993778799999999	0.8485196534575699
ESTROSABCCte	0.9993778799999999	0.8451470116563464
ATVACIDtu	0.9993778799999999	0.8451470116563589
CRVSATPthc	0.9993778799999999	0.8451470116563528
1531TACRteb	0.9993778799999999	0.8451470116563518
XOL7AH3ATP	0.9993778799999999	0.8451470116563365
XOL7AONEATP	0.9993778799999999	0.8451470116563365
XOLDIOLONEATP	0.9993778799999999	0.8451470116563365
XYL3abc	0.9993778799999999	0.8451470116563368
XYLANabc	0.9993778799999999	0.8451470116563365
XYLBabc	0.9993778799999999	0.8451470116563365
15HPETATP	0.9993778799999999	0.8451470116563518
15DMTtu	0.9993778799999999	0.8451470116563519
ARBTNabcpp	0.9993778799999999	0.8451470116563587
BALAALAabcpp	0.9993778799999999	0.8451470116563586
COLIPAabctex	0.9993778799999999	0.8451470116563536
1513TACRtu	0.9993778799999999	0.8451470116563518
ESTRSABCtc	0.9993778799999999	0.8451470116563463
pentso3abcpp	0.9993778799999999	0.8451470116563368
COPROSTabc	0.9993778799999999	0.8451470116563535
12DHCHOLabc	0.9993778799999999	0.8451470116563516
14GLUCANabcpp	0.9993778799999999	0.8451470116563518
Am1CSAteb	0.9993778799999999	0.8451470116563583
CRGLZABCt	0.9993778799999999	0.8451470116563531
CRNDabcpp	0.9993778799999999	0.8451470116563529
AU1abcpp	0.9993778799999999	0.8451470116563589
CRNabc	0.9993778799999999	0.8451470116563529
ATVLACtu	0.9993778799999999	0.8451470116563589
CRNabcpp	0.9993778799999999	0.8451470116563529
r1525	0.9993778799999999	0.8451470116563491
12HARACHDte	0.9993778799999999	0.8451470116563516
WHARACHDt	0.9993778799999999	0.8451470116563368
DOPAVESSEC	0.9993778799999999	0.7254659423734158
DIPEPabc11	0.9993778799999999	0.8451470116563388
DIPEPabc10	0.9993778799999999	0.8451470116563388
r1520	0.9993778799999999	0.8451470116563368
r1519	0.9993778799999999	0.8451470116563471
r1518	0.9993778799999999	0.8451470116563365
DIPEPabc1	0.9993778799999999	0.8451470116563579
DIGALSGALSIDEATPte	0.9993778799999999	0.8451470116563492
r1517	0.9993778799999999	0.8451470116563368
DHGLZABCt	0.9993778799999999	0.8451470116563495
13DAMPPabcpp	0.9993778799999999	0.8451470116563518
r1514	0.9993778799999999	0.8451470116563586
DHEAte	0.9993778799999999	0.8451470116563495
DHEASABCCte	0.9993778799999999	0.8451470116563495
DHCHOLESTANATEATP	0.9993778799999999	0.84514701165635
DHBSZ3FEabcpp	0.9993778799999999	0.8451470116563446
DGUDBUTNabcpp	0.9993778799999999	0.84514701165635
DESFVSteb	0.9993778799999999	0.8451470116563502
r1028	0.9993778799999999	0.8451470116563365
r1026	0.9993778799999999	0.8451470116563501
1331TACRteb	0.9993778799999999	0.8451470116563516
DCA3Sabc	0.9993778799999999	0.8451470116563512
DCA3Gte	0.9993778799999999	0.8451470116563512
DCA24Gte	0.9993778799999999	0.8451470116563513
DASNabcpp	0.9993778799999999	0.8451470116563589
DARGabcpp	0.9993778799999999	0.8451470116563587
DIPEPabc12	0.9993778799999999	0.8451470116563365
DIPEPabc13	0.9993778799999999	0.8451470116563392
DIPEPabc14	0.9993778799999999	0.8451470116563387
r1522	0.9993778799999999	0.8451470116563368
DOPA4GLCURt	0.9993778799999999	0.8451470116563482
DOPA3GLCURt	0.9993778799999999	0.8451470116563483
DODECANACt	0.9993778799999999	0.8451470116563483
CYSAMPtev	0.9993778799999999	0.8451470116563518
13DMTtu	0.9993778799999999	0.8451470116563518
12HPETATP	0.9993778799999999	0.8451470116563515
CYSDabcpp	0.9993778799999999	0.8451470116563519
ARSENBabc	0.9993778799999999	0.8451470116563589
DMSO2abcpp	0.9993778799999999	0.8451470116563489
CYSIabcpp	0.9993778799999999	0.8451470116563516
ARSabc	0.9993778799999999	0.8451470116563587
DLYSabcpp	0.9993778799999999	0.8451470116563365
DIPEPabc2	0.9993778799999999	0.8451470116563579
DLEUabcpp	0.9993778799999999	0.8451470116563365
DJENKabc	0.9993778799999999	0.8451470116563491
DIPEPabc9	0.9993778799999999	0.8451470116563391
DIPEPabc8	0.9993778799999999	0.8451470116563392
DIPEPabc7	0.9993778799999999	0.8451470116563579
12HTACRtu	0.9993778799999999	0.8451470116563516
DIPEPabc6	0.9993778799999999	0.845147011656358
DIPEPabc5	0.9993778799999999	0.845147011656358
DIPEPabc4	0.9993778799999999	0.8451470116563561
DIPEPabc3	0.9993778799999999	0.8451470116563579
r1521	0.9993778799999999	0.8451470116563365
COLIPAabcppmin	0.9993778799999999	0.8451470116563536
17AHPRGNLONEte	0.9993778799999999	0.8451470116563519
GBBTNabc	0.9993778799999999	0.8451470116563412
FEROXEFEabcpp	0.9993778799999999	0.8451470116563439
AM1C9CSteb	0.9993778799999999	0.8451470116563583
CE2445t	0.9993778799999999	0.8451470116563552
AM1CCSteb	0.9993778799999999	0.8451470116563583
AM1CGLCteb	0.9993778799999999	0.8451470116563583
BLAMDabcpp	0.9993778799999999	0.8451470116563584
CE2510ABCt	0.9993778799999999	0.8451470116563552
AM4NC9CSteb	0.9993778799999999	0.8451470116563583
CE2510t	0.9993778799999999	0.8451470116563552
CE2513ATP	0.9993778799999999	0.8451470116563368
CE2537ABCt	0.9993778799999999	0.8451470116563553
CE2537ATP	0.9993778799999999	0.8451470116563553
FOLABCCte	0.9993778799999999	0.8451470116563432
AM9CSAteb	0.9993778799999999	0.8451470116563583
THEXDDte	0.9993778799999999	0.8451470116563365
CE4843t	0.9993778799999999	0.8451470116563471
11DOCRTSTRNte	0.9993778799999999	0.8451470116563515
CE4877te	0.9993778799999999	0.8451470116563553
CE5025t	0.9993778799999999	0.8451470116563553
CE5026t	0.9993778799999999	0.8451470116563553
CE5072te	0.9993778799999999	0.8451470116563553
CE6247t	0.9993778799999999	0.8451470116563554
THIOGabc	0.9993778799999999	0.8451470116563365
FERXAabc	0.9993778799999999	0.8451470116563436
FERRICHabc	0.9993778799999999	0.8451470116563436
THMATPe	0.9993778799999999	0.8451470116563368
AM1C4N9CSteb	0.9993778799999999	0.8451470116563583
AM1ALCSteb	0.9993778799999999	0.8451470116563581
CE2211te	0.9993778799999999	0.8451470116563552
TCHOLABCtc	0.9993778799999999	0.8451470116563365
2HATVACIDteb	0.9993778799999999	0.8451470116563525
11DOCRTSLte	0.9993778799999999	0.8451470116563515
CE1273t1	0.9993778799999999	0.8451470116563549
CE1297t	0.9993778799999999	0.8451470116563549
TACRtu	0.9993778799999999	0.8451470116563365
CE1352te	0.9993778799999999	0.8451470116563549
2HATVACIDGLUCteb	0.9993778799999999	0.8451470116563525
G3Pabc	0.9993778799999999	0.8451470116563369
CE1447te	0.9993778799999999	0.8451470116563549
TCA3Sabc	0.9993778799999999	0.8451470116563365
TCDCA3Sabc	0.9993778799999999	0.8451470116563365
FVSteb	0.9993778799999999	0.8451470116563428
AM1ACSteb	0.9993778799999999	0.8451470116563581
ALLabcpp	0.9993778799999999	0.8451470116563581
CE2006te	0.9993778799999999	0.8451470116563551
CE2047te	0.9993778799999999	0.8451470116563551
TCHOLAt3	0.9993778799999999	0.8451470116563365
TDCA3Sabc	0.9993778799999999	0.8451470116563365
CE2049te	0.9993778799999999	0.8451470116563551
TETDECA511ACt	0.9993778799999999	0.8451470116563365
THCHOLSTOICATP	0.9993778799999999	0.8451470116563368
CE2209te	0.9993778799999999	0.8451470116563552
AM19CSteb	0.9993778799999999	0.8451470116563581
AM1A4NCSteb	0.9993778799999999	0.8451470116563581
FEROXGFEabcpp	0.9993778799999999	0.8451470116563439
CE7081tm	0.9993778799999999	0.8451470116563555
17AHPRGSTRNte	0.9993778799999999	0.8451470116563519
FEROXBFEabcpp	0.9993778799999999	0.845147011656344
CHSTEROLt_1	0.9993778799999999	0.8451470116563548
CLIPAabctex	0.9993778799999999	0.8451470116563368
TRIPVSteb	0.9993778799999999	0.8451470116563365
TSACGLUCtev	0.9993778799999999	0.8451470116563368
CMCBTFabcpp	0.9993778799999999	0.8451470116563453
TSACMSULtev	0.9993778799999999	0.8451470116563368
TSTSTERONEGLCte	0.9993778799999999	0.8451470116563368
TUDCA3Sabc	0.9993778799999999	0.8451470116563368
TUNGSabcpp	0.9993778799999999	0.8451470116563368
TXB2t	0.9993778799999999	0.8451470116563368
21HPRGNLONEt1	0.9993778799999999	0.8451470116563519
UCHOLabc	0.9993778799999999	0.8451470116563365
UDCA3Sabc	0.9993778799999999	0.8451470116563365
1MNCAMti	0.9993778799999999	0.8451470116563519
COLIPABabcpp	0.9993778799999999	0.8451470116563538
BALALEUabcpp	0.9993778799999999	0.8451470116563584
COLIPAPabctex	0.9993778799999999	0.8451470116563535
HMR_0321	0.9993778799999999	0.8451470116563484
BALAGLYabcpp	0.9993778799999999	0.8451470116563584
COLIPAabcex	0.9993778799999999	0.8451470116563536
COLIPAabcpp	0.9993778799999999	0.8451470116563536
COLIPAabcpp_kt	0.9993778799999999	0.8451470116563368
BALABALAabcpp	0.9993778799999999	0.8451470116563584
18HARACHDte	0.9993778799999999	0.8451470116563519
VITEtl	0.9993778799999999	0.8451470116563587
CHSTEROLt	0.9993778799999999	0.8451470116563549
CHOLSabc_1	0.9993778799999999	0.8451470116563549
CHOLSabc	0.9993778799999999	0.8451470116563549
THYOCHOLabc	0.9993778799999999	0.8451470116563365
FECRMabcpp	0.9993778799999999	0.8451470116563442
FECRMabc	0.9993778799999999	0.8451470116563442
FECHEabcpp	0.9993778799999999	0.8451470116563444
CE7082ATP	0.9993778799999999	0.8451470116563555
THMabc	0.9993778799999999	0.8451470116563368
THMabcpp	0.9993778799999999	0.8451470116563365
BILGLCURte	0.9993778799999999	0.845147011656358
CE7083t	0.9993778799999999	0.8451470116563555
THRNTt	0.9993778799999999	0.8451470116563368
CE7085te	0.9993778799999999	0.8451470116563555
BILDGLCURte	0.9993778799999999	0.845147011656358
CE7090te	0.9993778799999999	0.8451470116563555
ANDRSTRNGLCte	0.9993778799999999	0.8451470116563584
FBACabcpp	0.9993778799999999	0.8451470116563453
CE7096te	0.9993778799999999	0.8451470116563555
CE7172ATP	0.9993778799999999	0.8451470116563556
CEL6abc	0.9993778799999999	0.8451470116563556
CELabc	0.9993778799999999	0.8451470116563556
CGMPt	0.9993778799999999	0.8451470116563529
r1531_1	0.9993778799999999	0.845147011656356
r1531	0.9993778799999999	0.8485196534575699
CHOLATEt3	0.9993778799999999	0.8451470116563551
ANDRSTANDRte	0.9993778799999999	0.8451470116563584
ANDRSTNDNte	0.9993778799999999	0.8451470116563584
AM4NCSteb	0.9993778799999999	0.8451470116563583
PSHSABCtc	0.9993778799999999	0.8451470116563368
6EPSteb	0.9993778799999999	0.8451470116563543
PAFABCt	0.9993778799999999	0.8451470116563365
PCHOL2LINL_HSABCt	0.9993778799999999	0.8451470116563368
PCHLN225_HSABCt	0.9993778799999999	0.8451470116563368
6AHGLZABCt	0.9993778799999999	0.8451470116563543
3HLVSTACtbc	0.9993778799999999	0.8451470116563531
Pe13_HSABCt	0.9993778799999999	0.8451470116563368
6BHGLZABCt	0.9993778799999999	0.8451470116563543
6BHGLZGLCABCt	0.9993778799999999	0.8451470116563543
PB2abcpp	0.9993778799999999	0.8451470116563368
6CSMVACIDteb	0.9993778799999999	0.8451470116563543
LSTNtu	0.9993778799999999	0.8451470116563368
6HMSMVACIDteb	0.9993778799999999	0.8451470116563544
PAIL1819Z160t	0.9993778799999999	0.8451470116563365
PAIL18111Z160t	0.9993778799999999	0.8451470116563365
6HSMVACIDteb	0.9993778799999999	0.8451470116563544
OARGabcpp	0.9993778799999999	0.845147011656354
6MELVACtbc	0.9993778799999999	0.8451470116563544
6OHFVSteb	0.9993778799999999	0.8451470116563544
7AHGLZABCt	0.9993778799999999	0.8451470116563544
7BHGLZABCt	0.9993778799999999	0.8451470116563544
7BHGLZGLCABCt	0.9993778799999999	0.8451470116563544
7DHCDCHOLabc	0.9993778799999999	0.8451470116563544
C05770te	0.9993778799999999	0.8451470116563548
7DHCHOLabc	0.9993778799999999	0.8451470116563544
7DHCHSTEROLt	0.9993778799999999	0.8451470116563544
7HPVSteb	0.9993778799999999	0.8451470116563544
7KILTCHOLATP	0.9993778799999999	0.8451470116563544
RAFFabc	0.9993778799999999	0.8451470116563365
OSKTabcpp	0.9993778799999999	0.8451470116563368
5OHFVSteb	0.9993778799999999	0.8451470116563542
PCHOL2OLE_HSABCt	0.9993778799999999	0.8451470116563368
PCHOL2STE_HSABCt	0.9993778799999999	0.8451470116563368
RETABCtc	0.9993778799999999	0.8451470116563365
PCt_cho	0.9993778799999999	0.8451470116563368
PCt	0.9993778799999999	0.8451470116563368
PCHOLSTE_HSABCt	0.9993778799999999	0.8451470116563368
PCHOLPALME_HSABCt	0.9993778799999999	0.8451470116563368
PCHOLOLE_HSABCt	0.9993778799999999	0.8451470116563368
PCHOLN264_HSABCt	0.9993778799999999	0.8451470116563368
PCHOLN225_HSABCt	0.9993778799999999	0.8451470116563368
PCHOLN2254_HSABCt	0.9993778799999999	0.8451470116563368
PCHOLN224_HSABCt	0.9993778799999999	0.8451470116563368
5HPETATP	0.9993778799999999	0.845147011656354
PCHOLN205_HSABCt	0.9993778799999999	0.8451470116563368
PCHOLN204_HSABCt	0.9993778799999999	0.8451470116563368
PCHOLN203_HSABCt	0.9993778799999999	0.8451470116563368
5HTRPVESSEC	0.9993778799999999	0.7254659423734316
5HTRPVESSEC_1	0.9993778799999999	0.8451470116563542
PCHOLN201_HSABCt	0.9993778799999999	0.8451470116563368
PCHOLN19_HSABCt	0.9993778799999999	0.8451470116563368
PCHOLN183_HSABCt	0.9993778799999999	0.8451470116563368
PCHOLN1836_HSABCt	0.9993778799999999	0.8451470116563368
PCHOLN15_HSABCt	0.9993778799999999	0.8451470116563368
PCHOLMYR_HsABCt	0.9993778799999999	0.8451470116563368
PCHOLLINL_HSABCt	0.9993778799999999	0.8451470116563368
PCHOLHEP_HSABCt	0.9993778799999999	0.8451470116563368
PCHOLET_HSABCt	0.9993778799999999	0.8451470116563368
PCHOLEIC_HSABCt	0.9993778799999999	0.8451470116563368
PCHOLDOC_HSABCt	0.9993778799999999	0.8451470116563368
PCHOLAR_HSABCt	0.9993778799999999	0.8451470116563368
HPDECEte	0.9993778799999999	0.8451470116563368
OANTIabcpp	0.9993778799999999	0.8451470116563365
5EIPENCte	0.9993778799999999	0.845147011656354
LEULEUabcpp	0.9993778799999999	0.8451470116563365
LCA3Gte	0.9993778799999999	0.8451470116563365
LCA3Sabc	0.9993778799999999	0.8451470116563365
MHGLZABCt	0.9993778799999999	0.8451470116563365
METSabc	0.9993778799999999	0.8451470116563365
LEUKABCtc	0.9993778799999999	0.8451470116563365
METSRabc	0.9993778799999999	0.8451470116563365
MERACMPthc	0.9993778799999999	0.8451470116563368
MERACMPtep	0.9993778799999999	0.8451470116563368
LEUKTRB4WCOOHt	0.9993778799999999	0.8451470116563365
MEPNabcpp	0.9993778799999999	0.8451470116563368
LEUKTRB4WOHt	0.9993778799999999	0.8451470116563365
MEPIVESSte_cho	0.9993778799999999	0.8451470116563368
MEPIVESSte	0.9993778799999999	0.7254659423734203
3HSMVACIDteb	0.9993778799999999	0.8451470116563531
O16A4COLIPAabctex	0.9993778799999999	0.8451470116563368
MDZtu	0.9993778799999999	0.8451470116563368
MCBTFabcpp	0.9993778799999999	0.8451470116563444
LIPAAabcpp	0.9993778799999999	0.8451470116563368
LIPABabcpp	0.9993778799999999	0.8451470116563368
LIPACabcpp	0.9993778799999999	0.8451470116563365
3ISPVSteb	0.9993778799999999	0.8451470116563531
LIPAabcpp	0.9993778799999999	0.8451470116563368
LIPAabctex	0.9993778799999999	0.8451470116563368
LYSGLUGLYtr	0.9993778799999999	0.8451470116563368
LIPTabc	0.9993778799999999	0.8451470116563368
LVSTPGPtu	0.9993778799999999	0.8451470116563368
LMN2abc	0.9993778799999999	0.8451470116563368
LVSTACIDtu	0.9993778799999999	0.8451470116563368
LCA24Gte	0.9993778799999999	0.8451470116563365
LANTHabc	0.9993778799999999	0.8451470116563365
ACMPtu	0.9993778799999999	0.8451470116563574
ACMPthc	0.9993778799999999	0.8451470116563574
HYOCHOLabc	0.9993778799999999	0.8451470116563368
NRVNCABCt	0.9993778799999999	0.8451470116563368
ACOLIPAabctex	0.9993778799999999	0.8451470116563575
NRPPHRVESSEC_1	0.9993778799999999	0.8451470116563368
IBUPGLUCtpvb	0.9993778799999999	0.8451470116563365
NRPPHRVESSEC	0.9993778799999999	0.7254659423734251
3HPVSTETteb	0.9993778799999999	0.8451470116563531
NORMETEVESSte	0.9993778799999999	0.725465942373425
IBUP_Stbc	0.9993778799999999	0.8451470116563368
NMTHDA	0.9993778799999999	0.8682419975177178
ICDCHOLabc	0.9993778799999999	0.8451470116563365
3MOXTYRESSte	0.9993778799999999	0.7254659423734332
NDERSVteb	0.9993778799999999	0.8451470116563365
NCBMPTSabcpp	0.9993778799999999	0.8451470116563566
ICLIPAabcpp	0.9993778799999999	0.8451470116563365
HMR_0325	0.9993778799999999	0.8451470116563565
ACHVESSEC	0.9993778799999999	0.7254659423734254
ACHVESSEC_1	0.9993778799999999	0.8451470116563574
3HPVSteb	0.9993778799999999	0.8451470116563531
ISOCHOLabc	0.9993778799999999	0.8451470116563365
ISOLVSTtbc	0.9993778799999999	0.8451470116563365
ISOP3PT	0.9993778799999999	0.8451470116563579
MOPSabc	0.9993778799999999	0.8451470116563365
ACMPGLUTtep	0.9993778799999999	0.8451470116563574
ACMPGLUTthc	0.9993778799999999	0.8451470116563574
ACMPGLUtep	0.9993778799999999	0.8451470116563574
ACMPGLUthc	0.9993778799999999	0.8451470116563574
PE12_HSABCt	0.9993778799999999	0.8451470116563368
LTHSTRLABCt	0.9993778799999999	0.8451470116563368
4HATVACIDteb	0.9993778799999999	0.8451470116563536
HMR_0367	0.9993778799999999	0.8451470116563543
PGP1819Z160t	0.9993778799999999	0.8451470116563368
PGP18111Z160t	0.9993778799999999	0.8451470116563368
PGLYCABCte	0.9993778799999999	0.8451470116563368
PG1819Z160t	0.9993778799999999	0.8451470116563368
HMR_0439	0.9993778799999999	0.8451470116563563
PVSATPtu	0.9993778799999999	0.8451470116563365
PS140abcpp	0.9993778799999999	0.8451470116563368
PG18111Z160t	0.9993778799999999	0.8451470116563368
PYOVDtex	0.9993778799999999	0.8451470116563365
PURabc1	0.9993778799999999	0.8451470116563365
PS141abcpp	0.9993778799999999	0.8451470116563368
HMR_0363	0.9993778799999999	0.8451470116563365
PESTE_HSABCt	0.9993778799999999	0.8451470116563368
PPATabc	0.9993778799999999	0.8451470116563368
PTVSTM3eb	0.9993778799999999	0.8451470116563365
PTVSTATPtu	0.9993778799999999	0.8451470116563365
HMR_0469	0.9993778799999999	0.8451470116563368
AEPabcpp	0.9993778799999999	0.8451470116563524
PROHISGLUtr	0.9993778799999999	0.8451470116563365
3OHACMPtev	0.9993778799999999	0.8451470116563533
PEPALM_HSASBCt	0.9993778799999999	0.8451470116563368
HMR_0415	0.9993778799999999	0.8451470116563575
HMR_0435	0.9993778799999999	0.8451470116563563
PHYQt	0.9993778799999999	0.8451470116563368
PRGNLONESte	0.9993778799999999	0.8451470116563365
HMR_0371	0.9993778799999999	0.8451470116563365
4BHGLZABCt	0.9993778799999999	0.8451470116563536
4HPRODCabcpp	0.9993778799999999	0.8451470116563538
PROSTGE1t3	0.9993778799999999	0.8451470116563368
HMR_0391	0.9993778799999999	0.8451470116563563
4HPROLTabcpp	0.9993778799999999	0.8451470116563538
PLPSabctex	0.9993778799999999	0.8451470116563368
HMR_0419	0.9993778799999999	0.8451470116563365
HMR_0387	0.9993778799999999	0.8451470116563563
PROSTGE2t3	0.9993778799999999	0.8451470116563368
HMR_0423	0.9993778799999999	0.8451470116563368
HMR_0427	0.9993778799999999	0.8451470116563508
HMR_0383	0.9993778799999999	0.8451470116563562
HMR_0431	0.9993778799999999	0.8451470116563562
ADOCBLabcpp	0.9993778799999999	0.8451470116563575
ADOCBLabc	0.9993778799999999	0.8451470116563575
PROLBabc	0.9993778799999999	0.8451470116563365
S3MEACMPtev	0.9993778799999999	0.8451470116563368
PVSGLUCteb	0.9993778799999999	0.8451470116563365
PS120abcpp	0.9993778799999999	0.8451470116563368
HMR_0375	0.9993778799999999	0.8451470116563368
PE14_HSABCt	0.9993778799999999	0.8451470116563368
PELPALM_HSABCt	0.9993778799999999	0.8451470116563368
PEOLE_HSABCt	0.9993778799999999	0.8451470116563368
RSVLACteb	0.9993778799999999	0.8451470116563365
HMR_0347	0.9993778799999999	0.8451470116563566
PE1819Z1845Z9Z12Z15Zt	0.9993778799999999	0.8451470116563368
PE1819Z1835Z9Z12Zt	0.9993778799999999	0.8451470116563368
PS180abcpp	0.9993778799999999	0.8451470116563368
HMR_0343	0.9993778799999999	0.8451470116563368
HMR_0329	0.9993778799999999	0.8451470116563566
PE1819Z1829Z12Zt	0.9993778799999999	0.8451470116563368
PE1819Z1819Zt	0.9993778799999999	0.8451470116563368
PE18111Z1845Z9Z12Z15Zt	0.9993778799999999	0.8451470116563368
56EPPVSteb	0.9993778799999999	0.845147011656354
PE18111Z1835Z9Z12Zt	0.9993778799999999	0.8451470116563368
PE18111Z1829Z12Zt	0.9993778799999999	0.8451470116563368
PRISTte	0.9993778799999999	0.8451470116563368
5ADTSTSTERONEGLCte	0.9993778799999999	0.845147011656354
PE18111Z1819Zt	0.9993778799999999	0.8451470116563368
PRGNLONEte	0.9993778799999999	0.8451470116563365
PE1801845Z9Z12Z15Zt	0.9993778799999999	0.8451470116563368
PE1801835Z9Z12Zt	0.9993778799999999	0.8451470116563368
PSFLIP	0.9993778799999999	0.8451470116563368
PE1801829Z12Zt	0.9993778799999999	0.8451470116563368
PE1801819Zt	0.9993778799999999	0.8451470116563368
PE17_HSABCt	0.9993778799999999	0.8451470116563368
PE161_HSABCt	0.9993778799999999	0.8451470116563365
PE15_HSABCt	0.9993778799999999	0.8451470116563368
PELINL_HSABCt	0.9993778799999999	0.8451470116563365
4HATVLACteb	0.9993778799999999	0.8451470116563536
ADRNLPVESSEC_1	0.9993778799999999	0.8451470116563575
PE226_HSABCt	0.9993778799999999	0.8451470116563368
PEFLIP_cho	0.9993778799999999	0.8451470116563368
PEFLIP	0.9993778799999999	0.8451470116563368
PEDH203_HSABCt	0.9993778799999999	0.8451470116563365
PEAtabcpp	0.9993778799999999	0.8451470116563365
PEAR_HSABCt	0.9993778799999999	0.8451470116563365
PEALtabc	0.9993778799999999	0.8451470116563368
PEAL2tabc	0.9993778799999999	0.8451470116563365
HMR_0359	0.9993778799999999	0.8451470116563471
4PYRDX	0.9993778799999999	0.8451470116563539
PE2LINL_HSABCt	0.9993778799999999	0.8451470116563368
RSVATPtu	0.9993778799999999	0.8451470116563365
ADRNLPVESSEC	0.9993778799999999	0.7254659423734249
4GLU56DIHDINDt	0.9993778799999999	0.8451470116563536
PS161abcpp	0.9993778799999999	0.8451470116563368
PE203_HSABCt	0.9993778799999999	0.8451470116563368
PE1829Z12Z1835Z9Z12Zt	0.9993778799999999	0.8451470116563368
AEPabc	0.9993778799999999	0.8451470116563522
56DHPVSteb	0.9993778799999999	0.845147011656354
HMR_0395	0.9993778799999999	0.8451470116563563
PRO1x	0.9993751639999999	0.8081139973450249
P5CRx	0.9993751639999999	0.8081139973450248
P5CR2	0.9993751639999999	0.702747169838241
FA160ACPHi	0.99937504	0.632427074878472
MMSAD1	0.9993732959999999	0.8333333333333335
H2td	0.99937264	0.5
FAS161	0.999372554	0.9290873047852066
SACCD_c	0.999372542	0.6496823548662591
TYRTYRr	0.999370656	0.40824829046386313
3PGP	0.9993698460000001	0.5669588563329767
RBPC	0.999368108	0.6205136879099924
LEULEULAPc	0.9993679139999999	0.4629199677225785
GLCURDH	0.999367202	0.8571379016974361
CYTCBB3pp	0.999366526	0.4666631117983939
CYTCAA3pp	0.999366526	0.6995431479745201
LAAL10	0.999365776	0.596267901907276
THMTP	0.999365368	0.6761074689806106
THMDP	0.999365368	0.7977178202352986
FAD_14	0.9993635019999999	0.6454972243679029
M1PD	0.9993604599999999	0.7027471698382548
ACTLMO	0.9993599599999999	0.8677218312746245
FAH1	0.9993579199999999	0.7778611335609728
HPYRRx_1	0.9993564379999998	1.0
DMPPS_syn	0.999353466	0.7017458760502352
PRAIS_1	0.99935248	0.9525725411280523
ARGARGr	0.9993519939999999	0.47142808807115655
DESAT18	0.999348922	0.8677218312746245
HMR_2292	0.9993482659999999	0.8677218312746245
HMR_2293	0.9993482659999999	0.8677218312746245
HMR_2296	0.9993482659999999	0.8677218312746245
HMR_2295	0.9993482659999999	0.8677218312746245
HDCAt2pp	0.9993482159999999	0.6737222534361029
GLYCK	0.9993474179999999	0.7999880016798746
S3AdT	0.999345892	0.6761074689806544
LIPATPT_1	0.999345892	0.6761074689806675
MPTSS	0.999345892	0.6761074689806675
MPTAT	0.999345892	0.6761074689806675
LIPATPT_2	0.999345892	0.6761074689806675
THISAT	0.999345892	0.6761074689806611
Spt3AdT	0.999345892	0.6761074689806544
SELADT	0.999345892	0.6761074689806598
GMHEPAT	0.999345892	0.6761074689806598
RE1944C	0.999345892	0.6761074689806572
URIK1	0.99934528	0.6324323451699487
NTD1	0.9993449160000001	0.5669588563329767
3HPADHi	0.99934407	0.8571379016974277
ALDD20x	0.9993432800000001	0.8571379016974365
LAAL3	0.999342378	0.7142734713116916
G5SD2	0.9993396000000001	0.6666666666666667
FRD3	0.999338912	0.5
D4DGCD	0.999337358	0.6708405147429268
FE2GTPabc	0.999336078	0.7142734713116383
ACONTa_1	0.9993354	0.6666333366663588
DESAT18_2	0.9993339280000001	0.8677218312746245
HMR_2359	0.9993339280000001	0.8677218312746245
PPNDH2	0.99933333	0.5
ASPMETASPr	0.999332502	0.5212599662062865
RE2675C_1	0.999332252	0.737877082967334
KSH	0.999332252	0.7142734713116422
C22STDSx	0.999332252	0.737877082967334
RE2675C	0.999332252	0.737877082967334
LNLCCOADS	0.999332252	0.737877082967334
r0267	0.999332252	0.7142734713116433
R05217_nad	0.999332252	0.8131469912045888
RE1309C	0.999332252	0.7142734713116426
r0400	0.999332252	0.3872810514939127
DESAT24_1	0.999332252	0.737877082967334
DESAT20_2	0.999332252	0.737877082967334
DESAT20_1	0.999332252	0.737877082967334
DESAT18_9	0.999332252	0.737877082967334
4HOXPACMON	0.999332252	0.7142734713116408
ECHINH	0.999332252	0.714273471311641
DESAT18_7	0.999332252	0.737877082967334
DESAT18_12	0.999332252	0.737877082967334
DESAT18_10	0.999332252	0.737877082967334
3HPPPNH	0.999332252	0.714273471311648
PXMO	0.999332252	0.7142734713116315
HPHACA	0.999332252	0.7142734713116491
HMR_1557	0.999332252	0.7378770829673338
3HCINNMH	0.999332252	0.7142734713116479
CYP3	0.999332252	0.7142734713116363
CACNAO2	0.999332252	0.7142734713116469
RE2155C	0.999332252	0.7142734713116428
CYP1	0.999332252	0.7142734713116504
RE2220C	0.999332252	0.7142734713116424
RE2221C	0.999332252	0.7142734713116424
MXMO	0.999332252	0.7142734713116347
BCAROHX21	0.999332252	0.7142734713116438
PRE3BS	0.999332252	0.7142734713116405
BCAROHX11	0.999332252	0.7142734713116461
APH120	0.99933043	0.7499625018749252
GLP5H	0.9993279700000001	0.75
NOPD	0.99932741	0.6496823548662549
APH141	0.9993268820000001	0.7499625018749251
HISTP_1	0.999326154	0.8944540196572479
HP	0.999326154	0.8944540196572186
UDPGALOR	0.9993255120000001	0.9263668345554077
5DH4DGLCD	0.9993247180000001	0.6708405147429268
AMETt2	0.999323476	0.6737222534361029
FACOAE180	0.9993228820000001	0.6324270748784582
HMR_4816	0.9993227739999998	0.8486615373122259
E4PP	0.99932193	0.6708405147429005
FACOAE100	0.999321928	0.6324270748784858
HMPK1_1	0.9993194940000001	0.8944540196572683
UAMRH	0.9993191940000001	0.7778611335609728
GGSPMDS	0.999317602	0.7142734713117018
ACTNMO	0.999317084	0.7778611335609773
NTP9	0.9993167360000001	0.6761074689806434
ABFPT2	0.999315778	0.7999880016798901
PFK26	0.999315778	0.6324323451699958
HMR_6786	0.99931455	0.6324270748784783
DHR_1	0.9993138119999999	0.573394419816241
ALAt2r	0.999313728	0.6737222534361029
NTP12	0.9993126999999999	0.6761074689806056
FRD7	0.99931207	1.0
GLCATr	0.9993106839999999	0.6123724356957947
CDAPPA180	0.9993097680000002	0.6324270748785069
FACOAE120	0.9993083239999999	0.6324270748784858
MTAM_1	0.999308232	0.9449314272216527
THRD	0.999308164	0.7027471698382315
ASPTA4	0.999308098	0.894454019657232
GDTPR	0.9993061599999999	0.8676881413840087
OPHHXy	0.9993041699999999	0.7778611335609731
GTPCIII	0.999303404	0.8575004904137553
GLXt2	0.9993033	0.6737222534361029
HMR_6729	0.99930138	0.6323891251750743
ACYP	0.9993007300000001	0.6761074689806322
NTRIRy	0.999299358	0.8887904283976608
PPPPH	0.9992975479999998	0.6761074689806454
r1329	0.999296092	0.5773791330950969
CBPSam_1	0.9992948399999999	0.8838753752721275
CPS_1	0.9992948399999999	0.5071693297497184
SR4	0.9992942639999999	0.8017714552214361
FAS180	0.999293494	0.9596333081786746
CDAPPA120	0.99929038	0.6324270748785069
ENTERH	0.9992895599999999	0.4757954931167374
CDAPPA141	0.9992892360000001	0.6324270748785069
MI4PP	0.999287992	0.75
MI3PP	0.999287992	0.75
UDPRHMS_c	0.9992879699999999	0.7017458760502352
HDCAt2	0.99928542	0.6737222534361029
SPMDtex2	0.999285334	0.7071067811865475
MLTHFte	0.999283696	0.6737222534361029
LAAL36	0.9992822800000001	0.7142734713116555
FBP26	0.9992813939999999	0.75
HSDxi	0.9992801	0.7027471698382549
NTD5	0.9992775899999999	0.5669588563329767
CDAPPA161	0.9992734860000001	0.6324270748785069
4ABUTD	0.999272532	0.7855213349562717
r1322	0.9992721679999998	0.5773791330951052
GLYTRS_1	0.9992719319999999	0.67610746898067
RE2638C	0.9992719319999999	0.6761074689806845
ILEDHr_1	0.9992708799999999	0.857136735655836
ATPATF3	0.9992696540000001	0.5999760033595707
3M4HDXPAC	0.999267512	0.8571379016974281
r0558	0.999267512	0.8571379016974299
TNTR2x	0.999267512	0.7835683779891086
DPNSPAD	0.999267512	0.7581962817676584
AASAD3	0.999267512	0.8571379016974299
r0642	0.999267512	0.8571379016974272
DMSOR3	0.999267512	0.7581962817676584
FAOXOHC22C22DCc	0.999267512	0.88525338157099
TNTR1x	0.999267512	0.7835683779891086
FAOXOHC16C16DCc	0.999267512	0.88525338157099
FAOXOHMC10DC10c	0.999267512	0.9263668345554077
HP5CD_1	0.999267512	0.7777703716046409
HP5CD	0.999267512	0.8248088189359037
N2OR	0.999267512	0.7581962817676583
HMSD	0.999267512	0.8781371857581837
RADH3	0.999267512	0.8571379016974592
r0688	0.999267512	0.857137901697475
6TINS5MPOR	0.999267512	0.7581962817676584
RADH	0.999267512	0.8571379016974592
RE3346C	0.999267512	0.8571379016974294
HMSD2	0.999267512	0.8571379016974365
GLACO	0.999267512	0.8661989853774399
ALDD11	0.999267512	0.8571379016974725
GGDAPDxr	0.999267512	0.8571379016974356
GG15DAPDxr	0.999267512	0.8571379016974356
3MBZDH	0.999267512	0.8571379016974279
VNDH	0.999267512	0.8571379016974745
RE2335C	0.999267512	0.857137901697429
VNDH_3	0.999267512	0.8571379016974274
UDPGALNAC6DH	0.999267512	0.9263668345554077
IMACTD	0.999267512	0.8571379016974365
RE2334C	0.999267512	0.857137901697429
GDBTALDH	0.999267512	0.8571379016974356
RE2333C	0.999267512	0.857137901697429
ALDD9	0.999267512	0.8571379016974379
ALDD8	0.999267512	0.8571379016974401
RE2152C	0.999267512	0.9263668345554077
3MOX4HOXPGALDOX	0.999267512	0.8571379016974279
ALDD7	0.999267512	0.8571379016974365
UACMAMO	0.999267512	0.9263668345554077
ALDD5	0.999267512	0.857137901697457
ALDD3C7_c	0.999267512	0.8571379016974365
ALDD3C161_c	0.999267512	0.8571379016974365
ALDD32	0.999267512	0.8661989853774399
ALDD21	0.999267512	0.857137901697455
ALDD20x_1	0.999267512	0.8571379016974365
ALDD17	0.999267512	0.8571379016974365
ALDD13	0.999267512	0.8571379016974694
ALDD15	0.999267512	0.8571379016974574
NABTNO	0.999267512	0.8571379016974365
COALDDH	0.999267512	0.8571379016974332
5HOXINDACTOX	0.999267512	0.8571379016974285
HEMEAS_1	0.999267512	0.88525338157099
PHCD	0.999267512	0.7777703716046468
RE3012C	0.999267512	0.857137901697429
PYLALDOX	0.999267512	0.8571379016974583
CHMSDH	0.999267512	0.7581962817676584
PHHL2	0.999267512	0.5476842209514547
SGSAD	0.999267512	0.857137901697465
CDP4D6DGLCRx	0.999267512	0.7581962817676583
MACOXO	0.999267512	0.8571379016974279
34DHXMANDACOX	0.999267512	0.8571379016974274
AM6SAD	0.999267512	0.8571379016974316
CBL2OR	0.999267512	0.6024543236001696
4HGLSD	0.999267512	0.8571379016974281
4MBZDH	0.999267512	0.8571379016974281
QOR3	0.999267512	0.7581962817676583
4HALDD_1	0.999267512	0.8571379016974281
TMABADH	0.999267512	0.8571379016974283
4H3NALDD	0.999267512	0.8571379016974281
QOR2	0.999267512	0.7581962817676583
QOR1	0.999267512	0.7581962817676583
EAR160x	0.999265692	0.7027471698382534
ALDD19x_P	0.9992656820000001	0.7855213349562851
LTHRK	0.9992627519999999	0.6324323451699524
CDAPPA140	0.999262292	0.6324270748785069
SERTRS_1	0.999261612	0.6761074689806468
PTHRP	0.99925953	0.75
AMPEP5	0.99925716	0.75
SBTPD	0.9992560559999999	0.7027471698382368
HPPK	0.99925493	0.5999760033596597
CF3Ha	0.999253116	0.6708405147429362
SFCYSc	0.9992511260000001	0.4998499849985243
SLFAT	0.9992488940000002	0.5999760033596016
OCTD	0.999248076	0.6496823548662594
GLYCL_2	0.999247974	1.0
FACOAE80	0.9992437539999999	0.6324270748784752
LAAL20	0.9992424700000001	0.7142734713116781
MECDPDH	0.9992410460000001	0.6708405147429122
DHORD6	0.9992401419999999	0.702747169838251
r0186	0.999237602	0.5163616360902704
GALKr	0.9992324360000001	0.7999880016798876
AHEXASE3	0.999229762	0.6123724356957946
CHITN1	0.999229762	0.577379133095089
CHTNASE	0.999229762	0.6681531047810609
HXAD	0.999229762	0.6123724356957946
LCYSTCBOXL	0.9992296060000001	0.8660686996426304
ALAt2pp	0.9992241	0.6737222534361029
PACCOAE	0.99922257	0.7778611335609728
ACCC_1	0.999222012	0.5423146619652504
FAO4	0.99922014	0.6566172410656961
MVNOR	0.999220108	0.8105138599870843
LPLIPAL2A140	0.999219912	0.7499625018749252
4HOXPACDOX_NADP	0.9992197279999999	0.7855213349562717
DALAt2pp	0.999218276	0.6737222534361029
GMPt6	0.99921687	0.6737222534361029
EAR181x	0.9992167779999999	0.7027471698382556
FAH3_1	0.999214804	0.7001400420140049
MNDNS1	0.999213464	0.8497943716061597
GOR1	0.9992133900000001	0.8131469912045888
DHRG2	0.9992105099999999	0.7766610271612396
HMR_4079	0.99920955	0.7855213349562757
ZN2tpp	0.999209008	0.7071067811865475
FE3Ri	0.999205166	0.6299005956620999
FLNDPR2r	0.9992016720000001	0.6882526341200386
FRNDPR2r	0.9992016720000001	0.8320598931645122
GLYCDH	0.9992007980000001	0.5773791330950999
CYO1bpp_syn_1	0.9992006720000001	0.7863723375908143
CYO1b2pp_syn_1	0.9992006720000001	0.7863723375908125
RE1897C	0.999200654	0.7027471698382346
4HTHRS_1	0.999196234	0.676107468980622
GLNTRA	0.999192382	0.7856663458637337
BNOCA	0.999190692	0.7277778854611417
NDH1_2p	0.9991897599999999	0.8757587912947679
NMNHYD	0.999189744	0.5669588563329767
34DHPLACOX_NADP	0.9991884800000002	0.7855213349562713
BTS	0.999186208	0.7999880016798318
HBCHLR	0.9991825999999999	0.6666333366663385
CHOLK	0.9991811599999998	0.6324323451700055
GUAD_1	0.9991778	0.9486880419767854
5DKGR	0.9991751500000001	0.7999880016798384
H4THDPR	0.9991708819999999	0.7303186488471686
GHBDHx	0.9991699439999999	0.7027471698382537
SSAH	0.9991699439999999	0.8081139973450241
GTPCI_1	0.9991691859999999	0.8944540196572494
FADD17	0.999165934	0.7706298966055866
SO4t4pp_1	0.9991640079999999	0.5
ARGKr	0.9991625900000001	0.6324323451700093
3HPPPNOHc	0.9991599280000001	0.7778611335609735
RE1803C	0.9991599280000001	0.7778611335609728
RE1809C	0.9991599280000001	0.7778611335609751
PHTHCLS	0.9991599280000001	0.7778611335609728
RE1806C	0.9991599280000001	0.7778611335609641
HMR_1538	0.9991599280000001	0.8677218312746245
HMR_2365	0.9991599280000001	0.8677218312746245
HMR_2368	0.9991599280000001	0.8677218312746245
HMR_2380	0.9991599280000001	0.8677218312746245
RE1632C	0.9991599280000001	0.7778611335609827
RE1811C	0.9991599280000001	0.7778611335609751
RE1587C	0.9991599280000001	0.777861133560975
RE3370C	0.9991599280000001	0.9101820546182064
PGS	0.9991599280000001	0.7593021527509215
HMR_2393	0.9991599280000001	0.8677218312746245
RE1582C	0.9991599280000001	0.7778611335609753
HMR_2403	0.9991599280000001	0.8677218312746245
RE3434C	0.9991599280000001	0.7778611335609755
HMR_1737	0.9991599280000001	0.7778611335609728
RE1308C	0.9991599280000001	0.7778611335609753
RE3436C	0.9991599280000001	0.7778611335609755
AND19ONEc	0.9991599280000001	0.7778611335609783
HMR_1739	0.9991599280000001	0.7778611335609765
HMR_1536	0.9991599280000001	0.7778611335609764
RE3506C	0.9991599280000001	0.7778611335609759
RE3522C	0.9991599280000001	0.7778611335609756
RE1904C	0.9991599280000001	0.7778611335609646
HMR_1786	0.9991599280000001	0.7778611335609728
DOPAc	0.9991599280000001	0.7778611335609702
RE3518C	0.9991599280000001	0.7778611335609756
RE1828C	0.9991599280000001	0.7778611335609755
RE1826C	0.9991599280000001	0.7778611335609641
RE1812C	0.9991599280000001	0.7778611335609751
RE3514C	0.9991599280000001	0.7778611335609704
RE3474C	0.9991599280000001	0.7778611335609755
HMR_1516	0.9991599280000001	0.8677218312746245
RE3464C	0.9991599280000001	0.7778611335609759
BCAROHX2	0.9991599280000001	0.7778611335609728
HMR_1767	0.9991599280000001	0.7778611335609765
CDCA6AH	0.9991599280000001	0.7778611335609807
RE3440C	0.9991599280000001	0.9101820546182064
FAH4	0.9991599280000001	0.7778611335609728
HMR_1765	0.9991599280000001	0.7778611335609728
MELATNOX	0.9991599280000001	0.7778611335609664
OMPHHXy	0.9991599280000001	0.7778611335609731
OMMBLHXy	0.9991599280000001	0.7778611335609731
RE3019C	0.9991599280000001	0.7778611335609755
RE2975C	0.9991599280000001	0.7778611335609753
CERH124	0.9991599280000001	0.7778611335609795
P4502E1	0.9991599280000001	0.7778611335609724
P4502A6	0.9991599280000001	0.7778611335609835
RE3435C	0.9991599280000001	0.7778611335609755
HMR_1681	0.9991599280000001	0.7778611335609728
P4502D6	0.9991599280000001	0.7778611335609739
P4502C94	0.9991599280000001	0.7778611335609784
P4502C19	0.9991599280000001	0.7778611335609634
CERH126	0.9991599280000001	0.7778611335609795
DES21	0.9991599280000001	0.7778611335609728
DESAT180_9	0.9991599280000001	0.8677218312746245
P4502C8	0.9991599280000001	0.7778611335609728
DES2_12	0.9991599280000001	0.8677218312746245
HMR_2585	0.9991599280000001	0.7778611335609648
P4502C9	0.9991599280000001	0.7778611335609631
P4502C92	0.9991599280000001	0.7778611335609736
HMR_2581	0.9991599280000001	0.7593021527509215
HMR_2495	0.9991599280000001	0.8677218312746245
P4502C93	0.9991599280000001	0.7778611335609728
HMR_2484	0.9991599280000001	0.8677218312746245
DES2_9	0.9991599280000001	0.8677218312746245
DES2_6B	0.9991599280000001	0.8677218312746245
DES2_6	0.9991599280000001	0.8677218312746245
r0741	0.9991599280000001	0.7778611335609728
P4502F1	0.9991599280000001	0.7778611335609728
HMR_1550	0.9991599280000001	0.7778611335609765
DESAT18a	0.9991599280000001	0.8677218312746245
25HVITD3c	0.9991599280000001	0.7778611335609723
7OHOCTAc	0.9991599280000001	0.7778611335609639
HMR_1735	0.9991599280000001	0.7778611335609728
RE3018C	0.9991599280000001	0.7778611335609755
HMR_1543	0.9991599280000001	0.7778611335609765
HMR_2457	0.9991599280000001	0.7778611335609688
RAHY	0.9991599280000001	0.7778611335609728
RE3013C	0.9991599280000001	0.777861133560975
CERS326	0.9991599280000001	0.7778611335609795
HMR_2472	0.9991599280000001	0.8677218312746245
7KLITCHOLc	0.9991599280000001	0.8677218312746245
4MZYMR	0.9991599280000001	0.8677218312746247
P4503A5	0.9991599280000001	0.7778611335609815
P4503A4	0.9991599280000001	0.7778611335609728
CERS324	0.9991599280000001	0.7778611335609795
HMR_1544	0.9991599280000001	0.8677218312746245
HMR_1545	0.9991599280000001	0.7778611335609765
LIDOMO	0.9991599280000001	0.7778611335609679
HMR_1548	0.9991599280000001	0.7778611335609765
RE2675C2	0.9991599280000001	0.8677218312746245
HMR_1549	0.9991599280000001	0.8677218312746245
HMR_1504	0.9991599280000001	0.7778611335609765
r0268	0.9991599280000001	0.777861133560976
BCAROHX	0.9991599280000001	0.777861133560979
HMR_1993	0.9991599280000001	0.7778611335609654
3DHCDCAS	0.9991599280000001	0.8677218312746245
C22STDS	0.9991599280000001	0.8677218312746245
HMR_2007	0.9991599280000001	0.777861133560961
3DHCAS	0.9991599280000001	0.8677218312746245
RE3014C	0.9991599280000001	0.7778611335609699
C4STMO1	0.9991599280000001	0.9335304265624613
ZCAROTDH1	0.9991599280000001	0.8677218312746245
ZCAROTDH2	0.9991599280000001	0.8677218312746245
HMR_0942	0.9991599280000001	0.7778611335609751
KYN3OX	0.9991599280000001	0.777861133560984
C4STMO2	0.9991599280000001	0.9335304265624613
MPOMOR_1	0.9991599280000001	0.8677218312746245
ZXANHX	0.9991599280000001	0.7778611335609682
C5STDS	0.9991599280000001	0.8677218312746245
HMR_0946	0.9991599280000001	0.7778611335609751
HMR_2288	0.9991599280000001	0.8677218312746245
21HPRGNLONE	0.9991599280000001	0.7778611335609613
RE2112C	0.9991599280000001	0.7778611335609797
HMR_0950	0.9991599280000001	0.7778611335609751
HMR_2289	0.9991599280000001	0.8677218312746245
HMR_0954	0.9991599280000001	0.7778611335609751
RN0027C	0.9991599280000001	0.7746018348197867
RN0029C	0.9991599280000001	0.5185740890406432
RE1943C	0.9991599280000001	0.7778611335609644
PSPHS	0.9991599280000001	0.7778611335609728
RE2632C	0.9991599280000001	0.9101820546182064
HMR_1991	0.9991599280000001	0.7778611335609764
RE2398C	0.9991599280000001	0.9101820546182064
3DHLCAS	0.9991599280000001	0.8677218312746245
RE2387C	0.9991599280000001	0.7778611335609755
44MZYMMO	0.9991599280000001	0.9309951687647268
RE2383C	0.9991599280000001	0.9101820546182064
RE2382C	0.9991599280000001	0.7778611335609755
HMR_1990	0.9991599280000001	0.7778611335609802
HMR_1992	0.9991599280000001	0.7778611335609802
[truncated: 1 more rows]
