# Supplementary material for: Teasing out missing reactions in genome-scale metabolic networks through hypergraph learning
Source: Nat Commun. 2023 Apr 25;14:2375. doi: 10.1038/s41467-023-38110-7 (PMC10130184; doi:10.1038/s41467-023-38110-7)
Supplement: Supplementary file 4 — Source Data [file 41467_2023_38110_MOESM4_ESM.zip › Source Data/Supplementary Figure 8/giri/PH.csv]

	predicted scores	similarity max
HPOXR	0.9999773080000001	0.962257476864134
ATPADT	0.999977264	0.6666666666666667
H2CO3D	0.9999705759999999	0.596274996281446
KAT1	0.9999692079999999	1.0
ACCOAS	0.9999692079999999	0.9428606839583829
DADNC	0.999968958	0.756001896537517
ADNCYC	0.999968958	0.6547766145332484
PGAM1_PhosHydro	0.999961088	0.6708424390423228
NADPHHR	0.99995972	0.47579210199720645
NADPHHS	0.99995972	0.47579210199720645
G6PP	0.999955484	0.6985006985010478
G1PP	0.9999552040000002	0.6985006985010478
DPCOAK_1	0.999954532	0.8944565853897155
PPItex	0.9999537999999999	0.6737223219625442
BPNT_1	0.999952296	0.8944565853897448
NADHHR	0.9999520279999998	0.49991782848009914
NADHHS	0.9999520279999998	0.49991782848009914
P4AH	0.9999509060000001	0.6761059450631173
G3PT	0.999950688	0.5669600179658424
MALT	0.9999505540000001	0.8814089405208615
NTPP2_1	0.9999503200000002	0.8944565853897211
CYTDK1_1	0.9999496319999999	0.8944565853897096
TREH	0.999949264	0.8814089405208615
PHNACH	0.9999481419999998	0.6708424390423003
CDPPH	0.9999478500000001	0.6761059450630876
AP5AH	0.999947376	0.7825925576119884
NTP3e_1	0.999946578	0.9129009296987453
GLCGSD	0.999946072	0.8066033119033794
r1319	0.999945872	0.7999868542131527
AP3S	0.999945812	0.7745712117448649
PTAr	0.999945662	0.6123724356957946
ZN2tpp	0.999945046	0.7071067811865475
AP4AH1	0.9999448959999999	0.7499589153656769
ATPATF1	0.9999448880000001	0.7070835421172259
PPIuabcpp	0.9999442439999999	0.8451463189705642
PPIabc	0.9999442439999999	0.8451463189705642
PDE1	0.99994412	0.7071648812467114
PFL	0.9999434260000001	0.6123724356957947
13BGH	0.99994318	0.8066033119033892
MLTG7	0.99994318	0.8814089405208615
MLTG6	0.99994318	0.9313512683517285
UREA	0.9999416660000001	0.8704012814183352
ANNAT	0.999940864	0.9486884957879588
TPHAP	0.9999406000000001	0.8239985011595827
AP3AH	0.9999406000000001	0.7825925576119883
DNTP	0.9999406000000001	0.7825925576119883
FE2tpp	0.999939702	0.7071067811865475
ALPHNH	0.9999395700000001	0.8609534776290854
PDE5	0.9999395379999999	0.6708424390422963
PHNO	0.9999386899999999	0.8781365263720167
CYSCYSr	0.999938416	0.6123724356957946
ACOATA	0.999938202	0.6123724356957946
NH4OHDs	0.999938036	0.6063449231759472
FORtppi	0.9999374540000001	0.7071067811865475
GTPH1	0.99993722	0.8366482422856962
NDP3	0.99993711	0.6761059450630811
GLUGLUr	0.9999370840000001	0.6123724356957946
NADDPp_1	0.999936366	0.7071648812467075
SFRR	0.99993529	0.6708228426750829
CPK1	0.9999351659999999	0.6123724356957947
ADK2_1	0.9999345319999999	0.8944565853897622
AMPDA	0.9999337919999999	0.6928127336365859
NPH	0.9999336019999999	0.9805794365476906
ACYP_3	0.9999331060000001	0.9486884957879423
HKt	0.9999311540000001	0.8571361502347374
GLYTA	0.9999307099999999	0.5000091286685733
FDH6	0.9999301020000001	0.8141289445071804
NADHPO	0.999929386	0.82497297291903
NADPHXD	0.99992936	0.5163185726702559
PHHL	0.9999286359999999	0.7844248726892464
ACTF	0.9999278520000001	0.6123724356957946
G3PA	0.9999278520000001	0.6123724356957946
NADHXD	0.999927592	0.5163185726702558
CMPt6	0.9999259420000002	0.6737223219625443
AMPt6	0.999925754	0.6737223219625443
PPC	0.9999255000000001	0.6324624601301059
GLUVESSEC	0.9999250120000001	0.845146318970561
GLUabc	0.9999250120000001	0.8571361502347412
NH4tpp_1	0.999924372	0.7071067811865475
NH4t3pp	0.999924372	0.7071067811865475
GLYC3Pabcpp	0.999924238	0.8451463189705625
NTRIRy_1	0.9999242259999999	0.7911576940979446
NTRIR2y	0.9999242259999999	0.9370296680572863
GLCabcpp	0.9999237879999999	0.8451463189705601
NAKt2pp	0.9999230640000001	0.5
Nat_Kpp	0.9999230640000001	0.5
GLYC3Pabc	0.9999229059999999	0.8451463189705625
CBMKr	0.9999228800000001	0.7746023290763321
CBMKr2	0.9999228800000001	0.6735999101113722
FRD	0.9999227999999999	0.5
SUCD1	0.9999227999999999	0.5
GLCATr	0.9999225919999999	0.6123724356957946
PPDK	0.9999223799999999	0.6761059450631581
GLCabc	0.999922218	0.8451463189705601
SUCCt1pp	0.9999221440000001	0.7071067811865475
ACKr	0.999921168	0.6123724356957946
ASPabc	0.999920326	0.8571361502347041
ASP4DC	0.999919768	0.75
LAAL23	0.999919248	0.5962662864509072
SUCOAACTr	0.9999188539999999	0.5
CYSabc2pp	0.9999187580000001	0.8451463189705491
CYSabc	0.9999187580000001	0.8451463189705491
CYSabcpp	0.9999187580000001	0.8451463189705491
NH4t_1	0.9999186339999999	0.7071067811865475
NH4t3r	0.9999186339999999	0.7071067811865475
PUTA3	0.99991826	0.8571374277938308
PIuabcpp	0.9999179579999999	0.8944239250460498
SO4ti	0.999917824	0.7071067811865475
PPGPPDP_c	0.999917716	0.8944565853897519
GLYK1	0.99991768	0.894456585389729
NDP7	0.9999169400000001	0.6761059450631185
PSP_L	0.999916342	0.5669600179658424
SOR	0.99991615	0.5772870152569469
UTPH1	0.999914804	0.8081125506413332
P5CCD	0.9999147620000001	0.6666666666666667
MMSAD3	0.9999140260000001	0.8333333333333335
NAD_H2	0.999913772	0.7857379993853827
ALDD2y	0.99991343	0.8447389688925209
ALR	0.9999131179999999	0.844738968892514
HAMR	0.9999120959999999	0.9047587820283118
ADHEr	0.9999119399999999	0.811479239938022
ASLP	0.999910908	0.774591012422805
GSEALD	0.999910686	0.8447389688925147
ACALD	0.9999103120000001	0.731126155013931
HEX1_1	0.9999100679999999	0.8944565853897256
ACP1_FMN	0.999909572	0.5669600179658425
CBMD	0.999908718	0.7778627273080937
PPGPPDPE	0.9999087019999999	0.838092991576545
MCD	0.999908578	0.6859943405700353
PSP_L_1	0.99990841	0.676105945063107
PANO	0.999906714	0.8571374277938302
PYR5CD2	0.9999057820000001	0.8888848316658183
OAADC	0.9999051600000002	0.6859943405700353
NTPP8_1	0.9999037120000001	0.8944565853897706
METt3	0.9999035839999999	0.6737223219625443
METt2r	0.9999035839999999	0.6737223219625443
ACOAH	0.999903046	0.7303207437590062
SUCCabc	0.999902782	0.8451463189705642
PRPPP	0.9999021559999999	0.6761059450631065
FTHFDH	0.999901246	0.7324683728934825
AFAT	0.999901088	0.9486884957879489
ASPSALy	0.9998998400000001	0.8447389688925193
GLCt2_2	0.999899786	0.9486832980505138
FADDP	0.99989896	0.7499589153656743
URIK3_1	0.999898352	0.8944565853897686
PYRDC	0.999897696	0.7559466906211304
ACt2r_1	0.9998968579999999	0.6737223219625442
ACt2r	0.9998968579999999	0.6737223219625443
H2ASE_syn	0.999896502	0.7624243061700113
ASPt2_2pp	0.999895002	0.9899494936611664
ACSERHS	0.999894076	0.93542532799051
GLUK	0.99989387	0.7999868542131107
LO	0.9998938620000001	0.5773376200661123
GLYabcpp	0.999893778	0.8451463189705626
GLYabc	0.999893778	0.8451463189705617
GLYVESSEC	0.999893778	0.5516682757734686
GLYVESSEC_1	0.999893778	0.8451463189705616
SO3R	0.9998926599999999	0.9525813558693247
SULRR	0.9998926599999999	0.7581982790946398
Kt3pp	0.9998925980000001	0.6737223219625443
GLUDC	0.999892086	0.6859943405700353
ASPA1	0.9998916699999999	0.5000091286685733
METt3pp	0.9998915939999999	0.6737223219625443
CYSt2r	0.9998909279999999	0.6737223219625443
NH3c	0.9998889959999999	0.6667031833411368
NADS1_1	0.999888578	0.9258418323836508
FE2abcpp	0.999888378	0.8571361502347308
SULRR2	0.999888222	0.9128742624207051
SULR	0.999888222	0.994017406827989
UNK3	0.99988811	0.5000091286685733
SERabcpp	0.99988729	0.8451463189705642
SERabc	0.99988729	0.8451463189705642
FMNAT_1	0.999885932	0.8944565853897573
GLUCYS	0.999885308	0.7142723004694815
AMID4	0.99988454	0.5164034362613745
PYRt2	0.999884436	0.6737223219625443
ASPT	0.9998843020000001	0.40827065226875425
CPMPS	0.9998838899999999	0.6708424390422909
PSP_1	0.9998835859999999	0.7499589153656657
ATPATF2	0.9998833859999999	0.565648242132877
ACOAM	0.999883334	0.6761059450630974
r0097	0.999883334	0.6761059450630967
SUCptspp_1	0.9998833319999999	0.5773818935573688
NTP7	0.999881896	0.6761059450631194
ALAabc	0.9998816859999999	0.8451463189705435
ALAabcpp	0.9998816859999999	0.8451463189705435
ACt5pp	0.9998816360000001	0.8521988191595686
ACt2rpp	0.9998816360000001	0.6737223219625443
ACt2ipp	0.9998816360000001	0.6737223219625442
HCYStabcpp	0.9998805180000001	0.8451463189705642
NADK1	0.999879872	0.5999737084264076
GLCt2pp	0.999879728	0.6737223219625443
MCITL2	0.9998791060000001	0.43639821461495165
GLUSx	0.999878246	0.777769663331639
AMID_1	0.999877906	0.5999737084263963
LDH_L	0.999876248	0.7999868542131632
ACS_1	0.999875902	0.9258418323836292
DCTPD2	0.9998752599999999	0.7070835421172883
MLTHFte1	0.9998750380000001	0.8451463189705642
GK_adp	0.999874034	0.5477405578192496
GMP5N	0.9998730979999999	0.8944565853897211
NOX	0.999872692	0.7027455390969038
Kt3r	0.9998719420000001	0.6737223219625443
Kt2r	0.9998719420000001	0.8164965809277261
NADH17pp	0.99987005	0.8757597620289193
DOPDH	0.9998695879999999	0.844738968892518
GTHRDt2_1	0.999869568	0.8571361502347463
r1530	0.999869568	0.8571361502347463
LAAL1	0.9998695659999999	0.7559190878518761
LAAL8	0.9998692659999999	0.5962662864509167
AIRC1	0.9998682440000002	0.8090341951675647
FDH	0.9998673400000001	0.6708424390423066
r0068	0.99986696	0.547740557819239
RE1342C	0.999866744	0.799986854213187
PpGppP	0.9998665680000001	0.75
OXGDC	0.99986554	0.6859943405700353
ASPO6_1	0.999865462	0.8944565853897329
H2O2syn	0.999864672	0.6819269188962016
APDH	0.99986405	0.692812733636601
PYRt2rpp	0.999864	0.6737223219625443
NADS2	0.999863618	0.7697933318596072
HMR_3996	0.999862798	0.5556006676013554
CYTBD2pp	0.999862748	0.8662301605455222
MCDC	0.999862572	0.47143034197917233
SUCD4	0.99986026	0.5
AIRCra	0.9998594040000001	0.8090341951675647
GDH1	0.999858236	0.8366560991336405
SUCCt2_2pp	0.9998581040000001	0.9899494936611664
SUCCt3pp	0.9998581040000001	0.7216878364870323
SUCCtpp	0.9998581040000001	0.8944271909999159
FPGS_1	0.9998573719999999	0.6425735900556542
SBTR	0.9998571500000001	0.6819269188962125
ZN2abcpp	0.9998569319999999	0.8451463189705642
ASPO5_1	0.9998567920000001	0.8944565853897242
NTRLASE3	0.999856668	0.7559466906211075
IDPA	0.999855548	0.6761059450630855
GALabc	0.999854018	0.8571361502347367
GLUDy_1	0.9998538	0.83665609913364
POX2	0.9998537759999999	0.714273365090399
LAAL5	0.999853324	0.7559190878518997
NADH16pp	0.999853294	0.8719824790568933
GAPP	0.9998526899999998	0.5669600179658424
AHSERL2_1	0.99985265	0.8944565853897339
G1Dx	0.9998526480000001	0.7027455390969057
ME1	0.9998522399999998	0.5999737084263972
CYTBD2	0.99985149	0.866230160545522
r0120	0.9998511460000001	0.7947171330739242
SUCCACT	0.9998508380000001	0.6666666666666667
NAabc	0.999850568	0.8451463189705642
URIK2_1	0.9998503160000001	0.8944565853897712
FRDx	0.9998498579999999	0.7027455390969185
HCO3abc	0.999849614	0.8451463189705642
BCT1_syn	0.999849614	0.8451463189705642
UDUPP	0.99984941	0.5
NTP2	0.999849148	0.6761059450630869
GLYDHDA	0.9998491220000002	0.7142723004694986
GP4GH	0.999848918	0.7070835421171844
ASPO2y	0.99984804	0.7645813745878607
DHNPA_1	0.9998463500000001	0.8660254089827035
NADH7	0.99984632	0.8775244672219524
ASPt2_2	0.9998441600000001	0.9486832980505138
ASPt2_3	0.9998441600000001	0.9038933459203489
GUAC	0.999842694	0.6708056996788816
PROabcpp	0.9998420579999999	0.8571361502347472
r1515	0.9998419159999999	0.8451463189705642
CYTBDpp	0.9998418659999999	0.9666631212549806
GLNS	0.9998411599999999	0.7171225759793375
FTHFI	0.999840928	0.845146318970548
GLYFEM	0.9998400960000001	0.6324624639254031
ENO	0.9998391139999999	0.5163581794292336
AADb	0.9998379719999999	0.6123724356957946
GLYBabcpp	0.99983716	0.8571361502347437
R1PK	0.9998369300000001	0.6324301276725013
G3PCT_2	0.99983647	0.550091972377106
SERHL	0.9998364039999998	0.5773818935573677
HMR_7197	0.9998364039999998	0.5773818935573658
FAS80COA_L	0.9998363960000001	0.9950074951069775
unkFol	0.99983568	0.7453451057485374
r1382	0.9998356480000001	0.7957096258081793
UMPK3	0.9998354300000001	0.6123724356957947
DAPAL_1	0.99983436	0.6708424390423
2AMACHYD	0.99983436	0.6708424390423
DAPAL	0.99983436	0.6761059450630933
CD2abc2	0.999833716	0.845146318970545
GTPHL	0.999832588	0.5601941472267808
SUCCt3	0.99983237	0.6737223219625443
SUCCt2_3	0.99983237	0.9038933459203489
SUCCt2_2	0.99983237	0.9486832980505138
NO2tabcpp	0.9998322719999999	0.8451463189705642
LAAL19	0.99983088	0.7142723004694451
ALDD31	0.999830298	0.8571374277938273
r0027	0.9998300139999999	0.5391153970342635
NAMNPP	0.9998297899999999	0.6324763170060543
TBT	0.9998296999999999	0.6172568681317552
AHGDx	0.999829386	0.7027455390969133
ARHGDx	0.999829386	0.7027455390969157
CD2abcpp	0.999828604	0.8571361502347089
XYLabcpp	0.9998271299999999	0.8571361502347472
GCALDtabcpp	0.9998267679999999	0.8451463189705596
3PEPTabcpp	0.999825886	0.8451463189705453
KAS20SA	0.999824988	0.9992955457983961
FAS80_L	0.999824988	0.9938093493429774
MMS	0.9998246680000001	0.6666666666666667
CITMS	0.9998246680000001	0.6666666666666667
SHL_c	0.999824616	0.7302807437184267
THRabcpp	0.9998242380000001	0.8451463189705642
RE2640C	0.9998236979999999	0.5
r1162	0.999823452	0.8451463189705642
MNabc_rev	0.9998225460000001	0.8451463189705642
ALKP_1	0.9998219899999998	0.6761059450630861
SO3t	0.999821708	0.6737223219625443
NI2abcpp	0.999821506	0.8451463189705642
NI2uabcpp	0.999821506	0.8571361502347472
CU2t2ex	0.99982049	0.5345350311537076
CYST_II	0.999818476	0.5
COBALT2abcpp	0.9998179200000001	0.8451463189705475
Cobalt2abcppI	0.9998179200000001	0.8571361502347138
LYSabc	0.9998171359999999	0.8571361502347472
FRD2	0.999816738	0.5773502691896257
LAAL21	0.99981621	0.6761059450630655
R5PP	0.999813484	0.5669600179658424
PYROX_1	0.9998129099999999	0.5714084507041948
LAAL9	0.999812374	0.7142723004694421
ALAALACNc	0.9998123299999999	0.6123724356957946
r1529	0.999811996	0.8451463189705642
GLYGLYCNc	0.999810948	0.6123724356957946
THRabc	0.999810748	0.8451463189705642
ASPTA6	0.9998094100000001	0.5
URIK1_1	0.99980939	0.8944565853897816
CGLYabcpp	0.9998090359999999	0.8571361502347108
CYSTabc	0.999808836	0.8451463189705494
GLUMETr	0.99980856	0.5000091286685753
GTHOXti2	0.9998071919999999	0.8451463189705635
GLNS_1	0.9998064019999999	0.6172278882557648
r1523	0.999805852	0.8451463189705642
FRUabc	0.99980508	0.8451463189705577
FPGS	0.99980505	0.8347753636140743
FPGS_tm	0.99980505	0.8347753636140759
THFGLUS	0.99980505	0.7142723004694844
r1382_1	0.99980505	0.8404895264452278
FE3abcpp	0.999804636	0.857136150234731
GD3P2	0.9998045799999999	0.8447389688925173
r0082	0.999803164	0.6859943405700353
OSUCCL	0.999803164	0.6859943405700353
ASNS1	0.9998025120000001	0.7697933318595944
GLNt2r	0.9998022860000001	0.6737223219625443
ASNabc	0.999801504	0.8451463189705428
NT5C_2	0.9998013800000001	0.6708424390423066
MALTHXabc	0.9998010760000001	0.8451463189705642
MALTHXabcpp	0.9998010760000001	0.8451463189705642
NADH6	0.999800306	0.8921310944185702
NADH16	0.999800306	0.8757597620289193
LCTSabc	0.9998002100000001	0.8451463189705642
FEENTER2tpp	0.999799304	0.8451463189705545
ASNabcpp	0.999798714	0.8451463189705428
CYTBO3	0.9997984799999999	0.9018598530066608
CYTBD	0.9997984799999999	0.866230160545522
PDH2	0.999798296	0.6172278882557594
FORt	0.9997970679999998	0.4999999999999999
TYRabc	0.9997968199999999	0.8451463189705642
NTPP9_1	0.999796016	0.8944565853897267
MALDDH	0.99979572	0.5999737084263956
PFK_ppi	0.9997955919999999	0.6761059450631218
NO3abcpp	0.9997948080000001	0.8451463189705642
SPMDabcpp	0.9997947719999999	0.8571361502347472
LAAL20	0.999794492	0.7142723004694597
THRS_2	0.99979438	0.8944565853897505
CYS	0.999793124	0.6708424390423
Cuabc	0.999792708	0.8571361502347166
CU2abcpp	0.9997912720000001	0.8571361502347166
TAURabc	0.999790932	0.8571361502347472
MI1PP_1	0.999790674	0.8944565853897339
PS181abcpp	0.9997906279999998	0.8451463189705642
SHSL2	0.9997901559999999	0.8944565853897624
DAPabcpp	0.999788054	0.8451463189705495
DAPabc	0.999788054	0.8451463189705497
CYSO	0.999787858	0.7171539996088073
4PEPTabcpp	0.9997873	0.8451463189705454
PS161abcpp	0.9997872699999999	0.8451463189705642
HMR_0253	0.999787126	0.8451463189705642
MELIBabc	0.9997870680000001	0.8451463189705642
PS160abcpp	0.9997866	0.8451463189705642
OXADC	0.999786158	0.6859943405700353
CITabc	0.999785872	0.8783082330692646
FTHFI_1	0.9997854939999999	0.7303207437590142
CHLabc_rev	0.99978491	0.8451463189705462
ASO3t8pp	0.999784734	0.8451463189705428
METSOX1abcpp	0.9997843599999999	0.8451463189705642
METSOX1abc	0.9997843599999999	0.8451463189705642
ORNabc	0.9997843200000001	0.8571361502347472
FEROc	0.9997836760000001	0.5333203966070048
METSOX2abc	0.999783484	0.8451463189705642
METSOX2abcpp	0.999783484	0.8451463189705642
FAO2	0.9997833720000001	0.9978401771857784
ARBabc	0.9997832839999999	0.8451463189705429
FE2t2pp	0.9997829100000001	0.6737223219625443
ARBabcpp	0.9997828179999999	0.8451463189705429
NO3abc	0.999781674	0.8451463189705642
FAO1	0.9997803639999999	0.9971055882056197
TRIOK	0.999780342	0.6324301276724793
5OXPROabcpp	0.999780144	0.8451463189705473
r1516	0.999779936	0.8451463189705642
VALabc	0.9997795399999999	0.8571361502347472
FPGS7_1	0.9997793359999999	0.6425735900556524
LEUabc	0.9997792999999999	0.8571361502347472
MANabc	0.999778976	0.8451463189705642
BALAVECSEC	0.9997788400000001	0.46624041256279436
BALAVECSEC_1	0.9997788400000001	0.8451463189705437
DMGLYBabcpp	0.9997779439999999	0.8451463189705526
r0193	0.9997777339999999	0.8332968116576751
NDP6	0.999777194	0.6761059450630865
RIBFLVt3o	0.9997766220000001	0.8451463189705642
RIBFLVt3	0.9997766220000001	0.8451463189705642
MALTTRabcpp	0.9997765300000001	0.8451463189705642
MALTTRabc	0.9997765300000001	0.8451463189705642
ILEabc	0.999776074	0.8571361502347472
MG2abc	0.99977607	0.8451463189705642
NAt3_1p5pp	0.999775692	0.9922778767136677
NAt3pp	0.999775692	0.9486832980505138
RAFFabc	0.9997755079999999	0.8451463189705642
NTD1_1	0.9997753920000001	0.8944565853897256
METDabcpp	0.99977494	0.8571361502347472
MG2uabcpp	0.999774932	0.8451463189705642
BTNt	0.999774454	0.8451463189705437
MALTTTRabcpp	0.9997740540000001	0.8451463189705642
MALTTTRabc	0.9997740540000001	0.8451463189705642
r1536	0.999773942	0.8451463189705642
HCITS	0.999773592	0.6666666666666667
AACT	0.999773592	0.5772870152569599
HMPPtr	0.999773526	0.8451463189705481
CBPSam_1	0.999773424	0.8838746004994281
CPS_1	0.999773424	0.5071766722887535
MANabcpp	0.99977338	0.8451463189705642
GDPDPKE	0.9997731460000001	0.8215703375141927
SERDC	0.9997725880000001	0.6859943405700353
SERDA	0.9997725800000001	0.5772870152569114
MALTHPabc	0.9997722259999999	0.8451463189705642
MALTabcpp	0.999771948	0.8451463189705642
MALTabc	0.999771948	0.8451463189705642
MALTPTabcpp	0.999771766	0.8451463189705642
MALTPTabc	0.999771766	0.8451463189705642
METNA	0.9997717459999999	0.5999737084264009
FACOAL160t2pp	0.99977103	0.7499999999999999
AKGt2r_1	0.9997709519999999	0.6737223219625442
ACGS	0.9997709479999999	0.5999737084263836
FCOAH	0.9997709020000001	0.8239985011595824
FCOAH2	0.9997709020000001	0.6507834057704857
GABAVESSEC	0.999770402	0.4662404125628019
GABAVESSEC_1	0.999770402	0.8451463189705481
4ABUTabcpp	0.999770402	0.8451463189705481
PALDP	0.999770128	0.5669600179658424
PALDH	0.999770128	0.5669600179658424
PGP160abcpp	0.999770034	0.8451463189705642
PGP140abcpp	0.9997690699999999	0.8451463189705642
TRPabc	0.9997690019999999	0.8451463189705642
FAO11	0.9997688619999998	0.9956473453807007
CHLabcpp	0.999768764	0.8571361502347111
PGP181abcpp	0.99976874	0.8451463189705642
FMNRy_1	0.9997682080000001	0.9486884957879531
NCBMPTSabcpp	0.999768142	0.8451463189705446
DALAt2pp	0.999768128	0.6737223219625443
NMNHYD_1	0.999766904	0.8944565853897505
NDP8	0.999766414	0.6761059450630853
PGP180abcpp	0.999766328	0.8451463189705642
CA2abcpp	0.999766192	0.8451463189705444
CA2abc1pp	0.999766192	0.8451463189705444
TAGabc	0.9997659200000001	0.8485188421015831
AGMabcpp	0.99976588	0.8451463189705439
UMPK4	0.9997658599999999	0.5
FACOAL40t2pp	0.9997655520000001	0.7499999999999999
SUCRabcpp_syn	0.99976538	0.8451463189705642
SUCRabc	0.99976538	0.8451463189705642
F6PP	0.9997648299999999	0.5669600179658424
TTDCEAATP	0.99976482	0.8451463189705642
HG2abcpp	0.9997645120000002	0.8451463189705642
FOLABCCte	0.9997641859999999	0.8451463189705574
RNTR1	0.9997641099999999	0.6761059450631467
RMNabc	0.9997621819999999	0.8451463189705642
PPP9ABCte	0.999761836	0.8451463189705642
HISabc	0.9997616820000002	0.8451463189705642
HISabcpp	0.9997616820000002	0.8451463189705642
TREabc	0.999760902	0.8451463189705642
SERASr	0.9997599320000001	0.6761059450630833
CDAPPA160	0.9997595020000001	0.6863475907600292
MI3PP_1	0.9997589619999999	0.6761059450630994
MI3PP_2	0.9997589619999999	0.7499589153656657
MI4PP_1	0.9997589619999999	0.6761059450630994
MI4PP_2	0.9997589619999999	0.7499589153656657
PG160abcpp	0.999758756	0.8451463189705642
AKGt2rpp	0.9997585260000001	0.6737223219625443
CMtexabc	0.9997582920000001	0.845146318970547
4HPROLTabcpp	0.999758138	0.8451463189705479
PRAIS_1	0.99975758	0.9525718904809845
FHL	0.999756552	0.6859943405700353
CA2abc1	0.9997562099999999	0.8451463189705444
CA2abc	0.9997562099999999	0.8451463189705442
UREAabcpp	0.999755948	0.8451463189705642
G3PCT	0.999755446	0.5999737084264561
DTPH	0.999753746	0.6761059450630853
ALKP	0.999752812	0.5773818935573714
SHEME2abcpp	0.9997519779999999	0.8451463189705642
HEMEti	0.9997509599999999	0.8451463189705642
PHEMEabcpp	0.9997509599999999	0.8451463189705642
PHEMEABCte	0.9997509599999999	0.8451463189705642
PHEME2abcpp	0.9997509599999999	0.8451463189705642
FPGS4_1	0.999750122	0.6425735900556524
CELLBabc	0.9997501	0.8451463189705458
FAO10	0.9997494299999999	0.9966534913490154
DARBabcpp	0.9997488999999999	0.8451463189705429
ALAGLUabcpp	0.9997486219999999	0.8451463189705453
DHFR2i	0.9997486200000001	0.702745539096921
OPHHX3	0.9997481220000001	0.9203556144136394
OMMBLHX3	0.9997481220000001	0.9203556144136394
OMPHHX3	0.9997481220000001	0.9203556144136394
RNAS_LLA	0.999748112	0.7307486488970387
K2L4Aabctex	0.999748054	0.8451463189705642
OCDOR	0.9997459880000001	0.7922941589869195
DALADALAD	0.9997457939999999	0.8333333333333335
CYSDabcpp	0.9997455800000001	0.8451463189705491
GMPS	0.99974448	0.8215628344452233
FACOAL140t2pp	0.9997443340000001	0.7499999999999999
PYOVD2tex	0.999743104	0.8451463189705642
ARB_Dabc	0.999742932	0.845146318970543
3NUCLE3	0.999742586	0.75
PEPt6	0.9997404599999999	0.6737223219625443
SERt2r	0.999740218	0.6737223219625443
GLYt2pp	0.99973899	0.6737223219625443
FACOAL60t2pp	0.999737968	0.7499999999999999
FORt2pp	0.999736454	0.6737223219625443
PAPA160	0.999734576	0.5669600179658424
GTPCII_1	0.999734492	0.9723149831717829
APH181	0.9997335380000001	0.7499589153656657
ACITL	0.99973262	0.6172278882557536
NACASPAH	0.9997315180000002	0.5
PHEPC	0.9997311	0.6324624601301059
ASPOb	0.999730042	0.6928127336365832
PHEabc	0.999729598	0.8451463189705642
SULFDH	0.999729056	0.7333382023139166
APH161	0.9997290339999999	0.784424872689246
CU2tpp	0.999728796	0.5345350311537075
NADH10	0.999727214	0.7027455390969012
ACYP	0.9997257900000001	0.676105945063095
RE1933C	0.9997224260000002	0.606344923175947
3NUCLE2	0.9997219179999999	0.75
CDAPPA181	0.999720402	0.6863475907600292
TRNFE	0.9997193400000001	0.4263766627569956
RIBt	0.9997188079999999	0.5345350311537174
LAAL10	0.999716834	0.5962662864509192
HXAND	0.999716488	0.7581982790946398
NDP4	0.9997158199999999	0.6761059450630862
BLAMDabcpp	0.999715554	0.8451463189705432
IBUP_Stbc	0.999715554	0.8451463189705642
BILGLCURte	0.999715554	0.8451463189705435
BILDGLCURte	0.999715554	0.8451463189705435
HYOCHOLabc	0.999715554	0.8451463189705642
GM2LIPAabctex	0.999715554	0.8451463189705632
IBUPGLUCtpvb	0.999715554	0.8451463189705642
GTACMPtev	0.999715554	0.8451463189705635
ICDCHOLabc	0.999715554	0.8451463189705642
ACMPthc	0.999715554	0.8451463189705442
GM2LIPAabcpp	0.999715554	0.8451463189705642
ARSENBabc	0.999715554	0.8451463189705429
GLYPHEabcpp	0.999715554	0.8451463189705628
C05302te	0.999715554	0.8451463189705466
C05301te	0.999715554	0.8451463189705466
C05299te	0.999715554	0.8451463189705466
C05298te	0.999715554	0.8451463189705466
GLYSERabcpp	0.999715554	0.845146318970563
C04805ATP	0.999715554	0.8451463189705466
C04717ATP	0.999715554	0.8451463189705466
C04483t1	0.999715554	0.8451463189705504
C03990ATP	0.999715554	0.8451463189705455
C03681te	0.999715554	0.8451463189705466
BUTSabc	0.999715554	0.8451463189705439
GM1LIPAabctex	0.999715554	0.845146318970563
HMR_0469	0.999715554	0.8451463189705642
ISTNTabc	0.999715554	0.8451463189705642
BUTSO3abcpp	0.999715554	0.845146318970544
ISOP3PT	0.999715554	0.8451463189705436
ISOLVSTtbc	0.999715554	0.8451463189705642
ISOCHOLabc	0.999715554	0.8451463189705642
GLZABCteb	0.999715554	0.845146318970563
ISETACabcpp	0.999715554	0.8451463189705642
ARSabc	0.999715554	0.8451463189705429
ICLIPAabcpp	0.999715554	0.8451463189705642
GM1LIPAabcpp	0.999715554	0.8451463189705642
HPDECEte	0.999715554	0.8451463189705642
HMR_0395	0.999715554	0.8451463189705448
GUDACabcpp	0.999715554	0.8451463189705637
ATVACIDtu	0.999715554	0.8451463189705428
HMR_0299	0.999715554	0.8451463189705447
HMR_0194	0.999715554	0.8451463189705446
HMR_0303	0.999715554	0.8451463189705447
HMR_0307	0.999715554	0.8451463189705447
ANDRSTRNGLCte	0.999715554	0.845146318970543
ANDRSTNDNte	0.999715554	0.845146318970543
ANDRSTANDRte	0.999715554	0.845146318970543
HMR_0311	0.999715554	0.8451463189705447
HMR_0325	0.999715554	0.8451463189705447
HMR_0317	0.999715554	0.8451463189705529
HISTAVESSEC_1	0.999715554	0.8451463189705642
HISTAVESSEC	0.999715554	0.7254649566099393
HISHISabcpp	0.999715554	0.8451463189705642
HISGLYabcpp	0.999715554	0.8451463189705642
HEXDTRte	0.999715554	0.8451463189705642
HEXDIACATP	0.999715554	0.8451463189705642
HMR_0207	0.999715554	0.845146318970545
HMR_0211	0.999715554	0.8451463189705446
HMR_0215	0.999715554	0.8451463189705642
HMR_0291	0.999715554	0.845146318970545
HMR_0257	0.999715554	0.845146318970545
HMR_0261	0.999715554	0.8451463189705642
ACMPGLUthc	0.999715554	0.8451463189705442
HMR_0247	0.999715554	0.8451463189705447
ACMPGLUtep	0.999715554	0.8451463189705442
ACMPGLUTthc	0.999715554	0.8451463189705442
C05463t1	0.999715554	0.8451463189705642
ACMPGLUTtep	0.999715554	0.8451463189705442
HMR_0243	0.999715554	0.8451463189705453
HMR_0273	0.999715554	0.845146318970545
HMR_0277	0.999715554	0.8451463189705642
HMR_0281	0.999715554	0.8451463189705446
HMR_0287	0.999715554	0.8451463189705429
HMR_0239	0.999715554	0.8451463189705642
HMR_0235	0.999715554	0.8451463189705448
HMR_0321	0.999715554	0.8451463189705528
HMR_0329	0.999715554	0.8451463189705446
HMR_0439	0.999715554	0.8451463189705448
HMR_0423	0.999715554	0.8451463189705642
HMR_0391	0.999715554	0.845146318970545
ACMPtu	0.999715554	0.8451463189705442
HC02196te	0.999715554	0.8451463189705455
HMR_0415	0.999715554	0.8451463189705439
HC02195te	0.999715554	0.8451463189705455
HMR_0419	0.999715554	0.8451463189705642
HC02194te	0.999715554	0.8451463189705455
BALABALAabcpp	0.999715554	0.845146318970543
HMR_0343	0.999715554	0.8451463189705642
HMR_0427	0.999715554	0.8451463189705506
BALAGLYabcpp	0.999715554	0.845146318970543
BALALEUabcpp	0.999715554	0.8451463189705432
HMR_0431	0.999715554	0.8451463189705453
GUDPTNabcpp	0.999715554	0.8451463189705639
GUDCA3Sabc	0.999715554	0.8451463189705637
HMR_0435	0.999715554	0.845146318970545
HC02220te	0.999715554	0.8451463189705454
HCA24Gte	0.999715554	0.8451463189705642
HMR_0387	0.999715554	0.8451463189705448
HCA6Gte	0.999715554	0.8451463189705642
HMR_0347	0.999715554	0.8451463189705446
HMR_0359	0.999715554	0.8451463189705543
ATVLACtu	0.999715554	0.8451463189705429
HMR_0363	0.999715554	0.8451463189705642
AU1abcpp	0.999715554	0.8451463189705429
HDCA6Gte	0.999715554	0.8451463189705642
HDCA24Gte	0.999715554	0.8451463189705642
HMR_0367	0.999715554	0.8451463189705468
Am1CSAteb	0.999715554	0.8451463189705433
HMR_0371	0.999715554	0.8451463189705642
HMR_0375	0.999715554	0.8451463189705642
BALAALAabcpp	0.999715554	0.845146318970543
HMR_0383	0.999715554	0.845146318970545
ACHVESSEC_1	0.999715554	0.8451463189705442
ACHVESSEC	0.999715554	0.7254649566099232
GLYMETtr	0.999715554	0.8451463189705619
ALAHISabcpp	0.999715554	0.8451463189705435
C05769te	0.999715554	0.8451463189705466
DIPEPabc1	0.999715554	0.8451463189705437
CGMPt	0.999715554	0.845146318970549
DMSO2abcpp	0.999715554	0.8451463189705527
DLYSabcpp	0.999715554	0.8451463189705642
CHOLATEt3	0.999715554	0.8451463189705464
DLEUabcpp	0.999715554	0.8451463189705642
DJENKabc	0.999715554	0.8451463189705525
DIPEPabc9	0.999715554	0.8451463189705617
CHOLSabc	0.999715554	0.8451463189705465
DIPEPabc8	0.999715554	0.8451463189705615
DIPEPabc7	0.999715554	0.8451463189705437
CHOLSabc_1	0.999715554	0.8451463189705465
CHSTEROLt	0.999715554	0.8451463189705466
CHSTEROLt_1	0.999715554	0.8451463189705465
CLIPAabctex	0.999715554	0.8451463189705642
DIPEPabc6	0.999715554	0.8451463189705436
DIPEPabc5	0.999715554	0.8451463189705436
DIPEPabc4	0.999715554	0.8451463189705454
DIPEPabc3	0.999715554	0.8451463189705436
DIPEPabc2	0.999715554	0.8451463189705437
DIPEPabc14	0.999715554	0.8451463189705621
DIPEPabc13	0.999715554	0.8451463189705615
DIPEPabc12	0.999715554	0.8451463189705642
DIPEPabc11	0.999715554	0.8451463189705619
DODECANACt	0.999715554	0.8451463189705529
DOPA3GLCURt	0.999715554	0.8451463189705533
DOPA4GLCURt	0.999715554	0.8451463189705533
ENLIPAabctex	0.999715554	0.8451463189705545
ESTROSABCCte	0.999715554	0.8451463189705551
ESTRONEte	0.999715554	0.845146318970555
ESTRONEGLCt	0.999715554	0.8451463189705551
CE7172ATP	0.999715554	0.8451463189705456
ESTRIOLGLCte	0.999715554	0.845146318970555
ESTRIOLATP	0.999715554	0.845146318970555
ESTRADIOLGLCt2	0.999715554	0.8451463189705548
CEL6abc	0.999715554	0.8451463189705458
ESTRAABCtc	0.999715554	0.8451463189705548
EPOXTACteb	0.999715554	0.8451463189705547
EIC21114TRte	0.999715554	0.8451463189705543
DOPAVESSEC	0.999715554	0.7254649566099326
ECTOabcpp	0.999715554	0.8451463189705541
ECTOINEabc	0.999715554	0.8451463189705543
ECA4COLIPAabctex	0.999715554	0.8451463189705541
EANDRSTRNte	0.999715554	0.8451463189705541
DVALabcpp	0.999715554	0.8451463189705642
DSPVSteb	0.999715554	0.8451463189705536
DPROabcpp	0.999715554	0.8451463189705642
CELabc	0.999715554	0.8451463189705458
DORNabcpp	0.999715554	0.8451463189705642
DOPAVESSEC_1	0.999715554	0.8451463189705534
DIPEPabc10	0.999715554	0.8451463189705617
DIGALSGALSIDEATPte	0.999715554	0.8451463189705524
C05770te	0.999715554	0.8451463189705466
CMCBTFabcpp	0.999715554	0.8451463189705556
COPROSTabc	0.999715554	0.8451463189705479
CPGNabcpp	0.999715554	0.8451463189705479
CRGLZABCt	0.999715554	0.845146318970548
CRNDabcpp	0.999715554	0.8451463189705481
ALALEUt	0.999715554	0.8451463189705435
ALALEUabcpp	0.999715554	0.8451463189705435
CYSIabcpp	0.999715554	0.8451463189705493
ALAHIStr	0.999715554	0.8451463189705435
CRNabc	0.999715554	0.8451463189705481
CYSAMPtev	0.999715554	0.8451463189705493
CYNTtabcpp	0.999715554	0.845146318970549
CU1abcpp	0.999715554	0.845146318970549
CTBTabcpp	0.999715554	0.8451463189705488
CTBTabc	0.999715554	0.8451463189705488
CSAtu	0.999715554	0.8451463189705485
CSASULPteb	0.999715554	0.8451463189705485
CRVSM24teb	0.999715554	0.8451463189705485
ALAGLNtr	0.999715554	0.8451463189705435
CRVSM23teb	0.999715554	0.8451463189705484
CRVSM1teb	0.999715554	0.8451463189705484
CRVSATPtu	0.999715554	0.8451463189705483
ALAGLYtr	0.999715554	0.8451463189705435
CRVSATPthc	0.999715554	0.8451463189705483
ALATHRabcpp	0.999715554	0.8451463189705435
COLIPAabctex	0.999715554	0.8451463189705476
ALATHRtr	0.999715554	0.8451463189705436
DASNabcpp	0.999715554	0.8451463189705428
DHGLZABCt	0.999715554	0.8451463189705518
DHEAte	0.999715554	0.8451463189705517
DHEASABCCte	0.999715554	0.8451463189705517
DHCHOLESTANATEATP	0.999715554	0.8451463189705516
DHBSZ3FEabcpp	0.999715554	0.8451463189705561
DGUDBUTNabcpp	0.999715554	0.8451463189705515
DESFVSteb	0.999715554	0.8451463189705511
DCA3Sabc	0.999715554	0.8451463189705501
DCA3Gte	0.999715554	0.8451463189705501
DCA24Gte	0.999715554	0.84514631897055
DARGabcpp	0.999715554	0.8451463189705429
ALATRPabcpp	0.999715554	0.8451463189705435
AHANDROSTANGLCte	0.999715554	0.8451463189705437
AHANDROSTANte	0.999715554	0.8451463189705437
COLIPABabcpp	0.999715554	0.8451463189705475
COLIPAPabctex	0.999715554	0.8451463189705477
COLIPAabcex	0.999715554	0.8451463189705476
COLIPAabcpp	0.999715554	0.8451463189705476
AI2abcpp	0.999715554	0.8451463189705642
COLIPAabcpp_kt	0.999715554	0.8451463189705642
COLIPAabcppmin	0.999715554	0.8451463189705477
AK2LGCHOLABCt	0.999715554	0.8451463189705437
ESTRSABCtc	0.999715554	0.8451463189705551
ETHSO3abcpp	0.999715554	0.8451463189705553
ETHSabc	0.999715554	0.8451463189705553
CE7096te	0.999715554	0.8451463189705456
AM1ACSteb	0.999715554	0.8451463189705433
CBIabc	0.999715554	0.8451463189705447
AM1A4NCSteb	0.999715554	0.8451463189705433
CBIuabcpp	0.999715554	0.8451463189705447
AM19CSteb	0.999715554	0.8451463189705433
CBL1HBIabc	0.999715554	0.8451463189705448
GLCMAN6abc	0.999715554	0.8451463189705605
GLCMAN4abc	0.999715554	0.8451463189705605
GLCGLYCabcpp_syn	0.999715554	0.8451463189705604
CBL1abc	0.999715554	0.8451463189705448
CBL1abcpp	0.999715554	0.8451463189705448
GLC3MEACPtev	0.999715554	0.8451463189705601
CBL2abc	0.999715554	0.8451463189705448
ALLabcpp	0.999715554	0.8451463189705435
ACOLIPAabctex	0.999715554	0.845146318970544
CDCA24Gte	0.999715554	0.8451463189705453
GDCA3Sabc	0.999715554	0.8451463189705598
CDCA3Gte	0.999715554	0.8451463189705454
CRNabcpp	0.999715554	0.8451463189705481
GCDCA3Sabc	0.999715554	0.8451463189705596
GCA3Sabc	0.999715554	0.8451463189705596
GBBTNabc	0.999715554	0.8451463189705593
CE0328t	0.999715554	0.8451463189705483
CARNabcpp	0.999715554	0.8451463189705446
AM1ALCSteb	0.999715554	0.8451463189705433
GLUCYSte	0.999715554	0.8451463189705612
C14825ATP	0.999715554	0.8451463189705465
C14768ATP	0.999715554	0.8451463189705465
GLYMETabcpp	0.999715554	0.8451463189705628
C14769td2	0.999715554	0.8451463189705465
C14770ATP	0.999715554	0.8451463189705465
C14771ATP	0.999715554	0.8451463189705465
GLYGLYabcpp	0.999715554	0.8451463189705627
GLYGLYGLNtr	0.999715554	0.8451463189705628
GLYGLUabcpp	0.999715554	0.8451463189705627
GLYGLNtr	0.999715554	0.8451463189705617
GLYGLNabcpp	0.999715554	0.8451463189705626
C14826ATP	0.999715554	0.8451463189705465
AM1C4N9CSteb	0.999715554	0.8451463189705433
CA24Gte	0.999715554	0.8451463189705442
AM9CSAteb	0.999715554	0.8451463189705432
GLYC2Pabcpp	0.999715554	0.8451463189705624
AM4NCSteb	0.999715554	0.8451463189705432
CA3Sabc	0.999715554	0.8451463189705444
AM4NC9CSteb	0.999715554	0.8451463189705432
AM1CGLCteb	0.999715554	0.8451463189705433
AM1CCSteb	0.999715554	0.8451463189705433
CAMPt	0.999715554	0.8451463189705445
AM1C9CSteb	0.999715554	0.8451463189705433
GALMAN6abc	0.999715554	0.8451463189705589
GALMAN4abc	0.999715554	0.8451463189705589
CE1243ATP	0.999715554	0.8451463189705465
CE7081tm	0.999715554	0.8451463189705457
FEOXAMabcpp	0.999715554	0.8451463189705566
CE5025t	0.999715554	0.8451463189705458
FECRMabcpp	0.999715554	0.8451463189705565
FECRMabc	0.999715554	0.8451463189705565
FECHEabcpp	0.999715554	0.8451463189705564
CE5026t	0.999715554	0.8451463189705458
CE5072te	0.999715554	0.8451463189705458
CE6247t	0.999715554	0.8451463189705457
FE3HOXabcpp	0.999715554	0.8451463189705563
FE3DHBZSabcpp	0.999715554	0.8451463189705563
CE7082ATP	0.999715554	0.8451463189705457
CE4877te	0.999715554	0.8451463189705458
CE7083t	0.999715554	0.8451463189705457
ADOCBLabc	0.999715554	0.8451463189705439
ADOCBLabcpp	0.999715554	0.8451463189705439
FBACabcpp	0.999715554	0.8451463189705556
CE7085te	0.999715554	0.8451463189705457
ADRNLPVESSEC	0.999715554	0.7254649566099236
ADRNLPVESSEC_1	0.999715554	0.8451463189705439
AEPabc	0.999715554	0.8451463189705495
AEPabcpp	0.999715554	0.8451463189705495
CE7090te	0.999715554	0.8451463189705457
FEROXBFEabcpp	0.999715554	0.8451463189705566
FEROXEFEabcpp	0.999715554	0.8451463189705566
CE1273t1	0.999715554	0.8451463189705464
CE2049te	0.999715554	0.8451463189705462
G3Pabc	0.999715554	0.8451463189705641
CE1297t	0.999715554	0.8451463189705464
G3PSabcpp	0.999715554	0.8451463189705586
G3PIabcpp	0.999715554	0.8451463189705586
G3PCabcpp	0.999715554	0.8451463189705581
CE1352te	0.999715554	0.8451463189705464
CE1447te	0.999715554	0.8451463189705462
CE2006te	0.999715554	0.8451463189705462
CE2047te	0.999715554	0.8451463189705462
FVSteb	0.999715554	0.845146318970558
CE2209te	0.999715554	0.8451463189705459
FEROXGFEabcpp	0.999715554	0.8451463189705568
CE2211te	0.999715554	0.8451463189705459
CE2445t	0.999715554	0.8451463189705459
CE2510ABCt	0.999715554	0.8451463189705459
CE2510t	0.999715554	0.8451463189705459
CE2513ATP	0.999715554	0.8451463189705642
CE2537ABCt	0.999715554	0.8451463189705458
CE2537ATP	0.999715554	0.8451463189705458
CE4843t	0.999715554	0.8451463189705544
FERXAabc	0.999715554	0.8451463189705569
FERRICHabc	0.999715554	0.8451463189705568
GCHOLAt3	0.999715554	0.8451463189705597
ARBTNabcpp	0.999715554	0.8451463189705429
PCHOLN19_HSABCt	0.999715554	0.8451463189705642
PCt	0.999715554	0.8451463189705642
PE1801829Z12Zt	0.999715554	0.8451463189705642
PE1801819Zt	0.999715554	0.8451463189705642
PE17_HSABCt	0.999715554	0.8451463189705642
PE161_HSABCt	0.999715554	0.8451463189705642
PE15_HSABCt	0.999715554	0.8451463189705642
PE14_HSABCt	0.999715554	0.8451463189705642
PE141abcpp	0.999715554	0.8451463189705642
PE140abcpp	0.999715554	0.8451463189705642
PE12_HSABCt	0.999715554	0.8451463189705642
PE120abcpp	0.999715554	0.8451463189705642
PCt_cho	0.999715554	0.8451463189705642
PCHOLSTE_HSABCt	0.999715554	0.8451463189705642
56EPPVSteb	0.999715554	0.8451463189705476
PCHOLPALME_HSABCt	0.999715554	0.8451463189705642
PCHOLOLE_HSABCt	0.999715554	0.8451463189705642
PCHOLN264_HSABCt	0.999715554	0.8451463189705642
PCHOLN225_HSABCt	0.999715554	0.8451463189705642
PCHOLN2254_HSABCt	0.999715554	0.8451463189705642
PCHOLN224_HSABCt	0.999715554	0.8451463189705642
PCHOLN205_HSABCt	0.999715554	0.8451463189705642
PCHOLN204_HSABCt	0.999715554	0.8451463189705642
15HPETATP	0.999715554	0.84514631897055
PCHOLN203_HSABCt	0.999715554	0.8451463189705642
PCHOLN201_HSABCt	0.999715554	0.8451463189705642
PE1801835Z9Z12Zt	0.999715554	0.8451463189705642
PE1801845Z9Z12Z15Zt	0.999715554	0.8451463189705642
PE180abcpp	0.999715554	0.8451463189705642
PE18111Z1819Zt	0.999715554	0.8451463189705642
PELINL_HSABCt	0.999715554	0.8451463189705642
PEFLIP_cho	0.999715554	0.8451463189705642
PEFLIP	0.999715554	0.8451463189705642
PEDH203_HSABCt	0.999715554	0.8451463189705642
PEAtabcpp	0.999715554	0.8451463189705642
UDCA3Sabc	0.999715554	0.8451463189705642
PEAR_HSABCt	0.999715554	0.8451463189705642
PEALtabc	0.999715554	0.8451463189705642
PEAL2tabc	0.999715554	0.8451463189705642
PE2LINL_HSABCt	0.999715554	0.8451463189705642
PE226_HSABCt	0.999715554	0.8451463189705642
PE203_HSABCt	0.999715554	0.8451463189705642
PE1829Z12Z1835Z9Z12Zt	0.999715554	0.8451463189705642
PE1819Z1845Z9Z12Z15Zt	0.999715554	0.8451463189705642
PE1819Z1835Z9Z12Zt	0.999715554	0.8451463189705642
PE1819Z1829Z12Zt	0.999715554	0.8451463189705642
17AHPRGSTRNte	0.999715554	0.8451463189705499
17AHPRGNLONEte	0.999715554	0.8451463189705499
PE1819Z1819Zt	0.999715554	0.8451463189705642
PE18111Z1845Z9Z12Z15Zt	0.999715554	0.8451463189705642
3MOXTYRESSte	0.999715554	0.7254649566099178
PE18111Z1835Z9Z12Zt	0.999715554	0.8451463189705642
PE18111Z1829Z12Zt	0.999715554	0.8451463189705642
15DMTtu	0.999715554	0.8451463189705499
15DAPabcpp	0.999715554	0.8451463189705499
SPHMYLN1824_hs_ATPt	0.999715554	0.8451463189705642
OARGabcpp	0.999715554	0.8451463189705473
4BHGLZABCt	0.999715554	0.845146318970548
O16A4COLIPAabctex	0.999715554	0.8451463189705642
4GLU56DIHDINDt	0.999715554	0.845146318970548
XOL7AH3ATP	0.999715554	0.8451463189705642
XOL7AONEATP	0.999715554	0.8451463189705642
XOLDIOLONEATP	0.999715554	0.8451463189705642
4HATVACIDteb	0.999715554	0.845146318970548
4HATVLACteb	0.999715554	0.8451463189705479
NRVNCABCt	0.999715554	0.8451463189705642
NRPPHRVESSEC_1	0.999715554	0.8451463189705642
pentso3abcpp	0.999715554	0.8451463189705642
NRPPHRVESSEC	0.999715554	0.7254649566099393
NORMETEVESSte	0.999715554	0.7254649566099393
13DMTtu	0.999715554	0.84514631897055
4HPRODCabcpp	0.999715554	0.8451463189705479
NMTHDA	0.999715554	0.868241888070349
13DAMPPabcpp	0.999715554	0.8451463189705501
1331TACRteb	0.999715554	0.8451463189705501
NDERSVteb	0.999715554	0.8451463189705642
4PYRDX	0.999715554	0.8451463189705476
56DHPVSteb	0.999715554	0.8451463189705476
r0993	0.999715554	0.8451463189705467
r1026	0.999715554	0.8451463189705513
OANTIabcpp	0.999715554	0.8451463189705642
OSKTabcpp	0.999715554	0.8451463189705642
PCHOLN183_HSABCt	0.999715554	0.8451463189705642
WHARACHDt	0.999715554	0.8451463189705642
PCHOLN1836_HSABCt	0.999715554	0.8451463189705642
1531TACRteb	0.999715554	0.84514631897055
PCHOLN15_HSABCt	0.999715554	0.8451463189705642
PCHOLMYR_HsABCt	0.999715554	0.8451463189705642
PCHOLLINL_HSABCt	0.999715554	0.8451463189705642
PCHOLHEP_HSABCt	0.999715554	0.8451463189705642
PCHOLET_HSABCt	0.999715554	0.8451463189705642
PCHOLEIC_HSABCt	0.999715554	0.8451463189705642
1513TACRtu	0.999715554	0.84514631897055
PCHOLDOC_HSABCt	0.999715554	0.8451463189705642
VITEtl	0.999715554	0.8451463189705429
PCHOLAR_HSABCt	0.999715554	0.8451463189705642
PCHOL2STE_HSABCt	0.999715554	0.8451463189705642
PCHOL2OLE_HSABCt	0.999715554	0.8451463189705642
PCHOL2LINL_HSABCt	0.999715554	0.8451463189705642
PCHLN225_HSABCt	0.999715554	0.8451463189705642
3OHACMPtev	0.999715554	0.8451463189705483
PB2abcpp	0.999715554	0.8451463189705642
PAIL1819Z160t	0.999715554	0.8451463189705642
PAIL18111Z160t	0.999715554	0.8451463189705642
PAFABCt	0.999715554	0.8451463189705642
PACALtabcpp	0.999715554	0.8451463189705642
PA141abcpp	0.999715554	0.8451463189705642
18HARACHDte	0.999715554	0.8451463189705499
PELPALM_HSABCt	0.999715554	0.8451463189705642
PEOLE_HSABCt	0.999715554	0.8451463189705642
2HATVACIDGLUCteb	0.999715554	0.8451463189705494
2HATVACIDteb	0.999715554	0.8451463189705494
2HATVLACGLUCteb	0.999715554	0.8451463189705493
2HATVLACteb	0.999715554	0.8451463189705493
TCA3Sabc	0.999715554	0.8451463189705642
SERGLUGLNtr	0.999715554	0.8451463189705642
SELabcpp	0.999715554	0.8451463189705642
SALCHS2FEabcpp	0.999715554	0.8451463189705642
TCDCA3Sabc	0.999715554	0.8451463189705642
S3MEACMPtev	0.999715554	0.8451463189705642
RSVLACteb	0.999715554	0.8451463189705642
RSVATPtu	0.999715554	0.8451463189705642
TCHOLABCtc	0.999715554	0.8451463189705642
TCHOLAt3	0.999715554	0.8451463189705642
TDCA3Sabc	0.999715554	0.8451463189705642
RETABCtc	0.999715554	0.8451463189705642
TETDECA511ACt	0.999715554	0.8451463189705642
THCHOLSTOICATP	0.999715554	0.8451463189705642
THEXDDte	0.999715554	0.8451463189705642
31DMTtu	0.999715554	0.845146318970549
THIOGabc	0.999715554	0.8451463189705642
THMATPe	0.999715554	0.8451463189705642
Pe13_HSABCt	0.999715554	0.8451463189705642
35DSMVteb	0.999715554	0.8451463189705489
TACRtu	0.999715554	0.8451463189705642
SULPACMPtev	0.999715554	0.8451463189705642
THMabc	0.999715554	0.8451463189705642
SLNTabcpp	0.999715554	0.8451463189705642
SPHMYLN18122_hs_ATPt	0.999715554	0.8451463189705642
SPHMYLN181221_hs_ATPt	0.999715554	0.8451463189705642
SPHMYLN18121_hs_ATPt	0.999715554	0.8451463189705642
SPHMYLN18120_hs_ATPt	0.999715554	0.8451463189705642
SPHMYLN181201_hs_ATPt	0.999715554	0.8451463189705642
SPHMYLN18118_hs_ATPt	0.999715554	0.8451463189705642
SPHMYLN181181_hs_ATPt	0.999715554	0.8451463189705642
SPHMYLN1825_hs_ATPt	0.999715554	0.8451463189705642
SPHMYLN_HsATPte	0.999715554	0.8451463189705642
SPHS1Pt2e	0.999715554	0.8451463189705642
SPRMabc	0.999715554	0.8451463189705642
SPHMYLN18117_hs_ATPt	0.999715554	0.8451463189705642
SPHMYLN18116_hs_ATPt	0.999715554	0.8451463189705642
SPHMYLN181161_hs_ATPt	0.999715554	0.8451463189705642
STACMPtev	0.999715554	0.8451463189705642
SULAabc	0.999715554	0.8451463189705642
SULFACabcpp	0.999715554	0.8451463189705642
SPHMYLN18115_hs_ATPt	0.999715554	0.8451463189705642
SPHMYLN18114_hs_ATPt	0.999715554	0.8451463189705642
SPHMYLN180241_hs_ATPt	0.999715554	0.8451463189705642
SMVtu	0.999715554	0.8451463189705642
SMVACIDATPteb	0.999715554	0.8451463189705642
SMIA1Eabc	0.999715554	0.8451463189705642
PYOVDtex	0.999715554	0.8451463189705642
THMabcpp	0.999715554	0.8451463189705642
PEPALM_HSASBCt	0.999715554	0.8451463189705642
PROHISGLUtr	0.999715554	0.8451463189705642
PRGNLONEte	0.999715554	0.8451463189705642
PRGNLONESte	0.999715554	0.8451463189705642
TSTSTERONEGLCte	0.999715554	0.8451463189705642
PPATabc	0.999715554	0.8451463189705642
PLPSabctex	0.999715554	0.8451463189705642
3HLVSTACtbc	0.999715554	0.8451463189705488
PHYQt	0.999715554	0.8451463189705642
TUDCA3Sabc	0.999715554	0.8451463189705642
TUNGSabcpp	0.999715554	0.8451463189705642
PGP1819Z160t	0.999715554	0.8451463189705642
3HPVSTETteb	0.999715554	0.8451463189705485
PGP18111Z160t	0.999715554	0.8451463189705642
TXB2t	0.999715554	0.8451463189705642
3HPVSteb	0.999715554	0.8451463189705485
PGP161abcpp	0.999715554	0.8451463189705642
PGP141abcpp	0.999715554	0.8451463189705642
3HSMVACIDteb	0.999715554	0.8451463189705485
3ISPVSteb	0.999715554	0.8451463189705484
PGLYCABCte	0.999715554	0.8451463189705642
PG1819Z160t	0.999715554	0.8451463189705642
PG18111Z160t	0.999715554	0.8451463189705642
PESTE_HSABCt	0.999715554	0.8451463189705642
UCHOLabc	0.999715554	0.8451463189705642
PRISTte	0.999715554	0.8451463189705642
PROLBabc	0.999715554	0.8451463189705642
PVSGLUCteb	0.999715554	0.8451463189705642
TSACMSULtev	0.999715554	0.8451463189705642
PVSATPtu	0.999715554	0.8451463189705642
PURabc1	0.999715554	0.8451463189705642
PTVSTM3eb	0.999715554	0.8451463189705642
PTVSTATPtu	0.999715554	0.8451463189705642
3DHCDCHOLabc	0.999715554	0.8451463189705489
3DHCHOLabc	0.999715554	0.8451463189705489
THRNTt	0.999715554	0.8451463189705642
3DHDCAabc	0.999715554	0.8451463189705489
PSHSABCtc	0.999715554	0.8451463189705642
PSFLIP_cho	0.999715554	0.8451463189705642
3DHLCAabc	0.999715554	0.8451463189705489
PSFLIP	0.999715554	0.8451463189705642
PS180abcpp	0.999715554	0.8451463189705642
PS141abcpp	0.999715554	0.8451463189705642
PS140abcpp	0.999715554	0.8451463189705642
THYOCHOLabc	0.999715554	0.8451463189705642
21HPRGNLONEt1	0.999715554	0.8451463189705497
1MNCAMti	0.999715554	0.8451463189705499
PS120abcpp	0.999715554	0.8451463189705642
TRIPVSteb	0.999715554	0.8451463189705642
PROSTGE2t3	0.999715554	0.8451463189705642
PROSTGE1t3	0.999715554	0.8451463189705642
TSACGLUCtev	0.999715554	0.8451463189705642
r1028	0.999715554	0.8451463189705642
SPHMYLN18123_hs_ATPt	0.999715554	0.8451463189705642
7DHCDCHOLabc	0.999715554	0.8451463189705468
MOPSabc	0.999715554	0.8451463189705642
5EIPENCte	0.999715554	0.8451463189705473
MCBTFabcpp	0.999715554	0.8451463189705563
MANTTRabc	0.999715554	0.8451463189705642
6OHFVSteb	0.999715554	0.845146318970547
MANTRabc	0.999715554	0.8451463189705642
MANBabc	0.999715554	0.8451463189705642
r1522	0.999715554	0.8451463189705642
12HTACRtu	0.999715554	0.8451463189705501
7AHGLZABCt	0.999715554	0.8451463189705468
r1525	0.999715554	0.8451463189705526
7BHGLZABCt	0.999715554	0.8451463189705468
7BHGLZGLCABCt	0.999715554	0.8451463189705468
7DHCHOLabc	0.999715554	0.8451463189705468
MOBDabc_rev	0.999715554	0.8451463189705642
7DHCHSTEROLt	0.999715554	0.8451463189705468
7HPVSteb	0.999715554	0.8451463189705468
7KILTCHOLATP	0.999715554	0.8451463189705468
12HARACHDte	0.999715554	0.8451463189705501
LYSGLUGLYtr	0.999715554	0.8451463189705642
LVSTPGPtu	0.999715554	0.8451463189705642
r1526	0.999715554	0.8485188421016102
r1527	0.999715554	0.8451463189705501
12DHCHOLabc	0.999715554	0.8451463189705501
r1528	0.999715554	0.8451463189705507
MSO3abc	0.999715554	0.8451463189705642
r1531	0.999715554	0.8485188421016102
MOBDabcpp	0.999715554	0.8451463189705642
6MELVACtbc	0.999715554	0.845146318970547
MSO3abcpp	0.999715554	0.8451463189705642
METSRabc	0.999715554	0.8451463189705642
r1519	0.999715554	0.8451463189705545
r1520	0.999715554	0.8451463189705642
5HPETATP	0.999715554	0.8451463189705476
r1521	0.999715554	0.8451463189705642
5HTRPVESSEC	0.999715554	0.7254649566099192
5HTRPVESSEC_1	0.999715554	0.8451463189705473
r1518	0.999715554	0.8451463189705642
r1517	0.999715554	0.8451463189705642
MHGLZABCt	0.999715554	0.8451463189705642
5OHFVSteb	0.999715554	0.8451463189705473
METSabc	0.999715554	0.8451463189705642
6AHGLZABCt	0.999715554	0.8451463189705472
r1514	0.999715554	0.8451463189705429
MDZtu	0.999715554	0.8451463189705642
MOBDabc	0.999715554	0.8451463189705642
6BHGLZABCt	0.999715554	0.8451463189705472
6BHGLZGLCABCt	0.999715554	0.8451463189705472
6CSMVACIDteb	0.999715554	0.8451463189705472
6EPSteb	0.999715554	0.845146318970547
MERACMPthc	0.999715554	0.8451463189705642
MERACMPtep	0.999715554	0.8451463189705642
MEPNabcpp	0.999715554	0.8451463189705642
6HMSMVACIDteb	0.999715554	0.845146318970547
MEPIVESSte_cho	0.999715554	0.8451463189705642
MEPIVESSte	0.999715554	0.7254649566099393
6HSMVACIDteb	0.999715554	0.845146318970547
r1531_1	0.999715554	0.8451463189705454
12HPETATP	0.999715554	0.8451463189705503
r1532	0.999715554	0.8485188421016102
LSTNtu	0.999715554	0.8451463189705642
r1532_1	0.999715554	0.8451463189705454
LIPACabcpp	0.999715554	0.8451463189705642
LIPABabcpp	0.999715554	0.8451463189705642
LIPAabcpp	0.999715554	0.8451463189705642
LIPAAabcpp	0.999715554	0.8451463189705642
r1533_1	0.999715554	0.8451463189705454
LIPAabctex	0.999715554	0.8451463189705642
LEULEUabcpp	0.999715554	0.8451463189705642
LEUKTRB4WOHt	0.999715554	0.8451463189705642
LANTHabc	0.999715554	0.8451463189705642
LIPTabc	0.999715554	0.8451463189705642
LEUKABCtc	0.999715554	0.8451463189705642
r1533	0.999715554	0.8485188421016102
LEUKTRB4WCOOHt	0.999715554	0.8451463189705642
LCYSTabcpp	0.999715554	0.8451463189705453
LVSTACIDtu	0.999715554	0.8451463189705642
LCYSTabc	0.999715554	0.8451463189705453
LCA24Gte	0.999715554	0.8451463189705642
5ADTSTSTERONEGLCte	0.999715554	0.8451463189705475
r2505	0.999715554	0.8451463189705454
11DOCRTSLte	0.999715554	0.8451463189705503
11DOCRTSTRNte	0.999715554	0.8451463189705503
LCA3Sabc	0.999715554	0.8451463189705642
LCA3Gte	0.999715554	0.8451463189705642
LTHSTRLABCt	0.999715554	0.8451463189705642
SERt2rpp	0.9997126459999999	0.6737223219625443
GDTP	0.9997111439999999	0.948688495787924
FORt3	0.999711138	0.6737223219625443
FORt2	0.999711138	0.6737223219625443
ICDHx	0.9997099259999999	0.5999737084263908
A24T	0.99970965	0.6123724356957947
GTHRDt2	0.99970854	0.4999999999999999
AGTi	0.9997082580000001	0.5
FADRx	0.999708046	0.7027455390969073
ASPMETASPr	0.999706146	0.6324555320336759
FACOAL80t2pp	0.99970606	0.7499999999999999
MGSA2	0.999706016	0.6666301489921542
UMPt6	0.9997055100000001	0.6737223219625443
AASAD2	0.999704996	0.6324763170060534
AKP1_1	0.9997022940000001	0.8247848082184884
AKP1_2	0.9997022940000001	0.8422284111207813
AKP1	0.9997022940000001	0.8486608786343846
CBPS_1	0.999702066	0.9737352137578607
CBMK4	0.9996997540000001	0.6735999101113722
2MAHMP	0.99969939	0.6761059450630952
GSNK	0.999698588	0.632430127672475
G3PCT_1	0.999698126	0.5
NTP6	0.9996978999999999	0.6761059450630865
ETOHMO	0.999696874	0.8677218312746245
GLYt2r	0.9996966279999999	0.6737223219625443
PYDXPP	0.9996956260000001	0.5669600179658424
THFOR1	0.9996950699999999	0.8399534040458926
CYTK3	0.999694684	0.5
NTP4	0.9996944620000001	0.6761059450630862
METSR_S1	0.9996941400000001	0.7999868542132438
METSR_R1	0.9996941400000001	0.7999868542132438
DHPSSS	0.99969388	0.8660728403360738
TMDSf	0.99969369	0.6123724356957946
FACOAL161t2pp	0.999692864	0.7499999999999999
FACOAL120t2pp	0.99969125	0.7499999999999999
FE2DMT1	0.9996904780000001	0.6737223219625443
OIVD2E	0.999689998	0.7385158456248626
FORA	0.9996893980000001	0.8944565853897238
HP	0.9996891760000001	0.8944565853897493
HISTP_1	0.9996891760000001	0.8944565853897233
FISC	0.9996884099999999	0.7215383698489541
ALDD16	0.9996879699999999	0.8571374277938302
Ht	0.999685872	0.9527872449929227
FUMt2_2pp	0.9996851899999999	0.9899494936611664
FUMtpp	0.9996851899999999	0.8944271909999159
MTHFD2	0.99968492	0.7027455390969011
FACOAL40It2pp	0.99968462	0.7499999999999999
ICHDx	0.999684068	0.5999737084264014
FACOAL100t2pp	0.9996801359999999	0.7499999999999999
E4PP	0.99967962	0.6708424390423102
4HTHRS_1	0.9996794940000001	0.8944565853897549
APH180	0.9996787000000001	0.7499589153656657
GCALDDy	0.9996784780000001	0.8447389688925138
FUMt2_3	0.9996765599999999	0.9038933459203489
FUMt2_2	0.9996765599999999	0.9486832980505138
FUMt3	0.9996765599999999	0.6737223219625443
PItpp	0.9996750499999999	0.7071067811865475
2DR1PP	0.9996743020000001	0.5669600179658424
GLUN_1	0.999672172	0.6708424390422917
SR6	0.999672154	0.5962662864509514
LAAL35	0.99967157	0.7142723004694438
THFGLUS_1	0.9996700040000001	0.6172278882557584
MTHFR2	0.9996689099999999	0.8081132286572014
MTHFR2_1	0.9996689099999999	0.7027455390968966
FORMCOAL	0.9996679180000001	0.6666666666666667
R15BPK	0.9996668059999999	0.6123724356957946
AAAN	0.999665128	0.8571361502346988
MDHi2	0.9996640219999999	0.9999999999999998
NADH18pp	0.99966319	0.8757597620289228
SGDS	0.9996628019999999	0.5000091286685754
ALAD_L2	0.99966256	0.8366560991336254
PGLYCP_1	0.9996623039999999	0.6761059450630743
NTP9	0.9996613679999999	0.6761059450630853
GLYBti4pp	0.99966124	0.5
3NUCLE1	0.9996611519999998	0.75
BARB	0.9996585100000001	0.7581982790946395
ASPGLUr	0.9996580780000001	0.5000091286685754
NTP8	0.9996564940000001	0.6761059450630853
FACOAL180t2pp	0.9996558739999999	0.7499999999999999
NTP11	0.99965551	0.6761059450630857
MALS	0.999651562	0.6666666666666667
SLFAT	0.9996515020000001	0.5999737084263739
LAAL37	0.999650832	0.7126808444287556
FPGS7	0.999650788	0.8347753636140747
O2XOADOX	0.999650258	0.7776890357315751
r1322	0.9996495980000001	0.5773818935573826
MTHF3ES_c	0.9996487359999999	0.805812990070243
AMETt2	0.999648646	0.6737223219625443
SERD_D	0.9996483680000001	0.666630148992131
BETALDHy	0.99964805	0.8447389688925118
ASPO1	0.99964762	0.6804262399842362
FAH3	0.999647428	0.7778627273080982
HMR_4816	0.999645892	0.8486608786343868
ADMDC	0.999642866	0.6859943405700353
LYSMO	0.999642866	0.5164543555316726
ARNO	0.9996424239999999	0.6415076676683249
SELNPS_cho	0.999642126	0.7999737066982566
PHEPS	0.999642126	0.7999737066982646
NITR	0.99964201	0.7303207437590085
RNTR3	0.9996416479999999	0.6761059450631475
3SPYRSP	0.9996414040000001	0.5476805544715801
r0156	0.9996405599999999	0.5
CMPA_1	0.9996402060000001	0.866025404361855
NADPHQR3	0.9996396959999998	0.6819269188961988
CCGS	0.9996393379999999	0.6707726227472538
PPPPH	0.9996380740000002	0.7999868542131539
CYTD	0.9996364019999999	0.692812733636611
MI3PP	0.999636332	0.75
MI4PP	0.999636332	0.75
NTP12	0.9996358879999999	0.6761059450631203
METS_1	0.999634758	0.8944565853897237
ALOX	0.999633036	0.7324622594700342
NADH5	0.999632594	0.7027455390969163
SPT_syn	0.9996321120000001	0.5
E4POR1	0.9996319039999999	0.8888848316658317
DPMVD	0.9996311179999999	0.5476805544716001
FBP26	0.999631054	0.75
FACOALP80t2pp	0.9996297820000001	0.7499999999999999
FACOAL182t2pp	0.9996297820000001	0.7499999999999999
FACOAL90t2pp	0.9996297820000001	0.7499999999999999
FACOALP90t2pp	0.9996297820000001	0.7499999999999999
FACOALP50t2pp	0.9996297820000001	0.7499999999999999
FACOALP60t2pp	0.9996297820000001	0.7499999999999999
FACOALP70t2pp	0.9996297820000001	0.7499999999999999
FACOAL181d11tpp	0.9996297820000001	0.7499999999999999
FACOAL181d6t2pp	0.9996297820000001	0.7499999999999999
FACOALT60t2pp	0.9996297820000001	0.7499999999999999
FACOALP100t2pp	0.9996297820000001	0.7499999999999999
FACOAL70t2pp	0.9996297820000001	0.7499999999999999
UDPACGA6D	0.9996295	0.9263664343509033
BIRA	0.999628492	0.8451463189705432
BPNT2	0.999627906	0.5669600179658424
GDTPR	0.9996263580000001	0.8408013975793449
RNA_1	0.9996251319999999	0.5963642679292677
PROt4pp	0.9996239100000001	0.5
AADa	0.999622728	0.6123724356957947
AACLAM	0.999622728	0.6123724356957947
TAPTPP	0.9996219500000001	0.7592532476809808
SPODM_1	0.999621726	0.7746475843281034
3PGP	0.9996212960000002	0.5669600179658424
APH141	0.9996186400000001	0.7499589153656657
DMPSS_c	0.999618516	0.8571335152017368
DALAt2r	0.999618452	0.6737223219625443
TDP	0.9996181399999999	0.676105945063115
THFOR2	0.9996171500000001	0.8366482422857308
FDH3	0.9996167440000001	0.8775244672219543
ALAt2pp	0.999616172	0.6737223219625443
L24DC	0.9996125680000001	0.5163581794292398
FADD17	0.999611442	0.6707762977202887
GLNSCP	0.9996111799999999	0.8642373181808001
LAAL3	0.9996109299999999	0.7142723004694634
MEHLER_1	0.999609954	0.9400326206867937
MEHLER	0.999609954	0.9400326206867937
MTHFD_1	0.9996094259999999	0.8944565853897329
ALDD14	0.9996075600000001	0.8571374277938302
PTHRP	0.99960633	0.75
IPDPS_syn	0.999604998	0.7911576940979446
INSK	0.9996047320000001	0.6324301276724799
SALCOD	0.999603458	0.7753074013617081
6HNACMO	0.999603458	0.7753074013617088
LAAL22	0.9996021200000001	0.6761059450630655
CAATPS_1	0.9996016200000002	0.6761059450630427
CAATPS	0.9996016200000002	0.49612075209871276
DIDP	0.9995987300000001	0.6761059450630857
DHAK	0.9995973600000001	0.7453559989419346
RBFK_1	0.9995970599999999	0.8944565853897681
DES2_C16	0.999595354	0.8677218312746245
DESAT16a	0.999595354	0.8677218312746245
MMSAD2	0.999595336	0.6804262399842363
NTRIRx	0.999593956	0.9629064384890205
HSK	0.9995938800000002	0.6324301276724782
GALt2pp	0.999593798	0.6737223219625443
DALAOX	0.999592264	0.6804262399842362
NOS1	0.9995903780000001	0.7778627273080999
CDAPPA161	0.9995896199999998	0.6863475907600292
LAAL36	0.9995890380000001	0.7142723004694798
MTHFR3_1	0.99958876	0.948688495787909
PAPA120	0.9995885040000001	0.5669600179658424
PAPA140	0.9995877180000001	0.5669600179658424
F1PP	0.999587294	0.5669600179658424
FCSTOLS_c	0.999586678	0.9249973435432065
MCAO_c	0.999586678	0.9249973435432071
RU5PP	0.9995864600000001	0.5669600179658424
G2PP	0.999585852	0.5669600179658424
PDE4	0.999585772	0.755946690621099
GCPN	0.9995854019999999	0.6547766145332287
ALAt2r	0.999584872	0.6737223219625443
THIH	0.999584306	0.816451849967567
CTPS1_2	0.999584302	0.8366560991336551
CDAPPA120	0.9995834520000001	0.6863475907600292
SBP	0.9995830640000001	0.5669600179658424
CDAPPA140	0.9995818200000001	0.6863475907600292
CYTDK2_1	0.999577322	0.894456585389727
MTHFC_1	0.9995757999999999	0.8660728403360557
CDAPPA180	0.999572938	0.6863475907600292
A6PAG	0.999571942	0.7999868542131163
PAPA161	0.9995716960000001	0.5669600179658424
NAt3_15	0.999570684	0.9805806756909202
NAt6	0.999570684	0.6737223219625443
NAt3_2	0.999570684	0.9486832980505138
NAt3_0_5	0.999570684	0.9486832980505138
FRD7	0.999567366	0.5
SUCDi	0.999567366	0.5
FPGS4	0.9995626120000001	0.7930338519885954
GLNSP3	0.999562594	0.7171225759793499
GLYALDDy	0.999561394	0.8447389688925142
GLCD	0.999560898	0.5
TSULP	0.999560622	0.6737223219625443
SO4t4pp_1	0.99955997	0.5
FAH2	0.999556754	0.7778627273080982
GPDDA3	0.9995564700000001	0.6201423160123206
SQLS	0.9995545480000001	0.4803844614152615
GTPDPK_1	0.9995530740000002	0.8944565853897303
HMEDR	0.99955193	0.8571374277938302
CS	0.9995490700000002	0.6666666666666667
PAPA180	0.9995483220000001	0.5669600179658424
r0210	0.999547162	0.5476805544715635
GAL1PP_c	0.9995451360000001	0.5669600179658424
MSADC	0.9995431440000001	0.6859943405700353
GGCLUT2	0.999542688	0.5773818935573809
HT44D	0.9995415340000001	0.560112033611204
DESAT16_2	0.9995388679999999	0.7378782588188177
BTCOARx	0.99953798	0.6804262399842405
SADT	0.999537718	0.6761059450630947
OCDCEAt2pp	0.9995365740000001	0.6737223219625443
NICRNS	0.999534014	0.6324301276724877
LAAL32	0.999533858	0.6761059450630655
ALAALAD_1	0.999532536	0.6667397060168301
AKGCAL	0.9995321180000001	0.5999737084263636
DESAT14_9	0.9995308359999999	0.7378782588188177
GGSPMDS	0.99953049	0.714272300469435
DAMPPH	0.999528698	0.75
NDH1_2p	0.999526868	0.8757597620289193
RBPC	0.999525652	0.6228408648986803
GGPTRCS	0.9995255399999999	0.714272300469435
INOSTO	0.999524622	0.5657040155936921
NTRIRy	0.999523492	0.9067800932071362
ALDD18	0.9995221080000001	0.8571374277938302
r0381	0.999521566	0.7581982790946398
BRFAPS	0.9995206419999999	0.6804262399842345
FADRx2	0.9995183480000002	0.6819269188962048
DESAT14	0.9995181299999999	0.8677218312746245
DMPPS_syn	0.999517354	0.7911576940979446
FPGSa	0.999514572	0.8347753636140743
NADH8	0.9995143240000001	0.8673963898108166
SPTc	0.999513434	0.5
MDHy	0.9995128400000001	0.6819269188961998
THMDP	0.99951228	0.7977172258805255
THMTP	0.99951228	0.6761059450631152
LAAL2	0.999511966	0.7142723004694798
ALCD2ir	0.9995118999999999	1.0
GALS1	0.9995104999999999	0.5773818935573858
GALS2	0.9995104999999999	0.5773818935573858
RE2649C	0.9995093199999999	0.6324243532942861
LAAL6	0.9995083279999999	0.7142723004694937
LAAL7	0.9995083279999999	0.7142723004694319
METTRANSc	0.99950721	0.5
HDH	0.999506376	0.9897642966581965
GLYBCOAT	0.999501704	0.6324243532942647
ZN2t5	0.9994969680000001	0.75
MN6PP	0.9994967880000001	0.5669600179658424
CARBSARAH	0.99949552	0.7745910124228056
PYRDC2	0.999493446	0.676105945063106
UDPGALOR	0.999493322	0.9263664343509033
GLCURDH	0.999490784	0.8571374277938308
BAMPPALDOX	0.999489726	0.8571374277938357
ALDD22x	0.999489726	0.8571374277938362
UPPN	0.9994890120000001	0.7745910124228048
BUPN	0.9994890120000001	0.7378728701517973
BCOALIG	0.9994881680000001	0.7385158456248573
NFORGLUAH	0.9994879639999998	0.7499520663948699
SULO	0.9994876100000001	0.6804262399842362
r0186	0.999487148	0.5070655711557155
CDPGS	0.999482572	0.5477405578192608
GDR	0.9994821899999999	0.7499999999999999
PGPP161	0.9994809480000001	0.5669600179658424
GDPMANNDH	0.999479534	0.9263664343509035
UDPGD	0.99947772	0.9263664343509033
DOLDPP11	0.999476982	0.6761059450630856
HMR_7256	0.999476982	0.869972737646727
I14BP1P	0.999476982	0.6123221191084668
H23KMP	0.999476982	0.7499589153656665
DOLDPP12	0.999476982	0.6761059450630856
PGOGO	0.999476982	0.676105945063104
APH120	0.999476982	0.7499589153656689
PGHHPD	0.999476982	0.6761059450631038
M5DPP	0.999476982	0.7499589153656665
DEDOLP1_U	0.999476982	0.869972737646727
DEDOLP1	0.999476982	0.6761059450630864
MIHKPP	0.999476982	0.7499589153656657
DCPDP	0.999476982	0.6761059450630864
LPP_SC	0.999476982	0.8728390489368036
PTDGT	0.999476982	0.676105945063104
SBPP3_1	0.999476982	0.6761059450631124
DEDOLP1_L	0.999476982	0.869972737646727
HKM1PP	0.999476982	0.6761059450630976
PGPP1819Z160	0.999476982	0.7499589153656657
DOLDPP	0.999476982	0.6761059450630856
PGPP18111Z160	0.999476982	0.7499589153656657
NAGINS	0.999476982	0.7499589153656657
CAMPP	0.999476982	0.6761059450630886
DKMPPD3_1	0.999476982	0.6761059450630857
PMI12346PH	0.999476982	0.6761059450631202
PMI1346PH	0.999476982	0.6761059450631205
OTSB1	0.999476982	0.6761059450631162
THFGLUH	0.9994747860000001	0.599973708426439
CMPN	0.99947311	0.5
ALLTAMH2	0.999470928	0.8606598231582954
PGLYCP	0.9994708259999999	0.5669600179658424
HMR_1467	0.9994685499999999	0.6225168392040081
SS	0.9994685499999999	0.6225168392040081
G5SD2	0.999467006	0.6666666666666667
AMPTASEGM	0.999465868	0.5
AMPEP9	0.999465868	0.5
HMR_2281	0.999464834	0.8677218312746245
HMR_2284	0.999464834	0.8677218312746245
HMR_2282	0.999464834	0.8677218312746245
GPAR	0.9994635220000001	0.8944565853897517
ALATA_D	0.99946336	0.5
ARGKr	0.9994628320000001	0.6324301276724534
RNTR2	0.9994606319999999	0.676105945063144
DESAT18_5	0.9994577679999999	0.7378782588188177
GUR1PP	0.9994574500000001	0.5669600179658424
AASAD1	0.9994563280000002	0.5391153970342635
FACOAL160	0.9994559759999999	0.6666666666666667
ACTLMO	0.9994556259999999	0.8677218312746245
FACOAE60	0.99945559	0.6324243532942673
NADPHQR2	0.9994554279999999	0.6819269188962134
r1254	0.9994521519999999	0.8280670100614906
GLYCLTDx	0.9994518000000001	0.7027455390969047
PYDXK	0.999451288	0.6324301276725006
HP5CD_1	0.999450332	0.8888848316658334
HP5CD	0.999450332	0.8660412151022182
DESAT18_3	0.9994484	0.7378782588188177
DESAT18_8	0.999448336	0.7378782588188177
HMR_6785	0.999447728	0.753778361444409
AMPEP14	0.9994476939999999	0.5163581794292424
GLYBt2pp	0.999445708	0.6737223219625443
GALt2_2	0.9994454600000001	0.9486832980505138
HYPOE	0.9994443819999999	0.5669600179658424
BSORx	0.9994443439999999	0.7581982790946397
DESAT18_6	0.99944308	0.7378782588188177
MNDNS2	0.9994405000000001	0.9234260755659836
DESAT16	0.999440066	0.8677218312746245
RPNTPH	0.999439698	0.6507834057705097
DGTP8DETOX	0.999439698	0.6507834057704956
CITL	0.9994380739999998	0.4716369312870028
r0085	0.9994373399999998	0.5669600179658308
HYNE	0.9994373399999998	0.5669600179658308
ALDD3y	0.99943682	0.844738968892514
DHORDfum	0.9994356080000001	0.5
PEPA	0.9994354719999998	0.5669600179658425
ETHP	0.99943541	0.5669600179658424
HPYRP	0.999434078	0.5669600179658424
UAMRH	0.9994317519999999	0.7778627273080982
MALt3pp	0.999430724	0.6737223219625443
MALt2_2pp	0.999430724	0.9899494936611664
MALtpp	0.999430724	0.8944271909999159
CYSGLNMETr	0.9994306640000001	0.6188201211769513
LHIST	0.9994245279999999	0.8944239250460403
HISTDb	0.9994245279999999	0.8944239250460403
HISTDb_1	0.9994245279999999	0.8216108367288846
PRFGS_1	0.9994230640000001	0.9622574768641363
4ABUTD	0.9994225199999999	0.8447389688925238
PDXPP	0.9994220500000001	0.5669600179658425
PY5CDHE	0.9994211420000001	0.800341342499995
C3STDH1	0.999420222	0.6415076676683329
HICITD	0.999420222	0.8018079385431531
C3STDH2	0.999420222	0.6415076676683404
DTARTD	0.99941956	0.4757921019971951
5DH4DGLCD	0.999410746	0.6928127336366059
FDH2	0.9994096579999999	0.8170229313639452
GAPDy	0.9994092240000001	0.9129009296987537
DXYLK	0.999408284	0.632430127672465
DHORD6	0.9994052800000001	0.7027455390969015
CYSO_I	0.9994044280000001	0.7303207437590042
ASPTA4	0.999402602	0.8944565853897324
BZDH	0.999401988	0.8571374277938353
DPGase	0.999400992	0.5669600179658424
MALLAC	0.999400548	0.6859943405700353
HPYRDC	0.9993990399999999	0.6859943405700353
OAAt2_2pp	0.9993975540000001	0.8521988191595686
CACOAL	0.999396648	0.6761059450630431
FADD3	0.999396648	0.683117223294492
HMR_0305	0.999396648	0.6761059450630434
PCA1	0.999396648	0.683117223294492
PACL	0.999396648	0.676105945063059
PALMCL	0.999396648	0.7142723004694642
PCA2	0.999396648	0.6831172232944919
IPDAB	0.999396648	0.6831172232944918
CYTCAA3pp	0.9993952540000001	0.6995430737278221
CYTCBB3pp	0.9993952540000001	0.46449831770780137
CYO1b2pp_syn_1	0.9993952540000001	0.7863739550804459
CYO1bpp_syn_1	0.9993952540000001	0.7863739550804483
4HGLSD	0.9993934619999999	0.8571374277938288
NARK	0.9993931500000001	0.5
MLTHFte	0.9993923459999999	0.6737223219625443
GMPR	0.999392252	0.7208294272128428
ARGDI	0.9993922000000002	0.6928127336365909
METOX	0.999391988	0.680426239984236
PRO1x	0.9993910400000001	1.0
P5CR2	0.9993910400000001	0.9486884957879684
LCADi_D	0.9993891359999999	0.8571374277938302
HMR_2287	0.999388158	0.8677218312746245
GAPD_1	0.9993864740000001	0.9129009296987536
PYROX	0.99938638	0.6415076676683401
HMR_4079	0.9993854820000001	0.8447389688925194
GNP	0.999383738	0.5669600179658424
r0400	0.9993814400000002	0.38728487651380017
PPRDNDH	0.999381438	0.7777696633316384
LAAL42	0.9993807200000001	0.6761059450630601
FACOAL140	0.9993797179999999	0.6666666666666667
PYK3	0.999377584	0.5999737084264437
PPNCL2	0.9993771920000001	0.7142723004695051
SPP	0.999374138	0.5669600179658424
OCTD	0.999374042	0.7324683728934928
DHRG	0.999372732	0.8320528731028097
G1PDH	0.999372732	0.799986854213172
ARGt3pp	0.9993726599999999	0.6737223219625443
ARGt2pp	0.9993726599999999	0.6737223219625443
UDPRHMS_c	0.9993719640000001	0.7911576940979446
ASPtpp	0.999371734	0.7071067811865475
GMPt6	0.9993711060000001	0.6737223219625443
GUACYC	0.999367058	0.769793331859603
ATPATF3	0.9993658200000001	0.5999737084264386
MSULR	0.9993645539999999	0.9555552309871915
DESAT18	0.999362978	0.8677218312746245
HMR_2359	0.999361318	0.8677218312746245
DESAT18_2	0.999361318	0.8677218312746245
NO2t2rpp	0.9993595900000001	0.6737223219625443
BGLK	0.999359102	0.6761059450630595
FALDep	0.9993585840000001	0.6737223219625443
FALDtpp2	0.9993585840000001	0.6737223219625443
PTA2E	0.9993563999999999	0.7745712117448635
CD2t5	0.999354928	0.75
PFK26	0.9993538980000001	0.7999868542130957
ABFPT2	0.9993538980000001	0.799986854213101
r2073_1	0.999353488	0.6737223219625443
METB2	0.9993525739999999	0.894456585389712
3HPADHi	0.99935116	0.8571374277938406
CHLP	0.9993498460000001	0.5669600179658424
PROt3	0.9993489739999999	0.6737223219625443
ILEDHr_1	0.99934627	0.8571361502347421
FAS161	0.9993428480000001	0.9290872639421749
GLYCYSAP	0.9993423179999998	0.75
GLYTYRabc	0.9993421659999999	0.7303207437590046
GLYPHEtr	0.9993421659999999	0.7303207437590046
GLYLEUtr	0.9993421659999999	0.7303207437590046
CO1abc	0.9993421659999999	0.7303207437590046
GLYCYSabc	0.9993421659999999	0.7303207437590046
INOSTtpp	0.999341778	0.6737223219625443
PGPP141	0.99934152	0.5669600179658424
HSDxi	0.999339756	0.7027455390969047
ADA	0.9993377819999999	0.6928127336365861
GUAD_1	0.9993355960000001	0.9486884957879784
PRFGCL	0.9993346799999999	0.7453559989419272
ABTA	0.999334348	0.5000091286685733
H4THDPR	0.9993335520000001	0.7911576940979446
FAS181	0.9993330140000001	0.9302123833640789
HMGCOAS	0.999331924	0.6666666666666667
CHORS_1	0.999331812	0.8660254089826636
THRt2rpp	0.999330814	0.6737223219625443
ADKd	0.9993306900000001	0.6123724356957947
BSORy	0.9993292119999999	0.7911576940979446
PDE3	0.999328064	0.6708424390422951
ACTNMO	0.99932521	0.7778627273080966
PAN4PP	0.9993251900000001	0.5669600179658425
NTPP11_1	0.99932472	0.8944565853897718
ACNAMPH	0.9993240200000001	0.6708424390423228
HMR_1754	0.99932204	0.617227888255753
MI14P4P	0.9993201279999999	0.5669600179658424
MI13PP	0.9993201279999999	0.5669600179658424
MNDNS1	0.9993169419999999	0.9325046602044549
URAt2pp	0.999316024	0.6737223219625443
SO4t2pp	0.9993143419999999	0.6737223219625443
PPNCL3	0.999313686	0.6761059450630458
DESAT18_11	0.999312716	0.7378782588188177
DESAT18_4	0.999312716	0.7378782588188177
ASNS3_1	0.999311462	0.8018025467305551
NDH1_1p	0.9993107400000001	0.8757597620289193
LTHRK	0.9993094900000001	0.6324301276725076
EAR181x	0.999309452	0.7027455390969032
CYTK13	0.9993086100000002	0.5
COB1NDAAT2	0.9993082940000001	0.6666666666666667
CBLAT_DELETE	0.9993082940000001	0.6666666666666667
CBIAT_DELETE	0.9993082940000001	0.6666666666666667
SELMETAT	0.9993082940000001	0.6666666666666667
AIRSK	0.999306772	0.7453559989419113
HCO3_h_ti	0.9993065680000001	0.6737223219625443
FAS180ACP	0.9993049920000001	0.9538522608065019
GLYBt2r	0.9993047	0.6737223219625443
OAAt_1	0.9993046760000001	0.6737223219625442
r2465_1	0.999303866	0.5773502691896258
CYNTAH	0.9993024719999999	0.8575281518777469
GLXCL	0.999302112	0.5185751515387244
GLYP	0.9992980859999999	0.5477405578192763
OXAtpp	0.9992943820000001	0.6737223219625442
ADEt2rpp	0.9992942619999999	0.6737223219625443
MVNOR	0.9992891499999998	0.8105129292558444
CAPROICc	0.9992876519999999	0.6324243532942627
STFRNS	0.9992871360000001	0.7905953962575539
FAS160ACP	0.9992857300000001	0.9538522608065019
PPPM	0.9992856	0.7833260474312871
CYOO3	0.9992853239999999	0.8877630560992164
DNADDP	0.9992831600000001	0.749958915365677
THMP	0.99928223	0.5669600179658424
CYTDt2	0.999280178	0.6737223219625443
DHR_1	0.999279778	0.5772870152569125
GLNTRA	0.999275692	0.7856655946223743
SRK	0.9992754300000002	0.6324301276724507
FACOAE181	0.9992728659999999	0.6324243532942778
HMR_1551	0.9992722620000001	0.6124395266229379
HMR_1546	0.9992722620000001	0.6124395266229379
HMR_1505	0.9992722620000001	0.6124395266229379
HMR_1495	0.9992722620000001	0.6124395266229402
ACCC_1	0.9992696719999999	0.542313563860018
D4DGCD	0.9992696719999999	0.6928127336366059
KHK	0.9992687480000001	0.7999868542131047
NDH_1	0.999267562	0.8170229313639661
SR4	0.999266528	0.8017702817197625
INSTt2	0.9992659500000001	0.7071067811865475
RNF	0.9992652879999999	0.8170229313639673
NADHDH	0.9992652879999999	0.8170229313639452
FE2GTPabc	0.999263988	0.8571361502347572
X00002	0.999263322	0.6996048732327611
ACPS	0.999262406	0.6863475907600232
LAAL28	0.999259894	0.6761059450630655
AFLBURPPAAMH	0.9992582000000001	0.7378728701517973
BUP2	0.9992582000000001	0.7745910124228099
UI45AH	0.9992582000000001	0.7378728701517973
BUP	0.9992582000000001	0.7745910124228099
SADH	0.9992582000000001	0.8666637455087279
HDCAt2	0.99925432	0.6737223219625443
NHFRBO	0.999253622	0.6190306566214453
HEMEAS_1	0.999253622	0.8852533859168825
5HOXINDACTOX	0.999253622	0.8571374277938397
N2OR	0.999253622	0.7581982790946397
TMABADH	0.999253622	0.8571374277938397
r0688	0.999253622	0.8571374277938311
NABTNO	0.999253622	0.8571374277938326
TNTR2x	0.999253622	0.7835704421541548
4MBZDH	0.999253622	0.8571374277938251
TNTR1x	0.999253622	0.7835704421541548
r0558	0.999253622	0.8571374277938382
4HALDD_1	0.999253622	0.8571374277938402
r0642	0.999253622	0.8571374277938366
GLACO	0.999253622	0.8661990164294235
GG15DAPDxr	0.999253622	0.8571374277938313
GGGABADxr	0.999253622	0.8571374277938313
3M4HDXPAC	0.999253622	0.8571374277938246
3MOX4HOXPGALDOX	0.999253622	0.8571374277938402
ALDD8	0.999253622	0.8571374277938302
UDPGALNAC6DH	0.999253622	0.9263664343509033
VNDH	0.999253622	0.8571374277938302
FAOXOHMC10DC10c	0.999253622	0.9263664343509033
FAOXOHC22C22DCc	0.999253622	0.8852533859168827
FAOXOHC16C16DCc	0.999253622	0.8852533859168825
3MBZDH	0.999253622	0.8571374277938246
VNDH_2	0.999253622	0.8571374277938402
VNDH_3	0.999253622	0.8571374277938411
DMSOR3	0.999253622	0.7581982790946395
UACMAMO	0.999253622	0.9263664343509033
GDBTALDH	0.999253622	0.8571374277938335
4H3NALDD	0.999253622	0.8571374277938402
AM6SAD	0.999253622	0.857137427793836
DPNSPAD	0.999253622	0.7581982790946395
4HALDD	0.999253622	0.8571374277938402
CBL2OR	0.999253622	0.6024533909517882
GGDAPDxr	0.999253622	0.8571374277938313
PHHL2	0.999253622	0.5476805544715713
PYLALDOX	0.999253622	0.8571374277938302
ALDD9	0.999253622	0.8571374277938302
QOR1	0.999253622	0.7581982790946397
ALDD13	0.999253622	0.8571374277938302
RE3346C	0.999253622	0.8571374277938258
2MBALDH	0.999253622	0.8571374277938411
AASAD3	0.999253622	0.857137427793838
SGSAD	0.999253622	0.8571374277938302
COALDDH	0.999253622	0.8571374277938308
CMCMSAD	0.999253622	0.8571374277938397
CHMSDH	0.999253622	0.7581982790946395
ALDD10	0.999253622	0.8571374277938335
ALDD11	0.999253622	0.8571374277938302
ALDD12	0.999253622	0.8571374277938335
ALDD15	0.999253622	0.8571374277938302
34DHXMANDACOX	0.999253622	0.8571374277938411
ALDD17	0.999253622	0.8571374277938302
ALDD19xr	0.999253622	0.8571374277938302
ALDD20x	0.999253622	0.8571374277938302
ALDD20x_1	0.999253622	0.8571374277938302
ALDD21	0.999253622	0.8571374277938302
ALDD32	0.999253622	0.8661990164294235
ALDD3C161_c	0.999253622	0.8571374277938302
ALDD3C7_c	0.999253622	0.8571374277938302
ALDD5	0.999253622	0.8571374277938302
ALDD7	0.999253622	0.8571374277938302
RE3012C	0.999253622	0.8571374277938255
CDP4D6DGLCRx	0.999253622	0.7581982790946397
IMACTD	0.999253622	0.8571374277938302
MACOXO	0.999253622	0.8571374277938406
QOR3	0.999253622	0.7581982790946397
RADH	0.999253622	0.8571374277938302
RADH3	0.999253622	0.8571374277938331
6TINS5MPOR	0.999253622	0.7581982790946395
RE2152C	0.999253622	0.9263664343509068
34DHALDD	0.999253622	0.8571374277938406
QOR2	0.999253622	0.7581982790946397
HMSD	0.999253622	0.8781365263720236
RE2333C	0.999253622	0.8571374277938386
HMSD2	0.999253622	0.8571374277938302
RE2334C	0.999253622	0.8571374277938386
RE2335C	0.999253622	0.8571374277938386
ARAT	0.9992523959999999	0.5999737084263672
PRUK	0.99925037	0.6324301276725021
RBK_Dr	0.99925037	0.6324301276725015
GTHS	0.9992468160000001	0.7142723004694917
MALt3r	0.9992432040000001	0.6737223219625442
MALt2_3	0.9992432040000001	0.9038933459203489
MALt2_2	0.9992432040000001	0.9486832980505138
LYSt2pp	0.9992425999999999	0.6737223219625443
GLYCLTDy	0.9992398120000001	0.6819269188962024
URIt2	0.99923899	0.6737223219625443
ARGARGr	0.999234062	0.4714303419791891
FDH5pp_1	0.999233794	0.6860068649999923
ACTNtpp	0.999233312	0.6737223219625443
FAS180	0.999231458	0.9596332641956175
FLAVO2	0.99923105	0.5453491424141452
BCAROHX11	0.99923105	0.7019184492372075
CACNAO2	0.99923105	0.701918449237207
3HCINNMH	0.99923105	0.7019184492372076
PRE3BS	0.99923105	0.7019184492372113
HPA3MO	0.99923105	0.7019184492372122
4HPAOX	0.99923105	0.7019184492372124
r0267	0.99923105	0.701918449237205
RE2675C_1	0.99923105	0.7378782588188177
DESAT24_1	0.99923105	0.7378782588188177
DESAT20_2	0.99923105	0.7378782588188177
DESAT20_1	0.99923105	0.7378782588188177
DESAT18_9	0.99923105	0.7378782588188177
DESAT18_7	0.99923105	0.7378782588188177
MXMO	0.99923105	0.7019184492372024
DESAT18_12	0.99923105	0.7378782588188177
DESAT18_10	0.99923105	0.7378782588188177
RE2675C	0.99923105	0.7378782588188177
PXMO	0.99923105	0.7019184492372059
R05217_nad	0.99923105	0.8131460232530786
RE1309C	0.99923105	0.7019184492372114
CYP3	0.99923105	0.7019184492372087
CYP1	0.99923105	0.7019184492372037
RE2155C	0.99923105	0.701918449237211
LNLCCOADS	0.99923105	0.7378782588188177
RE2220C	0.99923105	0.7019184492372116
RE2221C	0.99923105	0.7019184492372115
HPHACA	0.99923105	0.7019184492372063
HMR_1557	0.99923105	0.7378782588188177
3HPAOX	0.99923105	0.7019184492372134
4HOXPACMON	0.99923105	0.7019184492372124
BCAROHX21	0.99923105	0.7019184492372129
C22STDSx	0.99923105	0.7378782588188177
ECHINH	0.99923105	0.7019184492372006
KSH	0.99923105	0.7019184492372071
3HPPPNH	0.99923105	0.7019184492372075
XMO	0.99923105	0.7019184492372085
DHFS_1	0.9992281219999999	0.9258418323836376
UACGAMDH2	0.9992246120000001	0.47579210199719935
UDPACGLUDH	0.9992246120000001	0.47579210199719935
FACOAE180	0.999224144	0.6324243532942936
ADNK3	0.999223424	0.5999737084264026
MNt2pp	0.9992225779999998	0.6737223219625443
FAS140ACP	0.999222346	0.9538522608065017
GALOR	0.999220602	0.6819269188962035
NACt1pp	0.9992195660000001	0.6737223219625443
MECDPDH	0.9992193779999999	0.6708424390422943
GLNSP1	0.999219246	0.7171225759793499
GLNSP2	0.999219246	0.7171225759793499
FPGS2	0.999214952	0.7142723004694698
FPGS3	0.999214952	0.7142723004694698
FPGS6	0.999214952	0.7142723004694698
FPGS5	0.999214952	0.7142723004694699
GGDAPS	0.999214952	0.7142723004694788
GG15DAPS	0.999214952	0.7142723004694789
FPGS8	0.999214952	0.7142723004694728
FPGS9	0.999214952	0.7142723004694728
H4MPTGL_atp	0.999214952	0.7142723004694848
TSR	0.99921336	0.5
ZN2t6	0.9992117540000001	0.7071067811865475
GLXt2	0.9992114559999999	0.6737223219625443
TTDCAt2pp	0.9992104260000001	0.6737223219625443
FUMAH	0.999209838	0.5476805544715665
DURADx	0.9992094619999999	0.7027455390968964
ACS2	0.9992081340000001	0.6666666666666667
MN2tpp	0.9992071140000001	0.7071067811865475
MN2tipp	0.9992071140000001	0.7071067811865475
UACGAMDH	0.9992068340000001	0.7027455390969264
NOPD	0.9992050539999999	0.7324683728934882
FAS140	0.99920244	0.9602594113883561
FMETDF	0.9992016099999999	0.5
FMETDF_1	0.9992016099999999	0.5
AMPEP8	0.999198262	0.5000091286685754
AMPTASEGGLU	0.999198262	0.5000091286685754
TARTD	0.9991978359999999	0.475792101997195
GUAt2pp	0.9991965300000001	0.6737223219625443
HXANt2pp	0.9991958999999999	0.6737223219625443
MMSDHir	0.999194292	0.8333333333333335
GALK2	0.999189142	0.7999868542131049
GLXCBL	0.999187544	0.5185751515387244
HMR_2292	0.999186038	0.8677218312746245
HMR_2293	0.999186038	0.8677218312746245
HMR_2295	0.999186038	0.8677218312746245
HMR_2296	0.999186038	0.8677218312746245
DHRG2	0.9991850359999999	0.7844248726892568
DGNSK	0.9991821160000001	0.6324301276724622
RE2642C	0.9991811519999999	0.5
SFCYSc	0.99917862	0.5302284000421875
EAR160x	0.999178154	0.702745539096905
HMR_6729	0.9991741080000001	0.6863475907600198
RIBCTR	0.999173674	0.550091972377106
CDAPPA_SA	0.9991732560000001	0.7924947977478092
CDAPPA_HP	0.9991732560000001	0.686347590760029
CDAPPA_EC	0.9991732560000001	0.7924947977478092
CDAPPA141	0.9991732560000001	0.6863475907600292
CDAPPA160190	0.9991732560000001	0.686347590760029
CDAPPA190	0.9991732560000001	0.686347590760029
ARGt5r	0.9991728920000001	0.7071067811865475
PROPROPROr	0.9991699900000001	0.6681531047810609
CYSSERMETr	0.999164828	0.5827877785617783
FRUt3	0.9991639079999999	0.6737223219625443
LCTStpp	0.9991630560000001	0.6737223219625443
PSP_D	0.99916254	0.5669600179658424
10FTHFGLULL	0.9991560159999999	0.6172278882557584
XANt2pp	0.999151376	0.6737223219625443
FAS160COA	0.999147554	0.9538522608065019
GSNt3pp	0.9991468400000001	0.6737223219625443
2OBUTt2ipp	0.9991463419999999	0.6737223219625442
BNOCA	0.9991431160000002	0.7277782453770795
GLYO1	0.999142266	0.6804262399842362
CARORSr	0.999141992	0.7324683728934884
HYGBDIAS	0.9991401099999999	0.8179019009033297
CYRDAS	0.9991401099999999	0.7715171525874879
R05224	0.9991401099999999	0.7715171525874875
ADNt2	0.9991395840000001	0.6737223219625443
NFORGLUAH2	0.999126504	0.5000091286685754
DHNCM	0.999124532	0.75
MTAM_1	0.9991230200000001	0.9449333632763848
FOMETRi	0.9991230200000001	1.0
HETZK	0.999118784	0.6324301276724584
EAR181y	0.999118414	0.6819269188962006
RNA	0.99911736	0.6123427132926653
RE1266C_1	0.999116122	0.5657040155937014
ALCD22_L	0.9991129840000001	0.7453451057485145
M1PD	0.999108882	0.7027455390968993
SBTPD	0.999108882	0.7027455390969157
DHFOR	0.9991063	0.7027455390969054
4HTHRK	0.999105016	0.6324301276724509
BTDD_RR	0.9991024980000001	0.7027455390969124
HMR_3915	0.999101614	0.6030316969558395
ARGMO	0.999101614	0.5773376200661224
CD2t6	0.9991009719999999	0.7071067811865475
LAAL38	0.9991007919999999	0.7126808444287556
FAD_13	0.999099148	0.8622305715071568
r1383_1	0.999095262	0.6974985666969169
ASPTRA	0.9990943760000001	0.7856655946223612
ADCYRS	0.9990943760000001	0.8830161408405279
ASNTRAT	0.9990943760000001	0.7856655946223612
HGYDAS	0.9990943760000001	0.8606566803550308
COBNAD	0.9990943760000001	0.8606566803550308
GLNTRAT	0.9990943760000001	0.7856655946223743
ADCOBNSYN	0.9990943760000001	0.8830161408405279
GTPCI_2	0.999093886	0.9486884957878983
r1116	0.999092882	0.5345350311537032
POX	0.999092304	0.46292091619183684
FACOAE80	0.999091638	0.6324243532942773
GHBDHx	0.9990912460000001	0.702745539096903
SSAH	0.9990912460000001	0.808113228657207
PRAIC	0.9990858420000001	0.9449333632763919
UDCPKr	0.999079276	0.6324301276725104
RE2248C	0.999073366	0.7778627273080991
RE2387C	0.999073366	0.7778627273080929
TYMc	0.999073366	0.7778627273080982
3DHCDCAS	0.999073366	0.8677218312746245
3DHDCAS	0.999073366	0.8677218312746245
RE2382C	0.999073366	0.7778627273080835
PSPHS	0.999073366	0.7778627273080982
AGLPED_cho	0.999073366	0.8677218312746245
RE2398C	0.999073366	0.9101820546182064
3DHCAS	0.999073366	0.8677218312746245
RE2249C	0.999073366	0.7778627273080991
AGLPED	0.999073366	0.8677218312746245
RE2383C	0.999073366	0.9101820546182064
RAHY	0.999073366	0.7778627273080982
CDCA6AH	0.999073366	0.7778627273080935
7OHOCTAc	0.999073366	0.7778627273080928
RE1941C	0.999073366	0.9241433307734748
RE1938C	0.999073366	0.7778627273080931
RE1942C	0.999073366	0.9241433307734749
RE1906C	0.999073366	0.7778627273080931
RE1905C	0.999073366	0.7778627273080931
RE1904C	0.999073366	0.7778627273080931
RE1828C	0.999073366	0.7778627273080982
RE1826C	0.999073366	0.7778627273080929
RE1812C	0.999073366	0.7778627273080986
3DHLCAS	0.999073366	0.8677218312746245
RE1809C	0.999073366	0.7778627273080986
RE1806C	0.999073366	0.7778627273080929
RE1943C	0.999073366	0.7778627273080931
RE1803C	0.999073366	0.7778627273080982
RE2235C	0.999073366	0.7778627273080871
RE1632C	0.999073366	0.7778627273080899
RE1587C	0.999073366	0.7778627273080871
RE1582C	0.999073366	0.7778627273080874
RE1308C	0.999073366	0.7778627273080991
RE2240C	0.999073366	0.7778627273081016
r0741	0.999073366	0.7778627273080982
RE1811C	0.999073366	0.7778627273080986
C4STMO1	0.999073366	0.9335314183085492
FAH1	0.999073366	0.7778627273080994
P4503A5	0.999073366	0.7778627273080926
BVMO4	0.999073366	0.7778627273080919
[truncated: 1 more rows]
