# Supplementary material for: Teasing out missing reactions in genome-scale metabolic networks through hypergraph learning
Source: Nat Commun. 2023 Apr 25;14:2375. doi: 10.1038/s41467-023-38110-7 (PMC10130184; doi:10.1038/s41467-023-38110-7)
Supplement: Supplementary file 4 — Source Data [file 41467_2023_38110_MOESM4_ESM.zip › Source Data/Supplementary Figure 8/giri/RV.csv]

	predicted scores	similarity max
HPOXR	0.999977822	0.9622564934106078
ADK2	0.9999690379999999	0.6123724356957946
NTPP2_1	0.99996645	0.8944524726594838
DADNC	0.999964954	0.7697943150124735
FADDP	0.999964214	0.7499646643109575
ACS_1	0.99996323	0.9258387916917304
MALT	0.999961072	0.8814089405208615
FMNAT_1	0.9999606700000001	0.8944524726594456
AFAT	0.999958174	0.9486877683642179
SUCCACT	0.9999570219999999	0.6666666666666667
AMPDA	0.9999556460000001	0.692813795484883
ADK2_1	0.9999550819999999	0.5477380392965904
BPNT_1	0.9999550100000001	0.8944524726594552
PItpp	0.9999524879999999	0.8944271909999159
AP4AH1	0.99995215	0.7499646643109513
PPItex	0.9999517700000002	0.603030436654264
GK_adp	0.999950374	0.5477380392966154
NPH	0.999948724	0.9805796098858709
SOR	0.9999483359999999	0.5772958663373184
AP3AH	0.999947444	0.7825969281618552
TPHAP	0.999947444	0.804068726871134
DNTP	0.999947444	0.7825969281618553
H2CO3D	0.9999465300000001	0.5962763670845019
NTP3e_1	0.9999457320000001	0.9128967321610231
NADDPp_1	0.999945004	0.7071567516315442
AMPt6	0.9999448	0.603030436654264
ANNAT	0.999944756	0.9486877683642162
FACOAL160	0.9999445720000001	0.7216878364870323
FDH6	0.999944406	0.8141237165405338
NADS1_1	0.99994412	0.9258387916917049
ACOAH	0.999944048	0.7303173857288154
PPGPPDP_c	0.99994393	0.8944524726594486
ASNS2	0.999943326	0.7559204671517892
ATPADT	0.9999432079999998	0.6666666666666667
G1PP	0.999942476	0.75
FAO2	0.999941816	0.7318486892195429
CDPPH	0.999941156	0.6761083878196474
FORMCOAL	0.999940546	0.6666666666666667
GLUGLUr	0.9999395879999999	0.6123724356957946
NADPHXD	0.9999383639999999	0.5163296560727565
AP3S	0.9999362119999999	0.7745747737882294
FAO10	0.999935554	0.7519206177414046
PDE5	0.9999320060000001	0.707156751631537
PPDK	0.9999318339999999	0.676108387819652
SFRR	0.9999311179999999	0.6804209403644544
PPGPPDPE	0.9999303380000001	0.8326952848178095
PIt2r	0.99992829	0.6666771352674277
NADHXD	0.999928124	0.5163296560727565
FAO11	0.9999277440000001	0.7552593373581465
FRD	0.9999277299999999	0.6708203932499369
SUCD1	0.9999277299999999	0.670820393249937
FAO1	0.99992707	0.7325896743930083
FACOAL140	0.9999259199999999	0.7216878364870323
FACOAL181	0.999925706	0.7216878364870323
SUCptspp_1	0.999924472	0.8660662030402824
GTPH1	0.9999224699999999	0.8366498911179218
CYTDK1	0.999922072	0.6324336821970753
PYRDC	0.999921252	0.7559442079065105
NDP3	0.9999196000000001	0.6761083878196651
CYTBO3	0.9999195980000002	0.7597593785918382
CYTBD	0.9999195980000002	0.7191707220922625
NADHHR	0.9999192859999999	0.4999293269567109
NADHHS	0.9999192859999999	0.4999293269567109
H2O2syn	0.9999186659999999	0.6819271835081371
UREA	0.999918452	0.8992274933759276
NADPHHR	0.9999183500000001	0.4757975377699166
NADPHHS	0.9999183500000001	0.4757975377699166
FAO3	0.99991674	0.731126155013931
NH4OHDs	0.9999162399999999	0.6063441032138084
r1252	0.999915792	0.6666666666666667
CYTDK1_1	0.999915506	0.6123724356957946
NADS2	0.9999152219999999	0.7777707986558209
GUAC	0.999913694	0.6708077551008095
FACOAL161	0.999911906	0.7216878364870323
METt3pp	0.999911758	0.6737222121180899
CYTBD2	0.99991164	0.6444422111815445
CPMPS	0.999911618	0.6708393544946128
SUCOAACTr	0.999911172	0.5
METt3	0.999910992	0.6030304366542638
METt2r	0.999910992	0.603030436654264
GLUSx	0.999908478	0.7777707986558063
DCTPD2	0.9999084140000001	0.7070867937148093
FACOAL18111Z	0.99990797	0.6666666666666667
FACOAL181_2	0.99990797	0.6666666666666667
PpGppP	0.99990628	0.75
NTRIRy_1	0.999905392	0.7911572899235373
NTRIR2y	0.999905392	0.9525810744189995
r0097	0.999905114	0.6761083878196609
ACOAM	0.999905114	0.6761083878196616
GLYTA	0.999905032	0.5000078514505724
GDPDPKE	0.9999047900000001	0.8215722260176861
NTPP8_1	0.9999033159999999	0.8944524726594282
SERASr	0.999902062	0.6761083878196561
AASAD1	0.9999020359999999	0.539114930245109
PYK3	0.9999015059999999	0.599977387076772
ASNS3_1	0.9999008979999999	0.8249708656168518
PPANA	0.99990077	0.8819131468890975
NH4tpp_1	0.9999004060000001	0.7071067811865475
NH4t3pp	0.9999004060000001	0.7071067811865475
PPIabc	0.9998999219999998	0.8451474293082134
PPIuabcpp	0.9998999219999998	0.8451474293082134
NADHPO	0.99989934	0.8249708656168329
FACOAL60i	0.9998990040000001	0.7216878364870323
ALDD2x	0.999898896	0.8571381874360651
CMPt6	0.999898658	0.603030436654264
r0068	0.9998976199999999	0.5477380392966278
CBMKr2	0.999897564	0.6735964687259878
CBMKr	0.999897564	0.7647151944288806
GLCGSD	0.9998966819999999	0.8065971303623777
ALAD_L	0.9998966499999999	0.7142741772662934
PYR5CD2	0.999896354	0.8888853993279044
r1254	0.999893666	0.8280686414011311
AP5AH	0.9998934159999999	0.7825969281618552
DPCOAK_1	0.9998933680000001	0.8944524726594977
P4AH	0.999892916	0.6761083878196295
NOX	0.9998925	0.7302829822342598
HMR_0188	0.9998919159999999	0.7216878364870323
G3PCT_2	0.9998918060000002	0.5500918826894847
GTPDPK_1	0.9998916999999998	0.8944524726594811
SUCBZL_1	0.9998908959999999	0.9258387916916795
FACOAL180	0.9998899760000001	0.7216878364870323
GUACYC	0.999888748	0.7697943150124443
PHNO	0.999888748	0.8781375833317617
ALR	0.99988854	0.8618544154691756
HMR_0156	0.9998881899999998	0.7216878364870323
SULRR2	0.9998877800000001	0.9128737960656199
PACL	0.9998872320000001	0.9258387916917049
HEXEDECACID	0.9998871919999999	0.6762522260005742
HEXDECACID	0.9998871919999999	0.6762522260005742
OCTDECACID	0.9998871919999999	0.6756893384895896
OCTEDECACID	0.9998871919999999	0.6756893384895896
DECACID	0.9998871919999999	0.6764814252025461
TETDECACID	0.9998871919999999	0.6767529681839596
DODECACID	0.9998871919999999	0.6770032003863301
GLUMETr	0.9998867659999998	0.5000078514505697
PDH2	0.9998867019999998	0.7142741772662942
MCD	0.99988651	0.6859943405700353
ASLP	0.9998857400000001	0.8411888753664152
MLTG7	0.9998853320000001	0.8814089405208615
13BGH	0.9998853320000001	0.8065971303623662
MLTG6	0.9998853320000001	0.9313488893179565
METTRS_1	0.999884128	0.6761083878196622
DALAOX	0.9998840760000001	0.6804245019106845
GLUDC	0.999883732	0.6859943405700353
UMPK2	0.9998830599999999	0.6123724356957946
OCTNLL	0.999882938	0.6666666666666667
GTPHL	0.999882728	0.5773774686935168
SO3R	0.999882208	0.9525810744189996
SULRR	0.999882208	0.7581950774869756
PUTA3	0.9998818899999999	0.8571381874360673
GLUt2rpp	0.9998817360000001	0.6737222121180899
G3PCT	0.999881712	0.5999773870767529
BCOALIG	0.9998796280000001	0.7385204771741731
GSEALD	0.9998787960000002	0.8618544154691755
AASAD2	0.9998785700000001	0.6324734088665689
BIRA	0.999877672	0.8451474293082357
PANO	0.999874878	0.8571381874360675
NH4t_1	0.999874172	0.603030436654264
NH4t3r	0.999874172	0.6030304366542638
HMR_0168	0.999873218	0.7216878364870323
PSP_L_1	0.999873	0.8944524726594463
PGAM1_PhosHydro	0.999872446	0.6708393544945849
NADH16	0.999872292	0.7838475805970663
NADH6	0.999872292	0.7985034502719411
PALMCL	0.9998710839999999	0.6172258611278026
HMR_0305	0.9998710839999999	0.6761083878196883
PCA1	0.9998710839999999	0.6707824678423822
PCA2	0.9998710839999999	0.6707824678423822
CACOAL	0.9998710839999999	0.6761083878196875
FADD3	0.9998710839999999	0.6707824678423822
IPDAB	0.9998710839999999	0.6707824678423826
ALDD1	0.9998707339999999	0.8642749414798991
LAAL23	0.9998706199999999	0.5962688759401458
HMR_0180	0.99987003	0.7216878364870323
POX2	0.999868358	0.7142750929267918
PALFATPtc	0.999867174	0.7216878364870323
ATPATF1	0.9998666500000001	0.7070867937148395
NADH7	0.9998658	0.8775248088490635
CYTK14	0.999865666	0.5
PYRt2rpp	0.9998653799999999	0.6737222121180899
NDP7	0.9998653120000001	0.6761083878196088
P5CCD	0.999863132	0.6666666666666667
OXGDC	0.999863106	0.6859943405700353
METNA	0.9998629940000001	0.5999773870767975
ADHEr	0.999862648	0.8432819877460682
APDH	0.9998610259999999	0.6928137954848668
GLNTRS2	0.999860372	0.7171246172863689
ASPSALy	0.9998601520000001	0.8618544154691739
ACS2	0.99985982	0.6666666666666667
PYRt2	0.9998597260000001	0.603030436654264
FACOAL180_2	0.9998592399999999	0.6666666666666667
FACOAL180_1	0.9998592399999999	0.6666666666666667
GLUt2r	0.999858952	0.603030436654264
TTDCAFATPc	0.999857896	0.7216878364870323
HMR_1754	0.999856232	0.61722586112782
FDH3	0.999856192	0.8775248088490608
NH3c	0.99985619	0.6666980739484549
GLUTRS_2	0.99985386	0.9258387916917084
GLUTRS_3	0.99985386	0.9258387916917084
r0120	0.9998526200000001	0.7947174510581139
PEPt6	0.9998525819999999	0.603030436654264
NTP7	0.9998514139999999	0.6761083878196078
NTRLASE3	0.999851172	0.7559442079065342
FACOAL141	0.9998508599999999	0.7216878364870323
HAMR	0.999850466	0.9047592189391636
NADK1	0.9998503920000001	0.599977387076786
GLY3Pt2	0.9998491740000001	0.603030436654264
FTHFDH	0.9998484919999999	0.7324681836960036
OCDCAFATPc	0.9998466020000001	0.7216878364870323
DOPDH	0.9998463519999999	0.8618544154691716
SADT	0.9998454219999999	0.6761083878196622
G3PD1ir	0.999843338	0.7027481530851037
HEX1_1	0.9998427939999999	0.8944524726594857
PFK_ppi	0.999842396	0.6761083878196223
ASPabc	0.9998405699999999	0.8571370886331883
GLYDHDA	0.99983901	0.7142741772663059
FACOALP80t2pp	0.9998381999999999	0.7499999999999999
FACOALT60t2pp	0.9998381999999999	0.7499999999999999
FACOALP90t2pp	0.9998381999999999	0.7499999999999999
FACOALP60t2pp	0.9998381999999999	0.7499999999999999
FACOALP70t2pp	0.9998381999999999	0.7499999999999999
FACOAL181d11tpp	0.9998381999999999	0.7499999999999999
FACOALP50t2pp	0.9998381999999999	0.7499999999999999
FACOALP100t2pp	0.9998381999999999	0.7499999999999999
FACOAL90t2pp	0.9998381999999999	0.7499999999999999
FACOAL70t2pp	0.9998381999999999	0.7499999999999999
FACOAL182t2pp	0.9998381999999999	0.7499999999999999
FACOAL181d6t2pp	0.9998381999999999	0.7499999999999999
GP4GH	0.999838094	0.7070867937148632
GLUDy_1	0.9998362000000001	0.8366566485668246
unkFol	0.999835146	0.7453466289664517
AADb	0.9998348979999999	0.6123724356957946
GLYK1	0.9998338819999999	0.8944524726594826
FACOAL50i	0.9998324399999999	0.7216878364870323
PYROX_1	0.999831908	0.5714112658994946
ASPt2pp	0.99983139	0.9486832980505138
OLEICFATPtc	0.999830188	0.7216878364870323
SO3t	0.9998300600000001	0.603030436654264
FMNRy_1	0.9998290559999999	0.9486877683642377
OPAH	0.9998286000000001	0.848552121712032
THIH	0.999827994	0.8164581095831215
STFRNS	0.999827698	0.7905917610832415
SULO	0.999827568	0.6804245019106845
UTPH1	0.9998269599999998	0.8081138777371277
GDH1	0.999826798	0.8366566485668246
GLUabc	0.999826544	0.8571370886331471
GLUVESSEC	0.999826544	0.8451474293082166
OXACOAL	0.999825632	0.6666666666666667
FAS80COA_L	0.9998243880000001	0.9950074926743242
HKtpp	0.999823714	0.8571370886331522
HMR_7197	0.99982327	0.5773774686935131
SERHL	0.99982327	0.57737746869351
ACCOAS	0.999821192	0.9428534581859176
ACYP_3	0.999819868	0.749964664310953
ACYP_2	0.999819868	0.6761083878196462
GLUTRS2	0.999818548	0.6761083878196725
ARGSS_1	0.999818208	0.9561886798473165
RBFK_1	0.9998176500000001	0.8944524726594388
HMR_0200	0.9998174539999999	0.6666666666666667
ATPATF2	0.9998173579999999	0.5656534447684924
PPA_1	0.999817344	0.8571370886331473
FACOAL1813	0.99981619	0.6666666666666667
ASPO2y	0.9998161879999999	0.7698084195109653
PRPPP	0.9998160219999999	0.676108387819622
DAPAL	0.999815852	0.6761083878196372
DAPAL_1	0.999815852	0.6708393544945969
2AMACHYD	0.999815852	0.6708393544945969
ASPO1	0.999814368	0.6804245019106845
SUCCabc	0.99981414	0.8451474293082134
FEROc	0.9998139480000001	0.8810621798925458
GLUK	0.99981232	0.799988693538477
FAS181	0.999811244	0.9302124426940337
ASPO2	0.999811204	0.8081144608261084
METOX1s	0.999811016	0.75
r1319	0.9998109699999999	0.799988693538465
FCOAH	0.9998096100000001	0.8040687268711347
FCOAH2	0.9998096100000001	0.6507845205453924
ACOATA	0.99980922	0.6123724356957947
PSP_1	0.99980859	0.7499646643109623
CITMS	0.9998081320000001	0.6666666666666667
MMS	0.9998081320000001	0.6666666666666667
GTPCII_1	0.9998078899999999	0.907492757086707
GTPCII	0.9998078899999999	0.9411754925594973
UMPK7	0.9998076319999999	0.5
RNAS_LLA	0.9998065659999998	0.7307496428810893
PHHL	0.999806228	0.7844304234904999
SERabcpp	0.9998049400000001	0.8451474293082134
r0082	0.999804806	0.6859943405700353
OSUCCL	0.999804806	0.6859943405700353
LO	0.999804264	0.5773393898493501
3SPYRSP	0.999803638	0.5477093694474857
ASPMETASPr	0.99980334	0.6324555320336759
UMPK6	0.9998031519999999	0.5
ACSPHAC140	0.9998023720000001	0.6666666666666667
BCOALIG2	0.999802316	0.6666666666666667
FDH2	0.9998018160000001	0.7312672291195746
METOX	0.999801188	0.6804245019106845
SQLS	0.999801042	0.4803844614152615
DALAabcpp	0.999800634	0.8451474293082369
METTRS	0.999799178	0.5477380392966118
SUCCt3pp	0.999798778	0.6737222121180899
SUCCtpp	0.999798778	0.9486832980505138
IVCS	0.9997986040000001	0.7216878364870323
UDCTPP	0.9997985120000001	0.5
FAS80_L	0.99979628	0.9938093294199813
PFK_adp	0.9997946000000001	0.54773803929662
SERabc	0.9997934999999998	0.8451474293082134
AACOAT	0.999793478	0.6666666666666667
H2ASE_syn	0.9997925799999999	0.7624236460304583
PHNACH	0.999791368	0.5669581559298873
DGUPP	0.9997911700000002	0.5
PYK4	0.9997902240000001	0.5999773870767742
HMR_1467	0.999788858	0.6225163002023201
SS	0.999788858	0.6225163002023201
NTPP9_1	0.999787332	0.8944524726594767
TMDPK	0.999786976	0.5999773870767909
KAS20SA	0.9997848819999999	0.9992955468609627
SBTR	0.999784734	0.6819271835081187
LAAL21	0.9997833159999999	0.6761083878196626
GLCt2	0.99978216	0.603030436654264
GLCt2_2	0.99978216	0.7627798712933447
ADNK3	0.999781808	0.5999773870768259
FORA	0.9997814980000002	0.8944524726594827
NAD_H2	0.999780432	0.7857346814870569
APPAT	0.999780046	0.9486877683642183
PHEPS	0.999779048	0.7999773857982897
SELNPS_cho	0.999779048	0.7999773857982897
RE1342C	0.9997774119999999	0.7999886935383871
DAUPP	0.999774792	0.5
AIRC1	0.999773774	0.8090349842446405
FAH3	0.9997733780000001	0.7778601726158618
FACOAL170	0.999773014	0.6666666666666667
ACSPHAC101	0.999773014	0.6666666666666667
HMR_0433	0.999773014	0.6666666666666667
HMR_0429	0.999773014	0.6666666666666667
HMR_0393	0.999773014	0.6666666666666667
HMR_0389	0.999773014	0.6666666666666667
FACOAL1821	0.999773014	0.6666666666666667
RE2635C	0.999773014	0.6666666666666667
FACOAL1822	0.999773014	0.6666666666666667
FACOAL182_1	0.999773014	0.6666666666666667
FACOAL1832	0.999773014	0.6666666666666667
FACOAL161_ISO	0.999773014	0.6666666666666667
HMR_0385	0.999773014	0.6666666666666667
FACOAL184	0.999773014	0.6666666666666667
FACOAL191	0.999773014	0.6666666666666667
FACOAL2	0.999773014	0.6666666666666667
FACOAL200	0.999773014	0.6666666666666667
HMR_0381	0.999773014	0.6666666666666667
FACOAL203	0.999773014	0.6666666666666667
FACOAL204	0.999773014	0.6666666666666667
FACOAL182	0.999773014	0.6666666666666667
HMR_0437	0.999773014	0.6666666666666667
FACOAL181_1	0.999773014	0.6666666666666667
4CMCOAS	0.999773014	0.6666666666666667
FACOAL160_ISO	0.999773014	0.6666666666666667
FACOAL170_ISO	0.999773014	0.6666666666666667
FACOAL205	0.999773014	0.6666666666666667
FACOAL150_anteiso	0.999773014	0.6666666666666667
FACOAL150_ISO	0.999773014	0.6666666666666667
FACOAL170_anteiso	0.999773014	0.6666666666666667
FACOAL150	0.999773014	0.6666666666666667
FACOAL171_ISO	0.999773014	0.6666666666666667
FACOAL171_anteiso	0.999773014	0.6666666666666667
FACOAL140_ISO	0.999773014	0.6666666666666667
FACOAL1	0.999773014	0.6666666666666667
FACOAL1812	0.999773014	0.6666666666666667
4HPTNCOAL	0.999773014	0.6666666666666667
HMR_1627	0.999773014	0.6666666666666667
DOCOSACT	0.999773014	0.6666666666666667
DOCO13EFATP	0.999773014	0.6666666666666667
FACOAL1812_1	0.999773014	0.6666666666666667
FACOAL2042	0.999773014	0.6666666666666667
FACOALPHDCA	0.999773014	0.6666666666666667
FACOAL206	0.999773014	0.6666666666666667
FACOAL224	0.999773014	0.6666666666666667
ARACHFATPc	0.999773014	0.6666666666666667
ARACHDFATPtc	0.999773014	0.6666666666666667
FVSCOAhc	0.999773014	0.6666666666666667
ACSPHACT60	0.999773014	0.6666666666666667
ACSPHACT40	0.999773014	0.6666666666666667
ACSPHACP90	0.999773014	0.6666666666666667
ACSPHACP80	0.999773014	0.6666666666666667
ACSPHACP70	0.999773014	0.6666666666666667
ACSPHACP60	0.999773014	0.6666666666666667
ACSPHACP50	0.999773014	0.6666666666666667
ACSPHACP40	0.999773014	0.6666666666666667
ACSPHACP100	0.999773014	0.6666666666666667
ACSPHAC90	0.999773014	0.6666666666666667
ACSPHAC80	0.999773014	0.6666666666666667
ACSPHAC70	0.999773014	0.6666666666666667
ACSPHAC60	0.999773014	0.6666666666666667
LINOFATPtc	0.999773014	0.6666666666666667
ACSPHAC50	0.999773014	0.6666666666666667
ACSPHAC40	0.999773014	0.6666666666666667
LGNCFATPtc	0.999773014	0.6666666666666667
LEVUACOAL	0.999773014	0.6666666666666667
ACSPHAC160	0.999773014	0.6666666666666667
ACSPHAC142	0.999773014	0.6666666666666667
ACSPHAC141d5	0.999773014	0.6666666666666667
ACSPHAC141	0.999773014	0.6666666666666667
r0651	0.999773014	0.6666666666666667
ACSPHAC121d6	0.999773014	0.6666666666666667
ACSPHAC121	0.999773014	0.6666666666666667
ACSPHAC120	0.999773014	0.6666666666666667
CHCOAL	0.999773014	0.6666666666666667
URSCHOLCOAc	0.999773014	0.6666666666666667
FERULCOAS	0.999773014	0.6666666666666667
FACOALPREPH	0.999773014	0.6666666666666667
FACOAL2251	0.999773014	0.6666666666666667
FACOAL2252	0.999773014	0.6666666666666667
FACOAL226	0.999773014	0.6666666666666667
FACOAL240	0.999773014	0.6666666666666667
FACOAL240_1	0.999773014	0.6666666666666667
FACOAL240i	0.999773014	0.6666666666666667
FACOAL241	0.999773014	0.6666666666666667
FACOAL244_1	0.999773014	0.6666666666666667
FACOAL245_1	0.999773014	0.6666666666666667
FACOAL245_2	0.999773014	0.6666666666666667
FACOAL246_1	0.999773014	0.6666666666666667
FACOAL260	0.999773014	0.6666666666666667
FACOAL90i	0.999773014	0.6666666666666667
FACOAL_161_2E_c	0.999773014	0.6666666666666667
ADPACDAc	0.999773014	0.6666666666666667
FACOAL_162_9Z12Z_c	0.999773014	0.6666666666666667
FACOAL_163_6Z9Z12Z_c	0.999773014	0.6666666666666667
FACOAL_164_6Z9Z12Z15Z_c	0.999773014	0.6666666666666667
FACOAL_220_c	0.999773014	0.6666666666666667
FACOAL_70_c	0.999773014	0.6666666666666667
HMR_0327	0.999773014	0.6666666666666667
CAFFCOA	0.999773014	0.6666666666666667
PACOAL	0.999773014	0.6666666666666667
PACCOAL3	0.999773014	0.6666666666666667
PACCOAL2	0.999773014	0.6666666666666667
IBUP_RASCL1hep	0.999773014	0.6666666666666667
OCT11EFATP_1	0.999773014	0.6666666666666667
OCT11EFATP	0.999773014	0.6666666666666667
HMR_0345	0.999773014	0.6666666666666667
FACOAL1831	0.999773014	0.6666666666666667
ACSPHAC100	0.999773014	0.6666666666666667
SUBERICACT	0.999773014	0.6666666666666667
HMR_0297	0.999773014	0.6666666666666667
HMR_0309	0.999773014	0.6666666666666667
RETNCOA	0.999773014	0.6666666666666667
RE3562C	0.999773014	0.6666666666666667
HMR_0204	0.999773014	0.6666666666666667
RE3446C	0.999773014	0.6666666666666667
DCHOLESTANCOAc	0.999773014	0.6666666666666667
HMR_0192	0.999773014	0.6666666666666667
RE3345C	0.999773014	0.6666666666666667
RE3335C	0.999773014	0.6666666666666667
HMR_0184	0.999773014	0.6666666666666667
C12DCACT	0.999773014	0.6666666666666667
HMR_0177	0.999773014	0.6666666666666667
HMR_0319	0.999773014	0.6666666666666667
HMR_0171	0.999773014	0.6666666666666667
HMR_0293	0.999773014	0.6666666666666667
HMR_0289	0.999773014	0.6666666666666667
HMR_0279	0.999773014	0.6666666666666667
R_group_phosphotase_3	0.999773014	0.6666666666666667
HMR_0241	0.999773014	0.6666666666666667
SEBACACT	0.999773014	0.6666666666666667
HMR_0233	0.999773014	0.6666666666666667
HMR_0245	0.999773014	0.6666666666666667
HMR_0255	0.999773014	0.6666666666666667
HMR_0209	0.999773014	0.6666666666666667
HMR_0267	0.999773014	0.6666666666666667
3HPVSCOAhc	0.999773014	0.6666666666666667
R_group_phosphotase_2	0.999773014	0.6666666666666667
R_group_phosphotase_1	0.999773014	0.6666666666666667
RTOTALFATPc	0.999773014	0.6666666666666667
HMR_0271	0.999773014	0.6666666666666667
RTOTAL3FATPc	0.999773014	0.6666666666666667
RTOTAL2FATPc	0.999773014	0.6666666666666667
HMR_0165	0.999773014	0.6666666666666667
HMR_0301	0.999773014	0.6666666666666667
RE3079C	0.999773014	0.6666666666666667
HMR_0323	0.999773014	0.6666666666666667
RE3075C	0.999773014	0.6666666666666667
NADH8	0.999772828	0.7763606659319002
SERDA	0.9997724160000001	0.5302426296648074
AKGt2r	0.9997722120000001	0.603030436654264
AKGt2r_1	0.9997722120000001	0.603030436654264
UDUPP	0.999772084	0.5
GMP5N	0.9997707979999999	0.8944524726594838
LAAL8	0.999770006	0.5962688759401353
HMR_8582	0.999770002	0.6123724356957946
ACPAL	0.999767426	0.6666666666666667
CYSO_I	0.99976724	0.7303173857288158
SERDC	0.9997664900000001	0.6859943405700353
CYSabcpp	0.99976547	0.8451474293082298
CYSCYSr	0.999763754	0.6123724356957946
ASPt2_3	0.9997631840000001	0.8090502293161892
ASPt2_2	0.9997631840000001	0.7627798712933447
ASPt2r	0.9997631840000001	0.603030436654264
Nat_Kpp	0.9997625039999999	0.5
NAKt2pp	0.9997625039999999	0.5
AIRCra	0.9997612219999998	0.8090349842446405
FRDx	0.999757378	0.7027481530850824
ACTF	0.999756838	0.6123724356957947
G3PA	0.999756838	0.6123724356957947
ALAALACNc	0.9997565740000001	0.6123724356957946
GLYabcpp	0.99975571	0.8451474293082157
AMID_1	0.9997556700000001	0.5962688759401512
PPPM	0.999754762	0.7833293221597013
GD3P2	0.9997534760000001	0.8618544154691721
FAD_13	0.9997532979999999	0.7289504054508971
G1Dx	0.9997516839999999	0.7027481530851047
FHL	0.99975152	0.6859943405700353
GTHRDt2_1	0.999751412	0.857137088633142
r1530	0.999751412	0.857137088633142
HYNE	0.999750966	0.5669581559299005
r0085	0.999750966	0.5669581559299005
FE2abc	0.999749606	0.8571370886331585
ETOHMO	0.999747932	0.8677218312746245
CYSabc	0.9997462840000001	0.8451474293082298
GLXO1	0.999745886	0.8571381874360671
RNA_1	0.999743864	0.5963531482708769
r1515	0.999742994	0.8451474293082133
ACt2r_1	0.9997415719999999	0.7071067811865475
ACt2r	0.9997415719999999	0.7071067811865475
NITR	0.99974133	0.7303173857288039
FAS161	0.9997412779999999	0.9290873294114976
GLNt2r	0.999740512	0.603030436654264
HCITS	0.9997387700000001	0.6666666666666667
AACT	0.9997387700000001	0.5772958663373198
OXADC	0.9997386140000002	0.6859943405700353
GLYabc	0.99973808	0.8451474293082163
GLYVESSEC	0.99973808	0.551669536186075
GLYVESSEC_1	0.99973808	0.8451474293082163
ACt2rpp	0.99973679	0.6737222121180899
ACt2ipp	0.99973679	0.6737222121180899
ACt5pp	0.99973679	0.852198680216103
MEHLER	0.9997330879999999	0.9400325315885008
MEHLER_1	0.9997330879999999	0.9400325315885008
ALDD31	0.999732466	0.8571381874360651
PC	0.999731302	0.7142741772663345
ALDD16	0.99973042	0.8571381874360675
ASPTRS_1	0.999729898	0.7142741772663764
Ht	0.9997293879999999	0.8528138220402297
NAabc	0.999728682	0.8451474293082133
NAabcO	0.999728682	0.8451474293082133
FAS160	0.99972806	0.9599487880242562
AMETt2	0.9997275120000001	0.603030436654264
HCYStabcpp	0.99972701	0.8451474293082133
FAH2	0.9997257600000001	0.7778601726158618
ATVLAChc	0.9997253519999999	0.5999773870768247
2HATVLAChc	0.9997253519999999	0.5999773870768221
4HATVLAChc	0.9997253519999999	0.5999773870768227
SMVLAChep	0.9997253519999999	0.5999773870767718
LVACLAChep	0.9997253519999999	0.5999773870767938
LAAL19	0.999723122	0.7142741772663396
LYSMO	0.9997228199999999	0.5164464388847156
Kabc	0.999722716	0.8571370886331408
ASPA1	0.999721404	0.5000078514505724
GLYFEM	0.999720466	0.6324614936171178
NOS1	0.9997163139999999	0.7778601726158595
r1516	0.9997146280000001	0.8451474293082133
FMETDF	0.9997144519999999	0.5
FMETDF_1	0.9997144519999999	0.5
FCSTOLS_c	0.999712572	0.9249969569132075
MCAO_c	0.999712572	0.9249969569132075
SUCCt2r	0.9997067919999999	0.603030436654264
SUCCt3	0.9997067919999999	0.6030304366542638
SUCCt2_2	0.9997067919999999	0.7627798712933447
SUCCt2_3	0.9997067919999999	0.8090502293161892
UMPK5	0.999706752	0.5
ASPO6_1	0.9997061759999999	0.8944524726594598
ASPO5_1	0.9997058040000001	0.894452472659475
RE2640C	0.999705374	0.5
SALCOD	0.9997048119999998	0.7753084485719985
6HNACMO	0.9997048119999998	0.7753084485719974
LAAL20	0.9997046060000001	0.7142741772663248
GLYGLYCNc	0.999704374	0.6123724356957946
6TXAN5MPAML	0.999703358	0.8333176293225302
G3PD	0.9997032239999999	0.5
URIK1	0.999699126	0.6324336821970189
VALDHr	0.9996966119999999	0.7142741772662925
DPCOAPP	0.999694012	0.7499646643109606
r0318	0.999693888	0.676108387819661
BACCL	0.9996932839999999	0.6761083878196624
AHGDx	0.9996913920000001	0.7027481530851016
ARHGDx	0.9996913920000001	0.7027481530850854
ALOX	0.9996875060000001	0.7324629256309078
DBTS	0.999686936	0.7745528733140874
CITabc	0.999686558	0.8783084894646337
CYSTA	0.9996864500000001	0.5000078514505724
DESAT16a	0.999684906	0.8677218312746245
DES2_C16	0.999684906	0.8677218312746245
RNA	0.9996835980000001	0.6688553234643883
FISC	0.999681198	0.7150379584830477
r1529	0.999680792	0.8451474293082134
SPODM_1	0.9996795840000001	0.7746404602169578
ASPOb	0.999677302	0.6928137954848846
ACITL	0.9996767139999999	0.6172258611278174
FAS180	0.9996764500000002	0.9596333346979848
LAAL1	0.9996757800000001	0.7559204671518001
CBIAT_DELETE	0.999674544	0.6666666666666667
CBLAT_DELETE	0.999674544	0.6666666666666667
SELMETAT	0.999674544	0.6666666666666667
COB1NDAAT2	0.999674544	0.6666666666666667
LIPATPT_2	0.9996734119999999	0.8944524726594456
GCALDDy	0.9996723559999999	0.8618544154691756
DESAT16	0.9996721740000002	0.8677218312746245
DNADDP	0.9996714580000001	0.7499646643109563
r1162	0.9996707	0.8451474293082134
FPGS_1	0.9996706200000001	0.6286214228591835
DMPSS_c	0.9996698160000002	0.8571348223025841
NDP6	0.99966943	0.676108387819648
FORt3	0.9996685980000001	0.603030436654264
GLYALDDr	0.9996685080000001	0.8571381874360675
ACOAD1fr	0.9996659960000001	1.0
GLUN_1	0.9996652000000001	0.6708393544946124
AACPS4	0.9996641900000001	0.6666666666666667
ARNO	0.99966393	0.6415112159862768
GLYALDDy	0.9996635479999998	0.8618544154691756
DESAT14	0.9996634820000001	0.8677218312746245
BNOCA	0.9996633599999999	0.7277776684500531
G3PCT_1	0.9996630599999999	0.5
OPHHX3	0.99966284	0.9203559463122821
MALTPTabc	0.9996621359999999	0.8571370886331408
TREabc	0.99966094	0.8451474293082134
ASPO4_1	0.99966072	0.8944524726594635
ALKP_1	0.99966037	0.6761083878196481
GLYO1	0.9996603239999999	0.6804245019106845
ACTD2	0.999660192	0.6761083878196716
DESAT18	0.9996588559999999	0.8677218312746245
r1523	0.9996581240000001	0.8451474293082133
ALDD14	0.9996573940000001	0.8571381874360675
LYSabc	0.999657368	0.8571370886331408
IDPA	0.999655864	0.6761083878196452
NO3abcpp	0.999655536	0.8451474293082133
CMPA_1	0.9996547280000001	0.8411888753664143
ASPGLUr	0.999653348	0.5000078514505697
SELADT	0.999653318	0.676108387819662
ACTLMO	0.999652206	0.8677218312746245
FRD7	0.999651274	1.0
NO2tabcpp	0.9996482780000001	0.8451474293082133
NTP6	0.999648202	0.676108387819648
CYTK3	0.9996467360000001	0.6123724356957946
BGLK	0.9996460920000001	0.7142741772662894
NO3abc	0.9996443640000001	0.8451474293082133
HMR_2287	0.999644142	0.8677218312746245
HMR_2281	0.999643528	0.8677218312746245
HMR_2284	0.999643528	0.8677218312746245
HMR_2282	0.999643528	0.8677218312746245
DESAT18_5	0.99964315	0.7378763739904328
MALTHXabc	0.99964136	0.8571370886331408
DESAT16_2	0.999641306	0.7378763739904328
PEPA	0.999641252	0.5669581559299004
HKt	0.9996412259999999	0.7142741772662927
TRIOK	0.99964067	0.6324336821970608
OCDOR	0.9996385059999999	0.792293472984771
DESATPE160	0.999638354	0.9411764705882353
LAAL5	0.99963772	0.7559204671517713
DALADALAD	0.999637488	0.8333333333333335
CBPSam_1	0.9996362019999999	0.8838758424162465
CPS_1	0.9996362019999999	0.4629193958458523
UAMRH	0.99963513	0.7778601726158618
RIBFLVt3o	0.9996339360000001	0.8451474293082134
RIBFLVt3	0.9996339360000001	0.8451474293082134
GCPN	0.99963367	0.6547594123212438
TRPAS1	0.999633414	0.9128795328451957
MSULR	0.999633016	0.9555552763976927
MLTHFte1	0.99963205	0.8451474293082133
G6PDH2c	0.99963114	1.0
THRS_2	0.999630494	0.8944524726594502
UDPACGA6D	0.99963007	0.9263670758566209
AMID4	0.9996277200000001	0.5164026448144513
HYD2pp	0.999627108	0.8958280671671955
HMR_2296	0.999624878	0.8677218312746245
HMR_2293	0.999624878	0.8677218312746245
HMR_2295	0.999624878	0.8677218312746245
HMR_2292	0.999624878	0.8677218312746245
LIPATPT_1	0.9996227939999999	0.6761083878196624
RE1944C	0.9996227939999999	0.676108387819661
TRNFE	0.9996227400000001	0.8058203020324104
GLYCTO4	0.999622606	0.5
Cobalt2abcppI	0.99962232	0.8451474293082321
OIVD2E	0.9996215840000001	0.7461850447574272
NTP4	0.99962076	0.6761083878196481
FTHFI	0.9996201679999999	0.8451474293082343
DESAT18_3	0.999618928	0.7378763739904328
SERt2r	0.999618302	0.603030436654264
SELNPS	0.9996180779999999	0.6123724356957946
NTRIRy	0.9996180280000001	0.9172498025008093
AMPEP14	0.99961734	0.5163637202593829
PSLS	0.99961641	0.49985863726321655
HCO3abc	0.999616076	0.8451474293082133
BCT1_syn	0.999616076	0.8451474293082133
SPT_syn	0.9996148420000001	0.44722623632971703
FAH1	0.99961398	0.7778601726158604
GLCATr	0.9996133140000001	0.6123724356957947
OMPHHX3	0.99961029	0.9203559463122821
OMMBLHX3	0.99961029	0.9203559463122821
LAAL22	0.9996101239999999	0.6761083878196626
NFORGLUAH	0.9996085820000001	0.749958773896397
FRUabc	0.9996080760000001	0.8451474293082204
DESAT14_9	0.9996075079999999	0.7378763739904328
NTRIRx	0.99960664	0.9629067065283
CBMK4	0.999604948	0.6735964687259878
GDR	0.9996041059999999	0.7499999999999999
TYRabc	0.9996030100000001	0.8451474293082134
ALAD_L2	0.99960263	0.8131475748269581
O2XOADOX	0.999599352	0.7776924967132173
ACTNMO	0.9995988500000001	0.7778601726158705
GAPP	0.9995980020000002	0.5669581559298873
NDP8	0.999596142	0.6761083878196485
CD2abc2	0.9995889640000002	0.8451474293082343
RE1933C	0.9995888199999999	0.6063441032138084
r0027	0.9995877440000001	0.539114930245109
PHEPC	0.999587712	0.6666666666666667
ORNabc	0.999586628	0.8571370886331408
GLUTRS_Gln	0.9995857619999999	0.6666666666666667
NOX2	0.999584258	0.9008481005331019
HMR_2359	0.999583164	0.8677218312746245
DESAT18_2	0.999583164	0.8677218312746245
IPDPS_syn	0.99958209	0.7911572899235373
FE3abcpp	0.999581136	0.8571370886331582
HMR_0253	0.9995784560000001	0.8451474293082133
SR6	0.9995783359999999	0.6666771352674226
BARB	0.999578174	0.7581950774869757
OCTD	0.9995769720000001	0.7324681836959955
LLEUDr	0.9995765679999999	0.7142741772662976
OPHHXy	0.9995756520000001	0.7778601726158686
DESAT18_4	0.9995737699999999	0.7378763739904328
DESAT18_11	0.9995737699999999	0.7378763739904328
ADPMAN	0.9995736479999999	0.7499646643109542
LAAL32	0.9995732979999999	0.6761083878196626
HT44D	0.9995726900000002	0.560112033611204
FAS140	0.999572362	0.9602594706423369
PPNCL3	0.999565552	0.7142741772663169
UNK2	0.999565194	0.5962688759401347
UNK2_cho	0.999565194	0.6123291596812277
NTP8	0.9995635060000001	0.6761083878196485
TAPTPP	0.999562102	0.6507845205453597
RPNTPH	0.999562102	0.6507845205453633
DGTP8DETOX	0.999562102	0.6507845205453884
CTPS1_2	0.9995620220000001	0.8366566485668148
MDHy	0.999561714	0.6819271835081371
DUUPP	0.9995610920000001	0.5
UPPN	0.999559436	0.8411888753664148
BUPN	0.999559436	0.7492742224185387
UDPGD	0.9995587220000001	0.9263670758566209
UDPRHMS_c	0.9995577219999999	0.7911572899235373
G6PDH1	0.9995571400000001	0.7027481530851003
GCALDtabcpp	0.999556908	0.8451474293082182
ILEDHr_1	0.9995562939999999	0.7142741772662988
SERTRS_1	0.9995548560000002	0.6761083878196469
NTP2	0.9995542119999999	0.676108387819648
NTPP11_1	0.999553384	0.8944524726594266
7OHOCTAc	0.9995531419999999	0.7778601726158579
PDE4	0.999551122	0.7559442079065338
HDH	0.9995508299999999	0.9897640327459171
BALAVECSEC	0.999549744	0.4662420903353043
BALAVECSEC_1	0.999549744	0.8451474293082369
ALKP	0.9995496819999999	0.5773774686935159
ASNabcpp	0.99954959	0.8451474293082369
HISabc	0.99954862	0.8571370886331408
FPGS	0.9995483000000001	0.8347765539499924
FPGS_tm	0.9995483000000001	0.8347765539499921
r1382_1	0.9995483000000001	0.840490673135786
THFGLUS	0.9995483000000001	0.7142741772663378
GTHOXti2	0.9995474599999999	0.8451474293082142
CHLabc_rev	0.9995469880000002	0.8451474293082333
CHLabc	0.9995469880000002	0.8571370886331808
AGMabcpp	0.9995465859999999	0.8451474293082369
ZN2tpp	0.999546266	0.7071067811865475
DMPPS_syn	0.9995460999999999	0.7911572899235373
FPGS7_1	0.9995443679999999	0.6286214228591867
COabc	0.9995442000000001	0.8451474293082321
NTD1_1	0.999543156	0.8944524726594821
4HBHYOX	0.999542992	0.7778601726158686
GMHEPAT	0.9995406880000001	0.6761083878196619
Spt3AdT	0.9995406880000001	0.6761083878196597
MPTSS	0.9995406880000001	0.6761083878196624
DHBS	0.9995406880000001	0.6761083878196591
S3AdT	0.9995406880000001	0.6761083878196597
THISAT	0.9995406880000001	0.6761083878196625
MPTAT	0.9995406880000001	0.6761083878196624
BTCOARx	0.99953842	0.6804245019106827
PHEME2abcpp	0.999538298	0.8451474293082133
PACCOAE	0.9995382899999999	0.7778601726158618
GLNS_1	0.9995375860000001	0.771532326409757
r1528	0.9995368600000001	0.8451474293082285
FAS141	0.9995356479999999	0.9267851389622119
FAS160ACP	0.99953356	0.9538523420925548
MI1PP_1	0.999533394	0.8944524726594684
APSR	0.999532198	0.7777149498947635
THMDP	0.9995321300000001	0.8090349842446319
ASNabc	0.999531674	0.8451474293082369
THMabc	0.9995313339999999	0.8571370886331408
THMATPe	0.9995313339999999	0.8451474293082134
MDHi2	0.999530968	1.0
INOSTO	0.999530158	0.5657014144746775
ALDD18	0.9995277680000001	0.8571381874360675
LCADi_D	0.999527312	0.8571381874360675
E4POR1	0.9995268679999999	0.888885399327898
HMR_3996	0.9995245779999999	0.55559832149295
ILEDHr	0.999524332	0.7142741772662985
MNabc_rev	0.9995240839999999	0.8451474293082133
NDP4	0.9995233520000001	0.6761083878196481
TRPabc	0.999521794	0.8451474293082134
DESAT18_6	0.9995187380000001	0.7378763739904328
CA2abcpp	0.99951855	0.8571370886331846
CA2abc1pp	0.99951855	0.8571370886331846
GUAD_1	0.999517754	0.9486877683641977
APH161	0.9995155199999999	0.7499646643109652
DHFR2i	0.9995149680000001	0.7027481530850792
LAAL42	0.9995138019999998	0.676108387819669
METSOX1abc	0.9995133380000001	0.8571370886331408
CYRDAS	0.9995128359999998	0.771517096194662
HYGBDIAS	0.9995128359999998	0.8179034372532924
R05224	0.9995128359999998	0.7715170961946622
ICDHx	0.9995124360000001	0.5999773870767768
GLCURDH	0.99951192	0.8571381874360673
CYOO2pp	0.999510012	0.7863713623276036
CYTCBB3pp	0.999510012	0.4666633167723149
CYTCAA3pp	0.999510012	0.6995431927415514
CYO1b2pp_syn_1	0.999510012	0.7863713623276021
CYO1bpp_syn_1	0.999510012	0.7863713623276036
FAS160COA	0.999509752	0.9538523420925548
LAAL37	0.9995095700000001	0.7126830552005049
FRD2rpp	0.999508638	0.8606656687540071
BTNt	0.9995082620000002	0.8451474293082358
METSOX2abc	0.99950744	0.8451474293082133
METSOX2abcpp	0.99950744	0.8451474293082133
AAAN	0.99950673	0.6761083878196716
r0800	0.999505478	0.7696677417930882
FAS100COA	0.999505068	0.9538523420925545
HMR_1546	0.9995042920000001	0.6111122765268284
HMR_1495	0.9995042920000001	0.6111122765268244
HMR_1505	0.9995042920000001	0.6111122765268284
HMR_1551	0.9995042920000001	0.6111122765268284
PHEMEABCte	0.9995041519999999	0.8571370886331408
HEMEti	0.9995041519999999	0.8451474293082133
DESAT18_8	0.9995036860000001	0.7378763739904328
HMR_4079	0.9995036479999999	0.8618544154691734
CRNabc	0.99950166	0.8571370886331765
MOBDabc_rev	0.9995014680000001	0.8451474293082133
CCGS	0.999499532	0.6707793071362529
FAS140COA	0.999498562	0.9538523420925548
MAK	0.999498498	0.6324336821970497
CARBSARAH	0.999496564	0.8411888753664143
PS160abcpp	0.9994960660000001	0.8451474293082134
ALDD3	0.999495926	0.8571381874360675
SULRSI	0.9994954	0.9555552763976931
LAAL10	0.99949381	0.5962688759401327
UREAabcpp	0.999493236	0.8451474293082134
PS181abcpp	0.99949265	0.8451474293082134
SLNTabcpp	0.999492042	0.8451474293082134
THFOR2	0.999490866	0.8366498911178741
FAS120COA	0.9994900299999999	0.9538523420925595
3DHLCAS	0.9994896279999999	0.8677218312746245
SMO	0.9994896279999999	0.7778601726158589
DES21	0.9994896279999999	0.7778601726158606
MPOMOR_1	0.9994896279999999	0.8677218312746245
ZCAROTDH1	0.9994896279999999	0.8677218312746245
MPOMOR	0.9994896279999999	0.8677218312746245
DES2_15	0.9994896279999999	0.8677218312746245
MPOMMM	0.9994896279999999	0.8677218312746245
MPOMC1_1	0.9994896279999999	0.777860172615863
LIDOMO	0.9994896279999999	0.7778601726158632
DES2_12	0.9994896279999999	0.8677218312746245
MPOMC1	0.9994896279999999	0.777860172615863
CDCA6AH	0.9994896279999999	0.7778601726158663
DES2_6	0.9994896279999999	0.8677218312746245
ZCAROTDH2	0.9994896279999999	0.8677218312746245
3DHCAS	0.9994896279999999	0.8677218312746245
r0268	0.9994896279999999	0.7778601726158698
DES2_6B	0.9994896279999999	0.8677218312746245
MELATNOX	0.9994896279999999	0.7778601726158608
LTHSTRLOR	0.9994896279999999	0.8677218312746245
CERH124	0.9994896279999999	0.7778601726158715
r0741	0.9994896279999999	0.7778601726158618
C14825c	0.9994896279999999	0.7778601726158632
AND19ONEc	0.9994896279999999	0.7778601726158709
CERH126	0.9994896279999999	0.7778601726158715
ZXANHX	0.9994896279999999	0.7778601726158598
3DHDCAS	0.9994896279999999	0.8677218312746245
KYN3OX	0.9994896279999999	0.77786017261587
CERS324	0.9994896279999999	0.7778601726158715
CERS326	0.9994896279999999	0.7778601726158715
3DHCDCAS	0.9994896279999999	0.8677218312746245
RE3015C	0.9994896279999999	0.7778601726158696
HMR_1948	0.9994896279999999	0.7778601726158684
HMR_1991	0.9994896279999999	0.77786017261587
HMR_0942	0.9994896279999999	0.7778601726158695
RE3474C	0.9994896279999999	0.7778601726158695
HMR_0946	0.9994896279999999	0.7778601726158695
44MZYMMO	0.9994896279999999	0.9309950044673356
RE3464C	0.9994896279999999	0.7778601726158698
HMR_0950	0.9994896279999999	0.7778601726158695
HMR_0954	0.9994896279999999	0.7778601726158695
C22STDS	0.9994896279999999	0.8677218312746245
HMR_2289	0.9994896279999999	0.8677218312746245
RE3440C	0.9994896279999999	0.9101820546182064
HMR_2288	0.9994896279999999	0.8677218312746245
RAHY	0.9994896279999999	0.7778601726158618
HMR_0981	0.9994896279999999	0.7778601726158697
HMR_1126	0.9994896279999999	0.777860172615868
RE3370C	0.9994896279999999	0.9101820546182064
HMR_2007	0.9994896279999999	0.7778601726158567
HMR_1993	0.9994896279999999	0.7778601726158586
RE3506C	0.9994896279999999	0.7778601726158697
PHTHCLS	0.9994896279999999	0.7778601726158618
RE1308C	0.9994896279999999	0.7778601726158684
RE1803C	0.9994896279999999	0.7778601726158618
HMR_2403	0.9994896279999999	0.8677218312746245
HMR_1538	0.9994896279999999	0.8677218312746245
HMR_2380	0.9994896279999999	0.8677218312746245
C5STDS	0.9994896279999999	0.8677218312746245
HMR_2368	0.9994896279999999	0.8677218312746245
HMR_2365	0.9994896279999999	0.8677218312746245
C4STMO2	0.9994896279999999	0.9335298285907152
C4STMO1	0.9994896279999999	0.9335298285907121
CXANHX	0.9994896279999999	0.7778601726158598
PGS	0.9994896279999999	0.7592995261068698
RE1632C	0.9994896279999999	0.7778601726158713
RE1587C	0.9994896279999999	0.7778601726158695
RE3522C	0.9994896279999999	0.7778601726158696
RE3518C	0.9994896279999999	0.7778601726158695
RE3514C	0.9994896279999999	0.7778601726158644
RE1582C	0.9994896279999999	0.7778601726158696
HMR_1992	0.9994896279999999	0.77786017261587
HMR_1990	0.9994896279999999	0.77786017261587
HMR_2457	0.9994896279999999	0.7778601726158632
HMR_1989	0.9994896279999999	0.7778601726158684
BCAROHX	0.9994896279999999	0.7778601726158713
HMR_1739	0.9994896279999999	0.77786017261587
BCAROHX2	0.9994896279999999	0.7778601726158598
HMR_1737	0.9994896279999999	0.7778601726158618
PSPHS	0.9994896279999999	0.7778601726158618
RE3435C	0.9994896279999999	0.7778601726158697
HMR_1735	0.9994896279999999	0.77786017261586
HMR_1681	0.9994896279999999	0.7778601726158618
HMR_1536	0.9994896279999999	0.7778601726158695
HMR_1550	0.9994896279999999	0.77786017261587
CYP2R1	0.9994896279999999	0.7778601726158569
DOPAc	0.9994896279999999	0.7778601726158608
HMR_1549	0.9994896279999999	0.8677218312746245
HMR_1548	0.9994896279999999	0.77786017261587
HMR_1545	0.9994896279999999	0.77786017261587
HMR_1544	0.9994896279999999	0.8677218312746245
HMR_1543	0.9994896279999999	0.7778601726158697
HMR_1516	0.9994896279999999	0.8677218312746245
HMR_1504	0.9994896279999999	0.77786017261587
RE3436C	0.9994896279999999	0.7778601726158697
HMR_1944	0.9994896279999999	0.7778601726158567
HMR_1988	0.9994896279999999	0.7778601726158682
HMR_1477	0.9994896279999999	0.7778601726158653
HMR_1478	0.9994896279999999	0.8677218312746245
HMR_1981	0.9994896279999999	0.7778601726158567
4MZYMR	0.9994896279999999	0.8677218312746247
HMR_1490	0.9994896279999999	0.7778601726158689
EPISTLDS_c	0.9994896279999999	0.8677218312746245
HMR_1493	0.9994896279999999	0.8677218312746245
HMR_1765	0.9994896279999999	0.7778601726158586
HMR_1494	0.9994896279999999	0.777860172615869
HMR_1940	0.9994896279999999	0.7778601726158586
HMR_1502	0.9994896279999999	0.7778601726158698
HMR_1503	0.9994896279999999	0.8677218312746245
HMR_1838	0.9994896279999999	0.817635945423392
HMR_1786	0.9994896279999999	0.77786017261586
HMR_1767	0.9994896279999999	0.77786017261587
BVMO1	0.9994896279999999	0.7778601726158622
HMR_2393	0.9994896279999999	0.8677218312746245
BVMO2	0.9994896279999999	0.7778601726158603
RE2112C	0.9994896279999999	0.7778601726158714
P4502E1	0.9994896279999999	0.7778601726158684
P4502F1	0.9994896279999999	0.7778601726158618
P4503A4	0.9994896279999999	0.7778601726158618
P4503A5	0.9994896279999999	0.7778601726158707
AGLPED	0.9994896279999999	0.8677218312746245
RE2632C	0.9994896279999999	0.9101820546182064
RE2398C	0.9994896279999999	0.9101820546182064
AGLPED_cho	0.9994896279999999	0.8677218312746245
RE2387C	0.9994896279999999	0.7778601726158697
RE2383C	0.9994896279999999	0.9101820546182064
RE2382C	0.9994896279999999	0.7778601726158697
RE2249C	0.9994896279999999	0.7778601726158683
RE3014C	0.9994896279999999	0.7778601726158642
RE2248C	0.9994896279999999	0.7778601726158683
RE2240C	0.9994896279999999	0.7778601726158684
CADMO	0.9994896279999999	0.7778601726158684
HMR_2472	0.9994896279999999	0.8677218312746245
P4502D6	0.9994896279999999	0.777860172615869
P4502C94	0.9994896279999999	0.7778601726158709
P4502C93	0.9994896279999999	0.7778601726158618
OMPHHXy	0.9994896279999999	0.7778601726158686
RE3013C	0.9994896279999999	0.7778601726158695
DES2_9	0.9994896279999999	0.8677218312746245
RE2975C	0.9994896279999999	0.7778601726158696
RE3018C	0.9994896279999999	0.7778601726158697
RE2675C2	0.9994896279999999	0.8677218312746245
21HPRGNLONE	0.9994896279999999	0.7778601726158569
OMMBLHXy	0.9994896279999999	0.7778601726158686
RE3019C	0.9994896279999999	0.7778601726158697
RE3041C	0.9994896279999999	0.7778601726158644
RE3020C	0.9994896279999999	0.7778601726158697
P4502A6	0.9994896279999999	0.7778601726158713
P4502C19	0.9994896279999999	0.7778601726158577
P4502C8	0.9994896279999999	0.7778601726158618
P4502C9	0.9994896279999999	0.7778601726158575
P4502C92	0.9994896279999999	0.7778601726158656
RE2636C	0.9994896279999999	0.7778601726158698
RE2235C	0.9994896279999999	0.7778601726158695
25HVITD3c	0.9994896279999999	0.7778601726158684
FAH4	0.9994896279999999	0.7778601726158618
DESAT180_9	0.9994896279999999	0.8677218312746245
RE1943C	0.9994896279999999	0.777860172615858
3HPPPNOHc	0.9994896279999999	0.7778601726158689
RE1812C	0.9994896279999999	0.7778601726158696
RE1811C	0.9994896279999999	0.7778601726158696
RN0032C	0.9994896279999999	0.5185734484105722
RN0030C	0.9994896279999999	0.8432947920924282
RE1809C	0.9994896279999999	0.7778601726158696
RN0029C	0.9994896279999999	0.5185734484105722
RN0027C	0.9994896279999999	0.8432947920924282
DESAT18a	0.9994896279999999	0.8677218312746245
RN0020C	0.9994896279999999	0.7778601726158695
RN0001C	0.9994896279999999	0.7778601726158579
BVMO4	0.9994896279999999	0.7778601726158689
5OHHEXAc	0.9994896279999999	0.7778601726158693
RE3251C	0.9994896279999999	0.7778601726158582
HMR_2484	0.9994896279999999	0.8677218312746245
RE1806C	0.9994896279999999	0.7778601726158579
RE1828C	0.9994896279999999	0.7778601726158696
RE1826C	0.9994896279999999	0.7778601726158579
HMR_2495	0.9994896279999999	0.8677218312746245
RE1906C	0.9994896279999999	0.7778601726158582
CACNAO	0.9994896279999999	0.7778601726158717
RE1942C	0.9994896279999999	0.9241425439165912
RE1941C	0.9994896279999999	0.9241425439165916
7KLITCHOLc	0.9994896279999999	0.8677218312746245
RE1938C	0.9994896279999999	0.777860172615858
TYMc	0.9994896279999999	0.7778601726158618
HMR_2585	0.9994896279999999	0.7778601726158584
HMR_2581	0.9994896279999999	0.7592995261068706
RE1905C	0.9994896279999999	0.7778601726158582
RE1904C	0.9994896279999999	0.7778601726158582
RE3434C	0.9994896279999999	0.7778601726158697
MALTHPabc	0.9994895119999999	0.8451474293082133
MANabcpp	0.9994892240000001	0.8451474293082133
DUTPDP_1	0.99948824	0.8944524726594821
FDH6r	0.9994869060000001	0.6708393544945969
PS161abcpp	0.9994855100000001	0.8451474293082134
CELLBabc	0.99948533	0.8451474293082338
NFORGLUAH2	0.9994839859999999	0.5000078514505697
ALLTAMH2	0.999481616	0.8606602628555102
HISTDb_1	0.999481466	0.8216070589449046
LHIST	0.999481466	0.8944243819928103
HISTDb	0.999481466	0.8944243819928103
PPP9ABCte	0.999481338	0.8451474293082134
AKO	0.9994805259999999	0.5000000000000001
TTDCEAATP	0.9994803300000001	0.8451474293082134
r1527	0.9994803220000001	0.8451474293082288
MANabc	0.9994758300000001	0.8451474293082133
MCDC	0.999475648	0.4714267290929588
GLUCYSte	0.999475202	0.8451474293082165
GGGABADr	0.999474768	0.8618544154691756
FAS180COA	0.9994747500000001	0.9538523420925548
r0381	0.99947444	0.7581950774869757
SELabcpp	0.9994744040000001	0.8451474293082134
CYTDK2_1	0.999473278	0.8944524726594821
CYSt2r	0.9994714659999999	0.603030436654264
r0400	0.9994713	0.3872787452109603
BSORy	0.9994710300000001	0.7911572899235373
CYNTtabcpp	0.99947048	0.8451474293082302
ALDD22x	0.999469972	0.8571381874360653
BAMPPALDOX	0.999469972	0.8571381874360653
MG2abc	0.999469704	0.8571370886331408
PALDP	0.9994683600000001	0.5669581559298873
PALDH	0.9994683600000001	0.5669581559298873
FRUpts2	0.999466374	0.75
CYSTabc	0.9994662460000001	0.8451474293082297
ARB_Dabc	0.999465936	0.8571370886331883
HMPPtr	0.9994655400000001	0.845147429308235
DAPabc	0.9994644100000001	0.8451474293082347
DAPabcpp	0.9994644100000001	0.8451474293082347
GTPCI_2	0.999463478	0.9486877683642571
DMGLYBabcpp	0.999462386	0.8451474293082264
MNDNS1	0.9994612220000001	0.9363816995280655
r0193	0.99946118	0.7302829822342565
LDPCDES	0.9994609239999999	0.7905917610832415
r1536	0.999460498	0.8451474293082134
HICITD	0.999457248	0.8018045491059529
C3STDH1	0.999457248	0.6415112159862655
C3STDH2	0.999457248	0.641511215986289
NHFRBO	0.9994566779999999	0.6190330299205603
FE3DCIT2abcpp	0.999456288	0.8451474293082222
FUMtpp	0.99945601	0.9486832980505138
FAS180ACP	0.999455728	0.9538523420925548
RNTR1	0.999455692	0.6761083878196266
ARGt2pp	0.9994550199999999	0.6737222121180899
AACPS6	0.9994543199999999	0.6666666666666667
ALDD12	0.9994538799999999	0.8571381874360664
NDH1_1p	0.9994519439999999	0.8757582059911938
GLXCL	0.999451082	0.518573448410581
ALAGLUabcpp	0.9994507699999999	0.8451474293082362
CTBTabc	0.999450596	0.8571370886331752
UMPK4	0.9994502940000001	0.5
GALURDH	0.9994497259999999	0.8571381874360671
HMEDR	0.9994496039999999	0.8571381874360674
GABAVESSEC_1	0.999447602	0.845147429308235
GABAVESSEC	0.999447602	0.4662420903352946
4ABUTabcpp	0.999447602	0.845147429308235
NOPD	0.9994459920000001	0.7324681836959953
r1382	0.999445676	0.7956932033018357
LCTSabc	0.9994456640000001	0.8451474293082133
MTHFD_1	0.999444936	0.8944524726594653
PHEabc	0.999443636	0.8451474293082133
ARGDI	0.9994415400000001	0.6928137954848833
FPGS4_1	0.99944144	0.6286214228591853
BSORx	0.9994374160000001	0.7581950774869756
GLNSP3	0.9994369320000001	0.717124617286355
ALDD32	0.99943604	0.8661989666559915
GLACO	0.99943604	0.8661989666559915
H4THDPR	0.9994348479999999	0.7911572899235373
SHEME2abcpp	0.9994322880000001	0.8451474293082134
ETHAt	0.99943223	0.7071067811865475
P5CR_1	0.9994319060000001	0.9486877683642091
PRO1y	0.9994319060000001	1.0
PDE3	0.9994305299999999	0.6708393544946075
URIK2_1	0.999428878	0.8944524726594276
TARTD	0.999427506	0.6666352586450653
DHRG2	0.9994260240000001	0.7926157663074909
Cut1	0.999425016	0.8571370886331748
Cuabc	0.999425016	0.8571370886331748
AMPEP9	0.999425012	0.5
AMPTASEGM	0.999425012	0.5
5APTNabcpp	0.99942445	0.8451474293082355
GLYt2r	0.9994216980000001	0.603030436654264
MI3PP_2	0.9994212499999999	0.7499646643109623
MI3PP_1	0.9994212499999999	0.6761083878196538
MI4PP_1	0.9994212499999999	0.6761083878196537
MI4PP_2	0.9994212499999999	0.7499646643109623
CMtexabc	0.999420516	0.8451474293082323
CAMPt	0.999419084	0.8451474293082349
LTHRK	0.9994173180000001	0.6324336821970228
HDCAt2	0.9994165340000001	0.603030436654264
AMCOXO	0.9994164079999999	0.6299277874145289
TAGabc	0.99941561	0.8485201426612172
MNDNS2	0.9994147800000001	0.9234253621109356
R15BPK	0.9994141500000001	0.6123724356957946
PEAtabcpp	0.99941256	0.8451474293082133
GDPMANNDH	0.99941041	0.9263670758566205
SUCRabcpp_syn	0.9994083680000001	0.8451474293082134
PPPGO4	0.9994083679999999	0.6708203932499369
ALAt2r	0.999406866	0.603030436654264
THPPP	0.9994057699999999	0.6708393544945755
ARGARGr	0.9994056779999999	0.4714267290929597
SUCRabc	0.99940545	0.8451474293082134
PACALtabcpp	0.9994051220000001	0.8451474293082133
CYP3	0.9994034599999999	0.701920628016685
R05217_nad	0.9994034599999999	0.8131475748269562
RE2675C_1	0.9994034599999999	0.7378763739904328
MXMO	0.9994034599999999	0.7019206280166864
HPHACA	0.9994034599999999	0.7019206280166916
3HCINNMH	0.9994034599999999	0.7019206280166931
CACNAO2	0.9994034599999999	0.7019206280166956
XMO	0.9994034599999999	0.701920628016685
HPA3MO	0.9994034599999999	0.7019206280166931
KSH	0.9994034599999999	0.7019206280166935
RE1309C	0.9994034599999999	0.7019206280166937
RE2155C	0.9994034599999999	0.7019206280166937
3HPAOX	0.9994034599999999	0.7019206280166931
DESAT18_10	0.9994034599999999	0.7378763739904328
3HPPPNH	0.9994034599999999	0.7019206280166931
DESAT18_12	0.9994034599999999	0.7378763739904328
DESAT24_1	0.9994034599999999	0.7378763739904328
DESAT18_7	0.9994034599999999	0.7378763739904328
DESAT20_2	0.9994034599999999	0.7378763739904328
DESAT18_9	0.9994034599999999	0.7378763739904328
DESAT20_1	0.9994034599999999	0.7378763739904328
C22STDSx	0.9994034599999999	0.7378763739904328
FLAVO2	0.9994034599999999	0.6171219970428505
RE2220C	0.9994034599999999	0.7019206280166935
r0267	0.9994034599999999	0.701920628016694
CYP1	0.9994034599999999	0.7019206280166953
HMR_1557	0.9994034599999999	0.7378763739904326
RE2221C	0.9994034599999999	0.7019206280166937
4HPAOX	0.9994034599999999	0.7019206280166931
LNLCCOADS	0.9994034599999999	0.7378763739904328
BCAROHX21	0.9994034599999999	0.701920628016685
PRE3BS	0.9994034599999999	0.7019206280166868
4HOXPACMON	0.9994034599999999	0.7019206280166931
BCAROHX11	0.9994034599999999	0.7019206280166952
RE2675C	0.9994034599999999	0.7378763739904328
ECHINH	0.9994034599999999	0.7019206280166931
PXMO	0.9994034599999999	0.701920628016683
MTHFR3	0.9994031720000001	0.7698084195109669
MTHFR3_1	0.9994031720000001	0.681927183508132
K2L4Aabctex	0.9994030259999999	0.8451474293082133
GGSPMDS	0.999400492	0.7142741772663576
CU1abcpp	0.999399936	0.8451474293082303
SPMDt2pp	0.9993991099999999	0.6737222121180899
PYOVD2tex	0.9993960060000001	0.8451474293082134
NAt6	0.9993937620000001	0.603030436654264
NAt3_2	0.9993937620000001	0.9486832980505138
NAt3_15	0.9993937620000001	0.9805806756909202
NAt3_0_5	0.9993937620000001	0.9486832980505138
ALDD6	0.999391896	0.8571381874360675
THFOR1	0.9993918659999999	0.8399548730546252
FAH3_1	0.999390116	0.7001400420140049
LAAL28	0.9993886099999999	0.6761083878196626
FAEL205	0.999387636	0.9442624533367028
FAEL184	0.999387636	0.9442624533367028
FAEL183	0.999387636	0.9442624533367028
FAEL204	0.999387636	0.9442624533367023
URIK1_1	0.999387022	0.6123724356957946
DOPAVESSEC	0.9993867980000001	0.7254665367360625
DOPAVESSEC_1	0.9993867980000001	0.8451474293082258
RBPC	0.9993857399999999	0.6228350292010192
CAATPS_1	0.9993845020000001	0.8571370886331333
CAATPS	0.9993845020000001	0.8386242877382567
3PGP	0.9993839039999999	0.5669581559298873
FDH	0.9993839000000001	0.670839354494597
GDTP	0.9993820959999999	0.9486877683642236
ALDD19x_P	0.999379888	0.8618544154691756
MSADC	0.9993789100000001	0.6859943405700353
X00002	0.9993783439999999	0.6996057912863543
UDPGALOR	0.999378222	0.9263670758566209
TRDR4	0.9993780899999999	0.7142741772662788
FAS200	0.99937718	0.9534345007161859
FAS240_L	0.99937718	0.9925664142900392
PRAIS_1	0.999376614	0.9525729334313238
ALDD10	0.9993733260000001	0.8571381874360664
THRt2rpp	0.99937281	0.6737222121180899
FADD17	0.9993722399999999	0.6707824678423822
PYRDC2	0.9993690519999999	0.6761083878196463
THD2	0.999365748	0.6963195698637539
ALCD2ir	0.9993644300000002	1.0
ARGSS2	0.999364134	0.9258387916917308
r1329	0.9993632979999999	0.5773774686935123
FLNDPR2r	0.999363196	0.6882523208797664
FRNDPR2r	0.999363196	0.832059339690101
AKGCAL	0.9993622819999999	0.5999773870768071
SACCD_c	0.999361438	0.7324681836959952
ICHDx	0.999361124	0.5999773870767741
NTRIR4pp	0.999360714	0.5669467095138409
FE2DMT1	0.9993594440000001	0.603030436654264
HPPK	0.99935922	0.5999773870768453
THMTP	0.999356448	0.6761083878196121
4ABUTD	0.999350956	0.8618544154691721
CBPS_1	0.999350562	0.9737343430775418
FAS120	0.999350018	0.9538523420925598
UDPACGLUDH	0.99934678	0.4757975377699166
UACGAMDH2	0.99934678	0.4757975377699166
GNP	0.9993447440000001	0.5669581559298873
MTHFD2	0.9993445400000001	0.7027481530851054
G3PD6	0.9993434240000001	0.5
CAPROICc	0.9993424519999999	0.7999886935384561
DOHDUS	0.999341652	0.7142741772663052
CYSIabcpp	0.9993415000000001	0.8451474293082298
DPROabcpp	0.9993415000000001	0.8451474293082134
BILGLCURte	0.9993415000000001	0.8451474293082359
DSPVSteb	0.9993415000000001	0.8451474293082254
DVALabcpp	0.9993415000000001	0.8451474293082134
EANDRSTRNte	0.9993415000000001	0.8451474293082248
DIPEPabc6	0.9993415000000001	0.8451474293082369
ECA4COLIPAabctex	0.9993415000000001	0.8451474293082248
BILDGLCURte	0.9993415000000001	0.845147429308236
DIPEPabc7	0.9993415000000001	0.8451474293082369
DORNabcpp	0.9993415000000001	0.8451474293082133
DIPEPabc8	0.9993415000000001	0.8451474293082163
DOPA4GLCURt	0.9993415000000001	0.8451474293082258
DIPEPabc9	0.9993415000000001	0.8451474293082162
DOPA3GLCURt	0.9993415000000001	0.845147429308226
CYSAMPtev	0.9993415000000001	0.8451474293082298
DJENKabc	0.9993415000000001	0.8451474293082266
BLAMDabcpp	0.9993415000000001	0.8451474293082364
DMSO2abcpp	0.9993415000000001	0.8451474293082263
DLEUabcpp	0.9993415000000001	0.8451474293082133
DLYSabcpp	0.9993415000000001	0.8451474293082133
DODECANACt	0.9993415000000001	0.845147429308226
DIPEPabc11	0.9993415000000001	0.845147429308216
DIPEPabc5	0.9993415000000001	0.8451474293082369
C05463t1	0.9993415000000001	0.8451474293082134
ALAGLNtr	0.9993415000000001	0.8451474293082369
C05301te	0.9993415000000001	0.8451474293082357
C05299te	0.9993415000000001	0.8451474293082357
HISTAVESSEC_1	0.9993415000000001	0.8451474293082133
HISTAVESSEC	0.9993415000000001	0.7254665367360549
C05298te	0.9993415000000001	0.8451474293082357
HISHISabcpp	0.9993415000000001	0.8451474293082133
C04805ATP	0.9993415000000001	0.8451474293082357
C04717ATP	0.9993415000000001	0.8451474293082356
ALAGLYtr	0.9993415000000001	0.8451474293082369
C04483t1	0.9993415000000001	0.8451474293082287
HISGLYabcpp	0.9993415000000001	0.8451474293082133
C03990ATP	0.9993415000000001	0.845147429308236
C03681te	0.9993415000000001	0.8451474293082356
ALAHISabcpp	0.9993415000000001	0.8451474293082369
C05302te	0.9993415000000001	0.8451474293082357
C05769te	0.9993415000000001	0.8451474293082357
DIPEPabc4	0.9993415000000001	0.8451474293082362
C05770te	0.9993415000000001	0.8451474293082357
C14771ATP	0.9993415000000001	0.8451474293082357
C14825ATP	0.9993415000000001	0.8451474293082357
C14770ATP	0.9993415000000001	0.8451474293082357
C14826ATP	0.9993415000000001	0.8451474293082357
C14769td2	0.9993415000000001	0.8451474293082357
CE0328t	0.9993415000000001	0.8451474293082311
C14768ATP	0.9993415000000001	0.8451474293082357
CE1243ATP	0.9993415000000001	0.8451474293082357
DARGabcpp	0.9993415000000001	0.8451474293082369
CE1273t1	0.9993415000000001	0.8451474293082357
DASNabcpp	0.9993415000000001	0.8451474293082369
DCA24Gte	0.9993415000000001	0.8451474293082291
CE1297t	0.9993415000000001	0.8451474293082358
DCA3Gte	0.9993415000000001	0.845147429308229
DCA3Sabc	0.9993415000000001	0.845147429308229
ALAHIStr	0.9993415000000001	0.8451474293082369
ALALEUabcpp	0.9993415000000001	0.8451474293082369
ALALEUt	0.9993415000000001	0.8451474293082369
HEXSabc	0.9993415000000001	0.8451474293082133
DIGALSGALSIDEATPte	0.9993415000000001	0.8451474293082267
DIPEPabc1	0.9993415000000001	0.8451474293082369
DIPEPabc10	0.9993415000000001	0.845147429308216
ECTOabcpp	0.9993415000000001	0.8451474293082246
DIPEPabc12	0.9993415000000001	0.8451474293082133
HCA6Gte	0.9993415000000001	0.8451474293082133
HCA24Gte	0.9993415000000001	0.8451474293082133
HC02220te	0.9993415000000001	0.8451474293082362
HC02196te	0.9993415000000001	0.845147429308236
HC02195te	0.9993415000000001	0.845147429308236
HC02194te	0.9993415000000001	0.845147429308236
DIPEPabc13	0.9993415000000001	0.8451474293082163
DIPEPabc14	0.9993415000000001	0.8451474293082157
DIPEPabc2	0.9993415000000001	0.8451474293082369
DIPEPabc3	0.9993415000000001	0.8451474293082369
HDCA24Gte	0.9993415000000001	0.8451474293082133
DHGLZABCt	0.9993415000000001	0.8451474293082272
HDCA6Gte	0.9993415000000001	0.8451474293082133
ALATRPabcpp	0.9993415000000001	0.8451474293082369
CE1352te	0.9993415000000001	0.8451474293082358
HEXDTRte	0.9993415000000001	0.8451474293082133
HEXDIACATP	0.9993415000000001	0.8451474293082133
CE1447te	0.9993415000000001	0.8451474293082358
ALATHRabcpp	0.9993415000000001	0.8451474293082369
ALATHRtr	0.9993415000000001	0.8451474293082369
CE2006te	0.9993415000000001	0.8451474293082358
DHEAte	0.9993415000000001	0.8451474293082275
CE2047te	0.9993415000000001	0.8451474293082358
DESFVSteb	0.9993415000000001	0.8451474293082282
DGUDBUTNabcpp	0.9993415000000001	0.8451474293082277
DHBSZ3FEabcpp	0.9993415000000001	0.8451474293082218
DHCHOLESTANATEATP	0.9993415000000001	0.8451474293082276
DHEASABCCte	0.9993415000000001	0.8451474293082273
ECTOINEabc	0.9993415000000001	0.8451474293082245
CDCA3Gte	0.9993415000000001	0.8451474293082343
EIC21114TRte	0.9993415000000001	0.8451474293082245
AM4NCSteb	0.9993415000000001	0.8451474293082369
AM1CCSteb	0.9993415000000001	0.8451474293082369
AM1CGLCteb	0.9993415000000001	0.8451474293082369
CE5026t	0.9993415000000001	0.8451474293082359
FOLABCCte	0.9993415000000001	0.8451474293082206
AM4NC9CSteb	0.9993415000000001	0.8451474293082369
CMCBTFabcpp	0.9993415000000001	0.8451474293082224
CE5072te	0.9993415000000001	0.8451474293082359
AM1C9CSteb	0.9993415000000001	0.8451474293082369
CLIPAabctex	0.9993415000000001	0.8451474293082133
CHSTEROLt_1	0.9993415000000001	0.8451474293082331
AM9CSAteb	0.9993415000000001	0.8451474293082369
CHSTEROLt	0.9993415000000001	0.8451474293082331
CHOLSabc_1	0.9993415000000001	0.8451474293082332
CHOLSabc	0.9993415000000001	0.8451474293082331
GLYGLNabcpp	0.9993415000000001	0.8451474293082152
AM1C4N9CSteb	0.9993415000000001	0.8451474293082369
BALALEUabcpp	0.9993415000000001	0.8451474293082364
AM1A4NCSteb	0.9993415000000001	0.8451474293082369
CE5025t	0.9993415000000001	0.8451474293082359
AM19CSteb	0.9993415000000001	0.8451474293082369
FEOXAMabcpp	0.9993415000000001	0.8451474293082215
FEROXBFEabcpp	0.9993415000000001	0.8451474293082215
FEROXEFEabcpp	0.9993415000000001	0.8451474293082214
FEROXGFEabcpp	0.9993415000000001	0.8451474293082214
GLYGLYabcpp	0.9993415000000001	0.8451474293082151
GLYGLNtr	0.9993415000000001	0.8451474293082162
FERRICHabc	0.9993415000000001	0.8451474293082213
AM1ACSteb	0.9993415000000001	0.8451474293082369
GLYGLYGLNtr	0.9993415000000001	0.8451474293082148
FERXAabc	0.9993415000000001	0.8451474293082213
AM1ALCSteb	0.9993415000000001	0.8451474293082369
GLYGLUabcpp	0.9993415000000001	0.8451474293082151
CHOLATEt3	0.9993415000000001	0.8451474293082333
CBIabc	0.9993415000000001	0.8451474293082347
ARBTNabcpp	0.9993415000000001	0.8451474293082369
GLCGLYCabcpp_syn	0.9993415000000001	0.8451474293082175
GDCA3Sabc	0.9993415000000001	0.845147429308218
ANDRSTRNGLCte	0.9993415000000001	0.8451474293082369
ANDRSTNDNte	0.9993415000000001	0.8451474293082369
ANDRSTANDRte	0.9993415000000001	0.8451474293082369
CEL6abc	0.9993415000000001	0.8451474293082338
GLC3MEACPtev	0.9993415000000001	0.8451474293082175
CE7172ATP	0.9993415000000001	0.8451474293082359
CBIuabcpp	0.9993415000000001	0.8451474293082347
GLCMAN4abc	0.9993415000000001	0.8451474293082174
GLCMAN6abc	0.9993415000000001	0.8451474293082174
CE7096te	0.9993415000000001	0.8451474293082359
CE7090te	0.9993415000000001	0.8451474293082359
CE7085te	0.9993415000000001	0.8451474293082359
CDCA24Gte	0.9993415000000001	0.8451474293082343
GCHOLAt3	0.9993415000000001	0.8451474293082181
CELabc	0.9993415000000001	0.8451474293082338
GCDCA3Sabc	0.9993415000000001	0.8451474293082182
GCA3Sabc	0.9993415000000001	0.8451474293082183
GBBTNabc	0.9993415000000001	0.8451474293082183
GALMAN6abc	0.9993415000000001	0.8451474293082188
GALMAN4abc	0.9993415000000001	0.8451474293082188
G3Pabc	0.9993415000000001	0.8451474293082135
CE7082ATP	0.9993415000000001	0.8451474293082359
FVSteb	0.9993415000000001	0.84514742930822
CE7081tm	0.9993415000000001	0.8451474293082359
CE6247t	0.9993415000000001	0.8451474293082359
CGMPt	0.9993415000000001	0.8451474293082349
CBL2abc	0.9993415000000001	0.8451474293082346
CBL1abcpp	0.9993415000000001	0.8451474293082347
CBL1abc	0.9993415000000001	0.8451474293082347
CBL1HBIabc	0.9993415000000001	0.8451474293082346
FECRMabcpp	0.9993415000000001	0.8451474293082216
GLYMETabcpp	0.9993415000000001	0.8451474293082148
GLYMETtr	0.9993415000000001	0.8451474293082157
CRVSATPthc	0.9993415000000001	0.8451474293082308
CSAtu	0.9993415000000001	0.8451474293082307
CSASULPteb	0.9993415000000001	0.8451474293082307
CRVSM24teb	0.9993415000000001	0.8451474293082307
CE7083t	0.9993415000000001	0.8451474293082359
CRVSM1teb	0.9993415000000001	0.8451474293082308
CRVSATPtu	0.9993415000000001	0.8451474293082308
CRGLZABCt	0.9993415000000001	0.8451474293082313
GUDCA3Sabc	0.9993415000000001	0.8451474293082138
CA24Gte	0.9993415000000001	0.8451474293082353
CPGNabcpp	0.9993415000000001	0.8451474293082314
CE2049te	0.9993415000000001	0.8451474293082358
CA3Sabc	0.9993415000000001	0.845147429308235
COPROSTabc	0.9993415000000001	0.8451474293082315
CE2209te	0.9993415000000001	0.8451474293082358
ATVACIDtu	0.9993415000000001	0.8451474293082368
ATVLACtu	0.9993415000000001	0.8451474293082368
ESTRSABCtc	0.9993415000000001	0.8451474293082236
AU1abcpp	0.9993415000000001	0.8451474293082368
ESTROSABCCte	0.9993415000000001	0.8451474293082236
ESTRONEte	0.9993415000000001	0.8451474293082236
ESTRONEGLCt	0.9993415000000001	0.8451474293082236
ESTRIOLGLCte	0.9993415000000001	0.8451474293082237
Am1CSAteb	0.9993415000000001	0.8451474293082369
ESTRIOLATP	0.9993415000000001	0.8451474293082237
ESTRADIOLGLCt2	0.9993415000000001	0.845147429308224
ESTRAABCtc	0.9993415000000001	0.845147429308224
EPOXTACteb	0.9993415000000001	0.8451474293082241
BALAALAabcpp	0.9993415000000001	0.8451474293082367
BALABALAabcpp	0.9993415000000001	0.8451474293082366
ENLIPAabctex	0.9993415000000001	0.8451474293082242
BALAGLYabcpp	0.9993415000000001	0.8451474293082366
GUDPTNabcpp	0.9993415000000001	0.8451474293082137
GUDACabcpp	0.9993415000000001	0.8451474293082138
FECRMabc	0.9993415000000001	0.8451474293082216
ALLabcpp	0.9993415000000001	0.8451474293082369
GM2LIPAabcpp	0.9993415000000001	0.8451474293082133
GM1LIPAabctex	0.9993415000000001	0.8451474293082146
GM1LIPAabcpp	0.9993415000000001	0.8451474293082133
GLZABCteb	0.9993415000000001	0.8451474293082146
FBACabcpp	0.9993415000000001	0.8451474293082224
CE4843t	0.9993415000000001	0.8451474293082245
FE3DHBZSabcpp	0.9993415000000001	0.8451474293082218
CE2211te	0.9993415000000001	0.8451474293082358
CARNabcpp	0.9993415000000001	0.8451474293082348
FE3HOXabcpp	0.9993415000000001	0.8451474293082218
FECHEabcpp	0.9993415000000001	0.8451474293082217
CE4877te	0.9993415000000001	0.8451474293082359
GLYSERabcpp	0.9993415000000001	0.8451474293082148
GLYPHEabcpp	0.9993415000000001	0.8451474293082148
GM2LIPAabctex	0.9993415000000001	0.8451474293082145
COLIPABabcpp	0.9993415000000001	0.845147429308232
COLIPAPabctex	0.9993415000000001	0.8451474293082315
COLIPAabcex	0.9993415000000001	0.8451474293082317
ARSENBabc	0.9993415000000001	0.8451474293082369
CE2537ATP	0.9993415000000001	0.8451474293082359
ARSabc	0.9993415000000001	0.8451474293082369
COLIPAabcpp	0.9993415000000001	0.8451474293082317
COLIPAabcpp_kt	0.9993415000000001	0.8451474293082133
COLIPAabcppmin	0.9993415000000001	0.8451474293082315
CE2537ABCt	0.9993415000000001	0.8451474293082359
GTACMPtev	0.9993415000000001	0.8451474293082143
COLIPAabctex	0.9993415000000001	0.8451474293082317
CE2513ATP	0.9993415000000001	0.8451474293082133
CE2510t	0.9993415000000001	0.8451474293082359
CE2510ABCt	0.9993415000000001	0.8451474293082358
CE2445t	0.9993415000000001	0.8451474293082358
CRVSM23teb	0.9993415000000001	0.8451474293082307
ICDCHOLabc	0.9993415000000001	0.8451474293082133
PE18111Z1819Zt	0.9993415000000001	0.8451474293082133
PHYQt	0.9993415000000001	0.8451474293082133
LVSTACIDtu	0.9993415000000001	0.8451474293082133
5HTRPVESSEC	0.9993415000000001	0.7254665367360819
PGLYCABCte	0.9993415000000001	0.8451474293082133
5HPETATP	0.9993415000000001	0.8451474293082355
LTHSTRLABCt	0.9993415000000001	0.8451474293082133
LSTNtu	0.9993415000000001	0.8451474293082133
PGP18111Z160t	0.9993415000000001	0.8451474293082133
PGP1819Z160t	0.9993415000000001	0.8451474293082133
5EIPENCte	0.9993415000000001	0.8451474293082355
PLPSabctex	0.9993415000000001	0.8451474293082133
PEALtabc	0.9993415000000001	0.8451474293082133
LIPTabc	0.9993415000000001	0.8451474293082133
LIPAabctex	0.9993415000000001	0.8451474293082133
5ADTSTSTERONEGLCte	0.9993415000000001	0.8451474293082355
56EPPVSteb	0.9993415000000001	0.8451474293082355
LIPAabcpp	0.9993415000000001	0.8451474293082133
ACOLIPAabctex	0.9993415000000001	0.8451474293082368
LIPACabcpp	0.9993415000000001	0.8451474293082133
LIPABabcpp	0.9993415000000001	0.8451474293082133
LIPAAabcpp	0.9993415000000001	0.8451474293082133
LVSTPGPtu	0.9993415000000001	0.8451474293082133
LYSGLUGLYtr	0.9993415000000001	0.8451474293082133
5HTRPVESSEC_1	0.9993415000000001	0.8451474293082355
PG1819Z160t	0.9993415000000001	0.8451474293082133
PEAR_HSABCt	0.9993415000000001	0.8451474293082133
MCBTFabcpp	0.9993415000000001	0.8451474293082218
PEDH203_HSABCt	0.9993415000000001	0.8451474293082133
6BHGLZGLCABCt	0.9993415000000001	0.8451474293082356
6BHGLZABCt	0.9993415000000001	0.8451474293082356
MANTTRabc	0.9993415000000001	0.8451474293082133
PEFLIP	0.9993415000000001	0.8451474293082133
MANTRabc	0.9993415000000001	0.8451474293082133
MANBabc	0.9993415000000001	0.8451474293082133
PEFLIP_cho	0.9993415000000001	0.8451474293082133
6AHGLZABCt	0.9993415000000001	0.8451474293082356
PELINL_HSABCt	0.9993415000000001	0.8451474293082133
PELPALM_HSABCt	0.9993415000000001	0.8451474293082133
5OXPROabcpp	0.9993415000000001	0.8451474293082356
5OHFVSteb	0.9993415000000001	0.8451474293082356
PEOLE_HSABCt	0.9993415000000001	0.8451474293082133
PEPALM_HSASBCt	0.9993415000000001	0.8451474293082133
PESTE_HSABCt	0.9993415000000001	0.8451474293082133
PG18111Z160t	0.9993415000000001	0.8451474293082133
56DHPVSteb	0.9993415000000001	0.8451474293082355
PPATabc	0.9993415000000001	0.8451474293082134
4PYRDX	0.9993415000000001	0.8451474293082355
LANTHabc	0.9993415000000001	0.8451474293082133
4HPROLTabcpp	0.9993415000000001	0.8451474293082353
PTVSTATPtu	0.9993415000000001	0.8451474293082134
PTVSTM3eb	0.9993415000000001	0.8451474293082134
PURabc1	0.9993415000000001	0.8451474293082134
4HPRODCabcpp	0.9993415000000001	0.8451474293082353
PVSATPtu	0.9993415000000001	0.8451474293082134
PVSGLUCteb	0.9993415000000001	0.8451474293082134
PYOVDtex	0.9993415000000001	0.8451474293082134
Pe13_HSABCt	0.9993415000000001	0.8451474293082133
4HATVLACteb	0.9993415000000001	0.845147429308235
4HATVACIDteb	0.9993415000000001	0.845147429308235
4GLU56DIHDINDt	0.9993415000000001	0.845147429308235
4BHGLZABCt	0.9993415000000001	0.845147429308235
O16A4COLIPAabctex	0.9993415000000001	0.8451474293082133
3OHACMPtev	0.9993415000000001	0.845147429308235
3MOXTYRESSte	0.9993415000000001	0.7254665367360836
RETABCtc	0.9993415000000001	0.8451474293082134
3ISPVSteb	0.9993415000000001	0.845147429308235
3HSMVACIDteb	0.9993415000000001	0.845147429308235
PSHSABCtc	0.9993415000000001	0.8451474293082134
LCA24Gte	0.9993415000000001	0.8451474293082133
PRGNLONESte	0.9993415000000001	0.8451474293082134
LCA3Gte	0.9993415000000001	0.8451474293082133
PRGNLONEte	0.9993415000000001	0.8451474293082134
LEULEUabcpp	0.9993415000000001	0.8451474293082133
LEUKTRB4WOHt	0.9993415000000001	0.8451474293082133
PRISTte	0.9993415000000001	0.8451474293082134
PROHISGLUtr	0.9993415000000001	0.8451474293082134
LEUKTRB4WCOOHt	0.9993415000000001	0.8451474293082133
LEUKABCtc	0.9993415000000001	0.8451474293082133
PROLBabc	0.9993415000000001	0.8451474293082134
PROSTGE1t3	0.9993415000000001	0.8451474293082134
LCYSTabcpp	0.9993415000000001	0.8451474293082362
PROSTGE2t3	0.9993415000000001	0.8451474293082134
PS120abcpp	0.9993415000000001	0.8451474293082134
PS140abcpp	0.9993415000000001	0.8451474293082134
LCYSTabc	0.9993415000000001	0.8451474293082362
PS141abcpp	0.9993415000000001	0.8451474293082134
PS180abcpp	0.9993415000000001	0.8451474293082134
PSFLIP	0.9993415000000001	0.8451474293082134
PSFLIP_cho	0.9993415000000001	0.8451474293082134
LCA3Sabc	0.9993415000000001	0.8451474293082133
6CSMVACIDteb	0.9993415000000001	0.8451474293082356
PEAL2tabc	0.9993415000000001	0.8451474293082133
3HPVSTETteb	0.9993415000000001	0.845147429308235
PCHOLN183_HSABCt	0.9993415000000001	0.8451474293082133
ACMPtu	0.9993415000000001	0.8451474293082368
PCHOLDOC_HSABCt	0.9993415000000001	0.8451474293082133
PCHOLEIC_HSABCt	0.9993415000000001	0.8451474293082133
PCHOLET_HSABCt	0.9993415000000001	0.8451474293082133
PCHOLHEP_HSABCt	0.9993415000000001	0.8451474293082133
PCHOLLINL_HSABCt	0.9993415000000001	0.8451474293082133
PCHOLMYR_HsABCt	0.9993415000000001	0.8451474293082133
PCHOLN15_HSABCt	0.9993415000000001	0.8451474293082133
PCHOLN1836_HSABCt	0.9993415000000001	0.8451474293082133
PCHOLN19_HSABCt	0.9993415000000001	0.8451474293082133
MDZtu	0.9993415000000001	0.8451474293082133
NDERSVteb	0.9993415000000001	0.8451474293082133
NCBMPTSabcpp	0.9993415000000001	0.8451474293082366
PCHOLN201_HSABCt	0.9993415000000001	0.8451474293082133
7KILTCHOLATP	0.9993415000000001	0.8451474293082356
PCHOLN203_HSABCt	0.9993415000000001	0.8451474293082133
7HPVSteb	0.9993415000000001	0.8451474293082356
PCHOLN204_HSABCt	0.9993415000000001	0.8451474293082133
7DHCHSTEROLt	0.9993415000000001	0.8451474293082356
PCHOLN205_HSABCt	0.9993415000000001	0.8451474293082133
ACMPthc	0.9993415000000001	0.8451474293082368
ACMPGLUthc	0.9993415000000001	0.8451474293082368
ACMPGLUtep	0.9993415000000001	0.8451474293082368
PCHOLAR_HSABCt	0.9993415000000001	0.8451474293082133
OARGabcpp	0.9993415000000001	0.8451474293082355
OSKTabcpp	0.9993415000000001	0.8451474293082134
PAFABCt	0.9993415000000001	0.8451474293082133
NRVNCABCt	0.9993415000000001	0.8451474293082133
NRPPHRVESSEC_1	0.9993415000000001	0.8451474293082133
NRPPHRVESSEC	0.9993415000000001	0.7254665367360549
PAIL18111Z160t	0.9993415000000001	0.8451474293082133
ACHVESSEC	0.9993415000000001	0.7254665367360739
ACHVESSEC_1	0.9993415000000001	0.8451474293082368
PAIL1819Z160t	0.9993415000000001	0.8451474293082133
NORMETEVESSte	0.9993415000000001	0.7254665367360549
PB2abcpp	0.9993415000000001	0.8451474293082133
PCHLN225_HSABCt	0.9993415000000001	0.8451474293082133
PCHOL2LINL_HSABCt	0.9993415000000001	0.8451474293082133
PCHOL2OLE_HSABCt	0.9993415000000001	0.8451474293082133
NMTHDA	0.9993415000000001	0.8682420635099772
PCHOL2STE_HSABCt	0.9993415000000001	0.8451474293082133
ACMPGLUTtep	0.9993415000000001	0.8451474293082368
ACMPGLUTthc	0.9993415000000001	0.8451474293082368
PCHOLN224_HSABCt	0.9993415000000001	0.8451474293082133
7DHCHOLabc	0.9993415000000001	0.8451474293082356
PCHOLN2254_HSABCt	0.9993415000000001	0.8451474293082133
PE1801845Z9Z12Z15Zt	0.9993415000000001	0.8451474293082133
PE18111Z1829Z12Zt	0.9993415000000001	0.8451474293082133
PE18111Z1835Z9Z12Zt	0.9993415000000001	0.8451474293082133
PE18111Z1845Z9Z12Z15Zt	0.9993415000000001	0.8451474293082133
MHGLZABCt	0.9993415000000001	0.8451474293082133
PE1819Z1819Zt	0.9993415000000001	0.8451474293082133
6HMSMVACIDteb	0.9993415000000001	0.8451474293082356
PE1819Z1829Z12Zt	0.9993415000000001	0.8451474293082133
PE1819Z1835Z9Z12Zt	0.9993415000000001	0.8451474293082133
PE1819Z1845Z9Z12Z15Zt	0.9993415000000001	0.8451474293082133
MERACMPthc	0.9993415000000001	0.8451474293082133
PE1829Z12Z1835Z9Z12Zt	0.9993415000000001	0.8451474293082133
MERACMPtep	0.9993415000000001	0.8451474293082133
MEPNabcpp	0.9993415000000001	0.8451474293082133
PE203_HSABCt	0.9993415000000001	0.8451474293082133
PE226_HSABCt	0.9993415000000001	0.8451474293082133
MEPIVESSte_cho	0.9993415000000001	0.8451474293082133
MEPIVESSte	0.9993415000000001	0.7254665367360549
6EPSteb	0.9993415000000001	0.8451474293082356
PE2LINL_HSABCt	0.9993415000000001	0.8451474293082133
6HSMVACIDteb	0.9993415000000001	0.8451474293082356
PE1801835Z9Z12Zt	0.9993415000000001	0.8451474293082133
PCHOLN225_HSABCt	0.9993415000000001	0.8451474293082133
MOPSabc	0.9993415000000001	0.8451474293082133
7DHCDCHOLabc	0.9993415000000001	0.8451474293082356
PCHOLN264_HSABCt	0.9993415000000001	0.8451474293082133
PCHOLOLE_HSABCt	0.9993415000000001	0.8451474293082133
7BHGLZGLCABCt	0.9993415000000001	0.8451474293082356
7BHGLZABCt	0.9993415000000001	0.8451474293082356
PCHOLPALME_HSABCt	0.9993415000000001	0.8451474293082133
7AHGLZABCt	0.9993415000000001	0.8451474293082356
PCHOLSTE_HSABCt	0.9993415000000001	0.8451474293082133
PCt	0.9993415000000001	0.8451474293082133
PCt_cho	0.9993415000000001	0.8451474293082133
6OHFVSteb	0.9993415000000001	0.8451474293082356
PE12_HSABCt	0.9993415000000001	0.8451474293082133
PE14_HSABCt	0.9993415000000001	0.8451474293082133
PE15_HSABCt	0.9993415000000001	0.8451474293082133
PE161_HSABCt	0.9993415000000001	0.8451474293082133
6MELVACtbc	0.9993415000000001	0.8451474293082356
PE17_HSABCt	0.9993415000000001	0.8451474293082133
PE1801819Zt	0.9993415000000001	0.8451474293082133
PE1801829Z12Zt	0.9993415000000001	0.8451474293082133
3HPVSteb	0.9993415000000001	0.845147429308235
OANTIabcpp	0.9993415000000001	0.8451474293082133
RSVATPtu	0.9993415000000001	0.8451474293082134
TUNGSabcpp	0.9993415000000001	0.8451474293082134
UCHOLabc	0.9993415000000001	0.8451474293082134
UDCA3Sabc	0.9993415000000001	0.8451474293082134
12HARACHDte	0.9993415000000001	0.8451474293082343
21HPRGNLONEt1	0.9993415000000001	0.8451474293082346
12HPETATP	0.9993415000000001	0.8451474293082343
1MNCAMti	0.9993415000000001	0.8451474293082346
VITEtl	0.9993415000000001	0.8451474293082368
r1522	0.9993415000000001	0.8451474293082133
HMR_0307	0.9993415000000001	0.8451474293082366
18HARACHDte	0.9993415000000001	0.8451474293082344
HMR_0469	0.9993415000000001	0.8451474293082133
WHARACHDt	0.9993415000000001	0.8451474293082134
17AHPRGSTRNte	0.9993415000000001	0.8451474293082344
17AHPRGNLONEte	0.9993415000000001	0.8451474293082344
12HTACRtu	0.9993415000000001	0.8451474293082343
XOL7AH3ATP	0.9993415000000001	0.8451474293082134
HMR_0439	0.9993415000000001	0.8451474293082364
TXB2t	0.9993415000000001	0.8451474293082134
TUDCA3Sabc	0.9993415000000001	0.8451474293082134
r1518	0.9993415000000001	0.8451474293082133
TSTSTERONEGLCte	0.9993415000000001	0.8451474293082134
THEXDDte	0.9993415000000001	0.8451474293082134
THIOGabc	0.9993415000000001	0.8451474293082134
THRNTt	0.9993415000000001	0.8451474293082134
2HATVLACteb	0.9993415000000001	0.8451474293082347
2HATVLACGLUCteb	0.9993415000000001	0.8451474293082347
THYOCHOLabc	0.9993415000000001	0.8451474293082134
2HATVACIDteb	0.9993415000000001	0.8451474293082347
2HATVACIDGLUCteb	0.9993415000000001	0.8451474293082347
12DHCHOLabc	0.9993415000000001	0.8451474293082343
AI2abcpp	0.9993415000000001	0.8451474293082133
TRIPVSteb	0.9993415000000001	0.8451474293082134
r1526	0.9993415000000001	0.848520142661213
r1525	0.9993415000000001	0.8451474293082264
HMR_0299	0.9993415000000001	0.8451474293082364
HMR_0303	0.9993415000000001	0.8451474293082364
TSACGLUCtev	0.9993415000000001	0.8451474293082134
TSACMSULtev	0.9993415000000001	0.8451474293082134
HMR_0435	0.9993415000000001	0.8451474293082364
HMR_0431	0.9993415000000001	0.8451474293082362
HMR_0427	0.9993415000000001	0.8451474293082286
HMR_0423	0.9993415000000001	0.8451474293082134
HMR_0363	0.9993415000000001	0.8451474293082134
13DAMPPabcpp	0.9993415000000001	0.8451474293082344
HMR_0359	0.9993415000000001	0.8451474293082245
HMR_0347	0.9993415000000001	0.8451474293082366
HMR_0343	0.9993415000000001	0.8451474293082133
r1520	0.9993415000000001	0.8451474293082133
HMR_0329	0.9993415000000001	0.8451474293082366
HMR_0325	0.9993415000000001	0.8451474293082364
1331TACRteb	0.9993415000000001	0.8451474293082344
r1519	0.9993415000000001	0.8451474293082243
AHANDROSTANGLCte	0.9993415000000001	0.8451474293082369
AHANDROSTANte	0.9993415000000001	0.8451474293082369
HMR_0321	0.9993415000000001	0.8451474293082261
r0993	0.9993415000000001	0.8451474293082356
r1026	0.9993415000000001	0.845147429308228
r1028	0.9993415000000001	0.8451474293082134
r1514	0.9993415000000001	0.8451474293082369
HMR_0317	0.9993415000000001	0.8451474293082261
HMR_0367	0.9993415000000001	0.8451474293082324
HMR_0371	0.9993415000000001	0.8451474293082134
1531TACRteb	0.9993415000000001	0.8451474293082344
XOL7AONEATP	0.9993415000000001	0.8451474293082134
XOLDIOLONEATP	0.9993415000000001	0.8451474293082134
15HPETATP	0.9993415000000001	0.8451474293082344
15DMTtu	0.9993415000000001	0.8451474293082344
HMR_0311	0.9993415000000001	0.8451474293082364
HMR_0419	0.9993415000000001	0.8451474293082134
HMR_0415	0.9993415000000001	0.8451474293082369
HMR_0395	0.9993415000000001	0.8451474293082364
HMR_0375	0.9993415000000001	0.8451474293082134
1513TACRtu	0.9993415000000001	0.8451474293082344
HMR_0391	0.9993415000000001	0.8451474293082364
pentso3abcpp	0.9993415000000001	0.8451474293082133
r1521	0.9993415000000001	0.8451474293082133
HMR_0387	0.9993415000000001	0.8451474293082364
13DMTtu	0.9993415000000001	0.8451474293082344
HMR_0383	0.9993415000000001	0.8451474293082362
HPDECEte	0.9993415000000001	0.8451474293082133
THCHOLSTOICATP	0.9993415000000001	0.8451474293082134
TETDECA511ACt	0.9993415000000001	0.8451474293082134
SMVACIDATPteb	0.9993415000000001	0.8451474293082134
SPHMYLN180241_hs_ATPt	0.9993415000000001	0.8451474293082134
SPHMYLN18114_hs_ATPt	0.9993415000000001	0.8451474293082134
AK2LGCHOLABCt	0.9993415000000001	0.8451474293082369
11DOCRTSLte	0.9993415000000001	0.8451474293082343
ISOP3PT	0.9993415000000001	0.8451474293082359
ISOLVSTtbc	0.9993415000000001	0.8451474293082133
ADOCBLabc	0.9993415000000001	0.8451474293082369
ADOCBLabcpp	0.9993415000000001	0.8451474293082369
ISOCHOLabc	0.9993415000000001	0.8451474293082133
SPHMYLN18115_hs_ATPt	0.9993415000000001	0.8451474293082134
SPHMYLN181161_hs_ATPt	0.9993415000000001	0.8451474293082134
SPHMYLN18116_hs_ATPt	0.9993415000000001	0.8451474293082134
SPHMYLN18117_hs_ATPt	0.9993415000000001	0.8451474293082134
3DHLCAabc	0.9993415000000001	0.8451474293082349
SPHMYLN181181_hs_ATPt	0.9993415000000001	0.8451474293082134
SPHMYLN18118_hs_ATPt	0.9993415000000001	0.8451474293082134
3DHDCAabc	0.9993415000000001	0.8451474293082349
SMVtu	0.9993415000000001	0.8451474293082134
HMR_0247	0.9993415000000001	0.8451474293082364
TDCA3Sabc	0.9993415000000001	0.8451474293082134
SMIA1Eabc	0.9993415000000001	0.8451474293082134
RSVLACteb	0.9993415000000001	0.8451474293082134
S3MEACMPtev	0.9993415000000001	0.8451474293082134
3HLVSTACtbc	0.9993415000000001	0.845147429308235
r2505	0.9993415000000001	0.845147429308236
HMR_0194	0.9993415000000001	0.8451474293082366
r1533_1	0.9993415000000001	0.8451474293082362
SALCHS2FEabcpp	0.9993415000000001	0.8451474293082134
HMR_0207	0.9993415000000001	0.8451474293082364
HMR_0211	0.9993415000000001	0.8451474293082366
HMR_0215	0.9993415000000001	0.8451474293082134
r1533	0.9993415000000001	0.8485201426612132
r1532_1	0.9993415000000001	0.845147429308236
r1532	0.9993415000000001	0.8485201426612132
HMR_0235	0.9993415000000001	0.8451474293082364
HMR_0239	0.9993415000000001	0.8451474293082133
SERGLUGLNtr	0.9993415000000001	0.8451474293082134
HMR_0243	0.9993415000000001	0.8451474293082362
SPHMYLN181201_hs_ATPt	0.9993415000000001	0.8451474293082134
SPHMYLN18120_hs_ATPt	0.9993415000000001	0.8451474293082134
3DHCHOLabc	0.9993415000000001	0.8451474293082349
31DMTtu	0.9993415000000001	0.8451474293082348
35DSMVteb	0.9993415000000001	0.8451474293082349
IBUPGLUCtpvb	0.9993415000000001	0.8451474293082133
STACMPtev	0.9993415000000001	0.8451474293082134
HMR_0273	0.9993415000000001	0.8451474293082364
HMR_0277	0.9993415000000001	0.8451474293082133
HMR_0281	0.9993415000000001	0.8451474293082366
HMR_0287	0.9993415000000001	0.8451474293082369
HYOCHOLabc	0.9993415000000001	0.8451474293082133
SPHMYLN18121_hs_ATPt	0.9993415000000001	0.8451474293082134
SULPACMPtev	0.9993415000000001	0.8451474293082134
HMR_0291	0.9993415000000001	0.8451474293082362
TACRtu	0.9993415000000001	0.8451474293082134
TCA3Sabc	0.9993415000000001	0.8451474293082134
TCDCA3Sabc	0.9993415000000001	0.8451474293082134
TCHOLABCtc	0.9993415000000001	0.8451474293082134
TCHOLAt3	0.9993415000000001	0.8451474293082134
SPRMabc	0.9993415000000001	0.8451474293082134
IBUP_Stbc	0.9993415000000001	0.8451474293082133
SPHS1Pt2e	0.9993415000000001	0.8451474293082134
SPHMYLN1824_hs_ATPt	0.9993415000000001	0.8451474293082134
ADRNLPVESSEC	0.9993415000000001	0.7254665367360731
SPHMYLN181221_hs_ATPt	0.9993415000000001	0.8451474293082134
ADRNLPVESSEC_1	0.9993415000000001	0.8451474293082369
3DHCDCHOLabc	0.9993415000000001	0.8451474293082349
HMR_0257	0.9993415000000001	0.8451474293082364
SPHMYLN18122_hs_ATPt	0.9993415000000001	0.8451474293082134
SPHMYLN18123_hs_ATPt	0.9993415000000001	0.8451474293082134
HMR_0261	0.9993415000000001	0.8451474293082134
ICLIPAabcpp	0.9993415000000001	0.8451474293082133
11DOCRTSTRNte	0.9993415000000001	0.8451474293082343
r1531_1	0.9993415000000001	0.845147429308236
SPHMYLN1825_hs_ATPt	0.9993415000000001	0.8451474293082134
AEPabc	0.9993415000000001	0.8451474293082347
AEPabcpp	0.9993415000000001	0.8451474293082347
SPHMYLN_HsATPte	0.9993415000000001	0.8451474293082134
r1531	0.9993415000000001	0.8485201426612132
r1517	0.9993415000000001	0.8451474293082134
MTHFC_1	0.9993405599999999	0.8660662030402638
PGLYCP_1	0.9993400720000001	0.6761083878196441
UI45AH	0.9993379259999999	0.7492742224185387
BUP2	0.9993379259999999	0.8411888753664132
AFLBURPPAAMH	0.9993379259999999	0.7492742224185387
BUP	0.9993379259999999	0.8411888753664132
AACPS7	0.9993370420000002	0.6666666666666667
SERD_D	0.9993315500000002	0.6666352586450629
GLXCBL	0.9993312980000001	0.518573448410581
SLFAT	0.999330052	0.5999773870767793
DHRG	0.999329494	0.8320525119144925
G1PDH	0.999329494	0.7027481530851037
FTHFI_1	0.999329372	0.7303173857288153
HMR_6785	0.999327592	0.7216878364870323
VNDH_2	0.999326148	0.857138187436064
TRSARyr	0.9993259699999999	0.7999886935384244
FAS140ACP	0.9993257320000002	0.9538523420925545
T2ECR	0.9993255620000001	0.6819271835081343
STAS	0.999325268	0.6546360473825453
MTHFR2_1	0.9993236679999999	0.9486877683642586
HMR_6729	0.99932287	0.6391124373880711
ALDD8	0.9993214399999999	0.8571381874360675
BZDH	0.9993195619999999	0.8571381874360657
ARGKr	0.9993187599999999	0.632433682197083
P5CRx	0.999313824	0.8081144608261105
PRO1x	0.999313824	0.8081144608261104
P5CR2	0.999313824	0.7027481530850851
APH180	0.999312602	0.7499646643109623
FASm1601	0.999309828	0.9076044012491137
PDX5PO2	0.999308048	0.7027481530850981
ALDD19xr	0.99930366	0.8571381874360675
GMPt6	0.9993029459999999	0.603030436654264
FPGS7	0.999302726	0.8347765539499928
NMNHYD_1	0.9993026	0.8944524726594502
GLYTRS_1	0.9992971520000001	0.6761083878196712
RE2638C	0.9992971520000001	0.6761083878196881
ACYP	0.999296588	0.6761083878196436
NDH_1	0.9992960639999999	0.7312672291195552
MALTt2	0.9992947439999998	0.603030436654264
AASDH1_c	0.9992947040000001	0.861854415469173
OXCOAHDH	0.9992947040000001	0.8642506687796874
3MOX4HOXPGALDOX_NADP	0.9992947040000001	0.8618544154691721
EPOXQR	0.9992947040000001	0.7911572899235373
RE2626C	0.9992947040000001	0.8618544154691725
RE1830C	0.9992947040000001	0.8618544154691725
RE1807C	0.9992947040000001	0.8618544154691745
RADH4	0.9992947040000001	0.8618544154691712
4HOXPACDOX_NADP	0.9992947040000001	0.8618544154691721
PY5CDHE	0.9992947040000001	0.800339298116572
EPXQR	0.9992947040000001	0.7911572899235373
34DHXMANDACOX_NADP	0.9992947040000001	0.8618544154691719
34DHPLACOX_NADP	0.9992947040000001	0.8618544154691719
TNTR1	0.9992947040000001	0.8176323853163066
TNTR2	0.9992947040000001	0.8176323853163066
UDPGALNAC6DH_2	0.9992947040000001	0.9128718849824617
RADH2	0.9992947040000001	0.8618544154691756
CDPGD	0.9992947040000001	0.7911572899235373
MPOMC2	0.9992947040000001	0.7911572899235373
ALDD20y	0.9992947040000001	0.8618544154691756
MPOMOR2_1	0.9992947040000001	0.7911572899235373
PROPROPROr	0.9992941240000001	0.6681531047810609
ISOAML	0.999290654	0.5773774686935146
ACONT	0.9992902320000001	0.4264507450939812
INOSR	0.9992899559999999	0.6819271835081313
FALDtpp2	0.999287338	0.7071067811865475
3HPADHi	0.999286508	0.857138187436064
FAS100	0.9992851500000001	0.9538523420925545
SULFDH	0.999284404	0.733337521037942
TREY	0.99928411	0.5774046720419365
ARApts	0.9992824520000001	0.5
41R2A1H12BOOX_1	0.9992785960000001	0.5892649040120257
TRYPTAOX_1	0.9992785960000001	0.5892649040120257
5HOXINOXDA_1	0.9992785960000001	0.5892649040120257
APRTO2_1	0.9992785960000001	0.5892649040120258
ABUTD	0.9992776419999998	0.857138187436064
5DH4DGLCD	0.999272178	0.6928137954848806
DTPH	0.9992684799999999	0.6761083878196485
PYK2	0.99926627	0.5999773870767311
HMR_1756	0.9992635780000001	0.5443396015285573
FE2tpp	0.9992631599999999	0.7071067811865475
CF3Ha	0.9992620819999999	0.6708393544946102
GTPCIII	0.999261276	0.8575000542299195
1P2CBXLR	0.99925424	0.8749823321554899
ICN	0.99925424	0.7905582421005594
SULR2pp	0.999252616	0.5222352043485856
RE1897C	0.9992511480000001	0.7027481530850792
L24DC	0.999249878	0.5773774686935154
NDH1_2p	0.9992484099999999	0.931033810586646
FALDep	0.9992455	0.6737222121180899
LAAL35	0.9992454219999999	0.7142741772663398
SHSL2	0.999244786	0.44722623632971725
RNTR3	0.999244018	0.6761083878196273
HMR_4702	0.9992439579999999	0.6482168105132153
CHOLD2	0.9992422340000001	0.5
LAAL3	0.9992421799999999	0.714274177266339
MTHF3ES_c	0.9992407460000001	0.805814385583921
XAH	0.999240178	0.4757975377699166
DDPA_1	0.999238872	0.9128967321609817
HPYRRx_1	0.99923845	1.0
GLYCDy	0.999238414	0.799988693538429
5DKGR	0.999236614	0.7999886935384339
GLYBt2pp	0.9992347880000001	0.6737222121180899
KHK	0.999233246	0.7999886935384848
KAS5	0.9992328020000001	0.9974374984249816
KAS1	0.9992328020000001	0.9968559353061498
KAS6	0.9992328020000001	0.9977370962536247
FAS120ACP	0.9992294660000001	0.9538523420925598
FAS100ACP	0.9992294660000001	0.9538523420925545
GTHRDH_syn	0.9992287000000001	0.5000078514505697
CYSO	0.99922854	0.7171516442989524
ATPATF3	0.9992269	0.5999773870767533
Kt2r	0.9992266539999999	0.7071067811865475
Kt3r	0.9992266539999999	0.7071067811865475
FACOAE100	0.999226188	0.5999773870768005
r0186	0.999223848	0.5163637202593888
AKP1_1	0.99922184	0.8247849887817176
AKP1	0.99922184	0.848661934459253
AKP1_2	0.99922184	0.8422293172635027
CYTK13	0.999221	0.5
PFK26	0.9992204900000001	0.7999886935384911
ABFPT2	0.9992204900000001	0.7999886935384848
EAR160y	0.999218416	0.6819271835081324
DHORD6	0.9992181840000001	0.7027481530851039
AACLAM	0.9992115399999999	0.6123724356957947
AADa	0.9992115399999999	0.6123724356957947
FLVR_1	0.9992093280000001	0.7999886935383917
F1PP	0.9992080700000001	0.75
GLXt2	0.99920545	0.603030436654264
HMGCOAR	0.9992035659999999	0.8534433245671114
ALCD1	0.999202646	0.7027481530851045
HMSD	0.9992013739999999	0.8781375833317511
ALDD9	0.9992013739999999	0.8571381874360675
ALDD3C7_c	0.9992013739999999	0.8571381874360675
3MBZDH	0.9992013739999999	0.857138187436064
r0558	0.9992013739999999	0.8571381874360644
VNDH	0.9992013739999999	0.8571381874360675
HMSD2	0.9992013739999999	0.8571381874360675
r0642	0.9992013739999999	0.8571381874360635
UDPGALNAC6DH	0.9992013739999999	0.9263670758566209
3M4HDXPAC	0.9992013739999999	0.857138187436064
ALDD11	0.9992013739999999	0.8571381874360675
TNTR1x	0.9992013739999999	0.7835671334086698
ALDD3C161_c	0.9992013739999999	0.8571381874360675
AM6SAD	0.9992013739999999	0.8571381874360655
TNTR2x	0.9992013739999999	0.7835671334086698
PHHL2	0.9992013739999999	0.5476864316233088
GGDAPDxr	0.9992013739999999	0.8571381874360673
PHCD	0.9992013739999999	0.7777707986557998
5HOXINDACTOX	0.9992013739999999	0.857138187436064
CHMSDH	0.9992013739999999	0.7581950774869757
GG15DAPDxr	0.9992013739999999	0.8571381874360673
ALDD4x	0.9992013739999999	0.8571381874360675
GDBTALDH	0.9992013739999999	0.857138187436064
MACOXO	0.9992013739999999	0.857138187436064
34DHXMANDACOX	0.9992013739999999	0.8571381874360635
ALDD13	0.9992013739999999	0.8571381874360675
[truncated: 1 more rows]
