# Supplementary material for: Teasing out missing reactions in genome-scale metabolic networks through hypergraph learning
Source: Nat Commun. 2023 Apr 25;14:2375. doi: 10.1038/s41467-023-38110-7 (PMC10130184; doi:10.1038/s41467-023-38110-7)
Supplement: Supplementary file 4 — Source Data [file 41467_2023_38110_MOESM4_ESM.zip › Source Data/Supplementary Figure 8/giri/SE.csv]

	predicted scores	similarity max
PItpp	0.9999817160000001	0.8944271909999159
ADK2	0.9999751440000001	0.6123724356957946
HPOXR	0.999973468	0.9622563401890397
ACS_1	0.9999711899999999	0.9258383179431277
SOR	0.999969314	0.5772972453323004
DADNC	0.9999692399999999	0.7697944681913266
BPNT_1	0.999968072	0.8944518318856788
ACOAH	0.9999677439999999	0.7303168625392162
ADK2_1	0.9999662600000001	0.5751922017245863
AMPDA	0.999965872	0.692813960924265
FADDP	0.9999656699999999	0.7499655599944939
PPItex	0.999965314	0.5962866191836977
PIt2r	0.9999640000000001	0.5962866191836977
AP4AH1	0.9999638279999999	0.7499655599944877
FDH6	0.9999624239999999	0.8141229020063677
NTPP2_1	0.99996225	0.8944518318856834
NPH	0.999961398	0.9805796368935845
AFAT	0.999961162	0.9486876550349277
SUCCACT	0.9999611259999999	0.6666666666666667
SUCptspp_1	0.999960948	0.8660651689383506
NADHPO	0.999960658	0.8249705372926444
MCD	0.99996002	0.6859943405700353
ATPADT	0.9999599659999999	0.6666666666666667
ASP4DC	0.9999571360000001	0.75
AP3AH	0.99995704	0.7825976090941422
TPHAP	0.99995704	0.8240055244721883
DNTP	0.99995704	0.7825976090941422
FMNAT_1	0.999956654	0.8944518318856862
SFRR	0.999956512	0.680420759835769
GK_adp	0.9999563200000001	0.5751922017245863
GLUDC	0.9999554700000001	0.6859943405700353
CDPPH	0.999954894	0.6761087684068791
AMPt6	0.999954772	0.6431848394608128
PDE5	0.9999535979999999	0.7071554850321071
CMPt6	0.999952476	0.5962866191836977
UREA	0.99995236	0.899227526568517
ANNAT	0.9999486799999999	0.9486876550349432
OXGDC	0.999948592	0.6859943405700353
NOX	0.99994818	0.7302833310029693
H2O2syn	0.99994611	0.6819272247362517
G3PD1ir	0.9999446599999999	0.7027485603501049
CMPDAi	0.99994392	0.6928139609242657
GLUSx	0.9999438599999999	0.7777709755425574
FORMCOAL	0.9999437099999999	0.6666666666666667
NTP3e_1	0.999940898	0.9128960781740014
GTPH1	0.9999406580000001	0.8366501480090887
AP3S	0.9999405819999998	0.7745753287593722
NAD_H2	0.999939604	0.7857341645497934
FAO2	0.999939564	0.7318486892195429
NH4OHDs	0.9999392279999999	0.6063439754609692
CBMKr2	0.9999388339999999	0.6735959325499093
CBMKr	0.9999388339999999	0.7746014134072766
PPDK	0.9999387799999999	0.6761087684069249
THIH	0.9999383460000001	0.816459084815913
FDH3	0.9999376179999999	0.7276127705531654
NADS1_1	0.999936928	0.9258383179431244
PUTA3	0.999936458	0.857138305790377
SO3R	0.9999363139999999	0.952581030568746
SULRR	0.9999363139999999	0.7581945786681024
FAO10	0.9999361959999999	0.7519206177414046
NADPHXD	0.999935556	0.5250135395655898
CYTDK1	0.999934984	0.632434235999051
ALAD_L	0.99993428	0.7142744696760848
SO3t	0.999932866	0.5962866191836977
CYTBD	0.9999327919999998	0.8222211338912381
CYTBO3	0.9999327919999998	0.8451535155984097
NADHXD	0.9999325019999998	0.5250135395655898
GLUt2r	0.9999318599999999	0.5962866191836977
AP5AH	0.999931728	0.7825976090941422
FAO11	0.999931524	0.7552593373581465
CYTBD2	0.99993143	0.8222211338912381
PANO	0.999931414	0.8571383057903761
ADHEr	0.9999313799999999	0.8432817863815343
P4AH	0.999930758	0.6761087684068907
GLYTA	0.999930576	0.5000076524560628
NADDPp_1	0.9999285820000001	0.7071554850321143
GLUGLUr	0.9999283880000001	0.6123724356957946
PYR5CD2	0.999928036	0.8888854877712795
PPGPPDP_c	0.9999278620000001	0.8944518318856823
NTRIR2y	0.99992751	0.952581030568746
NTRIRy_1	0.99992751	0.7911572269517184
PHNO	0.999927212	0.8781377480083652
SERDC	0.9999269	0.6859943405700353
NADK1	0.999926326	0.5999779602182025
SULRR2	0.9999261619999998	0.9128737234058291
FAO1	0.9999260919999999	0.7325896743930083
OSUCCL	0.9999259460000001	0.6859943405700353
r0082	0.9999259460000001	0.6859943405700353
PPIuabcpp	0.9999255399999999	0.8451476023015638
PPIabc	0.9999255399999999	0.8451476023015638
ACP1_FMN	0.999925138	0.5669578658193222
LDH_L	0.9999247179999999	0.7999889801091
r0068	0.9999242580000001	0.5751922017245877
NH4t_1	0.9999237540000001	0.5962866191836977
NH4t3r	0.9999237540000001	0.5962866191836977
PPGPPDPE	0.9999233679999999	0.8380995029774425
G1PP	0.999923252	0.5669578658193282
NDP3	0.999922682	0.676108768406871
PSP_L_1	0.999922252	0.8944518318856829
HAMR	0.999922032	0.9047592870111117
FRDx	0.9999217039999999	0.7027485603500974
PDH2	0.9999207699999999	0.7142744696760842
GDH1	0.9999205800000001	0.8366567341719127
PYRt2	0.999920558	0.5962866191836977
DCTPD2	0.999919474	0.707087300319269
NADH6	0.999919244	0.7895942848364009
NADH16	0.999919244	0.7751048251866443
P5CCD	0.999919104	0.6666666666666667
PEPt6	0.9999179140000001	0.5962866191836977
DPCOAK_1	0.9999177579999999	0.8944518318856962
ALR	0.9999173600000001	0.8618544936992993
GDPDPKE	0.999917108	0.8215725202567996
G6PP	0.99991704	0.5669578658193282
H2ASE_syn	0.9999169699999999	0.7624235431784376
PYK3	0.999915882	0.5999779602182265
CPMPS	0.9999145979999999	0.6708388739142626
AKGt2r_1	0.9999129740000001	0.5962866191836977
SUCD1	0.999912468	0.670820393249937
FRD	0.999912468	0.6708203932499369
NADPHHR	0.9999120959999999	0.47579838467317215
NADPHHS	0.9999120959999999	0.47579838467317215
FAO3	0.999910994	0.731126155013931
r1252	0.99991047	0.8333333333333335
GLUDy_1	0.999910088	0.8366567341719124
FHL	0.9999093520000001	0.6859943405700353
GUAC	0.9999090299999999	0.6708080753534953
DOPDH	0.999908094	0.861854493699306
MALT	0.9999069720000001	0.6123724356957946
ATPATF1	0.9999067979999999	0.7070873003192344
GLUabc	0.9999060399999999	0.857137234838041
GLUVESSEC	0.9999060399999999	0.8451476023015638
AHGDx	0.999905324	0.7027485603501182
ARHGDx	0.999905324	0.7027485603500945
NH4t3pp	0.9999046440000001	0.7071067811865475
NH4tpp_1	0.9999046440000001	0.7071067811865475
FACOAL18111Z	0.9999024200000001	0.8333333333333335
FACOAL181_2	0.9999024200000001	0.8333333333333335
PIabc	0.999902076	0.894424453186574
CYTDK1_1	0.9999013139999999	0.6123724356957946
OPAH	0.999901146	0.848551513820646
GTPHL	0.999899214	0.5773767792922507
METt3	0.999898958	0.5962866191836977
METt2r	0.999898958	0.5962866191836977
ASLP	0.9998985040000001	0.8411889298275619
SERDA	0.999898462	0.5302448466115547
NADHHS	0.999898334	0.49993111840715976
NADHHR	0.999898334	0.49993111840715976
SUCOAACTr	0.9998981480000001	0.5
r1319	0.999896852	0.7999889801091192
r0120	0.999896648	0.7947175006356968
r0097	0.9998957299999999	0.6761087684068986
ACOAM	0.9998957299999999	0.6761087684068993
NADH8	0.9998941239999999	0.7677028041963343
LO	0.99989185	0.5773396655867786
SERHL	0.999891542	0.5773767792922191
HMR_7197	0.999891542	0.5773767792922229
GLYDHDA	0.9998909319999999	0.7142744696760881
SERt2r	0.999890566	0.5962866191836977
NDP7	0.999889874	0.6761087684068707
FDH2	0.9998895019999999	0.7276127705531654
NADH7	0.9998892399999999	0.7592537901518004
PSP_1	0.9998888380000001	0.7499655599944984
FACOAL60i	0.9998856119999999	0.7216878364870323
SERabcpp	0.9998856100000001	0.8451476023015638
MALDDH	0.9998852379999998	0.7999889801090977
PPANA	0.9998850060000001	0.8819132471748891
NTPP8_1	0.9998840720000001	0.8944518318856829
GLCt2_2	0.999883614	0.7542495419607746
GLCt2	0.999883614	0.5962866191836977
FORt3	0.9998819579999999	0.5962866191836977
SERabc	0.999881334	0.8451476023015638
ASPSALy	0.9998782199999999	0.8618544936993069
ASPA1	0.9998771959999999	0.5000076524560628
ICDHx	0.999876342	0.5999779602182043
ASPO2y	0.999875922	0.7698082151698076
GLYFEM	0.9998756480000001	0.6324613424531201
SUCCt2_3	0.99987437	0.8944271909999159
SUCCt2_2	0.99987437	0.9486832980505138
SUCCt3	0.99987437	0.5962866191836977
ASPt2r	0.9998740319999999	0.5962866191836977
ASPt2_3	0.9998740319999999	0.8000024487409667
ASPt2_2	0.9998740319999999	0.7542495419607746
GTPDPK_1	0.9998739640000001	0.8944518318856968
FCOAH2	0.99987232	0.6507846942310264
FCOAH	0.99987232	0.8240055244721886
FMNRy_1	0.99987136	0.9486876550349622
APDH	0.9998713160000001	0.6928139609242643
UMPK2	0.9998705960000001	0.6123724356957946
HMR_0188	0.9998702039999999	0.7216878364870323
MCDC	0.9998683320000001	0.4714261661991761
FEROc	0.9998682559999998	0.8810623202544656
FDH6r	0.9998680779999999	0.6708388739142676
HMR_0180	0.9998670900000001	0.7216878364870323
GLNt2r	0.99986706	0.5962866191836977
RE1342C	0.9998666859999998	0.7999889801090891
POX2	0.999866642	0.7142753621281677
ACt2r	0.9998661200000001	0.7071067811865475
ACt2r_1	0.9998661200000001	0.7071067811865475
SUCBZL_1	0.9998660079999999	0.9258383179431244
PpGppP	0.999864842	0.75
FACOAL180	0.9998644200000001	0.7216878364870323
UTPH1	0.999862712	0.8366501480090884
r1254	0.9998616640000002	0.8280688955749254
LAAL23	0.999861432	0.5962692793891101
GLCabc	0.99986128	0.857137234838041
FDH	0.99986105	0.6708388739142718
NTRLASE3	0.999860398	0.7559438210924283
FTHFDH	0.999860276	0.7324681542189904
FAS80COA_L	0.9998597339999999	0.9950074922953432
AASAD2	0.999859418	0.6324729557710868
METRR	0.999859146	0.8165340718743881
CITMS	0.9998582880000001	0.6666666666666667
MMS	0.9998582880000001	0.6666666666666667
HMR_0156	0.999858038	0.6666666666666667
ICHDx	0.999857818	0.5999779602182201
SUCCabc	0.999857046	0.8451476023015638
3SPYRSP	0.999856812	0.5477097037007832
SUCCt3pp	0.9998561479999999	0.6737221950038443
SUCCtpp	0.9998561479999999	0.9486832980505138
ASPabc	0.9998559659999999	0.8571372348380414
DAPAL_1	0.9998544380000001	0.6708388739142602
DAPAL	0.9998544380000001	0.6761087684068824
2AMACHYD	0.9998544380000001	0.6708388739142602
PGAM1_PhosHydro	0.9998541919999999	0.6708388739142754
ATPATF2	0.9998536619999999	0.5656542553469326
ACYP_3	0.9998533399999999	0.7499655599944884
ACYP_2	0.9998533399999999	0.6761087684068838
LAAL8	0.999853214	0.59626927938911
G3PCT	0.9998527019999999	0.5999779602182433
NAKt2pp	0.999852328	0.5
Nat_Kpp	0.999852328	0.5
OCTEDECACID	0.9998510159999998	0.6756893384895896
OCTDECACID	0.9998510159999998	0.6756893384895896
TETDECACID	0.9998510159999998	0.6767529681839596
DODECACID	0.9998510159999998	0.6770032003863301
HEXDECACID	0.9998510159999998	0.6762522260005742
DECACID	0.9998510159999998	0.6764814252025461
HEXEDECACID	0.9998510159999998	0.6762522260005742
PYROX_1	0.9998508279999999	0.5714117045141462
HKtpp	0.999850272	0.857137234838041
G1Dx	0.9998484879999999	0.7027485603501071
BCOALIG	0.9998480799999999	0.7385211987721705
PRPPP	0.999847956	0.6761087684068707
GP4GH	0.999847542	0.7070873003192163
PHHL	0.999847462	0.7844312883001505
PHNACH	0.9998471460000001	0.5669578658193222
ACS2	0.999845316	0.6666666666666667
GDR	0.9998445759999999	0.7499999999999999
GTPCII_1	0.9998443060000002	0.9723134634468915
G3PCT_2	0.9998431199999999	0.5500918687157617
PACL	0.9998422399999999	0.9258383179431244
HMR_0168	0.99983936	0.7216878364870323
GLYabcpp	0.9998387120000001	0.8451476023015644
PALFATPtc	0.999838424	0.8333333333333335
METt3pp	0.9998383759999999	0.6737221950038443
PPPM	0.99983738	0.783329832368107
FACOAL40t2pp	0.9998354299999999	0.7499999999999999
TTDCAFATPc	0.9998337060000001	0.8333333333333335
CYSabcpp	0.999833548	0.8451476023015639
GUACYC	0.9998313400000001	0.7697944681913189
FAS80_L	0.9998312799999999	0.9938093263160023
AACT	0.999830592	0.577297245332296
HCITS	0.999830592	0.6666666666666667
GLYVESSEC	0.999830508	0.5516697325624482
GLYVESSEC_1	0.999830508	0.8451476023015638
GLYabc	0.999830508	0.8451476023015639
SULO	0.9998287319999999	0.6804242311134576
BIRA	0.99982822	0.8451476023015645
GMP5N	0.9998271539999999	0.8944518318856836
GLYt2r	0.9998271219999999	0.5962866191836977
DALAabcpp	0.999827052	0.845147602301566
GLCGSD	0.9998269000000001	0.5773767792922525
BGLA	0.9998261079999999	0.6123724356957946
r1530	0.999826062	0.857137234838041
GTHRDt2_1	0.999826062	0.857137234838041
OXACOAL	0.99982595	0.6666666666666667
HKt	0.99982589	0.7142744696760822
Kabc	0.999825154	0.857137234838041
Kt2r	0.999824828	0.8164965809277261
Kt3r	0.999824828	0.5962866191836977
ASNS3_1	0.999824742	0.8249705372926547
STFRNS	0.99982458	0.7905911947138824
FAS181	0.9998240899999999	0.9302124519378356
CYSCYSr	0.999823732	0.6123724356957946
GLYK1	0.999823582	0.8944518318856962
CYSabc	0.99982327	0.8451476023015639
FACOAL180_1	0.9998208319999999	0.6666666666666667
FACOAL180_2	0.9998208319999999	0.6666666666666667
FADD3	0.999820626	0.6707834291492691
CACOAL	0.999820626	0.6761087684068627
IPDAB	0.999820626	0.6707834291492656
PALMCL	0.999820626	0.6172255452954163
HMR_0305	0.999820626	0.6761087684068658
PCA1	0.999820626	0.6707834291492691
PCA2	0.999820626	0.6707834291492691
GLUK	0.99982016	0.7999889801090839
KAS20SA	0.999818422	0.9992955470267518
13BGH	0.9998154400000001	0.5773767792922455
LMN2	0.9998154400000001	0.6123724356957946
GLS	0.9998154400000001	0.6864064729836442
MLTG6	0.9998154400000001	0.6666768699414183
GLS2	0.9998154400000001	0.6985006985010478
MLTG7	0.9998154400000001	0.6123724356957946
TREH	0.9998154400000001	0.6123724356957946
PFK_ppi	0.999815048	0.676108768406907
PACCOAL2	0.9998149680000001	0.6666666666666667
CYSt2r	0.999813792	0.5962866191836977
SBTR	0.999812364	0.681927224736244
AASAD1	0.999812096	0.5391148575177477
MDHi2	0.9998108739999999	0.9999999999999998
RBFK_1	0.9998079799999999	0.8944518318856962
TRNFE	0.999806686	0.8058203694949474
LYSMO	0.9998064399999999	0.5164452054740691
OCTNLL	0.999803842	0.6666666666666667
OCDCAFATPc	0.999803312	0.7216878364870323
G6PDH1	0.999803092	0.7027485603501036
SALCOD	0.999802648	0.7753086117303524
GLYGLYCNc	0.9998020860000001	0.6123724356957946
PYK4	0.9998009619999999	0.599977960218233
MSADC	0.999799612	0.75
ETOHMO	0.999799232	0.8677218312746245
AACOAT	0.999798704	0.6666666666666667
NITR	0.9997984480000002	0.7303168625392014
FACOAL141	0.99979716	0.7216878364870323
NAabc	0.999796802	0.8451476023015638
PYRDC2	0.999796018	0.6761087684068949
GLUN_1	0.99979555	0.6708388739142636
ALOX	0.9997948539999999	0.7324630294210243
AIRC1	0.9997947739999999	0.8090351071853169
LAAL1	0.9997937720000001	0.7559206820505228
ALDD16	0.9997934620000001	0.8571383057903761
HMR_1754	0.99979288	0.6172255452954192
ACCOAS	0.999789152	0.9428523323984037
r0085	0.999787654	0.5669578658193213
HYNE	0.999787654	0.5669578658193213
FORA	0.999784236	0.8944518318856871
6HNACMO	0.9997836120000001	0.775308611730351
FE2abc	0.999783358	0.857137234838041
HMR_3996	0.99978316	0.5555979559631055
AADb	0.9997827459999999	0.6123724356957946
HYD2	0.9997824200000001	0.7191701086946203
HEX1_1	0.999782368	0.8944518318856962
AMETt2	0.9997815940000001	0.5962866191836977
OLEICFATPtc	0.9997814	0.8333333333333335
AIRCra	0.9997804419999999	0.8090351071853169
HMR_3915	0.9997794900000001	0.6030302402952327
ALAD_L2	0.999779	0.813147816566037
DALAOX	0.999778796	0.6804242311134576
ACt5pp	0.9997779259999999	0.8521986585681045
ACt2rpp	0.9997779259999999	0.6737221950038443
ACt2ipp	0.9997779259999999	0.6737221950038443
UDCTPP	0.9997763980000001	0.5
ARNO	0.999775706	0.6415117688222964
r1516	0.9997718600000001	0.8451476023015638
OIVD2E	0.99977178	0.7385211987721705
FAH3	0.9997713600000001	0.777859774587441
UDUPP	0.999770428	0.5
FRUpts2	0.999769644	0.75
SR6	0.9997695360000002	0.6666768699414217
GLXCL	0.9997691360000001	0.5185731830582964
GLUTRS_2	0.9997682900000001	0.9258383179431244
GLUTRS_3	0.9997682900000001	0.9258383179431244
r1515	0.9997681980000002	0.8451476023015638
UMPK4	0.9997673199999999	0.5
FACOAL1813	0.9997671740000001	0.6666666666666667
FACOAL50i	0.99976716	0.7216878364870323
PFK_adp	0.999766958	0.5751922017245863
NFORGLUAH	0.9997669080000001	0.7499598189172358
GLYCTO4	0.9997662760000001	0.5
L24DC	0.9997661079999999	0.5773767792922571
ALCD2ir	0.9997636780000001	1.0
FACOAL181d11tpp	0.9997629920000002	0.7499999999999999
FACOAL181d6t2pp	0.9997629920000002	0.7499999999999999
FACOAL182t2pp	0.9997629920000002	0.7499999999999999
FACOAL70t2pp	0.9997629920000002	0.7499999999999999
FACOAL90t2pp	0.9997629920000002	0.7499999999999999
FACOALP100t2pp	0.9997629920000002	0.7499999999999999
FACOALP50t2pp	0.9997629920000002	0.7499999999999999
FACOALP60t2pp	0.9997629920000002	0.7499999999999999
FACOALP70t2pp	0.9997629920000002	0.7499999999999999
FACOALP80t2pp	0.9997629920000002	0.7499999999999999
FACOALP90t2pp	0.9997629920000002	0.7499999999999999
FACOALT60t2pp	0.9997629920000002	0.7499999999999999
GLUMETr	0.999762308	0.5000076524560616
FISC	0.999760448	0.7215287847651793
HMR_0200	0.9997596380000001	0.6666666666666667
LAAL21	0.9997577559999999	0.6761087684068628
NAt6	0.999757754	0.5962866191836977
NAt3_0_5	0.999757754	0.9486832980505138
NAt3_15	0.999757754	0.9805806756909202
NAt3_2	0.999757754	0.9486832980505138
ALKP_1	0.99975687	0.6761087684068772
HCYStabcpp	0.9997516080000001	0.8451476023015638
unkFol	0.9997492920000001	0.7453468662878618
URIK1	0.9997488559999999	0.632434235999051
SPT_syn	0.9997479659999999	0.44722591594283734
BARB	0.999746648	0.7581945786681024
PSLS	0.9997459940000001	0.49986222099751165
TRPAS1	0.9997449920000001	0.9128793147155689
RNAS_LLA	0.9997443880000001	0.7307497977468483
HT44D	0.9997434719999999	0.560112033611204
DESAT16_2	0.999743292	0.7378760803283513
GD3P2	0.9997421299999999	0.8618544936992978
IVCS	0.999741208	0.7216878364870323
PC	0.9997409319999999	0.714274469676111
TRDR4	0.99974051	0.7142744696760881
DESAT18_5	0.9997403800000001	0.7378760803283513
MALTHXabc	0.9997397379999999	0.857137234838041
AMID_1	0.999738676	0.5962692793891446
FAS161	0.999736324	0.9290873396119316
O2XOADOX	0.999733228	0.777693035939228
R5PP	0.9997331639999999	0.5669578658193282
AKO	0.999732824	0.5000000000000001
MALLAC	0.9997303179999999	0.6859943405700353
HDCAt2	0.999729626	0.5962866191836977
SADT	0.9997296	0.6761087684068959
r1523	0.999728596	0.8451476023015638
ALDD14	0.99972817	0.8571383057903761
ACSPHAC140	0.999727802	0.6666666666666667
r1529	0.99972721	0.8451476023015638
P5CR2	0.9997270180000001	0.7027485603500911
P5CRx	0.9997270180000001	0.8081146528031462
PRO1x	0.9997270180000001	0.8081146528031462
BCOALIG2	0.9997269240000002	0.6666666666666667
DMPSS_c	0.999726832	0.8571350259516226
CYTB_B3	0.99972631	0.9666630354563227
ACOATA	0.999725124	0.6123724356957947
DESAT18_3	0.9997249460000001	0.7378760803283513
MCAO_c	0.9997246260000001	0.924996896674862
FCSTOLS_c	0.9997246260000001	0.9249968966748612
ADNK3	0.9997204179999999	0.5999779602182004
FPGS_1	0.9997203640000001	0.6286213502277551
PHEPS	0.9997194	0.7999779590038016
SELNPS_cho	0.9997194	0.7999779590037926
UDPACGA6D	0.99971888	0.9263671758044927
FAH2	0.999716362	0.777859774587441
DUUPP	0.9997162740000001	0.5
GLXCBL	0.999716108	0.5185731830582964
NO2tabcpp	0.999715432	0.8451476023015638
CBMK4	0.99971491	0.6735959325499093
FE2DMT1	0.9997138139999999	0.5962866191836977
GLUTRS2	0.9997115520000002	0.6761087684068627
DESAT14_9	0.999709534	0.7378760803283513
GLYALDDy	0.999707712	0.8618544936992998
GAPP	0.999707166	0.5669578658193222
HCO3abc	0.999706042	0.8451476023015638
BCT1_syn	0.999706042	0.8451476023015638
NFORGLUAH2	0.999706016	0.5000076524560616
G1PDH	0.9997059360000001	0.7027485603501049
DHRG	0.9997059360000001	0.8320524556514207
CHLabc_rev	0.9997045120000001	0.8451476023015638
CITabc	0.999704202	0.8783085294120221
DHFR2i	0.9997037860000001	0.7027485603500964
CMPA_1	0.99970172	0.84118892982756
CYSO	0.9997011459999999	0.7171512773348765
SHL_c	0.9997010019999999	0.8944518318856803
LAAL5	0.9997009400000001	0.7559206820505194
4HPAOX	0.999699558	0.857137234838095
FLAVO2	0.999699558	0.6171243141525228
MALTPTabc	0.999699268	0.857137234838041
TMDPK	0.999697894	0.5999779602182561
TRIOK	0.999697076	0.6324342359990586
NO3abcpp	0.999694002	0.8451476023015638
NOS1	0.999692928	0.7778597745874386
GTPCI_2	0.999689974	0.9486876550349223
FUMt2_3	0.9996898120000001	0.8944271909999159
FUMt2_2	0.9996898120000001	0.9486832980505138
FUMt3	0.9996898120000001	0.5962866191836977
GALabc	0.9996895400000001	0.857137234838041
NTRIRx	0.999688398	0.9629067482895183
F6PP	0.999687544	0.5669578658193222
IDPA	0.999686608	0.6761087684068707
THRS_2	0.99968512	0.8944518318856829
GMPt6	0.999683862	0.5962866191836977
PDE4	0.9996830259999999	0.7559438210924259
Cobalt2abcppI	0.999683006	0.8451476023015639
AGMabcpp	0.9996825579999999	0.8451476023015664
MALTTTRabc	0.9996816919999999	0.857137234838041
DESAT18_4	0.9996810679999999	0.7378760803283513
DESAT18_11	0.9996810679999999	0.7378760803283513
OPHHX3	0.99967975	0.9203559980232038
PALDP	0.999679492	0.5669578658193222
PALDH	0.999679492	0.5669578658193222
NDP6	0.999678838	0.6761087684068777
ADEt2	0.999678228	0.5962866191836977
RIBFLVt3	0.9996771839999999	0.8451476023015638
RIBFLVt3o	0.9996771839999999	0.8451476023015638
ACSPHAC121d6	0.999677048	0.6666666666666667
FACOAL170_anteiso	0.999677048	0.6666666666666667
URSCHOLCOAc	0.999677048	0.6666666666666667
ACSPHAC100	0.999677048	0.6666666666666667
FACOAL171_ISO	0.999677048	0.6666666666666667
FACOAL_164_6Z9Z12Z15Z_c	0.999677048	0.6666666666666667
FACOAL_220_c	0.999677048	0.6666666666666667
ACSPHACP50	0.999677048	0.6666666666666667
FACOAL171_anteiso	0.999677048	0.6666666666666667
ACSPHAC121	0.999677048	0.6666666666666667
ACSPHACP40	0.999677048	0.6666666666666667
SEBACACT	0.999677048	0.6666666666666667
ACSPHAC101	0.999677048	0.6666666666666667
RE3345C	0.999677048	0.6666666666666667
ACSPHAC120	0.999677048	0.6666666666666667
ACSPHACP60	0.999677048	0.6666666666666667
FACOAL170_ISO	0.999677048	0.6666666666666667
ACSPHAC141	0.999677048	0.6666666666666667
FACOAL1812	0.999677048	0.6666666666666667
3HPVSCOAhc	0.999677048	0.6666666666666667
ACSPHACP70	0.999677048	0.6666666666666667
ACSPHACP80	0.999677048	0.6666666666666667
ACSPHAC70	0.999677048	0.6666666666666667
ACSPHAC60	0.999677048	0.6666666666666667
ACSPHAC50	0.999677048	0.6666666666666667
ACSPHAC160	0.999677048	0.6666666666666667
FACOAL_163_6Z9Z12Z_c	0.999677048	0.6666666666666667
ACSPHAC142	0.999677048	0.6666666666666667
ACSPHAC141d5	0.999677048	0.6666666666666667
FACOAL_161_2E_c	0.999677048	0.6666666666666667
ACSPHAC80	0.999677048	0.6666666666666667
ACSPHAC90	0.999677048	0.6666666666666667
FACOAL160_ISO	0.999677048	0.6666666666666667
FACOAL161_ISO	0.999677048	0.6666666666666667
FACOAL170	0.999677048	0.6666666666666667
ACSPHAC40	0.999677048	0.6666666666666667
RTOTALFATPc	0.999677048	0.6666666666666667
FACOAL1812_1	0.999677048	0.6666666666666667
FVSCOAhc	0.999677048	0.6666666666666667
FACOAL204	0.999677048	0.6666666666666667
RE2635C	0.999677048	0.6666666666666667
FACOAL2042	0.999677048	0.6666666666666667
FACOAL205	0.999677048	0.6666666666666667
FACOAL206	0.999677048	0.6666666666666667
FERULCOAS	0.999677048	0.6666666666666667
r0651	0.999677048	0.6666666666666667
FACOAL224	0.999677048	0.6666666666666667
FACOAL2251	0.999677048	0.6666666666666667
FACOAL2252	0.999677048	0.6666666666666667
FACOAL226	0.999677048	0.6666666666666667
RETNCOA	0.999677048	0.6666666666666667
FACOAL240	0.999677048	0.6666666666666667
FACOAL240_1	0.999677048	0.6666666666666667
FACOAL240i	0.999677048	0.6666666666666667
FACOAL241	0.999677048	0.6666666666666667
FACOAL244_1	0.999677048	0.6666666666666667
DCHOLESTANCOAc	0.999677048	0.6666666666666667
FACOAL245_1	0.999677048	0.6666666666666667
FACOAL245_2	0.999677048	0.6666666666666667
FACOAL246_1	0.999677048	0.6666666666666667
FACOAL260	0.999677048	0.6666666666666667
FACOAL203	0.999677048	0.6666666666666667
FACOAL200	0.999677048	0.6666666666666667
FACOAL181_1	0.999677048	0.6666666666666667
R_group_phosphotase_1	0.999677048	0.6666666666666667
FACOAL_70_c	0.999677048	0.6666666666666667
RE3335C	0.999677048	0.6666666666666667
FACOAL182	0.999677048	0.6666666666666667
RE3079C	0.999677048	0.6666666666666667
FACOAL1821	0.999677048	0.6666666666666667
FACOAL1822	0.999677048	0.6666666666666667
FACOAL182_1	0.999677048	0.6666666666666667
R_group_phosphotase_3	0.999677048	0.6666666666666667
RE3075C	0.999677048	0.6666666666666667
R_group_phosphotase_2	0.999677048	0.6666666666666667
FACOAL90i	0.999677048	0.6666666666666667
ACSPHACP90	0.999677048	0.6666666666666667
RTOTAL3FATPc	0.999677048	0.6666666666666667
RTOTAL2FATPc	0.999677048	0.6666666666666667
RE3562C	0.999677048	0.6666666666666667
FACOAL1831	0.999677048	0.6666666666666667
FACOAL1832	0.999677048	0.6666666666666667
FACOALPREPH	0.999677048	0.6666666666666667
FACOALPHDCA	0.999677048	0.6666666666666667
FACOAL184	0.999677048	0.6666666666666667
FACOAL191	0.999677048	0.6666666666666667
FACOAL2	0.999677048	0.6666666666666667
ACSPHACP100	0.999677048	0.6666666666666667
RE3446C	0.999677048	0.6666666666666667
FACOAL_162_9Z12Z_c	0.999677048	0.6666666666666667
HMR_0327	0.999677048	0.6666666666666667
HMR_0267	0.999677048	0.6666666666666667
HMR_0271	0.999677048	0.6666666666666667
HMR_0279	0.999677048	0.6666666666666667
HMR_0289	0.999677048	0.6666666666666667
HMR_0293	0.999677048	0.6666666666666667
HMR_0297	0.999677048	0.6666666666666667
HMR_0301	0.999677048	0.6666666666666667
OCT11EFATP_1	0.999677048	0.6666666666666667
HMR_0309	0.999677048	0.6666666666666667
HMR_0319	0.999677048	0.6666666666666667
CAFFCOA	0.999677048	0.6666666666666667
HMR_0323	0.999677048	0.6666666666666667
HMR_0345	0.999677048	0.6666666666666667
OCT11EFATP	0.999677048	0.6666666666666667
SUBERICACT	0.999677048	0.6666666666666667
IBUP_RASCL1hep	0.999677048	0.6666666666666667
HMR_0381	0.999677048	0.6666666666666667
HMR_0385	0.999677048	0.6666666666666667
HMR_0389	0.999677048	0.6666666666666667
HMR_0393	0.999677048	0.6666666666666667
PACCOAL3	0.999677048	0.6666666666666667
HMR_0429	0.999677048	0.6666666666666667
HMR_0433	0.999677048	0.6666666666666667
HMR_0437	0.999677048	0.6666666666666667
ACSPHACT40	0.999677048	0.6666666666666667
PACOAL	0.999677048	0.6666666666666667
HMR_0255	0.999677048	0.6666666666666667
HMR_0245	0.999677048	0.6666666666666667
HMR_1627	0.999677048	0.6666666666666667
HMR_0241	0.999677048	0.6666666666666667
ACSPHACT60	0.999677048	0.6666666666666667
ARACHFATPc	0.999677048	0.6666666666666667
ARACHDFATPtc	0.999677048	0.6666666666666667
LINOFATPtc	0.999677048	0.6666666666666667
HMR_0165	0.999677048	0.6666666666666667
LGNCFATPtc	0.999677048	0.6666666666666667
LEVUACOAL	0.999677048	0.6666666666666667
FACOAL150_anteiso	0.999677048	0.6666666666666667
4HPTNCOAL	0.999677048	0.6666666666666667
DOCO13EFATP	0.999677048	0.6666666666666667
FACOAL150_ISO	0.999677048	0.6666666666666667
DOCOSACT	0.999677048	0.6666666666666667
C12DCACT	0.999677048	0.6666666666666667
FACOAL150	0.999677048	0.6666666666666667
HMR_0171	0.999677048	0.6666666666666667
HMR_0177	0.999677048	0.6666666666666667
HMR_0184	0.999677048	0.6666666666666667
FACOAL140_ISO	0.999677048	0.6666666666666667
FACOAL1	0.999677048	0.6666666666666667
HMR_0192	0.999677048	0.6666666666666667
HMR_0204	0.999677048	0.6666666666666667
ADPACDAc	0.999677048	0.6666666666666667
HMR_0209	0.999677048	0.6666666666666667
HMR_0233	0.999677048	0.6666666666666667
4CMCOAS	0.999677048	0.6666666666666667
AAAN	0.999676872	0.8571372348380533
NO3abc	0.9996762020000001	0.8451476023015638
RNA_1	0.999676126	0.5963514158007186
ASPGLUr	0.9996760119999999	0.5000076524560616
GLXt2	0.999675594	0.5962866191836977
NTPP9_1	0.9996754720000001	0.8944518318856829
METNA	0.9996748200000001	0.5999779602182082
MDHy	0.9996747279999999	0.6819272247362469
APH161	0.99967444	0.7844312883001505
HPYRRx_1	0.9996741119999999	0.9999999999999998
r1162	0.9996741119999999	0.8451476023015638
SULabc	0.9996741119999999	0.857137234838041
FE3abcpp	0.999671794	0.857137234838041
GTHOXti2	0.999671746	0.8451476023015638
r0027	0.999671176	0.5391148575177476
NTP6	0.9996704120000001	0.6761087684068776
DESAT18_6	0.9996699099999999	0.7378760803283513
LAAL37	0.9996691559999998	0.7126833996438302
FAS160	0.99966913	0.9599487983051244
r0381	0.9996689199999998	0.7581945786681024
PROt3	0.999667992	0.5962866191836977
ORNabc	0.9996667739999999	0.857137234838041
PTRCTA	0.9996658440000001	0.5000076524560628
FRUabc	0.9996656979999999	0.8451476023015639
NTP4	0.99966407	0.6761087684068773
DGUPP	0.9996634180000001	0.5
G6PDH2c	0.9996627660000001	0.9999999999999963
TARTDC	0.9996627499999999	0.6859943405700353
AKGCAL	0.9996619640000001	0.5999779602181757
UMPt6	0.9996616279999999	0.5962866191836977
ALAALACNc	0.999661494	0.6123724356957946
ARGSS_1	0.9996614380000001	0.9561885330165256
LYSabc	0.999660774	0.857137234838041
HDH	0.99965955	0.9897639916287961
C3STDH2	0.999659354	0.6415117688223091
C3STDH1	0.999659354	0.6415117688222849
HICITD	0.999659354	0.801804021072726
DESAT16a	0.9996593300000001	0.8677218312746245
DES2_C16	0.9996593300000001	0.8677218312746245
GLNTRS2	0.999656992	0.7171249353273116
ALKP	0.9996569080000001	0.57737677929224
PPA_1	0.999656606	0.8571372348380715
LAAL19	0.9996547079999999	0.714274469676085
RE1933C	0.999653118	0.6063439754609692
GCALDDy	0.999651446	0.8618544936992998
GTHRDH_syn	0.9996509440000001	0.5000076524560616
3PGP	0.999650928	0.5669578658193222
CD2abc1	0.999650712	0.857137234838041
CD2abc2	0.999650712	0.8451476023015639
FTHFI	0.9996499	0.8451476023015714
DESAT16	0.9996455479999999	0.8677218312746245
OMPHHX3	0.99964526	0.9203559980232038
OMMBLHX3	0.99964526	0.9203559980232038
DESAT14	0.9996447079999999	0.8677218312746245
MNabc_rev	0.9996443859999999	0.8451476023015638
DESAT18_8	0.9996442560000001	0.7378760803283513
PHEPC	0.9996433299999999	0.6666666666666667
3HPPPNH	0.99964292	0.7142744696761063
LAAL3	0.9996413499999999	0.7142744696761071
MLTHFte1	0.9996406139999999	0.8451476023015638
GLNS_1	0.99964009	0.7715319316192699
PTRCt2	0.999640036	0.5962866191836977
PTRCt3i	0.999640036	0.5962866191836977
DAUPP	0.9996390980000001	0.5
CYOO3	0.999637646	0.8095382545303781
LCADi_D	0.999637122	0.8571383057903761
NTP8	0.999635934	0.676108768406876
DNADDP	0.9996357399999999	0.7499655599944925
NTD1_1	0.9996356719999999	0.89445183188569
MALTt2	0.9996352460000001	0.5962866191836977
ASNabcpp	0.99963385	0.845147602301564
APPAT	0.999630832	0.9486876550349751
MALt2_3	0.999629824	0.8944271909999159
MALt2_2	0.999629824	0.9486832980505138
MALt3r	0.999629824	0.5962866191836977
HMR_0253	0.999629152	0.8451476023015638
r1528	0.999628868	0.8451476023015638
ALDD12	0.9996275800000001	0.8571383057903805
ACTLMO	0.999627198	0.8677218312746245
HOXPRx	0.9996269660000001	0.7999889801091018
MALTTRabc	0.999626918	0.857137234838041
DESAT18	0.9996265400000001	0.8677218312746245
HMR_2287	0.9996258499999999	0.8677218312746245
CYSO_I	0.9996257679999999	0.7303168625392126
ASNabc	0.9996251520000001	0.845147602301564
r0400	0.9996241720000001	0.3872777899370825
THFOR1	0.9996231879999999	0.8399551019292488
FAH1	0.9996228979999999	0.7778597745874396
OCDOR	0.999622366	0.7922933661032687
TAPTPP	0.99962164	0.7592537901518087
5DKGR	0.999621308	0.7999889801091107
ALDD18	0.9996191480000001	0.8571383057903761
PDX5PO2	0.9996188079999999	0.7027485603500983
SER_AL	0.9996184100000001	0.5772972453323435
DHORD6	0.99961818	0.7027485603501038
UDPGD	0.9996174479999999	0.9263671758044927
ALDD10	0.9996173479999999	0.857138305790381
r1527	0.99961714	0.8451476023015638
FPGS7_1	0.999616942	0.6286213502277573
TTDCAt2	0.999616888	0.5962866191836977
URAt2	0.9996164999999999	0.5962866191836977
HMR_2281	0.99961582	0.8677218312746245
HMR_2282	0.99961582	0.8677218312746245
HMR_2284	0.99961582	0.8677218312746245
VALDHr	0.9996145180000001	0.7142744696760979
LCYSTCBOXL	0.99961444	0.8660651689383911
FAD_13	0.99961443	0.7289499258721834
SPMDt2	0.9996144040000001	0.5962866191836977
PHEME2abcpp	0.9996140539999999	0.8451476023015638
RBPC	0.999613864	0.62283411998111
COabc	0.99961357	0.8451476023015639
UAMRH	0.9996133579999998	0.777859774587441
34DHALDD	0.9996121139999999	0.8571383057903919
THRt2r	0.99961103	0.5962866191836977
TYRabc	0.999610538	0.8451476023015638
4HALDD	0.9996094680000001	0.8571383057903905
HISTDb	0.9996094059999999	0.8944244531865756
HISTDb_1	0.9996094059999999	0.8216064703566015
LHIST	0.9996094059999999	0.8944244531865756
GCALDtabcpp	0.9996091939999999	0.8451476023015639
HISabc	0.999607872	0.857137234838041
FAS180	0.999607574	0.9596333456827423
CA2abc1pp	0.9996037619999999	0.8451476023015638
TRPabc	0.999602908	0.8451476023015638
DURADx	0.9996020959999999	0.7302833310029633
NDP8	0.999601964	0.6761087684068761
GTPCIII	0.9996018620000001	0.8574998735601217
NIabc	0.99960132	0.857137234838041
FPGS	0.9996001799999998	0.8347767394071853
THFGLUS	0.9996001799999998	0.7142744696760834
r1382_1	0.9996001799999998	0.8404908517929024
FPGS_tm	0.9996001799999998	0.8347767394071853
FUMtpp	0.999599548	0.9486832980505138
E4POR1	0.9995988539999999	0.888885487771282
CYSTabc	0.999597436	0.8451476023015639
THMabc	0.9995960800000001	0.857137234838041
THMATPe	0.9995960800000001	0.8451476023015638
HYD2pp	0.99959591	0.8958280659084706
ARAB_Dt	0.999595274	0.4999999999999999
GLCURDH	0.99959417	0.857138305790377
BALAVECSEC	0.999593986	0.4662423517374972
BALAVECSEC_1	0.999593986	0.8451476023015663
NTP2	0.9995923299999999	0.6761087684068778
MMSAD2	0.9995919860000001	0.6804242311134576
URIK2_1	0.999591498	0.8944518318856827
GTPCI_1	0.9995905799999999	0.8944518318856788
INOSTO	0.9995897360000001	0.5657010092137552
MEHLER	0.999589702	0.9400325177067508
MEHLER_1	0.999589702	0.9400325177067508
PYK2	0.9995896679999999	0.5999779602182231
ARBabc	0.99958948	0.8571372348380425
METSOX2abc	0.999588908	0.857137234838041
GCPN	0.9995879500000001	0.6547567321869503
HEMEti	0.9995860599999998	0.8451476023015638
PHEMEABCte	0.9995860599999998	0.857137234838041
GABAVESSEC_1	0.9995840680000001	0.8451476023015737
4ABUTabcpp	0.9995840680000001	0.8451476023015737
GABAVESSEC	0.9995840680000001	0.4662423517374985
METSOX1abc	0.9995839720000002	0.857137234838041
TSULabc	0.9995838920000001	0.857137234838041
DESATPE160	0.999583696	0.9411764705882353
PGLYCP_1	0.999583486	0.8944518318856761
MALTHPabc	0.9995824179999999	0.8451476023015638
BNOCA	0.999579424	0.7277775785627622
Ht	0.999578236	0.8432766239111862
HMR_2295	0.999577712	0.8677218312746245
HMR_2293	0.999577712	0.8677218312746245
HMR_2296	0.999577712	0.8677218312746245
HMR_2292	0.999577712	0.8677218312746245
NHFRBO	0.9995765240000001	0.6190333996867181
BAMPPALDOX	0.99957622	0.857138305790383
ALDD22x	0.99957622	0.8571383057903836
r0796	0.99957528	0.7999889801090907
RNF	0.9995748219999999	0.7231195585673665
NADHDH	0.9995748219999999	0.7276025437778246
THMDP	0.9995729820000001	0.809035107185319
5DH4DGLCD	0.999571284	0.6928139609242916
SQLS	0.9995698719999998	0.5164120059163518
r1536	0.999569618	0.8451476023015638
GLUCYSte	0.9995691900000001	0.8451476023015638
DAPabc	0.99956903	0.8451476023015762
DAPabcpp	0.99956903	0.8451476023015762
MG2abc	0.999567296	0.857137234838041
ECHINH	0.9995668200000001	0.7142744696761052
BCAROHX21	0.9995668200000001	0.7142744696761177
BCAROHX11	0.9995668200000001	0.714274469676112
DESAT18_9	0.9995668200000001	0.7378760803283513
DESAT24_1	0.9995668200000001	0.7378760803283513
DESAT20_2	0.9995668200000001	0.7378760803283513
RE2221C	0.9995668200000001	0.7142744696761186
RE2220C	0.9995668200000001	0.7142744696761185
RE2155C	0.9995668200000001	0.714274469676118
DESAT18_7	0.9995668200000001	0.7378760803283513
LNLCCOADS	0.9995668200000001	0.7378760803283513
DESAT18_12	0.9995668200000001	0.7378760803283513
4HOXPACMON	0.9995668200000001	0.7142744696761201
PXMO	0.9995668200000001	0.7142744696761008
XMO	0.9995668200000001	0.7142744696761029
KSH	0.9995668200000001	0.7142744696761121
HMR_1557	0.9995668200000001	0.7378760803283513
R05217_nad	0.9995668200000001	0.8131478165660199
3HCINNMH	0.9995668200000001	0.7142744696761063
C22STDSx	0.9995668200000001	0.7378760803283513
DESAT18_10	0.9995668200000001	0.7378760803283513
PRE3BS	0.9995668200000001	0.7142744696761048
DESAT20_1	0.9995668200000001	0.7378760803283513
MXMO	0.9995668200000001	0.7142744696761004
r0267	0.9995668200000001	0.7142744696761094
RE2675C_1	0.9995668200000001	0.7378760803283513
CACNAO2	0.9995668200000001	0.7142744696761112
RE2675C	0.9995668200000001	0.7378760803283513
RE1309C	0.9995668200000001	0.7142744696761183
CYP3	0.9995668200000001	0.714274469676103
CYP1	0.9995668200000001	0.7142744696761034
OAAt_1	0.999566418	0.5962866191836977
G3PCT_1	0.9995663799999999	0.5
ORNTA	0.999565834	0.5000076524560628
ARGt2r	0.99956533	0.5962866191836977
GLYBt2r	0.999565206	0.5962866191836977
UACGAMDH	0.999565206	0.7027485603500983
BGLK	0.99956504	0.7142744696760822
DHRG2	0.9995647639999999	0.7926152125925658
SPODM_1	0.999564032	0.7746393502713335
PEPA	0.9995619400000001	0.5669578658193282
NDP4	0.999561866	0.6761087684068773
AACPS4	0.999561428	0.6666666666666667
MELIBabc	0.9995609999999999	0.8451476023015638
DPCOAPP	0.9995609940000001	0.7499655599944961
DESAT18_2	0.999560862	0.8677218312746245
HMR_2359	0.999560862	0.8677218312746245
ALCD1	0.999559204	0.7027485603500987
LAAL10	0.99955782	0.59626927938911
HSDxi	0.999557548	0.702748560350101
PS181abcpp	0.99955751	0.8451476023015638
HCO3_h_ti	0.999556982	0.5962866191836977
PS161abcpp	0.999556682	0.8451476023015638
UREAabcpp	0.9995566519999999	0.8451476023015638
CSPMDDC	0.999554942	0.6859943405700353
TTDCEAATP	0.999554468	0.8451476023015638
GALURDH	0.999554178	0.8571383057903776
CA2abc1	0.9995541000000001	0.8451476023015638
CA2abc	0.9995541000000001	0.857137234838041
PACALtabcpp	0.999553272	0.8451476023015638
X00002	0.9995527079999998	0.6996059343220578
ARGt2pp	0.999552514	0.6737221950038443
PDE3	0.999552506	0.6708388739142621
6TXAN5MPAML	0.9995521440000001	0.8333180273670507
PS160abcpp	0.9995516280000001	0.8451476023015638
PPP9ABCte	0.999551312	0.8451476023015638
CTPS1_2	0.9995509480000001	0.8366567341719114
ASPO1	0.9995506840000001	0.6804242311134576
RAFFabc	0.9995500999999999	0.8451476023015638
ARB_Dabc	0.9995488339999999	0.8571372348380425
GGGABADxr	0.999547376	0.8571383057903774
FPGS4_1	0.999546438	0.6286213502277549
PHEabc	0.9995459099999999	0.8451476023015638
CYNTtabcpp	0.999545562	0.8451476023015639
BTNt	0.999545454	0.8451476023015639
DCPLD1	0.999545374	0.7142744696760982
SACCD2	0.999545374	0.7142744696760918
SUCRabcpp_syn	0.999544706	0.8451476023015638
CBPSam_1	0.999544118	0.8838760359090725
CPS_1	0.999544118	0.462919158971562
15DAPabcpp	0.999542948	0.8451476023015769
AACLAM	0.999542892	0.6123724356957947
AADa	0.999542892	0.6123724356957947
RNA	0.9995414140000001	0.6688560073280431
SUCRabc	0.9995412079999999	0.8451476023015638
GLACO	0.999540562	0.8661989589017893
ALDD32	0.999540562	0.8661989589017893
MNDNS2	0.9995391479999999	0.923425250953479
NOPD	0.999538838	0.7324681542189848
MI1PP_1	0.9995385540000001	0.8944518318856829
RIBt2	0.9995381799999998	0.5962866191836977
ALAGLUabcpp	0.9995370600000001	0.8451476023015693
LAAL20	0.9995361979999998	0.7142744696760858
LCTSabc	0.99953545	0.8451476023015638
FAS141	0.99953537	0.9267851447966209
RE2649C	0.9995351720000001	0.6324293955275356
CAPROICc	0.9995351539999999	0.7999889801090877
HMPPtr	0.9995351140000001	0.8451476023015737
FE3DCIT2abcpp	0.9995338659999999	0.8451476023015639
DMGLYBabcpp	0.999533044	0.8451476023015639
FRD2rpp	0.9995324099999999	0.8606656002496993
GLCATr	0.9995305420000001	0.6123724356957947
HMEDR	0.999529772	0.8571383057903762
NO2t2r	0.9995293199999999	0.5962866191836977
NO2t3	0.9995293199999999	0.5962866191836977
CHOLSabc	0.999528668	0.857137234838041
r0193	0.999528494	0.730283331002966
THRt2rpp	0.999528286	0.6737221950038443
FADMQOR	0.99952787	0.5
GGSPMDS	0.9995277760000001	0.7142744696760838
CHLt2	0.9995267239999999	0.5962866191836977
ACTNMO	0.9995264199999999	0.7778597745874523
CTBTabc	0.9995259759999999	0.857137234838041
CAATPS_1	0.999524028	0.6761087684068628
CAATPS	0.999524028	0.4961236930603976
GDPMANNDH	0.99952354	0.9263671758044918
RE1897C	0.999523234	0.7027485603500931
GLYO1	0.9995215780000001	0.6804242311134576
SELabcpp	0.9995184540000001	0.8451476023015638
ARGMO	0.9995176320000001	0.5773396655867888
NTRIRy	0.99951688	0.9172497215482606
PEPt6pp	0.999516654	0.6324555320336759
TAGabc	0.9995166359999998	0.8485203452915817
CITt2r	0.999514958	0.645503151880452
CITt3	0.999514958	0.5962866191836977
Cut1	0.999514846	0.857137234838041
Cuabc	0.999514846	0.857137234838041
r2073_1	0.9995146580000001	0.5962866191836977
MOBDabc_rev	0.9995145799999999	0.8451476023015638
MOBDabc	0.9995145799999999	0.857137234838041
BZDH	0.9995139780000001	0.8571383057903832
GALt2_2	0.999513106	0.9486832980505138
NO3t3	0.99951255	0.5962866191836977
NO3t2	0.99951255	0.5962866191836977
P5CR_1	0.9995119700000001	0.9486876550349358
PRO1y	0.9995119700000001	1.0
SLNTabcpp	0.999511744	0.8451476023015638
AI2abcpp	0.9995099699999999	0.8451476023015638
CELLBabc	0.9995094100000002	0.8451476023015639
RE1266C_1	0.9995092339999999	0.5657010092137702
LTHRK	0.999508938	0.632434235999051
METTRS_1	0.99950861	0.6761087684068627
ASPO4_1	0.9995083680000001	0.894451831885679
BSORx	0.9995073299999999	0.7581945786681024
CBPS_1	0.9995071280000001	0.9737342074244734
MALCOAMT	0.999506684	0.6030302402952327
CYTK12	0.9995060139999999	0.6123724356957947
MANabc	0.9995051540000001	0.8451476023015638
CYOO2pp	0.9995045300000001	0.7863709583679515
CYO1bpp_syn_1	0.9995045300000001	0.7863709583679515
CYO1b2pp_syn_1	0.9995045300000001	0.7863709583679499
CYTCAA3pp	0.9995045300000001	0.6995432112843014
CYTCBB3pp	0.9995045300000001	0.46666340167371434
MALt3pp	0.999503464	0.6737221950038443
MALtpp	0.999503464	0.9486832980505138
MTHFR2_1	0.99950312	0.9486876550349768
OPHHXy	0.999501632	0.7778597745874596
LAAL6	0.9995012300000001	0.7142744696760809
LAAL7	0.9995012300000001	0.7142744696760857
MTHFD2	0.9995006160000001	0.7027485603500994
r0318	0.9995002879999999	0.6761087684068946
ACOAD1fr	0.9994988899999999	1.0
OCTD	0.999497998	0.7324681542189851
r1382	0.99949765	0.7956906446406141
ACITL	0.9994976400000001	0.6172255452954158
5APTNabcpp	0.999497592	0.8451476023015727
GUAD_1	0.99949707	0.9486876550349573
MANabcpp	0.9994967579999999	0.8451476023015638
CAMPt	0.9994953799999999	0.8451476023015638
TAUPAT1c	0.9994950420000001	0.5962866191836977
CMtexabc	0.999494702	0.8451476023015638
SR4	0.999494292	0.8017724558501227
LAAL35	0.9994937980000002	0.7142744696760841
HMR_8582	0.9994933359999999	0.6123724356957946
TREabc	0.999491276	0.8451476023015638
CU1abcpp	0.9994907380000001	0.8451476023015638
UDPGALOR	0.999490666	0.9263671758044927
ACSERHS	0.9994888639999999	0.56695786581933
HMR_1467	0.999487802	0.6225162162239969
SS	0.999487802	0.6225162162239969
MAK	0.9994857400000001	0.632434235999051
3NUCLE2	0.999485572	0.75
R15BPK	0.9994854780000001	0.6123724356957946
K2L4Aabctex	0.9994842800000001	0.8451476023015638
SO4t_e	0.9994827620000001	0.9486832980505138
ACTNt2r	0.99948178	0.5962866191836977
AMID4	0.999480264	0.516402521504361
PEAtabcpp	0.9994799999999999	0.8451476023015638
4HBHYOX	0.999478568	0.7778597745874577
UPPN	0.9994762939999999	0.8411889298275615
BUPN	0.9994762939999999	0.7492740811690679
PYOVD2tex	0.999475258	0.8451476023015638
7OHOCTAc	0.9994721	0.7778597745874368
FLNDPR2r	0.9994717119999998	0.6882521911338448
FRNDPR2r	0.9994717119999998	0.8320591104378594
HMR_1551	0.999471662	0.6111122469340962
HMR_1505	0.999471662	0.6111122469340962
HMR_1546	0.999471662	0.6111122469340959
HMR_1495	0.999471662	0.6111122469340917
2MBALDH	0.999470848	0.8571383057903921
ASPOb	0.999468204	0.692813960924266
CYTK3	0.9994680880000001	0.6123724356957946
GLCNt2r	0.9994671399999999	0.5962866191836977
HMR_6729	0.999466226	0.6863571140034792
r0642	0.9994644239999999	0.8571383057903867
URAt2pp	0.9994627460000001	0.6737221950038443
RNTR3	0.9994627000000001	0.6761087684069267
DGTP8DETOX	0.999462632	0.6507846942310416
RPNTPH	0.999462632	0.6507846942310233
VNDH_2	0.9994623600000001	0.8571383057903907
FMETDF	0.999462268	0.5
FMETDF_1	0.999462268	0.5
ASPTRS_1	0.9994610940000002	0.7142744696760822
ALDD8	0.999460174	0.8571383057903761
NDH1_2p	0.999459392	0.9310338276225719
DOPAVESSEC	0.999458948	0.7254667829239786
DOPAVESSEC_1	0.999458948	0.8451476023015638
GLYCLTt2r	0.9994587599999999	0.5962866191836977
FBP26	0.9994576399999999	0.75
ALDD20x	0.99945748	0.8571383057903761
SPMDt2pp	0.9994557180000001	0.6737221950038443
GNP	0.9994540000000001	0.5669578658193222
THMTP	0.999453832	0.6761087684068707
ALCD22_L	0.999453412	0.7453468662878505
CBIAT_DELETE	0.99945332	0.6666666666666667
COB1NDAAT2	0.99945332	0.6666666666666667
SELMETAT	0.99945332	0.6666666666666667
CBLAT_DELETE	0.99945332	0.6666666666666667
SACCD_c	0.9994523799999999	0.7324681542189848
CYTDK2_1	0.9994516619999999	0.8944518318856923
HMR_4702	0.9994488880000001	0.6482164788228645
GDTP	0.9994482699999999	0.9486876550349255
PACCOAE	0.999447112	0.777859774587441
LLEUDr	0.999446262	0.7142744696760902
HPACOAT	0.99944572	0.6324293955275585
AMPTASEGGLU	0.9994433620000001	0.5000076524560616
AMPEP8	0.9994433620000001	0.5000076524560616
TRSARyr	0.9994424800000001	0.7999889801091019
RIBFLVt2	0.9994419000000001	0.5962866191836977
G5SD2	0.999440882	0.6666666666666667
APH120	0.999440878	0.7499655599944934
SERTRS_1	0.999438438	0.6761087684068627
3HPADHi	0.99943842	0.8571383057903912
ACCC_1	0.999437518	0.5423155983102474
D4DGCD	0.999437518	0.6928139609242916
MI3PP_2	0.999437352	0.7499655599944984
MI4PP_2	0.999437352	0.7499655599944984
MI4PP_1	0.999437352	0.6761087684068793
MI3PP_1	0.999437352	0.6761087684068793
F1PP	0.999437052	0.5669578658193222
HEMEAS_1	0.99943695	0.8852533778671248
FALDtpp2	0.99943586	0.7071067811865475
FRUt2	0.9994355939999998	0.5962866191836977
PFK26	0.999435268	0.7999889801090807
ABFPT2	0.999435268	0.7999889801090806
3NUCLE1	0.9994341239999999	0.75
PCHOLEIC_HSABCt	0.9994308000000001	0.8451476023015638
MEPIVESSte	0.9994308000000001	0.7254667829239787
PCHOLDOC_HSABCt	0.9994308000000001	0.8451476023015638
ALAHISabcpp	0.9994308000000001	0.8451476023015656
MEPIVESSte_cho	0.9994308000000001	0.8451476023015638
DIPEPabc10	0.9994308000000001	0.8451476023015639
PCHLN225_HSABCt	0.9994308000000001	0.8451476023015638
PCHOL2OLE_HSABCt	0.9994308000000001	0.8451476023015638
ALAGLYtr	0.9994308000000001	0.8451476023015656
PCHOL2LINL_HSABCt	0.9994308000000001	0.8451476023015638
MEPNabcpp	0.9994308000000001	0.8451476023015638
PCHOLAR_HSABCt	0.9994308000000001	0.8451476023015638
PCHOL2STE_HSABCt	0.9994308000000001	0.8451476023015638
ALAGLNtr	0.9994308000000001	0.8451476023015657
TACRtu	0.9994308000000001	0.8451476023015638
ENLIPAabctex	0.9994308000000001	0.8451476023015639
ALAHIStr	0.9994308000000001	0.8451476023015657
PAFABCt	0.9994308000000001	0.8451476023015638
ECTOINEabc	0.9994308000000001	0.8451476023015639
ECTOabcpp	0.9994308000000001	0.8451476023015639
AU1abcpp	0.9994308000000001	0.8451476023015638
ATVLACtu	0.9994308000000001	0.8451476023015638
ATVACIDtu	0.9994308000000001	0.8451476023015638
MANBabc	0.9994308000000001	0.8451476023015638
MANTRabc	0.9994308000000001	0.8451476023015638
MANTTRabc	0.9994308000000001	0.8451476023015638
EIC21114TRte	0.9994308000000001	0.8451476023015638
MCBTFabcpp	0.9994308000000001	0.8451476023015639
2HATVLACteb	0.9994308000000001	0.8451476023015756
CDCA24Gte	0.9994308000000001	0.8451476023015638
CDCA3Gte	0.9994308000000001	0.8451476023015638
PAIL18111Z160t	0.9994308000000001	0.8451476023015638
ALALEUabcpp	0.9994308000000001	0.8451476023015656
UDCA3Sabc	0.9994308000000001	0.8451476023015638
PAIL1819Z160t	0.9994308000000001	0.8451476023015638
UCHOLabc	0.9994308000000001	0.8451476023015638
DIPEPabc11	0.9994308000000001	0.8451476023015639
PCHOLHEP_HSABCt	0.9994308000000001	0.8451476023015638
3DHCDCHOLabc	0.9994308000000001	0.8451476023015747
ALATRPabcpp	0.9994308000000001	0.8451476023015655
ALATHRtr	0.9994308000000001	0.845147602301566
ALATHRabcpp	0.9994308000000001	0.8451476023015656
PB2abcpp	0.9994308000000001	0.8451476023015638
MDZtu	0.9994308000000001	0.8451476023015638
3DHCHOLabc	0.9994308000000001	0.8451476023015747
ALALEUt	0.9994308000000001	0.8451476023015657
PCHOLET_HSABCt	0.9994308000000001	0.8451476023015638
PCHOLN19_HSABCt	0.9994308000000001	0.8451476023015638
PCHOLLINL_HSABCt	0.9994308000000001	0.8451476023015638
ESTRIOLATP	0.9994308000000001	0.8451476023015638
PEALtabc	0.9994308000000001	0.8451476023015638
PEAL2tabc	0.9994308000000001	0.8451476023015638
PE2LINL_HSABCt	0.9994308000000001	0.8451476023015638
PE226_HSABCt	0.9994308000000001	0.8451476023015638
PE203_HSABCt	0.9994308000000001	0.8451476023015638
PE1829Z12Z1835Z9Z12Zt	0.9994308000000001	0.8451476023015638
PE1819Z1845Z9Z12Z15Zt	0.9994308000000001	0.8451476023015638
PE1819Z1835Z9Z12Zt	0.9994308000000001	0.8451476023015638
DIPEPabc1	0.9994308000000001	0.8451476023015662
PE1819Z1829Z12Zt	0.9994308000000001	0.8451476023015638
PE1819Z1819Zt	0.9994308000000001	0.8451476023015638
PE18111Z1845Z9Z12Z15Zt	0.9994308000000001	0.8451476023015638
PE18111Z1835Z9Z12Zt	0.9994308000000001	0.8451476023015638
AHANDROSTANGLCte	0.9994308000000001	0.8451476023015664
AHANDROSTANte	0.9994308000000001	0.8451476023015664
PE18111Z1829Z12Zt	0.9994308000000001	0.8451476023015638
PEAR_HSABCt	0.9994308000000001	0.8451476023015638
PEDH203_HSABCt	0.9994308000000001	0.8451476023015638
PCHOLMYR_HsABCt	0.9994308000000001	0.8451476023015638
PEPALM_HSASBCt	0.9994308000000001	0.8451476023015638
PGP1819Z160t	0.9994308000000001	0.8451476023015638
PGP18111Z160t	0.9994308000000001	0.8451476023015638
PGLYCABCte	0.9994308000000001	0.8451476023015638
PG1819Z160t	0.9994308000000001	0.8451476023015638
PG18111Z160t	0.9994308000000001	0.8451476023015638
PESTE_HSABCt	0.9994308000000001	0.8451476023015638
ARSabc	0.9994308000000001	0.8451476023015643
DIGALSGALSIDEATPte	0.9994308000000001	0.8451476023015638
PEFLIP	0.9994308000000001	0.8451476023015638
PEOLE_HSABCt	0.9994308000000001	0.8451476023015638
MHGLZABCt	0.9994308000000001	0.8451476023015638
ARSENBabc	0.9994308000000001	0.8451476023015643
MOPSabc	0.9994308000000001	0.8451476023015638
PELPALM_HSABCt	0.9994308000000001	0.8451476023015638
PELINL_HSABCt	0.9994308000000001	0.8451476023015638
PEFLIP_cho	0.9994308000000001	0.8451476023015638
PE18111Z1819Zt	0.9994308000000001	0.8451476023015638
PE1801845Z9Z12Z15Zt	0.9994308000000001	0.8451476023015638
PE1801835Z9Z12Zt	0.9994308000000001	0.8451476023015638
PCHOLN201_HSABCt	0.9994308000000001	0.8451476023015638
3DHDCAabc	0.9994308000000001	0.8451476023015747
PCHOLN225_HSABCt	0.9994308000000001	0.8451476023015638
PCHOLN2254_HSABCt	0.9994308000000001	0.8451476023015638
PCHOLN224_HSABCt	0.9994308000000001	0.8451476023015638
PCHOLN205_HSABCt	0.9994308000000001	0.8451476023015638
PCHOLN204_HSABCt	0.9994308000000001	0.8451476023015638
PCHOLN203_HSABCt	0.9994308000000001	0.8451476023015638
ESTRAABCtc	0.9994308000000001	0.8451476023015639
PE1801829Z12Zt	0.9994308000000001	0.8451476023015638
DIPEPabc13	0.9994308000000001	0.8451476023015639
EPOXTACteb	0.9994308000000001	0.8451476023015638
PCHOLN183_HSABCt	0.9994308000000001	0.8451476023015638
PCHOLN1836_HSABCt	0.9994308000000001	0.8451476023015638
MERACMPtep	0.9994308000000001	0.8451476023015638
PCHOLN15_HSABCt	0.9994308000000001	0.8451476023015638
SPRMabc	0.9994308000000001	0.8451476023015638
MERACMPthc	0.9994308000000001	0.8451476023015638
PCHOLN264_HSABCt	0.9994308000000001	0.8451476023015638
PCHOLOLE_HSABCt	0.9994308000000001	0.8451476023015638
PCHOLPALME_HSABCt	0.9994308000000001	0.8451476023015638
PE1801819Zt	0.9994308000000001	0.8451476023015638
PE17_HSABCt	0.9994308000000001	0.8451476023015638
PE161_HSABCt	0.9994308000000001	0.8451476023015638
PE15_HSABCt	0.9994308000000001	0.8451476023015638
PE14_HSABCt	0.9994308000000001	0.8451476023015638
PE12_HSABCt	0.9994308000000001	0.8451476023015638
SPHS1Pt2e	0.9994308000000001	0.8451476023015638
3DHLCAabc	0.9994308000000001	0.8451476023015746
4BHGLZABCt	0.9994308000000001	0.8451476023015736
THIOGabc	0.9994308000000001	0.8451476023015638
AK2LGCHOLABCt	0.9994308000000001	0.8451476023015663
PCt_cho	0.9994308000000001	0.8451476023015638
PCt	0.9994308000000001	0.8451476023015638
ESTRADIOLGLCt2	0.9994308000000001	0.8451476023015638
PCHOLSTE_HSABCt	0.9994308000000001	0.8451476023015638
DIPEPabc12	0.9994308000000001	0.8451476023015638
CBIuabcpp	0.9994308000000001	0.8451476023015639
THRNTt	0.9994308000000001	0.8451476023015638
TXB2t	0.9994308000000001	0.8451476023015638
C14770ATP	0.9994308000000001	0.8451476023015715
LIPAAabcpp	0.9994308000000001	0.8451476023015638
C14769td2	0.9994308000000001	0.8451476023015715
OANTIabcpp	0.9994308000000001	0.8451476023015638
TUDCA3Sabc	0.9994308000000001	0.8451476023015638
TCHOLABCtc	0.9994308000000001	0.8451476023015638
DLEUabcpp	0.9994308000000001	0.8451476023015638
C14768ATP	0.9994308000000001	0.8451476023015715
TCDCA3Sabc	0.9994308000000001	0.8451476023015638
LEULEUabcpp	0.9994308000000001	0.8451476023015638
LEUKTRB4WOHt	0.9994308000000001	0.8451476023015638
NMTHDA	0.9994308000000001	0.8682420908445863
O16A4COLIPAabctex	0.9994308000000001	0.8451476023015638
LEUKTRB4WCOOHt	0.9994308000000001	0.8451476023015638
TSACGLUCtev	0.9994308000000001	0.8451476023015638
C14771ATP	0.9994308000000001	0.8451476023015715
OARGabcpp	0.9994308000000001	0.8451476023015726
AM9CSAteb	0.9994308000000001	0.8451476023015652
DORNabcpp	0.9994308000000001	0.8451476023015638
ISOLVSTtbc	0.9994308000000001	0.8451476023015638
AM1C4N9CSteb	0.9994308000000001	0.8451476023015654
AM1C9CSteb	0.9994308000000001	0.8451476023015654
31DMTtu	0.9994308000000001	0.845147602301575
AM1CCSteb	0.9994308000000001	0.8451476023015653
AM1CGLCteb	0.9994308000000001	0.8451476023015653
ISOP3PT	0.9994308000000001	0.8451476023015639
C14825ATP	0.9994308000000001	0.8451476023015715
TCHOLAt3	0.9994308000000001	0.8451476023015638
TUNGSabcpp	0.9994308000000001	0.8451476023015638
AM4NC9CSteb	0.9994308000000001	0.8451476023015653
LIPABabcpp	0.9994308000000001	0.8451476023015638
AM4NCSteb	0.9994308000000001	0.8451476023015652
C14826ATP	0.9994308000000001	0.8451476023015715
DLYSabcpp	0.9994308000000001	0.8451476023015638
TSACMSULtev	0.9994308000000001	0.8451476023015638
LEUKABCtc	0.9994308000000001	0.8451476023015638
C04717ATP	0.9994308000000001	0.8451476023015717
SULPACMPtev	0.9994308000000001	0.8451476023015638
LCA24Gte	0.9994308000000001	0.8451476023015638
DODECANACt	0.9994308000000001	0.8451476023015638
LANTHabc	0.9994308000000001	0.8451476023015638
NRPPHRVESSEC	0.9994308000000001	0.7254667829239787
NRPPHRVESSEC_1	0.9994308000000001	0.8451476023015638
C04483t1	0.9994308000000001	0.8451476023015638
LCA3Gte	0.9994308000000001	0.8451476023015638
NRVNCABCt	0.9994308000000001	0.8451476023015638
DHGLZABCt	0.9994308000000001	0.8451476023015638
C03990ATP	0.9994308000000001	0.8451476023015698
r2505	0.9994308000000001	0.8451476023015697
TSTSTERONEGLCte	0.9994308000000001	0.8451476023015638
C03681te	0.9994308000000001	0.8451476023015717
C04805ATP	0.9994308000000001	0.8451476023015717
C05298te	0.9994308000000001	0.8451476023015716
DOPA4GLCURt	0.9994308000000001	0.8451476023015638
DHEASABCCte	0.9994308000000001	0.8451476023015638
TCA3Sabc	0.9994308000000001	0.8451476023015638
ANDRSTRNGLCte	0.9994308000000001	0.8451476023015648
C05770te	0.9994308000000001	0.8451476023015715
ANDRSTNDNte	0.9994308000000001	0.8451476023015649
ANDRSTANDRte	0.9994308000000001	0.8451476023015649
NORMETEVESSte	0.9994308000000001	0.7254667829239787
C05769te	0.9994308000000001	0.8451476023015716
C05299te	0.9994308000000001	0.8451476023015716
DHEAte	0.9994308000000001	0.8451476023015638
C05463t1	0.9994308000000001	0.8451476023015638
C05302te	0.9994308000000001	0.8451476023015716
DMSO2abcpp	0.9994308000000001	0.8451476023015639
C05301te	0.9994308000000001	0.8451476023015716
LCA3Sabc	0.9994308000000001	0.8451476023015638
AM1ALCSteb	0.9994308000000001	0.8451476023015654
ISOCHOLabc	0.9994308000000001	0.8451476023015638
DIPEPabc14	0.9994308000000001	0.8451476023015639
AM1ACSteb	0.9994308000000001	0.8451476023015654
EANDRSTRNte	0.9994308000000001	0.8451476023015638
BALALEUabcpp	0.9994308000000001	0.8451476023015639
2HATVLACGLUCteb	0.9994308000000001	0.8451476023015755
ARBTNabcpp	0.9994308000000001	0.8451476023015644
THCHOLSTOICATP	0.9994308000000001	0.8451476023015638
STACMPtev	0.9994308000000001	0.8451476023015638
TETDECA511ACt	0.9994308000000001	0.8451476023015638
DIPEPabc6	0.9994308000000001	0.845147602301566
DIPEPabc7	0.9994308000000001	0.8451476023015662
2HATVACIDteb	0.9994308000000001	0.8451476023015756
LYSGLUGLYtr	0.9994308000000001	0.8451476023015638
DGUDBUTNabcpp	0.9994308000000001	0.8451476023015639
CARNabcpp	0.9994308000000001	0.8451476023015639
LVSTPGPtu	0.9994308000000001	0.8451476023015638
HYOCHOLabc	0.9994308000000001	0.8451476023015638
ECA4COLIPAabctex	0.9994308000000001	0.8451476023015639
3MOXTYRESSte	0.9994308000000001	0.725466782923985
BALAGLYabcpp	0.9994308000000001	0.8451476023015639
CBL2abc	0.9994308000000001	0.8451476023015639
3HSMVACIDteb	0.9994308000000001	0.8451476023015744
Am1CSAteb	0.9994308000000001	0.8451476023015653
HPDECEte	0.9994308000000001	0.8451476023015638
DIPEPabc2	0.9994308000000001	0.8451476023015662
THEXDDte	0.9994308000000001	0.8451476023015638
DIPEPabc3	0.9994308000000001	0.8451476023015662
CBL1abcpp	0.9994308000000001	0.8451476023015639
CBIabc	0.9994308000000001	0.8451476023015639
CBL1abc	0.9994308000000001	0.8451476023015639
DIPEPabc4	0.9994308000000001	0.8451476023015696
BALAALAabcpp	0.9994308000000001	0.8451476023015639
CBL1HBIabc	0.9994308000000001	0.8451476023015639
DIPEPabc5	0.9994308000000001	0.845147602301566
BALABALAabcpp	0.9994308000000001	0.8451476023015639
LVSTACIDtu	0.9994308000000001	0.8451476023015638
LTHSTRLABCt	0.9994308000000001	0.8451476023015638
IBUPGLUCtpvb	0.9994308000000001	0.8451476023015638
LIPAabcpp	0.9994308000000001	0.8451476023015638
LIPAabctex	0.9994308000000001	0.8451476023015638
ICLIPAabcpp	0.9994308000000001	0.8451476023015638
DPROabcpp	0.9994308000000001	0.8451476023015638
DIPEPabc9	0.9994308000000001	0.8451476023015639
3ISPVSteb	0.9994308000000001	0.8451476023015742
DHCHOLESTANATEATP	0.9994308000000001	0.8451476023015638
35DSMVteb	0.9994308000000001	0.8451476023015749
LIPTabc	0.9994308000000001	0.8451476023015638
DJENKabc	0.9994308000000001	0.8451476023015639
3OHACMPtev	0.9994308000000001	0.845147602301574
AM19CSteb	0.9994308000000001	0.8451476023015654
LIPACabcpp	0.9994308000000001	0.8451476023015638
AM1A4NCSteb	0.9994308000000001	0.8451476023015654
TDCA3Sabc	0.9994308000000001	0.8451476023015638
DHBSZ3FEabcpp	0.9994308000000001	0.8451476023015639
ALLabcpp	0.9994308000000001	0.8451476023015655
BILDGLCURte	0.9994308000000001	0.8451476023015638
ICDCHOLabc	0.9994308000000001	0.8451476023015638
BILGLCURte	0.9994308000000001	0.8451476023015638
DVALabcpp	0.9994308000000001	0.8451476023015638
IBUP_Stbc	0.9994308000000001	0.8451476023015638
LSTNtu	0.9994308000000001	0.8451476023015638
2HATVACIDGLUCteb	0.9994308000000001	0.8451476023015756
NCBMPTSabcpp	0.9994308000000001	0.845147602301568
NDERSVteb	0.9994308000000001	0.8451476023015638
DSPVSteb	0.9994308000000001	0.8451476023015638
CA3Sabc	0.9994308000000001	0.8451476023015638
LMN2abc	0.9994308000000001	0.8451476023015638
BLAMDabcpp	0.9994308000000001	0.8451476023015639
OSKTabcpp	0.9994308000000001	0.8451476023015638
DIPEPabc8	0.9994308000000001	0.8451476023015639
CA24Gte	0.9994308000000001	0.8451476023015638
DOPA3GLCURt	0.9994308000000001	0.8451476023015638
CE0328t	0.9994308000000001	0.8451476023015638
1MNCAMti	0.9994308000000001	0.8451476023015765
GLYGLYGLNtr	0.9994308000000001	0.8451476023015639
6HSMVACIDteb	0.9994308000000001	0.8451476023015723
DCA3Sabc	0.9994308000000001	0.8451476023015638
ACHVESSEC_1	0.9994308000000001	0.8451476023015672
12DHCHOLabc	0.9994308000000001	0.8451476023015771
ACHVESSEC	0.9994308000000001	0.7254667829239806
DCA3Gte	0.9994308000000001	0.8451476023015638
CMCBTFabcpp	0.9994308000000001	0.8451476023015639
GTACMPtev	0.9994308000000001	0.8451476023015638
r1531	0.9994308000000001	0.8485203452916231
r1531_1	0.9994308000000001	0.8451476023015697
21HPRGNLONEt1	0.9994308000000001	0.8451476023015765
5ADTSTSTERONEGLCte	0.9994308000000001	0.8451476023015728
56EPPVSteb	0.9994308000000001	0.8451476023015728
GUDACabcpp	0.9994308000000001	0.8451476023015639
GUDCA3Sabc	0.9994308000000001	0.8451476023015638
GUDPTNabcpp	0.9994308000000001	0.8451476023015639
TRIPVSteb	0.9994308000000001	0.8451476023015638
r1532	0.9994308000000001	0.8485203452916232
CLIPAabctex	0.9994308000000001	0.8451476023015638
GM2LIPAabctex	0.9994308000000001	0.8451476023015639
GM2LIPAabcpp	0.9994308000000001	0.8451476023015638
GM1LIPAabctex	0.9994308000000001	0.8451476023015639
COLIPAabcpp	0.9994308000000001	0.8451476023015638
GLYGLYabcpp	0.9994308000000001	0.8451476023015639
COPROSTabc	0.9994308000000001	0.8451476023015638
ACOLIPAabctex	0.9994308000000001	0.8451476023015667
GLYMETabcpp	0.9994308000000001	0.8451476023015639
GLYMETtr	0.9994308000000001	0.8451476023015639
COLIPAabctex	0.9994308000000001	0.8451476023015639
COLIPAabcppmin	0.9994308000000001	0.8451476023015638
COLIPAabcpp_kt	0.9994308000000001	0.8451476023015638
COLIPAabcex	0.9994308000000001	0.8451476023015639
6HMSMVACIDteb	0.9994308000000001	0.8451476023015723
COLIPAPabctex	0.9994308000000001	0.8451476023015639
COLIPABabcpp	0.9994308000000001	0.8451476023015638
GLYPHEabcpp	0.9994308000000001	0.8451476023015639
GLYSERabcpp	0.9994308000000001	0.8451476023015639
SALCHS2FEabcpp	0.9994308000000001	0.8451476023015638
6EPSteb	0.9994308000000001	0.8451476023015724
GLZABCteb	0.9994308000000001	0.8451476023015638
GM1LIPAabcpp	0.9994308000000001	0.8451476023015638
r1532_1	0.9994308000000001	0.8451476023015697
11DOCRTSTRNte	0.9994308000000001	0.8451476023015774
11DOCRTSLte	0.9994308000000001	0.8451476023015774
SMVACIDATPteb	0.9994308000000001	0.8451476023015638
HEXDTRte	0.9994308000000001	0.8451476023015638
12HTACRtu	0.9994308000000001	0.8451476023015771
HISGLYabcpp	0.9994308000000001	0.8451476023015638
12HARACHDte	0.9994308000000001	0.8451476023015771
CHOLATEt3	0.9994308000000001	0.8451476023015638
HISTAVESSEC	0.9994308000000001	0.7254667829239787
HISTAVESSEC_1	0.9994308000000001	0.8451476023015638
DESFVSteb	0.9994308000000001	0.8451476023015638
r1522	0.9994308000000001	0.8451476023015638
FOLABCCte	0.9994308000000001	0.8451476023015638
FERXAabc	0.9994308000000001	0.8451476023015639
SMVtu	0.9994308000000001	0.8451476023015638
r1533	0.9994308000000001	0.8485203452916232
4HPROLTabcpp	0.9994308000000001	0.8451476023015734
r1521	0.9994308000000001	0.8451476023015638
CGMPt	0.9994308000000001	0.8451476023015749
4HPRODCabcpp	0.9994308000000001	0.8451476023015734
FERRICHabc	0.9994308000000001	0.8451476023015639
HEXDIACATP	0.9994308000000001	0.8451476023015638
SMIA1Eabc	0.9994308000000001	0.8451476023015638
56DHPVSteb	0.9994308000000001	0.8451476023015732
3HPVSteb	0.9994308000000001	0.8451476023015744
4PYRDX	0.9994308000000001	0.8451476023015732
12HPETATP	0.9994308000000001	0.8451476023015773
SERGLUGLNtr	0.9994308000000001	0.8451476023015638
DCA24Gte	0.9994308000000001	0.8451476023015638
3HPVSTETteb	0.9994308000000001	0.8451476023015744
6MELVACtbc	0.9994308000000001	0.8451476023015723
r1526	0.9994308000000001	0.848520345291623
r1525	0.9994308000000001	0.8451476023015638
HC02194te	0.9994308000000001	0.8451476023015698
HDCA6Gte	0.9994308000000001	0.8451476023015638
HC02195te	0.9994308000000001	0.8451476023015697
HC02196te	0.9994308000000001	0.8451476023015697
HC02220te	0.9994308000000001	0.8451476023015696
HCA24Gte	0.9994308000000001	0.8451476023015638
HCA6Gte	0.9994308000000001	0.8451476023015638
CHSTEROLt_1	0.9994308000000001	0.8451476023015639
CHSTEROLt	0.9994308000000001	0.8451476023015638
HDCA24Gte	0.9994308000000001	0.8451476023015638
FVSteb	0.9994308000000001	0.8451476023015638
GLYGLUabcpp	0.9994308000000001	0.8451476023015639
HMR_0194	0.9994308000000001	0.8451476023015683
GLYGLNtr	0.9994308000000001	0.8451476023015639
PSFLIP_cho	0.9994308000000001	0.8451476023015638
15HPETATP	0.9994308000000001	0.8451476023015769
15DMTtu	0.9994308000000001	0.8451476023015769
PSFLIP	0.9994308000000001	0.8451476023015638
G3Pabc	0.9994308000000001	0.8451476023015638
6BHGLZABCt	0.9994308000000001	0.8451476023015724
1531TACRteb	0.9994308000000001	0.8451476023015769
1513TACRtu	0.9994308000000001	0.8451476023015769
PS180abcpp	0.9994308000000001	0.8451476023015638
PS141abcpp	0.9994308000000001	0.8451476023015638
PS140abcpp	0.9994308000000001	0.8451476023015638
PS120abcpp	0.9994308000000001	0.8451476023015638
GLC3MEACPtev	0.9994308000000001	0.8451476023015638
5HTRPVESSEC_1	0.9994308000000001	0.8451476023015726
PROSTGE2t3	0.9994308000000001	0.8451476023015638
PROSTGE1t3	0.9994308000000001	0.8451476023015638
GLCGLYCabcpp_syn	0.9994308000000001	0.8451476023015639
GLCMAN4abc	0.9994308000000001	0.8451476023015639
GLCMAN6abc	0.9994308000000001	0.8451476023015639
PSHSABCtc	0.9994308000000001	0.8451476023015638
6AHGLZABCt	0.9994308000000001	0.8451476023015724
pentso3abcpp	0.9994308000000001	0.8451476023015638
PTVSTATPtu	0.9994308000000001	0.8451476023015638
GCA3Sabc	0.9994308000000001	0.8451476023015638
PVSGLUCteb	0.9994308000000001	0.8451476023015638
PVSATPtu	0.9994308000000001	0.8451476023015638
CYSIabcpp	0.9994308000000001	0.8451476023015639
PURabc1	0.9994308000000001	0.8451476023015638
GCDCA3Sabc	0.9994308000000001	0.8451476023015638
GCHOLAt3	0.9994308000000001	0.8451476023015638
PTVSTM3eb	0.9994308000000001	0.8451476023015638
5OHFVSteb	0.9994308000000001	0.8451476023015725
GALMAN4abc	0.9994308000000001	0.8451476023015639
5OXPROabcpp	0.9994308000000001	0.8451476023015725
PYOVDtex	0.9994308000000001	0.8451476023015638
3HLVSTACtbc	0.9994308000000001	0.8451476023015745
GDCA3Sabc	0.9994308000000001	0.8451476023015638
THYOCHOLabc	0.9994308000000001	0.8451476023015638
GALMAN6abc	0.9994308000000001	0.8451476023015639
Pe13_HSABCt	0.9994308000000001	0.8451476023015638
CYSAMPtev	0.9994308000000001	0.8451476023015638
ACMPtu	0.9994308000000001	0.8451476023015669
PROLBabc	0.9994308000000001	0.8451476023015638
17AHPRGNLONEte	0.9994308000000001	0.8451476023015768
PLPSabctex	0.9994308000000001	0.8451476023015638
XOL7AH3ATP	0.9994308000000001	0.8451476023015638
RSVATPtu	0.9994308000000001	0.8451476023015638
PPATabc	0.9994308000000001	0.8451476023015638
6BHGLZGLCABCt	0.9994308000000001	0.8451476023015724
CRGLZABCt	0.9994308000000001	0.8451476023015638
WHARACHDt	0.9994308000000001	0.8451476023015638
RSVLACteb	0.9994308000000001	0.8451476023015638
S3MEACMPtev	0.9994308000000001	0.8451476023015638
ACMPGLUthc	0.9994308000000001	0.8451476023015669
XOLDIOLONEATP	0.9994308000000001	0.8451476023015638
5EIPENCte	0.9994308000000001	0.8451476023015726
ACMPGLUtep	0.9994308000000001	0.8451476023015669
ACMPGLUTthc	0.9994308000000001	0.8451476023015669
CPGNabcpp	0.9994308000000001	0.8451476023015639
ACMPGLUTtep	0.9994308000000001	0.8451476023015669
6CSMVACIDteb	0.9994308000000001	0.8451476023015724
VITEtl	0.9994308000000001	0.8451476023015638
GLYGLNabcpp	0.9994308000000001	0.8451476023015639
XOL7AONEATP	0.9994308000000001	0.8451476023015638
XYL3abc	0.9994308000000001	0.8451476023015638
PROHISGLUtr	0.9994308000000001	0.8451476023015638
5HPETATP	0.9994308000000001	0.8451476023015728
17AHPRGSTRNte	0.9994308000000001	0.8451476023015768
ACMPthc	0.9994308000000001	0.8451476023015669
CSAtu	0.9994308000000001	0.8451476023015638
5HTRPVESSEC	0.9994308000000001	0.7254667829239841
PRISTte	0.9994308000000001	0.8451476023015638
PRGNLONEte	0.9994308000000001	0.8451476023015638
PRGNLONESte	0.9994308000000001	0.8451476023015638
CSASULPteb	0.9994308000000001	0.8451476023015638
CRVSM24teb	0.9994308000000001	0.8451476023015638
XYLANabc	0.9994308000000001	0.8451476023015638
CRVSM23teb	0.9994308000000001	0.8451476023015638
CRVSM1teb	0.9994308000000001	0.8451476023015638
CRVSATPtu	0.9994308000000001	0.8451476023015638
CRVSATPthc	0.9994308000000001	0.8451476023015639
XYLBabc	0.9994308000000001	0.8451476023015638
GLUCAN2abc	0.9994308000000001	0.8451476023015639
GLUCANabc	0.9994308000000001	0.8451476023015639
18HARACHDte	0.9994308000000001	0.8451476023015768
FEROXGFEabcpp	0.9994308000000001	0.8451476023015639
HISHISabcpp	0.9994308000000001	0.8451476023015638
CELabc	0.9994308000000001	0.8451476023015639
HMR_0321	0.9994308000000001	0.8451476023015638
CE2513ATP	0.9994308000000001	0.8451476023015638
ESTRONEte	0.9994308000000001	0.8451476023015638
HMR_0311	0.9994308000000001	0.8451476023015684
HMR_0317	0.9994308000000001	0.8451476023015638
CE2537ABCt	0.9994308000000001	0.8451476023015708
SPHMYLN18120_hs_ATPt	0.9994308000000001	0.8451476023015638
SPHMYLN18121_hs_ATPt	0.9994308000000001	0.8451476023015638
ESTRONEGLCt	0.9994308000000001	0.8451476023015638
RETABCtc	0.9994308000000001	0.8451476023015638
CE2537ATP	0.9994308000000001	0.8451476023015708
HMR_0325	0.9994308000000001	0.8451476023015685
r1517	0.9994308000000001	0.8451476023015638
4HATVLACteb	0.9994308000000001	0.8451476023015735
HMR_0329	0.9994308000000001	0.8451476023015683
HMR_0395	0.9994308000000001	0.8451476023015689
CE2510t	0.9994308000000001	0.8451476023015708
CE2510ABCt	0.9994308000000001	0.8451476023015708
13DAMPPabcpp	0.9994308000000001	0.845147602301577
HMR_0307	0.9994308000000001	0.8451476023015684
ESTROSABCCte	0.9994308000000001	0.8451476023015638
FBACabcpp	0.9994308000000001	0.8451476023015638
HMR_0303	0.9994308000000001	0.8451476023015685
SPHMYLN181201_hs_ATPt	0.9994308000000001	0.8451476023015638
r1518	0.9994308000000001	0.8451476023015638
HMR_0299	0.9994308000000001	0.8451476023015685
SPHMYLN18118_hs_ATPt	0.9994308000000001	0.8451476023015638
CE2445t	0.9994308000000001	0.8451476023015708
HMR_0291	0.9994308000000001	0.8451476023015692
SPHMYLN181181_hs_ATPt	0.9994308000000001	0.8451476023015638
HMR_0287	0.9994308000000001	0.8451476023015644
HMR_0281	0.9994308000000001	0.8451476023015684
HMR_0343	0.9994308000000001	0.8451476023015638
CE4843t	0.9994308000000001	0.8451476023015638
CE2211te	0.9994308000000001	0.8451476023015709
CE5025t	0.9994308000000001	0.8451476023015707
SPHMYLN18123_hs_ATPt	0.9994308000000001	0.8451476023015638
CE7083t	0.9994308000000001	0.8451476023015702
HMR_0387	0.9994308000000001	0.8451476023015689
CE7082ATP	0.9994308000000001	0.8451476023015702
7AHGLZABCt	0.9994308000000001	0.845147602301572
7BHGLZABCt	0.9994308000000001	0.845147602301572
CE5026t	0.9994308000000001	0.8451476023015707
HMR_0391	0.9994308000000001	0.845147602301569
CE7081tm	0.9994308000000001	0.8451476023015702
CE5072te	0.9994308000000001	0.8451476023015707
4HATVACIDteb	0.9994308000000001	0.8451476023015736
CE6247t	0.9994308000000001	0.8451476023015702
7BHGLZGLCABCt	0.9994308000000001	0.845147602301572
SPHMYLN18122_hs_ATPt	0.9994308000000001	0.8451476023015638
CE7085te	0.9994308000000001	0.84514760230157
CE7090te	0.9994308000000001	0.84514760230157
CE7096te	0.9994308000000001	0.84514760230157
r1028	0.9994308000000001	0.8451476023015638
CE7172ATP	0.9994308000000001	0.8451476023015699
HMR_0375	0.9994308000000001	0.8451476023015638
CEL6abc	0.9994308000000001	0.8451476023015639
HMR_0371	0.9994308000000001	0.8451476023015638
HMR_0367	0.9994308000000001	0.8451476023015638
HMR_0363	0.9994308000000001	0.8451476023015638
HMR_0359	0.9994308000000001	0.8451476023015638
SPHMYLN181221_hs_ATPt	0.9994308000000001	0.8451476023015638
1331TACRteb	0.9994308000000001	0.845147602301577
r1026	0.9994308000000001	0.8451476023015638
r0993	0.9994308000000001	0.8451476023015717
HMR_0347	0.9994308000000001	0.8451476023015683
CE4877te	0.9994308000000001	0.8451476023015707
ESTRSABCtc	0.9994308000000001	0.8451476023015639
HMR_0277	0.9994308000000001	0.8451476023015638
HMR_0435	0.9994308000000001	0.845147602301569
HMR_0439	0.9994308000000001	0.8451476023015689
SPHMYLN18114_hs_ATPt	0.9994308000000001	0.8451476023015638
ESTRIOLGLCte	0.9994308000000001	0.8451476023015638
6OHFVSteb	0.9994308000000001	0.8451476023015723
FECHEabcpp	0.9994308000000001	0.8451476023015639
HMR_0469	0.9994308000000001	0.8451476023015638
r1520	0.9994308000000001	0.8451476023015638
HMR_0235	0.9994308000000001	0.8451476023015687
FECRMabcpp	0.9994308000000001	0.8451476023015639
HMR_0239	0.9994308000000001	0.8451476023015638
FE3HOXabcpp	0.9994308000000001	0.8451476023015639
SPHMYLN_HsATPte	0.9994308000000001	0.8451476023015638
HMR_0243	0.9994308000000001	0.8451476023015692
ADRNLPVESSEC	0.9994308000000001	0.7254667829239803
SPHMYLN1825_hs_ATPt	0.9994308000000001	0.8451476023015638
FECRMabc	0.9994308000000001	0.8451476023015639
7DHCHOLabc	0.9994308000000001	0.8451476023015719
7DHCDCHOLabc	0.9994308000000001	0.8451476023015719
SPHMYLN180241_hs_ATPt	0.9994308000000001	0.8451476023015638
ADOCBLabc	0.9994308000000001	0.8451476023015666
FEROXEFEabcpp	0.9994308000000001	0.8451476023015639
ADOCBLabcpp	0.9994308000000001	0.8451476023015666
HMR_0207	0.9994308000000001	0.845147602301569
7KILTCHOLATP	0.9994308000000001	0.8451476023015719
DASNabcpp	0.9994308000000001	0.845147602301564
HMR_0211	0.9994308000000001	0.8451476023015684
DARGabcpp	0.9994308000000001	0.8451476023015643
HMR_0215	0.9994308000000001	0.8451476023015638
7HPVSteb	0.9994308000000001	0.8451476023015719
4GLU56DIHDINDt	0.9994308000000001	0.8451476023015736
7DHCHSTEROLt	0.9994308000000001	0.8451476023015719
FEROXBFEabcpp	0.9994308000000001	0.8451476023015639
FEOXAMabcpp	0.9994308000000001	0.8451476023015639
r1519	0.9994308000000001	0.8451476023015638
HMR_0383	0.9994308000000001	0.8451476023015692
HMR_0273	0.9994308000000001	0.845147602301569
13DMTtu	0.9994308000000001	0.845147602301577
AEPabcpp	0.9994308000000001	0.8451476023015759
CE2209te	0.9994308000000001	0.8451476023015709
PHYQt	0.9994308000000001	0.8451476023015638
CE2049te	0.9994308000000001	0.845147602301571
AEPabc	0.9994308000000001	0.8451476023015762
SPHMYLN18117_hs_ATPt	0.9994308000000001	0.8451476023015638
SPHMYLN18116_hs_ATPt	0.9994308000000001	0.8451476023015638
CE2047te	0.9994308000000001	0.845147602301571
HMR_0415	0.9994308000000001	0.8451476023015665
HMR_0261	0.9994308000000001	0.8451476023015638
CE2006te	0.9994308000000001	0.845147602301571
HMR_0419	0.9994308000000001	0.8451476023015638
CE1447te	0.9994308000000001	0.8451476023015712
HMR_0423	0.9994308000000001	0.8451476023015638
HMR_0257	0.9994308000000001	0.8451476023015692
CE1352te	0.9994308000000001	0.8451476023015712
SPHMYLN18115_hs_ATPt	0.9994308000000001	0.8451476023015638
SPHMYLN181161_hs_ATPt	0.9994308000000001	0.8451476023015638
ADRNLPVESSEC_1	0.9994308000000001	0.8451476023015664
HMR_0427	0.9994308000000001	0.8451476023015638
CE1273t1	0.9994308000000001	0.8451476023015714
CE1243ATP	0.9994308000000001	0.8451476023015714
r1533_1	0.9994308000000001	0.8451476023015696
HMR_0431	0.9994308000000001	0.8451476023015692
CE1297t	0.9994308000000001	0.8451476023015712
SPHMYLN1824_hs_ATPt	0.9994308000000001	0.8451476023015638
HMR_0247	0.9994308000000001	0.8451476023015685
r1514	0.9994308000000001	0.8451476023015644
HXANt2r	0.9994305019999998	0.5962866191836977
UDPGALNAC6DH	0.9994298220000001	0.9263671758044927
OIVD2	0.9994294	0.6666666666666667
LYSt2r	0.9994279779999999	0.5962866191836977
ORNt2r	0.999427614	0.5962866191836977
FA181ACPH	0.99942663	0.6324293955275342
BTS	0.9994239540000001	0.7999889801091351
ILEDHr_1	0.9994237719999999	0.7142744696760878
METOX	0.9994214880000001	0.6804242311134576
EAR160x	0.9994192719999999	0.7027485603500983
GLYBt2pp	0.999418986	0.6737221950038443
MSULR	0.99941174	0.9555552834728092
FAS140	0.9994112079999999	0.9602594798743377
THFOR2	0.9994095380000001	0.8366501480090907
ARGKr	0.999405734	0.6324342359990515
RE2632C	0.999404874	0.9101820546182064
LIDOMO	0.999404874	0.7778597745874362
RE2235C	0.999404874	0.7778597745874416
RE3518C	0.999404874	0.7778597745874547
RE3522C	0.999404874	0.7778597745874548
MPOMC1_1	0.999404874	0.777859774587441
MPOMC1	0.999404874	0.777859774587441
RE3514C	0.999404874	0.7778597745874372
RE2112C	0.999404874	0.777859774587446
FAH4	0.999404874	0.777859774587441
RE2636C	0.999404874	0.7778597745874445
RE1943C	0.999404874	0.777859774587437
RE2675C2	0.999404874	0.8677218312746245
MPOMMM	0.999404874	0.8677218312746245
RE3251C	0.999404874	0.7778597745874372
RE2248C	0.999404874	0.777859774587454
RE2240C	0.999404874	0.7778597745874605
RE3506C	0.999404874	0.7778597745874549
RE1942C	0.999404874	0.9241424213215425
5OHHEXAc	0.999404874	0.7778597745874468
RE2398C	0.999404874	0.9101820546182064
RE2249C	0.999404874	0.777859774587454
RE3370C	0.999404874	0.9101820546182064
RE2387C	0.999404874	0.7778597745874481
RE3474C	0.999404874	0.7778597745874548
RE3434C	0.999404874	0.7778597745874554
RE3435C	0.999404874	0.7778597745874553
RE3436C	0.999404874	0.777859774587455
RE3440C	0.999404874	0.9101820546182064
RN0001C	0.999404874	0.7778597745874368
RE2383C	0.999404874	0.9101820546182064
r0741	0.999404874	0.777859774587441
MPOMOR_1	0.999404874	0.8677218312746245
RAHY	0.999404874	0.777859774587441
RE3020C	0.999404874	0.7778597745874554
RE1587C	0.999404874	0.7778597745874416
MPOMOR	0.999404874	0.8677218312746245
RE1582C	0.999404874	0.7778597745874419
r0268	0.999404874	0.7778597745874462
RE1308C	0.999404874	0.7778597745874545
3HPPPNOHc	0.999404874	0.7778597745874588
RE3019C	0.999404874	0.7778597745874554
RE1941C	0.999404874	0.9241424213215429
RE2975C	0.999404874	0.7778597745874557
MELATNOX	0.999404874	0.7778597745874368
RE2382C	0.999404874	0.7778597745874374
RE3013C	0.999404874	0.7778597745874417
RE3014C	0.999404874	0.777859774587437
RE3015C	0.999404874	0.7778597745874554
LTHSTRLOR	0.999404874	0.8677218312746245
RE1632C	0.999404874	0.77785977458744
RE1803C	0.999404874	0.777859774587441
RE3041C	0.999404874	0.777859774587437
RE1806C	0.999404874	0.7778597745874368
RE1809C	0.999404874	0.7778597745874561
RE1811C	0.999404874	0.7778597745874559
RE1812C	0.999404874	0.7778597745874561
RE1826C	0.999404874	0.7778597745874368
RE1828C	0.999404874	0.7778597745874554
BCAROHX2	0.999404874	0.7778597745874387
RE1904C	0.999404874	0.7778597745874372
BCAROHX	0.999404874	0.7778597745874488
RE1905C	0.999404874	0.7778597745874372
TYMc	0.999404874	0.777859774587441
RE3018C	0.999404874	0.7778597745874554
RE1938C	0.999404874	0.777859774587437
RE1906C	0.999404874	0.7778597745874372
HMR_1477	0.999404874	0.7778597745874376
RN0020C	0.999404874	0.7778597745874545
SMO	0.999404874	0.7778597745874379
44MZYMMO	0.999404874	0.9309949364143875
HMR_2365	0.999404874	0.8677218312746245
3DHDCAS	0.999404874	0.8677218312746245
HMR_2289	0.999404874	0.8677218312746245
HMR_2288	0.999404874	0.8677218312746245
AGLPED	0.999404874	0.8677218312746245
AGLPED_cho	0.999404874	0.8677218312746245
HMR_2007	0.999404874	0.7778597745874355
HMR_1993	0.999404874	0.7778597745874376
HMR_1992	0.999404874	0.7778597745874458
HMR_1991	0.999404874	0.7778597745874538
HMR_1990	0.999404874	0.7778597745874458
HMR_1989	0.999404874	0.7778597745874518
HMR_1988	0.999404874	0.777859774587461
HMR_1981	0.999404874	0.7778597745874356
HMR_2368	0.999404874	0.8677218312746245
HMR_2380	0.999404874	0.8677218312746245
HMR_2393	0.999404874	0.8677218312746245
HMR_2581	0.999404874	0.7592984381425437
RN0027C	0.999404874	0.8432942661062742
3DHCDCAS	0.999404874	0.8677218312746245
CDCA6AH	0.999404874	0.7778597745874368
CERS326	0.999404874	0.7778597745874485
CERS324	0.999404874	0.7778597745874485
HMR_2585	0.999404874	0.7778597745874374
CERH126	0.999404874	0.7778597745874485
HMR_2403	0.999404874	0.8677218312746245
CERH124	0.999404874	0.7778597745874485
EPISTLDS_c	0.999404874	0.8677218312746245
HMR_2495	0.999404874	0.8677218312746245
HMR_2484	0.999404874	0.8677218312746245
HMR_2472	0.999404874	0.8677218312746245
HMR_2457	0.999404874	0.7778597745874368
HMR_1948	0.999404874	0.7778597745874519
HMR_1944	0.999404874	0.7778597745874356
HMR_1940	0.999404874	0.7778597745874376
HMR_1504	0.999404874	0.7778597745874538
HMR_1536	0.999404874	0.7778597745874531
HMR_0946	0.999404874	0.7778597745874485
HMR_0950	0.999404874	0.7778597745874485
HMR_1516	0.999404874	0.8677218312746245
HMR_0954	0.999404874	0.7778597745874485
HMR_0981	0.999404874	0.777859774587455
HMR_1503	0.999404874	0.8677218312746245
HMR_1543	0.999404874	0.7778597745874531
PGS	0.999404874	0.7592984381425432
HMR_1502	0.999404874	0.7778597745874534
HMR_1126	0.999404874	0.777859774587441
HMR_1494	0.999404874	0.7778597745874526
HMR_1493	0.999404874	0.8677218312746245
HMR_1490	0.999404874	0.7778597745874525
HMR_1538	0.999404874	0.8677218312746245
HMR_1544	0.999404874	0.8677218312746245
HMR_1838	0.999404874	0.8176357900844415
HMR_1735	0.999404874	0.7778597745874392
3DHLCAS	0.999404874	0.8677218312746245
HMR_1786	0.999404874	0.7778597745874392
HMR_1767	0.999404874	0.7778597745874536
HMR_1765	0.999404874	0.7778597745874376
HMR_1739	0.999404874	0.7778597745874536
HMR_1737	0.999404874	0.777859774587441
HMR_1681	0.999404874	0.777859774587441
HMR_0942	0.999404874	0.7778597745874485
PHTHCLS	0.999404874	0.777859774587441
RE3464C	0.999404874	0.7778597745874483
HMR_1550	0.999404874	0.7778597745874538
HMR_1549	0.999404874	0.8677218312746245
HMR_1548	0.999404874	0.7778597745874536
HMR_1545	0.999404874	0.7778597745874538
3DHCAS	0.999404874	0.8677218312746245
25HVITD3c	0.999404874	0.7778597745874605
7KLITCHOLc	0.999404874	0.8677218312746245
P4502C8	0.999404874	0.777859774587441
P4502A6	0.999404874	0.7778597745874393
PSPHS	0.999404874	0.777859774587441
DES2_9	0.999404874	0.8677218312746245
DES2_6	0.999404874	0.8677218312746245
DES2_15	0.999404874	0.8677218312746245
DES2_12	0.999404874	0.8677218312746245
DES21	0.999404874	0.7778597745874397
CADMO	0.999404874	0.7778597745874458
CACNAO	0.999404874	0.7778597745874479
BVMO1	0.999404874	0.777859774587441
C5STDS	0.999404874	0.8677218312746245
BVMO2	0.999404874	0.7778597745874394
BVMO4	0.999404874	0.7778597745874394
C4STMO2	0.999404874	0.933529580907402
OMPHHXy	0.999404874	0.7778597745874596
OMMBLHXy	0.999404874	0.7778597745874596
21HPRGNLONE	0.999404874	0.7778597745874356
C4STMO1	0.999404874	0.9335295809073988
ZCAROTDH1	0.999404874	0.8677218312746245
CYP2R1	0.999404874	0.7778597745874357
C22STDS	0.999404874	0.8677218312746245
HMR_1478	0.999404874	0.8677218312746245
DOPAc	0.999404874	0.7778597745874398
CXANHX	0.999404874	0.7778597745874388
C14825c	0.999404874	0.7778597745874368
P4502C19	0.999404874	0.7778597745874367
DES2_6B	0.999404874	0.8677218312746245
P4502C9	0.999404874	0.7778597745874365
ZCAROTDH2	0.999404874	0.8677218312746245
RN0029C	0.999404874	0.5185731830583032
RN0030C	0.999404874	0.8432942661062742
RN0032C	0.999404874	0.5185731830583032
DESAT18a	0.999404874	0.8677218312746245
ZXANHX	0.999404874	0.7778597745874388
DESAT180_9	0.999404874	0.8677218312746245
AND19ONEc	0.999404874	0.7778597745874505
P4502C92	0.999404874	0.7778597745874388
4MZYMR	0.999404874	0.8677218312746247
P4503A5	0.999404874	0.7778597745874434
KYN3OX	0.999404874	0.7778597745874374
P4502E1	0.999404874	0.7778597745874569
P4502F1	0.999404874	0.777859774587441
P4502C94	0.999404874	0.7778597745874504
P4502D6	0.999404874	0.7778597745874434
P4502C93	0.999404874	0.777859774587441
P4503A4	0.999404874	0.777859774587441
LIPATPT_2	0.9994046480000002	0.894451831885674
APH180	0.9994041060000001	0.7499655599944984
FALDep	0.999402852	0.6737221950038443
BACCL	0.9994002200000001	0.6761087684068957
GLNSCP	0.9993973199999999	0.8642380140662692
ACYP	0.999396626	0.6761087684068912
FAS160ACP	0.9993958700000001	0.9538523547574468
HYGBDIAS	0.9993955800000001	0.81790367662008
CYRDAS	0.9993955800000001	0.7715170874097121
R05224	0.9993955800000001	0.771517087409712
FPGS7	0.9993944920000001	0.8347767394071861
OBDHc	0.999393886	0.8333333333333335
CHLP	0.99939117	0.5669578658193282
MNLDH2	0.9993873939999999	0.7999889801090921
2HATVLAChc	0.99938641	0.5999779602181721
ATVLAChc	0.99938641	0.5999779602181609
SMVLAChep	0.99938641	0.5999779602181609
LVACLAChep	0.99938641	0.599977960218161
4HATVLAChc	0.99938641	0.59997796021817
LAAL9	0.999386256	0.7142744696760822
ADADir	0.999381738	0.632434235999051
NT5C_2	0.9993810419999999	0.47430026577378226
NDH_1	0.999379914	0.7231195585673653
GLYCDx	0.9993780560000001	0.7999889801091082
ASPMETASPr	0.999377788	0.6324555320336759
VNDH_3	0.9993770879999999	0.8571383057903919
DMSOR3	0.9993770879999999	0.7581945786681024
CBL2OR	0.9993770879999999	0.6024551188619687
CHMSDH	0.9993770879999999	0.7581945786681024
HP5CD_1	0.9993770879999999	0.7777709755425664
GDBTALDH	0.9993770879999999	0.8571383057903739
HP5CD	0.9993770879999999	0.8248069662078343
HMSD2	0.9993770879999999	0.8571383057903761
HMSD	0.9993770879999999	0.8781377480083536
MACOXO	0.9993770879999999	0.8571383057903912
GG15DAPDxr	0.9993770879999999	0.8571383057903774
UACMAMO	0.9993770879999999	0.9263671758044927
GGDAPDxr	0.9993770879999999	0.8571383057903774
r0688	0.9993770879999999	0.857138305790375
DPNSPAD	0.9993770879999999	0.7581945786681024
FAOXOHMC10DC10c	0.9993770879999999	0.9263671758044927
r0558	0.9993770879999999	0.8571383057903876
FAOXOHC16C16DCc	0.9993770879999999	0.8852533778671248
CDP4D6DGLCRx	0.9993770879999999	0.7581945786681024
COALDDH	0.9993770879999999	0.8571383057903779
IMACTD	0.9993770879999999	0.8571383057903761
VNDH	0.9993770879999999	0.8571383057903761
FAOXOHC22C22DCc	0.9993770879999999	0.8852533778671243
3MBZDH	0.9993770879999999	0.8571383057903721
QOR2	0.9993770879999999	0.7581945786681024
3MOX4HOXPGALDOX	0.9993770879999999	0.8571383057903912
AM6SAD	0.9993770879999999	0.8571383057903841
3M4HDXPAC	0.9993770879999999	0.8571383057903721
6TINS5MPOR	0.9993770879999999	0.7581945786681024
4MBZDH	0.9993770879999999	0.8571383057903721
TNTR1x	0.9993770879999999	0.7835666178974425
RE3346C	0.9993770879999999	0.8571383057903728
ALDH_1	0.9993770879999999	0.8571383057903761
ALDD9	0.9993770879999999	0.8571383057903761
ALDD7	0.9993770879999999	0.8571383057903761
ALDD5	0.9993770879999999	0.8571383057903761
PYLALDOX	0.9993770879999999	0.8571383057903761
ALDD4x	0.9993770879999999	0.8571383057903761
ALDD3C7_c	0.9993770879999999	0.8571383057903761
ALDD3C161_c	0.9993770879999999	0.8571383057903761
RADH	0.9993770879999999	0.8571383057903761
ALDD21	0.9993770879999999	0.8571383057903761
ALDD20x_1	0.9993770879999999	0.8571383057903761
ALDD17	0.9993770879999999	0.8571383057903761
ALDD15	0.9993770879999999	0.8571383057903761
ALDD13	0.9993770879999999	0.8571383057903761
RADH3	0.9993770879999999	0.8571383057903716
NABTNO	0.9993770879999999	0.8571383057903721
4HALDD_1	0.9993770879999999	0.8571383057903905
PHHL2	0.9993770879999999	0.5476873472902724
QOR1	0.9993770879999999	0.7581945786681024
QOR3	0.9993770879999999	0.7581945786681024
PHCD	0.9993770879999999	0.7777709755425536
RE2335C	0.9993770879999999	0.8571383057903887
RE2334C	0.9993770879999999	0.8571383057903887
RE2333C	0.9993770879999999	0.8571383057903887
RE2152C	0.9993770879999999	0.926367175804486
4H3NALDD	0.9993770879999999	0.8571383057903907
TNTR2x	0.9993770879999999	0.7835666178974425
ALDD11	0.9993770879999999	0.8571383057903761
AASAD3	0.9993770879999999	0.8571383057903874
4HGLSD	0.9993770879999999	0.8571383057903765
5HOXINDACTOX	0.9993770879999999	0.8571383057903901
TMABADH	0.9993770879999999	0.8571383057903903
RE3012C	0.9993770879999999	0.857138305790373
34DHXMANDACOX	0.9993770879999999	0.8571383057903919
CRNtHa	0.9993750480000001	0.5962866191836977
IPDPS_syn	0.99937374	0.7911572269517184
DGLACH	0.999370326	0.6063439754609692
Mn2t	0.9993685299999999	0.7542495419607748
RE1944C	0.999365364	0.6761087684068943
LIPATPT_1	0.999365364	0.6761087684068787
4HOXPACDOX_NADP	0.9993625959999999	0.861854493699314
PRAIS_1	0.9993608979999999	0.9525730959246201
GLYOX3	0.999360476	0.6708388739142621
UAGHD	0.99935912	0.7027485603500983
KHK	0.999358722	0.7999889801090856
34DHPLACOX_NADP	0.9993576540000001	0.8618544936993153
ASPO6_1	0.9993574300000001	0.8944518318856793
UDPRHMS_c	0.9993571379999999	0.7911572269517184
SELADT	0.99935594	0.6761087684068955
ADPMAN	0.9993558759999999	0.7499655599944897
ILEDHr	0.999355706	0.7142744696760875
PPNCL3	0.999354348	0.7142744696760812
SSAH	0.9993543300000001	0.8081146528031429
GHBDHx	0.9993543300000001	0.7027485603501049
NO3t2pp	0.99935262	0.693382592031548
ALLTAMH2	0.9993500560000002	0.8606603313617531
r0186	0.9993495400000001	0.5163645835298386
FADD17	0.99934686	0.6707834291492691
MTOLDOX	0.9993467279999999	0.6666054371785504
PTOLDOX	0.9993467279999999	0.6666054371785504
CINNDO	0.9993467279999999	0.6666054371785415
GPAR	0.9993465560000001	0.8944518318856832
APSR	0.999345186	0.7777165426655636
CHOLK	0.9993444720000001	0.6324342359990508
NMNTP	0.9993432099999999	0.5962866191836977
Kt1	0.9993428819999999	0.5773502691896258
CCGS	0.999342472	0.6707803485646741
DTPH	0.9993412740000001	0.6761087684068761
ZN2t5	0.9993412320000001	0.75
HPYRDC	0.9993402659999999	0.6859943405700353
NO3R2	0.999339466	0.7442071809476305
EAR181x	0.999337128	0.7027485603500983
BPNT2	0.99933596	0.5669578658193222
HOAS	0.999330152	0.7611149734125803
CARBSARAH	0.9993296520000001	0.84118892982756
DMPPS_syn	0.999328988	0.7911572269517184
r0210	0.99932698	0.6708388739142671
SELNPS	0.9993264639999999	0.6123724356957946
TYRtipp	0.999323272	0.7071067811865475
[truncated: 1 more rows]
