# Supplementary material for: Teasing out missing reactions in genome-scale metabolic networks through hypergraph learning
Source: Nat Commun. 2023 Apr 25;14:2375. doi: 10.1038/s41467-023-38110-7 (PMC10130184; doi:10.1038/s41467-023-38110-7)
Supplement: Supplementary file 4 — Source Data [file 41467_2023_38110_MOESM4_ESM.zip › Source Data/Supplementary Figure 8/giri/ECB.csv]

	predicted scores	similarity max
HPOXR	0.9999786400000001	0.9622562506689644
SOR	0.999970558	0.7453559968901317
PItpp	0.999967184	0.8944271909999159
FDH6	0.999959812	0.8141224261107093
AP4AH1	0.99995926	0.7499660832994146
ADK2	0.9999576820000001	0.6123724356957946
ADK2_1	0.99995727	0.5751926809358596
BPNT_1	0.999955542	0.8944514575107946
AMPDA	0.999955186	0.6928140575830424
ACS_1	0.9999545380000001	0.9258380411532972
NPH	0.999952446	0.9805796526730035
AP3AH	0.999952386	0.7825980069304175
DNTP	0.999952386	0.7825980069304175
TPHAP	0.999952386	0.8120453956607436
FADDP	0.99995162	0.7499660832994146
AFAT	0.999949008	0.9486875888225775
DADNC	0.9999468300000001	0.7697945576869354
H2CO3D	0.9999460679999999	0.5962767054434064
CDPPH	0.9999447100000001	0.6761089907666282
NTPP2_1	0.9999444760000001	0.894451457510794
ANNAT	0.99994349	0.9486875888225775
AP3S	0.999943238	0.774575653003077
ACOAH	0.9999406099999998	0.7303165568633851
NTP3e_1	0.99993885	0.9128956960792308
PPItex	0.9999372280000001	0.603030125571497
CYTDK1	0.9999364820000001	0.6324345595601226
NADPHXD	0.9999361739999999	0.525014929832056
GK_adp	0.9999324340000001	0.5751926809358597
H2O2syn	0.999930604	0.6819272488240357
SUCptspp_1	0.999930552	0.8660645647604608
MALT	0.999929814	0.8333333333333335
ATPADT	0.999929266	0.6666666666666667
GLYTA	0.9999288320000002	0.5000075361925655
NADHXD	0.999927416	0.525014929832056
NADHPO	0.999926894	0.8249703454676633
AP5AH	0.99992555	0.7825980069304175
GTPH1	0.9999246339999999	0.8366502980987973
P4AH	0.999923108	0.6761089907666282
AMPt6	0.999921752	0.643183849586754
PIt2r	0.9999216040000001	0.6030301255714972
ALR	0.999921174	0.861854539405627
NDP3	0.9999201280000001	0.6761089907666284
PDE5	0.9999194859999999	0.7071547450177865
PANO	0.99991864	0.8571383749394768
PYRDC	0.99991766	0.7559435950944902
PPGPPDP_c	0.9999176200000001	0.894451457510794
PPIuabcpp	0.9999145760000001	0.8451477033736817
PPIabc	0.9999145760000001	0.8451477033736817
NTRIRy_1	0.9999113919999999	0.7911571901600896
NTRIR2y	0.9999113919999999	0.9525810049491403
FMNAT_1	0.999909858	0.8944514575107946
CMPDAi	0.999909722	0.6928140575830424
CBMKr2	0.999909254	0.9525937020584276
CYTBD2	0.9999085940000001	0.6444423008518771
NADDPp_1	0.999907786	0.7071547450177867
NADPHHS	0.999904012	0.475798879479469
NADPHHR	0.999904012	0.475798879479469
PPGPPDPE	0.999901436	0.8326956413230597
UREA	0.9999008699999999	0.8992275459614489
NADHHS	0.9998994400000001	0.4999321650646946
NADHHR	0.9998994400000001	0.4999321650646946
CYTDK1_1	0.9998991220000001	0.6123724356957946
PHNO	0.999898924	0.878137844221397
FEROc	0.999897972	0.8810624022615903
ATPATF1	0.999894988	0.707087596304736
Ht	0.999894418	0.8528133821027617
FAO2	0.999893892	0.7318486892195429
PYK3	0.9998914339999999	0.5999782950784087
ALAD_L	0.999891074	0.7142746405178096
NH4t3pp	0.999890486	0.7071067811865475
NH4tpp_1	0.999890486	0.7071067811865475
PYR5CD2	0.9998874540000001	0.8888855394447287
FAO10	0.9998873100000001	0.7519206177414046
NAD_H2	0.999887178	0.7857338625268799
CYTBD	0.9998841879999999	0.7191697503139315
CYTBO3	0.9998841879999999	0.7597584871164801
G1PP	0.99988414	0.75
GLYC3Pabc	0.99988299	0.8571373202589043
H2ASE_syn	0.9998823340000002	0.7624234830865304
PIabc	0.9998771080000001	0.8944244947818898
MCD	0.999875514	0.6859943405700353
FDH3	0.9998754599999999	0.8775248931736771
NH4OHDs	0.9998754099999999	0.6063439008207006
SUCCACT	0.999874618	0.6666666666666667
ASP4DC	0.9998743720000001	0.75
PUTA3	0.999874348	0.8571383749394768
FAO11	0.999874052	0.7552593373581465
NADS1_1	0.999873898	0.9258380411532969
r1319	0.9998733320000002	0.7999891475392039
FE2abc	0.999872852	0.8571373202589043
FAO1	0.9998717240000001	0.7325896743930083
NADS2	0.99987172	0.7777710788894578
GSEALD	0.99986969	0.8618545394056268
GDPDPKE	0.9998689759999999	0.8215726921676911
NADK1	0.9998682239999999	0.5999782950784087
GUAC	0.9998663219999999	0.8660254073268955
GMPS	0.9998651040000001	0.8215664984394075
DPCOAK_1	0.9998648240000001	0.8944514575107946
SFRR	0.9998639820000002	0.6804206543609838
ASPabc	0.9998614419999999	0.8571373202589043
OPAH	0.9998581119999999	0.8485511586574296
CMPt6	0.9998575799999999	0.6030301255714972
GLCabc	0.9998575080000001	0.8571373202589043
GLUabc	0.99985663	0.8571373202589043
GLUVESSEC	0.99985663	0.8451477033736817
HAMR	0.999855002	0.9047593267825231
FAO3	0.9998535900000001	0.731126155013931
PPDK	0.999852628	0.6761089907666276
SULRR2	0.999850764	0.9128736809539495
LDH_L	0.999850636	0.7999891475392041
GTPHL	0.9998444519999999	0.5773763765069746
SERabcpp	0.9998403199999999	0.8451477033736817
PSP_L_1	0.99983986	0.8944514575107939
SERabc	0.999839502	0.8451477033736817
SULRR	0.999838862	0.7581942872309394
SO3R	0.999838862	0.9525810049491403
DALAabcpp	0.999835004	0.8451477033736817
CYSabcpp	0.9998349340000001	0.8451477033736817
FISC	0.999834588	0.7150379279742081
CTPS1	0.99983126	0.8215664984394074
DOPDH	0.9998307719999999	0.8618545394056276
SUCCabc	0.999829952	0.8451477033736817
NADH7	0.999828428	0.8775248931736771
ASPSALy	0.9998281240000001	0.8618545394056272
FACOAL40t2pp	0.999827612	0.7499999999999999
CPMPS	0.999825448	0.6708385931330956
ACP1_FMN	0.9998242960000001	0.5669576963208673
r0120	0.9998242740000001	0.7947175296058444
APDH	0.999822406	0.6928140575830426
CYSTA	0.9998220100000001	0.8944514575107946
HEX1_1	0.999821796	0.8944514575107946
CYSabc	0.999821606	0.8451477033736817
SUCCt3pp	0.999815814	0.6737221850047947
SUCCtpp	0.999815814	0.9486832980505138
PPANA	0.999813506	0.8819133057673288
r0068	0.99981196	0.5751926809358598
FTHFDH	0.9998118399999999	0.7324681369969476
GLNabc	0.99980908	0.8571373202589043
GTPDPK_1	0.9998077479999999	0.8944514575107946
NADH16	0.999806978	0.7838476582810476
NADH6	0.999806978	0.7985034805994758
SUCOAACTr	0.999806038	0.5
P5CCD	0.9998055499999999	0.6666666666666667
FACOAL40It2pp	0.99980398	0.7499999999999999
FRD	0.999803698	0.6708203932499369
SUCD1	0.999803698	0.670820393249937
TRNFE	0.999802788	0.8058204089103402
THIH	0.999801296	0.8164596545961167
FACOAL160	0.99980047	0.7216878364870323
ATPATF2	0.9997987760000001	0.5656547289301281
ACOAM	0.9997960779999999	0.6761089907666278
r0097	0.9997960779999999	0.6761089907666278
GP4GH	0.9997943359999999	0.7070875963047366
POX2	0.9997939199999999	0.7142755194103376
GLYabcpp	0.9997938159999998	0.8451477033736817
CPK1	0.9997923	0.6123724356957947
GLCGSD	0.9997921599999999	0.7071387559895762
GLYVESSEC	0.999788914	0.5516698472962921
GLYabc	0.999788914	0.8451477033736817
GLYVESSEC_1	0.999788914	0.8451477033736817
PpGppP	0.9997877220000001	0.75
GLUDy_1	0.9997863879999999	0.8366567841873737
BIRA	0.9997854199999999	0.8451477033736818
GLUGLUr	0.9997852120000001	0.6123724356957946
DCTPD2	0.9997843660000001	0.6928140575830424
FORMCOAL	0.9997828739999999	0.6666666666666667
G3PCT_2	0.9997820820000001	0.5500918605515719
LAAL8	0.999781606	0.5962695151060087
LAAL23	0.9997800619999999	0.5962695151060087
ALDD1	0.99977913	0.8642736032336882
ADHEr	0.9997788379999999	0.843281668733288
FACOAL90t2pp	0.9997779720000001	0.7499999999999999
FACOALP70t2pp	0.9997779720000001	0.7499999999999999
FACOAL181d11tpp	0.9997779720000001	0.7499999999999999
FACOAL181d6t2pp	0.9997779720000001	0.7499999999999999
FACOAL70t2pp	0.9997779720000001	0.7499999999999999
FACOALP90t2pp	0.9997779720000001	0.7499999999999999
FACOAL182t2pp	0.9997779720000001	0.7499999999999999
FACOALT60t2pp	0.9997779720000001	0.7499999999999999
FACOALP50t2pp	0.9997779720000001	0.7499999999999999
FACOALP80t2pp	0.9997779720000001	0.7499999999999999
FACOALP100t2pp	0.9997779720000001	0.7499999999999999
FACOALP60t2pp	0.9997779720000001	0.7499999999999999
r1530	0.99977578	0.8571373202589043
GTHRDt2_1	0.99977578	0.8571373202589043
PSP_1	0.999775466	0.7499660832994153
PYRt2	0.9997753300000001	0.6030301255714972
GLS2	0.999774594	0.8814089405208615
LMN2	0.999774594	0.8333333333333335
GLS	0.999774594	0.8807048459279794
BGLA	0.999774594	0.8333333333333335
MLTG7	0.999774594	0.8333333333333335
MLTG6	0.999774594	0.816508887478652
13BGH	0.999774594	0.707138755989578
GDH1	0.9997727660000001	0.8366567841873737
AASAD1	0.99977202	0.5391148150263526
AASAD2	0.999767228	0.6324726910480739
NH4t_1	0.9997600419999999	0.6030301255714972
NH4t3r	0.9997600419999999	0.6030301255714972
GLUK	0.999759748	0.7999891475392038
ALAabc	0.9997578600000001	0.8571373202589043
GLYK1	0.9997575940000001	0.8944514575107946
NADH8	0.9997535479999999	0.7763607652941179
FACOAL181	0.9997532619999999	0.7216878364870323
ETOHMO	0.9997516580000001	0.8677218312746245
GLUt2r	0.9997491780000001	0.6030301255714972
r1515	0.99974824	0.8451477033736817
Kabc	0.99974267	0.8571373202589044
ASLP	0.9997422699999999	0.8411889616467483
OXGDC	0.999741184	0.6859943405700353
ADNK3	0.99974089	0.5999782950784089
GLYDHDA	0.99973756	0.7142746405178094
NAabc	0.9997351599999998	0.8451477033736817
FACOAL140	0.999731924	0.7216878364870323
r1254	0.99973121	0.828069044077858
PEPt6	0.99972989	0.6030301255714972
METt3pp	0.999729572	0.6737221850047947
CITMS	0.9997289219999999	0.6666666666666667
MMS	0.9997289219999999	0.6666666666666667
FAH3	0.9997250919999999	0.7778595420374795
AIRC1	0.9997245699999999	0.8090351790140162
r1516	0.999721926	0.8451477033736817
NDP7	0.999720986	0.6761089907666279
UMPK7	0.9997177559999999	0.5
HKtpp	0.9997141399999998	0.8571373202589043
FACOAL18111Z	0.9997141199999999	0.6666666666666667
FACOAL181_2	0.9997141199999999	0.6666666666666667
RIBFLVt3	0.999713002	0.8451477033736817
RIBFLVt3o	0.999713002	0.8451477033736817
LO	0.99971023	0.5773398266876721
OCTNLL	0.9997095720000001	0.6666666666666667
SUCBZL_1	0.999708882	0.9258380411532969
SERHL	0.999708608	0.5773763765069757
HMR_7197	0.999708608	0.5773763765069753
ACS2	0.999706582	0.6666666666666667
ACYP_3	0.9997056160000002	0.7499660832994168
ACYP_2	0.9997056160000002	0.6761089907666283
FAS181	0.99970474	0.9302124573386303
FAS80COA_L	0.999703394	0.9950074920737437
NTP7	0.9997033559999998	0.6761089907666279
AIRCra	0.999702862	0.8090351790140162
DALAOX	0.9997018499999999	0.6804240728988769
ACCOAS	0.9997007760000001	0.9428516746527695
SERDC	0.9997004	0.6859943405700353
PRPPP	0.9996995820000001	0.6761089907666279
FMNRy_1	0.99969848	0.9486875888225771
PACL	0.9996947860000001	0.9258380411532969
NO2tabcpp	0.9996921499999999	0.8451477033736817
PHHL	0.9996918779999999	0.784431793566655
MALTabc	0.99969014	0.8571373202589044
r1252	0.999688234	0.6666666666666667
PYROX_1	0.9996876880000001	0.5714119607767133
3SPYRSP	0.9996876480000001	0.5477098989898024
SERDA	0.9996861779999999	0.5302461418642921
UMPK5	0.9996860919999999	0.5
BCOALIG	0.9996851259999999	0.7385216203677307
LYSabc	0.99968456	0.8571373202589044
ASPO2y	0.999679016	0.7698080957837106
FACOAL161	0.999678634	0.7216878364870323
DAPAL_1	0.9996781199999999	0.9449294938681134
PC	0.999677432	0.7142746405178089
ALDD31_1	0.9996771900000001	0.8165088874786522
DGUPP	0.99967658	0.5
LAAL1	0.9996756940000001	0.7559208076060798
MALTHXabc	0.99967512	0.8571373202589044
ASPO2	0.9996749819999999	0.8081147649666751
GD3P2	0.9996719899999998	0.8618545394056274
ARAB_Lt	0.9996691779999999	0.7071067811865475
PDH2	0.9996685920000001	0.7142746405178086
FRDx	0.999668522	0.7027487982963599
NO3abcpp	0.9996682299999999	0.8451477033736817
THRabc	0.999667528	0.8571373202589044
ALAD_L2	0.999666314	0.8131479578031471
BCT1_syn	0.9996663120000001	0.8451477033736817
HCO3abc	0.9996663120000001	0.8451477033736817
r1523	0.9996644299999999	0.8451477033736817
r1529	0.9996633039999999	0.8451477033736817
FE3abc	0.9996609920000001	0.8451477033736817
MALTPTabc	0.999660126	0.8571373202589044
FAS80_L	0.999660078	0.9938093245024264
UTPH1	0.9996595079999999	0.8081142053053908
MLTHFte1	0.999658846	0.8451477033736817
FAH2	0.999658824	0.7778595420374795
DODECACID	0.9996561079999999	0.6770032003863301
TETDECACID	0.9996561079999999	0.6767529681839596
HEXDECACID	0.9996561079999999	0.6762522260005742
DECACID	0.9996561079999999	0.6764814252025461
OCTEDECACID	0.9996561079999999	0.6756893384895896
OCTDECACID	0.9996561079999999	0.6756893384895896
HEXEDECACID	0.9996561079999999	0.6762522260005742
r1162	0.999655804	0.8451477033736817
CYTDK2_1	0.99965536	0.8944514575107945
ACt2ipp	0.9996551700000001	0.6737221850047947
ACt5pp	0.9996551700000001	0.852198645920196
ACt2rpp	0.9996551700000001	0.6737221850047947
2AMACHYD	0.9996546719999999	0.7559435950944907
SBTR	0.9996540719999999	0.6819272488240358
CYSCYSr	0.9996533919999999	0.6123724356957946
LYSMO	0.999651858	0.547687882271661
ARHGDx	0.999650986	0.799989147539204
IPDAB	0.999648984	0.6707839907950701
CACOAL	0.999648984	0.6761089907666274
PCA2	0.999648984	0.6707839907950692
PCA1	0.999648984	0.6707839907950692
PALMCL	0.999648984	0.6172253607688647
FADD3	0.999648984	0.6707839907950692
HMR_0305	0.999648984	0.6761089907666278
NH3c	0.9996459200000001	0.6666968128000648
CHLabc_rev	0.9996456659999999	0.8451477033736817
6HNACMO	0.999644634	0.7753087070564246
SALCOD	0.999644634	0.7753087070564244
FHL	0.9996433120000001	0.6859943405700353
FPGS_1	0.999641754	0.6286213077924465
NO3abc	0.999640834	0.8451477033736817
NOS1	0.99963908	0.7778595420374799
CITabc	0.999637838	0.8783085527515009
GALabc	0.99963748	0.8571373202589043
ACOATA	0.999637238	0.6123724356957947
GLCt2	0.99963654	0.6030301255714972
GLCt2_2	0.99963654	0.7627794778013111
FE3abcpp	0.999635488	0.8451477033736817
LAAL5	0.9996321979999999	0.7559208076060798
PFK_ppi	0.9996313560000001	0.676108990766628
KAS20SA	0.9996312399999999	0.9992955471234232
HKt	0.9996309320000002	0.7142746405178086
UMPK6	0.999629882	0.5
HMR_0188	0.999627484	0.7216878364870323
SULO	0.9996269659999999	0.6804240728988766
MALTTTRabc	0.999626162	0.8571373202589044
HMR_0180	0.9996253300000001	0.7216878364870323
SO3t	0.9996248940000001	0.6030301255714972
PPPM	0.9996230340000001	0.7833301304590066
FCSTOLS_c	0.999620328	0.9249968614802768
MCAO_c	0.999620328	0.9249968614802768
r0082	0.999619764	0.6859943405700353
OSUCCL	0.999619764	0.6859943405700353
G3PCT	0.999619594	0.5999782950784084
GLXO1	0.999619508	0.8571383749394768
PFK_adp	0.999618498	0.5751926809358597
FRUpts2	0.999618308	0.75
RE1342C	0.9996182819999999	0.7999891475392044
GMP5N	0.9996176480000001	0.894451457510794
ACTLMO	0.9996138080000001	0.8677218312746245
FACOAL60i	0.99961366	0.7216878364870323
DESAT16a	0.9996131199999999	0.8677218312746245
DES2_C16	0.9996131199999999	0.8677218312746245
PYK4	0.999613114	0.599978295078409
unkFol	0.999612048	0.7453470049439499
ALAALACNc	0.9996095620000001	0.6123724356957946
DESAT14	0.99960947	0.8677218312746245
RNAS_LLA	0.9996076839999999	0.7307498882279283
ALDD16	0.9996067719999999	0.8571383749394768
GTHOXti2	0.99960641	0.8451477033736817
FACOAL180	0.9996060800000001	0.7216878364870323
DESAT16	0.9996036540000001	0.8677218312746245
FTHFI	0.999602814	0.8451477033736822
CYTK3	0.999602632	0.5
STFRNS	0.9996025880000001	0.7905908638100922
Cobalt2abcppI	0.9995981260000001	0.8451477033736817
DESAT16_2	0.999592474	0.7378759087548723
SELNPS_cho	0.9995924199999999	0.7999782939005847
PHEPS	0.9995924199999999	0.7999782939005847
FRD2rpp	0.99959174	0.8606655602256836
CD2abc2	0.9995906720000001	0.8451477033736817
CD2abc1	0.9995906720000001	0.8571373202589043
BARB	0.99958909	0.7581942872309395
PGAM1_PhosHydro	0.999589	0.6708385931330964
ACSERHS	0.999587636	0.5669576963208678
OPHHX3	0.9995848479999999	0.9203560282355735
AGMabcpp	0.9995848259999999	0.8451477033736817
TYRabc	0.999584802	0.8451477033736817
SADT	0.999584022	0.6761089907666276
DESAT18	0.999579558	0.8677218312746245
BTNt	0.999579548	0.8451477033736817
DESAT18_5	0.999579132	0.7378759087548723
ORNabc	0.999578852	0.8571373202589044
FAS161	0.999577966	0.9290873455715234
CYOO2pp	0.999576214	0.963062679638757
FE2DMT1	0.9995758799999999	0.6030301255714972
HMR_0253	0.999574934	0.8451477033736817
UDCTPP	0.999574234	0.5
HMR_1754	0.999570196	0.6172253607688648
HMR_0156	0.9995699699999999	0.6666666666666667
PHEME2abcpp	0.999569092	0.8451477033736817
OCDOR	0.999568738	0.7922933036571129
FAH1	0.9995685739999999	0.7778595420374798
UAMRH	0.999567788	0.7778595420374795
FRUabc	0.999567234	0.8451477033736817
HCYStabcpp	0.9995671780000001	0.8451477033736817
NITR	0.999565928	0.7303165568633845
4ABUTabcpp	0.99956581	0.845147703373682
MALTTRabc	0.99956391	0.8571373202589044
ASNabcpp	0.9995634840000001	0.8451477033736817
MSO3abc	0.999563054	0.8571373202589044
r1528	0.9995629779999999	0.8451477033736817
NTPP8_1	0.9995627920000001	0.8944514575107939
DESATPE160	0.999561792	0.9411764705882353
HMR_2287	0.999561176	0.8677218312746245
DESAT18_3	0.9995611139999999	0.7378759087548723
DAPabc	0.9995604279999999	0.8571373202589043
G1Dx	0.99955774	0.7027487982963598
GABAVESSEC	0.9995564	0.4662425044629708
GABAVESSEC_1	0.9995564	0.845147703373682
HMR_2284	0.9995563599999999	0.8677218312746245
HMR_2282	0.9995563599999999	0.8677218312746245
HMR_2281	0.9995563599999999	0.8677218312746245
CYTK14	0.9995551279999999	0.5
GLYFEM	0.99955402	0.6324612541365666
Nat_Kpp	0.9995540079999999	0.5
NAKt2pp	0.9995540079999999	0.5
DESAT14_9	0.9995504260000001	0.7378759087548723
FUMtpp	0.9995479620000001	0.9486832980505138
OMPHHX3	0.9995458420000001	0.9203560282355735
OMMBLHX3	0.9995458420000001	0.9203560282355735
ASNabc	0.9995456920000001	0.8451477033736817
PHNACH	0.9995446920000001	0.5669576963208673
GLYALDDy	0.9995441460000001	0.861854539405627
r1527	0.999543544	0.8451477033736817
GCALDDy	0.999542362	0.861854539405627
MNabc_rev	0.9995405259999999	0.8451477033736817
r1536	0.99953883	0.8451477033736817
COabc	0.999538108	0.8451477033736817
FDH2	0.9995369000000001	0.73126743771311
GLNTRS2	0.9995347240000001	0.7142746405178086
URIK1	0.99953336	0.6324345595601226
PHEMEABCte	0.999532662	0.8571373202589042
HEMEti	0.999532662	0.8451477033736817
GLYALDDr	0.9995319200000001	0.8571383749394768
ARBabc	0.9995302260000001	0.8571373202589043
HMR_2295	0.99953001	0.8677218312746245
HMR_2296	0.99953001	0.8677218312746245
HMR_2292	0.99953001	0.8677218312746245
HMR_2293	0.99953001	0.8677218312746245
DAUPP	0.99952956	0.5
15DAPabcpp	0.9995289039999999	0.8451477033736822
THMabc	0.999525268	0.8571373202589044
THMATPe	0.999525268	0.8451477033736817
METt3	0.9995243200000001	0.6030301255714972
METt2r	0.9995243200000001	0.6030301255714972
DESAT18_11	0.9995243120000001	0.7378759087548723
DESAT18_4	0.9995243120000001	0.7378759087548723
BALAVECSEC	0.999524196	0.4662425044629708
BALAVECSEC_1	0.999524196	0.8451477033736817
AACOAT	0.9995222980000001	0.6666666666666667
GLUTRS_2	0.99952085	0.9258380411532969
GLUTRS_3	0.99952085	0.9258380411532969
CYTCAA3pp	0.9995199859999999	0.6995432221180177
CYTCBB3pp	0.9995199859999999	0.4666634512778156
HMR_0168	0.999519572	0.7216878364870323
TRPabc	0.9995195239999999	0.8451477033736817
RBFK_1	0.99951788	0.8944514575107946
HPA3MO	0.99951752	0.8571373202589042
MANabcpp	0.99951685	0.8451477033736817
CA2t	0.999516418	0.4999999999999999
ALOX	0.9995159539999999	0.732463090060902
CYSO_I	0.999514664	0.7303165568633851
NIabc	0.99951273	0.8571373202589044
DBTS	0.999511678	0.7746013412977933
MANabc	0.9995039199999999	0.8451477033736817
MOBDabc_rev	0.9995031019999999	0.8451477033736817
ALKP_1	0.9995030940000001	0.676108990766628
HISabc	0.9995022840000001	0.8571373202589044
MALTHPabc	0.9995017059999999	0.8451477033736817
FACOAL180_2	0.999500766	0.6666666666666667
FACOAL180_1	0.999500766	0.6666666666666667
METSOX1abc	0.9994996260000001	0.8571373202589044
DESAT18_6	0.9994995839999999	0.7378759087548723
DESAT18_2	0.9994988599999999	0.8677218312746245
HMR_2359	0.9994988599999999	0.8677218312746245
FLAVO2	0.9994987179999999	0.6761221006391207
4HPAOX	0.9994987179999999	0.8571373202589042
LEUabc	0.99949794	0.8571373202589044
PALFATPtc	0.9994977260000001	0.7216878364870323
FCOAH2	0.9994975180000001	0.6507847957076845
FCOAH	0.9994975180000001	0.8040693562382889
METSOX2abc	0.999494258	0.8571373202589044
VALabc	0.9994937719999999	0.8571373202589044
GCALDtabcpp	0.9994935359999999	0.8451477033736817
FAS160	0.9994901879999999	0.9599488043117252
ILEabc	0.9994891540000002	0.8571373202589044
TTDCAFATPc	0.9994883400000001	0.7216878364870323
OXACOAL	0.999487616	0.6666666666666667
TAURabc	0.999485634	0.8571373202589044
ASPt2r	0.99948508	0.6030301255714972
ASPt2_3	0.99948508	0.809049811954861
ASPt2_2	0.99948508	0.7627794778013111
DMPSS_c	0.999484016	0.8571351449343967
CA2abc1pp	0.9994827000000001	0.8451477033736817
CA2abcpp	0.9994827000000001	0.8451477033736817
TREabc	0.999481224	0.8451477033736817
GTPCII_1	0.9994808579999999	0.9074924541724404
GTPCII	0.9994808579999999	0.9411755318300067
PPP9ABCte	0.9994781419999998	0.8451477033736817
TTDCEAATP	0.999477038	0.8451477033736817
PS160abcpp	0.99947532	0.8451477033736817
3HPPPNOHc	0.99947456	0.7778595420374802
TRPAS1	0.9994745540000001	0.9128791872740734
PS161abcpp	0.99947443	0.8451477033736817
AACT	0.9994738459999999	0.5772980510129544
HCITS	0.9994738459999999	0.6666666666666667
PS181abcpp	0.9994737499999999	0.8451477033736817
GLUCYSte	0.99947355	0.8451477033736817
OCTD	0.99947286	0.7324681369969471
G6PDH1	0.9994699880000001	0.7027487982963607
SERt2r	0.999467952	0.6030301255714972
LCTSabc	0.999467828	0.8451477033736817
G6PDH2c	0.9994677599999999	0.9999999999999999
CHOLSabc	0.999467662	0.8571373202589043
ALDD14	0.999467368	0.8571383749394768
IDPA	0.9994660060000001	0.6761089907666279
ASNS3_1	0.9994656120000001	0.8249703454676629
CPS_1	0.999465472	0.4629190205766486
CBPSam_1	0.999465472	0.8838761489580481
ACTNMO	0.999465052	0.7778595420374801
CYNTtabcpp	0.999464766	0.8451477033736817
ARB_Dabc	0.999464312	0.8571373202589043
CBIAT_DELETE	0.99946331	0.6666666666666667
OXADC	0.999459448	0.6859943405700353
GLNt2r	0.9994589599999999	0.6030301255714972
DMGLYBabcpp	0.999458768	0.8451477033736817
HMPPtr	0.999457276	0.845147703373682
THD2	0.99945596	0.6963192106563154
AI2abcpp	0.99945234	0.8451477033736817
UREAabcpp	0.9994522220000001	0.8451477033736817
DESAT18_8	0.999451366	0.7378759087548723
PHEabc	0.9994509340000001	0.8451477033736817
FACOAL141	0.9994493420000001	0.7216878364870323
BGLK	0.999449126	0.7142746405178085
DUUPP	0.999448092	0.5
CBMK4	0.999448042	0.8165088874786524
CA2abc	0.999447112	0.8451477033736817
CA2abc1	0.999447112	0.8451477033736817
OPHHXy	0.999445934	0.7778595420374802
MELIBabc	0.999445	0.8451477033736817
FE3DCIT2abcpp	0.999444128	0.8451477033736817
CYO1b2pp_syn_1	0.9994435779999999	0.7863707223525266
CYO1bpp_syn_1	0.9994435779999999	0.7863707223525266
NTRLASE3	0.999441676	0.7559435950944903
OCDCAFATPc	0.9994413200000001	0.7216878364870323
TAGabc	0.9994411979999999	0.8485204636793441
SELabcpp	0.99944042	0.8451477033736817
ALAGLUabcpp	0.9994394	0.8451477033736818
7OHOCTAc	0.999438882	0.7778595420374801
r0400	0.9994371479999999	0.38727723181391505
SLNTabcpp	0.999436498	0.8451477033736817
NTRIRy	0.999435804	0.9172496742515778
ARGSS_1	0.9994356099999999	0.9561884472305779
CYSTabc	0.9994345679999999	0.8451477033736817
FAD_13	0.9994315699999999	0.7289496456761704
GDR	0.9994294480000001	0.7499999999999999
THRS_2	0.99942934	0.8944514575107939
NTRIRx	0.9994272280000001	0.9629067726886961
Cuabc	0.999426612	0.8571373202589043
Cut1	0.999426612	0.8571373202589043
SHEME2abcpp	0.9994261400000001	0.8451477033736817
CGMPt	0.9994252459999998	0.845147703373682
PACCOAE	0.999423986	0.7778595420374795
X00002	0.9994236620000001	0.6996060178914041
ASPA1	0.99942204	0.5000075361925657
4HBHYOX	0.9994184579999998	0.7778595420374802
GLYGLYCNc	0.999417266	0.6123724356957946
UDPACGA6D	0.9994131960000001	0.9263672341995086
LAAL10	0.999413068	0.5962695151060087
MEHLER_1	0.9994127199999999	0.9400325095962676
MEHLER	0.9994127199999999	0.9400325095962676
5APTNabcpp	0.9994120539999999	0.8451477033736818
AADa	0.999406426	0.6123724356957947
AACLAM	0.999406426	0.6123724356957947
PACALtabcpp	0.999405984	0.8451477033736817
K2L4Aabctex	0.9994059399999999	0.8451477033736817
GLUTRS2	0.9994057900000002	0.6761089907666274
CELLBabc	0.9994054880000001	0.8451477033736817
CU1abcpp	0.999404806	0.8451477033736817
CAMPt	0.9994033800000001	0.8451477033736817
SUCRabcpp_syn	0.9994029839999999	0.8451477033736817
PEAtabcpp	0.999402706	0.8451477033736817
FPGS7_1	0.999402524	0.6286213077924465
CMtexabc	0.9994003100000001	0.8451477033736817
r0027	0.9994001880000001	0.5391148150263527
SUCRabc	0.9994000419999999	0.8451477033736817
RNA_1	0.9993929399999999	0.596350403597516
FDH6r	0.9993919	0.6708385931330962
PYOVD2tex	0.9993878539999999	0.8451477033736817
FE2Gabcpp	0.999384904	0.8451477033736821
APPAT	0.999384672	0.9486875888225775
r1382_1	0.9993839399999999	0.8404909561741061
FPGS	0.9993839399999999	0.8347768477613932
THFGLUS	0.9993839399999999	0.7142746405178086
FPGS_tm	0.9993839399999999	0.834776847761393
TMDPK	0.99938265	0.5999782950784079
OLEICFATPtc	0.999376348	0.7216878364870323
ASPTA6	0.9993732740000001	0.5
SULR2pp	0.99937187	0.9211361593346586
FAS180	0.999371336	0.9596333521004501
ALDD3	0.999371314	0.8571383749394768
RAFFabc	0.999371154	0.8451477033736817
DOPAVESSEC_1	0.9993700640000001	0.8451477033736817
DOPAVESSEC	0.9993700640000001	0.7254669267603904
DESAT18_7	0.9993657380000001	0.7378759087548723
DESAT18_12	0.9993657380000001	0.7378759087548723
DESAT18_10	0.9993657380000001	0.7378759087548723
LNLCCOADS	0.9993657380000001	0.7378759087548723
MXMO	0.9993657380000001	0.7142746405178103
RE1309C	0.9993657380000001	0.7142746405178102
CYP1	0.9993657380000001	0.71427464051781
CYP3	0.9993657380000001	0.71427464051781
ECHINH	0.9993657380000001	0.7142746405178103
R05217_nad	0.9993657380000001	0.8131479578031461
KSH	0.9993657380000001	0.7142746405178102
HMR_1557	0.9993657380000001	0.7378759087548723
PXMO	0.9993657380000001	0.7142746405178103
DESAT18_9	0.9993657380000001	0.7378759087548723
BCAROHX11	0.9993657380000001	0.71427464051781
DESAT20_1	0.9993657380000001	0.7378759087548723
DESAT20_2	0.9993657380000001	0.7378759087548723
RE2675C_1	0.9993657380000001	0.7378759087548723
CACNAO2	0.9993657380000001	0.71427464051781
C22STDSx	0.9993657380000001	0.7378759087548723
RE2675C	0.9993657380000001	0.7378759087548723
4HOXPACMON	0.9993657380000001	0.7142746405178103
DESAT24_1	0.9993657380000001	0.7378759087548723
r0267	0.9993657380000001	0.7142746405178102
PRE3BS	0.9993657380000001	0.7142746405178096
XMO	0.9993657380000001	0.71427464051781
RE2155C	0.9993657380000001	0.7142746405178102
RE2220C	0.9993657380000001	0.7142746405178102
RE2221C	0.9993657380000001	0.7142746405178102
BCAROHX21	0.9993657380000001	0.71427464051781
HMR_3996	0.999363514	0.5555977424006553
IPDPS_syn	0.999361594	0.7911571901600896
URAt2pp	0.99935833	0.6737221850047947
AGLPED_cho	0.9993557880000001	0.8677218312746245
P4502D6	0.9993557880000001	0.7778595420374802
MPOMC1_1	0.9993557880000001	0.7778595420374795
HMR_0950	0.9993557880000001	0.7778595420374801
MPOMC1	0.9993557880000001	0.7778595420374795
3DHDCAS	0.9993557880000001	0.8677218312746245
CADMO	0.9993557880000001	0.7778595420374804
ZCAROTDH2	0.9993557880000001	0.8677218312746245
CDCA6AH	0.9993557880000001	0.7778595420374801
r0741	0.9993557880000001	0.7778595420374795
HMR_0954	0.9993557880000001	0.7778595420374801
ZCAROTDH1	0.9993557880000001	0.8677218312746245
CACNAO	0.9993557880000001	0.7778595420374799
P4502E1	0.9993557880000001	0.7778595420374804
CERH126	0.9993557880000001	0.7778595420374799
CERH124	0.9993557880000001	0.7778595420374799
P4502F1	0.9993557880000001	0.7778595420374795
P4503A4	0.9993557880000001	0.7778595420374795
HMR_0981	0.9993557880000001	0.7778595420374801
HMR_1126	0.9993557880000001	0.7778595420374795
HMR_1477	0.9993557880000001	0.7778595420374801
3DHLCAS	0.9993557880000001	0.8677218312746245
HMR_1478	0.9993557880000001	0.8677218312746245
P4503A5	0.9993557880000001	0.7778595420374801
HMR_1490	0.9993557880000001	0.7778595420374802
HMR_1493	0.9993557880000001	0.8677218312746245
HMR_0946	0.9993557880000001	0.7778595420374801
ZXANHX	0.9993557880000001	0.7778595420374799
BVMO4	0.9993557880000001	0.7778595420374798
P4502A6	0.9993557880000001	0.7778595420374799
AGLPED	0.9993557880000001	0.8677218312746245
PSPHS	0.9993557880000001	0.7778595420374795
BCAROHX2	0.9993557880000001	0.7778595420374799
BVMO2	0.9993557880000001	0.7778595420374798
BVMO1	0.9993557880000001	0.7778595420374795
25HVITD3c	0.9993557880000001	0.7778595420374804
BCAROHX	0.9993557880000001	0.7778595420374799
OMPHHXy	0.9993557880000001	0.7778595420374802
CERS326	0.9993557880000001	0.7778595420374799
CERS324	0.9993557880000001	0.7778595420374799
OMMBLHXy	0.9993557880000001	0.7778595420374802
P4502C19	0.9993557880000001	0.7778595420374801
P4502C94	0.9993557880000001	0.7778595420374799
r0268	0.9993557880000001	0.7778595420374801
MPOMOR_1	0.9993557880000001	0.8677218312746245
PHTHCLS	0.9993557880000001	0.7778595420374795
7KLITCHOLc	0.9993557880000001	0.8677218312746245
MPOMOR	0.9993557880000001	0.8677218312746245
P4502C8	0.9993557880000001	0.7778595420374795
P4502C9	0.9993557880000001	0.7778595420374802
FAH4	0.9993557880000001	0.7778595420374795
MPOMMM	0.9993557880000001	0.8677218312746245
P4502C92	0.9993557880000001	0.7778595420374799
P4502C93	0.9993557880000001	0.7778595420374795
HMR_0942	0.9993557880000001	0.7778595420374801
RE1308C	0.9993557880000001	0.7778595420374804
HMR_1993	0.9993557880000001	0.7778595420374801
RN0029C	0.9993557880000001	0.5185730280249867
DESAT18a	0.9993557880000001	0.8677218312746245
RE2975C	0.9993557880000001	0.7778595420374801
DESAT180_9	0.9993557880000001	0.8677218312746245
3DHCDCAS	0.9993557880000001	0.8677218312746245
DES2_9	0.9993557880000001	0.8677218312746245
DES2_6B	0.9993557880000001	0.8677218312746245
HMR_1991	0.9993557880000001	0.7778595420374801
RE2675C2	0.9993557880000001	0.8677218312746245
RE2636C	0.9993557880000001	0.7778595420374801
MELATNOX	0.9993557880000001	0.7778595420374801
RN0001C	0.9993557880000001	0.7778595420374801
RE2632C	0.9993557880000001	0.9101820546182064
RN0020C	0.9993557880000001	0.7778595420374801
RN0027C	0.9993557880000001	0.843293958798762
4MZYMR	0.9993557880000001	0.8677218312746247
RE2235C	0.9993557880000001	0.7778595420374801
RN0030C	0.9993557880000001	0.843293958798762
RN0032C	0.9993557880000001	0.5185730280249867
DES2_6	0.9993557880000001	0.8677218312746245
RE2398C	0.9993557880000001	0.9101820546182064
RE2387C	0.9993557880000001	0.7778595420374801
RE2383C	0.9993557880000001	0.9101820546182064
RE2382C	0.9993557880000001	0.7778595420374801
HMR_1990	0.9993557880000001	0.7778595420374801
HMR_1989	0.9993557880000001	0.7778595420374804
C22STDS	0.9993557880000001	0.8677218312746245
HMR_1988	0.9993557880000001	0.7778595420374804
RE2249C	0.9993557880000001	0.7778595420374804
RE2248C	0.9993557880000001	0.7778595420374804
HMR_2457	0.9993557880000001	0.7778595420374801
RE3013C	0.9993557880000001	0.7778595420374801
44MZYMMO	0.9993557880000001	0.9309948966540753
RE3014C	0.9993557880000001	0.7778595420374801
RE3015C	0.9993557880000001	0.7778595420374801
HMR_2403	0.9993557880000001	0.8677218312746245
HMR_2393	0.9993557880000001	0.8677218312746245
HMR_2380	0.9993557880000001	0.8677218312746245
HMR_2472	0.9993557880000001	0.8677218312746245
HMR_2368	0.9993557880000001	0.8677218312746245
RE3440C	0.9993557880000001	0.9101820546182064
RE3436C	0.9993557880000001	0.7778595420374801
RE3435C	0.9993557880000001	0.7778595420374801
RE3434C	0.9993557880000001	0.7778595420374801
RE3370C	0.9993557880000001	0.9101820546182064
HMR_2365	0.9993557880000001	0.8677218312746245
HMR_2289	0.9993557880000001	0.8677218312746245
RE3251C	0.9993557880000001	0.7778595420374801
HMR_2288	0.9993557880000001	0.8677218312746245
RE3474C	0.9993557880000001	0.7778595420374801
RE3506C	0.9993557880000001	0.7778595420374801
HMR_2007	0.9993557880000001	0.7778595420374804
HMR_2484	0.9993557880000001	0.8677218312746245
RE3514C	0.9993557880000001	0.7778595420374801
HMR_2495	0.9993557880000001	0.8677218312746245
HMR_2581	0.9993557880000001	0.7592978024956913
RE3518C	0.9993557880000001	0.7778595420374801
HMR_1992	0.9993557880000001	0.7778595420374801
RE3041C	0.9993557880000001	0.7778595420374801
RE3020C	0.9993557880000001	0.7778595420374801
RE3522C	0.9993557880000001	0.7778595420374801
HMR_2585	0.9993557880000001	0.7778595420374801
RE3019C	0.9993557880000001	0.7778595420374801
RE3018C	0.9993557880000001	0.7778595420374801
DES2_15	0.9993557880000001	0.8677218312746245
RE2240C	0.9993557880000001	0.7778595420374804
HMR_1981	0.9993557880000001	0.7778595420374804
HMR_1737	0.9993557880000001	0.7778595420374795
HMR_1735	0.9993557880000001	0.7778595420374799
C4STMO2	0.9993557880000001	0.9335294361971903
LIDOMO	0.9993557880000001	0.7778595420374802
RAHY	0.9993557880000001	0.7778595420374795
C4STMO1	0.9993557880000001	0.9335294361971903
EPISTLDS_c	0.9993557880000001	0.8677218312746245
HMR_1739	0.9993557880000001	0.7778595420374801
RE2112C	0.9993557880000001	0.7778595420374799
AND19ONEc	0.9993557880000001	0.7778595420374799
HMR_1765	0.9993557880000001	0.7778595420374801
SMO	0.9993557880000001	0.7778595420374801
HMR_1767	0.9993557880000001	0.7778595420374801
CYP2R1	0.9993557880000001	0.7778595420374804
HMR_1786	0.9993557880000001	0.7778595420374799
HMR_1681	0.9993557880000001	0.7778595420374795
C5STDS	0.9993557880000001	0.8677218312746245
KYN3OX	0.9993557880000001	0.7778595420374801
5OHHEXAc	0.9993557880000001	0.7778595420374801
HMR_1550	0.9993557880000001	0.7778595420374801
HMR_1549	0.9993557880000001	0.8677218312746245
HMR_1548	0.9993557880000001	0.7778595420374801
HMR_1545	0.9993557880000001	0.7778595420374801
HMR_1544	0.9993557880000001	0.8677218312746245
HMR_1543	0.9993557880000001	0.7778595420374801
HMR_1538	0.9993557880000001	0.8677218312746245
HMR_1536	0.9993557880000001	0.7778595420374801
HMR_1516	0.9993557880000001	0.8677218312746245
HMR_1504	0.9993557880000001	0.7778595420374801
HMR_1503	0.9993557880000001	0.8677218312746245
HMR_1502	0.9993557880000001	0.7778595420374801
HMR_1494	0.9993557880000001	0.7778595420374802
C14825c	0.9993557880000001	0.7778595420374801
HMR_1838	0.9993557880000001	0.817635699327585
HMR_1940	0.9993557880000001	0.7778595420374801
RE1905C	0.9993557880000001	0.7778595420374801
RE1828C	0.9993557880000001	0.7778595420374801
21HPRGNLONE	0.9993557880000001	0.7778595420374804
3DHCAS	0.9993557880000001	0.8677218312746245
DOPAc	0.9993557880000001	0.7778595420374798
PGS	0.9993557880000001	0.7592978024956909
RE1904C	0.9993557880000001	0.7778595420374801
RE1906C	0.9993557880000001	0.7778595420374801
RE1826C	0.9993557880000001	0.7778595420374801
RE1938C	0.9993557880000001	0.7778595420374801
DES21	0.9993557880000001	0.7778595420374798
DES2_12	0.9993557880000001	0.8677218312746245
RE1941C	0.9993557880000001	0.9241423496947263
RE1942C	0.9993557880000001	0.9241423496947263
RE1943C	0.9993557880000001	0.7778595420374801
HMR_1944	0.9993557880000001	0.7778595420374804
LTHSTRLOR	0.9993557880000001	0.8677218312746245
RE1812C	0.9993557880000001	0.7778595420374801
RE1803C	0.9993557880000001	0.7778595420374795
CXANHX	0.9993557880000001	0.7778595420374799
HMR_1948	0.9993557880000001	0.7778595420374804
RE1582C	0.9993557880000001	0.7778595420374801
RE1587C	0.9993557880000001	0.7778595420374801
RE1632C	0.9993557880000001	0.7778595420374798
RE1806C	0.9993557880000001	0.7778595420374801
TYMc	0.9993557880000001	0.7778595420374795
RE1809C	0.9993557880000001	0.7778595420374801
RE1811C	0.9993557880000001	0.7778595420374801
RE3464C	0.9993557880000001	0.7778595420374801
4ABUTD	0.999352802	0.8618545394056274
FPGS4_1	0.99935262	0.6286213077924465
SUCCt3	0.999351394	0.6030301255714972
SUCCt2_2	0.999351394	0.7627794778013111
SUCCt2r	0.999351394	0.6030301255714972
SUCCt2_3	0.999351394	0.809049811954861
LCADi_D	0.99934987	0.8571383749394768
ARNO	0.999348908	0.641512091818953
FACOAL50i	0.99934889	0.7216878364870323
TRIOK	0.9993452699999998	0.6324345595601226
MN2tipp	0.999344386	0.9999999999999998
ACt2r	0.999344128	0.7071067811865475
ACt2r_1	0.999344128	0.7071067811865475
DPCOAPP	0.999337834	0.7499660832994176
HMR_0200	0.999337658	0.6666666666666667
BACCL	0.9993307920000001	0.6761089907666276
AADb	0.999330026	0.6123724356957946
LAAL21	0.999329966	0.6761089907666276
AMID_1	0.999329696	0.5962695151060087
PEPt6pp	0.999329642	0.6324555320336759
SSCOARy	0.999329064	0.7277775260456384
UDPGD	0.999328424	0.9263672341995086
PCHOLN15_HSABCt	0.9993278780000001	0.8451477033736817
PCHOLDOC_HSABCt	0.9993278780000001	0.8451477033736817
PCHOLN205_HSABCt	0.9993278780000001	0.8451477033736817
PCHOLHEP_HSABCt	0.9993278780000001	0.8451477033736817
PCHOLLINL_HSABCt	0.9993278780000001	0.8451477033736817
PCHOLAR_HSABCt	0.9993278780000001	0.8451477033736817
GM1LIPAabcpp	0.9993278780000001	0.8451477033736817
PCHOLN204_HSABCt	0.9993278780000001	0.8451477033736817
GUDPTNabcpp	0.9993278780000001	0.8451477033736817
C03681te	0.9993278780000001	0.8451477033736818
PCHOLN203_HSABCt	0.9993278780000001	0.8451477033736817
PCHOLN201_HSABCt	0.9993278780000001	0.8451477033736817
PCHOLN19_HSABCt	0.9993278780000001	0.8451477033736817
PCHOLN183_HSABCt	0.9993278780000001	0.8451477033736817
PCHOLN1836_HSABCt	0.9993278780000001	0.8451477033736817
PCHOLMYR_HsABCt	0.9993278780000001	0.8451477033736817
C04483t1	0.9993278780000001	0.8451477033736817
C03990ATP	0.9993278780000001	0.8451477033736818
PCHOLN264_HSABCt	0.9993278780000001	0.8451477033736817
PCHOLN224_HSABCt	0.9993278780000001	0.8451477033736817
PCHOLN2254_HSABCt	0.9993278780000001	0.8451477033736817
HISTAVESSEC	0.9993278780000001	0.7254669267603904
PE14_HSABCt	0.9993278780000001	0.8451477033736817
PE12_HSABCt	0.9993278780000001	0.8451477033736817
BLAMDabcpp	0.9993278780000001	0.8451477033736817
TACRtu	0.9993278780000001	0.8451477033736817
ADOCBLabcpp	0.9993278780000001	0.8451477033736817
C14768ATP	0.9993278780000001	0.8451477033736818
1MNCAMti	0.9993278780000001	0.8451477033736822
PCt_cho	0.9993278780000001	0.8451477033736817
PCt	0.9993278780000001	0.8451477033736817
GLZABCteb	0.9993278780000001	0.8451477033736817
GUDCA3Sabc	0.9993278780000001	0.8451477033736817
ADOCBLabc	0.9993278780000001	0.8451477033736817
PCHOLSTE_HSABCt	0.9993278780000001	0.8451477033736817
PCHOLPALME_HSABCt	0.9993278780000001	0.8451477033736817
PCHOLOLE_HSABCt	0.9993278780000001	0.8451477033736817
PCHOLN225_HSABCt	0.9993278780000001	0.8451477033736817
PCHOLET_HSABCt	0.9993278780000001	0.8451477033736817
HEXDTRte	0.9993278780000001	0.8451477033736817
PCHOLEIC_HSABCt	0.9993278780000001	0.8451477033736817
C05299te	0.9993278780000001	0.8451477033736818
HEXSabc	0.9993278780000001	0.8451477033736817
C05769te	0.9993278780000001	0.8451477033736818
PAFABCt	0.9993278780000001	0.8451477033736817
C05463t1	0.9993278780000001	0.8451477033736817
C05302te	0.9993278780000001	0.8451477033736818
C05301te	0.9993278780000001	0.8451477033736818
HC02220te	0.9993278780000001	0.8451477033736818
TCHOLABCtc	0.9993278780000001	0.8451477033736817
C05298te	0.9993278780000001	0.8451477033736818
TCDCA3Sabc	0.9993278780000001	0.8451477033736817
HCA24Gte	0.9993278780000001	0.8451477033736817
HCA6Gte	0.9993278780000001	0.8451477033736817
PAIL18111Z160t	0.9993278780000001	0.8451477033736817
PAIL1819Z160t	0.9993278780000001	0.8451477033736817
HDCA24Gte	0.9993278780000001	0.8451477033736817
TCHOLAt3	0.9993278780000001	0.8451477033736817
HDCA6Gte	0.9993278780000001	0.8451477033736817
HEXDIACATP	0.9993278780000001	0.8451477033736817
C05770te	0.9993278780000001	0.8451477033736818
C04805ATP	0.9993278780000001	0.8451477033736818
GM1LIPAabctex	0.9993278780000001	0.8451477033736817
PCHLN225_HSABCt	0.9993278780000001	0.8451477033736817
GM2LIPAabcpp	0.9993278780000001	0.8451477033736817
GM2LIPAabctex	0.9993278780000001	0.8451477033736817
TDCA3Sabc	0.9993278780000001	0.8451477033736817
GUDACabcpp	0.9993278780000001	0.8451477033736817
GTACMPtev	0.9993278780000001	0.8451477033736817
21HPRGNLONEt1	0.9993278780000001	0.8451477033736822
PCHOL2OLE_HSABCt	0.9993278780000001	0.8451477033736817
PCHOL2LINL_HSABCt	0.9993278780000001	0.8451477033736817
35DSMVteb	0.9993278780000001	0.845147703373682
HISGLYabcpp	0.9993278780000001	0.8451477033736817
HISHISabcpp	0.9993278780000001	0.8451477033736817
HC02194te	0.9993278780000001	0.8451477033736818
HC02195te	0.9993278780000001	0.8451477033736818
C04717ATP	0.9993278780000001	0.8451477033736818
HC02196te	0.9993278780000001	0.8451477033736818
TCA3Sabc	0.9993278780000001	0.8451477033736817
BUTSabc	0.9993278780000001	0.8451477033736817
PB2abcpp	0.9993278780000001	0.8451477033736817
PCHOL2STE_HSABCt	0.9993278780000001	0.8451477033736817
HMR_0435	0.9993278780000001	0.8451477033736818
HISTAVESSEC_1	0.9993278780000001	0.8451477033736817
MHGLZABCt	0.9993278780000001	0.8451477033736817
MANBabc	0.9993278780000001	0.8451477033736817
ARBTNabcpp	0.9993278780000001	0.8451477033736817
HYOCHOLabc	0.9993278780000001	0.8451477033736817
SPHMYLN18122_hs_ATPt	0.9993278780000001	0.8451477033736817
IBUPGLUCtpvb	0.9993278780000001	0.8451477033736817
TSACGLUCtev	0.9993278780000001	0.8451477033736817
TSACMSULtev	0.9993278780000001	0.8451477033736817
2HATVLACteb	0.9993278780000001	0.8451477033736822
2HATVLACGLUCteb	0.9993278780000001	0.8451477033736822
IBUP_Stbc	0.9993278780000001	0.8451477033736817
ICDCHOLabc	0.9993278780000001	0.8451477033736817
ICLIPAabcpp	0.9993278780000001	0.8451477033736817
TSTSTERONEGLCte	0.9993278780000001	0.8451477033736817
LYSGLUGLYtr	0.9993278780000001	0.8451477033736817
LVSTPGPtu	0.9993278780000001	0.8451477033736817
LVSTACIDtu	0.9993278780000001	0.8451477033736817
ISOCHOLabc	0.9993278780000001	0.8451477033736817
MANTRabc	0.9993278780000001	0.8451477033736817
MANTTRabc	0.9993278780000001	0.8451477033736817
HPDECEte	0.9993278780000001	0.8451477033736817
ALATRPabcpp	0.9993278780000001	0.8451477033736817
TRIPVSteb	0.9993278780000001	0.8451477033736817
ALAHISabcpp	0.9993278780000001	0.8451477033736817
ALAHIStr	0.9993278780000001	0.8451477033736817
ALALEUabcpp	0.9993278780000001	0.8451477033736817
ALALEUt	0.9993278780000001	0.8451477033736817
ALATHRabcpp	0.9993278780000001	0.8451477033736817
ALATHRtr	0.9993278780000001	0.8451477033736817
ARSabc	0.9993278780000001	0.8451477033736817
MCBTFabcpp	0.9993278780000001	0.8451477033736817
MERACMPthc	0.9993278780000001	0.8451477033736817
MERACMPtep	0.9993278780000001	0.8451477033736817
MEPNabcpp	0.9993278780000001	0.8451477033736817
MEPIVESSte_cho	0.9993278780000001	0.8451477033736817
MEPIVESSte	0.9993278780000001	0.7254669267603904
ARSENBabc	0.9993278780000001	0.8451477033736817
MDZtu	0.9993278780000001	0.8451477033736817
ISOLVSTtbc	0.9993278780000001	0.8451477033736817
LTHSTRLABCt	0.9993278780000001	0.8451477033736817
ISOP3PT	0.9993278780000001	0.8451477033736817
AM4NCSteb	0.9993278780000001	0.8451477033736817
AM1C9CSteb	0.9993278780000001	0.8451477033736817
AM1CCSteb	0.9993278780000001	0.8451477033736817
TUDCA3Sabc	0.9993278780000001	0.8451477033736817
AM1CGLCteb	0.9993278780000001	0.8451477033736817
LEULEUabcpp	0.9993278780000001	0.8451477033736817
AM4NC9CSteb	0.9993278780000001	0.8451477033736817
LEUKTRB4WOHt	0.9993278780000001	0.8451477033736817
LEUKTRB4WCOOHt	0.9993278780000001	0.8451477033736817
AM1ALCSteb	0.9993278780000001	0.8451477033736817
AM9CSAteb	0.9993278780000001	0.8451477033736817
LEUKABCtc	0.9993278780000001	0.8451477033736817
LANTHabc	0.9993278780000001	0.8451477033736817
LCYSTabcpp	0.9993278780000001	0.8451477033736818
LCYSTabc	0.9993278780000001	0.8451477033736818
LCA24Gte	0.9993278780000001	0.8451477033736817
LCA3Gte	0.9993278780000001	0.8451477033736817
AM1C4N9CSteb	0.9993278780000001	0.8451477033736817
AM1ACSteb	0.9993278780000001	0.8451477033736817
LSTNtu	0.9993278780000001	0.8451477033736817
TUNGSabcpp	0.9993278780000001	0.8451477033736817
ISTNTabc	0.9993278780000001	0.8451477033736817
2HATVACIDteb	0.9993278780000001	0.8451477033736822
LMN2abc	0.9993278780000001	0.8451477033736817
TXB2t	0.9993278780000001	0.8451477033736817
LIPTabc	0.9993278780000001	0.8451477033736817
LIPAabctex	0.9993278780000001	0.8451477033736817
LIPAabcpp	0.9993278780000001	0.8451477033736817
ANDRSTRNGLCte	0.9993278780000001	0.8451477033736817
LIPAAabcpp	0.9993278780000001	0.8451477033736817
LIPACabcpp	0.9993278780000001	0.8451477033736817
2HATVACIDGLUCteb	0.9993278780000001	0.8451477033736822
ANDRSTNDNte	0.9993278780000001	0.8451477033736817
ANDRSTANDRte	0.9993278780000001	0.8451477033736817
AM19CSteb	0.9993278780000001	0.8451477033736817
LIPABabcpp	0.9993278780000001	0.8451477033736817
AM1A4NCSteb	0.9993278780000001	0.8451477033736817
ALAGLYtr	0.9993278780000001	0.8451477033736817
ALAGLNtr	0.9993278780000001	0.8451477033736817
BILGLCURte	0.9993278780000001	0.8451477033736817
MOPSabc	0.9993278780000001	0.8451477033736817
NRPPHRVESSEC_1	0.9993278780000001	0.8451477033736817
NRPPHRVESSEC	0.9993278780000001	0.7254669267603904
HMR_0243	0.9993278780000001	0.8451477033736818
BALALEUabcpp	0.9993278780000001	0.8451477033736817
BALAGLYabcpp	0.9993278780000001	0.8451477033736817
HMR_0247	0.9993278780000001	0.8451477033736818
NORMETEVESSte	0.9993278780000001	0.7254669267603904
BALABALAabcpp	0.9993278780000001	0.8451477033736817
BALAALAabcpp	0.9993278780000001	0.8451477033736817
HMR_0257	0.9993278780000001	0.8451477033736818
HMR_0261	0.9993278780000001	0.8451477033736817
Am1CSAteb	0.9993278780000001	0.8451477033736817
NMTHDA	0.9993278780000001	0.8682421068149934
HMR_0273	0.9993278780000001	0.8451477033736818
AU1abcpp	0.9993278780000001	0.8451477033736817
HMR_0277	0.9993278780000001	0.8451477033736817
ATVLACtu	0.9993278780000001	0.8451477033736817
NRVNCABCt	0.9993278780000001	0.8451477033736817
HMR_0239	0.9993278780000001	0.8451477033736817
HMR_0235	0.9993278780000001	0.8451477033736818
THEXDDte	0.9993278780000001	0.8451477033736817
BILDGLCURte	0.9993278780000001	0.8451477033736817
ADRNLPVESSEC	0.9993278780000001	0.7254669267603904
ADRNLPVESSEC_1	0.9993278780000001	0.8451477033736817
AEPabc	0.9993278780000001	0.8451477033736822
TETDECA511ACt	0.9993278780000001	0.8451477033736817
THCHOLSTOICATP	0.9993278780000001	0.8451477033736817
OSKTabcpp	0.9993278780000001	0.8451477033736817
HMR_0194	0.9993278780000001	0.8451477033736817
THIOGabc	0.9993278780000001	0.8451477033736817
HMR_0207	0.9993278780000001	0.8451477033736818
OARGabcpp	0.9993278780000001	0.8451477033736818
HMR_0211	0.9993278780000001	0.8451477033736817
OANTIabcpp	0.9993278780000001	0.8451477033736817
HMR_0215	0.9993278780000001	0.8451477033736817
O16A4COLIPAabctex	0.9993278780000001	0.8451477033736817
31DMTtu	0.9993278780000001	0.845147703373682
ATVACIDtu	0.9993278780000001	0.8451477033736817
HMR_0281	0.9993278780000001	0.8451477033736817
HMR_0287	0.9993278780000001	0.8451477033736817
HMR_0415	0.9993278780000001	0.8451477033736817
HMR_0375	0.9993278780000001	0.8451477033736817
HMR_0383	0.9993278780000001	0.8451477033736818
AHANDROSTANGLCte	0.9993278780000001	0.8451477033736817
AHANDROSTANte	0.9993278780000001	0.8451477033736817
HMR_0387	0.9993278780000001	0.8451477033736818
HMR_0391	0.9993278780000001	0.8451477033736818
HMR_0395	0.9993278780000001	0.8451477033736818
HMR_0419	0.9993278780000001	0.8451477033736817
HMR_0367	0.9993278780000001	0.8451477033736817
HMR_0423	0.9993278780000001	0.8451477033736817
HMR_0427	0.9993278780000001	0.8451477033736817
HMR_0431	0.9993278780000001	0.8451477033736818
GLYSERabcpp	0.9993278780000001	0.8451477033736817
HMR_0439	0.9993278780000001	0.8451477033736818
HMR_0469	0.9993278780000001	0.8451477033736817
AK2LGCHOLABCt	0.9993278780000001	0.8451477033736817
HMR_0371	0.9993278780000001	0.8451477033736817
HMR_0363	0.9993278780000001	0.8451477033736817
HMR_0291	0.9993278780000001	0.8451477033736818
HMR_0311	0.9993278780000001	0.8451477033736817
THRNTt	0.9993278780000001	0.8451477033736817
HMR_0299	0.9993278780000001	0.8451477033736818
NDERSVteb	0.9993278780000001	0.8451477033736817
NCBMPTSabcpp	0.9993278780000001	0.8451477033736817
HMR_0303	0.9993278780000001	0.8451477033736818
UDCA3Sabc	0.9993278780000001	0.8451477033736817
HMR_0307	0.9993278780000001	0.8451477033736817
HMR_0317	0.9993278780000001	0.8451477033736817
HMR_0359	0.9993278780000001	0.8451477033736817
UCHOLabc	0.9993278780000001	0.8451477033736817
THYOCHOLabc	0.9993278780000001	0.8451477033736817
HMR_0321	0.9993278780000001	0.8451477033736817
HMR_0325	0.9993278780000001	0.8451477033736818
HMR_0329	0.9993278780000001	0.8451477033736817
HMR_0343	0.9993278780000001	0.8451477033736817
HMR_0347	0.9993278780000001	0.8451477033736817
PE15_HSABCt	0.9993278780000001	0.8451477033736817
SPHMYLN18123_hs_ATPt	0.9993278780000001	0.8451477033736817
PE161_HSABCt	0.9993278780000001	0.8451477033736817
ESTRAABCtc	0.9993278780000001	0.8451477033736817
EANDRSTRNte	0.9993278780000001	0.8451477033736817
ECA4COLIPAabctex	0.9993278780000001	0.8451477033736817
ECTOINEabc	0.9993278780000001	0.8451477033736817
ECTOabcpp	0.9993278780000001	0.8451477033736817
EIC21114TRte	0.9993278780000001	0.8451477033736817
ENLIPAabctex	0.9993278780000001	0.8451477033736817
5HPETATP	0.9993278780000001	0.845147703373682
5HTRPVESSEC	0.9993278780000001	0.7254669267603905
5HTRPVESSEC_1	0.9993278780000001	0.8451477033736818
EPOXTACteb	0.9993278780000001	0.8451477033736817
ESTRADIOLGLCt2	0.9993278780000001	0.8451477033736817
6BHGLZABCt	0.9993278780000001	0.8451477033736818
ESTRIOLATP	0.9993278780000001	0.8451477033736817
ESTRIOLGLCte	0.9993278780000001	0.8451477033736817
ESTRONEGLCt	0.9993278780000001	0.8451477033736817
ESTRONEte	0.9993278780000001	0.8451477033736817
ESTROSABCCte	0.9993278780000001	0.8451477033736817
ESTRSABCtc	0.9993278780000001	0.8451477033736817
ETHSabc	0.9993278780000001	0.8451477033736817
5OHFVSteb	0.9993278780000001	0.8451477033736818
5OXPROabcpp	0.9993278780000001	0.8451477033736818
6AHGLZABCt	0.9993278780000001	0.8451477033736818
DVALabcpp	0.9993278780000001	0.8451477033736817
DSPVSteb	0.9993278780000001	0.8451477033736817
DPROabcpp	0.9993278780000001	0.8451477033736817
5EIPENCte	0.9993278780000001	0.8451477033736818
DIPEPabc6	0.9993278780000001	0.8451477033736817
DIPEPabc7	0.9993278780000001	0.8451477033736817
DIPEPabc8	0.9993278780000001	0.8451477033736817
DIPEPabc9	0.9993278780000001	0.8451477033736817
DJENKabc	0.9993278780000001	0.8451477033736817
DLEUabcpp	0.9993278780000001	0.8451477033736817
DLYSabcpp	0.9993278780000001	0.8451477033736817
DMSO2abcpp	0.9993278780000001	0.8451477033736817
r1518	0.9993278780000001	0.8451477033736817
r1517	0.9993278780000001	0.8451477033736817
r1514	0.9993278780000001	0.8451477033736817
DODECANACt	0.9993278780000001	0.8451477033736817
DOPA3GLCURt	0.9993278780000001	0.8451477033736817
DOPA4GLCURt	0.9993278780000001	0.8451477033736817
4PYRDX	0.9993278780000001	0.845147703373682
56DHPVSteb	0.9993278780000001	0.845147703373682
DORNabcpp	0.9993278780000001	0.8451477033736817
56EPPVSteb	0.9993278780000001	0.845147703373682
5ADTSTSTERONEGLCte	0.9993278780000001	0.845147703373682
CHSTEROLt_1	0.9993278780000001	0.8451477033736817
CHSTEROLt	0.9993278780000001	0.8451477033736817
CHOLATEt3	0.9993278780000001	0.8451477033736817
6BHGLZGLCABCt	0.9993278780000001	0.8451477033736818
DIPEPabc4	0.9993278780000001	0.8451477033736818
PROLBabc	0.9993278780000001	0.8451477033736817
7DHCHSTEROLt	0.9993278780000001	0.8451477033736818
PS180abcpp	0.9993278780000001	0.8451477033736817
7HPVSteb	0.9993278780000001	0.8451477033736818
7KILTCHOLATP	0.9993278780000001	0.8451477033736818
PS141abcpp	0.9993278780000001	0.8451477033736817
PS140abcpp	0.9993278780000001	0.8451477033736817
PS120abcpp	0.9993278780000001	0.8451477033736817
13DAMPPabcpp	0.9993278780000001	0.8451477033736822
PE17_HSABCt	0.9993278780000001	0.8451477033736817
PROSTGE1t3	0.9993278780000001	0.8451477033736817
PROHISGLUtr	0.9993278780000001	0.8451477033736817
Pe13_HSABCt	0.9993278780000001	0.8451477033736817
PRISTte	0.9993278780000001	0.8451477033736817
PRGNLONEte	0.9993278780000001	0.8451477033736817
PRGNLONESte	0.9993278780000001	0.8451477033736817
PPATabc	0.9993278780000001	0.8451477033736817
3DHLCAabc	0.9993278780000001	0.845147703373682
13DMTtu	0.9993278780000001	0.8451477033736822
SULAabc	0.9993278780000001	0.8451477033736817
PLPSabctex	0.9993278780000001	0.8451477033736817
3DHDCAabc	0.9993278780000001	0.845147703373682
CELabc	0.9993278780000001	0.8451477033736817
PSFLIP	0.9993278780000001	0.8451477033736817
7DHCHOLabc	0.9993278780000001	0.8451477033736818
PSFLIP_cho	0.9993278780000001	0.8451477033736817
PSHSABCtc	0.9993278780000001	0.8451477033736817
6CSMVACIDteb	0.9993278780000001	0.8451477033736818
6EPSteb	0.9993278780000001	0.8451477033736818
PYOVDtex	0.9993278780000001	0.8451477033736817
STACMPtev	0.9993278780000001	0.8451477033736817
6HMSMVACIDteb	0.9993278780000001	0.8451477033736818
6HSMVACIDteb	0.9993278780000001	0.8451477033736818
1331TACRteb	0.9993278780000001	0.8451477033736822
PVSGLUCteb	0.9993278780000001	0.8451477033736817
6MELVACtbc	0.9993278780000001	0.8451477033736818
PVSATPtu	0.9993278780000001	0.8451477033736817
PURabc1	0.9993278780000001	0.8451477033736817
PTVSTM3eb	0.9993278780000001	0.8451477033736817
PTVSTATPtu	0.9993278780000001	0.8451477033736817
6OHFVSteb	0.9993278780000001	0.8451477033736818
r1028	0.9993278780000001	0.8451477033736817
r1026	0.9993278780000001	0.8451477033736817
r0993	0.9993278780000001	0.8451477033736818
7AHGLZABCt	0.9993278780000001	0.8451477033736818
7BHGLZABCt	0.9993278780000001	0.8451477033736818
7BHGLZGLCABCt	0.9993278780000001	0.8451477033736818
7DHCDCHOLabc	0.9993278780000001	0.8451477033736818
DIPEPabc5	0.9993278780000001	0.8451477033736817
4HPROLTabcpp	0.9993278780000001	0.845147703373682
CE7172ATP	0.9993278780000001	0.8451477033736818
3MOXTYRESSte	0.9993278780000001	0.7254669267603906
SMVtu	0.9993278780000001	0.8451477033736817
SMVACIDATPteb	0.9993278780000001	0.8451477033736817
SMIA1Eabc	0.9993278780000001	0.8451477033736817
11DOCRTSLte	0.9993278780000001	0.8451477033736822
11DOCRTSTRNte	0.9993278780000001	0.8451477033736822
CYSIabcpp	0.9993278780000001	0.8451477033736817
r1531_1	0.9993278780000001	0.8451477033736818
CYSAMPtev	0.9993278780000001	0.8451477033736817
SPHS1Pt2e	0.9993278780000001	0.8451477033736817
SERGLUGLNtr	0.9993278780000001	0.8451477033736817
r1531	0.9993278780000001	0.8485204636793444
SALCHS2FEabcpp	0.9993278780000001	0.8451477033736817
CSAtu	0.9993278780000001	0.8451477033736817
CSASULPteb	0.9993278780000001	0.8451477033736817
CRVSM24teb	0.9993278780000001	0.8451477033736817
CRVSM23teb	0.9993278780000001	0.8451477033736817
CRVSM1teb	0.9993278780000001	0.8451477033736817
CRVSATPtu	0.9993278780000001	0.8451477033736817
CRVSATPthc	0.9993278780000001	0.8451477033736817
SPRMabc	0.9993278780000001	0.8451477033736817
CRGLZABCt	0.9993278780000001	0.8451477033736817
12DHCHOLabc	0.9993278780000001	0.8451477033736822
3ISPVSteb	0.9993278780000001	0.845147703373682
SPHMYLN_HsATPte	0.9993278780000001	0.8451477033736817
SPHMYLN1825_hs_ATPt	0.9993278780000001	0.8451477033736817
r1532	0.9993278780000001	0.8485204636793444
SPHMYLN181221_hs_ATPt	0.9993278780000001	0.8451477033736817
3HLVSTACtbc	0.9993278780000001	0.845147703373682
SPHMYLN18121_hs_ATPt	0.9993278780000001	0.8451477033736817
SPHMYLN18120_hs_ATPt	0.9993278780000001	0.8451477033736817
SPHMYLN181201_hs_ATPt	0.9993278780000001	0.8451477033736817
SPHMYLN18118_hs_ATPt	0.9993278780000001	0.8451477033736817
SPHMYLN181181_hs_ATPt	0.9993278780000001	0.8451477033736817
SPHMYLN18117_hs_ATPt	0.9993278780000001	0.8451477033736817
SPHMYLN18116_hs_ATPt	0.9993278780000001	0.8451477033736817
SPHMYLN181161_hs_ATPt	0.9993278780000001	0.8451477033736817
SPHMYLN18115_hs_ATPt	0.9993278780000001	0.8451477033736817
SPHMYLN18114_hs_ATPt	0.9993278780000001	0.8451477033736817
r2505	0.9993278780000001	0.8451477033736818
3HPVSTETteb	0.9993278780000001	0.845147703373682
SPHMYLN180241_hs_ATPt	0.9993278780000001	0.8451477033736817
3HPVSteb	0.9993278780000001	0.845147703373682
r1533_1	0.9993278780000001	0.8451477033736818
r1533	0.9993278780000001	0.8485204636793444
SPHMYLN1824_hs_ATPt	0.9993278780000001	0.8451477033736817
3HSMVACIDteb	0.9993278780000001	0.845147703373682
r1532_1	0.9993278780000001	0.8451477033736818
r1526	0.9993278780000001	0.8485204636793444
r1525	0.9993278780000001	0.8451477033736817
DIPEPabc3	0.9993278780000001	0.8451477033736817
DHEAte	0.9993278780000001	0.8451477033736817
4GLU56DIHDINDt	0.9993278780000001	0.845147703373682
r1520	0.9993278780000001	0.8451477033736817
CMCBTFabcpp	0.9993278780000001	0.8451477033736817
DGUDBUTNabcpp	0.9993278780000001	0.8451477033736817
r1519	0.9993278780000001	0.8451477033736817
4HATVACIDteb	0.9993278780000001	0.845147703373682
DHBSZ3FEabcpp	0.9993278780000001	0.8451477033736817
4HATVLACteb	0.9993278780000001	0.845147703373682
DHCHOLESTANATEATP	0.9993278780000001	0.8451477033736817
DHEASABCCte	0.9993278780000001	0.8451477033736817
DHGLZABCt	0.9993278780000001	0.8451477033736817
DARGabcpp	0.9993278780000001	0.8451477033736817
DIGALSGALSIDEATPte	0.9993278780000001	0.8451477033736817
DIPEPabc1	0.9993278780000001	0.8451477033736817
DIPEPabc10	0.9993278780000001	0.8451477033736817
DIPEPabc11	0.9993278780000001	0.8451477033736817
DIPEPabc12	0.9993278780000001	0.8451477033736817
DIPEPabc13	0.9993278780000001	0.8451477033736817
DIPEPabc14	0.9993278780000001	0.8451477033736817
DIPEPabc2	0.9993278780000001	0.8451477033736817
4HPRODCabcpp	0.9993278780000001	0.845147703373682
CLIPAabctex	0.9993278780000001	0.8451477033736817
RETABCtc	0.9993278780000001	0.8451477033736817
r1521	0.9993278780000001	0.8451477033736817
4BHGLZABCt	0.9993278780000001	0.845147703373682
DESFVSteb	0.9993278780000001	0.8451477033736817
DASNabcpp	0.9993278780000001	0.8451477033736817
S3MEACMPtev	0.9993278780000001	0.8451477033736817
CPGNabcpp	0.9993278780000001	0.8451477033736817
DCA24Gte	0.9993278780000001	0.8451477033736817
DCA3Gte	0.9993278780000001	0.8451477033736817
DCA3Sabc	0.9993278780000001	0.8451477033736817
12HARACHDte	0.9993278780000001	0.8451477033736822
RSVLACteb	0.9993278780000001	0.8451477033736817
RSVATPtu	0.9993278780000001	0.8451477033736817
12HPETATP	0.9993278780000001	0.8451477033736822
3OHACMPtev	0.9993278780000001	0.845147703373682
COPROSTabc	0.9993278780000001	0.8451477033736817
r1522	0.9993278780000001	0.8451477033736817
12HTACRtu	0.9993278780000001	0.8451477033736822
COLIPAabctex	0.9993278780000001	0.8451477033736817
COLIPAabcppmin	0.9993278780000001	0.8451477033736817
COLIPAabcpp_kt	0.9993278780000001	0.8451477033736817
COLIPAabcpp	0.9993278780000001	0.8451477033736817
COLIPAabcex	0.9993278780000001	0.8451477033736817
COLIPAPabctex	0.9993278780000001	0.8451477033736817
COLIPABabcpp	0.9993278780000001	0.8451477033736817
CEL6abc	0.9993278780000001	0.8451477033736817
PROSTGE2t3	0.9993278780000001	0.8451477033736817
ACMPGLUTtep	0.9993278780000001	0.8451477033736817
CBL1abcpp	0.9993278780000001	0.8451477033736817
FVSteb	0.9993278780000001	0.8451477033736817
XYLANabc	0.9993278780000001	0.8451477033736817
XYL3abc	0.9993278780000001	0.8451477033736817
G3Pabc	0.9993278780000001	0.8451477033736816
GALMAN4abc	0.9993278780000001	0.8451477033736817
GALMAN6abc	0.9993278780000001	0.8451477033736817
CDCA3Gte	0.9993278780000001	0.8451477033736817
CDCA24Gte	0.9993278780000001	0.8451477033736817
XOLDIOLONEATP	0.9993278780000001	0.8451477033736817
17AHPRGNLONEte	0.9993278780000001	0.8451477033736822
GCA3Sabc	0.9993278780000001	0.8451477033736817
CBL2abc	0.9993278780000001	0.8451477033736817
CBL1abc	0.9993278780000001	0.8451477033736817
CE2006te	0.9993278780000001	0.8451477033736818
CBL1HBIabc	0.9993278780000001	0.8451477033736817
CBIuabcpp	0.9993278780000001	0.8451477033736817
CBIabc	0.9993278780000001	0.8451477033736817
GCDCA3Sabc	0.9993278780000001	0.8451477033736817
GCHOLAt3	0.9993278780000001	0.8451477033736817
17AHPRGSTRNte	0.9993278780000001	0.8451477033736822
GDCA3Sabc	0.9993278780000001	0.8451477033736817
XOL7AONEATP	0.9993278780000001	0.8451477033736817
XOL7AH3ATP	0.9993278780000001	0.8451477033736817
GLC3MEACPtev	0.9993278780000001	0.8451477033736817
GLCGLYCabcpp_syn	0.9993278780000001	0.8451477033736817
18HARACHDte	0.9993278780000001	0.8451477033736822
XYLBabc	0.9993278780000001	0.8451477033736817
ACMPtu	0.9993278780000001	0.8451477033736817
ACMPthc	0.9993278780000001	0.8451477033736817
ACMPGLUthc	0.9993278780000001	0.8451477033736817
CE1352te	0.9993278780000001	0.8451477033736818
CE1297t	0.9993278780000001	0.8451477033736818
CE1273t1	0.9993278780000001	0.8451477033736818
CE1243ATP	0.9993278780000001	0.8451477033736818
CE0328t	0.9993278780000001	0.8451477033736817
FBACabcpp	0.9993278780000001	0.8451477033736817
1513TACRtu	0.9993278780000001	0.8451477033736822
1531TACRteb	0.9993278780000001	0.8451477033736822
ACHVESSEC	0.9993278780000001	0.7254669267603904
ACHVESSEC_1	0.9993278780000001	0.8451477033736817
FE3HOXabcpp	0.9993278780000001	0.8451477033736817
pentso3abcpp	0.9993278780000001	0.8451477033736817
15DMTtu	0.9993278780000001	0.8451477033736822
FECHEabcpp	0.9993278780000001	0.8451477033736817
FECRMabc	0.9993278780000001	0.8451477033736817
FECRMabcpp	0.9993278780000001	0.8451477033736817
FEROXBFEabcpp	0.9993278780000001	0.8451477033736817
FEROXEFEabcpp	0.9993278780000001	0.8451477033736817
FEROXGFEabcpp	0.9993278780000001	0.8451477033736817
15HPETATP	0.9993278780000001	0.8451477033736822
FERRICHabc	0.9993278780000001	0.8451477033736817
FERXAabc	0.9993278780000001	0.8451477033736817
FOLABCCte	0.9993278780000001	0.8451477033736817
ACMPGLUTthc	0.9993278780000001	0.8451477033736817
ACMPGLUtep	0.9993278780000001	0.8451477033736817
CARNabcpp	0.9993278780000001	0.8451477033736817
GLCMAN4abc	0.9993278780000001	0.8451477033736817
GLCMAN6abc	0.9993278780000001	0.8451477033736817
C14826ATP	0.9993278780000001	0.8451477033736818
C14825ATP	0.9993278780000001	0.8451477033736818
C14771ATP	0.9993278780000001	0.8451477033736818
GLYPHEabcpp	0.9993278780000001	0.8451477033736817
PEAR_HSABCt	0.9993278780000001	0.8451477033736817
PEALtabc	0.9993278780000001	0.8451477033736817
PEAL2tabc	0.9993278780000001	0.8451477033736817
PE2LINL_HSABCt	0.9993278780000001	0.8451477033736817
PE226_HSABCt	0.9993278780000001	0.8451477033736817
PE203_HSABCt	0.9993278780000001	0.8451477033736817
PE1829Z12Z1835Z9Z12Zt	0.9993278780000001	0.8451477033736817
PE1819Z1845Z9Z12Z15Zt	0.9993278780000001	0.8451477033736817
PE1819Z1835Z9Z12Zt	0.9993278780000001	0.8451477033736817
PE1819Z1829Z12Zt	0.9993278780000001	0.8451477033736817
PE1819Z1819Zt	0.9993278780000001	0.8451477033736817
PE18111Z1845Z9Z12Z15Zt	0.9993278780000001	0.8451477033736817
PE18111Z1835Z9Z12Zt	0.9993278780000001	0.8451477033736817
C14770ATP	0.9993278780000001	0.8451477033736818
C14769td2	0.9993278780000001	0.8451477033736818
PE18111Z1829Z12Zt	0.9993278780000001	0.8451477033736817
ACOLIPAabctex	0.9993278780000001	0.8451477033736817
PE18111Z1819Zt	0.9993278780000001	0.8451477033736817
PE1801845Z9Z12Z15Zt	0.9993278780000001	0.8451477033736817
PE1801835Z9Z12Zt	0.9993278780000001	0.8451477033736817
PE1801829Z12Zt	0.9993278780000001	0.8451477033736817
PE1801819Zt	0.9993278780000001	0.8451477033736817
PEDH203_HSABCt	0.9993278780000001	0.8451477033736817
GLYMETtr	0.9993278780000001	0.8451477033736817
CA3Sabc	0.9993278780000001	0.8451477033736817
GLYMETabcpp	0.9993278780000001	0.8451477033736817
CA24Gte	0.9993278780000001	0.8451477033736817
WHARACHDt	0.9993278780000001	0.8451477033736817
GLUCAN2abc	0.9993278780000001	0.8451477033736817
GLUCANabc	0.9993278780000001	0.8451477033736817
LCA3Sabc	0.9993278780000001	0.8451477033736817
SULPACMPtev	0.9993278780000001	0.8451477033736817
VITEtl	0.9993278780000001	0.8451477033736817
PGP1819Z160t	0.9993278780000001	0.8451477033736817
PGP18111Z160t	0.9993278780000001	0.8451477033736817
PGLYCABCte	0.9993278780000001	0.8451477033736817
PG1819Z160t	0.9993278780000001	0.8451477033736817
PG18111Z160t	0.9993278780000001	0.8451477033736817
3DHCDCHOLabc	0.9993278780000001	0.845147703373682
PESTE_HSABCt	0.9993278780000001	0.8451477033736817
GLYGLNabcpp	0.9993278780000001	0.8451477033736817
PEPALM_HSASBCt	0.9993278780000001	0.8451477033736817
GLYGLNtr	0.9993278780000001	0.8451477033736817
PEOLE_HSABCt	0.9993278780000001	0.8451477033736817
GLYGLUabcpp	0.9993278780000001	0.8451477033736817
PELPALM_HSABCt	0.9993278780000001	0.8451477033736817
PELINL_HSABCt	0.9993278780000001	0.8451477033736817
PEFLIP_cho	0.9993278780000001	0.8451477033736817
PEFLIP	0.9993278780000001	0.8451477033736817
GLYGLYGLNtr	0.9993278780000001	0.8451477033736817
GLYGLYabcpp	0.9993278780000001	0.8451477033736817
CE1447te	0.9993278780000001	0.8451477033736818
PHYQt	0.9993278780000001	0.8451477033736817
CE7082ATP	0.9993278780000001	0.8451477033736818
CE7083t	0.9993278780000001	0.8451477033736818
CE2537ATP	0.9993278780000001	0.8451477033736818
CE4877te	0.9993278780000001	0.8451477033736818
CE5025t	0.9993278780000001	0.8451477033736818
CE2537ABCt	0.9993278780000001	0.8451477033736818
3DHCHOLabc	0.9993278780000001	0.845147703373682
CE7085te	0.9993278780000001	0.8451477033736818
CE7090te	0.9993278780000001	0.8451477033736818
CE6247t	0.9993278780000001	0.8451477033736818
CE7081tm	0.9993278780000001	0.8451477033736818
CE2513ATP	0.9993278780000001	0.8451477033736817
CE4843t	0.9993278780000001	0.8451477033736817
CE5026t	0.9993278780000001	0.8451477033736818
CE2510t	0.9993278780000001	0.8451477033736818
CE2049te	0.9993278780000001	0.8451477033736818
CE2047te	0.9993278780000001	0.8451477033736818
CE5072te	0.9993278780000001	0.8451477033736818
CE2445t	0.9993278780000001	0.8451477033736818
CE7096te	0.9993278780000001	0.8451477033736818
CE2510ABCt	0.9993278780000001	0.8451477033736818
CE2211te	0.9993278780000001	0.8451477033736818
CE2209te	0.9993278780000001	0.8451477033736818
UDPRHMS_c	0.9993229620000001	0.7911571901600896
SQLS	0.99932079	0.5164117897709101
NDH1_2p	0.9993192559999999	0.9310338375758939
ARGt2pp	0.99931828	0.6737221850047947
CCGS	0.9993181680000001	0.6681388618532984
MSULR	0.9993143799999998	0.9555552876064847
BSORy	0.9993136579999999	0.7911571901600896
FAS141	0.999312934	0.9267851482052156
PPA_1	0.9993116439999999	0.8571373202589043
AKGt2r_1	0.99930968	0.603030125571497
AKGt2r	0.99930968	0.6030301255714972
BSORx	0.9993067699999999	0.7581942872309395
FAH3_1	0.999305738	0.7001400420140049
ALDD18	0.9993021039999999	0.8571383749394768
E4POR1	0.99930006	0.8888855394447298
MI1PP_1	0.9992953060000002	0.8944514575107939
DMPPS_syn	0.9992941740000001	0.7911571901600896
NTD1_1	0.9992915740000001	0.8944514575107942
ALDD12	0.999289074	0.8571383749394768
CYSO	0.99928843	0.7171510629344033
G3PD	0.999278422	0.5
DNADDP	0.999278086	0.7499660832994146
r1382	0.999277896	0.7956891497323437
GAPDi_nadp	0.999277528	0.6666666666666667
PACCOAL2	0.999277238	0.6666666666666667
LAAL37	0.9992770019999998	0.7126836008863475
NTP4	0.9992755859999999	0.676108990766628
HDH	0.999275272	0.9897639676060336
NTP2	0.999274032	0.676108990766628
FACOAL1813	0.999273742	0.6666666666666667
CYSt2r	0.999264198	0.6030301255714972
GDPMANNDH	0.999262206	0.9263672341995088
METRR	0.999260942	0.8165335022499977
ACSPHAC140	0.9992595320000002	0.6666666666666667
ACTF	0.999257622	0.6123724356957947
G3PA	0.999257598	0.6123724356957947
ALDD10	0.9992572519999999	0.8571383749394768
FRD7	0.999251088	1.0
CMPA_1	0.999249826	0.8411889616467485
r0318	0.9992428160000001	0.6761089907666278
FE2GTPabc	0.999241662	0.8451477033736821
IVCS	0.99924046	0.7216878364870323
NTP8	0.9992403060000001	0.676108990766628
PALDP	0.9992390520000001	0.75
RBK2	0.9992322179999998	0.8944514575107946
NTP6	0.9992322120000001	0.676108990766628
HMR_6729	0.999229704	0.6391083099299609
OIVD2E	0.999229072	0.7461857459374436
ACPAL	0.99922743	0.6666666666666667
SELMETAT	0.999224682	0.6666666666666667
CBLAT_DELETE	0.999224682	0.6666666666666667
COB1NDAAT2	0.999224682	0.6666666666666667
ACTD2	0.9992210919999998	0.6761089907666274
r0193	0.999219324	0.7302835347728672
PGLYCP_1	0.999218384	0.8944514575107951
PHEPC	0.9992169599999998	0.6666666666666667
HMR_4079	0.9992151579999999	0.8618545394056272
BAMPPALDOX	0.999214894	0.8571383749394768
ALDD22x	0.999214894	0.8571383749394768
FAS140	0.9992143539999999	0.9602594852681637
NTPP9_1	0.9992123700000001	0.8944514575107939
BCOALIG2	0.999200128	0.6666666666666667
HISTDb	0.9991885220000001	0.8944244947818901
HISTDb_1	0.9991885220000001	0.8216061264713076
LHIST	0.9991885220000001	0.8944244947818901
NDP8	0.999188414	0.676108990766628
FTHFI_1	0.999185472	0.7303165568633851
MMSAD3	0.99918438	0.8333333333333335
SS	0.9991842639999999	0.6225161671591601
HMR_1467	0.9991842639999999	0.6225161671591601
CBPS_1	0.9991817519999999	0.9737341281686831
GLNS_1	0.999181482	0.7715317009610809
LTHRK	0.9991778799999999	0.6324345595601226
34DHALDD	0.9991763560000001	0.8571383749394772
TRDR4	0.9991736580000001	0.7142746405178089
APH161	0.9991724599999999	0.7499660832994178
HMR_4702	0.9991717	0.6482162850312334
ABFPT2	0.999168658	0.7999891475392038
PFK26	0.999168658	0.7999891475392038
34DHPLACOX_NADP	0.99916754	0.8618545394056276
SPMDt2pp	0.9991675259999999	0.6737221850047947
DRIBt	0.999167492	0.5345328422858519
MI4PP_1	0.999166582	0.6761089907666282
MI3PP_2	0.999166582	0.7499660832994153
MI4PP_2	0.999166582	0.7499660832994153
MI3PP_1	0.999166582	0.6761089907666282
PPNCL3	0.999165488	0.7142746405178085
GGGABADxr	0.9991644039999998	0.8571383749394768
Kt1	0.999162052	0.5773502691896258
HMEDR	0.999158474	0.8571383749394766
PRAIS_1	0.999154058	0.952573190862119
N2OR	0.9991533159999999	0.7581942872309395
THYMDt1	0.99915311	0.7071067811865475
MNDNS2	0.99915302	0.9234251860093323
ALDD6	0.9991526499999999	0.8571383749394768
GLCURDH	0.99915184	0.8571383749394768
HT44D	0.9991500120000001	0.6123724356957946
FAS160ACP	0.9991460480000001	0.9538523621567824
MNDNS1	0.9991454799999999	0.9363817189738189
R15BPK	0.99914438	0.6123724356957946
O2XOADOX	0.999141778	0.7776933509838129
GLCATr	0.9991326700000001	0.6123724356957947
FUMAH	0.999129252	0.5999782950784086
r0381	0.9991290100000001	0.7581942872309395
GCPN	0.9991255860000001	0.8660645647604635
SULRSI	0.9991224320000001	0.9555552876064847
UMPK4	0.999121394	0.5
CAATPS_1	0.999120568	0.6761089907666276
CAATPS	0.999120568	0.4961239246840595
NDH1_1p	0.999117446	0.875757821910299
CYTB_B2	0.9991153840000001	0.7191697503139315
CYTB_B3	0.9991153840000001	0.8125564364628354
CYOO3	0.9991153840000001	0.7705117918602906
ALCD2ir	0.9991146759999999	1.0
CARORSr	0.99911013	0.7324681369969472
DGTP8DETOX	0.999107126	0.6507847957076851
RPNTPH	0.999107126	0.6507847957076843
TAPTPP	0.999107126	0.6507847957076853
RE2649C	0.9991047399999999	0.5999782950784084
VALDHr	0.999104524	0.7142746405178101
NDP4	0.9990979140000003	0.676108990766628
MCDC	0.9990968859999999	0.47142583732638477
AAAN	0.9990960120000001	0.6761089907666276
6TXAN5MPAML	0.9990950959999999	0.8333182599258385
MAK	0.9990938079999999	0.6324345595601226
UDPGALOR	0.9990917539999999	0.9263672341995086
GGSPMDS	0.999091394	0.7142746405178088
HMR_0267	0.999087176	0.6666666666666667
URSCHOLCOAc	0.999087176	0.6666666666666667
FACOAL240	0.999087176	0.6666666666666667
FACOAL241	0.999087176	0.6666666666666667
HMR_0271	0.999087176	0.6666666666666667
HMR_0233	0.999087176	0.6666666666666667
FACOAL240_1	0.999087176	0.6666666666666667
FACOAL240i	0.999087176	0.6666666666666667
r0651	0.999087176	0.6666666666666667
HMR_0289	0.999087176	0.6666666666666667
FACOALPHDCA	0.999087176	0.6666666666666667
FACOAL_220_c	0.999087176	0.6666666666666667
HMR_0279	0.999087176	0.6666666666666667
HMR_0241	0.999087176	0.6666666666666667
FACOAL245_2	0.999087176	0.6666666666666667
FACOAL245_1	0.999087176	0.6666666666666667
FACOAL246_1	0.999087176	0.6666666666666667
FACOAL_164_6Z9Z12Z15Z_c	0.999087176	0.6666666666666667
FACOAL_163_6Z9Z12Z_c	0.999087176	0.6666666666666667
FACOAL_70_c	0.999087176	0.6666666666666667
HMR_0245	0.999087176	0.6666666666666667
FACOAL_162_9Z12Z_c	0.999087176	0.6666666666666667
FACOAL244_1	0.999087176	0.6666666666666667
C12DCACT	0.999087176	0.6666666666666667
FACOAL_161_2E_c	0.999087176	0.6666666666666667
FACOALPREPH	0.999087176	0.6666666666666667
FACOAL260	0.999087176	0.6666666666666667
HMR_0255	0.999087176	0.6666666666666667
FACOAL90i	0.999087176	0.6666666666666667
HMR_0437	0.999087176	0.6666666666666667
FACOAL226	0.999087176	0.6666666666666667
FACOAL160_ISO	0.999087176	0.6666666666666667
HMR_0385	0.999087176	0.6666666666666667
HMR_0389	0.999087176	0.6666666666666667
HMR_1627	0.999087176	0.6666666666666667
HMR_0393	0.999087176	0.6666666666666667
HMR_0165	0.999087176	0.6666666666666667
FACOAL1	0.999087176	0.6666666666666667
FACOAL140_ISO	0.999087176	0.6666666666666667
HMR_0192	0.999087176	0.6666666666666667
HMR_0171	0.999087176	0.6666666666666667
HMR_0177	0.999087176	0.6666666666666667
FACOAL150	0.999087176	0.6666666666666667
FACOAL182_1	0.999087176	0.6666666666666667
FACOAL150_ISO	0.999087176	0.6666666666666667
FACOAL150_anteiso	0.999087176	0.6666666666666667
FACOAL161_ISO	0.999087176	0.6666666666666667
HMR_0293	0.999087176	0.6666666666666667
FACOAL170	0.999087176	0.6666666666666667
FACOAL1822	0.999087176	0.6666666666666667
FACOAL170_ISO	0.999087176	0.6666666666666667
FACOAL170_anteiso	0.999087176	0.6666666666666667
FACOAL171_ISO	0.999087176	0.6666666666666667
FACOAL171_anteiso	0.999087176	0.6666666666666667
FACOAL1821	0.999087176	0.6666666666666667
HMR_0429	0.999087176	0.6666666666666667
FACOAL182	0.999087176	0.6666666666666667
HMR_0184	0.999087176	0.6666666666666667
FACOAL1812	0.999087176	0.6666666666666667
HMR_0433	0.999087176	0.6666666666666667
CHCOAL	0.999087176	0.6666666666666667
FACOAL1812_1	0.999087176	0.6666666666666667
HMR_0204	0.999087176	0.6666666666666667
FERULCOAS	0.999087176	0.6666666666666667
HMR_0381	0.999087176	0.6666666666666667
HMR_0209	0.999087176	0.6666666666666667
DCHOLESTANCOAc	0.999087176	0.6666666666666667
HMR_0297	0.999087176	0.6666666666666667
FACOAL2252	0.999087176	0.6666666666666667
ARACHDFATPtc	0.999087176	0.6666666666666667
FACOAL2251	0.999087176	0.6666666666666667
HMR_0301	0.999087176	0.6666666666666667
IBUP_RASCL1hep	0.999087176	0.6666666666666667
ARACHFATPc	0.999087176	0.6666666666666667
CAFFCOA	0.999087176	0.6666666666666667
FACOAL224	0.999087176	0.6666666666666667
FACOAL206	0.999087176	0.6666666666666667
FACOAL205	0.999087176	0.6666666666666667
FACOAL2042	0.999087176	0.6666666666666667
HMR_0309	0.999087176	0.6666666666666667
FACOAL204	0.999087176	0.6666666666666667
FACOAL181_1	0.999087176	0.6666666666666667
FACOAL200	0.999087176	0.6666666666666667
FACOAL2	0.999087176	0.6666666666666667
HMR_0319	0.999087176	0.6666666666666667
FACOAL191	0.999087176	0.6666666666666667
HMR_0323	0.999087176	0.6666666666666667
DOCO13EFATP	0.999087176	0.6666666666666667
DOCOSACT	0.999087176	0.6666666666666667
HMR_0327	0.999087176	0.6666666666666667
FACOAL184	0.999087176	0.6666666666666667
FACOAL1832	0.999087176	0.6666666666666667
FACOAL1831	0.999087176	0.6666666666666667
HMR_0345	0.999087176	0.6666666666666667
FVSCOAhc	0.999087176	0.6666666666666667
FACOAL203	0.999087176	0.6666666666666667
LINOFATPtc	0.999087176	0.6666666666666667
ACSPHACP60	0.999087176	0.6666666666666667
LGNCFATPtc	0.999087176	0.6666666666666667
RTOTALFATPc	0.999087176	0.6666666666666667
ACSPHAC121d6	0.999087176	0.6666666666666667
RTOTAL3FATPc	0.999087176	0.6666666666666667
RE2635C	0.999087176	0.6666666666666667
ACSPHAC141	0.999087176	0.6666666666666667
ACSPHACP80	0.999087176	0.6666666666666667
LEVUACOAL	0.999087176	0.6666666666666667
ACSPHAC160	0.999087176	0.6666666666666667
ADPACDAc	0.999087176	0.6666666666666667
ACSPHAC141d5	0.999087176	0.6666666666666667
ACSPHAC142	0.999087176	0.6666666666666667
OCT11EFATP	0.999087176	0.6666666666666667
OCT11EFATP_1	0.999087176	0.6666666666666667
RTOTAL2FATPc	0.999087176	0.6666666666666667
ACSPHAC121	0.999087176	0.6666666666666667
PACCOAL3	0.999087176	0.6666666666666667
ACSPHAC120	0.999087176	0.6666666666666667
ACSPHAC90	0.999087176	0.6666666666666667
ACSPHAC101	0.999087176	0.6666666666666667
R_group_phosphotase_1	0.999087176	0.6666666666666667
ACSPHAC100	0.999087176	0.6666666666666667
R_group_phosphotase_2	0.999087176	0.6666666666666667
R_group_phosphotase_3	0.999087176	0.6666666666666667
ACSPHACP100	0.999087176	0.6666666666666667
ACSPHACP40	0.999087176	0.6666666666666667
ACSPHACP50	0.999087176	0.6666666666666667
ACSPHACP70	0.999087176	0.6666666666666667
PACOAL	0.999087176	0.6666666666666667
ACSPHACT40	0.999087176	0.6666666666666667
4CMCOAS	0.999087176	0.6666666666666667
SEBACACT	0.999087176	0.6666666666666667
SUBERICACT	0.999087176	0.6666666666666667
RE3446C	0.999087176	0.6666666666666667
ACSPHAC50	0.999087176	0.6666666666666667
RE3075C	0.999087176	0.6666666666666667
3HPVSCOAhc	0.999087176	0.6666666666666667
ACSPHACP90	0.999087176	0.6666666666666667
ACSPHAC40	0.999087176	0.6666666666666667
ACSPHACT60	0.999087176	0.6666666666666667
4HPTNCOAL	0.999087176	0.6666666666666667
ACSPHAC60	0.999087176	0.6666666666666667
RE3335C	0.999087176	0.6666666666666667
ACSPHAC80	0.999087176	0.6666666666666667
RE3562C	0.999087176	0.6666666666666667
RETNCOA	0.999087176	0.6666666666666667
RE3079C	0.999087176	0.6666666666666667
ACSPHAC70	0.999087176	0.6666666666666667
RE3345C	0.999087176	0.6666666666666667
INOSTtpp	0.99908656	0.6737221850047947
GLYBt2pp	0.999080116	0.6737221850047947
GAPP	0.999080008	0.5669576963208673
GALURDH	0.999079212	0.8571383749394768
MDHi2	0.9990774639999997	1.0
ADPMAN	0.999075014	0.7499660832994169
GLYCTO4	0.9990730299999999	0.5
H4THDPR	0.999070684	0.7911571901600896
RBPC	0.999068988	0.6228335887649574
ALKP	0.9990682679999999	0.5773763765069748
THMDP	0.9990675400000001	0.8090351790140161
r0796	0.99906113	0.7027487982963598
4HALDD	0.9990604080000001	0.8571383749394772
NO3t2pp	0.9990603400000001	0.6933824804134074
MALt3pp	0.9990505580000001	0.6737221850047947
MALtpp	0.9990505580000001	0.9486832980505138
GLACO	0.9990500880000001	0.8661989543714448
ALDD32	0.9990500880000001	0.8661989543714448
4HOXPACDOX_NADP	0.9990460760000002	0.8618545394056274
ALDD19xr	0.99904107	0.8571383749394768
LIPATPT_2	0.9990394519999999	0.8944514575107946
ALDD8	0.9990335419999999	0.8571383749394768
MDHy	0.999027074	0.6819272488240355
LAAL19	0.999025992	0.7142746405178086
ASPO1	0.9990257739999999	0.6804240728988769
AGTi	0.9990241259999999	0.5
ASPTRS_1	0.999020168	0.7142746405178088
NDP6	0.99901997	0.676108990766628
BZDH	0.99901774	0.8571383749394768
GTHP_CAT	0.9990177059999998	0.898027732733771
ALDD19x_P	0.999017326	0.861854539405627
DURAD	0.999007666	0.6819272488240364
XNAC	0.999006868	0.7324681369969466
CHLt3pp	0.999001172	0.6737221850047947
LAAL3	0.9989996779999999	0.714274640517809
GLUN_1	0.9989958	0.6708385931330956
ATPATF3	0.998995352	0.5999782950784082
PDE3	0.99899071	0.6708385931330955
PHHL2	0.998990468	0.5476878822716609
SELADT	0.99898948	0.6761089907666276
HMR_8582	0.998989074	0.6123724356957946
VNDH_2	0.998988318	0.8571383749394772
THFOR1	0.9989825020000002	0.8399552356501698
THFOR2	0.9989807440000001	0.8366502980987978
AKO	0.998978464	0.5000000000000001
FAS140COA	0.9989782720000001	0.9538523621567823
SACCD_c	0.9989771639999999	0.732468136996947
FAS160COA	0.9989760440000002	0.9538523621567823
URIK2_1	0.998975136	0.894451457510794
DDPA_1	0.9989747699999999	0.9128956960792318
ARApts	0.99897302	0.5
MBTG	0.9989707680000001	0.7001400420140049
GLNSP3	0.99896371	0.7142746405178086
UACCpts	0.9989634199999999	0.7302571120601903
FALDtpp2	0.998958176	0.7071067811865475
HEMEAS_1	0.9989578299999999	0.8852533772335045
SELNPS	0.9989506199999999	0.6123724356957946
DCPLD1	0.9989500259999999	0.7142746405178085
SACCD2	0.9989500259999999	0.7142746405178086
FAEL183	0.9989492459999999	0.9442624729849317
FAEL184	0.9989492459999999	0.9442624729849317
FAEL205	0.9989492459999999	0.9442624729849317
FAEL204	0.9989492459999999	0.9442624729849319
PYRDC2	0.998948564	0.6761089907666279
DTPH	0.998946876	0.676108990766628
LAAL20	0.99894616	0.7142746405178086
LLEUDr	0.9989453320000001	0.7142746405178101
GDTP	0.998937276	0.9486875888225771
NOPD	0.99893457	0.7324681369969472
ACITL	0.998933772	0.6172253607688647
LIPATPT_1	0.9989328219999999	0.6761089907666276
RE1944C	0.9989328219999999	0.6761089907666278
HICITD	0.9989307119999999	0.801803712573105
C3STDH2	0.9989307119999999	0.6415120918189521
C3STDH1	0.998930684	0.6415120918189534
FALDep	0.998929642	0.6737221850047947
GLNSCP	0.998926326	0.8642380688728307
ASPO4_1	0.998922374	0.8944514575107946
FAS120COA	0.9989222160000001	0.9538523621567824
RNA	0.998921964	0.6688564068776465
NOS1_1	0.99891431	0.7001400420140049
FAS180COA	0.9989119479999999	0.9538523621567823
PTHRP	0.99891062	0.75
FAS100COA	0.9989084599999998	0.9538523621567823
LAAL35	0.99890652	0.7142746405178086
MAN6Gpts	0.9989032520000001	0.7302571120601903
SMVLAChep	0.99889794	0.5999782950784077
4HATVLAChc	0.99889794	0.5999782950784079
ATVLAChc	0.99889794	0.5999782950784077
2HATVLAChc	0.99889794	0.599978295078408
LVACLAChep	0.99889794	0.5999782950784077
5DH4DGLCD	0.9988959100000001	0.6928140575830422
DALADALAD	0.998894494	0.8333333333333335
ILEDHr_1	0.9988830439999999	0.7142746405178101
METTRS_1	0.998876388	0.6761089907666274
SMIA1abc	0.998876382	0.8017811369125171
SMIA2abc	0.998876382	0.8017811369125171
XNSPabc	0.998876382	0.801781136912517
ORNTA	0.9988762939999999	0.5000075361925657
FLNDPR2r	0.9988702	0.6882521153291101
FRNDPR2r	0.9988702	0.8320589764960893
ASPOb	0.998863378	0.692814057583042
DADNK	0.9988621240000001	0.6324345595601226
PEPA	0.9988615719999998	0.5669576963208678
ARGKr	0.9988607860000001	0.6324345595601226
FAOXOHC22C22DCc	0.9988578960000002	0.8852533772335045
ALDD5	0.9988578960000002	0.8571383749394768
ALDD7	0.9988578960000002	0.8571383749394768
5HOXINDACTOX	0.9988578960000002	0.8571383749394772
ALDD9	0.9988578960000002	0.8571383749394768
AASAD3	0.9988578960000002	0.8571383749394772
3MBZDH	0.9988578960000002	0.8571383749394772
ALDH_1	0.9988578960000002	0.8571383749394768
AM6SAD	0.9988578960000002	0.8571383749394768
4HALDD_1	0.9988578960000002	0.8571383749394772
TNTR2x	0.9988578960000002	0.7835663167076975
TNTR1x	0.9988578960000002	0.7835663167076975
CDP4D6DGLCRx	0.9988578960000002	0.7581942872309395
4HGLSD	0.9988578960000002	0.8571383749394772
ALDD4x	0.9988578960000002	0.8571383749394768
ALDD3C7_c	0.9988578960000002	0.8571383749394768
FAOXOHMC10DC10c	0.9988578960000002	0.9263672341995086
ALDD15	0.9988578960000002	0.8571383749394768
PYLALDOX	0.9988578960000002	0.8571383749394768
QOR1	0.9988578960000002	0.7581942872309395
3M4HDXPAC	0.9988578960000002	0.8571383749394772
FAOXOHC16C16DCc	0.9988578960000002	0.8852533772335045
ALDD11	0.9988578960000002	0.8571383749394768
ALDD13	0.9988578960000002	0.8571383749394768
CBL2OR	0.9988578960000002	0.6024552549486555
ALDD3C161_c	0.9988578960000002	0.8571383749394768
6TINS5MPOR	0.9988578960000002	0.7581942872309395
ALDD20x	0.9988578960000002	0.8571383749394768
ALDD20x_1	0.9988578960000002	0.8571383749394768
ALDD21	0.9988578960000002	0.8571383749394768
r0688	0.9988578960000002	0.8571383749394768
RADH3	0.9988578960000002	0.8571383749394772
ALDD17	0.9988578960000002	0.8571383749394768
RE3346C	0.9988578960000002	0.8571383749394773
GDBTALDH	0.9988578960000002	0.8571383749394772
IMACTD	0.9988578960000002	0.8571383749394768
UACMAMO	0.9988578960000002	0.9263672341995086
34DHXMANDACOX	0.9988578960000002	0.8571383749394772
RE2334C	0.9988578960000002	0.8571383749394772
r0642	0.9988578960000002	0.8571383749394772
RE2333C	0.9988578960000002	0.8571383749394772
PHCD	0.9988578960000002	0.7777710788894593
DPNSPAD	0.9988578960000002	0.7581942872309395
r0558	0.9988578960000002	0.8571383749394772
TMABADH	0.9988578960000002	0.8571383749394772
COALDDH	0.9988578960000002	0.8571383749394768
3HPADHi	0.9988578960000002	0.8571383749394772
NABTNO	0.9988578960000002	0.8571383749394772
UDPGALNAC6DH	0.9988578960000002	0.9263672341995086
RE2152C	0.9988578960000002	0.92636723419951
MACOXO	0.9988578960000002	0.8571383749394772
QOR2	0.9988578960000002	0.7581942872309395
VNDH	0.9988578960000002	0.8571383749394768
RE3012C	0.9988578960000002	0.8571383749394772
4H3NALDD	0.9988578960000002	0.8571383749394772
QOR3	0.9988578960000002	0.7581942872309395
HMSD2	0.9988578960000002	0.8571383749394768
GG15DAPDxr	0.9988578960000002	0.8571383749394768
CHMSDH	0.9988578960000002	0.7581942872309395
VNDH_3	0.9988578960000002	0.8571383749394772
4MBZDH	0.9988578960000002	0.8571383749394772
DMSOR3	0.9988578960000002	0.7581942872309395
2MBALDH	0.9988578960000002	0.8571383749394772
HMSD	0.9988578960000002	0.8781378442213987
HP5CD	0.9988578960000002	0.8248066491659973
HP5CD_1	0.9988578960000002	0.7777710788894593
3MOX4HOXPGALDOX	0.9988578960000002	0.8571383749394772
GGDAPDxr	0.9988578960000002	0.8571383749394768
RADH	0.9988578960000002	0.8571383749394768
RE2335C	0.9988578960000002	0.8571383749394772
LAAL7	0.9988546860000002	0.7142746405178086
LAAL6	0.9988546860000002	0.7142746405178086
FORA	0.9988441060000002	0.6507847957076842
FAS180ACP	0.9988440199999999	0.9538523621567823
HXANt2pp	0.998840066	0.6737221850047947
3NUCLE2	0.9988234799999999	0.75
BUPN	0.9988223420000001	0.7492739986433243
UPPN	0.9988223420000001	0.8411889616467484
GLYt2r	0.998822	0.6030301255714972
RADH2	0.998814986	0.861854539405627
OXCOAHDH	0.998814986	0.8642503055064896
UDPGALNAC6DH_2	0.998814986	0.9128718465979797
MPOMOR2_1	0.998814986	0.7911571901600896
EPXQR	0.998814986	0.7911571901600896
TNTR1	0.998814986	0.8176322822143993
RE1807C	0.998814986	0.861854539405627
3MOX4HOXPGALDOX_NADP	0.998814986	0.8618545394056276
TNTR2	0.998814986	0.8176322822143993
RE1830C	0.998814986	0.8618545394056274
RE2626C	0.998814986	0.8618545394056274
34DHXMANDACOX_NADP	0.998814986	0.8618545394056276
CDPGD	0.998814986	0.7911571901600896
PY5CDHE	0.998814986	0.8003387934977573
MPOMC2	0.998814986	0.7911571901600896
ALDD20y	0.998814986	0.861854539405627
EPOXQR	0.998814986	0.7911571901600896
AASDH1_c	0.998814986	0.8618545394056274
RADH4	0.998814986	0.8618545394056276
FPGS7	0.998813656	0.8347768477613936
APH180	0.9988136260000001	0.7499660832994153
FORt3	0.998808186	0.6030301255714972
FORt2	0.998808186	0.6030301255714972
3PGP	0.99880385	0.5669576963208673
GLYOX_1	0.998803726	1.0
CHOLK	0.9988036900000001	0.6324345595601226
INSt3pp	0.9987969019999999	0.6737221850047947
LAAL9	0.9987968260000001	0.7142746405178086
A6PAG	0.998792952	0.7999891475392038
ILEDHr	0.9987924180000001	0.7142746405178101
DHRG	0.99879058	0.8320524227809851
G1PDH	0.99879058	0.7999891475392039
FADD17	0.9987893760000001	0.6707839907950692
HEX4	0.9987797480000001	0.6324345595601226
MTHFD2	0.99877974	0.7027487982963598
r0085	0.99877824	0.566957696320868
HYNE	0.99877824	0.566957696320868
HMR_6785	0.998776704	0.7216878364870323
SERTRS_1	0.9987764460000002	0.6761089907666274
NTP9	0.998772722	0.676108990766628
FAS100	0.99877182	0.9538523621567823
THMtrbc	0.9987680019999999	0.4999999999999999
FAS140ACP	0.99876772	0.9538523621567823
AACPS4	0.99876747	0.6666666666666667
FAS200	0.99875872	0.953434513269822
FAS240_L	0.99875872	0.9925664068449966
APH120	0.998758056	0.749966083299416
ICDHx	0.9987560739999999	0.6708385931330959
SPT_syn	0.998754444	0.447225728755397
ALAt2r	0.998752748	0.6030301255714972
4HTHRS_1	0.998751822	0.8944514575107949
HYGBDIAS	0.99875136	0.8179038164710918
R05224	0.99875136	0.7715170822771668
CYRDAS	0.99875136	0.7715170822771668
HEPDECACID	0.9987423739999999	0.6681247324969326
HEPEDECACID	0.9987423739999999	0.6681247324969326
PENDECACID	0.9987423739999999	0.6672006408545298
NO3R2	0.99873575	0.69230127094768
NMNHYD_1	0.9987280219999999	0.6761089907666279
ASPO6_1	0.9987277459999999	0.8944514575107946
MTHFD_1	0.998725136	0.8944514575107939
GLXCBL	0.998722112	0.8571373202589055
LAAL36	0.998719168	0.7142746405178086
SLFAT	0.99871838	0.5999782950784076
PDX5PO2	0.998717382	0.7027487982963598
CITt3pp	0.998717088	0.6737221850047947
CITt_kt	0.998717088	0.6737221850047947
P5CR2	0.9987140099999999	0.7027487982963608
P5CRx	0.9987140099999999	0.8081147649666769
PRO1x	0.9987140099999999	0.8081147649666769
P5CR_1	0.9987127680000001	0.9486875888225774
PRO1y	0.9987127680000001	1.0
CTPS1_2	0.9987087599999999	0.7637527484743768
CARBSARAH	0.9987060339999999	0.8411889616467485
THMTP	0.998704186	0.6761089907666279
KHK	0.9986994539999999	0.7999891475392038
HMR_1495	0.9986961859999999	0.6111122296458231
HMR_1551	0.9986961859999999	0.6111122296458225
HMR_1546	0.9986961859999999	0.6111122296458225
HMR_1505	0.9986961859999999	0.6111122296458225
FBP26	0.998688668	0.75
DHORD6	0.9986874379999999	0.70274879829636
GALt1r	0.998685354	0.7071067811865475
5DKGR	0.998675148	0.7999891475392058
ALLTAMH2	0.9986712599999998	0.8606603713868641
ACYP	0.998668082	0.6761089907666289
GMHEPAT	0.9986648020000001	0.6761089907666276
MPTAT	0.9986648020000001	0.6761089907666276
Spt3AdT	0.9986648020000001	0.676108990766628
MPTSS	0.9986648020000001	0.6761089907666276
S3AdT	0.9986648020000001	0.676108990766628
THISAT	0.9986648020000001	0.6761089907666274
AMCOXO	0.9986612060000001	0.629928309444832
FPGS4	0.998651962	0.834776847761393
MTHFR2_1	0.998642466	0.9486875888225775
BTCOARx	0.998640934	0.6804240728988769
SR6	0.998637996	0.666676714923421
FASm1601	0.99863635	0.9076044426074417
HOMtpp	0.9986351800000002	0.6737221850047947
DHRG2	0.998634326	0.7926148890849408
GLUMETr	0.99863084	0.5000075361925659
ACCC_1	0.9986301699999999	0.5423157585393135
D4DGCD	0.9986301699999999	0.6928140575830422
CYTK11	0.998625172	0.5
ADADir	0.9986206320000001	0.6324345595601226
CF3Ha	0.9986059959999999	0.6708385931330959
NT5C_2	0.99860486	0.4743008945474547
GLYOX3	0.9986038479999999	0.6708385931330955
CD2t5	0.9985971140000002	0.75
FUMt2_2	0.9985947620000001	0.7627794778013111
[truncated: 1 more rows]
