# Supplementary material for: Teasing out missing reactions in genome-scale metabolic networks through hypergraph learning
Source: Nat Commun. 2023 Apr 25;14:2375. doi: 10.1038/s41467-023-38110-7 (PMC10130184; doi:10.1038/s41467-023-38110-7)
Supplement: Supplementary file 4 — Source Data [file 41467_2023_38110_MOESM4_ESM.zip › Source Data/Supplementary Figure 8/giri/SF.csv]

	predicted scores	similarity max
HPOXR	0.9999659739999999	0.9622566189978563
PItpp	0.9999648780000001	0.8944271909999159
NTPP2_1	0.999947592	0.8944529978638234
SUCptspp_1	0.9999409	0.866067050633564
PPItex	0.9999359360000002	0.5962867055459619
ADK2	0.999933628	0.6123724356957946
FADDP	0.999926144	0.7499639301688291
AMPDA	0.999921528	0.6928136598841383
NPH	0.9999215099999998	0.9805795877495862
AMPt6	0.9999211200000001	0.6431879224120933
NADDPp_1	0.99992017	0.7071577897911931
MALT	0.99991972	0.6123724356957946
PIt2r	0.999916202	0.5962867055459617
SOR	0.9999161780000001	0.5772947360515606
ADK2_1	0.9999092600000001	0.5751907092332715
NADHHR	0.9999083259999999	0.49992785860247513
NADHHS	0.9999083259999999	0.49992785860247513
BPNT_1	0.9999076	0.8944529978638021
FMNAT_1	0.999906838	0.8944529978637928
ACS_1	0.999906366	0.9258391799951808
SUCCACT	0.999906	0.6666666666666667
FAO2	0.999904792	0.7318486892195429
PPGPPDP_c	0.9999021020000001	0.8944529978637938
FAO10	0.999901908	0.7519206177414046
AP3AH	0.999901586	0.7825963700399128
TPHAP	0.999901586	0.8240038017788901
DNTP	0.999901586	0.7825963700399128
AP4AH1	0.999900934	0.7499639301688331
CYTBO3	0.9998988579999999	0.8451534806249643
CYTBD	0.9998988579999999	0.8222210823945717
DADNC	0.9998985900000001	0.7697941894610065
GK_adp	0.9998974180000001	0.5751907092332951
PDE5	0.999897086	0.7071577897911959
PPGPPDPE	0.9998966600000001	0.8380979058472501
NTP3e_1	0.999895886	0.9128972681954585
SFRR	0.9998954980000001	0.6804210883329154
AFAT	0.999895492	0.9486878612545339
G6PP	0.99989536	0.5669583937162331
ANNAT	0.9998951440000001	0.9486878612545292
CYTBD2	0.9998940099999999	0.8222210823945717
G1PP	0.999893406	0.5669583937162331
CMPt6	0.9998925719999999	0.5962867055459617
FAO11	0.9998911400000001	0.7552593373581465
PYK3	0.9998897339999999	0.5999769173063063
GLUGLUr	0.999887244	0.6123724356957946
FAO1	0.999885158	0.7325896743930083
NADPHHR	0.9998851480000001	0.47579684361269337
NADPHHS	0.9998851480000001	0.47579684361269337
FORMCOAL	0.999883786	0.6666666666666667
NTPP8_1	0.999881688	0.8944529978637725
UREA	0.999881626	0.899227466170092
CDPPH	0.9998815999999999	0.6761080758746907
CMPDAi	0.999880866	0.6928136598841138
CPMPS	0.999879498	0.6708397483978675
NADHPO	0.999878116	0.8249711347244646
r0068	0.999876652	0.5751907092333081
NADPHXD	0.9998742439999999	0.5250092095857225
ATPADT	0.99987406	0.6666666666666667
ACOAH	0.99987394	0.7303178145563609
SO3t	0.9998728100000001	0.5962867055459617
GTPH1	0.999871902	0.8366496805591794
NADHXD	0.999871358	0.5250092095857224
OXGDC	0.99987114	0.6859943405700353
FAO3	0.9998705679999998	0.731126155013931
PEPt6	0.999870402	0.5962867055459617
GLUt2r	0.9998679580000001	0.5962867055459617
GLUDC	0.999867332	0.6859943405700353
GUAC	0.9998661779999999	0.6708074926112325
MCD	0.9998661520000001	0.6859943405700353
NH4OHDs	0.9998620600000001	0.606344207925209
GTPHL	0.999861184	0.5773780337557024
NH4t3pp	0.9998610359999999	0.7071067811865475
NH4tpp_1	0.9998610359999999	0.7071067811865475
r1252	0.999860304	0.8333333333333335
HMR_7197	0.99985999	0.5773780337557093
SERHL	0.99985999	0.5773780337557122
H2O2syn	0.999859182	0.681927149716013
GLYTA	0.9998586859999999	0.5000080145544261
PANO	0.999857924	0.8571380904279002
FACOAL40t2pp	0.9998568000000001	0.7499999999999999
NDP3	0.999854992	0.6761080758747052
FACOAL18111Z	0.9998549240000001	0.8333333333333335
FACOAL181_2	0.9998549240000001	0.8333333333333335
AP3S	0.9998541019999999	0.7745743189104008
METt3	0.999852432	0.5962867055459617
METt2r	0.999852432	0.5962867055459617
PPIuabcpp	0.9998524119999999	0.8451472875157914
PPIabc	0.9998524119999999	0.8451472875157914
NAKt2pp	0.9998514000000001	0.5
Nat_Kpp	0.9998514000000001	0.5
FDH3	0.999850814	0.7276130495102322
BGLA	0.999850536	0.6123724356957946
NADS1_1	0.999850292	0.925839179995155
ASP4DC	0.9998494579999999	0.75
GLCt2_2	0.999849154	0.7542496512013583
GLCt2	0.999849154	0.5962867055459617
r0120	0.9998471600000001	0.7947174104293304
GLCGSD	0.999846496	0.5773780337557038
NH4t_1	0.999845766	0.5962867055459617
NH4t3r	0.999845766	0.5962867055459617
DCTPD2	0.999845294	0.7070863784806201
PYRt2	0.9998419119999999	0.5962867055459617
FACOAL60i	0.999839302	0.7216878364870323
ALAD_L	0.99983916	0.7142739375953141
UDCTPP	0.9998387019999999	0.5
ACOAM	0.999838592	0.6761080758747093
r0097	0.999838592	0.6761080758747081
PSP_L_1	0.999837138	0.8944529978637911
PpGppP	0.9998370400000001	0.75
13BGH	0.9998369979999999	0.5773780337557112
MLTG6	0.9998369979999999	0.6666773527392186
TREH	0.9998369979999999	0.6123724356957946
GLS	0.9998369979999999	0.6864064729836442
MLTG7	0.9998369979999999	0.6123724356957946
LMN2	0.9998369979999999	0.6123724356957946
GLS2	0.9998369979999999	0.6985006985010478
ALR	0.9998368300000001	0.8618543513486308
SERt2r	0.9998362220000001	0.5962867055459617
G3PCT_2	0.999836114	0.5500918941428372
SO3R	0.999835944	0.9525811103603866
SULRR	0.999835944	0.7581954863392105
SERDA	0.999835818	0.5302408125517416
GDPDPKE	0.9998355	0.8215719848485814
PYR5CD2	0.9998330299999999	0.8888853268360655
PHNO	0.999832952	0.878137448355854
METt3pp	0.9998326180000001	0.6737222261455247
ACt2r	0.999830884	0.7071067811865475
ACt2r_1	0.999830884	0.7071067811865475
HMR_0156	0.999830548	0.6666666666666667
FDH2	0.999830094	0.7276130495102162
HMR_0180	0.99982942	0.7216878364870323
SULRR2	0.999828666	0.912873855620504
GTPCII_1	0.9998277019999999	0.9723138362189798
GLUSx	0.9998269579999999	0.7777706536722169
PYK4	0.999826648	0.5999769173063099
PUTA3	0.999826476	0.8571380904278998
LO	0.9998259520000001	0.5773391638438224
PGAM1_PhosHydro	0.9998258520000001	0.6708397483978483
SERDC	0.999825384	0.6859943405700353
HMR_0188	0.9998253399999999	0.7216878364870323
FACOALP90t2pp	0.999821854	0.7499999999999999
FACOALP60t2pp	0.999821854	0.7499999999999999
FACOALP50t2pp	0.999821854	0.7499999999999999
FACOALP100t2pp	0.999821854	0.7499999999999999
FACOALP70t2pp	0.999821854	0.7499999999999999
FACOALP80t2pp	0.999821854	0.7499999999999999
FACOAL182t2pp	0.999821854	0.7499999999999999
FACOAL90t2pp	0.999821854	0.7499999999999999
FACOAL181d11tpp	0.999821854	0.7499999999999999
FACOALT60t2pp	0.999821854	0.7499999999999999
FACOAL181d6t2pp	0.999821854	0.7499999999999999
FACOAL70t2pp	0.999821854	0.7499999999999999
NADH16	0.999821316	0.7751054724803371
NADH6	0.999821316	0.7895948618196197
PPANA	0.9998209999999998	0.8819130646907659
ADHEr	0.9998200159999999	0.8432821527924195
FDH6	0.999818114	0.8141243841652184
FACOAL180	0.9998176940000001	0.7216878364870323
NTRIR2y	0.99981605	0.9525811103603866
NTRIRy_1	0.99981605	0.7911573415377702
G3PCT	0.9998152040000001	0.5999769173062893
ACP1_FMN	0.999815134	0.5669583937162196
SUCBZL_1	0.999814924	0.925839179995132
NOX	0.999814204	0.7302826963696474
THIH	0.99981416	0.8164573102362834
PDH2	0.9998138759999999	0.7142739375953135
ACS2	0.999813498	0.6666666666666667
LDH_L	0.999813256	0.7999884586531896
ASLP	0.999813212	0.8411888307280342
SUCOAACTr	0.999812632	0.5
r1254	0.9998112920000001	0.8280684330713344
AKGt2r_1	0.9998109419999999	0.5962867055459619
3SPYRSP	0.999808432	0.5477090954799768
ASNS3_1	0.99980659	0.8249711347244579
ACCOAS	0.999803562	0.9428543809285996
NAD_H2	0.9998023500000001	0.785735105189861
GDH1	0.999801036	0.8366565784017796
PSP_1	0.999800462	0.7499639301688187
BCOALIG	0.9997998840000001	0.738519885721185
HAMR	0.99979897	0.9047591631444696
OCTEDECACID	0.999798302	0.6756893384895896
DODECACID	0.999798302	0.6770032003863301
DECACID	0.999798302	0.6764814252025461
HEXEDECACID	0.999798302	0.6762522260005742
HEXDECACID	0.999798302	0.6762522260005742
OCTDECACID	0.999798302	0.6756893384895896
TETDECACID	0.999798302	0.6767529681839596
CYTK14	0.999797672	0.5
FRUpts2	0.9997971800000001	0.75
OXACOAL	0.9997965280000001	0.6666666666666667
PPDK	0.9997961140000001	0.6761080758746977
HMR_0168	0.9997950680000001	0.7216878364870323
PACL	0.9997949499999998	0.925839179995155
GP4GH	0.999794674	0.7070863784806498
ASPA1	0.999793872	0.5000080145544261
OSUCCL	0.99979227	0.6859943405700353
r0082	0.99979227	0.6859943405700353
NDP7	0.9997916699999999	0.6761080758746572
AASAD2	0.999791382	0.632473780242127
FCOAH	0.999788736	0.8240038017788902
FCOAH2	0.999788736	0.6507843781858443
APDH	0.99978828	0.6928136598841277
GLNt2r	0.999786798	0.5962867055459617
POX2	0.9997867800000002	0.7142748722781671
CITMS	0.9997857480000001	0.6666666666666667
MMS	0.9997857480000001	0.6666666666666667
BIRA	0.9997835800000001	0.8451472875158141
NADH7	0.9997824620000001	0.7592536570890481
NADK1	0.999782308	0.5999769173063161
TTDCAFATPc	0.999781632	0.8333333333333335
PALFATPtc	0.9997806319999999	0.8333333333333335
FORt3	0.9997798039999999	0.5962867055459617
PCA1	0.9997786200000001	0.6707816799133819
CACOAL	0.9997786200000001	0.6761080758747314
PALMCL	0.9997786200000001	0.6172261199967689
PCA2	0.9997786200000001	0.6707816799133819
IPDAB	0.9997786200000001	0.6707816799133786
HMR_0305	0.9997786200000001	0.6761080758747318
FADD3	0.9997786200000001	0.6707816799133819
GLUDy_1	0.999778158	0.8366565784017796
GLYFEM	0.99977719	0.6324616175197244
AADb	0.9997769099999999	0.6123724356957946
ASPt2_2	0.9997758720000001	0.7542496512013583
ASPt2r	0.9997758720000001	0.5962867055459617
ASPt2_3	0.9997758720000001	0.800002564608103
SUCD1	0.9997735600000001	0.670820393249937
FRD	0.9997735600000001	0.6708203932499369
NADH8	0.9997721119999999	0.7677034848259432
FACOAL180_1	0.99977164	0.6666666666666667
FACOAL180_2	0.99977164	0.6666666666666667
PRPPP	0.999770792	0.6761080758746703
PHNACH	0.999768924	0.5669583937162196
CYSCYSr	0.999768628	0.6123724356957946
AASAD1	0.9997684720000001	0.5391149898553629
GTPDPK_1	0.999767168	0.8944529978638192
P5CCD	0.9997661539999999	0.6666666666666667
P4AH	0.99976603	0.676108075874679
ACt2rpp	0.999766028	0.6737222261455247
ACt2ipp	0.999766028	0.6737222261455246
ACt5pp	0.999766028	0.8521986979595604
PFK_ppi	0.999765708	0.6761080758746562
FACOAL141	0.999764102	0.7216878364870323
OCTNLL	0.9997621640000001	0.6666666666666667
FAS80COA_L	0.999762054	0.995007492984901
FEROc	0.9997617179999999	0.8810620648459242
PACCOAL2	0.999761256	0.6666666666666667
DOPDH	0.999760392	0.8618543513486236
H2ASE_syn	0.9997596759999998	0.7624237303320878
ADNK3	0.99975939	0.5999769173063604
SULO	0.9997581619999998	0.680424723866897
AACOAT	0.9997580800000001	0.6666666666666667
FHL	0.9997556419999999	0.6859943405700353
ASPSALy	0.9997555200000001	0.8618543513486274
PYROX_1	0.9997539440000001	0.5714109063930168
UTPH1	0.9997534640000001	0.8366496805591317
OLEICFATPtc	0.999752516	0.8333333333333335
OCDCAFATPc	0.9997513419999999	0.7216878364870323
SUCCtpp	0.999749782	0.9486832980505138
SUCCt3pp	0.999749782	0.6737222261455247
CYTK3	0.999749334	0.6123724356957946
AP5AH	0.999747468	0.782596370039913
GLYDHDA	0.9997456359999999	0.7142739375953281
CYTDK1	0.99974215	0.6324332282779026
SUCCt2_2	0.99974142	0.9486832980505138
SUCCt3	0.99974142	0.5962867055459617
SUCCt2_3	0.99974142	0.8944271909999159
METRR	0.9997402959999999	0.816535845953634
STFRNS	0.9997361939999999	0.7905922253026776
CBMKr2	0.99973486	0.6735969081978751
CBMKr	0.99973486	0.7746016379961508
HCITS	0.999734838	0.6666666666666667
AACT	0.999734838	0.5772947360515706
ACYP_2	0.9997341900000001	0.6761080758746895
ACYP_3	0.9997341900000001	0.7499639301688269
FAS80_L	0.999733912	0.9938093319642091
MCDC	0.999733154	0.47142719046430337
URIK2_1	0.999732734	0.8944529978637729
FRDx	0.999729894	0.7027478192737683
FTHFDH	0.999729236	0.7324682078567418
PHHL	0.9997281499999999	0.7844297146533298
FAS181	0.99972665	0.9302124351174657
FACOAL50i	0.999723172	0.7216878364870323
CYSt2r	0.9997230100000001	0.5962867055459617
KAS20SA	0.99972242	0.9992955467253314
HMR_0200	0.999722416	0.6666666666666667
G3PD1ir	0.9997203599999999	0.7027478192737859
FACOAL1813	0.999716688	0.6666666666666667
GLCabc	0.999711212	0.8571369687976578
UMPK4	0.999710794	0.5
GLUTRS_2	0.99970908	0.9258391799951584
GLUTRS_3	0.99970908	0.9258391799951577
unkFol	0.9997081999999999	0.7453464344481504
RNAS_LLA	0.999707426	0.730749515946776
Kt3r	0.999706952	0.5962867055459617
Kt2r	0.999706952	0.8164965809277261
ATPATF2	0.999704432	0.5656527803842533
APSR	0.9997018500000001	0.7777136443803241
OPAH	0.9997009800000001	0.8485526199646161
PIabc	0.99970046	0.8944243236395119
ACOATA	0.999698918	0.6123724356957947
TRPAS1	0.9996979100000001	0.9128797116356006
DUUPP	0.999697888	0.5
GLUabc	0.9996976140000001	0.8571369687976561
GLUVESSEC	0.9996976140000001	0.8451472875157945
DNADDP	0.9996951860000001	0.7499639301688313
SERabcpp	0.999694382	0.8451472875157914
2AMACHYD	0.999694042	0.6708397483978503
DAPAL	0.999694042	0.6761080758746753
DAPAL_1	0.999694042	0.6708397483978503
HMR_1754	0.99969202	0.617226119996787
SERabc	0.9996891800000001	0.8451472875157914
IVCS	0.999688632	0.7216878364870323
CYTDK2_1	0.9996884439999999	0.8944529978638209
ALOX	0.99968769	0.7324628405605186
RE1342C	0.999683554	0.7999884586531495
GLUTRS2	0.999680802	0.6761080758747157
AKO	0.99968056	0.5000000000000001
LYSMO	0.999679664	0.5164474498430526
ASPabc	0.9996796199999999	0.8571369687976991
GLNTRS2	0.9996775760000001	0.7171243566070474
CYTB_B3	0.99967707	0.9666630565018939
DALAOX	0.999677034	0.6804247238668968
FORA	0.9996745539999999	0.8944529978638218
DAUPP	0.9996730920000001	0.5
ACSPHAC140	0.9996715899999999	0.6666666666666667
TMDPK	0.9996715120000002	0.599976917306328
LAAL23	0.9996706639999999	0.596268545256822
GLUN_1	0.9996702619999999	0.670839748397867
PFK_adp	0.999669932	0.5751907092332998
ARHGDx	0.9996698819999998	0.7027478192737759
AHGDx	0.9996698819999998	0.7027478192737793
UMPK2	0.99966983	0.6123724356957946
FMNRy_1	0.99966907	0.9486878612545374
NTPP9_1	0.99966782	0.8944529978638157
GMP5N	0.999665942	0.8944529978638232
FISC	0.9996654419999998	0.7215311358315377
BCOALIG2	0.999665394	0.6666666666666667
NTRLASE3	0.9996615240000001	0.7559445249549788
ATPATF1	0.999659934	0.707086378480632
ETOHMO	0.9996582399999999	0.8677218312746245
FAS161	0.9996576319999999	0.9290873210509037
G1Dx	0.9996548439999999	0.7027478192737844
GLYGLYCNc	0.999653254	0.6123724356957946
PYRDC2	0.999652506	0.676108075874692
SELNPS_cho	0.9996470900000001	0.7999769159741503
PHEPS	0.9996470900000001	0.7999769159741503
GLYt2r	0.9996456420000002	0.5962867055459617
NFORGLUAH	0.9996447460000001	0.7499579173496741
HMR_8582	0.9996430119999999	0.6123724356957946
ACSERHS	0.9996423419999999	0.5669583937162088
ALAD_L2	0.99964225	0.813147376687613
CYSabcpp	0.9996416800000001	0.8451472875158084
DPCOAPP	0.999638554	0.749963930168831
FAH3	0.99963739	0.7778604988560153
F6PP	0.99963631	0.5669583937162196
R5PP	0.99963605	0.5669583937162302
GLUMETr	0.9996358799999999	0.5000080145544257
SALCOD	0.999635256	0.7753083148406766
ASPO2y	0.99963251	0.7698085869988569
SADT	0.9996322759999998	0.67610807587471
PPPM	0.9996319679999999	0.7833289039717175
ACSPHAC142	0.999631406	0.6666666666666667
RE3075C	0.999631406	0.6666666666666667
RE3562C	0.999631406	0.6666666666666667
HMR_1627	0.999631406	0.6666666666666667
URSCHOLCOAc	0.999631406	0.6666666666666667
RE3079C	0.999631406	0.6666666666666667
PACCOAL3	0.999631406	0.6666666666666667
HMR_0165	0.999631406	0.6666666666666667
ACSPHAC160	0.999631406	0.6666666666666667
ADPACDAc	0.999631406	0.6666666666666667
FACOAL1	0.999631406	0.6666666666666667
LINOFATPtc	0.999631406	0.6666666666666667
4CMCOAS	0.999631406	0.6666666666666667
HMR_0171	0.999631406	0.6666666666666667
SEBACACT	0.999631406	0.6666666666666667
ACSPHAC40	0.999631406	0.6666666666666667
DCHOLESTANCOAc	0.999631406	0.6666666666666667
ACSPHAC70	0.999631406	0.6666666666666667
ACSPHAC80	0.999631406	0.6666666666666667
RE3335C	0.999631406	0.6666666666666667
ACSPHAC90	0.999631406	0.6666666666666667
ACSPHACP100	0.999631406	0.6666666666666667
RE3345C	0.999631406	0.6666666666666667
ACSPHACP40	0.999631406	0.6666666666666667
PACOAL	0.999631406	0.6666666666666667
ACSPHAC50	0.999631406	0.6666666666666667
ACSPHACP50	0.999631406	0.6666666666666667
ACSPHACP60	0.999631406	0.6666666666666667
ACSPHACP70	0.999631406	0.6666666666666667
C12DCACT	0.999631406	0.6666666666666667
RETNCOA	0.999631406	0.6666666666666667
ACSPHACP80	0.999631406	0.6666666666666667
RE3446C	0.999631406	0.6666666666666667
ACSPHACP90	0.999631406	0.6666666666666667
ACSPHACT40	0.999631406	0.6666666666666667
ACSPHACT60	0.999631406	0.6666666666666667
DOCOSACT	0.999631406	0.6666666666666667
HMR_0177	0.999631406	0.6666666666666667
HMR_0381	0.999631406	0.6666666666666667
CAFFCOA	0.999631406	0.6666666666666667
HMR_0437	0.999631406	0.6666666666666667
RTOTAL3FATPc	0.999631406	0.6666666666666667
HMR_0289	0.999631406	0.6666666666666667
RTOTAL2FATPc	0.999631406	0.6666666666666667
IBUP_RASCL1hep	0.999631406	0.6666666666666667
FACOAL170	0.999631406	0.6666666666666667
HMR_0293	0.999631406	0.6666666666666667
FACOAL161_ISO	0.999631406	0.6666666666666667
FACOAL160_ISO	0.999631406	0.6666666666666667
4HPTNCOAL	0.999631406	0.6666666666666667
HMR_0297	0.999631406	0.6666666666666667
HMR_0433	0.999631406	0.6666666666666667
HMR_0184	0.999631406	0.6666666666666667
HMR_0301	0.999631406	0.6666666666666667
HMR_0429	0.999631406	0.6666666666666667
FACOAL150_anteiso	0.999631406	0.6666666666666667
HMR_0393	0.999631406	0.6666666666666667
HMR_0389	0.999631406	0.6666666666666667
HMR_0309	0.999631406	0.6666666666666667
HMR_0319	0.999631406	0.6666666666666667
HMR_0323	0.999631406	0.6666666666666667
HMR_0385	0.999631406	0.6666666666666667
HMR_0327	0.999631406	0.6666666666666667
RTOTALFATPc	0.999631406	0.6666666666666667
R_group_phosphotase_1	0.999631406	0.6666666666666667
R_group_phosphotase_3	0.999631406	0.6666666666666667
FACOAL170_ISO	0.999631406	0.6666666666666667
LGNCFATPtc	0.999631406	0.6666666666666667
HMR_0192	0.999631406	0.6666666666666667
HMR_0345	0.999631406	0.6666666666666667
HMR_0204	0.999631406	0.6666666666666667
SUBERICACT	0.999631406	0.6666666666666667
HMR_0209	0.999631406	0.6666666666666667
HMR_0233	0.999631406	0.6666666666666667
FACOAL140_ISO	0.999631406	0.6666666666666667
HMR_0241	0.999631406	0.6666666666666667
FACOAL150	0.999631406	0.6666666666666667
HMR_0245	0.999631406	0.6666666666666667
LEVUACOAL	0.999631406	0.6666666666666667
FACOAL171_anteiso	0.999631406	0.6666666666666667
FACOAL150_ISO	0.999631406	0.6666666666666667
HMR_0255	0.999631406	0.6666666666666667
HMR_0267	0.999631406	0.6666666666666667
HMR_0271	0.999631406	0.6666666666666667
HMR_0279	0.999631406	0.6666666666666667
FACOAL171_ISO	0.999631406	0.6666666666666667
ACSPHAC141d5	0.999631406	0.6666666666666667
FACOAL170_anteiso	0.999631406	0.6666666666666667
R_group_phosphotase_2	0.999631406	0.6666666666666667
ACSPHAC60	0.999631406	0.6666666666666667
FACOAL_161_2E_c	0.999631406	0.6666666666666667
OCT11EFATP	0.999631406	0.6666666666666667
FACOAL181_1	0.999631406	0.6666666666666667
FACOAL244_1	0.999631406	0.6666666666666667
FACOAL245_1	0.999631406	0.6666666666666667
FACOAL245_2	0.999631406	0.6666666666666667
r0651	0.999631406	0.6666666666666667
FACOAL246_1	0.999631406	0.6666666666666667
FACOAL182	0.999631406	0.6666666666666667
FACOAL1821	0.999631406	0.6666666666666667
FACOAL260	0.999631406	0.6666666666666667
FACOAL90i	0.999631406	0.6666666666666667
FACOALPHDCA	0.999631406	0.6666666666666667
FACOALPREPH	0.999631406	0.6666666666666667
FACOAL184	0.999631406	0.6666666666666667
FACOAL1822	0.999631406	0.6666666666666667
3HPVSCOAhc	0.999631406	0.6666666666666667
FACOAL182_1	0.999631406	0.6666666666666667
ACSPHAC141	0.999631406	0.6666666666666667
FACOAL_162_9Z12Z_c	0.999631406	0.6666666666666667
FERULCOAS	0.999631406	0.6666666666666667
FACOAL_163_6Z9Z12Z_c	0.999631406	0.6666666666666667
FACOAL_164_6Z9Z12Z15Z_c	0.999631406	0.6666666666666667
FACOAL_220_c	0.999631406	0.6666666666666667
OCT11EFATP_1	0.999631406	0.6666666666666667
FACOAL_70_c	0.999631406	0.6666666666666667
FACOAL1832	0.999631406	0.6666666666666667
FACOAL241	0.999631406	0.6666666666666667
FACOAL240i	0.999631406	0.6666666666666667
ARACHFATPc	0.999631406	0.6666666666666667
FACOAL240_1	0.999631406	0.6666666666666667
DOCO13EFATP	0.999631406	0.6666666666666667
ACSPHAC121d6	0.999631406	0.6666666666666667
FACOAL2	0.999631406	0.6666666666666667
FACOAL200	0.999631406	0.6666666666666667
FACOAL203	0.999631406	0.6666666666666667
ACSPHAC121	0.999631406	0.6666666666666667
ACSPHAC120	0.999631406	0.6666666666666667
FACOAL204	0.999631406	0.6666666666666667
ACSPHAC101	0.999631406	0.6666666666666667
FACOAL2042	0.999631406	0.6666666666666667
FACOAL205	0.999631406	0.6666666666666667
FACOAL206	0.999631406	0.6666666666666667
FVSCOAhc	0.999631406	0.6666666666666667
ACSPHAC100	0.999631406	0.6666666666666667
FACOAL224	0.999631406	0.6666666666666667
FACOAL2251	0.999631406	0.6666666666666667
FACOAL191	0.999631406	0.6666666666666667
FACOAL2252	0.999631406	0.6666666666666667
FACOAL226	0.999631406	0.6666666666666667
FACOAL240	0.999631406	0.6666666666666667
ARACHDFATPtc	0.999631406	0.6666666666666667
FACOAL1812	0.999631406	0.6666666666666667
RE2635C	0.999631406	0.6666666666666667
FACOAL1812_1	0.999631406	0.6666666666666667
FACOAL1831	0.999631406	0.6666666666666667
DGUPP	0.999631336	0.5
CYSabc	0.9996303799999999	0.8451472875158084
METNA	0.9996246939999999	0.5999769173063306
LAAL8	0.99962358	0.5962685452568305
AMID_1	0.9996215419999999	0.5962685452568313
ARGSS_1	0.999617428	0.956188800196539
PSLS	0.9996161819999999	0.49985569985570244
SBTR	0.9996139020000001	0.681927149716
ALKP_1	0.9996119980000001	0.6761080758746918
GUACYC	0.999610794	0.7697941894609989
6HNACMO	0.9996039619999999	0.7753083148406635
HKtpp	0.99960108	0.8571369687976621
GLCATr	0.9996004	0.6123724356957947
RNA_1	0.9995998540000001	0.5963545682742633
ALDD16	0.99959884	0.8571380904279002
METTRS_1	0.99959875	0.6761080758747051
r1319	0.9995953779999999	0.7999884586532267
ALAALACNc	0.9995950480000001	0.6123724356957946
AMETt2	0.9995942259999999	0.5962867055459617
NAt6	0.99959376	0.5962867055459617
NAt3_2	0.99959376	0.9486832980505138
NAt3_15	0.99959376	0.9805806756909202
NAt3_0_5	0.99959376	0.9486832980505138
FAS160	0.9995922180000001	0.9599487795978319
GAPP	0.999591992	0.5669583937162196
ALKP	0.9995903019999999	0.5773780337557011
MALDDH	0.9995898719999999	0.7999884586531879
SERTRS_1	0.999588958	0.676108075874693
AACPS4	0.999586188	0.6666666666666667
CYOO3	0.999585862	0.8095389380277476
GTPCI_2	0.9995845539999999	0.9486878612545544
OIVD2E	0.9995844140000001	0.7385198857211903
NTP6	0.9995833319999999	0.6761080758746918
GLUK	0.999582934	0.799988458653238
NITR	0.9995829300000001	0.7303178145563511
TAPTPP	0.9995826720000001	0.7592536570890287
SPODM_1	0.999582498	0.7746413699755128
G3PA	0.9995824900000001	0.6123724356957947
ACTF	0.9995824900000001	0.6123724356957947
SHL_c	0.9995816700000001	0.8944529978638193
GDR	0.999578816	0.7499999999999999
HKt	0.9995775119999999	0.7142739375953119
PPNCL3	0.999575114	0.7142739375953379
SO4t4pp_1	0.9995722	0.5
X00002	0.99957218	0.6996056740485015
IDPA	0.9995709500000001	0.6761080758746896
CHOLt4ipp	0.9995700340000001	0.5
6TXAN5MPAML	0.99956994	0.8333173030681883
NDP6	0.9995698080000001	0.6761080758746917
L24DC	0.999567144	0.5773780337557031
FAD_13	0.9995666599999999	0.7289507985331145
Kabc	0.999566482	0.8571369687976499
PC	0.9995664719999999	0.7142739375953451
LAAL21	0.999563384	0.676108075874705
CYSO	0.99956244	0.7171519450775165
r1530	0.999560396	0.857136968797651
GTHRDt2_1	0.999560396	0.8571369687976509
DALAabcpp	0.99955841	0.8451472875158152
GLYabcpp	0.999557248	0.8451472875157938
DPCOAK_1	0.999556082	0.8944529978638367
MSADC	0.9995493979999999	0.75
DESAT16_2	0.999547028	0.7378766146876163
GLYVESSEC_1	0.9995463600000001	0.845147287515794
GLYVESSEC	0.9995463600000001	0.5516693752282362
GLYabc	0.9995463600000001	0.845147287515794
HDCAt2	0.9995461800000001	0.5962867055459617
DESAT18_5	0.9995451840000001	0.7378766146876163
CYSO_I	0.9995445719999999	0.730317814556362
FAH2	0.9995431180000001	0.7778604988560153
PYK2	0.999542916	0.5999769173062585
ARApts	0.999539732	0.5
CMPA_1	0.9995396659999999	0.84118883072805
CYO1bpp_syn_1	0.999537994	0.7863716934289326
CYOO2pp	0.999537994	0.7863716934289326
CYTCAA3pp	0.999537994	0.6995431775431814
CYTCBB3pp	0.999537994	0.4666632471837169
CYO1b2pp_syn_1	0.999537994	0.7863716934289353
ASPO5_1	0.9995327599999999	0.8944529978638122
APPAT	0.999532078	0.9486878612545354
ASPOb	0.999531442	0.6928136598841346
MCAO_c	0.999530858	0.9249970062869751
FCSTOLS_c	0.999530858	0.9249970062869751
DESAT18_3	0.999530404	0.7378766146876163
FRD7	0.99952723	1.0
BARB	0.999525914	0.7581954863392104
ASPO6_1	0.999525806	0.894452997863797
THRS_2	0.99952519	0.8944529978637943
O2XOADOX	0.99952358	0.7776920547408546
SUCCabc	0.99952249	0.8451472875157914
GD3P2	0.999521506	0.8618543513486325
THMDP	0.9995194100000001	0.809034883477502
SMVLAChep	0.9995186159999999	0.5999769173063082
2HATVLAChc	0.9995186159999999	0.5999769173063539
ATVLAChc	0.9995186159999999	0.5999769173063584
4HATVLAChc	0.9995186159999999	0.5999769173063548
LVACLAChep	0.9995186159999999	0.5999769173063263
RE1933C	0.999518474	0.606344207925209
ADEt2	0.9995182920000001	0.5962867055459617
UMPK6	0.9995160399999999	0.5
MEHLER	0.9995136280000001	0.940032542966577
MEHLER_1	0.9995136280000001	0.940032542966577
HMR_3996	0.9995109620000001	0.5555986210960759
PDE4	0.9995079099999999	0.7559445249549718
NOS1	0.9995073000000001	0.7778604988560174
AIRC1	0.999507128	0.8090348834774904
AAAN	0.9995066680000001	0.8571369687977191
ADPMAN	0.999505374	0.7499639301688409
r0193	0.9995041280000001	0.7302826963696312
PALDH	0.9995029259999999	0.5669583937162196
PALDP	0.9995029259999999	0.5669583937162196
CYTDK1_1	0.9995020880000001	0.6123724356957946
FAS180	0.9995016320000001	0.9596333256947083
APH161	0.9995013480000001	0.7844297146533299
RNA	0.9995003560000001	0.668854762940796
r0085	0.999500308	0.5669583937162338
HYNE	0.999500308	0.5669583937162338
HYD2	0.999499256	0.71917122485768
NTP8	0.99949511	0.6761080758746925
FUMtpp	0.999493234	0.9486832980505138
NDP8	0.9994929499999999	0.6761080758746923
DESAT14_9	0.9994924959999999	0.7378766146876163
NTP2	0.9994907639999999	0.6761080758746917
ASPTRS_1	0.999490472	0.7142739375953896
NTP4	0.99949008	0.6761080758746918
GLYBti4pp	0.9994892820000001	0.5
ARNO	0.999488156	0.6415107628591805
NTD1_1	0.999486206	0.8944529978638205
AIRCra	0.9994860940000001	0.8090348834774904
ASPGLUr	0.99948503	0.5000080145544257
SQLS	0.9994829839999999	0.5164126790941294
GTPCIII	0.9994820819999999	0.8575002023142024
ICDHx	0.9994799799999999	0.5999769173063069
FLAVO2	0.9994782520000001	0.6171200978269581
4HPAOX	0.9994782520000001	0.8571369687976812
UDPACGA6D	0.9994762460000001	0.926366993935027
PROt3	0.999475342	0.5962867055459617
DMPSS_c	0.9994740999999999	0.8571346553833097
FUMt2_2	0.99947237	0.9486832980505138
FUMt3	0.99947237	0.5962867055459617
FUMt2_3	0.99947237	0.8944271909999159
r1515	0.9994721739999999	0.8451472875157914
GLYCTO4	0.999469646	0.5
DESAT16	0.99946868	0.8677218312746245
FE2abc	0.9994679879999999	0.8571369687976679
HYD2pp	0.9994669999999999	0.8958280681990336
SER_AL	0.999466942	0.5772947360514953
FE2DMT1	0.99946465	0.5962867055459617
DESAT18_11	0.99946398	0.7378766146876163
DESAT18_4	0.99946398	0.7378766146876163
PEPA	0.99946157	0.5669583937162304
SR6	0.9994570859999999	0.6666773527392253
GLYALDDy	0.9994550820000001	0.8618543513486303
INOSTO	0.9994548719999999	0.5657017466430679
AMID4	0.9994524519999999	0.5164027458842798
3PGP	0.999452378	0.5669583937162196
G6PDH1	0.999451154	0.7027478192737879
PHEPC	0.9994495779999999	0.6666666666666667
HT44D	0.9994492380000001	0.560112033611204
ALDD14	0.99944856	0.8571380904279307
GMPt6	0.9994466079999998	0.5962867055459617
PGLYCP_1	0.9994458740000001	0.8944529978638113
GLXCL	0.999445852	0.5185736659040147
r0318	0.9994431220000001	0.6761080758747081
DESAT14	0.9994427419999999	0.8677218312746245
DESAT16a	0.9994424800000001	0.8677218312746245
DES2_C16	0.9994424800000001	0.8677218312746245
CITt4pp_1	0.99944149	0.5
CITt4pp	0.99944149	0.632455532033676
MALTt2	0.9994407319999998	0.5962867055459617
DESAT18_6	0.999439628	0.7378766146876163
DESAT18	0.9994394480000001	0.8677218312746245
RNTR1	0.99943884	0.6761080758746714
RPNTPH	0.9994333660000001	0.6507843781858198
DGTP8DETOX	0.9994333660000001	0.6507843781858382
AKGCAL	0.999431476	0.5999769173063407
PDE3	0.999431042	0.6708397483978619
FPGS_1	0.9994297040000001	0.6286214823908334
r1516	0.999426242	0.8451472875157914
ASPO1	0.9994235220000001	0.6804247238668968
FAS141	0.99942351	0.9267851341803499
NTRIRx	0.999419408	0.9629066722991074
NTRIR4pp	0.999417902	0.7715167498104595
MALt2_3	0.9994168999999999	0.8944271909999159
MALt3r	0.9994168999999999	0.5962867055459619
MALt2_2	0.9994168999999999	0.9486832980505138
HCYStabcpp	0.999413086	0.8451472875157914
COB1NDAAT2	0.999411566	0.6666666666666667
CBIAT_DELETE	0.999411566	0.6666666666666667
CBLAT_DELETE	0.999411566	0.6666666666666667
SELMETAT	0.999411566	0.6666666666666667
RBPC	0.999411514	0.622835774433903
MALTHXabc	0.999411482	0.8571369687976499
NDP4	0.99941032	0.6761080758746918
MDHi2	0.9994101179999999	1.0
NFORGLUAH2	0.9994048039999999	0.5000080145544257
TRNFE	0.9994044539999999	0.8058202467376555
THPPP	0.9994043420000001	0.6708397483978342
NAabc	0.9994039579999999	0.8451472875157914
ACTLMO	0.99940286	0.8677218312746245
DESAT18_8	0.9994014960000002	0.7378766146876163
ICHDx	0.9993993619999999	0.5999769173062861
HMR_2287	0.99939872	0.8677218312746245
OPHHX3	0.999397898	0.9203559039279287
HMR_2281	0.9993966719999999	0.8677218312746245
HMR_2282	0.9993966719999999	0.8677218312746245
HMR_2284	0.9993966719999999	0.8677218312746245
LIPATPT_2	0.9993954159999999	0.8944529978637965
GUAD_1	0.9993952740000001	0.9486878612544956
3HPPPNH	0.9993910319999999	0.7142739375953302
FAH1	0.9993876140000001	0.7778604988560166
UAMRH	0.9993852320000001	0.7778604988560153
GCALDDy	0.9993848460000001	0.8618543513486301
SELNPS	0.9993843119999999	0.6123724356957946
F1PP	0.9993842340000001	0.5669583937162196
BNOCA	0.9993838759999999	0.7277777421252296
FAS140	0.9993822	0.9602594630754296
PEPt6pp	0.9993817100000001	0.6324555320336759
URAt2pp	0.999380454	0.6737222261455247
UMPt6	0.9993801940000001	0.5962867055459617
DESATPE160	0.999378828	0.9411764705882353
LAAL1	0.999378092	0.7559202910120508
GLXt2	0.999377692	0.5962867055459617
HMR_1467	0.9993762	0.6225163690343124
SS	0.999376176	0.6225163690343124
FALDtpp2	0.999375522	0.7071067811865475
FALDep	0.99937515	0.6737222261455247
r0400	0.99937451	0.38727952819225075
GNP	0.9993724759999999	0.5669583937162196
THMTP	0.99937168	0.6761080758746608
3NUCLE2	0.9993709559999999	0.75
RE2649C	0.999370492	0.6324281587337918
MALLAC	0.9993696920000001	0.6859943405700353
URAt2	0.999368632	0.5962867055459617
r0381	0.999368266	0.7581954863392104
GLUTRS_Gln	0.999366102	0.6666666666666667
CITt2r	0.999365966	0.645503432355342
CITt3	0.999365966	0.5962867055459617
LAAL37	0.9993657559999999	0.7126827728805359
NDH1_2p	0.9993653800000001	0.9310337966233182
MALt3pp	0.999364362	0.6737222261455247
MALtpp	0.999364362	0.9486832980505138
ACPAL	0.9993641519999998	0.6666666666666667
PPA_1	0.999363576	0.8571369687976553
BACCL	0.9993626840000001	0.6761080758747107
MMSAD2	0.9993614559999999	0.680424723866922
CAPROICc	0.9993609920000001	0.7999884586532081
HEX1_1	0.999359828	0.8944529978638245
MALTPTabc	0.999356974	0.8571369687976499
BGLK	0.999355854	0.7142739375953078
FBP26	0.9993558379999999	0.75
r1523	0.999355206	0.8451472875157914
ARGt2pp	0.9993545239999999	0.6737222261455247
GLYBt2pp	0.999354	0.6737222261455247
UPPN	0.999353294	0.8411888307280337
BUPN	0.999353294	0.7492743381922662
THRt2rpp	0.999352734	0.6737222261455247
GLXCBL	0.9993522799999999	0.5185736659040147
5DH4DGLCD	0.999352094	0.6928136598841311
HDH	0.999350726	0.9897640664474051
HMR_2296	0.9993497679999999	0.8677218312746245
HMR_2295	0.9993497679999999	0.8677218312746245
HMR_2293	0.9993497679999999	0.8677218312746245
HMR_2292	0.9993497679999999	0.8677218312746245
GTHRDH_syn	0.999349312	0.5000080145544257
OCDOR	0.99934858	0.7922935605891248
NTPP11_1	0.9993483260000001	0.894452997863771
DDPA_1	0.99934788	0.9128972681954158
MI1PP_1	0.99934604	0.8944529978638076
VALDHr	0.99934558	0.7142739375953221
LCADi_D	0.9993441799999999	0.8571380904279002
CYTK12	0.9993428520000001	0.6123724356957947
OMPHHX3	0.999341176	0.9203559039279287
OMMBLHX3	0.999341176	0.9203559039279287
OAAt_1	0.99934116	0.5962867055459619
CITabc	0.9993403900000001	0.8783084567222558
MALTTTRabc	0.99933686	0.8571369687976499
HMR_6729	0.999333972	0.6863547781051593
PPA_1pp	0.9993297699999999	0.8571369687976553
r1529	0.999329236	0.8451472875157914
GCPN	0.999325874	0.6547616090715711
RNTR3	0.999321428	0.6761080758746726
HMR_2359	0.999319886	0.8677218312746245
DESAT18_2	0.999319886	0.8677218312746245
BCT1_syn	0.9993197759999999	0.8451472875157915
HCO3abc	0.9993197759999999	0.8451472875157914
OCTD	0.9993194839999999	0.7324682078567406
NO2tabcpp	0.999314502	0.8451472875157915
RE1944C	0.9993142579999998	0.6761080758747079
LIPATPT_1	0.9993142579999998	0.6761080758747173
ACOAD1fr	0.999314204	1.0
SPMDt2pp	0.999309182	0.6737222261455247
FRD2rpp	0.9993086699999999	0.8606657249028906
FRUabc	0.9993063	0.8451472875157985
HICITD	0.9993062739999999	0.8018049819136324
C3STDH2	0.9993062739999999	0.6415107628591934
C3STDH1	0.9993062739999999	0.641510762859191
CIGAMS	0.9993056279999999	0.7070863784806564
CYSTRS_1	0.9993056279999999	0.6761080758747268
THRt2r	0.999304044	0.5962867055459617
ALCD2ir	0.999303222	1.0
ALDD18	0.9993025120000001	0.8571380904279029
HEPDECACID	0.999301358	0.6681247324969326
HEPEDECACID	0.999301358	0.6681247324969326
PENDECACID	0.999301358	0.6672006408545298
SELADT	0.999300704	0.6761080758747096
G3PCT_1	0.999300654	0.5
CHLabc_rev	0.9992999920000001	0.8451472875158119
NO3abcpp	0.999298534	0.8451472875157915
SPMDt2	0.999298074	0.5962867055459617
FDH6r	0.999297822	0.6708397483978575
PROPROPROr	0.9992975099999999	0.6681531047810609
CARBSARAH	0.9992969760000001	0.8411888307280538
ZN2t5	0.9992962440000002	0.75
UDPGD	0.999296058	0.926366993935027
GLYOX3	0.9992960200000001	0.6708397483978604
HIStiDF	0.999293398	0.4999999999999999
GLYBt2r	0.99929334	0.5962867055459617
ALLTAMH2	0.9992921319999999	0.860660206705088
r2073_1	0.999288608	0.5962867055459617
PTRCt2	0.999287	0.5962867055459617
PTRCt3i	0.999287	0.5962867055459619
LHIST	0.9992868359999999	0.8944243236395121
HISTDb_1	0.9992868359999999	0.8216075413758952
HISTDb	0.9992868359999999	0.8944243236395121
DESAT18_7	0.9992858139999999	0.7378766146876163
PRE3BS	0.9992858139999999	0.7142739375953189
r0267	0.9992858139999999	0.7142739375953244
ECHINH	0.9992858139999999	0.7142739375953229
RE2675C	0.9992858139999999	0.7378766146876163
DESAT18_12	0.9992858139999999	0.7378766146876163
HMR_1557	0.9992858139999999	0.7378766146876163
RE2675C_1	0.9992858139999999	0.7378766146876163
PXMO	0.9992858139999999	0.7142739375953125
RE2155C	0.9992858139999999	0.7142739375953243
BCAROHX11	0.9992858139999999	0.7142739375953262
RE2221C	0.9992858139999999	0.714273937595324
CYP1	0.9992858139999999	0.714273937595331
BCAROHX21	0.9992858139999999	0.7142739375953235
RE2220C	0.9992858139999999	0.7142739375953241
CYP3	0.9992858139999999	0.7142739375953159
DESAT18_9	0.9992858139999999	0.7378766146876163
XMO	0.9992858139999999	0.7142739375953157
R05217_nad	0.9992858139999999	0.8131473766876157
C22STDSx	0.9992858139999999	0.7378766146876163
LNLCCOADS	0.9992858139999999	0.7378766146876163
DESAT20_2	0.9992858139999999	0.7378766146876163
4HOXPACMON	0.9992858139999999	0.7142739375953226
RE1309C	0.9992858139999999	0.7142739375953241
MXMO	0.9992858139999999	0.714273937595316
DESAT24_1	0.9992858139999999	0.7378766146876163
KSH	0.9992858139999999	0.7142739375953236
CACNAO2	0.9992858139999999	0.7142739375953269
DESAT20_1	0.9992858139999999	0.7378766146876163
DESAT18_10	0.9992858139999999	0.7378766146876163
3HCINNMH	0.9992858139999999	0.7142739375953302
NO3abc	0.9992818660000001	0.8451472875157914
TTDCAt2	0.999281684	0.5962867055459617
MLTHFte1	0.9992811180000001	0.8451472875157914
UACCpts	0.999280776	0.7302545961197844
HMR_6785	0.999279076	0.7216878364870323
SULR2pp	0.999278108	0.7817393773283176
FE3abcpp	0.9992754859999999	0.8571369687976675
ARGMO	0.9992742360000001	0.5773391638438224
r1162	0.999272592	0.8451472875157914
SULabc	0.999272592	0.8571369687976499
ALDD10	0.9992695340000001	0.857138090427898
ACTNMO	0.9992694139999999	0.7778604988560226
GTHOXti2	0.999269076	0.845147287515792
LCYSTCBOXL	0.9992685299999999	0.8660670506335434
CYTK13	0.999268498	0.5
FAS160ACP	0.999268228	0.9538523317121727
ALDD12	0.999267956	0.857138090427898
E4POR1	0.99926714	0.8888853268360715
GALabc	0.999265874	0.8571369687976612
CF3Ha	0.999265654	0.6708397483978676
FPGS7_1	0.999265518	0.628621482390836
HCO3_h_ti	0.9992651020000001	0.5962867055459617
ASPO4_1	0.9992650980000001	0.8944529978638003
r0027	0.9992648660000001	0.5391149898553629
RE1266C_1	0.999263968	0.5657017466430608
CBMK4	0.999263358	0.6735969081978751
ACTNt2r	0.9992630899999998	0.5962867055459617
RIBFLVt3	0.999263046	0.8451472875157914
RIBFLVt3o	0.999263046	0.8451472875157914
FRUt3	0.9992607660000001	0.6737222261455247
4HALDD	0.999259514	0.8571380904278945
P5CR2	0.999259432	0.7027478192737806
PRO1x	0.999259432	0.8081143034743468
P5CRx	0.999259432	0.8081143034743469
ORNabc	0.999259348	0.8571369687976499
ACITL	0.999258416	0.6172261199967842
URIK1	0.999257012	0.6324332282778489
34DHALDD	0.999257006	0.8571380904278938
RIBt2	0.999254444	0.5962867055459617
CD2abc2	0.9992502999999999	0.845147287515813
CD2abc1	0.9992502999999999	0.8571369687976935
Cobalt2abcppI	0.9992476800000001	0.8451472875158104
CYRDAS	0.9992454900000001	0.7715171033955025
HYGBDIAS	0.9992454900000001	0.8179032410584306
R05224	0.9992454900000001	0.7715171033955026
CITt3pp	0.9992450959999999	0.6737222261455247
CITt_kt	0.9992450959999999	0.6737222261455247
MAN6Gpts	0.9992436680000001	0.7302545961197844
GLYK1	0.999242376	0.894452997863821
AGMabcpp	0.999241538	0.8451472875158148
DHFR2i	0.9992399000000001	0.7027478192737666
LAAL19	0.9992392999999999	0.7142739375953505
GDTP	0.99923894	0.9486878612545163
FAS140COA	0.9992357479999999	0.9538523317121728
FAS160COA	0.9992341100000001	0.9538523317121727
ARGt2r	0.9992321540000001	0.5962867055459617
GTPCI_1	0.9992314219999999	0.8944529978638246
LYSabc	0.99923044	0.8571369687976499
TARTDC	0.99922964	0.6859943405700353
ASNabcpp	0.9992290620000001	0.8451472875158157
MI3PP_2	0.999229044	0.7499639301688187
MI3PP_1	0.999229044	0.6761080758746952
MI4PP_1	0.999229044	0.6761080758746952
MI4PP_2	0.999229044	0.7499639301688187
GLCURDH	0.9992276779999999	0.8571380904278998
OPHHXy	0.99922653	0.7778604988560195
r0210	0.999223472	0.6708397483978666
NMNP	0.999220746	0.4999999999999999
G6PDH2c	0.9992201039999999	1.0
3NUCLE3	0.99921965	0.75
FTHFI	0.9992193260000001	0.8451472875158135
GLYO1	0.99921794	0.680424723866897
NT5C_2	0.9992178339999999	0.47429830747342594
SR4	0.99921692	0.8017719225629636
NHFRBO	0.9992160699999999	0.6190327268450492
MNabc_rev	0.9992126000000001	0.8451472875157914
ALDD22x	0.999211908	0.8571380904278971
BAMPPALDOX	0.999211908	0.8571380904278976
HPACOAT	0.999208812	0.632428158733803
BRFAPS	0.9992087699999999	0.680424723866922
7OHOCTAc	0.9992086199999999	0.777860498856009
APH180	0.999208462	0.7499639301688187
D4DGCD	0.9992078400000001	0.6928136598841311
ACCC_1	0.9992078400000001	0.5423150992826289
ACYP	0.9992073619999999	0.6761080758746845
MTHFD2	0.9992039599999998	0.7027478192737879
CHLt2	0.999201444	0.5962867055459617
MALTTRabc	0.9991997999999999	0.8571369687976499
NTRIRy	0.9991997099999999	0.9172498688528935
NO2t2r	0.9991991739999999	0.5962867055459617
NO2t3	0.9991991739999999	0.5962867055459617
3NUCLE1	0.9991990420000001	0.75
CBPSam_1	0.9991987200000001	0.8838756838213868
CPS_1	0.9991987200000001	0.4629195899975771
NO3t2pp	0.9991983120000001	0.6933829396619484
FAS120COA	0.999195444	0.953852331712178
DTPH	0.9991951100000002	0.6761080758746923
BPNT2	0.9991948599999999	0.5669583937162196
LAAL3	0.9991923679999999	0.7142739375953504
APH120	0.9991915560000001	0.749963930168823
G1PDH	0.999190076	0.7027478192737859
DHRG	0.999190076	0.8320525580320276
DGLACH	0.999189612	0.606344207925209
ILEDHr_1	0.999188878	0.7142739375953285
THFGLUS	0.99918745	0.714273937595349
r1382_1	0.99918745	0.8404905267009345
FPGS	0.99918745	0.8347764019416305
FPGS_tm	0.99918745	0.834776401941632
CHLP	0.9991871	0.5669583937162441
GALURDH	0.999184892	0.8571380904278993
CBPS_1	0.9991841640000001	0.9737344542645142
4HBHYOX	0.99918405	0.7778604988560196
THMP	0.9991837799999999	0.5669583937162302
NADPPPS	0.999183528	0.5669583937162196
THISAT	0.9991805899999999	0.6761080758747103
S3AdT	0.9991805899999999	0.6761080758747057
MPTSS	0.9991805899999999	0.6761080758747173
Spt3AdT	0.9991805899999999	0.6761080758747057
MPTAT	0.9991805899999999	0.6761080758747173
GMHEPAT	0.9991805899999999	0.6761080758747096
MGSA2	0.9991800600000001	0.6666346061363794
DUTPDP_1	0.999177948	0.8944529978638207
FRUt2	0.9991768719999999	0.5962867055459617
HMR_0253	0.9991759739999999	0.8451472875157914
ARBabc	0.9991749520000001	0.8571369687976993
NADHDH	0.9991749139999999	0.7276023388312738
RNF	0.9991749139999999	0.7231204118181627
r1528	0.9991747	0.8451472875158067
CYSTabc	0.99917464	0.8451472875158081
FAS180COA	0.9991746100000001	0.9538523317121727
ACTNtpp	0.999172886	0.6737222261455247
ASNabc	0.999172808	0.8451472875158157
HISabc	0.999172622	0.8571369687976499
MNDNS2	0.999169588	0.9234254532202286
FAS100COA	0.999167632	0.9538523317121727
LAAL5	0.9991649260000001	0.7559202910120203
GGGABADxr	0.999164046	0.8571380904278996
FAEL204	0.9991629679999999	0.9442624431715712
FAEL184	0.9991629679999999	0.9442624431715732
FAEL205	0.9991629679999999	0.9442624431715732
FAEL183	0.9991629679999999	0.9442624431715729
THFGLUH	0.9991605119999999	0.5999769173062907
FPGS4_1	0.9991585119999999	0.6286214823908354
r1527	0.9991578779999999	0.8451472875158073
LLEUDr	0.9991576280000001	0.7142739375953269
COabc	0.999155658	0.8451472875158105
PHEME2abcpp	0.9991532060000001	0.8451472875157915
NO3t3	0.9991527999999998	0.5962867055459617
NO3t2	0.9991527999999998	0.5962867055459617
HMEDR	0.9991508960000001	0.8571380904279002
RNTR2	0.999149962	0.6761080758746769
LDPCDES	0.9991486679999999	0.7905922253026776
XAH	0.9991478560000001	0.4757968436127
GCALDtabcpp	0.999147434	0.8451472875157962
TAUPAT1c	0.9991467180000001	0.5962867055459617
MDHy	0.99914635	0.6819271497160155
GLACO	0.999145682	0.8661989730117576
ALDD32	0.999145682	0.8661989730117576
6PHBG_2	0.9991446459999999	0.6863547781051643
NIabc	0.9991430379999999	0.8571369687976499
PACCOAE	0.999140952	0.7778604988560153
CTPS1_2	0.999137184	0.836656578401776
TYRabc	0.9991344000000002	0.8451472875157914
TRIOK	0.9991336879999999	0.6324332282778873
TSULabc	0.999132546	0.8571369687976499
CA2abc1pp	0.9991311940000001	0.845147287515814
HPPK	0.9991302619999999	0.5999769173063774
SO4t_e	0.999127812	0.9486832980505138
SBTpts	0.9991273159999998	0.75
THMabc	0.999126468	0.8571369687976499
THMATPe	0.999126468	0.8451472875157914
MTHFR2_1	0.999123282	0.9486878612544926
GDPMANNDH	0.9991213080000001	0.9263669939350276
ATPATF3	0.999120302	0.5999769173062884
METOX	0.99911987	0.680424723866897
THFOR1	0.9991195919999999	0.8399546854594085
BALAVECSEC_1	0.9991184260000001	0.8451472875158149
BALAVECSEC	0.9991184260000001	0.46624187607968914
FUMAH	0.999116978	0.5999769173063186
4HTHRS_1	0.9991166679999999	0.8944529978638005
2DR1PP	0.99911554	0.5669583937162386
r0186	0.9991144719999999	0.5163630126867154
METSOX2abc	0.999112762	0.8571369687976499
PHEMEABCte	0.999111722	0.8571369687976498
HEMEti	0.999111722	0.8451472875157914
METSOX1abc	0.9991106399999999	0.8571369687976499
TRPabc	0.9991093039999999	0.8451472875157914
RE2638C	0.999109282	0.6761080758747313
GLYTRS_1	0.999109282	0.6761080758747144
GALt2_2	0.999109138	0.9486832980505138
BZDH	0.9991062980000001	0.8571380904278971
CYNTAH	0.9991061179999999	0.9045350225559016
LAAL20	0.999105486	0.7142739375953449
DHGLYH	0.9991049179999999	0.7746190186412034
OMMBLHXy	0.9991045	0.7778604988560196
r0268	0.9991045	0.7778604988560215
P4503A5	0.9991045	0.7778604988560267
AND19ONEc	0.9991045	0.777860498856023
EPISTLDS_c	0.9991045	0.8677218312746245
P4502C9	0.9991045	0.7778604988560086
P4502E1	0.9991045	0.777860498856019
P4503A4	0.9991045	0.7778604988560153
P4502F1	0.9991045	0.7778604988560153
P4502D6	0.9991045	0.7778604988560202
OMPHHXy	0.9991045	0.7778604988560195
r0741	0.9991045	0.7778604988560153
DOPAc	0.9991045	0.7778604988560135
PGS	0.9991045	0.7593004178486283
AGLPED_cho	0.9991045	0.8677218312746245
P4502C94	0.9991045	0.7778604988560233
AGLPED	0.9991045	0.8677218312746245
P4502C93	0.9991045	0.7778604988560153
P4502A6	0.9991045	0.7778604988560281
P4502C19	0.9991045	0.7778604988560087
P4502C8	0.9991045	0.7778604988560153
P4502C92	0.9991045	0.7778604988560178
3DHCDCAS	0.9991045	0.8677218312746245
C4STMO2	0.9991045	0.9335300316017834
RN0030C	0.9991045	0.8432952232152165
CERS326	0.9991045	0.777860498856024
HMR_2393	0.9991045	0.8677218312746245
HMR_2380	0.9991045	0.8677218312746245
HMR_2368	0.9991045	0.8677218312746245
HMR_2365	0.9991045	0.8677218312746245
HMR_2289	0.9991045	0.8677218312746245
HMR_2288	0.9991045	0.8677218312746245
HMR_2007	0.9991045	0.7778604988560069
HMR_1993	0.9991045	0.7778604988560102
HMR_1992	0.9991045	0.7778604988560257
PHTHCLS	0.9991045	0.7778604988560153
HMR_1990	0.9991045	0.7778604988560258
HMR_1989	0.9991045	0.7778604988560236
HMR_1988	0.9991045	0.7778604988560187
CERH124	0.9991045	0.7778604988560238
CERH126	0.9991045	0.7778604988560238
DES21	0.9991045	0.7778604988560164
HMR_1981	0.9991045	0.7778604988560072
HMR_1948	0.9991045	0.7778604988560236
HMR_1944	0.9991045	0.7778604988560072
HMR_2403	0.9991045	0.8677218312746245
HMR_2457	0.9991045	0.7778604988560142
HMR_2472	0.9991045	0.8677218312746245
DES2_6	0.9991045	0.8677218312746245
LIDOMO	0.9991045	0.7778604988560138
DES2_9	0.9991045	0.8677218312746245
DES2_6B	0.9991045	0.8677218312746245
CDCA6AH	0.9991045	0.7778604988560273
7KLITCHOLc	0.9991045	0.8677218312746245
RN0001C	0.9991045	0.777860498856009
KYN3OX	0.9991045	0.77786049885603
RN0020C	0.9991045	0.7778604988560218
RN0027C	0.9991045	0.8432952232152165
5OHHEXAc	0.9991045	0.7778604988560206
RN0029C	0.9991045	0.5185736659040064
RN0032C	0.9991045	0.5185736659040064
DES2_15	0.9991045	0.8677218312746245
DES2_12	0.9991045	0.8677218312746245
HMR_2585	0.9991045	0.7778604988560098
HMR_2581	0.9991045	0.7593004178486232
HMR_2495	0.9991045	0.8677218312746245
HMR_2484	0.9991045	0.8677218312746245
CERS324	0.9991045	0.777860498856024
HMR_1940	0.9991045	0.7778604988560102
CACNAO	0.9991045	0.7778604988560242
HMR_1838	0.9991045	0.8176360727465406
HMR_1490	0.9991045	0.777860498856023
HMR_1478	0.9991045	0.8677218312746245
HMR_1477	0.9991045	0.7778604988560167
HMR_1126	0.9991045	0.7778604988560213
HMR_0981	0.9991045	0.7778604988560214
4MZYMR	0.9991045	0.8677218312746247
HMR_0954	0.9991045	0.7778604988560209
HMR_0950	0.9991045	0.7778604988560209
HMR_0946	0.9991045	0.7778604988560209
HMR_0942	0.9991045	0.7778604988560209
FAH4	0.9991045	0.7778604988560153
44MZYMMO	0.9991045	0.9309950602462685
CXANHX	0.9991045	0.777860498856017
CYP2R1	0.9991045	0.7778604988560073
3HPPPNOHc	0.9991045	0.7778604988560198
TYMc	0.9991045	0.7778604988560153
3DHLCAS	0.9991045	0.8677218312746245
3DHDCAS	0.9991045	0.8677218312746245
3DHCAS	0.9991045	0.8677218312746245
SMO	0.9991045	0.7778604988560107
HMR_1493	0.9991045	0.8677218312746245
HMR_1494	0.9991045	0.7778604988560204
HMR_1549	0.9991045	0.8677218312746245
HMR_1786	0.9991045	0.7778604988560169
HMR_1767	0.9991045	0.777860498856022
HMR_1765	0.9991045	0.7778604988560182
HMR_1739	0.9991045	0.777860498856022
HMR_1737	0.9991045	0.7778604988560153
HMR_1735	0.9991045	0.7778604988560169
HMR_1681	0.9991045	0.7778604988560153
HMR_1550	0.9991045	0.7778604988560219
HMR_1548	0.9991045	0.777860498856022
HMR_1502	0.9991045	0.7778604988560222
HMR_1545	0.9991045	0.7778604988560219
HMR_1544	0.9991045	0.8677218312746245
HMR_1543	0.9991045	0.7778604988560225
HMR_1538	0.9991045	0.8677218312746245
HMR_1536	0.9991045	0.7778604988560226
HMR_1516	0.9991045	0.8677218312746245
HMR_1504	0.9991045	0.7778604988560219
HMR_1503	0.9991045	0.8677218312746245
CADMO	0.9991045	0.7778604988560264
HMR_1991	0.9991045	0.7778604988560218
C5STDS	0.9991045	0.8677218312746245
RE1938C	0.9991045	0.7778604988560094
MPOMOR_1	0.9991045	0.8677218312746245
RE1941C	0.9991045	0.9241426444003982
RE1942C	0.9991045	0.9241426444003985
RE1943C	0.9991045	0.7778604988560094
DESAT18a	0.9991045	0.8677218312746245
RE2112C	0.9991045	0.777860498856024
MPOMOR	0.9991045	0.8677218312746245
MPOMMM	0.9991045	0.8677218312746245
RE2235C	0.9991045	0.7778604988560209
C4STMO1	0.9991045	0.9335300316017852
MPOMC1	0.9991045	0.7778604988560166
RE2240C	0.9991045	0.777860498856019
RE2248C	0.9991045	0.7778604988560226
RE2249C	0.9991045	0.7778604988560226
RE2382C	0.9991045	0.7778604988560214
RE2383C	0.9991045	0.9101820546182064
RE2387C	0.9991045	0.7778604988560214
RE2398C	0.9991045	0.9101820546182064
RE2632C	0.9991045	0.9101820546182064
BCAROHX2	0.9991045	0.7778604988560173
RE1906C	0.9991045	0.7778604988560096
RE2675C2	0.9991045	0.8677218312746245
RE1905C	0.9991045	0.7778604988560096
ZXANHX	0.9991045	0.777860498856012
PSPHS	0.9991045	0.7778604988560153
ZCAROTDH2	0.9991045	0.8677218312746245
ZCAROTDH1	0.9991045	0.8677218312746245
21HPRGNLONE	0.9991045	0.7778604988560073
RAHY	0.9991045	0.7778604988560153
RE1308C	0.9991045	0.7778604988560224
RE1582C	0.9991045	0.7778604988560212
RE1587C	0.9991045	0.7778604988560209
RE1632C	0.9991045	0.7778604988560267
RE1803C	0.9991045	0.7778604988560153
RE1806C	0.9991045	0.7778604988560093
RE1809C	0.9991045	0.777860498856021
RE1811C	0.9991045	0.777860498856021
RE1812C	0.9991045	0.777860498856021
RE1826C	0.9991045	0.7778604988560093
RE1828C	0.9991045	0.7778604988560213
BCAROHX	0.9991045	0.7778604988560235
RE1904C	0.9991045	0.7778604988560096
RE2636C	0.9991045	0.7778604988560265
MPOMC1_1	0.9991045	0.7778604988560166
MELATNOX	0.9991045	0.7778604988560118
RE3518C	0.9991045	0.7778604988560216
RE3506C	0.9991045	0.7778604988560215
RE3251C	0.9991045	0.7778604988560095
LTHSTRLOR	0.9991045	0.8677218312746245
DESAT180_9	0.9991045	0.8677218312746245
RE3370C	0.9991045	0.9101820546182064
RE3434C	0.9991045	0.7778604988560213
RE3435C	0.9991045	0.7778604988560214
25HVITD3c	0.9991045	0.7778604988560189
RE3436C	0.9991045	0.7778604988560215
C22STDS	0.9991045	0.8677218312746245
RE3514C	0.9991045	0.7778604988560158
RE3440C	0.9991045	0.9101820546182064
C14825c	0.9991045	0.7778604988560142
RE3464C	0.9991045	0.7778604988560215
RE3522C	0.9991045	0.7778604988560216
RE3474C	0.9991045	0.7778604988560216
RE3018C	0.9991045	0.7778604988560213
RE3015C	0.9991045	0.7778604988560213
BVMO2	0.9991045	0.7778604988560167
BVMO1	0.9991045	0.7778604988560155
RE3041C	0.9991045	0.7778604988560155
RE3020C	0.9991045	0.7778604988560213
RE3019C	0.9991045	0.7778604988560213
RE3013C	0.9991045	0.7778604988560209
RE3014C	0.9991045	0.7778604988560154
RE2975C	0.9991045	0.7778604988560212
BVMO4	0.9991045	0.7778604988560253
HOMtpp	0.999103428	0.6737222261455247
HPYRRx_1	0.9991027920000001	1.0
MLTHFte	0.9991025139999999	0.5962867055459617
BSORx	0.9991024880000001	0.7581954863392104
UI45AH	0.999099828	0.7492743381922662
AFLBURPPAAMH	0.999099828	0.7492743381922662
BUP2	0.999099828	0.841188830728031
BUP	0.999099828	0.841188830728031
r1536	0.9990983379999999	0.8451472875157914
FA181ACPH	0.999097986	0.6324281587337954
MALTHPabc	0.9990945100000002	0.8451472875157914
TARTD	0.9990940479999999	0.6666346061363896
NPHSb	0.99909289	0.7999884586532116
GABAVESSEC	0.9990914479999999	0.46624187607969825
4ABUTabcpp	0.9990914479999999	0.8451472875158119
GABAVESSEC_1	0.9990914479999999	0.8451472875158119
AKP1	0.9990859719999999	0.8486617996282013
AKP1_2	0.9990859719999999	0.8422292015468468
AKP1_1	0.9990859719999999	0.8247849657231973
ACALDCD	0.999085904	0.6324737802421714
DAPabcpp	0.9990850200000001	0.8451472875158108
DAPabc	0.9990850200000001	0.8451472875158108
UDPGALOR	0.999084446	0.926366993935027
NMNHYD	0.999083332	0.8944529978637943
GLYCLTt2r	0.999079038	0.5962867055459617
MELIBabc	0.9990786399999999	0.8451472875157914
PEPC	0.9990785579999999	0.6123724356957946
CCGS	0.9990783459999999	0.670778453535708
ISOAML	0.999077986	0.5773780337557082
HISTP_1	0.999076258	0.89445299786382
HP	0.999076258	0.8944529978637944
ASPMETASPr	0.9990746859999999	0.6324555320336759
MSULR	0.999073246	0.9555552705986423
NDH1_1p	0.99907306	0.8757584047015953
PACALtabcpp	0.999068888	0.8451472875157915
CSPMDDC	0.9990688200000001	0.6859943405700353
CD2t5	0.999067628	0.75
ILEDHr	0.9990662519999999	0.7142739375953289
DURADx	0.9990660800000001	0.7302826963696387
TTDCEAATP	0.999064044	0.8451472875157914
GDTPR	0.999063598	0.8408062309134862
FAS180ACP	0.9990627200000001	0.9538523317121727
IPDPS_syn	0.9990609320000001	0.7911573415377702
2MBALDH	0.999059574	0.8571380904278936
PS161abcpp	0.9990593500000001	0.8451472875157914
PS160abcpp	0.999055212	0.8451472875157914
MG2abc	0.9990547320000001	0.8571369687976499
CYNTtabcpp	0.999054574	0.8451472875158085
NDH_1	0.999052348	0.7231204118181631
PS181abcpp	0.999051178	0.8451472875157914
CELLBabc	0.9990510340000001	0.8451472875158123
PPPPH	0.99905048	0.7999884586531989
RE2640C	0.999050044	0.5
ARGDI	0.9990495060000001	0.6928136598841327
r0642	0.99904905	0.8571380904278936
UREAabcpp	0.999049018	0.8451472875157914
UDPACGLUDH	0.99904637	0.4757968436126999
UACGAMDH2	0.99904637	0.4757968436126999
CAATPS	0.9990461639999999	0.4961229716766401
CAATPS_1	0.9990461639999999	0.6761080758747315
STAS	0.999045508	0.654635681269132
CA2abc	0.99904485	0.8571369687976955
CA2abc1	0.99904485	0.845147287515814
GLUCYSte	0.9990445300000002	0.8451472875157944
PPP9ABCte	0.999043256	0.8451472875157914
GLNSCP	0.999042358	0.8642378433731627
FAS240_L	0.999042188	0.9925664181417907
FAS200	0.999042188	0.9534344942214437
15DAPabcpp	0.9990407920000001	0.8451472875158105
RAFFabc	0.9990401819999999	0.8451472875157914
GPAR	0.9990395120000001	0.8944529978637928
R15BPK	0.999039464	0.6123724356957946
FACOAE50	0.999039088	0.63242815873379
ZN2t6	0.999038468	0.7071067811865475
BTNt	0.9990370820000001	0.8451472875158147
PDX5PO2	0.999036372	0.7027478192737835
5DKGR	0.9990342919999999	0.7999884586532016
ALDD8	0.99903318	0.8571380904279036
SUCRabc	0.9990325079999998	0.8451472875157914
Htabcpp	0.999032272	0.8944243236394795
ATPS4rpp_1	0.999032272	0.9982402062369032
ATPS10rpp	0.999032272	0.9966394086389573
UDCPDPpp	0.99903213	0.5999769173062962
GLCNt2r	0.999031692	0.5962867055459617
TTDCEAc	0.999031356	0.7999884586531419
HMR_0201	0.999031356	0.7999884586531747
FAS100	0.999030806	0.9538523317121727
HXANt2r	0.999030004	0.5962867055459617
DMGLYBabcpp	0.999029026	0.8451472875158047
HMPPtr	0.9990256780000001	0.8451472875158119
ALCD1	0.99902499	0.7027478192737862
DHORD6	0.999024794	0.7027478192737822
CHOLSabc	0.999023692	0.8571369687976906
GGSPMDS	0.999022998	0.7142739375953674
RBFK_1	0.9990212999999999	0.8944529978637829
ARB_Dabc	0.999021136	0.8571369687976994
PHEabc	0.999020902	0.8451472875157914
POR	0.99901964	0.617226119996778
POR2	0.99901964	0.45291583960607396
POR5	0.99901964	0.4529158396060744
POR_syn	0.99901964	0.4529158396060742
ALAGLUabcpp	0.9990194920000001	0.8451472875158136
DHR_1	0.9990179619999999	0.5302408125517423
SUCRabcpp_syn	0.9990177679999999	0.8451472875157914
FE3DCIT2abcpp	0.9990170880000001	0.8451472875158001
UDPGALNAC6DH	0.999014696	0.926366993935027
APH141	0.999014152	0.7499639301688187
NTP9	0.999010818	0.6761080758746923
FAS140ACP	0.9990099200000001	0.9538523317121727
LCTSabc	0.999007988	0.8451472875157914
NTP12	0.9990066279999998	0.6761080758746549
ALDD20x	0.999006202	0.8571380904279002
VNDH_2	0.9990058100000001	0.8571380904278942
HMR_4816	0.999001668	0.8486617996282037
CTBTabc	0.999001088	0.8571369687976852
ORNt2r	0.99900047	0.5962867055459617
SACCD2	0.9989993180000001	0.714273937595314
DCPLD1	0.9989993180000001	0.7142739375953234
HYPOE	0.998998208	0.5669583937162196
UDPRHMS_c	0.99899507	0.7911573415377702
INOSTtpp	0.9989944700000001	0.6737222261455247
SELabcpp	0.998992142	0.8451472875157914
ARBt2rpp	0.99898976	0.6737222261455247
SLNTabcpp	0.9989874220000001	0.8451472875157914
GLXO3r	0.9989871240000001	0.6804247238669124
AI2abcpp	0.9989866299999999	0.8451472875157915
VALt3pp	0.9989837400000001	0.6737222261455247
HPYRDC	0.998983512	0.6859943405700353
RIBCTR	0.9989831600000001	0.5500918941428372
RIBFLVt2	0.9989793920000001	0.5962867055459617
NO3R2	0.9989786299999999	0.7442071229095816
HEMEAS_1	0.998977532	0.8852533798408144
3HPADHi	0.998976768	0.857138090427894
Mn2t	0.9989754319999999	0.7542496512013582
NTP11	0.9989740100000001	0.676108075874692
TAGabc	0.998973812	0.8485199765770376
NOPD	0.99897037	0.7324682078567355
NMNTP	0.998969518	0.5962867055459617
FMETDF_1	0.99896945	0.5
FMETDF	0.99896945	0.5
GLNS_1	0.99896648	0.7715326499959658
AACPS6	0.998965892	0.6666666666666667
Cuabc	0.9989652139999998	0.8571369687976849
Cut1	0.9989652139999998	0.857136968797685
HMR_1495	0.9989649540000001	0.6111123007843242
HMR_1505	0.9989649540000001	0.6111123007843209
HMR_1546	0.9989649540000001	0.6111123007843209
HMR_1551	0.9989649540000001	0.6111123007843209
HOXPRx	0.998964866	0.7999884586532027
CAMPt	0.9989635060000002	0.8451472875158137
5APTNabcpp	0.9989625739999999	0.8451472875158123
MOBDabc	0.99896209	0.8571369687976499
MOBDabc_rev	0.99896209	0.8451472875157914
CU1abcpp	0.998961782	0.8451472875158087
4HOXPACDOX_NADP	0.9989606959999999	0.8618543513486248
DMPPS_syn	0.99895859	0.7911573415377702
OXAtpp	0.9989576000000001	0.6737222261455246
r0796	0.9989543399999998	0.7999884586531603
3HBCOAHL	0.9989541940000001	0.790558009994166
34DHPLACOX_NADP	0.99895365	0.8618543513486241
MANabcpp	0.998953124	0.8451472875157915
GSNt2pp	0.9989527079999998	0.6737222261455247
GSNt3pp	0.9989527079999998	0.6737222261455247
PEAtabcpp	0.9989517900000001	0.8451472875157915
MANabc	0.998951788	0.8451472875157914
TREabc	0.9989471199999999	0.8451472875157914
UACGAMDH	0.99894684	0.7027478192737653
DALADALAD	0.9989468200000001	0.8333333333333335
LAAL7	0.9989457359999999	0.7142739375953674
LAAL6	0.9989457359999999	0.7142739375953002
LYSt2r	0.9989453920000001	0.5962867055459617
ROO	0.9989434599999999	0.5333249278957901
HMR_2029	0.9989434599999999	0.6863547781051644
IBUP_SCYPCARhep	0.9989434599999999	0.5657017466430604
IBUP_RCYPCARhep	0.9989434599999999	0.5657017466430604
HMR_4782	0.9989434599999999	0.7284822424180869
MI4PP	0.9989425800000001	0.75
MI3PP	0.9989425800000001	0.75
G5SD2	0.998942008	0.6666666666666667
MTHFC_1	0.9989415599999999	0.8660670506335354
DKMPPD3_1	0.9989413580000001	0.8944529978638204
K2L4Aabctex	0.9989409140000001	0.8451472875157914
PYOVD2tex	0.998939528	0.8451472875157914
MALTe	0.9989342280000001	0.8333333333333335
LAAL35	0.998933324	0.7142739375953507
TRDR4	0.998930012	0.7142739375952967
CMtexabc	0.9989273300000001	0.8451472875158108
RU5PP	0.998926594	0.5669583937162196
GLCP	0.998921892	0.5773780337557031
GLCP2	0.998921892	0.5773780337557055
HYD1	0.99892165	0.7191712248576801
HMR_3915	0.99891884	0.6030305975979195
LAAL10	0.998916352	0.5962685452568329
AACPS7	0.99890767	0.6666666666666667
HMR_4702	0.9989059979999999	0.6482170823800114
OXAt	0.9989033839999999	0.5962867055459617
ACONTa_1	0.998903346	0.6666346061364052
FE2Gabcpp	0.9989023720000001	0.8451472875157886
DOPAVESSEC_1	0.998902242	0.8451472875158039
DOPAVESSEC	0.998902242	0.7254663349504046
DCMPDA	0.99889999	0.692813659884134
CD2t6	0.998892962	0.7071067811865475
TRYPTAOX_1	0.998891368	0.5892650962317445
4MBZDH	0.998885528	0.8571380904278945
ALDD13	0.998885528	0.8571380904279289
ALDD20x_1	0.998885528	0.8571380904279002
ALDD17	0.998885528	0.8571380904279002
3MBZDH	0.998885528	0.857138090427894
ALDD15	0.998885528	0.8571380904279153
RE3346C	0.998885528	0.8571380904278951
3M4HDXPAC	0.998885528	0.857138090427894
ALDD11	0.998885528	0.8571380904279327
TMABADH	0.998885528	0.8571380904278945
TNTR1x	0.998885528	0.7835675559426363
TNTR2x	0.998885528	0.7835675559426363
GGDAPDxr	0.998885528	0.8571380904278996
ALDD21	0.998885528	0.8571380904279136
RE3012C	0.998885528	0.8571380904278951
ALDD7	0.998885528	0.8571380904279002
ALDD3C161_c	0.998885528	0.8571380904279002
IMACTD	0.998885528	0.8571380904279002
COALDDH	0.998885528	0.857138090427898
DPNSPAD	0.998885528	0.7581954863392104
PHHL2	0.998885528	0.5476856811036543
4H3NALDD	0.998885528	0.8571380904278942
4HALDD_1	0.998885528	0.8571380904278945
CBL2OR	0.998885528	0.602454695024931
6TINS5MPOR	0.998885528	0.7581954863392104
PYLALDOX	0.998885528	0.8571380904279158
4HGLSD	0.998885528	0.8571380904278945
CDP4D6DGLCRx	0.998885528	0.7581954863392104
AM6SAD	0.998885528	0.8571380904278969
ALDD3C7_c	0.998885528	0.8571380904279002
3MOX4HOXPGALDOX	0.998885528	0.857138090427894
AASAD3	0.998885528	0.8571380904278956
r0688	0.998885528	0.8571380904279366
ALDH_1	0.998885528	0.8571380904279002
MACOXO	0.998885528	0.857138090427894
ALDD9	0.998885528	0.8571380904279016
r0558	0.998885528	0.8571380904278956
GDBTALDH	0.998885528	0.8571380904279025
ALDD5	0.998885528	0.8571380904279149
ALDD4x	0.998885528	0.8571380904279002
GG15DAPDxr	0.998885528	0.8571380904278996
FAOXOHMC10DC10c	0.998885528	0.926366993935027
HP5CD_1	0.998885528	0.7777706536722173
UACMAMO	0.998885528	0.926366993935027
RADH3	0.998885528	0.8571380904279211
RE2333C	0.998885528	0.8571380904278951
DMSOR3	0.998885528	0.7581954863392104
FAOXOHC22C22DCc	0.998885528	0.8852533798408153
CHMSDH	0.998885528	0.7581954863392104
NABTNO	0.998885528	0.8571380904279036
34DHXMANDACOX	0.998885528	0.8571380904278938
RADH	0.998885528	0.8571380904279173
VNDH_3	0.998885528	0.8571380904278938
VNDH	0.998885528	0.8571380904279349
RE2152C	0.998885528	0.9263669939350323
HMSD2	0.998885528	0.8571380904279002
HMSD	0.998885528	0.8781374483558633
5HOXINDACTOX	0.998885528	0.8571380904278945
RE2334C	0.998885528	0.8571380904278951
PHCD	0.998885528	0.7777706536722234
RE2335C	0.998885528	0.8571380904278951
QOR1	0.998885528	0.7581954863392104
FAOXOHC16C16DCc	0.998885528	0.8852533798408144
QOR2	0.998885528	0.7581954863392104
HP5CD	0.998885528	0.8248079536238277
QOR3	0.998885528	0.7581954863392104
DIDP	0.99888283	0.676108075874692
FADD17	0.9988780239999999	0.6707816799133819
INSt2pp	0.99887649	0.6737222261455247
INSt3pp	0.99887649	0.6737222261455247
HMR_4079	0.998875524	0.8618543513486279
RE2768C	0.9988732600000001	0.8318973901482134
UDUPP	0.9988725199999999	0.5
PAN4PP	0.9988695340000001	0.5669583937162196
MECDPDH	0.9988693359999999	0.6708397483978443
KAS6	0.9988672359999999	0.9977370959802154
KAS5	0.9988672359999999	0.9974374987882395
KAS1	0.9988672359999999	0.9968559353401834
THMtrbc	0.998862922	0.4999999999999999
CAMPP	0.9988604820000001	0.6761080758746905
FPGS7	0.9988603460000001	0.8347764019416316
ACLSa	0.9988577399999998	0.799988458653159
ACLSa_1	0.9988577399999998	0.790558009994138
THMPP	0.998856608	0.5
kaasIII	0.9988525879999999	0.560112033611204
KAS15	0.9988525879999999	0.560112033611204
r1382	0.9988506819999999	0.7956953004864799
ILEt3pp	0.9988482839999999	0.6737222261455247
PACOAT	0.9988481219999998	0.6324281587337933
12HPETATP	0.998846028	0.8451472875158104
ESTRAABCtc	0.998846028	0.8451472875158021
RSVATPtu	0.998846028	0.8451472875157914
IBUP_Stbc	0.998846028	0.8451472875157914
6HSMVACIDteb	0.998846028	0.8451472875158125
ICDCHOLabc	0.998846028	0.8451472875157914
r1520	0.998846028	0.8451472875157914
ESTRADIOLGLCt2	0.998846028	0.8451472875158021
ICLIPAabcpp	0.998846028	0.8451472875157914
DHGLZABCt	0.998846028	0.8451472875158056
6MELVACtbc	0.998846028	0.8451472875158125
r1521	0.998846028	0.8451472875157914
7BHGLZABCt	0.998846028	0.8451472875158126
DIGALSGALSIDEATPte	0.998846028	0.845147287515805
7AHGLZABCt	0.998846028	0.8451472875158126
DSPVSteb	0.998846028	0.8451472875158037
ISOP3PT	0.998846028	0.8451472875158147
ISOLVSTtbc	0.998846028	0.8451472875157914
r1526	0.998846028	0.848519976577023
12HARACHDte	0.998846028	0.8451472875158105
7DHCDCHOLabc	0.998846028	0.8451472875158126
r1531	0.998846028	0.8485199765770227
6OHFVSteb	0.998846028	0.8451472875158125
12DHCHOLabc	0.998846028	0.8451472875158105
7BHGLZGLCABCt	0.998846028	0.8451472875158126
7DHCHOLabc	0.998846028	0.8451472875158126
ISOCHOLabc	0.998846028	0.8451472875157914
RSVLACteb	0.998846028	0.8451472875157914
DVALabcpp	0.998846028	0.8451472875157914
EPOXTACteb	0.998846028	0.8451472875158023
7DHCHSTEROLt	0.998846028	0.8451472875158126
CE2049te	0.998846028	0.845147287515813
CE2211te	0.998846028	0.845147287515813
CE2445t	0.998846028	0.845147287515813
CE2510ABCt	0.998846028	0.845147287515813
r1525	0.998846028	0.8451472875158048
CE2510t	0.998846028	0.845147287515813
ECTOINEabc	0.998846028	0.8451472875158028
CE2513ATP	0.998846028	0.8451472875157914
CE2537ABCt	0.998846028	0.845147287515813
CE2537ATP	0.998846028	0.845147287515813
CE4843t	0.998846028	0.8451472875158025
CE4877te	0.998846028	0.8451472875158131
ECTOabcpp	0.998846028	0.8451472875158028
6EPSteb	0.998846028	0.8451472875158125
CE7082ATP	0.998846028	0.8451472875158134
CE5025t	0.998846028	0.8451472875158131
EIC21114TRte	0.998846028	0.8451472875158027
CE5026t	0.998846028	0.8451472875158131
CE7081tm	0.998846028	0.8451472875158134
CE5072te	0.998846028	0.8451472875158131
HPDECEte	0.998846028	0.8451472875157914
CE6247t	0.998846028	0.8451472875158134
CE2006te	0.998846028	0.8451472875158129
CE1447te	0.998846028	0.8451472875158129
CE7083t	0.998846028	0.8451472875158134
CE0328t	0.998846028	0.8451472875158094
IBUPGLUCtpvb	0.998846028	0.8451472875157914
12HTACRtu	0.998846028	0.8451472875158105
S3MEACMPtev	0.998846028	0.8451472875157914
EANDRSTRNte	0.998846028	0.8451472875158029
HYOCHOLabc	0.998846028	0.8451472875157914
6BHGLZABCt	0.998846028	0.8451472875158125
6BHGLZGLCABCt	0.998846028	0.8451472875158125
CELabc	0.998846028	0.8451472875158125
r1522	0.998846028	0.8451472875157914
6HMSMVACIDteb	0.998846028	0.8451472875158125
6CSMVACIDteb	0.998846028	0.8451472875158125
CE1352te	0.998846028	0.8451472875158129
ECA4COLIPAabctex	0.998846028	0.8451472875158029
CE1243ATP	0.998846028	0.8451472875158129
ENLIPAabctex	0.998846028	0.8451472875158024
CEL6abc	0.998846028	0.8451472875158125
CE7172ATP	0.998846028	0.8451472875158134
CE7096te	0.998846028	0.8451472875158134
CE7090te	0.998846028	0.8451472875158134
CE1273t1	0.998846028	0.8451472875158129
CE7085te	0.998846028	0.8451472875158134
CE1297t	0.998846028	0.8451472875158129
CE2047te	0.998846028	0.845147287515813
DIPEPabc13	0.998846028	0.845147287515794
7HPVSteb	0.998846028	0.8451472875158126
MEPIVESSte	0.998846028	0.7254663349504092
DLEUabcpp	0.998846028	0.8451472875157914
ACHVESSEC_1	0.998846028	0.8451472875158146
ACHVESSEC	0.998846028	0.725466334950415
r1533	0.998846028	0.8485199765770227
r1532_1	0.998846028	0.8451472875158136
MHGLZABCt	0.998846028	0.8451472875157914
DORNabcpp	0.998846028	0.8451472875157914
r1532	0.998846028	0.8485199765770227
MERACMPthc	0.998846028	0.8451472875157914
MERACMPtep	0.998846028	0.8451472875157914
MEPNabcpp	0.998846028	0.8451472875157914
MEPIVESSte_cho	0.998846028	0.8451472875157914
r1531_1	0.998846028	0.8451472875158136
DPROabcpp	0.998846028	0.8451472875157914
C03681te	0.998846028	0.8451472875158128
C03990ATP	0.998846028	0.8451472875158136
MDZtu	0.998846028	0.8451472875157914
C04483t1	0.998846028	0.8451472875158071
C04717ATP	0.998846028	0.8451472875158128
C04805ATP	0.998846028	0.8451472875158128
C05298te	0.998846028	0.8451472875158128
C05299te	0.998846028	0.8451472875158128
C05301te	0.998846028	0.8451472875158128
C05302te	0.998846028	0.8451472875158128
C05463t1	0.998846028	0.8451472875157914
C05769te	0.998846028	0.8451472875158128
BLAMDabcpp	0.998846028	0.8451472875158154
BILGLCURte	0.998846028	0.8451472875158148
BILDGLCURte	0.998846028	0.8451472875158148
ACMPGLUTtep	0.998846028	0.8451472875158147
PYOVDtex	0.998846028	0.8451472875157914
Pe13_HSABCt	0.998846028	0.8451472875157914
r2505	0.998846028	0.8451472875158136
DMSO2abcpp	0.998846028	0.8451472875158046
r1533_1	0.998846028	0.8451472875158136
11DOCRTSLte	0.998846028	0.8451472875158104
11DOCRTSTRNte	0.998846028	0.8451472875158104
DODECANACt	0.998846028	0.845147287515804
ATVACIDtu	0.998846028	0.8451472875158157
ATVLACtu	0.998846028	0.8451472875158157
AU1abcpp	0.998846028	0.8451472875158157
Am1CSAteb	0.998846028	0.8451472875158154
BALAALAabcpp	0.998846028	0.8451472875158156
BALABALAabcpp	0.998846028	0.8451472875158155
DLYSabcpp	0.998846028	0.8451472875157914
BALAGLYabcpp	0.998846028	0.8451472875158155
BALALEUabcpp	0.998846028	0.8451472875158154
ACMPtu	0.998846028	0.8451472875158147
ACMPthc	0.998846028	0.8451472875158147
ACMPGLUthc	0.998846028	0.8451472875158147
ACMPGLUtep	0.998846028	0.8451472875158147
MOPSabc	0.998846028	0.8451472875157914
DOPA3GLCURt	0.998846028	0.8451472875158039
DOPA4GLCURt	0.998846028	0.8451472875158039
ACMPGLUTthc	0.998846028	0.8451472875158147
C05770te	0.998846028	0.8451472875158128
MCBTFabcpp	0.998846028	0.8451472875158
DJENKabc	0.998846028	0.8451472875158048
DIPEPabc14	0.998846028	0.8451472875157938
LIPABabcpp	0.998846028	0.8451472875157914
LIPAAabcpp	0.998846028	0.8451472875157914
RETABCtc	0.998846028	0.8451472875157914
DIPEPabc12	0.998846028	0.8451472875157914
CARNabcpp	0.998846028	0.8451472875158136
LEULEUabcpp	0.998846028	0.8451472875157914
LEUKTRB4WOHt	0.998846028	0.8451472875157914
LEUKTRB4WCOOHt	0.998846028	0.8451472875157914
LEUKABCtc	0.998846028	0.8451472875157914
DIPEPabc11	0.998846028	0.8451472875157939
LCA3Sabc	0.998846028	0.8451472875157914
LCA3Gte	0.998846028	0.8451472875157914
LCA24Gte	0.998846028	0.8451472875157914
CBIabc	0.998846028	0.8451472875158135
CBIuabcpp	0.998846028	0.8451472875158135
CBL1HBIabc	0.998846028	0.8451472875158134
CBL1abc	0.998846028	0.8451472875158134
CBL1abcpp	0.998846028	0.8451472875158134
CBL2abc	0.998846028	0.8451472875158134
LANTHabc	0.998846028	0.8451472875157914
DIPEPabc10	0.998846028	0.8451472875157939
DIPEPabc1	0.998846028	0.8451472875158149
CDCA24Gte	0.998846028	0.845147287515813
CDCA3Gte	0.998846028	0.8451472875158129
7KILTCHOLATP	0.998846028	0.8451472875158126
LIPACabcpp	0.998846028	0.8451472875157914
CA3Sabc	0.998846028	0.845147287515814
DIPEPabc9	0.998846028	0.845147287515794
DIPEPabc2	0.998846028	0.8451472875158149
MANTTRabc	0.998846028	0.8451472875157914
MANTRabc	0.998846028	0.8451472875157914
MANBabc	0.998846028	0.8451472875157914
DIPEPabc8	0.998846028	0.8451472875157942
DIPEPabc7	0.998846028	0.8451472875158149
C14768ATP	0.998846028	0.8451472875158128
C14769td2	0.998846028	0.8451472875158128
C14770ATP	0.998846028	0.8451472875158128
C14771ATP	0.998846028	0.8451472875158128
C14825ATP	0.998846028	0.8451472875158128
C14826ATP	0.998846028	0.8451472875158128
DIPEPabc6	0.998846028	0.8451472875158152
DIPEPabc5	0.998846028	0.8451472875158152
LYSGLUGLYtr	0.998846028	0.8451472875157914
LVSTPGPtu	0.998846028	0.8451472875157914
LVSTACIDtu	0.998846028	0.8451472875157914
LTHSTRLABCt	0.998846028	0.8451472875157914
LSTNtu	0.998846028	0.8451472875157914
DIPEPabc4	0.998846028	0.8451472875158136
LMN2abc	0.998846028	0.8451472875157914
LIPTabc	0.998846028	0.8451472875157914
LIPAabctex	0.998846028	0.8451472875157914
LIPAabcpp	0.998846028	0.8451472875157914
CA24Gte	0.998846028	0.8451472875158142
DIPEPabc3	0.998846028	0.8451472875158149
6AHGLZABCt	0.998846028	0.8451472875158125
CHOLATEt3	0.998846028	0.8451472875158118
ESTRIOLATP	0.998846028	0.8451472875158021
GLYGLYabcpp	0.998846028	0.8451472875157929
CYSIabcpp	0.998846028	0.8451472875158083
GM2LIPAabctex	0.998846028	0.8451472875157925
GM2LIPAabcpp	0.998846028	0.8451472875157914
GM1LIPAabctex	0.998846028	0.8451472875157926
GM1LIPAabcpp	0.998846028	0.8451472875157914
GLZABCteb	0.998846028	0.8451472875157926
1513TACRtu	0.998846028	0.8451472875158105
GLYSERabcpp	0.998846028	0.8451472875157927
GLYPHEabcpp	0.998846028	0.8451472875157927
THYOCHOLabc	0.998846028	0.8451472875157914
GLYMETtr	0.998846028	0.8451472875157938
GLYMETabcpp	0.998846028	0.8451472875157927
3ISPVSteb	0.998846028	0.8451472875158117
GLYGLYGLNtr	0.998846028	0.8451472875157929
TCA3Sabc	0.998846028	0.8451472875157914
3HSMVACIDteb	0.998846028	0.8451472875158117
GLYGLUabcpp	0.998846028	0.8451472875157929
GLYGLNtr	0.998846028	0.845147287515794
GLYGLNabcpp	0.998846028	0.845147287515793
3HPVSteb	0.998846028	0.8451472875158117
3HPVSTETteb	0.998846028	0.8451472875158117
1531TACRteb	0.998846028	0.8451472875158105
15DMTtu	0.998846028	0.8451472875158105
15HPETATP	0.998846028	0.8451472875158105
pentso3abcpp	0.998846028	0.8451472875157914
3HLVSTACtbc	0.998846028	0.8451472875158117
17AHPRGNLONEte	0.998846028	0.8451472875158105
TRIPVSteb	0.998846028	0.8451472875157914
THRNTt	0.998846028	0.8451472875157914
13DMTtu	0.998846028	0.8451472875158105
13DAMPPabcpp	0.998846028	0.8451472875158105
CYSAMPtev	0.998846028	0.8451472875158083
HCA24Gte	0.998846028	0.8451472875157914
HC02220te	0.998846028	0.8451472875158136
HC02196te	0.998846028	0.8451472875158136
HC02195te	0.998846028	0.8451472875158136
HC02194te	0.998846028	0.8451472875158136
TCDCA3Sabc	0.998846028	0.8451472875157914
CRVSATPthc	0.998846028	0.8451472875158094
CRVSATPtu	0.998846028	0.8451472875158094
CRVSM1teb	0.998846028	0.8451472875158094
CRVSM23teb	0.998846028	0.8451472875158093
CRVSM24teb	0.998846028	0.8451472875158093
CSASULPteb	0.998846028	0.8451472875158091
CSAtu	0.998846028	0.8451472875158093
TCHOLABCtc	0.998846028	0.8451472875157914
r1026	0.998846028	0.8451472875158064
TCHOLAt3	0.998846028	0.8451472875157914
r0993	0.998846028	0.8451472875158128
TDCA3Sabc	0.998846028	0.8451472875157914
TETDECA511ACt	0.998846028	0.8451472875157914
GUDPTNabcpp	0.998846028	0.8451472875157916
GUDCA3Sabc	0.998846028	0.8451472875157916
GUDACabcpp	0.998846028	0.8451472875157917
THCHOLSTOICATP	0.998846028	0.8451472875157914
THEXDDte	0.998846028	0.8451472875157914
THIOGabc	0.998846028	0.8451472875157914
3MOXTYRESSte	0.998846028	0.7254663349504243
GTACMPtev	0.998846028	0.8451472875157922
17AHPRGSTRNte	0.998846028	0.8451472875158105
18HARACHDte	0.998846028	0.8451472875158107
GLUCANabc	0.998846028	0.8451472875157945
TXB2t	0.998846028	0.8451472875157914
FOLABCCte	0.998846028	0.8451472875157987
21HPRGNLONEt1	0.998846028	0.8451472875158107
FERXAabc	0.998846028	0.8451472875157993
FERRICHabc	0.998846028	0.8451472875157993
FEROXGFEabcpp	0.998846028	0.8451472875157994
FEROXEFEabcpp	0.998846028	0.8451472875157994
FEROXBFEabcpp	0.998846028	0.8451472875157996
FEOXAMabcpp	0.998846028	0.8451472875157996
FECRMabcpp	0.998846028	0.8451472875157997
FECRMabc	0.998846028	0.8451472875157997
FECHEabcpp	0.998846028	0.8451472875157998
FE3HOXabcpp	0.998846028	0.8451472875158
DESFVSteb	0.998846028	0.8451472875158064
31DMTtu	0.998846028	0.8451472875158113
VITEtl	0.998846028	0.8451472875158156
FBACabcpp	0.998846028	0.8451472875158007
2HATVACIDGLUCteb	0.998846028	0.845147287515811
UCHOLabc	0.998846028	0.8451472875157914
DARGabcpp	0.998846028	0.8451472875158156
DASNabcpp	0.998846028	0.8451472875158157
UDCA3Sabc	0.998846028	0.8451472875157914
2HATVACIDteb	0.998846028	0.845147287515811
2HATVLACGLUCteb	0.998846028	0.845147287515811
2HATVLACteb	0.998846028	0.845147287515811
DCA24Gte	0.998846028	0.8451472875158075
DCA3Gte	0.998846028	0.8451472875158075
DCA3Sabc	0.998846028	0.8451472875158074
35DSMVteb	0.998846028	0.8451472875158113
TUNGSabcpp	0.998846028	0.8451472875157914
GLUCAN2abc	0.998846028	0.8451472875157944
TUDCA3Sabc	0.998846028	0.8451472875157914
XYLBabc	0.998846028	0.8451472875157914
XYLANabc	0.998846028	0.8451472875157914
XYL3abc	0.998846028	0.8451472875157914
GLCMAN6abc	0.998846028	0.8451472875157953
GLCMAN4abc	0.998846028	0.8451472875157953
GLCGLYCabcpp_syn	0.998846028	0.8451472875157953
GLC3MEACPtev	0.998846028	0.8451472875157954
XOLDIOLONEATP	0.998846028	0.8451472875157914
GDCA3Sabc	0.998846028	0.845147287515796
GCHOLAt3	0.998846028	0.845147287515796
GCDCA3Sabc	0.998846028	0.8451472875157962
GCA3Sabc	0.998846028	0.8451472875157963
GALMAN6abc	0.998846028	0.8451472875157967
GALMAN4abc	0.998846028	0.8451472875157968
TSACGLUCtev	0.998846028	0.8451472875157914
TSACMSULtev	0.998846028	0.8451472875157914
TSTSTERONEGLCte	0.998846028	0.8451472875157914
3DHLCAabc	0.998846028	0.8451472875158116
XOL7AONEATP	0.998846028	0.8451472875157914
XOL7AH3ATP	0.998846028	0.8451472875157914
G3Pabc	0.998846028	0.8451472875157914
3DHDCAabc	0.998846028	0.8451472875158116
3DHCHOLabc	0.998846028	0.8451472875158116
1MNCAMti	0.998846028	0.8451472875158107
3DHCDCHOLabc	0.998846028	0.8451472875158116
FVSteb	0.998846028	0.8451472875157979
WHARACHDt	0.998846028	0.8451472875157914
HCA6Gte	0.998846028	0.8451472875157914
CRGLZABCt	0.998846028	0.8451472875158098
5OXPROabcpp	0.998846028	0.8451472875158123
HMR_0375	0.998846028	0.8451472875157914
SPHMYLN18116_hs_ATPt	0.998846028	0.8451472875157914
HMR_0431	0.998846028	0.8451472875158137
HMR_0427	0.998846028	0.8451472875158069
HMR_0423	0.998846028	0.8451472875157914
HMR_0419	0.998846028	0.8451472875157914
HMR_0415	0.998846028	0.8451472875158148
HMR_0395	0.998846028	0.8451472875158139
HMR_0391	0.998846028	0.8451472875158137
SPHMYLN18117_hs_ATPt	0.998846028	0.8451472875157914
HMR_0387	0.998846028	0.8451472875158139
SPHMYLN181181_hs_ATPt	0.998846028	0.8451472875157914
HMR_0383	0.998846028	0.8451472875158137
SPHMYLN18118_hs_ATPt	0.998846028	0.8451472875157914
HMR_0371	0.998846028	0.8451472875157914
HDCA24Gte	0.998846028	0.8451472875157914
HMR_0367	0.998846028	0.8451472875158109
HMR_0363	0.998846028	0.8451472875157914
HMR_0359	0.998846028	0.8451472875158027
HMR_0347	0.998846028	0.8451472875158142
SPHMYLN181201_hs_ATPt	0.998846028	0.8451472875157914
HMR_0343	0.998846028	0.8451472875157914
CHSTEROLt	0.998846028	0.8451472875158116
CHSTEROLt_1	0.998846028	0.8451472875158117
HMR_0329	0.998846028	0.845147287515814
SPHMYLN18120_hs_ATPt	0.998846028	0.8451472875157914
HMR_0325	0.998846028	0.845147287515814
SPHMYLN18121_hs_ATPt	0.998846028	0.8451472875157914
SPHMYLN181221_hs_ATPt	0.998846028	0.8451472875157914
HMR_0435	0.998846028	0.8451472875158137
SPHMYLN181161_hs_ATPt	0.998846028	0.8451472875157914
HMR_0439	0.998846028	0.8451472875158139
HMR_0469	0.998846028	0.8451472875157914
5OHFVSteb	0.998846028	0.8451472875158123
SALCHS2FEabcpp	0.998846028	0.8451472875157914
5HTRPVESSEC_1	0.998846028	0.8451472875158123
5HTRPVESSEC	0.998846028	0.7254663349504225
5HPETATP	0.998846028	0.8451472875158121
DHEAte	0.998846028	0.8451472875158057
5EIPENCte	0.998846028	0.8451472875158123
ESTRIOLGLCte	0.998846028	0.845147287515802
SERGLUGLNtr	0.998846028	0.8451472875157914
ESTRONEGLCt	0.998846028	0.845147287515802
CGMPt	0.998846028	0.8451472875158113
5ADTSTSTERONEGLCte	0.998846028	0.8451472875158121
56EPPVSteb	0.998846028	0.8451472875158121
56DHPVSteb	0.998846028	0.8451472875158121
DHEASABCCte	0.998846028	0.8451472875158057
ESTRONEte	0.998846028	0.845147287515802
4PYRDX	0.998846028	0.8451472875158121
ESTROSABCCte	0.998846028	0.8451472875158018
ESTRSABCtc	0.998846028	0.845147287515802
SMIA1Eabc	0.998846028	0.8451472875157914
r1519	0.998846028	0.8451472875158025
SMVACIDATPteb	0.998846028	0.8451472875157914
SMVtu	0.998846028	0.8451472875157914
r1518	0.998846028	0.8451472875157914
SPHMYLN180241_hs_ATPt	0.998846028	0.8451472875157914
SPHMYLN18114_hs_ATPt	0.998846028	0.8451472875157914
SPHMYLN18115_hs_ATPt	0.998846028	0.8451472875157914
HMR_0321	0.998846028	0.8451472875158043
SPHMYLN18122_hs_ATPt	0.998846028	0.8451472875157914
HMR_0317	0.998846028	0.845147287515804
DHBSZ3FEabcpp	0.998846028	0.8451472875158001
4HATVACIDteb	0.998846028	0.8451472875158119
CMCBTFabcpp	0.998846028	0.8451472875158007
4GLU56DIHDINDt	0.998846028	0.8451472875158119
4BHGLZABCt	0.998846028	0.8451472875158119
r1514	0.998846028	0.8451472875158156
1331TACRteb	0.998846028	0.8451472875158105
SULPACMPtev	0.998846028	0.8451472875157914
HISTAVESSEC_1	0.998846028	0.8451472875157914
HISTAVESSEC	0.998846028	0.7254663349503996
COLIPABabcpp	0.998846028	0.8451472875158104
COLIPAPabctex	0.998846028	0.84514728751581
COLIPAabcex	0.998846028	0.8451472875158101
COLIPAabcpp	0.998846028	0.8451472875158101
COLIPAabcpp_kt	0.998846028	0.8451472875157914
COLIPAabcppmin	0.998846028	0.84514728751581
COLIPAabctex	0.998846028	0.8451472875158104
HISHISabcpp	0.998846028	0.8451472875157914
HISGLYabcpp	0.998846028	0.8451472875157914
COPROSTabc	0.998846028	0.84514728751581
HEXDTRte	0.998846028	0.8451472875157914
HEXDIACATP	0.998846028	0.8451472875157914
TACRtu	0.998846028	0.8451472875157914
CPGNabcpp	0.998846028	0.8451472875158099
r1028	0.998846028	0.8451472875157914
DGUDBUTNabcpp	0.998846028	0.845147287515806
3OHACMPtev	0.998846028	0.8451472875158118
HDCA6Gte	0.998846028	0.8451472875157914
HMR_0194	0.998846028	0.8451472875158142
4HATVLACteb	0.998846028	0.8451472875158119
HMR_0311	0.998846028	0.845147287515814
HMR_0207	0.998846028	0.8451472875158137
HMR_0307	0.998846028	0.845147287515814
SPHMYLN18123_hs_ATPt	0.998846028	0.8451472875157914
HMR_0303	0.998846028	0.845147287515814
SPHMYLN1824_hs_ATPt	0.998846028	0.8451472875157914
SPHMYLN1825_hs_ATPt	0.998846028	0.8451472875157914
SPHMYLN_HsATPte	0.998846028	0.8451472875157914
HMR_0299	0.998846028	0.845147287515814
SPHS1Pt2e	0.998846028	0.8451472875157914
4HPROLTabcpp	0.998846028	0.845147287515812
SPRMabc	0.998846028	0.8451472875157914
HMR_0291	0.998846028	0.8451472875158137
4HPRODCabcpp	0.998846028	0.845147287515812
HMR_0287	0.998846028	0.8451472875158156
HMR_0281	0.998846028	0.845147287515814
DHCHOLESTANATEATP	0.998846028	0.8451472875158059
HMR_0277	0.998846028	0.8451472875157914
HMR_0273	0.998846028	0.8451472875158137
HMR_0261	0.998846028	0.8451472875157914
HMR_0257	0.998846028	0.8451472875158137
CLIPAabctex	0.998846028	0.8451472875157914
STACMPtev	0.998846028	0.8451472875157914
HMR_0243	0.998846028	0.8451472875158137
r1517	0.998846028	0.8451472875157914
HMR_0239	0.998846028	0.8451472875157914
HMR_0235	0.998846028	0.845147287515814
HMR_0215	0.998846028	0.8451472875157914
HMR_0211	0.998846028	0.845147287515814
HMR_0247	0.998846028	0.845147287515814
CE2209te	0.998846028	0.845147287515813
ACOLIPAabctex	0.998846028	0.8451472875158147
PGLYCABCte	0.998846028	0.8451472875157914
PPATabc	0.998846028	0.8451472875157914
PRISTte	0.998846028	0.8451472875157914
PRGNLONEte	0.998846028	0.8451472875157914
PCHOLPALME_HSABCt	0.998846028	0.8451472875157914
PG1819Z160t	0.998846028	0.8451472875157914
PAFABCt	0.998846028	0.8451472875157914
AEPabcpp	0.998846028	0.8451472875158109
PG18111Z160t	0.998846028	0.8451472875157914
ALAGLNtr	0.998846028	0.8451472875158152
ALAHISabcpp	0.998846028	0.8451472875158152
ARBTNabcpp	0.998846028	0.8451472875158156
PCHOLET_HSABCt	0.998846028	0.8451472875157914
[truncated: 1 more rows]
