# Supplementary material for: Teasing out missing reactions in genome-scale metabolic networks through hypergraph learning
Source: Nat Commun. 2023 Apr 25;14:2375. doi: 10.1038/s41467-023-38110-7 (PMC10130184; doi:10.1038/s41467-023-38110-7)
Supplement: Supplementary file 4 — Source Data [file 41467_2023_38110_MOESM4_ESM.zip › Source Data/Supplementary Figure 8/giri/PSD.csv]

	predicted scores	similarity max
HPOXR	0.9999646	0.9622575633867939
ADNCYC	0.9999632999999999	0.577382282845081
DADNC	0.9999605880000001	0.666678988045191
H2CO3D	0.999951254	0.577382282845089
ADK2	0.9999469120000001	0.5
PPItex	0.9999432	0.5547072937077531
ACS	0.9999384039999999	0.6666666666666667
NTD7	0.9999376059999999	0.6123724356957946
AP4AS	0.9999372259999999	0.6761057301568538
NADHHR	0.999934914	0.47579162377266515
NADHHS	0.999934914	0.47579162377266515
NTPP2_1	0.99993257	0.8944569472149942
UDUPP	0.999931372	0.5
NTPP8_1	0.99993082	0.8944569472149944
SOR	0.9999306200000001	0.5772862365526374
ACS_1	0.999929788	0.6546329282197103
AMPt6	0.9999278799999999	0.6431983650926556
NADPHHR	0.9999268179999999	0.4757916237726654
NADPHHS	0.9999268179999999	0.4757916237726654
GLYTA	0.9999264179999999	0.5000092410339065
ADK2_1	0.99992596	0.5751856538907925
ATPADT	0.99992292	0.6123724356957947
AMPDA	0.9999197580000001	0.6741876282703839
SFRR	0.9999185279999999	0.6804222009985166
ACCOAS	0.99991776	0.9428613196625055
FMNAT_1	0.999914502	0.8944569472149931
SUCCACT	0.9999144440000001	0.6666666666666667
NH4OHDs	0.99991222	0.5773822828450921
AACLAM	0.999911236	0.6123724356957947
AADa	0.999911236	0.6123724356957947
NMNAT	0.9999111839999999	0.6324239694889087
ANNAT	0.9999111839999999	0.7499584095824239
AP3S	0.99991115	0.7745708983650426
G3PT	0.999910064	0.75
AFAT	0.999906502	0.9486885597873093
GLUGLUr	0.999906026	0.6123724356957946
NI2tpp	0.9999057820000001	0.7071067811865475
G3PCT	0.999905668	0.5999733847894172
MCD	0.9999052199999999	0.6859943405700353
PPGPPDP	0.9999048399999999	0.5000092410338938
PpGppP	0.9999048399999999	0.5000092410338937
PDE5	0.9999023360000001	0.6708427104112428
NADS1_1	0.9999023039999999	0.9258420998937275
NH4t_1	0.99990173	0.5547072937077531
NH4t3r	0.99990173	0.6030318078328443
ASPtpp	0.99989995	0.7071067811865475
NTD4	0.999898978	0.6123724356957946
ACTF	0.99989892	0.6123724356957947
G3PA	0.99989892	0.6123724356957947
r0068	0.99989774	0.5751856538907912
SUCD1	0.9998973899999999	0.5
FRD	0.9998973899999999	0.5
PPDK	0.999896538	0.6761057301568483
GUAC	0.999896302	0.6708055188560459
AP4AH1	0.9998962500000002	0.7499584095824522
PPGPPDP_c	0.9998957800000001	0.5999733847894166
GDPTPDP	0.999895158	0.5000092410338938
CPMPS	0.999895158	0.6708427104112457
CMPt6	0.999894748	0.5547072937077531
G3PCT_2	0.99989466	0.5500919802674726
G3PCT_1	0.999893288	0.5
AP3AH	0.9998926879999999	0.7499584095824529
TPHAP	0.9998926879999999	0.8120363351381875
DNTP	0.9998926879999999	0.7499584095824529
ACOATA	0.999892468	0.6123724356957947
PIt2r	0.9998897079999999	0.666678988045192
PPGPPDPE	0.999889234	0.8326937134846897
NPH	0.99988905	0.9805794212984911
AP4AH	0.9998885339999999	0.7070832560503406
CPK1	0.99988825	0.5477407793910685
ADNK1	0.9998881799999999	0.5999733847894231
ACOAH	0.9998877	0.7303210391880881
GLY3Pt2	0.9998868399999999	0.566960181781631
ACOAM	0.999886678	0.6024316243098395
r0097	0.999886678	0.6024316243098385
BPNT_1	0.999886328	0.8944569472149958
PYRDC	0.9998853000000001	0.7559469090421741
NH4t3pp	0.9998839499999999	0.7071067811865475
NH4tpp_1	0.9998839499999999	0.7071067811865475
PFL	0.9998827020000001	0.6123724356957947
FADDP	0.999879048	0.7499584095824496
SO3t	0.99987765	0.5547072937077531
ASNS2	0.99987724	0.7559189665055476
FAO2	0.9998752200000001	0.9978401771857784
NTP3e_1	0.9998694960000002	0.9129012989851181
FDH6	0.999868502	0.727613994375873
DAPAL	0.9998670279999999	0.6761057301568366
2AMACHYD	0.9998670279999999	0.6708427104112458
DAPAL_1	0.9998670279999999	0.6708427104112458
PDH2	0.999862606	0.6172280665958175
GTPHL	0.99986248	0.516529496217702
Ht	0.99986131	0.7844745779087801
FORMCOAL	0.9998607360000001	0.6666666666666667
AADb	0.9998606139999999	0.5
OAADC	0.999858944	0.6859943405700353
NADPHXD	0.99985839	0.5249945428016878
FAO1	0.9998564440000001	0.9971055882056197
FACOAL60i	0.9998554260000001	0.7216878364870323
PPIabc	0.9998532019999999	0.8451462212864653
PPIuabcpp	0.9998532019999999	0.8451462212864653
SERHL	0.999852704	0.5773822828450911
HMR_7197	0.999852704	0.5773822828450899
FAO10	0.999851518	0.9966534913490154
FAO11	0.9998505440000001	0.9956473453807007
GLUDy	0.999848898	0.755918966505531
GLUDC	0.9998484779999999	0.6859943405700353
PGAM1_PhosHydro	0.99984506	0.670842710411247
APDH	0.999844132	0.6741876282703843
GDPDPK	0.99984401	0.599973384789422
PYRt2	0.99984398	0.5669601817816305
CYTK1	0.999842574	0.5
DUTPDP	0.9998420639999999	0.5999733847894145
CYTK7	0.999841816	0.5
AKO	0.9998399040000001	0.5000000000000001
FEROc	0.9998396100000001	0.8810611997371616
NADHXD	0.9998392060000001	0.5249945428016877
TBT	0.99983772	0.4999999999999999
PTAr	0.999836526	0.6123724356957947
FACOAL180	0.9998353200000001	0.7216878364870323
H2O2syn	0.999835168	0.7171155791528256
GUACYC	0.9998336560000001	0.7697932453655657
HMR_0156	0.999832466	0.6666666666666667
DECACID	0.9998323360000001	0.8675008825366398
OCTEDECACID	0.9998323360000001	0.8738653626984447
DODECACID	0.9998323360000001	0.8710269895525199
HEXEDECACID	0.9998323360000001	0.8734853853405604
TETDECACID	0.9998323360000001	0.8726822327623941
HEXDECACID	0.9998323360000001	0.8734853853405604
OCTDECACID	0.9998323360000001	0.8738653626984447
AKGDH	0.999832248	0.6666666666666667
PPANA	0.9998314739999999	0.8165116714728857
DCTPD2	0.99983038	0.7070832560503537
GP4GH	0.9998300500000001	0.7070832560503538
NTP7	0.999829132	0.7171155791528357
GTPDPK	0.9998290859999999	0.599973384789422
GDPDPKE	0.9998290859999999	0.8215701713722774
CYSCYSr	0.9998278260000001	0.6123724356957946
HMR_0188	0.999827724	0.7216878364870323
OXGDC	0.999827354	0.6859943405700353
FACOAL40t2pp	0.99982708	0.7499999999999999
HMR_0180	0.9998262600000001	0.7216878364870323
GLYK1	0.9998257200000001	0.8944569472149881
CBMKr2	0.999822876	0.6556158076690819
CBMKr	0.999822876	0.7746023987810741
DPCOAK_1	0.9998221660000001	0.8944569472149881
UMPK2	0.9998220339999999	0.5
CYTDK1	0.999821832	0.599973384789422
CYTDK1_1	0.999821734	0.5
ACALD	0.9998210359999999	0.731126155013931
ASPA1	0.9998198720000001	0.5000092410339066
PYRt2rpp	0.999818812	0.6737223316262297
ADPT	0.999817628	0.5
THIH	0.999816786	0.8164512992494802
NTRLASE3	0.999814982	0.7559469090421788
OCTNLL	0.99981439	0.7071459897468756
FACOAL50It2pp	0.9998135579999999	0.7499999999999999
PFK_ppi	0.99981337	0.5477407793910695
r0120	0.9998132139999999	0.7947171051170421
GLUDxi	0.999811294	0.7559189665055313
GLYGLYCNc	0.9998104099999999	0.6123724356957946
ALAALAD	0.99980888	0.6804263928940957
AP5AH	0.999808826	0.6681356397732474
FACOAL18111Z	0.9998088199999999	0.8333333333333335
FACOAL181_2	0.9998088199999999	0.8333333333333335
GCPN	0.999808188	0.6547781279376201
CYTK3	0.999808048	0.5
DAAD	0.99980724	0.6666666666666667
UTPH1	0.9998071659999999	0.8571292775665448
SERDA	0.99980617	0.577286236552665
GLUt2r	0.9998052420000001	0.5547072937077531
MCDC	0.99980514	0.4714306598312563
PSP_L_1	0.9998047659999999	0.8944569472149944
FE2t2pp	0.999802618	0.7071067811865475
3SPYRSP	0.9998019099999998	0.5773118521640127
PPS	0.9998018420000001	0.7070832560503714
ALAD_L	0.999801168	0.7200740611381196
NADS2	0.9998004659999999	0.7777695634496122
FACOAL180_1	0.999799288	0.6666666666666667
FACOAL180_2	0.999799288	0.6666666666666667
r1254	0.9997974079999998	0.8280668665449222
SULO	0.999796838	0.680426392894099
LO	0.9997967219999999	0.5528383045575934
CITMS	0.9997949080000001	0.6666666666666667
MMS	0.9997949080000001	0.6666666666666667
ASP4DC	0.999794898	0.6859943405700353
ACYP_3	0.9997948600000001	0.7559019994018
ACYP_2	0.9997948600000001	0.7171155791528296
TREH	0.9997935760000001	0.8814089405208615
OXACOAL	0.9997934879999999	0.6666666666666667
CDPPH	0.999792832	0.7171155791528313
RNTR3	0.999792504	0.6761057301568412
P4AH	0.9997914399999999	0.7171155791528367
FISC	0.9997900980000001	0.7210280101162212
TRPAS1	0.99978956	0.9128810561504972
FACOAL80	0.9997891400000001	0.7216878364870323
PANO	0.999788248	0.8618538691865287
ADHEr	0.9997867960000001	0.8114792031970749
ACt2r	0.9997848460000001	0.5547072937077531
IVCS	0.999784368	0.6666666666666667
HMR_0168	0.9997835800000001	0.7216878364870323
BIRA	0.99978195	0.8451462212864644
TTDCAFATPc	0.9997813799999999	0.8333333333333335
AMID_1	0.999781108	0.5999733847894066
NADHPO	0.9997810119999999	0.8249731583123605
DNTPPA	0.999780412	0.7453449717406602
Kt2r	0.999778854	0.8164965809277261
BCOALIG	0.999778386	0.7385154381506434
PHHL	0.999776804	0.787681271681483
APSR	0.9997761579999999	0.7777038269550751
PRATPP	0.9997754539999999	0.8944569472149944
PALFATPtc	0.99977515	0.8333333333333335
SULRR	0.99977407	0.8888998411241709
AACOAT	0.9997732960000001	0.6666666666666667
NTRIR2y	0.999773208	0.8911449175351498
NTRIRy_1	0.999773208	0.7017463085573035
UMPK5	0.99977231	0.5
SUCBZL_1	0.99977064	0.9258420998937269
NTPP9_1	0.999770552	0.8944569472149944
POX2	0.999768832	0.7142732130808715
GLNTRS2	0.999768826	0.7171223963916427
FACOALP70t2pp	0.99976842	0.7499999999999999
FACOAL40It2pp	0.99976842	0.7499999999999999
FACOAL90t2pp	0.99976842	0.7499999999999999
FACOAL181d6t2pp	0.99976842	0.7499999999999999
FACOAL181d11tpp	0.99976842	0.7499999999999999
FACOALP100t2pp	0.99976842	0.7499999999999999
FACOAL70t2pp	0.99976842	0.7499999999999999
FACOALP90t2pp	0.99976842	0.7499999999999999
FACOALT60t2pp	0.99976842	0.7499999999999999
FACOALP50t2pp	0.99976842	0.7499999999999999
FACOALP60t2pp	0.99976842	0.7499999999999999
FACOAL182t2pp	0.99976842	0.7499999999999999
FACOALP80t2pp	0.99976842	0.7499999999999999
SULRR2	0.999767944	0.7017463085573035
SULR_1	0.999767944	0.8637754729923501
SULR	0.999767944	0.8752896840363279
DALADALAD	0.9997677040000001	0.6123724356957946
FACOAL141	0.9997676779999999	0.7216878364870323
ALR	0.99976704	0.7855211301703351
ACS2	0.9997665579999999	0.6666666666666667
ACt2rpp	0.999765744	0.67372233162623
ACt5pp	0.999765744	0.8521988313832716
ACt2ipp	0.999765744	0.67372233162623
NAD_H2	0.9997653740000001	0.7857382912835661
PHNACH	0.9997650379999999	0.6123724356957946
r1252	0.999764596	0.8333333333333335
OSUCCL	0.99976325	0.6859943405700353
r0082	0.99976325	0.6859943405700353
MALT	0.999761662	0.8814089405208615
GLNt2r	0.999759762	0.566960181781631
AMID4	0.9997592279999999	0.5
SERDC	0.9997589940000001	0.6859943405700353
G3PD2	0.99975872	0.7171155791528254
ALAALACNc	0.9997555040000001	0.5773502691896257
H2ASE_syn	0.99975547	0.8018218324232317
HAMR	0.9997553680000001	0.9047587435904212
SPODM_1	0.999754634	0.7746482110899601
CACOAL	0.9997538779999999	0.6761057301568478
PCA1	0.9997538779999999	0.7453229272886089
PCA2	0.9997538779999999	0.7453229272886089
PALMCL	0.9997538779999999	0.6546329282197108
PACL	0.9997538779999999	0.6761057301568478
IPDAB	0.9997538779999999	0.7453229272886098
FADD3	0.9997538779999999	0.7453229272886089
HMR_0305	0.9997538779999999	0.6761057301568467
r0085	0.999753636	0.5
HYNE	0.999753636	0.5
SERD_L	0.9997525099999999	0.516357691961563
OLEICFATPtc	0.9997507279999999	0.8333333333333335
NTPP1_1	0.99974911	0.894456947214991
AKGt2r	0.9997487600000001	0.5547072937077531
AKGt2r_1	0.9997487600000001	0.5547072937077531
CYTBD2	0.999748418	0.7442069263278144
NTPP11_1	0.99974805	0.8944569472149944
SUCCt2r	0.999747742	0.5547072937077531
SUCCt3	0.999747742	0.5547072937077531
SUCCt2_3	0.999747742	0.7442179298072862
SUCCt2_2	0.999747742	0.7016553931297949
G3PD1ir	0.9997468919999999	0.7027453091258679
RNTR1	0.99974583	0.6761057301568394
LDH_D	0.999745334	0.7027453091258695
METRR	0.99974399	0.49994454918489517
FMNRy_1	0.999743788	0.9486885597873113
SUCCt3pp	0.9997431819999999	0.67372233162623
SUCCt2_3pp	0.9997431819999999	0.9899494936611664
SUCCtpp	0.9997431819999999	0.9486832980505138
METt3	0.99974265	0.5547072937077531
METt2r	0.99974265	0.566960181781631
SERt2r	0.999741086	0.5547072937077531
OCDCAFATPc	0.999740504	0.7216878364870323
RBFK_1	0.999740324	0.8944569472149881
PSP_1	0.9997385299999999	0.7559019994017966
PDE4	0.9997380379999999	0.7559469090421715
G3PD	0.999737792	0.5
SERD_D	0.9997362559999999	0.516357691961563
RNAS_LLA	0.999735398	0.730748561449823
STFRNS	0.999734922	0.7905957160689197
PHNO	0.999734156	0.8781364333837796
PEPt6	0.99973379	0.5547072937077531
PYROX_1	0.9997325799999999	0.5714082030321828
LDH_L	0.99973135	0.7027453091258695
r1329	0.9997310660000001	0.5773822828450874
ATPATF1	0.99973098	0.47435742964135175
PACCOAL2	0.99972906	0.6666666666666667
r0318	0.9997268120000001	0.6024316243098342
UMPK3	0.999725342	0.6123724356957947
RPNTPH	0.99972507	0.5999733847894164
TAPTPP	0.99972507	0.5999733847894184
DGTP8DETOX	0.99972507	0.599973384789409
GDH1	0.9997250440000001	0.8176370302000044
DUTPDP_1	0.999724258	0.5000092410338938
NDPK3	0.9997242159999999	0.5
NOX	0.9997222000000001	0.730280546782119
GMP5N	0.999719932	0.6324239694889213
HMR_1754	0.9997192079999999	0.6172280665958173
AASAD2	0.999717352	0.6124063913050843
NTD9	0.999717134	0.6123724356957946
PItpp	0.999716802	0.7071198499820106
SERt2rpp	0.999715812	0.6737223316262297
ALDD2y	0.99971274	0.7855211301703311
METt3pp	0.99971195	0.67372233162623
HMR_0200	0.999710922	0.6666666666666667
FACOAL50i	0.9997104279999999	0.7216878364870323
GLYFEM	0.9997093000000001	0.6124403525634685
PFOR	0.9997083239999999	0.6172280665958175
FE2DMT1	0.9997074439999999	0.5547072937077531
CYSO	0.999705924	0.7142721353547795
CYTBD	0.999704432	0.7442069263278144
CYTBO3	0.999704432	0.7687424549265932
FAD_13	0.999703878	0.8622305715071568
FRD2	0.9997037040000001	0.5
GK_adp	0.999702098	0.5751856538907926
HCITS	0.9997005059999999	0.6666666666666667
AACT	0.9997005059999999	0.5772862365526392
P5CD	0.999700474	0.7777695634495917
APPAT	0.9997001300000001	0.9486885597873126
UMPt6	0.9996995080000002	0.5547072937077531
PUTA3	0.9996989199999999	0.8618538691865281
CYSO_I	0.9996959280000001	0.7303210391880893
ACPAL	0.999695752	0.6666666666666667
GLGC	0.99969082	0.6024316243098355
GTPDPK_1	0.999688628	0.44722847360749407
ACSPHAC140	0.99968816	0.6666666666666667
CYSt2r	0.999682986	0.5547072937077531
PYR5CD2	0.9996821739999999	0.6860070191639578
AKGt2rpp	0.9996812399999999	0.67372233162623
CYTBDpp	0.9996789999999999	0.9666631277858121
ASNN	0.9996764500000002	0.5000092410339041
GLUDy_1	0.9996718759999998	0.8432756023194216
GLYDHDA	0.9996714839999999	0.7200740611381233
ASPt2_3pp	0.9996706559999999	0.9899494936611664
DALAt2pp	0.9996684480000001	0.67372233162623
r0193	0.9996683839999999	0.7302805467820982
INOSTO	0.9996681780000001	0.5528383045575957
COORr	0.999667008	0.5477407793910682
RNA_1	0.9996652860000002	0.5963652462027187
FRDx	0.99966401	0.7027453091258682
AASAD1	0.9996620179999999	0.6124063913050843
ASPt2_3	0.999660364	0.7442179298072862
ASPt2_2	0.999660364	0.7016553931297949
ASPt2r	0.999660364	0.5547072937077531
GLYt2r	0.9996602019999999	0.5547072937077531
PYK4	0.9996600899999999	0.5999733847894198
FE2abcpp	0.9996586759999999	0.8451462212864654
NTP4	0.99965822	0.717115579152833
NTP2	0.99965677	0.7171155791528326
NADK1	0.99965671	0.5999733847894163
BACCL	0.999656466	0.6024316243098408
BCOALIG2	0.999652828	0.6666666666666667
ARHGDx	0.999650218	0.7027453091258695
AHGDx	0.999650218	0.7027453091258615
GTPCII_1	0.9996502060000001	0.7171610236496255
GTPCII	0.9996502060000001	0.7592532063897834
GTPCII2	0.9996502060000001	0.7592532063897834
PYK3	0.9996465520000001	0.5999733847894164
ATPATF2	0.999644932	0.47435742964135175
FE2abc	0.9996444480000001	0.8451462212864653
CDAPPA160	0.999644408	0.668135639773247
PPNCL3	0.999642422	0.6761057301568449
GLUVESSEC	0.9996420480000001	0.8451462212864653
GLUabc	0.9996420480000001	0.8571360676773956
CYTB_B2	0.9996416379999999	0.9095892998130388
CYTB_B3	0.9996416379999999	0.8875741215407918
FACOAL1813	0.999641008	0.6666666666666667
L24DC	0.9996408460000001	0.5163576919615698
P5CCD	0.9996355619999999	0.6666666666666667
GMPt6	0.9996351779999999	0.5669601817816287
r1319	0.999634572	0.7999866923947102
AATHB	0.999633902	0.5773502691896258
OXADC	0.999633108	0.6859943405700353
PPPM	0.9996321800000001	0.7833257593293372
DNADDP	0.9996320839999999	0.7499584095824485
URIK1	0.9996310639999999	0.599973384789422
FAS80_L	0.999629888	0.9938093510957569
HKt	0.9996282439999999	0.8571360676773955
FCOAH2	0.999626642	0.5999733847894148
FCOAH	0.999626642	0.8040659527670025
RNA	0.999626026	0.6031604150697979
HMR_8582	0.99962471	0.6123724356957946
APH160	0.9996213	0.7559019994017966
GLXCL	0.999619358	0.51857530137434
RNTR2	0.999618626	0.6761057301568446
FAS80COA_L	0.999617868	0.995007495321036
SQLS	0.999616288	0.4803844614152615
NADH17pp	0.9996144000000001	0.8757598989233676
GLXt2	0.999610618	0.5547072937077531
ASPT	0.999607618	0.408270927536726
SUCCabc	0.99960567	0.8451462212864653
ADPMAN	0.999605386	0.7499584095824504
SUCptspp_1	0.9996048399999999	0.8660734242676416
FDH	0.99960234	0.6708427104112483
ASP1DC	0.999601438	0.6859943405700353
GLYt2pp	0.999600658	0.67372233162623
KAS20SA	0.9996001360000001	0.999295545704965
AATHA	0.9995982720000001	0.3364727963968206
TREY	0.9995982720000001	0.408293568375649
CYSabcpp	0.9995977479999999	0.8451462212864653
CYSabc2pp	0.9995977479999999	0.8451462212864653
CYSabc	0.9995977479999999	0.8451462212864654
GLCGSD	0.9995975659999999	0.8066038557388454
MI1PP_1	0.99959714	0.8944569472149944
DPCOAPP	0.9995970240000001	0.749958409582449
RE3335C	0.999593432	0.6666666666666667
FACOAL90i	0.999593432	0.6666666666666667
FACOALPREPH	0.999593432	0.6666666666666667
4HPTNCOAL	0.999593432	0.6666666666666667
IBUP_RASCL1hep	0.999593432	0.6666666666666667
FACOAL240i	0.999593432	0.6666666666666667
FACOAL241	0.999593432	0.6666666666666667
C12DCACT	0.999593432	0.6666666666666667
SUBERICACT	0.999593432	0.6666666666666667
FACOAL_161_2E_c	0.999593432	0.6666666666666667
RE3345C	0.999593432	0.6666666666666667
4CMCOAS	0.999593432	0.6666666666666667
PACCOAL3	0.999593432	0.6666666666666667
RE2635C	0.999593432	0.6666666666666667
FACOAL240_1	0.999593432	0.6666666666666667
FACOAL240	0.999593432	0.6666666666666667
FACOAL244_1	0.999593432	0.6666666666666667
FACOAL226	0.999593432	0.6666666666666667
FACOAL_162_9Z12Z_c	0.999593432	0.6666666666666667
FACOAL2251	0.999593432	0.6666666666666667
LINOFATPtc	0.999593432	0.6666666666666667
FACOAL_70_c	0.999593432	0.6666666666666667
CAFFCOA	0.999593432	0.6666666666666667
FACOAL245_2	0.999593432	0.6666666666666667
FACOAL_163_6Z9Z12Z_c	0.999593432	0.6666666666666667
FACOAL_164_6Z9Z12Z15Z_c	0.999593432	0.6666666666666667
FACOAL246_1	0.999593432	0.6666666666666667
FACOAL_220_c	0.999593432	0.6666666666666667
FACOAL2252	0.999593432	0.6666666666666667
LGNCFATPtc	0.999593432	0.6666666666666667
ADPACDAc	0.999593432	0.6666666666666667
LEVUACOAL	0.999593432	0.6666666666666667
FACOAL260	0.999593432	0.6666666666666667
FACOAL245_1	0.999593432	0.6666666666666667
ARACHFATPc	0.999593432	0.6666666666666667
ACSPHACP100	0.999593432	0.6666666666666667
RE3562C	0.999593432	0.6666666666666667
ARACHDFATPtc	0.999593432	0.6666666666666667
FACOAL170_anteiso	0.999593432	0.6666666666666667
ACSPHAC90	0.999593432	0.6666666666666667
ACSPHAC80	0.999593432	0.6666666666666667
ACSPHAC70	0.999593432	0.6666666666666667
DCHOLESTANCOAc	0.999593432	0.6666666666666667
FACOAL170_ISO	0.999593432	0.6666666666666667
ACSPHAC60	0.999593432	0.6666666666666667
ACSPHACP50	0.999593432	0.6666666666666667
ACSPHAC50	0.999593432	0.6666666666666667
ACSPHAC40	0.999593432	0.6666666666666667
ACSPHAC160	0.999593432	0.6666666666666667
ACSPHAC142	0.999593432	0.6666666666666667
HMR_0165	0.999593432	0.6666666666666667
ACSPHAC141d5	0.999593432	0.6666666666666667
FACOAL170	0.999593432	0.6666666666666667
ACSPHACP40	0.999593432	0.6666666666666667
ACSPHACP60	0.999593432	0.6666666666666667
HMR_0171	0.999593432	0.6666666666666667
RTOTALFATPc	0.999593432	0.6666666666666667
FACOAL1812	0.999593432	0.6666666666666667
HMR_0389	0.999593432	0.6666666666666667
HMR_0385	0.999593432	0.6666666666666667
R_group_phosphotase_3	0.999593432	0.6666666666666667
R_group_phosphotase_2	0.999593432	0.6666666666666667
R_group_phosphotase_1	0.999593432	0.6666666666666667
HMR_0381	0.999593432	0.6666666666666667
RTOTAL3FATPc	0.999593432	0.6666666666666667
ACSPHACP70	0.999593432	0.6666666666666667
FACOAL171_anteiso	0.999593432	0.6666666666666667
RTOTAL2FATPc	0.999593432	0.6666666666666667
ACSPHACT60	0.999593432	0.6666666666666667
ACSPHACT40	0.999593432	0.6666666666666667
ACSPHACP90	0.999593432	0.6666666666666667
FACOAL171_ISO	0.999593432	0.6666666666666667
ACSPHACP80	0.999593432	0.6666666666666667
ACSPHAC141	0.999593432	0.6666666666666667
HMR_0177	0.999593432	0.6666666666666667
PACOAL	0.999593432	0.6666666666666667
FVSCOAhc	0.999593432	0.6666666666666667
FACOAL1	0.999593432	0.6666666666666667
HMR_0297	0.999593432	0.6666666666666667
HMR_1627	0.999593432	0.6666666666666667
HMR_0293	0.999593432	0.6666666666666667
HMR_0289	0.999593432	0.6666666666666667
HMR_0209	0.999593432	0.6666666666666667
HMR_0279	0.999593432	0.6666666666666667
RETNCOA	0.999593432	0.6666666666666667
HMR_0204	0.999593432	0.6666666666666667
HMR_0271	0.999593432	0.6666666666666667
HMR_0233	0.999593432	0.6666666666666667
HMR_0267	0.999593432	0.6666666666666667
FERULCOAS	0.999593432	0.6666666666666667
HMR_0255	0.999593432	0.6666666666666667
HMR_0241	0.999593432	0.6666666666666667
HMR_0245	0.999593432	0.6666666666666667
HMR_0301	0.999593432	0.6666666666666667
FACOAL140_ISO	0.999593432	0.6666666666666667
HMR_0184	0.999593432	0.6666666666666667
FACOAL160_ISO	0.999593432	0.6666666666666667
FACOAL161_ISO	0.999593432	0.6666666666666667
HMR_0345	0.999593432	0.6666666666666667
ACSPHAC121d6	0.999593432	0.6666666666666667
ACSPHAC121	0.999593432	0.6666666666666667
ACSPHAC120	0.999593432	0.6666666666666667
HMR_0192	0.999593432	0.6666666666666667
HMR_0327	0.999593432	0.6666666666666667
r0651	0.999593432	0.6666666666666667
HMR_0309	0.999593432	0.6666666666666667
FACOAL150_anteiso	0.999593432	0.6666666666666667
ACSPHAC101	0.999593432	0.6666666666666667
FACOAL150_ISO	0.999593432	0.6666666666666667
HMR_0323	0.999593432	0.6666666666666667
ACSPHAC100	0.999593432	0.6666666666666667
FACOAL150	0.999593432	0.6666666666666667
HMR_0319	0.999593432	0.6666666666666667
FACOAL1812_1	0.999593432	0.6666666666666667
FACOAL182_1	0.999593432	0.6666666666666667
FACOALPHDCA	0.999593432	0.6666666666666667
FACOAL1821	0.999593432	0.6666666666666667
FACOAL204	0.999593432	0.6666666666666667
PACCOAL	0.999593432	0.6666666666666667
FACOAL181_1	0.999593432	0.6666666666666667
HMR_0437	0.999593432	0.6666666666666667
FACOAL191	0.999593432	0.6666666666666667
URSCHOLCOAc	0.999593432	0.6666666666666667
FACOAL182	0.999593432	0.6666666666666667
RE3446C	0.999593432	0.6666666666666667
3HPVSCOAhc	0.999593432	0.6666666666666667
FACOAL184	0.999593432	0.6666666666666667
HMR_0433	0.999593432	0.6666666666666667
FACOAL1832	0.999593432	0.6666666666666667
FACOAL1822	0.999593432	0.6666666666666667
HMR_0429	0.999593432	0.6666666666666667
DOCO13EFATP	0.999593432	0.6666666666666667
FACOAL2042	0.999593432	0.6666666666666667
FACOAL1831	0.999593432	0.6666666666666667
HMR_0393	0.999593432	0.6666666666666667
FACOAL205	0.999593432	0.6666666666666667
RE3075C	0.999593432	0.6666666666666667
OCT11EFATP_1	0.999593432	0.6666666666666667
DOCOSACT	0.999593432	0.6666666666666667
OCT11EFATP	0.999593432	0.6666666666666667
SEBACACT	0.999593432	0.6666666666666667
FACOAL200	0.999593432	0.6666666666666667
FACOAL206	0.999593432	0.6666666666666667
RE3079C	0.999593432	0.6666666666666667
FACOAL224	0.999593432	0.6666666666666667
FACOAL203	0.999593432	0.6666666666666667
FACOAL2	0.999593432	0.6666666666666667
FORA	0.9995917719999999	0.8944569472149928
NDP4	0.9995889080000001	0.717115579152833
LAAL23	0.999587988	0.5962660586358544
GLUTRS2	0.99958662	0.6761057301568478
GLUTRS_3	0.99958662	0.6546329282197109
GLUTRS_2	0.99958662	0.6761057301568478
LIPATPT_2	0.999584438	0.6024316243098458
THISAT	0.999584438	0.6024316243098362
LIPATPT_1	0.999584438	0.6024316243098458
RE1944C	0.999584438	0.602431624309834
MPTSS	0.999584438	0.6024316243098458
MPTAT	0.999584438	0.6024316243098458
SELADT	0.999584438	0.6024316243098355
S3AdT	0.999584438	0.6024316243098362
Spt3AdT	0.999584438	0.6024316243098362
GMHEPAT	0.999584438	0.6024316243098355
MSADC	0.99958227	0.6859943405700353
FUM	0.999579634	0.47579162377266226
APH181	0.9995784799999999	0.7559019994017966
RIBCTR	0.999575486	0.5500919802674724
THMPP	0.999575486	0.75
NDP8	0.99957493	0.7171155791528334
SELMETAT	0.9995737779999999	0.6666666666666667
CBIAT_DELETE	0.9995737779999999	0.6666666666666667
COB1NDAAT2	0.9995737779999999	0.6666666666666667
CBLAT_DELETE	0.9995737779999999	0.6666666666666667
AKGCAL	0.999572598	0.5999733847894233
SERabc	0.9995701799999999	0.8451462212864653
SERabcpp	0.9995701799999999	0.8451462212864653
NTP9	0.9995699520000001	0.7171155791528334
DTPH	0.999567492	0.7171155791528334
FHL	0.999567176	0.6859943405700353
MLTG7	0.999565088	0.8814089405208615
13BGH	0.999565088	0.8066038557388496
MLTG6	0.999565088	0.9313514776511167
TTDCAt2	0.9995648560000001	0.5547072937077531
DCTPD2_1	0.999562952	0.4472284736074965
AMPDA2	0.999560868	0.5
TMN_c	0.999560868	0.5
RNTR4	0.999559616	0.6761057301568446
PRPPP	0.999559248	0.7171155791528357
THPPP	0.9995566520000001	0.6708427104112458
GLXCBL	0.9995555419999999	0.51857530137434
GLYAT	0.999554478	0.6123724356957947
CDAPPA181	0.999553118	0.668135639773247
TRNFE	0.9995530519999999	0.8058198309488319
METOX	0.9995526979999999	0.680426392894099
ADPGLC	0.9995519820000001	0.7499584095824511
ACALDCD	0.999549314	0.6324765728551347
NTP8	0.9995485159999999	0.7171155791528334
TTDCAt2pp	0.9995473799999999	0.6737223316262297
ACOAD1fr	0.9995460060000001	1.0
CDPDAGS_PALM_PALM_c	0.99954184	0.799986692394708
SS	0.9995409000000001	0.6546847846867728
HMR_1467	0.9995409000000001	0.6546847846867727
GLNabcpp	0.999540466	0.8571360676773956
PHEPS	0.9995389319999999	0.7070832560503714
SELNPS_cho	0.9995389319999999	0.7070832560503714
2HATVLAChc	0.999536194	0.5999733847894175
SMVLAChep	0.999536194	0.599973384789422
4HATVLAChc	0.999536194	0.5999733847894182
LVACLAChep	0.999536194	0.599973384789422
ATVLAChc	0.999536194	0.599973384789422
HEPDECACID	0.999533684	0.871088743645074
PENDECACID	0.999533684	0.8696916904073744
HEPEDECACID	0.999533684	0.871088743645074
LPLIPAL2A140	0.99953361	0.7499584095824524
NAt3_1p5pp	0.999532834	0.9922778767136677
LAAL8	0.99953243	0.5962660586358336
SUCD4	0.9995324059999999	0.5
UMPK7	0.9995292219999999	0.5
NADH7	0.9995274299999999	0.7592532063898007
DALAabcpp	0.9995250999999999	0.8451462212864647
PROPROPROr	0.9995238440000002	0.6681531047810609
METNA	0.999522784	0.5999733847894232
FORt3	0.9995207799999999	0.5547072937077531
FORt2	0.9995207799999999	0.5547072937077531
MI4PP_1	0.999520006	0.7171155791528357
MI3PP_2	0.999520006	0.7559019994017966
MI4PP_2	0.999520006	0.7559019994017966
MI3PP_1	0.999520006	0.7171155791528357
ETOHMO	0.999516678	0.8677218312746245
PYRDC2	0.999514974	0.6761057301568429
ASPabc	0.9995142940000001	0.8571360676773957
CTPS1_2	0.999514194	0.8366560507973847
ME2	0.999513472	0.6708427104112483
PFK_adp	0.9995107579999999	0.5751856538907926
PALDP	0.999509686	0.6123724356957946
PALDH	0.999509686	0.6123724356957946
ALKP	0.999509114	0.894456947214991
ALOX	0.999508324	0.6546588560630378
GLUN_1	0.999507418	0.6708427104112451
CMPA_1	0.9995050059999999	0.8660254043761474
SHL_c	0.9995018800000001	0.8944569472149904
NTP6	0.99950184	0.7171155791528329
H2SO	0.9995007819999999	0.7171542068212181
MN2tipp	0.9994966379999999	0.9999999999999998
LYSMO	0.999494476	0.5046532246261575
ASPO1	0.9994943580000001	0.680426392894099
LPLIPAL2A160	0.9994919280000001	0.6681356397732503
ALAt2pp	0.9994910319999999	0.67372233162623
HMR_3915	0.99949087	0.6030318078328737
AACPS6	0.999490134	0.6666666666666667
PSLS	0.999486692	0.4998336106489438
APH180	0.999486306	0.7559019994017966
NADH16pp	0.9994860720000001	0.8276071719453637
CYOO3	0.9994823260000001	0.744240161404865
PROt4pp	0.999481214	0.5
AMETt2	0.99948052	0.5547072937077531
THRS	0.999475786	0.8944569472149944
FORt2pp	0.999474854	0.67372233162623
METTRS_1	0.99947204	0.6761057301568478
G6PP	0.9994711800000001	0.6985006985010478
HPACtr	0.999469568	0.7071067811865475
GLYabcpp	0.99946854	0.8451462212864653
GLYVESSEC_1	0.99946854	0.8451462212864653
GLYabc	0.99946854	0.8451462212864653
GLYVESSEC	0.99946854	0.5516681648866757
FBA4	0.9994681320000002	0.33348120217361577
FAH2	0.99946702	0.7778629520615185
GLYCO	0.999465876	0.6708427104112457
GLYCOX2	0.999465876	0.6708427104112457
MEPCT	0.9994654479999999	0.8944569472149825
ALAD_L2	0.999461736	0.8176370302000077
ARGSS	0.999459674	0.9258420998937273
ARGSS_1	0.999459674	0.7746482110899489
AIRC1	0.99945875	0.8090341257473244
HDCAt2	0.9994563999999999	0.5547072937077531
ASNS3_1	0.9994519399999999	0.8249731583123782
CPPPGO	0.99944095	0.7746052588351393
NTRLASE2	0.999432402	0.6229895442658184
IDPA	0.9994307600000001	0.7171155791528357
THRt2r	0.9994304919999999	0.566960181781631
ASPSALy	0.9994301499999999	0.785521130170332
ACPS	0.9994290939999999	0.7499584095824483
RIBFLVt3o	0.999428594	0.8451462212864653
RIBFLVt3	0.999428594	0.8451462212864653
GLU5K	0.999424486	0.566960181781631
CDAPPA141	0.9994243199999999	0.668135639773247
CDAPPA161	0.9994241840000001	0.668135639773247
GMPR	0.999423412	0.7208293824372629
CF3Ha	0.9994222319999999	0.6708427104112449
MTHFC_1	0.9994214899999999	0.8660734242676091
CDAPPA120	0.9994209740000001	0.668135639773247
FAH3	0.9994202120000001	0.7778629520615185
NTD1_1	0.999417602	0.8944569472149916
ICHDx	0.9994175540000001	0.7999866923947055
GTHRDt2_1	0.999417026	0.8571360676773956
r1530	0.999417026	0.8571360676773956
NDP6	0.9994163779999999	0.7171155791528326
CDAPPA140	0.9994160940000001	0.668135639773247
CDPDAGS_HDE_HDE_c	0.9994156540000001	0.799986692394708
r1529	0.9994085140000001	0.8451462212864653
ECOAH1	0.99940622	0.6666296994565873
HBCHLR	0.99940622	0.6666296994565873
TMDPK	0.9994052800000001	0.599973384789422
AIRCra	0.9994036860000002	0.8090341257473244
XYL14BASE	0.9994016680000002	0.7926378726618878
ORNDC	0.9994012999999999	0.6859943405700353
DESAT16_2	0.9994011119999999	0.7378784246396535
r1322	0.9994006220000001	0.5773822828450941
ARGARGr	0.999399074	0.47143065983125365
CDAPPA180	0.999397986	0.668135639773247
CYO1b2pp_syn_1	0.999397904	0.7863741831816096
CYO1bpp_syn_1	0.999397904	0.7863741831816083
CYOO2pp	0.999397904	0.7863741831816083
CYTCBB3pp	0.999397904	0.4666627239057125
CYTCAA3pp	0.999397904	0.699543063257459
APH120	0.9993971800000001	0.7559019994017983
LPLIPAL2A181	0.999395292	0.6681356397732503
SERTRS_1	0.9993931659999999	0.6761057301568478
FADRx2	0.9993926479999999	0.7171155791528239
ADNK3	0.9993925000000001	0.5999733847894232
GCALDDy	0.999390326	0.7855211301703342
HMR_6729	0.99939003	0.6681356397732502
PGLYCP_1	0.9993888460000001	0.7171155791528253
HMR_3996	0.9993883800000001	0.5556008740045403
r1515	0.9993874	0.8451462212864653
ALDD14	0.999385348	0.8618538691864956
LAAL1	0.9993839120000001	0.7559189665055475
EDD	0.9993838	0.5773822828450763
GLXO3r	0.9993822120000001	0.680426392894099
NADH6	0.999380908	0.7345450558468499
NADH16	0.999380908	0.72106717875769
NTPP10_1	0.9993798499999998	0.8944569472149912
GLYOX3	0.9993759879999999	0.6708427104112458
FALDtpp2	0.999374754	0.7071067811865475
ACSERHS	0.99936993	0.9354254631906823
AACPS7	0.9993692019999999	0.6666666666666667
DESAT18_3	0.99936706	0.7378784246396535
DESAT16a	0.99936623	0.8677218312746245
DES2_C16	0.99936623	0.8677218312746245
ICL	0.9993627140000001	0.3332593989131525
FALDep	0.999362258	0.67372233162623
DCTPD	0.999360628	0.6741876282703809
CIGAMS	0.999358318	0.7070832560503607
CYSTRS_1	0.999358318	0.6761057301568478
LPLIPAL2A180	0.99935794	0.6681356397732503
ALDD16	0.9993561340000001	0.8618538691865285
AAAN	0.999354466	0.8571360676773958
r1326	0.9993524260000001	0.6173796341977763
THRt2rpp	0.999351884	0.6737223316262297
r1516	0.9993517859999999	0.8451462212864653
NADH18pp	0.9993495860000001	0.8757598989233653
ENTERES	0.9993488779999999	0.6428401691934795
GLYCDH	0.999347992	0.5773822828450901
UDPACGLUDH	0.999347498	0.47579162377267226
UACGAMDH2	0.999347498	0.47579162377267226
CHITN1	0.9993470999999999	0.5773822828450796
AHEXASE3	0.9993470999999999	0.6123724356957946
CHTNASE	0.9993470999999999	0.6681531047810609
HXAD	0.9993470999999999	0.6123724356957946
PGLc	0.9993465479999999	1.0
R5PP	0.9993464060000001	0.6123724356957946
URIK1_1	0.9993453779999999	0.5
MI4PP	0.999343522	0.75
MI3PP	0.999343522	0.75
ALLTAMH	0.9993434000000001	0.8563453854050035
DAUPP	0.9993414560000001	0.5
GALS2	0.9993410779999998	0.47579162377266093
GALS1	0.9993410779999998	0.47579162377266093
DESAT14_9	0.9993404720000001	0.7378784246396535
CS	0.999337208	0.6666666666666667
HPYRDC	0.999335754	0.6859943405700353
ACONTa_1	0.999334702	0.6666296994566021
G1PP	0.9993346759999999	0.6985006985010478
6TXAN5MPAML	0.9993327300000001	0.8333148497282881
CAPROICc	0.999327744	0.7999866923947034
DESAT18_5	0.9993262099999999	0.7378784246396535
URAt2pp	0.999325392	0.6737223316262297
ARGDI	0.999324554	0.6741876282703797
OCDOR	0.9993241420000001	0.792294219338891
ISOAML	0.9993239660000001	0.5773822828450894
LYSLYSLYSr	0.99932316	0.5050882743261752
PDE3	0.999319504	0.6708427104112458
NITR	0.9993194639999998	0.7777873609836495
CYTD	0.999318634	0.6741876282703836
SFCYSc	0.9993159119999999	0.5302271481299108
BPNT2	0.9993157260000001	0.6123724356957946
HPA3MO	0.999315258	0.7200740611381161
AKP1_2	0.999315084	0.8933145079420792
AKP1_1	0.999315084	0.8728704086747333
AKP1	0.999315084	0.8845335612191461
DESAT18_4	0.999313224	0.7378784246396535
DESAT18_11	0.999313224	0.7378784246396535
NADH8	0.99931272	0.7141818767658928
r0186	0.9993125339999999	0.5477407793910701
NAt3_2	0.99931193	0.9486832980505138
NAt3_0_5	0.99931193	0.9486832980505138
NAt3_15	0.99931193	0.9805806756909202
NAt6	0.99931193	0.5547072937077531
TREt2	0.99931035	0.5547072937077531
DHR_1	0.9993089059999999	0.5772862365526712
AMPN	0.9993074060000001	0.5
NAabcO	0.9993062499999998	0.8451462212864653
NAabc	0.9993062499999998	0.8451462212864653
2A4H6ET	0.999304914	0.5774569807827918
GLCt2pp	0.9993027399999999	0.67372233162623
GLYBt2r	0.9992966360000001	0.566960181781631
HDECH	0.9992957820000001	0.7337967058533206
FE2Gabcpp	0.999294398	0.8451462212864623
ENTERH	0.9992924200000001	0.47579162377264983
GLYBabcpp	0.9992919199999999	0.8571360676773956
SALCOD	0.9992910460000001	0.779573537103948
6HNACMO	0.9992910460000001	0.7795735371039606
LAAL5	0.99929003	0.7559189665055477
PROt3	0.9992882	0.5547072937077531
SGDS	0.9992830500000001	0.5
r1162	0.9992804060000001	0.8451462212864653
HMR_0253	0.999279396	0.8451462212864653
DNTPPA_1	0.9992787140000001	0.6666789880451917
DESAT14	0.9992758719999999	0.8677218312746245
GLCabc	0.9992751179999999	0.8571360676773956
SO4ti	0.999272642	0.7071067811865475
G1PCTYT	0.9992725900000001	0.5999733847894148
GLCt2_2	0.999271128	0.9486832980505138
GCALDtabcpp	0.9992690339999999	0.8451462212864654
LEULEULAPc	0.9992670699999999	0.46292104994686367
AMPTASEHH	0.9992670539999999	0.4714306598312601
APH161	0.9992665799999999	0.7559019994017966
TREabc	0.999264432	0.8451462212864653
GLYBti4pp	0.999262772	0.5
DESAT18_6	0.999261888	0.7378784246396535
DESAT16	0.9992612879999999	0.8677218312746245
FAH1	0.999259812	0.777862952061519
VALDHr	0.999257122	0.7200740611381251
MLTHFte1	0.9992569980000001	0.8451462212864653
ORNTA	0.9992569020000002	0.5000092410339066
CD2abcpp	0.9992562060000001	0.8451462212864653
FTHFDH	0.9992554200000001	0.6482191267179247
HPPK	0.999253646	0.5999733847894172
ARApts	0.999250358	0.5
ASPOb	0.9992482820000002	0.6741876282703829
PAPA160	0.999247806	0.6123724356957946
CYTDK2_1	0.99924469	0.5
PC	0.9992444220000001	0.7142721353547907
r1527	0.9992441619999999	0.8451462212864653
ALDD18	0.999243702	0.8618538691865258
TRIOK	0.99924345	0.599973384789422
ZN2abcpp	0.9992432480000002	0.8451462212864653
PPDD	0.9992419480000001	0.4757916237726496
LPLIPAL2A120	0.99923929	0.6681356397732501
NO2tabcpp	0.9992388560000001	0.8451462212864653
GD3P2	0.9992387800000001	0.7855211301703355
RE2649C	0.999238282	0.5999733847894156
ASPO2	0.999237106	0.8081131202558125
3PGP	0.9992370700000001	0.6123724356957946
FAS181	0.9992348200000001	0.9302123781444948
MALTabcpp	0.999234718	0.8571360676773956
HMR_2281	0.999233752	0.8677218312746245
HMR_2282	0.999233752	0.8677218312746245
HMR_2284	0.999233752	0.8677218312746245
AGTi	0.9992336980000001	0.5
RBPC	0.999233366	0.620514611035579
PS_asn__L_c	0.9992288	0.5773822828450819
HMR_4816	0.9992283040000001	0.8728646468702335
PTRCt2	0.999228124	0.566960181781631
PTRCt3i	0.999228124	0.5547072937077531
OCDCAt2	0.9992265320000001	0.5547072937077531
NI2abcpp	0.999226406	0.8451462212864653
TYRTYRr	0.9992246180000001	0.40824829046386313
THMDP	0.999224252	0.8090341257472976
RNTR3_2	0.999224248	0.59997338478942
NOS1	0.999223966	0.7778629520615193
INOSTtpp	0.999223836	0.6737223316262297
NO3abcpp	0.999222546	0.8451462212864653
FE3abcpp	0.9992224499999999	0.8571360676773956
APH141	0.99922202	0.7559019994017966
GLYBt2pp	0.999221766	0.67372233162623
3NUCLE2	0.9992176	0.75
r1528	0.999215958	0.8451462212864653
CARBSARAH	0.9992151799999999	0.8411884950641842
UAMRH	0.9992146500000001	0.7778629520615185
FUMt3	0.999210834	0.5547072937077531
FUMt2_2	0.999210834	0.7016553931297949
FUMt2_3	0.999210834	0.7442179298072862
FUMt2r	0.999210834	0.5547072937077531
PHEPC	0.999208526	0.6666666666666667
r0027	0.999205888	0.5669736550098907
NO3abc	0.999205824	0.8451462212864653
ORNabc	0.999205706	0.8571360676773956
SO4t_e	0.9992042699999999	0.9486832980505138
FAS161	0.999204174	0.929087258182448
HPA3MOFAD	0.999203316	0.8660254037844388
HMR_2287	0.9992032240000001	0.8677218312746245
FUMtpp	0.99920221	0.9486832980505138
FUMt2_3pp	0.99920221	0.9899494936611664
2HH24DDH1	0.9992021320000001	0.6666296994566118
DKMPPD3_1	0.999201322	0.8944569472149912
BCT1_syn	0.9991999100000001	0.8451462212864653
HCO3abc	0.9991999100000001	0.8451462212864653
VALVALr	0.9991991739999999	0.46292104994686367
DESAT18	0.99919867	0.8677218312746245
F6PP	0.999198632	0.6123724356957946
LCYSTCBOXL	0.9991964580000001	0.8660734242676171
POR_syn	0.999195988	0.7205859120231501
ALDD10	0.9991958220000001	0.8618538691865267
NTP12	0.9991943400000001	0.7171155791528357
CMPN	0.9991938619999999	0.5
GUAD_1	0.9991923079999999	0.7462049271098355
GUAD	0.9991923079999999	0.6741876282703829
NTD10	0.999192284	0.6123724356957946
ACTLMO	0.999192052	0.8677218312746245
4ABUTabcpp	0.9991919380000001	0.8451462212864613
SPT_syn	0.9991918280000001	0.4472284736074973
MNabc_rev	0.9991909439999999	0.8451462212864653
CD2abc2	0.99918733	0.8451462212864653
CD2abc1	0.99918733	0.8451462212864653
DTARTD	0.9991858499999999	0.4757916237726658
TARTD	0.9991858499999999	0.4757916237726658
DDCAt2pp	0.999185308	0.67372233162623
HISTP_1	0.9991837519999999	0.8944569472149944
HP	0.9991837519999999	0.8944569472149946
ACYP	0.999183418	0.7171155791528244
GLUCYS	0.9991830760000001	0.7142721353547912
4HPAOX	0.9991824859999999	0.7200740611381161
3HPAOX	0.9991824859999999	0.7200740611381161
FLAVO2	0.9991824859999999	0.6171058158688981
RE1933C	0.99918222	0.566960181781635
X00002	0.9991776680000001	0.6996047924655804
THFAT	0.999177656	1.0
UDPACGA6D	0.9991748340000001	0.9263663779131188
FCSTOLS_c	0.9991747099999999	0.9249973775574809
MCAO_c	0.9991747099999999	0.9249973775574809
ALLTAMH2	0.9991735	0.8411884950641746
GMAND	0.9991728679999999	0.47579162377266104
FAD_14	0.99917172	0.8899438184514794
ICDHyr	0.99917122	0.6708427104112429
TSULP	0.9991709799999999	0.566960181781631
PTRCt2pp	0.99917093	0.6737223316262297
PYK2	0.9991705100000001	0.599973384789401
HMR_2292	0.99916842	0.8677218312746245
HMR_2293	0.99916842	0.8677218312746245
HMR_2295	0.99916842	0.8677218312746245
HMR_2296	0.99916842	0.8677218312746245
XAH	0.9991682559999999	0.47579162377267226
LLEUDr	0.99916403	0.7200740611381251
NTP11	0.9991637680000001	0.7171155791528331
PEPA	0.99916293	0.6123724356957947
ASPTA6	0.9991596140000001	0.5
MALTt2	0.99915906	0.566960181781631
HVE	0.999159	0.47579162377265094
ECOAH40	0.999159	0.4757916237726645
ADA	0.9991572120000001	0.674187628270384
LAAL21	0.9991569119999999	0.6761057301568478
PRAMPC	0.9991551559999999	0.8660254091113375
GLYCLTt2r	0.9991527619999999	0.5547072937077531
GLUMETr	0.999152544	0.5
12PPDRDH	0.9991523920000001	0.4757916237726496
FAS160	0.99915234	0.9599487162335095
AGMabcpp	0.9991459760000001	0.8451462212864645
FEENTER2tpp	0.9991443	0.8451462212864653
r0381	0.9991415140000001	0.7777873609836496
ILEDHr_1	0.9991410400000001	0.7200740611381251
SELNPS	0.9991387599999999	0.6123724356957946
HMR_6785	0.9991385859999999	0.753778361444409
cADPR	0.99913834	0.5165294962176815
URIt2	0.9991348199999999	0.5547072937077531
FEENTERES	0.9991324880000001	0.47579162377266027
ANS2	0.999129448	0.7302805467821305
ALDD12	0.999129366	0.8618538691865267
AH5L	0.999127	0.7302643465861067
LYSabc	0.9991259699999999	0.8571360676773956
CITabc	0.999124318	0.8783082105125118
GPDDA4_1	0.999122854	0.7999866923947069
OPHHX3	0.9991225020000002	0.9203555852143931
DESATPG160	0.999122348	0.9411764705882353
DESAT18_8	0.9991222820000001	0.7378784246396535
Cobalt2abcppI	0.999121892	0.8571360676773956
COBALT2abcpp	0.999121892	0.8451462212864653
MALTHXabc	0.999121794	0.8571360676773956
HMR_2359	0.99912066	0.8677218312746245
DESAT18_2	0.99912066	0.8677218312746245
CYSTabc	0.9991201399999999	0.8451462212864654
HMPK1_1	0.999119976	0.8944569472149821
AACPS4	0.999119014	0.6666666666666667
HMGCOAS	0.999117296	0.6666666666666667
r0708	0.9991164720000001	0.7947171051170421
NT5C_2	0.9991154960000002	0.5477407793910709
NMNHYD_1	0.9991154960000002	0.7171155791528357
2HH24DDH	0.999113668	0.4757916237726514
UPPN	0.9991124100000001	0.8411884950642072
BUPN	0.9991124100000001	0.749275208764665
SPMDt2	0.9991117260000001	0.566960181781631
ACTNt2r	0.99911148	0.5669601817816303
LTHRK	0.999110746	0.599973384789422
GLYALDDy	0.999110316	0.7855211301703346
MLTHFte	0.9991074879999999	0.5547072937077531
GABAVESSEC_1	0.9991065179999999	0.8451462212864613
GABAVESSEC	0.9991065179999999	0.4662402649579991
ASPO2y	0.9991054480000001	0.7645816509971337
FRUabc	0.999104186	0.8451462212864653
GTHOXti2	0.99910332	0.8451462212864653
CPS_1	0.999103176	0.46292104994686323
CBPSam_1	0.999103176	0.7905496883695876
HMEDR	0.999103038	0.8618538691865286
LAAL10	0.9990990740000001	0.5962660586358305
LGTHL	0.9990989539999999	1.0
CRNabc	0.999097884	0.8571360676773956
DHBZS2H	0.9990978460000001	0.4714306598312601
ILEDHr	0.9990953880000001	0.7200740611381251
CU2abcpp	0.99909512	0.8571360676773956
IBUP_SCYPCARhep	0.99909503	0.552838304557588
IBUP_RCYPCARhep	0.99909503	0.552838304557588
HMR_4782	0.99909503	0.7284849734050892
HMR_2029	0.99909503	0.668135639773245
ROO	0.99909503	0.5191493174747738
TAUPAT1c	0.999094636	0.566960181781631
HCYStabcpp	0.999093916	0.8451462212864653
DMALRED	0.9990926800000001	0.5
DHNCM	0.9990920080000001	0.75
CA2abc1pp	0.99909075	0.8451462212864653
CA2abcpp	0.99909075	0.8451462212864653
NTRIRx	0.999089438	0.9629064149077708
FTHFI	0.9990876700000001	0.8451462212864621
GLCURDH	0.9990854880000001	0.8618538691865281
NTD11	0.999085068	0.6123724356957946
R05224	0.9990836359999999	0.7273879741164279
CYRDAS	0.9990836359999999	0.7273879741164276
HYGBDIAS	0.9990836359999999	0.7660176433697169
r1523	0.9990832879999999	0.8451462212864653
NPHSb	0.99908304	0.7999866923946929
RPEc	0.9990794300000001	0.9999999999999998
ASPTRS_1	0.999078628	0.6761057301568477
BTCOARx	0.99907831	0.6804263928940839
ALAALAD_1	0.999078278	0.6667406051870016
MALTTTRabcpp	0.9990780800000001	0.8451462212864653
MALTTTRabc	0.9990780800000001	0.8451462212864653
TTDCEAATP	0.9990763359999999	0.8451462212864653
PACPT_1	0.99907174	0.5751856538907949
r0220	0.99907174	0.7275546577460483
r0220_1	0.99907174	0.5751856538907912
TTDCEAc	0.9990705	0.7999866923947078
HMR_0201	0.9990705	0.7999866923946988
ADPRDP_1	0.999070028	0.707165596473069
FA181ACPH	0.99906831	0.5999733847894188
THMTP	0.999068058	0.7171155791528357
PROPAT4te	0.999067588	0.7071067811865475
NO3t3	0.999067048	0.5
RECOAH8	0.9990669279999999	0.6666296994565692
MALTPTabcpp	0.9990666899999999	0.8451462212864653
MALTPTabc	0.9990666899999999	0.8451462212864653
FACOAE50	0.9990631999999999	0.5999733847894156
FPGS_1	0.9990628599999999	0.6286219300446592
7OHOCTAc	0.999061846	0.7778629520615116
HPPK2	0.9990618299999999	0.5999733847894188
4HBHYOX	0.9990601739999999	0.7778629520615103
Cuabc	0.9990578320000001	0.8571360676773956
ACTNMO	0.9990553280000001	0.7778629520615136
DGLACH	0.9990548	0.566960181781635
PS160abcpp	0.9990539819999998	0.8451462212864653
E4PD	0.999052614	0.8618538691865281
E4POR1	0.999052614	0.8618538691865281
GLYTRS_1	0.999052002	0.6761057301568478
RE2638C	0.9990519819999999	0.6761057301568462
TYRabc	0.999048664	0.8451462212864653
PS181abcpp	0.9990481320000001	0.8451462212864653
SO4t2pp	0.99904764	0.6737223316262297
DIDP	0.9990476280000001	0.7171155791528331
METSOX1abc	0.9990475139999999	0.8451462212864653
METSOX1abcpp	0.9990475139999999	0.8451462212864653
GNP	0.999045924	0.6123724356957946
LPLIPAL2A161	0.9990453499999999	0.6681356397732503
OPHHXy	0.9990449	0.7778629520615103
NO2t2r	0.999043994	0.5
NO2t3	0.999043994	0.6933841171346913
GLYCLTt2rpp	0.99904262	0.67372233162623
A24T	0.9990422280000001	0.6123724356957947
METSOX2abcpp	0.9990421560000001	0.8451462212864653
METSOX2abc	0.9990421560000001	0.8451462212864653
SPMDt2pp	0.9990414519999999	0.6737223316262297
HISabc	0.9990402880000001	0.8571360676773956
NCBMPTSabcpp	0.9990378839999998	0.8451462212864639
MOBDabc_rev	0.99903669	0.8451462212864653
ACLDC	0.99903477	0.6859943405700353
ORNt2r	0.9990341620000001	0.5547072937077531
IP3DH	0.999032388	0.6666296994566108
ACCC_1	0.9990285400000001	0.5070652390272229
NODOx	0.9990263020000001	0.4141095205993528
DESAT24_1	0.9990230499999999	0.7378784246396535
HPHACA	0.9990230499999999	0.7200740611381252
DESAT18_10	0.9990230499999999	0.7378784246396535
KSH	0.9990230499999999	0.7200740611381173
PXMO	0.9990230499999999	0.7200740611381168
DESAT20_2	0.9990230499999999	0.7378784246396535
DESAT18_12	0.9990230499999999	0.7378784246396535
DESAT20_1	0.9990230499999999	0.7378784246396535
XMO	0.9990230499999999	0.7200740611381203
RE1309C	0.9990230499999999	0.7200740611381176
HMR_1557	0.9990230499999999	0.7378784246396535
RE2675C	0.9990230499999999	0.7378784246396535
PRE3BS	0.9990230499999999	0.7200740611381234
C22STDSx	0.9990230499999999	0.7378784246396535
RE2675C_1	0.9990230499999999	0.7378784246396535
BCAROHX11	0.9990230499999999	0.7200740611381199
BCAROHX21	0.9990230499999999	0.7200740611381243
R05217_nad	0.9990230499999999	0.8176370302000051
DESAT18_9	0.9990230499999999	0.7378784246396535
MXMO	0.9990230499999999	0.7200740611381166
CYP1	0.9990230499999999	0.7200740611381241
3HCINNMH	0.9990230499999999	0.7200740611381229
CYP3	0.9990230499999999	0.7200740611381204
ECHINH	0.9990230499999999	0.7200740611381162
DESAT18_7	0.9990230499999999	0.7378784246396535
CACNAO2	0.9990230499999999	0.720074061138121
3HPPPNH	0.9990230499999999	0.7200740611381229
RE2221C	0.9990230499999999	0.7200740611381176
r0400	0.9990230499999999	0.39727969473621627
RE2155C	0.9990230499999999	0.7200740611381179
4HOXPACMON	0.9990230499999999	0.7200740611381161
RE2220C	0.9990230499999999	0.7200740611381176
r0267	0.9990230499999999	0.7200740611381181
LNLCCOADS	0.9990230499999999	0.7378784246396535
IGPDH_1	0.9990211600000001	0.8660734242676278
RE0691C	0.9990211199999999	0.47579162377265116
CCGS	0.9990191099999999	0.6707720346667895
HDH	0.9990190120000001	0.9897643198769959
SMIA1Eabc	0.999018288	0.8451462212864653
RBK	0.99901801	0.6761057301568479
ASNabc	0.9990163000000001	0.8451462212864652
ASNabcpp	0.99901628	0.8451462212864652
UREAabcpp	0.999016168	0.8451462212864653
PHEMEABCte	0.9990135600000001	0.8571360676773956
HEMEti	0.9990135600000001	0.8571360676773956
DMPSS_c	0.999011708	0.8571334002067412
PGLYCP	0.9990092159999999	0.6123724356957946
CA2abc	0.9990087039999999	0.8451462212864654
CA2abc1	0.9990087039999999	0.8451462212864653
NO2t2rpp	0.99900618	0.6737223316262297
IPDPS_syn	0.999004708	0.7017463085573035
ENTERHpp	0.9990040199999999	0.47579162377264983
HEMEDS	0.9990031119999999	0.8146040255512821
GDR	0.99900261	0.7499999999999999
FBA	0.9990020319999999	0.3334812021736331
LCTSabc	0.9990004600000001	0.8451462212864653
LAAL37	0.9990001639999999	0.6761057301568477
1PY4h3cAH	0.998999614	0.6741876282703726
4POPCOAM3	0.99899866	0.6666296994566105
THRt4pp	0.9989976800000001	0.5
BUP	0.9989968680000001	0.8411884950642043
BUP2	0.9989968680000001	0.8411884950642043
UI45AH	0.9989968680000001	0.749275208764665
AFLBURPPAAMH	0.9989968680000001	0.749275208764665
SADH	0.9989968680000001	0.8563453854050035
AACPS2	0.9989965420000001	0.6666666666666667
OMPHHX3	0.998993896	0.9203555852143931
OMMBLHX3	0.998993896	0.9203555852143931
BTNt	0.9989935540000001	0.8451462212864653
HCO3_h_ti	0.9989906980000001	0.5547072937077531
FOLABCCte	0.998990168	0.8451462212864653
Nat_Kpp	0.9989886840000001	0.5
NAKt2pp	0.9989886840000001	0.5
FAS141	0.998987646	0.9267850982223557
TRYPTAOX_1	0.9989869579999999	0.5892665416517011
5HOXINOXDA_1	0.9989869579999999	0.5892665416517011
APRTO2_1	0.9989869579999999	0.5892665416517011
41R2A1H12BOOX_1	0.9989869579999999	0.5892665416517011
HIStiDF	0.998986086	0.4999999999999999
r2073_1	0.9989828580000001	0.566960181781631
DAPabc	0.9989826560000001	0.8451462212864603
DAPabcpp	0.9989826560000001	0.8451462212864603
ARGt2pp	0.9989801899999999	0.67372233162623
ACCDH	0.9989776619999999	0.75
5OXPROabcpp	0.998976976	0.8451462212864619
GALt2_2	0.998976588	0.7016553931297949
GALt2	0.998976588	0.566960181781631
r0210	0.99897568	0.6708427104112437
Mn2t	0.9989747940000001	0.7016553931297949
LPLIPAL2A141	0.99897411	0.6681356397732503
FE2GTPabc	0.9989737399999999	0.8451462212864623
4HALDD	0.9989707400000001	0.8618538691865223
DMPPS_syn	0.99897039	0.7017463085573035
OCTD	0.9989695399999998	0.6496818734009202
PPP9ABCte	0.9989679199999999	0.8451462212864653
CHLabcpp	0.9989673379999999	0.8451462212864653
CHLabc	0.9989673379999999	0.8451462212864654
CHLabc_rev	0.9989673379999999	0.8451462212864653
SER_AL	0.998967268	0.577286236552669
CAMPt	0.998966772	0.8451462212864653
METDabcpp	0.998966298	0.8571360676773956
RHACOAE140	0.9989624100000001	0.5999733847894094
r0156	0.998961046	0.5
GLUK	0.99896092	0.7999866923947107
GLNSP3	0.9989604719999999	0.7171223963916358
CTBTabc	0.9989602479999998	0.8571360676773956
SUCRabcpp_syn	0.998958888	0.8451462212864653
OROATP	0.998958572	0.5547072937077531
PAPA140	0.998956146	0.6123724356957946
DMGLYBabcpp	0.9989559140000001	0.8451462212864654
HG2abcpp	0.99895532	0.8451462212864653
DDPGA	0.9989552460000001	0.43639775219349786
FAS180	0.998955202	0.9596332579931248
DTMPt6	0.99895446	0.5547072937077531
HMR_6874	0.9989542840000001	0.6181399976246885
PHEabc	0.9989542739999999	0.8451462212864653
ARBabc	0.998954176	0.8571360676773957
MALTTRabcpp	0.998953328	0.8451462212864653
MALTTRabc	0.998953328	0.8451462212864653
r1536	0.99895204	0.8451462212864653
FE3DCIT2abcpp	0.9989514780000001	0.8451462212864653
15DAPabcpp	0.9989489920000001	0.8451462212864602
ARGDC	0.9989480539999999	0.6859943405700353
3H3MGLTc	0.9989471140000001	0.5999733847894133
GALURDH	0.9989467700000001	0.8618538691865281
MALTHPabc	0.9989465120000001	0.8451462212864653
LCADi_D	0.998946014	0.8618538691865285
DHFR2i	0.9989448559999999	0.7027453091258685
CMtexabc	0.9989438420000001	0.8451462212864653
THMabcpp	0.9989430899999998	0.8451462212864653
THMabc	0.9989430899999998	0.8451462212864653
THMATPe	0.9989430899999998	0.8451462212864653
LEUt3pp	0.99894207	0.67372233162623
ADEt2	0.9989417119999999	0.5547072937077531
ECOAH6	0.998940756	0.6666296994565691
r1384	0.9989395919999999	0.6741876282703829
CU1abcpp	0.9989393440000001	0.8451462212864653
ARB_Dabc	0.998939182	0.8571360676773958
ACTNtpp	0.9989391600000002	0.67372233162623
NFORGLUAH	0.9989381099999999	0.7071002477853723
HPACOAT	0.998937072	0.5999733847894063
PHEPHEr	0.9989364999999999	0.5773502691896258
ARGt2r	0.998935712	0.5669601817816309
SHEME2abcpp	0.9989354480000001	0.8451462212864653
PPNCL2	0.998935332	0.7142721353547936
NO3t2pp	0.9989351000000001	0.6737223316262297
PRAIC	0.9989332300000001	0.9449336363027182
QUILSYN	0.9989306039999999	0.5772862365526703
GGGABADxr	0.998927872	0.8618538691865281
FAH3_1	0.9989261200000001	0.7001400420140049
MG2uabcpp	0.99892293	0.8451462212864653
NDH1_2p	0.998922776	0.8757598989233676
PAPA181	0.998922314	0.6123724356957946
AACPS9	0.998921076	0.6666666666666667
G3PCt	0.9989191359999999	0.4999999999999999
PAPA161	0.998918376	0.6123724356957946
MG2abc	0.998917288	0.8451462212864653
MNDNS2	0.99891674	0.9363816138159229
PPAt6	0.998915096	0.5547072937077531
SR6	0.9989111980000001	0.666678988045207
PDE2	0.998911114	0.670842710411243
HYPOE	0.998910266	0.6123724356957946
URCN_1	0.9989098000000002	0.8660734242676127
CYSDabcpp	0.998909602	0.8451462212864654
CGLYt3_2	0.9989078039999999	0.7016553931297949
CYSGLYt2ir	0.9989078039999999	0.566960181781631
BNOCA	0.998906546	0.7277782961330194
ALTRH	0.9989063420000001	0.6666296994565806
FBP26	0.9989060139999999	0.75
OIVD2E	0.998905624	0.738515438150638
IZPN_1	0.99890562	0.6666296994565893
ARGMO	0.998904964	0.5528383045575923
PAPA141	0.9989015	0.6123724356957946
LEUt2r	0.9989010219999999	0.566960181781631
ARNO	0.99890067	0.6415073554978006
DURADx	0.998896978	0.7302805467821094
RECOAH3	0.9988967320000001	0.6666296994565691
NODOy	0.9988966859999999	0.4141095205993528
SUCRabc	0.99889384	0.8451462212864653
XYLt2pp	0.99889364	0.6737223316262297
ALCD1	0.998893564	0.7027453091258682
LHIST	0.99889279	0.8944238848454976
HISTDb	0.99889279	0.8944238848454976
HISTDb_1	0.99889279	0.8216111690866063
ECOAH4	0.9988910780000001	0.47579162377265083
RECOAH4	0.9988910780000001	0.4757916237726546
TARTDC	0.998890892	0.6859943405700353
G3PIt	0.9988903820000001	0.4999999999999999
LAAL19	0.9988891860000001	0.7142721353547911
CELASE2	0.998888254	0.5050882743261753
CELASE1	0.998888254	0.46292104994686367
5APTNabcpp	0.9988868759999999	0.8451462212864617
MSULR	0.998886386	0.8637754729923497
CD2t5	0.998885864	0.75
DHAD3	0.9988854400000001	0.6666296994566118
PRAIS_1	0.9988849460000001	0.9525717987249122
GALt2pp	0.99888269	0.67372233162623
TRPabc	0.998881506	0.8451462212864653
MNt2pp	0.9988815000000001	0.7071067811865475
PGPP141	0.998881338	0.6123724356957946
CAATPS	0.9988805279999999	0.4961205282402896
CAATPS_1	0.9988805279999999	0.6761057301568478
GLACO	0.998880268	0.8911305281095003
ALDD32	0.998880268	0.8911305281095003
NADK2	0.9988788979999998	0.5999733847894014
GBEZ	0.9988782799999999	0.4757916237726497
PAPA120	0.9988772499999999	0.6123724356957946
ECOAH2	0.99887698	0.47579162377265083
RECOAH2	0.99887698	0.4757916237726546
MELIBabc	0.9988768419999999	0.8451462212864653
DCYTD	0.9988767279999999	0.6741876282703809
DADA	0.998874552	0.6741876282703806
PGPP181	0.99887131	0.6123724356957946
K2L4Aabctex	0.998871218	0.8451462212864653
ZN2t5	0.998869522	0.75
F1PP	0.9988680759999999	0.6123724356957946
4ABUTD	0.9988679279999999	0.7855211301703291
I14BP1P	0.998867648	0.6250519858599166
4HTHRS_1	0.998867648	0.7171155791528379
HKM1PP	0.998867648	0.7171155791528252
PTDGT	0.998867648	0.7171155791528357
DCPDP	0.998867648	0.7171155791528329
PMI12346PH	0.998867648	0.7171155791528357
M5DPP	0.998867648	0.755901999401796
PMI1346PH	0.998867648	0.7171155791528357
PPPPH	0.998867648	0.7171155791528347
PGOGO	0.998867648	0.7171155791528357
PGHHPD	0.998867648	0.7171155791528357
GTPDPDP	0.998867648	0.7171155791528347
PGPP1819Z160	0.998867648	0.7559019994017966
PGPP18111Z160	0.998867648	0.7559019994017966
LPP_SC	0.998867648	0.925781903629373
MIHKPP	0.998867648	0.7559019994017966
GDTPR	0.998867648	0.8401598324690405
DOLDPP12	0.998867648	0.7171155791528333
NAGINS	0.998867648	0.7559019994017966
DOLDPP11	0.998867648	0.7171155791528333
DOLDPP	0.998867648	0.7171155791528333
OTSB1	0.998867648	0.7171155791528357
GDTP	0.998867648	0.7559019994017971
HMR_7256	0.998867648	0.9227417295146242
DEDOLP1_U	0.998867648	0.9227417295146242
H23KMP	0.998867648	0.755901999401796
DEDOLP1	0.998867648	0.7171155791528329
DEDOLP1_L	0.998867648	0.9227417295146242
SBPP3_1	0.998867648	0.7171155791528357
PYOVD2tex	0.99886735	0.8451462212864653
PGPP160	0.9988672660000001	0.6123724356957946
HMR_2193	0.9988662079999999	0.47579162377265294
ECOAH8	0.9988662079999999	0.47579162377265083
PGPP120	0.99886574	0.6123724356957946
BALAVECSEC_1	0.99886398	0.8451462212864647
BALAVECSEC	0.99886398	0.4662402649580051
RE2235C	0.998862626	0.7778629520615118
CDCA6AH	0.998862626	0.7778629520615199
DES2_6B	0.998862626	0.8677218312746245
RE3474C	0.998862626	0.7778629520615125
RE1806C	0.998862626	0.7778629520615119
CACNAO	0.998862626	0.7778629520615157
DES2_9	0.998862626	0.8677218312746245
RE1826C	0.998862626	0.7778629520615119
SMO	0.998862626	0.7778629520615136
RN0027C	0.998862626	0.7746023987811143
P4502C93	0.998862626	0.7778629520615185
RE1828C	0.998862626	0.7778629520615121
RN0020C	0.998862626	0.7778629520615126
r0741	0.998862626	0.7778629520615185
21HPRGNLONE	0.998862626	0.7778629520615099
RE1811C	0.998862626	0.7778629520615119
RE1803C	0.998862626	0.7778629520615185
RE3464C	0.998862626	0.7778629520615125
RN0029C	0.998862626	0.5185753013743417
RE3436C	0.998862626	0.7778629520615125
RE1809C	0.998862626	0.7778629520615119
3HPPPNOHc	0.998862626	0.7778629520615107
RE1812C	0.998862626	0.7778629520615119
RE3435C	0.998862626	0.7778629520615123
r0268	0.998862626	0.7778629520615126
RN0032C	0.998862626	0.5185753013743417
RN0030C	0.998862626	0.7746023987811143
P4502A6	0.998862626	0.7778629520615191
OMMBLHXy	0.998862626	0.7778629520615103
RE3522C	0.998862626	0.7778629520615125
3DHCDCAS	0.998862626	0.8677218312746245
3DHLCAS	0.998862626	0.8677218312746245
ZCAROTDH1	0.998862626	0.8677218312746245
DES2_12	0.998862626	0.8677218312746245
3DHDCAS	0.998862626	0.8677218312746245
MELATNOX	0.998862626	0.7778629520615116
EPISTLDS_c	0.998862626	0.8677218312746245
RN0001C	0.998862626	0.7778629520615118
OMPHHXy	0.998862626	0.7778629520615103
3DHCAS	0.998862626	0.8677218312746245
RE3518C	0.998862626	0.7778629520615126
DOPAc	0.998862626	0.7778629520615167
RE1938C	0.998862626	0.7778629520615119
RE1943C	0.998862626	0.7778629520615121
RE1308C	0.998862626	0.7778629520615125
DES2_15	0.998862626	0.8677218312746245
RE1942C	0.998862626	0.9241433999982384
LIDOMO	0.998862626	0.7778629520615107
RE1941C	0.998862626	0.9241433999982382
PSPHS	0.998862626	0.7778629520615185
RE3440C	0.998862626	0.9101820546182064
RE1906C	0.998862626	0.7778629520615123
ZCAROTDH2	0.998862626	0.8677218312746245
DES21	0.998862626	0.7778629520615188
HMR_2365	0.998862626	0.8677218312746245
RE3514C	0.998862626	0.7778629520615125
DES2_6	0.998862626	0.8677218312746245
CADMO	0.998862626	0.7778629520615159
RE3506C	0.998862626	0.7778629520615125
RE2112C	0.998862626	0.7778629520615155
P4502C92	0.998862626	0.7778629520615148
RE1904C	0.998862626	0.7778629520615123
RE1905C	0.998862626	0.7778629520615123
RE1632C	0.998862626	0.7778629520615188
44MZYMMO	0.998862626	0.9309954796810291
ZXANHX	0.998862626	0.7778629520615148
PHTHCLS	0.998862626	0.7778629520615185
RE1587C	0.998862626	0.7778629520615118
RE1582C	0.998862626	0.7778629520615121
P4502C94	0.998862626	0.7778629520615141
HMR_2368	0.998862626	0.8677218312746245
RE2249C	0.998862626	0.7778629520615126
RE2240C	0.998862626	0.7778629520615099
HMR_2007	0.998862626	0.7778629520615096
RE3041C	0.998862626	0.7778629520615121
HMR_1494	0.998862626	0.7778629520615111
HMR_1767	0.998862626	0.777862952061513
BCAROHX2	0.998862626	0.7778629520615192
7KLITCHOLc	0.998862626	0.8677218312746245
CERH126	0.998862626	0.7778629520615155
CERH124	0.998862626	0.7778629520615155
RE2675C2	0.998862626	0.8677218312746245
BCAROHX	0.998862626	0.7778629520615145
HMR_1502	0.998862626	0.777862952061513
HMR_1503	0.998862626	0.8677218312746245
HMR_1504	0.998862626	0.777862952061513
HMR_1516	0.998862626	0.8677218312746245
HMR_0981	0.998862626	0.7778629520615125
HMR_1536	0.998862626	0.7778629520615132
HMR_0954	0.998862626	0.7778629520615118
HMR_0950	0.998862626	0.7778629520615118
CYP2R1	0.998862626	0.7778629520615099
HMR_0946	0.998862626	0.7778629520615118
HMR_0942	0.998862626	0.7778629520615118
HMR_1765	0.998862626	0.7778629520615196
HMR_2288	0.998862626	0.8677218312746245
AGLPED	0.998862626	0.8677218312746245
AGLPED_cho	0.998862626	0.8677218312746245
HMR_2289	0.998862626	0.8677218312746245
C14825c	0.998862626	0.7778629520615118
RE3020C	0.998862626	0.7778629520615121
HMR_1786	0.998862626	0.7778629520615191
HMR_1838	0.998862626	0.7593071234820409
RE2636C	0.998862626	0.777862952061517
P4502F1	0.998862626	0.7778629520615185
RE3019C	0.998862626	0.7778629520615121
HMR_1948	0.998862626	0.7778629520615136
BVMO2	0.998862626	0.777862952061519
HMR_1944	0.998862626	0.7778629520615099
RE3018C	0.998862626	0.7778629520615121
RAHY	0.998862626	0.7778629520615185
LTHSTRLOR	0.998862626	0.8677218312746245
HMR_1981	0.998862626	0.7778629520615099
RE3015C	0.998862626	0.7778629520615121
BVMO1	0.998862626	0.7778629520615185
HMR_1988	0.998862626	0.7778629520615097
RE3014C	0.998862626	0.7778629520615121
RE3013C	0.998862626	0.7778629520615118
HMR_1989	0.998862626	0.7778629520615136
HMR_1990	0.998862626	0.7778629520615166
HMR_1991	0.998862626	0.7778629520615128
HMR_1940	0.998862626	0.7778629520615128
CERS324	0.998862626	0.7778629520615155
HMR_1992	0.998862626	0.7778629520615165
HMR_1477	0.998862626	0.777862952061513
PGS	0.998862626	0.7593071234820429
HMR_1126	0.998862626	0.7778629520615185
HMR_1478	0.998862626	0.8677218312746245
HMR_1993	0.998862626	0.7778629520615128
RE2975C	0.998862626	0.7778629520615121
HMR_1490	0.998862626	0.7778629520615133
HMR_1493	0.998862626	0.8677218312746245
BVMO4	0.998862626	0.777862952061519
P4502C19	0.998862626	0.7778629520615112
MPOMC1	0.998862626	0.7778629520615185
HMR_2457	0.998862626	0.7778629520615118
RE2382C	0.998862626	0.7778629520615123
P4502C8	0.998862626	0.7778629520615185
HMR_2484	0.998862626	0.8677218312746245
RE3370C	0.998862626	0.9101820546182064
HMR_2472	0.998862626	0.8677218312746245
P4503A5	0.998862626	0.7778629520615173
AND19ONEc	0.998862626	0.7778629520615141
RE3251C	0.998862626	0.7778629520615121
HMR_1545	0.998862626	0.777862952061513
HMR_1544	0.998862626	0.8677218312746245
P4502E1	0.998862626	0.7778629520615099
HMR_1543	0.998862626	0.7778629520615132
RE3434C	0.998862626	0.7778629520615121
PACCOAE	0.998862626	0.7778629520615185
RE2383C	0.998862626	0.9101820546182064
C4STMO1	0.998862626	0.9335315581663685
C4STMO2	0.998862626	0.9335315581663669
CXANHX	0.998862626	0.7778629520615192
DESAT18a	0.998862626	0.8677218312746245
HMR_2403	0.998862626	0.8677218312746245
HMR_2393	0.998862626	0.8677218312746245
C5STDS	0.998862626	0.8677218312746245
FAH4	0.998862626	0.7778629520615185
P4502D6	0.998862626	0.777862952061511
4MZYMR	0.998862626	0.8677218312746247
25HVITD3c	0.998862626	0.7778629520615099
HMR_2380	0.998862626	0.8677218312746245
RE2248C	0.998862626	0.7778629520615126
MPOMC1_1	0.998862626	0.7778629520615185
P4502C9	0.998862626	0.7778629520615111
C22STDS	0.998862626	0.8677218312746245
HMR_1549	0.998862626	0.8677218312746245
HMR_1739	0.998862626	0.777862952061513
HMR_2585	0.998862626	0.7778629520615125
RE2632C	0.998862626	0.9101820546182064
KYN3OX	0.998862626	0.7778629520615196
HMR_2581	0.998862626	0.7593071234820474
TYMc	0.998862626	0.7778629520615185
MPOMMM	0.998862626	0.8677218312746245
HMR_1737	0.998862626	0.7778629520615185
HMR_1538	0.998862626	0.8677218312746245
HMR_1735	0.998862626	0.7778629520615191
HMR_1681	0.998862626	0.7778629520615185
HMR_1550	0.998862626	0.777862952061513
RE2387C	0.998862626	0.7778629520615123
MPOMOR	0.998862626	0.8677218312746245
CERS326	0.998862626	0.7778629520615155
DESAT180_9	0.998862626	0.8677218312746245
HMR_1548	0.998862626	0.777862952061513
MPOMOR_1	0.998862626	0.8677218312746245
HMR_2495	0.998862626	0.8677218312746245
P4503A4	0.998862626	0.7778629520615185
5OHHEXAc	0.998862626	0.7778629520615113
RE2398C	0.998862626	0.9101820546182064
RE1266C_1	0.998861664	0.5070652390272126
RECOAH7	0.9988559760000001	0.4757916237726546
ECOAH7	0.9988559760000001	0.47579162377265083
PETHCT	0.998855678	0.5999733847894121
CDS_18_1_18_1	0.998855678	0.5999733847894188
CDS_18_0_18_4	0.998855678	0.5999733847894188
CDS_18_0_20_4	0.998855678	0.5999733847894188
CDS_18_0_20_5	0.998855678	0.5999733847894188
CHLPCTD	0.998855678	0.5999733847894074
CDPDAGS1819Z160	0.998855678	0.7205398082221584
CDS_18_0_18_3	0.998855678	0.5999733847894188
CDPDAGS_PALM_HDE_c	0.998855678	0.5999733847894185
CDPDAGS_HDE_PALM_c	0.998855678	0.5999733847894185
CDPDAGS_LNA_EPA_c	0.998855678	0.5999733847894185
CDPDAGS_LNA_HDE_c	0.998855678	0.5999733847894185
CDPDAGS_LNA_LNA_c	0.998855678	0.5999733847894185
CDS_18_0_18_1	0.998855678	0.5999733847894188
CDPDAGS_LNA_PALM_c	0.998855678	0.5999733847894185
CG3P	0.998855678	0.5999733847894189
CDPDAGS_OLE_PALM	0.998855678	0.5999733847894185
CDPDAGS_PALM_EPA_c	0.998855678	0.5999733847894185
CDPDAGS_PALM_LNA_c	0.998855678	0.5999733847894185
PHCYT_BS	0.998855678	0.7745536681178707
CDS	0.998855678	0.5999733847894188
CDS_18_0_18_0	0.998855678	0.5999733847894186
CDS_16_0_16_0	0.998855678	0.5999733847894186
CDS_16_0_16_1	0.998855678	0.5999733847894188
CDS_16_0_20_4	0.998855678	0.5999733847894186
CDS_16_0_18_0	0.998855678	0.5999733847894186
CDS_16_0_18_1	0.998855678	0.5999733847894186
CDS_16_0_18_2	0.998855678	0.5999733847894186
CDS_16_0_18_3	0.998855678	0.5999733847894188
CDPDAGS_HDE_LNA_c	0.998855678	0.5999733847894185
CDPDAGS_HDE_EPA_c	0.998855678	0.5999733847894185
CDPDAGS_EPA_PALM_c	0.998855678	0.5999733847894185
DASYN_SC	0.998855678	0.7745536681178706
CDS_18_0_18_2	0.998855678	0.5999733847894188
DASYN160190	0.998855678	0.5999733847894186
DASYN181_9	0.998855678	0.5999733847894189
DASYN182_9_12	0.998855678	0.5999733847894189
EPCTX	0.998855678	0.5999733847894093
CDPDAGS18111Z160	0.998855678	0.7205398082221584
DASYN183_6_9_12	0.998855678	0.5999733847894189
DASYN183_9_12_15	0.998855678	0.5999733847894189
PHCYT_LM	0.998855678	0.7745536681178706
DASYN184_6_9_12_15	0.998855678	0.5999733847894189
DASYN190190	0.998855678	0.5999733847894186
DASYN_EC	0.998855678	0.7744762209430209
DASYN_HP	0.998855678	0.5999733847894186
CDS_18_1_18_3	0.998855678	0.5999733847894188
DASYN_LLA	0.998855678	0.7745536681178706
CDPDAGS_EPA_EPA_c	0.998855678	0.5999733847894186
DASYN_SA	0.998855678	0.7744762209430209
CDPDAGS_EPA_HDE_c	0.998855678	0.5999733847894185
CDPDAGS_EPA_LNA_c	0.998855678	0.5999733847894185
CDS_18_1_18_2	0.998855678	0.5999733847894188
CDS_16_0_18_4	0.998855678	0.5999733847894188
CPCTDTX	0.998855678	0.5999733847894192
CDS_18_2_20_4	0.998855678	0.5999733847894188
CDS_18_2_16_0	0.998855678	0.5999733847894188
CDS_20_4_20_5	0.998855678	0.5999733847894189
CDS_cho	0.998855678	0.5999733847894186
CDS_18_1_20_5	0.998855678	0.5999733847894188
CDS_20_4_20_4	0.998855678	0.5999733847894188
CDS_18_1_20_4	0.998855678	0.5999733847894188
ETAPCT	0.998855678	0.5999733847894122
IMPCT2	0.998855678	0.5999733847894186
RBTCT	0.998855678	0.5999733847894189
MOCDS	0.998855678	0.5999733847894116
CDS_18_2_18_2	0.998855678	0.5999733847894188
CDGGGS	0.998855678	0.5999733847894091
CDGGGS2	0.998855678	0.5999733847894025
RIBCT	0.998855678	0.5999733847894189
CDS_18_2_18_1	0.998855678	0.5999733847894188
UDPGD	0.998854382	0.9263663779131188
PGPP180	0.99885135	0.6123724356957946
HMR_6786	0.998850294	0.5999733847894069
E4PP	0.9988498280000002	0.6708427104112358
CITt2r	0.9988490219999999	0.6455043823626265
CITt3	0.9988490219999999	0.5547072937077531
RECOAH5	0.998846912	0.4757916237726547
ECOAH5	0.998846912	0.47579162377265083
O2XOADOX	0.99884683	0.7776887312430874
GDPMANNDH	0.9988464799999999	0.9263663779131188
LYSt2pp	0.998846348	0.6737223316262297
GLYCt2	0.9988403699999999	0.5547072937077531
HSK	0.9988398179999999	0.599973384789422
PAPA180	0.9988397859999999	0.6123724356957946
RIBt2	0.9988304100000001	0.566960181781631
RNF	0.998826148	0.6727103609833658
NADHDH	0.998826148	0.7276016446498538
HMR_4771	0.998824008	0.6666296994565952
ALDD8	0.998823682	0.8618538691865252
DGUPP	0.998822938	0.5
CDAPPA_HP	0.9988186600000001	0.6681356397732472
CDAPPA_SA	0.9988186600000001	0.7714665342934719
CDAPPA_EC	0.9988186600000001	0.7714665342934719
CDAPPA190	0.9988186600000001	0.6681356397732472
CDAPPA160190	0.9988186600000001	0.6681356397732472
3NUCLE1	0.9988186299999999	0.6123724356957946
DKDH	0.9988176080000001	0.75
NADK3	0.9988176	0.5999733847894166
LDPCDES	0.9988170799999999	0.7905957160689197
SLFAT	0.998813982	0.5999733847894225
ALAALAPEPT1tc	0.9988105740000002	0.5547072937077531
PGPP140	0.9988098500000001	0.6123724356957946
ADNt2	0.9988092500000001	0.5547072937077531
BUTt2r	0.9988091880000001	0.5547072937077531
TMPHi	0.9988087519999999	0.566960181781635
ATPATF3	0.9988083700000001	0.5999733847894152
SPMDtex2	0.9988082519999999	0.7071067811865475
HYPTROX	0.9988070280000001	0.48030659354642014
MTHFD2	0.998806164	0.70274530912587
CBMK4	0.9988017800000002	0.632518660798824
RE1342C	0.9988007979999999	0.7999866923947005
METSR_S2	0.998798444	0.75
LYSt3r	0.9987983400000001	0.5547072937077531
LYSt2r	0.9987983400000001	0.5547072937077531
GAPDi_nadp	0.998798206	0.6666666666666667
ALDD3y	0.9987950699999999	0.7855211301703178
METSR_R2	0.99879326	0.75
NAMNPP	0.998793236	0.6324765728551357
ILEt2r	0.9987932159999999	0.566960181781631
MAK	0.998792456	0.599973384789422
BSORx	0.9987922499999999	0.7777873609836495
NTRIRy	0.998792148	0.8887913815320019
PGPP161	0.9987891799999999	0.6123724356957946
UDPGALOR	0.998788742	0.9263663779131188
34DHALDD	0.9987838419999999	0.8618538691865218
PAI2T	0.9987826980000001	0.6123724356957947
URIK2_1	0.9987812039999999	0.5
CYNTAH	0.99878018	0.8603141492672259
OXAt	0.9987795399999999	0.5547072937077531
MEHLER	0.99877892	0.9150883174792593
MEHLER_1	0.99877892	0.9150883174792593
PPAt2pp	0.9987788240000001	0.6737223316262297
ILEt3pp	0.9987785199999999	0.67372233162623
FDH3	0.99877714	0.6727103609833642
THFOR1	0.99877696	0.8399532748067079
ACONTb_1	0.9987765919999999	0.666629699456594
CYTDK2	0.998773396	0.5999733847894138
FPGS4_1	0.998771538	0.6286219300446592
ACITL	0.9987696620000002	0.6172280665958177
CRNtHa	0.9987695320000001	0.5547072937077531
SRK	0.9987654880000001	0.5999733847894184
PG1819Z160t	0.9987635019999999	0.8451462212864653
CE1243ATP	0.9987635019999999	0.8451462212864626
RETABCtc	0.9987635019999999	0.8451462212864653
CE5025t	0.9987635019999999	0.8451462212864628
CE5072te	0.9987635019999999	0.8451462212864629
PCHOL2OLE_HSABCt	0.9987635019999999	0.8451462212864653
CE1352te	0.9987635019999999	0.8451462212864626
PROLBabc	0.9987635019999999	0.8451462212864653
CE7081tm	0.9987635019999999	0.845146221286463
CE1447te	0.9987635019999999	0.8451462212864626
ARBTNabcpp	0.9987635019999999	0.8451462212864652
CE1297t	0.9987635019999999	0.8451462212864626
CE7090te	0.9987635019999999	0.845146221286463
CE7082ATP	0.9987635019999999	0.845146221286463
PS120abcpp	0.9987635019999999	0.8451462212864653
HMR_0243	0.9987635019999999	0.8451462212864634
CE1273t1	0.9987635019999999	0.8451462212864626
CE2537ATP	0.9987635019999999	0.8451462212864628
CE0328t	0.9987635019999999	0.8451462212864653
CE6247t	0.9987635019999999	0.845146221286463
CE4877te	0.9987635019999999	0.8451462212864628
ARSENBabc	0.9987635019999999	0.8451462212864652
CE2211te	0.9987635019999999	0.8451462212864627
CE2445t	0.9987635019999999	0.8451462212864627
CE2510ABCt	0.9987635019999999	0.8451462212864627
CE2510t	0.9987635019999999	0.8451462212864627
CEL6abc	0.9987635019999999	0.8451462212864653
HMR_0194	0.9987635019999999	0.8451462212864639
HMR_0215	0.9987635019999999	0.8451462212864653
CE2513ATP	0.9987635019999999	0.8451462212864653
CE4843t	0.9987635019999999	0.8451462212864653
CE2537ABCt	0.9987635019999999	0.8451462212864628
HMR_0235	0.9987635019999999	0.8451462212864636
ARSabc	0.9987635019999999	0.8451462212864652
HMR_0239	0.9987635019999999	0.8451462212864653
CE5026t	0.9987635019999999	0.8451462212864628
CE2209te	0.9987635019999999	0.8451462212864627
ENLIPAabctex	0.9987635019999999	0.8451462212864654
PROSTGE2t3	0.9987635019999999	0.8451462212864653
CHSTEROLt_1	0.9987635019999999	0.8451462212864654
HMR_0211	0.9987635019999999	0.8451462212864638
HMR_0207	0.9987635019999999	0.8451462212864634
CHSTEROLt	0.9987635019999999	0.8451462212864653
CE2006te	0.9987635019999999	0.8451462212864626
CE7096te	0.9987635019999999	0.845146221286463
PAFABCt	0.9987635019999999	0.8451462212864653
PGLYCABCte	0.9987635019999999	0.8451462212864653
CE7172ATP	0.9987635019999999	0.845146221286463
RAFFabc	0.9987635019999999	0.8451462212864653
PROSTGE1t3	0.9987635019999999	0.8451462212864653
PCHOL2LINL_HSABCt	0.9987635019999999	0.8451462212864653
CE2047te	0.9987635019999999	0.8451462212864626
CE2049te	0.9987635019999999	0.8451462212864627
PCHLN225_HSABCt	0.9987635019999999	0.8451462212864653
PCHOLN15_HSABCt	0.9987635019999999	0.8451462212864653
PS140abcpp	0.9987635019999999	0.8451462212864653
PCHOLPALME_HSABCt	0.9987635019999999	0.8451462212864653
PURabc1	0.9987635019999999	0.8451462212864653
PEALtabc	0.9987635019999999	0.8451462212864653
PEAL2tabc	0.9987635019999999	0.8451462212864653
PCHOLN264_HSABCt	0.9987635019999999	0.8451462212864653
PE2LINL_HSABCt	0.9987635019999999	0.8451462212864653
PCHOLOLE_HSABCt	0.9987635019999999	0.8451462212864653
MOPSabc	0.9987635019999999	0.8451462212864653
PCHOLSTE_HSABCt	0.9987635019999999	0.8451462212864653
PCHOLN224_HSABCt	0.9987635019999999	0.8451462212864653
C05770te	0.9987635019999999	0.8451462212864622
C05769te	0.9987635019999999	0.8451462212864622
PE226_HSABCt	0.9987635019999999	0.8451462212864653
C05463t1	0.9987635019999999	0.8451462212864653
C05302te	0.9987635019999999	0.8451462212864622
C05301te	0.9987635019999999	0.8451462212864622
C05299te	0.9987635019999999	0.8451462212864622
PEAR_HSABCt	0.9987635019999999	0.8451462212864653
PVSATPtu	0.9987635019999999	0.8451462212864653
PVSGLUCteb	0.9987635019999999	0.8451462212864653
PEAtabcpp	0.9987635019999999	0.8451462212864653
PCHOLN2254_HSABCt	0.9987635019999999	0.8451462212864653
HDCA24Gte	0.9987635019999999	0.8451462212864653
BALAGLYabcpp	0.9987635019999999	0.8451462212864654
BALALEUabcpp	0.9987635019999999	0.8451462212864654
HDCA6Gte	0.9987635019999999	0.8451462212864653
PEFLIP_cho	0.9987635019999999	0.8451462212864653
PEFLIP	0.9987635019999999	0.8451462212864653
C14826ATP	0.9987635019999999	0.8451462212864626
C14825ATP	0.9987635019999999	0.8451462212864622
C14771ATP	0.9987635019999999	0.8451462212864622
PEDH203_HSABCt	0.9987635019999999	0.8451462212864653
C14770ATP	0.9987635019999999	0.8451462212864622
C14769td2	0.9987635019999999	0.8451462212864622
C14768ATP	0.9987635019999999	0.8451462212864622
PCHOLN225_HSABCt	0.9987635019999999	0.8451462212864653
C05298te	0.9987635019999999	0.8451462212864622
C04805ATP	0.9987635019999999	0.8451462212864621
PTVSTM3eb	0.9987635019999999	0.8451462212864653
PE1801845Z9Z12Z15Zt	0.9987635019999999	0.8451462212864653
PE1801835Z9Z12Zt	0.9987635019999999	0.8451462212864653
PE1801829Z12Zt	0.9987635019999999	0.8451462212864653
BILDGLCURte	0.9987635019999999	0.8451462212864653
BILGLCURte	0.9987635019999999	0.8451462212864653
PE1801819Zt	0.9987635019999999	0.8451462212864653
PE17_HSABCt	0.9987635019999999	0.8451462212864653
PE161_HSABCt	0.9987635019999999	0.8451462212864653
PE15_HSABCt	0.9987635019999999	0.8451462212864653
PE14_HSABCt	0.9987635019999999	0.8451462212864653
BLAMDabcpp	0.9987635019999999	0.8451462212864654
CGMPt	0.9987635019999999	0.8451462212864609
PE12_HSABCt	0.9987635019999999	0.8451462212864653
HEXDTRte	0.9987635019999999	0.8451462212864653
ECTOINEabc	0.9987635019999999	0.8451462212864654
HEXDIACATP	0.9987635019999999	0.8451462212864653
ECTOabcpp	0.9987635019999999	0.8451462212864654
PCt_cho	0.9987635019999999	0.8451462212864653
C04717ATP	0.9987635019999999	0.8451462212864621
PE18111Z1819Zt	0.9987635019999999	0.8451462212864653
C04483t1	0.9987635019999999	0.8451462212864653
C03990ATP	0.9987635019999999	0.8451462212864631
C03681te	0.9987635019999999	0.8451462212864621
PTVSTATPtu	0.9987635019999999	0.8451462212864653
PE203_HSABCt	0.9987635019999999	0.8451462212864653
PE1829Z12Z1835Z9Z12Zt	0.9987635019999999	0.8451462212864653
PE1819Z1845Z9Z12Z15Zt	0.9987635019999999	0.8451462212864653
PE1819Z1835Z9Z12Zt	0.9987635019999999	0.8451462212864653
PE1819Z1829Z12Zt	0.9987635019999999	0.8451462212864653
PE1819Z1819Zt	0.9987635019999999	0.8451462212864653
PACALtabcpp	0.9987635019999999	0.8451462212864653
PE18111Z1845Z9Z12Z15Zt	0.9987635019999999	0.8451462212864653
PE18111Z1835Z9Z12Zt	0.9987635019999999	0.8451462212864653
PE18111Z1829Z12Zt	0.9987635019999999	0.8451462212864653
PCt	0.9987635019999999	0.8451462212864653
BALABALAabcpp	0.9987635019999999	0.8451462212864654
BALAALAabcpp	0.9987635019999999	0.8451462212864654
PS141abcpp	0.9987635019999999	0.8451462212864653
CDCA24Gte	0.9987635019999999	0.8451462212864653
ESTRONEGLCt	0.9987635019999999	0.8451462212864653
ESTRONEte	0.9987635019999999	0.8451462212864653
ESTROSABCCte	0.9987635019999999	0.8451462212864653
PCHOLAR_HSABCt	0.9987635019999999	0.8451462212864653
GUDACabcpp	0.9987635019999999	0.8451462212864654
CDCA3Gte	0.9987635019999999	0.8451462212864653
ESTRSABCtc	0.9987635019999999	0.8451462212864653
HISTAVESSEC_1	0.9987635019999999	0.8451462212864653
PELINL_HSABCt	0.9987635019999999	0.8451462212864653
PEPALM_HSASBCt	0.9987635019999999	0.8451462212864653
PCHOLDOC_HSABCt	0.9987635019999999	0.8451462212864653
GUDCA3Sabc	0.9987635019999999	0.8451462212864653
HISTAVESSEC	0.9987635019999999	0.7254648175955293
PCHOLEIC_HSABCt	0.9987635019999999	0.8451462212864653
PCHOLET_HSABCt	0.9987635019999999	0.8451462212864653
PCHOLHEP_HSABCt	0.9987635019999999	0.8451462212864653
ESTRIOLGLCte	0.9987635019999999	0.8451462212864653
ESTRIOLATP	0.9987635019999999	0.8451462212864653
ESTRADIOLGLCt2	0.9987635019999999	0.8451462212864653
ESTRAABCtc	0.9987635019999999	0.8451462212864653
PG18111Z160t	0.9987635019999999	0.8451462212864653
PS161abcpp	0.9987635019999999	0.8451462212864653
PGP18111Z160t	0.9987635019999999	0.8451462212864653
PS180abcpp	0.9987635019999999	0.8451462212864653
MHGLZABCt	0.9987635019999999	0.8451462212864653
PGP1819Z160t	0.9987635019999999	0.8451462212864653
PCHOL2STE_HSABCt	0.9987635019999999	0.8451462212864653
EIC21114TRte	0.9987635019999999	0.8451462212864653
PSFLIP	0.9987635019999999	0.8451462212864653
FVSteb	0.9987635019999999	0.8451462212864653
EPOXTACteb	0.9987635019999999	0.8451462212864653
CELabc	0.9987635019999999	0.8451462212864653
PSFLIP_cho	0.9987635019999999	0.8451462212864653
PESTE_HSABCt	0.9987635019999999	0.8451462212864653
PSHSABCtc	0.9987635019999999	0.8451462212864653
CBL2abc	0.9987635019999999	0.8451462212864654
PCHOLLINL_HSABCt	0.9987635019999999	0.8451462212864653
CBL1abcpp	0.9987635019999999	0.8451462212864654
HCA24Gte	0.9987635019999999	0.8451462212864653
CA3Sabc	0.9987635019999999	0.8451462212864653
CA24Gte	0.9987635019999999	0.8451462212864653
PCHOLN201_HSABCt	0.9987635019999999	0.8451462212864653
PCHOLN203_HSABCt	0.9987635019999999	0.8451462212864653
PYOVDtex	0.9987635019999999	0.8451462212864653
HISHISabcpp	0.9987635019999999	0.8451462212864653
PELPALM_HSABCt	0.9987635019999999	0.8451462212864653
HISGLYabcpp	0.9987635019999999	0.8451462212864653
PCHOLN204_HSABCt	0.9987635019999999	0.8451462212864653
ATVACIDtu	0.9987635019999999	0.8451462212864653
ATVLACtu	0.9987635019999999	0.8451462212864653
AU1abcpp	0.9987635019999999	0.8451462212864653
PCHOLN205_HSABCt	0.9987635019999999	0.8451462212864653
CHOLATEt3	0.9987635019999999	0.8451462212864653
Am1CSAteb	0.9987635019999999	0.8451462212864649
HCA6Gte	0.9987635019999999	0.8451462212864653
CHOLSabc	0.9987635019999999	0.8451462212864654
CBL1abc	0.9987635019999999	0.8451462212864653
CHOLSabc_1	0.9987635019999999	0.8451462212864653
CBL1HBIabc	0.9987635019999999	0.8451462212864654
CBIuabcpp	0.9987635019999999	0.8451462212864653
CBIabc	0.9987635019999999	0.8451462212864654
GUDPTNabcpp	0.9987635019999999	0.8451462212864654
PEOLE_HSABCt	0.9987635019999999	0.8451462212864653
Pe13_HSABCt	0.9987635019999999	0.8451462212864653
HC02194te	0.9987635019999999	0.8451462212864632
PCHOLMYR_HsABCt	0.9987635019999999	0.8451462212864653
HC02195te	0.9987635019999999	0.8451462212864632
HC02196te	0.9987635019999999	0.8451462212864632
PCHOLN1836_HSABCt	0.9987635019999999	0.8451462212864653
PCHOLN183_HSABCt	0.9987635019999999	0.8451462212864653
PCHOLN19_HSABCt	0.9987635019999999	0.8451462212864653
CARNabcpp	0.9987635019999999	0.8451462212864653
FERRICHabc	0.9987635019999999	0.8451462212864653
HC02220te	0.9987635019999999	0.8451462212864632
SPHMYLN1824_hs_ATPt	0.9987635019999999	0.8451462212864653
CRVSM23teb	0.9987635019999999	0.8451462212864653
TSACGLUCtev	0.9987635019999999	0.8451462212864653
GLYGLNtr	0.9987635019999999	0.8451462212864653
GLYGLNabcpp	0.9987635019999999	0.8451462212864654
LSTNtu	0.9987635019999999	0.8451462212864653
NRPPHRVESSEC	0.9987635019999999	0.7254648175955181
NRPPHRVESSEC_1	0.9987635019999999	0.8451462212864653
7KILTCHOLATP	0.9987635019999999	0.845146221286462
7HPVSteb	0.9987635019999999	0.845146221286462
GLYGLYGLNtr	0.9987635019999999	0.8451462212864654
TSACMSULtev	0.9987635019999999	0.8451462212864653
7DHCHSTEROLt	0.9987635019999999	0.845146221286462
TSTSTERONEGLCte	0.9987635019999999	0.8451462212864653
7DHCHOLabc	0.9987635019999999	0.845146221286462
7DHCDCHOLabc	0.9987635019999999	0.845146221286462
7BHGLZGLCABCt	0.9987635019999999	0.845146221286462
GLYGLUabcpp	0.9987635019999999	0.8451462212864654
GLYGLYabcpp	0.9987635019999999	0.8451462212864654
7AHGLZABCt	0.9987635019999999	0.845146221286462
NORMETEVESSte	0.9987635019999999	0.7254648175955182
CYNTtabcpp	0.9987635019999999	0.8451462212864654
ACHVESSEC_1	0.9987635019999999	0.8451462212864643
ACHVESSEC	0.9987635019999999	0.7254648175955314
TRIPVSteb	0.9987635019999999	0.8451462212864653
CYSAMPtev	0.9987635019999999	0.8451462212864653
LYSGLUGLYtr	0.9987635019999999	0.8451462212864653
GLYSERabcpp	0.9987635019999999	0.8451462212864654
LTHSTRLABCt	0.9987635019999999	0.8451462212864653
GLYPHEabcpp	0.9987635019999999	0.8451462212864654
GLYMETtr	0.9987635019999999	0.8451462212864654
GLYMETabcpp	0.9987635019999999	0.8451462212864654
LVSTPGPtu	0.9987635019999999	0.8451462212864653
LVSTACIDtu	0.9987635019999999	0.8451462212864653
CYSIabcpp	0.9987635019999999	0.8451462212864654
7BHGLZABCt	0.9987635019999999	0.845146221286462
6OHFVSteb	0.9987635019999999	0.845146221286462
GM1LIPAabcpp	0.9987635019999999	0.8451462212864653
UDCA3Sabc	0.9987635019999999	0.8451462212864653
5ADTSTSTERONEGLCte	0.9987635019999999	0.8451462212864617
56EPPVSteb	0.9987635019999999	0.8451462212864617
56DHPVSteb	0.9987635019999999	0.8451462212864617
4PYRDX	0.9987635019999999	0.8451462212864617
GLUCYSte	0.9987635019999999	0.8451462212864653
UCHOLabc	0.9987635019999999	0.8451462212864653
HYOCHOLabc	0.9987635019999999	0.8451462212864653
5HPETATP	0.9987635019999999	0.8451462212864617
4HPROLTabcpp	0.9987635019999999	0.8451462212864614
4HPRODCabcpp	0.9987635019999999	0.8451462212864614
IBUPGLUCtpvb	0.9987635019999999	0.8451462212864653
O16A4COLIPAabctex	0.9987635019999999	0.8451462212864653
LIPTabc	0.9987635019999999	0.8451462212864653
4HATVLACteb	0.9987635019999999	0.8451462212864614
5EIPENCte	0.9987635019999999	0.8451462212864618
5HTRPVESSEC	0.9987635019999999	0.7254648175955297
DSPVSteb	0.9987635019999999	0.8451462212864653
TXB2t	0.9987635019999999	0.8451462212864653
NRVNCABCt	0.9987635019999999	0.8451462212864653
6MELVACtbc	0.9987635019999999	0.845146221286462
TUDCA3Sabc	0.9987635019999999	0.8451462212864653
6HSMVACIDteb	0.9987635019999999	0.845146221286462
TUNGSabcpp	0.9987635019999999	0.8451462212864653
6HMSMVACIDteb	0.9987635019999999	0.845146221286462
6EPSteb	0.9987635019999999	0.845146221286462
5HTRPVESSEC_1	0.9987635019999999	0.8451462212864618
6CSMVACIDteb	0.9987635019999999	0.8451462212864619
6BHGLZGLCABCt	0.9987635019999999	0.8451462212864619
6BHGLZABCt	0.9987635019999999	0.8451462212864619
6AHGLZABCt	0.9987635019999999	0.8451462212864619
5OHFVSteb	0.9987635019999999	0.8451462212864619
HPDECEte	0.9987635019999999	0.8451462212864653
GLZABCteb	0.9987635019999999	0.8451462212864653
ACMPGLUTtep	0.9987635019999999	0.8451462212864644
4HATVACIDteb	0.9987635019999999	0.8451462212864614
MANTRabc	0.9987635019999999	0.8451462212864653
MANabcpp	0.9987635019999999	0.8451462212864653
MANabc	0.9987635019999999	0.8451462212864653
MANTTRabc	0.9987635019999999	0.8451462212864653
PPATabc	0.9987635019999999	0.8451462212864653
ECA4COLIPAabctex	0.9987635019999999	0.8451462212864653
STACMPtev	0.9987635019999999	0.8451462212864653
MANBabc	0.9987635019999999	0.8451462212864653
MCBTFabcpp	0.9987635019999999	0.8451462212864653
AEPabcpp	0.9987635019999999	0.8451462212864606
AEPabc	0.9987635019999999	0.8451462212864603
ADRNLPVESSEC_1	0.9987635019999999	0.8451462212864645
ADRNLPVESSEC	0.9987635019999999	0.7254648175955315
OSKTabcpp	0.9987635019999999	0.8451462212864653
CPGNabcpp	0.9987635019999999	0.8451462212864653
SPRMabc	0.9987635019999999	0.8451462212864653
COPROSTabc	0.9987635019999999	0.8451462212864653
ADOCBLabc	0.9987635019999999	0.8451462212864644
SPHMYLN18120_hs_ATPt	0.9987635019999999	0.8451462212864653
SPHMYLN181161_hs_ATPt	0.9987635019999999	0.8451462212864653
SPHMYLN18116_hs_ATPt	0.9987635019999999	0.8451462212864653
[truncated: 1 more rows]
