# Supplementary material for: Teasing out missing reactions in genome-scale metabolic networks through hypergraph learning
Source: Nat Commun. 2023 Apr 25;14:2375. doi: 10.1038/s41467-023-38110-7 (PMC10130184; doi:10.1038/s41467-023-38110-7)
Supplement: Supplementary file 4 — Source Data [file 41467_2023_38110_MOESM4_ESM.zip › Source Data/Supplementary Figure 8/giri/CM.csv]

	predicted scores	similarity max
HPOXR	0.999965244	0.9622570352328201
DADNC	0.999956486	0.7697937733502982
H2CO3D	0.999953108	0.596275611849145
ADK2	0.999951502	0.8944547385364687
SUCCACT	0.9999509999999999	0.6666666666666667
FMNAT_1	0.99994282	0.894454738536476
PFL	0.9999364399999999	0.6123724356957947
NTPP2_1	0.9999361999999999	0.8944547385364776
AFAT	0.9999353639999999	0.948688169125504
NTD7	0.9999351319999998	0.6123881526655883
SOR	0.9999348600000001	0.7453559981577436
ACS_1	0.9999344559999999	0.9258404669389458
MCD	0.99993345	0.6859943405700353
PPItex	0.9999327859999999	0.6737222726362077
FADDP	0.9999292820000001	0.7499614969967843
BPNT_1	0.99992547	0.894454738536479
NPH	0.99992546	0.9805795143850211
MCDC	0.999925208	0.47142871958063337
AP4AH1	0.9999241300000001	0.7499614969967869
ANNAT	0.999923104	0.9486881691254945
FAO2	0.999921982	0.7318486892195429
AP3S	0.999921684	0.8580832208827558
TPHAP	0.99992099	0.8304115727832171
DNTP	0.99992099	0.7825945202554808
AP3AH	0.99992099	0.7825945202554808
FORMCOAL	0.999920938	0.6666666666666667
ADK3	0.999920882	0.5
AMPDA	0.9999207840000001	0.6928132104667487
AMPt6	0.999919674	0.6737222726362075
FAO1	0.999919154	0.7325896743930083
AACLAM	0.999918944	0.6123724356957947
AADa	0.999918944	0.6123724356957947
NADDPp_1	0.9999181260000001	0.7071612305595065
HMR_3915	0.9999156020000001	0.603031131008868
GLUGLUr	0.9999142339999999	0.6123724356957946
ADNK1	0.999913912	0.632431723861615
FAO10	0.9999127720000001	0.7519206177414046
NADPHHR	0.999908606	0.4757945429783246
NADPHHS	0.999908606	0.4757945429783246
PPGPPDP_c	0.999904506	0.8944547385364778
FAO11	0.9999040960000001	0.7552593373581465
NADHHS	0.9999029719999999	0.4999229920163679
NADHHR	0.9999029719999999	0.4999229920163679
FAO3	0.999902612	0.731126155013931
NADPHXD	0.9999008	0.5476831936630684
SFRR	0.9998992039999999	0.6708226887837161
PpGppP	0.99989883	0.75
ACCOAS	0.9998985939999999	0.9428574391612586
AADb	0.999897006	0.6123724356957946
NADS1	0.99989386	0.9258404669389474
NADHXD	0.999892748	0.5476831936630684
PYRDC	0.9998914059999999	0.7559455757401793
CPMPS	0.9998911099999999	0.6708410539023582
PIt2r	0.999890156	0.6737222726362075
PDE5	0.99988869	0.7071612305595104
r0068	0.9998883700000001	0.5477394268572211
PPIuabcpp	0.9998879799999999	0.845146817576345
PPIabc	0.9998879799999999	0.845146817576345
PPGPPDPE	0.99988312	0.8599766727776865
ACOAM	0.99988236	0.6761070420022225
r0097	0.99988236	0.676107042002221
DECACID	0.999880066	0.6764814252025461
OCTEDECACID	0.999880066	0.6756893384895896
OCTDECACID	0.999880066	0.6756893384895896
TETDECACID	0.999880066	0.6767529681839596
HEXDECACID	0.999880066	0.6762522260005742
DODECACID	0.999880066	0.6770032003863301
HEXEDECACID	0.999880066	0.6762522260005742
ASNS2	0.999879372	0.7559197072367397
PPDK	0.99987914	0.6761070420022244
FACOAL60i	0.999876978	0.7216878364870323
G3PA	0.99987568	0.6123724356957947
ACTF	0.99987568	0.6123724356957947
FACOAL18111Z	0.9998754	0.8333333333333335
FACOAL181_2	0.9998754	0.8333333333333335
HMR_0156	0.9998746119999999	0.6666666666666667
NAD_H2	0.9998745	0.7857365094579944
ACOAH	0.999873466	0.7303192358096298
NTPP8	0.9998724939999999	0.6507839063676462
ATPADT	0.999872342	0.6123724356957947
H2O2syn	0.999871948	0.6819270377209528
NADHPO	0.9998710760000001	0.8249720266203184
GUAC	0.999870724	0.866025408349807
OXACOAL	0.999870158	0.6666666666666667
NTP3e_1	0.999869848	0.9128990447620468
NTPP8_1	0.999867346	0.5
HMR_0180	0.9998671800000001	0.7216878364870323
G3PT	0.9998671060000002	0.75
NTD4	0.999865282	0.6123881526655883
FACOAL40t2pp	0.9998643719999999	0.7499999999999999
r1252	0.999863028	0.8333333333333335
HMR_0188	0.9998629360000001	0.7216878364870323
NAKt2pp	0.999862666	0.5
Nat_Kpp	0.999862666	0.5
G3PCT_1	0.9998625200000001	0.5
METRR	0.9998624460000001	0.5163606675884789
FACOAL180	0.99986067	0.7216878364870323
FACOAL50It2pp	0.9998596799999999	0.7499999999999999
FACOAL80	0.999859002	0.7216878364870323
AACOAT	0.99985804	0.6666666666666667
NADS2	0.999857936	0.7777701731572151
DCTPD2	0.999857528	0.6928132104667484
TTDCAFATPc	0.9998568600000001	0.8333333333333335
NTPP4	0.9998566099999999	0.6761070420022175
G3PCT_2	0.9998564460000001	0.550091932102321
PALFATPtc	0.9998561780000002	0.8333333333333335
HMR_0168	0.999852564	0.7216878364870323
GK_adp	0.999852494	0.5999753603548283
METt3pp	0.9998519739999999	0.6737222726362075
ACOATA	0.999851266	0.6123724356957947
METt3	0.999850726	0.6737222726362075
METt2r	0.999850726	0.6737222726362075
SUCptspp_1	0.9998499579999999	0.8660698597996432
CYTBDpp	0.999849532	0.9666630879203024
GTPDPK_1	0.999849366	0.8944547385364705
H2ASE_syn	0.9998485840000001	0.7624240097301748
FDH6	0.999848514	0.8141265968535972
CMPt6	0.999845672	0.6737222726362075
CPK1	0.99984532	0.6123724356957947
FACOAL180_2	0.9998444900000001	0.6666666666666667
FACOAL180_1	0.9998444900000001	0.6666666666666667
ALDD2y	0.999844474	0.8447388320849446
GDPDPKE	0.9998436820000001	0.8764302729150938
SULRR2	0.999843538	0.9128740530010804
SULR	0.999843538	0.9940172563487724
ASPA1	0.9998430020000001	0.5000085551249449
G3PCT	0.99984298	0.5999753603548218
ADHEr	0.9998405079999999	0.8432826998004488
PANO	0.999839222	0.8571377689167154
FACOAL141	0.99983895	0.7216878364870323
SULRR	0.999836298	0.7581968413884544
SO3R	0.999836298	0.9525812294811976
PYR5CD2	0.99983535	0.8888850865786063
FACOAL40It2pp	0.9998351380000001	0.7499999999999999
AKO	0.999834002	0.5000000000000001
NH4t3pp	0.999833808	0.7071067811865475
NH4tpp_1	0.999833808	0.7071067811865475
CYTDK1	0.999832266	0.6324317238616161
PHNO	0.9998318399999999	0.8781370010083602
GTPHL	0.99983175	0.5601889879110215
CYTBD2	0.9998314199999999	0.8662301576040142
PUTA3	0.999830328	0.8571377689167148
FRD	0.999829954	1.0
GSEALD	0.999829796	0.8447388320849494
AP5AH	0.9998294600000002	0.7825945202554807
OCDCAFATPc	0.999828952	0.7216878364870323
CYTBD	0.999828598	0.8662301576040142
CYTBO3	0.999828598	0.901859858259395
SUCBZL	0.999827944	0.6666666666666667
NH4OHDs	0.9998276020000001	0.6063445549666087
PACCOAL2	0.999825916	0.6666666666666667
FDH3	0.9998254599999999	0.8775246206318873
GLYTA	0.999825274	0.5000085551249449
NH4t_1	0.9998242940000001	0.6737222726362075
NH4t3r	0.9998242940000001	0.6737222726362075
FACOAL90t2pp	0.99982419	0.7499999999999999
FACOAL182t2pp	0.99982419	0.7499999999999999
FACOALP60t2pp	0.99982419	0.7499999999999999
FACOALP100t2pp	0.99982419	0.7499999999999999
FACOALP90t2pp	0.99982419	0.7499999999999999
FACOAL181d11tpp	0.99982419	0.7499999999999999
FACOAL181d6t2pp	0.99982419	0.7499999999999999
FACOALT60t2pp	0.99982419	0.7499999999999999
FACOALP50t2pp	0.99982419	0.7499999999999999
FACOALP80t2pp	0.99982419	0.7499999999999999
FACOALP70t2pp	0.99982419	0.7499999999999999
FACOAL70t2pp	0.99982419	0.7499999999999999
ALR	0.999824074	0.8447388320849498
OLEICFATPtc	0.999823198	0.8333333333333335
CBMKr	0.9998226639999999	0.7746019732985402
CBMKr2	0.9998226639999999	0.6735983647300527
CDPPH	0.9998220019999999	0.7302817482162864
NADH7	0.9998207920000001	0.8775246206318889
FRDx	0.999819482	0.702746712929703
NADK1	0.999819362	0.5999753603548205
FACOAL50i	0.999818676	0.7216878364870323
NTRIRy_1	0.9998186180000002	0.7911575126009365
NTRIR2y	0.9998186180000002	0.9370289953846802
HMR_1754	0.9998185599999999	0.6172269779592969
HMR_0200	0.9998156180000001	0.6666666666666667
FAS80COA_L	0.999815388	0.9950074940144952
SUCBZL_1	0.9998129920000001	0.6446454799161487
CBMD	0.9998118720000001	0.8671093672222208
SERASr	0.9998117719999999	0.6761070420022305
PDH2	0.9998115719999999	0.6172269779592973
PACL	0.999810694	0.9258404669389476
FACOAL1813	0.9998086520000001	0.6666666666666667
NH3c	0.9998079039999999	0.6963025007707396
LDH_L	0.9998068740000001	0.7999876801774096
FDH6r	0.999805858	0.6708410539023608
CYTK3	0.9998045299999999	0.5
PPANA	0.999804092	0.8819127922630522
r1254	0.9998034020000001	0.9173456972873744
ALAD_L	0.9998033059999999	0.7142731432594175
L24DC	0.9998032799999998	0.5773799065330865
P4AH	0.999803104	0.7302817482162925
SO3t	0.999802938	0.6737222726362075
ACSPHAC140	0.999802884	0.6666666666666667
THIH	0.999799704	0.8164546609389558
ASNS3_1	0.999798728	0.8249720266203138
PEPt6	0.9997977820000001	0.6737222726362075
GLYGLYCNc	0.99979668	0.6123724356957946
LAAL23	0.999794842	0.5962674492808947
P5CCD	0.999794674	0.6666666666666667
KAS20SA	0.999794608	0.9992955462756099
GLUMETr	0.9997934159999999	0.5000085551249454
DPCOAK_1	0.999793242	0.8944547385364706
BIRA	0.9997931620000001	0.6546344678665023
ME1	0.999792236	0.7999876801774087
CTPS1	0.9997916800000001	0.8215641540768923
NADH6	0.999789488	0.892130488978304
NADH16	0.999789488	0.8757590632804314
SUCCtpp	0.999789316	0.9486832980505138
SUCCt2_3pp	0.999789316	0.9899494936611664
SUCCt3pp	0.999789316	0.6737222726362075
NDP3	0.999788712	0.7302817482162907
OXGDC	0.9997885999999999	0.6859943405700353
ATPATF1	0.99978789	0.7070850022759174
HAMR	0.999786104	0.904758978226171
CYTDK1_1	0.999784496	0.5
SERD_L	0.9997844739999999	0.5163606675884668
OCTNLL	0.999783384	0.6172269779592979
LO	0.9997810000000001	0.5773384147999231
GLY3Pt2	0.9997801040000001	0.6737222726362075
FTHFDH	0.999779842	0.7324682879323489
HMR_0305	0.9997787560000001	0.6681678035173111
CACOAL	0.9997787560000001	0.6681678035173126
PCA2	0.9997787560000001	0.8807475807526572
FADD3	0.9997787560000001	0.8807475807526572
PCA1	0.9997787560000001	0.8807475807526572
PALMCL	0.9997787560000001	0.6446454799161487
IPDAB	0.9997787560000001	0.8807475807526575
SUCCt2_2	0.999778754	0.9486832980505138
SUCCt2_3	0.999778754	0.9038932797421242
SUCCt3	0.999778754	0.6737222726362075
TARTD	0.99977864	0.475794542978325
FHL	0.9997785459999999	0.6859943405700353
ACt2r_1	0.9997779159999999	0.6737222726362077
ACt2r	0.9997779159999999	0.6737222726362075
ACt5pp	0.9997776460000001	0.9486832980505138
ACt2ipp	0.9997776460000001	1.0
MMS	0.9997768879999999	0.6666666666666667
CITMS	0.9997768879999999	0.6666666666666667
AASAD1	0.9997764379999999	0.5391151874196449
FACOAL204	0.99977585	0.6666666666666667
FACOAL1821	0.99977585	0.6666666666666667
FACOAL181_1	0.99977585	0.6666666666666667
HMR_0209	0.99977585	0.6666666666666667
FACOAL203	0.99977585	0.6666666666666667
FACOAL182	0.99977585	0.6666666666666667
FACOAL200	0.99977585	0.6666666666666667
FACOAL2	0.99977585	0.6666666666666667
FACOAL182_1	0.99977585	0.6666666666666667
FACOAL191	0.99977585	0.6666666666666667
FACOAL184	0.99977585	0.6666666666666667
FACOAL205	0.99977585	0.6666666666666667
FACOAL1832	0.99977585	0.6666666666666667
FACOAL1822	0.99977585	0.6666666666666667
FACOAL2042	0.99977585	0.6666666666666667
FACOAL1831	0.99977585	0.6666666666666667
RETNCOA	0.99977585	0.6666666666666667
FACOAL206	0.99977585	0.6666666666666667
RTOTAL2FATPc	0.99977585	0.6666666666666667
RE3079C	0.99977585	0.6666666666666667
HMR_0165	0.99977585	0.6666666666666667
HMR_0437	0.99977585	0.6666666666666667
FACOAL90i	0.99977585	0.6666666666666667
R_group_phosphotase_3	0.99977585	0.6666666666666667
R_group_phosphotase_2	0.99977585	0.6666666666666667
R_group_phosphotase_1	0.99977585	0.6666666666666667
RTOTALFATPc	0.99977585	0.6666666666666667
RTOTAL3FATPc	0.99977585	0.6666666666666667
RE3335C	0.99977585	0.6666666666666667
FACOAL224	0.99977585	0.6666666666666667
FACOALPHDCA	0.99977585	0.6666666666666667
FACOALPREPH	0.99977585	0.6666666666666667
FACOAL_161_2E_c	0.99977585	0.6666666666666667
FACOAL_162_9Z12Z_c	0.99977585	0.6666666666666667
FACOAL_163_6Z9Z12Z_c	0.99977585	0.6666666666666667
RE3345C	0.99977585	0.6666666666666667
RE3446C	0.99977585	0.6666666666666667
FACOAL_164_6Z9Z12Z15Z_c	0.99977585	0.6666666666666667
FACOAL_220_c	0.99977585	0.6666666666666667
RE3075C	0.99977585	0.6666666666666667
3HPVSCOAhc	0.99977585	0.6666666666666667
RE3562C	0.99977585	0.6666666666666667
FACOAL260	0.99977585	0.6666666666666667
FACOAL2251	0.99977585	0.6666666666666667
FACOAL2252	0.99977585	0.6666666666666667
FACOAL226	0.99977585	0.6666666666666667
HMR_0233	0.99977585	0.6666666666666667
FACOAL240	0.99977585	0.6666666666666667
OCT11EFATP_1	0.99977585	0.6666666666666667
FACOAL240_1	0.99977585	0.6666666666666667
r0651	0.99977585	0.6666666666666667
FACOAL240i	0.99977585	0.6666666666666667
4CMCOAS	0.99977585	0.6666666666666667
FACOAL241	0.99977585	0.6666666666666667
FACOAL244_1	0.99977585	0.6666666666666667
FERULCOAS	0.99977585	0.6666666666666667
FACOAL245_1	0.99977585	0.6666666666666667
FACOAL1812_1	0.99977585	0.6666666666666667
RE2635C	0.99977585	0.6666666666666667
OCT11EFATP	0.99977585	0.6666666666666667
FACOAL246_1	0.99977585	0.6666666666666667
SEBACACT	0.99977585	0.6666666666666667
FACOAL245_2	0.99977585	0.6666666666666667
FACOAL140_ISO	0.99977585	0.6666666666666667
FACOAL1812	0.99977585	0.6666666666666667
ACSPHACP40	0.99977585	0.6666666666666667
HMR_0184	0.99977585	0.6666666666666667
CAFFCOA	0.99977585	0.6666666666666667
ACSPHACP90	0.99977585	0.6666666666666667
ACSPHACP80	0.99977585	0.6666666666666667
ACSPHACP70	0.99977585	0.6666666666666667
ACSPHACP60	0.99977585	0.6666666666666667
HMR_0297	0.99977585	0.6666666666666667
HMR_0293	0.99977585	0.6666666666666667
ACSPHACP50	0.99977585	0.6666666666666667
ACSPHACP100	0.99977585	0.6666666666666667
HMR_0433	0.99977585	0.6666666666666667
ACSPHAC90	0.99977585	0.6666666666666667
ACSPHAC80	0.99977585	0.6666666666666667
ACSPHAC70	0.99977585	0.6666666666666667
ACSPHAC60	0.99977585	0.6666666666666667
ACSPHAC50	0.99977585	0.6666666666666667
FVSCOAhc	0.99977585	0.6666666666666667
ACSPHAC40	0.99977585	0.6666666666666667
HMR_0289	0.99977585	0.6666666666666667
ACSPHAC160	0.99977585	0.6666666666666667
ACSPHACT40	0.99977585	0.6666666666666667
ACSPHACT60	0.99977585	0.6666666666666667
HMR_0301	0.99977585	0.6666666666666667
HMR_0309	0.99977585	0.6666666666666667
PACOAL	0.99977585	0.6666666666666667
HMR_0389	0.99977585	0.6666666666666667
DCHOLESTANCOAc	0.99977585	0.6666666666666667
PACCOAL3	0.99977585	0.6666666666666667
HMR_0385	0.99977585	0.6666666666666667
HMR_0381	0.99977585	0.6666666666666667
URSCHOLCOAc	0.99977585	0.6666666666666667
ADPACDAc	0.99977585	0.6666666666666667
HMR_1627	0.99977585	0.6666666666666667
LEVUACOAL	0.99977585	0.6666666666666667
ARACHDFATPtc	0.99977585	0.6666666666666667
ARACHFATPc	0.99977585	0.6666666666666667
HMR_0177	0.99977585	0.6666666666666667
LGNCFATPtc	0.99977585	0.6666666666666667
HMR_0345	0.99977585	0.6666666666666667
IBUP_RASCL1hep	0.99977585	0.6666666666666667
HMR_0327	0.99977585	0.6666666666666667
HMR_0323	0.99977585	0.6666666666666667
HMR_0319	0.99977585	0.6666666666666667
ACSPHAC142	0.99977585	0.6666666666666667
FACOAL_70_c	0.99977585	0.6666666666666667
HMR_0429	0.99977585	0.6666666666666667
4HPTNCOAL	0.99977585	0.6666666666666667
ACSPHAC101	0.99977585	0.6666666666666667
ACSPHAC100	0.99977585	0.6666666666666667
C12DCACT	0.99977585	0.6666666666666667
LINOFATPtc	0.99977585	0.6666666666666667
HMR_0271	0.99977585	0.6666666666666667
HMR_0204	0.99977585	0.6666666666666667
HMR_0171	0.99977585	0.6666666666666667
FACOAL161_ISO	0.99977585	0.6666666666666667
HMR_0267	0.99977585	0.6666666666666667
ACSPHAC141d5	0.99977585	0.6666666666666667
HMR_0245	0.99977585	0.6666666666666667
FACOAL1	0.99977585	0.6666666666666667
HMR_0255	0.99977585	0.6666666666666667
FACOAL150	0.99977585	0.6666666666666667
FACOAL150_ISO	0.99977585	0.6666666666666667
FACOAL150_anteiso	0.99977585	0.6666666666666667
SUBERICACT	0.99977585	0.6666666666666667
FACOAL170	0.99977585	0.6666666666666667
HMR_0393	0.99977585	0.6666666666666667
FACOAL170_ISO	0.99977585	0.6666666666666667
FACOAL171_anteiso	0.99977585	0.6666666666666667
ACSPHAC121	0.99977585	0.6666666666666667
HMR_0279	0.99977585	0.6666666666666667
HMR_0241	0.99977585	0.6666666666666667
FACOAL170_anteiso	0.99977585	0.6666666666666667
HMR_0192	0.99977585	0.6666666666666667
ACSPHAC141	0.99977585	0.6666666666666667
ACSPHAC120	0.99977585	0.6666666666666667
ACSPHAC121d6	0.99977585	0.6666666666666667
DOCOSACT	0.99977585	0.6666666666666667
DOCO13EFATP	0.99977585	0.6666666666666667
FACOAL171_ISO	0.99977585	0.6666666666666667
FACOAL160_ISO	0.99977585	0.6666666666666667
APSR	0.999774352	0.7777093174505265
RNAS_LLA	0.9997702860000001	0.671335550039762
PYK4	0.999769062	0.5999753603548246
PHNACH	0.9997676719999999	0.6123881526655883
RNA_1	0.9997663339999999	0.5963592745598482
GP4GH	0.999764506	0.7070850022759112
GTPH1	0.999764216	0.8728651600730875
PYRt2	0.9997639359999999	0.6737222726362075
METNA	0.99976248	0.5999753603548289
AASAD2	0.9997607599999998	0.6324750110835847
ASPt2_3pp	0.999756104	0.9899494936611664
FAD_13	0.999755432	0.7289521013161651
r0120	0.999753194	0.82073410770732
ASPSALy	0.999751492	0.8447388320849456
CITL	0.999749534	0.577379906533084
GLYK1	0.999747468	0.8944547385364706
FMNRy_1	0.999742368	0.948688169125506
ACYP_3	0.999741386	0.7499614969967838
ACYP_2	0.999741386	0.7302817482162844
GLYC3Pabc	0.9997409100000001	0.8571365716297118
DTARTD	0.999738282	0.475794542978325
ACP1_FMN	0.9997371599999999	0.6123881526655882
ALAALACNc	0.999736098	0.5773502691896257
GLUTRS_2	0.9997355079999999	0.9258404669389475
GLUTRS_3	0.9997355079999999	0.9258404669389468
HKt	0.999733232	0.7142731432594238
r1319	0.9997316640000001	0.7999876801774124
FDH5pp_1	0.9997313	0.8888850865786031
RNA	0.9997306680000001	0.6688529052038527
unkFol	0.999729228	0.8845338879166991
ISCS	0.999729104	0.577379906533085
PPPM	0.9997290380000001	0.8089922551758123
GLUVESSEC	0.9997274199999999	0.845146817576345
GLUabc	0.9997274199999999	0.8571365716297118
SUCCabc	0.99972724	0.845146817576345
SERHL	0.99972677	0.5773799065330922
HMR_7197	0.99972677	0.577379906533091
SADT	0.999723562	0.6761070420022236
Kt2r	0.999723446	0.8164965809277261
Kt3r	0.999723446	0.7071067811865475
PHHL	0.9997229080000001	0.7844273653455156
CYSCYSr	0.999721804	0.6123724356957946
PYK3	0.999721708	0.5999753603548204
ACITL	0.999721628	0.6172269779592976
PIabc	0.99972151	0.8944241302410807
r0082	0.9997203259999999	0.6859943405700353
OSUCCL	0.9997203259999999	0.6859943405700353
HDCAt2pp	0.9997199999999999	0.6737222726362075
UMPK2	0.99971824	0.5
GLCGSD	0.999716408	0.7071430793709546
GLS	0.999716408	0.8807048459279794
GLS2	0.999716408	0.8814089405208615
LMN2	0.999716408	0.8333333333333335
13BGH	0.999716408	0.707143079370958
MLTG7	0.999716408	0.8333333333333335
BGLA	0.999716408	0.8333333333333335
MLTG6	0.999716408	0.8165105513882597
METTRS_1	0.999715028	0.5975906394294657
GLYDHDA	0.99971496	0.7142731432594217
ASPabc	0.9997136080000001	0.8571365716297121
PRPPP	0.9997135180000001	0.7302817482162915
HEPEDECACID	0.9997134599999999	0.6681247324969326
HEPDECACID	0.9997134599999999	0.6681247324969326
PENDECACID	0.9997134599999999	0.6672006408545298
OXADC	0.9997123419999999	0.6859943405700353
ACPAL	0.9997098680000001	0.6666666666666667
NTPP9_1	0.9997082620000001	0.8944547385364776
ALAALAD	0.999708128	0.680425459490213
COORr	0.999708036	0.5477394268572248
GLNt2r	0.999707892	0.6737222726362075
NAMNPP	0.999701638	0.6324750110835866
ASPO2y	0.999701194	0.7645799637351991
PFK_ppi	0.999700832	0.6761070420022038
MALS	0.9996988259999998	0.6666666666666667
GLUDy_1	0.999697552	0.8432754864855859
GLU5K	0.999694792	0.566959181805135
NTRLASE3	0.99969328	0.7559455757401846
GLUTRS2	0.99969304	0.6172269779592984
ASLP	0.99969153	0.8411886827840962
GDH1	0.99968778	0.8366563458579954
PGAM1_PhosHydro	0.99968436	0.6708410539023594
FAS181	0.999683732	0.9302124100066347
APDH	0.999683492	0.6928132104667489
DAPAL_1	0.99968137	0.6708410539023547
2AMACHYD	0.99968137	0.6708410539023547
DAPAL	0.99968137	0.6761070420022077
FORt2pp	0.9996806279999999	0.6737222726362075
G6PP	0.999680422	0.6123881526655883
Kabc	0.999680258	0.8571365716297118
GLYFEM	0.9996790680000001	0.6324620281837285
ATPATF2	0.999677174	0.5656505784238863
SR6	0.999674272	0.6666780734999245
DHFR2i	0.999673112	0.7027467129297033
ARGSS_1	0.9996725900000001	0.9561891990722706
SMVLAChep	0.9996718259999999	0.5477394268572235
4HATVLAChc	0.9996718259999999	0.5477394268572194
2HATVLAChc	0.9996718259999999	0.5477394268572185
ATVLAChc	0.9996718259999999	0.5477394268572235
LVACLAChep	0.9996718259999999	0.5477394268572235
3SPYRSP	0.9996695019999999	0.542314354292503
NTP7	0.9996691080000002	0.7302817482162915
ASPt2r	0.9996689700000001	0.6737222726362075
ASPt2_2	0.9996689700000001	0.85219875676614
ASPt2_3	0.9996689700000001	0.9038932797421242
FADRx2	0.9996685340000001	0.681927037720951
FE2t2pp	0.9996684840000001	0.7071067811865475
FE2t3pp	0.9996684840000001	0.8164965809277261
HCITS	0.9996667819999999	0.6666666666666667
AACT	0.9996667819999999	0.5961745786774822
CYTK7	0.9996616819999999	0.5
CYSO_I	0.9996609659999999	0.5940939071932557
RE2640C	0.9996609280000002	0.5
G3PD6	0.9996601	0.5
GLYabcpp	0.99965656	0.845146817576345
GLYVESSEC	0.99965656	0.5516688417703035
GLYVESSEC_1	0.99965656	0.845146817576345
GLYabc	0.99965656	0.845146817576345
NADH5	0.999655422	0.702746712929706
STFRNS	0.9996543700000002	0.6124038708456038
FRUpts2	0.999650548	0.75
AKGt2r_1	0.9996504479999999	0.6737222726362077
NDP7	0.9996496739999999	0.7302817482162915
AKGt2rpp	0.9996485159999999	0.6737222726362075
GLYt2pp	0.999648114	0.6737222726362075
NTPP3	0.9996453620000001	0.650783906367643
GLYt2r	0.9996448040000001	0.6737222726362075
SGDS	0.999643568	0.5000085551249454
AMETt2	0.99964245	0.6737222726362075
r0318	0.999642072	0.676107042002221
PTPATi	0.999641284	0.9486881691255074
GLCt2pp	0.999638152	0.6737222726362075
GTPCII	0.9996367919999999	0.9411754049059757
GTPCII_1	0.9996367919999999	0.9074934332083877
FCOAH	0.999636104	0.8719449427281825
FCOAH2	0.999636104	0.6507839063676449
FRD2rpp	0.9996343299999999	0.8606659109950825
FDH2	0.9996328699999999	0.817021953687908
FADRx	0.999632034	0.7027467129297008
LAAL1	0.99962985	0.7559197072367398
PFK_adp	0.99962797	0.5999753603548283
AHGDx	0.9996279379999999	0.7027467129296951
ARHGDx	0.9996279379999999	0.702746712929704
NADPHQR2	0.99962686	0.6819270377209561
FEROc	0.999626736	0.5191511593298654
MDHi2	0.9996249300000001	1.0
CBIAT_DELETE	0.9996223719999999	0.6666666666666667
CBLAT_DELETE	0.9996223719999999	0.6666666666666667
SELMETAT	0.9996223719999999	0.6666666666666667
COB1NDAAT2	0.9996223719999999	0.6666666666666667
THFOR1	0.9996203640000001	0.8399540637164408
NTPP7	0.99962006	0.6507839063676438
PHEPS	0.9996181720000001	0.7999753588369456
SELNPS_cho	0.9996181720000001	0.7999753588369456
OCDOR	0.999613314	0.792293850933321
GLNTRS2	0.9996123540000001	0.7171234926437395
FPGS_1	0.9996118519999999	0.6425737077250187
NAt3_2pp	0.99961165	0.9486832980505138
NAt3_1p5pp	0.99961165	0.9805806756909202
GCPN	0.999611032	0.8660698597996377
DALAt2pp	0.9996059479999999	0.6737222726362075
FAH3	0.999604772	0.7778615801050851
LAAL19	0.99960392	0.717123492643738
GLCabc	0.999603348	0.8571365716297118
ETOHMO	0.9996026800000001	0.8677218312746245
FAS161	0.999602132	0.9290872933415852
ADNK3	0.9996017499999998	0.599975360354823
METSR_R1	0.999599058	0.7999876801774091
NTRIR4pp	0.9995986219999999	0.7715167498104595
DALADALAD	0.9995985000000001	0.6123724356957946
SERD_D	0.99959797	0.5163606675884668
FRUpts2pp	0.999596474	0.5
CYSS_2	0.9995960800000001	0.8944547385364688
ALDD16	0.99959323	0.8571377689167154
GLUTRS_Gln	0.9995903939999999	0.6666666666666667
CYSabc2pp	0.999586682	0.845146817576345
CYSabcpp	0.999586682	0.845146817576345
ICDHx	0.99958554	0.6708410539023546
CYSabc	0.9995820280000001	0.845146817576345
GLUK	0.999577914	0.7999876801774135
AMID_1	0.9995735440000001	0.5962674492808956
FORt3	0.999572608	0.6737222726362075
FORt2	0.999572608	0.6737222726362075
AAAN	0.999572416	0.8571365716297121
SQLS	0.999569956	0.4803844614152615
DALAOX	0.999569442	0.6804254594902164
r1382_1	0.99956703	0.8404900413755637
THFGLUS	0.99956703	0.7142731432594239
FPGS	0.99956703	0.8347758981436892
FPGS_tm	0.99956703	0.8347758981436907
METTRS	0.9995668500000001	0.5000000000000001
MTHFC_1	0.9995668480000001	0.8660698597996073
GLGC	0.9995626700000001	0.6761070420022229
ASPMETASPr	0.99956225	0.6324555320336759
r1383	0.99956171	0.6490914083619161
AMID4	0.9995577859999999	0.5164030808569263
BACCL	0.9995554959999999	0.6761070420022242
r1515	0.9995532920000001	0.845146817576345
6TXAN5MPAML	0.9995489599999999	0.8333162217659104
PPA_1	0.9995478999999999	0.8571365716297105
AKGCAL	0.99954524	0.5999753603548289
POX2	0.999544996	0.7142741409883442
GLYCTO4	0.9995444039999999	0.5
THFGLUH	0.9995442999999998	0.6324263123338831
FAH2	0.999543972	0.7778615801050851
CDPDAGS_PALM_PALM_c	0.999543468	0.7999876801774098
SERDC	0.9995430580000001	0.6859943405700353
GLUN_1	0.9995425499999999	0.6708410539023574
AGTi	0.9995400480000001	0.5
ASPOb	0.9995398339999999	0.6928132104667478
NADH8	0.9995393659999999	0.8673956463951454
ALDD14	0.9995393399999999	0.8571377689167154
ARGSS2	0.99953678	0.9258404669389473
SUCD4	0.99953667	0.5
NTPP11_1	0.9995364739999999	0.8944547385364777
SULO	0.99953153	0.6804254594902164
SERabcpp	0.999526408	0.845146817576345
SERabc	0.999526408	0.845146817576345
HMR_1467	0.9995262199999999	0.6225165971618952
SS	0.9995262199999999	0.6225165971618951
RE1342C	0.99952542	0.7999876801774016
CTPS1_2	0.99952329	0.7637514143327444
THRt4pp	0.999523054	0.5
UTPH1	0.9995218319999999	0.8728651600730876
GLCt2_2	0.999521182	0.85219875676614
GLCt2	0.999521182	0.6737222726362075
HCYStabcpp	0.9995211019999999	0.845146817576345
TMDPK	0.999520288	0.599975360354827
MANabc	0.999519048	0.845146817576345
GLXCBL	0.999518678	0.8571365716296978
R15BPK	0.9995185039999999	0.5
G1PP	0.9995143179999999	0.6123881526655883
ICHDx	0.99951072	0.6708410539023507
MANabcpp	0.99950793	0.845146817576345
RBFK_1	0.9995073800000001	0.8944547385364706
MDHy	0.99950599	0.6819270377209548
r1529	0.9995059880000001	0.845146817576345
ASPTRS_1	0.9995050320000001	0.7142731432594238
OAAt_1	0.9995047119999999	0.6737222726362077
FISC	0.999503288	0.7150380265804743
SULR2pp	0.9995028940000001	0.7817396078200153
ALAS	0.9995028360000001	0.560112033611204
CYSt2r	0.9995002	0.6737222726362075
NITR	0.999498648	0.7071430793709563
ASPGLUr	0.999498104	0.5000085551249454
TRNFE	0.99949688	0.4264074020029651
MLTHFte1	0.999494344	0.845146817576345
LAAL21	0.999494316	0.6761070420022238
SERDA	0.9994937540000001	0.5302347900523873
TTDCAt2pp	0.9994924839999999	0.6737222726362075
FE2DMT1	0.9994891499999999	0.6737222726362075
DNADDP	0.9994868479999999	0.7499614969967838
r1382	0.999481058	0.7957022511458062
G1Dx	0.9994772319999999	0.7027467129297018
PSP_L_1	0.999476044	0.8944547385364776
SERt2rpp	0.999475296	0.6737222726362075
AACPS4	0.9994734120000001	0.6666666666666667
RE1933C	0.999472122	0.6063445549666088
ARNO	0.999471604	0.6415092610692024
NOS1	0.9994705380000001	0.777861580105086
CDPDAGS_HDE_HDE_c	0.99946786	0.7999876801774098
TAPTPP	0.9994642220000001	0.6507839063676482
NTPP10	0.9994642220000001	0.6507839063676436
DGTP8DETOX	0.9994642220000001	0.6507839063676369
RPNTPH	0.9994642220000001	0.6507839063676462
RIBCTR	0.9994635519999999	0.5500919321023208
AIRCra	0.999459364	0.909088363758542
HMR_3996	0.9994592819999999	0.5555996140635957
MSADC	0.999452114	0.6859943405700353
FAS160ACP	0.99944983	0.9538522973085914
r1516	0.9994456119999999	0.845146817576345
PItpp	0.9994419999999999	0.707118879960269
GD3P2	0.9994419560000001	0.8447388320849498
HDCAt2	0.999441672	0.6737222726362075
BTCOARx	0.9994380960000001	0.6804254594902135
THFOR2	0.9994377740000001	0.8366489827078603
NAabc	0.9994368659999999	0.845146817576345
SELNPS	0.9994354099999999	0.6123724356957946
SELADT	0.9994347859999999	0.6761070420022229
MPTAT	0.9994347859999999	0.6761070420022305
MPTSS	0.9994347859999999	0.6761070420022305
LIPATPT_2	0.9994347859999999	0.6761070420022305
Spt3AdT	0.9994347859999999	0.6761070420022184
LIPATPT_1	0.9994347859999999	0.6761070420022305
GMHEPAT	0.9994347859999999	0.6761070420022229
DHBS	0.9994347859999999	0.6761070420022174
S3AdT	0.9994347859999999	0.6761070420022184
RE1944C	0.9994347859999999	0.6761070420022208
THISAT	0.9994347859999999	0.6761070420022238
ARGARGr	0.9994324600000001	0.4714287195806307
QMO3	0.99943215	0.8571302855634284
GALS1	0.999432122	0.5959101600463907
GALS2	0.999432122	0.5959101600463907
MTHFD2	0.9994312040000001	0.7027467129297054
GTHRDt2_1	0.9994311139999998	0.8571365716297118
r1530	0.9994311139999998	0.8571365716297118
GLYALDDy	0.999430026	0.8447388320849493
AACPS6	0.9994299200000001	0.6666666666666667
r1383_1	0.9994294120000001	0.6974977666198042
ALAt2pp	0.9994282780000001	0.6737222726362075
PYROX_1	0.999427208	0.5714097148891314
BNOCA	0.999422298	0.7385515306144352
FUMtpp	0.9994211359999999	0.9486832980505138
FUMt2_3pp	0.9994211359999999	0.9899494936611664
PSLS	0.9994206059999999	0.4998459642636981
FAS160COA	0.999419142	0.9538522973085914
LAAL8	0.999419018	0.5962674492808947
HYGBDIAS	0.999418554	0.8179025908137375
CYRDAS	0.999418554	0.7715171272623249
R05224	0.999418554	0.7715171272623249
SO4t4pp_1	0.9994179540000001	0.5
OPHHX3	0.999417488	0.920355763454912
SERt2r	0.999415488	0.6737222726362075
ADPMAN	0.99941329	0.7499614969967843
DPCOAPP	0.99941314	0.7499614969967839
MEPCT	0.999413026	0.8944547385364638
FCSTOLS_c	0.999411304	0.9249971699246359
MCAO_c	0.999411304	0.9249971699246359
r0220_1	0.999410842	0.5477394268572211
PACPT_1	0.999410842	0.547739426857225
r0220	0.999410842	0.6323873455334776
LAAL20	0.999407236	0.7142731432594243
OIVD2E	0.9994062579999999	0.8103988769120821
FAS141	0.999404746	0.9267851183318547
SBTR	0.999400004	0.681927037720953
DESAT14	0.9993983739999999	0.8677218312746245
PSP_1	0.9993980539999999	0.7499614969967807
DESAT16	0.9993980460000002	0.8677218312746245
DESAT16a	0.999398016	0.8677218312746245
DES2_C16	0.999398016	0.8677218312746245
HEX1_1	0.999397748	0.8944547385364706
KAS15	0.9993975300000001	0.560112033611204
CYTB_B2	0.9993968040000001	0.9666630879203024
FUMt3	0.9993935260000001	0.6737222726362075
FUMt2_3	0.9993935260000001	0.9038932797421242
FUMt2_2	0.9993935260000001	0.9486832980505138
NO3abcpp	0.9993907780000001	0.845146817576345
PPNCL3	0.999389242	0.7142731432594266
UMPK4	0.99938561	0.5
HEX4	0.999384598	0.632431723861616
FTHFI	0.9993844880000001	0.8451468175763415
PROabcpp	0.999381876	0.845146817576345
MANt2	0.9993802799999999	0.6737222726362075
FAS140COA	0.999379598	0.9538522973085914
DESAT16_2	0.999374954	0.7378774124235192
CBMK4	0.9993737000000001	0.6735983647300527
HMR_6785	0.9993736500000001	0.7216878364870323
GLYTRS_1	0.999372584	0.5975906394294657
RE2638C	0.999372584	0.5975906394294638
r1329	0.9993725139999998	0.577379906533088
UDPACGA6D	0.9993724860000001	0.9263667224242802
GALabc	0.9993698639999999	0.8571365716297118
CD2abc2	0.99936986	0.845146817576345
HMR_2287	0.999368312	0.8677218312746245
PROabc	0.9993677919999999	0.845146817576345
GLXt2	0.9993663260000002	0.6737222726362075
ARGt2pp	0.999366188	0.6737222726362075
FAS180COA	0.999366172	0.9538522973085914
PROPROPROr	0.99936405	0.6681531047810609
GCALDDy	0.99936337	0.8447388320849489
POR_syn	0.9993629480000001	0.4574911855026096
O2XOADOX	0.9993615799999999	0.8433415439968015
CYTDK2_1	0.9993603280000001	0.5
MTHFR2	0.9993566380000001	0.8164756233543096
MTHFR2_1	0.9993566380000001	0.7027467129296925
FAS180ACP	0.9993566359999999	0.9538522973085914
FACOAE181	0.9993539520000001	0.6324263123338856
TYRTYRr	0.999351974	0.40824829046386313
NO3abc	0.999351212	0.845146817576345
LAAL5	0.999349574	0.7559197072367402
OMMBLHX3	0.999349174	0.920355763454912
OMPHHX3	0.999349174	0.920355763454912
SALCOD	0.999348268	0.7753078716189725
NO2tabcpp	0.9993477399999999	0.845146817576345
ALAt2r	0.999346718	0.6737222726362075
HMR_2281	0.9993449739999999	0.8677218312746245
HMR_2284	0.9993449739999999	0.8677218312746245
HMR_2282	0.9993449739999999	0.8677218312746245
FAS140ACP	0.9993423600000002	0.9538522973085913
CITabc	0.9993414420000001	0.845146817576345
TYRabc	0.9993374700000001	0.845146817576345
TRIOK	0.999337362	0.6324317238616161
AGMabcpp	0.9993352699999999	0.8451468175763441
FPGS7_1	0.9993344799999999	0.6425737077250178
AACPS7	0.999334318	0.6666666666666667
SPODM_1	0.999334248	0.7746443851788766
CYTCAA3pp	0.99933063	0.6995431271716858
CYTCBB3pp	0.99933063	0.4666630165487238
DESAT14_9	0.9993294279999999	0.7378774124235192
FAS120COA	0.9993282139999999	0.9538522973085914
FAS100COA	0.9993270259999999	0.9538522973085914
XAH	0.999326782	0.47579454297833124
AMPTASEGM	0.999325636	0.5
AMPEP9	0.999325636	0.5
MN6PP	0.999320298	0.6708203932499369
MLTHFte	0.9993195499999998	0.6737222726362075
FAS240_L	0.99931736	0.9925664309078399
FAS200	0.99931736	0.953434472695989
PYRDC2	0.999316404	0.6761070420022185
ASPTA6	0.999315886	0.5
GLYBti4pp	0.99931503	0.5
X00002	0.9993141400000001	0.699605285490859
UNK2_cho	0.9993138760000001	0.6323873455334722
UNK2	0.9993138760000001	0.5962674492808927
TARTDC	0.99931376	0.6859943405700353
THFGLUS_1	0.999311316	0.6172269779592984
AACPS11	0.999305826	0.6666666666666667
TTDCAt2	0.9993039280000001	0.6737222726362075
NTRIRx	0.999298868	0.9629065588540979
DALAt2r	0.9992981619999999	0.6737222726362075
PALDH	0.9992977	0.6123881526655883
PALDP	0.9992977	0.6123881526655883
r1162	0.9992968799999999	0.845146817576345
ADPGLC	0.999296558	0.7499614969967856
ASPO1	0.9992931800000001	0.6804254594902164
kaasIII	0.999291242	0.560112033611204
Ht	0.9992907540000001	0.9527871752349488
ALAD_L2	0.9992891100000001	0.8131467199993277
NTPP1_1	0.999288598	0.8944547385364735
UAMRH	0.999286018	0.7778615801050851
BCT1_syn	0.9992851479999999	0.845146817576345
HCO3abc	0.9992851479999999	0.845146817576345
MTHFD_1	0.9992821620000001	0.8944547385364808
AMPTASEGGLU	0.9992812499999999	0.5000085551249454
AMPEP8	0.9992812499999999	0.5000085551249454
UACGAMDH2	0.9992797120000001	0.47579454297833146
UDPACGLUDH	0.9992797120000001	0.47579454297833146
ACTLMO	0.999279256	0.8677218312746245
NAt6	0.999277152	0.6737222726362075
NAt3_2	0.999277152	0.9486832980505138
NAt3_15	0.999277152	0.9805806756909202
NAt3_0_5	0.999277152	0.9486832980505138
6HNACMO	0.999275462	0.7753078716189737
MMSAD2	0.999275074	0.6804254594902166
G6PDH1	0.999274532	0.7027467129297031
HMR_0253	0.999273638	0.845146817576345
UDPGD	0.9992728320000002	0.9263667224242802
r1523	0.999272642	0.845146817576345
ORNDC	0.999269572	0.6859943405700353
r0381	0.999268678	0.7581968413884543
r0027	0.9992676140000001	0.5391151874196449
r1527	0.999267168	0.845146817576345
FAD_14	0.999263104	0.6454972243679029
DESAT18_5	0.999262706	0.7378774124235192
GLYCTO2	0.9992606460000001	0.5
Cobalt2abcppI	0.9992595059999999	0.845146817576345
NO2t2rpp	0.9992579280000001	0.6737222726362075
MNLDHr	0.99925792	0.7027467129297049
LAAL35	0.9992572359999998	0.717123492643738
FDH4pp_1	0.9992563799999999	0.8888850865786032
LCADi_D	0.999255368	0.8571377689167154
LYSMO	0.9992528179999999	0.5164508004687763
GALt2pp	0.999250758	0.6737222726362075
FORA	0.9992505279999999	0.8944547385364758
KAS9	0.999248758	0.9974374999920653
KAS3	0.999248758	0.9968559354527068
KAS11	0.999248758	0.9977370950742233
TRPabc	0.999245468	0.845146817576345
FACOAE60	0.999243234	0.6324263123338775
GLNS_1	0.9992392779999999	0.771533722449123
ALOX	0.9992382980000001	0.732462558613992
DCTPD2_1	0.999236	0.44722736926823914
ALDD10	0.999233778	0.857137768916713
HMGCOAS	0.99923372	0.6666666666666667
PFOR	0.999232892	0.6172269779592973
POR	0.999232892	0.6172269779592996
POR2	0.999232892	0.45291617859660827
POR5	0.999232892	0.45291617859660827
COabc	0.999232292	0.845146817576345
FAH1	0.9992322760000001	0.7778615801050855
HPA3MO	0.9992301859999999	0.7142731432594109
GDR	0.9992296979999999	0.7499999999999999
4HBHYOX	0.999228678	0.7778615801050758
CHLabc_rev	0.999228134	0.845146817576345
GLCATr	0.999225442	0.6123724356957947
CYO1bpp_syn_1	0.9992245000000001	0.786372790787679
CYO1b2pp_syn_1	0.9992245000000001	0.7863727907876796
FAEL204	0.99922398	0.944262409481341
FAEL205	0.99922398	0.9442624094813425
FAEL184	0.99922398	0.9442624094813425
FAEL183	0.99922398	0.9442624094813428
NDH1_2p	0.99922358	0.9310337503451501
GSNK	0.999223572	0.632431723861616
TRPAS1	0.999222372	0.9128803042131255
AACPS2	0.99922013	0.6666666666666667
GMPt6	0.9992192	0.6737222726362075
LYSabcpp	0.9992177120000001	0.845146817576345
LAAL32	0.999216474	0.6761070420022238
NTRIRy	0.9992161640000001	0.9067791260564961
AACPS9	0.999215128	0.6666666666666667
FAS120ACP	0.9992147299999999	0.9538522973085914
FAS100ACP	0.9992147299999999	0.9538522973085914
DMPSS_c	0.999214454	0.8571341021662038
BARB	0.999212202	0.7581968413884543
G1PCTYT	0.999209942	0.5999753603548187
DESAT18	0.9992084240000001	0.8677218312746245
GMPR	0.99920834	0.7208296557609664
CD2t5	0.999207208	0.75
ALDD18	0.999206884	0.8571377689167154
METOX	0.9992033040000001	0.6804254594902166
TREptspp	0.9992031000000001	0.75
MALLAC	0.999203048	0.6859943405700353
ZN2t5	0.99920211	0.75
FE3abcpp	0.999201234	0.8571365716297118
r1528	0.999200654	0.845146817576345
GMP5N	0.9991992499999999	0.7302817482162915
FAH3_1	0.9991979859999999	0.7001400420140049
DESAT18_3	0.9991956	0.7378774124235192
LYSabc	0.9991954200000001	0.845146817576345
RBK	0.999194402	0.6761070420022238
CHOLt4ipp	0.9991940759999999	0.5
AHSERL2_1	0.999193604	0.8944547385364686
HPPK	0.999192098	0.5999753603548216
DESAT18_2	0.9991918479999999	0.8677218312746245
HMR_2359	0.9991918479999999	0.8677218312746245
MTHFR3_1	0.99919016	0.948688169125484
UDPRHMS_c	0.9991878959999999	0.7911575126009365
CYSO	0.9991871380000001	0.7171529419398908
UMPK3	0.999185636	0.6123724356957947
MALCOAMT	0.9991851800000001	0.6030311310088678
FPGS4_1	0.9991842739999999	0.6425737077250189
NFORGLUAH2	0.9991836040000001	0.7071612305595116
CAATPS_1	0.99917886	0.6761070420022238
CAATPS	0.99917886	0.4961218947336685
HYNE	0.9991788280000001	0.5669591818051384
r0085	0.9991788280000001	0.5669591818051384
DESAT18_6	0.99917879	0.7378774124235192
LDPCDES	0.9991785400000002	0.6124038708456037
LDH_D2	0.999178386	0.75
GAPDi_nadp	0.999177074	0.6666666666666667
7OHOCTAc	0.999175338	0.7778615801050772
HT44D	0.9991734900000001	0.6123724356957946
PTRCt2pp	0.9991711459999999	0.6737222726362075
SULFDH	0.9991707179999999	0.7333378963804829
ORNabcpp	0.999169766	0.845146817576345
ORNabc	0.999169766	0.845146817576345
KAS1	0.9991692220000001	0.9968559354527068
KAS5	0.9991692220000001	0.9974374999920653
KAS6	0.9991692220000001	0.9977370950742233
HMR_2292	0.999168386	0.8677218312746245
HMR_2293	0.999168386	0.8677218312746245
HMR_2296	0.999168386	0.8677218312746245
HMR_2295	0.999168386	0.8677218312746245
FPGS7	0.99916608	0.8347758981436882
CUabcpp	0.999164932	0.845146817576345
GCALDtabcpp	0.999164174	0.845146817576345
FADD17	0.9991639339999999	0.7706286976296767
ASNabcpp	0.999163714	0.845146817576345
E4POR1	0.999163584	0.888885086578609
GPAR	0.99916245	0.8944547385364775
METSOX2abc	0.999160174	0.845146817576345
METSOX2abcpp	0.999160174	0.845146817576345
DUTPDP_1	0.9991600120000002	0.8944547385364743
MSULR	0.999157576	0.9555552513790597
CPS_1	0.9991566000000001	0.5071713870166195
CBPSam_1	0.9991566000000001	0.8838751581929357
NDH_1	0.999156584	0.8170219536879094
METSOX1abc	0.9991556559999999	0.845146817576345
METSOX1abcpp	0.9991556559999999	0.845146817576345
XMO	0.999154328	0.7142731432594156
RE2649C	0.9991539279999999	0.730319235809638
ALDD32	0.9991517059999999	0.889295664437641
GLACO	0.9991517059999999	0.889295664437641
DESAT18_4	0.9991504900000001	0.7378774124235192
DESAT18_11	0.9991504900000001	0.7378774124235192
ALAALAD_1	0.999149394	0.666735116450361
AMPEP14	0.9991484639999999	0.47429538393806636
FRUabc	0.999148396	0.845146817576345
ALDD3y	0.999147568	0.8447388320849497
OCTD	0.999147504	0.7324682879323592
ACONTa_1	0.9991458879999999	0.6666324435318496
IPDPS_syn	0.9991458339999999	0.7911575126009363
BRFAPS	0.999145332	0.6804254594902142
GAPP	0.99914448	0.6123881526655883
UREAabcpp	0.9991427660000001	0.845146817576345
MOBDabc_rev	0.999140508	0.845146817576345
LAAL22	0.999140472	0.6761070420022238
CHOLD2	0.9991402019999999	0.5
ASNabc	0.9991381	0.845146817576345
ACTNMO	0.999135076	0.7778615801050794
HISTD	0.9991333679999999	0.9897641781448994
3HPPPNOHc	0.9991327460000001	0.7778615801050762
ARBabc	0.999128328	0.857136571629712
4HALDD	0.9991256140000001	0.8571377689167079
VNDH_2	0.99912542	0.8571377689167079
MALtpp	0.9991244939999999	0.9486832980505138
MALt2_3pp	0.9991244939999999	0.9899494936611664
MALt3pp	0.9991244699999999	0.6737222726362075
FACOAE100	0.999123756	0.6324263123338739
ASPO4_1	0.9991232200000001	0.8944547385364703
MNabc_rev	0.9991218820000001	0.845146817576345
HMR_1756	0.999120072	0.5685210952126059
HISabcpp	0.9991192080000001	0.845146817576345
HISabc	0.999118184	0.845146817576345
ALDD12	0.999117794	0.857137768916713
GTHOXti2	0.99911763	0.845146817576345
MG2abc	0.99911697	0.845146817576345
KAS19SA	0.9991161460000001	0.998202290664864
KAS4	0.9991161460000001	0.9968559354527068
KAS10	0.9991161460000001	0.9974374999920654
KAS12	0.9991161460000001	0.9977370950742233
OPHHXy	0.999115568	0.7778615801050758
Cuabc	0.9991151640000002	0.845146817576345
NACASPAH	0.9991148540000001	0.5
TTDCEAATP	0.9991140639999999	0.845146817576345
FEENTER2tpp	0.9991130719999999	0.845146817576345
LCYSTCBOXL	0.9991125259999999	0.8660698597996164
DESAT18_8	0.9991112659999999	0.7378774124235192
FRD7	0.9991111540000001	1.0
FACOAE120	0.9991079559999999	0.6324263123338741
HMR_6729	0.9991048460000002	0.639121650199043
FLAVO2	0.9991038619999999	0.6761219255376467
3HPAOX	0.9991038619999999	0.7142731432594109
4HPAOX	0.9991038619999999	0.7142731432594109
PS160abcpp	0.9990981879999999	0.845146817576345
BZt2_pp	0.9990960640000001	0.9486832980505138
PS181abcpp	0.99909456	0.845146817576345
DHAK	0.999093888	0.6324317238616161
GLYCDH	0.999093354	0.5773799065330913
CMH2	0.9990923159999999	0.5000085551249422
PFK	0.999090678	0.632431723861616
MG2uabcpp	0.9990886959999999	0.845146817576345
BTNt	0.9990879679999999	0.845146817576345
HXAD	0.999087132	0.6123724356957946
CHTNASE	0.999087132	0.6681531047810609
AHEXASE3	0.999087132	0.6123724356957946
CHITN1	0.999087132	0.5773799065330794
HPYRRx_1	0.999086696	1.0
GLYCK	0.9990864540000001	0.7999876801774123
ASO3t8pp	0.9990864499999998	0.845146817576345
ELO6ETA_c	0.99908535	0.9538522973085914
ELO5DPA_c	0.99908535	0.9538522973085914
FAEL183_cho	0.99908535	0.9538522973085914
FAS260	0.99908535	0.9538522973085914
FAS80ACP_L	0.99908535	0.9930014043604298
FAEL205_cho	0.99908535	0.9538522973085914
FAEL184_cho	0.99908535	0.9538522973085914
FAEL204_cho	0.99908535	0.9538522973085907
r2073_1	0.9990829659999999	0.6737222726362075
METSR_R2	0.999082148	0.75
NADH9	0.9990796	0.7027467129296906
GLUCYSte	0.999079472	0.845146817576345
MNabc_1	0.999078796	0.8571365716297118
HMR_8582	0.9990775940000001	0.6123724356957946
HPA3MOFAD	0.999076738	0.8660254037844388
DAPabcpp	0.999075474	0.8451468175763394
DAPabc	0.999075474	0.8451468175763394
5OXPROabcpp	0.999072948	0.8451468175763411
HEMEti	0.999071064	0.8571365716297118
PHEMEABCte	0.999071064	0.8571365716297119
ALKP_1	0.9990692800000002	0.8944547385364735
PHCD	0.9990691780000001	0.7777701731572136
LCTSabc	0.9990686139999999	0.845146817576345
MALTTRabc	0.999067196	0.845146817576345
MALTTRabcpp	0.999067196	0.845146817576345
BALAVECSEC	0.99906604	0.4662411659782001
BALAVECSEC_1	0.99906604	0.8451468175763441
CBPS_1	0.9990656080000001	0.9737348227706561
MANBabc	0.9990645280000001	0.845146817576345
MALTabc	0.9990637940000001	0.845146817576345
MALTabcpp	0.9990637940000001	0.845146817576345
MALTHXabc	0.9990632939999999	0.8571365716297118
FACOAE80	0.999061034	0.6324263123338775
PAPSTYRST	0.999060922	0.33338467462486965
NTD9	0.9990608480000001	0.6123881526655883
GALURDH	0.999059752	0.8571377689167146
PHEPC	0.999059456	0.6666837771361322
ARGMO	0.999059198	0.5773384147999218
MALTPTabc	0.9990590779999999	0.845146817576345
MALTPTabcpp	0.9990590779999999	0.845146817576345
MANTRabc	0.999059014	0.845146817576345
MALTTTRabcpp	0.99905879	0.845146817576345
MALTTTRabc	0.99905879	0.845146817576345
GALt2_2	0.9990584739999999	0.9486832980505138
ARGKr	0.9990583659999999	0.6324317238616158
THRt2rpp	0.9990580099999999	0.6737222726362075
TREabc	0.999056796	0.845146817576345
C3STDH2	0.9990552279999999	0.641509261069217
HICITD	0.9990552279999999	0.8229481882503034
C3STDH1	0.9990552279999999	0.6415092610692035
CF3Ha	0.9990540399999999	0.6708410539023568
FE3DCIT2abcpp	0.9990530019999999	0.845146817576345
LHIST	0.99905154	0.8981026146053124
HISTDb	0.99905154	0.8981026146053124
HISTDb_1	0.99905154	0.7857145326343958
NTP4	0.999050324	0.7302817482162883
CA2abcpp	0.999047768	0.845146817576345
CA2abc1pp	0.999047768	0.845146817576345
CTBTabc	0.9990463819999998	0.8571365716297118
4ABUTabcpp	0.999046246	0.8451468175763405
GABAVESSEC_1	0.999046246	0.8451468175763405
GABAVESSEC	0.999046246	0.46624116597819953
TYRCBOX	0.999046128	0.6859943405700353
ALDD19x_P	0.999044778	0.8447388320849497
5DH4DGLCD	0.999044566	0.799987680177416
HMEDR	0.9990445600000001	0.8571377689167153
IDPA	0.99904389	0.7302817482162915
CAPROICc	0.999043808	0.6324263123338733
INOSTO	0.99904285	0.5657028475411305
GLYBt2pp	0.999041682	0.6737222726362075
15DAPabcpp	0.999040688	0.8451468175763389
ACLDC	0.999039876	0.6859943405700353
CYSTRS_1	0.999038272	0.5975906394294657
CIGAMS	0.999038272	0.6999630382554101
FACOAE180	0.999038198	0.6324263123338775
G6PDH2c	0.9990372839999999	0.9999999999999754
DMPPS_syn	0.99903716	0.7911575126009365
PACALtabcpp	0.99903686	0.845146817576345
F6PP	0.9990353220000001	0.6123881526655883
r1536	0.99903528	0.845146817576345
r1322	0.999032712	0.5773799065330959
CYSTabc	0.9990321959999999	0.845146817576345
PACCOAE	0.9990316180000001	0.7778615801050851
CU1abcpp	0.9990309139999999	0.845146817576345
ACMUMptspp	0.999030572	0.5
PROt3	0.999030284	0.6737222726362075
RIBFLVt3o	0.999029902	0.845146817576345
RIBFLVt3	0.999029902	0.845146817576345
DHORD6	0.999029792	0.7027467129296996
XANt2pp	0.999028562	0.6737222726362075
ALDD8	0.99902665	0.8571377689167154
THMabcpp	0.9990266499999999	0.845146817576345
THMabc	0.9990266499999999	0.845146817576345
THMATPe	0.9990266499999999	0.845146817576345
CYTDK2	0.999024734	0.5999753603548175
CA2abc	0.99901964	0.845146817576345
CA2abc1	0.99901964	0.845146817576345
SPMDt2pp	0.9990185180000001	0.6737222726362075
PPP9ABCte	0.9990176319999999	0.845146817576345
HMR_1495	0.999017576	0.6086076983378395
HMR_1505	0.999017576	0.6086076983378385
HMR_1551	0.999017576	0.6086076983378385
HMR_1546	0.999017576	0.6086076983378385
CYOO3	0.999017284	0.8877623211842129
CITt3	0.9990155140000001	0.6737222726362075
GGSPMDS	0.999014998	0.7142731432594238
CITt3pp	0.9990148119999999	0.6737222726362075
CITt_kt	0.9990148119999999	0.6737222726362075
4HOXPACDOX_NADP	0.9990146039999999	0.8447388320849424
CMtexabc	0.9990141640000001	0.845146817576345
CGMPt	0.99901388	0.8451468175763398
4HPROLTabcpp	0.9990135839999998	0.8451468175763407
HMR_6874	0.9990129519999998	0.6181387016621898
MTHF3ES_c	0.9990128699999999	0.8058136167365366
BAMPPALDOX	0.99901247	0.8571377689167115
ALDD22x	0.99901247	0.857137768916711
PHEabc	0.9990113679999999	0.845146817576345
4ABUTD	0.999007986	0.8447388320849423
GLYCL_2	0.9990078459999999	1.0
BSORx	0.999007762	0.7581968413884544
INSK	0.999006112	0.632431723861616
PDX5PO2	0.999004938	0.702746712929706
GDPMANNDH	0.9990042039999999	0.9263667224242804
NO3t2	0.99900202	0.6933834586330923
NO3t3	0.99900202	0.6737222726362075
HP5CD	0.99900038	0.8248094277230726
HP5CD_1	0.99900038	0.7777701731572075
SHEME2abcpp	0.9989956699999999	0.845146817576345
GLYO1	0.998994722	0.6804254594902164
DDCAt2pp	0.99899392	0.6737222726362075
CAMPt	0.998991932	0.845146817576345
FTHFI_1	0.998991892	0.7303192358096314
SERTRS_1	0.9989882080000001	0.5975906394294657
URIK1	0.998987932	0.632431723861616
ZN2t6	0.998987434	0.7071067811865475
GALpts	0.998982728	0.5
PDE3	0.99898223	0.6708410539023582
PYOVD2tex	0.99898135	0.845146817576345
5APTNabcpp	0.9989803	0.8451468175763408
SO4t2pp	0.9989782119999999	0.6737222726362075
K2L4Aabctex	0.998978162	0.845146817576345
3HPADHi	0.9989765640000001	0.8571377689167075
ARB_Dabc	0.9989765440000001	0.8451468175763448
NO2t3	0.9989741259999999	0.7071067811865475
NO2t2r	0.9989741259999999	0.7071067811865475
GLYCLTt2rpp	0.998972692	0.6737222726362075
34DHALDD	0.998972472	0.8571377689167075
P5CR2	0.9989722799999999	0.7027467129297049
PRO1x	0.9989722799999999	0.8164756233543001
P5CRx	0.9989722799999999	0.8164756233543002
PFK26	0.998972092	0.632431723861616
ABFPT2	0.998972092	0.7999876801774134
MELIBabc	0.998970632	0.845146817576345
PYK2	0.998969436	0.5999753603548054
NDH1_1p	0.998969328	0.8757590632804314
SUCRabc	0.998965138	0.845146817576345
ACCOAL	0.998964888	0.6666666666666667
MNDNS2	0.99896477	0.9234257551825898
DARBabcpp	0.99896476	0.8451468175763448
CD2t6	0.9989638119999998	0.7071067811865475
MMSDHir	0.9989632260000001	0.8333333333333335
NDP8	0.9989631219999999	0.7302817482162889
MALt2_2	0.998962648	0.9486832980505138
MALt2_3	0.998962648	0.9038932797421242
MALt3r	0.998962648	0.6737222726362077
HMGCOAR	0.9989625280000001	0.8563486387949832
UDPGALOR	0.998961128	0.9263667224242802
MVNOR	0.99896075	0.8399031881626068
5DKGR	0.99896049	0.7999876801774151
GLYBCOAT	0.998959818	0.6324263123338771
LAAL9	0.998959714	0.717123492643738
OXAtpp	0.998959174	0.6737222726362077
R5PP	0.99895649	0.6123881526655883
SR4	0.9989512899999999	0.822934603316567
GLCNt2rpp	0.998950758	0.6737222726362075
ATPATF3	0.9989491640000001	0.5999753603548196
NO3R2	0.998949162	0.8461502013740833
CELabc	0.99894874	0.845146817576345
LAAL42	0.9989483159999999	0.6761070420022238
LAAL10	0.9989481679999999	0.5962674492808947
HXANt2pp	0.998943158	0.7071067811865475
DHRG	0.998942772	0.8540037529757796
G1PDH	0.998942772	0.7999876801774101
r0156	0.9989422899999999	0.5
FASm1601	0.9989400940000002	0.9130423138725233
HMR_1545	0.998939158	0.7778615801050786
HMR_1549	0.998939158	0.8677218312746245
HMR_1550	0.998939158	0.7778615801050786
HMR_1548	0.998939158	0.7778615801050786
HMR_2585	0.998939158	0.7778615801050781
HMR_1544	0.998939158	0.8677218312746245
HMR_1477	0.998939158	0.7778615801050786
CERS324	0.998939158	0.7778615801050814
HMR_1494	0.998939158	0.7778615801050767
HMR_1503	0.998939158	0.8677218312746245
HMR_1493	0.998939158	0.8677218312746245
AGLPED	0.998939158	0.8677218312746245
CERS326	0.998939158	0.7778615801050814
AGLPED_cho	0.998939158	0.8677218312746245
HMR_1490	0.998939158	0.777861580105079
HMR_1504	0.998939158	0.7778615801050786
HMR_1478	0.998939158	0.8677218312746245
HMR_1126	0.998939158	0.7778615801050851
HMR_1543	0.998939158	0.7778615801050789
HMR_0981	0.998939158	0.777861580105078
HMR_0954	0.998939158	0.7778615801050774
HMR_0950	0.998939158	0.7778615801050774
HMR_0942	0.998939158	0.7778615801050774
CXANHX	0.998939158	0.7778615801050858
CYP2R1	0.998939158	0.7778615801050753
HMR_1516	0.998939158	0.8677218312746245
HMR_1536	0.998939158	0.7778615801050789
KYN3OX	0.998939158	0.7778615801050863
HMR_1538	0.998939158	0.8677218312746245
HMR_0946	0.998939158	0.7778615801050774
HMR_1838	0.998939158	0.8014107559374
CDCA6AH	0.998939158	0.7778615801050864
HMR_1988	0.998939158	0.7778615801050749
HMR_1989	0.998939158	0.7778615801050791
C14825c	0.998939158	0.7778615801050774
HMR_1990	0.998939158	0.7778615801050828
HMR_1991	0.998939158	0.7778615801050786
EPISTLDS_c	0.998939158	0.8677218312746245
HMR_1992	0.998939158	0.7778615801050827
HMR_1993	0.998939158	0.7778615801050786
HMR_2007	0.998939158	0.7778615801050749
HMR_2288	0.998939158	0.8677218312746245
HMR_2289	0.998939158	0.8677218312746245
BVMO4	0.998939158	0.7778615801050857
BVMO2	0.998939158	0.7778615801050857
BVMO1	0.998939158	0.7778615801050851
HMR_2365	0.998939158	0.8677218312746245
HMR_2368	0.998939158	0.8677218312746245
HMR_2380	0.998939158	0.8677218312746245
HMR_2393	0.998939158	0.8677218312746245
HMR_2403	0.998939158	0.8677218312746245
HMR_1502	0.998939158	0.7778615801050787
BCAROHX2	0.998939158	0.777861580105086
FAH4	0.998939158	0.7778615801050851
HMR_2457	0.998939158	0.7778615801050774
HMR_2472	0.998939158	0.8677218312746245
HMR_2484	0.998939158	0.8677218312746245
HMR_2495	0.998939158	0.8677218312746245
DOPAc	0.998939158	0.7778615801050829
C22STDS	0.998939158	0.8677218312746245
AND19ONEc	0.998939158	0.7778615801050801
C4STMO1	0.998939158	0.9335307044351987
HMR_1681	0.998939158	0.7778615801050851
HMR_1735	0.998939158	0.7778615801050858
HMR_1737	0.998939158	0.7778615801050851
DES21	0.998939158	0.7778615801050855
DES2_12	0.998939158	0.8677218312746245
DES2_15	0.998939158	0.8677218312746245
HMR_1739	0.998939158	0.7778615801050786
HMR_1765	0.998939158	0.7778615801050863
DES2_6	0.998939158	0.8677218312746245
DES2_6B	0.998939158	0.8677218312746245
DES2_9	0.998939158	0.8677218312746245
DESAT180_9	0.998939158	0.8677218312746245
HMR_1767	0.998939158	0.7778615801050786
HMR_1786	0.998939158	0.7778615801050858
HMR_2581	0.998939158	0.7593033733390826
CERH124	0.998939158	0.7778615801050814
HMR_1940	0.998939158	0.7778615801050786
DESAT18a	0.998939158	0.8677218312746245
HMR_1944	0.998939158	0.7778615801050751
CADMO	0.998939158	0.7778615801050819
CACNAO	0.998939158	0.7778615801050819
HMR_1948	0.998939158	0.7778615801050791
HMR_1981	0.998939158	0.7778615801050751
C5STDS	0.998939158	0.8677218312746245
C4STMO2	0.998939158	0.9335307044351971
BCAROHX	0.998939158	0.7778615801050807
CERH126	0.998939158	0.7778615801050814
RE2383C	0.998939158	0.9101820546182064
RE2387C	0.998939158	0.777861580105078
RE3019C	0.998939158	0.7778615801050778
RE3018C	0.998939158	0.7778615801050778
RE3015C	0.998939158	0.7778615801050778
5OHHEXAc	0.998939158	0.7778615801050771
P4502A6	0.998939158	0.7778615801050857
P4502C19	0.998939158	0.7778615801050769
3DHLCAS	0.998939158	0.8677218312746245
P4502C8	0.998939158	0.7778615801050851
RE3014C	0.998939158	0.7778615801050776
P4502C9	0.998939158	0.7778615801050767
3DHDCAS	0.998939158	0.8677218312746245
RE3013C	0.998939158	0.7778615801050774
P4502C92	0.998939158	0.7778615801050809
P4502C93	0.998939158	0.7778615801050851
RE2975C	0.998939158	0.7778615801050777
P4502C94	0.998939158	0.7778615801050801
P4502D6	0.998939158	0.7778615801050767
3DHCDCAS	0.998939158	0.8677218312746245
3DHCAS	0.998939158	0.8677218312746245
PSPHS	0.998939158	0.7778615801050851
RE2636C	0.998939158	0.7778615801050832
P4502E1	0.998939158	0.7778615801050753
RE2632C	0.998939158	0.9101820546182064
P4502F1	0.998939158	0.7778615801050851
4MZYMR	0.998939158	0.8677218312746247
P4503A4	0.998939158	0.7778615801050851
P4503A5	0.998939158	0.7778615801050837
RE3020C	0.998939158	0.7778615801050778
RE3041C	0.998939158	0.7778615801050777
OMPHHXy	0.998939158	0.7778615801050758
RE3522C	0.998939158	0.7778615801050781
MPOMC1_1	0.998939158	0.7778615801050851
MPOMMM	0.998939158	0.8677218312746245
MPOMOR	0.998939158	0.8677218312746245
MPOMOR_1	0.998939158	0.8677218312746245
RN0001C	0.998939158	0.7778615801050774
RN0020C	0.998939158	0.7778615801050782
RN0027C	0.998939158	0.8083322682992369
RN0029C	0.998939158	0.5185743867367189
21HPRGNLONE	0.998939158	0.7778615801050752
RN0030C	0.998939158	0.8083322682992369
RN0032C	0.998939158	0.5185743867367189
r0741	0.998939158	0.7778615801050851
RE3518C	0.998939158	0.7778615801050781
OMMBLHXy	0.998939158	0.7778615801050758
RE3514C	0.998939158	0.777861580105078
RE3506C	0.998939158	0.7778615801050781
RE3474C	0.998939158	0.7778615801050781
RE3464C	0.998939158	0.7778615801050781
RE3440C	0.998939158	0.9101820546182064
RE3436C	0.998939158	0.777861580105078
RE3435C	0.998939158	0.777861580105078
RE3434C	0.998939158	0.7778615801050778
SMO	0.998939158	0.7778615801050792
RE3370C	0.998939158	0.9101820546182064
MELATNOX	0.998939158	0.7778615801050771
RE3251C	0.998939158	0.7778615801050778
RE2398C	0.998939158	0.9101820546182064
RE2675C2	0.998939158	0.8677218312746245
PHTHCLS	0.998939158	0.7778615801050851
ZCAROTDH1	0.998939158	0.8677218312746245
RE1938C	0.998939158	0.7778615801050776
RE1906C	0.998939158	0.777861580105078
25HVITD3c	0.998939158	0.7778615801050751
r0268	0.998939158	0.7778615801050782
RE1905C	0.998939158	0.777861580105078
RE1904C	0.998939158	0.777861580105078
RAHY	0.998939158	0.7778615801050851
RE2382C	0.998939158	0.777861580105078
7KLITCHOLc	0.998939158	0.8677218312746245
RE1826C	0.998939158	0.7778615801050774
RE1812C	0.998939158	0.7778615801050774
LIDOMO	0.998939158	0.7778615801050761
RE1942C	0.998939158	0.9241429774304099
RE1811C	0.998939158	0.7778615801050774
RE1809C	0.998939158	0.7778615801050774
ZCAROTDH2	0.998939158	0.8677218312746245
TYMc	0.998939158	0.7778615801050851
RE1806C	0.998939158	0.7778615801050776
RE1803C	0.998939158	0.7778615801050851
RE1632C	0.998939158	0.7778615801050855
RE1587C	0.998939158	0.7778615801050772
RE1582C	0.998939158	0.7778615801050776
ZXANHX	0.998939158	0.7778615801050809
RE1308C	0.998939158	0.777861580105078
RE1941C	0.998939158	0.9241429774304096
RE1828C	0.998939158	0.7778615801050778
MPOMC1	0.998939158	0.7778615801050851
RE2249C	0.998939158	0.7778615801050782
RE2240C	0.998939158	0.7778615801050753
RE2235C	0.998939158	0.7778615801050774
RE2248C	0.998939158	0.7778615801050782
LTHSTRLOR	0.998939158	0.8677218312746245
RE2112C	0.998939158	0.7778615801050817
44MZYMMO	0.998939158	0.9309952451123409
RE1943C	0.998939158	0.7778615801050777
PGS	0.998939158	0.7593033733390776
PYROX	0.9989365960000001	0.7302817489380935
UMPt6	0.998932802	0.6737222726362075
r0267	0.9989319200000001	0.7142731432594132
RE2675C	0.9989319200000001	0.7378774124235192
DESAT20_2	0.9989319200000001	0.7378774124235192
PXMO	0.9989319200000001	0.7142731432594118
ECHINH	0.9989319200000001	0.7142731432594113
DESAT24_1	0.9989319200000001	0.7378774124235192
BCAROHX11	0.9989319200000001	0.7142731432594154
RE1309C	0.9989319200000001	0.7142731432594125
BCAROHX21	0.9989319200000001	0.7142731432594202
CACNAO2	0.9989319200000001	0.7142731432594165
3HCINNMH	0.9989319200000001	0.7142731432594183
4HOXPACMON	0.9989319200000001	0.7142731432594109
r0400	0.9989319200000001	0.38728212320698807
MXMO	0.9989319200000001	0.7142731432594113
R05217_nad	0.9989319200000001	0.8131467199993251
CYP3	0.9989319200000001	0.7142731432594158
KSH	0.9989319200000001	0.7142731432594122
DESAT20_1	0.9989319200000001	0.7378774124235192
DESAT18_7	0.9989319200000001	0.7378774124235192
C22STDSx	0.9989319200000001	0.7378774124235192
LNLCCOADS	0.9989319200000001	0.7378774124235192
CYP1	0.9989319200000001	0.7142731432594202
DESAT18_12	0.9989319200000001	0.7378774124235192
PRE3BS	0.9989319200000001	0.7142731432594195
RE2155C	0.9989319200000001	0.7142731432594127
RE2220C	0.9989319200000001	0.7142731432594125
RE2675C_1	0.9989319200000001	0.7378774124235192
RE2221C	0.9989319200000001	0.7142731432594124
HPHACA	0.9989319200000001	0.7142731432594209
DESAT18_9	0.9989319200000001	0.7378774124235192
DESAT18_10	0.9989319200000001	0.7378774124235192
HMR_1557	0.9989319200000001	0.737877412423519
LAAL3	0.9989302280000001	0.7171234926437164
NDP4	0.9989252180000001	0.7302817482162883
4HGLSD	0.998924828	0.8571377689167079
FMETDF	0.998923614	0.5
FMETDF_1	0.998923614	0.5
FBP	0.9989155000000001	0.6123881526655883
LYSLYSLYSr	0.99891451	0.4405453788809879
2A4H6ET	0.998914308	0.5165197190800512
THPPP	0.998907196	0.6708410539023583
ACTNtpp	0.99890572	0.6737222726362075
NTP8	0.9989038819999999	0.7302817482162889
PAPA160	0.99889867	0.6123881526655883
SBTPD	0.998898584	0.79998768017741
GTPCI_2	0.9988980140000001	0.948688169125493
GLNSCP	0.998897614	0.8642375885486557
N2OR	0.998897374	0.7581968413884544
CDPDAGS_PALM_HDE_c	0.9988972200000001	0.5999753603548229
DASYN_LLA	0.9988972200000001	0.7745549435371084
CDS_16_0_20_4	0.9988972200000001	0.599975360354823
PHCYT_LM	0.9988972200000001	0.7745549435371084
CDS_16_0_18_4	0.9988972200000001	0.5999753603548232
DASYN_HP	0.9988972200000001	0.599975360354823
CDS_16_0_18_3	0.9988972200000001	0.5999753603548232
PETHCT	0.9988972200000001	0.5999753603548156
CDPDAGS18111Z160	0.9988972200000001	0.768655609515396
CDS_16_0_18_2	0.9988972200000001	0.599975360354823
CDS_16_0_18_1	0.9988972200000001	0.599975360354823
CDPDAGS1819Z160	0.9988972200000001	0.768655609515396
DASYN_EC	0.9988972200000001	0.7744774968720851
MOCDS	0.9988972200000001	0.5999753603548152
IMPCT2	0.9988972200000001	0.599975360354823
CDPDAGS_EPA_EPA_c	0.9988972200000001	0.5999753603548229
CDPDAGS_EPA_HDE_c	0.9988972200000001	0.5999753603548229
CDPDAGS_EPA_LNA_c	0.9988972200000001	0.5999753603548229
CDS_16_0_18_0	0.9988972200000001	0.599975360354823
CDPDAGS_EPA_PALM_c	0.9988972200000001	0.5999753603548229
CDPDAGS_HDE_EPA_c	0.9988972200000001	0.5999753603548229
CDPDAGS_HDE_LNA_c	0.9988972200000001	0.5999753603548229
DASYN190190	0.9988972200000001	0.599975360354823
CDS_16_0_16_1	0.9988972200000001	0.5999753603548232
DASYN184_6_9_12_15	0.9988972200000001	0.5999753603548234
PHCYT_BS	0.9988972200000001	0.7745549435371084
CDS_18_0_18_0	0.9988972200000001	0.599975360354823
CDPDAGS_HDE_PALM_c	0.9988972200000001	0.5999753603548229
DASYN_SA	0.9988972200000001	0.7744774968720851
CDS_18_0_20_5	0.9988972200000001	0.5999753603548232
CDS_18_0_18_4	0.9988972200000001	0.5999753603548232
CDS_18_1_18_1	0.9988972200000001	0.5999753603548232
CDS_18_1_18_2	0.9988972200000001	0.5999753603548232
CDS_18_1_18_3	0.9988972200000001	0.5999753603548232
CDS_18_1_20_4	0.9988972200000001	0.5999753603548232
CDS_18_1_20_5	0.9988972200000001	0.5999753603548232
CDS_18_2_16_0	0.9988972200000001	0.5999753603548232
CG3P	0.9988972200000001	0.5999753603548234
CDS_18_2_18_1	0.9988972200000001	0.5999753603548232
CDS_18_2_18_2	0.9988972200000001	0.5999753603548232
CDS_18_2_20_4	0.9988972200000001	0.5999753603548232
EPCTX	0.9988972200000001	0.5999753603548124
CDS_20_4_20_4	0.9988972200000001	0.5999753603548232
CHLPCTD	0.9988972200000001	0.5999753603548105
CDS_20_4_20_5	0.9988972200000001	0.5999753603548234
CDS_cho	0.9988972200000001	0.599975360354823
RBTCT	0.9988972200000001	0.5999753603548234
CDS_18_0_18_3	0.9988972200000001	0.5999753603548232
CDS_18_0_18_2	0.9988972200000001	0.5999753603548232
ETAPCT	0.9988972200000001	0.5999753603548156
DASYN_SC	0.9988972200000001	0.7745549435371084
CDS_18_0_18_1	0.9988972200000001	0.599975360354823
CDS_16_0_16_0	0.9988972200000001	0.599975360354823
CDS_18_0_20_4	0.9988972200000001	0.5999753603548232
DASYN160190	0.9988972200000001	0.599975360354823
CDPDAGS_PALM_LNA_c	0.9988972200000001	0.5999753603548229
CDS	0.9988972200000001	0.5999753603548232
DASYN183_9_12_15	0.9988972200000001	0.5999753603548234
CDGGGS2	0.9988972200000001	0.5999753603548049
CDPDAGS_LNA_HDE_c	0.9988972200000001	0.5999753603548229
DASYN183_6_9_12	0.9988972200000001	0.5999753603548234
DASYN182_9_12	0.9988972200000001	0.5999753603548234
DASYN181_9	0.9988972200000001	0.5999753603548234
CDPDAGS_LNA_LNA_c	0.9988972200000001	0.5999753603548229
RIBCT	0.9988972200000001	0.5999753603548234
CDGGGS	0.9988972200000001	0.5999753603548121
CDPDAGS_LNA_PALM_c	0.9988972200000001	0.5999753603548229
CDPDAGS_OLE_PALM	0.9988972200000001	0.5999753603548229
CPCTDTX	0.9988972200000001	0.5999753603548237
CDPDAGS_PALM_EPA_c	0.9988972200000001	0.5999753603548229
CDPDAGS_LNA_EPA_c	0.9988972200000001	0.5999753603548229
LAAL37	0.99889388	0.7126818371933905
HMR_6786	0.998893614	0.6324263123338671
GDCA3Sabc	0.9988923279999999	0.845146817576345
PURabc1	0.9988923279999999	0.845146817576345
DCA3Gte	0.9988923279999999	0.845146817576345
6MELVACtbc	0.9988923279999999	0.8451468175763411
RAFFabc	0.9988923279999999	0.845146817576345
PTVSTATPtu	0.9988923279999999	0.845146817576345
DCA24Gte	0.9988923279999999	0.845146817576345
PTVSTM3eb	0.9988923279999999	0.845146817576345
5ADTSTSTERONEGLCte	0.9988923279999999	0.8451468175763408
PGP18111Z160t	0.9988923279999999	0.845146817576345
PGP1819Z160t	0.9988923279999999	0.845146817576345
GM2LIPAabctex	0.9988923279999999	0.845146817576345
G3Pabc	0.9988923279999999	0.845146817576345
GM2LIPAabcpp	0.9988923279999999	0.845146817576345
DCA3Sabc	0.9988923279999999	0.845146817576345
GM1LIPAabctex	0.9988923279999999	0.845146817576345
DARGabcpp	0.9988923279999999	0.8451468175763449
GM1LIPAabcpp	0.9988923279999999	0.845146817576345
GLZABCteb	0.9988923279999999	0.845146817576345
GCA3Sabc	0.9988923279999999	0.845146817576345
PGLYCABCte	0.9988923279999999	0.845146817576345
XYLabcpp	0.9988923279999999	0.845146817576345
PSHSABCtc	0.9988923279999999	0.845146817576345
7DHCDCHOLabc	0.9988923279999999	0.8451468175763412
7BHGLZGLCABCt	0.9988923279999999	0.8451468175763412
56DHPVSteb	0.9988923279999999	0.8451468175763408
7BHGLZABCt	0.9988923279999999	0.8451468175763412
1MNCAMti	0.9988923279999999	0.845146817576339
GTACMPtev	0.9988923279999999	0.845146817576345
7AHGLZABCt	0.9988923279999999	0.8451468175763412
GLCGLYCabcpp_syn	0.9988923279999999	0.845146817576345
DASNabcpp	0.9988923279999999	0.8451468175763449
PG18111Z160t	0.9988923279999999	0.845146817576345
GLC3MEACPtev	0.9988923279999999	0.845146817576345
C14768ATP	0.9988923279999999	0.8451468175763415
PG1819Z160t	0.9988923279999999	0.845146817576345
1513TACRtu	0.9988923279999999	0.8451468175763388
56EPPVSteb	0.9988923279999999	0.8451468175763408
PSFLIP_cho	0.9988923279999999	0.845146817576345
1531TACRteb	0.9988923279999999	0.8451468175763388
4PYRDX	0.9988923279999999	0.8451468175763408
15DMTtu	0.9988923279999999	0.8451468175763389
6OHFVSteb	0.9988923279999999	0.8451468175763412
PVSATPtu	0.9988923279999999	0.845146817576345
PSFLIP	0.9988923279999999	0.845146817576345
XYLabc	0.9988923279999999	0.845146817576345
XYLANabc	0.9988923279999999	0.845146817576345
ARSENBabc	0.9988923279999999	0.8451468175763449
GLUCANabc	0.9988923279999999	0.845146817576345
5EIPENCte	0.9988923279999999	0.845146817576341
ARSabc	0.9988923279999999	0.8451468175763449
XOLDIOLONEATP	0.9988923279999999	0.845146817576345
XOL7AONEATP	0.9988923279999999	0.845146817576345
PPATabc	0.9988923279999999	0.845146817576345
VITEtl	0.9988923279999999	0.845146817576345
6AHGLZABCt	0.9988923279999999	0.8451468175763411
XOL7AH3ATP	0.9988923279999999	0.845146817576345
17AHPRGNLONEte	0.9988923279999999	0.8451468175763389
GLUCAN2abc	0.9988923279999999	0.845146817576345
17AHPRGSTRNte	0.9988923279999999	0.8451468175763389
5OHFVSteb	0.9988923279999999	0.8451468175763411
WHARACHDt	0.9988923279999999	0.845146817576345
6BHGLZGLCABCt	0.9988923279999999	0.8451468175763411
5HTRPVESSEC_1	0.9988923279999999	0.845146817576341
5HTRPVESSEC	0.9988923279999999	0.7254656661773855
PROSTGE2t3	0.9988923279999999	0.845146817576345
PRGNLONESte	0.9988923279999999	0.845146817576345
5HPETATP	0.9988923279999999	0.8451468175763408
PRGNLONEte	0.9988923279999999	0.845146817576345
PROSTGE1t3	0.9988923279999999	0.845146817576345
PYOVDtex	0.9988923279999999	0.845146817576345
PRISTte	0.9988923279999999	0.845146817576345
18HARACHDte	0.9988923279999999	0.8451468175763389
GBBTNabc	0.9988923279999999	0.845146817576345
PROHISGLUtr	0.9988923279999999	0.845146817576345
6BHGLZABCt	0.9988923279999999	0.8451468175763411
PS120abcpp	0.9988923279999999	0.845146817576345
XYLBabc	0.9988923279999999	0.845146817576345
GLYGLYGLNtr	0.9988923279999999	0.845146817576345
6HSMVACIDteb	0.9988923279999999	0.8451468175763411
PROLBabc	0.9988923279999999	0.845146817576345
GLYSERabcpp	0.9988923279999999	0.845146817576345
GLYPHEabcpp	0.9988923279999999	0.845146817576345
6HMSMVACIDteb	0.9988923279999999	0.8451468175763411
GLYMETtr	0.9988923279999999	0.845146817576345
CDCA24Gte	0.9988923279999999	0.845146817576345
GLYMETabcpp	0.9988923279999999	0.845146817576345
PVSGLUCteb	0.9988923279999999	0.845146817576345
XYL3abc	0.9988923279999999	0.845146817576345
GCHOLAt3	0.9988923279999999	0.845146817576345
GLYGLYabcpp	0.9988923279999999	0.845146817576345
GCDCA3Sabc	0.9988923279999999	0.845146817576345
6CSMVACIDteb	0.9988923279999999	0.8451468175763411
PHYQt	0.9988923279999999	0.845146817576345
PS180abcpp	0.9988923279999999	0.845146817576345
CDCA3Gte	0.9988923279999999	0.845146817576345
Pe13_HSABCt	0.9988923279999999	0.845146817576345
6EPSteb	0.9988923279999999	0.8451468175763411
GLYGLUabcpp	0.9988923279999999	0.845146817576345
GLYGLNtr	0.9988923279999999	0.845146817576345
GLYGLNabcpp	0.9988923279999999	0.845146817576345
PLPSabctex	0.9988923279999999	0.845146817576345
PS161abcpp	0.9988923279999999	0.845146817576345
PS141abcpp	0.9988923279999999	0.845146817576345
PS140abcpp	0.9988923279999999	0.845146817576345
ARBTNabcpp	0.9988923279999999	0.8451468175763449
IBUPGLUCtpvb	0.9988923279999999	0.845146817576345
FVSteb	0.9988923279999999	0.845146817576345
SPHMYLN18123_hs_ATPt	0.9988923279999999	0.845146817576345
3DHCHOLabc	0.9988923279999999	0.8451468175763399
SPHMYLN1825_hs_ATPt	0.9988923279999999	0.845146817576345
SPHMYLN_HsATPte	0.9988923279999999	0.845146817576345
DMSO2abcpp	0.9988923279999999	0.845146817576345
3DHCDCHOLabc	0.9988923279999999	0.8451468175763399
THRNTt	0.9988923279999999	0.845146817576345
SPHS1Pt2e	0.9988923279999999	0.845146817576345
SPRMabc	0.9988923279999999	0.845146817576345
THIOGabc	0.9988923279999999	0.845146817576345
DODECANACt	0.9988923279999999	0.845146817576345
DOPA3GLCURt	0.9988923279999999	0.845146817576345
35DSMVteb	0.9988923279999999	0.8451468175763398
STACMPtev	0.9988923279999999	0.845146817576345
DOPA4GLCURt	0.9988923279999999	0.845146817576345
SUCRabcpp_syn	0.9988923279999999	0.845146817576345
DOPAVESSEC	0.9988923279999999	0.7254656661773881
SULPACMPtev	0.9988923279999999	0.845146817576345
DOPAVESSEC_1	0.9988923279999999	0.845146817576345
31DMTtu	0.9988923279999999	0.8451468175763398
SPHMYLN1824_hs_ATPt	0.9988923279999999	0.845146817576345
3DHDCAabc	0.9988923279999999	0.8451468175763399
21HPRGNLONEt1	0.9988923279999999	0.845146817576339
SPHMYLN18122_hs_ATPt	0.9988923279999999	0.845146817576345
SMIA1Eabc	0.9988923279999999	0.845146817576345
SMVACIDATPteb	0.9988923279999999	0.845146817576345
SMVtu	0.9988923279999999	0.845146817576345
DLEUabcpp	0.9988923279999999	0.845146817576345
DLYSabcpp	0.9988923279999999	0.845146817576345
SPHMYLN180241_hs_ATPt	0.9988923279999999	0.845146817576345
SPHMYLN18114_hs_ATPt	0.9988923279999999	0.845146817576345
SPHMYLN18115_hs_ATPt	0.9988923279999999	0.845146817576345
SPHMYLN181161_hs_ATPt	0.9988923279999999	0.845146817576345
DMGLYBabcpp	0.9988923279999999	0.845146817576345
SPHMYLN18116_hs_ATPt	0.9988923279999999	0.845146817576345
SPHMYLN18117_hs_ATPt	0.9988923279999999	0.845146817576345
SPHMYLN181181_hs_ATPt	0.9988923279999999	0.845146817576345
SPHMYLN18118_hs_ATPt	0.9988923279999999	0.845146817576345
SPHMYLN181201_hs_ATPt	0.9988923279999999	0.845146817576345
SPHMYLN18120_hs_ATPt	0.9988923279999999	0.845146817576345
SPHMYLN18121_hs_ATPt	0.9988923279999999	0.845146817576345
3DHLCAabc	0.9988923279999999	0.8451468175763399
SPHMYLN181221_hs_ATPt	0.9988923279999999	0.845146817576345
DORNabcpp	0.9988923279999999	0.845146817576345
THEXDDte	0.9988923279999999	0.845146817576345
C03681te	0.9988923279999999	0.8451468175763414
C03990ATP	0.9988923279999999	0.8451468175763424
ESTRONEte	0.9988923279999999	0.845146817576345
ESTRONEGLCt	0.9988923279999999	0.845146817576345
ESTRIOLGLCte	0.9988923279999999	0.845146817576345
ESTRIOLATP	0.9988923279999999	0.845146817576345
ESTRADIOLGLCt2	0.9988923279999999	0.845146817576345
ESTRAABCtc	0.9988923279999999	0.845146817576345
C14825ATP	0.9988923279999999	0.8451468175763415
EPOXTACteb	0.9988923279999999	0.845146817576345
TCHOLABCtc	0.9988923279999999	0.845146817576345
C14771ATP	0.9988923279999999	0.8451468175763415
ENLIPAabctex	0.9988923279999999	0.845146817576345
C14770ATP	0.9988923279999999	0.8451468175763415
TCHOLAt3	0.9988923279999999	0.845146817576345
TDCA3Sabc	0.9988923279999999	0.845146817576345
EIC21114TRte	0.9988923279999999	0.845146817576345
C14769td2	0.9988923279999999	0.8451468175763415
ECTOabcpp	0.9988923279999999	0.845146817576345
ECTOINEabc	0.9988923279999999	0.845146817576345
EANDRSTRNte	0.9988923279999999	0.845146817576345
ESTROSABCCte	0.9988923279999999	0.845146817576345
ESTRSABCtc	0.9988923279999999	0.845146817576345
TETDECA511ACt	0.9988923279999999	0.845146817576345
TACRtu	0.9988923279999999	0.845146817576345
DPROabcpp	0.9988923279999999	0.845146817576345
C04483t1	0.9988923279999999	0.845146817576345
DSPVSteb	0.9988923279999999	0.845146817576345
C04717ATP	0.9988923279999999	0.8451468175763414
THCHOLSTOICATP	0.9988923279999999	0.845146817576345
C04805ATP	0.9988923279999999	0.8451468175763414
C05298te	0.9988923279999999	0.8451468175763415
C05299te	0.9988923279999999	0.8451468175763415
C05301te	0.9988923279999999	0.8451468175763415
TCDCA3Sabc	0.9988923279999999	0.845146817576345
C05302te	0.9988923279999999	0.8451468175763415
C05463t1	0.9988923279999999	0.845146817576345
DVALabcpp	0.9988923279999999	0.845146817576345
TAGabc	0.9988923279999999	0.8485194261279453
C05769te	0.9988923279999999	0.8451468175763415
C05770te	0.9988923279999999	0.8451468175763415
TCA3Sabc	0.9988923279999999	0.845146817576345
C14826ATP	0.9988923279999999	0.8451468175763415
SLNTabcpp	0.9988923279999999	0.845146817576345
DJENKabc	0.9988923279999999	0.845146817576345
DIPEPabc9	0.9988923279999999	0.845146817576345
BALALEUabcpp	0.9988923279999999	0.845146817576345
FEROXBFEabcpp	0.9988923279999999	0.845146817576345
FEOXAMabcpp	0.9988923279999999	0.845146817576345
TSTSTERONEGLCte	0.9988923279999999	0.845146817576345
FECRMabcpp	0.9988923279999999	0.845146817576345
FECRMabc	0.9988923279999999	0.845146817576345
FECHEabcpp	0.9988923279999999	0.845146817576345
FE3HOXabcpp	0.9988923279999999	0.845146817576345
FE3DHBZSabcpp	0.9988923279999999	0.845146817576345
TSACMSULtev	0.9988923279999999	0.845146817576345
TSACGLUCtev	0.9988923279999999	0.845146817576345
FBACabcpp	0.9988923279999999	0.845146817576345
3OHACMPtev	0.9988923279999999	0.8451468175763402
TRIPVSteb	0.9988923279999999	0.845146817576345
ATVACIDtu	0.9988923279999999	0.845146817576345
ATVLACtu	0.9988923279999999	0.845146817576345
AU1abcpp	0.9988923279999999	0.845146817576345
Am1CSAteb	0.9988923279999999	0.8451468175763446
BALAALAabcpp	0.9988923279999999	0.845146817576345
BALABALAabcpp	0.9988923279999999	0.845146817576345
FEROXEFEabcpp	0.9988923279999999	0.845146817576345
FEROXGFEabcpp	0.9988923279999999	0.845146817576345
FERRICHabc	0.9988923279999999	0.845146817576345
CBL1abc	0.9988923279999999	0.845146817576345
4HPRODCabcpp	0.9988923279999999	0.8451468175763407
UDCA3Sabc	0.9988923279999999	0.845146817576345
UCHOLabc	0.9988923279999999	0.845146817576345
TXB2t	0.9988923279999999	0.845146817576345
CBL2abc	0.9988923279999999	0.845146817576345
TUNGSabcpp	0.9988923279999999	0.845146817576345
LEUKABCtc	0.9988923279999999	0.845146817576345
CBL1abcpp	0.9988923279999999	0.845146817576345
CBL1HBIabc	0.9988923279999999	0.845146817576345
FERXAabc	0.9988923279999999	0.845146817576345
4HATVLACteb	0.9988923279999999	0.8451468175763406
CBIuabcpp	0.9988923279999999	0.845146817576345
TUDCA3Sabc	0.9988923279999999	0.845146817576345
CBIabc	0.9988923279999999	0.845146817576345
4HATVACIDteb	0.9988923279999999	0.8451468175763406
FOLABCCte	0.9988923279999999	0.845146817576345
4GLU56DIHDINDt	0.9988923279999999	0.8451468175763406
4BHGLZABCt	0.9988923279999999	0.8451468175763406
BALAGLYabcpp	0.9988923279999999	0.845146817576345
DESFVSteb	0.9988923279999999	0.845146817576345
DIPEPabc7	0.9988923279999999	0.8451468175763442
CARNabcpp	0.9988923279999999	0.845146817576345
DIPEPabc2	0.9988923279999999	0.8451468175763442
BILDGLCURte	0.9988923279999999	0.845146817576345
BILGLCURte	0.9988923279999999	0.845146817576345
RSVATPtu	0.9988923279999999	0.845146817576345
RSVLACteb	0.9988923279999999	0.845146817576345
3ISPVSteb	0.9988923279999999	0.8451468175763402
3HSMVACIDteb	0.9988923279999999	0.8451468175763402
S3MEACMPtev	0.9988923279999999	0.845146817576345
3HPVSteb	0.9988923279999999	0.8451468175763402
SALCHS2FEabcpp	0.9988923279999999	0.845146817576345
3HPVSTETteb	0.9988923279999999	0.8451468175763402
BLAMDabcpp	0.9988923279999999	0.845146817576345
DIPEPabc3	0.9988923279999999	0.8451468175763442
DIPEPabc4	0.9988923279999999	0.8451468175763425
DIPEPabc5	0.9988923279999999	0.8451468175763442
SELabcpp	0.9988923279999999	0.845146817576345
3HLVSTACtbc	0.9988923279999999	0.8451468175763401
SERGLUGLNtr	0.9988923279999999	0.845146817576345
DIPEPabc6	0.9988923279999999	0.8451468175763442
DIPEPabc14	0.9988923279999999	0.845146817576345
DIPEPabc13	0.9988923279999999	0.845146817576345
DIPEPabc12	0.9988923279999999	0.845146817576345
2HATVACIDteb	0.9988923279999999	0.8451468175763396
RETABCtc	0.9988923279999999	0.845146817576345
DGUDBUTNabcpp	0.9988923279999999	0.845146817576345
DHBSZ3FEabcpp	0.9988923279999999	0.845146817576345
DHCHOLESTANATEATP	0.9988923279999999	0.845146817576345
DHEASABCCte	0.9988923279999999	0.845146817576345
DHEAte	0.9988923279999999	0.845146817576345
DHGLZABCt	0.9988923279999999	0.845146817576345
2HATVACIDGLUCteb	0.9988923279999999	0.8451468175763397
2HATVLACGLUCteb	0.9988923279999999	0.8451468175763397
DIPEPabc11	0.9988923279999999	0.845146817576345
CA3Sabc	0.9988923279999999	0.845146817576345
DIGALSGALSIDEATPte	0.9988923279999999	0.845146817576345
3MOXTYRESSte	0.9988923279999999	0.7254656661773851
2HATVLACteb	0.9988923279999999	0.8451468175763397
THYOCHOLabc	0.9988923279999999	0.845146817576345
CA24Gte	0.9988923279999999	0.845146817576345
DIPEPabc1	0.9988923279999999	0.8451468175763442
DIPEPabc10	0.9988923279999999	0.845146817576345
pentso3abcpp	0.9988923279999999	0.845146817576345
15HPETATP	0.9988923279999999	0.8451468175763388
14GLUCANabcpp	0.9988923279999999	0.8451468175763388
CE5026t	0.9988923279999999	0.845146817576342
ACMPGLUtep	0.9988923279999999	0.8451468175763437
ACMPGLUTthc	0.9988923279999999	0.8451468175763437
ACMPGLUTtep	0.9988923279999999	0.8451468175763437
CE2513ATP	0.9988923279999999	0.845146817576345
ACHVESSEC_1	0.9988923279999999	0.8451468175763437
ACHVESSEC	0.9988923279999999	0.7254656661773873
OSKTabcpp	0.9988923279999999	0.845146817576345
CE2510t	0.9988923279999999	0.8451468175763419
CE2510ABCt	0.9988923279999999	0.8451468175763419
ALAGLNtr	0.9988923279999999	0.8451468175763444
ALAGLUabcpp	0.9988923279999999	0.8451468175763425
CE2445t	0.9988923279999999	0.8451468175763419
ALAGLYtr	0.9988923279999999	0.8451468175763444
ALAHISabcpp	0.9988923279999999	0.8451468175763446
HMR_0469	0.9988923279999999	0.845146817576345
ALAHIStr	0.9988923279999999	0.8451468175763444
ALALEUabcpp	0.9988923279999999	0.8451468175763446
ALALEUt	0.9988923279999999	0.8451468175763444
HMR_0439	0.9988923279999999	0.8451468175763429
CE2211te	0.9988923279999999	0.8451468175763419
HMR_0435	0.9988923279999999	0.8451468175763426
ACMPGLUthc	0.9988923279999999	0.8451468175763437
ACMPthc	0.9988923279999999	0.8451468175763437
ACMPtu	0.9988923279999999	0.8451468175763437
CE4877te	0.9988923279999999	0.845146817576342
CPGNabcpp	0.9988923279999999	0.845146817576345
AI2abcpp	0.9988923279999999	0.845146817576345
r1028	0.9988923279999999	0.845146817576345
r1026	0.9988923279999999	0.845146817576345
NCBMPTSabcpp	0.9988923279999999	0.8451468175763432
NDERSVteb	0.9988923279999999	0.845146817576345
r0993	0.9988923279999999	0.8451468175763414
NMTHDA	0.9988923279999999	0.8682419668519727
AK2LGCHOLABCt	0.9988923279999999	0.8451468175763441
CE4843t	0.9988923279999999	0.845146817576345
OARGabcpp	0.9988923279999999	0.845146817576341
NORMETEVESSte	0.9988923279999999	0.7254656661773881
CRGLZABCt	0.9988923279999999	0.845146817576345
CE2537ATP	0.9988923279999999	0.845146817576342
NRPPHRVESSEC	0.9988923279999999	0.7254656661773881
NRPPHRVESSEC_1	0.9988923279999999	0.845146817576345
NRVNCABCt	0.9988923279999999	0.845146817576345
CE2537ABCt	0.9988923279999999	0.845146817576342
O16A4COLIPAabctex	0.9988923279999999	0.845146817576345
OANTIabcpp	0.9988923279999999	0.845146817576345
CE2209te	0.9988923279999999	0.8451468175763419
HMR_0431	0.9988923279999999	0.8451468175763426
ALATHRabcpp	0.9988923279999999	0.8451468175763446
HMR_0375	0.9988923279999999	0.845146817576345
CSASULPteb	0.9988923279999999	0.845146817576345
PAIL18111Z160t	0.9988923279999999	0.845146817576345
CE1297t	0.9988923279999999	0.8451468175763417
PAIL1819Z160t	0.9988923279999999	0.845146817576345
CSAtu	0.9988923279999999	0.845146817576345
CE1273t1	0.9988923279999999	0.8451468175763415
CE1243ATP	0.9988923279999999	0.8451468175763415
CE0328t	0.9988923279999999	0.845146817576345
PB2abcpp	0.9988923279999999	0.845146817576345
HMR_0371	0.9988923279999999	0.845146817576345
PAFABCt	0.9988923279999999	0.845146817576345
HMR_0367	0.9988923279999999	0.845146817576345
HMR_0363	0.9988923279999999	0.845146817576345
HMR_0359	0.9988923279999999	0.845146817576345
HMR_0347	0.9988923279999999	0.8451468175763431
HMR_0343	0.9988923279999999	0.845146817576345
HMR_0329	0.9988923279999999	0.8451468175763431
PCHLN225_HSABCt	0.9988923279999999	0.845146817576345
HMR_0325	0.9988923279999999	0.845146817576343
PCHOL2LINL_HSABCt	0.9988923279999999	0.845146817576345
HMR_0383	0.9988923279999999	0.8451468175763426
CE1352te	0.9988923279999999	0.8451468175763417
CRNDabcpp	0.9988923279999999	0.845146817576345
HMR_0415	0.9988923279999999	0.8451468175763441
ALATHRtr	0.9988923279999999	0.8451468175763442
ALATRPabcpp	0.9988923279999999	0.8451468175763446
HMR_0427	0.9988923279999999	0.845146817576345
CRNabc	0.9988923279999999	0.845146817576345
HMR_0423	0.9988923279999999	0.845146817576345
CYSIabcpp	0.9988923279999999	0.845146817576345
CE2049te	0.9988923279999999	0.8451468175763417
HMR_0419	0.9988923279999999	0.845146817576345
CE2047te	0.9988923279999999	0.8451468175763417
CRNabcpp	0.9988923279999999	0.845146817576345
HMR_0387	0.9988923279999999	0.8451468175763429
CRVSATPthc	0.9988923279999999	0.845146817576345
CE2006te	0.9988923279999999	0.8451468175763417
CRVSATPtu	0.9988923279999999	0.845146817576345
CRVSM1teb	0.9988923279999999	0.845146817576345
HMR_0395	0.9988923279999999	0.8451468175763429
CRVSM23teb	0.9988923279999999	0.845146817576345
CE1447te	0.9988923279999999	0.8451468175763417
HMR_0391	0.9988923279999999	0.8451468175763429
CRVSM24teb	0.9988923279999999	0.845146817576345
CE5025t	0.9988923279999999	0.845146817576342
CE5072te	0.9988923279999999	0.845146817576342
PCHOL2OLE_HSABCt	0.9988923279999999	0.845146817576345
MOPSabc	0.9988923279999999	0.845146817576345
ADOCBLabcpp	0.9988923279999999	0.8451468175763439
ADOCBLabc	0.9988923279999999	0.8451468175763439
LSTNtu	0.9988923279999999	0.845146817576345
LTHSTRLABCt	0.9988923279999999	0.845146817576345
LVSTACIDtu	0.9988923279999999	0.845146817576345
LVSTPGPtu	0.9988923279999999	0.845146817576345
LYSGLUGLYtr	0.9988923279999999	0.845146817576345
ISOP3PT	0.9988923279999999	0.845146817576345
ISOLVSTtbc	0.9988923279999999	0.845146817576345
ISOCHOLabc	0.9988923279999999	0.845146817576345
CHOLATEt3	0.9988923279999999	0.845146817576345
r1532	0.9988923279999999	0.8485194261279303
CHOLSabc	0.9988923279999999	0.845146817576345
CHOLSabc_1	0.9988923279999999	0.845146817576345
r1531_1	0.9988923279999999	0.8451468175763424
CHSTEROLt	0.9988923279999999	0.845146817576345
CHSTEROLt_1	0.9988923279999999	0.845146817576345
r1531	0.9988923279999999	0.8485194261279303
12DHCHOLabc	0.9988923279999999	0.8451468175763388
r1526	0.9988923279999999	0.8485194261279303
12HARACHDte	0.9988923279999999	0.8451468175763388
LMN2abc	0.9988923279999999	0.845146817576345
LIPTabc	0.9988923279999999	0.845146817576345
LIPAabctex	0.9988923279999999	0.845146817576345
AEPabcpp	0.9988923279999999	0.8451468175763395
LEUKTRB4WCOOHt	0.9988923279999999	0.845146817576345
LCA3Sabc	0.9988923279999999	0.845146817576345
LCA3Gte	0.9988923279999999	0.845146817576345
LCA24Gte	0.9988923279999999	0.845146817576345
LEUKTRB4WOHt	0.9988923279999999	0.845146817576345
r2505	0.9988923279999999	0.8451468175763424
LANTHabc	0.9988923279999999	0.845146817576345
r1533_1	0.9988923279999999	0.8451468175763424
r1533	0.9988923279999999	0.8485194261279303
AEPabc	0.9988923279999999	0.8451468175763394
LIPAabcpp	0.9988923279999999	0.845146817576345
LEULEUabcpp	0.9988923279999999	0.845146817576345
r1532_1	0.9988923279999999	0.8451468175763424
11DOCRTSLte	0.9988923279999999	0.8451468175763387
11DOCRTSTRNte	0.9988923279999999	0.8451468175763388
ADRNLPVESSEC_1	0.9988923279999999	0.8451468175763441
ADRNLPVESSEC	0.9988923279999999	0.7254656661773875
LIPAAabcpp	0.9988923279999999	0.845146817576345
LIPABabcpp	0.9988923279999999	0.845146817576345
LIPACabcpp	0.9988923279999999	0.845146817576345
12HPETATP	0.9988923279999999	0.8451468175763388
r1525	0.9988923279999999	0.845146817576345
12HTACRtu	0.9988923279999999	0.8451468175763388
CE7085te	0.9988923279999999	0.8451468175763422
COLIPAabcpp	0.9988923279999999	0.845146817576345
METSRabc	0.9988923279999999	0.845146817576345
ACOLIPAabctex	0.9988923279999999	0.8451468175763438
CEL6abc	0.9988923279999999	0.845146817576345
COLIPAabcpp_kt	0.9988923279999999	0.845146817576345
CE7172ATP	0.9988923279999999	0.8451468175763422
CE7096te	0.9988923279999999	0.8451468175763422
MHGLZABCt	0.9988923279999999	0.845146817576345
CE7090te	0.9988923279999999	0.8451468175763422
CE7083t	0.9988923279999999	0.8451468175763422
MERACMPthc	0.9988923279999999	0.845146817576345
COLIPAabcppmin	0.9988923279999999	0.845146817576345
CE7082ATP	0.9988923279999999	0.8451468175763422
CE7081tm	0.9988923279999999	0.8451468175763422
CE6247t	0.9988923279999999	0.8451468175763421
COLIPAabctex	0.9988923279999999	0.845146817576345
r1514	0.9988923279999999	0.8451468175763448
COPROSTabc	0.9988923279999999	0.845146817576345
AHANDROSTANGLCte	0.9988923279999999	0.8451468175763441
AHANDROSTANte	0.9988923279999999	0.8451468175763441
COLIPAabcex	0.9988923279999999	0.845146817576345
MERACMPtep	0.9988923279999999	0.845146817576345
ICLIPAabcpp	0.9988923279999999	0.845146817576345
MCBTFabcpp	0.9988923279999999	0.845146817576345
r1522	0.9988923279999999	0.845146817576345
CLIPAabctex	0.9988923279999999	0.845146817576345
MALTHPabc	0.9988923279999999	0.845146817576345
ICDCHOLabc	0.9988923279999999	0.845146817576345
CMCBTFabcpp	0.9988923279999999	0.845146817576345
IBUP_Stbc	0.9988923279999999	0.845146817576345
r1521	0.9988923279999999	0.845146817576345
HYOCHOLabc	0.9988923279999999	0.845146817576345
r1520	0.9988923279999999	0.845146817576345
MDZtu	0.9988923279999999	0.845146817576345
MEPNabcpp	0.9988923279999999	0.845146817576345
r1519	0.9988923279999999	0.845146817576345
r1518	0.9988923279999999	0.845146817576345
r1517	0.9988923279999999	0.845146817576345
CELLBabc	0.9988923279999999	0.845146817576345
MEPIVESSte	0.9988923279999999	0.7254656661773881
COLIPABabcpp	0.9988923279999999	0.845146817576345
HPDECEte	0.9988923279999999	0.845146817576345
COLIPAPabctex	0.9988923279999999	0.845146817576345
MEPIVESSte_cho	0.9988923279999999	0.845146817576345
HMR_0321	0.9988923279999999	0.845146817576345
ECA4COLIPAabctex	0.9988923279999999	0.845146817576345
AM1ACSteb	0.9988923279999999	0.8451468175763446
HMR_0215	0.9988923279999999	0.845146817576345
[truncated: 1 more rows]
