# Supplementary material for: Teasing out missing reactions in genome-scale metabolic networks through hypergraph learning
Source: Nat Commun. 2023 Apr 25;14:2375. doi: 10.1038/s41467-023-38110-7 (PMC10130184; doi:10.1038/s41467-023-38110-7)
Supplement: Supplementary file 4 — Source Data [file 41467_2023_38110_MOESM4_ESM.zip › Source Data/Supplementary Figure 8/giri/PFS.csv]

	predicted scores	similarity max
HPOXR	0.999978996	0.9622570945990185
ADNCYC	0.999977468	0.5773801736399602
NTD7	0.9999767780000001	0.5669592942067986
H2CO3D	0.9999765860000001	0.5773801736399448
DADNC	0.99997241	0.6666781762987908
ADK2	0.999968598	0.5
SFRR	0.999966618	0.680421648684879
BPNT_1	0.99996592	0.8944549868012115
PIt2r	0.9999658520000001	0.6666781762987899
SOR	0.999963928	0.7453559982602257
NPH	0.9999634239999999	0.9805795039215461
AMPDA	0.9999634019999999	0.6741884342815541
PPItex	0.9999633860000001	0.5547068261212409
SO4ti	0.9999620480000001	0.7071067811865475
FADDP	0.99996109	0.7499611499611528
NADPHHS	0.99996104	0.47579421484804696
NADPHHR	0.99996104	0.47579421484804696
NTD4	0.9999597139999998	0.5669592942067986
ACS_1	0.9999582520000001	0.9258406504901101
GLYTA	0.9999579219999999	0.5000086322240791
NTPP2_1	0.9999577740000001	0.8944549868012125
FMNAT_1	0.99995757	0.8944549868012177
PPDK	0.999957284	0.6761068945453941
NADHHS	0.999956922	0.47579421484804696
NADHHR	0.999956922	0.47579421484804696
AP4AS	0.9999556120000002	0.6761068945453824
AFAT	0.999955062	0.9486882130366218
AMPt6	0.9999541039999998	0.6431931814164448
AP4AH1	0.9999529620000001	0.7499611499611528
FDH6	0.999952632	0.7276135253562135
ATPADT	0.9999524580000001	0.6123724356957947
CDPPH	0.9999517499999999	0.6761068945453556
DNTP	0.999951506	0.7499611499611526
AP3AH	0.999951506	0.7499611499611526
TPHAP	0.999951506	0.8304111831407968
MCDC	0.9999514060000001	0.4714289376724665
PDE5	0.999951394	0.6708412401009172
GLUGLUr	0.999951118	0.6123724356957946
CMPDAi	0.999950958	0.6741884342815543
ADK3	0.9999503279999999	0.5
ADK2_1	0.9999494259999999	0.5751881633140368
MCD	0.999949294	0.6859943405700353
AP4AH	0.9999491639999999	0.7070848059932741
NMNAT	0.9999491600000001	0.6324260489890348
ANNAT	0.9999491600000001	0.7499611499611483
DCTPD2	0.9999460680000001	0.7070848059933152
NADS1_1	0.999946048	0.9258406504901067
ASPA1	0.99994582	0.5000086322240791
CPK1	0.999945264	0.5477395788877268
PPC	0.999945018	0.6172271003267303
NH4t3r	0.9999444820000001	0.603031207086838
NH4t_1	0.9999444820000001	0.5547068261212409
NH4OHDs	0.9999437560000001	0.5773801736399362
PYRDC	0.9999437400000002	0.7559457256090718
GLUDy	0.999942798	0.7559196239753663
NADPHXD	0.99994063	0.5250018233184587
NTPP8_1	0.9999399199999999	0.8944549868012122
ADNK1	0.9999397200000001	0.5999751382932461
PPS	0.999939318	0.7070848059933064
CYTK1	0.999938938	0.5
ACCOAS	0.999938938	0.9428578753449792
GLUt2r	0.999938732	0.5547068261212409
SUCCACT	0.9999375159999999	0.6666666666666667
NADHXD	0.9999367360000001	0.5250018233184587
PFL	0.9999366759999999	0.6123724356957947
GLUDxi	0.999936244	0.714273029966705
OAADC	0.9999352659999999	0.6859943405700353
ACOAH	0.999934962	0.7303194385169605
PPGPPDPE	0.999932656	0.8599763438430559
GLUDC	0.9999323619999998	0.6859943405700353
GTPH1	0.999931928	0.8366488831761604
GTPHL	0.999931288	0.5165208180684795
ADPT	0.99993127	0.5
PPGPPDP_c	0.9999310940000001	0.5999751382932674
NDP3	0.9999308540000001	0.676106894545347
CYSCYSr	0.999930086	0.6123724356957946
NTP7	0.9999299300000001	0.6761068945453466
GLY3Pt2	0.999929546	0.5547068261212409
CMPt6	0.9999289260000002	0.5547068261212409
NTP3e_1	0.99992888	0.9128992981461805
PDH2	0.999928652	0.6172271003267359
CPMPS	0.999928562	0.6708412401009094
GDPTPDP	0.999928562	0.5000086322240903
AP3S	0.9999283120000001	0.7999502673131926
SO3t	0.9999281959999999	0.5547068261212409
LO	0.9999274579999999	0.5999751382932362
PTAr	0.9999270600000001	0.6123724356957947
GLYK1	0.999924894	0.8944549868012273
PPGPPDP	0.9999246039999999	0.5303300858899106
PpGppP	0.9999246039999999	0.5303300858899105
P4AH	0.999923688	0.6761068945453659
FAO2	0.999923446	0.6775752664873558
r0068	0.9999228459999999	0.5751881633140387
PHNACH	0.99992228	0.5669592942067986
NADHPO	0.999921864	0.8249721538274013
PSP_L_1	0.9999211600000001	0.8944549868012122
AACLAM	0.99992075	0.6123724356957947
AADa	0.99992075	0.6123724356957947
NDP7	0.9999186739999999	0.6761068945453466
PYRt2	0.9999185340000001	0.566959294206804
NDPK3	0.9999170279999999	0.5
PPANA	0.9999166519999999	0.8819127534078489
AP5AH	0.9999163660000001	0.6681367904002682
CYTDK1	0.9999162500000001	0.5999751382932437
UTPH1	0.9999159860000001	0.8081130664737758
NH4t3pp	0.999915502	0.7071067811865475
NH4tpp_1	0.999915502	0.7071067811865475
PPIuabcpp	0.9999154860000001	0.8451467505508645
PPIabc	0.9999154860000001	0.8451467505508645
GLUSx	0.9999147820000001	0.7777701046233824
NTRIR2y	0.99991457	0.9525812464708632
NTRIRy_1	0.99991457	0.777786729636574
NTRLASE3	0.999914124	0.7559457256090655
SULR_1	0.999913978	0.9940172765771196
SULRR2	0.999913978	0.888899119584656
ACYP_2	0.999913424	0.676106894545361
ACYP_3	0.999913424	0.7071006781518031
DUTPDP	0.9999131240000001	0.8944549868012198
CITt2r	0.9999126160000001	0.8164965809277261
CITt3	0.9999126160000001	0.5547068261212409
FAO1	0.999910738	0.6782613006823602
CYTDK1_1	0.999910278	0.5
SO3R	0.9999099260000002	0.9525812464708628
SULRR	0.9999099260000002	0.7581970346532687
GLYCTO3	0.999909752	0.5
SERHL	0.999909272	0.5773801736399222
HMR_7197	0.999909272	0.5773801736399228
FAO10	0.9999092580000001	0.696158673846627
G3PCT_2	0.999909212	0.5500919375162923
NADS2	0.999909108	0.7777701046233627
PGAM1_PhosHydro	0.999907724	0.6708412401009136
FAO3	0.9999055200000001	0.6769063149484305
ACt2r	0.9999054280000002	0.5547068261212409
ACt2r_1	0.9999054280000002	0.5547068261212409
PHHL	0.999905184	0.7441496884798264
HMR_3915	0.9999036480000001	0.6030312070868118
ALAALAD	0.9999020999999999	0.6804255644088422
G3PCT	0.9999018679999999	0.5999751382932861
PEPt6	0.99990132	0.5547068261212409
ALDD2y	0.9999010399999999	0.8618541085260389
GSEALD	0.9998996379999999	0.8618541085260295
ALAALACNc	0.9998995319999999	0.5773502691896257
H2O2syn	0.999899042	0.6819270217477944
ALAD_L	0.999896994	0.7142730299666911
PHNO	0.9998966579999999	0.8781369372050842
DAPAL_1	0.99989642	0.6708412401009088
2AMACHYD	0.99989642	0.6708412401009088
DAPAL	0.99989642	0.6761068945453612
PYR5CD2	0.999896004	0.6860061838837643
DPCOAK_1	0.999895818	0.8944549868012273
r0120	0.9998956760000001	0.8207336698476635
PUTA3	0.9998954660000001	0.8571377230608785
MMS	0.99989502	0.6666666666666667
CITMS	0.99989502	0.6666666666666667
AKGDH	0.999893548	0.6666666666666667
CYTBD2	0.999893524	0.7442070239084988
CS	0.999892144	0.6666666666666667
CITL	0.999891846	0.3483799292306411
r0097	0.9998917460000001	0.6024337623818145
ACOAM	0.9998917460000001	0.6024337623818145
CYSt2r	0.9998914260000001	0.5547068261212409
UNK3	0.9998913719999999	0.5000086322240791
NTPP9_1	0.9998913219999999	0.8944549868012122
ACALD	0.999890866	0.6804255644088567
GP4GH	0.999890826	0.707084805993261
ATPATF1	0.9998907920000001	0.47435638997495433
ALR	0.9998894899999999	0.8618541085260283
P5CD	0.9998887099999999	0.7777701046233856
G3PD1ir	0.999888672	0.7027465551364538
FAO11	0.9998881000000001	0.6992497961883957
ACTF	0.999887648	0.6123724356957947
G3PA	0.999887648	0.6123724356957947
L24DC	0.9998873119999999	0.5163603331163986
GLYC3Pabc	0.9998864880000001	0.8571365149833429
SERD_D	0.9998859259999999	0.5163603331163737
ASP4DC	0.999885724	0.6859943405700353
NADH7	0.9998855600000001	0.7592534301108089
r1319	0.99988502	0.7999875691466396
METt2r	0.999884952	0.5669592942068054
METt3	0.999884952	0.5547068261212409
PANO	0.999884166	0.8571377230608772
ADHEr	0.9998837500000001	0.8114794022646687
SERD_L	0.999883176	0.5163603331163736
HAMR	0.999881906	0.9047589518519917
FAS80COA_L	0.999881628	0.9950074941614531
G3PCT_1	0.9998808200000001	0.5
PSP_1	0.99988074	0.6681367904003173
CBMKr	0.999877812	0.952595790172397
APDH	0.9998773799999998	0.6741884342815541
GLUVESSEC	0.999877062	0.8451467505508645
GLUabc	0.999877062	0.8571365149833429
ASNS2	0.999874692	0.7559196239753354
GDH1	0.999873552	0.8131466263387126
VALTA	0.9998734039999999	0.5000086322240791
ACGS	0.999873236	0.5999751382932449
GLUDy_1	0.9998727239999999	0.8432754995051953
GLNt2r	0.999870892	0.5669592942068054
GUAC	0.9998703900000001	0.670806498589641
SERDA	0.9998702999999999	0.5772904556417902
AMID_1	0.999870198	0.8944549868012314
H2ASE_syn	0.999867292	0.7624240495794581
NDPK1	0.999867064	0.5
FACOAL40t2pp	0.9998669719999999	0.7499999999999999
FACOAL60i	0.9998663499999999	0.7216878364870323
URIK2_1	0.9998656480000001	0.5
FMNRy_1	0.999865018	0.9486882130366492
GMPS	0.9998639560000001	0.8215639766850797
ACOATA	0.999863712	0.6123724356957947
P5CCD	0.999862634	0.6666666666666667
OXGDC	0.9998624059999999	0.6859943405700353
NADH6	0.9998600020000001	0.7345432100214621
NADH16	0.9998600020000001	0.72106516972302
DALADALAD	0.999859188	0.6123724356957946
LDH_L	0.9998581660000001	0.7999875691466228
FAS80_L	0.9998560879999999	0.9938093415990752
GLYDHDA	0.99985602	0.7142730299667054
GDPDPK	0.9998557619999999	0.5999751382932079
RBFK_1	0.9998556799999999	0.8944549868012273
ACONTa_1	0.999854852	0.52248873685047
ACONTa	0.999854852	0.52248873685047
CYTBO3	0.999854672	0.7687424390251753
CYTBD	0.999854672	0.7442070239084988
NDP8	0.99985374	0.6761068945453522
BCOALIG	0.9998535799999999	0.8580829224364896
GDPDPKE	0.999852632	0.8484885748012487
GTPDPK	0.999852632	0.5999751382932139
GUACYC	0.9998514000000001	0.7697937140023773
SERt2r	0.99985105	0.5547068261212409
AADb	0.99985099	0.6123724356957946
HKt	0.9998496999999998	0.8571365149833429
TRPAS1	0.9998490959999999	0.9128803887319549
NAD_H2	0.999848836	0.7857367097426862
NI2tpp	0.9998483119999999	0.7071067811865475
THIH	0.999847902	0.816454283075965
PRPPP	0.99984644	0.6761068945453466
CITabc	0.9998457760000001	0.8451467505508645
AKGt2r_1	0.999844886	0.5547068261212409
AKGt2r	0.999844886	0.5547068261212409
FACOAL40It2pp	0.9998444799999999	0.7499999999999999
ME2	0.999844238	0.5999751382932447
3SPYRSP	0.9998437240000001	0.5477080579721632
PYK4	0.9998427060000001	0.5999751382932793
BIRA	0.9998422400000001	0.8451467505508653
KAS20SA	0.9998412919999999	0.9992955462115091
HMR_0188	0.999838366	0.7216878364870323
APH160	0.9998368440000001	0.6681367904003171
FACOAL180	0.9998359579999999	0.7216878364870323
HMR_0180	0.9998358700000001	0.7216878364870323
CYTK7	0.9998336999999999	0.4472274934006213
CYSabc2pp	0.9998303679999999	0.8451467505508645
CYSabcpp	0.9998303679999999	0.8451467505508645
CYSabc	0.99982974	0.8451467505508645
ASPSALy	0.999829708	0.8618541085260367
HMR_0156	0.9998294	0.6666666666666667
GLUMETr	0.99982939	0.5
PFOR	0.999829168	0.6172271003267359
SERabcpp	0.999829078	0.8451467505508645
SUCCt2_2	0.9998278800000001	0.9486832980505138
SUCCt2_3	0.9998278800000001	0.8944271909999159
SUCCt3	0.9998278800000001	0.7071067811865475
FORMCOAL	0.9998247960000001	0.6666666666666667
SUCptspp_1	0.999824448	0.5773801736399264
AACT	0.9998244420000001	0.5961735851628212
HCITS	0.9998244420000001	0.6666666666666667
GLYGLYCNc	0.9998239400000001	0.6123724356957946
METt3pp	0.99982394	0.6737222792669413
SUCOAS	0.999823874	0.6666666666666667
ME1	0.999820888	0.7999875691466195
ACt2ipp	0.999820444	0.6737222792669413
ACt5pp	0.999820444	0.8521987651534282
ACt2rpp	0.999820444	0.6737222792669413
GLU5K	0.9998201160000001	0.5669592942068054
DHORD5	0.9998198	0.5
SERabc	0.99981955	0.8451467505508645
FDH	0.9998194720000001	0.6708412401009047
AASAD1	0.9998170179999999	0.612404154155187
GLUN_1	0.9998169600000001	0.6708412401009108
HMR_1754	0.999816754	0.6172271003267409
FEROc	0.99981656	0.8810616291676396
FTHFDH	0.999816066	0.7200746039133108
IDPA	0.9998157559999999	0.6761068945453466
NTD1_1	0.9998153859999999	0.8944549868012198
FACOALP60t2pp	0.999814488	0.7499999999999999
FACOALP70t2pp	0.999814488	0.7499999999999999
FACOAL181d11tpp	0.999814488	0.7499999999999999
FACOALT60t2pp	0.999814488	0.7499999999999999
FACOAL182t2pp	0.999814488	0.7499999999999999
FACOALP50t2pp	0.999814488	0.7499999999999999
FACOALP90t2pp	0.999814488	0.7499999999999999
FACOAL70t2pp	0.999814488	0.7499999999999999
FACOAL181d6t2pp	0.999814488	0.7499999999999999
FACOAL90t2pp	0.999814488	0.7499999999999999
FACOALP100t2pp	0.999814488	0.7499999999999999
FACOALP80t2pp	0.999814488	0.7499999999999999
r1254	0.9998125179999999	0.8819312423564696
DALAabcpp	0.999812236	0.8451467505508665
DNTPPA	0.999810904	0.7453456978120241
LAAL23	0.999810594	0.596267292966493
NITR	0.999809252	0.730319438516944
FDH6r	0.9998090660000001	0.6708412401009175
HYNE	0.999809062	0.5
r0085	0.999809062	0.5
RNAS_LLA	0.9998086839999999	0.7307490352506015
GPDDA3	0.9998083280000001	0.5999751382932456
PHEPS	0.999808026	0.7070848059932501
SELNPS_cho	0.999808026	0.7070848059932431
ATPATF2	0.999807906	0.47435638997495433
ACITL	0.9998065199999999	0.6172271003267378
CYTK3	0.9998058779999999	0.4472274934006213
FE2abcpp	0.99980584	0.8451467505508645
NADH17pp	0.99980324	0.8757591572104886
SUCBZL_1	0.999800046	0.6546342948039526
AMETt2	0.9997995	0.5547068261212409
GLNabcpp	0.9997977019999998	0.8571365149833429
AASAD2	0.999796628	0.612404154155187
UDUPP	0.9997960320000001	0.5
r1530	0.999795918	0.8571365149833429
GTHRDt2_1	0.999795918	0.8571365149833429
RNTR3	0.9997933020000002	0.6761068945453976
FACOAL181_2	0.99979309	0.8333333333333335
FACOAL18111Z	0.99979309	0.8333333333333335
PACL	0.9997929859999999	0.9258406504901067
APH181	0.99979297	0.6681367904003171
NADH8	0.9997928460000001	0.7141797912293888
PYK3	0.9997916419999999	0.5999751382932724
NTP4	0.9997888140000001	0.6761068945453533
NTP8	0.999787414	0.6761068945453522
SUCCabc	0.9997863600000001	0.8451467505508645
GLYFEM	0.9997854499999999	0.6124358775437395
CITt4_2	0.999784308	0.632455532033676
CITt4_3	0.999784308	0.670820393249937
CITt4_1	0.999784308	0.5
CITt4_4	0.999784308	0.6859943405700353
MALS	0.999783734	0.6666666666666667
HMR_0168	0.999783388	0.7216878364870323
OCTEDECACID	0.9997823800000001	0.6756893384895896
DODECACID	0.9997823800000001	0.6770032003863301
OCTDECACID	0.9997823800000001	0.6756893384895896
HEXDECACID	0.9997823800000001	0.6762522260005742
HEXEDECACID	0.9997823800000001	0.6762522260005742
TETDECACID	0.9997823800000001	0.6767529681839596
DECACID	0.9997823800000001	0.6764814252025461
SHL_c	0.999781864	0.8944549868012118
CBIAT_DELETE	0.999781732	0.6666666666666667
LAAL8	0.999781688	0.5962672929665126
ASPabc	0.999780208	0.8571365149833428
CYTB_B2	0.999779548	0.9095892177132002
CYTB_B3	0.999779548	0.8875738162876243
MALT	0.999779162	0.8814089405208615
PALFATPtc	0.99977915	0.8333333333333335
ASPt2_2	0.9997787020000001	0.7016548016744422
ASPt2_3	0.9997787020000001	0.7442173024741503
ASPt2r	0.9997787020000001	0.5547068261212409
NAt3_0_5	0.9997779059999999	0.9486832980505138
NAt3_15	0.9997779059999999	0.9805806756909202
NAt3_2	0.9997779059999999	0.9486832980505138
NAt6	0.9997779059999999	0.5547068261212409
GAPP	0.999777452	0.6708412401009087
ALKP_1	0.9997771180000001	0.8944549868012213
TTDCAFATPc	0.9997770560000001	0.8333333333333335
ARHGDx	0.9997754980000002	0.702746555136446
AHGDx	0.9997754980000002	0.7027465551364673
r1252	0.999775326	0.8333333333333335
MLTHFte1	0.9997751320000001	0.8451467505508645
GLUCYS	0.999773416	0.7142730299666855
FACOAL180_2	0.99977334	0.6666666666666667
FACOAL180_1	0.99977334	0.6666666666666667
DPCOAPP	0.9997721519999999	0.7499611499611528
FACOAL141	0.999771876	0.7216878364870323
OXACOAL	0.9997711920000001	0.6666666666666667
FRD	0.9997706299999999	0.5
SUCD1	0.9997706299999999	0.5
ICL	0.99976974	0.4364002576466861
TREH	0.9997696139999999	0.8814089405208615
POX2	0.999768892	0.7142740366875846
GLYabcpp	0.999768388	0.8451467505508651
CYTBDpp	0.9997672700000001	0.9666630924014552
GLYt2r	0.99976652	0.5547068261212409
SULO	0.9997654739999999	0.6804255644088344
FUM	0.9997643380000001	0.4757942148480494
GLP5H	0.999763274	0.75
ACGAtex_1	0.9997632519999999	0.5
NDPK2	0.99976307	0.5
DNADDP	0.999761868	0.7499611499611528
RE2640C	0.9997613820000002	0.5
ALDD31	0.999761122	0.8571377230608777
FE2abc	0.9997608940000001	0.8451467505508645
PALDP	0.9997591700000001	0.5669592942067986
PALDH	0.9997591700000001	0.5669592942067986
SERDC	0.999758658	0.6859943405700353
NAabc	0.9997574799999999	0.8451467505508645
GLYVESSEC	0.9997563360000001	0.5516687656855881
GLYabc	0.9997563360000001	0.8451467505508645
GLYVESSEC_1	0.9997563360000001	0.8451467505508645
PCA1	0.999755236	0.7505033092875766
CACOAL	0.999755236	0.6761068945453375
FADD3	0.999755236	0.7505033092875766
HMR_0305	0.999755236	0.6761068945453409
IPDAB	0.999755236	0.7505033092875788
PALMCL	0.999755236	0.6546342948039526
PCA2	0.999755236	0.7505033092875766
r2073_1	0.9997550199999999	0.8164965809277261
OCTNLL	0.9997542899999999	0.7071434065086848
AACOAT	0.9997542620000001	0.6666666666666667
IVCS	0.9997542559999999	0.7216878364870323
RNA_1	0.999753778	0.5963599457974704
AKGt2rpp	0.9997523600000001	0.6737222792669413
NO3t3	0.999751118	0.5
CYTDK2_1	0.9997501599999999	0.4472274934006213
OCDCAFATPc	0.99974738	0.7216878364870323
PPPM	0.9997458300000002	0.8089918262881644
FRDx	0.999745306	0.7027465551364466
OLEICFATPtc	0.9997437999999998	0.8333333333333335
FE2DMT1	0.9997437140000001	0.5547068261212409
PFK_ppi	0.999742154	0.6761068945453801
2DHPFALDL	0.999741716	0.5163603331163698
NADH16pp	0.9997411020000001	0.8276057907651546
ETOHMO	0.9997406439999998	0.8677218312746245
ZN2abcpp	0.999738026	0.8451467505508645
ALDD16	0.9997358719999999	0.8571377230608772
UACGAMDH2	0.9997358479999999	0.47579421484803275
UDPACGLUDH	0.9997358479999999	0.47579421484803275
TAPTPP	0.9997350020000001	0.5999751382932665
NTPP10	0.9997350020000001	0.5999751382932375
DGTP8DETOX	0.9997350020000001	0.5999751382932503
RPNTPH	0.9997350020000001	0.5999751382932318
SUCCtpp	0.9997322719999999	0.9486832980505138
SUCCt3pp	0.9997322719999999	0.6737222792669413
SUCCt2_3pp	0.9997322719999999	0.9899494936611664
NADHDH	0.999731662	0.7276019892327936
RNF	0.999731662	0.6727078860391759
NO3abcpp	0.999730774	0.8451467505508645
UMPK4	0.9997297039999999	0.5
HDCAt2	0.999729246	0.5547068261212409
THRS	0.9997290739999999	0.8944549868012122
r1515	0.999728208	0.8451467505508645
TARTD	0.99972754	0.47579421484803486
NI2abcpp	0.999727464	0.8451467505508645
CYSO	0.9997256800000001	0.6761174033797039
NO3abc	0.9997254520000001	0.8451467505508645
NDP4	0.999722438	0.6761068945453533
ACALDCD	0.9997221360000001	0.6324751866332752
APH140	0.9997219940000001	0.6681367904003173
MDH3	0.99972194	0.5
GMP5N	0.999721432	0.676106894545347
SADT	0.99972134	0.6324751866332717
DTPH	0.9997200420000001	0.6761068945453523
FORt2	0.99971958	0.5547068261212409
FORt3	0.99971958	0.5547068261212409
ADPMAN	0.9997195680000001	0.7499611499611528
SQLS	0.99971922	0.4803844614152615
GDR	0.999717994	0.7499999999999999
NTPP11_1	0.9997179199999999	0.8944549868012122
FISC	0.9997176700000001	0.7210275402262829
HMR_3996	0.999716566	0.5555997556862593
PACCOAL2	0.9997161640000002	0.6666666666666667
FCOAH	0.9997159119999999	0.8719446489062179
FCOAH2	0.9997159119999999	0.6324260489890448
NTP2	0.999715302	0.676106894545354
LAAL5	0.9997144279999999	0.7559196239753346
R5PP	0.999714346	0.5669592942068054
AAAN	0.99971356	0.8571365149833541
ACSERHS	0.9997125600000001	0.9354247306674246
NTP6	0.999711624	0.6761068945453538
MLTHFte	0.999710926	0.5547068261212409
r0027	0.999709162	0.5391152155973433
FUMt2_2	0.9997089499999999	0.9486832980505138
FUMt3	0.9997089499999999	0.5547068261212409
FUMt2_3	0.9997089499999999	0.8944271909999159
HCO3abc	0.999708534	0.8451467505508645
BCT1_syn	0.999708534	0.8451467505508645
COB1NDAAT2	0.99970812	0.6666666666666667
CBLAT_DELETE	0.99970812	0.6666666666666667
SELMETAT	0.99970812	0.6666666666666667
r1516	0.99970694	0.8451467505508645
HMR_0200	0.9997065279999999	0.6666666666666667
RE2649C	0.999706314	0.7303194385169437
r1529	0.9997049700000001	0.8451467505508645
FE2t2pp	0.99970484	0.7071067811865475
APSR	0.9997040580000001	0.777708700307384
UDPACGA6D	0.9997033200000001	0.9263666836998556
CYSO_I	0.999703126	0.7303194385169567
GTPDPK_1	0.9997026659999999	0.44722749340061374
FAD_13	0.999702168	0.7289522871264782
FPGS_1	0.9997012179999999	0.6286217078349137
OCDOR	0.9997009560000001	0.7922938923437983
AIRCra	0.9996992240000001	0.9090883408198518
GD3P2	0.999698868	0.8618541085260298
GLXt2	0.999698008	0.5669592942068036
GCALDDy	0.99969695	0.861854108526029
SUCBZL	0.999696814	0.6666666666666667
ORNabc	0.9996967379999999	0.8571365149833428
ALDD14	0.9996955399999999	0.8571377230609107
NDH_1	0.9996954739999999	0.6930970792261362
FAH3	0.9996945719999999	0.7778617343188907
NDP6	0.9996936719999999	0.6761068945453538
RIBFLVt3o	0.9996933520000001	0.8451467505508645
RIBFLVt3	0.9996933520000001	0.8451467505508645
GLUTRS_2	0.99969329	0.9258406504901067
GLUTRS_3	0.99969329	0.9258406504901067
GLYBabcpp	0.9996928300000001	0.8571365149833429
NAt3_1p5pp	0.9996924999999999	0.9805806756909202
NAt3_2pp	0.9996924999999999	0.9486832980505138
ASPt2_3pp	0.999692022	0.9899494936611664
TSULP	0.9996907119999999	0.5669592942068054
ACPAL	0.999690596	0.6666666666666667
FAS181	0.9996903859999999	0.9302124064251388
ALAD_L2	0.999690238	0.8131466263387124
SR6	0.9996900199999998	0.6666781762987762
CMPA_1	0.999689332	0.8660254043007289
CDAPPA181	0.999686538	0.6681367904002689
PItpp	0.9996859519999999	0.7071189889949323
THRt2r	0.999685178	0.5669592942068054
r0193	0.999684022	0.7302816138103669
ASNN	0.9996821519999999	0.5000086322240831
FACOAL50i	0.9996806020000001	0.7216878364870323
GTHOXti2	0.9996802199999999	0.8451467505508645
ORNt2r	0.9996785920000001	0.5547068261212409
GLCabc	0.9996782319999999	0.8571365149833429
GLNTRS2	0.999677724	0.7142730299666853
OSUCCL	0.999677724	0.6859943405700353
r0082	0.999677724	0.6859943405700353
METNA	0.9996762379999999	0.59997513829325
Cobalt2abcppI	0.999674418	0.8571365149833429
COBALT2abcpp	0.999674418	0.8451467505508645
HMPK1_1	0.9996744	0.8944549868012427
HMR_1467	0.999674072	0.6225166296986987
SS	0.999674072	0.6225166296986987
GLNS_1	0.9996732640000001	0.7715338754084222
4ABUTabcpp	0.999673022	0.845146750550875
BCOALIG2	0.9996722200000001	0.6666666666666667
ALAALAD_1	0.999671704	0.66673573340258
OAAt_1	0.9996704860000001	0.5547068261212409
NTRLASE2	0.999670388	0.6229908232921275
DESAT16_2	0.9996700900000001	0.7378775262009931
CDAPPA160	0.999669724	0.6681367904002689
HMR_6785	0.9996690359999999	0.6681679359839536
CTPS1_2	0.9996681799999999	0.8366563126915944
MG2abc	0.999666322	0.8571365149833428
HCO3_h_ti	0.999665746	0.5773801736399453
FACOAL1813	0.9996656979999999	0.6666666666666667
NTPP1_1	0.9996653179999999	0.8944549868012213
PYROX_1	0.9996649379999999	0.57140954495005
FAH2	0.999664198	0.7778617343188907
MNabc_rev	0.999664192	0.8451467505508645
GTHRDH_syn	0.9996639759999999	0.5
METRR	0.9996633879999999	0.8165388722069331
r1162	0.9996632120000001	0.8451467505508645
HMR_8582	0.9996631739999999	0.6123724356957946
GLYALDDy	0.9996628120000001	0.8618541085260292
CYOO3	0.999662294	0.7442380694401649
LAAL1	0.9996605159999999	0.7559196239753377
ACTNt2r	0.9996573639999999	0.5669592942068072
ICDHx	0.9996573059999999	0.5999751382932349
ACSPHAC140	0.9996571560000002	0.6666666666666667
G6PP	0.999654792	0.6985006985010478
LPLIPAL2A160	0.9996541460000001	0.6681367904002669
GABAVESSEC	0.9996539759999999	0.6255474680580635
GABAVESSEC_1	0.9996539759999999	0.845146750550875
PROt3	0.99965367	0.5547068261212409
MECDPDH	0.9996535019999999	0.670841240100908
DESAT18_5	0.9996525719999999	0.7378775262009931
TMN_c	0.999652272	0.5
AMPDA2	0.999652272	0.5
LEUTAi	0.9996522240000001	0.5000086322240791
LEUTA	0.9996522240000001	0.5000086322240791
DES2_C16	0.9996518919999999	0.8677218312746245
DESAT16a	0.9996518919999999	0.8677218312746245
LYSMO	0.9996512080000001	0.547682838888703
LYSabc	0.9996502979999999	0.8571365149833428
G3PD	0.99965017	0.5
DESAT18_3	0.99964984	0.7378775262009931
CD2abcpp	0.9996486819999999	0.8451467505508645
DESAT14	0.9996482140000001	0.8677218312746245
AMPN	0.9996479020000001	0.5
SELNPS	0.999647506	0.6123724356957946
GCALDtabcpp	0.999647502	0.8451467505508645
DGUPP	0.9996470559999999	0.5
MTHFR3_1	0.9996467899999999	0.9486882130366437
APH180	0.9996467819999999	0.6681367904003171
NO2tabcpp	0.999646576	0.8451467505508645
UMPt6	0.999646344	0.5547068261212409
CA2abcpp	0.999645572	0.8451467505508645
CA2abc1pp	0.999645572	0.8451467505508645
FAS160	0.9996448259999999	0.9599487476866895
PYRDC2	0.999643646	0.6761068945453684
TTDCAt2	0.9996434860000001	0.5547068261212409
CITt_kt	0.99964288	0.6737222792669413
CITt3pp	0.99964288	0.6737222792669413
HMR_0253	0.99964283	0.8451467505508645
HCYStabcpp	0.9996427459999999	0.8451467505508645
DESAT14_9	0.9996423400000001	0.7378775262009931
TREabc	0.99964142	0.8451467505508645
NTD11	0.9996412280000001	0.5773801736399452
APPAT	0.999641132	0.9486882130366634
MTHFD_1	0.9996403279999999	0.8944549868012053
TYRabc	0.9996393080000001	0.8451467505508645
CPS_1	0.999637566	0.5071720974933249
CBPSam_1	0.999637566	0.816528298771075
MALTt2	0.9996368999999999	0.5669592942068054
CA2abc	0.9996367920000001	0.8451467505508645
CA2abc1	0.9996367920000001	0.8451467505508645
HDH	0.99963672	0.9897641940760963
PEPCK_re	0.999636478	0.5999751382932536
NTD9	0.999636074	0.5669592942067986
ALOX	0.999635512	0.6546585144510124
IPDPS_syn	0.9996332780000001	0.777786729636574
DTARTD	0.9996320360000001	0.47579421484803497
NTRIRx	0.999631078	0.9629065426739256
ADPGLC	0.9996309	0.7499611499611528
CD2abc1	0.9996301000000001	0.8451467505508645
CD2abc2	0.9996301000000001	0.8451467505508645
r1527	0.999629206	0.8451467505508645
MTHFR2_1	0.9996289239999999	0.702746555136452
MTHFR2	0.9996289239999999	0.8081137075898943
6HNACMO	0.9996260079999999	0.7753078084041244
SALCOD	0.9996260079999999	0.7753078084041376
MNt2	0.999625816	0.8164965809277261
Mn2t	0.999625816	0.7016548016744422
ALDD18	0.9996248659999999	0.8571377230608803
NO2t2r	0.9996247119999999	0.7071067811865475
NO2t3	0.9996247119999999	0.7071067811865475
MALTHXabc	0.9996237619999999	0.8571365149833428
ASPO2	0.9996230560000001	0.8081137075898959
DESAT16	0.9996228	0.8677218312746245
STFRNS	0.9996226619999999	0.7905939832915897
PHEPC	0.9996218259999999	0.6172271003267303
FAS180	0.99962158	0.9596332915993945
HISabc	0.999620166	0.8571365149833428
ADMDC	0.99961934	0.6859943405700353
FE3abcpp	0.9996180000000001	0.8571365149833429
3PGP	0.999617664	0.5669592942067986
TRNFE	0.9996170320000001	0.8058200373400624
r0186	0.9996151660000001	0.5163603331164057
AKP1	0.999614176	0.8845338511944717
AKP1_2	0.999614176	0.8665772871103199
AKP1_1	0.999614176	0.8728704845845359
r1528	0.999613368	0.8451467505508645
GAPDi_nadp	0.9996126179999999	0.6666666666666667
MALTTTRabc	0.999611432	0.8571365149833428
MTHFD2	0.999610458	0.7027465551364478
4ABUTD	0.999609912	0.8618541085260447
ALDD3y	0.999609306	0.8618541085260447
NADH18pp	0.9996092300000001	0.8757591572104944
POR_syn	0.9996089399999999	0.7526114485372071
THMPP	0.999607398	0.75
DESAT18_11	0.999607282	0.7378775262009931
DESAT18_4	0.999607282	0.7378775262009931
PTRCt2	0.9996072619999999	0.5669592942068054
PTRCt3i	0.9996072619999999	0.5547068261212409
GK_adp	0.9996067399999999	0.5751881633140368
CAATPS_1	0.9996057480000001	0.6761068945453375
CAATPS	0.9996057480000001	0.566145283681569
E4PD	0.9996051939999999	0.8571377230608808
E4POR1	0.9996051939999999	0.8571377230608808
FPGS4_1	0.99960474	0.6286217078349137
ABUTt2r	0.999604118	0.5547068261212409
3A2OA	0.999603926	0.500008632224079
PSLS	0.99960172	0.49984457569164964
GLCt2_2	0.999600968	0.7016548016744422
GLCt2	0.999600968	0.5547068261212409
URAt2pp	0.9996005179999999	0.6737222792669413
DESAT18_6	0.99959961	0.7378775262009931
r0318	0.99959879	0.6024337623818081
GLUTRS2	0.9995983240000001	0.6761068945453373
AATHB	0.999597818	0.5773502691896258
RNTR2	0.999597758	0.6761068945453903
OPHHX3	0.9995975920000001	0.9203557434198559
ALDD10	0.9995969739999999	0.8571377230608825
SO4t_e	0.999596772	0.9486832980505138
PGLYCP_1	0.999596708	0.6761068945453462
CU2abcpp	0.9995959919999999	0.8571365149833429
CPPPGO	0.99959583	0.7746046929487851
RNA	0.999595212	0.6031616860496717
DMPSS_c	0.9995939180000001	0.8571340232631426
FCSTOLS_c	0.99959354	0.9249971932635278
MCAO_c	0.99959354	0.9249971932635285
TTDCEAATP	0.9995932399999999	0.8451467505508645
SPMDt2	0.999593072	0.5669592942068054
ACSPHACT60	0.999592078	0.6666666666666667
ACSPHACT40	0.999592078	0.6666666666666667
FACOAL150_ISO	0.999592078	0.6666666666666667
ACSPHACP90	0.999592078	0.6666666666666667
ACSPHACP80	0.999592078	0.6666666666666667
FACOAL150_anteiso	0.999592078	0.6666666666666667
HMR_0233	0.999592078	0.6666666666666667
SUBERICACT	0.999592078	0.6666666666666667
ADPACDAc	0.999592078	0.6666666666666667
R_group_phosphotase_3	0.999592078	0.6666666666666667
FACOAL150	0.999592078	0.6666666666666667
R_group_phosphotase_1	0.999592078	0.6666666666666667
FACOAL140_ISO	0.999592078	0.6666666666666667
ACSPHACP60	0.999592078	0.6666666666666667
FACOAL1	0.999592078	0.6666666666666667
PACOAL	0.999592078	0.6666666666666667
HMR_0429	0.999592078	0.6666666666666667
R_group_phosphotase_2	0.999592078	0.6666666666666667
PACCOAL3	0.999592078	0.6666666666666667
ACSPHACP70	0.999592078	0.6666666666666667
FACOAL_70_c	0.999592078	0.6666666666666667
ACSPHACP50	0.999592078	0.6666666666666667
HMR_0171	0.999592078	0.6666666666666667
FERULCOAS	0.999592078	0.6666666666666667
RE2635C	0.999592078	0.6666666666666667
RETNCOA	0.999592078	0.6666666666666667
HMR_0381	0.999592078	0.6666666666666667
HMR_0192	0.999592078	0.6666666666666667
4CMCOAS	0.999592078	0.6666666666666667
DOCOSACT	0.999592078	0.6666666666666667
HMR_0184	0.999592078	0.6666666666666667
HMR_0177	0.999592078	0.6666666666666667
HMR_0393	0.999592078	0.6666666666666667
HMR_0165	0.999592078	0.6666666666666667
ACSPHACP40	0.999592078	0.6666666666666667
OCT11EFATP	0.999592078	0.6666666666666667
RE3345C	0.999592078	0.6666666666666667
OCT11EFATP_1	0.999592078	0.6666666666666667
HMR_0389	0.999592078	0.6666666666666667
HMR_0385	0.999592078	0.6666666666666667
RE3335C	0.999592078	0.6666666666666667
3HPVSCOAhc	0.999592078	0.6666666666666667
ARACHFATPc	0.999592078	0.6666666666666667
CAFFCOA	0.999592078	0.6666666666666667
ARACHDFATPtc	0.999592078	0.6666666666666667
LINOFATPtc	0.999592078	0.6666666666666667
DCHOLESTANCOAc	0.999592078	0.6666666666666667
HMR_0204	0.999592078	0.6666666666666667
LGNCFATPtc	0.999592078	0.6666666666666667
ACSPHACP100	0.999592078	0.6666666666666667
ACSPHAC90	0.999592078	0.6666666666666667
ACSPHAC80	0.999592078	0.6666666666666667
ACSPHAC70	0.999592078	0.6666666666666667
ACSPHAC60	0.999592078	0.6666666666666667
ACSPHAC50	0.999592078	0.6666666666666667
ACSPHAC40	0.999592078	0.6666666666666667
ACSPHAC160	0.999592078	0.6666666666666667
ACSPHAC142	0.999592078	0.6666666666666667
ACSPHAC141d5	0.999592078	0.6666666666666667
ACSPHAC141	0.999592078	0.6666666666666667
ACSPHAC121d6	0.999592078	0.6666666666666667
ACSPHAC121	0.999592078	0.6666666666666667
ACSPHAC120	0.999592078	0.6666666666666667
ACSPHAC101	0.999592078	0.6666666666666667
ACSPHAC100	0.999592078	0.6666666666666667
RE3446C	0.999592078	0.6666666666666667
IBUP_RASCL1hep	0.999592078	0.6666666666666667
HMR_0209	0.999592078	0.6666666666666667
DOCO13EFATP	0.999592078	0.6666666666666667
LEVUACOAL	0.999592078	0.6666666666666667
SEBACACT	0.999592078	0.6666666666666667
RE3562C	0.999592078	0.6666666666666667
FACOAL181_1	0.999592078	0.6666666666666667
HMR_0437	0.999592078	0.6666666666666667
FACOAL245_2	0.999592078	0.6666666666666667
FACOAL240i	0.999592078	0.6666666666666667
FACOAL246_1	0.999592078	0.6666666666666667
FACOAL205	0.999592078	0.6666666666666667
FACOAL260	0.999592078	0.6666666666666667
RE3075C	0.999592078	0.6666666666666667
FACOAL1812_1	0.999592078	0.6666666666666667
FACOAL90i	0.999592078	0.6666666666666667
FACOAL203	0.999592078	0.6666666666666667
FACOAL240_1	0.999592078	0.6666666666666667
FVSCOAhc	0.999592078	0.6666666666666667
HMR_0293	0.999592078	0.6666666666666667
FACOAL240	0.999592078	0.6666666666666667
FACOAL1812	0.999592078	0.6666666666666667
FACOAL2	0.999592078	0.6666666666666667
HMR_0255	0.999592078	0.6666666666666667
RTOTALFATPc	0.999592078	0.6666666666666667
URSCHOLCOAc	0.999592078	0.6666666666666667
FACOAL204	0.999592078	0.6666666666666667
HMR_0289	0.999592078	0.6666666666666667
FACOAL200	0.999592078	0.6666666666666667
FACOAL184	0.999592078	0.6666666666666667
FACOAL1832	0.999592078	0.6666666666666667
FACOAL1831	0.999592078	0.6666666666666667
FACOAL182_1	0.999592078	0.6666666666666667
FACOAL1822	0.999592078	0.6666666666666667
FACOAL1821	0.999592078	0.6666666666666667
FACOAL182	0.999592078	0.6666666666666667
RTOTAL2FATPc	0.999592078	0.6666666666666667
HMR_0271	0.999592078	0.6666666666666667
HMR_0323	0.999592078	0.6666666666666667
HMR_0267	0.999592078	0.6666666666666667
FACOAL244_1	0.999592078	0.6666666666666667
FACOAL245_1	0.999592078	0.6666666666666667
RTOTAL3FATPc	0.999592078	0.6666666666666667
FACOAL241	0.999592078	0.6666666666666667
FACOAL226	0.999592078	0.6666666666666667
HMR_0297	0.999592078	0.6666666666666667
C12DCACT	0.999592078	0.6666666666666667
HMR_0245	0.999592078	0.6666666666666667
HMR_0327	0.999592078	0.6666666666666667
FACOAL_161_2E_c	0.999592078	0.6666666666666667
HMR_0345	0.999592078	0.6666666666666667
FACOAL_162_9Z12Z_c	0.999592078	0.6666666666666667
HMR_1627	0.999592078	0.6666666666666667
FACOAL_163_6Z9Z12Z_c	0.999592078	0.6666666666666667
FACOAL160_ISO	0.999592078	0.6666666666666667
FACOAL2042	0.999592078	0.6666666666666667
HMR_0433	0.999592078	0.6666666666666667
HMR_0309	0.999592078	0.6666666666666667
FACOAL_164_6Z9Z12Z15Z_c	0.999592078	0.6666666666666667
FACOAL206	0.999592078	0.6666666666666667
FACOAL_220_c	0.999592078	0.6666666666666667
HMR_0241	0.999592078	0.6666666666666667
HMR_0319	0.999592078	0.6666666666666667
FACOAL224	0.999592078	0.6666666666666667
4HPTNCOAL	0.999592078	0.6666666666666667
FACOAL2252	0.999592078	0.6666666666666667
FACOAL171_anteiso	0.999592078	0.6666666666666667
HMR_0301	0.999592078	0.6666666666666667
FACOALPHDCA	0.999592078	0.6666666666666667
FACOALPREPH	0.999592078	0.6666666666666667
RE3079C	0.999592078	0.6666666666666667
HMR_0279	0.999592078	0.6666666666666667
FACOAL161_ISO	0.999592078	0.6666666666666667
r0651	0.999592078	0.6666666666666667
FACOAL191	0.999592078	0.6666666666666667
FACOAL171_ISO	0.999592078	0.6666666666666667
FACOAL170_anteiso	0.999592078	0.6666666666666667
FACOAL2251	0.999592078	0.6666666666666667
FACOAL170_ISO	0.999592078	0.6666666666666667
FACOAL170	0.999592078	0.6666666666666667
DESAT18	0.9995920760000001	0.8677218312746245
MSADC	0.9995918360000001	0.6859943405700353
CYOO2pp	0.9995916279999999	0.9630627885659017
TRIOK	0.9995913780000001	0.5999751382932437
PROt4pp	0.9995911679999999	0.5
G3PCt	0.9995909860000001	0.4999999999999999
NMNTP	0.9995904400000001	0.5547068261212409
MALTPTabc	0.99959042	0.8571365149833428
GCPN	0.999589842	0.6547699281397201
NOS1	0.999589688	0.7778617343188903
OXAt	0.9995893840000001	0.7071067811865475
HEMEti	0.999588958	0.8571365149833428
PHEMEABCte	0.999588958	0.8571365149833429
FLAVO2	0.9995872239999999	0.6761219122989075
4HPAOX	0.9995872239999999	0.8571365149833908
DCMPDA	0.9995867119999999	0.6741884342815602
HISTDb_1	0.9995865580000001	0.8216093683315621
HISTDb	0.9995865580000001	0.8944241026574918
LHIST	0.9995865580000001	0.8944241026574918
NMNHYD_1	0.9995864699999999	0.6761068945453466
NT5C_2	0.9995864699999999	0.5163603331163876
ADEt2	0.9995860799999999	0.5547068261212409
G1PP	0.9995857520000001	0.6985006985010478
ALDD12	0.9995855499999999	0.8571377230608825
PROPROPROr	0.9995851	0.6681531047810609
r0381	0.99958447	0.7581970346532687
PS160abcpp	0.999583876	0.8451467505508645
BPNT2	0.9995831	0.5669592942067986
CAPROICc	0.999580626	0.7999875691466111
GTPCII	0.999580224	0.7592534301108148
GTPCII2	0.999580224	0.7592534301108148
GTPCII_1	0.999580224	0.7171594518217598
HMR_2281	0.999579962	0.8677218312746245
HMR_2284	0.999579962	0.8677218312746245
HMR_2282	0.999579962	0.8677218312746245
CRNabc	0.9995796200000001	0.8571365149833429
HMR_2287	0.999577482	0.8677218312746245
PPNCL3	0.9995766859999999	0.676106894545345
PS161abcpp	0.99957648	0.8451467505508645
GLACO	0.9995759660000001	0.8892956497720629
ALDD32	0.9995759660000001	0.8892956497720629
ASPO2y	0.9995756200000001	0.7698092212853003
FTHFI	0.9995753900000001	0.8451467505508736
ASO3tex_1	0.9995750720000001	0.5
FRUabc	0.9995748320000001	0.8451467505508645
XAH	0.9995747000000001	0.47579421484803275
CDAPPA180	0.99957447	0.6681367904002689
PS181abcpp	0.9995741800000001	0.8451467505508645
HMEDR	0.9995733600000001	0.8571377230608773
APH120	0.999573144	0.6681367904003161
r1523	0.9995729360000001	0.8451467505508645
UAMRH	0.999572534	0.7778617343188907
DTMPt6	0.9995723420000001	0.5547068261212409
MDH2	0.9995720220000001	0.5
INOSTO	0.99957181	0.552840103208029
MOBDabc_rev	0.999571678	0.8451467505508645
CDAPPA141	0.999571542	0.6681367904002689
MALTTRabc	0.9995712059999999	0.8571365149833428
ACTLMO	0.999570282	0.8677218312746245
r1536	0.999569958	0.8451467505508645
FAS161	0.99956885	0.9290872893895448
ARBabc	0.9995685780000001	0.8571365149833438
THMDP	0.9995685599999999	0.8090345018754607
DMPPS_syn	0.999568432	0.777786729636574
CYNTtabcpp	0.99956826	0.8451467505508645
Cuabc	0.999567766	0.8571365149833429
SMIA1Eabc	0.9995671959999999	0.8451467505508645
BTNt	0.999566888	0.8451467505508645
GMPt6	0.999565406	0.5669592942067982
THMabc	0.9995653900000001	0.8451467505508645
THMATPe	0.9995653900000001	0.8451467505508645
ARGt2r	0.9995645100000001	0.5669592942068056
CDAPPA140	0.9995643340000001	0.6681367904002689
ILEDHr_1	0.9995643019999999	0.7142730299667035
PHEabc	0.999561136	0.8451467505508645
THPPP	0.999560228	0.6708412401009092
LAAL10	0.99955986	0.5962672929665173
CDAPPA120	0.999558814	0.6681367904002689
LCTSabc	0.999558792	0.8451467505508645
FAH1	0.9995572640000001	0.7778617343188905
LAAL21	0.999554818	0.6761068945453375
LCADi_D	0.999554148	0.8571377230608772
ASP1DC	0.9995533200000001	0.6859943405700353
FPGS7_1	0.9995533160000001	0.6286217078349159
ARGMO	0.9995523279999998	0.599975138293247
TREY	0.999551998	0.5774100827374812
TAUPAT1c	0.999551458	0.5669592942068054
OCDCAt2	0.9995507800000001	0.5547068261212409
BALAVECSEC_1	0.9995502	0.8451467505508666
BALAVECSEC	0.9995502	0.46624106469957227
4HALDD	0.9995501019999999	0.8571377230608932
ORNDC	0.9995499139999999	0.6859943405700353
UREAabcpp	0.9995490199999999	0.8451467505508645
LEUt2r	0.9995484259999999	0.5669592942068054
SGDS	0.9995477779999999	0.5
NTRIRy	0.99954667	0.9172501201293628
ICHDx	0.999546638	0.5999751382932493
34DHALDD	0.9995462740000001	0.8571377230608945
r1326	0.9995456359999999	0.5773801736399352
DHFR2i	0.9995452739999999	0.7027465551364465
GALURDH	0.9995451479999999	0.8571377230608792
NCBMPTSabcpp	0.999544584	0.8451467505508687
THMabcpp	0.9995438799999998	0.8451467505508645
TRPabc	0.9995438420000001	0.8451467505508645
ARApts	0.9995431480000001	0.5
METSOX1abcpp	0.9995431339999999	0.8451467505508645
METSOX1abc	0.9995431339999999	0.8451467505508645
BTCOARx	0.999543032	0.6804255644088544
CHLabc	0.9995421779999999	0.8451467505508645
CHLabc_rev	0.9995421779999999	0.8451467505508645
CHLabcpp	0.9995421779999999	0.8451467505508645
CDAPPA161	0.9995421360000002	0.6681367904002689
LYSt2r	0.99954208	0.5547068261212409
METSOX2abcpp	0.9995416599999999	0.8451467505508645
METSOX2abc	0.9995416599999999	0.8451467505508645
MI1PP_1	0.999541374	0.8944549868012122
LPLIPAL2A181	0.99954129	0.6681367904002669
CAMPt	0.99954096	0.8451467505508645
ARGARGr	0.9995406840000001	0.47142893767248606
FDH3	0.9995403979999999	0.6727078860391755
15DAPabcpp	0.9995400420000001	0.8451467505508778
LPLIPAL2A140	0.9995398099999999	0.6681367904002669
DURADx	0.999539632	0.7302816138103672
5OXPROabcpp	0.999539542	0.8451467505508736
HMR_2292	0.9995382899999999	0.8677218312746245
HMR_2293	0.9995382899999999	0.8677218312746245
HMR_2295	0.9995382899999999	0.8677218312746245
HMR_2296	0.9995382899999999	0.8677218312746245
HG2abcpp	0.9995381760000001	0.8451467505508645
ACOAD1fr	0.999538126	1.0
METDabcpp	0.999537994	0.8571365149833428
DAPabcpp	0.9995378599999999	0.8451467505508774
DAPabc	0.9995378599999999	0.8451467505508774
HMGCOAS	0.999537618	0.6666666666666667
GMPR	0.99953741	0.7257674293681244
TREt2	0.9995372640000001	0.5547068261212409
FE3DCIT2abcpp	0.999536876	0.8451467505508645
AGMabcpp	0.999536384	0.8451467505508669
FAS140	0.9995355	0.9602594344198968
CF3Ha	0.999533886	0.6708412401009135
DESAT18_8	0.999533628	0.7378775262009931
CBPS	0.9995333240000001	0.8432638512492039
CBPS_1	0.9995333240000001	0.8082879847696053
PEPA	0.99953292	0.5669592942068054
FOLABCCte	0.9995328920000001	0.8451467505508645
CTBTabc	0.9995318300000001	0.8571365149833429
FPGS_tm	0.999531564	0.8347758262891241
r1382_1	0.999531564	0.840489972155697
THFGLUS	0.999531564	0.7142730299666866
FPGS	0.999531564	0.8347758262891243
HXAD	0.999530566	0.6123724356957946
CHITN1	0.999530566	0.5773801736399586
CHTNASE	0.999530566	0.6681531047810609
AHEXASE3	0.999530566	0.6123724356957946
GGGABADxr	0.999530486	0.857137723060879
NHFRBO	0.9995294899999999	0.619031579105386
OMPHHX3	0.9995291139999999	0.9203557434198559
OMMBLHX3	0.9995291139999999	0.9203557434198559
HMR_2359	0.9995289739999998	0.8677218312746245
DESAT18_2	0.9995289739999998	0.8677218312746245
ILEDHr	0.99952883	0.7142730299667035
ARB_Dabc	0.9995278260000001	0.8571365149833439
CU1abcpp	0.99952778	0.8451467505508645
MSULR	0.9995275080000001	0.953444628225711
CYTCBB3pp	0.9995273219999999	0.4666629836543932
CYTCAA3pp	0.9995273219999999	0.6995431199874543
HMR_4816	0.9995269780000001	0.8486612890259029
ASNabcpp	0.99952676	0.8451467505508647
ASNabc	0.99952676	0.8451467505508647
AKGCAL	0.9995253639999999	0.5999751382932214
OROATP	0.9995250800000001	0.5547068261212409
ARNO	0.9995238860000001	0.6415090468751623
OIVD2E	0.9995231	0.8103984773787962
HISTP_1	0.9995223300000001	0.8944549868012122
HP	0.9995223300000001	0.8944549868012107
DMGLYBabcpp	0.999520916	0.8451467505508645
GDPMANNDH	0.999519944	0.9263666836998556
TYRt2r	0.9995190519999999	0.5547068261212409
GLCGSD	0.9995187860000001	0.8066009091763175
PDE4	0.9995180079999999	0.7559457256090644
GLYCLTt2r	0.999517196	0.5547068261212409
4HPROLTabcpp	0.999516642	0.8451467505508743
MALTHPabc	0.999516442	0.8451467505508645
RE1933C	0.9995163960000001	0.5669592942067978
CAt4	0.9995157320000001	0.5547068261212409
HISt2r1	0.9995139739999999	0.5547068261212409
HISt2r	0.9995139739999999	0.5547068261212409
ASNS3_1	0.99951368	0.8249721538273894
FALDtpp2	0.9995133299999999	0.7071067811865475
APH141	0.9995130320000001	0.6681367904003173
AKO	0.999512416	0.5000000000000001
PPP9ABCte	0.99951086	0.8451467505508645
TRE6PP	0.999508754	0.5669592942067986
SHEME2abcpp	0.9995080439999999	0.8451467505508645
5APTNabcpp	0.9995054119999999	0.845146750550874
CMtexabc	0.9995037419999999	0.8451467505508645
r1382	0.99950276	0.795703242489743
MNDNS2	0.9995026280000001	0.9234257982501994
ENTERES	0.999502414	0.6428412874583824
ASPT	0.99950186	0.40826943610347444
BNOCA	0.9995018019999999	0.7277780211304896
ALAALAPEPT1tc	0.9995008000000001	0.5547068261212409
PDE3	0.9995004599999999	0.6708412401009092
APH161	0.9994995259999999	0.6681367904003171
BSORx	0.9994995040000001	0.7581970346532688
PYOVD2tex	0.9994991900000001	0.8451467505508645
ASPOb	0.999498676	0.674188434281553
DCTPD2_1	0.9994967079999999	0.5
NTP9	0.9994964700000001	0.6761068945453522
CYSDabcpp	0.9994964120000001	0.8451467505508645
FALDep	0.999496158	0.6737222792669413
HYD4pp	0.9994958119999999	0.5773801736399373
ZN2t5	0.9994941519999999	0.75
NTD10	0.999492526	0.5669592942067986
PPAt6	0.9994922420000002	0.5547068261212409
OPHHXy	0.999492046	0.777861734318911
F6PP	0.9994918079999999	0.75
PGPP160	0.99949154	0.5669592942068054
K2L4Aabctex	0.999491246	0.8451467505508645
PACALtabcpp	0.9994896179999999	0.8451467505508645
HP5CD	0.999489312	0.8660403552351282
HP5CD_1	0.999489312	0.8888850523116685
NDH1_2p	0.999489212	0.8757591572104886
VALt2r	0.9994889160000001	0.5669592942068054
AATHA	0.999488522	0.3364721702577973
HDECH	0.9994879400000001	0.7441496884798213
MELIBabc	0.999486944	0.8451467505508645
ALDD22x	0.9994860539999999	0.8571377230608859
BAMPPALDOX	0.9994860539999999	0.8571377230608852
UDPGD	0.9994858499999999	0.9263666836998556
UDPGALOR	0.9994858499999999	0.9263666836998556
3NUCLE1	0.9994857639999999	0.5669592942067986
FAS160ACP	0.999484414	0.9538522924018064
MTHF3ES_c	0.9994840140000001	0.8058135324964223
ALDD8	0.999483992	0.857137723060881
NTP12	0.9994839320000001	0.6761068945453466
FAS141	0.99948365	0.9267851160715291
MI3PP_1	0.9994833679999999	0.6761068945453548
MI4PP_2	0.9994833679999999	0.6681367904003171
MI3PP_2	0.9994833679999999	0.6681367904003171
MI4PP_1	0.9994833679999999	0.6761068945453548
ACYP	0.99948298	0.6761068945453695
4HBHYOX	0.99948298	0.7778617343189094
GLYOX3	0.999482514	0.6708412401009092
GLYCt2	0.999482162	0.5547068261212409
DHR_1	0.9994818299999999	0.577290455641791
ACTNMO	0.999481644	0.777861734318903
URIK1	0.99947964	0.5999751382932438
CYSGLYt2ir	0.9994794	0.5669592942068054
CGLYt3_2	0.9994794	0.7016548016744422
ADNK3	0.999478106	0.5999751382932523
LDPCDES	0.9994780180000001	0.7905939832915897
CCGS	0.999477684	0.6707752209424724
FAS140COA	0.9994765000000001	0.9538522924018064
CITt7	0.9994745820000001	0.7071067811865475
THFOR2	0.999474226	0.8366488831761627
O2XOADOX	0.9994740100000001	0.8433411946899444
7OHOCTAc	0.9994721280000001	0.7778617343188898
DURAD	0.9994712040000001	0.6819270217477933
CMPN	0.9994709780000001	0.5
LAAL20	0.9994701619999999	0.7142730299666883
FAS160COA	0.999469986	0.9538522924018064
LAAL37	0.9994694559999999	0.6761068945453376
TSULt	0.999469238	0.5345343487871612
FAS100COA	0.9994689259999999	0.9538522924018061
3HPPPNOHc	0.9994673299999999	0.7778617343189103
RIBt2	0.999466992	0.5669592942068054
DURIt2	0.9994650539999999	0.5547068261212409
4HGLSD	0.9994650119999999	0.8571377230608808
ALLTAMH	0.999464914	0.8563456129031815
ILEt2r	0.9994640799999999	0.5669592942068054
MMSAD2	0.999463894	0.6804255644088613
THRt2rpp	0.9994629620000002	0.6737222792669413
NAMNPP	0.999462612	0.6324751866332716
FAS120COA	0.9994622120000001	0.9538522924018061
CACNAO2	0.999461782	0.7142730299667172
DESAT18_10	0.999461782	0.7378775262009931
r0400	0.999461782	0.387282493322584
RE2675C	0.999461782	0.7378775262009931
RE2675C_1	0.999461782	0.7378775262009931
DESAT18_12	0.999461782	0.7378775262009931
C22STDSx	0.999461782	0.7378775262009931
PRE3BS	0.999461782	0.7142730299667103
BCAROHX21	0.999461782	0.7142730299667227
RE2220C	0.999461782	0.7142730299667255
RE2155C	0.999461782	0.7142730299667249
DESAT20_2	0.999461782	0.7378775262009931
MXMO	0.999461782	0.7142730299667095
4HOXPACMON	0.999461782	0.7142730299667275
DESAT20_1	0.999461782	0.7378775262009931
RE2221C	0.999461782	0.7142730299667255
XMO	0.999461782	0.7142730299667099
KSH	0.999461782	0.7142730299667196
DESAT24_1	0.999461782	0.7378775262009931
BCAROHX11	0.999461782	0.7142730299667182
ECHINH	0.999461782	0.7142730299667137
CYP3	0.999461782	0.71427302996671
HMR_1557	0.999461782	0.7378775262009931
CYP1	0.999461782	0.7142730299667103
HPHACA	0.999461782	0.7142730299667113
r0267	0.999461782	0.7142730299667167
R05217_nad	0.999461782	0.8131466263386989
LNLCCOADS	0.999461782	0.7378775262009931
PXMO	0.999461782	0.7142730299667096
DESAT18_9	0.999461782	0.7378775262009931
DESAT18_7	0.999461782	0.7378775262009931
RE1309C	0.999461782	0.7142730299667253
FORA	0.9994615760000001	0.8944549868012166
A24T	0.999455408	0.6123724356957947
LALGP	0.9994552600000001	0.5
AMPEP5	0.9994552600000001	0.5
HMR_6729	0.9994552320000001	0.6681367904002669
RIBCTR	0.9994525160000001	0.5500919375162923
THFOR1	0.9994525040000001	0.8399539750398224
GLNSCP	0.9994519399999999	0.7697937140023575
CHORt2	0.9994516540000001	0.5547068261212409
PY5CDHE	0.9994512600000001	0.8003405478643946
DUUPP	0.9994503	0.5
FUMt2_3pp	0.999449542	0.9899494936611664
FUMtpp	0.999449542	0.9486832980505138
BACCL	0.999449448	0.6024337623818109
PAPA181	0.9994489600000002	0.5669592942068054
CYO1bpp_syn_1	0.9994486479999999	0.7863729472989451
CYO1b2pp_syn_1	0.9994486479999999	0.786372947298947
TTDCAt2pp	0.999448482	0.6737222792669413
METOX	0.99944694	0.6804255644088344
HPACOAT	0.999446438	0.6324260489890646
GALt2_2	0.9994446979999999	0.7016548016744422
GALt2	0.9994446979999999	0.5669592942068054
r1522	0.999444166	0.8451467505508645
DMSO2abcpp	0.999444166	0.8451467505508645
PCHOLAR_HSABCt	0.999444166	0.8451467505508645
PCHOL2STE_HSABCt	0.999444166	0.8451467505508645
r1521	0.999444166	0.8451467505508645
SERGLUGLNtr	0.999444166	0.8451467505508645
ALAHISabcpp	0.999444166	0.8451467505508661
r1519	0.999444166	0.8451467505508645
r1520	0.999444166	0.8451467505508645
HMR_0239	0.999444166	0.8451467505508645
CELabc	0.999444166	0.8451467505508645
HMR_0359	0.999444166	0.8451467505508645
HMR_0291	0.999444166	0.8451467505508701
LCA24Gte	0.999444166	0.8451467505508645
CE2513ATP	0.999444166	0.8451467505508645
BALALEUabcpp	0.999444166	0.8451467505508645
NRVNCABCt	0.999444166	0.8451467505508645
CE2537ABCt	0.999444166	0.8451467505508719
HMR_0347	0.999444166	0.8451467505508687
C05770te	0.999444166	0.8451467505508725
HMR_0243	0.999444166	0.8451467505508702
BALAGLYabcpp	0.999444166	0.8451467505508645
PCHOLDOC_HSABCt	0.999444166	0.8451467505508645
r1525	0.999444166	0.8451467505508645
PCHOLEIC_HSABCt	0.999444166	0.8451467505508645
CE2510ABCt	0.999444166	0.8451467505508719
SULPACMPtev	0.999444166	0.8451467505508645
3MOXTYRESSte	0.999444166	0.7254655707931311
LCA3Sabc	0.999444166	0.8451467505508645
PCHOLN19_HSABCt	0.999444166	0.8451467505508645
CE2510t	0.999444166	0.8451467505508719
PCHOLN201_HSABCt	0.999444166	0.8451467505508645
CE2445t	0.999444166	0.8451467505508719
HMR_0303	0.999444166	0.8451467505508693
CE2211te	0.999444166	0.845146750550872
PROSTGE2t3	0.999444166	0.8451467505508645
C05769te	0.999444166	0.8451467505508727
PCHOLN203_HSABCt	0.999444166	0.8451467505508645
CE2209te	0.999444166	0.845146750550872
DIPEPabc9	0.999444166	0.8451467505508645
EIC21114TRte	0.999444166	0.8451467505508645
PCHOLN183_HSABCt	0.999444166	0.8451467505508645
PCHOLET_HSABCt	0.999444166	0.8451467505508645
PCHOLN15_HSABCt	0.999444166	0.8451467505508645
PCHOLHEP_HSABCt	0.999444166	0.8451467505508645
PCHOLLINL_HSABCt	0.999444166	0.8451467505508645
PCHOLMYR_HsABCt	0.999444166	0.8451467505508645
21HPRGNLONEt1	0.999444166	0.8451467505508776
BLAMDabcpp	0.999444166	0.8451467505508645
AK2LGCHOLABCt	0.999444166	0.8451467505508667
HMR_0311	0.999444166	0.8451467505508692
LCA3Gte	0.999444166	0.8451467505508645
PROSTGE1t3	0.999444166	0.8451467505508645
ECA4COLIPAabctex	0.999444166	0.8451467505508645
HMR_0299	0.999444166	0.8451467505508693
HMR_0235	0.999444166	0.8451467505508693
DJENKabc	0.999444166	0.8451467505508645
PCHOLN1836_HSABCt	0.999444166	0.8451467505508645
CE2537ATP	0.999444166	0.8451467505508719
BALABALAabcpp	0.999444166	0.8451467505508645
PCHOL2OLE_HSABCt	0.999444166	0.8451467505508645
r1518	0.999444166	0.8451467505508645
HMR_0277	0.999444166	0.8451467505508645
HMR_0321	0.999444166	0.8451467505508645
CE5026t	0.999444166	0.8451467505508715
HMR_0273	0.999444166	0.8451467505508699
HMR_0325	0.999444166	0.8451467505508692
CE5072te	0.999444166	0.8451467505508715
DLYSabcpp	0.999444166	0.8451467505508645
ALATRPabcpp	0.999444166	0.845146750550866
ALATHRtr	0.999444166	0.8451467505508665
CE6247t	0.999444166	0.8451467505508712
CE7081tm	0.999444166	0.8451467505508712
ALATHRabcpp	0.999444166	0.8451467505508661
r1514	0.999444166	0.8451467505508651
CE7082ATP	0.999444166	0.8451467505508712
HMR_0261	0.999444166	0.8451467505508645
ENLIPAabctex	0.999444166	0.8451467505508645
PB2abcpp	0.999444166	0.8451467505508645
CE2049te	0.999444166	0.8451467505508721
ALAGLNtr	0.999444166	0.8451467505508663
PROLBabc	0.999444166	0.8451467505508645
BILDGLCURte	0.999444166	0.8451467505508645
r1517	0.999444166	0.8451467505508645
TACRtu	0.999444166	0.8451467505508645
ALAGLUabcpp	0.999444166	0.8451467505508702
CE7083t	0.999444166	0.8451467505508712
CE7085te	0.999444166	0.845146750550871
ALAGLYtr	0.999444166	0.8451467505508661
ALALEUt	0.999444166	0.8451467505508663
ALALEUabcpp	0.999444166	0.8451467505508661
ALAHIStr	0.999444166	0.8451467505508663
ATVACIDtu	0.999444166	0.8451467505508645
HMR_0257	0.999444166	0.8451467505508701
PHYQt	0.999444166	0.8451467505508645
HMR_0329	0.999444166	0.845146750550869
PCHOL2LINL_HSABCt	0.999444166	0.8451467505508645
PROHISGLUtr	0.999444166	0.8451467505508645
PCHOLN204_HSABCt	0.999444166	0.8451467505508645
HMR_0317	0.999444166	0.8451467505508645
BALAALAabcpp	0.999444166	0.8451467505508645
DLEUabcpp	0.999444166	0.8451467505508645
LANTHabc	0.999444166	0.8451467505508645
CEL6abc	0.999444166	0.8451467505508645
SELabcpp	0.999444166	0.8451467505508645
HMR_0343	0.999444166	0.8451467505508645
PTVSTATPtu	0.999444166	0.8451467505508645
CE7172ATP	0.999444166	0.8451467505508707
CHSTEROLt	0.999444166	0.8451467505508645
CHSTEROLt_1	0.999444166	0.8451467505508645
CE7096te	0.999444166	0.845146750550871
ATVLACtu	0.999444166	0.8451467505508645
PTVSTM3eb	0.999444166	0.8451467505508645
HMR_0247	0.999444166	0.8451467505508692
DESFVSteb	0.999444166	0.8451467505508645
PCHLN225_HSABCt	0.999444166	0.8451467505508645
HMR_0287	0.999444166	0.8451467505508651
CE4843t	0.999444166	0.8451467505508645
Am1CSAteb	0.999444166	0.8451467505508657
CE4877te	0.999444166	0.8451467505508716
CE5025t	0.999444166	0.8451467505508715
EPOXTACteb	0.999444166	0.8451467505508645
CE7090te	0.999444166	0.845146750550871
AU1abcpp	0.999444166	0.8451467505508645
HMR_0281	0.999444166	0.845146750550869
BILGLCURte	0.999444166	0.8451467505508645
pentso3abcpp	0.999444166	0.8451467505508645
ESTRAABCtc	0.999444166	0.8451467505508645
PCHOLN205_HSABCt	0.999444166	0.8451467505508645
PEFLIP	0.999444166	0.8451467505508645
PEFLIP_cho	0.999444166	0.8451467505508645
SPRMabc	0.999444166	0.8451467505508645
HEXDTRte	0.999444166	0.8451467505508645
DGUDBUTNabcpp	0.999444166	0.8451467505508645
PELINL_HSABCt	0.999444166	0.8451467505508645
PELPALM_HSABCt	0.999444166	0.8451467505508645
ANDRSTANDRte	0.999444166	0.8451467505508654
ANDRSTNDNte	0.999444166	0.8451467505508654
ANDRSTRNGLCte	0.999444166	0.8451467505508654
LIPTabc	0.999444166	0.8451467505508645
CE1297t	0.999444166	0.8451467505508723
PS120abcpp	0.999444166	0.8451467505508645
SALCHS2FEabcpp	0.999444166	0.8451467505508645
PEOLE_HSABCt	0.999444166	0.8451467505508645
CGMPt	0.999444166	0.8451467505508761
PEPALM_HSASBCt	0.999444166	0.8451467505508645
DHBSZ3FEabcpp	0.999444166	0.8451467505508645
HMR_0383	0.999444166	0.8451467505508701
3HSMVACIDteb	0.999444166	0.8451467505508755
PS140abcpp	0.999444166	0.8451467505508645
HMR_0391	0.999444166	0.8451467505508696
SMVtu	0.999444166	0.8451467505508645
LIPAabctex	0.999444166	0.8451467505508645
PSHSABCtc	0.999444166	0.8451467505508645
ARSENBabc	0.999444166	0.8451467505508649
PE226_HSABCt	0.999444166	0.8451467505508645
PE2LINL_HSABCt	0.999444166	0.8451467505508645
HMR_0207	0.999444166	0.8451467505508699
PEAL2tabc	0.999444166	0.8451467505508645
PEALtabc	0.999444166	0.8451467505508645
CE1352te	0.999444166	0.8451467505508723
PEAR_HSABCt	0.999444166	0.8451467505508645
HMR_0194	0.999444166	0.8451467505508689
PEAtabcpp	0.999444166	0.8451467505508645
HMR_0371	0.999444166	0.8451467505508645
LIPAAabcpp	0.999444166	0.8451467505508645
LIPABabcpp	0.999444166	0.8451467505508645
PEDH203_HSABCt	0.999444166	0.8451467505508645
LIPACabcpp	0.999444166	0.8451467505508645
3DHLCAabc	0.999444166	0.845146750550876
HMR_0375	0.999444166	0.8451467505508645
ARSabc	0.999444166	0.8451467505508649
SMVACIDATPteb	0.999444166	0.8451467505508645
LIPAabcpp	0.999444166	0.8451467505508645
3ISPVSteb	0.999444166	0.8451467505508754
HEXDIACATP	0.999444166	0.8451467505508645
PS141abcpp	0.999444166	0.8451467505508645
DHCHOLESTANATEATP	0.999444166	0.8451467505508645
PE1829Z12Z1835Z9Z12Zt	0.999444166	0.8451467505508645
SPHMYLN18116_hs_ATPt	0.999444166	0.8451467505508645
HISTAVESSEC	0.999444166	0.7254655707931268
PG18111Z160t	0.999444166	0.8451467505508645
CE0328t	0.999444166	0.8451467505508645
HISHISabcpp	0.999444166	0.8451467505508645
ARBTNabcpp	0.999444166	0.8451467505508651
PG1819Z160t	0.999444166	0.8451467505508645
SPHMYLN18117_hs_ATPt	0.999444166	0.8451467505508645
PGP1819Z160t	0.999444166	0.8451467505508645
SPHMYLN18123_hs_ATPt	0.999444166	0.8451467505508645
SPHMYLN181181_hs_ATPt	0.999444166	0.8451467505508645
PGP18111Z160t	0.999444166	0.8451467505508645
SPHMYLN18118_hs_ATPt	0.999444166	0.8451467505508645
PGP161abcpp	0.999444166	0.8451467505508645
DHGLZABCt	0.999444166	0.8451467505508645
35DSMVteb	0.999444166	0.8451467505508761
PGLYCABCte	0.999444166	0.8451467505508645
SPHMYLN18122_hs_ATPt	0.999444166	0.8451467505508645
CHOLATEt3	0.999444166	0.8451467505508645
SPHMYLN181221_hs_ATPt	0.999444166	0.8451467505508645
SPHMYLN181201_hs_ATPt	0.999444166	0.8451467505508645
SPHMYLN18120_hs_ATPt	0.999444166	0.8451467505508645
SPHMYLN1824_hs_ATPt	0.999444166	0.8451467505508645
HMR_0387	0.999444166	0.8451467505508696
PSFLIP_cho	0.999444166	0.8451467505508645
SPHMYLN1825_hs_ATPt	0.999444166	0.8451467505508645
PESTE_HSABCt	0.999444166	0.8451467505508645
SPHS1Pt2e	0.999444166	0.8451467505508645
PSFLIP	0.999444166	0.8451467505508645
ECTOabcpp	0.999444166	0.8451467505508645
3HPVSteb	0.999444166	0.8451467505508755
SPHMYLN_HsATPte	0.999444166	0.8451467505508645
CHOLSabc_1	0.999444166	0.8451467505508645
ECTOINEabc	0.999444166	0.8451467505508645
CE1273t1	0.999444166	0.8451467505508724
CHOLSabc	0.999444166	0.8451467505508645
DHEASABCCte	0.999444166	0.8451467505508645
PS180abcpp	0.999444166	0.8451467505508645
3HPVSTETteb	0.999444166	0.8451467505508755
SPHMYLN180241_hs_ATPt	0.999444166	0.8451467505508645
SPHMYLN18114_hs_ATPt	0.999444166	0.8451467505508645
SPHMYLN18115_hs_ATPt	0.999444166	0.8451467505508645
CE1243ATP	0.999444166	0.8451467505508724
SPHMYLN181161_hs_ATPt	0.999444166	0.8451467505508645
HISTAVESSEC_1	0.999444166	0.8451467505508645
HISGLYabcpp	0.999444166	0.8451467505508645
DHEAte	0.999444166	0.8451467505508645
PE203_HSABCt	0.999444166	0.8451467505508645
PE1819Z1845Z9Z12Z15Zt	0.999444166	0.8451467505508645
SUCRabcpp_syn	0.999444166	0.8451467505508645
HC02194te	0.999444166	0.8451467505508705
C05298te	0.999444166	0.8451467505508727
HC02195te	0.999444166	0.8451467505508704
HC02196te	0.999444166	0.8451467505508704
CE2006te	0.999444166	0.8451467505508721
SPHMYLN18121_hs_ATPt	0.999444166	0.8451467505508645
DIPEPabc3	0.999444166	0.8451467505508665
ESTRADIOLGLCt2	0.999444166	0.8451467505508645
HC02220te	0.999444166	0.8451467505508703
DIPEPabc2	0.999444166	0.8451467505508666
HCA24Gte	0.999444166	0.8451467505508645
AM19CSteb	0.999444166	0.8451467505508659
AM1A4NCSteb	0.999444166	0.8451467505508659
HCA6Gte	0.999444166	0.8451467505508645
HMR_0215	0.999444166	0.8451467505508645
AM1ACSteb	0.999444166	0.8451467505508659
DIPEPabc14	0.999444166	0.8451467505508645
LEULEUabcpp	0.999444166	0.8451467505508645
DIPEPabc13	0.999444166	0.8451467505508645
ESTRIOLATP	0.999444166	0.8451467505508645
ESTRIOLGLCte	0.999444166	0.8451467505508645
ESTRONEGLCt	0.999444166	0.8451467505508645
PCt_cho	0.999444166	0.8451467505508645
C05299te	0.999444166	0.8451467505508727
DIPEPabc11	0.999444166	0.8451467505508645
PCt	0.999444166	0.8451467505508645
SUCRabc	0.999444166	0.8451467505508645
PCHOLN224_HSABCt	0.999444166	0.8451467505508645
DIPEPabc8	0.999444166	0.8451467505508645
PCHOLN2254_HSABCt	0.999444166	0.8451467505508645
DIPEPabc7	0.999444166	0.8451467505508666
DIPEPabc6	0.999444166	0.8451467505508665
DIPEPabc5	0.999444166	0.8451467505508665
PCHOLN225_HSABCt	0.999444166	0.8451467505508645
PCHOLN264_HSABCt	0.999444166	0.8451467505508645
PCHOLOLE_HSABCt	0.999444166	0.8451467505508645
DIPEPabc4	0.999444166	0.8451467505508703
PCHOLPALME_HSABCt	0.999444166	0.8451467505508645
PCHOLSTE_HSABCt	0.999444166	0.8451467505508645
C05463t1	0.999444166	0.8451467505508645
C05302te	0.999444166	0.8451467505508727
ALLabcpp	0.999444166	0.845146750550866
LEUKABCtc	0.999444166	0.8451467505508645
LEUKTRB4WCOOHt	0.999444166	0.8451467505508645
CE2047te	0.999444166	0.8451467505508721
C05301te	0.999444166	0.8451467505508727
LEUKTRB4WOHt	0.999444166	0.8451467505508645
DIPEPabc12	0.999444166	0.8451467505508645
DIPEPabc10	0.999444166	0.8451467505508645
C03681te	0.999444166	0.8451467505508728
PE12_HSABCt	0.999444166	0.8451467505508645
NDERSVteb	0.999444166	0.8451467505508645
PE14_HSABCt	0.999444166	0.8451467505508645
C04483t1	0.999444166	0.8451467505508645
PE15_HSABCt	0.999444166	0.8451467505508645
PE161_HSABCt	0.999444166	0.8451467505508645
PE17_HSABCt	0.999444166	0.8451467505508645
PE1801819Zt	0.999444166	0.8451467505508645
PE1801829Z12Zt	0.999444166	0.8451467505508645
HMR_0367	0.999444166	0.8451467505508645
PE1801835Z9Z12Zt	0.999444166	0.8451467505508645
PE1801845Z9Z12Z15Zt	0.999444166	0.8451467505508645
PE18111Z1819Zt	0.999444166	0.8451467505508645
S3MEACMPtev	0.999444166	0.8451467505508645
2HATVACIDGLUCteb	0.999444166	0.8451467505508767
PE18111Z1829Z12Zt	0.999444166	0.8451467505508645
PE18111Z1835Z9Z12Zt	0.999444166	0.8451467505508645
PE18111Z1845Z9Z12Z15Zt	0.999444166	0.8451467505508645
PE1819Z1819Zt	0.999444166	0.8451467505508645
PE1819Z1829Z12Zt	0.999444166	0.8451467505508645
C03990ATP	0.999444166	0.8451467505508705
PE1819Z1835Z9Z12Zt	0.999444166	0.8451467505508645
HDCA6Gte	0.999444166	0.8451467505508645
PLPSabctex	0.999444166	0.8451467505508645
DIPEPabc1	0.999444166	0.8451467505508666
AM9CSAteb	0.999444166	0.8451467505508656
CE1447te	0.999444166	0.8451467505508723
DIGALSGALSIDEATPte	0.999444166	0.8451467505508645
3HLVSTACtbc	0.999444166	0.8451467505508757
HMR_0211	0.999444166	0.845146750550869
HMR_0363	0.999444166	0.8451467505508645
ESTRONEte	0.999444166	0.8451467505508645
SLNTabcpp	0.999444166	0.8451467505508645
AM1ALCSteb	0.999444166	0.8451467505508659
C04805ATP	0.999444166	0.8451467505508728
ICLIPAabcpp	0.999444166	0.8451467505508645
AM1C4N9CSteb	0.999444166	0.8451467505508659
AM1C9CSteb	0.999444166	0.8451467505508659
AM1CCSteb	0.999444166	0.8451467505508657
AM1CGLCteb	0.999444166	0.8451467505508657
STACMPtev	0.999444166	0.8451467505508645
C04717ATP	0.999444166	0.8451467505508728
ESTROSABCCte	0.999444166	0.8451467505508645
ESTRSABCtc	0.999444166	0.8451467505508645
AM4NC9CSteb	0.999444166	0.8451467505508657
AM4NCSteb	0.999444166	0.8451467505508656
HDCA24Gte	0.999444166	0.8451467505508645
r1533	0.999444166	0.8485193476197405
HMR_0307	0.999444166	0.845146750550869
CA3Sabc	0.999444166	0.8451467505508645
UDCA3Sabc	0.999444166	0.8451467505508645
DOPA4GLCURt	0.999444166	0.8451467505508645
THYOCHOLabc	0.999444166	0.8451467505508645
CBL2abc	0.999444166	0.8451467505508645
DARGabcpp	0.999444166	0.8451467505508651
ISOP3PT	0.999444166	0.8451467505508645
3DHCHOLabc	0.999444166	0.845146750550876
11DOCRTSTRNte	0.999444166	0.8451467505508785
COPROSTabc	0.999444166	0.8451467505508645
5ADTSTSTERONEGLCte	0.999444166	0.8451467505508741
CYSIabcpp	0.999444166	0.8451467505508645
1513TACRtu	0.999444166	0.8451467505508778
FECRMabcpp	0.999444166	0.8451467505508645
CRVSM24teb	0.999444166	0.8451467505508645
FECRMabc	0.999444166	0.8451467505508645
CMCBTFabcpp	0.999444166	0.8451467505508645
5EIPENCte	0.999444166	0.8451467505508738
COLIPAabcpp	0.999444166	0.8451467505508645
ACMPGLUTthc	0.999444166	0.8451467505508675
COLIPAabcppmin	0.999444166	0.8451467505508645
HMR_0439	0.999444166	0.8451467505508696
COLIPAabctex	0.999444166	0.8451467505508645
CBL1HBIabc	0.999444166	0.8451467505508645
DASNabcpp	0.999444166	0.8451467505508647
DOPA3GLCURt	0.999444166	0.8451467505508645
UCHOLabc	0.999444166	0.8451467505508645
GBBTNabc	0.999444166	0.8451467505508645
3OHACMPtev	0.999444166	0.8451467505508752
HYOCHOLabc	0.999444166	0.8451467505508645
PVSGLUCteb	0.999444166	0.8451467505508645
GLYSERabcpp	0.999444166	0.8451467505508645
PVSATPtu	0.999444166	0.8451467505508645
DOPAVESSEC	0.999444166	0.7254655707931242
O16A4COLIPAabctex	0.999444166	0.8451467505508645
CRVSM23teb	0.999444166	0.8451467505508645
MANabcpp	0.999444166	0.8451467505508645
FECHEabcpp	0.999444166	0.8451467505508645
GM1LIPAabctex	0.999444166	0.8451467505508645
GM2LIPAabcpp	0.999444166	0.8451467505508645
ADRNLPVESSEC	0.999444166	0.7254655707931257
ADRNLPVESSEC_1	0.999444166	0.845146750550867
PURabc1	0.999444166	0.8451467505508645
GM2LIPAabctex	0.999444166	0.8451467505508645
7BHGLZGLCABCt	0.999444166	0.8451467505508731
1531TACRteb	0.999444166	0.8451467505508778
HMR_0415	0.999444166	0.845146750550867
PPATabc	0.999444166	0.8451467505508645
AEPabc	0.999444166	0.8451467505508774
6EPSteb	0.999444166	0.8451467505508733
56DHPVSteb	0.999444166	0.8451467505508742
THRNTt	0.999444166	0.8451467505508645
XOLDIOLONEATP	0.999444166	0.8451467505508645
2HATVLACteb	0.999444166	0.8451467505508766
XOL7AONEATP	0.999444166	0.8451467505508645
XOL7AH3ATP	0.999444166	0.8451467505508645
GM1LIPAabcpp	0.999444166	0.8451467505508645
PAIL1819Z160t	0.999444166	0.8451467505508645
PAIL18111Z160t	0.999444166	0.8451467505508645
MANTRabc	0.999444166	0.8451467505508645
GLZABCteb	0.999444166	0.8451467505508645
ADOCBLabcpp	0.999444166	0.8451467505508671
ADOCBLabc	0.999444166	0.8451467505508671
PAFABCt	0.999444166	0.8451467505508645
6HSMVACIDteb	0.999444166	0.8451467505508732
MANTTRabc	0.999444166	0.8451467505508645
MDZtu	0.999444166	0.8451467505508645
MANabc	0.999444166	0.8451467505508645
56EPPVSteb	0.999444166	0.8451467505508741
COLIPAabcpp_kt	0.999444166	0.8451467505508645
3DHCDCHOLabc	0.999444166	0.845146750550876
ACHVESSEC	0.999444166	0.7254655707931261
CSASULPteb	0.999444166	0.8451467505508645
CSAtu	0.999444166	0.8451467505508645
GLYGLYabcpp	0.999444166	0.8451467505508645
FEROXEFEabcpp	0.999444166	0.8451467505508645
CBL1abcpp	0.999444166	0.8451467505508645
7HPVSteb	0.999444166	0.8451467505508731
5OHFVSteb	0.999444166	0.8451467505508737
ACOLIPAabctex	0.999444166	0.8451467505508675
MHGLZABCt	0.999444166	0.8451467505508645
OARGabcpp	0.999444166	0.8451467505508738
FVSteb	0.999444166	0.8451467505508645
12HTACRtu	0.999444166	0.8451467505508782
r1028	0.999444166	0.8451467505508645
LVSTPGPtu	0.999444166	0.8451467505508645
LVSTACIDtu	0.999444166	0.8451467505508645
6AHGLZABCt	0.999444166	0.8451467505508736
GLYGLYGLNtr	0.999444166	0.8451467505508645
GCA3Sabc	0.999444166	0.8451467505508645
6BHGLZGLCABCt	0.999444166	0.8451467505508733
CBIabc	0.999444166	0.8451467505508645
CARNabcpp	0.999444166	0.8451467505508645
FERXAabc	0.999444166	0.8451467505508645
12HARACHDte	0.999444166	0.8451467505508782
6CSMVACIDteb	0.999444166	0.8451467505508733
12HPETATP	0.999444166	0.8451467505508784
LYSGLUGLYtr	0.999444166	0.8451467505508645
4BHGLZABCt	0.999444166	0.8451467505508748
FERRICHabc	0.999444166	0.8451467505508645
FEROXGFEabcpp	0.999444166	0.8451467505508645
GLYGLNabcpp	0.999444166	0.8451467505508645
GLYGLNtr	0.999444166	0.8451467505508645
6BHGLZABCt	0.999444166	0.8451467505508736
GLYGLUabcpp	0.999444166	0.8451467505508645
12DHCHOLabc	0.999444166	0.8451467505508782
5HTRPVESSEC_1	0.999444166	0.8451467505508738
5HTRPVESSEC	0.999444166	0.7254655707931301
7DHCDCHOLabc	0.999444166	0.8451467505508731
CBL1abc	0.999444166	0.8451467505508645
DCA24Gte	0.999444166	0.8451467505508645
7DHCHOLabc	0.999444166	0.8451467505508731
GLYMETtr	0.999444166	0.8451467505508645
VITEtl	0.999444166	0.8451467505508645
r2505	0.999444166	0.8451467505508704
WHARACHDt	0.999444166	0.8451467505508645
NMTHDA	0.999444166	0.8682419562615855
FEOXAMabcpp	0.999444166	0.8451467505508645
COLIPABabcpp	0.999444166	0.8451467505508645
1331TACRteb	0.999444166	0.8451467505508782
COLIPAPabctex	0.999444166	0.8451467505508645
COLIPAabcex	0.999444166	0.8451467505508645
4GLU56DIHDINDt	0.999444166	0.8451467505508748
GLYMETabcpp	0.999444166	0.8451467505508645
6HMSMVACIDteb	0.999444166	0.8451467505508733
GCDCA3Sabc	0.999444166	0.8451467505508645
GCHOLAt3	0.999444166	0.8451467505508645
OSKTabcpp	0.999444166	0.8451467505508645
TRIPVSteb	0.999444166	0.8451467505508645
DCA3Gte	0.999444166	0.8451467505508645
LSTNtu	0.999444166	0.8451467505508645
OANTIabcpp	0.999444166	0.8451467505508645
FEROXBFEabcpp	0.999444166	0.8451467505508645
DCA3Sabc	0.999444166	0.8451467505508645
GDCA3Sabc	0.999444166	0.8451467505508645
LTHSTRLABCt	0.999444166	0.8451467505508645
IBUPGLUCtpvb	0.999444166	0.8451467505508645
MCBTFabcpp	0.999444166	0.8451467505508645
7DHCHSTEROLt	0.999444166	0.8451467505508731
5HPETATP	0.999444166	0.8451467505508741
C14826ATP	0.999444166	0.8451467505508724
AEPabcpp	0.999444166	0.8451467505508768
C14825ATP	0.999444166	0.8451467505508724
4HATVLACteb	0.999444166	0.8451467505508747
3DHDCAabc	0.999444166	0.845146750550876
HMR_0427	0.999444166	0.8451467505508645
r1533_1	0.999444166	0.8451467505508704
RSVATPtu	0.999444166	0.8451467505508645
NORMETEVESSte	0.999444166	0.7254655707931393
2HATVLACGLUCteb	0.999444166	0.8451467505508766
HMR_0431	0.999444166	0.8451467505508701
GLCMAN6abc	0.999444166	0.8451467505508645
RETABCtc	0.999444166	0.8451467505508645
r1532_1	0.999444166	0.8451467505508704
6OHFVSteb	0.999444166	0.8451467505508732
ISOLVSTtbc	0.999444166	0.8451467505508645
TDCA3Sabc	0.999444166	0.8451467505508645
r1026	0.999444166	0.8451467505508645
13DMTtu	0.999444166	0.8451467505508781
GLCMAN4abc	0.999444166	0.8451467505508645
MEPIVESSte_cho	0.999444166	0.8451467505508645
DORNabcpp	0.999444166	0.8451467505508645
PRGNLONEte	0.999444166	0.8451467505508645
18HARACHDte	0.999444166	0.8451467505508777
ACHVESSEC_1	0.999444166	0.8451467505508676
FBACabcpp	0.999444166	0.8451467505508645
TETDECA511ACt	0.999444166	0.8451467505508645
31DMTtu	0.999444166	0.8451467505508763
NRPPHRVESSEC	0.999444166	0.7254655707931397
GUDPTNabcpp	0.999444166	0.8451467505508645
NRPPHRVESSEC_1	0.999444166	0.8451467505508645
CRVSATPthc	0.999444166	0.8451467505508645
HPDECEte	0.999444166	0.8451467505508645
C14768ATP	0.999444166	0.8451467505508725
GUDACabcpp	0.999444166	0.8451467505508645
GUDCA3Sabc	0.999444166	0.8451467505508645
r1532	0.999444166	0.8485193476197405
DSPVSteb	0.999444166	0.8451467505508645
MEPNabcpp	0.999444166	0.8451467505508645
AHANDROSTANte	0.999444166	0.8451467505508669
TAGabc	0.999444166	0.8485193476196997
MERACMPthc	0.999444166	0.8451467505508645
ICDCHOLabc	0.999444166	0.8451467505508645
HMR_0469	0.999444166	0.8451467505508645
HMR_0395	0.999444166	0.8451467505508696
AHANDROSTANGLCte	0.999444166	0.8451467505508669
ISOCHOLabc	0.999444166	0.8451467505508645
TCHOLAt3	0.999444166	0.8451467505508645
4HPRODCabcpp	0.999444166	0.8451467505508745
ACMPGLUTtep	0.999444166	0.8451467505508675
2HATVACIDteb	0.999444166	0.8451467505508767
ACMPGLUtep	0.999444166	0.8451467505508675
AI2abcpp	0.999444166	0.8451467505508645
EANDRSTRNte	0.999444166	0.8451467505508645
ACMPGLUthc	0.999444166	0.8451467505508675
G3PIabcpp	0.999444166	0.8451467505508645
ACMPthc	0.999444166	0.8451467505508675
MERACMPtep	0.999444166	0.8451467505508645
1MNCAMti	0.999444166	0.8451467505508776
r1531	0.999444166	0.8485193476197405
r1531_1	0.999444166	0.8451467505508704
ACMPtu	0.999444166	0.8451467505508675
G3PSabcpp	0.999444166	0.8451467505508645
G3Pabc	0.999444166	0.8451467505508645
r0993	0.999444166	0.8451467505508728
PRISTte	0.999444166	0.8451467505508645
Pe13_HSABCt	0.999444166	0.8451467505508645
RSVLACteb	0.999444166	0.8451467505508645
TCA3Sabc	0.999444166	0.8451467505508645
TCDCA3Sabc	0.999444166	0.8451467505508645
TCHOLABCtc	0.999444166	0.8451467505508645
C14769td2	0.999444166	0.8451467505508725
7KILTCHOLATP	0.999444166	0.845146750550873
C14770ATP	0.999444166	0.8451467505508725
GALMAN4abc	0.999444166	0.8451467505508645
TUDCA3Sabc	0.999444166	0.8451467505508645
CBIuabcpp	0.999444166	0.8451467505508645
DODECANACt	0.999444166	0.8451467505508645
15DMTtu	0.999444166	0.8451467505508778
17AHPRGSTRNte	0.999444166	0.8451467505508777
CYSAMPtev	0.999444166	0.8451467505508645
4HATVACIDteb	0.999444166	0.8451467505508747
GLUCYSte	0.999444166	0.8451467505508645
HMR_0435	0.999444166	0.8451467505508699
DPROabcpp	0.999444166	0.8451467505508645
RAFFabc	0.999444166	0.8451467505508645
11DOCRTSLte	0.999444166	0.8451467505508785
MANBabc	0.999444166	0.8451467505508645
FE3HOXabcpp	0.999444166	0.8451467505508645
IBUP_Stbc	0.999444166	0.8451467505508645
HMR_0419	0.999444166	0.8451467505508645
GALMAN6abc	0.999444166	0.8451467505508645
TSTSTERONEGLCte	0.999444166	0.8451467505508645
TSACMSULtev	0.999444166	0.8451467505508645
TSACGLUCtev	0.999444166	0.8451467505508645
6MELVACtbc	0.999444166	0.8451467505508732
7BHGLZABCt	0.999444166	0.8451467505508731
CPGNabcpp	0.999444166	0.8451467505508645
DOPAVESSEC_1	0.999444166	0.8451467505508645
4PYRDX	0.999444166	0.8451467505508742
GLCGLYCabcpp_syn	0.999444166	0.8451467505508645
CA24Gte	0.999444166	0.8451467505508645
GLC3MEACPtev	0.999444166	0.8451467505508645
MOPSabc	0.999444166	0.8451467505508645
PYOVDtex	0.999444166	0.8451467505508645
TUNGSabcpp	0.999444166	0.8451467505508645
DVALabcpp	0.999444166	0.8451467505508645
17AHPRGNLONEte	0.999444166	0.8451467505508777
CDCA3Gte	0.999444166	0.8451467505508645
THCHOLSTOICATP	0.999444166	0.8451467505508645
MEPIVESSte	0.999444166	0.725465570793135
HMR_0423	0.999444166	0.8451467505508645
GTACMPtev	0.999444166	0.8451467505508645
r1526	0.999444166	0.8485193476197403
THEXDDte	0.999444166	0.8451467505508645
13DAMPPabcpp	0.999444166	0.8451467505508781
CRVSATPtu	0.999444166	0.8451467505508645
CRGLZABCt	0.999444166	0.8451467505508645
CLIPAabctex	0.999444166	0.8451467505508645
CDCA24Gte	0.999444166	0.8451467505508645
CRVSM1teb	0.999444166	0.8451467505508645
7AHGLZABCt	0.999444166	0.8451467505508732
THIOGabc	0.999444166	0.8451467505508645
C14771ATP	0.999444166	0.8451467505508724
15HPETATP	0.999444166	0.8451467505508778
PRGNLONESte	0.999444166	0.8451467505508645
TXB2t	0.999444166	0.8451467505508645
LYSLYSLYSr	0.999444102	0.5050874836116745
PAPA141	0.999441544	0.5669592942068054
4HOXPACDOX_NADP	0.999441464	0.8618541085260445
GLNSP3	0.9994405399999999	0.7171233694203615
PAPA120	0.999440356	0.5669592942068054
34DHPLACOX_NADP	0.9994400200000001	0.8618541085260456
ATVLAChc	0.999438824	0.5999751382932078
SMVLAChep	0.999438824	0.5999751382932079
LVACLAChep	0.999438824	0.5999751382932078
2HATVLAChc	0.999438824	0.5999751382932199
4HATVLAChc	0.999438824	0.5999751382932179
MLTG6	0.999437432	0.9313503436401752
MLTG7	0.999437432	0.8814089405208615
13BGH	0.999437432	0.8066009091763177
LEULEULAPc	0.999437346	0.46292032524505333
PAPA140	0.999434466	0.5669592942068054
HMR_0201	0.9994328400000001	0.7999875691466214
TTDCEAc	0.9994328400000001	0.7999875691466108
LPLIPAL2A180	0.9994322280000001	0.6681367904002669
BUTt2r	0.99942964	0.5547068261212409
FORt2pp	0.999428894	0.6737222792669413
3HPADHi	0.999428676	0.8571377230608941
PRATPP_1	0.9994253460000001	0.8944549868012122
PGPP120	0.99942391	0.5669592942068054
PGPP141	0.9994236799999999	0.5669592942068054
PGPP180	0.999422888	0.5669592942068054
CARBSARAH	0.99942274	0.8411886616835946
NDH1_1p	0.9994226880000001	0.8757591572104886
PACCOAE	0.9994215819999999	0.7778617343188907
TYRTYRr	0.999420056	0.40824829046386313
PGPP181	0.9994188920000001	0.5669592942068054
6TXAN5MPAML	0.99941634	0.833316067543753
NTD3	0.99941634	0.5669592942067986
PGPP140	0.9994161479999999	0.5669592942068054
PAPA180	0.9994158800000001	0.5669592942068054
MAN1Pt6	0.9994154780000001	0.5547068261212409
NADPHQR2	0.999415084	0.6819270217477883
MDHy	0.999414518	0.6819270217477904
DANNt2	0.9994138060000001	0.5547068261212409
AMPTASEHH	0.999413548	0.47142893767246496
ALDD19x_P	0.999411884	0.8618541085260341
8AONNt2	0.9994115899999999	0.5547068261212409
THMTP	0.99941138	0.6761068945453466
PTRCtex2	0.99941137	0.5345343487871612
RBPC	0.9994109800000001	0.620513992873031
HXANt2r	0.9994104480000001	0.5547068261212409
GLGC	0.999407036	0.6024337623818083
PAPA161	0.9994055700000001	0.5669592942068054
FAS180COA	0.999403572	0.9538522924018064
THFGLUH	0.999403388	0.5657030045575352
MTHFC_1	0.9994028079999999	0.8660702604599151
GLYCDH	0.999401866	0.5773801736399449
E4PP	0.9994009719999999	0.6708412401009136
MGSA2	0.999400882	0.666632135087583
NADH5	0.99940076	0.7027465551364467
BUPN	0.99939903	0.7492747766232964
UPPN	0.99939903	0.841188661683573
L_LACt2r	0.99939848	0.5547068261212409
L_LACt3	0.99939848	0.5547068261212409
TMDPK	0.999395622	0.5999751382932079
THRD	0.999395582	0.7027465551364456
HMR_7628	0.9993946020000001	0.7999875691466228
MNDNS1	0.9993934720000001	0.9363816513683179
r0220_1	0.9993913939999999	0.5751881633140365
r0220	0.9993913939999999	0.7275580984222183
PACPT_1	0.9993913939999999	0.5751881633140336
ISOAML	0.999389918	0.5773801736399383
ARGDI	0.9993887260000001	0.6741884342815638
DDPA_1	0.999388478	0.9128992981461863
CBMK4	0.999388454	0.8333333333333335
MDHi2	0.9993881099999999	0.7027465551364489
MDH	0.9993881099999999	0.7027465551364489
GLCt2pp	0.9993872500000001	0.6737222792669413
GGSPMDS	0.9993863300000001	0.7142730299666868
URIt2	0.9993860439999999	0.5547068261212409
GUAD	0.9993852480000001	0.6741884342815547
GUAD_1	0.9993852480000001	0.7462047675694172
BSORy	0.9993846120000001	0.777786729636574
GUR1PP	0.999384506	0.5669592942067986
SKMt2	0.999383932	0.5547068261212409
NMNHYD	0.9993824979999999	0.5669592942067986
PGLYCP	0.999382142	0.5669592942067986
UDPRHMS_c	0.99938167	0.777786729636574
RE1904C	0.999379058	0.77786173431889
RE1806C	0.999379058	0.7778617343188898
HMR_1478	0.999379058	0.8677218312746245
HMR_1765	0.999379058	0.77786173431889
RE1828C	0.999379058	0.7778617343189067
RE3522C	0.999379058	0.7778617343189062
RE3474C	0.999379058	0.7778617343189064
HMR_1948	0.999379058	0.7778617343189044
HMR_1944	0.999379058	0.7778617343188896
RE1826C	0.999379058	0.7778617343188898
RE1803C	0.999379058	0.7778617343188907
r0268	0.999379058	0.7778617343188977
HMR_1739	0.999379058	0.7778617343189047
PGS	0.999379058	0.759303794869477
HMR_1940	0.999379058	0.77786173431889
RE1905C	0.999379058	0.77786173431889
r0741	0.999379058	0.7778617343188907
HMR_1126	0.999379058	0.7778617343188907
RE3506C	0.999379058	0.777861734318906
HMR_1549	0.999379058	0.8677218312746245
RE3514C	0.999379058	0.77786173431889
RE3518C	0.999379058	0.7778617343189062
HMR_1786	0.999379058	0.7778617343188904
MPOMOR_1	0.999379058	0.8677218312746245
HMR_0981	0.999379058	0.7778617343189062
HMR_1767	0.999379058	0.7778617343189045
HMR_0946	0.999379058	0.7778617343189004
RE1906C	0.999379058	0.77786173431889
MPOMC1_1	0.999379058	0.7778617343188907
RE3435C	0.999379058	0.7778617343189064
RE1809C	0.999379058	0.7778617343189073
RE3434C	0.999379058	0.7778617343189066
LIDOMO	0.999379058	0.7778617343188898
HMR_1737	0.999379058	0.7778617343188907
RE1938C	0.999379058	0.7778617343188898
CERS326	0.999379058	0.7778617343188987
CXANHX	0.999379058	0.7778617343188904
MPOMMM	0.999379058	0.8677218312746245
RE1943C	0.999379058	0.77786173431889
HMR_0950	0.999379058	0.7778617343189004
CERS324	0.999379058	0.7778617343188987
HMR_0954	0.999379058	0.7778617343189004
RE1942C	0.999379058	0.9241430249289219
RE3436C	0.999379058	0.7778617343189064
HMR_1838	0.999379058	0.817636554924569
MPOMC1	0.999379058	0.7778617343188907
7KLITCHOLc	0.999379058	0.8677218312746245
RE3464C	0.999379058	0.7778617343188998
ZXANHX	0.999379058	0.7778617343188904
HMR_1477	0.999379058	0.77786173431889
RE3370C	0.999379058	0.9101820546182064
RE1941C	0.999379058	0.924143024928922
MELATNOX	0.999379058	0.7778617343188898
CYP2R1	0.999379058	0.7778617343188896
RE3440C	0.999379058	0.9101820546182064
SMO	0.999379058	0.7778617343188902
25HVITD3c	0.999379058	0.7778617343189121
CERH124	0.999379058	0.7778617343188987
44MZYMMO	0.999379058	0.9309952714789486
CERH126	0.999379058	0.7778617343188987
RE1811C	0.999379058	0.7778617343189073
HMR_0942	0.999379058	0.7778617343189004
MPOMOR	0.999379058	0.8677218312746245
RN0020C	0.999379058	0.7778617343189059
HMR_1981	0.999379058	0.7778617343188896
HMR_2581	0.999379058	0.7593037948694762
P4503A4	0.999379058	0.7778617343188907
P4503A5	0.999379058	0.7778617343188949
HMR_2495	0.999379058	0.8677218312746245
HMR_1502	0.999379058	0.7778617343189047
RE2675C2	0.999379058	0.8677218312746245
HMR_1503	0.999379058	0.8677218312746245
HMR_2484	0.999379058	0.8677218312746245
HMR_1504	0.999379058	0.7778617343189047
RE1587C	0.999379058	0.7778617343188942
HMR_2380	0.999379058	0.8677218312746245
RE1582C	0.999379058	0.7778617343188944
HMR_2472	0.999379058	0.8677218312746245
HMR_2457	0.999379058	0.7778617343188898
3DHDCAS	0.999379058	0.8677218312746245
C14825c	0.999379058	0.7778617343188898
P4502F1	0.999379058	0.7778617343188907
RN0032C	0.999379058	0.5185744895459373
HMR_1544	0.999379058	0.8677218312746245
P4502A6	0.999379058	0.7778617343188904
LTHSTRLOR	0.999379058	0.8677218312746245
HMR_2365	0.999379058	0.8677218312746245
HMR_2368	0.999379058	0.8677218312746245
RN0029C	0.999379058	0.5185744895459373
RN0030C	0.999379058	0.8432968558950251
RE1632C	0.999379058	0.7778617343188905
P4502C19	0.999379058	0.7778617343188898
P4502E1	0.999379058	0.7778617343189089
P4502C8	0.999379058	0.7778617343188907
P4502C9	0.999379058	0.7778617343188898
P4502C92	0.999379058	0.7778617343188904
P4502C93	0.999379058	0.7778617343188907
P4502C94	0.999379058	0.7778617343189009
P4502D6	0.999379058	0.7778617343188959
DES21	0.999379058	0.7778617343188905
HMR_1550	0.999379058	0.7778617343189047
RE2975C	0.999379058	0.777861734318907
RE3041C	0.999379058	0.77786173431889
DES2_6	0.999379058	0.8677218312746245
CDCA6AH	0.999379058	0.7778617343188898
3DHLCAS	0.999379058	0.8677218312746245
DES2_6B	0.999379058	0.8677218312746245
DES2_9	0.999379058	0.8677218312746245
DESAT18a	0.999379058	0.8677218312746245
HMR_1516	0.999379058	0.8677218312746245
BCAROHX2	0.999379058	0.7778617343188903
HMR_1536	0.999379058	0.7778617343189047
FAH4	0.999379058	0.7778617343188907
HMR_1538	0.999379058	0.8677218312746245
KYN3OX	0.999379058	0.77786173431889
DESAT180_9	0.999379058	0.8677218312746245
21HPRGNLONE	0.999379058	0.7778617343188896
DES2_15	0.999379058	0.8677218312746245
RE3020C	0.999379058	0.7778617343189065
AGLPED	0.999379058	0.8677218312746245
RE3013C	0.999379058	0.7778617343188944
PHTHCLS	0.999379058	0.7778617343188907
AGLPED_cho	0.999379058	0.8677218312746245
RE1308C	0.999379058	0.7778617343189069
4MZYMR	0.999379058	0.8677218312746247
DES2_12	0.999379058	0.8677218312746245
DOPAc	0.999379058	0.7778617343188905
HMR_2393	0.999379058	0.8677218312746245
RE3019C	0.999379058	0.7778617343189065
RE3014C	0.999379058	0.77786173431889
RE3015C	0.999379058	0.7778617343189067
RE3018C	0.999379058	0.7778617343189066
HMR_2403	0.999379058	0.8677218312746245
HMR_1543	0.999379058	0.7778617343189045
BCAROHX	0.999379058	0.7778617343188993
C22STDS	0.999379058	0.8677218312746245
RN0027C	0.999379058	0.8432968558950251
BVMO1	0.999379058	0.7778617343188907
RE3251C	0.999379058	0.77786173431889
CACNAO	0.999379058	0.7778617343188982
RE2248C	0.999379058	0.7778617343189065
RE2249C	0.999379058	0.7778617343189065
HMR_2007	0.999379058	0.7778617343188896
OMMBLHXy	0.999379058	0.777861734318911
ZCAROTDH2	0.999379058	0.8677218312746245
OMPHHXy	0.999379058	0.777861734318911
RE2398C	0.999379058	0.9101820546182064
RE2636C	0.999379058	0.7778617343188963
BVMO2	0.999379058	0.7778617343188904
BVMO4	0.999379058	0.7778617343188904
RE2382C	0.999379058	0.7778617343188903
ZCAROTDH1	0.999379058	0.8677218312746245
RE2383C	0.999379058	0.9101820546182064
TYMc	0.999379058	0.7778617343188907
RE2240C	0.999379058	0.7778617343189121
RE2235C	0.999379058	0.7778617343188942
HMR_1993	0.999379058	0.77786173431889
HMR_1493	0.999379058	0.8677218312746245
HMR_1992	0.999379058	0.7778617343188973
3DHCAS	0.999379058	0.8677218312746245
CADMO	0.999379058	0.7778617343188987
HMR_1991	0.999379058	0.7778617343189047
HMR_1548	0.999379058	0.7778617343189047
HMR_1681	0.999379058	0.7778617343188907
HMR_1990	0.999379058	0.7778617343188974
HMR_1989	0.999379058	0.7778617343189044
HMR_1490	0.999379058	0.7778617343189044
[truncated: 1 more rows]
