# Supplementary material for: Teasing out missing reactions in genome-scale metabolic networks through hypergraph learning
Source: Nat Commun. 2023 Apr 25;14:2375. doi: 10.1038/s41467-023-38110-7 (PMC10130184; doi:10.1038/s41467-023-38110-7)
Supplement: Supplementary file 4 — Source Data [file 41467_2023_38110_MOESM4_ESM.zip › Source Data/Supplementary Figure 8/giri/PFP.csv]

	predicted scores	similarity max
HPOXR	0.9999803979999999	0.962257325427857
DADNC	0.9999792979999998	0.7697934832464651
H2CO3D	0.999973046	0.5773812122059153
NTPP2_1	0.9999727920000001	0.8944559521039103
FMNAT_1	0.999972442	0.894455952103879
NTD7	0.9999666640000001	0.6030315028928807
NTD4	0.999966508	0.6030315028928807
PPItex	0.999963814	0.5547070563598476
ACOAH	0.99996233	0.7303202266832911
PpGppP	0.9999614319999999	0.75
AMPt6	0.9999604480000001	0.6431957338337664
CYTDK1_1	0.999960312	0.5
GTPHL	0.9999602540000001	0.5601923780961234
NADHHR	0.9999601639999998	0.4757929390104687
NADHHS	0.9999601639999998	0.4757929390104687
CYTK1	0.99995985	0.5
CPMPS	0.9999594139999999	0.6708419640779327
GDPTPDP	0.9999594139999999	0.5
PIt2r	0.9999589199999999	0.6666785760009025
PDE5	0.9999581560000002	0.6708419640779298
NADPHHR	0.999955488	0.47579293901046893
NADPHHS	0.999955488	0.47579293901046893
NTPP8_1	0.99995504	0.8944559521038598
AP4AS	0.99995434	0.6761063212036507
SUCCACT	0.99995412	0.6666666666666667
NADDPp_1	0.9999541040000001	0.7071636294224355
G3PT	0.9999540039999999	0.75
ACCOAS	0.999953802	0.9428595713160561
CMPt6	0.999953792	0.5547070563598475
ATPADT	0.999953548	0.6123724356957947
SOR	0.9999531060000001	0.745355998667303
ACS_1	0.999953034	0.9258413641730701
PPGPPDP_c	0.999952384	0.8944559521038806
GLUGLUr	0.9999507900000001	0.6123724356957946
ENO	0.999949712	0.5163590326201324
ANNAT	0.999949026	0.9486883837741585
CPK1	0.9999490199999999	0.6123724356957946
METt2r	0.9999489260000001	0.566959731246568
METt3	0.9999489260000001	0.5547070563598475
PFL	0.999948034	0.6123724356957947
ADK2_1	0.999946446	0.8944559521038731
GLYTA	0.9999457099999999	0.5000089320006735
CMPDAi	0.9999453620000001	0.674188037403558
AMPDA	0.999945312	0.6741880374035817
NPH	0.999944734	0.9805794632377873
ADK3	0.999944162	0.5
AFAT	0.9999438320000001	0.9486883837741628
PPGPPDPE	0.999943736	0.8599750648671354
GLY3Pt2	0.999943332	0.5547070563598475
G3PA	0.9999432020000001	0.6123724356957947
ACTF	0.9999432020000001	0.6123724356957947
FADDP	0.9999421159999999	0.7499598006110535
GTPDPK_1	0.999941688	0.44722797605195264
CYTDK1	0.9999415599999999	0.5999742748730968
SFRR	0.999940902	0.6804219206429489
GLYK1	0.9999403040000001	0.8944559521039083
NH4t3r	0.9999398740000001	0.6030315028928728
NH4t_1	0.9999398740000001	0.5547070563598475
PTAr	0.999939466	0.6123724356957947
CDPPH	0.999939182	0.6741880374036152
AADb	0.9999388679999999	0.6123724356957946
AP3S	0.9999388220000001	0.7999485398172164
PPA2	0.999938746	0.6741880374035957
DNTP	0.9999385759999999	0.7499598006110556
AP3AH	0.9999385759999999	0.7499598006110556
TPHAP	0.9999385759999999	0.8304096681190818
NH4OHDs	0.99993707	0.606344796917131
AP4AH1	0.9999358	0.7499598006110574
AP4AH	0.9999353519999999	0.7070840428062832
GUACYC	0.999935296	0.769793483246457
r0068	0.999935172	0.5751869276824901
FAO2	0.9999350399999999	0.9978401771857784
GP4GH	0.9999350100000001	0.7070840428062969
GUAC	0.9999337919999999	0.6708060161673919
ACP1_FMN	0.9999336	0.6030315028928805
MCD	0.9999333659999999	0.6859943405700353
GLUDy	0.999933008	0.7559193002388098
FAO10	0.9999324700000001	0.9966534913490154
r0120	0.9999324699999999	0.8207319673451173
SO3t	0.9999320920000001	0.5547070563598475
FORMCOAL	0.999931898	0.6666666666666667
PYRt2	0.9999314800000001	0.5669597312465515
r0097	0.9999312440000001	0.6024327096018588
ACOAM	0.9999312440000001	0.6024327096018597
FAO1	0.9999308540000001	0.9971055882056197
PPDK	0.99992945	0.6761063212036368
NADPHXD	0.999929346	0.5249982384328249
BPNT_1	0.9999288999999999	0.8944559521038878
AACLAM	0.99992828	0.6123724356957947
AADa	0.99992828	0.6123724356957947
FAO11	0.999928092	0.9956473453807007
GLUt2r	0.999926498	0.5547070563598475
ADNK1	0.999926378	0.5999742748731018
FRD	0.9999262119999999	0.5
SUCD1	0.9999262119999999	0.5
METRR	0.999925094	0.516359032620163
NDPK3	0.9999249179999999	0.5
CYTBD2	0.999924712	0.7442069758598829
NADS1_1	0.99992415	0.9258413641730505
ADHEr	0.999921802	0.8114793042442099
MMS	0.9999215000000001	0.6666666666666667
CITMS	0.9999215000000001	0.6666666666666667
NADHXD	0.9999211820000001	0.5249982384328248
CYTK14	0.99992094	0.5
FACOAL60i	0.9999204800000001	0.7216878364870323
ACALD	0.999919562	0.731126155013931
ACONTa_1	0.9999188139999999	0.52249762055814
ACONTa	0.9999188139999999	0.52249762055814
GLUDxi	0.999918038	0.7142725894620887
GLYGLYCNc	0.999917856	0.6123724356957946
GDPDPKE	0.9999174120000001	0.8484872005505232
GTPDPK	0.9999174120000001	0.5999742748730665
DECACID	0.9999167440000001	0.8675008825366398
HEXDECACID	0.9999167440000001	0.8734853853405604
HEXEDECACID	0.9999167440000001	0.8734853853405604
OCTDECACID	0.9999167440000001	0.8738653626984447
OCTEDECACID	0.9999167440000001	0.8738653626984447
DODECACID	0.9999167440000001	0.8710269895525199
TETDECACID	0.9999167440000001	0.8726822327623941
METNA	0.9999163799999999	0.5999742748730637
HMR_7197	0.9999162659999999	0.5773812122059165
SERHL	0.9999162659999999	0.5773812122059185
CITt2r	0.999915992	0.8164965809277261
ALDD2y	0.99991568	0.8618539906757741
FACOAL180	0.9999153780000001	0.7216878364870323
NADHPO	0.999915226	0.8249726484335373
NDP3	0.9999132719999999	0.6761063212036441
LO	0.9999123080000001	0.5528392175575804
SUCptspp_1	0.99991226	0.8660718183088781
ACt2r	0.999911548	0.5547070563598475
ACt2r_1	0.999911548	0.5547070563598476
MCDC	0.9999113279999999	0.4714297856580316
PPIuabcpp	0.99991126	0.8451464899424609
PPIabc	0.99991126	0.8451464899424607
ALAALACNc	0.999911212	0.5773502691896257
PEPt6	0.999910682	0.5547070563598475
METt3pp	0.99991059	0.6737223050485674
ALR	0.9999104799999999	0.8618539906757776
HMR_0188	0.9999102319999998	0.7216878364870323
MMSAD3	0.9999084180000001	0.8333333333333335
FAS80COA_L	0.9999083260000001	0.9950074947323977
PYRDC	0.99990802	0.7559463083287356
PDH2	0.9999076819999999	0.6172275761153706
NADH7	0.999906552	0.7592533199509106
HMR_0156	0.999905948	0.6666666666666667
NH4t3pp	0.9999058999999999	0.7071067811865475
NH4tpp_1	0.9999058999999999	0.7071067811865475
CS	0.9999056879999999	0.6666666666666667
FAS80_L	0.999905568	0.9938093462752592
H2O2syn	0.9999051760000001	0.6928128971414145
OXACOAL	0.9999050520000001	0.6666666666666667
FDH6	0.9999045680000002	0.7276137563005567
AMETt2	0.999903772	0.5547070563598475
HMR_0180	0.9999035239999999	0.7216878364870323
NTRIRy_1	0.9999029180000001	0.7777870405105421
NTRIR2y	0.9999029180000001	0.952581312530782
KAS20SA	0.9999026100000001	0.9992955459620573
UMPK2	0.9999021819999999	0.5
GTPH1	0.99990199	0.8366484961767553
MALT	0.9999017560000001	0.8333333333333335
H2ASE_syn	0.99990126	0.7746049715900578
ACOATA	0.9999010219999999	0.6123724356957947
DCTPD2	0.999900852	0.7070840428062655
SULRR2	0.9999005220000001	0.888899474869191
SULR_1	0.9999005220000001	0.9940173552287592
RNTR1	0.9998997920000001	0.6761063212036132
CYTBD	0.999899306	0.7442069758598829
CYTBO3	0.999899306	0.7687424468549114
CYTK12	0.999899114	0.6123724356957947
BCOALIG	0.9998990280000001	0.8580817620083411
DPCOAK	0.999898344	0.8944559521039201
OAADC	0.99989829	0.6859943405700353
PUTA3	0.99989808	0.8571375447648866
G3PCT	0.9998979800000001	0.599974274873022
ADPT	0.99989779	0.5
PPC	0.999897242	0.6325165494349407
PANO	0.999897078	0.857137544764887
CBMD	0.99989673	0.8671093406930098
CYTB_B2	0.9998958819999999	0.909589258138891
CYTB_B3	0.9998958819999999	0.8875739665936382
ACGS	0.99989414	0.5999742748730766
PHNACH	0.9998940279999999	0.6030315028928807
HMR_0168	0.9998938900000001	0.7216878364870323
PALFATPtc	0.99989361	0.8333333333333335
SO3R	0.9998935299999999	0.9525813125307825
SULRR	0.9998935299999999	0.75819778610535
FACOAL180_1	0.9998934179999999	0.6666666666666667
FACOAL180_2	0.9998934179999999	0.6666666666666667
GLUDC	0.999893328	0.6859943405700353
METTRS_1	0.999893284	0.6761063212036449
G3PCT_2	0.99989326	0.5500919585669015
P5CD	0.999892208	0.7777698381506207
OLEICFATPtc	0.9998919799999999	0.8333333333333335
ACS2	0.999891438	0.6666666666666667
TREH	0.9998912360000001	0.8333333333333335
CYTDK2	0.999890482	0.8944559521039077
PGAM1_PhosHydro	0.9998904020000001	0.6708419640779123
SERt2r	0.999890164	0.5547070563598475
NADS2	0.999889624	0.769793483246452
GLYt2r	0.9998895999999998	0.5547070563598475
PHNO	0.999889424	0.8781366891248799
NAD_H2	0.99988884	0.7857374884894485
ALAD_L	0.999888722	0.7142725894620738
r1254	0.999888544	0.88193017054097
DOPDH	0.9998877440000001	0.8618539906757712
DUTPDP	0.9998877199999999	0.6507835774249477
FACOAL40t2pp	0.999887312	0.7499999999999999
TTDCAFATPc	0.999887076	0.8333333333333335
AACOAT	0.9998870500000001	0.6666666666666667
AP5AH	0.999886468	0.638946530902182
G3PD2	0.999885596	0.692812897141415
PYR5CD2	0.999885562	0.6860065951738585
FACOAL18111Z	0.999885548	0.8333333333333335
FACOAL181_2	0.999885548	0.8333333333333335
2AMACHYD	0.9998848859999999	0.6708419640779157
DAPAL	0.9998848859999999	0.6761063212036157
DAPAL_1	0.9998848859999999	0.6708419640779157
BIRA	0.999883426	0.8451464899424782
OCTNLL	0.99988328	0.7071446784870492
AKGt2r	0.9998828200000001	0.5547070563598475
AKGt2r_1	0.9998828200000001	0.5547070563598476
LAAL23	0.999882442	0.5962666851852929
FORt2	0.9998824299999999	0.7071067811865475
FORt3	0.9998824299999999	0.7071067811865475
SUCBZL_1	0.9998822520000001	0.6546336219016727
GLNt2r	0.999881974	0.5669597312465707
RNTR2	0.9998811380000001	0.676106321203618
GLU5K	0.9998801939999999	0.5669597312465753
FACOAL50It2pp	0.99987991	0.7499999999999999
RNTR3	0.9998797899999999	0.6761063212036142
AACT	0.9998790800000001	0.5961697221406876
HCITS	0.9998790800000001	0.6666666666666667
OCDCAFATPc	0.999878632	0.7216878364870323
FACOAL141	0.9998783680000001	0.7216878364870323
r1252	0.999876772	0.8333333333333335
NTP3e_1	0.999876094	0.9129002833541212
CBMKr	0.9998759100000001	0.7746022070776304
CBMKr2	0.9998759100000001	0.6556156157327453
ACITL	0.9998756	0.6172275761153782
CYSt2r	0.9998755379999998	0.5547070563598475
HAMR	0.999874732	0.9047588493045843
PACCOAL2	0.9998743639999998	0.6666666666666667
PSP_L_1	0.9998738639999999	0.8944559521038766
AASAD1	0.999873294	0.6124052557207637
PFOR	0.999873064	0.6172275761153707
ADNK3	0.9998724259999999	0.599974274873057
ACYP_2	0.999872332	0.6741880374036134
ACYP_3	0.999872332	0.7302497707067194
PHHL	0.999872332	0.7876827798166478
APDH	0.999871988	0.6741880374035704
GLUMETr	0.9998716419999999	0.5
NAt3_2	0.999871214	0.9486832980505138
NAt6	0.999871214	0.5547070563598475
NAt3_0_5	0.999871214	0.9486832980505138
NAt3_15	0.999871214	0.9805806756909202
CYSCYSr	0.999871204	0.6123724356957946
SADT	0.999870958	0.632475869205319
GLUSx	0.99987081	0.7777698381506226
ATPATF2	0.9998708040000001	0.4472279760519373
IVCS	0.99987032	0.6666666666666667
GLUDy_1	0.9998695400000001	0.8176367889473539
SERDA	0.999868784	0.5772883781813132
FAD_13	0.999867904	0.8622305715071568
AKGDH	0.999867786	0.6666666666666667
HKt	0.9998675879999999	0.8571362947310429
AASAD2	0.999867278	0.6324758692053245
unkFol	0.99986628	0.745345340296263
BCOALIG2	0.99986613	0.6666666666666667
MALS	0.9998656419999999	0.6666666666666667
P4AH	0.99986546	0.6741880374036024
DALADALAD	0.9998643319999999	0.8333333333333335
NADH6	0.9998643300000001	0.7345441189020344
NADH16	0.9998643300000001	0.7210661589674461
OXGDC	0.999863436	0.6859943405700353
NDPK1	0.999863298	0.5
ASPt2r	0.999863098	0.5547070563598475
ASPt2_3	0.999863098	0.7442176113716559
ASPt2_2	0.999863098	0.7016550929058032
GLXt2	0.9998626820000001	0.5669597312465664
NDP7	0.999862332	0.6741880374035818
SUCBZL	0.999862136	0.6666666666666667
IPDAB	0.999861682	0.7505015016940366
HMR_0305	0.999861682	0.7142725894620765
PCA2	0.999861682	0.750501501694042
CACOAL	0.999861682	0.7142725894620771
PALMCL	0.999861682	0.6546336219016878
FADD3	0.999861682	0.750501501694042
PCA1	0.999861682	0.750501501694042
GTPCII	0.999861578	0.9411753579602445
GTPCII_1	0.999861578	0.9074937953267717
ATPATF1	0.999861398	0.4302853556383519
P5CCD	0.9998613620000001	0.6666666666666667
FACOAL182t2pp	0.999860924	0.7499999999999999
FACOAL90t2pp	0.999860924	0.7499999999999999
FACOALP90t2pp	0.999860924	0.7499999999999999
FACOALP70t2pp	0.999860924	0.7499999999999999
FACOAL181d6t2pp	0.999860924	0.7499999999999999
FACOALP100t2pp	0.999860924	0.7499999999999999
FACOAL70t2pp	0.999860924	0.7499999999999999
FACOALP50t2pp	0.999860924	0.7499999999999999
FACOALP60t2pp	0.999860924	0.7499999999999999
FACOALT60t2pp	0.999860924	0.7499999999999999
FACOAL181d11tpp	0.999860924	0.7499999999999999
FACOALP80t2pp	0.999860924	0.7499999999999999
PYRt2rpp	0.99985964	0.6737223050485674
HDCAt2	0.999859056	0.5547070563598475
HMR_8582	0.9998589840000001	0.6123724356957946
SUCCt2r	0.999857834	0.7071067811865475
SUCCt3	0.999857834	0.7071067811865475
SUCCt2_3	0.999857834	0.7442176113716559
SUCCt2_2	0.999857834	0.7016550929058032
FACOAL50i	0.999857674	0.7216878364870323
PACCOAL	0.9998574400000001	0.9258413641730504
GDH1	0.999856466	0.813146262167338
HMR_0200	0.9998560160000001	0.6666666666666667
UTPH1	0.99985478	0.8366484961767077
GLUTRS_3	0.999854518	0.9258413641730522
GLUTRS_2	0.999854518	0.9258413641730533
HMR_1754	0.9998539019999999	0.6172275761153797
NADH8	0.99985345	0.7141808181431373
3SPYRSP	0.999851814	0.5773131369730103
GLYC3Pabc	0.999851574	0.8571362947310344
FCOAH	0.999850464	0.8719435064569807
FCOAH2	0.999850464	0.6507835774249481
RBFK	0.9998491140000001	0.8944559521038697
RNAS_LLA	0.9998486099999999	0.7307488019521707
CBIAT_DELETE	0.99984851	0.6666666666666667
PPS	0.9998484400000001	0.7070840428063141
GLYDHDA	0.999847946	0.7142725894620877
r2073_1	0.9998468859999999	0.8164965809277261
PSP_1	0.999846784	0.7302497707067143
SO4ti	0.999846424	0.7071067811865475
ALDD31	0.999846318	0.8571375447648832
LDH_L	0.999846134	0.7027459416043813
CYOO3	0.99984468	0.7442390995191744
ASNS1	0.99984462	0.7697934832464451
UMPt6	0.999844014	0.5547070563598475
FE2DMT1	0.999843716	0.5547070563598475
ACSPHAC140	0.999843466	0.6666666666666667
AAAN	0.9998433280000001	0.8571362947310925
NTPP9_1	0.999842108	0.8944559521039028
ASPSALy	0.999841666	0.8618539906757752
G6PP	0.99984132	0.6123724356957946
r1319	0.9998404080000001	0.799987137436591
STFRNS	0.99984021	0.7905948365066763
LDH_D	0.999839884	0.7027459416043813
GK_adp	0.999839824	0.5751869276824808
GLUVESSEC	0.9998375280000001	0.8451464899424639
GLUabc	0.9998375280000001	0.8571362947310369
ATPATF3	0.9998374219999999	0.5999742748730208
FACOAL1813	0.999837402	0.6666666666666667
RE2640C	0.9998366839999999	0.5
METTRS	0.99983657	0.5477401700124694
ORNt2r	0.9998354419999999	0.5547070563598475
FMNRy_1	0.9998344639999999	0.9486883837741688
NO3t2	0.999834162	0.6933838204498093
NO3t3	0.999834162	0.5
CYSO_I	0.9998336400000001	0.7303202266832926
RNA_1	0.999833542	0.5963625557030635
LVACLAChep	0.99983345	0.5999742748730585
2HATVLAChc	0.99983345	0.5999742748730807
SMVLAChep	0.99983345	0.5999742748730403
ATVLAChc	0.99983345	0.5999742748730855
4HATVLAChc	0.99983345	0.5999742748730816
GLUTRS2	0.9998330660000001	0.6761063212036547
NTPP11_1	0.999830714	0.894455952103858
GMPt6	0.999830712	0.566959731246566
POX2	0.9998303740000001	0.714273631145721
THIH	0.99983024	0.8164528138573457
PTRCt2	0.9998287619999999	0.5669597312465681
PTRCt3i	0.9998287619999999	0.5547070563598476
NADH17pp	0.9998276500000001	0.8757595224284845
FRD2	0.999826382	0.5
TTDCAt2	0.9998254000000001	0.5547070563598475
GLCGSD	0.999824724	0.7071446784870501
LAAL19	0.9998247000000001	0.7142725894621125
FTHFDH	0.99982451	0.720074336651991
r0082	0.999824194	0.6859943405700353
OSUCCL	0.999824194	0.6859943405700353
GLCt2_2	0.9998240279999999	0.9486832980505138
SQLS	0.999823908	0.4803844614152615
Nat_Kpp	0.99982331	0.5
NAKt2pp	0.99982331	0.5
THRt2r	0.999822	0.566959731246568
OXAt	0.999821882	0.7071067811865475
AMID_1	0.99982036	0.5999742748730529
ETOHMO	0.9998201440000001	0.8677218312746245
r0318	0.9998191179999999	0.6024327096018566
HCO3_h_ti	0.999817126	0.5547070563598475
ACKr	0.9998170460000001	0.5
CYTDt2	0.999816356	0.5547070563598475
GCPN	0.9998163099999999	0.6547739656945845
CITL	0.9998163019999999	0.3483877309261152
NDPK2	0.99981572	0.5
APPAT	0.999814304	0.9486883837741635
ACPAL	0.99981396	0.6666666666666667
ASP4DC	0.9998137199999999	0.6859943405700353
GLNTRS2	0.9998129779999999	0.7171228903035232
PItpp	0.999812486	0.7071067811865475
XAH	0.999812296	0.47579293901047537
LAAL21	0.999811998	0.6761063212036448
DOCO13EFATP	0.999811832	0.6666666666666667
FACOAL240i	0.999811832	0.6666666666666667
SEBACACT	0.999811832	0.6666666666666667
DOCOSACT	0.999811832	0.6666666666666667
FACOAL260	0.999811832	0.6666666666666667
FACOAL244_1	0.999811832	0.6666666666666667
FACOAL241	0.999811832	0.6666666666666667
RE3335C	0.999811832	0.6666666666666667
4CMCOAS	0.999811832	0.6666666666666667
FACOAL246_1	0.999811832	0.6666666666666667
FACOAL245_1	0.999811832	0.6666666666666667
HMR_0165	0.999811832	0.6666666666666667
FACOAL245_2	0.999811832	0.6666666666666667
FACOAL240_1	0.999811832	0.6666666666666667
FACOAL2252	0.999811832	0.6666666666666667
FACOAL240	0.999811832	0.6666666666666667
R_group_phosphotase_2	0.999811832	0.6666666666666667
FACOAL203	0.999811832	0.6666666666666667
FACOAL204	0.999811832	0.6666666666666667
RTOTAL2FATPc	0.999811832	0.6666666666666667
FACOAL2042	0.999811832	0.6666666666666667
RTOTAL3FATPc	0.999811832	0.6666666666666667
RTOTALFATPc	0.999811832	0.6666666666666667
R_group_phosphotase_1	0.999811832	0.6666666666666667
FACOAL205	0.999811832	0.6666666666666667
FACOAL206	0.999811832	0.6666666666666667
FACOAL224	0.999811832	0.6666666666666667
FACOAL226	0.999811832	0.6666666666666667
R_group_phosphotase_3	0.999811832	0.6666666666666667
FACOAL2251	0.999811832	0.6666666666666667
HMR_0204	0.999811832	0.6666666666666667
URSCHOLCOAc	0.999811832	0.6666666666666667
HMR_0192	0.999811832	0.6666666666666667
HMR_0184	0.999811832	0.6666666666666667
HMR_0177	0.999811832	0.6666666666666667
FACOAL191	0.999811832	0.6666666666666667
HMR_0171	0.999811832	0.6666666666666667
FACOAL2	0.999811832	0.6666666666666667
OCT11EFATP	0.999811832	0.6666666666666667
FACOAL184	0.999811832	0.6666666666666667
FACOAL_163_6Z9Z12Z_c	0.999811832	0.6666666666666667
FACOAL150_ISO	0.999811832	0.6666666666666667
FACOAL150_anteiso	0.999811832	0.6666666666666667
FACOAL160_ISO	0.999811832	0.6666666666666667
FACOAL161_ISO	0.999811832	0.6666666666666667
ARACHFATPc	0.999811832	0.6666666666666667
FACOAL170	0.999811832	0.6666666666666667
ARACHDFATPtc	0.999811832	0.6666666666666667
FACOAL170_ISO	0.999811832	0.6666666666666667
FVSCOAhc	0.999811832	0.6666666666666667
FACOAL_164_6Z9Z12Z15Z_c	0.999811832	0.6666666666666667
FACOAL170_anteiso	0.999811832	0.6666666666666667
FACOAL171_ISO	0.999811832	0.6666666666666667
FACOAL171_anteiso	0.999811832	0.6666666666666667
FACOAL_220_c	0.999811832	0.6666666666666667
FACOAL_70_c	0.999811832	0.6666666666666667
FACOAL182	0.999811832	0.6666666666666667
FACOAL1812	0.999811832	0.6666666666666667
FACOAL1812_1	0.999811832	0.6666666666666667
OCT11EFATP_1	0.999811832	0.6666666666666667
FACOAL150	0.999811832	0.6666666666666667
FACOAL_162_9Z12Z_c	0.999811832	0.6666666666666667
FACOAL1832	0.999811832	0.6666666666666667
FACOAL_161_2E_c	0.999811832	0.6666666666666667
SUBERICACT	0.999811832	0.6666666666666667
r0651	0.999811832	0.6666666666666667
4HPTNCOAL	0.999811832	0.6666666666666667
FACOAL181_1	0.999811832	0.6666666666666667
LINOFATPtc	0.999811832	0.6666666666666667
LGNCFATPtc	0.999811832	0.6666666666666667
LEVUACOAL	0.999811832	0.6666666666666667
FACOAL1831	0.999811832	0.6666666666666667
FACOAL90i	0.999811832	0.6666666666666667
FACOAL182_1	0.999811832	0.6666666666666667
IBUP_RASCL1hep	0.999811832	0.6666666666666667
FACOALPHDCA	0.999811832	0.6666666666666667
FACOAL1822	0.999811832	0.6666666666666667
FACOALPREPH	0.999811832	0.6666666666666667
RE3345C	0.999811832	0.6666666666666667
DCHOLESTANCOAc	0.999811832	0.6666666666666667
FACOAL1821	0.999811832	0.6666666666666667
FACOAL1	0.999811832	0.6666666666666667
FACOAL140_ISO	0.999811832	0.6666666666666667
HMR_0393	0.999811832	0.6666666666666667
FACOAL200	0.999811832	0.6666666666666667
ACSPHAC142	0.999811832	0.6666666666666667
HMR_0437	0.999811832	0.6666666666666667
ACSPHAC80	0.999811832	0.6666666666666667
HMR_0271	0.999811832	0.6666666666666667
HMR_0319	0.999811832	0.6666666666666667
ACSPHAC60	0.999811832	0.6666666666666667
HMR_0267	0.999811832	0.6666666666666667
ACSPHAC121	0.999811832	0.6666666666666667
HMR_0241	0.999811832	0.6666666666666667
RE3446C	0.999811832	0.6666666666666667
RETNCOA	0.999811832	0.6666666666666667
PACCOAL3	0.999811832	0.6666666666666667
RE3079C	0.999811832	0.6666666666666667
ACSPHAC121d6	0.999811832	0.6666666666666667
HMR_0389	0.999811832	0.6666666666666667
HMR_0255	0.999811832	0.6666666666666667
HMR_0327	0.999811832	0.6666666666666667
HMR_0381	0.999811832	0.6666666666666667
HMR_0309	0.999811832	0.6666666666666667
ACSPHAC50	0.999811832	0.6666666666666667
ACSPHACT60	0.999811832	0.6666666666666667
ACSPHAC40	0.999811832	0.6666666666666667
ACSPHAC141	0.999811832	0.6666666666666667
ACSPHAC160	0.999811832	0.6666666666666667
PACOAL	0.999811832	0.6666666666666667
HMR_0429	0.999811832	0.6666666666666667
ADPACDAc	0.999811832	0.6666666666666667
3HPVSCOAhc	0.999811832	0.6666666666666667
RE3075C	0.999811832	0.6666666666666667
HMR_0245	0.999811832	0.6666666666666667
RE3562C	0.999811832	0.6666666666666667
HMR_0323	0.999811832	0.6666666666666667
ACSPHAC90	0.999811832	0.6666666666666667
ACSPHAC70	0.999811832	0.6666666666666667
ACSPHACP100	0.999811832	0.6666666666666667
ACSPHACP70	0.999811832	0.6666666666666667
ACSPHACT40	0.999811832	0.6666666666666667
HMR_0297	0.999811832	0.6666666666666667
HMR_0293	0.999811832	0.6666666666666667
HMR_0289	0.999811832	0.6666666666666667
HMR_0433	0.999811832	0.6666666666666667
ACSPHACP90	0.999811832	0.6666666666666667
ACSPHAC100	0.999811832	0.6666666666666667
HMR_0279	0.999811832	0.6666666666666667
HMR_0209	0.999811832	0.6666666666666667
RE2635C	0.999811832	0.6666666666666667
ACSPHACP80	0.999811832	0.6666666666666667
HMR_1627	0.999811832	0.6666666666666667
C12DCACT	0.999811832	0.6666666666666667
HMR_0345	0.999811832	0.6666666666666667
HMR_0301	0.999811832	0.6666666666666667
ACSPHAC141d5	0.999811832	0.6666666666666667
ACSPHACP60	0.999811832	0.6666666666666667
FERULCOAS	0.999811832	0.6666666666666667
HMR_0385	0.999811832	0.6666666666666667
ACSPHAC120	0.999811832	0.6666666666666667
ACSPHACP40	0.999811832	0.6666666666666667
HMR_0233	0.999811832	0.6666666666666667
ACSPHAC101	0.999811832	0.6666666666666667
ACSPHACP50	0.999811832	0.6666666666666667
CAFFCOA	0.999811832	0.6666666666666667
TMDPK	0.999810694	0.5999742748730386
BACCL	0.9998104659999999	0.6024327096018612
FEROc	0.9998104619999999	0.8810614177172158
NTPP1_1	0.999810018	0.8944559521039073
CYTK13	0.9998094779999999	0.5
OCDCAt2	0.99980934	0.5547070563598475
HMR_6785	0.999809176	0.753778361444409
MLTG6	0.9998083259999999	0.8165111668237286
13BGH	0.9998083259999999	0.7071446784870555
MLTG7	0.9998083259999999	0.8333333333333335
LMN2	0.9998083259999999	0.8333333333333335
GLS2	0.9998083259999999	0.8814089405208615
GLS	0.9998083259999999	0.8807048459279794
TYRt2r	0.9998081759999999	0.5547070563598475
G1PP	0.9998076539999999	0.6123724356957946
PFK_ppi	0.9998074860000001	0.5962666851852663
RNA	0.999806536	0.6688516100151957
G3PCT_1	0.9998065260000001	0.5
NTRLASE3	0.99980606	0.7559463083287611
NITR	0.999805494	0.7303202266832816
NTP4	0.999805326	0.6741880374036164
GLYFEM	0.99980455	0.6124380810232561
ALKP	0.99980364	0.6030315028928807
CYTBDpp	0.9998025159999999	0.9666631098245972
FAH3	0.9998019079999999	0.777862333932499
SPMDt2	0.999801888	0.566959731246568
NDH_1	0.9998006140000001	0.6930968638863523
SELMETAT	0.9998001320000001	0.6666666666666667
COB1NDAAT2	0.9998001320000001	0.6666666666666667
CBLAT_DELETE	0.9998001320000001	0.6666666666666667
FMETDF_1	0.999800108	0.5
FMETDF	0.999800108	0.5
LAAL20	0.9997998640000001	0.714272589462102
ARHGDx	0.9997997680000001	0.7027459416043691
AHGDx	0.9997997680000001	0.702745941604374
SUCCabc	0.999799508	0.8451464899424609
AMPEP9	0.99979823	0.5
AMPTASEGM	0.99979823	0.5
SO4t_e	0.99979823	0.9486832980505138
ACt2rpp	0.999798122	0.6737223050485674
ACt5pp	0.999798122	0.8521987977648924
ACt2ipp	0.999798122	0.6737223050485673
FRDx	0.999797794	0.7027459416043639
SS	0.9997976120000001	0.6324623108729006
HMR_1467	0.9997976120000001	0.6324623108729006
AKGt2rpp	0.9997974339999999	0.6737223050485674
PYROX_1	0.999796724	0.5714088841931584
FUMt2r	0.999796682	0.5547070563598475
FUMt2_2	0.999796682	0.7016550929058032
FUMt2_3	0.999796682	0.7442176113716559
FUMt3	0.999796682	0.5547070563598475
FRUt2	0.9997963139999999	0.5547070563598475
NO2t3	0.99979598	0.6933838204498097
NO2t2r	0.99979598	0.5
APH160	0.9997956160000001	0.7302497707067143
FDH3	0.999795512	0.672709104696318
LDPCDES	0.9997946520000001	0.7905948365066764
GPDDA3	0.9997945359999999	0.5999742748730603
SERabc	0.9997940959999999	0.8451464899424609
PROt3	0.9997940319999999	0.5547070563598475
ASPA1	0.9997936540000001	0.5000089320006735
METSR_S2	0.9997923219999999	0.75
RE1933C	0.9997921599999999	0.606344796917131
OCDOR	0.999791696	0.7922940533555304
CDAPPA181	0.99979111	0.6389465309021807
GLYabcpp	0.999791104	0.8451464899424628
SERabcpp	0.99979105	0.8451464899424607
GLGC	0.999790754	0.6024327096018579
ILEt2r	0.999790158	0.566959731246568
METSR_R2	0.9997900639999999	0.75
GLYBt2r	0.99978756	0.5669597312465694
LAAL8	0.99978736	0.5962666851853013
PALDP	0.999787338	0.6030315028928807
PALDH	0.999787338	0.6030315028928807
ALAD_L2	0.9997868320000001	0.8131462621673331
CYSabcpp	0.9997841900000001	0.8451464899424743
CYSabc2pp	0.9997841900000001	0.8451464899424743
ME2	0.9997840499999999	0.5999742748730225
AMPEP14	0.999783854	0.516359032620166
AKGCAL	0.999783778	0.5999742748730732
GLYVESSEC	0.9997828340000001	0.5516684698534825
GLYVESSEC_1	0.9997828340000001	0.8451464899424629
GLYabc	0.9997828340000001	0.8451464899424629
LYSMO	0.9997819920000002	0.5476814594522412
HEPDECACID	0.99978196	0.871088743645074
PENDECACID	0.99978196	0.8696916904073744
HEPEDECACID	0.99978196	0.871088743645074
NTD9	0.99978185	0.6030315028928807
SULO	0.999781592	0.6804259723531048
CAATPS	0.999780904	0.5661455186678661
CAATPS_1	0.999780904	0.6761063212036671
CYSabc	0.9997808340000001	0.8451464899424743
ALDD16	0.99978043	0.857137544764887
THRS	0.9997804159999999	0.894455952103881
DES2_C16	0.999779452	0.8677218312746245
DESAT16a	0.999779452	0.8677218312746245
CDAPPA160	0.99977883	0.6389465309021807
SERDC	0.999778132	0.6859943405700353
MNt2	0.999777776	0.8164965809277261
Mn2t	0.999777776	0.7016550929058033
CITabc	0.9997771780000001	0.845146489942477
LEUt2r	0.999777008	0.566959731246568
CITt_kt	0.9997767379999999	0.6737223050485674
CITt3pp	0.9997767379999999	0.6737223050485674
FISC	0.999775996	0.7150380630523305
LAAL1	0.9997759479999999	0.7559193002387647
APSR	0.999774832	0.7777063007040472
PHEPS	0.9997738999999999	0.7070840428063141
SELNPS_cho	0.9997738999999999	0.7070840428063141
FAH2	0.999773064	0.777862333932499
SUCCt2_3pp	0.999771934	0.9899494936611664
SUCCt3pp	0.999771934	0.6737223050485674
SUCCtpp	0.999771934	0.9486832980505138
RNF	0.999771906	0.6727091046963184
NADHDH	0.999771906	0.727601819560919
SR6	0.9997710679999999	0.6666785760008892
LYSt2r	0.999770188	0.5547070563598475
MALTt2	0.999769848	0.5547070563598475
R5PP	0.9997693919999999	0.6030315028928807
NDP4	0.9997692060000001	0.6741880374036164
CRNtHa	0.99976898	0.5547070563598475
PPPM	0.9997687980000001	0.8089901586724445
HISt2r1	0.999768356	0.5547070563598475
TREt2	0.999768158	0.5547070563598475
NDP6	0.999768076	0.6741880374036162
ABUTt2r	0.999767774	0.5547070563598475
PRPPP	0.999767112	0.6741880374035938
TSULP	0.9997668560000001	0.5669597312465681
SUCOAS	0.999766446	0.6666666666666667
FAS181	0.9997654079999998	0.9302123924998127
PYK3	0.9997651160000001	0.5999742748730386
CYTK3	0.999764778	0.4472279760519553
GTHRDabc2pp	0.99976477	0.8451464899424611
GLYCLTt2r	0.9997636599999999	0.5547070563598475
ASPabc	0.9997635780000002	0.8571362947310704
MPTSS	0.999763424	0.6024327096018661
LIPATPT_1	0.999763424	0.6024327096018661
GMHEPAT	0.999763424	0.6024327096018579
Spt3AdT	0.999763424	0.6024327096018568
S3AdT	0.999763424	0.6024327096018568
RE1944C	0.999763424	0.6024327096018564
SELADT	0.999763424	0.6024327096018578
THISAT	0.999763424	0.6024327096018589
LIPATPT_2	0.999763424	0.6024327096018661
MPTAT	0.999763424	0.6024327096018661
OROATP	0.99976243	0.5547070563598475
DGTP8DETOX	0.99976033	0.6507835774249422
TAPTPP	0.99976033	0.6507835774249281
RPNTPH	0.99976033	0.6507835774249233
NTPP10	0.99976033	0.6507835774249474
NTP8	0.999759954	0.6741880374036168
GCALDDy	0.9997596580000001	0.8618539906757774
DESAT16_2	0.9997593840000001	0.7999999999999998
ALAALAPEPT1tc	0.9997593600000002	0.5547070563598475
THPPP	0.99975843	0.6708419640779016
VALt2r	0.9997582900000002	0.5669597312465681
ALKP_1	0.999757894	0.6741880374036164
CPPPGO	0.9997574480000001	0.7746049715900534
HMR_2287	0.9997572479999999	0.8999999999999998
GMP5N	0.9997562720000002	0.6741880374036185
L24DC	0.99975603	0.516359032620155
HCYStabcpp	0.9997551640000001	0.8451464899424607
CGLYt3_2	0.9997549219999999	0.7016550929058032
CYSGLYt2ir	0.9997549219999999	0.5669597312465793
r1530	0.9997544920000001	0.8451464899424611
GTHRDt2_1	0.9997544920000001	0.8571362947310315
NDP8	0.999754272	0.6741880374036168
DESAT14	0.9997540199999999	0.8677218312746245
TAUPAT1c	0.999752988	0.5669597312465681
CYTK11	0.99975281	0.5
NTP6	0.9997525700000001	0.6741880374036162
RIBt2	0.999751632	0.5669597312465681
NAt3_1p5pp	0.99975115	0.9805806756909202
NAt3_2pp	0.99975115	0.9486832980505138
FE2abcpp	0.9997498799999999	0.8451464899424681
GLNabcpp	0.9997495059999999	0.8571362947310385
DUTPDP_1	0.999749162	0.5
DALAabcpp	0.9997488779999999	0.845146489942479
DESAT18_3	0.999748394	0.7999999999999998
OAAt_1	0.9997483519999999	0.5547070563598476
FE2abc	0.99974823	0.8451464899424682
AIRC1	0.9997481699999999	0.8090343166707386
PSER_Lt6	0.9997478240000002	0.5547070563598475
LAAL22	0.9997472820000001	0.6761063212036448
NOS1	0.999747034	0.7778623339325005
ZN2abcpp	0.999746882	0.8451464899424609
FAS160	0.999746442	0.9599487321992277
CAt4	0.9997456220000001	0.5547070563598475
LAAL32	0.9997452579999999	0.6761063212036448
NMNTP	0.9997436399999999	0.5547070563598475
TYRTYRr	0.99974322	0.40824829046386313
AKO	0.9997425320000002	0.5000000000000001
HMR_2359	0.9997422539999998	0.8677218312746245
DESAT18_2	0.9997422539999998	0.8677218312746245
ALDD14	0.9997421579999999	0.8571375447649165
ALOX	0.9997411460000001	0.6546586826601044
FCSTOLS_c	0.99974104	0.924997284009519
MCAO_c	0.99974104	0.924997284009519
6HNACMO	0.999741008	0.7753075626128616
SALCOD	0.999741008	0.7753075626128749
CDAPPA180	0.9997395599999999	0.6389465309021807
DESATPE160	0.9997385940000001	0.9411764705882353
CMPA_1	0.99973815	0.866025404337194
BARB	0.999737798	0.7581977861053502
LAAL5	0.99973732	0.7559193002387429
FAS180	0.9997365819999999	0.9596332750517039
BUTt2r	0.99973598	0.5547070563598475
PHEPC	0.99973596	0.6154664503796816
GLYALDDy	0.99973578	0.8618539906757776
r1515	0.9997356639999999	0.8451464899424607
CYOO2pp	0.9997344439999999	0.9630628183587988
HMR_2282	0.999734248	0.8677218312746245
HMR_2281	0.999734248	0.8677218312746245
HMR_2284	0.999734248	0.8677218312746245
3NUCLE3	0.9997340299999999	0.6030315028928807
CHLt2	0.9997339679999999	0.5669597312465792
AIRCra	0.9997329259999999	0.8090343166707386
CDAPPA140	0.999732878	0.6389465309021807
NADK1	0.99973267	0.5999742748730491
CDAPPA141	0.9997318	0.6389465309021807
HMR_2292	0.9997315999999999	0.8999999999999998
HMR_2293	0.9997315999999999	0.8999999999999998
HMR_2295	0.9997315999999999	0.8999999999999998
HMR_2296	0.9997315999999999	0.8999999999999998
CDAPPA120	0.9997312180000002	0.6389465309021807
PDE4	0.99973116	0.7559463083287546
NAabc	0.999731096	0.8451464899424609
RE2649C	0.9997309059999999	0.7303202266832732
GLYCt2	0.9997306699999999	0.5547070563598475
MLTHFte	0.9997298520000001	0.5547070563598475
UAMRH	0.99972952	0.777862333932499
FHL	0.9997292200000001	0.6859943405700353
CDAPPA161	0.9997289800000001	0.6389465309021807
DESAT18_5	0.9997286519999999	0.73787796859017
GALt2	0.9997285440000001	0.5669597312465716
GALt2_2	0.9997285440000001	0.7016550929058032
GTPCI_2	0.999728024	0.9486883837741859
OIVD2E	0.99972785	0.8103969239008906
NTD10	0.999727566	0.6030315028928807
ME1	0.9997269300000001	0.7999871374365548
ORNabc	0.999726888	0.8571362947310308
DNADDP	0.9997267559999999	0.7499598006110555
APH181	0.9997262500000001	0.7302497707067143
NTRIRy	0.999725866	0.9172502420842361
NADH16pp	0.99972539	0.8276064708556032
DESAT18_6	0.9997248559999999	0.73787796859017
FAH1	0.9997246499999999	0.7778623339324999
ALAt4pp	0.9997241200000001	0.5
FORA	0.9997239039999999	0.8944559521039086
8AONNt2	0.999723372	0.5547070563598475
DGUPP	0.999723096	0.5
ACPS	0.9997229859999999	0.6389465309021758
MAN1Pt6	0.9997228660000002	0.5547070563598475
DANNt2	0.999722612	0.5547070563598475
UREA2t2	0.9997225740000001	0.7016550929058032
UREAt_2	0.9997225740000001	0.5547070563598475
NO3abc	0.99972142	0.8451464899424609
ACTNt2r	0.999721224	0.5669597312465802
APH140	0.9997208740000001	0.7302497707067143
CAPROICc	0.999720658	0.7999871374365747
GD3P2	0.9997205600000001	0.861853990675779
NO3abcpp	0.999720288	0.8451464899424607
PHPYRte	0.999720134	0.5547070563598475
FAS161	0.9997198059999999	0.9290872740232755
ALDD18	0.9997192939999999	0.857137544764889
URIK1	0.9997183460000001	0.5999742748730502
GLCabc	0.9997179340000001	0.8571362947310396
ORNDC	0.9997178800000001	0.6859943405700353
ADEt2	0.999717656	0.5547070563598475
URIt2	0.9997171460000001	0.5547070563598475
GUAt2r	0.99971608	0.5547070563598475
DESAT14_9	0.99971531	0.73787796859017
NI2abcpp	0.9997149479999999	0.8451464899424609
NTRIRx	0.9997148499999999	0.9629064797621933
METOX	0.9997122920000001	0.6804259723531048
ASP1DC	0.9997122700000001	0.6859943405700353
BCT1_syn	0.9997113639999998	0.8451464899424609
HCO3abc	0.9997113639999998	0.8451464899424607
MSULR	0.9997113500000001	0.9534446857959771
DESAT18_4	0.999711066	0.73787796859017
DESAT18_11	0.999711066	0.73787796859017
F6PP	0.9997107499999999	0.75
LAAL42	0.999709986	0.6761063212036514
DMPSS_c	0.99970973	0.8571337164719588
ADPMAN	0.999709542	0.7499598006110646
THMt3	0.9997091360000001	0.7071067811865475
THMt2	0.9997091360000001	0.7071067811865475
HMR_6729	0.999708938	0.6389465309021714
FORt2pp	0.9997087819999999	0.6737223050485674
MG2abc	0.999708766	0.8571362947310308
ASPMETASPr	0.999708554	0.5212609223790432
PPAt6	0.999708212	0.5547070563598475
r1529	0.9997060899999999	0.8451464899424607
4HBHYOX	0.9997056219999999	0.7778623339325034
APH180	0.9997043880000002	0.7302497707067143
PHEt2r	0.999704128	0.5547070563598475
CHORt2	0.9997040939999999	0.5547070563598475
ASPO2y	0.99970407	0.7698095291349731
FRUabc	0.999703564	0.8451464899424667
SERTRS_1	0.99970292	0.6761063212036325
HDH	0.9997018599999998	0.9897642560197674
GTPCI_1	0.999701544	0.8944559521039106
IDPA	0.9997010199999998	0.6741880374036135
NTP2	0.9997005099999999	0.6741880374036161
MMETt2	0.9997004440000001	0.5547070563598475
4HPAOX	0.999700286	0.8571362947310619
FLAVO2	0.999700286	0.6761218608381535
r1516	0.9996997860000001	0.8451464899424607
HPPK	0.9996991279999999	0.5999742748730806
PNTOt2	0.999697808	0.7071067811865475
ACTLMO	0.9996977140000001	0.8677218312746245
SKMt2	0.9996973599999999	0.5547070563598475
AMID4	0.99969734	0.5
Cobalt2abcppI	0.999695262	0.857136294731062
COBALT2abcpp	0.999695262	0.8451464899424761
FAS140	0.999694774	0.9602594205123638
CYTCBB3pp	0.999694182	0.46666285575460376
CYTCAA3pp	0.999694182	0.6995430920536989
PACt2r	0.9996941680000001	0.5547070563598475
ASPt2_3pp	0.9996939779999998	0.9899494936611664
DTPH	0.9996939499999999	0.6741880374036167
NADH18pp	0.9996938099999999	0.8757595224284823
BALAt2r	0.9996934679999999	0.5547070563598475
ARNO	0.999693272	0.6415082140456079
MALt2_2	0.999693124	0.7016550929058032
MALt2r	0.999693124	0.5547070563598475
MALt3r	0.999693124	0.5547070563598476
MALt2_3	0.999693124	0.7442176113716559
NTD11	0.999692866	0.6030315028928807
4ABUTabcpp	0.9996926940000002	0.845146489942476
L_LACt3	0.999692674	0.5547070563598475
L_LACt2r	0.999692674	0.5547070563598475
5AOPt2	0.999692364	0.5547070563598475
5AOPt	0.999692364	0.7016550929058033
FAS160ACP	0.9996919460000001	0.9538522733230734
TYRabc	0.9996907	0.8451464899424609
r1162	0.99969044	0.8451464899424607
HXANt2r	0.99969042	0.5547070563598475
IPDPS_syn	0.999690034	0.7777870405105421
AACPS6	0.999689646	0.6666666666666667
GAPP	0.99968964	0.6030315028928807
NO2tabcpp	0.999689186	0.8451464899424609
ALDD10	0.9996890919999999	0.8571375447648852
TRPt2r	0.999688498	0.5547070563598475
LAAL28	0.9996881500000001	0.6761063212036448
ALACt2r	0.9996880499999999	0.5547070563598475
3H3MGLTc	0.9996878060000001	0.6324250250500305
PYK4	0.999687752	0.5999742748730417
ETOHt3	0.999687478	0.5547070563598475
ETOHt2r	0.999687478	0.5547070563598475
FF_11	0.999687336	0.5669597312465775
DHAK	0.9996872119999999	0.7453559986673066
LPLIPAL2A160	0.99968708	0.6389465309021718
TRPAS1	0.9996866059999998	0.9128807173631387
PIuabcpp	0.9996863680000001	0.8944239954073031
MI1PP_1	0.999686166	0.8944559521038943
DRIBt2	0.999685296	0.5669597312465746
2OBUTt	0.9996849319999999	0.5547070563598475
ICDHyr	0.9996848279999998	0.5999742748730398
BTNt4i	0.99968434	0.7071067811865475
BTNt2i	0.99968434	0.7071067811865475
HCINNMt2r	0.9996837599999999	0.5547070563598475
CELBt2	0.999683692	0.5669597312465795
HMR_0253	0.9996836	0.8451464899424607
RBK	0.9996833260000001	0.6761063212036257
IPDPS	0.9996829	0.8333333333333335
BTCOARx	0.999681854	0.6804259723531183
PFK_adp	0.9996816000000001	0.5751869276824838
MNabc_rev	0.99968034	0.8451464899424609
AGMabcpp	0.9996799	0.8451464899424789
GDR	0.999679452	0.7499999999999999
INDOLEt2r	0.9996793800000001	0.5547070563598475
PROGLYPEPT1tc	0.9996789359999999	0.5547070563598475
6PGCt6	0.9996785460000002	0.5547070563598475
CITRt2r	0.999678068	0.5547070563598475
ACTNMO	0.9996778099999999	0.7778623339325061
UDPACGA6D	0.9996765379999999	0.9263665331313731
DCYTt2	0.9996761	0.5547070563598475
DPCOAPP	0.999676092	0.7499598006110553
MELIBt2	0.999676008	0.5547070563598475
ARGARGr	0.9996753119999999	0.4714297856580294
HISTDb_1	0.999675038	0.8216102550186918
LHIST	0.999675038	0.8944239954073022
HISTDb	0.999675038	0.8944239954073022
D_LACt2	0.99967488	0.5547070563598475
GABAVESSEC_1	0.999674226	0.845146489942476
GABAVESSEC	0.999674226	0.4662406709085931
LYSabc	0.999674102	0.8571362947310308
DURIt2	0.999673518	0.5547070563598475
GLYTRS_1	0.999673452	0.6761063212036534
RE2638C	0.999673452	0.6761063212036662
O2XOADOX	0.999672798	0.8433398365028422
RIBFLVt3o	0.999671566	0.8451464899424607
RIBFLVt3	0.999671566	0.8451464899424607
ALDD12	0.99967153	0.8571375447648852
FAS141	0.9996713380000001	0.9267851072825867
4HOXPACDOX_NADP	0.999670772	0.8618539906757721
FAS180COA	0.99967044	0.9538522733230734
METte	0.999670214	0.5547070563598476
GTPCIII	0.9996702000000001	0.8575010352745667
OPHHXy	0.999669996	0.7778623339325033
34DHPLACOX_NADP	0.99966992	0.8618539906757716
MALTabc	0.999669134	0.8571362947310308
GSNK	0.99966903	0.5999742748730846
r0085	0.999668868	0.5
HYNE	0.999668868	0.5
DSERt2	0.9996685620000001	0.5547070563598475
7OHOCTAc	0.9996682	0.7778623339324928
CD2abc2	0.999668168	0.8451464899424781
CD2abc1	0.999668168	0.8451464899424781
ALDD3y	0.9996679800000001	0.8618539906757898
4HALDD	0.9996677400000001	0.8571375447648812
CITt4_3	0.9996674860000001	0.670820393249937
CITt4_4	0.9996674860000001	0.6859943405700353
CITt4_1	0.9996674860000001	0.5
CITt4_2	0.9996674860000001	0.632455532033676
FPGS_1	0.9996672419999999	0.6425736304041942
FE2t2pp	0.9996668020000001	0.7071067811865475
BNOCA	0.9996666	0.7378726960183841
XMO	0.9996664980000001	0.7142725894620757
PACCOAE	0.99966647	0.777862333932499
CITACt	0.9996664379999999	0.5
UDUPP	0.999666278	0.5
CYNTt2	0.9996662260000001	0.5547070563598475
OPHHX3	0.9996658720000001	0.9203556655197823
ASNt2r	0.9996654340000001	0.5547070563598475
CD2abcpp	0.999665104	0.8451464899424781
CBMK4	0.9996648879999999	0.632516549434939
34DHALDD	0.999664742	0.8571375447648808
BTDt6_RR	0.999664392	0.7071067811865475
ILEDHr_1	0.9996642459999998	0.8571362947310566
FAS160COA	0.9996637820000001	0.9538522733230734
RMNt	0.999663672	0.7071067811865475
ASPO2	0.9996634600000001	0.8081134183874741
LCADi_D	0.9996634280000001	0.857137544764887
CA2abcpp	0.999662482	0.8451464899424788
CA2abc1pp	0.999662482	0.8451464899424788
ALDD19x_P	0.999661948	0.8618539906757836
r0381	0.9996610799999999	0.7581977861053502
HPACOAT	0.9996609080000001	0.6324250250500265
r0027	0.9996607339999999	0.5477284281521427
GTHOXti2	0.999659734	0.8451464899424612
GLUK	0.999659154	0.799987137436604
PROPROPROr	0.9996584399999999	0.6681531047810609
HISabc	0.999658258	0.8571362947310308
ICL	0.99965753	0.4363990239690274
ARGSS_1	0.9996574300000001	0.7746464873377394
ARGSS	0.9996574300000001	0.9258413641730715
KAS15	0.9996567759999999	0.560112033611204
kaasIII	0.9996567759999999	0.560112033611204
FDH6r	0.99965665	0.670841964077911
Ht	0.9996566120000001	0.7844742422481534
r1528	0.999656428	0.8451464899424724
CLt_e	0.9996560939999999	0.7071067811865475
CLt3r_2	0.9996560939999999	0.8944271909999159
GLYBabcpp	0.999655866	0.8571362947310347
CRO4t3	0.999655826	0.5547070563598475
DMPPS_syn	0.999655822	0.7777870405105421
TREabc	0.99965548	0.8451464899424607
r1527	0.9996553499999999	0.845146489942473
ACOAD1fr	0.999654584	1.0
CA2abc1	0.9996539099999999	0.8451464899424788
CA2abc	0.9996539099999999	0.8451464899424788
FAS180ACP	0.9996536839999999	0.9538522733230734
RBPC	0.999653514	0.6205142972549238
ARBt2r	0.999652666	0.7071067811865475
METSOX1abcpp	0.999652334	0.8451464899424607
METSOX1abc	0.999652334	0.8451464899424609
NFORGLUAH	0.9996523319999999	0.7499530992464457
SUCRt2	0.9996517739999999	0.5547070563598475
CYO1b2pp_syn_1	0.9996499059999999	0.7863735558449938
CYO1bpp_syn_1	0.9996499059999999	0.7863735558449957
OCTD	0.999649902	0.7200743366520106
PDE3	0.9996482500000001	0.6708419640779271
GLUCYS	0.9996479199999999	0.7142725894621141
NACHORCTL3le	0.9996473120000001	0.7071067811865475
FDH	0.999647122	0.6708419640779223
FE3abcpp	0.9996471079999999	0.8571362947310455
GLYC2Pte	0.9996470000000001	0.7016550929058033
DESAT18_8	0.9996467719999999	0.73787796859017
MI3PP_1	0.9996465640000001	0.676106321203635
MI3PP_2	0.9996465640000001	0.7302497707067143
MI4PP_1	0.9996465640000001	0.676106321203635
MI4PP_2	0.9996465640000001	0.7302497707067143
GLCURDH	0.999646248	0.8571375447648863
GCALDtabcpp	0.9996461139999999	0.8451464899424653
FDH2	0.9996459919999999	0.672709104696318
LTHRK	0.9996459679999999	0.5999742748730561
FE2Gabcpp	0.9996459679999999	0.8451464899424582
METSOX2abcpp	0.9996449180000001	0.8451464899424609
METSOX2abc	0.9996449180000001	0.8451464899424607
CHLabc_rev	0.99964408	0.8451464899424772
GLXCBL	0.9996435379999999	0.857136294731019
TREY	0.999641566	0.5774121601979061
6TXAN5MPAML	0.9996414379999999	0.8333154678958077
HMEDR	0.9996407919999999	0.857137544764887
HPPK2	0.9996399519999999	0.5999742748730821
HMR_6786	0.9996398339999999	0.6324250250500272
CTPS1_2	0.99963979	0.8366561837349509
NHFRBO	0.9996397480000001	0.6190310220663238
FAS140COA	0.9996396280000001	0.9538522733230734
MLTHFte1	0.9996378119999999	0.8451464899424609
THMTP	0.9996374399999999	0.5999742748730342
TARTD	0.9996368999999999	0.47579293901046915
UACGAMDH2	0.9996359079999999	0.4757929390104756
UDPACGLUDH	0.9996359079999999	0.4757929390104756
DHPTt	0.9996358940000001	0.5547070563598475
BPNT2	0.99963509	0.6030315028928807
POR	0.999633338	0.6172275761153735
POR2	0.999633338	0.45291641493429613
POR5	0.999633338	0.4529164149342966
POR_syn	0.999633338	0.45291641493429613
MALTTTRabc	0.999633054	0.8571362947310308
PACOAT	0.9996329239999999	0.6324250250500169
THMPP	0.9996329220000002	0.5
4ABZt2r	0.9996316459999999	0.5547070563598475
NTP9	0.99963163	0.6741880374036168
HMR_4079	0.99963148	0.8618539906757754
HMR_6874	0.999631068	0.6181394137342544
CU2abcpp	0.9996303440000001	0.8571362947310591
SELNPS	0.9996295759999999	0.6123724356957946
OMPHHX3	0.99962885	0.9203556655197823
OMMBLHX3	0.99962885	0.9203556655197823
LYSLYSLYSr	0.9996282439999999	0.5050878729576406
ICHDx	0.999628126	0.7999871374365543
LCTSt	0.999628096	0.5547070563598475
GDPMANNDH	0.9996278399999999	0.9263665331313735
PHEabc	0.9996277880000001	0.8451464899424607
APH120	0.9996277279999999	0.7302497707067167
HEMEti	0.9996276119999999	0.8571362947310308
PHEMEABCte	0.9996276119999999	0.8571362947310308
CYTD	0.9996273	0.6741880374035575
LAAL10	0.9996269720000001	0.5962666851853029
FAS120COA	0.999626672	0.9538522733230774
MHGS	0.9996265579999999	0.9129002833541091
TTRCYCtm	0.999625906	0.5547070563598475
GUAD_1	0.999625376	0.9486883837741275
PGLYCP_1	0.99962532	0.6741880374036097
SUCRabcpp_syn	0.999624734	0.8451464899424607
MI1Pt	0.999624678	0.5547070563598475
MAL_Dt2	0.99962438	0.5547070563598475
CHLabcpp	0.9996240500000001	0.8571362947310642
3PGt6	0.9996238820000001	0.5547070563598475
DDGLCNt2r	0.9996234660000001	0.5547070563598475
UREAabcpp	0.9996228199999999	0.8451464899424607
P4503A4	0.999622748	0.777862333932499
OMMBLHXy	0.999622748	0.7778623339325033
HMR_1494	0.999622748	0.7778623339325041
MPOMMM	0.999622748	0.8677218312746245
HMR_1548	0.999622748	0.7778623339325056
HMR_1502	0.999622748	0.7778623339325056
HMR_1503	0.999622748	0.8677218312746245
P4502E1	0.999622748	0.7778623339325028
HMR_1549	0.999622748	0.8677218312746245
HMR_1504	0.999622748	0.7778623339325056
HMR_1545	0.999622748	0.7778623339325056
HMR_1543	0.999622748	0.7778623339325057
HMR_1516	0.999622748	0.8677218312746245
HMR_1550	0.999622748	0.7778623339325056
HMR_1544	0.999622748	0.8677218312746245
AGLPED	0.999622748	0.8677218312746245
P4502F1	0.999622748	0.777862333932499
AGLPED_cho	0.999622748	0.8677218312746245
HMR_1538	0.999622748	0.8677218312746245
HMR_1536	0.999622748	0.7778623339325059
P4503A5	0.999622748	0.7778623339325101
CERS326	0.999622748	0.7778623339325078
HMR_1493	0.999622748	0.8677218312746245
C5STDS	0.999622748	0.8677218312746245
DESAT180_9	0.999622748	0.8677218312746245
PHTHCLS	0.999622748	0.777862333932499
BVMO1	0.999622748	0.7778623339324994
DESAT18a	0.999622748	0.8677218312746245
BVMO2	0.999622748	0.7778623339324999
BVMO4	0.999622748	0.7778623339325081
C4STMO2	0.999622748	0.933531173521728
DES2_9	0.999622748	0.8677218312746245
C4STMO1	0.999622748	0.9335311735217292
C22STDS	0.999622748	0.8677218312746245
KYN3OX	0.999622748	0.7778623339325125
PGS	0.999622748	0.7593054338669218
C14825c	0.999622748	0.777862333932498
AND19ONEc	0.999622748	0.7778623339325068
HMR_1681	0.999622748	0.777862333932499
DES2_6B	0.999622748	0.8677218312746245
HMR_1490	0.999622748	0.7778623339325061
HMR_0954	0.999622748	0.7778623339325046
HMR_1478	0.999622748	0.8677218312746245
HMR_1477	0.999622748	0.7778623339325005
MPOMOR	0.999622748	0.8677218312746245
HMR_1126	0.999622748	0.777862333932505
HMR_0981	0.999622748	0.777862333932505
DES21	0.999622748	0.7778623339324999
HMR_0950	0.999622748	0.7778623339325046
DES2_6	0.999622748	0.8677218312746245
MPOMOR_1	0.999622748	0.8677218312746245
HMR_0946	0.999622748	0.7778623339325046
HMR_0942	0.999622748	0.7778623339325045
DES2_12	0.999622748	0.8677218312746245
DES2_15	0.999622748	0.8677218312746245
RE3251C	0.999622748	0.7778623339324934
MPOMC1_1	0.999622748	0.7778623339325003
HMR_1981	0.999622748	0.7778623339324913
HMR_1735	0.999622748	0.7778623339325
RE1906C	0.999622748	0.7778623339324934
RAHY	0.999622748	0.777862333932499
LTHSTRLOR	0.999622748	0.8677218312746245
RE1811C	0.999622748	0.7778623339325046
RE1812C	0.999622748	0.7778623339325046
RE1826C	0.999622748	0.777862333932493
RE1828C	0.999622748	0.7778623339325048
DOPAc	0.999622748	0.7778623339324974
RE1904C	0.999622748	0.7778623339324934
RE1905C	0.999622748	0.7778623339324934
P4502C9	0.999622748	0.7778623339324926
RE1803C	0.999622748	0.777862333932499
CADMO	0.999622748	0.7778623339325094
RE1938C	0.999622748	0.777862333932493
RE1941C	0.999622748	0.9241432096123293
RE1942C	0.999622748	0.9241432096123294
RE1943C	0.999622748	0.7778623339324933
LIDOMO	0.999622748	0.7778623339324974
P4502C92	0.999622748	0.7778623339325016
RE3370C	0.999622748	0.9101820546182064
HMR_2289	0.999622748	0.8677218312746245
RE1809C	0.999622748	0.7778623339325046
HMR_2365	0.999622748	0.8677218312746245
HMR_1737	0.999622748	0.777862333932499
P4502A6	0.999622748	0.7778623339325114
HMR_2585	0.999622748	0.7778623339324935
CERS324	0.999622748	0.7778623339325078
HMR_2581	0.999622748	0.7593054338669167
HMR_2495	0.999622748	0.8677218312746245
RE1308C	0.999622748	0.7778623339325054
HMR_2484	0.999622748	0.8677218312746245
HMR_2472	0.999622748	0.8677218312746245
HMR_2457	0.999622748	0.777862333932498
MELATNOX	0.999622748	0.7778623339324958
HMR_2403	0.999622748	0.8677218312746245
HMR_2368	0.999622748	0.8677218312746245
RE1582C	0.999622748	0.7778623339325047
RE1587C	0.999622748	0.7778623339325045
P4502C19	0.999622748	0.7778623339324927
P4502C8	0.999622748	0.777862333932499
CERH126	0.999622748	0.7778623339325078
CERH124	0.999622748	0.7778623339325078
RE1632C	0.999622748	0.7778623339325104
HMR_2393	0.999622748	0.8677218312746245
HMR_2380	0.999622748	0.8677218312746245
RE2112C	0.999622748	0.7778623339325079
HMR_2288	0.999622748	0.8677218312746245
RE2235C	0.999622748	0.7778623339325045
RE3019C	0.999622748	0.7778623339325048
HMR_1940	0.999622748	0.7778623339324939
HMR_1838	0.999622748	0.8176367889473584
P4502C93	0.999622748	0.777862333932499
HMR_1786	0.999622748	0.7778623339325001
RE2975C	0.999622748	0.7778623339325047
RE3013C	0.999622748	0.7778623339325045
RE3014C	0.999622748	0.7778623339324993
RE3015C	0.999622748	0.7778623339325048
RE3018C	0.999622748	0.7778623339325048
RE3020C	0.999622748	0.7778623339325048
RE2240C	0.999622748	0.7778623339325028
HMR_1767	0.999622748	0.7778623339325056
CXANHX	0.999622748	0.7778623339325003
HMR_1765	0.999622748	0.7778623339325009
RE3041C	0.999622748	0.7778623339324993
P4502C94	0.999622748	0.7778623339325069
P4502D6	0.999622748	0.7778623339325041
CDCA6AH	0.999622748	0.7778623339325096
MPOMC1	0.999622748	0.7778623339325001
HMR_1739	0.999622748	0.7778623339325056
HMR_1944	0.999622748	0.7778623339324913
HMR_1948	0.999622748	0.7778623339325065
RE2675C2	0.999622748	0.8677218312746245
PSPHS	0.999622748	0.777862333932499
RE2248C	0.999622748	0.7778623339325056
BCAROHX	0.999622748	0.7778623339325074
RE2249C	0.999622748	0.7778623339325056
BCAROHX2	0.999622748	0.7778623339325003
CACNAO	0.999622748	0.7778623339325081
RE2383C	0.999622748	0.9101820546182064
RE2387C	0.999622748	0.777862333932505
RE2398C	0.999622748	0.9101820546182064
OMPHHXy	0.999622748	0.7778623339325033
CYP2R1	0.999622748	0.7778623339324913
HMR_2007	0.999622748	0.7778623339324912
HMR_1993	0.999622748	0.7778623339324939
HMR_1992	0.999622748	0.7778623339325093
HMR_1991	0.999622748	0.7778623339325055
HMR_1990	0.999622748	0.7778623339325093
HMR_1989	0.999622748	0.7778623339325065
RE2632C	0.999622748	0.9101820546182064
RE2636C	0.999622748	0.7778623339325098
HMR_1988	0.999622748	0.7778623339325027
RE1806C	0.999622748	0.777862333932493
RE2382C	0.999622748	0.777862333932505
RE3474C	0.999622748	0.7778623339325053
RE3506C	0.999622748	0.777862333932505
44MZYMMO	0.999622748	0.9309953739972527
RE3434C	0.999622748	0.7778623339325048
7KLITCHOLc	0.999622748	0.8677218312746245
RE3435C	0.999622748	0.777862333932505
3HPPPNOHc	0.999622748	0.7778623339325037
RE3464C	0.999622748	0.777862333932505
RE3436C	0.999622748	0.777862333932505
ZCAROTDH2	0.999622748	0.8677218312746245
r0741	0.999622748	0.777862333932499
RE3440C	0.999622748	0.9101820546182064
ZXANHX	0.999622748	0.7778623339324963
3DHLCAS	0.999622748	0.8677218312746245
RN0032C	0.999622748	0.518574889288329
25HVITD3c	0.999622748	0.7778623339325028
SMO	0.999622748	0.7778623339324945
4MZYMR	0.999622748	0.8677218312746247
RN0030C	0.999622748	0.8432976483084187
RN0029C	0.999622748	0.518574889288329
RN0001C	0.999622748	0.777862333932493
RE3522C	0.999622748	0.7778623339325053
FAH4	0.999622748	0.777862333932499
ZCAROTDH1	0.999622748	0.8677218312746245
3DHCAS	0.999622748	0.8677218312746245
3DHCDCAS	0.999622748	0.8677218312746245
21HPRGNLONE	0.999622748	0.7778623339324913
TYMc	0.999622748	0.777862333932499
RN0020C	0.999622748	0.7778623339325053
3DHDCAS	0.999622748	0.8677218312746245
5OHHEXAc	0.999622748	0.7778623339325043
RE3518C	0.999622748	0.7778623339325053
RN0027C	0.999622748	0.8432976483084187
RE3514C	0.999622748	0.7778623339324995
EPISTLDS_c	0.999622748	0.8677218312746245
r0268	0.999622748	0.7778623339325053
GLCNt2r	0.9996223519999999	0.5547070563598475
NTD1_1	0.9996223360000001	0.8944559521039077
MALTHXabc	0.9996207979999999	0.8571362947310308
PEPA	0.9996206259999999	0.6030315028928808
FAS200	0.999620174	0.9534344576888187
FAS240_L	0.999620174	0.9925664398080154
SERD_D	0.99961999	0.6666309357916205
FAS100COA	0.9996193760000001	0.9538522733230734
HMR_3996	0.999619124	0.5556003063433759
BAMPPALDOX	0.999618896	0.8571375447648846
ALDD22x	0.999618896	0.8571375447648837
HMR_0201	0.999618828	0.7999871374365439
TTDCEAc	0.999618828	0.7999871374365112
TRPabc	0.9996185799999999	0.8451464899424609
FAS100	0.9996184320000001	0.9538522733230734
TTDCEAATP	0.9996183139999999	0.8451464899424609
MALTPTabc	0.999618266	0.8571362947310308
r1536	0.9996181400000002	0.8451464899424609
2PGt6	0.999617864	0.5547070563598475
NDPK5	0.999617428	0.5
THMabc	0.9996172160000001	0.8451464899424609
THMATPe	0.9996172160000001	0.8451464899424609
PS160abcpp	0.9996164479999999	0.8451464899424609
ACACt2	0.999615922	0.5547070563598475
BALAVECSEC	0.9996156299999999	0.4662406709085962
BALAVECSEC_1	0.9996156299999999	0.845146489942479
FTHFI	0.9996155339999999	0.845146489942477
BSORy	0.999615242	0.7777870405105421
GGGABADxr	0.9996148079999999	0.8571375447648863
MOBDabc_rev	0.999614552	0.8451464899424609
MNDNS1	0.999613922	0.9363816328775573
BSORx	0.999613916	0.7581977861053502
SMIA1Eabc	0.9996136980000001	0.8451464899424609
PS181abcpp	0.999613632	0.8451464899424609
Cuabc	0.999613604	0.8571362947310591
RAFFabc	0.9996133840000001	0.8451464899424609
KHK	0.9996129680000001	0.7999871374366081
FACOAE50	0.9996128819999999	0.6324250250500117
PS161abcpp	0.9996126719999999	0.8451464899424609
FE2GTPabc	0.999612394	0.845146489942458
GLUN_1	0.999612004	0.6708419640779318
PYROX	0.999611134	0.7302810884077178
DHRG2	0.99961097	0.7926187731162445
5FTHFt	0.9996093720000001	0.5547070563598475
E4PD	0.9996089739999998	0.8571375447648872
E4POR1	0.9996089739999998	0.8571375447648872
R05217_nad	0.9996084920000001	0.8131462621673371
DESAT18_9	0.9996084920000001	0.73787796859017
DESAT18_7	0.9996084920000001	0.73787796859017
RE2155C	0.9996084920000001	0.7142725894620838
RE2221C	0.9996084920000001	0.7142725894620835
RE2220C	0.9996084920000001	0.7142725894620836
DESAT20_2	0.9996084920000001	0.73787796859017
RE2675C	0.9996084920000001	0.73787796859017
RE2675C_1	0.9996084920000001	0.73787796859017
DESAT18_12	0.9996084920000001	0.73787796859017
DESAT20_1	0.9996084920000001	0.73787796859017
KSH	0.9996084920000001	0.7142725894620833
DESAT24_1	0.9996084920000001	0.73787796859017
CYP3	0.9996084920000001	0.7142725894620757
PRE3BS	0.9996084920000001	0.7142725894620786
HPHACA	0.9996084920000001	0.7142725894620903
CYP1	0.9996084920000001	0.7142725894620897
MXMO	0.9996084920000001	0.7142725894620757
LNLCCOADS	0.9996084920000001	0.73787796859017
PXMO	0.9996084920000001	0.7142725894620724
BCAROHX11	0.9996084920000001	0.714272589462086
C22STDSx	0.9996084920000001	0.73787796859017
3HPPPNH	0.9996084920000001	0.714272589462089
RE1309C	0.9996084920000001	0.7142725894620835
BCAROHX21	0.9996084920000001	0.7142725894620823
4HOXPACMON	0.9996084920000001	0.7142725894620824
DESAT18_10	0.9996084920000001	0.73787796859017
r0400	0.9996084920000001	0.3872839324053823
CACNAO2	0.9996084920000001	0.7142725894620866
HMR_1557	0.9996084920000001	0.73787796859017
ECHINH	0.9996084920000001	0.7142725894620825
r0267	0.9996084920000001	0.7142725894620839
MNDNS2	0.9996078279999999	0.9234259657064275
r1523	0.999607704	0.8451464899424607
BTNt	0.999607312	0.8451464899424792
THMDt2	0.99960667	0.5547070563598475
MALTTRabc	0.99960585	0.8571362947310308
GAPDi_nadp	0.9996049020000001	0.6666666666666667
GLCt2pp	0.999604892	0.6737223050485674
H4THDPR	0.9996044879999999	0.7777870405105423
MELIBabc	0.999604	0.8451464899424609
AKACAL	0.9996035320000001	0.6666666666666667
AKPCAL	0.9996035320000001	0.6666666666666667
ADPGLC	0.999602632	0.7499598006110644
UDPGALNAC6DH_2	0.999601402	0.9128720165495925
AKP1	0.999601266	0.8616365388005867
AKP1_2	0.999601266	0.8398389362743411
AKP1_1	0.999601266	0.8553350969796247
3PGP	0.9996009920000001	0.6030315028928807
MAN6Pt6	0.99960094	0.5547070563598475
GALURDH	0.9996005800000001	0.8571375447648863
TRNFE	0.9995996939999999	0.8058199357130036
CYSTabc	0.99959846	0.8451464899424737
TRIOK	0.9995974999999999	0.5999742748730861
CUt3	0.9995969240000001	0.5547070563598475
UDPGALNAC6DH	0.999596794	0.9263665331313731
HXAD	0.999596728	0.6123724356957946
CHTNASE	0.999596728	0.6681531047810609
AHEXASE3	0.999596728	0.6123724356957946
CHITN1	0.999596728	0.577381212205906
MVNOR	0.9995964900000001	0.8105131589830465
ARAT	0.9995955000000001	0.6708419640779247
DAPabc	0.999595162	0.8451464899424748
DAPabcpp	0.999595162	0.8451464899424748
ALLTAMH	0.999595098	0.8563455008835626
THMabcpp	0.9995941	0.8451464899424607
NT5C_2	0.9995939939999999	0.5163590326201613
NMNHYD_1	0.9995939939999999	0.6741880374035966
DTARTD	0.999593932	0.47579293901046915
LEULEULAPc	0.9995927720000001	0.46292068208652526
D4DGCD	0.999592474	0.6708419640779253
5DH4DGLCD	0.999592474	0.6708419640779253
ACCC_1	0.999592474	0.542313834898994
HSK	0.999591824	0.5999742748730811
HMR_1505	0.999591788	0.6324623145064852
HMR_1551	0.999591788	0.6324623145064852
HMR_1495	0.999591788	0.6324623145064874
HMR_1546	0.999591788	0.6324623145064852
HEX1_1	0.9995915999999999	0.8944559521039122
ASNabc	0.999590892	0.8451464899424799
ASNabcpp	0.999590892	0.8451464899424799
CAMPt	0.9995908779999999	0.8451464899424785
NCBMPTSabcpp	0.9995908099999999	0.845146489942478
NPHSb	0.999590732	0.6324250250500257
DHNCOAT	0.999590732	0.6324250250500257
DHR_1	0.9995904259999999	0.5772883781813143
FE3DCIT2abcpp	0.999590138	0.845146489942468
FAS140ACP	0.999589598	0.9538522733230734
15DAPabcpp	0.999589252	0.8451464899424748
CYNTtabcpp	0.9995892059999999	0.8451464899424744
SUCRabc	0.9995889659999999	0.8451464899424609
TTDCAt2pp	0.999588434	0.6737223050485674
5OXPROabcpp	0.999587412	0.8451464899424764
GLU_Dt2	0.9995869339999999	0.5547070563598475
ZN2t5	0.9995855800000001	0.75
ALDD8	0.9995852340000001	0.8571375447648899
DMGLYBabcpp	0.99958496	0.845146489942471
ARBabc	0.9995841499999999	0.8451464899424794
XYLabcpp	0.9995837919999999	0.8571362947310308
PACALtabcpp	0.9995828079999999	0.8451464899424607
MMSAD2	0.999582742	0.68042597235313
FPGS4_1	0.9995826720000001	0.6425736304041956
r1377	0.9995816920000001	0.6666309357916173
CTBTabc	0.999580674	0.8571362947310593
5APTNabcpp	0.9995805499999999	0.8451464899424763
3HBCOAHL	0.9995795340000001	0.7905567044120976
CU1abcpp	0.9995789399999999	0.8451464899424745
GLUTRS_Gln	0.99957849	0.6666666666666667
CMtexabc	0.999578322	0.8451464899424765
AMPTASEHH	0.9995769379999999	0.47142978565803473
CYSDabcpp	0.9995742660000001	0.8451464899424743
LAAL3	0.999573786	0.7142725894621116
MALTHPabc	0.9995734580000001	0.8451464899424609
METDabcpp	0.99957288	0.8571362947310308
HMR_4816	0.9995723080000001	0.8616365388005887
HG2abcpp	0.9995709859999999	0.8451464899424609
GDTP	0.9995707140000001	0.7302497707067136
GTPDPDP	0.9995707140000001	0.6741880374035957
GDTPR	0.9995707140000001	0.8676857141808445
FALDtpp2	0.9995701379999999	0.6737223050485674
FALDep	0.9995701379999999	0.6737223050485674
LCTSabc	0.999569724	0.8451464899424607
DHBSr	0.9995688100000001	0.8944559521038673
SBTR	0.9995687500000001	0.6928128971414012
ARGMO	0.9995678720000001	0.5528392175575794
HBCHLR	0.9995678159999999	0.6666309357916206
NTP12	0.9995675719999999	0.6741880374035794
PPP9ABCte	0.9995671119999999	0.8451464899424607
NTD3	0.9995666199999999	0.6030315028928807
SHEME2abcpp	0.99956639	0.8451464899424607
LPLIPAL2A140	0.999566386	0.638946530902172
HP	0.999565094	0.894455952103881
HISTP_1	0.999565094	0.8944559521039065
ARBabcpp	0.9995642799999999	0.8451464899424794
FAEL184	0.999561746	0.9442623859931747
FAEL205	0.999561746	0.9442623859931747
FAEL204	0.999561746	0.9442623859931731
FAEL183	0.999561746	0.9442623859931747
THFGLUS	0.9995612939999999	0.7142725894621114
r1382_1	0.9995612939999999	0.8404897030149113
FPGS_tm	0.9995612939999999	0.8347755469043211
FPGS	0.9995612939999999	0.8347755469043191
APH141	0.9995603839999999	0.7302497707067143
SRK	0.9995597999999999	0.5999742748730796
APH161	0.999558438	0.7302497707067143
FPGS7_1	0.999557838	0.642573630404196
3HPADHi	0.999557698	0.857137544764881
MI4PP	0.9995572979999998	0.75
MI3PP	0.9995572979999998	0.75
PYOVD2tex	0.999557104	0.8451464899424609
GMPR	0.9995557079999999	0.7257671755354983
ARB_Dabc	0.9995555819999999	0.8451464899424794
TMDK1	0.9995552479999998	0.894455952103863
UDPGD	0.9995550559999999	0.9263665331313731
UDPGALOR	0.9995550559999999	0.9263665331313731
RHACOAE140	0.99955402	0.6324250250500294
DARBabcpp	0.9995540119999999	0.8451464899424794
K2L4Aabctex	0.9995520299999999	0.8451464899424607
UDPRHMS_c	0.999551214	0.7777870405105421
ARGKr	0.999551096	0.5999742748731027
AACPS7	0.999551022	0.6666666666666667
VALVALr	0.999550784	0.46292068208652526
PTRCTA	0.999547718	0.5000089320006735
GLYCK	0.9995466480000001	0.7999871374365961
KAS6	0.999546348	0.9977370944425846
KAS1	0.999546348	0.9968559355311521
KAS5	0.999546348	0.997437500831298
THMP	0.9995451120000001	0.753789378616101
ENTERES	0.9995413639999999	0.6875166894140429
GOR1	0.99954043	0.8131462621673375
ASPASNGLUt	0.9995388399999999	0.5547070563598475
VALLEUPHEt	0.9995388399999999	0.5547070563598475
ILETRPTYRt	0.9995388399999999	0.5547070563598475
ILESERARGt	0.9995388399999999	0.5547070563598475
PVSHtu	0.9995388399999999	0.5547070563598475
THYMt3r	0.9995388399999999	0.5547070563598475
MANt2	0.9995388399999999	0.5547070563598475
LPAMt	0.9995388399999999	0.5547070563598475
ILEPROLYSt	0.9995388399999999	0.5547070563598475
LYSVALTRPt	0.9995388399999999	0.5547070563598475
GLCAt2	0.9995388399999999	0.5547070563598475
ILEGLNGLUt	0.9995388399999999	0.5547070563598475
GLNASNGLNt	0.9995388399999999	0.5547070563598475
ASPGLUPROt	0.9995388399999999	0.5547070563598475
LIPOPBt	0.9995388399999999	0.5547070563598475
THRTYRMETt	0.9995388399999999	0.5547070563598475
ASPGLUTRPt	0.9995388399999999	0.5547070563598475
ARStr	0.9995388399999999	0.5547070563598475
THRTHRARGt	0.9995388399999999	0.5547070563598475
ASPGLUt	0.9995388399999999	0.5547070563598475
ACETONEt2	0.9995388399999999	0.5547070563598475
ARSENBt2	0.9995388399999999	0.5547070563598475
THRSERARGt	0.9995388399999999	0.5547070563598475
ASPHISCYSt	0.9995388399999999	0.5547070563598475
GLNHISHISt	0.9995388399999999	0.5547070563598475
LEUVALt	0.9995388399999999	0.5547070563598475
ILEGLYARGt	0.9995388399999999	0.5547070563598475
LYSCYSHISt	0.9995388399999999	0.5547070563598475
ASPALAARGt	0.9995388399999999	0.5547070563598475
DACTt3	0.9995388399999999	0.5547070563598475
ASNPHEASPt	0.9995388399999999	0.5547070563598475
ASNPHECYSt	0.9995388399999999	0.5547070563598475
LEUTYRTYRt	0.9995388399999999	0.5547070563598475
LYSVALPHEt	0.9995388399999999	0.5547070563598475
LYSTYRILEt	0.9995388399999999	0.5547070563598475
LYSTRPARGt	0.9995388399999999	0.5547070563598475
ASNCYSCYSt	0.9995388399999999	0.5547070563598475
IDONt2r	0.9995388399999999	0.5547070563598475
2MPAt6	0.9995388399999999	0.5547070563598476
TMPt6	0.9995388399999999	0.5547070563598475
LYSPHEILEt	0.9995388399999999	0.5547070563598475
VALHISASNt	0.9995388399999999	0.5547070563598475
ALLOP2tu	0.9995388399999999	0.5547070563598475
LYSLYSLYSt	0.9995388399999999	0.5547070563598475
VALARGGLYt	0.9995388399999999	0.5547070563598475
ASNTYRGLYt	0.9995388399999999	0.5547070563598475
ASNASNARGt	0.9995388399999999	0.5547070563598475
TMAt2	0.9995388399999999	0.5547070563598475
ASNTYRPHEt	0.9995388399999999	0.5547070563598475
PSER_Dt6	0.9995388399999999	0.5547070563598475
ILEARGILEt	0.9995388399999999	0.5547070563598475
ILEASNHISt	0.9995388399999999	0.5547070563598475
ASNTYRTHRt	0.9995388399999999	0.5547070563598475
ILEASPt	0.9995388399999999	0.5547070563598475
GLCRt2r	0.9995388399999999	0.5547070563598475
LYSGLUGLUt	0.9995388399999999	0.5547070563598475
LYSGLNPHEt	0.9995388399999999	0.5547070563598475
ASNMETPROt	0.9995388399999999	0.5547070563598475
LYSARGLEUt	0.9995388399999999	0.5547070563598475
THRPHEARGt	0.9995388399999999	0.5547070563598475
PHELYSPROt	0.9995388399999999	0.5547070563598475
ABTpp2	0.9995388399999999	0.5547070563598475
ARGGLUGLUt	0.9995388399999999	0.5547070563598475
ARGARGt	0.9995388399999999	0.5547070563598475
ARGCYSGLYt	0.9995388399999999	0.5547070563598475
THRARGTYRt	0.9995388399999999	0.5547070563598475
ARGCYSSERt	0.9995388399999999	0.5547070563598475
THRASNTYRt	0.9995388399999999	0.5547070563598475
VALPHEARGt	0.9995388399999999	0.5547070563598475
THRGLNGLUt	0.9995388399999999	0.5547070563598475
LEUALAARGt	0.9995388399999999	0.5547070563598475
PPPNt2r	0.9995388399999999	0.5547070563598475
2MBAt6	0.9995388399999999	0.5547070563598476
LEUASNASPt	0.9995388399999999	0.5547070563598475
ARGGLUPROt	0.9995388399999999	0.5547070563598475
ARGGLYGLYt	0.9995388399999999	0.5547070563598475
LEUASPLYSt	0.9995388399999999	0.5547070563598475
ARGHISTHRt	0.9995388399999999	0.5547070563598475
LEUGLYPEPT1tc	0.9995388399999999	0.5547070563598475
ARGLEUPHEt	0.9995388399999999	0.5547070563598475
DGSNt2	0.9995388399999999	0.5547070563598475
ARGARGMETt	0.9995388399999999	0.5547070563598475
ARGARGLYSt	0.9995388399999999	0.5547070563598475
ARGALATHRt	0.9995388399999999	0.5547070563598475
ARGALAPHEt	0.9995388399999999	0.5547070563598475
PALAt2	0.9995388399999999	0.5547070563598475
GALCTt2r	0.9995388399999999	0.5547070563598475
r2073	0.9995388399999999	0.5547070563598475
5MTRt2	0.9995388399999999	0.5547070563598475
GALCTRt2	0.9995388399999999	0.5547070563598475
GALCTNt2r	0.9995388399999999	0.5547070563598475
GALt2_3	0.9995388399999999	0.5547070563598475
CE4890te	0.9995388399999999	0.5547070563598476
DEXTRINt2	0.9995388399999999	0.5547070563598475
4TMEABUTNt2	0.9995388399999999	0.5547070563598476
2HYOXPLCte	0.9995388399999999	0.5547070563598476
VALSERARGt	0.9995388399999999	0.5547070563598475
OXYPtepv	0.9995388399999999	0.5547070563598476
ORNt2	0.9995388399999999	0.5547070563598475
VALPROTRPt	0.9995388399999999	0.5547070563598475
THMt6	0.9995388399999999	0.5547070563598475
ARGALAALAt	0.9995388399999999	0.5547070563598475
ARGLYSASPt	0.9995388399999999	0.5547070563598475
VALLYSTYRt	0.9995388399999999	0.5547070563598475
LEUTRPt	0.9995388399999999	0.5547070563598475
ARGTYRVALt	0.9995388399999999	0.5547070563598475
THRMETARGt	0.9995388399999999	0.5547070563598475
IND3ACt2r	0.9995388399999999	0.5547070563598476
PROLYSPROt	0.9995388399999999	0.5547070563598475
PROPHEt	0.9995388399999999	0.5547070563598475
PROPROARGt	0.9995388399999999	0.5547070563598475
SPRMt2i	0.9995388399999999	0.5547070563598476
PROPROPROt	0.9995388399999999	0.5547070563598475
LEUPROARGt	0.9995388399999999	0.5547070563598475
PROTRPLYSt	0.9995388399999999	0.5547070563598475
THRGLNTYRt	0.9995388399999999	0.5547070563598475
PROTRPTHRt	0.9995388399999999	0.5547070563598475
LEUPROt	0.9995388399999999	0.5547070563598475
ARGVALCYSt	0.9995388399999999	0.5547070563598475
PROVALGLNt	0.9995388399999999	0.5547070563598475
LEUSERTRPt	0.9995388399999999	0.5547070563598475
ABG4t2	0.9995388399999999	0.5547070563598475
ARGVALTRPt	0.9995388399999999	0.5547070563598475
LEUTRPARGt	0.9995388399999999	0.5547070563598475
PROLEUARGt	0.9995388399999999	0.5547070563598475
ARGSERSERt	0.9995388399999999	0.5547070563598475
PROHISt	0.9995388399999999	0.5547070563598475
PROHISTYRt	0.9995388399999999	0.5547070563598475
THRHISHISt	0.9995388399999999	0.5547070563598475
ORN_Dte	0.9995388399999999	0.5547070563598475
ARGPHEARGt	0.9995388399999999	0.5547070563598475
THRILEARGt	0.9995388399999999	0.5547070563598475
ARGPROMETt	0.9995388399999999	0.5547070563598475
ARGPROTHRt	0.9995388399999999	0.5547070563598475
PROARGASPt	0.9995388399999999	0.5547070563598475
PROARGCYSt	0.9995388399999999	0.5547070563598475
SRTNENT4tc	0.9995388399999999	0.5547070563598475
PROASNCYSt	0.9995388399999999	0.5547070563598475
PROCYSt	0.9995388399999999	0.5547070563598475
PRODt2r	0.9995388399999999	0.5547070563598475
PROGLNPROt	0.9995388399999999	0.5547070563598475
PROGLULYSt	0.9995388399999999	0.5547070563598475
ASPHISPROt	0.9995388399999999	0.5547070563598475
LEULEUPEPT1tc	0.9995388399999999	0.5547070563598475
LEULEUTRPt	0.9995388399999999	0.5547070563598475
ARGPt6	0.9995388399999999	0.5547070563598475
TRPASPASPt	0.9995388399999999	0.5547070563598475
VALTRPVALt	0.9995388399999999	0.5547070563598475
GLULEUt	0.9995388399999999	0.5547070563598475
SERTRPHISt	0.9995388399999999	0.5547070563598475
SERPHELYSt	0.9995388399999999	0.5547070563598475
BHBt	0.9995388399999999	0.5547070563598475
MMAt	0.9995388399999999	0.5547070563598475
MMAte	0.9995388399999999	0.5547070563598476
SERLYSHISt	0.9995388399999999	0.5547070563598475
TYRASPARGt	0.9995388399999999	0.5547070563598475
GLYLYSCYSt	0.9995388399999999	0.5547070563598475
SERGLYGLUt	0.9995388399999999	0.5547070563598475
TYRCYSGLYt	0.9995388399999999	0.5547070563598475
GLUMETHISt	0.9995388399999999	0.5547070563598475
HISLYSGLUt	0.9995388399999999	0.5547070563598475
SERCYSARGt	0.9995388399999999	0.5547070563598475
ACNAMt2	0.9995388399999999	0.5547070563598475
TYRCYSTHRt	0.9995388399999999	0.5547070563598475
SERARGTRPt	0.9995388399999999	0.5547070563598475
GLUMETt	0.9995388399999999	0.5547070563598475
GLYLYSPHEt	0.9995388399999999	0.5547070563598475
SERARGALAt	0.9995388399999999	0.5547070563598475
AGt3	0.9995388399999999	0.5547070563598475
CARPEPT1tc	0.9995388399999999	0.5547070563598475
HISTRPHISt	0.9995388399999999	0.5547070563598475
TYRARGSERt	0.9995388399999999	0.5547070563598475
TYRARGGLUt	0.9995388399999999	0.5547070563598475
TYRALAt	0.9995388399999999	0.5547070563598475
TYRALAPHEt	0.9995388399999999	0.5547070563598475
DMAt	0.9995388399999999	0.5547070563598475
CYSCYSt	0.9995388399999999	0.5547070563598475
ASPLYSGLUt	0.9995388399999999	0.5547070563598475
GLYHISASNt	0.9995388399999999	0.5547070563598475
GLYHISLYSt	0.9995388399999999	0.5547070563598475
GLYLEUPEPT1tc	0.9995388399999999	0.5547070563598475
HISLYSTHRt	0.9995388399999999	0.5547070563598475
CYSASNMETt	0.9995388399999999	0.5547070563598475
HMR_9619	0.9995388399999999	0.5547070563598475
HISLYSVALt	0.9995388399999999	0.5547070563598475
HISMETGLNt	0.9995388399999999	0.5547070563598475
HISMETt	0.9995388399999999	0.5547070563598475
HISPHEARGt	0.9995388399999999	0.5547070563598475
HMR_9584	0.9995388399999999	0.5547070563598475
3MBAt6	0.9995388399999999	0.5547070563598476
HISPROLYSt	0.9995388399999999	0.5547070563598475
34HPLte	0.9995388399999999	0.5547070563598476
HMR_9582	0.9995388399999999	0.5547070563598475
GLUGLUt	0.9995388399999999	0.5547070563598475
GLUILELYSt	0.9995388399999999	0.5547070563598475
TYMte2	0.9995388399999999	0.5547070563598476
TYRGLUt	0.9995388399999999	0.5547070563598475
SBTt2	0.9995388399999999	0.5547070563598475
TYRLEUARGt	0.9995388399999999	0.5547070563598475
2H3MBt	0.9995388399999999	0.5547070563598476
3CMPt6	0.9995388399999999	0.5547070563598475
PHELEUt	0.9995388399999999	0.5547070563598475
PHELYSALAt	0.9995388399999999	0.5547070563598475
3AMPt6	0.9995388399999999	0.5547070563598475
2HBt2	0.9995388399999999	0.5547070563598475
VALVALt	0.9995388399999999	0.5547070563598475
PHLACHt	0.9995388399999999	0.5547070563598476
3AMBAt2	0.9995388399999999	0.5547070563598475
3AIBt1	0.9995388399999999	0.5547070563598475
PHETYRt	0.9995388399999999	0.5547070563598475
PHETYRLYSt	0.9995388399999999	0.5547070563598475
PHETYRGLNt	0.9995388399999999	0.5547070563598475
PHETRPLEUt	0.9995388399999999	0.5547070563598475
PHETHRLYSt	0.9995388399999999	0.5547070563598475
PHESERTRPt	0.9995388399999999	0.5547070563598475
PHEPROARGt	0.9995388399999999	0.5547070563598475
PHEPHEt	0.9995388399999999	0.5547070563598475
PHEPHETHRt	0.9995388399999999	0.5547070563598475
PHEPHEASNt	0.9995388399999999	0.5547070563598475
C06314t	0.9995388399999999	0.5547070563598476
C06315t	0.9995388399999999	0.5547070563598476
2H3MPt	0.9995388399999999	0.5547070563598476
PHELEUHISt	0.9995388399999999	0.5547070563598475
PHEASNMETt	0.9995388399999999	0.5547070563598475
GLUTRPALAt	0.9995388399999999	0.5547070563598475
TYRPHETYRt	0.9995388399999999	0.5547070563598475
TYRTHRt	0.9995388399999999	0.5547070563598475
TYRTRPPHEt	0.9995388399999999	0.5547070563598475
Rbtt2	0.9995388399999999	0.5547070563598475
TYRTYRt	0.9995388399999999	0.5547070563598475
TYRVALMETt	0.9995388399999999	0.5547070563598475
PHEASPt	0.9995388399999999	0.5547070563598475
PHEGLNPHEt	0.9995388399999999	0.5547070563598475
DOPAENT4tc	0.9995388399999999	0.5547070563598475
PEPDt3	0.9995388399999999	0.5547070563598475
GLYVALHISt	0.9995388399999999	0.5547070563598475
GLYTYRLYSt	0.9995388399999999	0.5547070563598475
FOLt	0.9995388399999999	0.5547070563598475
GLYSARPEPT1tc	0.9995388399999999	0.5547070563598475
GLYPROPEPT1tc	0.9995388399999999	0.5547070563598475
3GMPt6	0.9995388399999999	0.5547070563598475
GLYPHEPEPT1tc	0.9995388399999999	0.5547070563598475
PHELEUASPt	0.9995388399999999	0.5547070563598475
GLUTHRLYSt	0.9995388399999999	0.5547070563598475
GLUTHRt	0.9995388399999999	0.5547070563598475
FUCt	0.9995388399999999	0.5547070563598475
HISLYSILEt	0.9995388399999999	0.5547070563598475
CYSASPPHEt	0.9995388399999999	0.5547070563598475
TRPILELYSt	0.9995388399999999	0.5547070563598475
TRPSERTYRt	0.9995388399999999	0.5547070563598475
TRPMETVALt	0.9995388399999999	0.5547070563598475
TRPARGALAt	0.9995388399999999	0.5547070563598475
DINSt2	0.9995388399999999	0.5547070563598475
TRPPHEt	0.9995388399999999	0.5547070563598475
TRPPROGLYt	0.9995388399999999	0.5547070563598475
METARGLEUt	0.9995388399999999	0.5547070563598475
TRPPROLEUt	0.9995388399999999	0.5547070563598475
TRPPROVALt	0.9995388399999999	0.5547070563598475
TRPTHRGLUt	0.9995388399999999	0.5547070563598475
TRPGLNGLNt	0.9995388399999999	0.5547070563598475
GLNLYSTRPt	0.9995388399999999	0.5547070563598475
METASNTYRt	0.9995388399999999	0.5547070563598475
TRPTHRILEt	0.9995388399999999	0.5547070563598475
TRPALAPROt	0.9995388399999999	0.5547070563598475
GLNLYSLYSt	0.9995388399999999	0.5547070563598475
TRPTHRTYRt	0.9995388399999999	0.5547070563598475
CYSTYRASNt	0.9995388399999999	0.5547070563598475
HISARGCYSt	0.9995388399999999	0.5547070563598475
2HXICt	0.9995388399999999	0.5547070563598476
TRPMETARGt	0.9995388399999999	0.5547070563598475
METHISLYSt	0.9995388399999999	0.5547070563598475
TRPHISMETt	0.9995388399999999	0.5547070563598475
TRPGLYLEUt	0.9995388399999999	0.5547070563598475
HISARGSERt	0.9995388399999999	0.5547070563598475
TRPGLUTYRt	0.9995388399999999	0.5547070563598475
TRPGLUPROt	0.9995388399999999	0.5547070563598475
TRPGLYPHEt	0.9995388399999999	0.5547070563598475
HISASPt	0.9995388399999999	0.5547070563598475
TRPGLYVALt	0.9995388399999999	0.5547070563598475
HISCYSCYSt	0.9995388399999999	0.5547070563598475
TRPGLULEUt	0.9995388399999999	0.5547070563598475
TRPLYSt	0.9995388399999999	0.5547070563598475
ASPVALASNt	0.9995388399999999	0.5547070563598475
VALTRPPHEt	0.9995388399999999	0.5547070563598475
TRPILETRPt	0.9995388399999999	0.5547070563598475
HISGLNALAt	0.9995388399999999	0.5547070563598475
TRPLEUVALt	0.9995388399999999	0.5547070563598475
TRPGLUGLYt	0.9995388399999999	0.5547070563598475
CIT_Mgt	0.9995388399999999	0.5547070563598475
ASPPROLYSt	0.9995388399999999	0.5547070563598475
METGLYARGt	0.9995388399999999	0.5547070563598475
METGLNTYRt	0.9995388399999999	0.5547070563598475
CYSLEUTHRt	0.9995388399999999	0.5547070563598475
GLUARGLEUt	0.9995388399999999	0.5547070563598475
GLNPROGLUt	0.9995388399999999	0.5547070563598475
BALABETAtc2	0.9995388399999999	0.5547070563598475
CYSGLUTRPt	0.9995388399999999	0.5547070563598475
GLNTRPGLUt	0.9995388399999999	0.5547070563598475
HISGLUt	0.9995388399999999	0.5547070563598475
HISGLYLYSt	0.9995388399999999	0.5547070563598475
CYSGLUHISt	0.9995388399999999	0.5547070563598475
GLNTYRLEUt	0.9995388399999999	0.5547070563598475
HQNt6	0.9995388399999999	0.5547070563598475
ALAGLYLYSt	0.9995388399999999	0.5547070563598475
GLUASNLEUt	0.9995388399999999	0.5547070563598475
HISHISLYSt	0.9995388399999999	0.5547070563598475
HPPPNt2r	0.9995388399999999	0.5547070563598475
ALAASNLEUt	0.9995388399999999	0.5547070563598475
CYSGLNMETt	0.9995388399999999	0.5547070563598475
ALAARGGLYt	0.9995388399999999	0.5547070563598475
ALAARGCYSt	0.9995388399999999	0.5547070563598475
HISLYSALAt	0.9995388399999999	0.5547070563598475
TRYPTAte	0.9995388399999999	0.5547070563598476
TRPGLYASPt	0.9995388399999999	0.5547070563598475
ASPLYSHISt	0.9995388399999999	0.5547070563598475
TRPTYRGLNt	0.9995388399999999	0.5547070563598475
CYSTINEs	0.9995388399999999	0.5547070563598475
METMETILEt	0.9995388399999999	0.5547070563598475
METPHEARGt	0.9995388399999999	0.5547070563598475
2PGLYCt6	0.9995388399999999	0.5547070563598475
2HXMPt6	0.9995388399999999	0.5547070563598475
ALALYSTHRt	0.9995388399999999	0.5547070563598475
ATVACIDMCTtu	0.9995388399999999	0.5547070563598475
3UMPt6	0.9995388399999999	0.5547070563598475
CYSSERMETt	0.9995388399999999	0.5547070563598475
GLNHISLYSt	0.9995388399999999	0.5547070563598475
TRPTYRTYRt	0.9995388399999999	0.5547070563598475
HISGLUGLNt	0.9995388399999999	0.5547070563598475
ASPMETASPt	0.9995388399999999	0.5547070563598475
METTRPPHEt	0.9995388399999999	0.5547070563598475
ALAHISALAt	0.9995388399999999	0.5547070563598475
TRPVALASPt	0.9995388399999999	0.5547070563598475
AATHB	0.9995376119999999	0.33647247856712514
AATHA	0.9995376119999999	0.33647247856712514
LPLIPAL2A180	0.999537316	0.6389465309021719
COORr	0.9995353299999999	0.5477401700124771
MAK	0.999535216	0.5999742748730754
CYSO	0.999535102	0.6761171951006926
FAS100ACP	0.999535004	0.9538522733230734
FAS120ACP	0.999535004	0.9538522733230774
CBPSam_1	0.9995349860000001	0.7905503481006556
CPS_1	0.9995349860000001	0.5071748599687016
TRE6PP	0.9995345780000001	0.6030315028928807
ASNN	0.9995336739999999	0.5669597312465808
PGPP160	0.9995302799999999	0.6030315028928807
PGLYCP	0.999529852	0.6030315028928807
THRt2rpp	0.999528972	0.6737223050485674
RU5PP	0.999527428	0.6030315028928807
CARBSARAH	0.9995260179999998	0.8411885796405915
SO4t4pp_1	0.999525424	0.5
ALATRS_1	0.9995248199999999	0.6761063212036674
GGSPMDS	0.99952475	0.7142725894621206
NAMNPP	0.9995244400000001	0.6324758692053414
C3STDH2	0.99952434	0.6415082140456227
HICITD	0.99952434	0.8018074165954161
HT44D	0.99952434	0.560112033611204
C3STDH1	0.99952434	0.6415082140456168
URIK1_1	0.9995242660000001	0.5
r0193	0.9995235539999999	0.7302810884077011
UPPN	0.9995233899999999	0.8411885796405714
BUPN	0.9995233899999999	0.7492749894088516
PRATPP_1	0.999522876	0.8944559521038793
ILETA	0.999522346	0.5000089320006735
ILETA2	0.999522346	0.5000089320006735
ACYP	0.9995223039999999	0.6741880374036091
SR4	0.9995221859999999	0.801770571369204
NTD6	0.999519708	0.6030315028928807
KAS9	0.9995193739999999	0.997437500831298
KAS11	0.9995193739999999	0.9977370944425846
KAS3	0.9995193739999999	0.9968559355311521
EAR160y	0.9995189879999999	0.6928128971414138
PAPA140	0.9995188620000001	0.6030315028928807
C05302te	0.999518632	0.8451464899424765
HMR_0273	0.999518632	0.8451464899424777
C04805ATP	0.999518632	0.8451464899424765
COLIPAabcex	0.999518632	0.8451464899424759
C05298te	0.999518632	0.8451464899424765
C05299te	0.999518632	0.8451464899424765
CE2047te	0.999518632	0.8451464899424769
C05301te	0.999518632	0.8451464899424765
3DHCHOLabc	0.999518632	0.8451464899424755
CE2049te	0.999518632	0.8451464899424769
C05463t1	0.999518632	0.8451464899424609
C05769te	0.999518632	0.8451464899424765
HMR_0277	0.999518632	0.8451464899424609
C05770te	0.999518632	0.8451464899424765
COLIPAPabctex	0.999518632	0.8451464899424757
COPROSTabc	0.999518632	0.8451464899424757
HMR_0423	0.999518632	0.8451464899424609
HMR_0281	0.999518632	0.8451464899424779
C04717ATP	0.999518632	0.8451464899424765
C04483t1	0.999518632	0.8451464899424729
CE2510t	0.999518632	0.845146489942477
r1521	0.999518632	0.8451464899424607
3DHCDCHOLabc	0.999518632	0.8451464899424755
HMR_0243	0.999518632	0.8451464899424777
CE2510ABCt	0.999518632	0.845146489942477
HMR_0247	0.999518632	0.8451464899424779
CE2445t	0.999518632	0.845146489942477
CE2211te	0.999518632	0.845146489942477
HMR_0257	0.999518632	0.8451464899424777
COLIPAabctex	0.999518632	0.8451464899424759
DORNabcpp	0.999518632	0.8451464899424607
COLIPAabcppmin	0.999518632	0.8451464899424759
COLIPAabcpp_kt	0.999518632	0.8451464899424607
CE2209te	0.999518632	0.845146489942477
COLIPAabcpp	0.999518632	0.845146489942476
r1522	0.999518632	0.8451464899424607
HMR_0261	0.999518632	0.8451464899424609
HMR_0287	0.999518632	0.8451464899424794
C03990ATP	0.999518632	0.8451464899424774
C03681te	0.999518632	0.8451464899424765
AHANDROSTANte	0.999518632	0.8451464899424789
r1520	0.999518632	0.8451464899424609
C14770ATP	0.999518632	0.8451464899424768
C14771ATP	0.999518632	0.8451464899424768
GLYGLYGLNtr	0.999518632	0.8451464899424621
C14825ATP	0.999518632	0.8451464899424768
r1514	0.999518632	0.8451464899424794
GLYGLUabcpp	0.999518632	0.8451464899424621
C14826ATP	0.999518632	0.8451464899424768
CE0328t	0.999518632	0.8451464899424753
GLYGLNtr	0.999518632	0.8451464899424629
31DMTtu	0.999518632	0.8451464899424754
GLYGLNabcpp	0.999518632	0.8451464899424622
OSKTabcpp	0.999518632	0.8451464899424609
1331TACRteb	0.999518632	0.8451464899424747
GCA3Sabc	0.999518632	0.8451464899424653
HMR_0427	0.999518632	0.8451464899424728
CMCBTFabcpp	0.999518632	0.8451464899424683
EPOXTACteb	0.999518632	0.8451464899424697
13DAMPPabcpp	0.999518632	0.8451464899424748
HMR_0299	0.999518632	0.8451464899424779
DVALabcpp	0.999518632	0.8451464899424609
GLYGLYabcpp	0.999518632	0.8451464899424621
C14769td2	0.999518632	0.8451464899424768
3DHDCAabc	0.999518632	0.8451464899424755
CGMPt	0.999518632	0.8451464899424754
DPROabcpp	0.999518632	0.8451464899424607
COLIPABabcpp	0.999518632	0.845146489942476
HMR_0291	0.999518632	0.8451464899424777
35DSMVteb	0.999518632	0.8451464899424754
CE2006te	0.999518632	0.8451464899424769
r1519	0.999518632	0.8451464899424698
CE1447te	0.999518632	0.8451464899424769
DSPVSteb	0.999518632	0.8451464899424705
CE1352te	0.999518632	0.8451464899424769
GLYMETtr	0.999518632	0.8451464899424628
GLYMETabcpp	0.999518632	0.8451464899424617
CE1297t	0.999518632	0.8451464899424769
r1518	0.999518632	0.8451464899424607
CE1273t1	0.999518632	0.8451464899424768
r1517	0.999518632	0.8451464899424609
GBBTNabc	0.999518632	0.8451464899424656
NDERSVteb	0.999518632	0.8451464899424609
C14768ATP	0.999518632	0.8451464899424768
CE1243ATP	0.999518632	0.8451464899424768
HMR_0239	0.999518632	0.8451464899424609
3DHLCAabc	0.999518632	0.8451464899424755
HMR_0235	0.999518632	0.8451464899424779
12HPETATP	0.999518632	0.8451464899424747
r1532_1	0.999518632	0.8451464899424774
BILDGLCURte	0.999518632	0.8451464899424797
3HPVSteb	0.999518632	0.8451464899424757
12HARACHDte	0.999518632	0.8451464899424747
BILGLCURte	0.999518632	0.8451464899424795
DODECANACt	0.999518632	0.8451464899424708
3HPVSTETteb	0.999518632	0.8451464899424757
SERGLUGLNtr	0.999518632	0.8451464899424609
r1532	0.999518632	0.8485190423642847
CE6247t	0.999518632	0.8451464899424772
17AHPRGNLONEte	0.999518632	0.8451464899424748
AHANDROSTANGLCte	0.999518632	0.8451464899424789
r1531_1	0.999518632	0.8451464899424774
CSAtu	0.999518632	0.8451464899424751
CE5072te	0.999518632	0.845146489942477
CSASULPteb	0.999518632	0.8451464899424751
CE5026t	0.999518632	0.845146489942477
BLAMDabcpp	0.999518632	0.84514648994248
AI2abcpp	0.999518632	0.8451464899424609
CE7081tm	0.999518632	0.8451464899424772
CRVSM24teb	0.999518632	0.8451464899424752
TXB2t	0.999518632	0.8451464899424609
FERRICHabc	0.999518632	0.8451464899424675
FERXAabc	0.999518632	0.8451464899424674
CYSAMPtev	0.999518632	0.8451464899424743
TUDCA3Sabc	0.999518632	0.8451464899424609
DMSO2abcpp	0.999518632	0.8451464899424709
HISTAVESSEC	0.999518632	0.725465199920446
TUNGSabcpp	0.999518632	0.8451464899424609
AK2LGCHOLABCt	0.999518632	0.8451464899424789
HISTAVESSEC_1	0.999518632	0.8451464899424607
3HSMVACIDteb	0.999518632	0.8451464899424757
ACMPGLUTtep	0.999518632	0.8451464899424785
ACMPGLUTthc	0.999518632	0.8451464899424785
ACMPGLUtep	0.999518632	0.8451464899424785
3ISPVSteb	0.999518632	0.8451464899424757
ACMPGLUthc	0.999518632	0.8451464899424785
ACMPthc	0.999518632	0.8451464899424785
ACMPtu	0.999518632	0.8451464899424785
CE7082ATP	0.999518632	0.8451464899424772
CE5025t	0.999518632	0.845146489942477
[truncated: 1 more rows]
