# Supplementary material for: Teasing out missing reactions in genome-scale metabolic networks through hypergraph learning
Source: Nat Commun. 2023 Apr 25;14:2375. doi: 10.1038/s41467-023-38110-7 (PMC10130184; doi:10.1038/s41467-023-38110-7)
Supplement: Supplementary file 4 — Source Data [file 41467_2023_38110_MOESM4_ESM.zip › Source Data/Supplementary Figure 8/giri/AB.csv]

	predicted scores	similarity max
HPOXR	0.9999862400000001	0.9622570966653639
NTPP2_1	0.99998425	0.8944549954418245
DADNC	0.9999834759999999	0.7697937119368014
ADK2	0.99998169	0.6123724356957946
SUCCACT	0.9999786580000001	0.6666666666666667
H2CO3D	0.999976902	0.596275526220758
PPItex	0.9999742319999999	0.5547068281821783
FMNAT_1	0.999973608	0.8944549954418575
PFL	0.9999729860000001	0.6123724356957947
PPGPPDP_c	0.999968932	0.8944549954418568
GLUGLUr	0.999968748	0.6123724356957946
PDE5	0.99996805	0.6708412465813686
AMPDA	0.999967796	0.692813144137486
ADK2_1	0.9999675980000001	0.5751881522535955
CPMPS	0.9999675719999999	0.6708412465813683
NADPHHS	0.9999674859999998	0.47579420342772405
NADPHHR	0.9999674859999998	0.47579420342772405
ADPT	0.9999669059999998	0.5
ATPADT	0.999966218	0.6666666666666667
AMPt6	0.9999651	0.6431932042637254
NADDPp_1	0.999965044	0.7071617383840988
NADHHS	0.999964536	0.49992227375137466
NADHHR	0.999964536	0.49992227375137466
PpGppP	0.9999643859999999	0.75
ACS_1	0.999964366	0.925840656878391
NPH	0.99996416	0.9805795035574429
PPGPPDPE	0.9999630439999999	0.8599763323947174
PIt2r	0.999962496	0.6666781798766155
AP4AH1	0.9999624779999999	0.74996113788279
DNTP	0.999961066	0.7825942472445667
AP3AH	0.999961066	0.7825942472445667
TPHAP	0.999961066	0.8304111695796381
ANNAT	0.999960784	0.7499611378827931
NMNAT	0.999960784	0.6761068894131606
AP3S	0.9999606139999999	0.7999502518500079
ACCOAS	0.9999603520000001	0.9428578905259908
GLYTA	0.999960304	0.5000086349074602
GTPHL	0.999960114	0.5601897055935499
FORMCOAL	0.9999581939999999	0.6666666666666667
AFAT	0.999957852	0.9486882145649619
NADS1_1	0.9999578139999998	0.925840656878414
FADDP	0.999957802	0.74996113788279
SFRR	0.999957534	0.6804216511192603
BPNT_1	0.9999572999999999	0.8944549954418478
NTPP8_1	0.9999570279999999	0.8944549954418756
CMPt6	0.999956818	0.5547068281821783
PPIabc	0.9999562799999999	0.8451467482181121
PPIuabcpp	0.9999562799999999	0.8451467482181121
CYTDK1_1	0.999955788	0.6123724356957946
MCD	0.99995553	0.6859943405700353
CMPDAi	0.9999544740000001	0.6928131441375116
ACP1_FMN	0.999954368	0.5669592981188425
CYTK3	0.9999530460000001	0.6123724356957946
SUCptspp_1	0.999951246	0.8660702744045977
SOR	0.999950958	0.5961735505841257
GUAC	0.9999488620000001	0.6708064942712614
PPDK	0.9999450080000001	0.6761068894131976
ACTF	0.999945	0.6123724356957947
G3PA	0.999945	0.6123724356957947
CYTBD	0.999944854	0.7442070234783622
CYTBO3	0.999944854	0.7687424390952333
METt2r	0.9999439459999999	0.5669592981188345
METt3	0.9999439459999999	0.5547068281821783
ASNS2	0.999943852	0.7559196210775699
r0068	0.9999435379999999	0.5751881522535595
NADPHXD	0.9999427300000001	0.5250017912293641
PYRDC	0.999942188	0.755945730825127
CYTBD2	0.9999405359999999	0.7442070234783622
NH4OHDs	0.999940176	0.6063446061862252
SO3t	0.999939054	0.5547068281821783
PDH2	0.99993847	0.6172271045856048
DCTPD2	0.999938064	0.6928131441375122
PPANA	0.9999375560000001	0.8819127520555413
CYTDK1	0.99993713	0.6324315018248492
ASP4DC	0.9999369139999998	0.75
ASPA1	0.999936602	0.5000086349074602
AP5AH	0.9999365860000001	0.7825942472445667
ALR	0.9999347679999999	0.8618541074711301
METRR	0.9999332219999999	0.5163282092660619
HMR_3915	0.9999329619999999	0.6030312097346693
NH4t3r	0.999932698	0.6030312097346799
NH4t_1	0.999932698	0.5547068281821783
ACOAH	0.9999325819999999	0.730319445571975
ASPO5_1	0.9999318199999999	0.8944549954418296
P4AH	0.9999317879999999	0.6761068894131866
GLUMETr	0.9999314260000001	0.5000086349074617
FACOAL60i	0.999930148	0.7216878364870323
GTPDPK_1	0.999929502	0.8944549954418243
GLUDC	0.99992922	0.6859943405700353
GTPH1	0.9999289220000002	0.8366488797119845
SULR_1	0.9999277300000001	0.9940172772811198
SULRR2	0.9999277300000001	0.8888991227649187
CDPPH	0.9999270819999999	0.6761068894131703
ACS2	0.999925822	0.6666666666666667
NDP3	0.99992474	0.6761068894131702
GLY3Pt2	0.999923922	0.5547068281821783
r0120	0.99992389	0.8207336546082317
NADHXD	0.99992322	0.5250017912293641
r1319	0.9999228239999999	0.7999875652821724
PANO	0.9999226780000001	0.8571377214650453
G3PCT_2	0.999922532	0.5500919377047686
AADa	0.9999223440000001	0.6123724356957947
AACLAM	0.9999223440000001	0.6123724356957947
MMS	0.9999222660000001	0.6666666666666667
CITMS	0.9999222660000001	0.6666666666666667
PYRt2	0.9999221540000001	0.5669592981188454
ACOAM	0.9999214000000001	0.6761068894131607
r0097	0.9999214000000001	0.6761068894131608
OXACOAL	0.99992073	0.6666666666666667
HKt	0.999920246	0.8571365130118139
METt3pp	0.99992002	0.6737222794977771
G3PCT	0.9999189239999999	0.5999751305645078
GUACYC	0.999918656	0.7697937119368179
NTRIR2y	0.9999180879999999	0.9525812470623247
NTRIRy_1	0.9999180879999999	0.7777867324193039
FACOAL180	0.999916674	0.7216878364870323
HMR_0188	0.999916268	0.7216878364870323
GLYGLYCNc	0.9999160719999999	0.6123724356957946
PYR5CD2	0.999916064	0.8888850511191005
GTPCII_1	0.9999150800000001	0.9723144748573825
NTP7	0.999914936	0.6761068894132085
NTP3e_1	0.999914682	0.9128993069649685
GSEALD	0.9999145679999998	0.8618541074711301
ASNS3_1	0.999914506	0.8249721582547386
GDPDPKE	0.999913702	0.8484885625001373
ALAD_L	0.9999136679999999	0.714273026023633
ASPSALy	0.9999131160000001	0.8618541074711303
HMR_0156	0.999913022	0.6666666666666667
PUTA3	0.999910428	0.8571377214650453
PItpp	0.9999091720000001	0.7071189927897894
HMR_0180	0.9999090200000001	0.7216878364870323
AMETt2	0.9999059899999999	0.5547068281821783
ASPt2_3	0.99990592	0.744217305239188
ASPt2_2	0.99990592	0.7016548042813449
ASPt2r	0.99990592	0.5547068281821783
SUCCt3	0.9999057920000001	0.5590865152052626
SUCCt2_2	0.9999057920000001	0.9486832980505138
SUCCt2_3	0.9999057920000001	0.8944271909999159
SULRR	0.999905596	0.7581970413797593
SO3R	0.999905596	0.952581247062325
HAMR	0.9999055059999999	0.9047589509342078
METNA	0.9999041999999999	0.5999751305644692
GP4GH	0.999904018	0.7070847991617482
PGAM1_PhosHydro	0.9999036459999999	0.6708412465813923
LO	0.9999034779999999	0.5773383042488652
ADHEr	0.999902238	0.8114794013873757
FACOAL181_2	0.9999018660000001	0.8333333333333335
FACOAL18111Z	0.9999018660000001	0.8333333333333335
THIH	0.999901326	0.8164542699246531
DPCOAK	0.999900592	0.8944549954418097
NH4t3pp	0.999900564	0.7071067811865475
NH4tpp_1	0.999900564	0.7071067811865475
FACOAL80	0.99989854	0.7216878364870323
NDP7	0.99989852	0.6761068894132077
SULO	0.9998982	0.6804255680604698
G3PD2	0.999897934	0.6819270211918158
PHNO	0.99989773	0.8781369349843873
ACALD	0.99989744	0.6804255680604703
ATPATF1	0.9998972519999999	0.7070847991617726
GLYK1	0.9998970719999999	0.8944549954418226
NTRLASE3	0.999896286	0.7559457308251047
PEPt6	0.9998959620000001	0.5547068281821783
r1252	0.999895484	0.8333333333333335
HMR_0168	0.9998953	0.7216878364870323
ASPt2_3pp	0.9998942	0.9899494936611664
PALFATPtc	0.9998934700000002	0.8333333333333335
GDH1	0.9998928379999998	0.8366563115372472
ADMDC	0.99989226	0.6859943405700353
BCOALIG	0.9998919620000001	0.8580829120492428
CYTDK2_1	0.999891888	0.5
CYSCYSr	0.999891714	0.6123724356957946
FAS80COA_L	0.999891006	0.9950074941666464
PHNACH	0.9998905499999999	0.5669592981188426
ACOATA	0.9998899980000001	0.6123724356957947
AACT	0.999889964	0.5961735505841276
HCITS	0.999889964	0.6666666666666667
GLYC3Pabc	0.999889452	0.8451467482181103
GLYC3Pabcpp	0.999889198	0.8451467482181103
3SPYRSP	0.9998891720000002	0.5477080534649319
NAD_H2	0.9998888600000001	0.7857367167135001
TTDCAFATPc	0.999888634	0.8333333333333335
MMSAD3	0.9998885740000001	0.8333333333333335
G3PD1ir	0.9998881540000001	0.7027465496445106
GLUDy_1	0.99988566	0.8432754999583524
2AMACHYD	0.9998850100000001	0.6708412465814041
DAPAL	0.9998850100000001	0.6761068894131991
DAPAL_1	0.9998850100000001	0.6708412465814041
AACOAT	0.9998848779999999	0.6666666666666667
OCDCAFATPc	0.99988484	0.7216878364870323
POX2	0.999884464	0.7142740330574893
FACOAL180_2	0.9998843199999999	0.6666666666666667
FACOAL180_1	0.9998843199999999	0.6666666666666667
OLEICFATPtc	0.9998832020000001	0.8333333333333335
CYTK14	0.9998830919999999	0.5
SUCCabc	0.999883052	0.8451467482181121
FAS80_L	0.99988268	0.9938093416408559
FCOAH2	0.9998824620000001	0.6507838367322817
FCOAH	0.9998824620000001	0.8719446386800351
SUCCt3pp	0.9998820860000001	0.6737222794977771
SUCCtpp	0.9998820860000001	0.9486832980505138
SUCCt2_3pp	0.9998820860000001	0.9899494936611664
unkFol	0.999880688	0.7453456946118379
ASPT	0.999879608	0.40826944267705745
FACOAL40t2pp	0.99987903	0.7499999999999999
FMNRy_1	0.99987888	0.9486882145649452
ACYP_2	0.9998770779999999	0.6761068894131707
ACYP_3	0.9998770779999999	0.749961137882792
LAAL23	0.9998765900000001	0.5962672875260788
OXGDC	0.99987592	0.6859943405700353
RBFK_1	0.999875622	0.8944549954418631
FACOAL141	0.99987555	0.7216878364870323
FEROc	0.999873852	0.519150945092032
AKGt2r_1	0.99987335	0.5547068281821783
AKGt2r	0.99987335	0.5547068281821783
OPAH	0.9998728	0.8485545150335081
BIRA	0.9998727799999999	0.8451467482180919
r1254	0.9998726400000001	0.8819312327624275
NH3c	0.999872152	0.6963024250191016
RNA_1	0.9998718	0.5963599691592869
GLUVESSEC	0.999871714	0.845146748218109
GLUabc	0.999871714	0.8571365130118186
FDH6	0.9998716099999999	0.8141269234229438
PYK3	0.9998714400000001	0.5999751305645137
NADK1	0.9998706720000001	0.5999751305644869
LDH_L	0.9998702859999999	0.7999875652822024
ASPO2y	0.999870212	0.7698092240409924
FTHFDH	0.9998699459999999	0.7200746015210271
CBMKr2	0.9998695200000001	0.6735985796992803
CBMKr	0.9998695200000001	0.7746020227873442
RNAS_LLA	0.99986807	0.7307490331622528
KAS20SA	0.9998677999999999	0.9992955462092036
PHHL	0.9998674299999999	0.7844270186087227
H2O2syn	0.999865282	0.6819270211918153
APDH	0.9998649000000001	0.6928131441375012
NADHPO	0.999862702	0.8249721582547545
FRDx	0.999862504	0.7027465496445312
ASPabc	0.999861982	0.8571365130117826
NTPP9_1	0.9998616420000002	0.8944549954418309
MCDC	0.99986164	0.4714289452629954
FAO1	0.999861168	0.6782613053623531
GLNt2r	0.9998609740000001	0.5669592981188265
OCTNLL	0.999859942	0.6172271045855939
NADH16	0.99985976	0.7210651785780552
NADH6	0.99985976	0.734543218157089
PACCOAL2	0.999859274	0.6666666666666667
GLYDHDA	0.9998584820000002	0.7142730260236233
FAO10	0.999858218	0.6961586786501114
GLU5K	0.9998578300000001	0.6123724356957946
MALS	0.999856372	0.6666666666666667
P5CCD	0.9998562920000001	0.6666666666666667
FACOAL40It2pp	0.9998561200000001	0.7499999999999999
SUCBZL_1	0.999856078	0.6172271045856252
ETOHMO	0.999855524	0.8677218312746245
IVCS	0.9998534859999999	0.7216878364870323
FORt2	0.99985143	0.5893370764427343
FORt3	0.99985143	0.5547068281821783
CYTB_B2	0.999851346	0.9095892180750161
CYTB_B3	0.999851346	0.8875738176332418
PACCOAL	0.9998511819999999	0.925840656878414
GLYabcpp	0.9998511019999998	0.8451467482181101
PFOR	0.999850438	0.6172271045856047
HMR_0200	0.9998497820000001	0.6666666666666667
AASAD1	0.999849238	0.5391152165780411
ACSPHAC140	0.999848962	0.6666666666666667
FAO2	0.999848424	0.6775752711626147
HMR_1754	0.9998476079999999	0.617227104585594
SUCBZL	0.999847584	0.6666666666666667
GLYabc	0.9998471780000001	0.8451467482181098
GLYVESSEC_1	0.9998471780000001	0.8451467482181098
GLYVESSEC	0.9998471780000001	0.5516687630375542
BCOALIG2	0.9998468020000001	0.6666666666666667
H2ASE_syn	0.999845834	0.7624240509663742
NADH7	0.9998453599999999	0.7592534291247719
FAO3	0.999845154	0.6769063196190739
FACOAL50i	0.999843656	0.7216878364870323
G3PD6	0.999842142	0.5
AADb	0.9998419760000001	0.6123724356957946
UTPH1	0.999839212	0.8081130636855921
FAO11	0.9998386400000001	0.6992498010132087
PYROX_1	0.9998350500000001	0.5714095390354058
PPS	0.9998345539999999	0.7070847991617768
ADNK3	0.9998332380000001	0.5999751305644639
RNA	0.99983199	0.6688526310200752
G3PCT_1	0.99983083	0.5
ALAALACNc	0.999830068	0.6123724356957946
ACt2r_1	0.99982902	0.5547068281821783
ACt2r	0.99982902	0.5547068281821783
CYSt2r	0.9998288200000001	0.5547068281821783
PYK4	0.9998279560000001	0.5999751305645138
MALCOAMT	0.9998259599999999	0.6030312097346692
ALDD31	0.9998255940000002	0.8571377214650457
FACOAL1813	0.9998235039999999	0.6666666666666667
CTPS1	0.9998234759999999	0.8215639705110107
SERHL	0.9998219500000001	0.5773801829364003
HMR_7197	0.9998219500000001	0.5773801829363998
ATPATF2	0.9998215219999999	0.5656502534362589
IPDAB	0.9998200880000001	0.7505032931074667
HMR_0305	0.9998200880000001	0.7142730260236313
PCA2	0.9998200880000001	0.7505032931074744
PCA1	0.9998200880000001	0.7505032931074744
PALMCL	0.9998200880000001	0.6172271045856101
FADD3	0.9998200880000001	0.7505032931074744
CACOAL	0.9998200880000001	0.7142730260236327
ASPO1	0.9998164519999999	0.6804255680604698
GLYFEM	0.99981577	0.6324620887956175
FACOALP90t2pp	0.99981472	0.7499999999999999
FACOAL181d11tpp	0.99981472	0.7499999999999999
FACOAL181d6t2pp	0.99981472	0.7499999999999999
FACOALP70t2pp	0.99981472	0.7499999999999999
FACOALT60t2pp	0.99981472	0.7499999999999999
FACOALP80t2pp	0.99981472	0.7499999999999999
FACOALP60t2pp	0.99981472	0.7499999999999999
FACOALP50t2pp	0.99981472	0.7499999999999999
FACOAL182t2pp	0.99981472	0.7499999999999999
FACOALP100t2pp	0.99981472	0.7499999999999999
FACOAL90t2pp	0.99981472	0.7499999999999999
FACOAL70t2pp	0.99981472	0.7499999999999999
ASPGLUr	0.999812744	0.5000086349074617
SADT	0.999812478	0.6761068894131606
ACSERHS	0.9998113999999999	0.56695929811885
CYSabcpp	0.9998101	0.845146748218098
PPPM	0.9998086479999999	0.8089918113610722
TYRtipp	0.999808382	0.7071067811865475
PFK_ppi	0.999807468	0.6761068894131947
FHL	0.999806982	0.6859943405700353
AASAD2	0.999806622	0.5555997606153692
SAM_MT	0.9998064939999999	0.6030312097346692
GLYt2r	0.9998062940000001	0.5547068281821783
TAPTPP	0.999805752	0.7592534291248064
OSUCCL	0.9998051739999999	0.6859943405700353
r0082	0.9998051739999999	0.6859943405700353
FDH3	0.9998046400000001	0.6727078969477533
ACITL	0.9998033279999999	0.6172271045855968
SERD_L	0.9998032760000001	0.6666321243523308
FDH2	0.9998017499999999	0.6727078969477533
CYSabc	0.999800688	0.845146748218098
FORt2pp	0.999798848	0.6737222794977771
METOX	0.9997931440000001	0.6804255680604698
AHGDx	0.999792484	0.7027465496445109
ARHGDx	0.999792484	0.7027465496445269
LAAL19	0.999791486	0.7142730260236239
FISC	0.9997909779999998	0.7150380343014135
STFRNS	0.999789586	0.7905939909288712
ACt2ipp	0.9997892079999999	0.673722279497777
ACt5pp	0.9997892079999999	0.8521987654454146
ACt2rpp	0.9997892079999999	0.6737222794977771
FAH2	0.999788388	0.7778617396861619
GLUTRS_3	0.999786196	0.9258406568784109
GLUTRS_2	0.999786196	0.9258406568784107
METTRS_1	0.9997857	0.67610688941316
HYNE	0.999785578	0.5669592981188286
r0085	0.999785578	0.5669592981188286
SQLS	0.999783374	0.5164138323963617
RE3335C	0.999780374	0.6666666666666667
RETNCOA	0.999780374	0.6666666666666667
FACOAL245_2	0.999780374	0.6666666666666667
RE3079C	0.999780374	0.6666666666666667
FACOAL246_1	0.999780374	0.6666666666666667
RE3075C	0.999780374	0.6666666666666667
FACOAL_70_c	0.999780374	0.6666666666666667
FACOAL244_1	0.999780374	0.6666666666666667
RE2635C	0.999780374	0.6666666666666667
FACOAL_220_c	0.999780374	0.6666666666666667
3HPVSCOAhc	0.999780374	0.6666666666666667
FACOAL260	0.999780374	0.6666666666666667
RE3562C	0.999780374	0.6666666666666667
FACOAL_164_6Z9Z12Z15Z_c	0.999780374	0.6666666666666667
FERULCOAS	0.999780374	0.6666666666666667
ARACHFATPc	0.999780374	0.6666666666666667
FACOAL_163_6Z9Z12Z_c	0.999780374	0.6666666666666667
FACOAL_162_9Z12Z_c	0.999780374	0.6666666666666667
FVSCOAhc	0.999780374	0.6666666666666667
FACOAL_161_2E_c	0.999780374	0.6666666666666667
FACOALPREPH	0.999780374	0.6666666666666667
RE3446C	0.999780374	0.6666666666666667
ARACHDFATPtc	0.999780374	0.6666666666666667
RE3345C	0.999780374	0.6666666666666667
FACOALPHDCA	0.999780374	0.6666666666666667
4HPTNCOAL	0.999780374	0.6666666666666667
FACOAL90i	0.999780374	0.6666666666666667
4CMCOAS	0.999780374	0.6666666666666667
FACOAL245_1	0.999780374	0.6666666666666667
FACOAL160_ISO	0.999780374	0.6666666666666667
HMR_0327	0.999780374	0.6666666666666667
HMR_0204	0.999780374	0.6666666666666667
HMR_0255	0.999780374	0.6666666666666667
ACSPHAC50	0.999780374	0.6666666666666667
HMR_0245	0.999780374	0.6666666666666667
ACSPHAC60	0.999780374	0.6666666666666667
C12DCACT	0.999780374	0.6666666666666667
HMR_0241	0.999780374	0.6666666666666667
HMR_0233	0.999780374	0.6666666666666667
ACSPHAC70	0.999780374	0.6666666666666667
DOCO13EFATP	0.999780374	0.6666666666666667
HMR_0209	0.999780374	0.6666666666666667
DOCOSACT	0.999780374	0.6666666666666667
ACSPHAC80	0.999780374	0.6666666666666667
OCT11EFATP	0.999780374	0.6666666666666667
ACSPHAC160	0.999780374	0.6666666666666667
OCT11EFATP_1	0.999780374	0.6666666666666667
ACSPHAC90	0.999780374	0.6666666666666667
ACSPHACP100	0.999780374	0.6666666666666667
ACSPHACP40	0.999780374	0.6666666666666667
ACSPHACP50	0.999780374	0.6666666666666667
HMR_0192	0.999780374	0.6666666666666667
SUBERICACT	0.999780374	0.6666666666666667
HMR_0184	0.999780374	0.6666666666666667
ACSPHACP60	0.999780374	0.6666666666666667
HMR_0177	0.999780374	0.6666666666666667
HMR_0171	0.999780374	0.6666666666666667
FACOAL1	0.999780374	0.6666666666666667
ACSPHAC40	0.999780374	0.6666666666666667
ACSPHAC142	0.999780374	0.6666666666666667
HMR_0165	0.999780374	0.6666666666666667
ACSPHAC101	0.999780374	0.6666666666666667
HMR_0437	0.999780374	0.6666666666666667
HMR_0393	0.999780374	0.6666666666666667
CAFFCOA	0.999780374	0.6666666666666667
DCHOLESTANCOAc	0.999780374	0.6666666666666667
HMR_1627	0.999780374	0.6666666666666667
URSCHOLCOAc	0.999780374	0.6666666666666667
HMR_0389	0.999780374	0.6666666666666667
HMR_0385	0.999780374	0.6666666666666667
HMR_0381	0.999780374	0.6666666666666667
HMR_0345	0.999780374	0.6666666666666667
ACSPHAC100	0.999780374	0.6666666666666667
HMR_0323	0.999780374	0.6666666666666667
ACSPHAC120	0.999780374	0.6666666666666667
HMR_0267	0.999780374	0.6666666666666667
HMR_0319	0.999780374	0.6666666666666667
HMR_0309	0.999780374	0.6666666666666667
ACSPHAC121	0.999780374	0.6666666666666667
ACSPHAC121d6	0.999780374	0.6666666666666667
HMR_0301	0.999780374	0.6666666666666667
HMR_0297	0.999780374	0.6666666666666667
ACSPHAC141	0.999780374	0.6666666666666667
HMR_0293	0.999780374	0.6666666666666667
HMR_0289	0.999780374	0.6666666666666667
HMR_0279	0.999780374	0.6666666666666667
HMR_0271	0.999780374	0.6666666666666667
ACSPHAC141d5	0.999780374	0.6666666666666667
HMR_0429	0.999780374	0.6666666666666667
FACOAL140_ISO	0.999780374	0.6666666666666667
FACOAL150	0.999780374	0.6666666666666667
FACOAL200	0.999780374	0.6666666666666667
FACOAL203	0.999780374	0.6666666666666667
PACCOAL3	0.999780374	0.6666666666666667
IBUP_RASCL1hep	0.999780374	0.6666666666666667
PACOAL	0.999780374	0.6666666666666667
SEBACACT	0.999780374	0.6666666666666667
FACOAL204	0.999780374	0.6666666666666667
FACOAL2042	0.999780374	0.6666666666666667
LINOFATPtc	0.999780374	0.6666666666666667
ADPACDAc	0.999780374	0.6666666666666667
FACOAL205	0.999780374	0.6666666666666667
LGNCFATPtc	0.999780374	0.6666666666666667
FACOAL206	0.999780374	0.6666666666666667
FACOAL224	0.999780374	0.6666666666666667
FACOAL2251	0.999780374	0.6666666666666667
FACOAL2252	0.999780374	0.6666666666666667
R_group_phosphotase_3	0.999780374	0.6666666666666667
R_group_phosphotase_2	0.999780374	0.6666666666666667
R_group_phosphotase_1	0.999780374	0.6666666666666667
FACOAL226	0.999780374	0.6666666666666667
RTOTALFATPc	0.999780374	0.6666666666666667
FACOAL240	0.999780374	0.6666666666666667
RTOTAL3FATPc	0.999780374	0.6666666666666667
RTOTAL2FATPc	0.999780374	0.6666666666666667
FACOAL240_1	0.999780374	0.6666666666666667
FACOAL240i	0.999780374	0.6666666666666667
LEVUACOAL	0.999780374	0.6666666666666667
FACOAL241	0.999780374	0.6666666666666667
FACOAL150_ISO	0.999780374	0.6666666666666667
ACSPHACT60	0.999780374	0.6666666666666667
r0651	0.999780374	0.6666666666666667
FACOAL182	0.999780374	0.6666666666666667
FACOAL150_anteiso	0.999780374	0.6666666666666667
FACOAL161_ISO	0.999780374	0.6666666666666667
FACOAL170	0.999780374	0.6666666666666667
FACOAL170_ISO	0.999780374	0.6666666666666667
FACOAL170_anteiso	0.999780374	0.6666666666666667
FACOAL171_ISO	0.999780374	0.6666666666666667
FACOAL171_anteiso	0.999780374	0.6666666666666667
FACOAL1812	0.999780374	0.6666666666666667
FACOAL1812_1	0.999780374	0.6666666666666667
FACOAL181_1	0.999780374	0.6666666666666667
ACSPHACP70	0.999780374	0.6666666666666667
FACOAL2	0.999780374	0.6666666666666667
HMR_0433	0.999780374	0.6666666666666667
FACOAL1832	0.999780374	0.6666666666666667
FACOAL191	0.999780374	0.6666666666666667
FACOAL1821	0.999780374	0.6666666666666667
FACOAL1822	0.999780374	0.6666666666666667
FACOAL182_1	0.999780374	0.6666666666666667
FACOAL1831	0.999780374	0.6666666666666667
ACSPHACP80	0.999780374	0.6666666666666667
ACSPHACT40	0.999780374	0.6666666666666667
FACOAL184	0.999780374	0.6666666666666667
ACSPHACP90	0.999780374	0.6666666666666667
PSP_L_1	0.999778568	0.8944549954418595
CDAPPA160	0.9997768060000001	0.6324260398234646
GTHRDt2_1	0.9997758400000001	0.8571365130118237
r1530	0.9997758400000001	0.8571365130118236
CYSO_I	0.9997746599999999	0.7303194455719749
UNK5	0.99977359	0.5
ACALDCD	0.999773504	0.6324751927430694
PALDP	0.9997709579999998	0.5669592981188426
PALDH	0.9997709579999998	0.5669592981188426
NOS1	0.999770084	0.7778617396861622
ARGSS_1	0.9997695679999999	0.9561892579428434
LYSMO	0.9997676199999999	0.5046559608620095
SERabcpp	0.999766202	0.8451467482181121
DES2_C16	0.999764502	0.8677218312746245
DESAT16a	0.999764502	0.8677218312746245
HMR_2287	0.999764068	0.8999999999999998
ASPMETASPr	0.99976375	0.6324555320336759
LAAL1	0.99976325	0.7559196210775607
NADH8	0.99976306	0.7207931348628285
CYTK7	0.999760628	0.6123724356957946
FAH3	0.999760448	0.7778617396861618
r0318	0.99975954	0.6761068894131608
SERabc	0.999758388	0.8451467482181121
ASPO6_1	0.9997576800000001	0.8944549954418436
FORA	0.9997573900000001	0.6507838367322817
GLUN_1	0.99975702	0.6708412465813683
PSP_1	0.9997566819999999	0.7499611378827905
DALAabcpp	0.999756678	0.8451467482180914
DESAT14	0.9997564220000001	0.8677218312746245
COB1NDAAT2	0.99975281	0.6666666666666667
CBLAT_DELETE	0.99975281	0.6666666666666667
SELMETAT	0.99975281	0.6666666666666667
CBIAT_DELETE	0.99975281	0.6666666666666667
ASPtpp	0.999751832	0.7071067811865475
HMR_2284	0.9997512480000001	0.8677218312746245
HMR_2282	0.9997512480000001	0.8677218312746245
HMR_2281	0.9997512480000001	0.8677218312746245
FAS181	0.9997463579999998	0.9302124063004936
ASPTA6	0.999744428	0.5
r0800	0.9997432219999999	0.7696696005538578
UAMRH	0.9997432100000001	0.7778617396861619
ACTLMO	0.99974209	0.8677218312746245
FAH1	0.9997393779999999	0.7778617396861621
CAATPS_1	0.9997393139999999	0.6761068894131373
CAATPS	0.9997393139999999	0.5661452857850084
PRPPP	0.9997367839999999	0.6761068894131961
NFORGLUAH	0.999736034	0.7499546594927508
FAS161	0.9997351780000001	0.9290872892519392
FPGS_1	0.999733744	0.6286217088143267
AKGCAL	0.9997336319999999	0.5999751305644604
GLYALDDy	0.999732012	0.8618541074711301
HMR_2296	0.99973159	0.8999999999999998
HMR_2295	0.99973159	0.8999999999999998
HMR_2293	0.99973159	0.8999999999999998
HMR_2292	0.99973159	0.8999999999999998
GD3P2	0.9997309399999998	0.8618541074711308
FORAMD	0.9997309139999999	0.5164031302953247
NTPP11_1	0.9997290980000001	0.8944549954418768
OCDOR	0.99972826	0.7922938937850503
CITL	0.999727906	0.4714289452629954
HMR_2359	0.999725106	0.8677218312746245
DESAT18_2	0.999725106	0.8677218312746245
NAabcO	0.99972452	0.8451467482181121
NAabc	0.99972452	0.8451467482181121
MLTHFte1	0.9997244399999999	0.8451467482181121
GLUTRS2	0.999724142	0.6761068894131506
CYOO3	0.999723994	0.7442380786606789
PC	0.999722118	0.7142730260236281
CDAPPA181	0.99971388	0.6324260398234646
GMP5N	0.999713406	0.8944549954418245
SS	0.99971307	0.622516630831111
HMR_1467	0.99971307	0.622516630831111
SERDA	0.99971233	0.5772904370459158
DGTP8DETOX	0.99971204	0.6507838367322821
NTPP10	0.99971204	0.6507838367322816
RPNTPH	0.99971204	0.6507838367323091
G3PD5	0.99971104	0.5
AMPEP9	0.9997108320000001	0.5
AMPTASEGM	0.9997108320000001	0.5
CYTDK2	0.999710544	0.5999751305644638
ALOX	0.9997103700000001	0.7324625170016744
NTP4	0.9997076100000001	0.6761068894131702
SERt2r	0.999706698	0.5547068281821783
3PGP	0.9997059100000001	0.5669592981188426
GLNTRS2	0.9997045060000002	0.7171233651316254
AIRC1	0.999702834	0.809034500217661
GAPP	0.999701314	0.5669592981188426
SMVLAChep	0.999701072	0.5999751305644907
4HATVLAChc	0.999701072	0.5999751305644431
LVACLAChep	0.999701072	0.5999751305644704
2HATVLAChc	0.999701072	0.5999751305644431
ATVLAChc	0.999701072	0.5999751305644428
MALDDH	0.999700696	0.7999875652822022
MCAO_c	0.9996983799999999	0.9249971940757968
FCSTOLS_c	0.9996983799999999	0.9249971940757968
CYStpp	0.9996980480000002	0.5345343524754432
TETDECACID	0.9996972599999999	0.6767529681839596
DODECACID	0.9996972599999999	0.6770032003863301
OCTEDECACID	0.9996972599999999	0.6756893384895896
HEXEDECACID	0.9996972599999999	0.6762522260005742
HEXDECACID	0.9996972599999999	0.6762522260005742
DECACID	0.9996972599999999	0.6764814252025461
OCTDECACID	0.9996972599999999	0.6756893384895896
SALCOD	0.99969587	0.7753078062041184
FRD2	0.999695494	0.5
DESAT16_2	0.99969406	0.7999999999999998
APPAT	0.9996914	0.9486882145649617
GTPCI_2	0.999690294	0.9486882145649271
PHEPS	0.9996892840000001	0.7070847991617483
SELNPS_cho	0.9996892840000001	0.7070847991617483
NDP6	0.9996871540000001	0.6761068894131702
r0027	0.999686496	0.5391152165780411
NAt3_1p5pp	0.999683572	0.9805806756909202
NAt3_2pp	0.999683572	0.9486832980505138
AMID_1	0.9996830040000001	0.5999751305644652
FE2DMT1	0.999681492	0.5669592981188237
AIRCra	0.9996807179999999	0.809034500217661
HCYStabcpp	0.9996798740000001	0.8451467482181121
4HBHYOX	0.9996793159999999	0.7778617396861522
FE2t3pp	0.9996717039999998	0.8164965809277261
FE2t2pp	0.9996717039999998	0.7071067811865475
LAAL21	0.999669298	0.6761068894131599
RE2640C	0.9996689199999998	0.5
CYSO	0.9996681900000001	0.7142730260236206
TRPAS1	0.99966773	0.9128803916735975
7OHOCTAc	0.99966762	0.7778617396861625
HMPPtr	0.999667512	0.8451467482180917
DNADDP	0.9996623299999999	0.7499611378827898
ACTNMO	0.9996607220000001	0.7778617396861519
FAS141	0.9996603399999999	0.9267851159927475
SPODM_1	0.9996595459999998	0.7746448301933917
6HNACMO	0.999658714	0.7753078062041188
NAt3_0_5	0.99965865	0.9486832980505138
NAt3_15	0.99965865	0.9805806756909202
NAt6	0.99965865	0.5547068281821783
NAt3_2	0.99965865	0.9486832980505138
FADRx2	0.9996580999999999	0.6819270211918154
DESAT18_5	0.9996569579999999	0.7378775301609384
OPHHXy	0.9996554979999999	0.7778617396861522
GLP5H	0.9996551539999998	0.75
NAMNPP	0.9996545000000001	0.632475192743097
ORNabc	0.9996541779999999	0.8571365130118244
PROabcpp	0.99965233	0.8571365130118244
DESAT18_3	0.9996511960000001	0.7999999999999998
LAAL20	0.9996511299999999	0.7142730260236102
r1382	0.9996501	0.7957032769928488
ALAD_L2	0.9996478879999999	0.8131466230788754
UDPACGA6D	0.9996442	0.9263666823519969
SR6	0.999641796	0.66667817987662
DESAT14_9	0.9996397	0.7378775301609384
r1529	0.999634768	0.8451467482181121
ASPOb	0.9996344799999999	0.6928131441374868
PSLS	0.999634352	0.49984452736316953
RE2649C	0.9996343080000001	0.5999751305645155
NDP4	0.999632582	0.6761068894131702
PACCOAE	0.999632188	0.7778617396861619
NFORGLUAH2	0.9996315580000001	0.5000086349074617
MN2tipp	0.9996291959999999	0.9999999999999998
GCPN	0.9996281619999999	0.654769964280819
BACCL	0.999627748	0.6761068894131606
CITabc	0.99962418	0.8783083321891741
GCALDDy	0.9996228439999999	0.8618541074711301
SERt2rpp	0.999622718	0.6737222794977771
FAS160	0.9996222100000001	0.9599487475481601
SUCD1	0.9996221439999999	0.5
FRD	0.9996221439999999	0.5
HMR_3996	0.9996208799999999	0.5555997606153692
X00002	0.999619818	0.6996052281439034
CYSS_2	0.9996197200000001	0.8944549954418252
AAAN	0.9996183999999999	0.8571365130117652
NTP6	0.9996183399999999	0.6761068894131702
HCO3abc	0.9996182039999999	0.8451467482181121
BCT1_syn	0.9996182039999999	0.8451467482181119
r1516	0.9996170400000001	0.8451467482181121
HMR_6729	0.9996168780000001	0.6391226947537338
LAAL8	0.999612726	0.5962672875260885
MSULR	0.999612186	0.9534446287410066
ASPTRS_1	0.9996120700000001	0.714273026023562
AMPTASEGGLU	0.9996110039999999	0.5000086349074617
AMPEP8	0.9996110039999999	0.5000086349074617
r1162	0.99961006	0.8451467482181121
DESAT18_4	0.99960878	0.7378775301609384
DESAT18_11	0.99960878	0.7378775301609384
FMETDF_1	0.9996085239999999	0.5
FMETDF	0.9996085239999999	0.5
TYRabc	0.999607088	0.8451467482181121
GTHOXti2	0.99960691	0.8451467482181114
FAS140	0.9996037799999999	0.9602594342953643
NADH5	0.9996034999999999	0.7027465496445262
FADRx	0.9996014900000001	0.7027465496445104
AMID4	0.99960085	0.5164031302953247
NDP8	0.99960004	0.6761068894131702
HPACtr	0.999597802	0.7071067811865475
OCTD	0.999595066	0.7200746015210171
FTHFI	0.99959498	0.8451467482180918
DESAT18_6	0.999593778	0.7378775301609384
NTPP1_1	0.9995930120000001	0.8944549954418247
CTPS1_2	0.9995916319999999	0.7637513098690053
NO3abcpp	0.999591592	0.8451467482181119
IDPA	0.9995915739999999	0.6761068894131743
NITR	0.999591072	0.7071434178944844
APH181	0.999590858	0.7499611378827905
NTD10	0.999590328	0.5669592981188426
GLGC	0.99959022	0.6761068894131606
BNOCA	0.999589318	0.7277780223425895
ALAS	0.99958534	0.560112033611204
UACGAMDH2	0.999584814	0.47579420342772405
UDPACGLUDH	0.999584814	0.47579420342772405
GDR	0.999583664	0.7499999999999999
ZN2abcpp	0.999583526	0.8451467482181121
DUTPDP_1	0.999581006	0.8944549954418247
NO2tabcpp	0.9995803999999999	0.8451467482181119
ACOAD1fr	0.9995801559999998	1.0
NOX	0.999578062	0.7302816091072876
LYSabc	0.999576118	0.8571365130118244
4ABUTabcpp	0.999575452	0.8451467482180917
GTHRDH_syn	0.9995738880000001	0.5000086349074617
HMR_2457	0.9995723959999999	0.777861739686158
HMR_1981	0.9995723959999999	0.7778617396861626
RE3474C	0.9995723959999999	0.7778617396861521
r0741	0.9995723959999999	0.7778617396861619
CADMO	0.9995723959999999	0.7778617396861522
HMR_1477	0.9995723959999999	0.7778617396861565
RN0032C	0.9995723959999999	0.5185744931241083
CXANHX	0.9995723959999999	0.7778617396861622
3HPPPNOHc	0.9995723959999999	0.7778617396861521
BCAROHX	0.9995723959999999	0.7778617396861519
MPOMC1_1	0.9995723959999999	0.7778617396861608
HMR_2585	0.9995723959999999	0.7778617396861625
BCAROHX2	0.9995723959999999	0.7778617396861622
HMR_2581	0.9995723959999999	0.7593038095405474
HMR_2495	0.9995723959999999	0.8677218312746245
DES21	0.9995723959999999	0.7778617396861621
HMR_2472	0.9995723959999999	0.8677218312746245
RN0001C	0.9995723959999999	0.7778617396861625
RN0020C	0.9995723959999999	0.7778617396861521
HMR_1490	0.9995723959999999	0.7778617396861521
RN0027C	0.9995723959999999	0.8432968629880445
MPOMMM	0.9995723959999999	0.8677218312746245
MPOMOR	0.9995723959999999	0.8677218312746245
RN0029C	0.9995723959999999	0.5185744931241083
RN0030C	0.9995723959999999	0.8432968629880445
RE3522C	0.9995723959999999	0.7778617396861521
RE3518C	0.9995723959999999	0.7778617396861521
HMR_1478	0.9995723959999999	0.8677218312746245
MPOMOR_1	0.9995723959999999	0.8677218312746245
RE3514C	0.9995723959999999	0.777861739686157
HMR_2484	0.9995723959999999	0.8677218312746245
EPISTLDS_c	0.9995723959999999	0.8677218312746245
HMR_1126	0.9995723959999999	0.7778617396861566
HMR_0942	0.9995723959999999	0.7778617396861521
HMR_1988	0.9995723959999999	0.7778617396861522
ZCAROTDH2	0.9995723959999999	0.8677218312746245
C14825c	0.9995723959999999	0.777861739686158
DES2_12	0.9995723959999999	0.8677218312746245
ZCAROTDH1	0.9995723959999999	0.8677218312746245
C22STDS	0.9995723959999999	0.8677218312746245
25HVITD3c	0.9995723959999999	0.7778617396861522
DES2_15	0.9995723959999999	0.8677218312746245
DES2_6	0.9995723959999999	0.8677218312746245
HMR_1989	0.9995723959999999	0.7778617396861522
HMR_2403	0.9995723959999999	0.8677218312746245
HMR_2393	0.9995723959999999	0.8677218312746245
DESAT18a	0.9995723959999999	0.8677218312746245
HMR_2380	0.9995723959999999	0.8677218312746245
HMR_2368	0.9995723959999999	0.8677218312746245
HMR_2365	0.9995723959999999	0.8677218312746245
HMR_1990	0.9995723959999999	0.777861739686152
HMR_1991	0.9995723959999999	0.777861739686152
C4STMO1	0.9995723959999999	0.9335308037382636
HMR_2289	0.9995723959999999	0.8677218312746245
C4STMO2	0.9995723959999999	0.9335308037382636
HMR_2288	0.9995723959999999	0.8677218312746245
C5STDS	0.9995723959999999	0.8677218312746245
DES2_6B	0.9995723959999999	0.8677218312746245
DESAT180_9	0.9995723959999999	0.8677218312746245
HMR_2007	0.9995723959999999	0.7778617396861628
DES2_9	0.9995723959999999	0.8677218312746245
HMR_1993	0.9995723959999999	0.7778617396861625
HMR_1992	0.9995723959999999	0.777861739686152
DOPAc	0.9995723959999999	0.7778617396861621
TYMc	0.9995723959999999	0.7778617396861619
SMO	0.9995723959999999	0.7778617396861623
CDCA6AH	0.9995723959999999	0.777861739686155
3DHLCAS	0.9995723959999999	0.8677218312746245
3DHDCAS	0.9995723959999999	0.8677218312746245
HMR_0981	0.9995723959999999	0.7778617396861521
P4503A5	0.9995723959999999	0.7778617396861519
P4503A4	0.9995723959999999	0.7778617396861619
P4502F1	0.9995723959999999	0.7778617396861619
P4502E1	0.9995723959999999	0.7778617396861522
P4502D6	0.9995723959999999	0.7778617396861521
P4502C94	0.9995723959999999	0.7778617396861519
P4502C93	0.9995723959999999	0.7778617396861618
P4502C92	0.9995723959999999	0.7778617396861571
3DHCDCAS	0.9995723959999999	0.8677218312746245
P4502C9	0.9995723959999999	0.7778617396861626
P4502C8	0.9995723959999999	0.7778617396861619
3DHCAS	0.9995723959999999	0.8677218312746245
P4502C19	0.9995723959999999	0.7778617396861626
P4502A6	0.9995723959999999	0.7778617396861521
CYP2R1	0.9995723959999999	0.7778617396861626
HMR_0954	0.9995723959999999	0.7778617396861521
HMR_0950	0.9995723959999999	0.7778617396861521
HMR_0946	0.9995723959999999	0.7778617396861521
r0268	0.9995723959999999	0.777861739686152
CACNAO	0.9995723959999999	0.7778617396861517
OMPHHXy	0.9995723959999999	0.7778617396861522
BVMO1	0.9995723959999999	0.7778617396861617
BVMO2	0.9995723959999999	0.7778617396861621
OMMBLHXy	0.9995723959999999	0.7778617396861522
BVMO4	0.9995723959999999	0.7778617396861545
ZXANHX	0.9995723959999999	0.7778617396861622
AND19ONEc	0.9995723959999999	0.7778617396861519
RE3506C	0.9995723959999999	0.777861739686152
MPOMC1	0.9995723959999999	0.7778617396861608
RE1582C	0.9995723959999999	0.7778617396861521
CERH124	0.9995723959999999	0.7778617396861517
RE1943C	0.9995723959999999	0.7778617396861625
LIDOMO	0.9995723959999999	0.7778617396861576
HMR_1545	0.9995723959999999	0.777861739686152
HMR_1838	0.9995723959999999	0.8176365570194584
5OHHEXAc	0.9995723959999999	0.7778617396861521
HMR_1544	0.9995723959999999	0.8677218312746245
HMR_1543	0.9995723959999999	0.7778617396861521
HMR_1538	0.9995723959999999	0.8677218312746245
PGS	0.9995723959999999	0.7593038095405469
RE2112C	0.9995723959999999	0.7778617396861516
HMR_1536	0.9995723959999999	0.7778617396861521
4MZYMR	0.9995723959999999	0.8677218312746247
RE2235C	0.9995723959999999	0.7778617396861521
21HPRGNLONE	0.9995723959999999	0.7778617396861626
RE2240C	0.9995723959999999	0.7778617396861522
CERH126	0.9995723959999999	0.7778617396861517
HMR_1516	0.9995723959999999	0.8677218312746245
RE2248C	0.9995723959999999	0.7778617396861522
RE2249C	0.9995723959999999	0.7778617396861522
RE2382C	0.9995723959999999	0.777861739686152
RE2383C	0.9995723959999999	0.9101820546182064
RE2387C	0.9995723959999999	0.7778617396861521
RE2398C	0.9995723959999999	0.9101820546182064
RE1942C	0.9995723959999999	0.9241430265820767
RE1941C	0.9995723959999999	0.9241430265820767
KYN3OX	0.9995723959999999	0.777861739686152
RE1587C	0.9995723959999999	0.7778617396861521
RE1803C	0.9995723959999999	0.7778617396861619
RE1632C	0.9995723959999999	0.7778617396861527
HMR_1786	0.9995723959999999	0.7778617396861622
RAHY	0.9995723959999999	0.7778617396861619
HMR_1681	0.9995723959999999	0.7778617396861619
MELATNOX	0.9995723959999999	0.7778617396861599
RE1806C	0.9995723959999999	0.7778617396861625
44MZYMMO	0.9995723959999999	0.9309952723965893
HMR_1735	0.9995723959999999	0.7778617396861622
RE1809C	0.9995723959999999	0.7778617396861521
RE1811C	0.9995723959999999	0.7778617396861521
RE1812C	0.9995723959999999	0.7778617396861521
RE1826C	0.9995723959999999	0.7778617396861625
RE1828C	0.9995723959999999	0.7778617396861521
RE1904C	0.9995723959999999	0.7778617396861625
RE1905C	0.9995723959999999	0.7778617396861625
HMR_1550	0.9995723959999999	0.777861739686152
RE1906C	0.9995723959999999	0.7778617396861625
RE3464C	0.9995723959999999	0.777861739686152
HMR_1549	0.9995723959999999	0.8677218312746245
HMR_1548	0.9995723959999999	0.777861739686152
RE1938C	0.9995723959999999	0.7778617396861625
PHTHCLS	0.9995723959999999	0.7778617396861618
PSPHS	0.9995723959999999	0.7778617396861619
HMR_1767	0.9995723959999999	0.777861739686152
RE3018C	0.9995723959999999	0.7778617396861521
RE3435C	0.9995723959999999	0.7778617396861521
RE3020C	0.9995723959999999	0.7778617396861521
HMR_1739	0.9995723959999999	0.777861739686152
RE3370C	0.9995723959999999	0.9101820546182064
HMR_1940	0.9995723959999999	0.7778617396861625
RE2975C	0.9995723959999999	0.7778617396861521
FAH4	0.9995723959999999	0.7778617396861619
RE3251C	0.9995723959999999	0.7778617396861625
AGLPED_cho	0.9995723959999999	0.8677218312746245
RE3013C	0.9995723959999999	0.7778617396861521
RE3014C	0.9995723959999999	0.7778617396861571
HMR_1944	0.9995723959999999	0.7778617396861626
HMR_1502	0.9995723959999999	0.777861739686152
HMR_1737	0.9995723959999999	0.7778617396861619
RE3015C	0.9995723959999999	0.7778617396861521
RE3041C	0.9995723959999999	0.777861739686157
7KLITCHOLc	0.9995723959999999	0.8677218312746245
RE3019C	0.9995723959999999	0.7778617396861521
RE3434C	0.9995723959999999	0.7778617396861521
AGLPED	0.9995723959999999	0.8677218312746245
CERS324	0.9995723959999999	0.7778617396861517
RE3436C	0.9995723959999999	0.7778617396861521
HMR_1493	0.9995723959999999	0.8677218312746245
RE2632C	0.9995723959999999	0.9101820546182064
RE2636C	0.9995723959999999	0.777861739686152
HMR_1504	0.9995723959999999	0.777861739686152
RE1308C	0.9995723959999999	0.7778617396861522
HMR_1494	0.9995723959999999	0.7778617396861521
RE2675C2	0.9995723959999999	0.8677218312746245
CERS326	0.9995723959999999	0.7778617396861517
HMR_1948	0.9995723959999999	0.7778617396861522
HMR_1765	0.9995723959999999	0.7778617396861625
LTHSTRLOR	0.9995723959999999	0.8677218312746245
HMR_1503	0.9995723959999999	0.8677218312746245
RE3440C	0.9995723959999999	0.9101820546182064
HPA3MO	0.999571882	0.7559196210775361
HXAND	0.999569774	0.7581970413797592
ALAALAD	0.99956911	0.680425568060455
OAAt_1	0.9995682300000001	0.5547068281821783
r1377	0.9995664659999999	0.666632124352331
IPDPS_syn	0.9995646779999999	0.7777867324193039
GTPCIII	0.999564576	0.8575007655403329
LAAL5	0.9995639239999999	0.755919621077586
NODOy	0.999563854	0.8666639035105932
FE3abcpp	0.9995633739999998	0.85713651301181
NTP8	0.9995620080000001	0.6761068894131702
GLXt2	0.99956094	0.5547068281821783
6TXAN5MPAML	0.9995596800000002	0.8333160621761655
BPNT2	0.9995584040000001	0.5669592981188426
DTARTD	0.99955675	0.47579420342772416
TARTD	0.99955675	0.47579420342772405
r1515	0.999556554	0.8451467482181121
NO3abc	0.999556274	0.8451467482181121
METTRANSc	0.9995559180000001	0.5
ALKP_1	0.999555162	0.6761068894131702
PDE4	0.9995548559999999	0.7559457308251041
FAS160ACP	0.99955422	0.9538522922309517
GMPt6	0.9995537320000001	0.5669592981188281
FAS180	0.9995531	0.9596332914511958
CMPN	0.9995525180000001	0.5
HISabc	0.99955087	0.8571365130118244
GLYBabcpp	0.9995507939999999	0.8571365130118208
HDCAt2pp	0.999550432	0.6737222794977771
NTRIRy	0.9995488079999999	0.9172501212211781
APH160	0.9995479140000001	0.7499611378827905
r1382_1	0.9995430620000001	0.8404899697464892
THFGLUS	0.9995430620000001	0.7142730260236463
FPGS	0.9995430620000001	0.8347758237882958
FPGS_tm	0.9995430620000001	0.8347758237882957
ATPATF3	0.9995420700000001	0.599975130564506
GLNS_1	0.999541052	0.7715338807320088
RPEc	0.9995378360000002	0.9999999999999998
GNP	0.999537146	0.5669592981188426
FAS160COA	0.99953678	0.9538522922309518
GK_adp	0.99953661	0.5751881522535711
PTRCabcpp	0.999533128	0.8571365130118244
GABAVESSEC_1	0.9995311279999999	0.8451467482180917
GABAVESSEC	0.9995311279999999	0.4662410611746892
PTRCTA	0.999526786	0.5000086349074602
HMR_0253	0.99952553	0.8451467482181121
RE1933C	0.99952544	0.6063446061862253
CA2abc1	0.9995228519999999	0.8451467482180929
CA2abc	0.9995228519999999	0.8451467482180929
FAS180COA	0.9995222800000001	0.9538522922309518
NDH_1	0.9995207519999999	0.6930970772985866
NI2abcpp	0.999518758	0.8451467482181121
r1528	0.999517466	0.8451467482180992
FE3t	0.9995166600000001	0.5345343524754474
NTP2	0.9995166300000001	0.6761068894131703
XAND	0.999514692	0.7581970413797592
NTD11	0.9995120959999999	0.5773801829363991
METTRS	0.999511616	0.5477395841789813
3PEPTabcpp	0.99950998	0.8451467482180914
FAS140COA	0.99950785	0.9538522922309517
FUMt3	0.9995078279999999	0.5547068281821783
FUMt2_3	0.9995078279999999	0.8944271909999159
FUMt2_2	0.9995078279999999	0.9486832980505138
MDHy	0.9995065459999999	0.6819270211918154
CD2abcpp	0.999506272	0.8451467482180939
THFOR2	0.999502146	0.8366488797120275
METSR_S2	0.9994992060000001	0.75
METSR_R2	0.9994992060000001	0.75
FPGS7_1	0.99949838	0.6286217088143236
ALDD14	0.9994960520000001	0.8571377214650453
4HOXPACDOX_NADP	0.999494304	0.8618541074711308
ASNabcpp	0.99949371	0.8451467482180914
ALKP	0.999493328	0.5773801829363994
OXAt	0.9994931319999999	0.5547068281821783
PHEPC	0.9994923760000001	0.6666666666666667
RNTR1	0.999490778	0.6761068894131891
r1523	0.9994904059999999	0.8451467482181121
URIK3_1	0.999488732	0.8944549954418755
MTHFC_1	0.99948704	0.8660702744046005
CAPROICc	0.9994869340000001	0.7999875652821806
METSOX2abcpp	0.999486628	0.8451467482181119
METSOX2abc	0.999486628	0.8451467482181121
r0193	0.9994855300000001	0.7302816091072878
UMPK4	0.999484232	0.5
CD2abc2	0.9994822339999999	0.8451467482180939
CD2abc1	0.9994822339999999	0.8451467482180939
r0186	0.9994778140000001	0.5070670306083171
METSOX1abc	0.9994774980000001	0.8451467482181121
METSOX1abcpp	0.9994774980000001	0.8451467482181119
GAPDi_nadp	0.999477494	0.6666666666666667
r0381	0.999476946	0.7581970413797592
THRS_2	0.9994759460000001	0.8944549954418558
HISTD	0.9994755699999999	0.9897641946304181
FALDtpp2	0.9994733699999999	0.7071067811865475
ARBabc	0.9994723280000001	0.8571365130117826
INSt	0.999470254	0.7071067811865475
CDAPPA180	0.999469904	0.6324260398234596
CDAPPA161	0.9994686600000001	0.6324260398234594
GCALDtabcpp	0.999467908	0.8451467482181079
CDAPPA141	0.999466652	0.6324260398234596
CDAPPA140	0.99946614	0.6324260398234596
CITt3	0.999465502	0.5547068281821783
CITt2r	0.999465502	0.8164965809277261
FAS100COA	0.999464882	0.9538522922309518
DESAT18_8	0.999463658	0.7378775301609384
DHFR2i	0.999463276	0.7027465496445334
BALAVECSEC	0.999463076	0.466241061174692
BALAVECSEC_1	0.999463076	0.8451467482180914
HMGCOAS	0.9994619400000001	0.6666666666666667
FAS120COA	0.999461312	0.9538522922309473
TMDPK	0.9994587260000001	0.5999751305645195
GLCabc	0.999458604	0.8571365130118173
APSR	0.9994585239999999	0.777708678828057
OPHHX3	0.99945711	0.9203557427225841
CHLabc	0.99945682	0.8451467482180948
CHLabc_rev	0.99945682	0.8451467482180948
RIBt2	0.999456326	0.5669592981188287
MTHFD_1	0.99945581	0.8944549954418411
FAEL205	0.9994556720000001	0.9442624045089765
FAEL204	0.9994556720000001	0.9442624045089765
FAEL184	0.9994556720000001	0.9442624045089765
FAEL183	0.9994556720000001	0.9442624045089764
PYRDC2	0.999455288	0.676106889413173
ASPO4_1	0.9994524659999999	0.8944549954418404
NTD1_1	0.9994524119999999	0.8944549954418247
PPNCL3	0.999451784	0.7142730260236189
DLMETR	0.99945164	0.5345343524754576
DMPPS_syn	0.999450264	0.7777867324193039
DPCOAPP	0.9994501620000001	0.7499611378827927
THFGLUH	0.9994481140000001	0.5999751305644958
GMPR	0.99944723	0.7257674270960811
LAAL32	0.999446846	0.67610688941316
HMR_4079	0.9994455599999998	0.8618541074711303
ASNabc	0.9994449399999998	0.8451467482180914
ORNt2r	0.9994438999999999	0.5547068281821783
ARGSS2	0.9994428120000001	0.9258406568783909
NOS1_1	0.999442376	0.7001400420140049
GLUTRS_Gln	0.999441468	0.6666666666666667
XMO	0.9994412340000001	0.7019192915357555
CHLabcpp	0.999440882	0.8451467482180948
CA2abcpp	0.9994408279999998	0.845146748218093
CA2abc1pp	0.9994408279999998	0.845146748218093
DAPabc	0.99944077	0.8451467482180917
DAPabcpp	0.99944077	0.8451467482180917
UDPRHMS_c	0.9994407500000001	0.7777867324193039
CU2abcpp	0.99943794	0.857136513011795
AGMabcpp	0.9994377	0.8451467482180914
PAPA160	0.9994375019999999	0.5669592981188426
INSTabc	0.9994359860000002	0.8451467482181121
r1527	0.9994359660000001	0.8451467482180989
PROt2r	0.9994352900000001	0.5669592981188287
PROt3	0.9994352900000001	0.5547068281821783
CDAPPA120	0.99943239	0.6324260398234594
ARNO	0.99943062	0.6415090394203455
HMR_6785	0.999429338	0.6681679405943024
MTHFR3	0.9994292400000001	0.9486882145649453
PS160abcpp	0.99942884	0.8451467482181121
CRNabcpp	0.9994287180000001	0.8451467482180969
Cuabc	0.9994280480000001	0.8571365130117952
CYOO2pp	0.99942673	0.7863729527462182
CYO1b2pp_syn_1	0.99942673	0.7863729527462158
CYO1bpp_syn_1	0.99942673	0.7863729527462182
CYTCBB3pp	0.99942673	0.46666298250947014
CYTCAA3pp	0.99942673	0.6995431197374419
SELNPS	0.9994262199999999	0.6123724356957946
MNabc_rev	0.9994246600000001	0.8451467482181121
FALDep	0.999422934	0.6737222794977771
MOBDabc_rev	0.999421488	0.8451467482181121
TTDCAt2	0.999421482	0.5547068281821783
G3PEabcpp	0.9994212539999999	0.8451467482181071
AMPEP14	0.9994205359999999	0.5163603214752435
UREAabcpp	0.999415728	0.8451467482181121
SO4t_e	0.999415604	0.9486832980505138
GLUCYSte	0.999415574	0.8451467482181092
TRPabc	0.9994139240000001	0.8451467482181121
FAS180ACP	0.9994133740000001	0.9538522922309518
BTNt	0.999411922	0.8451467482180924
GMHEPAT	0.999411788	0.6761068894131607
LIPATPT_2	0.999411788	0.6761068894131606
LIPATPT_1	0.999411788	0.6761068894131606
RE1944C	0.999411788	0.6761068894131608
MPTAT	0.999411788	0.6761068894131606
MPTSS	0.999411788	0.6761068894131606
S3AdT	0.999411788	0.676106889413161
SELADT	0.999411788	0.6761068894131607
THISAT	0.999411788	0.6761068894131606
Spt3AdT	0.999411788	0.676106889413161
TRNFE	0.9994097	0.4264074576705168
MLTHFte	0.9994096319999999	0.5547068281821783
COBALT2abcpp	0.9994075600000001	0.8451467482180962
Cobalt2abcppI	0.9994075600000001	0.8451467482180962
VALDHr	0.999406246	0.7142730260236325
FTHFI_1	0.999405224	0.7303194455719751
TTDCEAATP	0.999404878	0.8451467482181121
ALDD16	0.99940426	0.8571377214650453
MDH	0.9994021459999999	0.7027465496445102
MDHi2	0.9994021459999999	0.7027465496445102
PYDXPP	0.999402108	0.5669592981188426
NTRIRx	0.9994007399999999	0.9629065421107829
3NUCLE1	0.9994007120000001	0.75
HISTDb_1	0.9993999500000001	0.7857149087716493
LHIST	0.9993999500000001	0.8981026350890574
HISTDb	0.9993999500000001	0.8981026350890574
DTPH	0.999399	0.6761068894131702
SERDC	0.99939727	0.6859943405700353
PS181abcpp	0.999396948	0.8451467482181121
CRNabc	0.99939613	0.8451467482180969
ACTNt2r	0.9993956479999999	0.5669592981188147
FAH3_1	0.9993949800000002	0.7001400420140049
NCBMPTSabcpp	0.999394742	0.8451467482180914
BSORy	0.99939356	0.7777867324193039
G3PGabcpp	0.9993923259999999	0.8451467482181072
PY5CDHE	0.999392192	0.8003405521595581
DMPSS_c	0.9993908399999999	0.8571340205169535
CYTK12	0.999390786	0.6123724356957947
THMATPe	0.99938991	0.8451467482181121
THMabc	0.99938991	0.8451467482181121
MG2abc	0.999387582	0.8571365130118244
NTP9	0.999385638	0.6761068894131702
HCO3_h_ti	0.999385242	0.5547068281821783
LAAL42	0.9993848919999999	0.6761068894131542
LAAL22	0.999384364	0.6761068894131599
AMPN	0.9993843139999999	0.5
r2073_1	0.9993807459999999	0.5669592981188287
FADMQOR	0.9993753380000001	0.5
MCITL2	0.99937433	0.43640024660366805
DCYTt	0.99937319	0.7071067811865475
ICDHx	0.9993728	0.5999751305644863
FRUabc	0.9993721580000001	0.8451467482181065
ADPMAN	0.99937187	0.7499611378827922
r0267	0.9993706619999999	0.7019192915357464
KSH	0.9993706619999999	0.7019192915357465
r0400	0.9993706619999999	0.387282506204254
LNLCCOADS	0.9993706619999999	0.7378775301609384
CYP1	0.9993706619999999	0.7019192915357464
HPHACA	0.9993706619999999	0.701919291535748
CYP3	0.9993706619999999	0.7019192915357555
PXMO	0.9993706619999999	0.7019192915357558
BCAROHX21	0.9993706619999999	0.7019192915357555
RE2155C	0.9993706619999999	0.7019192915357465
RE2221C	0.9993706619999999	0.7019192915357465
DESAT24_1	0.9993706619999999	0.7378775301609384
RE2675C	0.9993706619999999	0.7378775301609384
RE2675C_1	0.9993706619999999	0.7378775301609384
DESAT18_10	0.9993706619999999	0.7378775301609384
DESAT18_12	0.9993706619999999	0.7378775301609384
BCAROHX11	0.9993706619999999	0.7019192915357462
3HPPPNH	0.9993706619999999	0.7019192915357465
3HPAOX	0.9993706619999999	0.7019192915357466
3HCINNMH	0.9993706619999999	0.7019192915357466
ECHINH	0.9993706619999999	0.7019192915357466
DESAT18_7	0.9993706619999999	0.7378775301609384
DESAT18_9	0.9993706619999999	0.7378775301609384
DESAT20_1	0.9993706619999999	0.7378775301609384
C22STDSx	0.9993706619999999	0.7378775301609384
RE2220C	0.9993706619999999	0.7019192915357465
DESAT20_2	0.9993706619999999	0.7378775301609384
R05217_nad	0.9993706619999999	0.8131466230788742
PRE3BS	0.9993706619999999	0.7019192915357553
4HPAOX	0.9993706619999999	0.7019192915357466
HMR_1557	0.9993706619999999	0.7378775301609384
CACNAO2	0.9993706619999999	0.7019192915357461
4HOXPACMON	0.9993706619999999	0.7019192915357466
MXMO	0.9993706619999999	0.7019192915357527
FLAVO2	0.9993706619999999	0.6171128741419682
RE1309C	0.9993706619999999	0.7019192915357465
MBTG	0.99937027	0.7001400420140049
ALDD19x_P	0.99936989	0.8618541074711299
FAS240_L	0.9993682159999999	0.9925664327918718
FAS200	0.9993682159999999	0.9534344695190096
ICHDx	0.9993664179999999	0.5999751305644863
PHEabc	0.9993650559999999	0.8451467482181121
ARGt2r	0.999364336	0.5669592981188147
ARGMO	0.999363612	0.5773383042488656
TAUPAT1c	0.9993627999999999	0.5669592981188287
MTHFD2	0.9993624799999999	0.7027465496445102
ALDD18	0.9993600239999999	0.8571377214650453
PHEME2abcpp	0.9993598839999999	0.8451467482181119
PHEMEabcpp	0.9993598839999999	0.8451467482181121
HEMEti	0.9993598839999999	0.8451467482181121
PHEMEABCte	0.9993598839999999	0.8451467482181121
FPGS4_1	0.99935946	0.6286217088143251
GSNK	0.999359246	0.632431501824863
OMMBLHX3	0.9993579199999999	0.9203557427225841
OMPHHX3	0.9993579199999999	0.9203557427225841
TRIOK	0.9993549039999999	0.6324315018248616
THMabcpp	0.999353066	0.8451467482181121
BTCOARx	0.999350688	0.68042556806047
HMR_4702	0.999350542	0.6482181164051353
E4POR1	0.9993503200000001	0.8888850511191017
GALabc	0.9993496199999999	0.8571365130118151
UMPt6	0.9993494679999999	0.5547068281821783
OIVD2E	0.999348922	0.8103984634732864
LAAL9	0.9993485979999999	0.7142730260236446
TYRt2r	0.9993481200000002	0.5547068281821783
GLYBt2r	0.9993476620000001	0.5669592981188274
MNDNS1	0.9993472600000001	0.936381651202801
INOSTO	0.9993466339999999	0.5528400952803019
H4THDPR	0.9993465159999999	0.7777867324193039
ALDD12	0.999343882	0.8571377214650455
r1536	0.9993426839999999	0.8451467482181121
RIBFLVt3o	0.9993424540000001	0.8451467482181121
RIBFLVt3	0.9993424540000001	0.8451467482181121
CRNDabcpp	0.9993422900000001	0.8451467482180969
FE3DCIT2abcpp	0.999341638	0.845146748218105
DMGLYBabcpp	0.9993413539999999	0.845146748218101
15DAPabcpp	0.999340958	0.8451467482180918
CYTK11	0.99933934	0.5
BARB	0.9993393300000001	0.7581970413797592
CTBTabc	0.999339312	0.8571365130117952
COabc	0.99933926	0.845146748218096
5DH4DGLCD	0.9993379279999999	0.7999875652821719
FAS140ACP	0.9993379040000001	0.9538522922309517
PGLYCP_1	0.99933002	0.676106889413171
DGLACH	0.9993298000000002	0.6063446061862252
HMR_4782	0.999329054	0.7284836237494506
TREabc	0.9993278959999999	0.8451467482181121
TSULP	0.999326606	0.5669592981188287
CMPA_1	0.9993239620000001	0.8660254043010701
ADEt2	0.9993237319999999	0.5547068281821783
PPP9ABCte	0.9993230279999998	0.8451467482181121
NOPD	0.9993217160000001	0.7559196210775465
GTPCI_1	0.999316272	0.8944549954418249
Ht	0.9993154859999999	0.7844739195561987
4HPROLTabcpp	0.999314354	0.8451467482180915
LCADi_D	0.999313768	0.8571377214650453
MTHFR2_1	0.9993136039999999	0.7027465496445111
MTHFR2	0.9993136039999999	0.8164754278926036
PPAt6	0.99931353	0.5547068281821783
FUMt2_3pp	0.999312866	0.9899494936611664
FUMtpp	0.999312866	0.9486832980505138
MANabc	0.9993122720000001	0.8451467482181121
THFOR1	0.9993122120000001	0.8399539719534642
CELLBabc	0.9993100399999999	0.8451467482180944
APH180	0.9993072679999999	0.7499611378827905
HMEDR	0.9993026439999999	0.8571377214650454
UCPP	0.999301272	0.5
XYLabcpp	0.9993012060000002	0.8571365130118244
GLXCL	0.999298778	0.5185744931240998
FDH6r	0.9992972800000001	0.6708412465813814
NADHDH	0.9992971199999999	0.7468180370709239
RNF	0.9992971199999999	0.6727078969477533
APH120	0.99929394	0.7499611378827912
CYRDAS	0.9992927999999999	0.7715171307850178
HYGBDIAS	0.9992927999999999	0.8179024948442407
R05224	0.9992927999999999	0.7715171307850177
ALAB	0.999292148	0.5000086349074602
F6PP	0.999290948	0.75
ORNDC	0.9992903999999999	0.6859943405700353
OXAtpp	0.9992890859999999	0.673722279497777
GDTP	0.999288486	0.9486882145649607
O2XOADOX	0.999287144	0.8433411825326411
RIBCTR	0.999286942	0.5500919377047686
UMPK2	0.999286916	0.6123724356957946
THRt2r	0.999284952	0.5669592981188287
PFK_adp	0.9992820800000001	0.5751881522535676
MALt2_3	0.9992810719999999	0.8944271909999159
MALt2_2	0.9992810719999999	0.9486832980505138
MALt3r	0.9992810719999999	0.5547068281821783
LLEUDr	0.9992798400000001	0.7142730260236283
FRD7	0.999279632	1.0
CAMPt	0.99927253	0.8451467482180932
AGTi	0.999272236	0.5
CMtexabc	0.99927115	0.8451467482180957
KAS1	0.9992697960000001	0.9968559354692909
KAS5	0.9992697960000001	0.997437500169679
KAS6	0.9992697960000001	0.997737094940489
MANabcpp	0.999269696	0.8451467482181119
GLCURDH	0.9992667660000001	0.8571377214650453
GLACO	0.9992667660000001	0.8661989971866526
ALDD32	0.9992667660000001	0.8661989971866526
CBPS_1	0.9992653520000001	0.9737348771585641
GLXO3r	0.999265278	0.6804255680604699
SACCD_c	0.999264352	0.7559196210775465
LYSt2r	0.999262152	0.5547068281821783
PYOVD2tex	0.999259808	0.8451467482181121
PROPROPROr	0.999257268	0.6681531047810609
APH161	0.9992571120000001	0.7499611378827905
LAAL35	0.999256598	0.7142730260236446
CA2t2pp	0.9992553299999999	0.4999999999999999
K2L4Aabctex	0.9992552320000001	0.8451467482181121
ALAGLUabcpp	0.99925435	0.8451467482180914
ILEDHr_1	0.99925288	0.714273026023627
DAUPP	0.999250762	0.5
GLXCBL	0.9992480560000001	0.5185744931240998
URIK1	0.999247052	0.6324315018248998
UDPGD	0.9992468999999999	0.9263666823519969
MI1PP_1	0.999244322	0.8944549954418385
KAS11	0.999244014	0.997737094940489
KAS3	0.999244014	0.9968559354692909
KAS9	0.999244014	0.997437500169679
PTHRP	0.9992399260000001	0.75
ARB_Dabc	0.9992375320000001	0.8451467482180914
MELIBabc	0.999235676	0.8451467482181121
5APTNabcpp	0.9992345119999999	0.8451467482180915
HDCAt2	0.999234424	0.5547068281821783
TRSARyr	0.999233394	0.7999875652822038
ORN5O	0.999232868	0.547739584179001
DARBabcpp	0.9992311839999999	0.8451467482180914
THFGLUS_1	0.999226466	0.617227104585607
DUUPP	0.99922544	0.5
SUCRabc	0.999224884	0.8451467482181121
GLYCLTt2r	0.999224214	0.7071067811865475
GPDDA3	0.9992219739999999	0.5423142443397865
ACGAtex_1	0.999221088	0.5
L24DC	0.9992209259999999	0.5773801829363996
HISt2r1	0.9992155580000001	0.5547068281821783
RE2638C	0.9992146460000001	0.6761068894131362
GLYTRS_1	0.9992146460000001	0.6761068894131518
ALDD10	0.999214276	0.8571377214650455
ALDD22x	0.999213296	0.8571377214650457
BAMPPALDOX	0.999213296	0.8571377214650457
HYPOE	0.9992115979999999	0.5669592981188426
NO2t2r	0.99920382	0.5
NO2t3	0.99920382	0.6933835352277229
THMPP	0.999200686	0.75
ILEDHr	0.9991994500000001	0.7142730260236271
NO3t2	0.9991986359999998	0.6933835352277229
NO3t3	0.9991986359999998	0.5
CPS_1	0.99919257	0.6172271045856094
CBPSam_1	0.99919257	0.8838750806153841
RBPC	0.9991880779999999	0.6228386088701514
DALADALAD	0.999183028	0.6123724356957946
ARGARGr	0.9991788399999999	0.47142894526299517
ARGt2pp	0.99916921	0.6737222794977771
THMDP	0.9991674039999999	0.8090345002176675
GLYCTO3	0.99916666	0.5
GLYOX3	0.999166492	0.6708412465813747
NAKt2pp	0.999165748	0.5
Nat_Kpp	0.999165748	0.5
CARORSr	0.9991639880000001	0.7200746015210363
XNAC	0.9991639880000001	0.720074601521036
ADPGLC	0.99916313	0.7499611378827901
PYK2	0.9991630739999999	0.5999751305645331
UDUPP	0.9991590779999999	0.5
BSORx	0.99915693	0.7581970413797593
HMGCOAR	0.9991552740000001	0.8534431896524575
NAt	0.999155	0.7071067811865475
GTPC	0.99915412	0.6324315029571167
TYRTYRr	0.9991538600000001	0.40824829046386313
GLCNt2rpp	0.9991516600000001	0.6737222794977771
OCDCAt2	0.9991515480000001	0.5547068281821783
LAAL10	0.999145932	0.5962672875260909
AKP1_1	0.9991432880000002	0.8247848780221939
AKP1_2	0.9991432880000002	0.8422287614274416
AKP1	0.9991432880000002	0.8486612868076683
PDE3	0.9991421199999999	0.6708412465813731
21HPRGNLONEt1	0.999141032	0.8451467482180917
PEPALM_HSASBCt	0.999141032	0.8451467482181121
PE18111Z1845Z9Z12Z15Zt	0.999141032	0.8451467482181121
GLUCAN2abc	0.999141032	0.8451467482181092
PE1819Z1819Zt	0.999141032	0.8451467482181121
GLUCANabc	0.999141032	0.8451467482181092
PEOLE_HSABCt	0.999141032	0.8451467482181121
PEDH203_HSABCt	0.999141032	0.8451467482181121
PE1819Z1845Z9Z12Z15Zt	0.999141032	0.8451467482181121
PELPALM_HSABCt	0.999141032	0.8451467482181121
PE1819Z1835Z9Z12Zt	0.999141032	0.8451467482181121
PELINL_HSABCt	0.999141032	0.8451467482181121
6MELVACtbc	0.999141032	0.8451467482180915
PEFLIP_cho	0.999141032	0.8451467482181121
PEFLIP	0.999141032	0.8451467482181121
DASNabcpp	0.999141032	0.8451467482180914
PEAtabcpp	0.999141032	0.8451467482181121
7BHGLZABCt	0.999141032	0.8451467482180915
6OHFVSteb	0.999141032	0.8451467482180915
PE203_HSABCt	0.999141032	0.8451467482181121
PE226_HSABCt	0.999141032	0.8451467482181121
6HSMVACIDteb	0.999141032	0.8451467482180915
7BHGLZGLCABCt	0.999141032	0.8451467482180915
GLYC2Pabcpp	0.999141032	0.8451467482181102
PE1819Z1829Z12Zt	0.999141032	0.8451467482181121
ARBTNabcpp	0.999141032	0.8451467482180914
7AHGLZABCt	0.999141032	0.8451467482180915
PE2LINL_HSABCt	0.999141032	0.8451467482181121
DARGabcpp	0.999141032	0.8451467482180914
PEAL2tabc	0.999141032	0.8451467482181119
PE1829Z12Z1835Z9Z12Zt	0.999141032	0.8451467482181121
PEALtabc	0.999141032	0.8451467482181121
PEAR_HSABCt	0.999141032	0.8451467482181121
PESTE_HSABCt	0.999141032	0.8451467482181121
56DHPVSteb	0.999141032	0.8451467482180915
DCA24Gte	0.999141032	0.8451467482180987
CARNabcpp	0.999141032	0.8451467482180933
6AHGLZABCt	0.999141032	0.8451467482180915
5OXPROabcpp	0.999141032	0.8451467482180915
5OHFVSteb	0.999141032	0.8451467482180915
TXB2t	0.999141032	0.8451467482181121
TUNGSabcpp	0.999141032	0.8451467482181121
GALMAN6abc	0.999141032	0.8451467482181076
GALMAN4abc	0.999141032	0.8451467482181075
TUDCA3Sabc	0.999141032	0.8451467482181121
CA3Sabc	0.999141032	0.845146748218093
TSTSTERONEGLCte	0.999141032	0.8451467482181121
TSACMSULtev	0.999141032	0.8451467482181121
TSACGLUCtev	0.999141032	0.8451467482181121
PHYQt	0.999141032	0.8451467482181121
CA24Gte	0.999141032	0.8451467482180929
G3Pabc	0.999141032	0.8451467482181121
5HTRPVESSEC_1	0.999141032	0.8451467482180915
G3PSabcpp	0.999141032	0.8451467482181072
G3PIabcpp	0.999141032	0.8451467482181072
ARSENBabc	0.999141032	0.8451467482180914
GBBTNabc	0.999141032	0.8451467482181078
GCA3Sabc	0.999141032	0.8451467482181078
6BHGLZABCt	0.999141032	0.8451467482180915
UDCA3Sabc	0.999141032	0.8451467482181121
DCA3Gte	0.999141032	0.8451467482180988
6HMSMVACIDteb	0.999141032	0.8451467482180915
PG18111Z160t	0.999141032	0.8451467482181121
PG1819Z160t	0.999141032	0.8451467482181121
DCA3Sabc	0.999141032	0.8451467482180988
GLCMAN4abc	0.999141032	0.8451467482181085
GLCGLYCabcpp_syn	0.999141032	0.8451467482181085
GLC3MEACPtev	0.999141032	0.8451467482181084
6EPSteb	0.999141032	0.8451467482180915
GCDCA3Sabc	0.999141032	0.8451467482181079
UCHOLabc	0.999141032	0.8451467482181121
PGLYCABCte	0.999141032	0.8451467482181121
6CSMVACIDteb	0.999141032	0.8451467482180915
PGP18111Z160t	0.999141032	0.8451467482181121
GDCA3Sabc	0.999141032	0.845146748218108
PGP1819Z160t	0.999141032	0.8451467482181121
6BHGLZGLCABCt	0.999141032	0.8451467482180915
GCHOLAt3	0.999141032	0.845146748218108
GLCMAN6abc	0.999141032	0.8451467482181085
GLYGLNtr	0.999141032	0.8451467482181098
7DHCDCHOLabc	0.999141032	0.8451467482180915
PE18111Z1835Z9Z12Zt	0.999141032	0.8451467482181121
PCHLN225_HSABCt	0.999141032	0.8451467482181121
PCHOL2LINL_HSABCt	0.999141032	0.8451467482181121
CBL1abcpp	0.999141032	0.8451467482180935
PCHOL2OLE_HSABCt	0.999141032	0.8451467482181121
GUDPTNabcpp	0.999141032	0.845146748218112
GUDCA3Sabc	0.999141032	0.8451467482181116
GUDACabcpp	0.999141032	0.8451467482181116
CBL1abc	0.999141032	0.8451467482180935
CBL1HBIabc	0.999141032	0.8451467482180935
CBIuabcpp	0.999141032	0.8451467482180935
PCHOL2STE_HSABCt	0.999141032	0.8451467482181121
PCHOLAR_HSABCt	0.999141032	0.8451467482181121
PCHOLDOC_HSABCt	0.999141032	0.8451467482181121
PCHOLEIC_HSABCt	0.999141032	0.8451467482181121
PCHOLET_HSABCt	0.999141032	0.8451467482181121
PCHOLHEP_HSABCt	0.999141032	0.8451467482181121
PCHOLLINL_HSABCt	0.999141032	0.8451467482181121
PCHOLMYR_HsABCt	0.999141032	0.8451467482181121
PCHOLN15_HSABCt	0.999141032	0.8451467482181121
PCHOLN1836_HSABCt	0.999141032	0.8451467482181121
PCHOLN183_HSABCt	0.999141032	0.8451467482181121
PB2abcpp	0.999141032	0.8451467482181121
CBL2abc	0.999141032	0.8451467482180938
VITEtl	0.999141032	0.8451467482180915
PAIL18111Z160t	0.999141032	0.8451467482181121
HISTAVESSEC	0.999141032	0.7254655674734202
HISHISabcpp	0.999141032	0.8451467482181121
HISGLYabcpp	0.999141032	0.8451467482181121
HG2abcpp	0.999141032	0.8451467482181121
HEXDTRte	0.999141032	0.8451467482181121
HEXDIACATP	0.999141032	0.8451467482181121
PAFABCt	0.999141032	0.8451467482181121
17AHPRGNLONEte	0.999141032	0.8451467482180917
17AHPRGSTRNte	0.999141032	0.8451467482180917
WHARACHDt	0.999141032	0.8451467482181121
HC02194te	0.999141032	0.8451467482180914
PAIL1819Z160t	0.999141032	0.8451467482181121
HDCA6Gte	0.999141032	0.8451467482181121
HDCA24Gte	0.999141032	0.8451467482181121
HCA6Gte	0.999141032	0.8451467482181121
HCA24Gte	0.999141032	0.8451467482181121
HC02220te	0.999141032	0.8451467482180914
HC02196te	0.999141032	0.8451467482180914
HC02195te	0.999141032	0.8451467482180914
18HARACHDte	0.999141032	0.8451467482180917
PCHOLN19_HSABCt	0.999141032	0.8451467482181121
PCHOLN201_HSABCt	0.999141032	0.8451467482181121
ANDRSTANDRte	0.999141032	0.8451467482180914
GLYMETabcpp	0.999141032	0.845146748218111
PE17_HSABCt	0.999141032	0.8451467482181121
GLYSERabcpp	0.999141032	0.845146748218111
GLYPHEabcpp	0.999141032	0.845146748218111
PE1801819Zt	0.999141032	0.8451467482181121
7KILTCHOLATP	0.999141032	0.8451467482180915
PE1801829Z12Zt	0.999141032	0.8451467482181121
7HPVSteb	0.999141032	0.8451467482180915
PE1801835Z9Z12Zt	0.999141032	0.8451467482181121
GLYMETtr	0.999141032	0.8451467482181101
7DHCHSTEROLt	0.999141032	0.8451467482180915
PE15_HSABCt	0.999141032	0.8451467482181121
PE1801845Z9Z12Z15Zt	0.999141032	0.8451467482181121
GLYGLYabcpp	0.999141032	0.8451467482181108
GLYGLYGLNtr	0.999141032	0.8451467482181108
PE18111Z1819Zt	0.999141032	0.8451467482181121
GLYGLUabcpp	0.999141032	0.8451467482181106
PLPSabctex	0.999141032	0.8451467482181121
GLYGLNabcpp	0.999141032	0.8451467482181106
7DHCHOLabc	0.999141032	0.8451467482180915
PE18111Z1829Z12Zt	0.999141032	0.8451467482181121
PE161_HSABCt	0.999141032	0.8451467482181121
1MNCAMti	0.999141032	0.8451467482180917
ANDRSTNDNte	0.999141032	0.8451467482180914
PCHOLN264_HSABCt	0.999141032	0.8451467482181121
ANDRSTRNGLCte	0.999141032	0.8451467482180914
GTACMPtev	0.999141032	0.8451467482181114
PCHOLN203_HSABCt	0.999141032	0.8451467482181121
PCHOLN204_HSABCt	0.999141032	0.8451467482181121
PCHOLN205_HSABCt	0.999141032	0.8451467482181121
CBIabc	0.999141032	0.8451467482180934
PCHOLN224_HSABCt	0.999141032	0.8451467482181121
PCHOLN2254_HSABCt	0.999141032	0.8451467482181121
PCHOLN225_HSABCt	0.999141032	0.8451467482181121
PCHOLPALME_HSABCt	0.999141032	0.8451467482181121
PE14_HSABCt	0.999141032	0.8451467482181121
GM2LIPAabctex	0.999141032	0.8451467482181112
GM2LIPAabcpp	0.999141032	0.8451467482181121
PCHOLSTE_HSABCt	0.999141032	0.8451467482181121
PCt	0.999141032	0.8451467482181121
PCt_cho	0.999141032	0.8451467482181121
GM1LIPAabctex	0.999141032	0.8451467482181111
GM1LIPAabcpp	0.999141032	0.8451467482181121
GLZABCteb	0.999141032	0.8451467482181111
PE12_HSABCt	0.999141032	0.8451467482181121
5HTRPVESSEC	0.999141032	0.7254655674733949
THYOCHOLabc	0.999141032	0.8451467482181121
TRIPVSteb	0.999141032	0.8451467482181121
C05299te	0.999141032	0.8451467482180915
3ISPVSteb	0.999141032	0.8451467482180917
C04805ATP	0.999141032	0.8451467482180915
3HSMVACIDteb	0.999141032	0.8451467482180917
3HPVSteb	0.999141032	0.8451467482180917
3HPVSTETteb	0.999141032	0.8451467482180917
DSPVSteb	0.999141032	0.8451467482181018
C04717ATP	0.999141032	0.8451467482180915
SULPACMPtev	0.999141032	0.8451467482181121
RSVATPtu	0.999141032	0.8451467482181121
RSVLACteb	0.999141032	0.8451467482181121
3HLVSTACtbc	0.999141032	0.8451467482180917
C04483t1	0.999141032	0.845146748218099
S3MEACMPtev	0.999141032	0.8451467482181121
SALCHS2FEabcpp	0.999141032	0.8451467482181121
C03990ATP	0.999141032	0.8451467482180914
C03681te	0.999141032	0.8451467482180915
SELabcpp	0.999141032	0.8451467482181121
SERGLUGLNtr	0.999141032	0.8451467482181121
BILDGLCURte	0.999141032	0.845146748218092
SUCRabcpp_syn	0.999141032	0.8451467482181121
BILGLCURte	0.999141032	0.8451467482180921
C05298te	0.999141032	0.8451467482180915
C05301te	0.999141032	0.8451467482180915
ATVACIDtu	0.999141032	0.8451467482180914
C05302te	0.999141032	0.8451467482180915
DMSO2abcpp	0.999141032	0.8451467482181012
AU1abcpp	0.999141032	0.8451467482180915
3MOXTYRESSte	0.999141032	0.725465567473393
Am1CSAteb	0.999141032	0.8451467482180914
RETABCtc	0.999141032	0.8451467482181121
BALAALAabcpp	0.999141032	0.8451467482180917
BALABALAabcpp	0.999141032	0.8451467482180917
TAGabc	0.999141032	0.8485193448872566
TACRtu	0.999141032	0.8451467482181121
DODECANACt	0.999141032	0.8451467482181014
BALAGLYabcpp	0.999141032	0.8451467482180918
DOPA3GLCURt	0.999141032	0.8451467482181015
BALALEUabcpp	0.999141032	0.8451467482180918
DOPA4GLCURt	0.999141032	0.8451467482181015
DOPAVESSEC	0.999141032	0.7254655674734135
DOPAVESSEC_1	0.999141032	0.8451467482181017
DORNabcpp	0.999141032	0.8451467482181121
C05770te	0.999141032	0.8451467482180915
C05769te	0.999141032	0.8451467482180915
DPROabcpp	0.999141032	0.8451467482181121
C05463t1	0.999141032	0.8451467482181121
SLNTabcpp	0.999141032	0.8451467482181121
SMIA1Eabc	0.999141032	0.8451467482181121
SMVACIDATPteb	0.999141032	0.8451467482181121
3DHLCAabc	0.999141032	0.8451467482180917
SPMDabc	0.999141032	0.8451467482181121
SPMDabcpp	0.999141032	0.8451467482181121
DVALabcpp	0.999141032	0.8451467482181121
EANDRSTRNte	0.999141032	0.8451467482181024
31DMTtu	0.999141032	0.8451467482180917
ECA4COLIPAabctex	0.999141032	0.8451467482181024
SPRMabc	0.999141032	0.8451467482181121
STACMPtev	0.999141032	0.8451467482181121
ESTRSABCtc	0.999141032	0.8451467482181034
ESTROSABCCte	0.999141032	0.8451467482181034
ESTRONEte	0.999141032	0.8451467482181034
ESTRONEGLCt	0.999141032	0.8451467482181034
ESTRIOLGLCte	0.999141032	0.8451467482181032
ESTRIOLATP	0.999141032	0.8451467482181032
ESTRADIOLGLCt2	0.999141032	0.8451467482181032
ESTRAABCtc	0.999141032	0.8451467482181032
ECTOINEabc	0.999141032	0.8451467482181025
EPOXTACteb	0.999141032	0.845146748218103
ECTOabcpp	0.999141032	0.8451467482181024
ENLIPAabctex	0.999141032	0.8451467482181028
EIC21114TRte	0.999141032	0.8451467482181025
SPHS1Pt2e	0.999141032	0.8451467482181121
SPHMYLN_HsATPte	0.999141032	0.8451467482181121
SPHMYLN1825_hs_ATPt	0.999141032	0.8451467482181121
BLAMDabcpp	0.999141032	0.8451467482180918
SMVtu	0.999141032	0.8451467482181121
3DHDCAabc	0.999141032	0.8451467482180917
3DHCHOLabc	0.999141032	0.8451467482180917
3DHCDCHOLabc	0.999141032	0.8451467482180917
SPHMYLN180241_hs_ATPt	0.999141032	0.8451467482181121
SPHMYLN18114_hs_ATPt	0.999141032	0.8451467482181121
SPHMYLN18115_hs_ATPt	0.999141032	0.8451467482181121
SPHMYLN181161_hs_ATPt	0.999141032	0.8451467482181121
SPHMYLN18116_hs_ATPt	0.999141032	0.8451467482181121
SPHMYLN18117_hs_ATPt	0.999141032	0.8451467482181121
SPHMYLN1824_hs_ATPt	0.999141032	0.8451467482181121
SPHMYLN181181_hs_ATPt	0.999141032	0.8451467482181121
SPHMYLN18118_hs_ATPt	0.999141032	0.8451467482181121
SPHMYLN181201_hs_ATPt	0.999141032	0.8451467482181121
SPHMYLN18120_hs_ATPt	0.999141032	0.8451467482181121
SPHMYLN18121_hs_ATPt	0.999141032	0.8451467482181121
35DSMVteb	0.999141032	0.8451467482180917
SPHMYLN181221_hs_ATPt	0.999141032	0.8451467482181121
SPHMYLN18122_hs_ATPt	0.999141032	0.8451467482181121
SPHMYLN18123_hs_ATPt	0.999141032	0.8451467482181121
ATVLACtu	0.999141032	0.8451467482180914
TCA3Sabc	0.999141032	0.8451467482181121
5HPETATP	0.999141032	0.8451467482180915
FOLABCCte	0.999141032	0.8451467482181062
PROHISGLUtr	0.999141032	0.8451467482181121
PROLBabc	0.999141032	0.8451467482181121
PROSTGE1t3	0.999141032	0.8451467482181121
PROSTGE2t3	0.999141032	0.8451467482181121
PS120abcpp	0.999141032	0.8451467482181121
DHCHOLESTANATEATP	0.999141032	0.8451467482181
DHEASABCCte	0.999141032	0.8451467482181003
PS140abcpp	0.999141032	0.8451467482181121
PS141abcpp	0.999141032	0.8451467482181121
PS161abcpp	0.999141032	0.8451467482181121
FERXAabc	0.999141032	0.8451467482181059
PS180abcpp	0.999141032	0.8451467482181121
FERRICHabc	0.999141032	0.8451467482181056
PSFLIP	0.999141032	0.8451467482181121
PSFLIP_cho	0.999141032	0.8451467482181121
PSHSABCtc	0.999141032	0.8451467482181121
DHEAte	0.999141032	0.8451467482181003
FEROXGFEabcpp	0.999141032	0.8451467482181056
FEROXEFEabcpp	0.999141032	0.8451467482181056
FEROXBFEabcpp	0.999141032	0.8451467482181054
FEOXAMabcpp	0.999141032	0.8451467482181053
DHBSZ3FEabcpp	0.999141032	0.845146748218105
4PYRDX	0.999141032	0.8451467482180915
TCDCA3Sabc	0.999141032	0.8451467482181121
DGUDBUTNabcpp	0.999141032	0.8451467482180999
ARSabc	0.999141032	0.8451467482180914
G3PCabcpp	0.999141032	0.8451467482181069
AM9CSAteb	0.999141032	0.8451467482180914
FVSteb	0.999141032	0.8451467482181068
PPATabc	0.999141032	0.8451467482181121
THRNTt	0.999141032	0.8451467482181121
2HATVACIDGLUCteb	0.999141032	0.8451467482180917
2HATVACIDteb	0.999141032	0.8451467482180917
5EIPENCte	0.999141032	0.8451467482180915
2HATVLACGLUCteb	0.999141032	0.8451467482180917
2HATVLACteb	0.999141032	0.8451467482180917
THIOGabc	0.999141032	0.8451467482181121
THEXDDte	0.999141032	0.8451467482181121
5ADTSTSTERONEGLCte	0.999141032	0.8451467482180915
DESFVSteb	0.999141032	0.8451467482180995
THCHOLSTOICATP	0.999141032	0.8451467482181121
56EPPVSteb	0.999141032	0.8451467482180915
TETDECA511ACt	0.999141032	0.8451467482181121
PRGNLONESte	0.999141032	0.8451467482181121
PRGNLONEte	0.999141032	0.8451467482181121
PRISTte	0.999141032	0.8451467482181121
ASO3t8pp	0.999141032	0.8451467482180914
FEENTERabcpp	0.999141032	0.8451467482181053
FECRMabcpp	0.999141032	0.8451467482181053
FECRMabc	0.999141032	0.8451467482181053
4HATVLACteb	0.999141032	0.8451467482180917
DIPEPabc2	0.999141032	0.8451467482180914
C14771ATP	0.999141032	0.8451467482180915
DIPEPabc3	0.999141032	0.8451467482180914
4HATVACIDteb	0.999141032	0.8451467482180917
C14770ATP	0.999141032	0.8451467482180915
C14769td2	0.999141032	0.8451467482180915
DIPEPabc4	0.999141032	0.8451467482180914
DIPEPabc5	0.999141032	0.8451467482180914
4GLU56DIHDINDt	0.999141032	0.8451467482180915
C14768ATP	0.999141032	0.8451467482180915
4BHGLZABCt	0.999141032	0.8451467482180915
DIPEPabc6	0.999141032	0.8451467482180914
DIPEPabc7	0.999141032	0.8451467482180914
DIPEPabc9	0.999141032	0.8451467482181098
DJENKabc	0.999141032	0.8451467482181008
3OHACMPtev	0.999141032	0.8451467482180917
DLEUabcpp	0.999141032	0.8451467482181121
TCHOLAt3	0.999141032	0.8451467482181121
DLYSabcpp	0.999141032	0.8451467482181121
TCHOLABCtc	0.999141032	0.8451467482181121
C14825ATP	0.999141032	0.8451467482180915
TDCA3Sabc	0.999141032	0.8451467482181121
DIPEPabc14	0.999141032	0.8451467482181101
PVSGLUCteb	0.999141032	0.8451467482181121
FECHEabcpp	0.999141032	0.8451467482181052
DHGLZABCt	0.999141032	0.8451467482181004
FE3HOXabcpp	0.999141032	0.8451467482181051
FE3DHBZSabcpp	0.999141032	0.8451467482181051
DIGALSGALSIDEATPte	0.999141032	0.8451467482181008
PTVSTATPtu	0.999141032	0.8451467482181121
PTVSTM3eb	0.999141032	0.8451467482181121
PURabc1	0.999141032	0.8451467482181121
PVSATPtu	0.999141032	0.8451467482181121
FBACabcpp	0.999141032	0.8451467482181044
RAFFabc	0.999141032	0.8451467482181121
DIPEPabc1	0.999141032	0.8451467482180914
DIPEPabc10	0.999141032	0.8451467482181099
DIPEPabc11	0.999141032	0.8451467482181099
PYOVDtex	0.999141032	0.8451467482181121
4HPRODCabcpp	0.999141032	0.8451467482180915
Pe13_HSABCt	0.999141032	0.8451467482181121
DIPEPabc12	0.999141032	0.8451467482181121
DIPEPabc13	0.999141032	0.8451467482181096
C14826ATP	0.999141032	0.8451467482180915
HISTAVESSEC_1	0.999141032	0.8451467482181121
PCHOLOLE_HSABCt	0.999141032	0.8451467482181121
r1525	0.999141032	0.845146748218101
HMR_0375	0.999141032	0.8451467482181121
COLIPAabctex	0.999141032	0.8451467482180963
ALATHRtr	0.999141032	0.8451467482180914
ALATRPabcpp	0.999141032	0.8451467482180914
COPROSTabc	0.999141032	0.8451467482180964
LTHSTRLABCt	0.999141032	0.8451467482181121
r2505	0.999141032	0.8451467482180914
r1514	0.999141032	0.8451467482180914
CRGLZABCt	0.999141032	0.8451467482180968
CE1273t1	0.999141032	0.8451467482180915
HMR_0371	0.999141032	0.8451467482181121
CPGNabcpp	0.999141032	0.8451467482180965
HMR_0367	0.999141032	0.8451467482180955
HPDECEte	0.999141032	0.8451467482181121
LSTNtu	0.999141032	0.8451467482181121
ALATHRabcpp	0.999141032	0.8451467482180914
COLIPAabcppmin	0.999141032	0.8451467482180964
HMR_0383	0.999141032	0.8451467482180914
COLIPAabcpp_kt	0.999141032	0.8451467482181121
COLIPAabcpp	0.999141032	0.8451467482180963
CE1243ATP	0.999141032	0.8451467482180915
CELabc	0.999141032	0.8451467482180944
HMR_0387	0.999141032	0.8451467482180914
r1533_1	0.999141032	0.8451467482180914
COLIPAabcex	0.999141032	0.8451467482180963
ALALEUt	0.999141032	0.8451467482180914
ALALEUabcpp	0.999141032	0.8451467482180914
LVSTACIDtu	0.999141032	0.8451467482181121
ALAHIStr	0.999141032	0.8451467482180914
HMR_0391	0.999141032	0.8451467482180914
ALAHISabcpp	0.999141032	0.8451467482180914
COLIPAPabctex	0.999141032	0.8451467482180964
HMR_0363	0.999141032	0.8451467482181121
HMR_0359	0.999141032	0.8451467482181025
ALAGLYtr	0.999141032	0.8451467482180914
LIPAabctex	0.999141032	0.8451467482181121
LMN2abc	0.999141032	0.8451467482181121
HYOCHOLabc	0.999141032	0.8451467482181121
NRPPHRVESSEC	0.999141032	0.7254655674734202
LIPTabc	0.999141032	0.8451467482181121
NRPPHRVESSEC_1	0.999141032	0.8451467482181121
CE1447te	0.999141032	0.8451467482180915
CE7090te	0.999141032	0.8451467482180914
CRVSATPthc	0.999141032	0.8451467482180971
NRVNCABCt	0.999141032	0.8451467482181121
CSAtu	0.999141032	0.8451467482180972
IBUPGLUCtpvb	0.999141032	0.8451467482181121
LIPAabcpp	0.999141032	0.8451467482181121
CE7085te	0.999141032	0.8451467482180914
IBUP_Stbc	0.999141032	0.8451467482181121
CE7096te	0.999141032	0.8451467482180914
NORMETEVESSte	0.999141032	0.7254655674734202
CE1352te	0.999141032	0.8451467482180915
CE7172ATP	0.999141032	0.8451467482180914
HMR_0321	0.999141032	0.8451467482181013
CE1297t	0.999141032	0.8451467482180915
CHSTEROLt	0.999141032	0.8451467482180952
HMR_0325	0.999141032	0.8451467482180914
CRVSM24teb	0.999141032	0.8451467482180972
HMR_0329	0.999141032	0.8451467482180914
HMR_0343	0.999141032	0.8451467482181121
NMTHDA	0.999141032	0.8682419558930163
CEL6abc	0.999141032	0.8451467482180944
CRVSM23teb	0.999141032	0.8451467482180972
HMR_0347	0.999141032	0.8451467482180914
CRVSM1teb	0.999141032	0.8451467482180971
CRVSATPtu	0.999141032	0.8451467482180971
COLIPABabcpp	0.999141032	0.8451467482180962
HMR_0395	0.999141032	0.8451467482180914
ICDCHOLabc	0.999141032	0.8451467482181121
MANTTRabc	0.999141032	0.8451467482181121
MEPIVESSte	0.999141032	0.7254655674734202
CHOLSabc_1	0.999141032	0.8451467482180951
CHOLSabc	0.999141032	0.8451467482180951
MDZtu	0.999141032	0.8451467482181121
CHOLATEt3	0.999141032	0.8451467482180951
MCBTFabcpp	0.999141032	0.8451467482181052
MOPSabc	0.999141032	0.8451467482181121
MALTTTRabcpp	0.999141032	0.8451467482181119
MANTRabc	0.999141032	0.8451467482181121
MANBabc	0.999141032	0.8451467482181121
r1531_1	0.999141032	0.8451467482180914
r1532	0.999141032	0.8485193448872569
11DOCRTSTRNte	0.999141032	0.8451467482180918
MALTabcpp	0.999141032	0.8451467482181119
AK2LGCHOLABCt	0.999141032	0.8451467482180914
12HPETATP	0.999141032	0.8451467482180918
12HARACHDte	0.999141032	0.8451467482180918
r1526	0.999141032	0.848519344887257
AHANDROSTANGLCte	0.999141032	0.8451467482180914
12DHCHOLabc	0.999141032	0.8451467482180918
r1531	0.999141032	0.848519344887257
AHANDROSTANte	0.999141032	0.8451467482180914
MEPIVESSte_cho	0.999141032	0.8451467482181121
MHGLZABCt	0.999141032	0.8451467482181121
AI2abcpp	0.999141032	0.8451467482181121
CHSTEROLt_1	0.999141032	0.8451467482180952
MEPNabcpp	0.999141032	0.8451467482181121
ACOLIPAabctex	0.999141032	0.8451467482180914
MERACMPtep	0.999141032	0.8451467482181121
METSabc	0.999141032	0.8451467482181121
METSRabc	0.999141032	0.8451467482181121
MALTabc	0.999141032	0.8451467482181121
MALTTTRabc	0.999141032	0.8451467482181121
CE0328t	0.999141032	0.845146748218097
HMR_0419	0.999141032	0.8451467482181121
HMR_0427	0.999141032	0.8451467482180991
r1521	0.999141032	0.8451467482181121
HMR_0423	0.999141032	0.8451467482181121
r1520	0.999141032	0.8451467482181121
r1533	0.999141032	0.8485193448872569
r1519	0.999141032	0.8451467482181028
LYSGLUGLYtr	0.999141032	0.8451467482181121
MALTTRabcpp	0.999141032	0.8451467482181119
NDERSVteb	0.999141032	0.8451467482181121
HMR_0415	0.999141032	0.8451467482180914
r1518	0.999141032	0.8451467482181121
ALAGLNtr	0.999141032	0.8451467482180914
LVSTPGPtu	0.999141032	0.8451467482181121
r1517	0.999141032	0.8451467482181121
r1522	0.999141032	0.8451467482181121
12HTACRtu	0.999141032	0.8451467482180918
HMR_0431	0.999141032	0.8451467482180914
r1532_1	0.999141032	0.8451467482180914
CMCBTFabcpp	0.999141032	0.8451467482181044
HMR_0435	0.999141032	0.8451467482180914
CLIPAabctex	0.999141032	0.8451467482181121
11DOCRTSLte	0.999141032	0.8451467482180918
CGMPt	0.999141032	0.8451467482180917
MALTHPabc	0.999141032	0.8451467482181121
HMR_0439	0.999141032	0.8451467482180914
MALTHXabc	0.999141032	0.8451467482181121
MALTHXabcpp	0.999141032	0.8451467482181119
MALTPTabc	0.999141032	0.8451467482181121
HMR_0469	0.999141032	0.8451467482181121
MALTPTabcpp	0.999141032	0.8451467482181119
MALTTRabc	0.999141032	0.8451467482181121
CE7083t	0.999141032	0.8451467482180914
CSASULPteb	0.999141032	0.8451467482180974
LIPACabcpp	0.999141032	0.8451467482181121
LEUKTRB4WCOOHt	0.999141032	0.8451467482181121
CE2510ABCt	0.999141032	0.8451467482180914
CE2445t	0.999141032	0.8451467482180914
1531TACRteb	0.999141032	0.8451467482180918
CE2211te	0.999141032	0.8451467482180915
1513TACRtu	0.999141032	0.8451467482180918
OSKTabcpp	0.999141032	0.8451467482181121
ADRNLPVESSEC_1	0.999141032	0.8451467482180914
CDCA24Gte	0.999141032	0.8451467482180941
ADRNLPVESSEC	0.999141032	0.725465567473404
CDCA3Gte	0.999141032	0.8451467482180941
HMR_0194	0.999141032	0.8451467482180914
HMR_0207	0.999141032	0.8451467482180914
ACHVESSEC	0.999141032	0.7254655674734032
HMR_0211	0.999141032	0.8451467482180914
AM19CSteb	0.999141032	0.8451467482180914
ACHVESSEC_1	0.999141032	0.8451467482180914
pentso3abcpp	0.999141032	0.8451467482181121
HMR_0215	0.999141032	0.8451467482181121
ALLabcpp	0.999141032	0.8451467482180914
LEUKTRB4WOHt	0.999141032	0.8451467482181121
14GLUCANabcpp	0.999141032	0.8451467482180918
HMR_0235	0.999141032	0.8451467482180914
ISOP3PT	0.999141032	0.8451467482180921
ISOLVSTtbc	0.999141032	0.8451467482181121
HMR_0239	0.999141032	0.8451467482181121
CYSIabcpp	0.999141032	0.8451467482180981
ISOCHOLabc	0.999141032	0.8451467482181121
OARGabcpp	0.999141032	0.8451467482180915
CE2510t	0.999141032	0.8451467482180914
15DMTtu	0.999141032	0.8451467482180917
OANTIabcpp	0.999141032	0.8451467482181121
CE2537ABCt	0.999141032	0.8451467482180914
PACALtabcpp	0.999141032	0.8451467482181121
AM4NCSteb	0.999141032	0.8451467482180914
CE4877te	0.999141032	0.8451467482180914
AM4NC9CSteb	0.999141032	0.8451467482180914
CE5025t	0.999141032	0.8451467482180914
XOL7AH3ATP	0.999141032	0.8451467482181121
XOL7AONEATP	0.999141032	0.8451467482181121
XOLDIOLONEATP	0.999141032	0.8451467482181121
XYL3abc	0.999141032	0.8451467482181121
AM1CGLCteb	0.999141032	0.8451467482180914
CE2537ATP	0.999141032	0.8451467482180914
AM1CCSteb	0.999141032	0.8451467482180914
XYLANabc	0.999141032	0.8451467482181121
AM1C9CSteb	0.999141032	0.8451467482180914
AM1A4NCSteb	0.999141032	0.8451467482180914
AM1C4N9CSteb	0.999141032	0.8451467482180914
LANTHabc	0.999141032	0.8451467482181121
CE2513ATP	0.999141032	0.8451467482181121
XYLBabc	0.999141032	0.8451467482181121
AM1ALCSteb	0.999141032	0.8451467482180914
AEPabcpp	0.999141032	0.8451467482180917
AEPabc	0.999141032	0.8451467482180917
LCA24Gte	0.999141032	0.8451467482181121
LCA3Gte	0.999141032	0.8451467482181121
LCA3Sabc	0.999141032	0.8451467482181121
CE5026t	0.999141032	0.8451467482180914
AM1ACSteb	0.999141032	0.8451467482180914
15HPETATP	0.999141032	0.8451467482180918
HMR_0243	0.999141032	0.8451467482180914
LEUKABCtc	0.999141032	0.8451467482181121
CYSDabcpp	0.999141032	0.8451467482180979
13DAMPPabcpp	0.999141032	0.8451467482180918
ADOCBLabc	0.999141032	0.8451467482180914
HMR_0273	0.999141032	0.8451467482180914
CYNTtabcpp	0.999141032	0.8451467482180978
CE4843t	0.999141032	0.8451467482181027
HMR_0277	0.999141032	0.8451467482181121
ACMPGLUTthc	0.999141032	0.8451467482180914
CE7081tm	0.999141032	0.8451467482180914
HMR_0281	0.999141032	0.8451467482180914
HMR_0287	0.999141032	0.8451467482180914
ACMPGLUtep	0.999141032	0.8451467482180914
1331TACRteb	0.999141032	0.8451467482180918
HMR_0291	0.999141032	0.8451467482180914
LIPAAabcpp	0.999141032	0.8451467482181121
ACMPGLUthc	0.999141032	0.8451467482180914
ACMPthc	0.999141032	0.8451467482180914
CU1abcpp	0.999141032	0.8451467482180978
HMR_0299	0.999141032	0.8451467482180914
ACMPtu	0.999141032	0.8451467482180914
r0993	0.999141032	0.8451467482180915
HMR_0303	0.999141032	0.8451467482180914
CE7082ATP	0.999141032	0.8451467482180914
HMR_0307	0.999141032	0.8451467482180914
CE2006te	0.999141032	0.8451467482180915
r1026	0.999141032	0.8451467482180997
r1028	0.999141032	0.8451467482181121
HMR_0311	0.999141032	0.8451467482180914
ICLIPAabcpp	0.999141032	0.8451467482181121
HMR_0317	0.999141032	0.8451467482181014
LIPABabcpp	0.999141032	0.8451467482181121
ACMPGLUTtep	0.999141032	0.8451467482180914
MERACMPthc	0.999141032	0.8451467482181121
CE5072te	0.999141032	0.8451467482180914
HMR_0261	0.999141032	0.8451467482181121
CE2047te	0.999141032	0.8451467482180915
13DMTtu	0.999141032	0.8451467482180918
O16A4COLIPAabctex	0.999141032	0.8451467482181121
HMR_0257	0.999141032	0.8451467482180914
LEULEUabcpp	0.999141032	0.8451467482181121
HMR_0247	0.999141032	0.8451467482180914
CE6247t	0.999141032	0.8451467482180914
ADOCBLabcpp	0.999141032	0.8451467482180914
CE2049te	0.999141032	0.8451467482180915
CE2209te	0.999141032	0.8451467482180915
CYSAMPtev	0.999141032	0.845146748218098
GDPMANNDH	0.99914049	0.9263666823519969
DHAK	0.9991309320000001	0.6324315018248511
MPOMC2	0.999130192	0.7777867324193037
MPOMOR2_1	0.999130192	0.7777867324193037
RE1830C	0.999130192	0.8618541074711308
CDPGD	0.999130192	0.7777867324193039
OXCOAHDH	0.999130192	0.86425157155954
TNTR2	0.999130192	0.7856832468723092
34DHPLACOX_NADP	0.999130192	0.8618541074711308
RADH2	0.999130192	0.8618541074711299
RE1807C	0.999130192	0.8618541074711299
SULRSI	0.999130192	0.9534446287410066
TNTR1	0.999130192	0.7856832468723092
AASDH1_c	0.999130192	0.8618541074711308
RADH4	0.999130192	0.8618541074711308
EPXQR	0.999130192	0.7777867324193039
34DHXMANDACOX_NADP	0.999130192	0.8618541074711308
3MOX4HOXPGALDOX_NADP	0.999130192	0.8618541074711308
UDPGALNAC6DH_2	0.999130192	0.9128719803751637
EPOXQR	0.999130192	0.7777867324193037
RE2626C	0.999130192	0.8618541074711308
GGGABADr	0.999130192	0.8618541074711301
ALDD20y	0.999130192	0.8618541074711301
[truncated: 1 more rows]
