# Supplementary material for: Teasing out missing reactions in genome-scale metabolic networks through hypergraph learning
Source: Nat Commun. 2023 Apr 25;14:2375. doi: 10.1038/s41467-023-38110-7 (PMC10130184; doi:10.1038/s41467-023-38110-7)
Supplement: Supplementary file 4 — Source Data [file 41467_2023_38110_MOESM4_ESM.zip › Source Data/Supplementary Figure 8/giri/AT.csv]

	predicted scores	similarity max
HPOXR	0.999985266	0.9622571529425804
H2CO3D	0.999971156	0.5962754477782055
ATPADT	0.999970628	0.6666666666666667
ADNCYC	0.99997039	0.654770948659903
G6PP	0.999967262	0.6666782773264261
SFRR	0.99996722	0.6708227298013081
DADNC	0.99996589	0.7559985347337507
NTPP2_1	0.9999644499999999	0.8944552307883721
G1PP	0.99996402	0.6666782773264261
G3PT	0.9999627219999999	0.75
ACOAH	0.999962446	0.7303196377316423
AMPDA	0.9999623979999999	0.6928130833744417
NDP3	0.99995861	0.6761067496291274
BPNT_1	0.9999585599999999	0.8944552307883713
NADHHR	0.999958494	0.4999216157599946
NADHHS	0.999958494	0.4999216157599946
GTPH1	0.9999582759999999	0.8081129877440103
FADDP	0.9999580300000002	0.7499608089042182
ACS_1	0.999956974	0.9258408308786441
MCD	0.99995675	0.6859943405700353
ACCOAS	0.999956442	0.942858304013487
KAT1	0.999956442	1.0
PPC	0.9999558179999999	0.6324621408680142
GLUDxi	0.999955226	0.7142729186260041
SOR	0.9999552099999999	0.7453559983618429
PFL	0.99995464	0.6123724356957947
NADPHHR	0.9999538920000001	0.4757938923712375
NADPHHS	0.9999538920000001	0.4757938923712375
NH4OHDs	0.99995385	0.6063446531076031
NTP5	0.999953742	0.6761067496291353
DCTPD2	0.99995372	0.7070846130924888
CDPPH	0.9999532	0.6761067496291363
MCDC	0.9999523439999999	0.4714291520067204
PYRDC	0.9999522479999999	0.7559458728956929
CYSCYSr	0.9999522160000002	0.6123724356957946
GLUDy	0.99995162	0.7559195421486484
CMPDAi	0.999951298	0.6928130833744418
PPItex	0.9999512300000001	0.5547068843157632
ADK2_1	0.9999510739999999	0.8944552307883891
BGLA	0.999950288	0.8333333333333335
GLUSx	0.999950112	0.7777700372705344
PDE5	0.9999492140000001	0.6708414230912871
GK_adp	0.9999491739999999	0.5751878509996269
TREH	0.9999488619999999	0.8333333333333335
AP4AH1	0.9999477259999999	0.7499608089042182
NTP3	0.99994759	0.8451466846802373
GLUGLUr	0.999946596	0.6123724356957946
GLCGSD	0.999945608	0.7697936556771051
AP3AH	0.999945208	0.7825939971437569
TPHAP	0.999945208	0.8304108002102635
DNTP	0.999945208	0.7825939971437569
FMNAT_1	0.999945032	0.8944552307883777
ACP1_FMN	0.9999449659999999	0.566959404671764
NPH	0.999944114	0.9805794936384301
AMPt6	0.9999437600000001	0.6431938265560588
AFAT	0.999942524	0.9486882561914276
FDH6	0.99994252	0.8141272225873795
LO	0.9999422819999999	0.577338202975018
GLS	0.9999420000000001	0.915224569908888
LMN2	0.9999420000000001	0.8333333333333335
MLTG7	0.9999420000000001	0.8333333333333335
GLS2	0.9999420000000001	0.9313504847759678
13BGH	0.9999420000000001	0.7697936556771066
PHNACH	0.9999419700000001	0.566959404671764
NTP3e_1	0.9999414879999999	0.7715340257321945
NADDPp_1	0.999941424	0.7071622035937466
FRD	0.999940234	0.5
SUCD1	0.999940234	0.5
GLUDC	0.999940112	0.6859943405700353
GTPHL	0.99993985	0.5601903630502416
PGAM1_PhosHydro	0.9999397720000001	0.6708414230912839
ACYP_3	0.9999394800000001	0.7499608089042168
ACYP_2	0.9999394800000001	0.6761067496291417
ANNAT	0.999937546	0.9486882561914427
PHHL	0.999937512	0.7844267009684719
PTAr	0.999937078	0.6123724356957946
PSP_L	0.999936458	0.566959404671764
CYTDK1_1	0.999934458	0.6123724356957946
CPK1	0.9999344280000001	0.6123724356957947
OXGDC	0.9999327659999999	0.6859943405700353
HEX1_1	0.9999313400000001	0.8944552307883877
SUCCACT	0.9999312400000001	0.6666666666666667
PPGPPDP_c	0.999930878	0.8944552307883717
NH4tpp_1	0.999930812	0.7071067811865475
NH4t3pp	0.999930812	0.7071067811865475
SUCptspp_1	0.9999303100000001	0.866070654217055
R5PP	0.9999284960000001	0.5669594046717713
ACTF	0.99992769	0.6123724356957946
G3PA	0.99992769	0.6123724356957946
NTP7	0.999926908	0.6761067496291268
CYTK3	0.999926668	0.5
SO3t	0.9999261660000001	0.5547068843157632
CMPt6	0.999925326	0.5547068843157632
ACALD	0.99992479	0.6804256675197743
GLY3Pt2	0.999924586	0.5669594046717713
SERHL	0.9999244880000001	0.5773804361447006
HMR_7197	0.9999244880000001	0.5773804361447008
GLYTA	0.9999242200000001	0.5000087079948194
TRPAS1	0.99992337	0.9128804717950834
NADHXD	0.999922986	0.5250009172169497
NAD_H2	0.999922258	0.7857369065765385
NH4t_1	0.9999218519999999	0.5547068843157632
NH4t3r	0.9999218519999999	0.6030312818539998
ALAD_L	0.999920812	0.7142729186259896
DPCOAK_1	0.99992061	0.8944552307883877
NADPHXD	0.99992002	0.5250009172169497
CYTDK1	0.999919802	0.6324312984210204
DAPAL	0.9999185279999999	0.6761067496291423
DAPAL_1	0.9999185279999999	0.6708414230912786
2AMACHYD	0.9999185279999999	0.6708414230912786
r0097	0.9999182260000001	0.6761067496291517
ACOAM	0.9999182260000001	0.6761067496291517
PSP_L_1	0.9999174679999999	0.6761067496291268
CBMKr2	0.999916764	0.6735987766288977
CBMKr	0.999916764	0.7647147669513115
PPGPPDPE	0.9999167440000001	0.8599760205746163
NADK1	0.99991667	0.5999749200576899
LDH_L	0.999916324	0.7027464000618542
PYR5CD2	0.9999157860000001	0.8888850186352674
AP3S	0.999915698	0.799949830678539
P5CCD	0.999914406	0.6666666666666667
LDH_D	0.9999141979999999	0.7027464000618542
ACSERHS	0.99991392	0.9354248218339646
SULRR	0.9999136679999999	0.7581972245881939
SO3R	0.9999136679999999	0.9525812631680033
PUTA3	0.9999132700000001	0.8571376779953219
PYK3	0.9999128840000001	0.5999749200577126
PYRt2	0.999912842	0.5669594046717696
UTPH1	0.9999125799999999	0.8081129877440103
NH3c	0.9999122659999999	0.69630235562446
GLCt2pp	0.999911708	0.6737222857834273
MMSAD3	0.9999114739999999	0.6666666666666667
GLYK1	0.9999112099999999	0.8944552307883877
SULRR2	0.999910452	0.9128741088189534
SULR	0.999910452	0.994017296456875
r0120	0.999910278	0.8207332395304383
NTRIR2y	0.9999093	0.937029174675649
NTRIRy_1	0.9999093	0.7911575609764261
GLCt2_2	0.99990916	0.7016548752853375
GLCt2	0.99990916	0.5669594046717713
ASP4DC	0.9999091339999999	0.6859943405700353
CYTBD2	0.999908738	0.744207011763818
APDH	0.9999087	0.6928130833744417
PANO	0.999907146	0.8571376779953206
CPMPS	0.9999070080000001	0.670841423091279
SHL_c	0.9999061579999999	0.5999749200576834
GP4GH	0.999905872	0.7070846130924356
PRPPP	0.99990569	0.6761067496291268
NDP7	0.999904896	0.6761067496291268
PDH2	0.999904158	0.5714093779389969
P4AH	0.9999040000000001	0.6761067496291466
HAMR	0.99990387	0.9047589259324336
CYSO	0.999903822	0.6761173507350258
PpGppP	0.9999035019999999	0.75
H2ASE_syn	0.9999034800000001	0.762424088742069
MN6PP	0.9999032419999999	0.6708203932499369
CYS	0.99990191	0.6708414230912787
ACt5pp	0.999901852	0.8521987733962035
ACt2rpp	0.999901852	0.6737222857834273
ACt2ipp	0.999901852	0.6737222857834274
NADS1_1	0.9999015	0.9258408308786407
ADHEr	0.99990139	0.811479377489292
FRDx	0.999901294	0.7027464000618506
GSEALD	0.999900004	0.8447388685490191
CYSt2r	0.999899246	0.5547068843157632
PSP_1	0.999899164	0.7499608089042178
ALR	0.99989832	0.8447388685490179
3SPYRSP	0.9998960479999999	0.5423141436140263
PHNO	0.999895328	0.878136874501009
GLYDHDA	0.9998942700000001	0.7142729186260041
METt2r	0.9998941720000001	0.5669594046717713
METt3	0.9998941720000001	0.5547068843157632
ADMDC	0.9998932920000001	0.6859943405700353
G3PCT_1	0.9998932760000001	0.5
SERDC	0.999893168	0.6859943405700353
G3PCT	0.999892906	0.5999749200577245
GLYFEM	0.9998925600000002	0.632462144321546
G3PCT_2	0.9998923740000001	0.550091942836981
OSUCCL	0.999892026	0.6859943405700353
r0082	0.999892026	0.6859943405700353
CYTDK2_1	0.999892008	0.5
ACOATA	0.9998916660000001	0.6123724356957946
SULO	0.9998916619999999	0.6804256675197657
GUAC	0.9998911100000001	0.6708063766532112
RE1342C	0.9998906900000002	0.7999874600288339
AMID_1	0.9998903880000001	0.5962671393454783
POX2	0.99988992	0.7142739341839939
NTP2	0.999889346	0.6761067496291349
ATPATF2	0.9998889759999999	0.5656499557207506
NADH7	0.9998880739999999	0.7592534022670829
ACt2r_1	0.99988688	0.5547068843157632
ACt2r	0.99988688	0.5547068843157632
HMR_3996	0.99988552	0.5555998948688111
NADH17pp	0.999885218	0.8757592495220093
METt3pp	0.9998846400000001	0.6737222857834273
AP5AH	0.999884032	0.7825939971437569
NTRLASE3	0.99988358	0.7559458728956866
SUCCt2_3pp	0.999883562	0.9899494936611664
SUCCt3pp	0.999883562	0.6737222857834273
SUCCtpp	0.999883562	0.9486832980505138
r0068	0.9998830599999999	0.5751878509996289
PPS	0.9998817600000001	0.7070846130924795
H2O2syn	0.9998813679999999	0.6819270060497604
PPANA	0.9998807519999999	0.881912715222167
THIH	0.999880688	0.8164539117222566
FEROc	0.999879698	0.519150748832597
GUACYC	0.999879158	0.769793655677107
AADb	0.9998791020000001	0.6123724356957946
SERDA	0.9998785660000001	0.5302330869022931
GMP5N	0.9998766400000001	0.8944552307883722
GLUK	0.9998761540000001	0.7999874600288263
G1Dx	0.999874106	0.7027464000618591
SBTR	0.9998735780000001	0.6819270060497542
ASPA1	0.999873512	0.5000087079948194
FADRx	0.999873026	0.7027464000618618
NTPP8_1	0.9998729799999999	0.8944552307883715
ALKP	0.999872678	0.5773804361447141
ATPATF1	0.9998726	0.7070846130924473
PYROX_1	0.9998725400000001	0.5714093779389969
LAAL23	0.9998725260000001	0.5962671393454473
FE2tpp	0.9998722259999999	0.7071067811865475
GDPDPKE	0.999872004	0.8484882274515195
ALKP_1	0.9998719960000001	0.6761067496291339
ARHGDx	0.9998718	0.7027464000618502
AHGDx	0.9998718	0.702746400061872
FAO2	0.999871368	0.6775753985044678
UNK3	0.9998708879999999	0.5000087079948194
PEPt6	0.9998688660000001	0.5547068843157632
GLNt2r	0.999868448	0.5669594046717713
CYSabcpp	0.99986812	0.8451466846802296
GDH1	0.99986807	0.8131465342917636
ACOAD1fr	0.999867504	1.0
ACALDCD	0.999867218	0.6324753591582506
FHL	0.999866728	0.6859943405700353
PYK4	0.9998664079999999	0.5999749200577198
GLCATr	0.999866112	0.6123724356957946
FMNRy_1	0.9998659379999999	0.9486882561914555
GAPP	0.99986516	0.566959404671764
CITMS	0.999864584	0.6666666666666667
MMS	0.999864584	0.6666666666666667
CYSabc	0.999864358	0.8451466846802296
RBFK_1	0.999863738	0.8944552307883877
CYTBD	0.9998606740000001	0.7442070117638179
CYTBO3	0.9998606740000001	0.7687424410041707
GLYGLYCNc	0.999859708	0.6123724356957946
FDH6r	0.999859138	0.6708414230912878
PTRCtex2	0.9998574739999999	0.7071067811865475
GLUDy_1	0.9998564780000001	0.8432755123006853
AMID4	0.9998564	0.5164031755849633
r1319	0.999851742	0.7999874600288595
ASNS2	0.9998515400000001	0.7559195421486327
FAO1	0.999851434	0.6782614328331377
r0027	0.99985113	0.539115243289491
ICDHyr	0.999851086	0.5999749200576858
PPIuabcpp	0.999850854	0.8451466846802294
PPIabc	0.999850854	0.8451466846802294
AACLAM	0.9998505599999999	0.6123724356957947
AADa	0.9998505599999999	0.6123724356957947
NTP8	0.9998497000000001	0.6761067496291326
GLUabc	0.9998494320000001	0.8571364593129916
GLUVESSEC	0.9998494320000001	0.8451466846802296
SERt2r	0.99984913	0.5547068843157632
SPT_syn	0.9998472620000001	0.5
GDR	0.99984696	0.7499999999999999
NADH16pp	0.999846854	0.8276059626631129
ALAALACNc	0.999845406	0.6123724356957946
NTP6	0.9998453300000001	0.6761067496291344
ASPSALy	0.9998451339999999	0.8447388685490262
AMETt2	0.9998448919999999	0.5547068843157632
ASLP	0.9998446019999999	0.8411886409465703
ALDD31	0.9998438740000001	0.8571376779953215
SPODM_1	0.999843852	0.7746452378636405
r0193	0.9998426	0.7302814810109495
ASP1DC	0.999842138	0.6859943405700353
SUCCt3	0.999841354	0.559087103736778
SUCCt2r	0.999841354	0.5547068843157632
SUCCt2_3	0.999841354	0.7442173805502952
SUCCt2_2	0.999841354	0.7016548752853375
SFCYSc	0.9998412919999999	0.530233086902296
FAO3	0.99984074	0.6769064468352057
NTP4	0.9998400199999999	0.676106749629134
FAO10	0.999839952	0.6961588094844849
METRR	0.9998397880000001	0.8165392434447498
UMPK4	0.9998390460000002	0.5
AKGt2rpp	0.9998387940000001	0.6737222857834273
ACGS	0.9998368259999999	0.5999749200576836
NADH16	0.9998363400000001	0.7210654197619154
NADH6	0.9998363400000001	0.7345434397477654
NDP8	0.9998359819999999	0.6761067496291326
FE2t2pp	0.999835038	0.6737222857834273
PALDH	0.9998348619999999	0.566959404671764
PALDP	0.9998348619999999	0.566959404671764
L24DC	0.9998320079999999	0.5773804361447301
LAAL8	0.9998317700000001	0.5962671393454472
APH160	0.9998312300000001	0.7499608089042178
SERt2rpp	0.99983059	0.6737222857834273
ME1	0.99983051	0.7999874600288391
FAO11	0.9998304599999999	0.6992499324285202
PDH	0.9998303140000001	0.6666666666666667
FORt3	0.999829796	0.5547068843157632
FORt2	0.999829796	0.5893377657677517
FORt2pp	0.999829614	0.6737222857834273
GLYabcpp	0.9998286799999999	0.84514668468023
GLYabc	0.9998286799999999	0.8451466846802296
GLYVESSEC_1	0.9998286799999999	0.8451466846802296
GLYVESSEC	0.9998286799999999	0.5516686909118727
GTPDPK_1	0.99982802	0.8944552307883877
ASPt2_3pp	0.9998278619999998	0.9899494936611664
AACT	0.999827724	0.5961726087622123
HCITS	0.999827724	0.6666666666666667
FAS80COA_L	0.99982731	0.9950074943056773
TRNFE	0.9998240700000001	0.4263778042078892
FE2abcpp	0.9998234399999999	0.8571364593129916
FADRx2	0.9998215179999999	0.6819270060497653
PFOR	0.9998213060000001	0.5714093779389969
SUCCabc	0.99982064	0.8451466846802294
F6PP	0.99981829	0.566959404671764
ZN2tpp	0.9998168419999999	0.7071067811865475
FCOAH2	0.9998167499999999	0.6507837729405613
FCOAH	0.9998167499999999	0.8719443601455255
MANabcpp	0.9998159399999998	0.8451466846802294
MANabc	0.9998159399999998	0.8451466846802294
Kabc	0.99981513	0.8571364593129915
ASPO2	0.9998137739999999	0.8081136344918449
GTHRDt2_1	0.999813346	0.8571364593129916
r1530	0.999813346	0.8571364593129915
FTHFDH	0.999813266	0.7324683105774324
FORA	0.9998119899999999	0.8944552307883763
GLNabcpp	0.99981174	0.8571364593129916
ICDHx	0.99981122	0.6708414230912765
ADNK3	0.9998111599999999	0.5999749200576827
AKO	0.999808082	0.5000000000000001
LAAL1	0.99980689	0.7559195421486349
GLUMETr	0.999806786	0.5000087079948193
RNTR3	0.999805208	0.6761067496291787
MSADC	0.9998050920000001	0.6859943405700353
SERabcpp	0.999804428	0.8451466846802294
SERabc	0.999804428	0.8451466846802294
3PGP	0.999803642	0.566959404671764
FORMCOAL	0.9998031599999999	0.6666666666666667
FAS80_L	0.9998026080000001	0.9938093427810617
RE2640C	0.9998019280000001	0.5
ICHDx	0.999801684	0.670841423091293
SERD_D	0.9998011	0.6666318319573796
HKt	0.999800774	0.7142729186259831
AKGt2r_1	0.99980077	0.5547068843157632
AKGt2r	0.99980077	0.5547068843157632
GLUN_1	0.9997999200000001	0.6708414230912805
NTD1_1	0.9997997340000001	0.8944552307883793
ASPabc	0.9997993540000001	0.8571364593129915
NTD11	0.999798326	0.5773804361447228
THRS_2	0.999797472	0.8944552307883715
FDH3	0.9997972199999999	0.6727081940638178
THRt4pp	0.999796244	0.5
DALAabcpp	0.999796112	0.8451466846802311
FISC	0.99979589	0.7150380413743079
GTPCII_1	0.9997950760000001	0.9723145500989769
G3PD	0.9997950079999999	0.5
GCPN	0.999793686	0.6547709486598434
PYDXPP	0.9997936839999999	0.566959404671764
BARB	0.999793578	0.7581972245881938
GLYt2r	0.9997917080000001	0.5547068843157632
unkFol	0.9997913740000002	0.7453456074473693
NDP4	0.9997876439999999	0.676106749629134
NDP6	0.999786806	0.6761067496291345
NADHPO	0.99978605	0.8249722788427452
GD3P2	0.9997858900000001	0.8447388685490199
PPPM	0.999784802	0.8089914047886337
LAAL21	0.999782794	0.6761067496291177
METNA	0.999781192	0.5999749200576889
ORNabc	0.99978006	0.8571364593129915
NAabc	0.9997790199999999	0.8451466846802294
TRIOK	0.9997785200000001	0.6324312984210273
Ht	0.9997772960000001	0.7844739989410758
HCYStabcpp	0.9997769059999999	0.8451466846802294
KAS20SA	0.9997764760000001	0.999295546148423
UDUPP	0.99977461	0.5
ALAALAD	0.9997731900000002	0.6804256675197733
RNAS_LLA	0.99977269	0.7307489762827524
2DR1PP	0.9997679740000001	0.5669594046717713
NADH18pp	0.9997679660000001	0.8757592495220149
r0210	0.999766538	0.5999749200576909
IDPA	0.999765984	0.6761067496291268
GLXCL	0.999764234	0.5185745905837204
LAAL9	0.999763572	0.7142729186259831
F1PP	0.999762698	0.566959404671764
GLYt2pp	0.9997622639999999	0.6737222857834273
HMR_8582	0.999761118	0.6123724356957946
PSLS	0.999760918	0.4998432110379587
PYRDC2	0.999758658	0.6761067496291491
ETOHMO	0.9997575839999999	0.8677218312746245
PDE4	0.9997564200000001	0.7559458728956856
BCT1_syn	0.9997561520000001	0.8451466846802294
HCO3abc	0.9997561520000001	0.8451466846802294
BPNT2	0.999754662	0.566959404671764
GUAD_1	0.9997546199999998	0.9486882561914507
LYSMO	0.999753282	0.5046556309252358
AIRCra	0.9997532459999998	0.9090883182763817
TARTD	0.999751704	0.47579389237122527
SUCD4	0.9997500819999999	0.5
RBK2	0.9997494119999999	0.8944552307883877
r0796	0.9997483519999999	0.7999874600288339
RNTR1	0.999746176	0.6761067496291789
PFK_ppi	0.9997457039999998	0.6761067496291607
ASPt2_2	0.999744714	0.7016548752853375
ASPt2_3	0.999744714	0.7442173805502952
ASPt2r	0.999744714	0.5547068843157632
RE1933C	0.999744018	0.606344653107603
DESAT16_2	0.999743986	0.7378776380181158
AKGCAL	0.9997392699999998	0.5999749200576596
APH181	0.999738896	0.7499608089042178
r1515	0.999737702	0.8451466846802294
NFORGLUAH	0.9997365300000001	0.749960808904216
CYTB_B3	0.999736038	0.8875738542786437
CYTB_B2	0.999736038	0.9095892279310527
ALDD16	0.999735606	0.8571376779953208
MGSA2	0.99973347	0.6666318319574094
CBPSam_1	0.9997331300000001	0.8838750095480368
CPS_1	0.9997331300000001	0.5071727957286255
MANt2	0.9997316039999999	0.5547068843157632
THMDP	0.9997312260000001	0.7977175396752423
LYSabc	0.999728502	0.8571364593129915
r1322	0.99972812	0.5773804361447135
LAAL5	0.9997275460000001	0.7559195421486318
DALAt2pp	0.999727446	0.6737222857834273
LAAL19	0.99972706	0.7142729186259857
MI1PP_1	0.999726638	0.8944552307883715
XAH	0.9997263100000001	0.47579389237122305
SGDS	0.999724754	0.5000087079948193
DBTS	0.999723192	0.778510040730804
FRUabc	0.9997231579999999	0.8451466846802296
CYSLY3	0.9997221680000001	0.669441013133899
CYTK14	0.999721504	0.5
GLNS_1	0.9997204719999999	0.7715340257322005
G1PDH	0.999720294	0.7999874600288511
DHRG	0.999720294	0.8320527541253375
MLTHFte1	0.999719608	0.8451466846802294
DESAT18_5	0.99971921	0.7378776380181158
GLXCBL	0.999719174	0.5185745905837204
BCOALIG	0.999717416	0.8580826291314106
NADH8	0.999716802	0.7141800507894849
NT5C_2	0.9997167319999999	0.5999749200576837
NAt3_1p5pp	0.999716598	0.9805806756909202
NAt3_2pp	0.999716598	0.9486832980505138
FPGS_1	0.9997164940000001	0.6286217354905452
ACYP	0.999716244	0.6761067496291495
SR6	0.9997161240000001	0.6666782773264301
PTHRP	0.9997139340000001	0.75
FRD2	0.9997136400000001	0.5
CTPS1_2	0.99971315	0.8366562800967444
GLYALDDy	0.99971242	0.8447388685490185
PEPA	0.999712006	0.5669594046717714
DTPH	0.999711166	0.6761067496291329
TDP	0.99971098	0.6761067496291268
FE2DMT1	0.9997109739999999	0.5669594046717713
PPNCL3	0.999710024	0.7142729186259817
ASPO2y	0.999709946	0.7645803397750504
TSULt4_3	0.9997095759999999	0.670820393249937
Cobalt2abcppI	0.9997088599999999	0.8571364593129916
DHFR2i	0.9997077839999999	0.7027464000618504
RU5PP	0.999707076	0.566959404671764
DESAT18_3	0.999705308	0.7378776380181158
TSULabc	0.999705174	0.8571364593129915
GALS1	0.999704814	0.5959107066552232
GALS2	0.999704814	0.5959107066552232
UDPACGA6D	0.999704	0.9263666456425614
r0085	0.9997037000000001	0.5164031755849633
HYNE	0.9997037000000001	0.5164031755849633
RNA_1	0.999703366	0.5963606054697641
FAD_13	0.999700882	0.7289524697353407
ALAt2pp	0.9997005980000001	0.7071067811865475
GCALDDy	0.999699708	0.8447388685490185
DTARTD	0.9996993739999999	0.47579389237122527
FACOALP50t2pp	0.999699082	0.7499999999999999
FACOAL181d6t2pp	0.999699082	0.7499999999999999
FACOAL90t2pp	0.999699082	0.7499999999999999
FACOAL181d11tpp	0.999699082	0.7499999999999999
FACOALP60t2pp	0.999699082	0.7499999999999999
FACOALP70t2pp	0.999699082	0.7499999999999999
FACOALP80t2pp	0.999699082	0.7499999999999999
FACOALP100t2pp	0.999699082	0.7499999999999999
FACOAL70t2pp	0.999699082	0.7499999999999999
FACOALP90t2pp	0.999699082	0.7499999999999999
FACOALT60t2pp	0.999699082	0.7499999999999999
FACOAL182t2pp	0.999699082	0.7499999999999999
FE3abcpp	0.9996969420000001	0.8571364593129916
ARNO	0.9996967979999999	0.641508836371619
r1529	0.9996961280000001	0.8451466846802294
OCDOR	0.9996960500000001	0.7922939330407011
NADH5	0.999695998	0.7027464000618506
GCALDtabcpp	0.999695182	0.8451466846802296
SALCOD	0.9996948099999999	0.7753077462786482
DALADALAD	0.99969465	0.6123724356957946
ALAD_L2	0.999693654	0.8131465342917638
GTHOXti2	0.9996923280000001	0.8451466846802296
GTPCI_2	0.99969143	0.9486882561914208
NITR	0.9996904580000001	0.7303196377316257
CHLabc_rev	0.999689962	0.8451466846802296
NT5C	0.99968896	0.566959404671764
SULabc	0.99968882	0.8571364593129915
r1162	0.99968882	0.8451466846802294
PHEPC	0.9996886220000001	0.6324621408680142
AKP1_2	0.9996880000000001	0.8422287095744625
AKP1_1	0.9996880000000001	0.824784867689674
AKP1	0.9996880000000001	0.8486612263892365
GSNK	0.9996867180000001	0.6324312984210207
CITabc	0.9996865979999999	0.8783083175172541
MALTHXabc	0.999686494	0.8571364593129915
2MAHMP	0.999686374	0.6761067496291493
PGLYCP_1	0.999685392	0.6761067496291272
MALTabcpp	0.9996849080000001	0.8571364593129915
ASPTA4	0.9996840760000001	0.8944552307883735
BTNt	0.9996825359999999	0.8451466846802296
GLCD	0.9996812079999999	0.5
GDTP	0.9996795300000001	0.7499608089042177
GTPDPDP	0.9996795300000001	0.6761067496291269
ATPATF3	0.999679448	0.5999749200576979
METOX	0.999678984	0.6804256675197657
ALOX	0.9996782019999999	0.7324624788813943
APH120	0.9996764060000001	0.7499608089042172
MI4PP_1	0.9996761700000001	0.6761067496291355
MI3PP_2	0.9996761700000001	0.7499608089042178
MI3PP_1	0.9996761700000001	0.6761067496291355
MI4PP_2	0.9996761700000001	0.7499608089042178
DHORD6	0.999676088	0.7027464000618568
DADK3	0.9996747120000002	0.6123724356957946
FE3t	0.9996740279999999	0.53453445293453
BIRA	0.9996739800000001	0.8451466846802302
AASAD2	0.99967188	0.6324753591582297
APH180	0.999670118	0.7499608089042178
DESAT14_9	0.999670066	0.7378776380181158
FTHFI	0.999669706	0.8451466846802372
GTHRDH_syn	0.99966942	0.5000087079948193
TYRabc	0.999668202	0.8451466846802294
ENTERES	0.999668198	0.6875168695651427
CBPS_1	0.9996677760000001	0.9737349269823721
THMTP	0.9996666099999999	0.6761067496291268
DODECACID	0.9996650059999999	0.6267972055531807
TETDECACID	0.9996650059999999	0.6265655303630254
DECACID	0.9996650059999999	0.6263141247834942
OCTDECACID	0.9996650059999999	0.6255807785630426
HEXDECACID	0.9996650059999999	0.6261019228039039
HEXEDECACID	0.9996650059999999	0.6261019228039039
OCTEDECACID	0.9996650059999999	0.6255807785630426
BSORx	0.999664746	0.7581972245881939
GALt2pp	0.9996622800000001	0.6737222857834273
RIBt2	0.9996622179999999	0.5669594046717713
VALt4	0.999661912	0.5
FAH3	0.999661474	0.7778618858755731
NTP10	0.99966142	0.6761067496291279
NMNHYD_1	0.999660832	0.6761067496291268
R1PK	0.999660076	0.6324312984210205
CYSTabc	0.999658904	0.8451466846802296
MTHFD2	0.999658342	0.7027464000618515
r0381	0.99965755	0.7581972245881938
H2SO	0.99965697	0.6761536845183991
DESAT18_11	0.999656928	0.7378776380181158
DESAT18_4	0.999656928	0.7378776380181158
GDPMANNDH	0.9996564360000001	0.9263666456425614
LAAL37	0.999655566	0.7126815725865195
NO3abcpp	0.99965496	0.8451466846802294
GMPR	0.9996543819999999	0.7208295948447744
MALS	0.999653536	0.6666666666666667
ALDD14	0.9996525360000001	0.8571376779953206
6HNACMO	0.999651704	0.7753077462786481
TRDR4	0.9996511360000001	0.7142729186259897
MDHi2	0.999650054	1.0
OPHHX3	0.9996469360000001	0.920355723730066
MNabc_rev	0.999646894	0.8451466846802294
r1516	0.999646216	0.8451466846802294
CMPN	0.9996459200000001	0.5
CHLP	0.999645572	0.5669594046717713
DESAT16	0.9996454960000001	0.8677218312746245
CYTDK2	0.9996452339999999	0.5656499557207418
PAPA180	0.9996448960000001	0.5669594046717713
PEPC	0.9996448640000001	0.5669594046717713
PAPA160	0.99964306	0.5669594046717713
HMR_0253	0.999643026	0.8451466846802294
CD2abc1	0.999642806	0.8571364593129915
CD2abc2	0.999642806	0.8451466846802296
HDCAt2pp	0.9996427200000001	0.6737222857834273
SADT	0.99964233	0.6761067496291483
MTHFR2_1	0.9996419299999999	0.9486882561914496
r1528	0.99964148	0.8451466846802296
BGLK	0.99964118	0.7142729186259832
R15BPK	0.9996411740000001	0.6123724356957946
METSOX2abc	0.9996409820000001	0.8451466846802294
METSOX2abcpp	0.9996409820000001	0.8451466846802294
NO3abc	0.9996408259999999	0.8451466846802294
CUabcpp	0.9996403599999999	0.8451466846802296
METSOX1abc	0.999639526	0.8451466846802294
METSOX1abcpp	0.999639526	0.8451466846802294
ABTA	0.999639524	0.5000087079948194
LAAL20	0.99963912	0.714272918625986
URAt2pp	0.99963835	0.6737222857834273
CA2abc1	0.99963819	0.8451466846802296
CA2abc	0.99963819	0.8451466846802296
DAPabc	0.9996372640000001	0.8451466846802413
DAPabcpp	0.9996372640000001	0.8451466846802413
HISTP_1	0.999637102	0.8944552307883715
HP	0.999637102	0.8944552307883703
NO2tabcpp	0.9996359160000001	0.8451466846802294
PHEME2abcpp	0.999635606	0.8451466846802294
CDAPPA181	0.9996355339999999	0.6324257901813953
UDPGD	0.9996353219999999	0.9263666456425614
PAPA161	0.9996351520000001	0.5669594046717713
CDAPPA160	0.9996329119999998	0.6324257901813953
NDH1_2p	0.9996324000000001	0.8757592495220093
ALAt2r	0.999631956	0.5669594046717725
4ABUTabcpp	0.9996307	0.8451466846802387
GABAVESSEC	0.9996307	0.4662409651660515
GABAVESSEC_1	0.9996307	0.8451466846802387
ASNabcpp	0.99963052	0.8451466846802295
APH161	0.9996301319999998	0.7499608089042178
NTP9	0.9996300680000001	0.6761067496291329
CA2abc1pp	0.9996299280000001	0.8451466846802296
CA2abcpp	0.9996299280000001	0.8451466846802296
r0186	0.999629472	0.5163600044069663
GLXt2	0.999628646	0.5547068843157632
THFOR1	0.99962842	0.8399538878909929
PAPA120	0.9996279600000001	0.5669594046717713
DESAT18_6	0.9996276719999999	0.7378776380181158
FBP26	0.9996270300000001	0.75
ASNabc	0.999626364	0.8451466846802295
5DH4DGLCD	0.999625404	0.799987460028882
r1527	0.9996244799999999	0.8451466846802296
MALTTRabcpp	0.999624406	0.8571364593129915
PAPA141	0.9996238640000001	0.5669594046717713
3HPAOX	0.999622126	0.8571364593130373
4HPAOX	0.999622126	0.857136459313036
FLAVO2	0.999622126	0.676121899289711
PAPA181	0.9996216779999999	0.5669594046717713
HPYRRx_1	0.999621282	0.9999999999999998
UACGAMDH2	0.9996210379999999	0.4757938923712228
UDPACGLUDH	0.9996210379999999	0.4757938923712228
MALTTTRabcpp	0.9996207940000001	0.8571364593129915
MCITL2	0.9996206260000001	0.4363999458259977
GTHP_CAT	0.9996205999999999	0.8980279228443115
ILEt4	0.99962056	0.5
ILEDHr_1	0.9996204280000001	0.8571364593129986
PS161abcpp	0.9996196999999999	0.8451466846802294
NOS1	0.9996193800000001	0.7778618858755731
Cuabc	0.999618976	0.8451466846802296
RE2649C	0.999618928	0.6324257901813857
GLUCYSte	0.99961892	0.8451466846802296
RNA	0.9996187280000001	0.6123379489609786
THMabc	0.999618422	0.8571364593129915
THMATPe	0.999618422	0.8451466846802294
OMPHHX3	0.999618208	0.920355723730066
OMMBLHX3	0.999618208	0.920355723730066
GNP	0.99961808	0.566959404671764
LYSLYSLYSr	0.999617772	0.6681531047810609
LCADi_D	0.999617672	0.8571376779953208
BTCOARx	0.999617018	0.680425667519772
PHEMEABCte	0.999616526	0.8571364593129915
HEMEti	0.999616526	0.8451466846802294
PS160abcpp	0.999614752	0.8451466846802294
PS181abcpp	0.9996144959999999	0.8451466846802294
UMPK6	0.9996142840000001	0.5
ALCD1	0.999614148	0.702746400061852
HMPPtr	0.999613894	0.8451466846802387
CMPA_1	0.9996131420000001	0.8411886409465694
HMR_4816	0.999612846	0.8486612263892364
TREabc	0.999612398	0.8451466846802294
MANTRabc	0.9996115399999999	0.8451466846802294
CBMK4	0.9996104319999999	0.6735987766288977
DESAT18_8	0.99961038	0.7378776380181158
r1523	0.9996099639999999	0.8451466846802294
AAAN	0.9996096980000001	0.8571364593130029
INOSTO	0.99960787	0.5528398793535882
TAPTPP	0.999607742	0.7592534022670893
SELNPS_cho	0.9996074159999999	0.7070846130924152
PHEPS	0.9996074159999999	0.7070846130924223
ALDD12	0.999606816	0.8571376779953259
MG2uabcpp	0.999605908	0.8451466846802294
CYTCAA3pp	0.99960582	0.6995431129270006
CYTCBB3pp	0.99960582	0.46666295132672153
CYO1b2pp_syn_1	0.99960582	0.7863731011133158
CYO1bpp_syn_1	0.99960582	0.786373101113317
CYOO2pp	0.99960582	0.7863731011133173
ALDD18	0.999605302	0.8571376779953206
PAPA140	0.9996051140000001	0.5669594046717713
5OXPROabcpp	0.9996046060000001	0.8451466846802372
DESAT14	0.999604236	0.8677218312746245
PPPPH	0.999604156	0.6761067496291293
r0800	0.99960415	0.7696697739598931
DES2_C16	0.999603664	0.8677218312746245
DESAT16a	0.999603664	0.8677218312746245
PHEabc	0.999603566	0.8451466846802294
r1254	0.999602472	0.881930971448945
NTP12	0.999601044	0.6761067496291268
UREAabcpp	0.999600966	0.8451466846802294
DMPSS_c	0.9995996420000001	0.8571339457194869
METSR_S2	0.999599616	0.75
METSR_R2	0.999599616	0.75
HMEDR	0.999599302	0.8571376779953208
HDH	0.9995991739999999	0.9897642097326309
GDTPR	0.999598812	0.8676866201805846
MSULR	0.99959821	0.9555552459438931
r1382_1	0.9995980340000001	0.8404899041284054
THFGLUS	0.9995980340000001	0.7142729186259841
FPGS_tm	0.9995980340000001	0.8347757556726058
FPGS	0.9995980340000001	0.8347757556726059
GALt2_2	0.9995980320000001	0.7016548752853375
GALt2	0.9995980320000001	0.5669594046717713
OCTNLL	0.999597112	0.6666666666666667
CDAPPA161	0.9995970740000001	0.6324257901813953
GLCP2	0.9995970439999999	0.5773804361447272
GLCP	0.9995970439999999	0.5773804361447239
NFORGLUAH2	0.999595564	0.5000087079948193
r1536	0.9995954340000001	0.8451466846802294
SELabcpp	0.9995947239999999	0.8451466846802294
ADA	0.999594506	0.6928130833744417
ASPOb	0.99959442	0.6928130833744404
ARGt2pp	0.99959387	0.6737222857834273
NAt6	0.99959314	0.5547068843157632
NAt3_15	0.99959314	0.9805806756909202
NAt3_2	0.99959314	0.9486832980505138
NAt3_0_5	0.99959314	0.9486832980505138
SUCBZL_1	0.9995923900000001	0.9258408308786407
PTRCTA	0.999592142	0.5000087079948194
DMGLYBabcpp	0.999591588	0.8451466846802296
E4POR1	0.99959154	0.8888850186352755
15DAPabcpp	0.9995906819999998	0.8451466846802419
MALTHPabc	0.9995906600000002	0.8451466846802294
HPYRP	0.999590652	0.566959404671764
PGLYCP	0.9995904080000001	0.566959404671764
GLYBt2pp	0.99959026	0.6737222857834273
OIVD2E	0.9995899619999999	0.8103980847280737
MALTPTabcpp	0.9995895480000001	0.8451466846802294
MALTPTabc	0.9995895480000001	0.8451466846802294
PDE3	0.9995894460000001	0.6708414230912786
LAAL3	0.9995893120000001	0.7142729186260058
MG2abc	0.9995883019999999	0.8451466846802294
HCO3_h_ti	0.99958807	0.5547068843157632
DESAT18	0.999587494	0.8677218312746245
PGPP161	0.9995857280000001	0.5669594046717713
HT44D	0.999584864	0.6123724356957946
HISabcpp	0.99958481	0.8451466846802294
HISabc	0.99958481	0.8451466846802294
X00002	0.999584474	0.6996051756093076
MI3PP	0.999583584	0.75
MI4PP	0.999583584	0.75
CYNTtabcpp	0.999583434	0.8451466846802296
CAMPt	0.9995833900000001	0.8451466846802296
BALAVECSEC	0.9995831879999999	0.4662409651660504
BALAVECSEC_1	0.9995831879999999	0.8451466846802314
CYOO3	0.999582884	0.7442383298002343
CTBTabc	0.9995828579999999	0.8571364593129916
HMR_2287	0.999582752	0.8677218312746245
APH141	0.999582408	0.7499608089042178
LAAL10	0.9995822299999999	0.5962671393454472
ARGARGr	0.999582026	0.47142915200673996
HSDxi	0.9995819280000001	0.7027464000618555
GTPCIII	0.9995817519999999	0.8575008318971815
AASAD1	0.9995817	0.5391152432894909
SUCRabc	0.999580624	0.8451466846802294
URIK1	0.999580126	0.6324312984210205
HPYRDC	0.9995800640000001	0.6859943405700353
SLFAT	0.99957926	0.5656499557207502
RIBFLVt3	0.99957881	0.8451466846802294
RIBFLVt3o	0.99957881	0.8451466846802294
ARB_Dabc	0.999578452	0.8571364593129926
DESATPE160	0.999578372	0.9411764705882353
NHFRBO	0.999578286	0.619031438309774
DHR_1	0.9995770580000001	0.5302330869022934
MOBDabc	0.999576766	0.8571364593129915
MOBDabc_rev	0.999576766	0.8451466846802294
STFRNS	0.9995762340000001	0.7905941989478091
SUCRabcpp_syn	0.9995757099999999	0.8451466846802294
HMR_6729	0.9995754419999999	0.6391236516527229
FAH2	0.99957534	0.7778618858755731
FPGS7_1	0.9995740699999999	0.6286217354905475
GLCURDH	0.999573868	0.8571376779953219
FE3DCIT2abcpp	0.9995733960000001	0.8451466846802296
RNTR2	0.9995733340000001	0.6761067496291714
4HTHRS_1	0.9995732360000001	0.6761067496291558
DHRG2	0.99957257	0.7844267009684708
NTRIRx	0.999572446	0.9629065267725327
TTDCEAATP	0.9995701700000001	0.8451466846802294
NAKt2pp	0.99956986	0.5
Nat_Kpp	0.99956986	0.5
SPMDt2pp	0.999569102	0.6737222857834273
TAGabc	0.999568326	0.8485192704641857
4HPROLTabcpp	0.9995678980000001	0.8451466846802382
MNDNS2	0.9995667000000001	0.9234258405759677
NADK2	0.9995666799999998	0.5999749200576967
GTPCI_1	0.999566568	0.8944552307883717
4HALDD	0.999566188	0.8571376779953361
LYSt2pp	0.9995658860000001	0.6737222857834273
ALDD10	0.9995658479999999	0.8571376779953259
PPP9ABCte	0.9995655400000001	0.8451466846802294
DNADDP	0.9995654120000002	0.7499608089042183
GGGABADxr	0.9995639119999999	0.8571376779953219
CMtexabc	0.99956312	0.8451466846802296
ALDD19xr	0.9995630600000001	0.8571376779953206
THMP	0.9995617019999999	0.5669594046717713
FPGS4_1	0.999561544	0.6286217354905452
XANt2pp	0.999559964	0.6737222857834273
RBPC	0.99955978	0.6228389428113759
LAAL35	0.9995581640000001	0.7142729186259846
URAt2	0.9995577560000001	0.5547068843157632
ARGDI	0.9995576180000001	0.6928130833744519
PRAIS_1	0.999557466	0.9525722339963442
CU1abcpp	0.99955744	0.8451466846802296
ADNt2pp	0.99955728	0.6737222857834273
HXANt2pp	0.99955728	0.6737222857834273
SHEME2abcpp	0.9995561160000002	0.8451466846802294
PRO1x	0.9995556800000001	0.8081136344918443
P5CR2	0.9995556800000001	0.7027464000618501
P5CRx	0.9995556800000001	0.8081136344918443
SHSL2	0.999555348	0.8944552307883715
GLCP3	0.9995551880000001	0.6963139311068491
GLCP4	0.9995551880000001	0.6963139311068491
FALDtpp2	0.999555076	0.6737222857834273
FALDep	0.999555076	0.6737222857834273
DUTPDP_1	0.9995548519999999	0.8944552307883793
PTRCt3i	0.999554386	0.5547068843157632
PTRCt2	0.999554386	0.5669594046717713
IPDPS_syn	0.9995542119999999	0.7911575609764261
SULFDH	0.9995537480000001	0.7333379779223992
OCDCEAt2pp	0.9995533379999999	0.6737222857834273
5APTNabcpp	0.99955262	0.8451466846802378
TRPabc	0.9995511800000001	0.8451466846802294
PTRCt2pp	0.999550034	0.6737222857834273
CYSO_I	0.999549812	0.7303196377316388
E4PP	0.9995490720000001	0.6708414230912839
34DHALDD	0.999548622	0.8571376779953375
PYOVD2tex	0.9995484859999999	0.8451466846802294
DAMPPH	0.999548414	0.75
NDH1_1p	0.999547768	0.8757592495220093
ADEt2rpp	0.99954748	0.6737222857834273
GLYC3Pt6pp	0.9995473519999999	0.5000087079948239
UDPGALOR	0.999546634	0.9263666456425614
PROPROPROr	0.9995464999999999	0.6681531047810609
GLXO3r	0.999546196	0.6804256675197657
MCAO_c	0.9995460379999999	0.9249972162002419
FCSTOLS_c	0.9995460379999999	0.9249972162002412
GAPD_1	0.9995457919999999	0.9128995471645359
VALVALr	0.9995438199999999	0.4629204154393203
DURAD	0.99954327	0.6819270060497602
G6PDH2c	0.9995428860000001	0.9999999999999731
HP5CD_1	0.999542198	0.8888850186352882
HP5CD	0.999542198	0.8660404864739006
EAR181x	0.999541904	0.7027464000618506
HMSD	0.999541692	0.8781368745010081
G5SD2	0.9995405040000002	0.6666666666666667
FDH2	0.9995384919999999	0.6727081940638178
THRt4	0.999538164	0.5
K2L4Aabctex	0.9995376480000001	0.8451466846802294
HMR_2282	0.9995375080000001	0.8677218312746245
HMR_2281	0.9995375080000001	0.8677218312746245
HMR_2284	0.9995375080000001	0.8677218312746245
BAMPPALDOX	0.99953741	0.857137677995329
ALDD22x	0.99953741	0.8571376779953295
GMPt6	0.9995373839999999	0.5669594046717642
NMNHYD	0.999537252	0.566959404671764
ACS2	0.9995370060000001	0.6666666666666667
MTHFC_1	0.9995368659999999	0.8660706542170831
FMETDF	0.999536524	0.5
FMETDF_1	0.999536524	0.5
LHIST	0.9995356	0.8944240755492581
HISTDb_1	0.9995356	0.8216095924480789
HISTDb	0.9995356	0.8944240755492581
MMSAD2	0.99953454	0.6804256675197656
ALDD8	0.9995343560000001	0.8571376779953206
HOXPRx	0.999532558	0.7999874600288497
ALAGLUabcpp	0.9995322600000002	0.845146684680234
GLUTRS_2	0.9995310639999999	0.9258408308786407
GLUTRS_3	0.9995310639999999	0.9258408308786407
O2XOADOX	0.999530768	0.8433408514002001
ACTLMO	0.999530228	0.8677218312746245
NADPHQR2	0.9995298819999998	0.6819270060497542
LYSt4	0.9995297280000001	0.5
GLYCAt2rpp	0.999529362	0.6737222857834273
AHEXASE3	0.9995280400000001	0.6123724356957946
HXAD	0.9995280400000001	0.6123724356957946
CHITN1	0.9995280400000001	0.577380436144737
CHTNASE	0.9995280400000001	0.6681531047810609
SQLS	0.9995269720000002	0.4803844614152615
BSORy	0.9995267099999999	0.7911575609764261
R05217_nad	0.999526288	0.8131465342917494
DESAT18_12	0.999526288	0.7378776380181158
DESAT24_1	0.999526288	0.7378776380181158
DESAT20_2	0.999526288	0.7378776380181158
DESAT20_1	0.999526288	0.7378776380181158
DESAT18_9	0.999526288	0.7378776380181158
HPHACA	0.999526288	0.7142729186260082
RE2155C	0.999526288	0.7142729186260209
DESAT18_7	0.999526288	0.7378776380181158
r0267	0.999526288	0.7142729186260138
MXMO	0.999526288	0.7142729186260065
RE2220C	0.999526288	0.7142729186260216
DESAT18_10	0.999526288	0.7378776380181158
LNLCCOADS	0.999526288	0.7378776380181158
HMR_1557	0.999526288	0.7378776380181158
RE2221C	0.999526288	0.7142729186260216
RE2675C	0.999526288	0.7378776380181158
RE2675C_1	0.999526288	0.7378776380181158
PXMO	0.999526288	0.7142729186260065
4HOXPACMON	0.999526288	0.7142729186260236
ECHINH	0.999526288	0.7142729186260108
XMO	0.999526288	0.7142729186260068
KSH	0.999526288	0.7142729186260168
r0400	0.999526288	0.3872828570611899
BCAROHX21	0.999526288	0.7142729186260198
PRE3BS	0.999526288	0.7142729186260068
CYP1	0.999526288	0.7142729186260071
RE1309C	0.999526288	0.7142729186260213
BCAROHX11	0.999526288	0.7142729186260153
CACNAO2	0.999526288	0.7142729186260142
C22STDSx	0.999526288	0.7378776380181158
3HPPPNH	0.999526288	0.7142729186260117
3HCINNMH	0.999526288	0.7142729186260119
CYP3	0.999526288	0.7142729186260068
SPTc	0.9995238000000001	0.5
GLACO	0.999522644	0.8661990000348576
ALDD32	0.999522644	0.8661990000348576
r1382	0.999522572	0.7957042167533949
LCYSTCBOXL	0.9995210880000001	0.866070654217104
3HPADHi	0.999520908	0.857137677995337
ACITL	0.9995202079999999	0.6172272205857605
FAH1	0.9995200160000002	0.7778618858755731
CAATPS_1	0.9995191179999999	0.6761067496291174
CAATPS	0.9995191179999999	0.5547068843157671
GLNSCP	0.999518278	0.8642375164859537
SER_AL	0.999517346	0.5772899305502668
THRt2rpp	0.99951666	0.6737222857834273
ALAS	0.999516384	0.560112033611204
HXANt2r	0.9995144140000001	0.5547068843157632
4HGLSD	0.9995130080000001	0.8571376779953244
GAL1PP_c	0.99951276	0.566959404671764
UMPK3	0.9995120479999999	0.6123724356957947
HMR_2296	0.999510888	0.8677218312746245
HMR_2292	0.999510888	0.8677218312746245
HMR_2293	0.999510888	0.8677218312746245
HMR_2295	0.999510888	0.8677218312746245
ORNt2r	0.999509804	0.5547068843157632
GMAND	0.9995086900000001	0.4757938923712475
GLYOX3	0.9995084200000001	0.6708414230912788
NOt	0.9995080120000001	0.4999999999999999
VALt3pp	0.9995049659999999	0.6737222857834273
ETHP	0.9995043779999999	0.566959404671764
UAMRH	0.9995039159999999	0.7778618858755731
ENTERH	0.999501164	0.4757938923712506
NTPP9_1	0.9994993400000001	0.8944552307883715
PAN4PP	0.9994985139999999	0.566959404671764
MECDPDH	0.9994973100000001	0.6708414230912784
HMR_4782	0.9994962060000001	0.7284837864921435
PE1801845Z9Z12Z15Zt	0.999495952	0.8451466846802294
PE1819Z1819Zt	0.999495952	0.8451466846802294
AHANDROSTANte	0.999495952	0.8451466846802317
PE18111Z1835Z9Z12Zt	0.999495952	0.8451466846802294
PE161_HSABCt	0.999495952	0.8451466846802294
PSFLIP_cho	0.999495952	0.8451466846802294
PSHSABCtc	0.999495952	0.8451466846802294
LYSGLUGLYtr	0.999495952	0.8451466846802294
LVSTPGPtu	0.999495952	0.8451466846802294
PROSTGE1t3	0.999495952	0.8451466846802294
PE18111Z1845Z9Z12Z15Zt	0.999495952	0.8451466846802294
PE15_HSABCt	0.999495952	0.8451466846802294
ATVLACtu	0.999495952	0.8451466846802296
TCHOLAt3	0.999495952	0.8451466846802294
PE1819Z1829Z12Zt	0.999495952	0.8451466846802294
TCHOLABCtc	0.999495952	0.8451466846802294
LVSTACIDtu	0.999495952	0.8451466846802294
PE1819Z1835Z9Z12Zt	0.999495952	0.8451466846802294
CLIPAabctex	0.999495952	0.8451466846802294
PE14_HSABCt	0.999495952	0.8451466846802294
BALAALAabcpp	0.999495952	0.8451466846802296
AHANDROSTANGLCte	0.999495952	0.8451466846802317
PE18111Z1829Z12Zt	0.999495952	0.8451466846802294
PROSTGE2t3	0.999495952	0.8451466846802294
PSFLIP	0.999495952	0.8451466846802294
PS120abcpp	0.999495952	0.8451466846802294
PS180abcpp	0.999495952	0.8451466846802294
PE1801835Z9Z12Zt	0.999495952	0.8451466846802294
PRGNLONEte	0.999495952	0.8451466846802294
AI2abcpp	0.999495952	0.8451466846802294
PE1801829Z12Zt	0.999495952	0.8451466846802294
PE1801819Zt	0.999495952	0.8451466846802294
ENLIPAabctex	0.999495952	0.8451466846802296
PS141abcpp	0.999495952	0.8451466846802294
PS140abcpp	0.999495952	0.8451466846802294
PRISTte	0.999495952	0.8451466846802294
PRGNLONESte	0.999495952	0.8451466846802294
PROLBabc	0.999495952	0.8451466846802294
Am1CSAteb	0.999495952	0.8451466846802305
PE12_HSABCt	0.999495952	0.8451466846802294
TDCA3Sabc	0.999495952	0.8451466846802294
PE140abcpp	0.999495952	0.8451466846802294
PE18111Z1819Zt	0.999495952	0.8451466846802294
CHSTEROLt_1	0.999495952	0.8451466846802296
PE17_HSABCt	0.999495952	0.8451466846802294
AU1abcpp	0.999495952	0.8451466846802296
CHSTEROLt	0.999495952	0.8451466846802296
PROHISGLUtr	0.999495952	0.8451466846802294
ATVACIDtu	0.999495952	0.8451466846802296
LIPAabcpp	0.999495952	0.8451466846802294
TCDCA3Sabc	0.999495952	0.8451466846802294
COLIPAPabctex	0.999495952	0.8451466846802296
AEPabcpp	0.999495952	0.845146684680241
CRVSATPtu	0.999495952	0.8451466846802296
CRVSATPthc	0.999495952	0.8451466846802296
PEOLE_HSABCt	0.999495952	0.8451466846802294
EIC21114TRte	0.999495952	0.8451466846802296
CRGLZABCt	0.999495952	0.8451466846802296
GBBTNabc	0.999495952	0.8451466846802296
PELPALM_HSABCt	0.999495952	0.8451466846802294
CPGNabcpp	0.999495952	0.8451466846802296
PELINL_HSABCt	0.999495952	0.8451466846802294
PEFLIP_cho	0.999495952	0.8451466846802294
PEFLIP	0.999495952	0.8451466846802294
GCDCA3Sabc	0.999495952	0.8451466846802296
COPROSTabc	0.999495952	0.8451466846802296
AGMabcpp	0.999495952	0.8451466846802317
LANTHabc	0.999495952	0.8451466846802294
COLIPAabctex	0.999495952	0.8451466846802296
COLIPAabcppmin	0.999495952	0.8451466846802296
GCHOLAt3	0.999495952	0.8451466846802296
COLIPAabcpp_kt	0.999495952	0.8451466846802294
COLIPAabcpp	0.999495952	0.8451466846802296
AEPabc	0.999495952	0.8451466846802413
CRVSM1teb	0.999495952	0.8451466846802296
PEPALM_HSASBCt	0.999495952	0.8451466846802294
ADRNLPVESSEC	0.999495952	0.7254654770524301
3MOXTYRESSte	0.999495952	0.7254654770524349
PGP1819Z160t	0.999495952	0.8451466846802294
ASO3t8pp	0.999495952	0.8451466846802295
ISOCHOLabc	0.999495952	0.8451466846802294
ISOLVSTtbc	0.999495952	0.8451466846802294
CSAtu	0.999495952	0.8451466846802296
ISOP3PT	0.999495952	0.8451466846802296
PGP18111Z160t	0.999495952	0.8451466846802294
GCA3Sabc	0.999495952	0.8451466846802296
ADRNLPVESSEC_1	0.999495952	0.8451466846802317
r0993	0.999495952	0.8451466846802366
CSASULPteb	0.999495952	0.8451466846802296
PGLYCABCte	0.999495952	0.8451466846802294
PG1819Z160t	0.999495952	0.8451466846802294
PG18111Z160t	0.999495952	0.8451466846802294
THRNTt	0.999495952	0.8451466846802294
CRVSM24teb	0.999495952	0.8451466846802296
PESTE_HSABCt	0.999495952	0.8451466846802294
CRVSM23teb	0.999495952	0.8451466846802296
1531TACRteb	0.999495952	0.845146684680242
COLIPAabcex	0.999495952	0.8451466846802296
LCA24Gte	0.999495952	0.8451466846802294
LTHSTRLABCt	0.999495952	0.8451466846802294
COLIPABabcpp	0.999495952	0.8451466846802296
CMCBTFabcpp	0.999495952	0.8451466846802296
BALABALAabcpp	0.999495952	0.8451466846802296
LIPAabctex	0.999495952	0.8451466846802294
LIPTabc	0.999495952	0.8451466846802294
LMN2abc	0.999495952	0.8451466846802294
PEALtabc	0.999495952	0.8451466846802294
PEAL2tabc	0.999495952	0.8451466846802294
PVSGLUCteb	0.999495952	0.8451466846802294
PVSATPtu	0.999495952	0.8451466846802294
TCA3Sabc	0.999495952	0.8451466846802294
ARSabc	0.999495952	0.8451466846802296
PURabc1	0.999495952	0.8451466846802294
PTVSTM3eb	0.999495952	0.8451466846802294
PTVSTATPtu	0.999495952	0.8451466846802294
PE2LINL_HSABCt	0.999495952	0.8451466846802294
PE226_HSABCt	0.999495952	0.8451466846802294
PE203_HSABCt	0.999495952	0.8451466846802294
PE1829Z12Z1835Z9Z12Zt	0.999495952	0.8451466846802294
ARSENBabc	0.999495952	0.8451466846802296
PE1819Z1845Z9Z12Z15Zt	0.999495952	0.8451466846802294
LSTNtu	0.999495952	0.8451466846802294
LIPACabcpp	0.999495952	0.8451466846802294
PEAR_HSABCt	0.999495952	0.8451466846802294
PEAtabcpp	0.999495952	0.8451466846802294
13DMTtu	0.999495952	0.8451466846802422
1513TACRtu	0.999495952	0.845146684680242
LCA3Gte	0.999495952	0.8451466846802294
4GLU56DIHDINDt	0.999495952	0.8451466846802385
LCA3Sabc	0.999495952	0.8451466846802294
LEUKABCtc	0.999495952	0.8451466846802294
LEUKTRB4WCOOHt	0.999495952	0.8451466846802294
LEUKTRB4WOHt	0.999495952	0.8451466846802294
4BHGLZABCt	0.999495952	0.8451466846802385
LEULEUabcpp	0.999495952	0.8451466846802294
Pe13_HSABCt	0.999495952	0.8451466846802294
15HPETATP	0.999495952	0.845146684680242
r1026	0.999495952	0.8451466846802296
PHYQt	0.999495952	0.8451466846802294
GDCA3Sabc	0.999495952	0.8451466846802296
LIPAAabcpp	0.999495952	0.8451466846802294
15DMTtu	0.999495952	0.8451466846802419
PYOVDtex	0.999495952	0.8451466846802294
PEDH203_HSABCt	0.999495952	0.8451466846802294
THYOCHOLabc	0.999495952	0.8451466846802294
LIPABabcpp	0.999495952	0.8451466846802294
MCBTFabcpp	0.999495952	0.8451466846802296
G3Pabc	0.999495952	0.8451466846802296
BALAGLYabcpp	0.999495952	0.8451466846802296
C03681te	0.999495952	0.8451466846802366
C03990ATP	0.999495952	0.8451466846802344
AM19CSteb	0.999495952	0.8451466846802308
NORMETEVESSte	0.999495952	0.7254654770524288
C04483t1	0.999495952	0.8451466846802296
C04717ATP	0.999495952	0.8451466846802365
AM1A4NCSteb	0.999495952	0.8451466846802308
C04805ATP	0.999495952	0.8451466846802365
AM1ACSteb	0.999495952	0.8451466846802308
C05298te	0.999495952	0.8451466846802365
17AHPRGNLONEte	0.999495952	0.8451466846802419
C05299te	0.999495952	0.8451466846802365
AM1ALCSteb	0.999495952	0.8451466846802307
NRPPHRVESSEC	0.999495952	0.7254654770524288
AM1C4N9CSteb	0.999495952	0.8451466846802307
AM1C9CSteb	0.999495952	0.8451466846802307
NRPPHRVESSEC_1	0.999495952	0.8451466846802294
AM1CCSteb	0.999495952	0.8451466846802307
NRVNCABCt	0.999495952	0.8451466846802294
AM1CGLCteb	0.999495952	0.8451466846802305
C05301te	0.999495952	0.8451466846802362
C05302te	0.999495952	0.8451466846802362
NMTHDA	0.999495952	0.8682419458537515
ARBTNabcpp	0.999495952	0.8451466846802298
31DMTtu	0.999495952	0.8451466846802402
BLAMDabcpp	0.999495952	0.8451466846802296
CE1297t	0.999495952	0.8451466846802358
CE1273t1	0.999495952	0.845146684680236
CE1243ATP	0.999495952	0.845146684680236
BILDGLCURte	0.999495952	0.8451466846802296
3DHDCAabc	0.999495952	0.8451466846802398
CE0328t	0.999495952	0.8451466846802296
PCHLN225_HSABCt	0.999495952	0.8451466846802294
ADOCBLabcpp	0.999495952	0.8451466846802318
BILGLCURte	0.999495952	0.8451466846802296
ALLabcpp	0.999495952	0.8451466846802308
GLCGLYCabcpp_syn	0.999495952	0.8451466846802296
NCBMPTSabcpp	0.999495952	0.8451466846802327
NDERSVteb	0.999495952	0.8451466846802294
3ISPVSteb	0.999495952	0.8451466846802392
3DHLCAabc	0.999495952	0.8451466846802398
EPOXTACteb	0.999495952	0.8451466846802296
TSTSTERONEGLCte	0.999495952	0.8451466846802294
PB2abcpp	0.999495952	0.8451466846802294
17AHPRGSTRNte	0.999495952	0.8451466846802419
TSACMSULtev	0.999495952	0.8451466846802294
TSACGLUCtev	0.999495952	0.8451466846802294
C05463t1	0.999495952	0.8451466846802294
AM4NC9CSteb	0.999495952	0.8451466846802305
AM4NCSteb	0.999495952	0.8451466846802305
AM9CSAteb	0.999495952	0.8451466846802305
PAIL18111Z160t	0.999495952	0.8451466846802294
ESTRONEte	0.999495952	0.8451466846802296
CBL2abc	0.999495952	0.8451466846802296
CBL1abcpp	0.999495952	0.8451466846802296
CBL1abc	0.999495952	0.8451466846802296
CBL1HBIabc	0.999495952	0.8451466846802296
CBIuabcpp	0.999495952	0.8451466846802296
CBIabc	0.999495952	0.8451466846802296
r1028	0.999495952	0.8451466846802294
ESTROSABCCte	0.999495952	0.8451466846802296
ESTRSABCtc	0.999495952	0.8451466846802296
PAFABCt	0.999495952	0.8451466846802294
FBACabcpp	0.999495952	0.8451466846802296
CARNabcpp	0.999495952	0.8451466846802296
OSKTabcpp	0.999495952	0.8451466846802294
PACALtabcpp	0.999495952	0.8451466846802294
ANDRSTANDRte	0.999495952	0.8451466846802302
ANDRSTNDNte	0.999495952	0.8451466846802302
ANDRSTRNGLCte	0.999495952	0.8451466846802301
CA3Sabc	0.999495952	0.8451466846802296
CA24Gte	0.999495952	0.8451466846802296
PAIL1819Z160t	0.999495952	0.8451466846802294
3HPVSTETteb	0.999495952	0.8451466846802393
3HPVSteb	0.999495952	0.8451466846802393
CDCA24Gte	0.999495952	0.8451466846802296
C05769te	0.999495952	0.8451466846802362
TRIPVSteb	0.999495952	0.8451466846802294
C05770te	0.999495952	0.8451466846802362
O16A4COLIPAabctex	0.999495952	0.8451466846802294
OANTIabcpp	0.999495952	0.8451466846802294
ESTRAABCtc	0.999495952	0.8451466846802296
OARGabcpp	0.999495952	0.8451466846802373
3HSMVACIDteb	0.999495952	0.8451466846802392
CDCA3Gte	0.999495952	0.8451466846802296
C14768ATP	0.999495952	0.8451466846802362
ESTRONEGLCt	0.999495952	0.8451466846802296
C14769td2	0.999495952	0.8451466846802361
ESTRADIOLGLCt2	0.999495952	0.8451466846802296
C14770ATP	0.999495952	0.8451466846802361
3HLVSTACtbc	0.999495952	0.8451466846802396
C14771ATP	0.999495952	0.8451466846802361
ESTRIOLATP	0.999495952	0.8451466846802296
C14825ATP	0.999495952	0.8451466846802361
C14826ATP	0.999495952	0.845146684680236
ESTRIOLGLCte	0.999495952	0.8451466846802296
CE1352te	0.999495952	0.8451466846802358
GLUCAN2abc	0.999495952	0.8451466846802296
CE1447te	0.999495952	0.8451466846802358
ALATHRtr	0.999495952	0.8451466846802311
3OHACMPtev	0.999495952	0.8451466846802391
MHGLZABCt	0.999495952	0.8451466846802294
PCHOLN205_HSABCt	0.999495952	0.8451466846802294
THCHOLSTOICATP	0.999495952	0.8451466846802294
18HARACHDte	0.999495952	0.8451466846802419
PPATabc	0.999495952	0.8451466846802294
CGMPt	0.999495952	0.8451466846802401
PCHOLN204_HSABCt	0.999495952	0.8451466846802294
THEXDDte	0.999495952	0.8451466846802294
ALAGLNtr	0.999495952	0.845146684680231
ALAGLYtr	0.999495952	0.8451466846802309
ALAHISabcpp	0.999495952	0.8451466846802309
ALAHIStr	0.999495952	0.845146684680231
ALALEUabcpp	0.999495952	0.8451466846802309
ALALEUt	0.999495952	0.845146684680231
PCHOLN203_HSABCt	0.999495952	0.8451466846802294
PCHOLN201_HSABCt	0.999495952	0.8451466846802294
PCHOLN19_HSABCt	0.999495952	0.8451466846802294
PCHOLN183_HSABCt	0.999495952	0.8451466846802294
PCHOLN1836_HSABCt	0.999495952	0.8451466846802294
ALATHRabcpp	0.999495952	0.8451466846802309
TETDECA511ACt	0.999495952	0.8451466846802294
PCHOLN224_HSABCt	0.999495952	0.8451466846802294
PCHOLN2254_HSABCt	0.999495952	0.8451466846802294
MERACMPthc	0.999495952	0.8451466846802294
AK2LGCHOLABCt	0.999495952	0.8451466846802314
MDZtu	0.999495952	0.8451466846802294
BALALEUabcpp	0.999495952	0.8451466846802296
PCt_cho	0.999495952	0.8451466846802294
PCt	0.999495952	0.8451466846802294
MEPIVESSte	0.999495952	0.7254654770524288
MEPIVESSte_cho	0.999495952	0.8451466846802294
MEPNabcpp	0.999495952	0.8451466846802294
MERACMPtep	0.999495952	0.8451466846802294
PCHOLSTE_HSABCt	0.999495952	0.8451466846802294
CHOLATEt3	0.999495952	0.8451466846802296
UDCA3Sabc	0.999495952	0.8451466846802294
PCHOLPALME_HSABCt	0.999495952	0.8451466846802294
PCHOLOLE_HSABCt	0.999495952	0.8451466846802294
PCHOLN264_HSABCt	0.999495952	0.8451466846802294
CHOLSabc_1	0.999495952	0.8451466846802296
METSRabc	0.999495952	0.8451466846802294
PCHOLN225_HSABCt	0.999495952	0.8451466846802294
METSabc	0.999495952	0.8451466846802294
UCHOLabc	0.999495952	0.8451466846802294
MOPSabc	0.999495952	0.8451466846802294
ALATRPabcpp	0.999495952	0.8451466846802308
PCHOL2LINL_HSABCt	0.999495952	0.8451466846802294
35DSMVteb	0.999495952	0.84514668468024
CE5026t	0.999495952	0.8451466846802351
CE5025t	0.999495952	0.8451466846802353
3DHCDCHOLabc	0.999495952	0.8451466846802398
CE4877te	0.999495952	0.8451466846802353
FVSteb	0.999495952	0.8451466846802296
PCHOL2STE_HSABCt	0.999495952	0.8451466846802294
PLPSabctex	0.999495952	0.8451466846802294
CE2537ATP	0.999495952	0.8451466846802355
CE2537ABCt	0.999495952	0.8451466846802355
CE2513ATP	0.999495952	0.8451466846802294
CE2510t	0.999495952	0.8451466846802355
CE2510ABCt	0.999495952	0.8451466846802355
CE2445t	0.999495952	0.8451466846802355
CE2211te	0.999495952	0.8451466846802355
CE2209te	0.999495952	0.8451466846802356
3DHCHOLabc	0.999495952	0.8451466846802398
CE2049te	0.999495952	0.8451466846802356
CE2047te	0.999495952	0.8451466846802356
GLUCANabc	0.999495952	0.8451466846802296
CE2006te	0.999495952	0.8451466846802357
PCHOL2OLE_HSABCt	0.999495952	0.8451466846802294
CE5072te	0.999495952	0.8451466846802351
THIOGabc	0.999495952	0.8451466846802294
CE6247t	0.999495952	0.8451466846802348
CE7172ATP	0.999495952	0.8451466846802347
PCHOLN15_HSABCt	0.999495952	0.8451466846802294
GLC3MEACPtev	0.999495952	0.8451466846802296
CELabc	0.999495952	0.8451466846802296
PCHOLMYR_HsABCt	0.999495952	0.8451466846802294
TXB2t	0.999495952	0.8451466846802294
TUNGSabcpp	0.999495952	0.8451466846802294
TUDCA3Sabc	0.999495952	0.8451466846802294
CEL6abc	0.999495952	0.8451466846802296
PCHOLLINL_HSABCt	0.999495952	0.8451466846802294
CE7096te	0.999495952	0.8451466846802347
CE7081tm	0.999495952	0.8451466846802348
CE7090te	0.999495952	0.8451466846802347
CE7085te	0.999495952	0.8451466846802347
PCHOLHEP_HSABCt	0.999495952	0.8451466846802294
PCHOLET_HSABCt	0.999495952	0.8451466846802294
PCHOLEIC_HSABCt	0.999495952	0.8451466846802294
CE7083t	0.999495952	0.8451466846802348
PCHOLDOC_HSABCt	0.999495952	0.8451466846802294
PCHOLAR_HSABCt	0.999495952	0.8451466846802294
CE7082ATP	0.999495952	0.8451466846802348
CHOLSabc	0.999495952	0.8451466846802296
CE4843t	0.999495952	0.8451466846802296
ADOCBLabc	0.999495952	0.8451466846802318
HMR_0281	0.999495952	0.8451466846802329
DHEASABCCte	0.999495952	0.8451466846802296
HMR_0247	0.999495952	0.845146684680233
XYL3abc	0.999495952	0.8451466846802294
r1531_1	0.999495952	0.8451466846802342
HMR_0257	0.999495952	0.8451466846802337
HMR_0261	0.999495952	0.8451466846802294
VITEtl	0.999495952	0.8451466846802296
DHCHOLESTANATEATP	0.999495952	0.8451466846802296
FOLABCCte	0.999495952	0.8451466846802296
GLYGLNabcpp	0.999495952	0.8451466846802296
GLYGLNtr	0.999495952	0.8451466846802296
HMR_0273	0.999495952	0.8451466846802336
DHBSZ3FEabcpp	0.999495952	0.8451466846802296
HMR_0277	0.999495952	0.8451466846802294
HMR_0287	0.999495952	0.8451466846802299
21HPRGNLONEt1	0.999495952	0.8451466846802417
HMR_0291	0.999495952	0.8451466846802337
RSVLACteb	0.999495952	0.8451466846802294
GLYGLUabcpp	0.999495952	0.8451466846802296
DVALabcpp	0.999495952	0.8451466846802294
RSVATPtu	0.999495952	0.8451466846802294
HMR_0299	0.999495952	0.845146684680233
GLYGLYGLNtr	0.999495952	0.8451466846802296
HMR_0303	0.999495952	0.8451466846802331
GLYGLYabcpp	0.999495952	0.8451466846802296
DGUDBUTNabcpp	0.999495952	0.8451466846802296
EANDRSTRNte	0.999495952	0.8451466846802296
HMR_0307	0.999495952	0.8451466846802329
GLYMETabcpp	0.999495952	0.8451466846802296
GLYMETtr	0.999495952	0.8451466846802296
DHEAte	0.999495952	0.8451466846802296
XYLBabc	0.999495952	0.8451466846802294
2HATVACIDteb	0.999495952	0.8451466846802408
HISTAVESSEC	0.999495952	0.7254654770524288
2HATVACIDGLUCteb	0.999495952	0.8451466846802408
DIPEPabc14	0.999495952	0.8451466846802296
DIPEPabc13	0.999495952	0.8451466846802296
HPDECEte	0.999495952	0.8451466846802294
DIPEPabc12	0.999495952	0.8451466846802294
DIPEPabc11	0.999495952	0.8451466846802296
r1526	0.999495952	0.8485192704642271
FECHEabcpp	0.999495952	0.8451466846802296
DIPEPabc10	0.999495952	0.8451466846802296
DIPEPabc1	0.999495952	0.8451466846802312
ACOLIPAabctex	0.999495952	0.845146684680232
SULPACMPtev	0.999495952	0.8451466846802294
HISHISabcpp	0.999495952	0.8451466846802294
r1531	0.999495952	0.8485192704642271
FECRMabc	0.999495952	0.8451466846802296
S3MEACMPtev	0.999495952	0.8451466846802294
FECRMabcpp	0.999495952	0.8451466846802296
HISTAVESSEC_1	0.999495952	0.8451466846802294
DIGALSGALSIDEATPte	0.999495952	0.8451466846802296
FEOXAMabcpp	0.999495952	0.8451466846802296
HMR_0194	0.999495952	0.8451466846802329
HMR_0207	0.999495952	0.8451466846802336
GTACMPtev	0.999495952	0.8451466846802296
HMR_0211	0.999495952	0.8451466846802329
HMR_0215	0.999495952	0.8451466846802294
HMR_0235	0.999495952	0.8451466846802331
SALCHS2FEabcpp	0.999495952	0.8451466846802294
HMR_0239	0.999495952	0.8451466846802294
HMR_0243	0.999495952	0.8451466846802338
DHGLZABCt	0.999495952	0.8451466846802296
GLYPHEabcpp	0.999495952	0.8451466846802296
4HPRODCabcpp	0.999495952	0.8451466846802382
GLYSERabcpp	0.999495952	0.8451466846802296
ACMPGLUthc	0.999495952	0.8451466846802321
GLZABCteb	0.999495952	0.8451466846802296
FERXAabc	0.999495952	0.8451466846802296
HMR_0423	0.999495952	0.8451466846802294
FERRICHabc	0.999495952	0.8451466846802296
HMR_0427	0.999495952	0.8451466846802296
12HPETATP	0.999495952	0.8451466846802427
HMR_0431	0.999495952	0.8451466846802338
1MNCAMti	0.999495952	0.8451466846802418
HMR_0435	0.999495952	0.8451466846802337
HMR_0439	0.999495952	0.8451466846802336
HMR_0469	0.999495952	0.8451466846802294
ACMPGLUTtep	0.999495952	0.8451466846802321
ACMPGLUTthc	0.999495952	0.8451466846802321
ACMPGLUtep	0.999495952	0.8451466846802321
ACMPthc	0.999495952	0.8451466846802321
ECTOabcpp	0.999495952	0.8451466846802296
ACMPtu	0.999495952	0.8451466846802321
RETABCtc	0.999495952	0.8451466846802294
DCA3Sabc	0.999495952	0.8451466846802296
WHARACHDt	0.999495952	0.8451466846802294
DCA3Gte	0.999495952	0.8451466846802296
12HARACHDte	0.999495952	0.8451466846802425
FEROXBFEabcpp	0.999495952	0.8451466846802296
DCA24Gte	0.999495952	0.8451466846802296
FEROXEFEabcpp	0.999495952	0.8451466846802296
FEROXGFEabcpp	0.999495952	0.8451466846802296
DASNabcpp	0.999495952	0.8451466846802295
DARGabcpp	0.999495952	0.8451466846802296
12DHCHOLabc	0.999495952	0.8451466846802425
r1533_1	0.999495952	0.8451466846802342
HMR_0419	0.999495952	0.8451466846802294
ACHVESSEC_1	0.999495952	0.8451466846802322
ACHVESSEC	0.999495952	0.7254654770524306
GM1LIPAabcpp	0.999495952	0.8451466846802294
ECTOINEabc	0.999495952	0.8451466846802296
HMR_0311	0.999495952	0.845146684680233
12HTACRtu	0.999495952	0.8451466846802425
HMR_0317	0.999495952	0.8451466846802296
HMR_0321	0.999495952	0.8451466846802296
HMR_0325	0.999495952	0.845146684680233
HMR_0329	0.999495952	0.8451466846802329
HMR_0343	0.999495952	0.8451466846802294
HMR_0347	0.999495952	0.8451466846802329
HMR_0359	0.999495952	0.8451466846802296
HMR_0363	0.999495952	0.8451466846802294
r1532	0.999495952	0.8485192704642271
r1532_1	0.999495952	0.8451466846802342
HMR_0367	0.999495952	0.8451466846802296
HMR_0371	0.999495952	0.8451466846802294
HMR_0375	0.999495952	0.8451466846802294
ECA4COLIPAabctex	0.999495952	0.8451466846802296
HMR_0383	0.999495952	0.8451466846802338
GM2LIPAabctex	0.999495952	0.8451466846802296
HMR_0387	0.999495952	0.8451466846802335
GM2LIPAabcpp	0.999495952	0.8451466846802294
HMR_0391	0.999495952	0.8451466846802336
GM1LIPAabctex	0.999495952	0.8451466846802296
HMR_0395	0.999495952	0.8451466846802335
HMR_0415	0.999495952	0.8451466846802318
DESFVSteb	0.999495952	0.8451466846802296
XOLDIOLONEATP	0.999495952	0.8451466846802294
XOL7AONEATP	0.999495952	0.8451466846802294
XOL7AH3ATP	0.999495952	0.8451466846802294
7KILTCHOLATP	0.999495952	0.8451466846802367
HISGLYabcpp	0.999495952	0.8451466846802294
CYSDabcpp	0.999495952	0.8451466846802296
r2505	0.999495952	0.8451466846802344
SPHMYLN18115_hs_ATPt	0.999495952	0.8451466846802294
DOPA3GLCURt	0.999495952	0.8451466846802296
SPHMYLN18114_hs_ATPt	0.999495952	0.8451466846802294
SPHMYLN180241_hs_ATPt	0.999495952	0.8451466846802294
pentso3abcpp	0.999495952	0.8451466846802294
CYSAMPtev	0.999495952	0.8451466846802296
13DAMPPabcpp	0.999495952	0.8451466846802422
STACMPtev	0.999495952	0.8451466846802294
ICDCHOLabc	0.999495952	0.8451466846802294
5HPETATP	0.999495952	0.8451466846802379
5HTRPVESSEC	0.999495952	0.7254654770524338
5HTRPVESSEC_1	0.999495952	0.8451466846802373
HC02194te	0.999495952	0.8451466846802344
HC02195te	0.999495952	0.8451466846802344
SMVtu	0.999495952	0.8451466846802294
HCA6Gte	0.999495952	0.8451466846802294
HC02196te	0.999495952	0.8451466846802344
IBUP_Stbc	0.999495952	0.8451466846802294
HC02220te	0.999495952	0.8451466846802342
HCA24Gte	0.999495952	0.8451466846802294
7HPVSteb	0.999495952	0.8451466846802367
SMVACIDATPteb	0.999495952	0.8451466846802294
DODECANACt	0.999495952	0.8451466846802296
11DOCRTSLte	0.999495952	0.8451466846802427
5OHFVSteb	0.999495952	0.8451466846802372
r1514	0.999495952	0.8451466846802298
1331TACRteb	0.999495952	0.8451466846802422
r1517	0.999495952	0.8451466846802294
SMIA1Eabc	0.999495952	0.8451466846802294
r1518	0.999495952	0.8451466846802294
4HATVLACteb	0.999495952	0.8451466846802383
SPHMYLN181161_hs_ATPt	0.999495952	0.8451466846802294
ICLIPAabcpp	0.999495952	0.8451466846802294
SPHMYLN18116_hs_ATPt	0.999495952	0.8451466846802294
DPROabcpp	0.999495952	0.8451466846802294
GUDPTNabcpp	0.999495952	0.8451466846802296
GUDCA3Sabc	0.999495952	0.8451466846802296
SPRMabc	0.999495952	0.8451466846802294
DORNabcpp	0.999495952	0.8451466846802294
4PYRDX	0.999495952	0.8451466846802379
DOPAVESSEC_1	0.999495952	0.8451466846802296
DOPAVESSEC	0.999495952	0.7254654770524288
56DHPVSteb	0.999495952	0.8451466846802379
SPHS1Pt2e	0.999495952	0.8451466846802294
4HATVACIDteb	0.999495952	0.8451466846802383
SPHMYLN_HsATPte	0.999495952	0.8451466846802294
SPHMYLN1825_hs_ATPt	0.999495952	0.8451466846802294
SPHMYLN1824_hs_ATPt	0.999495952	0.8451466846802294
56EPPVSteb	0.999495952	0.8451466846802379
SPHMYLN18123_hs_ATPt	0.999495952	0.8451466846802294
SPHMYLN18122_hs_ATPt	0.999495952	0.8451466846802294
5ADTSTSTERONEGLCte	0.999495952	0.8451466846802378
SPHMYLN181221_hs_ATPt	0.999495952	0.8451466846802294
SPHMYLN18121_hs_ATPt	0.999495952	0.8451466846802294
SPHMYLN18120_hs_ATPt	0.999495952	0.8451466846802294
GUDACabcpp	0.999495952	0.8451466846802296
DOPA4GLCURt	0.999495952	0.8451466846802296
SPHMYLN181201_hs_ATPt	0.999495952	0.8451466846802294
SPHMYLN18118_hs_ATPt	0.999495952	0.8451466846802294
SPHMYLN181181_hs_ATPt	0.999495952	0.8451466846802294
SPHMYLN18117_hs_ATPt	0.999495952	0.8451466846802294
5EIPENCte	0.999495952	0.8451466846802373
TACRtu	0.999495952	0.8451466846802294
r1519	0.999495952	0.8451466846802296
r1533	0.999495952	0.8485192704642271
CYSIabcpp	0.999495952	0.8451466846802296
6OHFVSteb	0.999495952	0.8451466846802369
HYOCHOLabc	0.999495952	0.8451466846802294
r1522	0.999495952	0.8451466846802294
DMSO2abcpp	0.999495952	0.8451466846802296
DIPEPabc3	0.999495952	0.8451466846802312
6HSMVACIDteb	0.999495952	0.845146684680237
DJENKabc	0.999495952	0.8451466846802296
7DHCHOLabc	0.999495952	0.8451466846802367
7DHCHSTEROLt	0.999495952	0.8451466846802367
2HATVLACGLUCteb	0.999495952	0.8451466846802407
r1525	0.999495952	0.8451466846802296
DIPEPabc5	0.999495952	0.8451466846802311
DIPEPabc2	0.999495952	0.8451466846802312
r1520	0.999495952	0.8451466846802294
6MELVACtbc	0.999495952	0.845146684680237
HEXDIACATP	0.999495952	0.8451466846802294
HEXDTRte	0.999495952	0.8451466846802294
2HATVLACteb	0.999495952	0.8451466846802408
DLYSabcpp	0.999495952	0.8451466846802294
FE3HOXabcpp	0.999495952	0.8451466846802296
DIPEPabc4	0.999495952	0.845146684680234
DSPVSteb	0.999495952	0.8451466846802296
6HMSMVACIDteb	0.999495952	0.845146684680237
7AHGLZABCt	0.999495952	0.8451466846802369
SERGLUGLNtr	0.999495952	0.8451466846802294
7BHGLZGLCABCt	0.999495952	0.8451466846802369
r1521	0.999495952	0.8451466846802294
SLNTabcpp	0.999495952	0.8451466846802294
IBUPGLUCtpvb	0.999495952	0.8451466846802294
7DHCDCHOLabc	0.999495952	0.8451466846802367
7BHGLZABCt	0.999495952	0.8451466846802369
6AHGLZABCt	0.999495952	0.8451466846802372
DIPEPabc6	0.999495952	0.8451466846802311
11DOCRTSTRNte	0.999495952	0.8451466846802427
6EPSteb	0.999495952	0.8451466846802371
DIPEPabc7	0.999495952	0.8451466846802312
6BHGLZABCt	0.999495952	0.8451466846802371
6BHGLZGLCABCt	0.999495952	0.8451466846802371
6CSMVACIDteb	0.999495952	0.8451466846802371
DIPEPabc8	0.999495952	0.8451466846802296
HDCA24Gte	0.999495952	0.8451466846802294
HDCA6Gte	0.999495952	0.8451466846802294
DIPEPabc9	0.999495952	0.8451466846802296
DLEUabcpp	0.999495952	0.8451466846802294
ACOAD7	0.9994958540000001	0.7027464000618506
BUPN	0.9994948559999999	0.9525959345276805
HBCHLR	0.999493928	0.6666318319574692
DALAt2r	0.9994928460000001	0.5547068843157632
BNOCA	0.9994916720000001	0.7277780553565658
THRD	0.999491552	0.7027464000618502
RNF	0.99949109	0.6727081940638181
NADHDH	0.99949109	0.7276019463470044
GALURDH	0.999489176	0.8571376779953224
ARGMO	0.99948917	0.5773382029750287
UDPRHMS_c	0.9994879280000001	0.7911575609764261
MTHFD_1	0.9994878939999999	0.8944552307883645
DMPPS_syn	0.999485456	0.7911575609764261
CYTK11	0.999485248	0.5
LEULEULAPc	0.99948503	0.4629204154393203
OCTD	0.9994849800000001	0.7324683105774255
r0318	0.9994848339999999	0.6761067496291481
ACLDC	0.999483908	0.6859943405700353
HSK	0.9994829199999999	0.6324312984210205
RE2768C	0.9994818500000001	0.8318980009334371
ORN5O	0.999481366	0.617227220585767
C3STDH2	0.999480922	0.6415088363716195
C3STDH1	0.999480922	0.6415088363716186
HICITD	0.999480922	0.8018068221105432
INSK	0.9994801799999999	0.6324312984210205
r1326	0.999477204	0.5773804361447132
GLYCYSAP	0.999476428	0.75
BACCL	0.99947543	0.6761067496291476
SSAH	0.999474534	0.8081136344918458
GHBDHx	0.999474534	0.702746400061857
GGSPMDS	0.999474178	0.7142729186259843
HMR_2359	0.999473184	0.8677218312746245
DESAT18_2	0.999473184	0.8677218312746245
DOLDPP12	0.9994699579999999	0.6761067496291329
H23KMP	0.9994699579999999	0.7499608089042172
PGOGO	0.9994699579999999	0.6761067496291268
OTSB1	0.9994699579999999	0.6761067496291268
DOLDPP	0.9994699579999999	0.6761067496291329
PGHHPD	0.9994699579999999	0.6761067496291268
DOLDPP11	0.9994699579999999	0.676106749629133
NAGINS	0.9994699579999999	0.7499608089042178
DEDOLP1	0.9994699579999999	0.6761067496291341
NTP11	0.9994699579999999	0.6761067496291334
PMI1346PH	0.9994699579999999	0.6761067496291432
PMI12346PH	0.9994699579999999	0.676106749629143
DCPDP	0.9994699579999999	0.6761067496291342
SBPP3_1	0.9994699579999999	0.6761067496291268
HKM1PP	0.9994699579999999	0.6761067496291518
DIDP	0.9994699579999999	0.6761067496291334
DEDOLP1_U	0.9994699579999999	0.8699729090152448
DEDOLP1_L	0.9994699579999999	0.8699729090152448
DKMPPD3_1	0.9994699579999999	0.6761067496291333
PGPP18111Z160	0.9994699579999999	0.7499608089042178
I14BP1P	0.9994699579999999	0.632386126918039
HMR_7256	0.9994699579999999	0.8699729090152448
LPP_SC	0.9994699579999999	0.8728392064245295
MIHKPP	0.9994699579999999	0.7499608089042178
PGPP1819Z160	0.9994699579999999	0.7499608089042178
PTDGT	0.9994699579999999	0.6761067496291268
M5DPP	0.9994699579999999	0.7499608089042172
ACTNtpp	0.9994670119999999	0.6737222857834273
UMPK7	0.9994661459999999	0.5
FOMETRi	0.999465466	1.0
MTAM_1	0.999465466	0.9449323411196064
XANt2	0.999465006	0.5547068843157632
DPGase	0.999464898	0.566959404671764
ACCDH	0.999464032	0.75
HDCAt2	0.9994617939999999	0.5547068843157632
CYSGLNMETr	0.999461264	0.6188154341555099
CDAPPA141	0.99946114	0.6324257901813946
TAURt4_2_r	0.999460136	0.632455532033676
LAAL22	0.9994594899999999	0.6761067496291177
GAPDy	0.9994592019999999	0.9128995471645359
FLNDPR2r	0.999458776	0.6882528793523139
FRNDPR2r	0.999458776	0.832060326473647
GPAR	0.9994570700000001	0.8944552307883721
ACOAD3	0.999456722	0.7027464000618506
UACGAMDH	0.9994566279999999	0.7027464000618506
BZt2_pp	0.9994565919999999	0.9486832980505138
LPLIPAL2A160	0.9994544320000001	0.6324257901813878
DGTP8DETOX	0.9994532079999999	0.6507837729405772
NTPP10	0.9994532079999999	0.6507837729405642
RPNTPH	0.9994532079999999	0.6507837729405577
CYSDSF	0.9994531160000001	0.4363999458260195
MTHFR3_1	0.999451742	0.68192700604976
MTHFR3	0.999451742	0.7645803397750496
ACOAD2	0.9994505199999999	0.7027464000618554
CYSSERMETr	0.999450346	0.582787029193715
CHLt2pp	0.99944978	0.6737222857834273
PY5CDHE	0.99944854	0.8003406691470927
7OHOCTAc	0.99944779	0.7778618858755729
DCTPD2_1	0.9994470400000001	0.4472276153941914
RE1266C_1	0.9994467839999999	0.47805290234751996
CCGS	0.999445906	0.6707748243905056
HMR_1467	0.999445766	0.6225166616748363
SS	0.999445766	0.6225166616748364
ACTNMO	0.99944568	0.777861885875586
ADEt2	0.999444718	0.5547068843157632
ASPGLUr	0.9994428120000001	0.5000087079948193
PYK2	0.9994401499999999	0.5999749200576999
CDAPPA180	0.9994400560000001	0.6324257901813946
FUMtpp	0.9994399320000001	0.9486832980505138
FUMt2_3pp	0.9994399320000001	0.9899494936611664
DHNCM	0.9994387660000001	0.75
AMPTASEGGLU	0.999437958	0.5000087079948193
AMPEP8	0.999437958	0.5000087079948193
KHK	0.9994366939999999	0.7999874600288271
SO4t2pp	0.9994345840000001	0.6737222857834273
PPAt2pp	0.9994321540000002	0.6737222857834273
FRUt3	0.9994320859999999	0.6737222857834273
CDAPPA120	0.999431632	0.6324257901813946
ARGDC	0.9994313899999998	0.6859943405700353
ARAT	0.9994281340000001	0.5999749200576701
4HBHYOX	0.9994276579999999	0.7778618858755914
TYRTYRr	0.99942693	0.40824829046386313
RPEc	0.999426444	0.9999999999999998
ACONTa_1	0.999424986	0.6666318319574623
PSP_D	0.9994249140000001	0.566959404671764
XAO2	0.9994249100000001	0.7453456074473574
DDPA_1	0.9994229540000001	0.9128995471645391
THFGLUH	0.9994212680000001	0.5999749200577145
NTPP11_1	0.9994203199999999	0.8944552307883715
LEUt2rpp	0.999419934	0.6737222857834273
LEUt3pp	0.999419934	0.6737222857834273
FACOAL60i	0.9994174320000001	0.7216878364870323
ACOAD6	0.999415266	0.7027464000618506
GALOR	0.999414754	0.6819270060497632
OBDHc	0.999413912	0.8333333333333335
NAt	0.999413788	0.7071067811865475
GLNSP3	0.9994128800000001	0.7171232483201263
5DKGR	0.9994121939999999	0.7999874600288521
APPAT	0.9994118540000001	0.9486882561914692
HMR_0305	0.9994111740000001	0.7142729186259859
PALMCL	0.9994111740000001	0.6172272205857605
CACOAL	0.9994111740000001	0.7142729186259829
IPDAB	0.9994111740000001	0.7505028524073548
FADD3	0.9994111740000001	0.7505028524073518
PCA1	0.9994111740000001	0.7505028524073518
PCA2	0.9994111740000001	0.7505028524073518
CARBSARAH	0.999411078	0.8411886409465694
CDAPPA140	0.9994104699999999	0.6324257901813946
AIRCr	0.9994087839999999	0.7537891023175068
PRAIC	0.9994087839999999	0.7977175396752422
MDHy	0.999407304	0.6819270060497566
ZN2t5	0.9994068119999999	0.75
OXAtpp	0.99940584	0.6737222857834274
RADH	0.999405826	0.8571376779953206
DPNSPAD	0.999405826	0.7581972245881938
SGSAD	0.999405826	0.8571376779953206
ALDD20x	0.999405826	0.8571376779953208
ALDD20x_1	0.999405826	0.8571376779953208
RE3346C	0.999405826	0.8571376779953204
FAOXOHC16C16DCc	0.999405826	0.8852533836220937
CBL2OR	0.999405826	0.6024538833514232
3M4HDXPAC	0.999405826	0.8571376779953204
TNTR1x	0.999405826	0.7835693523599617
CHMSDH	0.999405826	0.7581972245881938
MACOXO	0.999405826	0.857137677995337
ALDD21	0.999405826	0.8571376779953206
HMSD2	0.999405826	0.8571376779953208
RADH3	0.999405826	0.8571376779953201
QOR3	0.999405826	0.7581972245881939
AM6SAD	0.999405826	0.8571376779953299
TNTR2x	0.999405826	0.7835693523599617
ALDD3C7_c	0.999405826	0.8571376779953208
4HALDD_1	0.999405826	0.8571376779953361
COALDDH	0.999405826	0.8571376779953233
QOR1	0.999405826	0.7581972245881939
ALDD5	0.999405826	0.8571376779953206
ALDD7	0.999405826	0.8571376779953208
PHHL2	0.999405826	0.547682490226741
r0642	0.999405826	0.857137677995333
ALDD9	0.999405826	0.8571376779953206
6TINS5MPOR	0.999405826	0.7581972245881938
DMSOR3	0.999405826	0.7581972245881938
3MOX4HOXPGALDOX	0.999405826	0.857137677995337
PYLALDOX	0.999405826	0.8571376779953206
5HOXINDACTOX	0.999405826	0.8571376779953355
GGDAPDxr	0.999405826	0.8571376779953219
CDP4D6DGLCRx	0.999405826	0.7581972245881939
UACMAMO	0.999405826	0.9263666456425614
34DHXMANDACOX	0.999405826	0.8571376779953375
RE3012C	0.999405826	0.8571376779953204
r0558	0.999405826	0.857137677995333
RE2334C	0.999405826	0.8571376779953339
AASAD3	0.999405826	0.8571376779953328
ALDD17	0.999405826	0.8571376779953208
N2OR	0.999405826	0.7581972245881939
4H3NALDD	0.999405826	0.8571376779953361
TMABADH	0.999405826	0.8571376779953357
GDBTALDH	0.999405826	0.8571376779953219
VNDH	0.999405826	0.8571376779953206
IMACTD	0.999405826	0.8571376779953208
ALDD13	0.999405826	0.8571376779953206
HEMEAS_1	0.999405826	0.8852533836220937
QOR2	0.999405826	0.7581972245881939
RE2152C	0.999405826	0.926366645642561
ALDD3C161_c	0.999405826	0.8571376779953208
ALDD11	0.999405826	0.8571376779953206
GG15DAPDxr	0.999405826	0.8571376779953219
NABTNO	0.999405826	0.8571376779953204
UDPGALNAC6DH	0.999405826	0.9263666456425614
RE2333C	0.999405826	0.8571376779953339
3MBZDH	0.999405826	0.8571376779953204
VNDH_3	0.999405826	0.8571376779953377
FAOXOHMC10DC10c	0.999405826	0.9263666456425614
ALDD15	0.999405826	0.8571376779953206
2MBALDH	0.999405826	0.8571376779953379
r0688	0.999405826	0.8571376779953206
RE2335C	0.999405826	0.8571376779953341
FAOXOHC22C22DCc	0.999405826	0.8852533836220935
4MBZDH	0.999405826	0.8571376779953204
EAR160x	0.9994054800000001	0.7027464000618506
OPHHXy	0.9994045659999999	0.7778618858755934
4HTHRS	0.9994045500000001	0.566959404671764
ILEt2rpp	0.999403862	0.6737222857834273
ILEt3pp	0.999403862	0.6737222857834273
SBP	0.999402134	0.566959404671764
ADNt2	0.9994014979999999	0.5547068843157632
ADSK	0.999400208	0.6324312984209983
ASPMETASPr	0.99939956	0.6324555320336759
GLNTRS2	0.999399066	0.7171232483201256
RE1897C	0.99939804	0.7027464000618502
GLYBt2r	0.999397394	0.5669594046717713
TTDCAt2pp	0.999391666	0.6737222857834273
GUR1PP	0.9993905059999999	0.566959404671764
PACCOAE	0.9993898499999998	0.7778618858755731
MNDNS1	0.9993886460000001	0.9325046670260366
AGMt2pp	0.999388308	0.6737222857834273
ALLTAMH2	0.9993881520000001	0.8606599679800739
OAAt_1	0.9993874860000002	0.5547068843157632
GLUTRS2	0.999387254	0.6761067496291175
AMPEP14	0.999387048	0.4742945571763202
AMPTASEGM	0.9993860760000001	0.5
AMPEP9	0.9993860760000001	0.5
ALDD19x_P	0.9993859919999999	0.8447388685490179
NTRIRy	0.99938576	0.9067793838360318
SELMETAT	0.999385264	0.6666666666666667
CBIAT_DELETE	0.999385264	0.6666666666666667
COB1NDAAT2	0.999385264	0.6666666666666667
CBLAT_DELETE	0.999385264	0.6666666666666667
PPDD	0.999384354	0.47579389237124414
FTHFI_1	0.9993840540000001	0.7303196377316414
DCPLD1	0.999382514	0.7019191668574996
SACCD2	0.999382514	0.701919166857494
M1PD	0.99938124	0.7999874600288349
4HOXPACDOX_NADP	0.9993804579999999	0.8447388685490331
UMPK5	0.999379542	0.6123724356957946
NTD12	0.9993784700000001	0.566959404671764
LAAL32	0.9993779899999999	0.6761067496291177
SPMDt2	0.9993749919999999	0.5669594046717713
SPMDt3i	0.9993749919999999	0.5547068843157632
T2ECR	0.999374738	0.6819270060497721
PROt4pp	0.9993735200000001	0.5
NO3t2pp	0.9993705500000001	0.6737222857834273
ACOAD5	0.9993693699999999	0.7027464000618648
FAS181	0.9993682039999999	0.9302124029054669
r0679	0.999366406	0.6324312984210257
APCPT	0.999366406	0.6324312984210363
ACCC_1	0.9993645840000001	0.5423141436140342
GLYCDH	0.9993632940000001	0.5773804361447235
NDH_1	0.999361828	0.6860006676246773
THFOR2	0.999361636	0.8366487853593351
ACOAD4	0.9993611359999999	0.7027464000618648
DMALRED	0.999361	0.5
GLCNt2rpp	0.999360774	0.6737222857834273
FADMQOR	0.99936077	0.5
12PPDRDH	0.9993589700000001	0.47579389237124414
DGLACH	0.999358784	0.606344653107603
SACCD_c	0.9993581880000001	0.7559195421486469
MI13PP	0.999356236	0.566959404671764
MI14P4P	0.999356236	0.566959404671764
34DHPLACOX_NADP	0.9993534000000001	0.8447388685490347
LEUTA	0.9993519479999999	1.0
PDE2	0.999351584	0.6708414230912866
ACTNt2r	0.9993508820000001	0.5669594046717732
2HH24DDH1	0.9993500900000001	0.6666318319575133
BTCR	0.999349748	0.7999874600288766
TRSARyr	0.9993483380000001	0.7999874600288492
HMR_4079	0.999348214	0.844738868549026
LAAL6	0.9993465260000001	0.7142729186259816
LAAL7	0.9993465260000001	0.714272918625986
P5CR_1	0.9993462899999999	0.6819270060497538
PRO1y	0.9993462899999999	0.7645803397750495
P5CR	0.9993462899999999	0.7645803397750495
GUAt2pp	0.9993453000000001	0.6737222857834273
CIGAMS	0.9993444200000001	0.7070846130924506
CYSTRS_1	0.9993444200000001	0.6761067496291175
CYTDt2pp	0.9993441639999998	0.6737222857834273
MELIBt2pp	0.999343136	0.6737222857834273
MALTt2	0.99934159	0.5669594046717713
DDCAt2pp	0.999341068	0.6737222857834273
PGLc	0.999339606	0.606344653107603
PGL	0.999339606	0.606344653107603
FPGS7	0.9993389879999999	0.8347757556726056
FE2GTPabc	0.9993385939999999	0.8571364593130029
CAPROICc	0.999337858	0.7999874600288305
CSNt2pp	0.9993364600000001	0.6737222857834273
ARBt2rpp	0.9993355939999999	0.6737222857834273
BTNt2ipp	0.99933301	0.6737222857834273
SO4NA1t	0.999332834	0.5
SO4t4_2	0.999332834	0.632455532033676
SO4t4_3	0.999332834	0.670820393249937
MAK	0.9993323820000001	0.6324312984210205
LAAL36	0.99933198	0.7142729186259861
FRUt2	0.999330974	0.5547068843157632
CRNtuNa	0.9993303699999998	0.5
LYSt2r	0.99932958	0.5547068843157632
DCMPDA	0.999329368	0.6928130833744479
SULRSI	0.999327718	0.9555552459438933
23dhbt4pp	0.9993273	0.6737222857834273
GLYCDx	0.9993271119999999	0.7999874600288508
H4THDPR	0.99932701	0.7911575609764263
HACD1i	0.9993264139999999	1.0
CYTK13	0.999325188	0.6123724356957946
PROt2r	0.999324738	0.5669594046717713
PROt3	0.999324738	0.5547068843157632
OCDCAt2pp	0.9993242760000001	0.6737222857834273
URCN_1	0.9993200919999999	0.8660706542170832
HEXt2rpp	0.9993186079999999	0.6737222857834273
RE2382C	0.9993179380000001	0.7778618858755731
RE1906C	0.9993179380000001	0.7778618858755729
RE1809C	0.9993179380000001	0.7778618858755892
PHTHCLS	0.9993179380000001	0.7778618858755731
RE1905C	0.9993179380000001	0.7778618858755729
RE1904C	0.9993179380000001	0.7778618858755729
RE1308C	0.9993179380000001	0.7778618858755888
CYP2R1	0.9993179380000001	0.7778618858755728
RE1803C	0.9993179380000001	0.7778618858755731
44MZYMMO	0.9993179380000001	0.9309952973912006
RE1828C	0.9993179380000001	0.7778618858755886
KYN3OX	0.9993179380000001	0.7778618858755729
RE2387C	0.9993179380000001	0.777861885875583
RE2398C	0.9993179380000001	0.9101820546182064
RE1826C	0.9993179380000001	0.7778618858755729
RE1582C	0.9993179380000001	0.7778618858755771
DOPAc	0.9993179380000001	0.7778618858755731
RE1587C	0.9993179380000001	0.7778618858755771
PGS	0.9993179380000001	0.7593042091373167
RE1632C	0.9993179380000001	0.7778618858755731
RE1812C	0.9993179380000001	0.7778618858755892
RE2383C	0.9993179380000001	0.9101820546182064
RE2249C	0.9993179380000001	0.7778618858755886
AGLPED	0.9993179380000001	0.8677218312746245
AGLPED_cho	0.9993179380000001	0.8677218312746245
RE2112C	0.9993179380000001	0.7778618858755795
LIDOMO	0.9993179380000001	0.7778618858755728
RE2235C	0.9993179380000001	0.7778618858755771
RE2240C	0.9993179380000001	0.7778618858755942
BCAROHX2	0.9993179380000001	0.7778618858755731
ZCAROTDH1	0.9993179380000001	0.8677218312746245
BCAROHX	0.9993179380000001	0.7778618858755822
ZCAROTDH2	0.9993179380000001	0.8677218312746245
RE1806C	0.9993179380000001	0.7778618858755729
RAHY	0.9993179380000001	0.7778618858755731
5OHHEXAc	0.9993179380000001	0.777861885875582
CXANHX	0.9993179380000001	0.7778618858755731
SMO	0.9993179380000001	0.7778618858755729
RE2248C	0.9993179380000001	0.7778618858755886
4MZYMR	0.9993179380000001	0.8677218312746247
RE1943C	0.9993179380000001	0.7778618858755729
RE1942C	0.9993179380000001	0.9241430716090414
RE1941C	0.9993179380000001	0.9241430716090415
RE1938C	0.9993179380000001	0.7778618858755729
25HVITD3c	0.9993179380000001	0.7778618858755941
ZXANHX	0.9993179380000001	0.7778618858755731
RE1811C	0.9993179380000001	0.7778618858755891
RE3518C	0.9993179380000001	0.7778618858755882
HMR_1990	0.9993179380000001	0.7778618858755804
DES2_9	0.9993179380000001	0.8677218312746245
DES2_6	0.9993179380000001	0.8677218312746245
DES2_15	0.9993179380000001	0.8677218312746245
DES2_12	0.9993179380000001	0.8677218312746245
HMR_1767	0.9993179380000001	0.7778618858755867
DES21	0.9993179380000001	0.7778618858755731
RE3440C	0.9993179380000001	0.9101820546182064
3DHLCAS	0.9993179380000001	0.8677218312746245
HMR_1765	0.9993179380000001	0.7778618858755729
HMR_1739	0.9993179380000001	0.7778618858755867
RE3464C	0.9993179380000001	0.777861885875583
RE3474C	0.9993179380000001	0.7778618858755884
HMR_1737	0.9993179380000001	0.7778618858755731
CERS326	0.9993179380000001	0.7778618858755816
HMR_1735	0.9993179380000001	0.7778618858755731
3DHDCAS	0.9993179380000001	0.8677218312746245
DES2_6B	0.9993179380000001	0.8677218312746245
RE3436C	0.9993179380000001	0.7778618858755884
HMR_0942	0.9993179380000001	0.7778618858755835
DESAT180_9	0.9993179380000001	0.8677218312746245
RN0001C	0.9993179380000001	0.7778618858755729
r0741	0.9993179380000001	0.7778618858755731
HMR_1991	0.9993179380000001	0.7778618858755868
HMR_1989	0.9993179380000001	0.7778618858755868
HMR_1988	0.9993179380000001	0.7778618858755948
HMR_1981	0.9993179380000001	0.7778618858755728
RE3370C	0.9993179380000001	0.9101820546182064
HMR_1948	0.9993179380000001	0.7778618858755868
HMR_1944	0.9993179380000001	0.7778618858755728
HMR_1940	0.9993179380000001	0.7778618858755729
HMR_1838	0.9993179380000001	0.8014111682225242
HMR_1786	0.9993179380000001	0.7778618858755731
DESAT18a	0.9993179380000001	0.8677218312746245
RE3434C	0.9993179380000001	0.7778618858755886
RE3435C	0.9993179380000001	0.7778618858755884
CERS324	0.9993179380000001	0.7778618858755816
CERH126	0.9993179380000001	0.7778618858755816
HMR_1992	0.9993179380000001	0.7778618858755804
HMR_1503	0.9993179380000001	0.8677218312746245
MPOMC1_1	0.9993179380000001	0.7778618858755731
MPOMMM	0.9993179380000001	0.8677218312746245
HMR_1516	0.9993179380000001	0.8677218312746245
HMR_1536	0.9993179380000001	0.7778618858755868
HMR_1538	0.9993179380000001	0.8677218312746245
HMR_1543	0.9993179380000001	0.7778618858755867
HMR_1544	0.9993179380000001	0.8677218312746245
HMR_1545	0.9993179380000001	0.7778618858755868
MPOMOR	0.9993179380000001	0.8677218312746245
MPOMOR_1	0.9993179380000001	0.8677218312746245
HMR_1548	0.9993179380000001	0.7778618858755867
HMR_1549	0.9993179380000001	0.8677218312746245
TYMc	0.9993179380000001	0.7778618858755731
RE3514C	0.9993179380000001	0.7778618858755729
RE3522C	0.9993179380000001	0.7778618858755882
HMR_1504	0.9993179380000001	0.7778618858755868
HMR_1502	0.9993179380000001	0.7778618858755867
CERH124	0.9993179380000001	0.7778618858755816
HMR_1494	0.9993179380000001	0.7778618858755867
HMR_1681	0.9993179380000001	0.7778618858755731
HMR_0946	0.9993179380000001	0.7778618858755835
HMR_0950	0.9993179380000001	0.7778618858755835
HMR_0954	0.9993179380000001	0.7778618858755835
HMR_0981	0.9993179380000001	0.7778618858755884
HMR_1126	0.9993179380000001	0.7778618858755731
RE3506C	0.9993179380000001	0.7778618858755881
3DHCDCAS	0.9993179380000001	0.8677218312746245
3DHCAS	0.9993179380000001	0.8677218312746245
EPISTLDS_c	0.9993179380000001	0.8677218312746245
HMR_1477	0.9993179380000001	0.7778618858755729
HMR_1478	0.9993179380000001	0.8677218312746245
HMR_1490	0.9993179380000001	0.7778618858755867
HMR_1493	0.9993179380000001	0.8677218312746245
MPOMC1	0.9993179380000001	0.7778618858755731
RN0020C	0.9993179380000001	0.777861885875588
C5STDS	0.9993179380000001	0.8677218312746245
HMR_1993	0.9993179380000001	0.7778618858755729
3HPPPNOHc	0.9993179380000001	0.7778618858755924
P4503A5	0.9993179380000001	0.7778618858755777
P4503A4	0.9993179380000001	0.7778618858755731
RE3020C	0.9993179380000001	0.7778618858755886
C4STMO1	0.9993179380000001	0.9335308947080374
C4STMO2	0.9993179380000001	0.9335308947080375
P4502F1	0.9993179380000001	0.7778618858755731
P4502E1	0.9993179380000001	0.7778618858755911
P4502D6	0.9993179380000001	0.7778618858755791
HMR_1550	0.9993179380000001	0.7778618858755868
P4502C94	0.9993179380000001	0.7778618858755838
HMR_2007	0.9993179380000001	0.7778618858755728
P4502C92	0.9993179380000001	0.7778618858755731
[truncated: 1 more rows]
