# Supplementary material for: Teasing out missing reactions in genome-scale metabolic networks through hypergraph learning
Source: Nat Commun. 2023 Apr 25;14:2375. doi: 10.1038/s41467-023-38110-7 (PMC10130184; doi:10.1038/s41467-023-38110-7)
Supplement: Supplementary file 4 — Source Data [file 41467_2023_38110_MOESM4_ESM.zip › Source Data/Supplementary Figure 8/giri/PST.csv]

	predicted scores	similarity max
HPOXR	0.9999662199999999	0.9622570515035198
DADNC	0.9999640699999999	0.7697937570846187
ADK2	0.9999605859999999	0.8944548065792162
NTD7	0.9999600660000001	0.5669592126114421
H2CO3D	0.9999570820000001	0.5773799797399524
PPItex	0.9999553879999998	0.554706783135674
AP4AS	0.999954462	0.6761070015882209
BPNT_1	0.99995358	0.8944548065792332
NTPP2_1	0.999953294	0.8944548065792286
AMPDA	0.9999512000000002	0.6741885083787218
SOR	0.9999509360000001	0.6615199652313987
ACS	0.9999501000000001	0.6666666666666667
AMPt6	0.999950038	0.6431927048827488
PIt2r	0.9999497140000001	0.6666781016743591
PPA2	0.99994871	0.7453457645602235
AP4AH1	0.999946926	0.7499614018835972
DNTP	0.999946742	0.7499614018835972
AP3AH	0.999946742	0.7499614018835972
TPHAP	0.999946742	0.8304114659928457
NPH	0.9999450480000001	0.9805795115172559
ADNK1	0.9999426660000001	0.5999752994936656
ACS_1	0.999942592	0.6172270114969499
ATPADT	0.999941986	0.6666666666666667
ANNAT	0.999941662	0.749961401883579
NMNAT	0.999941662	0.6324262401580425
NTD4	0.9999415999999999	0.5669592126114421
NADS1_1	0.999940754	0.9258405172454278
SUCCACT	0.999940056	0.6666666666666667
FADDP	0.9999386880000001	0.7499614018835913
FMNAT_1	0.9999380800000001	0.8944548065792266
NH4OHDs	0.99993712	0.5773799797399584
AP3S	0.9999364399999999	0.7999505898338466
NADPHHS	0.999935292	0.4757944530464775
NADPHHR	0.999935292	0.4757944530464775
NADHHS	0.999933278	0.4757944530464773
NADHHR	0.999933278	0.4757944530464773
PDE5	0.9999332360000001	0.6708411049344154
SFRR	0.999932982	0.5669592126114454
NH4t3r	0.9999327379999998	0.6030311518598253
NH4t_1	0.9999327379999998	0.554706783135674
AP4AH	0.9999318620000001	0.707084948480059
PPGPPDPE	0.99993062	0.8599765826256767
G3PT	0.999930586	0.75
AFAT	0.9999303599999999	0.9486881811604304
PPDK	0.99992991	0.6761070015882267
CPMPS	0.999928834	0.6708411049344214
CMPDAi	0.9999284239999999	0.674188508378721
NADHXD	0.99992547	0.5476830964287838
NADPHXD	0.9999251599999999	0.5476830964287838
PPGPPDP_c	0.999925	0.5999752994936562
NH4tpp_1	0.9999217659999999	0.7071067811865475
NH4t3pp	0.9999217659999999	0.7071067811865475
PpGppP	0.9999165480000001	0.5303300858899105
PPGPPDP	0.9999165480000001	0.5303300858899106
DCTPD2	0.9999162260000001	0.6741885083787207
CDPPH	0.999915964	0.6761070015882128
GLYTA	0.9999152259999999	0.5000085762557736
FACOAL160	0.9999151919999999	0.7216878364870323
ACCOAS	0.999914798	0.9428575587075492
GTPH1	0.9999131800000001	0.8366489554288841
ASNS2	0.9999124699999999	0.7559196844170225
METt3	0.9999123799999999	0.554706783135674
METt2r	0.9999123799999999	0.566959212611437
FORMCOAL	0.9999117959999999	0.6666666666666667
GTPHL	0.99991168	0.5165200202834414
LO	0.9999108800000001	0.5528402685588183
NTP3e_1	0.9999098679999999	0.9128991142078889
AACLAM	0.99990884	0.6123724356957947
AADa	0.99990884	0.6123724356957947
r0068	0.9999086939999999	0.5751883940059056
ACYP_3	0.999908552	0.7499614018835897
ACYP_2	0.999908552	0.6761070015882084
CMPt6	0.99990823	0.554706783135674
r0097	0.9999078920000001	0.5999752994936156
ACOAM	0.9999078920000001	0.5999752994936149
CYTBD2	0.9999068619999999	0.7442070328790644
PItpp	0.9999067719999999	0.7071189098437709
PPC	0.999906234	0.6325141189506732
NDP3	0.999905388	0.6761070015882232
FACOAL140	0.999904508	0.7216878364870323
SO3t	0.999903284	0.554706783135674
CYTDK1	0.9999027439999999	0.5999752994936677
PTAr	0.999902372	0.6123724356957947
PPIuabcpp	0.99990176	0.8451467992064492
PPIabc	0.99990176	0.8451467992064492
GLY3Pt2	0.999900978	0.554706783135674
PHNACH	0.9998999940000001	0.5669592126114421
CYTDK1_1	0.9998996520000001	0.6123724356957946
PGAM1_PhosHydro	0.9998992400000001	0.6708411049344275
PYRt2	0.9998986860000001	0.5669592126114384
NAD_H2	0.9998974520000001	0.7857365643507236
FDH6	0.9998954600000001	0.7276134822389282
MCD	0.999895452	0.6859943405700353
GLYK	0.9998952299999999	0.6761070015882263
GLUGLUr	0.9998944639999999	0.6123724356957946
GUAC	0.9998934219999999	0.6708065886586831
GLUDxi	0.9998931759999999	0.7142731122089025
NTPP8_1	0.999892964	0.8944548065792289
ICL	0.999892906	0.3332647179909263
P4AH	0.999892766	0.6761070015882024
GLUt2r	0.99989262	0.554706783135674
ALDD2y	0.999892054	0.8447388371252206
FAO2	0.9998911720000001	0.677575168972408
PHHL	0.9998908279999998	0.7876845158897854
ACt2r	0.9998902359999999	0.554706783135674
AP5AH	0.999889782	0.668136896178279
GLUDy	0.9998890320000001	0.7559196844170177
r0120	0.9998889380000001	0.820733987701847
NADHPO	0.9998888520000001	0.8249720614844089
AMETt2	0.999888586	0.554706783135674
NTRIR2y	0.9998881340000001	0.9370290201676852
NTRIRy_1	0.9998881340000001	0.7911575192877849
CYTBO3	0.999887906	0.7687424375632709
CYTBD	0.999887906	0.7442070328790644
GDPDPKE	0.999887762	0.8484888313716749
ACOAH	0.9998859120000001	0.7303192913662984
SUCD1	0.9998858460000001	0.5
FRD	0.9998858460000001	0.5
CYTK1	0.9998858119999999	0.6123724356957946
ACS2	0.999885358	0.6666666666666667
PPANA	0.99988405	0.8819127816138811
FAO1	0.9998839159999999	0.6782612030686803
MCDC	0.9998837180000001	0.4714287793537977
AADb	0.999882506	0.5773799797399377
CITt3	0.999881298	0.554706783135674
CITt2r	0.999881298	0.8164965809277261
G3PCT	0.9998811799999998	0.599975299493604
OAADC	0.999879842	0.6859943405700353
GLUDC	0.999879578	0.6859943405700353
PYRDC	0.9998789780000001	0.7559456168152513
METt3pp	0.999877588	0.6737222744534805
H2ASE_syn	0.9998775	0.7624240206518338
FACOAL60i	0.9998773099999999	0.7216878364870323
PEPt6	0.99987636	0.554706783135674
APDH	0.9998750939999999	0.6741885083787225
ACALD	0.999874864	0.6804254882456244
GTPDPK_1	0.9998748520000001	0.894454806579217
G3PD1ir	0.9998745059999999	0.7027466696827618
DPCOAK_1	0.9998731340000001	0.8944548065792175
HAMR	0.999872736	0.9047589709976832
CBMKr	0.99987265	0.7746019864059676
CBMKr2	0.99987265	0.6556153947842047
ADHEr	0.99987253	0.8114794205651794
ACTF	0.999871962	0.6123724356957947
G3PA	0.999871962	0.6123724356957947
H2O2syn	0.999871918	0.7765694718452114
BIRA	0.9998716160000001	0.845146799206449
FAO3	0.9998714879999999	0.6769062175297568
NTRLASE3	0.9998712919999999	0.7559456168152577
SULR_1	0.999870252	0.9555552506277685
SULRR2	0.999870252	0.7911575192877849
SULR	0.999870252	0.9534446174772648
FAO10	0.999870192	0.6961585736572017
NOX	0.99986934	0.7302817119031135
ALR	0.99986852	0.8447388371252289
GDPDPK	0.99986824	0.5999752994936678
GP4GH	0.99986792	0.7070849484800747
FACOAL181	0.9998674660000001	0.7216878364870323
PYR5CD2	0.99986725	0.6860061070958849
G3PCT_2	0.9998656519999999	0.5500919335861179
GSEALD	0.9998651019999999	0.844738837125228
FACOAL180	0.999864952	0.7216878364870323
NTP7	0.999864924	0.6761070015882198
NADH7	0.9998647380000001	0.7592534506777899
HMR_0180	0.9998645799999999	0.7216878364870323
DUTPDP	0.9998637479999999	0.5999752994936531
SULRR	0.9998635	0.7581968943572212
SO3R	0.9998635	0.9525812341375987
LDH_L	0.9998626959999999	0.7999876497468167
PSP_L_1	0.9998625019999998	0.8944548065792289
HMR_0156	0.999862448	0.7216878364870323
PFL	0.999862254	0.6123724356957947
BCOALIG	0.999862058	0.8580831390866412
SERD_L	0.9998618020000001	0.516360575918542
HMR_0188	0.99986134	0.7216878364870323
OCTNLL	0.9998611800000001	0.5477394685247456
PUTA3	0.9998608260000001	0.8571377563488207
FAO11	0.9998607940000002	0.6992496955541035
GLYK1	0.999860498	0.6123724356957946
P5CD	0.9998604600000001	0.7777701543739403
DAPAL_1	0.9998596120000001	0.6708411049344238
2AMACHYD	0.9998596120000001	0.6708411049344238
DAPAL	0.9998596120000001	0.6761070015882106
AASAD1	0.999859346	0.5391151951424241
AMID_1	0.99985931	0.5999752994936378
METRR	0.999859188	0.516328681875831
PANO	0.9998584399999999	0.8571377563488216
GLYC3Pabc	0.99985731	0.8571365561044529
AASAD2	0.999857138	0.5555996528786166
FACOAL80	0.9998571120000002	0.7216878364870323
NDPK3	0.9998567960000001	0.6123724356957947
ALAD_L	0.9998567420000001	0.7142731122089081
OXACOAL	0.999855518	0.6666666666666667
PHNO	0.999854862	0.8781369835215904
NDP7	0.9998538660000001	0.6761070015882198
POX2	0.9998534020000001	0.7142741124023155
AMID4	0.9998525240000001	0.5
Kt2r	0.99985228	0.8164965809277261
FORt3	0.999847286	0.554706783135674
ASLP	0.999846286	0.8411886770010328
r1254	0.99984548	0.881931442462565
ALAALAD	0.9998452600000001	0.6804254882456253
CYSCYSr	0.9998451639999999	0.6123724356957946
ATPATF1	0.999844912	0.39996294924042886
P5CCD	0.9998447460000002	0.6666666666666667
r1319	0.9998445579999998	0.7999876497467988
RNTR1	0.9998444580000001	0.6761070015881707
HMR_1754	0.999843688	0.6172270114969494
HKt	0.999843388	0.8571365561044529
ATPATF2	0.9998428220000001	0.4472274032896082
CYSt2r	0.999842198	0.554706783135674
LAAL23	0.999842082	0.5962674064392945
SUCBZL_1	0.99984111	0.6172270114969518
CITMS	0.999840042	0.6666666666666667
MMS	0.999840042	0.6666666666666667
PYROX_1	0.9998394860000002	0.5714096683133393
FACOAL18111Z	0.999839182	0.6666666666666667
FACOAL181_2	0.999839182	0.6666666666666667
FEROc	0.99983871	0.8810616686453989
FAS80COA_L	0.9998370019999999	0.9950074940548866
FACOAL180_1	0.9998369519999999	0.6666666666666667
FACOAL180_2	0.9998369519999999	0.6666666666666667
ACONTa_1	0.999836736	0.6666323589953654
ADPT	0.9998351620000001	0.5
GLNt2r	0.999834846	0.5669592126114371
METNA	0.999834712	0.5999752994936248
UTPH1	0.999834508	0.808113124627799
PDH2	0.9998342539999999	0.6172270114969539
PACL	0.9998330440000001	0.9258405172454278
CYTB_B3	0.9998328559999999	0.8875737882255278
CYTB_B2	0.9998328559999999	0.9095892101655996
CYTK14	0.999832094	0.5
GLUDy_1	0.99983169	0.8432754900539292
PFK_ppi	0.9998308100000001	0.6761070015881866
AACOAT	0.999830324	0.6666666666666667
HMR_0168	0.999829736	0.7216878364870323
ACGS	0.999829718	0.5999752994936302
ASPA1	0.999829564	0.5000085762557734
AKGt2r_1	0.9998294299999999	0.5547067831356741
CITL	0.9998291	0.47142877935378125
RNTR3	0.999828218	0.67610700158817
SUCCt2_3	0.9998280660000001	0.7442172448029609
SUCCt2_2	0.9998280660000001	0.7016547473015233
SUCCt2r	0.9998280660000001	0.554706783135674
SUCCt3	0.9998280660000001	0.5590860429170226
CTPS1	0.999826152	0.836656336767985
FRD2	0.999826008	0.5
FCOAH	0.999824746	0.8719448621996215
FCOAH2	0.999824746	0.5999752994936568
FACOAL161	0.9998243219999999	0.7216878364870323
CYTDK2_1	0.999824132	0.5
G3PCT_1	0.999823246	0.5
SUCptspp_1	0.999823108	0.8660699696099479
GLNTRS2	0.999822958	0.7171234588714709
r1252	0.9998227	0.6666666666666667
PALFATPtc	0.9998225380000001	0.7216878364870323
NADH16	0.99982098	0.7210649850310332
NADH6	0.99982098	0.7345430403334539
GLUabc	0.999819104	0.8571365561044529
GLUVESSEC	0.999819104	0.845146799206449
PALMCL	0.9998186	0.6172270114969518
PCA1	0.9998186	0.7505036467630135
CACOAL	0.9998186	0.6761070015882267
PCA2	0.9998186	0.7505036467630135
HMR_0305	0.9998186	0.6761070015882239
FADD3	0.9998186	0.7505036467630135
IPDAB	0.9998186	0.7505036467630196
SULO	0.9998183	0.6804254882456311
TTDCAFATPc	0.9998175119999999	0.7216878364870323
KAS20SA	0.9998171859999999	0.9992955462581175
GTPCII_1	0.999816528	0.7171593073227096
GTPCII	0.999816528	0.7592534506778048
GTPCII2	0.999816528	0.7592534506778048
PSP_1	0.99981625	0.7499614018835792
RNAS_LLA	0.9998161959999999	0.7307490788074056
FMNRy_1	0.99981592	0.9486881811604
FACOAL141	0.999814868	0.7216878364870323
CYSabcpp	0.999814482	0.845146799206449
CYSabc2pp	0.999814482	0.845146799206449
DALAabcpp	0.999814194	0.8451467992064473
GUACYC	0.999812934	0.7697937570846274
METOX	0.9998128260000001	0.6804254882456311
DNTPPA	0.9998126299999999	0.745345764560212
GLYDHDA	0.9998125919999999	0.7142731122089003
NADK1	0.999812214	0.5999752994936569
NADH8	0.9998116679999999	0.7207930900406985
SERt2r	0.9998107980000001	0.554706783135674
DALADALAD	0.999810608	0.6123724356957946
IVCS	0.9998099720000001	0.7216878364870323
CYSabc	0.999809462	0.845146799206449
GLUSx	0.999809218	0.7777701543739325
FORA	0.9998092159999998	0.8944548065792254
3SPYRSP	0.999808762	0.5773146159787262
FACOALP70t2pp	0.9998073460000001	0.7499999999999999
FACOALP80t2pp	0.9998073460000001	0.7499999999999999
FACOALP60t2pp	0.9998073460000001	0.7499999999999999
FACOALP90t2pp	0.9998073460000001	0.7499999999999999
FACOAL90t2pp	0.9998073460000001	0.7499999999999999
FACOAL70t2pp	0.9998073460000001	0.7499999999999999
FACOAL181d11tpp	0.9998073460000001	0.7499999999999999
FACOAL181d6t2pp	0.9998073460000001	0.7499999999999999
FACOAL182t2pp	0.9998073460000001	0.7499999999999999
FACOALP100t2pp	0.9998073460000001	0.7499999999999999
FACOALT60t2pp	0.9998073460000001	0.7499999999999999
FACOALP50t2pp	0.9998073460000001	0.7499999999999999
GLYFEM	0.999806214	0.6124354661561382
ASPSALy	0.9998062000000001	0.8447388371252225
TRPAS1	0.9998058439999999	0.9128803273774988
CITabc	0.99980581	0.878308343963209
GDH1	0.9998053520000001	0.8131466943294337
ASPt2_2	0.999805314	0.7016547473015233
ASPt2_3	0.999805314	0.7442172448029609
ASPt2r	0.999805314	0.554706783135674
ME2	0.999805244	0.5999752994936495
PYK3	0.9998046	0.5999752994936569
APH160	0.9998045899999999	0.7499614018835792
SADT	0.999804028	0.6324750591970659
NDPK1	0.9998037740000001	0.6123724356957946
OLEICFATPtc	0.999803752	0.7216878364870323
HMR_7197	0.9998028659999999	0.5773799797399763
SERHL	0.9998028659999999	0.5773799797399803
OXADC	0.9998022580000001	0.6859943405700353
CYTBDpp	0.999801866	0.9666630891483823
OXGDC	0.999799052	0.6859943405700353
SUCCabc	0.99979905	0.8451467992064492
APSR	0.9997986219999999	0.7777091483083077
ASP4DC	0.9997985180000001	0.75
HCITS	0.999797648	0.6666666666666667
AACT	0.999797648	0.5961743063819951
HYNE	0.99979697	0.5
r0085	0.99979697	0.5
RNA_1	0.999796658	0.5963594585282079
OCDCAFATPc	0.9997963240000001	0.7216878364870323
FTHFDH	0.9997955199999999	0.7324682910625435
ASPabc	0.9997929639999998	0.857136556104453
ALKP	0.999792944	0.8944548065792216
GLXt2	0.9997928700000001	0.554706783135674
RBFK_1	0.9997928540000001	0.8944548065792175
PACCOAL2	0.9997928119999999	0.6666666666666667
GLU5K	0.999791048	0.6123724356957946
NTP6	0.99979058	0.676107001588214
FAH3	0.9997886100000001	0.7969634806747383
ETOHMO	0.9997873939999999	0.8677218312746245
PRPPP	0.9997823799999999	0.6761070015882198
FAS181	0.9997817059999999	0.930212409024964
SERDA	0.999781548	0.5772908435016912
FRDx	0.9997808819999999	0.7027466696827684
ALAALACNc	0.9997798360000001	0.5773502691896257
L24DC	0.9997788679999999	0.516360575918509
FISC	0.999778708	0.7210274970288901
FHL	0.9997782560000001	0.6859943405700353
CYTK3	0.9997780260000001	0.6123724356957946
CYSO_I	0.9997778119999999	0.7303192913663012
HMR_0200	0.999776258	0.6666666666666667
GTHRDabc2pp	0.999775026	0.845146799206449
OCDOR	0.999774388	0.792293862282863
CYOO3	0.99977432	0.7442378771242056
DTPH	0.99977372	0.6761070015882152
FE2abcpp	0.99977228	0.845146799206449
ACt2ipp	0.9997708959999999	0.6737222744534804
ACt2rpp	0.9997708959999999	0.6737222744534805
ACt5pp	0.9997708959999999	0.8521987590648283
SERabc	0.9997707220000001	0.8451467992064492
SERabcpp	0.9997707220000001	0.8451467992064492
HDCAt2	0.99976965	0.554706783135674
SUCBZL	0.9997696000000001	0.6666666666666667
SELNPS_cho	0.9997691339999999	0.7999752979682182
PHEPS	0.9997691339999999	0.7999752979682104
NADH17pp	0.999768622	0.8757590890241809
FACOAL50i	0.9997683800000001	0.7216878364870323
FE2DMT1	0.999768066	0.554706783135674
FAH2	0.9997680539999999	0.7969634806747473
ASNN	0.9997669859999998	0.5
ACOATA	0.9997669080000001	0.6123724356957947
GLNabcpp	0.999766092	0.8571365561044529
CTPS2	0.999763752	0.8333161794977506
GLYt2r	0.99976322	0.554706783135674
GLUMETr	0.999762692	0.5
NDP6	0.9997626079999999	0.676107001588214
CMPA_1	0.9997597200000001	0.8660254042940596
GTHRDt2_1	0.999758424	0.8571365561044529
r1530	0.999758424	0.845146799206449
FACOAL1813	0.999757	0.6666666666666667
r1515	0.99975649	0.8451467992064492
UMPK4	0.9997544919999999	0.5
THIH	0.99975151	0.8164545573769091
LYSMO	0.9997506859999999	0.5046562256318889
ACSPHAC140	0.9997497899999999	0.6666666666666667
BCOALIG2	0.999749074	0.6666666666666667
NTPP11_1	0.9997486419999999	0.8944548065792289
DESAT16a	0.9997472540000001	0.8677218312746245
DES2_C16	0.9997472540000001	0.8677218312746245
FE2abc	0.9997454080000001	0.845146799206449
r0082	0.9997448	0.6859943405700353
OSUCCL	0.9997448	0.6859943405700353
FAS161	0.9997440519999999	0.9290872922585472
GLYabcpp	0.9997428599999999	0.8451467992064488
CPPPGO	0.9997415119999999	0.7746046409264269
CBLAT_DELETE	0.999741276	0.6666666666666667
SELMETAT	0.999741276	0.6666666666666667
CBIAT_DELETE	0.999741276	0.6666666666666667
COB1NDAAT2	0.999741276	0.6666666666666667
SPODM_1	0.999740622	0.7746445030432983
RNA	0.9997402799999999	0.6688528325847946
GLYVESSEC_1	0.9997382260000001	0.845146799206449
GLYabc	0.9997382260000001	0.845146799206449
GLYVESSEC	0.9997382260000001	0.5516688209175418
NTPP9_1	0.9997374600000001	0.8944548065792289
RE2640C	0.99973718	0.5
FDH3	0.9997353600000001	0.7276134822389153
CYSO	0.9997343300000001	0.6761174422661296
NDP8	0.9997331	0.6761070015882152
AKGDH	0.9997327659999999	0.6666666666666667
NTP8	0.999732326	0.6761070015882154
DGTP8DETOX	0.9997321959999999	0.5999752994936425
RPNTPH	0.9997321959999999	0.5999752994936571
TAPTPP	0.9997321959999999	0.5999752994936268
GK_adp	0.9997313059999999	0.5999752994936665
SERDC	0.999730786	0.6859943405700353
TTDCAt2	0.999727974	0.554706783135674
HCO3_h_ti	0.9997276060000001	0.554706783135674
r1529	0.999727594	0.8451467992064492
PROt3	0.999727418	0.554706783135674
CYSS_2	0.999727158	0.8944548065792136
ALOX	0.9997262680000001	0.6546584830463928
SERD_D	0.9997254879999999	0.516360575918542
NTP9	0.999725486	0.6761070015882152
BCT1_syn	0.9997254120000001	0.8451467992064492
HCO3abc	0.9997254120000001	0.8451467992064492
GCALDDy	0.99972341	0.8447388371252286
DESAT14	0.99972312	0.8677218312746245
APH181	0.9997220600000001	0.7499614018835792
APPAT	0.999720398	0.9486881811603878
DESAT18	0.9997170320000001	0.8677218312746245
DESAT16	0.99971686	0.8677218312746245
ZN2abcpp	0.999716802	0.8451467992064492
METTRS_1	0.9997158880000001	0.6761070015882267
AIRC1	0.9997155600000001	0.9090883574716537
LAAL8	0.9997154420000001	0.5962674064392947
Ht	0.99971514	0.7844738558508215
NI2abcpp	0.9997144259999999	0.8451467992064492
ARHGDx	0.999714346	0.7027466696827713
AHGDx	0.999714346	0.70274666968275
RE2649C	0.999713964	0.7303192913663134
DALAt2pp	0.99971316	0.6737222744534805
MCAO_c	0.9997116479999999	0.9249971763212207
FCSTOLS_c	0.9997116479999999	0.9249971763212212
SPT_syn	0.999711514	0.40824829046386313
STFRNS	0.9997102800000001	0.7905938239963326
DNADDP	0.9997099199999999	0.7499614018835926
CPS_1	0.9997097800000001	0.5071715817393606
CBPSam_1	0.9997097800000001	0.78260912103199
INOSTO	0.999709334	0.5528402685588156
FAH1	0.9997086879999999	0.7969634806747387
GLUTRS2	0.999708458	0.6761070015882267
GLUTRS_2	0.999708458	0.6761070015882267
GLUTRS_3	0.999708458	0.5070672039699617
GD3P2	0.99970654	0.844738837125231
FACOAL170	0.999706432	0.6666666666666667
ACSPHACP80	0.999706432	0.6666666666666667
FACOAL161_ISO	0.999706432	0.6666666666666667
4CMCOAS	0.999706432	0.6666666666666667
FACOAL1812_1	0.999706432	0.6666666666666667
FACOAL1812	0.999706432	0.6666666666666667
ACSPHACP60	0.999706432	0.6666666666666667
FACOAL1822	0.999706432	0.6666666666666667
ACSPHACP50	0.999706432	0.6666666666666667
FACOAL1821	0.999706432	0.6666666666666667
FACOAL171_anteiso	0.999706432	0.6666666666666667
FACOAL182	0.999706432	0.6666666666666667
FACOAL171_ISO	0.999706432	0.6666666666666667
FACOAL170_ISO	0.999706432	0.6666666666666667
ACSPHACP90	0.999706432	0.6666666666666667
FACOAL170_anteiso	0.999706432	0.6666666666666667
FACOAL181_1	0.999706432	0.6666666666666667
ACSPHACP70	0.999706432	0.6666666666666667
HMR_0171	0.999706432	0.6666666666666667
ACSPHACP40	0.999706432	0.6666666666666667
FACOAL2252	0.999706432	0.6666666666666667
FACOAL240	0.999706432	0.6666666666666667
URSCHOLCOAc	0.999706432	0.6666666666666667
FACOAL240_1	0.999706432	0.6666666666666667
FACOAL240i	0.999706432	0.6666666666666667
IBUP_RASCL1hep	0.999706432	0.6666666666666667
FACOAL241	0.999706432	0.6666666666666667
RE2635C	0.999706432	0.6666666666666667
RETNCOA	0.999706432	0.6666666666666667
FACOAL244_1	0.999706432	0.6666666666666667
FACOAL245_1	0.999706432	0.6666666666666667
ACSPHAC90	0.999706432	0.6666666666666667
RE3562C	0.999706432	0.6666666666666667
FACOAL245_2	0.999706432	0.6666666666666667
ACSPHAC80	0.999706432	0.6666666666666667
RE3446C	0.999706432	0.6666666666666667
FACOAL246_1	0.999706432	0.6666666666666667
FACOAL260	0.999706432	0.6666666666666667
FERULCOAS	0.999706432	0.6666666666666667
RE3345C	0.999706432	0.6666666666666667
RE3075C	0.999706432	0.6666666666666667
RE3079C	0.999706432	0.6666666666666667
RE3335C	0.999706432	0.6666666666666667
FACOAL90i	0.999706432	0.6666666666666667
FACOAL226	0.999706432	0.6666666666666667
CAFFCOA	0.999706432	0.6666666666666667
FACOAL182_1	0.999706432	0.6666666666666667
FACOAL2251	0.999706432	0.6666666666666667
SEBACACT	0.999706432	0.6666666666666667
FACOAL1831	0.999706432	0.6666666666666667
ACSPHACP100	0.999706432	0.6666666666666667
FACOAL1832	0.999706432	0.6666666666666667
FACOAL184	0.999706432	0.6666666666666667
FACOAL191	0.999706432	0.6666666666666667
R_group_phosphotase_3	0.999706432	0.6666666666666667
R_group_phosphotase_2	0.999706432	0.6666666666666667
R_group_phosphotase_1	0.999706432	0.6666666666666667
RTOTALFATPc	0.999706432	0.6666666666666667
FACOAL2	0.999706432	0.6666666666666667
RTOTAL3FATPc	0.999706432	0.6666666666666667
RTOTAL2FATPc	0.999706432	0.6666666666666667
C12DCACT	0.999706432	0.6666666666666667
ACSPHACT40	0.999706432	0.6666666666666667
FACOAL200	0.999706432	0.6666666666666667
FACOAL203	0.999706432	0.6666666666666667
4HPTNCOAL	0.999706432	0.6666666666666667
FACOAL204	0.999706432	0.6666666666666667
FACOAL2042	0.999706432	0.6666666666666667
FACOAL205	0.999706432	0.6666666666666667
FACOAL206	0.999706432	0.6666666666666667
FACOAL224	0.999706432	0.6666666666666667
FACOAL160_ISO	0.999706432	0.6666666666666667
FACOAL_161_2E_c	0.999706432	0.6666666666666667
FACOAL150_anteiso	0.999706432	0.6666666666666667
PACOAL	0.999706432	0.6666666666666667
ACSPHAC121d6	0.999706432	0.6666666666666667
HMR_0327	0.999706432	0.6666666666666667
HMR_0345	0.999706432	0.6666666666666667
3HPVSCOAhc	0.999706432	0.6666666666666667
HMR_0381	0.999706432	0.6666666666666667
HMR_0385	0.999706432	0.6666666666666667
HMR_0389	0.999706432	0.6666666666666667
HMR_0393	0.999706432	0.6666666666666667
ACSPHAC141	0.999706432	0.6666666666666667
ACSPHAC141d5	0.999706432	0.6666666666666667
SUBERICACT	0.999706432	0.6666666666666667
ACSPHAC101	0.999706432	0.6666666666666667
ACSPHAC100	0.999706432	0.6666666666666667
HMR_0429	0.999706432	0.6666666666666667
FACOAL150_ISO	0.999706432	0.6666666666666667
HMR_0437	0.999706432	0.6666666666666667
DCHOLESTANCOAc	0.999706432	0.6666666666666667
ACSPHAC142	0.999706432	0.6666666666666667
ACSPHAC160	0.999706432	0.6666666666666667
HMR_0323	0.999706432	0.6666666666666667
HMR_0319	0.999706432	0.6666666666666667
HMR_0301	0.999706432	0.6666666666666667
HMR_0255	0.999706432	0.6666666666666667
HMR_0165	0.999706432	0.6666666666666667
HMR_0184	0.999706432	0.6666666666666667
HMR_0192	0.999706432	0.6666666666666667
HMR_0204	0.999706432	0.6666666666666667
HMR_0209	0.999706432	0.6666666666666667
HMR_0233	0.999706432	0.6666666666666667
HMR_0241	0.999706432	0.6666666666666667
HMR_0245	0.999706432	0.6666666666666667
HMR_0267	0.999706432	0.6666666666666667
HMR_0297	0.999706432	0.6666666666666667
HMR_0271	0.999706432	0.6666666666666667
ACSPHAC120	0.999706432	0.6666666666666667
DOCO13EFATP	0.999706432	0.6666666666666667
DOCOSACT	0.999706432	0.6666666666666667
HMR_0279	0.999706432	0.6666666666666667
HMR_0289	0.999706432	0.6666666666666667
HMR_0293	0.999706432	0.6666666666666667
ACSPHAC121	0.999706432	0.6666666666666667
ADPACDAc	0.999706432	0.6666666666666667
HMR_0433	0.999706432	0.6666666666666667
FACOAL_164_6Z9Z12Z15Z_c	0.999706432	0.6666666666666667
ACSPHAC50	0.999706432	0.6666666666666667
OCT11EFATP_1	0.999706432	0.6666666666666667
OCT11EFATP	0.999706432	0.6666666666666667
FACOAL_70_c	0.999706432	0.6666666666666667
FACOAL_220_c	0.999706432	0.6666666666666667
FACOAL_163_6Z9Z12Z_c	0.999706432	0.6666666666666667
FACOAL_162_9Z12Z_c	0.999706432	0.6666666666666667
HMR_0177	0.999706432	0.6666666666666667
FACOALPREPH	0.999706432	0.6666666666666667
r0651	0.999706432	0.6666666666666667
ARACHFATPc	0.999706432	0.6666666666666667
ACSPHAC60	0.999706432	0.6666666666666667
FACOALPHDCA	0.999706432	0.6666666666666667
ACSPHACT60	0.999706432	0.6666666666666667
ACSPHAC70	0.999706432	0.6666666666666667
FACOAL1	0.999706432	0.6666666666666667
FACOAL140_ISO	0.999706432	0.6666666666666667
FACOAL150	0.999706432	0.6666666666666667
FVSCOAhc	0.999706432	0.6666666666666667
PACCOAL3	0.999706432	0.6666666666666667
HMR_0309	0.999706432	0.6666666666666667
ACSPHAC40	0.999706432	0.6666666666666667
ARACHDFATPtc	0.999706432	0.6666666666666667
LEVUACOAL	0.999706432	0.6666666666666667
HMR_1627	0.999706432	0.6666666666666667
LINOFATPtc	0.999706432	0.6666666666666667
LGNCFATPtc	0.999706432	0.6666666666666667
ALDD16	0.9997063199999999	0.8571377563488216
CITt7	0.9997061159999999	0.516403093950951
SQLS	0.99970523	0.4803844614152615
FORt2pp	0.9997043	0.6737222744534805
PALDP	0.9997038220000001	0.5669592126114421
PALDH	0.9997038220000001	0.5669592126114421
ICDHyr	0.999703198	0.5999752994936504
UAMRH	0.999702872	0.7969634806747473
r0318	0.9997023800000001	0.5999752994936188
NOS1	0.999702034	0.7969634806747395
RNTR2	0.9997016820000001	0.676107001588177
r2073_1	0.9997015899999999	0.8164965809277261
HMR_2281	0.9997007960000002	0.8677218312746245
HMR_2284	0.9997007960000002	0.8677218312746245
HMR_2282	0.9997007960000002	0.8677218312746245
GMPt6	0.9996982900000001	0.5669592126114452
MNabc_rev	0.9996972759999998	0.8451467992064492
HMR_2287	0.999696846	0.8677218312746245
G6PP	0.999696582	0.6985006985010478
OXAt	0.999694968	0.7071067811865475
HCYStabcpp	0.9996935519999999	0.8451467992064492
TBT	0.999693536	0.6172542374960397
r1516	0.9996930479999999	0.8451467992064492
r0800	0.99969144	0.7696694613984477
Mn2t	0.9996912059999999	0.7016547473015232
ALLTAMH	0.9996907979999999	0.8563456338172549
NTP4	0.999690666	0.6761070015882142
CAATPS_1	0.999689852	0.6761070015882262
CAATPS	0.999689852	0.5661452398096167
ALDD31	0.99968933	0.8571377563488234
ALAD_L2	0.9996892940000001	0.8131466943294328
7OHOCTAc	0.999689046	0.796963480674752
FADRx2	0.999688568	0.6819270333431531
DECACID	0.9996882899999999	0.6764814252025461
HEXDECACID	0.9996882899999999	0.6762522260005742
HEXEDECACID	0.9996882899999999	0.6762522260005742
OCTEDECACID	0.9996882899999999	0.6756893384895896
TETDECACID	0.9996882899999999	0.6767529681839596
DODECACID	0.9996882899999999	0.6770032003863301
OCTDECACID	0.9996882899999999	0.6756893384895896
GMP5N	0.9996880320000001	0.6761070015882195
r1162	0.9996862180000001	0.8451467992064492
DESAT18_2	0.999685164	0.8677218312746245
HMR_2359	0.999685164	0.8677218312746245
LDPCDES	0.9996845679999999	0.7905938239963327
4ABUTabcpp	0.9996843779999999	0.8451467992064403
IPDPS_syn	0.9996839200000001	0.7911575192877849
NAabc	0.999683082	0.8451467992064492
NAabcO	0.999683082	0.8451467992064492
GAPP	0.9996825619999999	0.6708411049344254
UMPK2	0.999682288	0.6123724356957946
r0193	0.999681546	0.7302817119031174
SPMDt2	0.99968145	0.566959212611437
COBALT2abcpp	0.9996783779999999	0.845146799206449
Cobalt2abcppI	0.9996783779999999	0.8571365561044529
THRt2r	0.9996781199999999	0.566959212611437
ACTLMO	0.99967805	0.8677218312746245
HMR_0253	0.9996779840000001	0.8451467992064492
GLYGLYCNc	0.999677638	0.6123724356957946
PFOR	0.999677492	0.6172270114969539
SUCCt2_3pp	0.9996760259999998	0.9038932821802512
SUCCtpp	0.9996760259999998	0.6737222744534805
SUCCt2_2pp	0.9996760259999998	0.8521987590648283
SUCCt3pp	0.9996760259999998	0.6737222744534805
FAS141	0.999675388	0.926785117712413
H2SO	0.9996746699999999	0.6761532263972788
TREH	0.999674476	0.8814089405208615
LAAL21	0.9996732899999999	0.6761070015882263
ACPAL	0.999672762	0.6666666666666667
DMPPS_syn	0.999672644	0.7911575192877849
HMR_2295	0.9996718579999999	0.8677218312746245
HMR_2296	0.9996718579999999	0.8677218312746245
HMR_2293	0.9996718579999999	0.8677218312746245
HMR_2292	0.9996718579999999	0.8677218312746245
SALCOD	0.999671438	0.7753078542934376
6HNACMO	0.999671438	0.7753078542934393
GLYALDDy	0.999670646	0.8447388371252283
SUCOAS	0.999670554	0.6666666666666667
DESAT16_2	0.9996701940000001	0.7378774436069095
GLYCO	0.999670186	0.6708411049344218
GLYCOX2	0.999670186	0.6708411049344218
r0186	0.999670014	0.5163605759184995
GLUN_1	0.999669492	0.6708411049344203
NO3abcpp	0.999668472	0.8451467992064492
GLCabc	0.9996684480000001	0.8571365561044529
UMPt6	0.99966733	0.554706783135674
AKGCAL	0.9996670139999999	0.5999752994936537
FDH	0.9996667519999999	0.6708411049344282
NO3abc	0.999666002	0.8451467992064492
PC	0.999665388	0.714273112208906
PPPM	0.9996651059999999	0.808992137629442
DESAT18_3	0.999664282	0.7378774436069095
PTRCt3i	0.999664238	0.5547067831356741
PTRCt2	0.999664238	0.566959212611437
TAUPAT1c	0.999662968	0.566959212611437
CD2abcpp	0.9996615240000001	0.845146799206449
ALDD14	0.9996605620000001	0.8571377563488218
SO4t_e	0.9996601700000001	0.9486832980505138
GLXCL	0.9996598779999999	0.5185744149139886
RIBFLVt3o	0.999659566	0.8451467992064492
RIBFLVt3	0.999659566	0.8451467992064492
ASNS3_1	0.9996595599999999	0.8249720614843989
MG2abc	0.999659272	0.8451467992064492
NADH16pp	0.9996589800000001	0.8276056637923175
3HPPPNOHc	0.9996582499999999	0.7969634806747311
ACTNt2r	0.999658242	0.5669592126114353
NAt3_2	0.9996573160000001	0.9486832980505138
NAt3_0_5	0.9996573160000001	0.9486832980505138
NAt6	0.9996573160000001	0.554706783135674
NAt3_15	0.9996573160000001	0.9805806756909202
FAS160ACP	0.999656732	0.9538522959638491
r1527	0.9996563820000001	0.845146799206449
NITR	0.999655956	0.7071431690307133
GABAVESSEC_1	0.9996555199999999	0.8451467992064403
GABAVESSEC	0.9996555199999999	0.46624113822048363
SS	0.999655192	0.6225166060793924
HMR_1467	0.999655192	0.6225166060793925
MG2uabcpp	0.9996541459999999	0.8451467992064492
OPHHXy	0.99965414	0.7969634806747307
DESAT18_5	0.999654116	0.7378774436069095
HMR_6729	0.9996536280000001	0.7016343343718509
MALTabcpp	0.9996530220000001	0.8571365561044529
ASPO2	0.999651594	0.8164755715852322
MLTHFte1	0.9996511619999999	0.8451467992064492
THRS	0.9996510000000001	0.8944548065792289
r1528	0.9996503000000001	0.845146799206449
CA2abc1pp	0.9996502179999999	0.845146799206449
CA2abcpp	0.9996502179999999	0.845146799206449
TYRabc	0.99965008	0.8451467992064492
ACTNMO	0.99964921	0.7969634806747372
GLYBabcpp	0.999648856	0.8571365561044529
TREabc	0.99964872	0.8451467992064492
NDP4	0.9996486900000001	0.6761070015882142
TSULP	0.999647622	0.566959212611437
LAAL5	0.999647492	0.7559196844170232
DPCOAPP	0.999646948	0.7499614018835924
BACCL	0.9996462359999999	0.5999752994936177
LYSabc	0.9996452259999999	0.8571365561044529
FPGS_1	0.999644984	0.6286216874070165
ASPO1	0.999644672	0.6804254882456311
LLEUDr	0.99964467	0.7142731122089038
4HBHYOX	0.9996445699999998	0.7969634806747322
NO3t3	0.9996442520000001	0.5
DESAT14_9	0.99964418	0.7378774436069095
PFK_adp	0.999644112	0.5999752994936685
FTHFI	0.999642994	0.8451467992064424
NTD9	0.999642624	0.5669592126114421
FDH2	0.99964155	0.7276134822388947
GLUCYS	0.9996407740000001	0.714273112208906
CDAPPA181	0.9996405620000001	0.668136896178277
METSR_S2	0.9996396299999999	0.75
MI1PP_1	0.9996395619999999	0.8944548065792289
NTP2	0.9996385799999998	0.6761070015882137
CITACt	0.999637854	0.516403093950951
GLYBt2r	0.999637714	0.5669592126114371
CD2abc1	0.999637438	0.845146799206449
CD2abc2	0.999637438	0.845146799206449
CYNTAH	0.99963722	0.9045350918775505
FE3abcpp	0.999637012	0.8571365561044529
OCDCAt2	0.9996364659999999	0.554706783135674
ASPT	0.9996354400000002	0.40826929899546915
METSR_R2	0.9996348480000001	0.75
PHEPC	0.9996347739999999	0.6172270114969576
FDH6r	0.999634064	0.6708411049344177
MALT	0.999633852	0.8814089405208615
HMR_3996	0.9996334580000001	0.5555996528786167
GLGC	0.9996333740000001	0.5999752994936178
r0027	0.99963321	0.539115195142424
NO2tabcpp	0.99963148	0.8451467992064492
CA2abc1	0.9996311280000001	0.845146799206449
CA2abc	0.9996311280000001	0.845146799206449
GCALDtabcpp	0.9996305060000001	0.845146799206449
MSADC	0.999630348	0.6859943405700353
IDPA	0.9996289619999998	0.6761070015882198
ASPO2y	0.99962628	0.7645800157142604
GCPN	0.9996256259999999	0.6547691743292557
NTRLASE2	0.9996253879999999	0.6229909408737115
DESAT18_6	0.999622724	0.7378774436069095
SUCDi	0.999622598	0.5
FRD7	0.999622598	0.5
MALTt2	0.9996223900000001	0.566959212611437
LAAL1	0.9996213600000001	0.7559196844170201
GLXCBL	0.99962124	0.5185744149139887
AGMabcpp	0.9996203319999999	0.8451467992064469
GLCt2_2	0.999620092	0.9486832980505138
ARGMO	0.999619994	0.5528402685588099
UREAabcpp	0.999619586	0.8451467992064492
ABUTt2r	0.999619416	0.554706783135674
OPHHX3	0.9996189339999999	0.9203557579638462
MALCOAMT	0.99961843	0.6030311518598198
TYRt2r	0.9996183740000001	0.554706783135674
GDR	0.999617374	0.7499999999999999
ALLTAMH2	0.9996141460000001	0.8411886770010337
R5PP	0.9996138739999999	0.5669592126114421
DESAT18_11	0.9996138379999999	0.7378774436069095
DESAT18_4	0.9996138379999999	0.7378774436069095
PACCOAE	0.9996136659999999	0.7969634806747473
CU2abcpp	0.99961302	0.8571365561044529
CRNabc	0.9996129679999999	0.8571365561044529
OAAt_1	0.99961273	0.554706783135674
ALDD3y	0.999612526	0.8447388371252292
CARBSARAH	0.9996118199999999	0.8411886770010343
UPPN	0.9996113900000001	0.841188677001033
BUPN	0.9996113900000001	0.7492747368962339
CBMK4	0.99961063	0.6325141189506758
SELNPS	0.9996101060000001	0.6123724356957946
G1PP	0.999609732	0.6985006985010478
HEMEti	0.9996096800000001	0.8571365561044529
PHEMEABCte	0.9996096800000001	0.857136556104453
FEENTER2tpp	0.9996096099999999	0.845146799206449
ADPMAN	0.9996090900000001	0.7499614018835973
MALTHXabc	0.9996083419999999	0.8571365561044529
GLYCLTt2r	0.999608212	0.554706783135674
LYSt2r	0.9996068339999999	0.554706783135674
TREt2	0.9996067240000001	0.554706783135674
CYSTabc	0.99960668	0.845146799206449
GALt2	0.9996063099999999	0.5669592126114371
GALt2_2	0.9996063099999999	0.7016547473015233
CDAPPA160	0.9996054320000001	0.668136896178277
DUTPDP_1	0.999604794	0.5000085762557714
LEUt2r	0.9996038540000001	0.566959212611437
AAAN	0.999603368	0.8571365561044417
LAAL20	0.999602492	0.7142731122089031
ASPt2_2pp	0.9996021519999999	0.9486832980505138
ASPt2_3pp	0.9996021519999999	0.9038932821802512
APH180	0.999601988	0.7499614018835792
Cuabc	0.999600646	0.8571365561044529
PDE4	0.99959928	0.7559456168152602
DES2_9	0.999599156	0.8677218312746245
r0741	0.999599156	0.7969634806747473
r0268	0.999599156	0.7969634806747432
AGLPED_cho	0.999599156	0.8677218312746245
AGLPED	0.999599156	0.8677218312746245
HMR_1126	0.999599156	0.796963480674747
AND19ONEc	0.999599156	0.7969634806747389
EPISTLDS_c	0.999599156	0.8677218312746245
TYMc	0.999599156	0.7969634806747473
OMPHHXy	0.999599156	0.7969634806747307
25HVITD3c	0.999599156	0.79696348067473
3DHCAS	0.999599156	0.8677218312746245
21HPRGNLONE	0.999599156	0.7969634806747532
PGS	0.999599156	0.784457088466962
HMR_1477	0.999599156	0.7969634806747509
HMR_1478	0.999599156	0.8677218312746245
HMR_1490	0.999599156	0.7969634806747372
HMR_1493	0.999599156	0.8677218312746245
DESAT18a	0.999599156	0.8677218312746245
HMR_1494	0.999599156	0.7969634806747371
OMMBLHXy	0.999599156	0.7969634806747307
3DHCDCAS	0.999599156	0.8677218312746245
PSPHS	0.999599156	0.7969634806747473
DES2_12	0.999599156	0.8677218312746245
DES2_6B	0.999599156	0.8677218312746245
ZCAROTDH1	0.999599156	0.8677218312746245
ZCAROTDH2	0.999599156	0.8677218312746245
ZXANHX	0.999599156	0.7969634806747496
DOPAc	0.999599156	0.7969634806747485
DES2_6	0.999599156	0.8677218312746245
3DHLCAS	0.999599156	0.8677218312746245
DES2_15	0.999599156	0.8677218312746245
DES21	0.999599156	0.7969634806747387
P4503A5	0.999599156	0.7969634806747453
HMR_1503	0.999599156	0.8677218312746245
HMR_0942	0.999599156	0.7969634806747411
HMR_0946	0.999599156	0.7969634806747411
HMR_0950	0.999599156	0.796963480674741
3DHDCAS	0.999599156	0.8677218312746245
HMR_0954	0.999599156	0.796963480674741
DESAT180_9	0.999599156	0.8677218312746245
HMR_0981	0.999599156	0.7969634806747345
HMR_1502	0.999599156	0.7969634806747363
MPOMMM	0.999599156	0.8677218312746245
HMR_1504	0.999599156	0.7969634806747359
CYP2R1	0.999599156	0.7969634806747531
MELATNOX	0.999599156	0.796963480674752
RN0029C	0.999599156	0.5185744149139823
RN0027C	0.999599156	0.864701617109908
RN0020C	0.999599156	0.7969634806747352
RN0001C	0.999599156	0.796963480674752
C22STDS	0.999599156	0.8677218312746245
C4STMO1	0.999599156	0.9335307307361524
C4STMO2	0.999599156	0.9335307307361494
C5STDS	0.999599156	0.8677218312746245
CACNAO	0.999599156	0.7969634806747411
CADMO	0.999599156	0.7969634806747437
RE2112C	0.999599156	0.796963480674743
RE2235C	0.999599156	0.7969634806747473
5OHHEXAc	0.999599156	0.7969634806747427
RE2240C	0.999599156	0.7969634806747298
RN0030C	0.999599156	0.864701617109908
RN0032C	0.999599156	0.5185744149139823
RE1943C	0.999599156	0.7969634806747518
P4502C19	0.999599156	0.7969634806747523
P4502C8	0.999599156	0.7969634806747472
HMR_2585	0.999599156	0.7969634806747516
BVMO1	0.999599156	0.796963480674747
BVMO2	0.999599156	0.7969634806747388
BVMO4	0.999599156	0.7969634806747441
RE1904C	0.999599156	0.7969634806747516
RE1905C	0.999599156	0.7969634806747516
CXANHX	0.999599156	0.7969634806747393
RE1906C	0.999599156	0.7969634806747516
P4502A6	0.999599156	0.7969634806747485
C14825c	0.999599156	0.7969634806747518
RE1938C	0.999599156	0.7969634806747518
RE1941C	0.999599156	0.9241429904485194
RE1942C	0.999599156	0.9241429904485198
RE2248C	0.999599156	0.7969634806747357
RE2249C	0.999599156	0.7969634806747357
RE2382C	0.999599156	0.7969634806747511
RE3018C	0.999599156	0.7969634806747344
CERS324	0.999599156	0.7969634806747407
CERS326	0.999599156	0.7969634806747407
RE3440C	0.999599156	0.9101820546182064
RE3436C	0.999599156	0.7969634806747345
RE3435C	0.999599156	0.7969634806747345
RE3015C	0.999599156	0.7969634806747342
RE3434C	0.999599156	0.7969634806747342
RE3464C	0.999599156	0.7969634806747412
RE3019C	0.999599156	0.7969634806747343
RE3370C	0.999599156	0.9101820546182064
RE3020C	0.999599156	0.7969634806747344
RE3041C	0.999599156	0.7969634806747515
LTHSTRLOR	0.999599156	0.8677218312746245
RE3251C	0.999599156	0.7969634806747518
RE3014C	0.999599156	0.7969634806747515
CERH126	0.999599156	0.7969634806747407
CDCA6AH	0.999599156	0.7969634806747472
RE2675C2	0.999599156	0.8677218312746245
RE2383C	0.999599156	0.9101820546182064
RE2387C	0.999599156	0.7969634806747412
RE2398C	0.999599156	0.9101820546182064
RE2632C	0.999599156	0.9101820546182064
RE2636C	0.999599156	0.7969634806747447
4MZYMR	0.999599156	0.8677218312746247
RE2975C	0.999599156	0.7969634806747339
CERH124	0.999599156	0.7969634806747407
RE3522C	0.999599156	0.796963480674735
RE3013C	0.999599156	0.7969634806747472
RE3518C	0.999599156	0.796963480674735
RE3514C	0.999599156	0.7969634806747514
RE3506C	0.999599156	0.7969634806747349
RE3474C	0.999599156	0.7969634806747349
HMR_1516	0.999599156	0.8677218312746245
HMR_2581	0.999599156	0.784457088466962
P4502C9	0.999599156	0.7969634806747524
P4503A4	0.999599156	0.796963480674747
HMR_1940	0.999599156	0.7969634806747511
MPOMOR_1	0.999599156	0.8677218312746245
HMR_1944	0.999599156	0.7969634806747532
HMR_1948	0.999599156	0.7969634806747378
MPOMOR	0.999599156	0.8677218312746245
HMR_1981	0.999599156	0.7969634806747532
HMR_1988	0.999599156	0.7969634806747297
SMO	0.999599156	0.7969634806747505
PHTHCLS	0.999599156	0.7969634806747472
HMR_1989	0.999599156	0.7969634806747378
HMR_1990	0.999599156	0.7969634806747434
MPOMC1_1	0.999599156	0.796963480674747
HMR_1991	0.999599156	0.7969634806747359
HMR_1992	0.999599156	0.7969634806747434
HMR_1993	0.999599156	0.7969634806747511
HMR_1838	0.999599156	0.8629100637207623
HMR_1786	0.999599156	0.7969634806747392
RE1828C	0.999599156	0.7969634806747343
HMR_1767	0.999599156	0.7969634806747361
HMR_1536	0.999599156	0.7969634806747368
HMR_1538	0.999599156	0.8677218312746245
HMR_1543	0.999599156	0.7969634806747365
LIDOMO	0.999599156	0.7969634806747525
HMR_1544	0.999599156	0.8677218312746245
HMR_1545	0.999599156	0.7969634806747359
HMR_1548	0.999599156	0.7969634806747359
HMR_1549	0.999599156	0.8677218312746245
HMR_1550	0.999599156	0.7969634806747359
HMR_1681	0.999599156	0.7969634806747473
HMR_1735	0.999599156	0.7969634806747392
HMR_1737	0.999599156	0.7969634806747473
HMR_1739	0.999599156	0.7969634806747361
RAHY	0.999599156	0.7969634806747472
HMR_1765	0.999599156	0.7969634806747409
MPOMC1	0.999599156	0.796963480674747
HMR_2007	0.999599156	0.7969634806747533
P4502F1	0.999599156	0.7969634806747472
BCAROHX2	0.999599156	0.7969634806747395
RE1803C	0.999599156	0.7969634806747473
HMR_2457	0.999599156	0.7969634806747518
7KLITCHOLc	0.999599156	0.8677218312746245
HMR_2472	0.999599156	0.8677218312746245
HMR_2484	0.999599156	0.8677218312746245
BCAROHX	0.999599156	0.7969634806747404
RE1806C	0.999599156	0.7969634806747519
KYN3OX	0.999599156	0.7969634806747511
HMR_2495	0.999599156	0.8677218312746245
RE1809C	0.999599156	0.7969634806747337
RE1811C	0.999599156	0.7969634806747337
RE1812C	0.999599156	0.7969634806747337
P4502C92	0.999599156	0.7969634806747494
RE1826C	0.999599156	0.7969634806747519
HMR_2288	0.999599156	0.8677218312746245
P4502C93	0.999599156	0.7969634806747462
HMR_2403	0.999599156	0.8677218312746245
RE1582C	0.999599156	0.7969634806747472
HMR_2289	0.999599156	0.8677218312746245
44MZYMMO	0.999599156	0.9309952523387424
RE1308C	0.999599156	0.7969634806747352
P4502E1	0.999599156	0.7969634806747329
HMR_2365	0.999599156	0.8677218312746245
P4502D6	0.999599156	0.796963480674746
FAH4	0.999599156	0.7969634806747472
RE1587C	0.999599156	0.7969634806747473
RE1632C	0.999599156	0.7969634806747466
HMR_2368	0.999599156	0.8677218312746245
HMR_2380	0.999599156	0.8677218312746245
HMR_2393	0.999599156	0.8677218312746245
P4502C94	0.999599156	0.7969634806747391
FUMt3	0.9995975720000001	0.554706783135674
FUMt2r	0.9995975720000001	0.554706783135674
FUMt2_2	0.9995975720000001	0.7016547473015233
FUMt2_3	0.9995975720000001	0.7442172448029609
CITt3pp	0.9995975640000001	0.6737222744534805
CITt_kt	0.9995975640000001	0.6737222744534805
ORNabc	0.9995974320000001	0.8571365561044529
ILEDHr	0.9995968600000001	0.8571365561044576
POR_syn	0.9995962219999999	0.7205852487705564
METSOX2abcpp	0.999595802	0.8451467992064492
METSOX2abc	0.999595802	0.8451467992064492
HISabc	0.999595416	0.8571365561044529
HMR_3915	0.9995952880000001	0.6030311518598199
NADH18pp	0.9995945259999999	0.8757590890241764
BPNT2	0.9995942320000001	0.5669592126114421
VALt2r	0.99959352	0.566959212611437
NTRIRy	0.9995934519999998	0.9067791616887775
METSOX1abcpp	0.9995933579999999	0.8451467992064492
METSOX1abc	0.9995933579999999	0.8451467992064492
GTHOXti2	0.9995933280000001	0.845146799206449
TTDCEAATP	0.999593256	0.8451467992064492
MI3PP_1	0.9995930699999999	0.6761070015882136
MI3PP_2	0.9995930699999999	0.7499614018835792
MI4PP_1	0.9995930699999999	0.6761070015882136
MI4PP_2	0.9995930699999999	0.7499614018835792
TRNFE	0.999591748	0.8058200563139584
BTNt	0.99959098	0.845146799206449
LPLIPAL2A160	0.999589866	0.6681368961782717
GTPCI_2	0.999589844	0.9486881811604356
MOBDabc_rev	0.99958983	0.8451467992064492
FAS160COA	0.9995891479999999	0.9538522959638491
4HATVLAChc	0.9995889499999999	0.5999752994936595
LVACLAChep	0.9995889499999999	0.5999752994936677
ATVLAChc	0.9995889499999999	0.5999752994936677
SMVLAChep	0.9995889499999999	0.5999752994936678
2HATVLAChc	0.9995889499999999	0.5999752994936581
r1523	0.9995887699999999	0.8451467992064492
3HPAOX	0.9995883879999999	0.857136556104404
4HPAOX	0.9995883879999999	0.857136556104405
FLAVO2	0.9995883879999999	0.6171135571212789
RE1933C	0.9995852199999999	0.5669592126114456
ILEt2r	0.9995846800000001	0.566959212611437
NTD10	0.99958443	0.5669592126114421
CYNTtabcpp	0.9995844	0.845146799206449
ARGt2r	0.99958185	0.5669592126114369
NTD1_1	0.999581596	0.8944548065792228
GMPR	0.9995814	0.7208296473407153
DCTPD	0.999581274	0.6741885083787145
LAAL19	0.9995811099999999	0.7142731122089035
NDH_1	0.9995811059999999	0.6860005718756204
NCBMPTSabcpp	0.9995808939999999	0.8451467992064452
MALTTTRabcpp	0.9995790899999999	0.8451467992064492
MALTTTRabc	0.9995790899999999	0.8451467992064492
PS181abcpp	0.9995790659999999	0.8451467992064492
PROPROPROr	0.999578	0.6681531047810609
NO2t2r	0.999577728	0.5
NO2t3	0.999577728	0.6933834789195927
FAS180ACP	0.99957686	0.9538522959638491
MALTPTabc	0.999576594	0.8451467992064492
MALTPTabcpp	0.999576594	0.8451467992064492
FE2t2pp	0.9995764460000001	0.7071067811865475
MLTHFte	0.9995763460000001	0.554706783135674
FAH3_1	0.999575672	0.7001400420140049
AKP1	0.99957457	0.8845338778521102
AKP1_1	0.99957457	0.8728704915629749
AKP1_2	0.99957457	0.8665772933173885
DESAT18_8	0.999574204	0.7378774436069095
APH120	0.9995739400000001	0.7499614018835843
PS160abcpp	0.999573928	0.8451467992064492
ADEt2	0.9995729560000001	0.554706783135674
FAS140COA	0.9995725719999999	0.9538522959638491
CYTDt2	0.9995721399999999	0.554706783135674
FRUabc	0.999571126	0.845146799206449
UREA2t2	0.9995709119999999	0.7016547473015233
UREAt_2	0.9995709119999999	0.554706783135674
OMMBLHX3	0.99956894	0.9203557579638462
OMPHHX3	0.99956894	0.9203557579638462
CAt4	0.9995681479999998	0.554706783135674
TRPabc	0.999567684	0.8451467992064492
RBPC	0.99956672	0.6205139360448961
CGLYt3_2	0.99956585	0.7016547473015233
CYSGLYt2ir	0.99956585	0.5669592126114371
NFORGLUAH	0.9995656860000001	0.7071007177162711
ASPOb	0.9995645120000001	0.6741885083787202
TMDS	0.999563992	0.6123724356957946
PPAt6	0.9995634639999998	0.554706783135674
ADNt2	0.99956279	0.554706783135674
A24T	0.999562428	0.6123724356957947
ARNO	0.999562174	0.641509202364295
UDPACGA6D	0.9995610960000001	0.9263667118109611
5OXPROabcpp	0.999560724	0.8451467992064413
FAS100COA	0.999560628	0.9538522959638491
CHLabc	0.9995584879999999	0.845146799206449
CHLabc_rev	0.9995584879999999	0.845146799206449
CHLabcpp	0.9995584879999999	0.845146799206449
FOLABCCte	0.9995578500000001	0.845146799206449
r0381	0.999557502	0.758196894357221
LCTSabc	0.9995572640000001	0.8451467992064492
CCGS	0.999556984	0.6681368961782311
PGLYCP_1	0.99955534	0.6761070015882253
r1377	0.9995547519999999	0.6666323589953964
ALAALAPEPT1tc	0.999554496	0.554706783135674
MMSAD2	0.9995542199999999	0.6804254882456312
ALDD18	0.9995541720000001	0.8571377563488218
NMNHYD_1	0.9995533320000002	0.6761070015882198
DMPSS_c	0.999553312	0.8571340805409755
FAS180COA	0.99955164	0.9538522959638491
PPNCL3	0.999550294	0.6761070015882205
FAEL184	0.999549822	0.9442624081644971
FAEL205	0.999549822	0.9442624081644971
FAEL204	0.999549822	0.9442624081644974
FAEL183	0.999549822	0.9442624081644971
DAPabc	0.9995493719999999	0.8451467992064384
DAPabcpp	0.9995493719999999	0.8451467992064384
HG2abcpp	0.9995490520000001	0.8451467992064492
CTBTabc	0.999548126	0.8571365561044529
ARB_Dabc	0.999548096	0.8571365561044519
BALAVECSEC_1	0.999547046	0.8451467992064471
BALAVECSEC	0.999547046	0.46624113822047275
F6PP	0.999547018	0.5669592126114421
FAS120COA	0.999546754	0.9538522959638492
FE3DCIT2abcpp	0.99954658	0.845146799206449
4HOXPACDOX_NADP	0.999546518	0.8447388371252164
PSLS	0.9995456	0.4998455836936391
ADPGLC	0.99954511	0.7499614018835973
METDabcpp	0.9995445799999999	0.8571365561044529
ARBabc	0.999544448	0.8571365561044522
CYSDabcpp	0.99954432	0.845146799206449
r1536	0.9995431479999999	0.8451467992064492
3PGP	0.9995430219999999	0.5669592126114421
ORNt2	0.9995420620000001	0.554706783135674
PYRDC2	0.999541666	0.6761070015881979
PPP9ABCte	0.999540704	0.8451467992064492
ASNabcpp	0.9995403740000001	0.8451467992064491
ASNabc	0.9995403740000001	0.8451467992064491
15DAPabcpp	0.9995403379999999	0.8451467992064379
MTHFC_1	0.9995403360000001	0.866069969609939
NODOy	0.99954029	0.414104471493854
FAS200	0.9995395160000001	0.9534344718544728
FAS240_L	0.9995395160000001	0.9925664314067784
RNF	0.9995375559999999	0.6727076585158474
NADHDH	0.9995375559999999	0.746818023533772
UI45AH	0.999534504	0.7492747368962339
AFLBURPPAAMH	0.999534504	0.7492747368962339
BUP	0.999534504	0.8411886770010256
BUP2	0.999534504	0.8411886770010256
SADH	0.999534504	0.8563456338172585
ALDD10	0.9995334140000001	0.8571377563488176
RE0453C	0.9995329139999999	0.5
CU1abcpp	0.9995327079999999	0.845146799206449
X00002	0.999532644	0.6996052703021842
STAS	0.9995307099999999	0.6024339589353743
MALTTRabc	0.9995300740000002	0.8451467992064492
MALTTRabcpp	0.9995300740000002	0.8451467992064492
SUCRabcpp_syn	0.9995299280000001	0.8451467992064492
NODOx	0.999529846	0.414104471493854
CMtexabc	0.999529424	0.845146799206449
TMN_c	0.999529412	0.5
AMPDA2	0.999529412	0.5
MNDNS1	0.999529154	0.9325046691622738
SERt2rpp	0.9995273680000001	0.6737222744534805
HXANt2r	0.999527034	0.554706783135674
CAPROICc	0.9995259339999999	0.7999876497468278
6TXAN5MPAML	0.999525244	0.8333161794977508
CAMPt	0.999524628	0.845146799206449
NDPK2	0.9995235100000001	0.6123724356957946
DURADx	0.999523358	0.73028171190312
CYTK7	0.9995233160000001	0.6123724356957946
FAS140ACP	0.9995232399999999	0.9538522959638492
r0220_1	0.9995232139999999	0.5751883940059077
r0220	0.9995232139999999	0.7275584147222096
PACPT_1	0.9995232139999999	0.5751883940059098
NMNTP	0.9995223900000001	0.554706783135674
ARGDI	0.9995219980000002	0.6741885083787118
IDONt2r	0.999521936	0.554706783135674
MALTHPabc	0.99952142	0.8451467992064492
BSORy	0.999521296	0.7911575192877849
CRNtHa	0.9995205840000001	0.554706783135674
RE1944C	0.9995202320000001	0.599975299493619
LIPATPT_2	0.9995202320000001	0.5999752994936312
S3AdT	0.9995202320000001	0.5999752994936169
GMHEPAT	0.9995202320000001	0.5999752994936178
LIPATPT_1	0.9995202320000001	0.5999752994936312
SELADT	0.9995202320000001	0.5999752994936178
MPTSS	0.9995202320000001	0.5999752994936332
MPTAT	0.9995202320000001	0.5999752994936333
THISAT	0.9995202320000001	0.5999752994936174
Spt3AdT	0.9995202320000001	0.5999752994936168
PHEOR	0.999519874	0.5528402685588227
HMR_7628	0.999519874	0.5528402685588188
SHEME2abcpp	0.9995196099999999	0.8451467992064492
DANNt2	0.999516992	0.554706783135674
OIVD2E	0.9995168060000001	0.8103987674107361
NAMNPP	0.9995167979999999	0.6324750591970664
GLNS_1	0.9995165	0.7715337643711901
K2L4Aabctex	0.9995155460000001	0.8451467992064492
DCMPDA	0.999514534	0.6741885083787145
DURAD	0.9995143719999999	0.6819270333431626
HMEDR	0.999513948	0.8571377563488216
NTRIRx	0.9995138239999999	0.9629065544195413
NTD11	0.99951352	0.5773799797399504
ALAALAD_1	0.99951331	0.6667352855404977
SUCRabc	0.99951236	0.8451467992064492
BCAROHX21	0.9995123399999999	0.7142731122088896
R05217_nad	0.9995123399999999	0.8131466943294476
RE2221C	0.9995123399999999	0.7142731122088884
PXMO	0.9995123399999999	0.714273112208905
KSH	0.9995123399999999	0.7142731122088947
CYP1	0.9995123399999999	0.7142731122089021
BCAROHX11	0.9995123399999999	0.7142731122088944
RE2220C	0.9995123399999999	0.7142731122088887
XMO	0.9995123399999999	0.7142731122089025
RE2155C	0.9995123399999999	0.7142731122088891
DESAT24_1	0.9995123399999999	0.7378774436069095
DESAT18_9	0.9995123399999999	0.7378774436069095
DESAT20_1	0.9995123399999999	0.7378774436069095
ECHINH	0.9995123399999999	0.714273112208901
DESAT20_2	0.9995123399999999	0.7378774436069095
HMR_1557	0.9995123399999999	0.7378774436069095
RE2675C_1	0.9995123399999999	0.7378774436069095
r0400	0.9995123399999999	0.387282224645894
4HOXPACMON	0.9995123399999999	0.7142731122088872
RE2675C	0.9995123399999999	0.7378774436069095
HPHACA	0.9995123399999999	0.7142731122089037
CYP3	0.9995123399999999	0.7142731122089025
DESAT18_12	0.9995123399999999	0.7378774436069095
PRE3BS	0.9995123399999999	0.7142731122089006
DESAT18_10	0.9995123399999999	0.7378774436069095
CACNAO2	0.9995123399999999	0.7142731122088951
r0267	0.9995123399999999	0.714273112208897
DESAT18_7	0.9995123399999999	0.7378774436069095
MXMO	0.9995123399999999	0.7142731122089051
LNLCCOADS	0.9995123399999999	0.7378774436069095
RE1309C	0.9995123399999999	0.7142731122088887
C22STDSx	0.9995123399999999	0.7378774436069095
INDOLEt2r	0.9995121599999999	0.554706783135674
PYOVD2tex	0.99951209	0.8451467992064492
HMR_4816	0.9995120700000001	0.8486613352927039
AMPEP14	0.999511378	0.5163605759185197
UMPK6	0.999511294	0.5
5APTNabcpp	0.9995111600000002	0.8451467992064411
AMCOXO	0.999510274	0.569788259918038
GLCURDH	0.9995076860000001	0.8571377563488205
XANt2	0.999507148	0.554706783135674
CYTD	0.9995070279999998	0.6741885083787206
HISt2r1	0.999506158	0.554706783135674
HISt2r	0.999506158	0.554706783135674
ARGSS_1	0.999505948	0.7746445030432891
ARGSS	0.999505948	0.9258405172454276
ALDD12	0.9995057059999999	0.8571377563488176
UREA_1	0.999505182	0.4558939411978129
GLNSP3	0.999503804	0.7142731122089059
ACSERHS	0.9995027220000001	0.9354246633271024
PSER_Lt6	0.9995026939999999	0.554706783135674
MELIBabc	0.9995026880000001	0.8451467992064492
GLXO3r	0.999502586	0.6804254882456313
GAPDi_nadp	0.9995023639999999	0.6666666666666667
RIBt2	0.9995017039999998	0.566959212611437
34DHPLACOX_NADP	0.9994988560000001	0.8447388371252154
GLYCt2	0.999498612	0.554706783135674
NT5C_2	0.999496332	0.5163605759185222
FF_11	0.9994963060000002	0.5669592126114371
RE1266C_1	0.99949586	0.47805348544945536
ALLTNt2r	0.999495378	0.554706783135674
D_LACt2	0.999495138	0.554706783135674
ORNt2r	0.9994950860000001	0.554706783135674
LPLIPAL2A140	0.999493494	0.7499614018835797
FPGS7_1	0.999492038	0.6286216874070143
UDPRHMS_c	0.999490808	0.7911575192877849
ACOAD1fr	0.9994904420000001	1.0
HISTD	0.99948964	0.9897641825112016
BNOCA	0.99948958	0.7385515369985279
BTNt4i	0.9994889199999999	0.7071067811865475
BTNt2i	0.9994889199999999	0.7071067811865475
HMR_4079	0.999486948	0.8447388371252231
8AONNt2	0.9994855099999999	0.554706783135674
SULFDH	0.999485422	0.730319291366311
THFAT	0.999485326	1.0
BTCOARx	0.999485294	0.6804254882456262
PEPA	0.99948432	0.566959212611442
FMETDF_1	0.999483408	0.5
FMETDF	0.999483408	0.5
LAAL10	0.9994796600000001	0.5962674064392947
MAN1Pt6	0.99947964	0.554706783135674
PHEt2r	0.9994789	0.566959212611437
FBA	0.99947657	0.33347056401812747
GLYt2pp	0.9994726720000001	0.6737222744534805
PHPYRte	0.999472398	0.554706783135674
ACYP	0.999472072	0.6761070015882019
E4POR1	0.9994717059999999	0.8571377563488216
E4PD	0.9994717059999999	0.8571377563488216
URAt2pp	0.9994716279999999	0.6737222744534805
HMR_8582	0.99947111	0.6123724356957946
KAS9	0.9994706000000001	0.9974375000390268
KAS3	0.9994706000000001	0.996855935457199
KAS11	0.9994706000000001	0.9977370950389508
NTP12	0.9994700460000001	0.6761070015882198
CYOO2pp	0.999469442	0.7863728336832735
CYO1b2pp_syn_1	0.999469442	0.7863728336832734
CYTCAA3pp	0.999469442	0.6995431252026232
CYTCBB3pp	0.999469442	0.4666630075332179
CYO1bpp_syn_1	0.999469442	0.7863728336832735
BUTt2r	0.9994694239999999	0.554706783135674
OCTD	0.9994692439999999	0.7324682910625478
GTPCIII	0.9994690760000001	0.7905938239963469
CDAPPA180	0.999467338	0.668136896178277
SULPACMPtev	0.999466766	0.8451467992064492
PESTE_HSABCt	0.999466766	0.8451467992064492
AM1ACSteb	0.999466766	0.8451467992064479
PPATabc	0.999466766	0.8451467992064492
HISGLYabcpp	0.999466766	0.8451467992064492
MCBTFabcpp	0.999466766	0.845146799206449
pentso3abcpp	0.999466766	0.8451467992064492
AM1A4NCSteb	0.999466766	0.8451467992064479
HISHISabcpp	0.999466766	0.8451467992064492
4BHGLZABCt	0.999466766	0.8451467992064403
DSPVSteb	0.999466766	0.845146799206449
AM19CSteb	0.999466766	0.8451467992064479
PE1819Z1835Z9Z12Zt	0.999466766	0.8451467992064492
Pe13_HSABCt	0.999466766	0.8451467992064492
BALABALAabcpp	0.999466766	0.845146799206449
ATVACIDtu	0.999466766	0.845146799206449
CYSIabcpp	0.999466766	0.845146799206449
4HATVACIDteb	0.999466766	0.8451467992064404
ATVLACtu	0.999466766	0.845146799206449
RAFFabc	0.999466766	0.8451467992064492
SERGLUGLNtr	0.999466766	0.8451467992064492
4GLU56DIHDINDt	0.999466766	0.8451467992064403
4HATVLACteb	0.999466766	0.8451467992064404
BALAALAabcpp	0.999466766	0.845146799206449
PE1819Z1845Z9Z12Z15Zt	0.999466766	0.8451467992064492
PE226_HSABCt	0.999466766	0.8451467992064492
7KILTCHOLATP	0.999466766	0.8451467992064418
PEPALM_HSASBCt	0.999466766	0.8451467992064492
PE1819Z1819Zt	0.999466766	0.8451467992064492
DPROabcpp	0.999466766	0.8451467992064492
OARGabcpp	0.999466766	0.8451467992064412
Am1CSAteb	0.999466766	0.845146799206448
MOPSabc	0.999466766	0.8451467992064492
ACHVESSEC_1	0.999466766	0.8451467992064462
ACHVESSEC	0.999466766	0.7254656400351153
PEDH203_HSABCt	0.999466766	0.8451467992064492
3DHCHOLabc	0.999466766	0.8451467992064395
PE1829Z12Z1835Z9Z12Zt	0.999466766	0.8451467992064492
DVALabcpp	0.999466766	0.8451467992064492
PE2LINL_HSABCt	0.999466766	0.8451467992064492
3DHDCAabc	0.999466766	0.8451467992064395
DOPAVESSEC	0.999466766	0.7254656400351168
DOPAVESSEC_1	0.999466766	0.845146799206449
HEXDIACATP	0.999466766	0.8451467992064492
HEXDTRte	0.999466766	0.8451467992064492
DORNabcpp	0.999466766	0.8451467992064492
3DHLCAabc	0.999466766	0.8451467992064396
BALAGLYabcpp	0.999466766	0.845146799206449
OANTIabcpp	0.999466766	0.8451467992064492
3DHCDCHOLabc	0.999466766	0.8451467992064395
VITEtl	0.999466766	0.845146799206449
DOPA4GLCURt	0.999466766	0.845146799206449
DOPA3GLCURt	0.999466766	0.845146799206449
PEAL2tabc	0.999466766	0.8451467992064492
PEOLE_HSABCt	0.999466766	0.8451467992064492
PEALtabc	0.999466766	0.8451467992064492
PEAR_HSABCt	0.999466766	0.8451467992064492
WHARACHDt	0.999466766	0.8451467992064492
PE18111Z1845Z9Z12Z15Zt	0.999466766	0.8451467992064492
CYSAMPtev	0.999466766	0.845146799206449
BALALEUabcpp	0.999466766	0.845146799206449
PELPALM_HSABCt	0.999466766	0.8451467992064492
PE1819Z1829Z12Zt	0.999466766	0.8451467992064492
PELINL_HSABCt	0.999466766	0.8451467992064492
PEFLIP_cho	0.999466766	0.8451467992064492
PEFLIP	0.999466766	0.8451467992064492
3OHACMPtev	0.999466766	0.84514679920644
ALLabcpp	0.999466766	0.8451467992064476
35DSMVteb	0.999466766	0.8451467992064394
AU1abcpp	0.999466766	0.845146799206449
PE18111Z1835Z9Z12Zt	0.999466766	0.8451467992064492
PE203_HSABCt	0.999466766	0.8451467992064492
PEAtabcpp	0.999466766	0.8451467992064492
PGP161abcpp	0.999466766	0.8451467992064492
AM1ALCSteb	0.999466766	0.8451467992064479
HMR_0363	0.999466766	0.8451467992064492
SMVtu	0.999466766	0.8451467992064492
HMR_0207	0.999466766	0.8451467992064444
3HPVSTETteb	0.999466766	0.8451467992064398
SPHMYLN18121_hs_ATPt	0.999466766	0.8451467992064492
HMR_0371	0.999466766	0.8451467992064492
DIGALSGALSIDEATPte	0.999466766	0.845146799206449
HMR_0367	0.999466766	0.845146799206449
MANBabc	0.999466766	0.8451467992064492
PS120abcpp	0.999466766	0.8451467992064492
SPHMYLN18118_hs_ATPt	0.999466766	0.8451467992064492
SPHMYLN18120_hs_ATPt	0.999466766	0.8451467992064492
PS140abcpp	0.999466766	0.8451467992064492
PS141abcpp	0.999466766	0.8451467992064492
HMR_0211	0.999466766	0.8451467992064451
PS161abcpp	0.999466766	0.8451467992064492
PS180abcpp	0.999466766	0.8451467992064492
HMR_0359	0.999466766	0.845146799206449
SPHMYLN181201_hs_ATPt	0.999466766	0.8451467992064492
SPHMYLN181221_hs_ATPt	0.999466766	0.8451467992064492
HMR_0375	0.999466766	0.8451467992064492
3HPVSteb	0.999466766	0.8451467992064398
DIPEPabc1	0.999466766	0.8451467992064471
LIPABabcpp	0.999466766	0.8451467992064492
DIPEPabc5	0.999466766	0.8451467992064473
LIPAAabcpp	0.999466766	0.8451467992064492
DIPEPabc4	0.999466766	0.845146799206444
DIPEPabc3	0.999466766	0.8451467992064473
PTVSTM3eb	0.999466766	0.8451467992064492
DIPEPabc2	0.999466766	0.8451467992064471
HMR_0383	0.999466766	0.8451467992064443
DIPEPabc14	0.999466766	0.845146799206449
MANTRabc	0.999466766	0.8451467992064492
DIPEPabc13	0.999466766	0.845146799206449
PTVSTATPtu	0.999466766	0.8451467992064492
SPHMYLN18123_hs_ATPt	0.999466766	0.8451467992064492
DIPEPabc12	0.999466766	0.8451467992064492
DIPEPabc11	0.999466766	0.845146799206449
SPHMYLN18122_hs_ATPt	0.999466766	0.8451467992064492
DIPEPabc10	0.999466766	0.845146799206449
HMR_0347	0.999466766	0.8451467992064452
HMR_0343	0.999466766	0.8451467992064492
SPHMYLN1824_hs_ATPt	0.999466766	0.8451467992064492
HMR_0277	0.999466766	0.8451467992064492
DHGLZABCt	0.999466766	0.845146799206449
HMR_0321	0.999466766	0.845146799206449
DHEAte	0.999466766	0.845146799206449
DHEASABCCte	0.999466766	0.845146799206449
LEULEUabcpp	0.999466766	0.8451467992064492
LEUKTRB4WCOOHt	0.999466766	0.8451467992064492
HMR_0273	0.999466766	0.8451467992064444
DHCHOLESTANATEATP	0.999466766	0.845146799206449
3HLVSTACtbc	0.999466766	0.8451467992064398
HMR_0215	0.999466766	0.8451467992064492
HMR_0317	0.999466766	0.845146799206449
HMR_0281	0.999466766	0.8451467992064451
HMR_0287	0.999466766	0.8451467992064486
DHBSZ3FEabcpp	0.999466766	0.845146799206449
LEUKTRB4WOHt	0.999466766	0.8451467992064492
HMR_0291	0.999466766	0.8451467992064443
HMR_0299	0.999466766	0.8451467992064449
HMR_0303	0.999466766	0.8451467992064449
SPHMYLN180241_hs_ATPt	0.999466766	0.8451467992064492
PSHSABCtc	0.999466766	0.8451467992064492
HMR_0261	0.999466766	0.8451467992064492
LEUKABCtc	0.999466766	0.8451467992064492
SPHMYLN181181_hs_ATPt	0.999466766	0.8451467992064492
HMR_0329	0.999466766	0.8451467992064451
SPHMYLN18117_hs_ATPt	0.999466766	0.8451467992064492
HMR_0235	0.999466766	0.8451467992064449
SPHMYLN18116_hs_ATPt	0.999466766	0.8451467992064492
HMR_0239	0.999466766	0.8451467992064492
HMR_0325	0.999466766	0.845146799206445
SPHMYLN181161_hs_ATPt	0.999466766	0.8451467992064492
HMR_0243	0.999466766	0.8451467992064442
SPHMYLN18115_hs_ATPt	0.999466766	0.8451467992064492
ARBTNabcpp	0.999466766	0.8451467992064488
DGUDBUTNabcpp	0.999466766	0.845146799206449
HMR_0247	0.999466766	0.8451467992064449
PSFLIP	0.999466766	0.8451467992064492
PSFLIP_cho	0.999466766	0.8451467992064492
HMR_0257	0.999466766	0.8451467992064443
SPHMYLN18114_hs_ATPt	0.999466766	0.8451467992064492
HMR_0387	0.999466766	0.8451467992064446
LIPACabcpp	0.999466766	0.8451467992064492
AM1C4N9CSteb	0.999466766	0.845146799206448
PRGNLONEte	0.999466766	0.8451467992064492
PRGNLONESte	0.999466766	0.8451467992064492
PGLYCABCte	0.999466766	0.8451467992064492
LCA3Gte	0.999466766	0.8451467992064492
LCA3Sabc	0.999466766	0.8451467992064492
HMR_0469	0.999466766	0.8451467992064492
HMR_0439	0.999466766	0.8451467992064444
HMR_0435	0.999466766	0.8451467992064443
O16A4COLIPAabctex	0.999466766	0.8451467992064492
UDCA3Sabc	0.999466766	0.8451467992064492
HMR_0419	0.999466766	0.8451467992064492
PGP18111Z160t	0.999466766	0.8451467992064492
PGP1819Z160t	0.999466766	0.8451467992064492
HMR_0431	0.999466766	0.8451467992064442
PHYQt	0.999466766	0.8451467992064492
HMR_0427	0.999466766	0.845146799206449
HMR_0423	0.999466766	0.8451467992064492
PRISTte	0.999466766	0.8451467992064492
SLNTabcpp	0.999466766	0.8451467992064492
LCA24Gte	0.999466766	0.8451467992064492
LANTHabc	0.999466766	0.8451467992064492
DCA3Sabc	0.999466766	0.845146799206449
DODECANACt	0.999466766	0.845146799206449
AM1C9CSteb	0.999466766	0.845146799206448
AM1CCSteb	0.999466766	0.845146799206448
STACMPtev	0.999466766	0.8451467992064492
AM1CGLCteb	0.999466766	0.845146799206448
DARGabcpp	0.999466766	0.8451467992064488
DASNabcpp	0.999466766	0.8451467992064491
AM4NC9CSteb	0.999466766	0.845146799206448
PYOVDtex	0.999466766	0.8451467992064492
AM4NCSteb	0.999466766	0.8451467992064482
AM9CSAteb	0.999466766	0.8451467992064482
DCA24Gte	0.999466766	0.845146799206449
3MOXTYRESSte	0.999466766	0.7254656400351112
DCA3Gte	0.999466766	0.845146799206449
HISTAVESSEC	0.999466766	0.7254656400351168
PG18111Z160t	0.999466766	0.8451467992064492
HISTAVESSEC_1	0.999466766	0.8451467992064492
PG1819Z160t	0.999466766	0.8451467992064492
MANabcpp	0.999466766	0.8451467992064492
SMIA1Eabc	0.999466766	0.8451467992064492
SPHMYLN1825_hs_ATPt	0.999466766	0.8451467992064492
3HSMVACIDteb	0.999466766	0.8451467992064399
DLEUabcpp	0.999466766	0.8451467992064492
PROSTGE2t3	0.999466766	0.8451467992064492
SPHS1Pt2e	0.999466766	0.8451467992064492
DESFVSteb	0.999466766	0.845146799206449
SMVACIDATPteb	0.999466766	0.8451467992064492
HMR_0194	0.999466766	0.8451467992064451
DJENKabc	0.999466766	0.845146799206449
DIPEPabc9	0.999466766	0.845146799206449
DIPEPabc8	0.999466766	0.845146799206449
XOL7AH3ATP	0.999466766	0.8451467992064492
PURabc1	0.999466766	0.8451467992064492
HMR_0391	0.999466766	0.8451467992064444
SPHMYLN_HsATPte	0.999466766	0.8451467992064492
LIPTabc	0.999466766	0.8451467992064492
DIPEPabc7	0.999466766	0.8451467992064471
LIPAabctex	0.999466766	0.8451467992064492
DIPEPabc6	0.999466766	0.8451467992064473
LIPAabcpp	0.999466766	0.8451467992064492
PROSTGE1t3	0.999466766	0.8451467992064492
ANDRSTRNGLCte	0.999466766	0.8451467992064483
ANDRSTNDNte	0.999466766	0.8451467992064483
ANDRSTANDRte	0.999466766	0.8451467992064483
HMR_0415	0.999466766	0.8451467992064468
MANabc	0.999466766	0.8451467992064492
MANTTRabc	0.999466766	0.8451467992064492
PVSGLUCteb	0.999466766	0.8451467992064492
PVSATPtu	0.999466766	0.8451467992064492
UCHOLabc	0.999466766	0.8451467992064492
HMR_0395	0.999466766	0.8451467992064446
SPRMabc	0.999466766	0.8451467992064492
DMSO2abcpp	0.999466766	0.845146799206449
XOL7AONEATP	0.999466766	0.8451467992064492
ARSabc	0.999466766	0.8451467992064488
XOLDIOLONEATP	0.999466766	0.8451467992064492
PROHISGLUtr	0.999466766	0.8451467992064492
DMGLYBabcpp	0.999466766	0.845146799206449
ARSENBabc	0.999466766	0.8451467992064488
PROLBabc	0.999466766	0.8451467992064492
3ISPVSteb	0.999466766	0.8451467992064399
EANDRSTRNte	0.999466766	0.845146799206449
PCHOLPALME_HSABCt	0.999466766	0.8451467992064492
PE18111Z1829Z12Zt	0.999466766	0.8451467992064492
CE2211te	0.999466766	0.8451467992064426
GLCGLYCabcpp_syn	0.999466766	0.845146799206449
GLCMAN4abc	0.999466766	0.845146799206449
GLCMAN6abc	0.999466766	0.845146799206449
THRNTt	0.999466766	0.8451467992064492
CE7083t	0.999466766	0.8451467992064434
CE7085te	0.999466766	0.8451467992064434
r1533_1	0.999466766	0.845146799206444
r1533	0.999466766	0.8485194046109088
CE7090te	0.999466766	0.8451467992064434
CE7096te	0.999466766	0.8451467992064434
TXB2t	0.999466766	0.8451467992064492
C14826ATP	0.999466766	0.8451467992064423
CE7172ATP	0.999466766	0.8451467992064435
CEL6abc	0.999466766	0.845146799206449
C14825ATP	0.999466766	0.8451467992064423
C14771ATP	0.999466766	0.8451467992064423
C14770ATP	0.999466766	0.8451467992064423
C14769td2	0.999466766	0.8451467992064423
CELabc	0.999466766	0.845146799206449
CE7082ATP	0.999466766	0.8451467992064434
CE7081tm	0.999466766	0.8451467992064433
GLC3MEACPtev	0.999466766	0.845146799206449
15HPETATP	0.999466766	0.8451467992064379
1513TACRtu	0.999466766	0.8451467992064379
1531TACRteb	0.999466766	0.8451467992064379
CE2510ABCt	0.999466766	0.8451467992064426
CE2510t	0.999466766	0.8451467992064426
CE2513ATP	0.999466766	0.8451467992064492
CE2537ABCt	0.999466766	0.8451467992064426
CE2537ATP	0.999466766	0.8451467992064426
15DMTtu	0.999466766	0.8451467992064379
CE4843t	0.999466766	0.845146799206449
TUNGSabcpp	0.999466766	0.8451467992064492
6HMSMVACIDteb	0.999466766	0.8451467992064415
CE4877te	0.999466766	0.8451467992064429
TUDCA3Sabc	0.999466766	0.8451467992064492
CE5025t	0.999466766	0.8451467992064431
CE5026t	0.999466766	0.8451467992064431
CE5072te	0.999466766	0.8451467992064431
6HSMVACIDteb	0.999466766	0.8451467992064415
CE6247t	0.999466766	0.8451467992064433
C14768ATP	0.999466766	0.8451467992064422
HYOCHOLabc	0.999466766	0.8451467992064492
17AHPRGNLONEte	0.999466766	0.8451467992064379
5ADTSTSTERONEGLCte	0.999466766	0.8451467992064409
r1514	0.999466766	0.8451467992064486
RSVLACteb	0.999466766	0.8451467992064492
5EIPENCte	0.999466766	0.8451467992064412
21HPRGNLONEt1	0.999466766	0.8451467992064382
THMabcpp	0.999466766	0.8451467992064492
THMabc	0.999466766	0.8451467992064492
AEPabc	0.999466766	0.8451467992064384
AEPabcpp	0.999466766	0.8451467992064388
NDERSVteb	0.999466766	0.8451467992064492
ADRNLPVESSEC_1	0.999466766	0.8451467992064468
CGMPt	0.999466766	0.8451467992064394
56EPPVSteb	0.999466766	0.8451467992064409
C05770te	0.999466766	0.8451467992064422
C05769te	0.999466766	0.8451467992064422
C05463t1	0.999466766	0.8451467992064492
C05302te	0.999466766	0.8451467992064422
r1028	0.999466766	0.8451467992064492
r1026	0.999466766	0.845146799206449
1MNCAMti	0.999466766	0.845146799206438
ADRNLPVESSEC	0.999466766	0.7254656400351155
5HPETATP	0.999466766	0.8451467992064409
r1531_1	0.999466766	0.845146799206444
6MELVACtbc	0.999466766	0.8451467992064415
17AHPRGSTRNte	0.999466766	0.845146799206438
GLUCYSte	0.999466766	0.845146799206449
ADOCBLabc	0.999466766	0.8451467992064466
ADOCBLabcpp	0.999466766	0.8451467992064466
18HARACHDte	0.999466766	0.845146799206438
r1532_1	0.999466766	0.845146799206444
r1532	0.999466766	0.8485194046109088
r1531	0.999466766	0.8485194046109089
r1517	0.999466766	0.8451467992064492
r1526	0.999466766	0.848519404610909
r1525	0.999466766	0.845146799206449
r1522	0.999466766	0.8451467992064492
r1521	0.999466766	0.8451467992064492
r1520	0.999466766	0.8451467992064492
RSVATPtu	0.999466766	0.8451467992064492
r1519	0.999466766	0.845146799206449
r1518	0.999466766	0.8451467992064492
CE2445t	0.999466766	0.8451467992064426
TSTSTERONEGLCte	0.999466766	0.8451467992064492
PE18111Z1819Zt	0.999466766	0.8451467992064492
TSACMSULtev	0.999466766	0.8451467992064492
FECRMabcpp	0.999466766	0.845146799206449
CARNabcpp	0.999466766	0.845146799206449
5OHFVSteb	0.999466766	0.8451467992064413
FECRMabc	0.999466766	0.845146799206449
6AHGLZABCt	0.999466766	0.8451467992064414
12HARACHDte	0.999466766	0.8451467992064376
12HPETATP	0.999466766	0.8451467992064376
FECHEabcpp	0.999466766	0.845146799206449
CDCA24Gte	0.999466766	0.845146799206449
CDCA3Gte	0.999466766	0.845146799206449
12HTACRtu	0.999466766	0.8451467992064378
FE3HOXabcpp	0.999466766	0.845146799206449
FVSteb	0.999466766	0.845146799206449
6BHGLZABCt	0.999466766	0.8451467992064414
6BHGLZGLCABCt	0.999466766	0.8451467992064414
MERACMPthc	0.999466766	0.8451467992064492
G3Pabc	0.999466766	0.8451467992064492
ACOLIPAabctex	0.999466766	0.8451467992064464
1331TACRteb	0.999466766	0.8451467992064378
CBL2abc	0.999466766	0.845146799206449
OSKTabcpp	0.999466766	0.8451467992064492
12DHCHOLabc	0.999466766	0.8451467992064376
CBIuabcpp	0.999466766	0.845146799206449
LVSTACIDtu	0.999466766	0.8451467992064492
TRIPVSteb	0.999466766	0.8451467992064492
FERXAabc	0.999466766	0.845146799206449
FERRICHabc	0.999466766	0.845146799206449
NMTHDA	0.999466766	0.8682419639494103
LTHSTRLABCt	0.999466766	0.8451467992064492
CBIabc	0.999466766	0.845146799206449
FEROXGFEabcpp	0.999466766	0.845146799206449
11DOCRTSLte	0.999466766	0.8451467992064375
CBL1abcpp	0.999466766	0.845146799206449
11DOCRTSTRNte	0.999466766	0.8451467992064375
FEROXEFEabcpp	0.999466766	0.845146799206449
r2505	0.999466766	0.8451467992064439
CBL1HBIabc	0.999466766	0.845146799206449
FEROXBFEabcpp	0.999466766	0.845146799206449
LSTNtu	0.999466766	0.8451467992064492
CBL1abc	0.999466766	0.845146799206449
FEOXAMabcpp	0.999466766	0.845146799206449
MERACMPtep	0.999466766	0.8451467992064492
CA3Sabc	0.999466766	0.845146799206449
13DAMPPabcpp	0.999466766	0.8451467992064378
CE1297t	0.999466766	0.8451467992064424
THYOCHOLabc	0.999466766	0.8451467992064492
6EPSteb	0.999466766	0.8451467992064414
PAIL18111Z160t	0.999466766	0.8451467992064492
GDCA3Sabc	0.999466766	0.845146799206449
PAIL1819Z160t	0.999466766	0.8451467992064492
MEPIVESSte	0.999466766	0.7254656400351168
14GLUCANabcpp	0.999466766	0.8451467992064379
5HTRPVESSEC	0.999466766	0.7254656400351119
CE1352te	0.999466766	0.8451467992064424
CE1273t1	0.999466766	0.8451467992064423
CE1447te	0.999466766	0.8451467992064424
LYSGLUGLYtr	0.999466766	0.8451467992064492
CE2006te	0.999466766	0.8451467992064425
CE2047te	0.999466766	0.8451467992064425
CE2049te	0.999466766	0.8451467992064425
RETABCtc	0.999466766	0.8451467992064492
CE2209te	0.999466766	0.8451467992064426
TSACGLUCtev	0.999466766	0.8451467992064492
PAFABCt	0.999466766	0.8451467992064492
GCHOLAt3	0.999466766	0.845146799206449
NORMETEVESSte	0.999466766	0.7254656400351168
CA24Gte	0.999466766	0.845146799206449
13DMTtu	0.999466766	0.8451467992064378
ICLIPAabcpp	0.999466766	0.8451467992064492
6CSMVACIDteb	0.999466766	0.8451467992064414
MEPNabcpp	0.999466766	0.8451467992064492
ICDCHOLabc	0.999466766	0.8451467992064492
GALMAN4abc	0.999466766	0.845146799206449
GALMAN6abc	0.999466766	0.845146799206449
FBACabcpp	0.999466766	0.845146799206449
IBUP_Stbc	0.999466766	0.8451467992064492
GCDCA3Sabc	0.999466766	0.845146799206449
5HTRPVESSEC_1	0.999466766	0.8451467992064412
IBUPGLUCtpvb	0.999466766	0.8451467992064492
CE0328t	0.999466766	0.845146799206449
CE1243ATP	0.999466766	0.8451467992064423
PACALtabcpp	0.999466766	0.8451467992064492
GBBTNabc	0.999466766	0.845146799206449
GCA3Sabc	0.999466766	0.845146799206449
MEPIVESSte_cho	0.999466766	0.8451467992064492
C05301te	0.999466766	0.8451467992064421
r0993	0.999466766	0.845146799206442
C05299te	0.999466766	0.8451467992064421
CRVSATPtu	0.999466766	0.845146799206449
ENLIPAabctex	0.999466766	0.845146799206449
PCHOLN1836_HSABCt	0.999466766	0.8451467992064492
PCHOLN183_HSABCt	0.999466766	0.8451467992064492
PCHOLN19_HSABCt	0.999466766	0.8451467992064492
ACMPGLUTthc	0.999466766	0.8451467992064464
PCHOLN201_HSABCt	0.999466766	0.8451467992064492
PCHOLN203_HSABCt	0.999466766	0.8451467992064492
PCHOLN204_HSABCt	0.999466766	0.8451467992064492
CRVSM24teb	0.999466766	0.845146799206449
PCHOLN205_HSABCt	0.999466766	0.8451467992064492
PCHOLN224_HSABCt	0.999466766	0.8451467992064492
AK2LGCHOLABCt	0.999466766	0.845146799206447
PCHOLN2254_HSABCt	0.999466766	0.8451467992064492
PCHOLN225_HSABCt	0.999466766	0.8451467992064492
7DHCDCHOLabc	0.999466766	0.8451467992064418
ACMPGLUTtep	0.999466766	0.8451467992064464
EIC21114TRte	0.999466766	0.845146799206449
PCHOLN264_HSABCt	0.999466766	0.8451467992064492
PCHOLOLE_HSABCt	0.999466766	0.8451467992064492
PCHOLN15_HSABCt	0.999466766	0.8451467992064492
PCHOLMYR_HsABCt	0.999466766	0.8451467992064492
AI2abcpp	0.999466766	0.8451467992064492
AHANDROSTANte	0.999466766	0.8451467992064469
ACMPGLUthc	0.999466766	0.8451467992064462
31DMTtu	0.999466766	0.8451467992064391
CRVSM1teb	0.999466766	0.845146799206449
PCHLN225_HSABCt	0.999466766	0.8451467992064492
PCHOL2LINL_HSABCt	0.999466766	0.8451467992064492
CRVSM23teb	0.999466766	0.845146799206449
PCHOL2OLE_HSABCt	0.999466766	0.8451467992064492
AHANDROSTANGLCte	0.999466766	0.8451467992064469
PCHOL2STE_HSABCt	0.999466766	0.8451467992064492
PCHOLLINL_HSABCt	0.999466766	0.8451467992064492
PCHOLAR_HSABCt	0.999466766	0.8451467992064492
BILGLCURte	0.999466766	0.845146799206449
ACMPGLUtep	0.999466766	0.8451467992064462
BILDGLCURte	0.999466766	0.845146799206449
PCHOLDOC_HSABCt	0.999466766	0.8451467992064492
PCHOLEIC_HSABCt	0.999466766	0.8451467992064492
PCHOLET_HSABCt	0.999466766	0.8451467992064492
PCHOLHEP_HSABCt	0.999466766	0.8451467992064492
HMR_0311	0.999466766	0.845146799206445
PCHOLSTE_HSABCt	0.999466766	0.8451467992064492
CSASULPteb	0.999466766	0.845146799206449
ALALEUt	0.999466766	0.8451467992064474
PE15_HSABCt	0.999466766	0.8451467992064492
HDCA6Gte	0.999466766	0.8451467992064492
PE161_HSABCt	0.999466766	0.8451467992064492
ALAGLYtr	0.999466766	0.8451467992064475
ALAHISabcpp	0.999466766	0.8451467992064475
ECA4COLIPAabctex	0.999466766	0.845146799206449
ALAHIStr	0.999466766	0.8451467992064474
ALALEUabcpp	0.999466766	0.8451467992064475
4HPRODCabcpp	0.999466766	0.8451467992064406
PE14_HSABCt	0.999466766	0.8451467992064492
PE17_HSABCt	0.999466766	0.8451467992064492
PE1801819Zt	0.999466766	0.8451467992064492
PE1801829Z12Zt	0.999466766	0.8451467992064492
ALATHRabcpp	0.999466766	0.8451467992064475
PE1801835Z9Z12Zt	0.999466766	0.8451467992064492
ALATHRtr	0.999466766	0.8451467992064473
ALATRPabcpp	0.999466766	0.8451467992064476
PE1801845Z9Z12Z15Zt	0.999466766	0.8451467992064492
ALAGLUabcpp	0.999466766	0.8451467992064442
ALAGLNtr	0.999466766	0.8451467992064474
PLPSabctex	0.999466766	0.8451467992064492
HCA6Gte	0.999466766	0.8451467992064492
HC02194te	0.999466766	0.8451467992064439
HC02195te	0.999466766	0.8451467992064439
PCt	0.999466766	0.8451467992064492
HC02196te	0.999466766	0.8451467992064439
PCt_cho	0.999466766	0.8451467992064492
HC02220te	0.999466766	0.845146799206444
CSAtu	0.999466766	0.845146799206449
HCA24Gte	0.999466766	0.8451467992064492
7DHCHOLabc	0.999466766	0.8451467992064418
PE12_HSABCt	0.999466766	0.8451467992064492
SELabcpp	0.999466766	0.8451467992064492
TACRtu	0.999466766	0.8451467992064492
7DHCHSTEROLt	0.999466766	0.8451467992064418
4HPROLTabcpp	0.999466766	0.8451467992064406
ECTOabcpp	0.999466766	0.845146799206449
ECTOINEabc	0.999466766	0.845146799206449
7HPVSteb	0.999466766	0.8451467992064418
HDCA24Gte	0.999466766	0.8451467992064492
GUDPTNabcpp	0.999466766	0.845146799206449
EPOXTACteb	0.999466766	0.845146799206449
NRPPHRVESSEC	0.999466766	0.7254656400351168
GUDCA3Sabc	0.999466766	0.845146799206449
CHSTEROLt_1	0.999466766	0.845146799206449
2HATVLACGLUCteb	0.999466766	0.8451467992064389
56DHPVSteb	0.999466766	0.8451467992064409
TETDECA511ACt	0.999466766	0.8451467992064492
4PYRDX	0.999466766	0.8451467992064409
2HATVLACteb	0.999466766	0.8451467992064389
CLIPAabctex	0.999466766	0.8451467992064492
SALCHS2FEabcpp	0.999466766	0.8451467992064492
MHGLZABCt	0.999466766	0.8451467992064492
ISOCHOLabc	0.999466766	0.8451467992064492
LVSTPGPtu	0.999466766	0.8451467992064492
ISOLVSTtbc	0.999466766	0.8451467992064492
GLYGLNabcpp	0.999466766	0.845146799206449
GLYGLNtr	0.999466766	0.845146799206449
GLYGLUabcpp	0.999466766	0.845146799206449
GLYGLYGLNtr	0.999466766	0.845146799206449
GLYGLYabcpp	0.999466766	0.845146799206449
ISOP3PT	0.999466766	0.845146799206449
CMCBTFabcpp	0.999466766	0.845146799206449
CHSTEROLt	0.999466766	0.845146799206449
MDZtu	0.999466766	0.8451467992064492
S3MEACMPtev	0.999466766	0.8451467992064492
CHOLATEt3	0.999466766	0.845146799206449
NRPPHRVESSEC_1	0.999466766	0.8451467992064492
NRVNCABCt	0.999466766	0.8451467992064492
THMATPe	0.999466766	0.8451467992064492
C05298te	0.999466766	0.8451467992064421
THIOGabc	0.999466766	0.8451467992064492
C04805ATP	0.999466766	0.8451467992064421
C04717ATP	0.999466766	0.8451467992064421
C04483t1	0.999466766	0.845146799206449
C03990ATP	0.999466766	0.8451467992064439
CHOLSabc_1	0.999466766	0.845146799206449
C03681te	0.999466766	0.8451467992064421
THEXDDte	0.999466766	0.8451467992064492
HPDECEte	0.999466766	0.8451467992064492
CHOLSabc	0.999466766	0.845146799206449
THCHOLSTOICATP	0.999466766	0.8451467992064492
2HATVACIDGLUCteb	0.999466766	0.8451467992064389
2HATVACIDteb	0.999466766	0.8451467992064389
6OHFVSteb	0.999466766	0.8451467992064415
TDCA3Sabc	0.999466766	0.8451467992064492
7AHGLZABCt	0.999466766	0.8451467992064415
GLYMETabcpp	0.999466766	0.845146799206449
ESTRONEGLCt	0.999466766	0.845146799206449
COPROSTabc	0.999466766	0.845146799206449
ACMPtu	0.999466766	0.8451467992064462
ESTRSABCtc	0.999466766	0.845146799206449
ESTROSABCCte	0.999466766	0.845146799206449
ESTRONEte	0.999466766	0.845146799206449
TAGabc	0.999466766	0.848519404610946
CPGNabcpp	0.999466766	0.845146799206449
CRGLZABCt	0.999466766	0.845146799206449
ESTRIOLGLCte	0.999466766	0.845146799206449
GTACMPtev	0.999466766	0.845146799206449
ESTRIOLATP	0.999466766	0.845146799206449
ESTRADIOLGLCt2	0.999466766	0.845146799206449
ESTRAABCtc	0.999466766	0.845146799206449
BLAMDabcpp	0.999466766	0.845146799206449
PB2abcpp	0.999466766	0.8451467992064492
ACMPthc	0.999466766	0.8451467992064462
GUDACabcpp	0.999466766	0.845146799206449
CRVSATPthc	0.999466766	0.845146799206449
7BHGLZGLCABCt	0.999466766	0.8451467992064418
7BHGLZABCt	0.999466766	0.8451467992064418
TCHOLAt3	0.999466766	0.8451467992064492
COLIPAabcpp	0.999466766	0.845146799206449
TCHOLABCtc	0.999466766	0.8451467992064492
GLYMETtr	0.999466766	0.845146799206449
TCDCA3Sabc	0.999466766	0.8451467992064492
COLIPABabcpp	0.999466766	0.845146799206449
COLIPAPabctex	0.999466766	0.845146799206449
TCA3Sabc	0.999466766	0.8451467992064492
GLYPHEabcpp	0.999466766	0.845146799206449
COLIPAabcex	0.999466766	0.845146799206449
GLYSERabcpp	0.999466766	0.845146799206449
COLIPAabctex	0.999466766	0.845146799206449
COLIPAabcpp_kt	0.999466766	0.8451467992064492
COLIPAabcppmin	0.999466766	0.845146799206449
GLZABCteb	0.999466766	0.845146799206449
GM1LIPAabcpp	0.999466766	0.8451467992064492
GM1LIPAabctex	0.999466766	0.845146799206449
GM2LIPAabcpp	0.999466766	0.8451467992064492
GM2LIPAabctex	0.999466766	0.845146799206449
HMR_0307	0.999466766	0.845146799206445
GLCNt2r	0.999466594	0.554706783135674
TRIOK	0.9994662639999999	0.5999752994936677
CARORSr	0.999465568	0.7324682910625477
NTPP1_1	0.999464458	0.8944548065792216
APH161	0.9994640300000001	0.7499614018835792
DURIt2	0.99946273	0.554706783135674
H4THDPR	0.9994626520000001	0.7911575192877849
4ABZt2r	0.9994618519999999	0.7071067811865475
r1326	0.99946132	0.577379979739965
HYD4pp	0.99945948	0.5773799797399575
THMDt2	0.9994594680000001	0.554706783135674
TMDK1	0.9994585020000001	0.5999752994936677
SUCD4	0.999458236	0.5
ALDD19x_P	0.99945799	0.8447388371252292
CITRt2r	0.9994577440000001	0.554706783135674
HMR_6874	0.9994573259999999	0.6181387415869372
ALDD8	0.999456526	0.8571377563488218
ACCC_1	0.9994559799999999	0.507067203969991
APH141	0.9994555179999999	0.7499614018835792
PGPP160	0.99945542	0.5669592126114421
4HALDD	0.9994549320000001	0.857137756348809
CDAPPA120	0.999454472	0.668136896178277
LCADi_D	0.999453878	0.8571377563488216
ETOHt2r	0.9994538339999999	0.554706783135674
ETOHt3	0.9994538339999999	0.554706783135674
r1382	0.999453248	0.7957025228468343
MI4PP	0.9994526699999999	0.75
MI3PP	0.9994526699999999	0.75
THFOR2	0.999452596	0.836648955428883
THFOR1	0.99945214	0.8399540394125364
METte	0.999450464	0.5547067831356741
CDAPPA140	0.9994503100000001	0.668136896178277
FPGS4_1	0.9994501340000002	0.6286216874070165
FRUt2	0.9994485719999998	0.554706783135674
CDAPPA141	0.999447672	0.668136896178277
URIt2	0.999447488	0.554706783135674
DACTt3	0.9994466379999999	0.554706783135674
O2XOADOX	0.9994457320000001	0.8433414482613186
SKMt2	0.999445536	0.554706783135674
CYNTt2	0.9994453120000001	0.554706783135674
PROGLYPEPT1tc	0.9994444180000001	0.554706783135674
AASDH1_c	0.9994435279999999	0.844738837125219
GALURDH	0.9994425699999999	0.8571377563488203
DHFR2i	0.9994425680000001	0.7027466696827693
TRPt2r	0.999441554	0.554706783135674
HCINNMt2r	0.9994412220000001	0.554706783135674
NTP11	0.9994408799999999	0.6761070015882147
2OBUTt	0.99944022	0.554706783135674
HMR_4702	0.9994401399999999	0.6482180186424911
GGGABADxr	0.9994390220000001	0.8571377563488203
GTPDPDP	0.999437618	0.6761070015882201
GDTP	0.999437618	0.7499614018835792
PPPPH	0.999437618	0.676107001588218
MNDNS2	0.999437406	0.9234257669862841
ADA	0.9994360959999999	0.6741885083787224
AATHB	0.9994353220000001	0.5773502691896258
ACACt2	0.9994344479999999	0.554706783135674
5AOPt	0.99943434	0.7016547473015232
5AOPt2	0.99943434	0.554706783135674
HPPPNt2r	0.9994340600000001	0.554706783135674
HP	0.999433528	0.8944548065792304
HISTP_1	0.999433528	0.8944548065792289
HISTDb_1	0.999432898	0.7857146322563481
HISTDb	0.999432898	0.8981026200305898
LHIST	0.999432898	0.8981026200305898
LGTHL	0.9994327380000001	1.0
TYRTYRr	0.999432226	0.40824829046386313
FAS100ACP	0.9994306420000001	0.9538522959638491
FAS120ACP	0.9994306420000001	0.9538522959638492
DOHDUS	0.9994306	0.7142731122088976
3NUCLE3	0.9994294800000001	0.5669592126114421
RE2768C	0.999429248	0.8318978848972488
L_LACt3	0.9994289199999999	0.554706783135674
[truncated: 1 more rows]
