# Supplementary material for: Teasing out missing reactions in genome-scale metabolic networks through hypergraph learning
Source: Nat Commun. 2023 Apr 25;14:2375. doi: 10.1038/s41467-023-38110-7 (PMC10130184; doi:10.1038/s41467-023-38110-7)
Supplement: Supplementary file 4 — Source Data [file 41467_2023_38110_MOESM4_ESM.zip › Source Data/Supplementary Figure 8/giri/BM.csv]

	predicted scores	similarity max
DADNC	0.999955832	0.6666791080754393
ADNCYC	0.999955832	0.5773825947275185
HPOXR	0.999954908	0.9622576327054483
SUCptspp_1	0.999953018	0.866073892091284
PFL	0.999952964	0.6123724356957947
H2CO3D	0.9999511680000002	0.5962747790647325
AP4AH	0.9999400319999999	0.7070830268645496
PDE1	0.9999395379999999	0.7071661694855728
NTPP2_1	0.9999358600000001	0.8944572370953733
PIt2rpp	0.9999358019999999	0.6737223393684
AP4AS	0.999934698	0.6761055579823032
ATPADT	0.99993362	0.6666666666666667
PPItex	0.999930312	0.6737223393684
NADHHR	0.9999300660000001	0.47579124063747313
NADHHS	0.9999300660000001	0.47579124063747313
KAT1	0.999928212	1.0
ACCOAS	0.999928212	0.9428618289643946
AMPt6	0.9999277760000002	0.6737223393684
NADPHHR	0.9999271740000001	0.47579124063747313
NADPHHS	0.9999271740000001	0.47579124063747313
MALT	0.999926512	0.6123724356957946
BPNT_1	0.9999263020000001	0.8944572370953494
AMPDA	0.9999246320000001	0.6928125653762387
G1PP	0.999923896	0.75
NPH	0.9999237040000001	0.9805794090814417
GLYTA	0.9999220079999999	0.500009331056571
AP4AH1	0.9999207520000001	0.7499580043675469
NADDPp_1	0.9999201939999999	0.7071661694855728
AP3AH	0.999919796	0.7499580043675469
DNTP	0.999919796	0.749958004367547
TPHAP	0.999919796	0.7877982847533239
NH4OHDs	0.9999186	0.6063450531068395
PDE5	0.999918222	0.7071661694855703
MCD	0.9999178500000001	0.6859943405700353
ANNAT	0.9999178220000001	0.948688611061391
BGLA	0.999917502	0.6172282094749191
NTPP8_1	0.9999172999999999	0.8944572370953254
CMPt6	0.999915318	0.6737223393684
TREH	0.999913892	0.6123724356957946
ADK2_1	0.999913246	0.8944572370953416
PYRDC	0.999912312	0.7559470840325966
CPK1	0.9999099579999999	0.6123724356957947
GLUGLUr	0.9999099140000001	0.6123724356957946
NH4tpp_1	0.9999086399999999	0.7071067811865475
NH4t3pp	0.9999086399999999	0.7071067811865475
GLCGSD	0.999908564	0.5773825947275205
GLS	0.999908564	0.6864064729836442
13BGH	0.999908564	0.5773825947275156
MLTG7	0.999908564	0.6123724356957946
GLS2	0.999908564	0.6985006985010478
LMN2	0.999908564	0.6123724356957946
MLTG6	0.999908564	0.666679108075429
NH4t3r	0.999908352	0.7071067811865475
NH4t_1	0.999908352	0.7071067811865475
CBMD	0.9999082319999999	0.8671093126027409
LO	0.999907536	0.5773373396259984
SFRR	0.999907332	0.6708228969790593
ACt2ipp	0.999907218	0.6737223393684
ACt2rpp	0.999907218	0.6737223393684
ACt5pp	0.999907218	0.8521988411764281
SO3t	0.9999068	0.6737223393684
PYRt2	0.999904772	0.6737223393684
GLUDC	0.99990471	0.6859943405700353
ACYP_3	0.9999042979999999	0.9486886110614293
GLCt2_2	0.9999025939999999	0.9486832980505138
ACt2r	0.99990237	0.7071067811865475
ACt2r_1	0.99990237	0.7071067811865475
PHNACH	0.9998999420000001	0.670842927821528
ADK3	0.9998999320000002	0.6123724356957946
GLCt2pp	0.99989931	0.6737223393684
CDPPH	0.9998991	0.7302803881458075
PYRt2rpp	0.9998980020000001	0.6737223393684
AP3S	0.9998977119999999	0.6761169178548074
GTPH1	0.9998976899999998	0.872864579514399
SUCCACT	0.9998976260000001	0.6666666666666667
NH3c	0.999897582	0.6963017640433621
GLYOX_1	0.999897116	1.0
CYSCYSr	0.9998959399999998	0.6123724356957946
PHHL	0.99989425	0.7441949472761908
FMNAT_1	0.999894076	0.8944572370953422
P4AH	0.999893266	0.7302803881457909
r0097	0.9998924839999999	0.5999731255039289
ACOAM	0.9998924839999999	0.5999731255039292
NTP3e_1	0.9998902839999999	0.9129015948430408
AP5AH	0.999889484	0.6249370065513241
CPMPS	0.999889196	0.67084292782153
FADDP	0.999888296	0.7499580043675494
PEPt6	0.9998854959999999	0.6737223393684
ACP1_FMN	0.9998832340000001	0.612389578181236
CYSt2r	0.999882996	0.6737223393684
Kt2pp	0.9998825400000001	0.8164965809277261
PPGPPDPE	0.999881134	0.7284102906030022
r0068	0.999880302	0.5477409569058369
MCDC	0.9998795100000001	0.4714309144821973
NAD_H2	0.9998790879999999	0.7857385251410675
ASP4DC	0.999878908	0.75
AADa	0.9998787439999999	0.6123724356957947
AACLAM	0.9998787439999999	0.6123724356957947
DCTPD2	0.9998773599999999	0.7070830268645016
METt3pp	0.9998772859999999	0.6737223393684
NADHXD	0.999877216	0.5163168163539567
NDP3	0.99987686	0.7302803881458089
PDH2	0.999875106	0.6172282094749199
METt3	0.999874206	0.6737223393684
METt2r	0.999874206	0.6737223393684
ADHEr	0.9998741259999999	0.8432834849711957
DPCOAK_1	0.999873758	0.8944572370953852
CBMKr2	0.999873214	0.6736004554357949
CBMKr	0.999873214	0.7647144559988237
GLNt2r	0.9998730760000001	0.6737223393684
AADb	0.999873	0.6123724356957946
UNK3	0.999872768	0.500009331056571
AKGt2r_1	0.9998709100000001	0.6737223393684
NADS1_1	0.9998708119999999	0.9258423142123737
GLCATr	0.999870426	0.6123724356957946
NDP7	0.9998699259999999	0.730280388145771
AKGt2rpp	0.9998696339999998	0.6737223393684
NADPHXD	0.9998671399999999	0.5163168163539567
GUAC	0.9998665360000001	0.6708053739885943
SOR	0.9998664639999999	0.7453559992307965
GTPHL	0.999865254	0.560195967816067
AFAT	0.999863852	0.9486886110613941
AMID_1	0.9998633720000001	0.599973125503969
APDH	0.99986166	0.6928125653762254
r0120	0.9998613080000001	0.6937123040207094
r1319	0.999858854	0.7999865627520396
UTPH1	0.9998585560000001	0.8728645795143991
SUCCt3	0.9998580919999999	0.6737223393684
SUCCt2_3	0.9998580919999999	0.9038933692727551
SUCCt2_2	0.9998580919999999	0.9486832980505138
PHNO	0.999854916	0.8781363588853779
PANO	0.9998534320000001	0.85713730742079
SHSL2	0.9998526099999999	0.8944572370953336
PPGPPDP_c	0.999850968	0.6507832291233353
GK_adp	0.999850958	0.5477409569058258
AMID4	0.999849678	0.516403561673849
NTP7	0.999849412	0.7302803881457699
DAPAL	0.9998471179999999	0.6761055579822833
DAPAL_1	0.9998471179999999	0.6708429278215169
2AMACHYD	0.9998471179999999	0.6708429278215169
PYR5CD2	0.999846568	0.8888847417139386
SHL_c	0.9998440040000001	0.7302803890044811
ALAALAD_1	0.999842136	0.6667413255690269
ACSERHS	0.99984089	0.935425571508268
NTPP9_1	0.999840742	0.8944572370953676
PUTA3	0.999839752	0.85713730742079
H2ASE_syn	0.999839748	0.7624244107754493
GLY3Pt2	0.999839708	0.6737223393684
GLUK	0.999839472	0.7999865627520485
ASNS2	0.99983708	0.7559188692874947
GLYFEM	0.999836492	0.6324626176939444
GLYGLYCNc	0.999836456	0.6123724356957946
GUACYC	0.999836408	0.7697931760699392
3SPYRSP	0.999834886	0.5476796231665332
NTRLASE3	0.999834768	0.7559470840326167
ALR	0.999833858	0.8447390171684328
CITMS	0.9998334879999999	0.6666666666666667
MMS	0.9998334879999999	0.6666666666666667
ARGt5r	0.9998331319999998	0.7071067811865475
ATPATF1	0.9998308	0.39995968825587713
SUCCt2_3pp	0.9998304480000002	0.9899494936611664
SUCCt3pp	0.9998304480000002	0.7071067811865475
SUCCtpp	0.9998304480000002	0.9486832980505138
RIBt2	0.9998295800000001	0.6737223393684
DAUPP	0.999829074	0.5
ASLP	0.999828814	0.8411884704268617
GDPDPKE	0.9998276800000001	0.7171423342889445
FORt3	0.999826766	0.6737223393684
ALDD2y	0.999825868	0.8447390171684315
RE1933C	0.9998255620000001	0.6063450531068396
ASPt2_2	0.9998254400000001	0.8521988411764281
ASPt2_3	0.9998254400000001	0.9038933692727551
ASPt2r	0.9998254400000001	0.6737223393684
HAMR	0.99982452	0.9047587127954764
ASPt2_3pp	0.9998244599999999	0.9899494936611664
FAO1	0.999822652	0.7325896743930083
FAO11	0.9998222720000001	0.7552593373581465
CYTK3	0.9998219819999999	0.5
FACOAL40t2pp	0.99982188	0.7499999999999999
UMPt6	0.9998209140000001	0.6737223393684
GSEALD	0.999820536	0.8447390171684326
FAO2	0.999819478	0.7318486892195429
OSUCCL	0.9998184520000001	0.6859943405700353
r0082	0.9998184520000001	0.6859943405700353
POX2	0.9998178579999999	0.7142730912968056
CYS	0.999817456	0.6708429278215169
CYTDK1_1	0.999817252	0.8944572370953905
FAO10	0.9998143799999999	0.7519206177414046
PYK3	0.9998142640000001	0.5999731255039449
FORt2pp	0.999814188	0.6737223393684
ARGt4	0.9998135400000001	0.5
PRPPP	0.9998131259999999	0.7302803881457838
UMPK2	0.99981284	0.5
FORMCOAL	0.999811832	0.6666666666666667
FUMt3	0.999811612	0.6737223393684
FUMt2_2	0.999811612	0.9486832980505138
FUMt2_3	0.999811612	0.9038933692727551
FAO3	0.999810828	0.731126155013931
NTRIRy_1	0.9998106119999999	0.7911577581431828
NTRIR2y	0.9998106119999999	0.9370299054259619
P5CCD	0.99981022	0.6666666666666667
PPGPPDP	0.9998080219999999	0.5303300858899106
PpGppP	0.9998080219999999	0.5303300858899105
METS_1	0.999806878	0.8944572370953574
NADS2	0.999804982	0.7777694834278885
CYTDK2_1	0.9998030840000001	0.8944572370953726
FAS80COA_L	0.99980226	0.9950074954924635
CYTBD2	0.99980213	0.8662301615836226
PPANA	0.999799726	0.881912401221287
SERt2rpp	0.9997963240000001	0.6737223393684
CYSO	0.9997953319999999	0.7171543728317306
G1Dx	0.9997943960000001	0.7027451248820573
GMPS	0.9997933659999999	0.8215623687793804
CYSTA	0.9997928899999999	0.500009331056571
OPAH	0.9997923980000001	0.8485566416527867
ACOAH	0.999790988	0.7303212758744309
ASPA1	0.99979037	0.500009331056571
SULO	0.999789998	0.6804265153994158
HKtpp	0.9997897520000001	0.7142720030713015
GP4GH	0.9997884000000001	0.7070830268645479
FDH6	0.999788358	0.8141297729299602
SERASr	0.9997879740000002	0.5999731255039246
UMPK5	0.999787618	0.5
GLUabcpp	0.9997870719999999	0.8451461430257468
FACOAL50t2pp	0.999785986	0.7499999999999999
PYROX_1	0.999785854	0.571408004607001
PSP_L_1	0.9997857619999999	0.8944572370953416
RE1342C	0.9997847480000001	0.7999865627519744
G3PCT_2	0.999783552	0.5500919865889278
DMALRED	0.999783292	0.5
GLUVESSEC	0.9997818539999999	0.8451461430257468
GLUabc	0.9997818539999999	0.8451461430257468
FAS80_L	0.9997786399999999	0.9938093524999217
KAS20SA	0.9997786399999999	0.999295545630041
AHSERL2_1	0.999778268	0.8944572370953706
ACOATA	0.9997772300000001	0.6123724356957946
SBTR	0.9997770859999999	0.68192687696665
FTHFDH	0.9997769679999999	0.7324684028742116
CYTBDpp	0.999776494	0.9666631330179812
FACOAL40It2pp	0.999776314	0.7499999999999999
CYTBD	0.9997745699999999	0.8662301615836226
CYTBO3	0.9997745699999999	0.9018598511532123
PPIuabcpp	0.999774208	0.8451461430257445
PPIabc	0.999774208	0.8451461430257445
FUMtpp	0.999774132	0.9486832980505138
FUMt2_3pp	0.999774132	0.9899494936611664
ACS_1	0.999773832	0.9258423142123957
L24DC	0.999773	0.5773825947275191
GDH1	0.9997729640000002	0.8366560120723491
HMR_3996	0.9997721140000001	0.5556010393667653
FRUpts2pp	0.999771906	0.5
CYSabc	0.999771584	0.8451461430257581
CYSabc2pp	0.999771584	0.8451461430257579
CYSabcpp	0.999771584	0.8451461430257579
SERDA	0.9997703440000001	0.5302261451424992
SR6	0.9997700340000002	0.596265876119193
GLYDHDA	0.999769742	0.7142720030713143
HYNE	0.9997685279999999	0.5669603130244624
r0085	0.9997685279999999	0.5669603130244624
FHL	0.9997684720000001	0.6859943405700353
PYK4	0.999768334	0.599973125503946
GLYabcpp	0.999767948	0.8451461430257462
DOPDH	0.9997675919999999	0.8447390171684305
HCITS	0.999765908	0.6666666666666667
AACT	0.999765908	0.5444224997406193
PIuabcpp	0.9997639819999999	0.8944238526383222
GLYVESSEC	0.999762136	0.5516680760485753
GLYabc	0.999762136	0.8451461430257463
GLYVESSEC_1	0.999762136	0.8451461430257463
FACOAL50It2pp	0.9997599319999999	0.7499999999999999
r0193	0.999759844	0.8332960017919087
NADH17pp	0.999759378	0.8757600085977919
PSP_1	0.999759238	0.7216716743968458
METRR	0.9997574199999999	0.5163573014211555
SERDC	0.999757146	0.6859943405700353
FACOALP50t2pp	0.9997570079999999	0.7499999999999999
FACOAL181d11tpp	0.9997570079999999	0.7499999999999999
FACOALT60t2pp	0.9997570079999999	0.7499999999999999
FACOALP90t2pp	0.9997570079999999	0.7499999999999999
FACOALP60t2pp	0.9997570079999999	0.7499999999999999
FACOAL182t2pp	0.9997570079999999	0.7499999999999999
FACOALP80t2pp	0.9997570079999999	0.7499999999999999
FACOAL70t2pp	0.9997570079999999	0.7499999999999999
FACOAL90t2pp	0.9997570079999999	0.7499999999999999
FACOALP100t2pp	0.9997570079999999	0.7499999999999999
FACOAL181d6t2pp	0.9997570079999999	0.7499999999999999
FACOALP70t2pp	0.9997570079999999	0.7499999999999999
GLCabc	0.999756394	0.8571360015356521
ACALDCD	0.9997539740000001	0.6324767778315463
GDPDPK	0.9997527820000001	0.5999731255039886
GTHRDt2	0.999752706	0.4999999999999999
ACOAD1fr	0.999751496	1.0
GLUDy_1	0.9997510459999999	0.8014128486149253
NAt3_0_5	0.999749598	0.9486832980505138
NAt3_15	0.999749598	0.9922778767136677
NAt6	0.999749598	0.6737223393684
HEX1_1	0.999749492	0.8944572370953756
PGAM1_PhosHydro	0.9997464279999999	0.6708429278215073
AHGDx	0.999746122	0.7027451248820555
ARHGDx	0.999746122	0.7027451248820418
ASPSALy	0.9997445340000001	0.8447390171684318
HKt	0.9997439659999999	0.8571360015356554
DUTPDP	0.999743872	0.6507832291233558
GLUCYS	0.999743312	0.7142720030713218
NADH7	0.9997426859999999	0.8170232763587918
GTPDPK_1	0.999741824	0.8944572370953718
PFK_ppi	0.9997385120000001	0.6761055579822701
G3PA	0.999734372	0.6123724356957946
ACTF	0.999734372	0.6123724356957946
MLTHFte	0.9997341500000001	0.6737223393684
PPPM	0.9997331899999999	0.6837589881095436
ACITL	0.9997307400000001	0.6172282094749276
IDPA	0.999728438	0.7302803881458051
FRUpts2	0.999727002	0.75
HMR_3915	0.9997269619999999	0.5345481357736922
GTPCII_1	0.9997251300000001	0.9723151915247331
FCOAH	0.999723318	0.7877982847533264
FCOAH2	0.999723318	0.650783229123356
ALKP_1	0.9997225500000001	0.8944572370953722
FORA	0.9997216339999999	0.894457237095373
ATPATF2	0.9997202940000001	0.44722861854767126
DODECACID	0.9997180740000001	0.6770032003863301
DECACID	0.9997180740000001	0.6764814252025461
HEXDECACID	0.9997180740000001	0.6762522260005742
HEXEDECACID	0.9997180740000001	0.6762522260005742
OCTDECACID	0.9997180740000001	0.6756893384895896
OCTEDECACID	0.9997180740000001	0.6756893384895896
TETDECACID	0.9997180740000001	0.6767529681839596
SPMDtex2	0.9997165320000001	0.7071067811865475
NTP2	0.9997151719999999	0.730280388145808
r0027	0.9997144139999999	0.539115471001478
AMPTASEGGLU	0.9997140520000001	0.75
GAPP	0.9997123519999999	0.612389578181236
unkFol	0.99971166	0.8845335183413748
ADEt2	0.999710586	0.6737223393684
LAAL1	0.999709788	0.755918869287504
RBFK_1	0.9997095399999999	0.8944572370953365
ADEt2rpp	0.9997047379999999	0.6737223393684
NADH16pp	0.9997034859999999	0.8221130686253613
SERHL	0.9997029080000001	0.5773825947275159
HMR_7197	0.9997029080000001	0.577382594727518
GLUSx	0.999702744	0.7777694834278759
MSADC	0.999702452	0.6859943405700353
AAAN	0.9997016320000001	0.8571360015357021
MALS	0.99970003	0.6666666666666667
G6PDH1	0.999699548	0.7027451248820549
FRUt2	0.999699298	0.6737223393684
FMNRy_1	0.999698128	0.9486886110614137
ASPabcpp	0.999695294	0.8451461430257644
FRUt3	0.9996951600000001	0.6737223393684
Kabcpp	0.999694262	0.8571360015356462
PSLS	0.999694112	0.4998319892473244
r1383	0.9996931759999999	0.6883567379445292
L_LACt3	0.999691232	0.8017837257372732
SULFDH	0.9996891059999999	0.7333383102701585
AMETt2	0.999688742	0.6737223393684
GLYCAt2rpp	0.99968816	0.6737223393684
GLXt2	0.9996866480000002	0.6737223393684
G3PD	0.999685186	0.5
DHFR2i	0.9996849900000001	0.7027451248820359
ADNt2	0.999683544	0.6737223393684
OAAt_1	0.999683492	0.6737223393684
NADH16	0.9996816660000001	0.8757600085977919
NADH6	0.9996816660000001	0.8921313080613887
HCO3_h_ti	0.999681318	0.6737223393684
GD3P2	0.99968072	0.8447390171684307
MALt2_2	0.9996795759999999	0.9486832980505138
MALt3r	0.9996795759999999	0.6737223393684
MALt2_3	0.9996795759999999	0.9038933692727551
SUCCabc	0.99967784	0.8451461430257445
ASPabc	0.99967743	0.8451461430257644
GLYK1	0.9996756	0.8944572370953727
GLUN_1	0.99967472	0.6708429278215298
G3PD2	0.999674	0.6819268769666644
MALLAC	0.999672604	0.6859943405700353
ARGt3pp	0.999671442	0.6737223393684
ARGt2pp	0.999671442	0.6737223393684
ALAALACNc	0.999670908	0.6123724356957946
LAAL23	0.9996700840000001	0.5962658761192245
AMPN	0.999669534	0.5
FRDx	0.999669514	0.7027451248820386
PPNCL3	0.999669508	0.7142720030713213
SERabc	0.99966934	0.8451461430257445
FPGS_1	0.999668928	0.6286219629020424
THFGLUH	0.999667402	0.5999731255039349
URIK1_1	0.999667262	0.8944572370953232
G6PDH2c	0.9996669060000001	1.0
GLUMETr	0.999665952	0.5000093310565693
THFOR1	0.999663008	0.8399531712653757
SFCYSc	0.999661344	0.5302261451424777
NAt3_1p5pp	0.9996608200000001	0.9805806756909202
NAt3_2pp	0.9996608200000001	0.9486832980505138
AASAD1	0.999659228	0.539115471001478
AASAD2	0.999657214	0.6324767778315
GLUDy	0.999654582	0.7559188692875287
SERabcpp	0.999653694	0.8451461430257445
HCYStabcpp	0.9996528860000001	0.8451461430257444
RE2640C	0.999652	0.5
GLYCt2	0.9996498819999999	0.7071067811865475
BIRA	0.999649142	0.8451461430257637
SERR	0.9996480560000001	0.4082711480709149
DALAabcpp	0.999647324	0.8451461430257644
GALt2pp	0.9996470180000001	0.6737223393684
MTHFC_1	0.9996457040000001	0.8660738920912735
SUCBZL_1	0.999644852	0.9258423142123523
r1254	0.9996421379999999	0.7228132666790472
FPGS_tm	0.999641772	0.8347751749927271
r1382_1	0.999641772	0.8404893447400908
FPGS	0.999641772	0.8347751749927269
THFGLUS	0.999641772	0.7142720030713198
PTRCt3i	0.9996379340000001	0.6737223393684
PTRCt2	0.9996379340000001	0.6737223393684
LAAL9	0.99963777	0.7171222525129494
LYSMO	0.999635462	0.5476796231665447
XANt2pp	0.999632214	0.6737223393684
FAD_13	0.9996318399999999	0.7289539713277962
GMPt6	0.999631194	0.6737223393684
NADH18pp	0.999629312	0.8757600085977909
NADHPO	0.9996241640000001	0.8249733068421825
NFORGLUAH	0.999623594	0.7071001841492341
ALAD_L2	0.999623178	0.8366560120723534
ASPO2	0.9996225259999999	0.8081130334089037
CMPA_1	0.999620928	0.8411884704268613
SO4t_e	0.999620642	0.9486832980505138
HMR_8582	0.9996206040000001	0.6123724356957946
BCOALIG	0.9996198359999999	0.6783377881538581
G3PCT	0.99961758	0.5999731255039285
GALt2_2	0.9996161960000001	0.9486832980505138
AACOAT	0.999616162	0.6666666666666667
6PHBG_2	0.999616086	0.6681354696337387
3PGP	0.999613918	0.612389578181236
BGLK_1	0.99961342	0.7559470840326205
r1382	0.9996131400000001	0.7957122281345158
GMP5N	0.99961302	0.8944572370953733
r1322	0.999611224	0.5773825947275175
URAt2pp	0.9996095199999999	0.6737223393684
FALDep	0.9996084	0.6737223393684
FALDtpp2	0.9996084	0.6737223393684
DNTPPA	0.9996067500000001	0.6507832291233548
OCDCEAt2pp	0.9996065660000001	0.6737223393684
HMR_0156	0.9996062699999999	0.6666666666666667
ZN2t3pp	0.9996060659999999	0.8164965809277261
TSULP	0.9996044300000001	0.6737223393684
CYSLY3	0.9996034999999999	0.6694411799673086
r2073_1	0.9996033879999999	0.6737223393684
AIRCra	0.999602842	0.9090881329017273
NTP9	0.9996019780000001	0.7302803881458083
PALDP	0.9996006080000001	0.612389578181236
PALDH	0.9996006080000001	0.612389578181236
NTD1_1	0.999599954	0.8944572370953724
FRD	0.999599688	1.0
THFOR2	0.999599366	0.8366479810098956
PFK_adp	0.9995989099999999	0.5477409569058298
GLXCL	0.9995970699999999	0.8571360015356414
GLYALDDy	0.999596734	0.8447390171684328
GLUTRS_2	0.999596706	0.9258423142123762
GLUTRS_3	0.999596706	0.9258423142123762
PPDK	0.9995937399999999	0.6761055579822939
CYO1bpp_syn_1	0.999593612	0.7863743659273459
CYO1b2pp_syn_1	0.999593612	0.7863743659273458
CYTCBB3pp	0.999593612	0.46666268549754086
CYOO2pp	0.999593612	0.7863743659273459
CYTCAA3pp	0.999593612	0.6995430548690069
NADH8	0.9995931960000002	0.8673966521415052
ARApts	0.999592782	0.5
ZN2t5	0.9995926560000001	0.6737223393684
TRIOK	0.9995913599999999	0.6324295644188693
PROt3	0.9995913240000001	0.6737223393684
ETOHMO	0.999590148	0.8677218312746245
TAPTPP	0.999589194	0.7592531733090091
ADKd	0.99958865	0.6123724356957947
RNAS_LLA	0.9995881540000001	0.7307484913905659
DTPH	0.9995839099999999	0.7302803881458083
HDCAt2pp	0.9995834059999998	0.6737223393684
SO4NA1t	0.9995815159999999	0.5
SO4t4_3	0.9995815159999999	0.670820393249937
SO4t4_2	0.9995815159999999	0.632455532033676
MALtpp	0.99958095	0.9486832980505138
MALt2_3pp	0.99958095	0.9899494936611664
MLTHFte1	0.999579488	0.8451461430257444
CD2t5	0.9995781820000001	0.6737223393684
NAabc	0.9995781060000001	0.8451461430257444
PYRDC2	0.9995778999999999	0.6761055579822898
6HNACMO	0.999576538	0.7753072354206524
SALCOD	0.999576538	0.7753072354206532
TARTD	0.9995764999999999	0.47579124063747313
r0796	0.99957455	0.7027451248820433
ICHDx	0.999574368	0.7999865627520117
FALGTHLs	0.999574176	0.40827114807091336
r1377	0.999574176	0.4082711480709118
NTP4	0.9995740980000001	0.7302803881458082
GLNS_1	0.9995705919999999	0.7715352618436468
ALOX	0.9995703199999999	0.7324621539103023
CYOO3	0.9995677800000001	0.8877633154303939
UDPACGA6D	0.9995647059999999	0.9263663326975082
L_LACt4r	0.999562422	0.5345224838248488
L_LACt4r_2	0.999562422	0.632455532033676
SO4t2pp	0.9995623779999999	0.6737223393684
RBK2	0.999562336	0.8944572370953366
CD2t3pp	0.99956176	0.8164965809277261
RE0453C	0.99956084	0.5
OCTNLL	0.999558822	0.5477409569058055
LAAL8	0.999558506	0.5962658761192157
CDAPPA181	0.9995577500000001	0.7499580043675373
NTP6	0.999557412	0.730280388145808
HMR_6785	0.999557062	0.7216878364870323
FPGS7_1	0.999556954	0.6286219629020455
THFGLUS_1	0.999556114	0.6666666666666667
r1383_1	0.9995558319999999	0.6974988490224336
SULRR2	0.999555492	0.912874336319057
SULR	0.999555492	0.9940174599281089
NAMNPP	0.9995546999999998	0.6324767778315201
GUAD_1	0.9995524039999999	0.7462049507019212
GUAD	0.9995524039999999	0.6928125653762154
HMR_0305	0.9995505760000001	0.6761055579823249
FADD3	0.9995505760000001	0.6389437104669162
IPDAB	0.9995505760000001	0.6389437104669182
CACOAL	0.9995505760000001	0.6761055579823237
PALMCL	0.9995505760000001	0.6172282094749154
PACL	0.9995505760000001	0.6761055579823091
PCA2	0.9995505760000001	0.6389437104669162
PCA1	0.9995505760000001	0.6389437104669162
AKGCAL	0.999550234	0.5999731255039731
ILEt2rpp	0.999549898	0.6737223393684
SQLS	0.9995497139999999	0.4803844614152615
ASNS3_1	0.9995495959999999	0.8249733068421986
CSNt2pp	0.999549322	0.6737223393684
BARB	0.9995468799999999	0.7581987864228532
FCSTOLS_c	0.999544408	0.9249974048083579
MCAO_c	0.999544408	0.9249974048083579
METNA	0.999542666	0.5999731255039649
FADRx	0.9995426179999999	0.7027451248820571
FDH3	0.9995419859999999	0.8170232763587912
FE2t3pp	0.999540554	0.8164965809277261
FE2t2pp	0.999540554	0.7071067811865475
SULRR	0.9995401800000001	0.7581987864228532
SO3R	0.9995401800000001	0.9525814004686494
NDP8	0.9995391220000001	0.7302803881458083
FACOAL60i	0.99953869	0.7216878364870323
UPPN	0.999538058	0.8411884704268615
BUPN	0.999538058	0.7492752726639202
APPAT	0.9995379679999999	0.948688611061395
GCALDDy	0.999535028	0.8447390171684327
F1PP	0.999534886	0.75
CAATPS	0.9995345239999999	0.838623612780406
CAATPS_1	0.9995345239999999	0.8571360015356397
ASPOb	0.999531882	0.6928125653762395
LEUtec	0.999530772	0.7071067811865475
FRUabc	0.99953053	0.8451461430257498
DMPSS_c	0.9995300199999999	0.8571333080772983
ADA	0.9995297260000001	0.6928125653762386
NDP6	0.999528694	0.730280388145808
ASPO2y	0.9995265879999999	0.7645818724462479
TYRtipp	0.9995231240000001	0.7071067811865475
RBPC	0.9995223259999999	0.6228417896232843
NDH1_1p	0.9995222179999999	0.8757600085977919
FE2DMT1	0.9995180140000001	0.6737223393684
GLYCYSAP	0.999515486	0.75
THIH	0.999514952	0.8164508580336525
LEUt3pp	0.9995148800000001	0.6737223393684
LEUt2rpp	0.9995148800000001	0.6737223393684
PYK2	0.9995140499999999	0.5999731255039107
MDHi2	0.999513348	1.0
SPMDt2	0.9995130360000001	0.6737223393684
MI1PP_1	0.9995129839999999	0.8944572370953603
MTHFR2_1	0.9995116999999999	0.7027451248820549
MTHFR2	0.9995116999999999	0.8081130334089065
ARGMO	0.9995106460000001	0.5773373396259974
SUCD4	0.999506452	0.5
GLCD	0.99950636	0.5
PROt2rpp	0.99950541	0.6737223393684
NI2tex	0.9995048219999999	0.5
GTHRDt2_1	0.99950396	0.8571360015356468
r1530	0.99950396	0.8571360015356468
FTHFI	0.999501908	0.8451461430257632
BCT1_syn	0.999500648	0.8571360015356462
BTNt4i	0.999500612	0.7071067811865475
NDP4	0.999498588	0.7302803881458082
PDE4	0.99949829	0.7559470840326166
SGDS	0.99949782	0.5000093310565693
GTPCI_2	0.999497324	0.9486886110614252
DURIt2	0.9994959600000002	0.6737223393684
MTHFD2	0.9994953260000001	0.7027451248820578
NOS1	0.999494666	0.7778631321251841
PHEPC	0.9994938899999999	0.6666853290410021
CDAPPA160	0.999493444	0.7499580043675373
NITR	0.9994918979999999	0.7303212758744202
CYSTabc	0.9994918859999998	0.8451461430257577
DNADDP	0.9994911099999999	0.749958004367546
LAAL5	0.999489434	0.7559188692874788
DESAT16_2	0.999487862	0.737878557488765
LAAL35	0.9994852059999999	0.7171222525129494
NI2t3pp	0.999484408	0.8164965809277261
LAAL19	0.99948436	0.7171222525129494
MALTt2	0.999483118	0.6737223393684
CBMK4	0.9994809519999999	0.6736004554357949
r1162	0.9994806	0.8451461430257445
ARNO	0.9994773840000001	0.6415071053988255
RNA_1	0.9994761139999999	0.5963660299575185
OCDOR	0.9994755200000001	0.7922942676905333
DPCOAPP	0.99947524	0.7499580043675509
GLUTRS2	0.999475	0.6761055579823108
SELNPS_cho	0.999472508	0.7999731236981841
PHEPS	0.999472508	0.7999731236981841
ADNK3	0.999471048	0.5999731255039897
CITabc	0.999470852	0.8783081924410462
STFRNS	0.9994704500000001	0.7905959722894005
r1326	0.999469474	0.5773825947275175
DBTS	0.99946842	0.7785108349565013
FDH6r	0.99946824	0.670842927821517
ARGDI	0.999467662	0.6928125653762389
ZN2abcpp	0.9994660200000001	0.8451461430257445
DTARTD	0.9994627100000001	0.47579124063747313
NFORGLUAH2	0.9994610199999998	0.5000093310565693
DHGLYH	0.9994607779999999	0.7746226899234192
DESAT14_9	0.999460706	0.737878557488765
FADRx2	0.999459442	0.6819268769666647
LACLt2	0.9994585300000001	0.7071067811865475
FPGS7	0.999457986	0.834775174992727
CYSO_I	0.999456722	0.730321275874431
NDH1_2p	0.9994552000000001	0.8757600085977919
r1252	0.9994547859999999	0.8333333333333335
CPS_1	0.999453896	0.46292115710618686
CBPSam_1	0.999453896	0.88387440370386
GALabc	0.999453212	0.8571360015356548
2OBUTt2ipp	0.9994515979999999	0.6737223393684
TAUPAT1c	0.999451522	0.6737223393684
CD2t6	0.999450808	0.7071067811865475
DGTP8DETOX	0.9994507779999999	0.6507832291233542
RPNTPH	0.9994507779999999	0.6507832291233315
2OBUTt	0.9994500399999999	0.6737223393684
RE2649C	0.9994499299999999	0.6324236619987139
DES2_C16	0.999449272	0.8677218312746245
DESAT16a	0.999449272	0.8677218312746245
CBPS_1	0.999448962	0.9737353517273988
APH160	0.9994478819999999	0.7216716743968459
FEROc	0.999447846	0.5191490757386528
CD2abc2	0.9994448819999999	0.8451461430257622
TTDCAt2pp	0.9994446400000001	0.6737223393684
CYSGLYt2ir	0.99944382	0.6737223393684
CGLYt3_2	0.99944382	0.8521988411764281
NTPP11_1	0.9994420639999999	0.8944572370953242
GLNTRS2	0.99944163	0.7142720030713192
GLYCL_2	0.99943789	1.0
OIVD2E	0.999436796	0.7313617643949016
CITt3pp	0.9994365500000001	0.6737223393684
CITt_kt	0.9994365500000001	0.6737223393684
HMR_1754	0.9994357779999999	0.6172282094749304
R15BPK	0.9994353500000001	0.6123724356957946
DESAT18_5	0.99943472	0.737878557488765
ORNDC	0.9994338920000001	0.6859943405700353
BAMPPALDOX	0.999433402	0.8571373074207886
ALDD22x	0.999433402	0.8571373074207886
BACCL	0.9994332120000001	0.5999731255039294
r0381	0.9994314260000001	0.7581987864228532
4ABZt2r	0.999430502	0.6737223393684
4HPAOX	0.999430336	0.857136001535671
FLAVO2	0.999430336	0.6761217923697371
PGLYCP_1	0.9994296200000001	0.7302803881458055
G2PP	0.9994295919999999	0.75
ARBt2rpp	0.99942946	0.6737223393684
DESAT14	0.9994291580000001	0.8677218312746245
ACYP	0.999428926	0.7302803881458052
ASPTA4	0.999428226	0.5999731255039578
CD2abcpp	0.999427878	0.8571360015356815
CARBSARAH	0.999425448	0.8411884704268613
DHPTt	0.999425132	0.6737223393684
SPMDt2pp	0.9994250040000001	0.6737223393684
BUTt2r	0.999424476	0.6737223393684
KHK	0.999423792	0.7999865627520543
PDE3	0.999423552	0.6708429278215257
FADH2D	0.9994225760000001	0.5773502691896258
NTRIRx	0.999422222	0.9629063960153879
BSORx	0.9994220979999999	0.7581987864228532
ILEDHr_1	0.999420798	0.8571360015356578
OROATP	0.9994204280000002	0.6737223393684
DTMPt6	0.999417802	0.6737223393684
THRt2r	0.9994177839999999	0.6737223393684
MDHy	0.99941537	0.6819268769666653
NTP8	0.999415072	0.7302803881458083
NTD11	0.99941476	0.612389578181236
OXAt	0.9994139499999999	0.6737223393684
FPGS4_1	0.999413194	0.6286219629020442
FE2abcpp	0.9994119859999999	0.85713600153566
CYNTAH	0.999411226	0.860314199415493
UDPGD	0.999410492	0.9263663326975082
RNA	0.9994104219999999	0.603160227133938
MI3PP_1	0.999410216	0.7302803881457983
MI4PP_2	0.999410216	0.7216716743968459
MI4PP_1	0.999410216	0.7302803881457983
MI3PP_2	0.999410216	0.7216716743968459
ZN2t6	0.9994099320000001	0.6737223393684
MCITL2	0.99940987	0.4363973817192608
ACTLMO	0.9994094739999999	0.8677218312746245
NDH_1	0.9994088440000001	0.8170232763587918
ALLTAMH2	0.999408822	0.8606597534839268
HMR_1467	0.9994081040000001	0.6225169246139906
SS	0.9994081040000001	0.6225169246139906
THRt2rpp	0.9994080320000001	0.6737223393684
THRt2pp	0.9994080320000001	0.6737223393684
GLYCDH	0.99940742	0.5773825947275162
THRS_2	0.9994071840000001	0.8944572370953452
CHLt2	0.999407072	0.6737223393684
NTPP1_1	0.9994059539999999	0.8944572370953722
NADHDH	0.999405142	0.8170232763587918
RNF	0.999405142	0.8170232763587916
DESAT16	0.9994050480000001	0.8677218312746245
PROabcpp	0.9994035800000001	0.8571360015356462
IPDPS_syn	0.9994006000000001	0.7911577581431828
SUCRt2	0.9993995720000001	0.6737223393684
DESAT18_3	0.9993984999999999	0.737878557488765
INOSTtpp	0.999397622	0.6737223393684
GLYCK2	0.9993972440000001	0.7999865627520404
BETALDHy	0.9993967039999999	0.8447390171684318
APH181	0.999395998	0.7216716743968459
MTHFR3_1	0.999394788	0.9486886110614309
34DHALDD	0.9993947220000001	0.857137307420788
ALDD16	0.999393126	0.85713730742079
HMR_0188	0.9993929600000001	0.7216878364870323
MTHFD_1	0.99939234	0.8944572370953578
VALt3pp	0.99939228	0.6737223393684
VALt2rpp	0.99939228	0.6737223393684
GLYBt2pp	0.9993921	0.6737223393684
GLYBt3pp	0.9993921	0.6737223393684
X00002	0.9993915720000001	0.6996047277581605
4ABUTabcpp	0.9993908040000001	0.8451461430257636
ASNabcpp	0.9993896899999999	0.8451461430257644
HMEDR	0.9993892240000001	0.85713730742079
AKP1_2	0.9993842199999999	0.9855300182967764
AKP1_1	0.9993842199999999	0.9799632311717696
NI2abcpp	0.999383512	0.8451461430257444
HPYRRx_1	0.9993829599999999	1.0
CA2abc	0.999382948	0.8451461430257631
THMt2	0.999382406	0.7071067811865475
THMt3	0.999382406	0.7071067811865475
HDH	0.999381322	0.9897643384791996
E4PD	0.999380938	0.8571373074207882
E4POR1	0.999380938	0.8571373074207882
DUTPDP_1	0.9993807	0.5
DESAT18_6	0.999380562	0.737878557488765
METOX	0.9993802799999999	0.6804265153994158
DESAT18_4	0.9993802	0.737878557488765
DESAT18_11	0.9993802	0.737878557488765
FDH2	0.999379778	0.8170232763587912
ASNt2r	0.9993796600000001	0.6737223393684
CARORSr	0.9993787940000001	0.7324684028742041
HMR_2287	0.9993776480000001	0.8677218312746245
FRUt4	0.9993762499999999	0.5
GLYOX3	0.9993751059999999	0.6708429278215242
OCTD	0.999374678	0.7324684028742039
MAN1Pt6	0.999374306	0.6737223393684
HMR_2282	0.999374162	0.8677218312746245
HMR_2284	0.999374162	0.8677218312746245
HMR_2281	0.999374162	0.8677218312746245
BNOCA	0.999372522	0.7277783367966856
4ABUTD	0.999372518	0.8447390171684307
ALDD14	0.9993717959999999	0.8571373074207904
r0210	0.9993717799999999	0.5476796231665597
LCTSt	0.9993716560000001	0.6737223393684
ADPMAN	0.9993702540000001	0.7499580043675464
UREA2t2	0.999369656	0.8521988411764281
UREAt_2	0.999369656	0.6737223393684
CMPN	0.9993656580000001	0.5
GMPR	0.999364746	0.7208293465646365
LCADi_D	0.9993646540000001	0.85713730742079
BRFAPS	0.999362544	0.6804265153994149
XAH	0.999362384	0.47579124063747313
O2XOADOX	0.999362302	0.7393494738332667
GCALDtabcpp	0.999362058	0.8451461430257482
DADNt2	0.999361758	0.6737223393684
ACTNt2r	0.9993613419999999	0.6737223393684
HDCAt2	0.999360118	0.6737223393684
TAURabcpp	0.9993594900000001	0.8571360015356462
CYST_II	0.99935917	0.5
GABAVESSEC	0.9993574039999998	0.521289841803513
GABAVESSEC_1	0.9993574039999998	0.8451461430257636
BTNt	0.9993568460000001	0.8451461430257636
BALAVECSEC_1	0.99935633	0.8451461430257644
BALAVECSEC	0.99935633	0.5212898418035106
MSO3abcpp	0.999356242	0.8571360015356462
CHLabc_rev	0.999355632	0.845146143025761
TTDCAFATPc	0.999354518	0.8333333333333335
LYSabc	0.999353618	0.8571360015356462
SPMDabcpp	0.9993535720000001	0.8571360015356462
TRPabc	0.9993532860000001	0.8451461430257445
MALTHXabc	0.999353038	0.8571360015356462
GDPMANNDH	0.9993514680000001	0.926366332697508
OBDHc	0.9993510640000001	0.8333333333333335
NO2tabcpp	0.9993509420000001	0.8451461430257446
GGPTRCS	0.9993503499999999	0.7142720030713482
TYRt2r	0.9993498000000001	0.6737223393684
LIPATPT_2	0.9993489280000001	0.8944572370953422
RIBCTR	0.9993488279999999	0.5500919865889278
ARGARGr	0.9993480080000001	0.47143091448219776
OPHHX3	0.9993478100000001	0.9203555618210636
OMMBLHX3	0.9993478100000001	0.9203555618210636
OMPHHX3	0.9993478100000001	0.9203555618210636
HMR_0168	0.9993461239999999	0.7216878364870323
VALabcpp	0.9993448819999999	0.8571360015356462
FISC	0.9993442	0.7150381016707764
DMPPS_syn	0.9993439900000001	0.7911577581431828
ALAALAPEPT1tc	0.99934265	0.6737223393684
GLCURDH	0.9993405259999999	0.85713730742079
FAS161	0.9993386799999999	0.9290872535678957
G1PDH	0.999337208	0.7999865627520115
DHRG	0.999337208	0.8320529303481696
TYRabc	0.9993370220000001	0.8451461430257445
PALFATPtc	0.99933645	0.8333333333333335
CHLt2pp	0.9993357140000001	0.6737223393684
CHLt3pp	0.9993357140000001	0.6737223393684
DESAT18_8	0.9993351340000001	0.737878557488765
FAH3	0.9993350980000001	0.7778631321251854
ARBabcpp	0.9993350079999999	0.8571360015356868
r0186	0.999333668	0.5476949581038011
TTDCAt2	0.999333036	0.6737223393684
ASPGLUr	0.9993330239999999	0.5000093310565693
UMPK4	0.9993321999999999	0.5
CHORt2	0.9993299739999999	0.6737223393684
GTPCIII	0.999329578	0.8575013975815271
ACACt2	0.9993293939999999	0.6737223393684
GLYBabcpp	0.999329256	0.8571360015356485
4HALDD	0.9993281100000001	0.8571373074207882
AGMabcpp	0.9993272919999999	0.8451461430257644
HISt2r1	0.99932675	0.6737223393684
R1PK	0.999326742	0.6324295644188439
SUCRabcpp_syn	0.9993258819999999	0.8451461430257445
FAH2	0.9993246000000001	0.7778631321251854
ASNabc	0.999323534	0.8451461430257644
AKO	0.999323382	0.5000000000000001
UREA2t2pp	0.999323052	0.8521988411764281
RE2768C	0.999322454	0.8318985497278594
MALTabcpp	0.9993222060000001	0.8571360015356462
UDPACGLUDH	0.9993211200000001	0.47579124063747313
UACGAMDH2	0.9993211200000001	0.47579124063747313
BTNt2ipp	0.99931921	0.6737223393684
FUMAH	0.999317614	0.5999731255039655
NHFRBO	0.9993175300000001	0.6190302805474089
RAFFabc	0.9993171399999999	0.8451461430257445
LHIST	0.999317108	0.8944238526383322
HISTDb_1	0.999317108	0.8216114353587228
HISTDb	0.999317108	0.8944238526383322
r0318	0.999312504	0.5999731255039289
SUCRabc	0.9993124200000001	0.8451461430257445
3PGt6	0.9993113820000001	0.6737223393684
HPYRDC	0.9993086419999999	0.6859943405700353
OXAtpp	0.9993069460000001	0.6737223393684
MELIBt2	0.9993064620000001	0.6737223393684
r1515	0.999306202	0.8451461430257444
CHORt2rpp	0.9993054259999999	0.6737223393684
GTHOXti2	0.9993051600000001	0.8451461430257451
CHLabcpp	0.999304068	0.8571360015356793
HMR_4079	0.999303924	0.8447390171684315
POR_syn	0.999303806	0.45748956876251023
FBP26	0.999303702	0.75
FRUptspp	0.9993035819999999	0.75
COBALT2t3pp	0.9993008299999999	0.8164965809277261
UREAabcpp	0.9992992879999999	0.8451461430257445
GALURDH	0.9992988559999999	0.85713730742079
THMabc	0.9992987980000001	0.8451461430257445
THMATPe	0.9992987980000001	0.8451461430257445
GSNK	0.9992983000000001	0.6324295644188684
UDPGALOR	0.99929813	0.9263663326975082
APH140	0.9992973980000001	0.7216716743968458
DESAT18_2	0.99929646	0.8677218312746245
HMR_2359	0.99929646	0.8677218312746245
DESAT18	0.9992962759999999	0.8677218312746245
CA2abcpp	0.999295804	0.8451461430257631
CA2abc1pp	0.999295804	0.8571360015356834
APH161	0.9992952519999999	0.7216716743968459
XYLabcpp	0.999294948	0.8571360015356462
NTRIRy	0.9992942500000002	0.9067804344899608
GOR1	0.999293526	0.8131457773898851
r1523	0.9992934139999999	0.8451461430257444
GLNSCP	0.99929293	0.8642372227753433
METSOXR1	0.999292738	0.7999865627519608
METSOXR2	0.999292738	0.7999865627519608
ALDD3y	0.9992919100000002	0.8447390171684328
XTSNt2	0.999291526	0.6737223393684
r1529	0.9992906039999999	0.8451461430257445
COBALT2abcpp	0.9992905279999998	0.8451461430257599
Cobalt2abcppI	0.9992905279999998	0.8451461430257599
BSORy	0.9992890320000001	0.7911577581431828
UAMRH	0.999287322	0.7778631321251854
MNDNS2	0.999287206	0.9234261886210907
HMR_2293	0.999287024	0.8677218312746245
HMR_2295	0.999287024	0.8677218312746245
HMR_2292	0.999287024	0.8677218312746245
HMR_2296	0.999287024	0.8677218312746245
FAS181	0.99928589	0.930212373962683
MELIBabc	0.999285024	0.8451461430257444
FACOAE60	0.9992794219999999	0.6324236619987316
COabc	0.9992780499999998	0.8451461430257599
ALDD12	0.999276748	0.8571373074207895
CU2abcpp	0.9992764060000001	0.8571360015356738
RIBFLVt3	0.9992750359999999	0.8451461430257445
RIBFLVt3o	0.9992750359999999	0.8451461430257445
6TXAN5MPAML	0.99927429	0.8333146696528566
r1536	0.9992736320000001	0.8451461430257445
MALTTTRabcpp	0.999271752	0.8451461430257446
MALTTTRabc	0.999271752	0.8451461430257444
INSK	0.999271294	0.6324295644188638
NACASPAH	0.9992711680000002	0.5
DDCAt2pp	0.9992689499999999	0.6737223393684
Cuabc	0.999268788	0.8571360015356738
r1516	0.99926826	0.8451461430257444
TDP	0.9992674659999998	0.809034070130467
MNabc_rev	0.9992673200000001	0.8451461430257444
HISabc	0.9992663479999999	0.8451461430257444
UDPRHMS_c	0.999266138	0.7911577581431828
34DHPLACOX_NADP	0.9992659419999999	0.8447390171684307
DDPA_1	0.9992653560000001	0.9129015948430077
MALTPTabc	0.9992652100000001	0.8451461430257444
MALTPTabcpp	0.9992652100000001	0.8451461430257446
MAN6Pt6	0.9992643379999999	0.6737223393684
THMabcpp	0.999264112	0.8451461430257445
GLYCLTt	0.9992619520000001	0.7071067811865475
H2O2syn	0.9992615520000001	0.6819268769666653
MECDPDH	0.9992610559999999	0.670842927821515
UCPP	0.9992608200000002	0.5
NO3abc	0.9992599819999999	0.8451461430257444
NO3abcpp	0.9992599819999999	0.8451461430257446
PS160abcpp	0.9992598960000001	0.8451461430257445
FTHFI_1	0.999259372	0.7303212758744307
GLCNt2r	0.999258822	0.6737223393684
CA2t3pp	0.9992587740000001	0.6737223393684
ADNt4	0.999256766	0.5
ADNt5	0.999256766	0.632455532033676
PA180abcpp	0.9992566220000001	0.8451461430257444
HISabcpp	0.9992555299999999	0.8451461430257446
CELLBabc	0.99925537	0.8451461430257614
ACTNtpp	0.999254608	0.6737223393684
PA120abcpp	0.9992529280000001	0.8451461430257444
PS181abcpp	0.999251854	0.8451461430257445
3A2OA	0.9992478419999999	0.500009331056571
NO3t2	0.999247342	0.6933842035601829
NO3t3	0.999247342	0.6737223393684
MMETt2	0.99924682	0.6737223393684
FAH1	0.999246508	0.7778631321251848
D4DGCD	0.99924514	0.6928125653762366
5DH4DGLCD	0.99924514	0.6928125653762366
ACCC_1	0.99924514	0.5423132849376775
AGTi	0.9992436119999999	0.5
CRO4t3pp	0.9992434619999999	0.6737223393684
CBIAT_DELETE	0.9992422599999999	0.6666666666666667
CBLAT_DELETE	0.9992422599999999	0.6666666666666667
SELMETAT	0.9992422599999999	0.6666666666666667
COB1NDAAT2	0.9992422599999999	0.6666666666666667
ALDD18	0.999242222	0.8571373074207904
PA140abcpp	0.999242146	0.8451461430257444
PYROX	0.9992417920000001	0.7302803890044636
ARGKr	0.999241314	0.6324295644188886
TMDPK	0.999241194	0.5999731255039601
Mn2t	0.9992405	0.8521988411764282
FF_11	0.9992397499999999	0.6737223393684
DAPabcpp	0.99923967	0.8451461430257633
DAPabc	0.99923967	0.8451461430257633
6PGCt6	0.99923924	0.6737223393684
CITRt2r	0.9992389100000001	0.6737223393684
HMPPtr	0.9992378480000002	0.8451461430257636
RE1266C_1	0.999237078	0.5657044277685127
FE3abcpp	0.9992348980000001	0.8571360015356597
FACOAL180	0.99923485	0.7216878364870323
ACTNMO	0.9992342260000001	0.7778631321251936
OCDCAt2pp	0.9992337539999999	0.6737223393684
MALTTRabc	0.9992329160000001	0.8451461430257444
MALTTRabcpp	0.9992329160000001	0.8451461430257446
UI45AH	0.9992327999999999	0.7492752726639202
BUP	0.9992327999999999	0.8411884704268605
AFLBURPPAAMH	0.9992327999999999	0.7492752726639202
SADH	0.9992327999999999	0.8666636807452812
BUP2	0.9992327999999999	0.8411884704268605
DRIBt2	0.9992303720000001	0.6737223393684
XTSNt2rpp	0.99923032	0.6737223393684
CELBt2	0.99923026	0.6737223393684
HICITD	0.9992285759999999	0.8018084756856765
C3STDH1	0.9992285759999999	0.6415071053988175
HT44D	0.9992285759999999	0.6123724356957946
C3STDH2	0.9992285759999999	0.6415071053988313
URIK3_1	0.9992281359999999	0.8944572370953257
GLCNt2rpp	0.9992278880000001	0.6737223393684
GLCURt2rpp	0.99922711	0.6737223393684
FACOAL141	0.99922632	0.7216878364870323
GALS2	0.999226232	0.5773825947275203
GALS1	0.999226232	0.5773825947275203
ORNabc	0.99922599	0.8571360015356462
LAAL3	0.999221948	0.7171222525129493
DHBS	0.999221846	0.5999731255039278
HP	0.99922129	0.8944572370953452
HISTP_1	0.99922129	0.8944572370953712
OXACOAL	0.9992212800000001	0.6666666666666667
NMNHYD_1	0.999221138	0.7302803881457859
5DGLCNt2rpp	0.9992207179999999	0.6737223393684
DCTPD	0.9992205420000001	0.6928125653762396
NTRLASE2	0.999218846	0.6229893551402634
r0642	0.999217848	0.8571373074207878
4HOXPACt2pp	0.999216638	0.6737223393684
SLFAT	0.99921474	0.59997312550395
MG2abc	0.9992145599999999	0.8451461430257444
MG2uabcpp	0.999214064	0.8451461430257446
CTPS1_2	0.9992122700000001	0.836656012072344
DESATPG160	0.9992119819999999	0.9411764705882353
PHEME2abcpp	0.999210838	0.8451461430257446
PHEMEabcpp	0.999210838	0.8451461430257444
HEMEti	0.999210838	0.8451461430257444
PHEMEABCte	0.999210838	0.8451461430257444
GLYP	0.9992091719999999	0.5477409569058004
BCAROHX21	0.999209072	0.7142720030713061
DESAT18_12	0.999209072	0.737878557488765
DESAT18_7	0.999209072	0.737878557488765
DESAT18_9	0.999209072	0.737878557488765
DESAT20_1	0.999209072	0.737878557488765
LNLCCOADS	0.999209072	0.737878557488765
RE1309C	0.999209072	0.7142720030713114
BCAROHX11	0.999209072	0.7142720030713122
DESAT18_10	0.999209072	0.737878557488765
DESAT20_2	0.999209072	0.737878557488765
DESAT24_1	0.999209072	0.737878557488765
RE2155C	0.999209072	0.7142720030713114
3HPPPNH	0.999209072	0.7142720030713109
HMR_1557	0.999209072	0.7378785574887652
MXMO	0.999209072	0.7142720030713056
RE2220C	0.999209072	0.7142720030713112
HPHACA	0.999209072	0.7142720030713099
r0267	0.999209072	0.7142720030713116
ECHINH	0.999209072	0.7142720030713109
CYP3	0.999209072	0.7142720030713035
KSH	0.999209072	0.7142720030713112
RE2221C	0.999209072	0.7142720030713114
R05217_nad	0.999209072	0.8131457773898856
PXMO	0.999209072	0.7142720030713023
PRE3BS	0.999209072	0.7142720030713046
CACNAO2	0.999209072	0.7142720030713123
CYP1	0.999209072	0.7142720030713122
RE2675C	0.999209072	0.737878557488765
RE2675C_1	0.999209072	0.737878557488765
C22STDSx	0.999209072	0.737878557488765
r0400	0.999209072	0.38728584808192057
4HOXPACMON	0.999209072	0.7142720030713108
r1528	0.9992090499999999	0.8451461430257564
HMR_4816	0.9992063159999999	0.9583310005038838
HISt2rpp	0.999205482	0.6737223393684
HEMEAS_1	0.999204394	0.885253387021196
NO3t2pp	0.9992023720000001	0.6737223393684
DMGLYBabcpp	0.9992020239999999	0.8451461430257547
HCINNMt2r	0.9992007520000001	0.6737223393684
PFK26	0.999200692	0.7999865627520598
ABFPT2	0.999200692	0.7999865627520543
RE1944C	0.9992006040000001	0.6708429278215058
LIPATPT_1	0.9992006040000001	0.6708429278215067
ALACt2r	0.9992005880000001	0.6737223393684
MNabc_1	0.9992004339999999	0.8571360015356462
DPMVD	0.9991999460000001	0.5476796231665562
15DAPabcpp	0.9991985800000001	0.8451461430257633
FAS160COA	0.9991984300000001	0.9538522479259599
GGSPMDS	0.9991968439999999	0.7142720030713482
DHRG2	0.99919528	0.7844239930866586
UACGAMDH	0.99919412	0.702745124882034
PHEabc	0.9991936599999999	0.8451461430257444
METDabcpp	0.999192442	0.8571360015356462
4HOXPACDOX_NADP	0.999190968	0.8447390171684307
5AOPt2	0.9991889420000002	0.6737223393684
5AOPt	0.9991889420000002	0.8521988411764282
MNLDH2	0.99918887	0.7999865627519934
LEUt4	0.999188674	0.5
URATEtpp	0.9991876980000001	0.6737223393684
CIGAMS	0.9991865040000001	0.7070830268645486
CYSTRS_1	0.9991865040000001	0.6761055579823197
METte	0.999186144	0.6737223393684
PPAt6	0.99918119	0.6737223393684
TRSARyr	0.9991805960000001	0.7999865627520071
LAAL2	0.999178736	0.7171222525129648
HMR_6729	0.99917847	0.6391318091635464
PGLc	0.99917728	1.0
NTP12	0.999176612	0.730280388145769
TTDCEAATP	0.9991762920000001	0.8451461430257445
ALLTNt2rpp	0.99917564	0.6737223393684
GLYCDy	0.99917543	0.79998656275201
HMR_0253	0.9991751820000001	0.8451461430257444
NTP11	0.9991740060000002	0.7302803881458082
DIDP	0.9991738800000001	0.7302803881458083
LCYSTabcpp	0.9991737239999999	0.8571360015356866
GDR	0.999173332	0.7499999999999999
IDONt2r	0.9991724700000001	0.6737223393684
UACCpts	0.9991714519999999	0.638943710466916
PROGLYPEPT1tc	0.999170268	0.6737223393684
CYRDAS	0.9991699799999999	0.771517161524578
HYGBDIAS	0.9991699799999999	0.8179016574519449
R05224	0.9991699799999999	0.7715171615245784
PYOVD2tex	0.99916841	0.8451461430257445
FAS140COA	0.9991678	0.9538522479259602
CYSDabcpp	0.9991672399999999	0.8451461430257581
4HBHYOX	0.9991657820000001	0.7778631321251925
3HPADHi	0.9991651239999999	0.857137307420788
BPNT2	0.999164268	0.612389578181236
APH120	0.9991634360000001	0.7216716743968433
MALTHPabc	0.999163182	0.8451461430257444
TREabc	0.999160322	0.8451461430257445
RMNt	0.999159994	0.7071067811865475
FAS141	0.9991587080000001	0.9267850955830349
TOLt7	0.999158072	0.6737223393684
TOLt5	0.999158072	0.6737223393684
TOLt2pp	0.999158072	0.6737223393684
PPP9ABCte	0.999156484	0.8451461430257445
5APTNabcpp	0.9991508340000002	0.8451461430257637
D_LACt2	0.99915044	0.6737223393684
ORNt2r	0.9991497920000001	0.6737223393684
FACOAL80	0.999148272	0.7216878364870323
FPGS4	0.9991478299999998	0.8347751749927271
2DR1PP	0.9991453480000001	0.612389578181236
MG2t3_2pp	0.999144044	0.8521988411764282
GALURt2rpp	0.9991436879999999	0.6737223393684
LAAL37	0.9991420080000001	0.7126804941083962
P5CR2	0.9991416019999999	0.9486886110613795
P5CRx	0.9991416019999999	1.0
DTUPP	0.9991396440000001	0.5
HMR_1505	0.999137618	0.6086101548471844
HMR_1495	0.999137618	0.6086101548471817
HMR_1551	0.999137618	0.6086101548471844
HMR_1546	0.999137618	0.6086101548471843
CCGS	0.999136888	0.670771563518597
GLYCS_I	0.9991368319999999	0.6666293393057156
MAN6Gpts	0.999136788	0.638943710466916
5MTRt2	0.999136586	0.6737223393684
TRYPTAOX_1	0.9991362799999999	0.5892666477444175
5HOXINOXDA_1	0.9991362799999999	0.5892666477444175
APRTO2_1	0.9991362799999999	0.5892666477444175
41R2A1H12BOOX_1	0.9991362799999999	0.5892666477444175
MNDNS1	0.999135732	0.9325046569226147
ALAGLUabcpp	0.99913519	0.8451461430257643
SBTPD	0.9991328600000001	0.7999865627519935
IDONt2rpp	0.999132122	0.6737223393684
PPAt2pp	0.99913192	0.6737223393684
K2L4Aabctex	0.9991301140000001	0.8451461430257444
MANabc	0.9991272880000001	0.8451461430257444
DARBabcpp	0.9991268200000001	0.8451461430257644
INSt2	0.9991256399999999	0.6737223393684
PACCOAL2	0.9991248979999998	0.6666666666666667
ARB_Dabc	0.999124488	0.8451461430257644
PRAIS	0.999123834	0.9525717252136643
FPGSa	0.9991230339999999	0.8347751749927271
MTHF3ES_c	0.9991230339999999	0.8058127689362765
SHEME2abcpp	0.999122334	0.8451461430257445
A6PAG	0.999121608	0.799986562752052
NT5C_2	0.9991193599999999	0.4742911874673741
TAGabc	0.9991188999999998	0.8485186360142961
GTPDPDP	0.9991171959999999	0.7302803881457859
PPPPH	0.9991171959999999	0.7302803881458089
GDTP	0.9991171959999999	0.7216716743968462
ETOHt3	0.999115826	0.6737223393684
ETOHt2r	0.999115826	0.6737223393684
MALTe	0.99911449	0.8333333333333335
ETHAt2pp	0.9991123419999999	0.6737223393684
DHPSSS	0.99911111	0.8660738920912738
PEPCK_re	0.9991106940000002	0.599973125503944
APH141	0.99911032	0.7216716743968458
MCSNtpp	0.9991073079999999	0.6737223393684
ALCD1	0.999107274	0.7027451248820573
FACOAL18111Z	0.9991057160000001	0.8333333333333335
FACOAL181_2	0.9991057160000001	0.8333333333333335
THMTP	0.999102354	0.7302803881457743
AGM4Pt2pp	0.9991002119999999	0.6737223393684
r1527	0.999097384	0.8451461430257571
AGMt2pp	0.999096868	0.6737223393684
DURADx	0.999095298	0.7027451248820547
APH180	0.999092774	0.7216716743968459
LAAL21	0.9990927599999999	0.6761055579823025
10FTHFGLULL	0.999091398	0.6172282094749237
MPOMC1	0.9990911499999999	0.7778631321251865
RE1943C	0.9990911499999999	0.7778631321251834
HMR_1490	0.9990911499999999	0.7778631321251928
HMR_1478	0.9990911499999999	0.8677218312746245
HMR_1477	0.9990911499999999	0.7778631321251893
HMR_1126	0.9990911499999999	0.7778631321251906
HMR_0981	0.9990911499999999	0.7778631321251932
HMR_0954	0.9990911499999999	0.7778631321251931
HMR_0950	0.9990911499999999	0.7778631321251931
ZCAROTDH2	0.9990911499999999	0.8677218312746245
RE1806C	0.9990911499999999	0.7778631321251833
HMR_0946	0.9990911499999999	0.7778631321251931
HMR_0942	0.9990911499999999	0.7778631321251931
RE1809C	0.9990911499999999	0.7778631321251931
RE1811C	0.9990911499999999	0.7778631321251931
OPHHXy	0.9990911499999999	0.7778631321251925
ZXANHX	0.9990911499999999	0.7778631321251842
RE1812C	0.9990911499999999	0.7778631321251931
RE1826C	0.9990911499999999	0.7778631321251833
RE1828C	0.9990911499999999	0.7778631321251931
PHTHCLS	0.9990911499999999	0.7778631321251854
RE1904C	0.9990911499999999	0.7778631321251834
RE1905C	0.9990911499999999	0.7778631321251834
AGLPED	0.9990911499999999	0.8677218312746245
AGLPED_cho	0.9990911499999999	0.8677218312746245
RE1906C	0.9990911499999999	0.7778631321251834
RE1938C	0.9990911499999999	0.7778631321251833
CACNAO	0.9990911499999999	0.7778631321251942
RE1941C	0.9990911499999999	0.9241434554584264
HMR_1493	0.9990911499999999	0.8677218312746245
C5STDS	0.9990911499999999	0.8677218312746245
ZCAROTDH1	0.9990911499999999	0.8677218312746245
RE1632C	0.9990911499999999	0.777863132125194
HMR_1944	0.9990911499999999	0.7778631321251825
HMR_1940	0.9990911499999999	0.7778631321251837
HMR_1838	0.9990911499999999	0.801412848614921
HMR_1786	0.9990911499999999	0.7778631321251843
HMR_1767	0.9990911499999999	0.7778631321251935
DES21	0.9990911499999999	0.7778631321251848
HMR_1739	0.9990911499999999	0.7778631321251934
HMR_1737	0.9990911499999999	0.7778631321251854
HMR_1735	0.9990911499999999	0.7778631321251843
HMR_1681	0.9990911499999999	0.7778631321251854
HMR_1550	0.9990911499999999	0.7778631321251934
HMR_1549	0.9990911499999999	0.8677218312746245
C4STMO1	0.9990911499999999	0.9335316702149018
HMR_1494	0.9990911499999999	0.7778631321251929
HMR_1548	0.9990911499999999	0.7778631321251935
C4STMO2	0.9990911499999999	0.9335316702149032
HMR_1545	0.9990911499999999	0.7778631321251934
HMR_1544	0.9990911499999999	0.8677218312746245
HMR_1543	0.9990911499999999	0.7778631321251931
HMR_1538	0.9990911499999999	0.8677218312746245
HMR_1536	0.9990911499999999	0.7778631321251931
HMR_1516	0.9990911499999999	0.8677218312746245
HMR_1504	0.9990911499999999	0.7778631321251934
HMR_1503	0.9990911499999999	0.8677218312746245
HMR_1502	0.9990911499999999	0.7778631321251932
RE1803C	0.9990911499999999	0.7778631321251854
RE1942C	0.9990911499999999	0.924143455458426
CADMO	0.9990911499999999	0.7778631321251923
HMR_1981	0.9990911499999999	0.7778631321251825
RE2112C	0.9990911499999999	0.7778631321251943
P4502C93	0.9990911499999999	0.7778631321251854
P4502C94	0.9990911499999999	0.7778631321251938
RE3041C	0.9990911499999999	0.7778631321251886
P4502D6	0.9990911499999999	0.7778631321251928
P4502E1	0.9990911499999999	0.7778631321251923
P4502F1	0.9990911499999999	0.7778631321251854
P4503A4	0.9990911499999999	0.7778631321251854
P4503A5	0.9990911499999999	0.7778631321251938
RE3522C	0.9990911499999999	0.7778631321251931
RE3518C	0.9990911499999999	0.7778631321251931
RE3514C	0.9990911499999999	0.7778631321251886
RE3506C	0.9990911499999999	0.7778631321251932
RE3474C	0.9990911499999999	0.7778631321251931
RE3464C	0.9990911499999999	0.7778631321251932
RE3440C	0.9990911499999999	0.9101820546182064
DESAT18a	0.9990911499999999	0.8677218312746245
RE3436C	0.9990911499999999	0.7778631321251932
RE3435C	0.9990911499999999	0.7778631321251932
RE3434C	0.9990911499999999	0.7778631321251932
RE3370C	0.9990911499999999	0.9101820546182064
DESAT180_9	0.9990911499999999	0.8677218312746245
RE3251C	0.9990911499999999	0.7778631321251834
DES2_9	0.9990911499999999	0.8677218312746245
DES2_6B	0.9990911499999999	0.8677218312746245
DES2_6	0.9990911499999999	0.8677218312746245
DES2_15	0.9990911499999999	0.8677218312746245
LIDOMO	0.9990911499999999	0.7778631321251878
P4502C92	0.9990911499999999	0.7778631321251892
P4502C9	0.9990911499999999	0.7778631321251831
P4502C8	0.9990911499999999	0.7778631321251854
RE2636C	0.9990911499999999	0.7778631321251932
RE2235C	0.9990911499999999	0.7778631321251931
r0268	0.9990911499999999	0.7778631321251932
RE2240C	0.9990911499999999	0.7778631321251923
RE2248C	0.9990911499999999	0.7778631321251922
RE2249C	0.9990911499999999	0.7778631321251922
RE2382C	0.9990911499999999	0.7778631321251932
RE2383C	0.9990911499999999	0.9101820546182064
RE2387C	0.9990911499999999	0.7778631321251932
RE2398C	0.9990911499999999	0.9101820546182064
CXANHX	0.9990911499999999	0.7778631321251842
PACCOAE	0.9990911499999999	0.7778631321251854
RE2632C	0.9990911499999999	0.9101820546182064
RE2675C2	0.9990911499999999	0.8677218312746245
P4502C19	0.9990911499999999	0.7778631321251831
21HPRGNLONE	0.9990911499999999	0.7778631321251825
r0741	0.9990911499999999	0.7778631321251854
RE2975C	0.9990911499999999	0.7778631321251931
RE3013C	0.9990911499999999	0.7778631321251931
CYP2R1	0.9990911499999999	0.7778631321251825
CDCA6AH	0.9990911499999999	0.7778631321251903
RE3014C	0.9990911499999999	0.7778631321251885
RE3015C	0.9990911499999999	0.7778631321251931
RE3018C	0.9990911499999999	0.7778631321251932
RE3019C	0.9990911499999999	0.7778631321251932
RE3020C	0.9990911499999999	0.7778631321251932
P4502A6	0.9990911499999999	0.777863132125194
HMR_1948	0.9990911499999999	0.7778631321251923
HMR_1765	0.9990911499999999	0.7778631321251837
HMR_1988	0.9990911499999999	0.7778631321251922
OMMBLHXy	0.9990911499999999	0.7778631321251925
CERS326	0.9990911499999999	0.7778631321251942
CERS324	0.9990911499999999	0.7778631321251942
CERH126	0.9990911499999999	0.7778631321251942
CERH124	0.9990911499999999	0.7778631321251942
HMR_1989	0.9990911499999999	0.7778631321251923
RN0032C	0.9990911499999999	0.5185754214167891
RN0030C	0.9990911499999999	0.8083360683703411
EPISTLDS_c	0.9990911499999999	0.8677218312746245
BVMO1	0.9990911499999999	0.7778631321251857
RN0029C	0.9990911499999999	0.5185754214167891
KYN3OX	0.9990911499999999	0.7778631321251934
RN0027C	0.9990911499999999	0.8083360683703411
BVMO2	0.9990911499999999	0.7778631321251847
RN0020C	0.9990911499999999	0.7778631321251931
BVMO4	0.9990911499999999	0.7778631321251918
3DHDCAS	0.9990911499999999	0.8677218312746245
4MZYMR	0.9990911499999999	0.8677218312746247
OMPHHXy	0.9990911499999999	0.7778631321251925
MPOMC1_1	0.9990911499999999	0.7778631321251865
44MZYMMO	0.9990911499999999	0.930995510467116
MPOMMM	0.9990911499999999	0.8677218312746245
LTHSTRLOR	0.9990911499999999	0.8677218312746245
25HVITD3c	0.9990911499999999	0.7778631321251923
AND19ONEc	0.9990911499999999	0.7778631321251938
SMO	0.9990911499999999	0.7778631321251838
5OHHEXAc	0.9990911499999999	0.7778631321251929
MELATNOX	0.9990911499999999	0.7778631321251858
TYMc	0.9990911499999999	0.7778631321251854
FAH4	0.9990911499999999	0.7778631321251854
BCAROHX	0.9990911499999999	0.777863132125194
BCAROHX2	0.9990911499999999	0.7778631321251842
7KLITCHOLc	0.9990911499999999	0.8677218312746245
7OHOCTAc	0.9990911499999999	0.7778631321251832
3DHLCAS	0.9990911499999999	0.8677218312746245
PSPHS	0.9990911499999999	0.7778631321251854
PGS	0.9990911499999999	0.7593076156755479
MPOMOR_1	0.9990911499999999	0.8677218312746245
MPOMOR	0.9990911499999999	0.8677218312746245
3HPPPNOHc	0.9990911499999999	0.7778631321251926
DES2_12	0.9990911499999999	0.8677218312746245
HMR_2368	0.9990911499999999	0.8677218312746245
HMR_2585	0.9990911499999999	0.7778631321251834
HMR_2581	0.9990911499999999	0.7593076156755525
HMR_2007	0.9990911499999999	0.7778631321251824
RN0001C	0.9990911499999999	0.7778631321251832
HMR_2495	0.9990911499999999	0.8677218312746245
HMR_2484	0.9990911499999999	0.8677218312746245
HMR_2472	0.9990911499999999	0.8677218312746245
HMR_2457	0.9990911499999999	0.7778631321251878
HMR_2403	0.9990911499999999	0.8677218312746245
RE1582C	0.9990911499999999	0.7778631321251931
RE1308C	0.9990911499999999	0.7778631321251923
HMR_2393	0.9990911499999999	0.8677218312746245
HMR_2288	0.9990911499999999	0.8677218312746245
HMR_2380	0.9990911499999999	0.8677218312746245
HMR_2289	0.9990911499999999	0.8677218312746245
C22STDS	0.9990911499999999	0.8677218312746245
HMR_2365	0.9990911499999999	0.8677218312746245
DOPAc	0.9990911499999999	0.7778631321251848
HMR_1992	0.9990911499999999	0.7778631321251934
HMR_1993	0.9990911499999999	0.7778631321251837
3DHCAS	0.9990911499999999	0.8677218312746245
3DHCDCAS	0.9990911499999999	0.8677218312746245
C14825c	0.9990911499999999	0.7778631321251878
HMR_1990	0.9990911499999999	0.7778631321251934
HMR_1991	0.9990911499999999	0.7778631321251934
RE1587C	0.9990911499999999	0.7778631321251931
RAHY	0.9990911499999999	0.7778631321251854
LAAL20	0.99908948	0.7142720030713285
DRIBtpp	0.999088388	0.6737223393684
D_LACt2pp	0.9990872980000001	0.6737223393684
r2534	0.9990868420000002	0.5345353093376599
3MOBDC	0.999085266	0.6859943405700353
3MOPDC_2	0.999085266	0.7921623846534372
DGSNt2	0.9990825860000001	0.6737223393684
HMR_0180	0.999081708	0.7216878364870323
TNTR1x	0.999080646	0.7835709664594765
TNTR2x	0.999080646	0.7835709664594765
VNDH_3	0.999080646	0.8571373074207878
GGDAPDxr	0.999080646	0.85713730742079
VNDH	0.999080646	0.8571373074207904
GG15DAPDxr	0.999080646	0.85713730742079
MACOXO	0.999080646	0.857137307420788
AM6SAD	0.999080646	0.8571373074207891
GDBTALDH	0.999080646	0.8571373074207882
UDPGALNAC6DH	0.999080646	0.9263663326975082
5HOXINDACTOX	0.999080646	0.8571373074207882
UACMAMO	0.999080646	0.9263663326975082
3MOX4HOXPGALDOX	0.999080646	0.857137307420788
3MBZDH	0.999080646	0.8571373074207878
FAOXOHC22C22DCc	0.999080646	0.8852533870211956
GLACO	0.999080646	0.8661990243171438
FAOXOHMC10DC10c	0.999080646	0.9263663326975082
6TINS5MPOR	0.999080646	0.7581987864228532
FAOXOHC16C16DCc	0.999080646	0.885253387021196
QOR1	0.999080646	0.7581987864228532
2MBALDH	0.999080646	0.8571373074207878
RADH3	0.999080646	0.8571373074207875
3M4HDXPAC	0.999080646	0.8571373074207878
RE2152C	0.999080646	0.9263663326975049
ALDD19xr	0.999080646	0.8571373074207904
ALDD17	0.999080646	0.85713730742079
PYLALDOX	0.999080646	0.8571373074207904
ALDD15	0.999080646	0.8571373074207904
ALDD13	0.999080646	0.8571373074207904
PHCD	0.999080646	0.7777694834278723
TMABADH	0.999080646	0.8571373074207882
RADH	0.999080646	0.8571373074207904
DMSOR3	0.999080646	0.7581987864228532
ALDD11	0.999080646	0.8571373074207904
ALDD10	0.999080646	0.8571373074207895
4MBZDH	0.999080646	0.8571373074207882
QOR3	0.999080646	0.7581987864228532
PHHL2	0.999080646	0.5476796231665326
ALDD20x	0.999080646	0.85713730742079
AASAD3	0.999080646	0.8571373074207886
ALDD21	0.999080646	0.8571373074207904
ALDD32	0.999080646	0.8661990243171438
DPNSPAD	0.999080646	0.7581987864228532
ALDD9	0.999080646	0.8571373074207904
RE3012C	0.999080646	0.8571373074207882
ALDD8	0.999080646	0.8571373074207904
QOR2	0.999080646	0.7581987864228532
r0688	0.999080646	0.8571373074207895
ALDD7	0.999080646	0.85713730742079
4HGLSD	0.999080646	0.8571373074207882
r0558	0.999080646	0.8571373074207882
CBL2OR	0.999080646	0.6024531540561597
ALDD3C7_c	0.999080646	0.85713730742079
ALDD3C161_c	0.999080646	0.85713730742079
RE2335C	0.999080646	0.8571373074207882
RE2334C	0.999080646	0.8571373074207882
RE2333C	0.999080646	0.8571373074207882
ALDD20x_1	0.999080646	0.85713730742079
GGGABADxr	0.999080646	0.85713730742079
HP5CD	0.999080646	0.8248115436415544
HP5CD_1	0.999080646	0.7777694834278723
4H3NALDD	0.999080646	0.8571373074207882
CHMSDH	0.999080646	0.7581987864228532
NABTNO	0.999080646	0.857137307420788
N2OR	0.999080646	0.7581987864228532
COALDDH	0.999080646	0.8571373074207891
34DHXMANDACOX	0.999080646	0.8571373074207878
IMACTD	0.999080646	0.85713730742079
HMSD	0.999080646	0.8781363588853717
HMSD2	0.999080646	0.85713730742079
4HALDD_1	0.999080646	0.8571373074207882
CDP4D6DGLCRx	0.999080646	0.7581987864228532
SGSAD	0.999080646	0.8571373074207904
RE3346C	0.999080646	0.8571373074207883
PGLYCP	0.9990803099999999	0.612389578181236
MGSA2	0.999079984	0.6666293393057096
FAS160	0.999077894	0.9599487115825786
ICITt2	0.99907545	0.6737223393684
NMNTP	0.9990738239999999	0.6737223393684
INSt2pp	0.999073776	0.6737223393684
INSt3pp	0.999073776	0.6737223393684
POX3	0.9990726719999999	0.46292115710617465
OLEICFATPtc	0.9990725079999999	0.8333333333333335
PEPA	0.999070268	0.6123895781812361
DKMPPD3_1	0.999070232	0.7302803881458082
SPP	0.9990699160000001	0.612389578181236
PHEt2r	0.9990693900000001	0.6737223393684
OCDCAt2	0.999068552	0.6737223393684
LCYSTCBOXL	0.999067376	0.8660738920912764
HEPDECACID	0.999065732	0.6681247324969326
PENDECACID	0.999065732	0.6672006408545298
HEPEDECACID	0.999065732	0.6681247324969326
POR5	0.9990641799999999	0.4529166651809481
POR	0.9990641799999999	0.6172282094749209
PFOR	0.9990641799999999	0.61722820947492
POR2	0.9990641799999999	0.45291666518094853
ACCOAL	0.9990632700000001	0.6666666666666667
GSNt2	0.9990630860000002	0.6737223393684
5MTRtpp	0.9990615179999999	0.6737223393684
H4THDPR	0.99906016	0.7911577581431828
CU2tonex	0.999058376	0.7071067811865475
HMR_4702	0.9990556899999999	0.6482192767709863
GTPCI_1	0.9990540339999999	0.8944572370953712
FAS180COA	0.99905062	0.9538522479259599
GCPN	0.999049718	0.6547793404193555
ETOHt2rpp	0.999049372	0.6737223393684
FAS160ACP	0.9990472	0.95385224792596
FAS180ACP	0.9990472	0.9538522479259599
FAS120COA	0.9990464339999999	0.9538522479259641
HEX7_1	0.999045194	0.8944572370953788
7DHCHSTEROLt	0.999044306	0.8451461430257637
CMCBTFabcpp	0.999044306	0.8451461430257518
7DHCDCHOLabc	0.999044306	0.8451461430257637
2HATVLACGLUCteb	0.999044306	0.8451461430257634
7HPVSteb	0.999044306	0.845146143025764
PRGNLONESte	0.999044306	0.8451461430257445
PRGNLONEte	0.999044306	0.8451461430257445
7DHCHOLabc	0.999044306	0.8451461430257637
7BHGLZABCt	0.999044306	0.8451461430257637
S3MEACMPtev	0.999044306	0.8451461430257445
7BHGLZGLCABCt	0.999044306	0.8451461430257637
SMVACIDATPteb	0.999044306	0.8451461430257445
7AHGLZABCt	0.999044306	0.8451461430257637
ESTRONEGLCt	0.999044306	0.8451461430257525
1531TACRteb	0.999044306	0.8451461430257633
2HATVLACteb	0.999044306	0.8451461430257634
FBACabcpp	0.999044306	0.8451461430257518
1513TACRtu	0.999044306	0.8451461430257633
6OHFVSteb	0.999044306	0.8451461430257637
TSACGLUCtev	0.999044306	0.8451461430257445
6MELVACtbc	0.999044306	0.8451461430257637
TSACMSULtev	0.999044306	0.8451461430257445
PRISTte	0.999044306	0.8451461430257445
PVSGLUCteb	0.999044306	0.8451461430257445
ATVACIDtu	0.999044306	0.8451461430257646
PS140abcpp	0.999044306	0.8451461430257445
COLIPAPabctex	0.999044306	0.8451461430257595
PS141abcpp	0.999044306	0.8451461430257445
PS161abcpp	0.999044306	0.8451461430257445
PS180abcpp	0.999044306	0.8451461430257445
COLIPAabcex	0.999044306	0.8451461430257596
PSFLIP	0.999044306	0.8451461430257445
BLAMDabcpp	0.999044306	0.8451461430257642
PSFLIP_cho	0.999044306	0.8451461430257445
PSHSABCtc	0.999044306	0.8451461430257445
ESTRSABCtc	0.999044306	0.8451461430257524
COLIPAabcpp	0.999044306	0.8451461430257597
COLIPAabcpp_kt	0.999044306	0.8451461430257444
COLIPAabcppmin	0.999044306	0.8451461430257596
METSOX1abc	0.999044306	0.8451461430257444
METSOX1abcpp	0.999044306	0.8451461430257446
METSOX2abc	0.999044306	0.8451461430257444
METSOX2abcpp	0.999044306	0.8451461430257446
PTVSTATPtu	0.999044306	0.8451461430257445
PTVSTM3eb	0.999044306	0.8451461430257445
PURabc1	0.999044306	0.8451461430257445
COLIPAabctex	0.999044306	0.8451461430257597
COLIPABabcpp	0.999044306	0.8451461430257597
PS120abcpp	0.999044306	0.8451461430257445
ATVLACtu	0.999044306	0.8451461430257645
2HATVACIDGLUCteb	0.999044306	0.8451461430257634
AU1abcpp	0.999044306	0.8451461430257645
Am1CSAteb	0.999044306	0.8451461430257644
ESTRONEte	0.999044306	0.8451461430257525
BALAALAabcpp	0.999044306	0.8451461430257643
PVSATPtu	0.999044306	0.8451461430257445
BALAGLYabcpp	0.999044306	0.8451461430257643
BALALEUabcpp	0.999044306	0.8451461430257643
PROHISGLUtr	0.999044306	0.8451461430257445
TSTSTERONEGLCte	0.999044306	0.8451461430257445
TRIPVSteb	0.999044306	0.8451461430257445
PROLBabc	0.999044306	0.8451461430257445
CMtexabc	0.999044306	0.8451461430257602
ESTROSABCCte	0.999044306	0.8451461430257524
7KILTCHOLATP	0.999044306	0.845146143025764
PROSTGE1t3	0.999044306	0.8451461430257445
15DMTtu	0.999044306	0.8451461430257633
PROSTGE2t3	0.999044306	0.8451461430257445
2HATVACIDteb	0.999044306	0.8451461430257634
BILDGLCURte	0.999044306	0.8451461430257637
15HPETATP	0.999044306	0.8451461430257633
BILGLCURte	0.999044306	0.8451461430257637
BALABALAabcpp	0.999044306	0.8451461430257643
FEENTERabcpp	0.999044306	0.8451461430257509
FE3DCIT2abcpp	0.999044306	0.8451461430257512
MANTRabc	0.999044306	0.8451461430257444
SMIA1Eabc	0.999044306	0.8451461430257445
PCHOLEIC_HSABCt	0.999044306	0.8451461430257444
PCHOLDOC_HSABCt	0.999044306	0.8451461430257444
PCHOLAR_HSABCt	0.999044306	0.8451461430257444
5HPETATP	0.999044306	0.8451461430257637
PCHOL2STE_HSABCt	0.999044306	0.8451461430257444
PCHOL2OLE_HSABCt	0.999044306	0.8451461430257444
PCHOL2LINL_HSABCt	0.999044306	0.8451461430257444
5HTRPVESSEC	0.999044306	0.725464706222535
5HTRPVESSEC_1	0.999044306	0.8451461430257637
ARBTNabcpp	0.999044306	0.8451461430257644
GALMAN6abc	0.999044306	0.8451461430257486
PCHLN225_HSABCt	0.999044306	0.8451461430257444
GALMAN4abc	0.999044306	0.8451461430257489
UDCA3Sabc	0.999044306	0.8451461430257445
UCHOLabc	0.999044306	0.8451461430257445
3MOXTYRESSte	0.999044306	0.725464706222537
CLIPAabctex	0.999044306	0.8451461430257444
PB2abcpp	0.999044306	0.8451461430257444
MANBabc	0.999044306	0.8451461430257444
G3Pabc	0.999044306	0.8451461430257443
PCHOLET_HSABCt	0.999044306	0.8451461430257444
GBBTNabc	0.999044306	0.8451461430257484
PCHOLHEP_HSABCt	0.999044306	0.8451461430257444
PCHOLN19_HSABCt	0.999044306	0.8451461430257444
SERGLUGLNtr	0.999044306	0.8451461430257445
NORMETEVESSte	0.999044306	0.7254647062225126
CHSTEROLt	0.999044306	0.8451461430257607
LYSGLUGLYtr	0.999044306	0.8451461430257444
PCHOLN204_HSABCt	0.999044306	0.8451461430257444
PCHOLN203_HSABCt	0.999044306	0.8451461430257444
PCHOLN201_HSABCt	0.999044306	0.8451461430257444
GDCA3Sabc	0.999044306	0.845146143025748
CHSTEROLt_1	0.999044306	0.8451461430257607
PCHOLN183_HSABCt	0.999044306	0.8451461430257444
SLNTabcpp	0.999044306	0.8451461430257445
PCHOLN1836_HSABCt	0.999044306	0.8451461430257444
PCHOLN15_HSABCt	0.999044306	0.8451461430257444
GCHOLAt3	0.999044306	0.8451461430257481
SELabcpp	0.999044306	0.8451461430257445
PCHOLMYR_HsABCt	0.999044306	0.8451461430257444
GCDCA3Sabc	0.999044306	0.8451461430257481
PCHOLLINL_HSABCt	0.999044306	0.8451461430257444
3HPVSTETteb	0.999044306	0.8451461430257635
GCA3Sabc	0.999044306	0.8451461430257482
G3PSabcpp	0.999044306	0.845146143025749
CHOLSabc_1	0.999044306	0.8451461430257607
FE3DHBZSabcpp	0.999044306	0.8451461430257511
MANTTRabc	0.999044306	0.8451461430257444
NMTHDA	0.999044306	0.8682418602707127
FERXAabc	0.999044306	0.8451461430257504
FERRICHabc	0.999044306	0.8451461430257504
MEPNabcpp	0.999044306	0.8451461430257444
FEROXGFEabcpp	0.999044306	0.8451461430257506
SALCHS2FEabcpp	0.999044306	0.8451461430257445
FEROXEFEabcpp	0.999044306	0.8451461430257506
MERACMPtep	0.999044306	0.8451461430257444
MERACMPthc	0.999044306	0.8451461430257444
FEROXBFEabcpp	0.999044306	0.8451461430257506
TUNGSabcpp	0.999044306	0.8451461430257445
TUDCA3Sabc	0.999044306	0.8451461430257445
CHOLATEt3	0.999044306	0.8451461430257609
FEOXAMabcpp	0.999044306	0.8451461430257509
FEENTER2tpp	0.999044306	0.8451461430257529
FECRMabcpp	0.999044306	0.845146143025751
ASO3t8pp	0.999044306	0.8451461430257644
FECRMabc	0.999044306	0.845146143025751
FECHEabcpp	0.999044306	0.8451461430257511
PPATabc	0.999044306	0.8451461430257445
FE3HOXabcpp	0.999044306	0.8451461430257511
MEPIVESSte_cho	0.999044306	0.8451461430257444
MEPIVESSte	0.999044306	0.7254647062225126
6HSMVACIDteb	0.999044306	0.8451461430257637
MDZtu	0.999044306	0.8451461430257444
CHOLSabc	0.999044306	0.8451461430257607
G3PIabcpp	0.999044306	0.8451461430257491
MANabcpp	0.999044306	0.8451461430257446
MCBTFabcpp	0.999044306	0.8451461430257511
3HPVSteb	0.999044306	0.8451461430257635
FVSteb	0.999044306	0.8451461430257493
5OHFVSteb	0.999044306	0.8451461430257637
SALCHS4abcpp	0.999044306	0.8451461430257445
5OXPROabcpp	0.999044306	0.8451461430257637
SALCHS4FEabcpp	0.999044306	0.8451461430257445
PLPSabctex	0.999044306	0.8451461430257444
6AHGLZABCt	0.999044306	0.8451461430257637
6BHGLZABCt	0.999044306	0.8451461430257637
6BHGLZGLCABCt	0.999044306	0.8451461430257637
6CSMVACIDteb	0.999044306	0.8451461430257637
ARSENBabc	0.999044306	0.8451461430257644
ARSabc	0.999044306	0.8451461430257644
6EPSteb	0.999044306	0.8451461430257637
6HMSMVACIDteb	0.999044306	0.8451461430257637
FOLABCCte	0.999044306	0.84514614302575
ESTRIOLGLCte	0.999044306	0.8451461430257526
DCA3Sabc	0.999044306	0.8451461430257571
CGMPt	0.999044306	0.8451461430257634
PCHOLN205_HSABCt	0.999044306	0.8451461430257444
DIPEPabc11	0.999044306	0.8451461430257462
CARNabcpp	0.999044306	0.8451461430257626
CTBTabc	0.999044306	0.8451461430257584
TDCA3Sabc	0.999044306	0.8451461430257445
CTBTabcpp	0.999044306	0.8451461430257583
CE4877te	0.999044306	0.8451461430257643
DIGALSGALSIDEATPte	0.999044306	0.8451461430257551
CE4843t	0.999044306	0.8451461430257533
CU1abcpp	0.999044306	0.8451461430257582
TCHOLAt3	0.999044306	0.8451461430257445
TCHOLABCtc	0.999044306	0.8451461430257445
TCDCA3Sabc	0.999044306	0.8451461430257445
CE2537ATP	0.999044306	0.8451461430257642
CE2537ABCt	0.999044306	0.8451461430257642
TCA3Sabc	0.999044306	0.8451461430257445
CE2513ATP	0.999044306	0.8451461430257444
CE2510t	0.999044306	0.8451461430257642
CE2510ABCt	0.999044306	0.8451461430257642
CE2445t	0.999044306	0.8451461430257642
CE2211te	0.999044306	0.8451461430257642
CE2209te	0.999044306	0.8451461430257642
DIPEPabc2	0.999044306	0.8451461430257644
DIPEPabc5	0.999044306	0.8451461430257644
CA24Gte	0.999044306	0.8451461430257631
DIPEPabc6	0.999044306	0.8451461430257644
NCBMPTSabcpp	0.999044306	0.8451461430257645
CE7090te	0.999044306	0.8451461430257643
CE7085te	0.999044306	0.8451461430257643
CE7083t	0.999044306	0.8451461430257643
DMSO2abcpp	0.999044306	0.8451461430257546
CA3Sabc	0.999044306	0.8451461430257631
CE7082ATP	0.999044306	0.8451461430257643
CE7081tm	0.999044306	0.8451461430257643
CE6247t	0.999044306	0.8451461430257643
CSASULPteb	0.999044306	0.8451461430257586
MOBDabc	0.999044306	0.8451461430257444
CSAtu	0.999044306	0.8451461430257586
CE5072te	0.999044306	0.8451461430257643
DLYSabcpp	0.999044306	0.8451461430257444
CE5026t	0.999044306	0.8451461430257643
DLEUabcpp	0.999044306	0.8451461430257444
CAMPt	0.999044306	0.8451461430257629
CE5025t	0.999044306	0.8451461430257643
DJENKabc	0.999044306	0.8451461430257549
DIPEPabc9	0.999044306	0.8451461430257463
DIPEPabc7	0.999044306	0.8451461430257644
CE2049te	0.999044306	0.8451461430257642
CBIabc	0.999044306	0.8451461430257625
DHGLZABCt	0.999044306	0.8451461430257554
CBIuabcpp	0.999044306	0.8451461430257625
CYNTtabcpp	0.999044306	0.8451461430257582
CDCA24Gte	0.999044306	0.845146143025762
CE0328t	0.999044306	0.8451461430257589
CDCA3Gte	0.999044306	0.845146143025762
CYSAMPtev	0.999044306	0.8451461430257579
CYSIabcpp	0.999044306	0.8451461430257577
OSKTabcpp	0.999044306	0.8451461430257445
3HSMVACIDteb	0.999044306	0.8451461430257635
ACMPGLUTthc	0.999044306	0.8451461430257646
3ISPVSteb	0.999044306	0.8451461430257635
31DMTtu	0.999044306	0.8451461430257634
RETABCtc	0.999044306	0.8451461430257445
PA161abcpp	0.999044306	0.8451461430257444
TACRtu	0.999044306	0.8451461430257445
DESFVSteb	0.999044306	0.8451461430257562
1MNCAMti	0.999044306	0.8451461430257633
DARGabcpp	0.999044306	0.8451461430257644
DASNabcpp	0.999044306	0.8451461430257644
DCA24Gte	0.999044306	0.8451461430257572
DCA3Gte	0.999044306	0.8451461430257572
SULPACMPtev	0.999044306	0.8451461430257445
ACMPGLUtep	0.999044306	0.8451461430257646
ACMPGLUthc	0.999044306	0.8451461430257646
CE1243ATP	0.999044306	0.8451461430257642
CE2006te	0.999044306	0.8451461430257642
CBL1HBIabc	0.999044306	0.8451461430257623
CBL1abc	0.999044306	0.8451461430257624
CBL1abcpp	0.999044306	0.8451461430257624
CE2047te	0.999044306	0.8451461430257642
21HPRGNLONEt1	0.999044306	0.8451461430257633
CBL2abc	0.999044306	0.8451461430257623
DHEAte	0.999044306	0.8451461430257556
DHEASABCCte	0.999044306	0.8451461430257556
DHCHOLESTANATEATP	0.999044306	0.845146143025756
CE1447te	0.999044306	0.8451461430257642
ACMPthc	0.999044306	0.8451461430257646
DHBSZ3FEabcpp	0.999044306	0.8451461430257512
3HLVSTACtbc	0.999044306	0.8451461430257635
PACALtabcpp	0.999044306	0.8451461430257444
CE1352te	0.999044306	0.8451461430257642
DGUDBUTNabcpp	0.999044306	0.845146143025756
CE1297t	0.999044306	0.8451461430257642
CE1273t1	0.999044306	0.8451461430257642
ACMPtu	0.999044306	0.8451461430257646
STACMPtev	0.999044306	0.8451461430257445
CE7096te	0.999044306	0.8451461430257643
CE7172ATP	0.999044306	0.8451461430257643
COPROSTabc	0.999044306	0.8451461430257595
THYOCHOLabc	0.999044306	0.8451461430257445
C03681te	0.999044306	0.845146143025764
C03990ATP	0.999044306	0.8451461430257643
SPHMYLN181181_hs_ATPt	0.999044306	0.8451461430257445
C04483t1	0.999044306	0.8451461430257566
C04717ATP	0.999044306	0.845146143025764
PAIL18111Z160t	0.999044306	0.8451461430257444
C04805ATP	0.999044306	0.845146143025764
C05298te	0.999044306	0.845146143025764
C05299te	0.999044306	0.845146143025764
SPHMYLN18118_hs_ATPt	0.999044306	0.8451461430257445
C05301te	0.999044306	0.845146143025764
C05302te	0.999044306	0.845146143025764
C05463t1	0.999044306	0.8451461430257445
C05769te	0.999044306	0.845146143025764
OARGabcpp	0.999044306	0.8451461430257637
ECTOabcpp	0.999044306	0.8451461430257534
C05770te	0.999044306	0.845146143025764
ECTOINEabc	0.999044306	0.8451461430257534
THRNTt	0.999044306	0.8451461430257445
PAFABCt	0.999044306	0.8451461430257444
ECA4COLIPAabctex	0.999044306	0.8451461430257535
PAIL1819Z160t	0.999044306	0.8451461430257444
Pe13_HSABCt	0.999044306	0.8451461430257444
MOBDabc_rev	0.999044306	0.8451461430257444
PYOVDtex	0.999044306	0.8451461430257445
SMVtu	0.999044306	0.8451461430257445
ESTRIOLATP	0.999044306	0.8451461430257526
RSVLACteb	0.999044306	0.8451461430257445
RSVATPtu	0.999044306	0.8451461430257445
CPGNabcpp	0.999044306	0.8451461430257593
ESTRADIOLGLCt2	0.999044306	0.8451461430257527
ESTRAABCtc	0.999044306	0.8451461430257527
EPOXTACteb	0.999044306	0.8451461430257527
PA141abcpp	0.999044306	0.8451461430257444
ACHVESSEC_1	0.999044306	0.8451461430257646
ACHVESSEC	0.999044306	0.7254647062225286
SPHMYLN180241_hs_ATPt	0.999044306	0.8451461430257445
ENLIPAabctex	0.999044306	0.8451461430257529
CRGLZABCt	0.999044306	0.8451461430257591
SPHMYLN18114_hs_ATPt	0.999044306	0.8451461430257445
SPHMYLN18115_hs_ATPt	0.999044306	0.8451461430257445
SPHMYLN181161_hs_ATPt	0.999044306	0.8451461430257445
SPHMYLN18116_hs_ATPt	0.999044306	0.8451461430257445
EIC21114TRte	0.999044306	0.8451461430257534
SPHMYLN18117_hs_ATPt	0.999044306	0.8451461430257445
35DSMVteb	0.999044306	0.8451461430257634
EANDRSTRNte	0.999044306	0.8451461430257535
SPHMYLN181201_hs_ATPt	0.999044306	0.8451461430257445
CRNDabcpp	0.999044306	0.845146143025759
SPHMYLN18120_hs_ATPt	0.999044306	0.8451461430257445
DOPAVESSEC_1	0.999044306	0.8451461430257542
THCHOLSTOICATP	0.999044306	0.8451461430257445
DOPAVESSEC	0.999044306	0.7254647062225186
SPHMYLN1825_hs_ATPt	0.999044306	0.8451461430257445
DOPA4GLCURt	0.999044306	0.8451461430257542
DOPA3GLCURt	0.999044306	0.8451461430257542
SPHMYLN_HsATPte	0.999044306	0.8451461430257445
SPHS1Pt2e	0.999044306	0.8451461430257445
MOPSabc	0.999044306	0.8451461430257444
CRVSATPthc	0.999044306	0.8451461430257587
CRVSATPtu	0.999044306	0.8451461430257587
CELabc	0.999044306	0.8451461430257615
CRVSM1teb	0.999044306	0.8451461430257587
CRVSM23teb	0.999044306	0.8451461430257586
TETDECA511ACt	0.999044306	0.8451461430257445
DODECANACt	0.999044306	0.8451461430257543
NDERSVteb	0.999044306	0.8451461430257444
CRVSM24teb	0.999044306	0.8451461430257586
SPRMabc	0.999044306	0.8451461430257445
ACMPGLUTtep	0.999044306	0.8451461430257646
MOBDabcpp	0.999044306	0.8451461430257446
CRNabcpp	0.999044306	0.845146143025759
SPHMYLN1824_hs_ATPt	0.999044306	0.8451461430257445
CRNabc	0.999044306	0.845146143025759
C14826ATP	0.999044306	0.845146143025764
SPHMYLN18121_hs_ATPt	0.999044306	0.8451461430257445
C14768ATP	0.999044306	0.845146143025764
DVALabcpp	0.999044306	0.8451461430257445
SPHMYLN181221_hs_ATPt	0.999044306	0.8451461430257445
C14769td2	0.999044306	0.845146143025764
C14770ATP	0.999044306	0.845146143025764
C14771ATP	0.999044306	0.845146143025764
C14825ATP	0.999044306	0.845146143025764
SPHMYLN18122_hs_ATPt	0.999044306	0.8451461430257445
DSPVSteb	0.999044306	0.845146143025754
DORNabcpp	0.999044306	0.8451461430257444
THIOGabc	0.999044306	0.8451461430257445
17AHPRGNLONEte	0.999044306	0.8451461430257633
MHGLZABCt	0.999044306	0.8451461430257444
OANTIabcpp	0.999044306	0.8451461430257444
17AHPRGSTRNte	0.999044306	0.8451461430257633
DPROabcpp	0.999044306	0.8451461430257445
SPHMYLN18123_hs_ATPt	0.999044306	0.8451461430257445
18HARACHDte	0.999044306	0.8451461430257633
THEXDDte	0.999044306	0.8451461430257445
DIPEPabc4	0.999044306	0.8451461430257643
TXB2t	0.999044306	0.8451461430257445
LIPTabc	0.999044306	0.8451461430257444
PEDH203_HSABCt	0.999044306	0.8451461430257444
PEPALM_HSASBCt	0.999044306	0.8451461430257444
PEOLE_HSABCt	0.999044306	0.8451461430257444
HISHISabcpp	0.999044306	0.8451461430257444
12HTACRtu	0.999044306	0.8451461430257632
ACOLIPAabctex	0.999044306	0.8451461430257646
NRVNCABCt	0.999044306	0.8451461430257444
PELPALM_HSABCt	0.999044306	0.8451461430257444
PGP18111Z160t	0.999044306	0.8451461430257444
3OHACMPtev	0.999044306	0.8451461430257635
AI2abcpp	0.999044306	0.8451461430257444
PELINL_HSABCt	0.999044306	0.8451461430257444
13DAMPPabcpp	0.999044306	0.8451461430257632
PEFLIP_cho	0.999044306	0.8451461430257444
PEFLIP	0.999044306	0.8451461430257444
PGP1819Z160t	0.999044306	0.8451461430257444
r1533_1	0.999044306	0.8451461430257643
HMR_0239	0.999044306	0.8451461430257444
HMR_0243	0.999044306	0.8451461430257644
PGP141abcpp	0.999044306	0.8451461430257444
AM4NCSteb	0.999044306	0.8451461430257644
NRPPHRVESSEC_1	0.999044306	0.8451461430257444
4GLU56DIHDINDt	0.999044306	0.8451461430257636
4BHGLZABCt	0.999044306	0.8451461430257636
LCA3Sabc	0.999044306	0.8451461430257444
LCA3Gte	0.999044306	0.8451461430257444
LCA24Gte	0.999044306	0.8451461430257444
PESTE_HSABCt	0.999044306	0.8451461430257444
AM9CSAteb	0.999044306	0.8451461430257644
PGP160abcpp	0.999044306	0.8451461430257444
LANTHabc	0.999044306	0.8451461430257444
PGP161abcpp	0.999044306	0.8451461430257444
PGP180abcpp	0.999044306	0.8451461430257444
1331TACRteb	0.999044306	0.8451461430257632
VITEtl	0.999044306	0.8451461430257644
3DHLCAabc	0.999044306	0.8451461430257634
ADOCBLabc	0.999044306	0.8451461430257646
r1533	0.999044306	0.8485186360142947
r1520	0.999044306	0.8451461430257444
HMR_0317	0.999044306	0.8451461430257545
4PYRDX	0.999044306	0.8451461430257637
HC02194te	0.999044306	0.8451461430257643
HC02195te	0.999044306	0.8451461430257643
r1519	0.999044306	0.845146143025753
PE226_HSABCt	0.999044306	0.8451461430257444
r1518	0.999044306	0.8451461430257444
r1517	0.999044306	0.8451461430257445
PE203_HSABCt	0.999044306	0.8451461430257444
GLYC2Pabcpp	0.999044306	0.8451461430257458
PE1829Z12Z1835Z9Z12Zt	0.999044306	0.8451461430257444
PE1819Z1845Z9Z12Z15Zt	0.999044306	0.8451461430257444
11DOCRTSTRNte	0.999044306	0.8451461430257632
PE1819Z1835Z9Z12Zt	0.999044306	0.8451461430257444
PEAL2tabc	0.999044306	0.8451461430257446
r1521	0.999044306	0.8451461430257444
r1522	0.999044306	0.8451461430257444
56DHPVSteb	0.999044306	0.8451461430257637
WHARACHDt	0.999044306	0.8451461430257445
PEAtabcpp	0.999044306	0.8451461430257444
r1532_1	0.999044306	0.8451461430257643
PEAR_HSABCt	0.999044306	0.8451461430257444
r1532	0.999044306	0.8485186360142947
r1531_1	0.999044306	0.8451461430257643
r1531	0.999044306	0.8485186360142947
11DOCRTSLte	0.999044306	0.8451461430257632
PEALtabc	0.999044306	0.8451461430257444
HMR_0235	0.999044306	0.8451461430257645
HPDECEte	0.999044306	0.8451461430257444
HMR_0215	0.999044306	0.8451461430257445
r1526	0.999044306	0.8485186360142944
r1525	0.999044306	0.8451461430257547
NRPPHRVESSEC	0.999044306	0.7254647062225126
AM4NC9CSteb	0.999044306	0.8451461430257644
HYOCHOLabc	0.999044306	0.8451461430257444
ALLabcpp	0.999044306	0.8451461430257644
HMR_0273	0.999044306	0.8451461430257644
HMR_0371	0.999044306	0.8451461430257445
HMR_0375	0.999044306	0.8451461430257445
LEULEUabcpp	0.999044306	0.8451461430257444
AM19CSteb	0.999044306	0.8451461430257644
HMR_0383	0.999044306	0.8451461430257644
HMR_0261	0.999044306	0.8451461430257445
AM1A4NCSteb	0.999044306	0.8451461430257644
5ADTSTSTERONEGLCte	0.999044306	0.8451461430257637
PHYQt	0.999044306	0.8451461430257444
r1026	0.999044306	0.8451461430257561
AM1ACSteb	0.999044306	0.8451461430257644
HMR_0387	0.999044306	0.8451461430257644
HMR_0391	0.999044306	0.8451461430257644
HMR_0257	0.999044306	0.8451461430257644
HMR_0277	0.999044306	0.8451461430257444
HMR_0281	0.999044306	0.8451461430257645
HMR_0367	0.999044306	0.8451461430257602
HMR_0329	0.999044306	0.8451461430257645
HMR_0325	0.999044306	0.8451461430257645
56EPPVSteb	0.999044306	0.8451461430257637
HMR_0311	0.999044306	0.8451461430257645
HMR_0307	0.999044306	0.8451461430257645
HMR_0303	0.999044306	0.8451461430257645
GTACMPtev	0.999044306	0.8451461430257451
HMR_0343	0.999044306	0.8451461430257444
HMR_0287	0.999044306	0.8451461430257644
HMR_0347	0.999044306	0.8451461430257645
PGLYCABCte	0.999044306	0.8451461430257444
HMR_0359	0.999044306	0.8451461430257533
HMR_0363	0.999044306	0.8451461430257445
HMR_0299	0.999044306	0.8451461430257645
HMR_0291	0.999044306	0.8451461430257644
AM1ALCSteb	0.999044306	0.8451461430257644
HMR_0395	0.999044306	0.8451461430257644
GLUCYSte	0.999044306	0.8451461430257466
HISGLYabcpp	0.999044306	0.8451461430257444
PG1819Z160t	0.999044306	0.8451461430257444
AK2LGCHOLABCt	0.999044306	0.8451461430257644
GUDCA3Sabc	0.999044306	0.8451461430257449
GUDPTNabcpp	0.999044306	0.8451461430257446
AEPabcpp	0.999044306	0.8451461430257634
PG18111Z160t	0.999044306	0.8451461430257444
AEPabc	0.999044306	0.8451461430257633
ADRNLPVESSEC_1	0.999044306	0.8451461430257644
GLUCAN2abc	0.999044306	0.8451461430257466
ADRNLPVESSEC	0.999044306	0.7254647062225277
4HATVACIDteb	0.999044306	0.8451461430257636
ADOCBLabcpp	0.999044306	0.8451461430257646
GLUCANabc	0.999044306	0.8451461430257466
PGP140abcpp	0.999044306	0.8451461430257444
PG160abcpp	0.999044306	0.8451461430257444
GUDACabcpp	0.999044306	0.8451461430257449
LEUKABCtc	0.999044306	0.8451461430257444
LEUKTRB4WCOOHt	0.999044306	0.8451461430257444
HMR_0427	0.999044306	0.8451461430257566
AM1C4N9CSteb	0.999044306	0.8451461430257644
HMR_0247	0.999044306	0.8451461430257645
HMR_0415	0.999044306	0.8451461430257644
PGP120abcpp	0.999044306	0.8451461430257444
HMR_0419	0.999044306	0.8451461430257445
HMR_0423	0.999044306	0.8451461430257445
AM1C9CSteb	0.999044306	0.8451461430257644
LEUKTRB4WOHt	0.999044306	0.8451461430257444
HMR_0431	0.999044306	0.8451461430257644
AM1CCSteb	0.999044306	0.8451461430257644
HMR_0435	0.999044306	0.8451461430257644
HMR_0439	0.999044306	0.8451461430257644
HMR_0469	0.999044306	0.8451461430257444
AM1CGLCteb	0.999044306	0.8451461430257644
PE1819Z1829Z12Zt	0.999044306	0.8451461430257444
PE2LINL_HSABCt	0.999044306	0.8451461430257444
GLCMAN4abc	0.999044306	0.8451461430257474
GLC3MEACPtev	0.999044306	0.8451461430257475
GM1LIPAabctex	0.999044306	0.8451461430257454
PE140abcpp	0.999044306	0.8451461430257444
[truncated: 1 more rows]
