# Supplementary material for: Teasing out missing reactions in genome-scale metabolic networks through hypergraph learning
Source: Nat Commun. 2023 Apr 25;14:2375. doi: 10.1038/s41467-023-38110-7 (PMC10130184; doi:10.1038/s41467-023-38110-7)
Supplement: Supplementary file 4 — Source Data [file 41467_2023_38110_MOESM4_ESM.zip › Source Data/Supplementary Figure 8/giri/BL.csv]

	predicted scores	similarity max
ATPADT	0.99997848	0.6666666666666667
HPOXR	0.9999752820000001	0.9622576158499665
BPNT	0.999973	0.8944571666083349
PPK2	0.999971972	0.6123724356957946
DADNC	0.9999696480000001	0.6666790788889772
ADNCYC	0.9999696480000001	0.577382518890512
PIt2rpp	0.999965764	0.632455532033676
SOR	0.9999642919999999	0.5961648617559145
AP4AS	0.9999636219999999	0.6761055998480678
AMPDA	0.999962086	0.6928125835748682
DPCOAK_1	0.9999618379999999	0.8944571666083425
G1PP	0.999960398	0.75
AP4AH	0.999960228	0.7070830825931049
ACCOAS	0.9999596780000001	0.9428617051230899
KAT1	0.9999596780000001	1.0
PPItex	0.99995695	0.6737223374858005
PDE1	0.9999564060000001	0.7071660301523405
GLYTA	0.999954578	0.5000093091667215
NTPP2_1	0.999954082	0.8944571666083327
ANNAT	0.999953608	0.9486885985935642
AP4AH1	0.9999533599999999	0.749958102899303
CITL	0.999953118	0.4714308525615416
GK_adp	0.999953054	0.575185373056064
CPK1	0.999952912	0.6123724356957947
NADPHHS	0.99995254	0.4757913338002504
NADPHHR	0.99995254	0.4757913338002504
NADHHR	0.9999524619999999	0.4757913338002504
NADHHS	0.9999524619999999	0.4757913338002504
H2CO3D	0.9999516660000001	0.5962748025583524
PPA2	0.9999509380000001	0.7302804265148167
AMPt6	0.9999499180000001	0.6737223374858003
AP3S	0.999949904	0.7999463663179514
ADK2_1	0.999949604	0.8944571666083422
SFRR	0.999948058	0.6708228911056726
NTP3e_1	0.9999475780000001	0.9129015229025068
INOST_Et	0.9999474020000001	0.7071067811865475
DNTP	0.999947344	0.7499581028993023
TPHAP	0.999947344	0.8304077619490977
AP3AH	0.999947344	0.7499581028993023
NPH	0.999946824	0.9805794120520845
SUCptspp_1	0.999946814	0.8660737783357338
CDPPH	0.9999453819999999	0.7302804265148226
NTPP8_1	0.99994487	0.8944571666083324
GTPH1	0.999944232	0.8728645958925584
ADK3	0.999943948	0.6123724356957946
PPC	0.99994272	0.6666852852601389
P4AH	0.9999401320000001	0.7302804265148185
NADS1_1	0.9999390179999998	0.925842262098868
NADDPp_1	0.9999389919999999	0.7071660301523369
AP5AH	0.99993848	0.6323813345537506
ATPATF1	0.999937796	0.4302834077352087
CYTDK1_1	0.9999366479999999	0.8944571666083425
NH4OHDs	0.999936562	0.6063450390538287
UREA	0.9999356260000001	0.8992272502276003
DCTPD2	0.9999352420000001	0.7070830825931691
NADPHXD	0.9999334899999999	0.5476797238945182
MCD	0.9999331400000001	0.6859943405700353
UTPH1	0.999933032	0.8728645958925585
13BGH	0.9999324319999999	0.769793192919722
LMN2	0.9999324319999999	0.8333333333333335
MLTG7	0.9999324319999999	0.8333333333333335
TREH	0.9999324319999999	0.8333333333333335
GLCGSD	0.9999324319999999	0.7697931929197137
GLS2	0.9999324319999999	0.9313516045599309
GLS	0.9999324319999999	0.9152256703042952
NDP7	0.9999317919999999	0.7302804265148167
GLUSx	0.9999317339999999	0.7777695028857946
NH4t3r	0.9999310900000001	0.7071067811865475
NH4t_1	0.9999310900000001	0.7071067811865475
NADHXD	0.999930998	0.547679723894518
PPANA	0.9999303700000001	0.8819124122529544
AFAT	0.999930122	0.9486885985935534
CITt3	0.9999295719999999	0.6737223374858003
PYRt2	0.999929236	0.6737223374858003
PANO	0.9999273040000001	0.8571373204400672
GLCt2_2	0.9999271279999998	0.9486832980505138
GTHRDt2	0.999926752	0.4999999999999999
ASP4DC	0.999925878	0.75
CBMKr2	0.999925752	0.95259707985555
NTP7	0.999925352	0.7302804265148167
SUCCACT	0.9999251640000001	0.6666666666666667
BUTCT2	0.9999248079999999	0.5
PHNO	0.9999243	0.878136377000375
HEX1_1	0.9999236380000001	0.8944571666083425
NDP3	0.999923588	0.7302804265148164
GLUK	0.9999231259999999	0.7999865942757458
ACS_1	0.99992312	0.92584226209887
r1319	0.99992228	0.7999865942757759
NH4t3pp	0.999921992	0.7071067811865475
NH4tpp_1	0.999921992	0.7071067811865475
CITt4_4	0.9999219460000001	0.9203579866168444
CITt4_1	0.9999219460000001	0.6708203932499369
CITt4_3	0.9999219460000001	0.8999999999999998
CITt4_2	0.9999219460000001	0.8485281374238569
METt3	0.999921752	0.6737223374858003
METt2r	0.999921752	0.6737223374858003
PDE5	0.9999216519999999	0.7071660301523396
NAD_H2	0.9999215400000001	0.7857384682765002
GLCt2pp	0.9999207720000001	0.632455532033676
FADDP	0.999919914	0.7499581028993005
NAt3_0_5	0.999919834	0.9486832980505138
NAt3_15	0.999919834	0.9805806756909202
NAt3_2	0.999919834	0.9486832980505138
NAt6	0.999919834	0.6737223374858003
PPGPPDPE	0.9999186080000001	0.8599734556843521
PHNACH	0.9999179220000001	0.6708428749562584
GLYDHDA	0.999917488	0.714272035237237
ALR	0.9999162699999999	0.8447390119469725
HAMR	0.9999162260000001	0.9047587202835405
FDH6	0.9999157180000001	0.8141296833295464
PYRDC	0.999915114	0.7559470414821149
ACOAH	0.9999146619999999	0.7303212183220151
CMPt6	0.9999130980000001	0.6737223374858003
GLUt2rpp	0.9999127179999998	0.632455532033676
NTRIRy_1	0.9999124	0.7911577512162047
NTRIR2y	0.9999124	0.9370298797526633
FE2tpp	0.9999122360000001	0.5773502691896257
ACSERHS	0.9999116280000001	0.9354255451698886
METS_1	0.99991162	0.8944571666083226
P5CCD	0.999910828	0.6666666666666667
THIH	0.9999104679999998	0.8164509653194152
ACYP_3	0.9999100459999999	0.9486885985935783
Kt2pp	0.999909758	0.8164965809277261
PYRt2rpp	0.99990944	0.632455532033676
r0097	0.9999092279999999	0.6024313850338617
ACOAM	0.9999092279999999	0.6024313850338624
METt3pp	0.999909118	0.632455532033676
GLUDC	0.99990889	0.6859943405700353
ASNS2	0.999907952	0.7559188929268874
PYR5CD2	0.9999065960000001	0.888884751442853
PPIabc	0.9999056879999999	0.8451461620555446
PPIuabcpp	0.9999056879999999	0.8451461620555446
PUTA3	0.9999056419999999	0.8571373204400681
GTHOXti	0.9999056319999999	0.25
SO3t	0.999905002	0.6737223374858003
ACP1_FMN	0.9999040459999999	0.6123895379659453
LO	0.999903952	0.5773373699577403
GLUGLUr	0.99990375	0.6123724356957946
HKtpp	0.9999027940000002	0.6761055998480312
PHHL	0.9999015200000001	0.784424088222727
GLCabcpp	0.999900412	0.8451461620555446
NH3c	0.999900158	0.6667039054136272
LAAL23	0.999899162	0.596265920499693
APDH	0.9998988560000001	0.6928125835748686
PEPt6	0.99989811	0.6737223374858003
ACt2r_1	0.9998969819999999	0.6737223374858005
ACt2r	0.9998969819999999	0.6737223374858003
GLYVESSEC_1	0.9998966880000001	0.8451461620555446
GLYabc	0.9998966880000001	0.8451461620555448
GLYVESSEC	0.9998966880000001	0.625547799448303
NADS2	0.999896576	0.7777695028857776
GLUabc	0.99989642	0.8571360176186085
GLUVESSEC	0.99989642	0.8451461620555446
AADa	0.999896326	0.6123724356957947
AACLAM	0.999896326	0.6123724356957947
GLYabcpp	0.9998958179999999	0.845146162055545
r0068	0.99989478	0.575185373056065
H2ASE_syn	0.999894226	0.7624243994615724
FMNAT_1	0.9998936799999999	0.8944571666083375
ACITL	0.9998931800000002	0.6172281747325781
CPMPS	0.9998930899999999	0.6708428749562495
CYSt2r	0.9998926520000001	0.6737223374858003
CYTBD	0.999892518	0.8662301614712113
CYTBO3	0.999892518	0.9018598513535584
CBMD	0.99989214	0.8671093141436661
POX2	0.9998917939999998	0.7142731209096378
GLCabc	0.99989024	0.8451461620555446
SUCOAACTr	0.9998901960000002	0.5
CYSCYSr	0.999889516	0.6123724356957946
LDH_D	0.9998891999999999	0.7999865942757597
LAAL1	0.999889148	0.7559188929268892
SULRR	0.99988844	0.7581987315513602
SO3R	0.99988844	0.9525813956448677
GLNt2r	0.999888344	0.6737223374858003
GDPDPKE	0.9998881199999999	0.8484854714951894
PRPPP	0.999888078	0.7302804265148167
PIuabcpp	0.999887784	0.8944238604697529
CYTBD2	0.99988742	0.8662301614712113
ALDD2y	0.9998873380000001	0.8447390119469791
ATPATF2	0.999886918	0.4472285833041716
CYTBO3_4pp	0.9998868	0.8662301614712113
CYTBDpp	0.9998868	0.822220898278969
MMS	0.9998864220000001	0.6666666666666667
CITMS	0.9998864220000001	0.6666666666666667
GTPHL	0.9998856120000001	0.5601957709051292
ALDD31	0.999884866	0.8571373204400645
ASPt2_3	0.9998841219999999	0.9038933667469826
ASPt2_2	0.9998841219999999	0.8521988387951072
ASPt2r	0.9998841219999999	0.6737223374858003
MCDC	0.99988393	0.4714308525615267
r0120	0.999883898	0.8207298252875418
PSP_L_1	0.9998833599999999	0.8944571666083324
GUAC	0.999883204	0.6708054092143887
GSEALD	0.9998827699999999	0.8447390119469733
NADH6	0.999882332	0.8921312849543779
NADH16	0.999882332	0.8757599819294668
METRR	0.999882122	0.8165421888920844
ALAALAD_1	0.999881392	0.666741150401506
NAKtr	0.99988002	0.7071067811865475
CYSDS	0.9998794700000001	0.9128811308444081
PFK_ppi	0.9998790880000001	0.6761055998480537
PYK3	0.999878612	0.5999731885515283
NTP2	0.99987802	0.7302804265148218
ACt2ipp	0.999877414	0.9486832980505138
ACt2rpp	0.999877414	0.9486832980505138
FACOAL40t2pp	0.999876976	0.7499999999999999
NADH7	0.99987686	0.8170232390449373
GMPS	0.999875894	0.821562419144869
UDUPP	0.999875686	0.5
PYROX_1	0.9998753839999999	0.5714080528558437
NAt3_2pp	0.999875134	0.9486832980505138
NAt3_1p5pp	0.999875134	0.9805806756909202
ADHEr	0.999874946	0.8432834628207235
GLYGLYCNc	0.999874698	0.6123724356957946
SULRR2	0.999874602	0.91287432832639
SULR	0.999874602	0.9940174541848759
SUCCt3	0.999874108	0.6737223374858003
SUCCt2_2	0.999874108	0.9486832980505138
SUCCt2_3	0.999874108	0.9038933667469826
RE1342C	0.99987369	0.7999865942757443
ASPabc	0.999873654	0.8451461620555446
ASPabcpp	0.999873654	0.8451461620555446
PPGPPDP_c	0.99987198	0.6507832482291266
HKt	0.9998715820000001	0.6761055998480312
AKGt2r_1	0.999871568	0.6737223374858005
PSP_1	0.9998700100000001	0.7499581028992921
LAAL19	0.9998692800000001	0.714272035237219
H2O2syn	0.99986731	0.6819268815016812
NOX	0.999866832	0.7027451696825974
GAPP	0.999863282	0.6123895379659452
FORt3	0.999863028	0.6737223374858003
ALKP_1	0.9998621139999999	0.8944571666083379
UNK3	0.9998618200000001	0.5000093091667215
FORMCOAL	0.9998617639999999	0.6666666666666667
ASPA1	0.999861406	0.5000093091667216
ACOATA	0.9998613859999999	0.6123724356957946
DAPAL_1	0.999858158	0.6708428749562467
2AMACHYD	0.999858158	0.6708428749562467
DAPAL	0.999858158	0.6761055998480435
COBALT2tpp	0.9998569459999999	0.5773502691896257
CYSabc	0.999856926	0.8451461620555446
CYSabc2pp	0.999856926	0.8451461620555446
CYSabcpp	0.999856926	0.8451461620555446
G1Dx	0.999856794	0.7027451696825988
URIK1_1	0.9998566160000001	0.8944571666083425
UMPt6	0.999855972	0.6737223374858003
RIBt2	0.9998548859999999	0.6737223374858003
IDPA	0.99985348	0.7302804265148168
SULO	0.9998525279999999	0.6804264856110891
NAabc	0.9998508899999999	0.8451461620555446
ASPSALy	0.99985058	0.8447390119469775
UCPP	0.9998499799999999	0.5
UMPK2	0.99984908	0.5
SBTR	0.999846172	0.6819268815016757
GLNabcpp	0.99984415	0.8571360176186085
SSALx	0.9998435859999999	0.8571373204400954
GDH1	0.9998435779999999	0.8366560214886484
HCYStabcpp	0.9998433420000001	0.8451461620555446
TRIOK	0.999843216	0.6324296253390795
GLCATr	0.9998431740000001	0.6123724356957946
Kabc	0.9998417459999999	0.8451461620555446
DUTPDP	0.9998417139999999	0.6507832482291295
FTHFDH	0.99984046	0.7324683996316101
LAAL8	0.999840332	0.5962659204997123
GLUCYS	0.999839828	0.7142720352372169
FRD	0.9998385000000001	1.0
CITabc	0.999838242	0.8783081968353629
SERabc	0.999836606	0.8451461620555446
METNA	0.999836582	0.5999731885515289
CYTK3	0.999836294	0.5
NTPP9_1	0.9998359280000001	0.8944571666083324
FRDx	0.9998344020000001	0.7027451696825917
UMPK5	0.9998343179999999	0.5
LEUtec	0.9998337920000001	0.7071067811865475
3SPYRSP	0.9998334999999999	0.5476797238945105
SERabcpp	0.9998334160000001	0.8451461620555446
AMID_1	0.9998330599999999	0.5999731885515275
GTPCII_1	0.9998327159999999	0.9723151689897825
G3PD6	0.999831744	0.5
AACT	0.9998310079999999	0.5961648617559128
HCITS	0.9998310079999999	0.6666666666666667
ASLP	0.9998308680000001	0.8411884764177242
FACOAL40It2pp	0.999830268	0.7499999999999999
SUCCabc	0.999828956	0.8451461620555446
Kabcpp	0.9998283459999999	0.8451461620555446
AKGt2rpp	0.9998281739999999	0.632455532033676
AADb	0.9998278519999999	0.6123724356957946
ARHGDx	0.9998276599999999	0.702745169682593
AHGDx	0.9998276599999999	0.7027451696826059
ASPt2_3pp	0.99982741	0.8485281374238569
ASPt2_2pp	0.99982741	0.7999999999999998
ASPt2pp	0.99982741	0.632455532033676
GLUDy_1	0.9998263599999999	0.8432756138260188
MLTHFte1	0.9998263060000001	0.8451461620555446
NTP4	0.9998236840000001	0.7302804265148213
SHL_c	0.9998220739999999	0.7302804273694221
CYTDK2_1	0.999822004	0.8944571666083391
FORt2pp	0.9998210780000001	0.632455532033676
CU2tpp	0.9998209039999999	0.5345352792499135
GLYC3Pabcpp	0.9998205920000001	0.8571360176186085
unkFol	0.9998202879999999	0.8845335287674835
TYRtipp	0.9998197079999999	0.7071067811865475
NADH16pp	0.9998192859999999	0.8221130574559954
LAAL9	0.999818616	0.7142720352372169
GLUMETr	0.999818522	0.500009309166722
METOX	0.999816346	0.6804264856110889
BCOALIG	0.9998162300000001	0.858080301983333
PPDK	0.9998160800000001	0.6761055998480858
HMR_3996	0.999815748	0.5556009991574442
CAATPS	0.9998134799999999	0.8386236227659177
CAATPS_1	0.9998134799999999	0.8571360176186085
FCOAH	0.9998131820000001	0.8719420690502724
FCOAH2	0.9998131820000001	0.6507832482291281
LAAL5	0.999812556	0.7559188929268867
r0027	0.999811734	0.5391154630013588
NTP6	0.999810096	0.7302804265148215
NI2tpp	0.9998071040000001	0.5773502691896257
NADH17pp	0.999806878	0.8221130574559954
RE1933C	0.9998063720000001	0.6063450390538286
G3PD2	0.999804898	0.681926881501683
FACOAL70t2pp	0.999803552	0.7499999999999999
FACOAL181d6t2pp	0.999803552	0.7499999999999999
FACOAL181d11tpp	0.999803552	0.7499999999999999
FACOALP50t2pp	0.999803552	0.7499999999999999
FACOAL182t2pp	0.999803552	0.7499999999999999
FACOALP60t2pp	0.999803552	0.7499999999999999
FACOALP100t2pp	0.999803552	0.7499999999999999
FACOALP70t2pp	0.999803552	0.7499999999999999
FACOALP80t2pp	0.999803552	0.7499999999999999
FACOALP90t2pp	0.999803552	0.7499999999999999
FACOALT60t2pp	0.999803552	0.7499999999999999
FACOAL90t2pp	0.999803552	0.7499999999999999
GMP5N	0.9998034459999999	0.8944571666083329
DALAabcpp	0.99980256	0.8451461620555455
GD3P2	0.99980222	0.8447390119469756
GLXt2	0.9998019340000001	0.6737223374858003
r2073_1	0.999801078	0.8164965809277261
ASPO2	0.9998005280000001	0.8081130545264434
SPODM_1	0.999798696	0.7746485911284228
FPGS_1	0.9997984539999999	0.6286219549124912
RNAS_LLA	0.9997980719999999	0.730748508426136
UMPK3	0.9997957279999999	0.6123724356957947
r0193	0.9997949420000001	0.8332960893854304
ALAALACNc	0.9997948900000001	0.6123724356957946
AACOAT	0.9997939280000001	0.6666666666666667
RBK2	0.9997925200000001	0.8944571666083425
r2465_1	0.9997917700000001	0.5773502691896258
GDPDPK	0.9997912259999999	0.5999731885514951
LAAL21	0.999790874	0.6761055998480311
PPPM	0.999790008	0.8089880605127104
NADHPO	0.9997894799999999	0.8249732707257782
SERDA	0.999788358	0.5302263890282171
ICDHx	0.999787632	0.6708428749562452
GLNS_1	0.9997871119999999	0.7715352184157235
UMPK4	0.9997848359999999	0.5
DHFR2i	0.999784142	0.7027451696825922
PYK4	0.9997839	0.5999731885515327
ADEt2	0.999783592	0.6737223374858003
LAAL35	0.999782426	0.7142720352372182
NTRLASE3	0.999781496	0.7559470414821138
CYSO	0.999780962	0.7171543324647832
MALt3r	0.9997806319999999	0.6737223374858005
MALt2_2	0.9997806319999999	0.9486832980505138
MALt2_3	0.9997806319999999	0.9038933667469826
GTPCII2	0.999778622	0.9411753109785063
LAAL20	0.9997767100000001	0.7142720352372202
r1326	0.999775588	0.5773825188905022
MANabc	0.999775554	0.8451461620555446
ASPO2y	0.999773656	0.7645818185988862
MLTHFte	0.99977301	0.6737223374858003
BGLK	0.9997719359999999	0.6761055998480363
ZN2abcpp	0.9997703299999999	0.8451461620555446
RE2649C	0.99976968	0.7303212183220062
ACONTa	0.9997695639999999	0.4757913338002615
ACONTa_1	0.9997695639999999	0.4757913338002615
AMETt2	0.99976782	0.6737223374858003
THFGLUS	0.999766726	0.7142720352372172
r1382_1	0.999766726	0.8404893643928687
FPGS_tm	0.999766726	0.8347751953935652
FPGS	0.999766726	0.8347751953935639
GTPDPK_1	0.999766048	0.8944571666083422
AMID4	0.999765612	0.5164035481095043
NTP9	0.9997651559999999	0.7302804265148203
FRUabc	0.999764714	0.8451461620555446
FORA	0.9997625219999999	0.6507832482291275
SERt2rpp	0.999762228	0.632455532033676
G3PCT_2	0.9997621000000001	0.547740913741515
SUCBZL_1	0.9997609620000001	0.9258422620988676
CA2abc	0.999760552	0.8451461620555446
OAAt_1	0.99976038	0.6737223374858005
r1322	0.999759146	0.5773825188905022
PGAM1_PhosHydro	0.9997588500000001	0.6708428749562486
L_LACt3	0.9997588079999999	0.8017837257372732
FTHFI	0.9997587939999999	0.8451461620555503
CITt3pp	0.9997584420000001	0.632455532033676
CITt_kt	0.9997584420000001	0.632455532033676
CPS_1	0.9997581	0.46292113104943367
CBPSam_1	0.9997581	0.8838744249887875
NAKt2pp	0.999757692	0.5
Nat_Kpp	0.999757692	0.5
ALAD_L2	0.99975702	0.8366560214886243
FRUt2	0.9997570159999999	0.6737223374858003
DTPH	0.999756084	0.7302804265148203
DGUNC	0.9997549539999999	0.5962659204997136
GUACYC	0.9997549539999999	0.5163573963846363
MANabcpp	0.999753464	0.8451461620555446
BIRA	0.999751118	0.8451461620555444
ILEtec	0.9997509600000001	0.7071067811865475
GTHRDt2_1	0.9997504319999999	0.8571360176186085
r1530	0.9997504319999999	0.8571360176186086
CYTDt2pp	0.999750042	0.632455532033676
GP4GH	0.999749786	0.7070830825931073
RBFK_1	0.99974926	0.8944571666083425
APH160	0.9997468279999999	0.7499581028992921
SUCCt2_2pp	0.999746468	0.7999999999999998
SUCCt3pp	0.999746468	0.632455532033676
SUCCtpp	0.999746468	0.632455532033676
SUCCt2_3pp	0.999746468	0.8485281374238569
GUAD_1	0.9997464220000001	0.9486885985935635
FE2abcpp	0.99974356	0.8571360176186085
FEROc	0.999742932	0.5995426276678175
FADRx	0.99974288	0.7027451696826
NDP6	0.9997424739999999	0.7302804265148215
NTD1_1	0.9997424160000001	0.894457166608337
GLYCL_2	0.9997419900000001	1.0
GLYK1	0.999741596	0.8944571666083425
FAO10	0.9997415359999999	0.8875203139603666
MTHFR2_1	0.9997402619999999	0.7027451696825896
MTHFR2	0.9997402619999999	0.8081130545264404
FAO1	0.9997396860000001	0.8866586276648858
r1254	0.999739212	0.8819288220036522
MTHFD2	0.999737974	0.7027451696825944
PPGPPDP	0.999736292	0.5
PpGppP	0.999736292	0.5
HMR_0156	0.999735828	0.6666666666666667
NADH8	0.999734192	0.8673966237684243
PFK_adp	0.9997340039999999	0.575185373056064
NDP8	0.9997332100000001	0.7302804265148203
NI2abcpp	0.999733112	0.8451461620555446
CA2abc1pp	0.9997323400000001	0.8571360176186086
CA2abcpp	0.9997323400000001	0.8451461620555446
URIK3_1	0.99973188	0.8944571666083307
LYSabc	0.9997308580000001	0.8571360176186086
F1PP	0.999729286	0.75
FE2DMT1	0.9997286519999999	0.6737223374858003
THRS_2	0.9997279779999999	0.8944571666083324
r1516	0.9997269799999999	0.8451461620555446
FAO2	0.9997257999999999	0.8886345489020485
RNA_1	0.999725718	0.5963658393804582
AASAD1	0.99972452	0.6124066416690315
AMPEP9	0.999723496	0.5
AMPTASEGM	0.999723496	0.5
NTD11	0.9997219559999999	0.6123895379659452
3PGP	0.9997219320000001	0.6123895379659452
HMR_7197	0.999721774	0.5773825188904853
SERHL	0.999721774	0.5773825188904871
G6PDH1	0.9997216200000001	0.7027451696826015
APH181	0.9997206220000001	0.7499581028992921
MTHFR3_1	0.999720574	0.9486885985935312
FAS80COA_L	0.9997195179999998	0.9950074954508208
MG2abc	0.999717106	0.8451461620555446
TSULabc	0.9997169340000001	0.8571360176186086
r0082	0.999716294	0.6859943405700353
OSUCCL	0.999716294	0.6859943405700353
MTHFD_1	0.9997152000000001	0.8944571666083289
NDP4	0.999714722	0.7302804265148213
FPGS7_1	0.99971286	0.6286219549124927
MNabc_rev	0.999712032	0.8451461620555446
BCT1_syn	0.999711578	0.8451461620555446
HCO3abc	0.999711578	0.8451461620555446
R1PK	0.99971089	0.6324296253390742
GLYBabcpp	0.9997106459999999	0.8571360176186085
NTP8	0.999710222	0.7302804265148202
THFOR1	0.9997089599999999	0.8399531964424006
CD2abc2	0.9997070920000001	0.8451461620555446
r1529	0.999705442	0.8451461620555446
GALabcpp	0.999704414	0.8451461620555446
GALabc	0.999704414	0.8451461620555446
GLYFEM	0.999703916	0.6324626010624197
G6PDH2c	0.9997038140000001	1.0
FADRx2	0.999703708	0.6819268815016842
MI1PP_1	0.9997031160000001	0.8944571666083324
GMPt6	0.9997030240000001	0.6737223374858003
FRD7	0.99970295	0.5669467095138409
SUCDi	0.99970295	0.5669467095138407
GLCD	0.999702596	0.5
AKGCAL	0.9997025780000002	0.5999731885515018
SULabc	0.999702568	0.8571360176186086
r1162	0.999702568	0.8451461620555446
SERDC	0.9997022039999999	0.6859943405700353
SULFDH	0.9997017659999999	0.7333382985939076
FMNRy_1	0.9997008919999999	0.790556167680634
FMNRx2	0.9997008919999999	0.7999865942757748
CTPS1_2	0.999700722	0.8366560214886509
AMPN	0.999700386	0.5000838012240967
NO2tabcpp	0.999699666	0.8451461620555446
CYSTabc	0.999699412	0.8451461620555446
MGSA2	0.9996992519999999	0.6666294268797194
r1515	0.999698772	0.8451461620555446
Mn2t	0.99969876	0.8521988387951073
NO3abcpp	0.999698518	0.8451461620555446
FMNRx	0.999697744	0.7027451696825995
FAS80_L	0.9996976519999998	0.9938093521584616
KAS20SA	0.9996976519999998	0.9992955456483419
CD2abcpp	0.9996973	0.8571360176186086
GLUN_1	0.9996967480000001	0.6708428749562504
AASAD2	0.9996965120000001	0.6324767279896533
RNA	0.9996963259999999	0.5881083837793456
FUMt2_2	0.9996946660000001	0.9486832980505138
FUMt3	0.9996946660000001	0.6737223374858003
FUMt2_3	0.9996946660000001	0.9038933667469826
GLYALDDy	0.9996934300000001	0.844739011946973
AIRCra	0.9996930159999999	0.9090881394144461
COBALT2abcpp	0.999691752	0.8451461620555446
Cobalt2abcppI	0.999691752	0.8571360176186085
CYOO3	0.9996914760000001	0.8877632873817707
r1382	0.99968924	0.7957119466726135
TSULP	0.99968882	0.6737223374858003
FBP26	0.999688588	0.75
LYSt2r	0.9996860699999999	0.6737223374858003
THMabc	0.999685836	0.8571360176186086
THMATPe	0.999685836	0.8451461620555446
ADNt2	0.9996841100000001	0.6737223374858003
GTHOXti2	0.9996840600000001	0.8451461620555446
BALAVECSEC	0.999682572	0.521289832873594
BALAVECSEC_1	0.999682572	0.8451461620555457
KHK	0.9996817760000001	0.7999865942757476
PROabc	0.999681236	0.8451461620555446
DNTPPA	0.9996809279999999	0.6507832482291276
GABAVESSEC_1	0.99968067	0.8451461620555504
GABAVESSEC	0.99968067	0.5212898328736006
ETOHMO	0.9996806619999999	0.8677218312746245
URIK2_1	0.999680558	0.8944571666083331
PALDP	0.999678974	0.6123895379659452
PALDH	0.999678974	0.6123895379659452
NO3abc	0.9996774460000001	0.8451461620555446
PROabcpp	0.999675406	0.8451461620555446
OBDHc	0.9996745560000001	0.8333333333333335
FAO11	0.999674446	0.8854377448471461
FHL	0.999674334	0.6859943405700353
SELNPS_cho	0.9996740800000001	0.7999731867542934
PHEPS	0.9996740800000001	0.7999731867543012
PDH2	0.999673574	0.7142720352372193
MG2uabcpp	0.999673292	0.8451461620555446
LAAL3	0.99967294	0.7142720352372369
MDHi2	0.9996720179999998	1.0
4ABUTabcpp	0.99967176	0.8451461620555504
MI3PP_1	0.9996712820000001	0.7302804265148168
MI3PP_2	0.9996712820000001	0.7499581028992921
MI4PP_1	0.9996712820000001	0.7302804265148168
MI4PP_2	0.9996712820000001	0.7499581028992921
TAUPAT1c	0.9996712779999999	0.6737223374858003
TAPTPP	0.9996697319999999	0.7592531813529461
r0796	0.9996683839999999	0.702745169682594
THRt2r	0.9996677939999999	0.6737223374858003
PAPA181	0.999667484	0.6123895379659452
OCTD	0.9996672820000001	0.7324683996316116
GLYCt2	0.999666736	0.7071067811865475
FAO3	0.999666296	0.8899438184514794
CACOAL	0.999665198	0.6761055998480312
HMR_0305	0.999665198	0.676105599848033
PCA2	0.999665198	0.7504992274243856
PCA1	0.999665198	0.7504992274243858
PALMCL	0.999665198	0.6546327752827824
FADD3	0.999665198	0.7504992274243858
IPDAB	0.999665198	0.7504992274243935
PACL	0.999665198	0.6761055998480312
ARBabcpp	0.9996646660000001	0.8571360176186095
ASNS3_1	0.999664518	0.8249732707257627
ZN2t5	0.9996643119999999	0.632455532033676
FE3abcpp	0.999663812	0.8571360176186085
NADHDH	0.999662794	0.817023239044916
RNF	0.999662794	0.817023239044938
THFOR2	0.9996606	0.8366480092688992
APPAT	0.99965934	0.9486885985935936
ICHDx	0.999657608	0.6708428749562574
ORNabc	0.9996571660000001	0.8571360176186086
PTRCt3i	0.9996569659999999	0.6737223374858005
PTRCt2	0.9996569659999999	0.6737223374858003
CHLabc_rev	0.9996563500000001	0.8451461620555446
SPMDt2	0.999656332	0.6737223374858003
URIt2pp	0.99965624	0.632455532033676
MALt	0.999655636	0.7071067811865475
TRPabc	0.999653932	0.8451461620555446
MDHy	0.999653468	0.6819268815016795
SO4t_e	0.9996519919999999	0.9486832980505138
GSNK	0.9996515739999999	0.6324296253390742
2OBUTt	0.9996503840000001	0.6737223374858003
OCDOR	0.9996493	0.7922942559334074
HCO3_h_ti	0.99964893	0.6737223374858003
CYS	0.999648566	0.6124408533749626
OCTNLL	0.999647754	0.7071462788422601
MALTabcpp	0.9996471400000001	0.8571360176186086
CYTK14	0.9996470680000001	0.5
FACOAL18111Z	0.99964502	0.8333333333333335
FACOAL181_2	0.99964502	0.8333333333333335
GLCNt2r	0.9996444	0.6737223374858003
ACYP	0.999643854	0.7302804265148305
CU2abcpp	0.9996433419999999	0.8571360176186086
INSK	0.9996432860000001	0.6324296253390742
GALt2	0.9996431939999999	0.6737223374858003
GALt2_2	0.9996431939999999	0.8521988387951072
SQLS	0.9996411679999999	0.4803844614152615
HDCAt2	0.999639844	0.6737223374858003
UDPACGA6D	0.9996396859999999	0.9263663436920919
FPGS7	0.99963835	0.8347751953935639
MELIBabc	0.9996380500000001	0.8451461620555446
FACOAE181	0.999637116	0.6324237367677684
PFK26	0.999637052	0.7999865942757439
ABFPT2	0.999637052	0.7999865942757439
CYSO_I	0.9996359800000001	0.7303212183220129
THFGLUS_1	0.9996358839999999	0.6666666666666667
LAAL37	0.9996352	0.7126805319982097
CHLabcpp	0.999632948	0.8571360176186085
PHEMEABCte	0.99963286	0.8571360176186085
HEMEti	0.99963286	0.8571360176186086
TYRabc	0.99963069	0.8451461620555446
LAAL10	0.999628674	0.5962659204997169
NAMNPP	0.9996274279999999	0.6324767279896645
RE2640C	0.9996270800000001	0.5
GCALDtabcpp	0.9996265620000001	0.8451461620555446
PGLYCP_1	0.999626316	0.7302804265148086
PA160abcpp	0.999625462	0.8451461620555446
r1536	0.999625178	0.8451461620555446
STFRNS	0.999625146	0.7905959099870803
DES2_C16	0.9996244300000001	0.8677218312746245
DESAT16a	0.9996244300000001	0.8677218312746245
RIBFLVt3	0.9996244219999999	0.8451461620555446
RIBFLVt3o	0.9996244219999999	0.8451461620555446
FTHFI_1	0.999624374	0.7303212183220131
DNADDP	0.999622922	0.7499581028993029
IPDPS_syn	0.999622834	0.7911577512162049
GNP	0.999622674	0.6123895379659452
MANE	0.999621112	0.5773502691896258
HMR_3915	0.9996209580000001	0.5345480755939156
15DAPabcpp	0.999620674	0.845146162055552
SUCRabcpp_syn	0.999619852	0.8451461620555446
MALCOAMT	0.9996196300000001	0.5345480755939155
TTDCAt2	0.9996177679999999	0.6737223374858003
CYTK7	0.99961746	0.5
ASNabc	0.9996172000000001	0.8451461620555446
ASNabcpp	0.9996172000000001	0.8451461620555446
Cuabc	0.999616634	0.8571360176186085
r1523	0.9996159020000001	0.8451461620555446
SUCRabc	0.9996158879999999	0.8451461620555446
THMt3	0.9996157800000001	0.7071067811865475
THMt2	0.9996157800000001	0.7071067811865475
BUTt2r	0.999615674	0.6737223374858003
RAFFabc	0.9996146020000001	0.8451461620555446
BETALDHy	0.999613968	0.8447390119469705
HXANt2pp	0.9996138200000001	0.7071067811865475
OXAt	0.999613624	0.6737223374858003
NOS1	0.9996136	0.7778630883410866
LYSMO	0.999613134	0.516455474347232
UREAabcpp	0.99961232	0.8451461620555446
MALTt2	0.999612134	0.6737223374858003
CBPS_1	0.9996118939999998	0.9737353368048739
ZN2t3pp	0.9996111539999999	0.8164965809277261
PA140abcpp	0.9996102099999999	0.8451461620555446
G3PD5	0.9996099620000001	0.5669467095138407
NO3t3	0.9996094320000001	0.6737223374858003
PA120abcpp	0.9996091060000001	0.8451461620555446
NTPP1_1	0.999608424	0.8944571666083381
CBMK4	0.9996083019999998	0.8165117827333286
PYK2	0.9996080839999999	0.5999731885515207
METSOX2abc	0.999607114	0.8451461620555446
METSOX2abcpp	0.999607114	0.8451461620555446
BTNt	0.9996070939999999	0.8451461620555446
PA161abcpp	0.9996057559999999	0.8451461620555446
LAAL2	0.999605734	0.7142720352372203
AKP1_2	0.9996056579999999	0.985530012286362
AKP1_1	0.9996056579999999	0.9799632186343518
METSOX1abc	0.9996054759999999	0.8451461620555446
METSOX1abcpp	0.9996054759999999	0.8451461620555446
DHRG	0.9996053760000001	0.832052924156525
G1PDH	0.9996053760000001	0.7999865942757682
PA180abcpp	0.999605364	0.8451461620555446
6PHBG_2	0.999604802	0.6323813345537457
r1527	0.9996039399999999	0.8451461620555446
SMIA1Eabc	0.999602168	0.8451461620555446
PS160abcpp	0.999601122	0.8451461620555446
PROt3	0.9996006319999999	0.6737223374858003
FAH2	0.9995985039999999	0.7778630883410852
HMPPtr	0.9995976500000001	0.8451461620555503
FACOAL60i	0.999596918	0.7216878364870323
FEENTER2tpp	0.9995968319999999	0.8451461620555446
XYLabcpp	0.999595186	0.8571360176186086
CARORSr	0.999593122	0.7324683996316075
GLUTRS_2	0.999592992	0.925842262098868
GLUTRS_3	0.999592992	0.9258422620988676
G3PEabcpp	0.999592722	0.8451461620555446
G3PGabcpp	0.9995918380000001	0.8451461620555446
OPHHX3	0.999589632	0.9203555675093309
OMPHHX3	0.999589632	0.9203555675093309
OMMBLHX3	0.999589632	0.9203555675093309
MALTHXabc	0.999587812	0.8451461620555446
MALTHXabcpp	0.999587812	0.8451461620555446
NFORGLUAH	0.999586064	0.7071001996227977
ALDD14	0.9995858499999999	0.8571373204401
MALTPTabc	0.9995857959999999	0.8451461620555446
MALTPTabcpp	0.9995857959999999	0.8451461620555446
DMGLYBabcpp	0.99958578	0.8451461620555446
DAPabc	0.999584888	0.8451461620555517
DAPabcpp	0.999584888	0.8451461620555517
MALTTTRabcpp	0.9995837599999999	0.8451461620555446
MALTTTRabc	0.9995837599999999	0.8451461620555446
NMNHYD_1	0.9995835319999999	0.7302804265148167
GLNTRS2	0.9995828440000001	0.714272035237217
ACTNt2r	0.9995826299999999	0.6737223374858003
MALTTRabc	0.9995821320000001	0.8451461620555446
MALTTRabcpp	0.9995821320000001	0.8451461620555446
FRUt3	0.999581968	0.632455532033676
GCALDDy	0.9995805499999999	0.8447390119469725
GLXCL	0.9995788299999999	0.857136017618615
ALAGLUabcpp	0.9995779939999998	0.8451461620555473
XANt2pp	0.9995779819999999	0.632455532033676
NITR	0.9995761740000001	0.7303212183220049
CHOLSabc	0.999576008	0.8571360176186085
FAH3	0.9995759419999999	0.7778630883410852
LAAL36	0.9995748800000002	0.71427203523722
GTPCI_2	0.99957482	0.9486885985935384
HMR_0253	0.999574432	0.8451461620555446
ADEt2rpp	0.9995739379999999	0.632455532033676
NDH_1	0.9995738299999999	0.8170232390449372
PGP181abcpp	0.99957359	0.8451461620555446
NADH5	0.9995728639999999	0.702745169682594
GLXO3r	0.9995723599999999	0.6804264856111022
DPCOAPP	0.999569428	0.7499581028993024
SR6	0.9995685680000002	0.5962659204997058
HPYRRx_1	0.999567674	1.0
FISC	0.999567364	0.7150380995523848
r0318	0.9995665319999999	0.6024313850338586
PRAIS	0.999566418	0.9525717430885812
MTHFC_1	0.9995661979999999	0.8660737783357352
AGMabcpp	0.9995650819999999	0.8451461620555458
r1528	0.9995650600000001	0.8451461620555446
CELLBabc	0.999565044	0.8451461620555446
METDabcpp	0.99956503	0.8571360176186086
MALLAC	0.9995642120000001	0.6859943405700353
ZN2tpp	0.9995639000000001	0.5773502691896257
FE2t3pp	0.999562912	0.8164965809277261
FE2t2pp	0.999562912	0.632455532033676
TDP	0.999561022	0.8090340836541765
HISabcpp	0.999556398	0.8451461620555446
CYTK12	0.9995560600000001	0.6123724356957947
TTDCEAATP	0.999554912	0.8451461620555446
HISabc	0.999554788	0.8451461620555446
CYSGLYt2ir	0.9995532560000001	0.6737223374858003
CGLYt3_2	0.9995532560000001	0.8521988387951072
CYTCBB3pp	0.9995527899999999	0.46666269483680356
CYOO2pp	0.9995527899999999	0.7304527608016032
CYTCAA3pp	0.9995527899999999	0.6640024167010886
CYO1b2pp_syn_1	0.9995527899999999	0.7304527608016042
CYO1bpp_syn_1	0.9995527899999999	0.7304527608016032
4HPROLTabcpp	0.99955248	0.8451461620555499
DMPPS_syn	0.9995520680000001	0.7911577512162047
DHGLYH	0.99955125	0.774622628879868
PPP9ABCte	0.9995509200000001	0.8451461620555446
ORNt2r	0.999550058	0.6737223374858003
DESAT16	0.999549272	0.8677218312746245
DESAT14	0.9995491660000001	0.8677218312746245
TREabc	0.9995490760000001	0.8451461620555446
PHEabc	0.9995488	0.8451461620555446
CHLt2	0.999547862	0.6737223374858003
DHRG2	0.99954763	0.7844240882227288
FORAMD	0.999547248	0.5164035481095043
BNOCA	0.99954711	0.7277783269089354
INOSTO	0.9995470559999999	0.5657043831886073
HMR_4816	0.999543068	0.9583310059766568
NADH18pp	0.999542062	0.8221130574559986
SSCOARy	0.9995400059999999	0.7277783269089354
LYSt2pp	0.999539242	0.8164965809277261
CU1abcpp	0.9995388820000001	0.8451461620555446
CITRt2r	0.9995386759999999	0.6737223374858003
HYNE	0.999538212	0.5669602811115851
r0085	0.999538212	0.5669602811115851
2DR1PP	0.999538016	0.6123895379659452
X00002	0.9995375980000001	0.6996047434923853
ALDD16	0.9995362400000001	0.8571373204400672
CSNt2	0.9995350740000001	0.6737223374858003
DESAT16_2	0.99953477	0.7378785251852709
FPGS4_1	0.999533596	0.6286219549124914
PDE3	0.9995328480000001	0.6708428749562493
ACTLMO	0.999532354	0.8677218312746245
FRUpts2	0.999532052	0.75
HMR_1754	0.999531468	0.6172281747325803
TMDPK	0.9995313639999999	0.5999731885514951
PHEPC	0.99952963	0.6666852852601389
OAAt2_2pp	0.9995280940000001	0.7999999999999998
DGTP8DETOX	0.9995276799999999	0.6507832482291384
RPNTPH	0.9995276799999999	0.6507832482291264
TAGabc	0.9995275039999999	0.848518658304185
DAUPP	0.999526034	0.5
LCTSt	0.999525524	0.6737223374858003
SS	0.999525152	0.6225169153762488
HMR_1467	0.999525152	0.6225169153762488
ACACt2	0.999525032	0.6737223374858003
ACPS	0.9995248420000001	0.6324237367677665
K2L4Aabctex	0.999523712	0.8451461620555446
TARTD	0.9995233559999999	0.47579133380023886
APH161	0.9995229480000001	0.7499581028992921
PPNCL3	0.9995213919999999	0.6761055998480355
SHEME2abcpp	0.9995212499999999	0.8451461620555446
ALOX	0.9995210159999999	0.7324621653274348
HMEDR	0.9995204299999999	0.8571373204400672
SLFAT	0.9995203500000001	0.5999731885515576
ARB_Dabc	0.9995202280000001	0.8451461620555449
LDGUNPD	0.9995195859999999	0.6761055998480326
PDE4	0.9995195859999999	0.6708428749562495
PYOVD2tex	0.999519308	0.8451461620555446
r0381	0.999518838	0.7581987315513601
DTMPt6	0.9995178979999999	0.6737223374858003
PPAt6	0.9995175	0.6737223374858003
LAAL22	0.999517158	0.6761055998480311
DARBabcpp	0.9995160120000002	0.8451461620555449
ALAALAPEPT1tc	0.9995131859999999	0.6737223374858003
CU2t2ex	0.99951256	0.5345352792499134
DESAT18	0.9995121820000001	0.8677218312746245
ARGKr	0.99951173	0.6324296253390743
NTP12	0.9995113339999999	0.7302804265148167
HMR_2281	0.9995105460000001	0.8677218312746245
HMR_2284	0.9995105460000001	0.8677218312746245
HMR_2282	0.9995105460000001	0.8677218312746245
DUTPDP_1	0.99951048	0.5
VALt3pp	0.999506072	0.632455532033676
XAH	0.999504838	0.4757913338002435
FDH2	0.9995046320000001	0.8170232390449161
FACOAE60	0.999503718	0.6324237367677684
HMR_0180	0.9995025360000002	0.7216878364870323
HISTP_1	0.999500454	0.8944571666083324
HP	0.999500454	0.8944571666083313
TTDCAFATPc	0.9994995059999999	0.8333333333333335
TRNFE	0.9994992119999999	0.3948022303838741
MELIBt2	0.9994988859999999	0.6737223374858003
GOR1	0.9994988320000001	0.8131458039819034
MTHF3ES_c	0.99949877	0.8058127928536238
HMR_2287	0.9994984280000001	0.8677218312746245
DMALRED	0.9994974620000001	0.5
PSLS	0.9994969000000001	0.49983238350655856
PALFATPtc	0.99949677	0.8333333333333335
OXACOAL	0.999496478	0.6666666666666667
CCGS	0.999494702	0.6707716780826067
AI2abcpp	0.9994943060000001	0.8451461620555446
BTCOARx	0.9994932519999999	0.6804264856111062
GLYCAt2rpp	0.99949278	0.632455532033676
ALDD22x	0.9994903879999999	0.857137320440073
BAMPPALDOX	0.9994903879999999	0.8571373204400725
AMPTASEGGLU	0.9994894220000001	0.75
DIDP	0.999488668	0.7302804265148208
r1252	0.999488118	0.8333333333333335
FACOAL180	0.9994877299999999	0.7216878364870323
NTP11	0.99948763	0.7302804265148208
DESAT14_9	0.9994868	0.7378785251852709
DESAT18_3	0.999486156	0.7378785251852709
ALDD3y	0.999484406	0.844739011946988
APH180	0.99948429	0.7499581028992921
GLNSP3	0.9994841799999999	0.717122287498325
TYRt2r	0.99948363	0.6737223374858003
r0220	0.9994833059999999	0.7275542726900404
PACPT_1	0.9994833059999999	0.5751853730560629
r0220_1	0.9994833059999999	0.5751853730560629
G3PCT	0.999481208	0.5999731885515467
CHORt2	0.999479612	0.6737223374858003
NT5C_2	0.99947862	0.4742913058548326
MAN6Pt6	0.9994771200000001	0.6737223374858003
ARGDI	0.9994765680000001	0.692812583574873
ARGSS_1	0.9994750059999999	0.956189755478965
GLYBCOAT	0.999474288	0.632423736767769
BACCL	0.9994742860000001	0.6024313850338603
OXAt_1	0.9994741420000001	0.4999999999999999
CBLAT_DELETE	0.999474112	0.6666666666666667
COB1NDAAT2	0.999474112	0.6666666666666667
SELMETAT	0.999474112	0.6666666666666667
CBIAT_DELETE	0.999474112	0.6666666666666667
HMR_2359	0.9994735159999999	0.8677218312746245
DESAT18_2	0.9994735159999999	0.8677218312746245
FACOAL141	0.9994734239999999	0.7216878364870323
ASPMETASPr	0.9994724940000002	0.6324555320336759
PPPPH	0.99947107	0.7302804265148182
GTPDPDP	0.99947107	0.7302804265148158
GDTP	0.99947107	0.7499581028992915
APH120	0.9994700680000002	0.749958102899295
HMR_8582	0.9994693900000001	0.6123724356957946
NI2t3pp	0.99946828	0.8164965809277261
GGSPMDS	0.999466816	0.7142720352372182
XTSNt2	0.9994664480000001	0.6737223374858003
GAPD_1	0.9994663319999999	0.912901522902498
DESAT18_6	0.9994656059999999	0.7378785251852709
GLCSGLT1le	0.999462776	0.7505637343067165
THFGLUH	0.9994624700000001	0.5999731885515415
GGPTRCS	0.999462258	0.7142720352372182
G3PA	0.9994618080000001	0.6123724356957946
ACTF	0.9994618080000001	0.6123724356957946
MCAO_c	0.999461026	0.924997398182068
FCSTOLS_c	0.999461026	0.9249973981820675
HMR_0168	0.9994610139999999	0.7216878364870323
HMR_4079	0.9994604739999999	0.8447390119469778
PTHRP	0.9994598340000002	0.75
BARB	0.99945805	0.7581987315513601
THRNTt	0.9994575480000002	0.8451461620555446
HCA6Gte	0.9994575480000002	0.8451461620555446
TXB2t	0.9994575480000002	0.8451461620555446
1MNCAMti	0.9994575480000002	0.8451461620555519
CA3Sabc	0.9994575480000002	0.8451461620555446
HCA24Gte	0.9994575480000002	0.8451461620555446
DARGabcpp	0.9994575480000002	0.8451461620555448
PROSTGE2t3	0.9994575480000002	0.8451461620555446
PROSTGE1t3	0.9994575480000002	0.8451461620555446
PGP1819Z160t	0.9994575480000002	0.8451461620555446
GLYC2Pabcpp	0.9994575480000002	0.8451461620555446
PROLBabc	0.9994575480000002	0.8451461620555446
HC02196te	0.9994575480000002	0.8451461620555475
HC02195te	0.9994575480000002	0.8451461620555475
PROHISGLUtr	0.9994575480000002	0.8451461620555446
HC02194te	0.9994575480000002	0.8451461620555475
HC02220te	0.9994575480000002	0.8451461620555473
ACOLIPAabctex	0.9994575480000002	0.845146162055546
HDCA24Gte	0.9994575480000002	0.8451461620555446
PGP120abcpp	0.9994575480000002	0.8451461620555446
UCHOLabc	0.9994575480000002	0.8451461620555446
PS141abcpp	0.9994575480000002	0.8451461620555446
HEXDTRte	0.9994575480000002	0.8451461620555446
HEXDIACATP	0.9994575480000002	0.8451461620555446
PS140abcpp	0.9994575480000002	0.8451461620555446
PGLYCABCte	0.9994575480000002	0.8451461620555446
PS120abcpp	0.9994575480000002	0.8451461620555446
DESFVSteb	0.9994575480000002	0.8451461620555446
PGP140abcpp	0.9994575480000002	0.8451461620555446
HDCA6Gte	0.9994575480000002	0.8451461620555446
C05770te	0.9994575480000002	0.8451461620555487
PGP141abcpp	0.9994575480000002	0.8451461620555446
PGP160abcpp	0.9994575480000002	0.8451461620555446
C14768ATP	0.9994575480000002	0.8451461620555487
PGP161abcpp	0.9994575480000002	0.8451461620555446
PGP180abcpp	0.9994575480000002	0.8451461620555446
DASNabcpp	0.9994575480000002	0.8451461620555446
PGP18111Z160t	0.9994575480000002	0.8451461620555446
TUNGSabcpp	0.9994575480000002	0.8451461620555446
GUDCA3Sabc	0.9994575480000002	0.8451461620555446
TUDCA3Sabc	0.9994575480000002	0.8451461620555446
GUDPTNabcpp	0.9994575480000002	0.8451461620555446
GM2LIPAabctex	0.9994575480000002	0.8451461620555446
GM2LIPAabcpp	0.9994575480000002	0.8451461620555446
GM1LIPAabctex	0.9994575480000002	0.8451461620555446
GM1LIPAabcpp	0.9994575480000002	0.8451461620555446
GLZABCteb	0.9994575480000002	0.8451461620555446
TSACGLUCtev	0.9994575480000002	0.8451461620555446
TSACMSULtev	0.9994575480000002	0.8451461620555446
TSTSTERONEGLCte	0.9994575480000002	0.8451461620555446
GLYSERabcpp	0.9994575480000002	0.8451461620555446
GLYPHEabcpp	0.9994575480000002	0.8451461620555446
GLYMETtr	0.9994575480000002	0.8451461620555446
GLYMETabcpp	0.9994575480000002	0.8451461620555446
GLYGLYabcpp	0.9994575480000002	0.8451461620555446
PRGNLONESte	0.9994575480000002	0.8451461620555446
C14770ATP	0.9994575480000002	0.8451461620555486
GLYGLYGLNtr	0.9994575480000002	0.8451461620555446
21HPRGNLONEt1	0.9994575480000002	0.8451461620555519
GLYGLNabcpp	0.9994575480000002	0.8451461620555446
GLYGLUabcpp	0.9994575480000002	0.8451461620555446
31DMTtu	0.9994575480000002	0.845146162055551
SELabcpp	0.9994575480000002	0.8451461620555446
SERGLUGLNtr	0.9994575480000002	0.8451461620555446
CA24Gte	0.9994575480000002	0.8451461620555446
GLYGLNtr	0.9994575480000002	0.8451461620555446
GUDACabcpp	0.9994575480000002	0.8451461620555446
DCA24Gte	0.9994575480000002	0.8451461620555446
THYOCHOLabc	0.9994575480000002	0.8451461620555446
DCA3Gte	0.9994575480000002	0.8451461620555446
C14769td2	0.9994575480000002	0.8451461620555487
PHYQt	0.9994575480000002	0.8451461620555446
DCA3Sabc	0.9994575480000002	0.8451461620555446
PRISTte	0.9994575480000002	0.8451461620555446
PPATabc	0.9994575480000002	0.8451461620555446
PLPSabctex	0.9994575480000002	0.8451461620555446
C14826ATP	0.9994575480000002	0.8451461620555486
C14825ATP	0.9994575480000002	0.8451461620555486
TRIPVSteb	0.9994575480000002	0.8451461620555446
GTACMPtev	0.9994575480000002	0.8451461620555446
3MOXTYRESSte	0.9994575480000002	0.7254647333038143
C14771ATP	0.9994575480000002	0.8451461620555486
PRGNLONEte	0.9994575480000002	0.8451461620555446
UDCA3Sabc	0.9994575480000002	0.8451461620555446
SPHMYLN18116_hs_ATPt	0.9994575480000002	0.8451461620555446
3ISPVSteb	0.9994575480000002	0.8451461620555505
GLUCYSte	0.9994575480000002	0.8451461620555446
BALABALAabcpp	0.9994575480000002	0.8451461620555446
BALAALAabcpp	0.9994575480000002	0.8451461620555446
Am1CSAteb	0.9994575480000002	0.8451461620555452
DIPEPabc9	0.9994575480000002	0.8451461620555446
DJENKabc	0.9994575480000002	0.8451461620555446
AU1abcpp	0.9994575480000002	0.8451461620555446
DLEUabcpp	0.9994575480000002	0.8451461620555446
3DHLCAabc	0.9994575480000002	0.8451461620555507
ATVLACtu	0.9994575480000002	0.8451461620555446
XOL7AH3ATP	0.9994575480000002	0.8451461620555446
ATVACIDtu	0.9994575480000002	0.8451461620555446
DLYSabcpp	0.9994575480000002	0.8451461620555446
r1526	0.9994575480000002	0.848518658304213
3DHDCAabc	0.9994575480000002	0.8451461620555508
3DHCHOLabc	0.9994575480000002	0.8451461620555508
3DHCDCHOLabc	0.9994575480000002	0.8451461620555508
r1531	0.9994575480000002	0.848518658304213
r1531_1	0.9994575480000002	0.8451461620555475
XOL7AONEATP	0.9994575480000002	0.8451461620555446
ALAGLNtr	0.9994575480000002	0.8451461620555455
DIPEPabc7	0.9994575480000002	0.8451461620555457
BALAGLYabcpp	0.9994575480000002	0.8451461620555446
FECHEabcpp	0.9994575480000002	0.8451461620555446
r1525	0.9994575480000002	0.8451461620555446
FEROXGFEabcpp	0.9994575480000002	0.8451461620555446
FEROXEFEabcpp	0.9994575480000002	0.8451461620555446
FEROXBFEabcpp	0.9994575480000002	0.8451461620555446
FEOXAMabcpp	0.9994575480000002	0.8451461620555446
FEENTERabcpp	0.9994575480000002	0.8451461620555446
FECRMabcpp	0.9994575480000002	0.8451461620555446
FECRMabc	0.9994575480000002	0.8451461620555446
FE3HOXabcpp	0.9994575480000002	0.8451461620555446
BALALEUabcpp	0.9994575480000002	0.8451461620555446
FE3DHBZSabcpp	0.9994575480000002	0.8451461620555446
FE3DCIT2abcpp	0.9994575480000002	0.8451461620555446
DIPEPabc5	0.9994575480000002	0.8451461620555457
BLAMDabcpp	0.9994575480000002	0.8451461620555446
BILGLCURte	0.9994575480000002	0.8451461620555446
DIPEPabc6	0.9994575480000002	0.8451461620555455
BILDGLCURte	0.9994575480000002	0.8451461620555446
FBACabcpp	0.9994575480000002	0.8451461620555446
XOLDIOLONEATP	0.9994575480000002	0.8451461620555446
r1532	0.9994575480000002	0.848518658304213
r1532_1	0.9994575480000002	0.8451461620555475
DOPAVESSEC	0.9994575480000002	0.7254647333038107
EIC21114TRte	0.9994575480000002	0.8451461620555446
ECTOabcpp	0.9994575480000002	0.8451461620555446
ECTOINEabc	0.9994575480000002	0.8451461620555446
ECA4COLIPAabctex	0.9994575480000002	0.8451461620555446
DOPA3GLCURt	0.9994575480000002	0.8451461620555446
DOPA4GLCURt	0.9994575480000002	0.8451461620555446
ARSabc	0.9994575480000002	0.8451461620555448
EANDRSTRNte	0.9994575480000002	0.8451461620555446
DOPAVESSEC_1	0.9994575480000002	0.8451461620555446
RETABCtc	0.9994575480000002	0.8451461620555446
DORNabcpp	0.9994575480000002	0.8451461620555446
AK2LGCHOLABCt	0.9994575480000002	0.8451461620555457
DVALabcpp	0.9994575480000002	0.8451461620555446
XYL3abc	0.9994575480000002	0.8451461620555446
ARSENBabc	0.9994575480000002	0.8451461620555446
r2505	0.9994575480000002	0.8451461620555475
XYLBabc	0.9994575480000002	0.8451461620555446
DSPVSteb	0.9994575480000002	0.8451461620555446
ENLIPAabctex	0.9994575480000002	0.8451461620555446
EPOXTACteb	0.9994575480000002	0.8451461620555446
11DOCRTSTRNte	0.9994575480000002	0.8451461620555523
DODECANACt	0.9994575480000002	0.8451461620555446
11DOCRTSLte	0.9994575480000002	0.8451461620555523
r1533	0.9994575480000002	0.848518658304213
DMSO2abcpp	0.9994575480000002	0.8451461620555446
r1533_1	0.9994575480000002	0.8451461620555473
14GLUCANabcpp	0.9994575480000002	0.8451461620555522
ASO3t8pp	0.9994575480000002	0.8451461620555446
AHANDROSTANGLCte	0.9994575480000002	0.8451461620555458
AHANDROSTANte	0.9994575480000002	0.8451461620555458
35DSMVteb	0.9994575480000002	0.8451461620555508
ESTRAABCtc	0.9994575480000002	0.8451461620555446
ETHSO3abcpp	0.9994575480000002	0.8451461620555446
ESTRSABCtc	0.9994575480000002	0.8451461620555446
ESTROSABCCte	0.9994575480000002	0.8451461620555446
ESTRONEte	0.9994575480000002	0.8451461620555446
ESTRONEGLCt	0.9994575480000002	0.8451461620555446
ESTRIOLGLCte	0.9994575480000002	0.8451461620555446
ESTRIOLATP	0.9994575480000002	0.8451461620555446
ESTRADIOLGLCt2	0.9994575480000002	0.8451461620555446
FERRICHabc	0.9994575480000002	0.8451461620555446
FERXAabc	0.9994575480000002	0.8451461620555446
1513TACRtu	0.9994575480000002	0.845146162055552
3HPVSteb	0.9994575480000002	0.8451461620555506
PSFLIP	0.9994575480000002	0.8451461620555446
GLC3MEACPtev	0.9994575480000002	0.8451461620555446
DHEAte	0.9994575480000002	0.8451461620555446
PSFLIP_cho	0.9994575480000002	0.8451461620555446
AEPabc	0.9994575480000002	0.8451461620555516
AEPabcpp	0.9994575480000002	0.8451461620555515
PSHSABCtc	0.9994575480000002	0.8451461620555446
DHGLZABCt	0.9994575480000002	0.8451461620555446
3HPVSTETteb	0.9994575480000002	0.8451461620555506
GLCGLYCabcpp_syn	0.9994575480000002	0.8451461620555446
GDCA3Sabc	0.9994575480000002	0.8451461620555446
C05463t1	0.9994575480000002	0.8451461620555446
GCHOLAt3	0.9994575480000002	0.8451461620555446
GCDCA3Sabc	0.9994575480000002	0.8451461620555446
C05302te	0.9994575480000002	0.8451461620555487
GCA3Sabc	0.9994575480000002	0.8451461620555446
GBBTNabc	0.9994575480000002	0.8451461620555446
HISGLYabcpp	0.9994575480000002	0.8451461620555446
C05769te	0.9994575480000002	0.8451461620555487
DHEASABCCte	0.9994575480000002	0.8451461620555446
SALCHS4abcpp	0.9994575480000002	0.8451461620555446
PS181abcpp	0.9994575480000002	0.8451461620555446
DGUDBUTNabcpp	0.9994575480000002	0.8451461620555446
GLUCANabc	0.9994575480000002	0.8451461620555446
GLUCAN2abc	0.9994575480000002	0.8451461620555446
DHBSZ3FEabcpp	0.9994575480000002	0.8451461620555446
PS161abcpp	0.9994575480000002	0.8451461620555446
ADOCBLabc	0.9994575480000002	0.8451461620555458
ADOCBLabcpp	0.9994575480000002	0.8451461620555458
PS180abcpp	0.9994575480000002	0.8451461620555446
ALATRPabcpp	0.9994575480000002	0.8451461620555454
ADRNLPVESSEC_1	0.9994575480000002	0.8451461620555458
18HARACHDte	0.9994575480000002	0.845146162055552
17AHPRGSTRNte	0.9994575480000002	0.845146162055552
17AHPRGNLONEte	0.9994575480000002	0.845146162055552
ALATHRtr	0.9994575480000002	0.8451461620555455
DHCHOLESTANATEATP	0.9994575480000002	0.8451461620555446
ALATHRabcpp	0.9994575480000002	0.8451461620555454
3HSMVACIDteb	0.9994575480000002	0.8451461620555506
ADRNLPVESSEC	0.9994575480000002	0.7254647333038114
DIGALSGALSIDEATPte	0.9994575480000002	0.8451461620555446
C05301te	0.9994575480000002	0.8451461620555489
12DHCHOLabc	0.9994575480000002	0.8451461620555523
RSVATPtu	0.9994575480000002	0.8451461620555446
3HLVSTACtbc	0.9994575480000002	0.8451461620555506
C04805ATP	0.9994575480000002	0.8451461620555489
15HPETATP	0.9994575480000002	0.845146162055552
C04717ATP	0.9994575480000002	0.8451461620555489
S3MEACMPtev	0.9994575480000002	0.8451461620555446
15DMTtu	0.9994575480000002	0.845146162055552
RSVLACteb	0.9994575480000002	0.8451461620555446
ALAGLYtr	0.9994575480000002	0.8451461620555454
Pe13_HSABCt	0.9994575480000002	0.8451461620555446
DIPEPabc2	0.9994575480000002	0.8451461620555457
C04483t1	0.9994575480000002	0.8451461620555446
C03990ATP	0.9994575480000002	0.8451461620555476
DIPEPabc4	0.9994575480000002	0.8451461620555473
C03681te	0.9994575480000002	0.8451461620555489
ARBTNabcpp	0.9994575480000002	0.8451461620555448
1531TACRteb	0.9994575480000002	0.845146162055552
FOLABCCte	0.9994575480000002	0.8451461620555446
BUTSO3abcpp	0.9994575480000002	0.8451461620555446
PYOVDtex	0.9994575480000002	0.8451461620555446
DIPEPabc11	0.9994575480000002	0.8451461620555446
C05299te	0.9994575480000002	0.8451461620555489
G3PIabcpp	0.9994575480000002	0.8451461620555446
ALALEUt	0.9994575480000002	0.8451461620555454
PTVSTATPtu	0.9994575480000002	0.8451461620555446
PTVSTM3eb	0.9994575480000002	0.8451461620555446
PURabc1	0.9994575480000002	0.8451461620555446
SALCHS4FEabcpp	0.9994575480000002	0.8451461620555446
ALALEUabcpp	0.9994575480000002	0.8451461620555454
G3Pabc	0.9994575480000002	0.8451461620555446
G3PSabcpp	0.9994575480000002	0.8451461620555446
VITEtl	0.9994575480000002	0.8451461620555446
SALCHS2FEabcpp	0.9994575480000002	0.8451461620555446
PVSATPtu	0.9994575480000002	0.8451461620555446
PVSGLUCteb	0.9994575480000002	0.8451461620555446
G3PCabcpp	0.9994575480000002	0.8451461620555446
C05298te	0.9994575480000002	0.8451461620555489
ALAHIStr	0.9994575480000002	0.8451461620555455
WHARACHDt	0.9994575480000002	0.8451461620555446
FVSteb	0.9994575480000002	0.8451461620555446
ALAHISabcpp	0.9994575480000002	0.8451461620555454
HG2abcpp	0.9994575480000002	0.8451461620555446
HMR_0375	0.9994575480000002	0.8451461620555446
HISHISabcpp	0.9994575480000002	0.8451461620555446
PCHOL2OLE_HSABCt	0.9994575480000002	0.8451461620555446
PAIL1819Z160t	0.9994575480000002	0.8451461620555446
CEL6abc	0.9994575480000002	0.8451461620555446
MHGLZABCt	0.9994575480000002	0.8451461620555446
SMVtu	0.9994575480000002	0.8451461620555446
PB2abcpp	0.9994575480000002	0.8451461620555446
PCHLN225_HSABCt	0.9994575480000002	0.8451461620555446
CELabc	0.9994575480000002	0.8451461620555446
PCHOL2LINL_HSABCt	0.9994575480000002	0.8451461620555446
r1514	0.9994575480000002	0.8451461620555449
SULFACabcpp	0.9994575480000002	0.8451461620555446
PAIL18111Z160t	0.9994575480000002	0.8451461620555446
PCHOL2STE_HSABCt	0.9994575480000002	0.8451461620555446
PCHOLAR_HSABCt	0.9994575480000002	0.8451461620555446
PCHOLDOC_HSABCt	0.9994575480000002	0.8451461620555446
SULPACMPtev	0.9994575480000002	0.8451461620555446
PCHOLEIC_HSABCt	0.9994575480000002	0.8451461620555446
CGMPt	0.9994575480000002	0.8451461620555508
MERACMPthc	0.9994575480000002	0.8451461620555446
TACRtu	0.9994575480000002	0.8451461620555446
MERACMPtep	0.9994575480000002	0.8451461620555446
4HPRODCabcpp	0.9994575480000002	0.8451461620555499
PAFABCt	0.9994575480000002	0.8451461620555446
7DHCHSTEROLt	0.9994575480000002	0.845146162055549
MOBDabc_rev	0.9994575480000002	0.8451461620555446
CE4843t	0.9994575480000002	0.8451461620555446
7KILTCHOLATP	0.9994575480000002	0.845146162055549
CE4877te	0.9994575480000002	0.8451461620555482
CE5025t	0.9994575480000002	0.8451461620555482
CE5026t	0.9994575480000002	0.8451461620555482
CE5072te	0.9994575480000002	0.8451461620555482
CE6247t	0.9994575480000002	0.845146162055548
MOPSabc	0.9994575480000002	0.8451461620555446
MOBDabcpp	0.9994575480000002	0.8451461620555446
CE7081tm	0.9994575480000002	0.8451461620555479
CE7172ATP	0.9994575480000002	0.8451461620555478
MOBDabc	0.9994575480000002	0.8451461620555446
PA141abcpp	0.9994575480000002	0.8451461620555446
CE7082ATP	0.9994575480000002	0.8451461620555479
CE7083t	0.9994575480000002	0.8451461620555479
CE7085te	0.9994575480000002	0.8451461620555479
PACALtabcpp	0.9994575480000002	0.8451461620555446
CE7090te	0.9994575480000002	0.8451461620555479
CBIabc	0.9994575480000002	0.8451461620555446
CE7096te	0.9994575480000002	0.8451461620555478
MEPNabcpp	0.9994575480000002	0.8451461620555446
MEPIVESSte_cho	0.9994575480000002	0.8451461620555446
MEPIVESSte	0.9994575480000002	0.7254647333038208
PCt_cho	0.9994575480000002	0.8451461620555446
PCHOLN225_HSABCt	0.9994575480000002	0.8451461620555446
PCHOLN264_HSABCt	0.9994575480000002	0.8451461620555446
PCHOLOLE_HSABCt	0.9994575480000002	0.8451461620555446
PCHOLPALME_HSABCt	0.9994575480000002	0.8451461620555446
4GLU56DIHDINDt	0.9994575480000002	0.8451461620555503
PCHOLSTE_HSABCt	0.9994575480000002	0.8451461620555446
CARNabcpp	0.9994575480000002	0.8451461620555446
PCt	0.9994575480000002	0.8451461620555446
4BHGLZABCt	0.9994575480000002	0.8451461620555503
CAMPt	0.9994575480000002	0.8451461620555446
PCHOLET_HSABCt	0.9994575480000002	0.8451461620555446
SMVACIDATPteb	0.9994575480000002	0.8451461620555446
LYSGLUGLYtr	0.9994575480000002	0.8451461620555446
LVSTPGPtu	0.9994575480000002	0.8451461620555446
LVSTACIDtu	0.9994575480000002	0.8451461620555446
LTHSTRLABCt	0.9994575480000002	0.8451461620555446
HISTAVESSEC	0.9994575480000002	0.7254647333038128
DPROabcpp	0.9994575480000002	0.8451461620555446
LMN2abc	0.9994575480000002	0.8451461620555446
TCDCA3Sabc	0.9994575480000002	0.8451461620555446
PCHOLN2254_HSABCt	0.9994575480000002	0.8451461620555446
PCHOLN224_HSABCt	0.9994575480000002	0.8451461620555446
CHSTEROLt_1	0.9994575480000002	0.8451461620555446
PCHOLN205_HSABCt	0.9994575480000002	0.8451461620555446
PCHOLHEP_HSABCt	0.9994575480000002	0.8451461620555446
PCHOLLINL_HSABCt	0.9994575480000002	0.8451461620555446
PCHOLMYR_HsABCt	0.9994575480000002	0.8451461620555446
PCHOLN15_HSABCt	0.9994575480000002	0.8451461620555446
MDZtu	0.9994575480000002	0.8451461620555446
PCHOLN1836_HSABCt	0.9994575480000002	0.8451461620555446
PCHOLN183_HSABCt	0.9994575480000002	0.8451461620555446
4HATVLACteb	0.9994575480000002	0.8451461620555503
MCBTFabcpp	0.9994575480000002	0.8451461620555446
PCHOLN19_HSABCt	0.9994575480000002	0.8451461620555446
PCHOLN201_HSABCt	0.9994575480000002	0.8451461620555446
MANTTRabc	0.9994575480000002	0.8451461620555446
PCHOLN203_HSABCt	0.9994575480000002	0.8451461620555446
MANTRabc	0.9994575480000002	0.8451461620555446
4HATVACIDteb	0.9994575480000002	0.8451461620555503
MANBabc	0.9994575480000002	0.8451461620555446
CHOLATEt3	0.9994575480000002	0.8451461620555446
PCHOLN204_HSABCt	0.9994575480000002	0.8451461620555446
CHSTEROLt	0.9994575480000002	0.8451461620555446
7HPVSteb	0.9994575480000002	0.845146162055549
CBIuabcpp	0.9994575480000002	0.8451461620555446
LIPAabctex	0.9994575480000002	0.8451461620555446
5HTRPVESSEC	0.9994575480000002	0.7254647333038138
SPHMYLN180241_hs_ATPt	0.9994575480000002	0.8451461620555446
CE1352te	0.9994575480000002	0.8451461620555485
CE1447te	0.9994575480000002	0.8451461620555485
O16A4COLIPAabctex	0.9994575480000002	0.8451461620555446
OANTIabcpp	0.9994575480000002	0.8451461620555446
CE2006te	0.9994575480000002	0.8451461620555485
NMTHDA	0.9994575480000002	0.8682418632774302
5HPETATP	0.9994575480000002	0.8451461620555497
CE2047te	0.9994575480000002	0.8451461620555485
5HTRPVESSEC_1	0.9994575480000002	0.8451461620555496
NORMETEVESSte	0.9994575480000002	0.7254647333038255
OARGabcpp	0.9994575480000002	0.8451461620555496
CE0328t	0.9994575480000002	0.8451461620555446
CE2049te	0.9994575480000002	0.8451461620555485
SPHMYLN181221_hs_ATPt	0.9994575480000002	0.8451461620555446
SPHMYLN18122_hs_ATPt	0.9994575480000002	0.8451461620555446
SPHMYLN18123_hs_ATPt	0.9994575480000002	0.8451461620555446
SPHMYLN1824_hs_ATPt	0.9994575480000002	0.8451461620555446
SPHMYLN1825_hs_ATPt	0.9994575480000002	0.8451461620555446
SPHMYLN_HsATPte	0.9994575480000002	0.8451461620555446
CE1297t	0.9994575480000002	0.8451461620555485
4PYRDX	0.9994575480000002	0.8451461620555498
7DHCHOLabc	0.9994575480000002	0.845146162055549
ANDRSTNDNte	0.9994575480000002	0.845146162055545
SPHMYLN181161_hs_ATPt	0.9994575480000002	0.8451461620555446
56EPPVSteb	0.9994575480000002	0.8451461620555497
56DHPVSteb	0.9994575480000002	0.8451461620555497
SPHMYLN18117_hs_ATPt	0.9994575480000002	0.8451461620555446
5ADTSTSTERONEGLCte	0.9994575480000002	0.8451461620555497
SPHMYLN18115_hs_ATPt	0.9994575480000002	0.8451461620555446
SPHMYLN181181_hs_ATPt	0.9994575480000002	0.8451461620555446
SPHMYLN18118_hs_ATPt	0.9994575480000002	0.8451461620555446
ANDRSTRNGLCte	0.9994575480000002	0.845146162055545
5APTNabcpp	0.9994575480000002	0.8451461620555497
SPHMYLN18121_hs_ATPt	0.9994575480000002	0.8451461620555446
SPHMYLN181201_hs_ATPt	0.9994575480000002	0.8451461620555446
SPHMYLN18114_hs_ATPt	0.9994575480000002	0.8451461620555446
ANDRSTANDRte	0.9994575480000002	0.845146162055545
CE1243ATP	0.9994575480000002	0.8451461620555486
5EIPENCte	0.9994575480000002	0.8451461620555496
NRVNCABCt	0.9994575480000002	0.8451461620555446
NRPPHRVESSEC_1	0.9994575480000002	0.8451461620555446
NRPPHRVESSEC	0.9994575480000002	0.7254647333038257
SPHMYLN18120_hs_ATPt	0.9994575480000002	0.8451461620555446
CE2209te	0.9994575480000002	0.8451461620555484
r1517	0.9994575480000002	0.8451461620555446
SPHS1Pt2e	0.9994575480000002	0.8451461620555446
12HARACHDte	0.9994575480000002	0.8451461620555522
STACMPtev	0.9994575480000002	0.8451461620555446
OSKTabcpp	0.9994575480000002	0.8451461620555446
r1519	0.9994575480000002	0.8451461620555446
6MELVACtbc	0.9994575480000002	0.8451461620555494
12HTACRtu	0.9994575480000002	0.8451461620555522
r1520	0.9994575480000002	0.8451461620555446
r1521	0.9994575480000002	0.8451461620555446
12HPETATP	0.9994575480000002	0.8451461620555523
6OHFVSteb	0.9994575480000002	0.8451461620555493
CE2537ATP	0.9994575480000002	0.8451461620555484
5OHFVSteb	0.9994575480000002	0.8451461620555495
r1522	0.9994575480000002	0.8451461620555446
7AHGLZABCt	0.9994575480000002	0.8451461620555493
7BHGLZABCt	0.9994575480000002	0.8451461620555493
7BHGLZGLCABCt	0.9994575480000002	0.845146162055549
CBL2abc	0.9994575480000002	0.8451461620555446
CBL1abcpp	0.9994575480000002	0.8451461620555446
7DHCDCHOLabc	0.9994575480000002	0.845146162055549
CBL1abc	0.9994575480000002	0.8451461620555446
CBL1HBIabc	0.9994575480000002	0.8451461620555446
2HATVACIDGLUCteb	0.9994575480000002	0.8451461620555514
6HSMVACIDteb	0.9994575480000002	0.8451461620555494
2HATVACIDteb	0.9994575480000002	0.8451461620555514
CE2537ABCt	0.9994575480000002	0.8451461620555484
CE2211te	0.9994575480000002	0.8451461620555484
6AHGLZABCt	0.9994575480000002	0.8451461620555495
CDCA3Gte	0.9994575480000002	0.8451461620555446
CE2445t	0.9994575480000002	0.8451461620555484
6BHGLZABCt	0.9994575480000002	0.8451461620555494
6BHGLZGLCABCt	0.9994575480000002	0.8451461620555494
CE2510ABCt	0.9994575480000002	0.8451461620555484
NDERSVteb	0.9994575480000002	0.8451461620555446
NCBMPTSabcpp	0.9994575480000002	0.8451461620555466
6CSMVACIDteb	0.9994575480000002	0.8451461620555494
CDCA24Gte	0.9994575480000002	0.8451461620555446
CE2510t	0.9994575480000002	0.8451461620555484
6EPSteb	0.9994575480000002	0.8451461620555494
2HATVLACteb	0.9994575480000002	0.8451461620555514
SPRMabc	0.9994575480000002	0.8451461620555446
2HATVLACGLUCteb	0.9994575480000002	0.8451461620555514
6HMSMVACIDteb	0.9994575480000002	0.8451461620555494
CE2513ATP	0.9994575480000002	0.8451461620555446
r1518	0.9994575480000002	0.8451461620555446
LIPTabc	0.9994575480000002	0.8451461620555446
LSTNtu	0.9994575480000002	0.8451461620555446
LIPAabcpp	0.9994575480000002	0.8451461620555446
CYSIabcpp	0.9994575480000002	0.8451461620555446
PEDH203_HSABCt	0.9994575480000002	0.8451461620555446
PEFLIP	0.9994575480000002	0.8451461620555446
CYNTtabcpp	0.9994575480000002	0.8451461620555446
ALLabcpp	0.9994575480000002	0.8451461620555454
PEFLIP_cho	0.9994575480000002	0.8451461620555446
3OHACMPtev	0.9994575480000002	0.8451461620555505
CYSAMPtev	0.9994575480000002	0.8451461620555446
1331TACRteb	0.9994575480000002	0.8451461620555522
CYSDabcpp	0.9994575480000002	0.8451461620555446
PELINL_HSABCt	0.9994575480000002	0.8451461620555446
PE2LINL_HSABCt	0.9994575480000002	0.8451461620555446
PELPALM_HSABCt	0.9994575480000002	0.8451461620555446
PEOLE_HSABCt	0.9994575480000002	0.8451461620555446
13DAMPPabcpp	0.9994575480000002	0.8451461620555522
13DMTtu	0.9994575480000002	0.8451461620555522
PEPALM_HSASBCt	0.9994575480000002	0.8451461620555446
SLNTabcpp	0.9994575480000002	0.8451461620555446
HMR_0469	0.9994575480000002	0.8451461620555446
HMR_0439	0.9994575480000002	0.845146162055547
HMR_0435	0.9994575480000002	0.8451461620555472
CTBTabcpp	0.9994575480000002	0.8451461620555446
CTBTabc	0.9994575480000002	0.8451461620555446
CSAtu	0.9994575480000002	0.8451461620555446
CSASULPteb	0.9994575480000002	0.8451461620555446
PEALtabc	0.9994575480000002	0.8451461620555446
CPGNabcpp	0.9994575480000002	0.8451461620555446
AM1C9CSteb	0.9994575480000002	0.8451461620555452
AM1C4N9CSteb	0.9994575480000002	0.8451461620555452
LIPACabcpp	0.9994575480000002	0.8451461620555446
AM1ALCSteb	0.9994575480000002	0.8451461620555452
PEAtabcpp	0.9994575480000002	0.8451461620555446
CRGLZABCt	0.9994575480000002	0.8451461620555446
AM1ACSteb	0.9994575480000002	0.8451461620555452
CRNDabcpp	0.9994575480000002	0.8451461620555446
AM1A4NCSteb	0.9994575480000002	0.8451461620555452
CRNabc	0.9994575480000002	0.8451461620555446
AM19CSteb	0.9994575480000002	0.8451461620555454
CRNabcpp	0.9994575480000002	0.8451461620555446
CRVSATPthc	0.9994575480000002	0.8451461620555446
CRVSATPtu	0.9994575480000002	0.8451461620555446
CRVSM1teb	0.9994575480000002	0.8451461620555446
CRVSM23teb	0.9994575480000002	0.8451461620555446
CRVSM24teb	0.9994575480000002	0.8451461620555446
HMR_0431	0.9994575480000002	0.8451461620555472
HMR_0427	0.9994575480000002	0.8451461620555446
HMR_0423	0.9994575480000002	0.8451461620555446
HMR_0291	0.9994575480000002	0.8451461620555472
HMR_0281	0.9994575480000002	0.8451461620555467
HMR_0277	0.9994575480000002	0.8451461620555446
HMR_0273	0.9994575480000002	0.845146162055547
HMR_0261	0.9994575480000002	0.8451461620555446
HMR_0257	0.9994575480000002	0.8451461620555472
HMR_0247	0.9994575480000002	0.8451461620555467
HMR_0243	0.9994575480000002	0.8451461620555472
HMR_0239	0.9994575480000002	0.8451461620555446
HMR_0235	0.9994575480000002	0.8451461620555467
HMR_0215	0.9994575480000002	0.8451461620555446
HMR_0211	0.9994575480000002	0.8451461620555466
HMR_0207	0.9994575480000002	0.845146162055547
HMR_0194	0.9994575480000002	0.8451461620555466
PG160abcpp	0.9994575480000002	0.8451461620555446
PG161abcpp	0.9994575480000002	0.8451461620555446
PG18111Z160t	0.9994575480000002	0.8451461620555446
PG1819Z160t	0.9994575480000002	0.8451461620555446
pentso3abcpp	0.9994575480000002	0.8451461620555446
HISTAVESSEC_1	0.9994575480000002	0.8451461620555446
HMR_0287	0.9994575480000002	0.8451461620555449
HMR_0299	0.9994575480000002	0.8451461620555467
HMR_0419	0.9994575480000002	0.8451461620555446
HMR_0303	0.9994575480000002	0.8451461620555467
HMR_0415	0.9994575480000002	0.8451461620555458
HMR_0395	0.9994575480000002	0.8451461620555469
HMR_0391	0.9994575480000002	0.845146162055547
HMR_0387	0.9994575480000002	0.8451461620555469
HMR_0383	0.9994575480000002	0.8451461620555472
CE1273t1	0.9994575480000002	0.8451461620555486
HMR_0371	0.9994575480000002	0.8451461620555446
HMR_0367	0.9994575480000002	0.8451461620555446
HMR_0363	0.9994575480000002	0.8451461620555446
HMR_0359	0.9994575480000002	0.8451461620555446
HMR_0347	0.9994575480000002	0.8451461620555466
HMR_0343	0.9994575480000002	0.8451461620555446
HMR_0329	0.9994575480000002	0.8451461620555466
HMR_0325	0.9994575480000002	0.8451461620555467
HMR_0321	0.9994575480000002	0.8451461620555446
HMR_0317	0.9994575480000002	0.8451461620555446
HMR_0311	0.9994575480000002	0.8451461620555467
HMR_0307	0.9994575480000002	0.8451461620555467
PESTE_HSABCt	0.9994575480000002	0.8451461620555446
PEAL2tabc	0.9994575480000002	0.8451461620555446
PEAR_HSABCt	0.9994575480000002	0.8451461620555446
AM1CCSteb	0.9994575480000002	0.8451461620555452
PE1801835Z9Z12Zt	0.9994575480000002	0.8451461620555446
ACHVESSEC_1	0.9994575480000002	0.845146162055546
PE15_HSABCt	0.9994575480000002	0.8451461620555446
AM9CSAteb	0.9994575480000002	0.8451461620555452
PE161_HSABCt	0.9994575480000002	0.8451461620555446
TETDECA511ACt	0.9994575480000002	0.8451461620555446
PE17_HSABCt	0.9994575480000002	0.8451461620555446
PE1801819Zt	0.9994575480000002	0.8451461620555446
PE1801829Z12Zt	0.9994575480000002	0.8451461620555446
THCHOLSTOICATP	0.9994575480000002	0.8451461620555446
THEXDDte	0.9994575480000002	0.8451461620555446
PE14_HSABCt	0.9994575480000002	0.8451461620555446
PE1801845Z9Z12Z15Zt	0.9994575480000002	0.8451461620555446
PE180abcpp	0.9994575480000002	0.8451461620555446
r0993	0.9994575480000002	0.8451461620555489
PE18111Z1819Zt	0.9994575480000002	0.8451461620555446
PE18111Z1829Z12Zt	0.9994575480000002	0.8451461620555446
COLIPABabcpp	0.9994575480000002	0.8451461620555446
PE18111Z1835Z9Z12Zt	0.9994575480000002	0.8451461620555446
ACMPGLUTthc	0.9994575480000002	0.845146162055546
ACMPGLUtep	0.9994575480000002	0.845146162055546
ACHVESSEC	0.9994575480000002	0.7254647333038117
CMtexabc	0.9994575480000002	0.8451461620555446
AM4NCSteb	0.9994575480000002	0.8451461620555452
TCHOLAt3	0.9994575480000002	0.8451461620555446
LIPABabcpp	0.9994575480000002	0.8451461620555446
LIPAAabcpp	0.9994575480000002	0.8451461620555446
TCHOLABCtc	0.9994575480000002	0.8451461620555446
PE120abcpp	0.9994575480000002	0.8451461620555446
r1028	0.9994575480000002	0.8451461620555446
LEULEUabcpp	0.9994575480000002	0.8451461620555446
LEUKTRB4WOHt	0.9994575480000002	0.8451461620555446
LEUKTRB4WCOOHt	0.9994575480000002	0.8451461620555446
LEUKABCtc	0.9994575480000002	0.8451461620555446
PE12_HSABCt	0.9994575480000002	0.8451461620555446
PE141abcpp	0.9994575480000002	0.8451461620555446
CLIPAabctex	0.9994575480000002	0.8451461620555446
LCA3Sabc	0.9994575480000002	0.8451461620555446
LCA3Gte	0.9994575480000002	0.8451461620555446
LCA24Gte	0.9994575480000002	0.8451461620555446
LANTHabc	0.9994575480000002	0.8451461620555446
PE140abcpp	0.9994575480000002	0.8451461620555446
TDCA3Sabc	0.9994575480000002	0.8451461620555446
CMCBTFabcpp	0.9994575480000002	0.8451461620555446
r1026	0.9994575480000002	0.8451461620555446
ACMPGLUthc	0.9994575480000002	0.845146162055546
ACMPGLUTtep	0.9994575480000002	0.845146162055546
ISOP3PT	0.9994575480000002	0.8451461620555446
PE1819Z1835Z9Z12Zt	0.9994575480000002	0.8451461620555446
COLIPAabcpp_kt	0.9994575480000002	0.8451461620555446
PE1819Z1845Z9Z12Z15Zt	0.9994575480000002	0.8451461620555446
ACMPthc	0.9994575480000002	0.845146162055546
COLIPAabcppmin	0.9994575480000002	0.8451461620555446
ICLIPAabcpp	0.9994575480000002	0.8451461620555446
PE1829Z12Z1835Z9Z12Zt	0.9994575480000002	0.8451461620555446
PE203_HSABCt	0.9994575480000002	0.8451461620555446
ICDCHOLabc	0.9994575480000002	0.8451461620555446
IBUP_Stbc	0.9994575480000002	0.8451461620555446
IBUPGLUCtpvb	0.9994575480000002	0.8451461620555446
COLIPAabctex	0.9994575480000002	0.8451461620555446
HYOCHOLabc	0.9994575480000002	0.8451461620555446
PE226_HSABCt	0.9994575480000002	0.8451461620555446
THIOGabc	0.9994575480000002	0.8451461620555446
HPDECEte	0.9994575480000002	0.8451461620555446
AM1CGLCteb	0.9994575480000002	0.8451461620555452
COPROSTabc	0.9994575480000002	0.8451461620555446
COLIPAabcpp	0.9994575480000002	0.8451461620555446
TCA3Sabc	0.9994575480000002	0.8451461620555446
COLIPAabcex	0.9994575480000002	0.8451461620555446
PE1819Z1829Z12Zt	0.9994575480000002	0.8451461620555446
ISOLVSTtbc	0.9994575480000002	0.8451461620555446
ISOCHOLabc	0.9994575480000002	0.8451461620555446
ISETACabcpp	0.9994575480000002	0.8451461620555446
PE18111Z1845Z9Z12Z15Zt	0.9994575480000002	0.8451461620555446
COLIPAPabctex	0.9994575480000002	0.8451461620555446
PE1819Z1819Zt	0.9994575480000002	0.8451461620555446
AM4NC9CSteb	0.9994575480000002	0.8451461620555452
ACMPtu	0.9994575480000002	0.845146162055546
APH141	0.9994573880000001	0.7499581028992921
TREHe	0.999457372	0.8333333333333335
ILEDHr_1	0.999456936	0.8571360176186205
DANNt2	0.9994549239999999	0.6737223374858003
OLEICFATPtc	0.9994525839999999	0.8333333333333335
FF_11	0.999450078	0.6737223374858003
SUCCt4_2	0.9994490300000001	0.8485281374238569
SUCCt4_3	0.9994490300000001	0.8999999999999998
HMR_9610	0.9994490300000001	0.6708203932499369
MI4PP	0.99944864	0.75
MI3PP	0.99944864	0.75
UAMRH	0.99944784	0.7778630883410852
A6PAG	0.999446842	0.7999865942757557
GAPDy	0.999446266	0.912901522902498
DESAT18_5	0.999446062	0.7378785251852709
DKMPPD3_1	0.9994440359999999	0.7302804265148208
GLUTRS2	0.9994415980000001	0.6761055998480312
HMR_2296	0.999440864	0.8677218312746245
HMR_2293	0.999440864	0.8677218312746245
HMR_2292	0.999440864	0.8677218312746245
HMR_2295	0.999440864	0.8677218312746245
CA2t2pp	0.9994407260000001	0.7071067811865475
8AONNt2	0.99943902	0.6737223374858003
TTDCAt2pp	0.99943461	0.632455532033676
THMTP	0.99943448	0.7302804265148167
ASNt2r	0.999434254	0.6737223374858003
CA2t3pp	0.999434036	0.632455532033676
ARGt3pp	0.999432556	0.632455532033676
ARGt2pp	0.999432556	0.632455532033676
NTRIRx	0.9994312860000001	0.9629064006092422
DRIBt2	0.999429454	0.6737223374858003
6PGCt6	0.999429002	0.6737223374858003
METTRS_1	0.9994283879999999	0.6761055998480313
DURIt2	0.9994273459999998	0.6737223374858003
ZN2t6	0.9994265140000002	0.7071067811865475
GLCURDH	0.999422704	0.8571373204400681
SUCD4	0.9994214119999999	0.5669467095138407
HDCAt2pp	0.999420672	0.632455532033676
ETOHt3	0.99942054	0.6737223374858003
BTNt4i	0.99942054	0.7071067811865475
ETOHt2r	0.99942054	0.6737223374858003
ACTNMO	0.9994197799999999	0.7778630883410929
SUCRt2	0.9994165540000001	0.6737223374858003
HMR_0188	0.9994148520000001	0.7216878364870323
LTHRK	0.9994123779999999	0.6324296253390742
TMK	0.9994101100000001	0.6324296253390742
FADD17	0.999409792	0.7504992274243926
GLYCYSAP	0.9994092699999999	0.75
GLYP	0.9994090700000001	0.5477409137415089
GLCNt2rpp	0.9994079639999999	0.632455532033676
FAH1	0.9994078	0.7778630883410861
DCTPD	0.99940774	0.6928125835748702
DACTt3	0.999407242	0.7071067811865475
FAS181	0.9994064640000001	0.9302123749795576
FDH3	0.999406072	0.8170232390449386
PROGLYPEPT1tc	0.999405546	0.6737223374858003
ADNt2pp	0.99940473	0.632455532033676
UREA2t2	0.9994036319999999	0.8521988387951072
UREAt_2	0.9994036319999999	0.6737223374858003
TRSARyr	0.99940033	0.7999865942757713
INOSTtpp	0.999396636	0.632455532033676
NTRIRy	0.9993965859999999	0.9067803975775168
GTPCIII	0.9993959920000002	0.8575013777075686
LAAL32	0.999395728	0.6761055998480311
G2PP	0.9993948319999999	0.75
MNLDHr	0.9993944939999999	0.7027451696825939
E4PD	0.9993929420000001	0.8571373204400712
E4POR1	0.9993929420000001	0.8571373204400712
PRUK	0.9993917940000001	0.6324296253390742
6HNACMO	0.9993902799999999	0.7753072533684611
SALCOD	0.9993902799999999	0.7753072533684726
GLYCTO3	0.9993899239999999	0.5
IDONt2r	0.999385908	0.6737223374858003
PY5CDHE	0.99938587	0.8003416314149783
OROATP	0.9993857079999999	0.6737223374858003
NDH1_2p	0.999385358	0.8221130574559954
GLYBt2pp	0.9993832060000001	0.632455532033676
5MTRt2	0.999381748	0.6737223374858003
L_LACt2rpp	0.9993808120000001	0.632455532033676
ASPOb	0.9993801679999998	0.692812583574865
ADNK3	0.9993799119999999	0.5999731885515176
ETHAt6	0.9993779220000001	0.7071067811865475
AAAN	0.9993739899999999	0.8571360176186191
UACGAMDH	0.9993724800000001	0.7027451696825939
THRt2pp	0.99936916	0.632455532033676
THRt2rpp	0.99936916	0.632455532033676
GTHS	0.999368694	0.7142720352372187
DADNt2	0.9993663779999998	0.6737223374858003
CMPA_1	0.9993663399999999	0.8411884764177435
PEPA	0.999366238	0.6123895379659452
DESAT18_11	0.9993647899999999	0.7378785251852709
DESAT18_4	0.9993647899999999	0.7378785251852709
SPMDt2pp	0.999364642	0.632455532033676
HDH	0.9993613179999998	0.9897643339558789
ALACt2r	0.9993610159999999	0.6737223374858003
FALDtpp2	0.999360122	0.632455532033676
FALDep	0.999360122	0.632455532033676
BSORx	0.99935942	0.7581987315513602
NOPD	0.9993556279999998	0.7559188929269021
ACSPHAC140	0.9993549420000001	0.6666666666666667
OCDCAFATPc	0.9993544400000001	0.7216878364870323
DESAT18_8	0.999350118	0.7378785251852709
FACOAL80	0.9993498759999999	0.7216878364870323
5DKGR	0.9993495400000001	0.7999865942757776
GLNSCP	0.9993488960000001	0.8642372330941399
UACCpts	0.999348286	0.7302477869163775
INSt2	0.9993474599999999	0.6737223374858003
4HBHYOX	0.999347022	0.777863088341096
ACGK_1	0.999344554	0.8944571666083446
GLYCTO2	0.9993429880000001	0.5669467095138407
SO4t2pp	0.9993428100000001	0.632455532033676
MALt2_2pp	0.9993418139999999	0.7999999999999998
MALt2_3pp	0.9993418139999999	0.8485281374238569
MALtpp	0.9993418139999999	0.632455532033676
MALt3pp	0.9993418139999999	0.632455532033676
FACOAL180_2	0.9993412660000001	0.6666666666666667
FACOAL180_1	0.9993412660000001	0.6666666666666667
3PGt6	0.999341068	0.6737223374858003
MNt2pp	0.99934052	0.7071067811865475
MN2t3pp	0.99934052	0.7071067811865475
UDPGD	0.999340274	0.9263663436920919
NHFRBO	0.99933997	0.6190303212226876
ADA	0.999339638	0.6928125835748685
R15BPK	0.9993393339999999	0.6123724356957946
OCDCAt2	0.9993389739999999	0.6737223374858003
BPNT2	0.9993389540000001	0.6123895379659452
BUTt2rpp	0.9993387779999999	0.632455532033676
FACOAL50i	0.999338498	0.7216878364870323
LCADi_D	0.999337444	0.8571373204400672
FACOAL1813	0.99933704	0.6666666666666667
MALTe	0.999332886	0.8333333333333335
NO2t2rpp	0.9993323439999999	0.632455532033676
FALGTHLs	0.999332342	0.4082710944460439
r1377	0.999332342	0.4082710944460426
BGLK_1	0.9993322279999999	0.8164965809277261
FUMt2_2pp	0.999332062	0.7999999999999998
FUMt2_3pp	0.999332062	0.8485281374238569
FUMtpp	0.999332062	0.632455532033676
NTPP11_1	0.999331594	0.8944571666083324
CAPROICc	0.999330082	0.6324237367677643
FPGS4	0.9993282339999998	0.8347751953935638
METte	0.99932768	0.6737223374858005
DGLACH	0.99932643	0.6063450390538287
2PGt6	0.999325632	0.6737223374858003
NMNTP	0.999325438	0.6737223374858003
SPP	0.99932511	0.6123895379659452
OXAtpp	0.999323978	0.632455532033676
RMNt	0.9993228439999999	0.6737223374858003
DCPLD1	0.9993226420000001	0.7142720352372252
SACCD2	0.9993226420000001	0.7142720352372208
ALLTNt2r	0.9993222100000001	0.6737223374858003
UDPRHMS_c	0.9993208580000001	0.7911577512162047
GSNt2	0.9993205780000001	0.6737223374858003
MANA1	0.999320118	0.8215838362577491
ALDD10	0.9993189299999999	0.8571373204400705
BSORy	0.999318888	0.7911577512162047
MNLDH2	0.999318862	0.7999865942757525
DGSNt2	0.9993175820000001	0.6737223374858003
LAAL7	0.9993168020000001	0.7142720352372202
LAAL6	0.9993168020000001	0.7142720352372163
G5SD2	0.999315986	0.6666666666666667
CSND	0.9993153580000002	0.6928125835748676
FPGSa	0.999314614	0.8347751953935639
ALDD32	0.999313744	0.866199023464072
GLACO	0.999313744	0.866199023464072
MAL_Dt2	0.9993131359999999	0.7071067811865475
SKMt2	0.9993115899999999	0.6737223374858003
HP5CD_1	0.9993113100000001	0.888884751442867
HP5CD	0.9993113100000001	0.8660415277341788
NO3t2pp	0.999310958	0.632455532033676
ALDD18	0.999307144	0.8571373204400698
AAPT	0.999306668	0.6324296253390741
CD2t5	0.9993054219999999	0.632455532033676
r0186	0.99930485	0.5476950228516492
DXYLK	0.9993048340000001	0.6324296253390741
HMR_0200	0.9993016359999999	0.6666666666666667
DINSt2	0.9993015719999999	0.6737223374858003
COBALT2t3pp	0.9992990239999999	0.8164965809277261
GALt2pp	0.999298738	0.632455532033676
GGCLUT2	0.9992972160000001	0.40827109444604304
BUPN	0.999296532	0.7492752571262502
UPPN	0.999296532	0.8411884764177239
CD2t3pp	0.9992960200000001	0.8164965809277261
CDAPPA181	0.9992960179999999	0.7499581028993059
ALDD12	0.999295768	0.8571373204400703
DDPA_1	0.9992938020000001	0.9129015229025017
DMPSS_c	0.999293758	0.8571333304794182
6TXAN5MPAML	0.999291	0.8333147134398208
HISt2r1	0.9992907000000001	0.6737223374858003
P5CR2	0.9992894059999999	0.9486885985935727
P5CRx	0.9992894059999999	1.0
2OBUTt2ipp	0.999289396	0.632455532033676
XNAC	0.9992861199999998	0.7324683996316104
NACHORCTL3le	0.999285008	0.6737223374858003
MAK	0.999284198	0.6324296253390742
HISTDb_1	0.9992831500000001	0.8216113706122554
LHIST	0.9992831500000001	0.894423860469738
HISTDb	0.9992831500000001	0.894423860469738
ACMANAt2	0.9992822199999999	0.6737223374858003
CLt3r_2	0.9992794759999999	0.44721359549995787
CLt_e	0.9992794759999999	0.6737223374858005
NO3t	0.9992779500000001	0.7071067811865475
CELBt2	0.9992771059999999	0.6737223374858003
5AOPt	0.999275184	0.8521988387951073
5AOPt2	0.999275184	0.6737223374858003
DPMVD	0.9992748899999999	0.5476797238945401
TREt2	0.999274754	0.6737223374858003
ILEt2rpp	0.9992737220000001	0.632455532033676
ILEt3pp	0.9992737220000001	0.632455532033676
4HGLSD	0.9992735939999999	0.8571373204400656
PHEt2r	0.9992734320000001	0.6737223374858003
ALCD1	0.9992730479999998	0.7027451696825933
MNDNS2	0.999272558	0.9234261763933388
DHPTt	0.99927157	0.6737223374858003
MECDPDH	0.999271476	0.6708428749562411
r0899	0.99927113	0.7071067811865475
DEDOLP1	0.999269362	0.7302804265148214
I14BP1P	0.999269362	0.6323813345537471
PMI12346PH	0.999269362	0.7302804265148168
DCPDP	0.999269362	0.7302804265148214
H23KMP	0.999269362	0.7499581028992925
NAGINS	0.999269362	0.7499581028992921
DEDOLP1_U	0.999269362	0.9396816242184525
PMI1346PH	0.999269362	0.7302804265148168
SBPP3_1	0.999269362	0.7302804265148167
LPP_SC	0.999269362	0.9427776130423207
DEDOLP1_L	0.999269362	0.9396816242184525
PTDGT	0.999269362	0.7302804265148168
HMR_7256	0.999269362	0.9396816242184525
PGPP18111Z160	0.999269362	0.7499581028992921
DOLDPP11	0.999269362	0.7302804265148205
4HTHRS_1	0.999269362	0.7302804265148202
OTSB1	0.999269362	0.7302804265148167
GDTPR	0.999269362	0.8676841886940829
PGHHPD	0.999269362	0.7302804265148168
DOLDPP	0.999269362	0.7302804265148205
PGOGO	0.999269362	0.7302804265148168
CAMPP	0.999269362	0.7302804265148238
PGPP1819Z160	0.999269362	0.7499581028992921
DOLDPP12	0.999269362	0.7302804265148205
MIHKPP	0.999269362	0.7499581028992921
M5DPP	0.999269362	0.7499581028992924
PCNO	0.999268756	0.6819268815016781
CDPGS	0.9992682420000001	0.5000000000000001
FAS161	0.99926822	0.9290872546899469
IVCS	0.9992673879999998	0.7216878364870323
UDPGALOR	0.999266448	0.9263663436920919
PGLYCP	0.9992637600000001	0.6123895379659452
FACOAE180	0.999263654	0.6324237367677684
HEX7_1	0.9992631679999999	0.8944571666083425
GUAt2pp	0.9992627199999999	0.632455532033676
LEUt2rpp	0.9992619140000001	0.632455532033676
LEUt3pp	0.9992619140000001	0.632455532033676
NDH1_1p	0.99926078	0.8221130574559954
SACCD_c	0.9992601540000001	0.7559188929269065
RAHY	0.9992592400000001	0.7778630883410852
3HPPPNOHc	0.9992592400000001	0.7778630883410969
FAH4	0.9992592400000001	0.7778630883410852
HMR_1681	0.9992592400000001	0.7778630883410852
C4STMO2	0.9992592400000001	0.9335316429692592
PSPHS	0.9992592400000001	0.7778630883410852
CACNAO	0.9992592400000001	0.7778630883410899
P4503A5	0.9992592400000001	0.7778630883410889
PACCOAE	0.9992592400000001	0.7778630883410852
SMO	0.9992592400000001	0.7778630883410809
44MZYMMO	0.9992592400000001	0.9309955029812106
AGLPED	0.9992592400000001	0.8677218312746245
CADMO	0.9992592400000001	0.7778630883410921
PGS	0.9992592400000001	0.7593074959942482
C14825c	0.9992592400000001	0.7778630883410796
AGLPED_cho	0.9992592400000001	0.8677218312746245
PHTHCLS	0.9992592400000001	0.7778630883410852
C5STDS	0.9992592400000001	0.8677218312746245
BVMO2	0.9992592400000001	0.7778630883410861
C4STMO1	0.9992592400000001	0.9335316429692604
C22STDS	0.9992592400000001	0.8677218312746245
BVMO4	0.9992592400000001	0.7778630883410861
RE1803C	0.9992592400000001	0.7778630883410852
BVMO1	0.9992592400000001	0.7778630883410852
RE3019C	0.9992592400000001	0.7778630883410945
RE3370C	0.9992592400000001	0.9101820546182064
RE3251C	0.9992592400000001	0.77786308834108
RE3041C	0.9992592400000001	0.7778630883410798
RE3020C	0.9992592400000001	0.7778630883410945
3DHCAS	0.9992592400000001	0.8677218312746245
3DHCDCAS	0.9992592400000001	0.8677218312746245
RE3018C	0.9992592400000001	0.7778630883410945
RE1308C	0.9992592400000001	0.7778630883410954
RE3015C	0.9992592400000001	0.7778630883410947
RE3014C	0.9992592400000001	0.7778630883410798
3DHDCAS	0.9992592400000001	0.8677218312746245
RE3013C	0.9992592400000001	0.7778630883410834
RE2975C	0.9992592400000001	0.7778630883410949
3DHLCAS	0.9992592400000001	0.8677218312746245
RE3434C	0.9992592400000001	0.7778630883410947
ZCAROTDH1	0.9992592400000001	0.8677218312746245
RE3435C	0.9992592400000001	0.7778630883410945
RE3436C	0.9992592400000001	0.7778630883410945
RE3440C	0.9992592400000001	0.9101820546182064
RE3464C	0.9992592400000001	0.7778630883410892
RE3474C	0.9992592400000001	0.7778630883410947
RE3506C	0.9992592400000001	0.7778630883410943
RE3514C	0.9992592400000001	0.77786308834108
RE3518C	0.9992592400000001	0.7778630883410947
RE3522C	0.9992592400000001	0.7778630883410945
RN0001C	0.9992592400000001	0.7778630883410795
RN0020C	0.9992592400000001	0.7778630883410945
RN0027C	0.9992592400000001	0.8083359611651519
RN0029C	0.9992592400000001	0.5185753922273961
RN0030C	0.9992592400000001	0.8083359611651519
RN0032C	0.9992592400000001	0.5185753922273961
RE2675C2	0.9992592400000001	0.8677218312746245
RE2636C	0.9992592400000001	0.7778630883410902
RE2632C	0.9992592400000001	0.9101820546182064
RE1906C	0.9992592400000001	0.77786308834108
RE1582C	0.9992592400000001	0.7778630883410834
RE1587C	0.9992592400000001	0.7778630883410832
RE1632C	0.9992592400000001	0.7778630883410858
ZCAROTDH2	0.9992592400000001	0.8677218312746245
P4502F1	0.9992592400000001	0.7778630883410852
RE1806C	0.9992592400000001	0.7778630883410796
RE1809C	0.9992592400000001	0.7778630883410951
RE1811C	0.9992592400000001	0.777863088341095
EPISTLDS_c	0.9992592400000001	0.8677218312746245
RE1812C	0.9992592400000001	0.777863088341095
RE1826C	0.9992592400000001	0.7778630883410796
RE1828C	0.9992592400000001	0.7778630883410949
RE1904C	0.9992592400000001	0.77786308834108
RE1905C	0.9992592400000001	0.77786308834108
DOPAc	0.9992592400000001	0.7778630883410836
RE2398C	0.9992592400000001	0.9101820546182064
RE1938C	0.9992592400000001	0.7778630883410798
RE1941C	0.9992592400000001	0.9241434419727963
RE1942C	0.9992592400000001	0.9241434419727966
RE1943C	0.9992592400000001	0.7778630883410798
BCAROHX2	0.9992592400000001	0.7778630883410865
BCAROHX	0.9992592400000001	0.7778630883410903
RE2112C	0.9992592400000001	0.7778630883410882
RE2235C	0.9992592400000001	0.7778630883410834
RE2240C	0.9992592400000001	0.7778630883410979
RE2248C	0.9992592400000001	0.7778630883410954
RE2249C	0.9992592400000001	0.7778630883410954
RE2382C	0.9992592400000001	0.7778630883410802
RE2383C	0.9992592400000001	0.9101820546182064
RE2387C	0.9992592400000001	0.7778630883410891
P4503A4	0.9992592400000001	0.7778630883410852
DESATPG160	0.9992592400000001	0.9411764705882353
P4502E1	0.9992592400000001	0.7778630883410954
HMR_2484	0.9992592400000001	0.8677218312746245
HMR_2581	0.9992592400000001	0.7593074959942435
HMR_2585	0.9992592400000001	0.7778630883410801
HMR_1549	0.9992592400000001	0.8677218312746245
CYP2R1	0.9992592400000001	0.7778630883410781
HMR_1548	0.9992592400000001	0.7778630883410934
HMR_1545	0.9992592400000001	0.7778630883410934
HMR_1544	0.9992592400000001	0.8677218312746245
HMR_1543	0.9992592400000001	0.7778630883410937
KYN3OX	0.9992592400000001	0.7778630883410871
HMR_1538	0.9992592400000001	0.8677218312746245
HMR_1536	0.9992592400000001	0.777863088341094
HMR_1516	0.9992592400000001	0.8677218312746245
HMR_1504	0.9992592400000001	0.7778630883410934
HMR_1503	0.9992592400000001	0.8677218312746245
HMR_1502	0.9992592400000001	0.7778630883410935
HMR_1494	0.9992592400000001	0.7778630883410919
r0268	0.9992592400000001	0.7778630883410874
LTHSTRLOR	0.9992592400000001	0.8677218312746245
HMR_1493	0.9992592400000001	0.8677218312746245
HMR_1490	0.9992592400000001	0.7778630883410942
HMR_1478	0.9992592400000001	0.8677218312746245
HMR_1477	0.9992592400000001	0.7778630883410806
HMR_1126	0.9992592400000001	0.7778630883410852
HMR_0981	0.9992592400000001	0.7778630883410945
HMR_0954	0.9992592400000001	0.7778630883410892
P4502D6	0.9992592400000001	0.7778630883410845
HMR_0950	0.9992592400000001	0.7778630883410892
HMR_2495	0.9992592400000001	0.8677218312746245
HMR_2472	0.9992592400000001	0.8677218312746245
HMR_0946	0.9992592400000001	0.7778630883410892
HMR_2457	0.9992592400000001	0.7778630883410796
HMR_1737	0.9992592400000001	0.7778630883410852
HMR_1739	0.9992592400000001	0.7778630883410933
CXANHX	0.9992592400000001	0.7778630883410865
HMR_1765	0.9992592400000001	0.7778630883410871
HMR_1767	0.9992592400000001	0.7778630883410933
HMR_1786	0.9992592400000001	0.7778630883410863
HMR_1838	0.9992592400000001	0.8014127895779928
HMR_1940	0.9992592400000001	0.7778630883410806
HMR_1944	0.9992592400000001	0.777863088341078
HMR_1948	0.9992592400000001	0.7778630883410945
HMR_1981	0.9992592400000001	0.777863088341078
HMR_1550	0.9992592400000001	0.7778630883410934
HMR_1988	0.9992592400000001	0.777863088341098
HMR_1989	0.9992592400000001	0.7778630883410945
HMR_1990	0.9992592400000001	0.7778630883410904
HMR_1991	0.9992592400000001	0.7778630883410935
HMR_1992	0.9992592400000001	0.7778630883410903
HMR_1993	0.9992592400000001	0.7778630883410806
r0741	0.9992592400000001	0.7778630883410852
HMR_2007	0.9992592400000001	0.7778630883410778
HMR_2288	0.9992592400000001	0.8677218312746245
HMR_2289	0.9992592400000001	0.8677218312746245
HMR_2365	0.9992592400000001	0.8677218312746245
HMR_2368	0.9992592400000001	0.8677218312746245
HMR_2380	0.9992592400000001	0.8677218312746245
HMR_2393	0.9992592400000001	0.8677218312746245
HMR_2403	0.9992592400000001	0.8677218312746245
MELATNOX	0.9992592400000001	0.7778630883410794
LIDOMO	0.9992592400000001	0.7778630883410786
5OHHEXAc	0.9992592400000001	0.7778630883410876
P4502C19	0.9992592400000001	0.7778630883410792
DESAT180_9	0.9992592400000001	0.8677218312746245
P4502A6	0.9992592400000001	0.7778630883410862
OMMBLHXy	0.9992592400000001	0.7778630883410973
TYMc	0.9992592400000001	0.7778630883410852
7KLITCHOLc	0.9992592400000001	0.8677218312746245
MPOMOR	0.9992592400000001	0.8677218312746245
MPOMOR_1	0.9992592400000001	0.8677218312746245
CDCA6AH	0.9992592400000001	0.7778630883410874
HMR_0942	0.9992592400000001	0.7778630883410892
DES21	0.9992592400000001	0.777863088341086
4MZYMR	0.9992592400000001	0.8677218312746247
AND19ONEc	0.9992592400000001	0.7778630883410916
DES2_12	0.9992592400000001	0.8677218312746245
DES2_15	0.9992592400000001	0.8677218312746245
DES2_6	0.9992592400000001	0.8677218312746245
21HPRGNLONE	0.9992592400000001	0.777863088341078
HMR_1735	0.9992592400000001	0.7778630883410863
DES2_6B	0.9992592400000001	0.8677218312746245
DES2_9	0.9992592400000001	0.8677218312746245
MPOMMM	0.9992592400000001	0.8677218312746245
OPHHXy	0.9992592400000001	0.7778630883410973
MPOMC1_1	0.9992592400000001	0.7778630883410852
25HVITD3c	0.9992592400000001	0.7778630883410979
CERS324	0.9992592400000001	0.7778630883410902
CERH126	0.9992592400000001	0.7778630883410902
CERH124	0.9992592400000001	0.7778630883410903
P4502C94	0.9992592400000001	0.7778630883410914
P4502C93	0.9992592400000001	0.7778630883410852
P4502C92	0.9992592400000001	0.7778630883410822
P4502C8	0.9992592400000001	0.7778630883410852
DESAT18a	0.9992592400000001	0.8677218312746245
CERS326	0.9992592400000001	0.7778630883410902
P4502C9	0.9992592400000001	0.7778630883410791
ZXANHX	0.9992592400000001	0.7778630883410822
OMPHHXy	0.9992592400000001	0.7778630883410973
7OHOCTAc	0.9992592400000001	0.7778630883410794
MPOMC1	0.9992592400000001	0.7778630883410852
4ABZt2r	0.999253826	0.6737223374858003
THMt6	0.999251202	0.6737223374858003
THYMt3r	0.999251202	0.6737223374858003
RBPC	0.9992483480000001	0.6228416896070241
XAO2	0.9992465540000002	0.7453448904847049
GALURDH	0.9992443679999999	0.8571373204400685
GLYCDy	0.9992417199999999	0.7999865942757696
LAAL42	0.9992416720000001	0.6761055998480311
EAR160x	0.9992407719999999	0.702745169682594
DTARTD	0.999240114	0.47579133380023886
GDR	0.999239388	0.7499999999999999
L24DC	0.999238914	0.5773825188905084
PRFGS	0.999238712	0.9622576158499758
PHPYRte	0.99923871	0.6737223374858003
HEMEAS_1	0.9992385080000001	0.8852533869017529
HACD1	0.9992359000000001	0.7999865942757978
HACD1i	0.9992359000000001	0.7999865942757978
CHOLK	0.9992307979999999	0.6324296253390738
r0210	0.9992266899999999	0.5476797238945164
BCOALIG2	0.999225242	0.6666666666666667
SFCYSc	0.9992240179999999	0.530226389028255
MI1Pt	0.9992223100000001	0.6737223374858003
MNDNS1	0.9992183860000001	0.932504657277557
PSER_Lt6	0.999218026	0.6737223374858003
ANHMK	0.99921767	0.7303212183220131
GLU_Dt2	0.9992167479999999	0.6737223374858003
LAAL4	0.999215414	0.7142720352372369
r0642	0.999213718	0.8571373204400734
[truncated: 1 more rows]
