# Supplementary material for: Teasing out missing reactions in genome-scale metabolic networks through hypergraph learning
Source: Nat Commun. 2023 Apr 25;14:2375. doi: 10.1038/s41467-023-38110-7 (PMC10130184; doi:10.1038/s41467-023-38110-7)
Supplement: Supplementary file 4 — Source Data [file 41467_2023_38110_MOESM4_ESM.zip › Source Data/Supplementary Figure 8/zimmermann/GCF_000011065.1.csv]

	predicted scores	similarity max
DADNC	0.999955752	0.7559977155034225
ADNCYC	0.999955752	0.6547695679589958
NTPP2_1	0.999952196	0.8944549006887983
H2CO3D	0.9999511719999999	0.5962755578026742
CAT	0.9999503359999998	0.8447313180517386
HPOXR	0.9999503359999998	0.7745806706322038
GLUGLUr	0.9999498819999999	0.6123724356957946
PPItex	0.9999483379999999	0.6620875205817637
AMPt6	0.9999481400000001	0.6620875205817636
PDE1	0.99994745	0.7071615510856154
PDE5	0.9999426999999999	0.6708411755165951
NTPP8_1	0.999942326	0.8944549006887456
ATPADT	0.999941708	0.6666666666666667
GTPHL	0.9999408439999999	0.5773800809919272
AMPDA	0.999937768	0.6928131686013637
NADPHHS	0.9999377620000001	0.4364003677001449
NADPHHR	0.9999377620000001	0.4364003677001449
GLUt2r	0.999936928	0.6620875205817636
FADDP	0.9999366799999999	0.7575764831224429
CMPt6	0.9999351320000001	0.6620875205817636
NPH	0.99993444	0.9805795075508015
FMNAT_1	0.9999330719999999	0.8944549006887637
PPGPPDPE	0.9999329040000001	0.8830156691299093
GUAC	0.9999321240000001	0.6708065416258838
PPK2	0.9999314719999999	1.0
NADDPp_1	0.99993141	0.7071615510856154
BPNT_1	0.999931368	0.8944549006887766
CPMPS	0.999930672	0.6708411755165987
CYSCYSr	0.99992868	0.6123724356957946
NADHHS	0.999928502	0.49992253866563563
NADHHR	0.999928502	0.49992253866563563
GK_adp	0.999927452	0.5477395261548379
METt3	0.999927148	0.6620875205817636
METt2r	0.999927148	0.6620875205817636
CPK1	0.999927134	0.6123724356957947
PPGPPDP_c	0.9999267	0.894454900688766
AP3AH	0.999926694	0.7825943479378598
DNTP	0.999926694	0.7825943479378598
TPHAP	0.999926694	0.8754015031206086
AP4AH1	0.999926586	0.7575764831224457
ADK2_1	0.9999245059999999	0.8944549006887571
GLUt2rpp	0.999923238	0.6708203932499369
GDPDPKE	0.9999229639999999	0.8705544651148541
PPA2	0.9999223479999999	0.730281659950107
GLCGSD	0.999921774	0.8066007797469075
r0068	0.999921602	0.5477395261548481
NADS1_1	0.999920944	0.9258405868240576
GTPDPK_1	0.999920732	0.8944549006887924
G6PP	0.9999207240000001	1.0
AFAT	0.9999201340000001	0.9486881978057673
SUCCACT	0.999919848	0.6666666666666667
CDPPH	0.9999198080000001	0.7302816599501292
ANNAT	0.999918802	0.9486881978057576
GTPH1	0.9999170920000001	0.8728651223958244
UNK3	0.999916268	0.5000086054817072
G1PP	0.9999151380000001	0.75
FORMCOAL	0.9999149079999998	0.6666666666666667
NADPHXD	0.9999134099999999	0.5000516395560255
r0120	0.9999133139999999	0.8420941113836348
NH4t3r	0.999912732	0.7071067811865475
NH4t_1	0.999912732	0.7071067811865475
SUCCt2r	0.99991094	0.6620875205817636
SUCCt3	0.99991094	0.6620875205817636
SUCCt2_3	0.99991094	0.8882836218450687
SUCCt2_2	0.99991094	0.8374818301647933
NADHXD	0.999910746	0.5000516395560255
TREH	0.999909852	0.8814089405208615
MLTG6	0.999909852	0.9313502938280196
MLTG7	0.999909852	0.8814089405208615
13BGH	0.999909852	0.8066007797469107
MCD	0.9999095600000001	0.6859943405700353
G3PCT	0.999908986	0.599975215316976
NH4t3pp	0.9999088979999999	0.7071067811865475
G3PCT_2	0.99990774	0.5477395261548157
PItpp	0.999907144	0.7071189511754836
AKGt2r_1	0.9999054599999999	0.6620875205817637
AKGt2r	0.9999054599999999	0.6620875205817636
TETDECACID	0.999905414	0.8726822327623941
HEXDECACID	0.999905414	0.8734853853405604
OCTEDECACID	0.999905414	0.8738653626984447
HEXEDECACID	0.999905414	0.8734853853405604
DODECACID	0.999905414	0.8710269895525199
DECACID	0.999905414	0.8675008825366398
OCTDECACID	0.999905414	0.8738653626984447
SERHL	0.9999047319999999	0.5773800809919323
HMR_7197	0.9999047319999999	0.5773800809919314
AP3S	0.9999039740000001	0.8207539044121631
SUCCtpp	0.9999035060000001	0.8944271909999159
SUCCt2_2pp	0.9999035060000001	0.9899494936611664
METt3pp	0.9999030259999999	0.6708203932499369
AADa	0.9999028299999999	0.6123724356957946
AACLAM	0.9999028299999999	0.6123724356957946
NDP3	0.9999027699999999	0.7302816599501328
GUACYC	0.9999009560000001	0.769793734587683
FAO11	0.9999007320000001	0.9976534969617458
SERASr	0.9999002320000001	0.6761069456919281
FAO2	0.9998995860000001	0.9978401771857784
ADNK3	0.99989913	0.599975215317048
PPC	0.9998965	0.6666838778522267
GTPCII_1	0.9998950799999999	0.9723144445643034
SFRR	0.9998949999999999	0.680421624424133
G3PT	0.9998947539999999	0.6123882451792284
METRR	0.999894418	0.5297560660963194
r0097	0.9998938879999999	0.6761069456919249
ACOAM	0.9998938879999999	0.6761069456919262
NAD_H2	0.9998935039999999	0.8488824222132391
FACOAL180_1	0.9998930300000002	0.8333333333333335
FACOAL180_2	0.9998930300000002	0.8333333333333335
FAO1	0.99989302	0.9971055882056197
ACACT1r	0.99989181	0.6123724356957947
KAT1	0.99989181	0.6123724356957947
ACCOAS	0.99989181	0.5773800809919202
GLY3Pt2	0.999891174	0.6620875205817636
FDH6	0.9998907899999999	0.8141268029761641
FE2tpp	0.9998903599999999	0.7071067811865475
ACALD	0.99988992	0.7519206177414046
FRDx	0.9998896519999999	0.7351967692954695
PpGppP	0.99988914	0.75
ASNS3_1	0.999888492	0.8249721097047469
CYSt2r	0.9998881259999999	0.6620875205817636
GLCt2_2	0.9998880979999999	0.9486832980505138
G3PD1ir	0.999886976	1.0
ALPHNH	0.999886822	0.8609530509124889
UREA	0.999886822	0.870400536265277
DCTPD2	0.99988654	0.7070848740753704
r1252	0.9998859120000001	0.8333333333333335
ASPA1	0.999885842	0.5000086054817072
CYTDK1_1	0.9998857219999999	0.8944549006888134
SERDA	0.999884908	0.5772906409664436
UTPH1	0.9998848839999999	0.8728651223958244
ASPt2_3	0.9998844459999999	0.8882836218450687
ASPt2_2	0.9998844459999999	0.8374818301647933
ASPt2r	0.9998844459999999	0.6620875205817636
GLUMETr	0.999883728	0.5000086054817061
PSP_L_1	0.9998836280000001	0.8944549006887629
ACOAH	0.99988323	0.7303193682064455
GLNt2r	0.999881112	0.6620875205817636
FACOAL181_2	0.9998807839999999	0.8333333333333335
FACOAL18111Z	0.9998807839999999	0.8333333333333335
NTP7	0.9998807820000002	0.7302816599500908
NTRIR2y	0.999880654	0.9629065482861364
NTRIRy_1	0.999880654	0.8054176126141803
ADHEr	0.9998803460000001	0.8489540234719414
SHL_c	0.999879956	0.7302816606804257
ASPt2_2pp	0.999879488	0.9899494936611664
ASPt2pp	0.999879488	0.8944271909999159
DPCOAK_1	0.9998794199999999	0.8944549006888078
PYR5CD2	0.999879202	0.8888850641974397
GMPS	0.999879144	0.8215640382147217
FACOAL40t2pp	0.9998786800000001	0.7499999999999999
ATPATF2	0.9998785299999999	0.5656503732998632
METNA	0.9998782199999999	0.599975215317022
ACYP_3	0.9998782079999999	0.8080920147795262
ACYP_2	0.9998782079999999	0.7302816599501268
ASPO2	0.999878138	0.8137191139507798
FE2t3pp	0.9998780400000001	0.8164965809277261
PSP_1	0.9998774879999999	0.8080920147795234
AACT	0.9998768479999999	0.6117017113060953
HCITS	0.9998768479999999	0.6666666666666667
PYRt2	0.9998765519999999	0.6620875205817636
FACOAL141	0.9998762620000001	0.7216878364870323
PHNACH	0.999875898	0.6123882451792284
FACOAL40It2pp	0.9998750900000001	0.7499999999999999
ACS_1	0.999874968	0.9258405868240795
AKGt2rpp	0.9998747699999999	0.6708203932499369
UMPK7	0.999874488	0.5
G3PCT_1	0.999874466	0.5
AADb	0.9998744180000001	0.6123724356957946
NDP7	0.999874234	0.7302816599500918
SUCBZL_1	0.99987394	0.9258405868240328
FACOAL50It2pp	0.9998738140000001	0.7499999999999999
BCOALIG	0.9998734499999999	0.8580830259548947
UMPK5	0.999873096	0.6123724356957946
ASPSALy	0.9998730760000001	0.861854119039184
FACOAL60i	0.999872284	0.7216878364870323
HMR_0188	0.9998720179999999	0.7216878364870323
ALR	0.9998717100000001	0.8618541190391875
CYTBD2	0.999871092	0.7895958034264247
ASPO2y	0.9998709760000001	0.8137191139507798
PHHL	0.99987076	0.871649978611018
ARAT	0.999870464	0.5999752153170056
AMETt2	0.999869954	0.6620875205817636
r1254	0.9998699500000001	0.881931337969899
SGDS	0.999869784	0.5000086054817061
CYTBD	0.9998696380000001	0.767704595578744
CYTBO3	0.9998696380000001	0.8110333056483038
DOPDH	0.999868442	0.8618541190391795
GP4GH	0.99986808	0.7070848740754123
SSCOARy	0.9998680520000001	0.7305114195185624
SOR	0.999868026	0.6117017113060947
GSEALD	0.9998678640000002	0.8618541190391871
RNAS_LLA	0.9998677319999999	0.7307490560626636
PANO	0.999867712	0.8571377389663617
SERt2r	0.9998676400000001	0.6620875205817636
FACOALT60t2pp	0.9998674339999999	0.7499999999999999
FACOALP100t2pp	0.9998674339999999	0.7499999999999999
FACOALP90t2pp	0.9998674339999999	0.7499999999999999
FACOALP80t2pp	0.9998674339999999	0.7499999999999999
FACOAL181d11tpp	0.9998674339999999	0.7499999999999999
FACOAL181d6t2pp	0.9998674339999999	0.7499999999999999
FACOALP70t2pp	0.9998674339999999	0.7499999999999999
FACOALP50t2pp	0.9998674339999999	0.7499999999999999
FACOAL90t2pp	0.9998674339999999	0.7499999999999999
FACOALP60t2pp	0.9998674339999999	0.7499999999999999
FACOAL70t2pp	0.9998674339999999	0.7499999999999999
FACOAL50t2pp	0.9998674339999999	0.7499999999999999
FACOAL182t2pp	0.9998674339999999	0.7499999999999999
GLYK	0.99986559	0.6324315837177147
FE2DMT1	0.9998652480000001	0.6620875205817636
HMR_0200	0.999864608	0.6666666666666667
GLUTRS_2	0.9998645079999999	0.9258405868240605
GLUTRS_3	0.9998645079999999	0.92584058682406
ACt2r	0.999864394	0.6620875205817636
ACt2r_1	0.999864394	0.6620875205817637
NTP3e_1	0.999863224	0.9128992102580659
PRPPP	0.999863132	0.7302816599501056
TRNFE	0.9998631060000001	0.4522733855240004
ADPGLC	0.999862956	0.7575764831224462
AHGDx	0.999862852	0.7351967692954835
ARHGDx	0.999862852	0.7351967692954755
ALDD2y	0.9998627539999999	0.8618541190391826
MMS	0.999862308	0.8333333333333335
PEPt6	0.999860726	0.6620875205817636
ASPO6_1	0.9998603339999999	0.8944549006887725
NH3c	0.9998601839999999	0.6667010903708428
RNA	0.99985951	0.6123367879534903
AKGCAL	0.9998593039999999	0.5999752153170307
UMPK6	0.9998593	0.5
PACL	0.9998591639999999	0.9258405868240576
PPS	0.999859002	0.7227682739056431
Kt3r	0.9998583200000001	0.7071067811865475
HMR_0168	0.9998581380000001	0.7216878364870323
HMR_0180	0.9998580879999999	0.7216878364870323
PALFATPtc	0.9998580239999999	0.8333333333333335
OCDCAFATPc	0.9998576419999999	0.8333333333333335
GLYFEM	0.9998571820000001	0.632462066440402
r0082	0.999856892	0.6859943405700353
OSUCCL	0.999856892	0.6859943405700353
HMR_0156	0.999856752	0.6666666666666667
TTDCAFATPc	0.999856412	0.8333333333333335
P4AH	0.9998550940000002	0.7302816599501175
PHNO	0.9998542520000001	0.8781369593357458
SO3R	0.9998540360000001	0.9525812405779208
SULRR	0.9998540360000001	0.7581969676179598
GLUN_1	0.999853364	0.670841175516598
AP5AH	0.9998532179999999	0.7825943479378596
FEROc	0.999853026	0.5886589512682918
RNA_1	0.9998525739999999	0.6438515743460367
HMR_3996	0.99985182	0.5812600943160784
PPNCL3	0.99985158	0.7142730692631288
CBMD	0.999851026	0.7778616808287209
FCOAH	0.9998508640000001	0.9019350485254759
FCOAH2	0.9998508640000001	0.6507838624155151
PPIuabcpp	0.9998506819999999	0.8451467737991404
PPIabc	0.9998506819999999	0.8451467737991404
PYRDC	0.9998505339999999	0.7559456736259395
DHFR2i	0.999850342	0.7351967692954672
P5CCD	0.9998501260000001	0.8165106336205055
GLUDy_1	0.999849692	0.8366563241956444
NADK1	0.9998496259999999	0.5999752153170067
GDH1	0.9998494680000001	0.8366563241956444
PENDECACID	0.999848472	0.8696916904073744
HEPEDECACID	0.999848472	0.871088743645074
HEPDECACID	0.999848472	0.871088743645074
SULRR2	0.9998484299999999	0.8888990878905503
SULR	0.9998484299999999	1.0
SULR_1	0.9998484299999999	0.9940172695607177
PFK_ppi	0.9998478819999999	0.5999752153170044
GLCt2pp	0.9998474559999998	0.6708203932499369
LAAL23	0.999846522	0.5962673471853843
H2O2syn	0.999846468	0.7351967692954908
CYSDSF	0.99984622	0.5773800809919253
THFGLUH	0.999845054	0.6324261403321552
OLEICFATPtc	0.9998446839999999	0.8333333333333335
FAD_13	0.9998436500000001	0.8701790266729821
ASPO5_1	0.9998431199999999	0.8944549006887871
G3PA	0.9998428959999999	0.5
ACTF	0.9998428959999999	0.5
PCA2	0.9998418539999999	0.7505034705378262
PALMCL	0.9998418539999999	0.6172270578827039
CACOAL	0.9998418539999999	0.6761069456919512
FADD3	0.9998418539999999	0.7505034705378262
HMR_0305	0.9998418539999999	0.6761069456919512
IPDAB	0.9998418539999999	0.7505034705378173
PCA1	0.9998418539999999	0.7505034705378262
unkFol	0.999841286	0.884533863931827
UNK2	0.9998409340000001	0.5962673471853802
UNK2_cho	0.9998409340000001	0.6565454198082783
CYTBO3_4pp	0.9998409200000001	0.9666630908471351
GLUTRS2	0.999840478	0.6761069456919375
SERDC	0.9998398099999999	0.6859943405700353
AASAD1	0.999839554	0.5812600943160784
SERt2rpp	0.9998393059999999	0.6708203932499369
FTHFDH	0.999838162	0.7200746277551042
FDH3	0.999837028	0.88235079726651
NOX	0.9998368620000001	0.7351967692954912
GLUK	0.9998366759999999	0.7999876076585831
AASAD2	0.9998364080000002	0.6324751257425669
FACOAL200	0.9998359779999999	0.6666666666666667
APDH	0.9998352120000001	0.692813168601349
SUCOAACTr	0.999835002	0.5
METTRS_1	0.999834538	0.6761069456919282
FACOALPREPH	0.9998339680000001	0.6666666666666667
ASLP	0.9998336520000001	0.774591336628689
PGAM1_PhosHydro	0.999832968	0.6708411755165757
HEX1_1	0.999830864	0.8944549006887972
GLYTA	0.999830656	0.5000086054817072
CBMKr	0.9998301380000001	0.7378578938032905
CBMKr2	0.9998301380000001	0.6735985004133223
BIRA	0.9998300800000001	0.8451467737991597
NTRLASE3	0.9998285539999999	0.7559456736259669
ADMDC	0.9998283179999999	0.6859943405700353
r0027	0.9998281179999999	0.5812600943160784
ISCS	0.999827896	0.5
ACt5pp	0.9998278380000001	0.8485281374238569
ACt2rpp	0.9998278380000001	0.6708203932499369
ACt2ipp	0.9998278380000001	0.670820393249937
NTPP9_1	0.9998268900000001	0.8944549006887922
FACOAL1813	0.999826548	0.6666666666666667
FORt2	0.9998265420000001	0.6620875205817636
FORt3	0.9998265420000001	0.6620875205817636
METabcpp	0.9998248499999999	0.8571365346315477
IVCS	0.999824702	0.6666666666666667
ATPATF1	0.99982419	0.7070848740753934
PYRt2rpp	0.9998241800000001	0.6708203932499369
BCOALIG2	0.999822962	0.6666666666666667
SO4t4pp_1	0.9998226240000001	0.6708203932499369
NADHPO	0.9998224099999999	0.8249721097047349
DNADDP	0.9998199079999999	0.7575764831224437
MCDC	0.999817234	0.47142886202568013
GTPCI_2	0.9998166660000001	0.9486881978057912
DUTPDP_1	0.999815852	0.8944549006887949
ASPTA4	0.9998153179999999	0.8944549006887812
STFRNS	0.9998124239999999	0.7905939071782304
LAAL8	0.9998123719999998	0.5962673471853744
COORr	0.99981229	0.5477395261548437
FHL	0.9998120880000002	0.6859943405700353
ASPGLUr	0.9998113479999999	0.5000086054817061
ARGSS_1	0.9998107239999999	0.95618923622999
THFOR1	0.9998107	0.8787398797060779
NADPHQR3	0.999810396	0.7351967692954939
G3PD	0.9998100839999999	0.5
CTPS1_2	0.999808348	0.8366563241956497
LAAL21	0.999806234	0.6761069456919281
THFOR2	0.999806184	0.8787398797060776
GLYK1	0.999803282	0.6123724356957946
FACOALPHDCA	0.999803112	0.6666666666666667
HMR_0389	0.999803112	0.6666666666666667
FACOAL90i	0.999803112	0.6666666666666667
FACOAL150_anteiso	0.999803112	0.6666666666666667
HMR_0165	0.999803112	0.6666666666666667
HMR_0171	0.999803112	0.6666666666666667
HMR_1627	0.999803112	0.6666666666666667
FACOAL150_ISO	0.999803112	0.6666666666666667
HMR_0177	0.999803112	0.6666666666666667
SUBERICACT	0.999803112	0.6666666666666667
FACOAL150	0.999803112	0.6666666666666667
ADPACDAc	0.999803112	0.6666666666666667
FACOAL226	0.999803112	0.6666666666666667
HMR_0184	0.999803112	0.6666666666666667
HMR_0233	0.999803112	0.6666666666666667
RTOTAL2FATPc	0.999803112	0.6666666666666667
HMR_0241	0.999803112	0.6666666666666667
FACOAL240i	0.999803112	0.6666666666666667
FACOAL241	0.999803112	0.6666666666666667
FACOAL244_1	0.999803112	0.6666666666666667
FACOAL245_1	0.999803112	0.6666666666666667
C12DCACT	0.999803112	0.6666666666666667
FACOAL245_2	0.999803112	0.6666666666666667
HMR_0192	0.999803112	0.6666666666666667
r0651	0.999803112	0.6666666666666667
DCHOLESTANCOAc	0.999803112	0.6666666666666667
FACOAL246_1	0.999803112	0.6666666666666667
FACOAL260	0.999803112	0.6666666666666667
HMR_0209	0.999803112	0.6666666666666667
HMR_0204	0.999803112	0.6666666666666667
CHCOAL	0.999803112	0.6666666666666667
FACOAL50i	0.999803112	0.6666666666666667
FACOAL_161_2E_c	0.999803112	0.6666666666666667
HMR_0437	0.999803112	0.6666666666666667
ACSPHACP100	0.999803112	0.6666666666666667
ACSPHAC50	0.999803112	0.6666666666666667
FACOAL1	0.999803112	0.6666666666666667
ACSPHAC60	0.999803112	0.6666666666666667
ACSPHAC70	0.999803112	0.6666666666666667
ACSPHAC80	0.999803112	0.6666666666666667
FACOAL140_ISO	0.999803112	0.6666666666666667
ACSPHAC90	0.999803112	0.6666666666666667
ACSPHACP40	0.999803112	0.6666666666666667
ACSPHAC160	0.999803112	0.6666666666666667
ACSPHACP50	0.999803112	0.6666666666666667
ACSPHACP60	0.999803112	0.6666666666666667
HMR_0393	0.999803112	0.6666666666666667
ACSPHACP70	0.999803112	0.6666666666666667
ACSPHACP80	0.999803112	0.6666666666666667
ACSPHACP90	0.999803112	0.6666666666666667
ACSPHACT40	0.999803112	0.6666666666666667
ACSPHAC40	0.999803112	0.6666666666666667
ACSPHAC142	0.999803112	0.6666666666666667
HMR_0433	0.999803112	0.6666666666666667
FACOAL_70_c	0.999803112	0.6666666666666667
FACOAL240	0.999803112	0.6666666666666667
4HPTNCOAL	0.999803112	0.6666666666666667
HMR_0429	0.999803112	0.6666666666666667
FACOAL_162_9Z12Z_c	0.999803112	0.6666666666666667
FACOAL_163_6Z9Z12Z_c	0.999803112	0.6666666666666667
FACOAL_164_6Z9Z12Z15Z_c	0.999803112	0.6666666666666667
FACOAL_220_c	0.999803112	0.6666666666666667
ACSPHAC100	0.999803112	0.6666666666666667
ACSPHAC141d5	0.999803112	0.6666666666666667
CAFFCOA	0.999803112	0.6666666666666667
ACSPHAC101	0.999803112	0.6666666666666667
ACSPHAC120	0.999803112	0.6666666666666667
ACSPHAC121	0.999803112	0.6666666666666667
ACSPHAC121d6	0.999803112	0.6666666666666667
ACSPHAC140	0.999803112	0.6666666666666667
ACSPHAC141	0.999803112	0.6666666666666667
FACOAL240_1	0.999803112	0.6666666666666667
FERULCOAS	0.999803112	0.6666666666666667
AACOAT	0.999803112	0.6666666666666667
RE2635C	0.999803112	0.6666666666666667
LGNCFATPtc	0.999803112	0.6666666666666667
HMR_0309	0.999803112	0.6666666666666667
RE3079C	0.999803112	0.6666666666666667
RE3075C	0.999803112	0.6666666666666667
ARACHFATPc	0.999803112	0.6666666666666667
LEVUACOAL	0.999803112	0.6666666666666667
FACOAL1812	0.999803112	0.6666666666666667
FACOAL171_anteiso	0.999803112	0.6666666666666667
HMR_0297	0.999803112	0.6666666666666667
OCT11EFATP	0.999803112	0.6666666666666667
OCT11EFATP_1	0.999803112	0.6666666666666667
FACOAL171_ISO	0.999803112	0.6666666666666667
FACOAL170_anteiso	0.999803112	0.6666666666666667
FACOAL182_1	0.999803112	0.6666666666666667
HMR_0301	0.999803112	0.6666666666666667
FACOAL170_ISO	0.999803112	0.6666666666666667
LINOFATPtc	0.999803112	0.6666666666666667
RE3335C	0.999803112	0.6666666666666667
FVSCOAhc	0.999803112	0.6666666666666667
FACOAL1822	0.999803112	0.6666666666666667
SEBACACT	0.999803112	0.6666666666666667
HMR_0345	0.999803112	0.6666666666666667
URSCHOLCOAc	0.999803112	0.6666666666666667
FACOAL181_1	0.999803112	0.6666666666666667
HMR_0327	0.999803112	0.6666666666666667
FACOAL182	0.999803112	0.6666666666666667
HMR_0323	0.999803112	0.6666666666666667
RETNCOA	0.999803112	0.6666666666666667
HMR_0319	0.999803112	0.6666666666666667
RE3562C	0.999803112	0.6666666666666667
FACOAL1821	0.999803112	0.6666666666666667
RE3446C	0.999803112	0.6666666666666667
FACOAL1812_1	0.999803112	0.6666666666666667
RE3345C	0.999803112	0.6666666666666667
ARACHDFATPtc	0.999803112	0.6666666666666667
HMR_0245	0.999803112	0.6666666666666667
DOCO13EFATP	0.999803112	0.6666666666666667
3HPVSCOAhc	0.999803112	0.6666666666666667
DOCOSACT	0.999803112	0.6666666666666667
HMR_0271	0.999803112	0.6666666666666667
FACOAL2042	0.999803112	0.6666666666666667
HMR_0267	0.999803112	0.6666666666666667
FACOAL205	0.999803112	0.6666666666666667
HMR_0385	0.999803112	0.6666666666666667
FACOAL206	0.999803112	0.6666666666666667
RTOTALFATPc	0.999803112	0.6666666666666667
IBUP_RASCL1hep	0.999803112	0.6666666666666667
RTOTAL3FATPc	0.999803112	0.6666666666666667
FACOAL224	0.999803112	0.6666666666666667
FACOAL2251	0.999803112	0.6666666666666667
HMR_0255	0.999803112	0.6666666666666667
FACOAL2252	0.999803112	0.6666666666666667
FACOAL160_ISO	0.999803112	0.6666666666666667
4CMCOAS	0.999803112	0.6666666666666667
FACOAL204	0.999803112	0.6666666666666667
PACOAL	0.999803112	0.6666666666666667
R_group_phosphotase_1	0.999803112	0.6666666666666667
HMR_0279	0.999803112	0.6666666666666667
HMR_0293	0.999803112	0.6666666666666667
FACOAL1831	0.999803112	0.6666666666666667
FACOAL1832	0.999803112	0.6666666666666667
HMR_0289	0.999803112	0.6666666666666667
FACOAL184	0.999803112	0.6666666666666667
FACOAL191	0.999803112	0.6666666666666667
FACOAL203	0.999803112	0.6666666666666667
HMR_0381	0.999803112	0.6666666666666667
OXACOAL	0.999803112	0.6666666666666667
FACOAL170	0.999803112	0.6666666666666667
R_group_phosphotase_3	0.999803112	0.6666666666666667
R_group_phosphotase_2	0.999803112	0.6666666666666667
FACOAL2	0.999803112	0.6666666666666667
FACOAL161_ISO	0.999803112	0.6666666666666667
ACSPHACT60	0.999803112	0.6666666666666667
r1383	0.99980296	0.6883482188388922
DCTPD2_1	0.999802448	0.4472274503443969
RE2649C	0.9997994420000001	0.7303193682064267
NTP2	0.9997993300000001	0.7302816599501303
GPDDA3	0.9997956780000001	0.5999752153170161
ASPMETASPr	0.999793268	0.6324555320336759
SUCCabc	0.999792914	0.8451467737991404
GLYC3Pabc	0.9997926899999999	0.8451467737991419
GLYC3Pabcpp	0.9997926899999999	0.8451467737991419
NTP4	0.9997922379999998	0.7302816599501306
PFK_adp	0.999792064	0.5477395261548414
FRDO6r	0.9997920519999999	0.7746206665359697
ASPabc	0.9997920419999999	0.8571365346315908
SBTR	0.9997911500000001	0.7351967692954726
AMID_1	0.99979096	0.5999752153170069
IDPA	0.999790662	0.7302816599501297
2MAHMP	0.9997904820000001	0.7302816599501222
NTP8	0.999790026	0.7302816599501312
GLUCYS	0.999789438	0.7142730692631277
ALDD31	0.99978907	0.8571377389663568
FORt2pp	0.9997885400000002	0.6708203932499369
CDAPPA161	0.9997877599999999	0.7575764831224455
HMR_1754	0.99978771	0.6172270578827194
PYK3	0.999787148	0.5999752153169933
NAt6	0.9997856200000002	0.6708203932499369
NAt3_15	0.9997856200000002	0.9922778767136677
NAt3_0_5	0.9997856200000002	0.9486832980505138
CDAPPA181	0.999784988	0.7575764831224455
GLYGLYCNc	0.9997843439999998	0.6123724356957946
HMR_8582	0.999783514	0.6123724356957946
CYS	0.999782428	0.6708411755165822
FAS80COA_L	0.9997818539999999	0.9950074941105476
FAS80_L	0.9997815019999999	0.9938093411819505
r0210	0.9997813599999998	0.574953199365702
CYTK3	0.9997806199999999	0.5
RE1342C	0.999780378	0.7351967692954728
G1Dx	0.999780378	0.7351967692954902
NAt3_1p5pp	0.9997796859999999	0.9922778767136677
CDAPPA160	0.99977918	0.7575764831224455
SERabc	0.9997789619999999	0.8451467737991404
SERabcpp	0.9997789619999999	0.8451467737991404
MMSAD3	0.9997785180000001	0.8333333333333335
UMPt6	0.9997775480000002	0.6620875205817636
r0220_1	0.9997775399999999	0.5477395261548328
PACPT_1	0.9997775399999999	0.5477395261548167
r0220	0.9997775399999999	0.6488327771094751
FPGS	0.99977622	0.8347758512124361
FPGS_tm	0.99977622	0.8347758512124379
r1382_1	0.99977622	0.8404899961651758
THFGLUS	0.99977622	0.7142730692631254
CYSabc	0.99977588	0.8571365346315771
FUMt2r	0.9997751380000001	0.6620875205817636
FUMt2_3	0.9997751380000001	0.8882836218450687
FUMt2_2	0.9997751380000001	0.8374818301647933
FUMt3	0.9997751380000001	0.6620875205817636
GLYt2pp	0.999774932	0.6708203932499369
GMP5N	0.999774714	0.8944549006887981
CDAPPA140	0.9997735779999999	0.7575764831224455
CDAPPA180	0.9997731599999999	0.7575764831224455
GLCabcpp	0.9997727879999999	0.8451467737991439
6TXAN5MPAML	0.9997724980000001	0.8333161210368668
DAAD	0.9997719939999999	0.547739526154826
GLYDHDA	0.9997711820000001	0.7142730692631184
APH160	0.999770408	0.8080920147795234
NTP6	0.99976851	0.7302816599501305
NADPHQR2	0.9997682860000001	0.7351967692954778
ATPATF3	0.9997680320000001	0.5999752153169746
ALDD31_1	0.9997673	0.7581969676179598
CDAPPA141	0.999767272	0.7575764831224455
CYTK7	0.9997671799999999	0.5
PYK4	0.9997663580000001	0.599975215317007
CYTDK2_1	0.99976585	0.8944549006887945
GD3P2	0.9997654020000001	0.8618541190391875
SO3t	0.999765174	0.6620875205817636
r1383_1	0.999765148	0.6974978368660588
CYSTRS_1	0.9997648160000001	0.676106945691947
CIGAMS	0.9997648160000001	0.7070848740754185
FUMtpp	0.999763172	0.8944271909999159
FUMt2_2pp	0.999763172	0.9899494936611664
CDAPPA120	0.999763154	0.7575764831224455
FRDO5r	0.999763014	0.8682419599349471
NFORGLUAH2	0.9997621760000002	0.7071615510856202
FA140ACPHi	0.999761622	0.6324261403321756
FPGS_1	0.999761482	0.6286216980741928
ALKP_1	0.9997613559999999	0.8944549006887942
GLCabc	0.999760152	0.8451467737991439
THIH	0.999759812	0.8164544141406551
MTHFC_1	0.9997592319999999	0.8660701214878692
UTCY	0.99975912	0.5999752153169999
OPAH	0.999758832	0.8485544251428876
r0193	0.999758248	0.833298905184822
GLNabc	0.9997582319999999	0.8571365346315536
RE2640C	0.99975805	0.5
TSULR3e	0.9997555520000001	0.7071189511754872
TMDPK	0.999755496	0.5999752153170128
HKt	0.99975502	0.8571365346315575
GLUVESSEC	0.999754408	0.8451467737991429
FISC	0.9997527420000001	0.817607209620947
C140SN	0.9997523960000001	0.996891997354933
PHEPS	0.9997517739999999	0.7227682739056432
SELNPS_cho	0.9997517739999999	0.7227682739056431
POX2	0.9997490280000001	0.574963702860469
NITR	0.9997488540000001	0.7303193682064388
ACPAL	0.9997483519999999	0.6666666666666667
KAS20SA	0.999748228	0.9992955462337935
TAPTPP	0.999748194	0.7592534399379439
GLUTRS_Gln	0.99974816	0.6666666666666667
LAAL1	0.999748076	0.7559196528551885
LAAL19	0.999747492	0.7142730692631496
G3PD6	0.9997466639999999	0.5669467095138407
HYNE	0.9997460980000001	0.5669592552194749
r0085	0.9997460980000001	0.5669592552194749
FAS140ACP	0.9997455900000001	0.9538522941038132
GLYabc	0.999744398	0.8571365346315515
GLYVESSEC	0.999744398	0.5516687920761286
GLYVESSEC_1	0.999744398	0.8451467737991425
MTHFD2	0.9997428939999999	0.7351967692954939
C120SN	0.9997416860000001	0.9969876292437333
MLTHFte1	0.9997415999999999	0.8451467737991404
MTHFD_1	0.9997408100000001	0.8944549006887846
FE3Ri	0.9997396139999999	0.6298992756751732
NAKt2pp	0.9997391400000002	0.6708203932499369
Nat_Kpp	0.9997391400000002	0.670820393249937
GTPCIII	0.99973832	0.8575007388243483
2AMACHYD	0.9997376020000001	0.6708411755165823
DAPAL	0.9997376020000001	0.6761069456918972
DAPAL_1	0.9997376020000001	0.6708411755165823
OXADC	0.9997362360000001	0.6859943405700353
ASPTRS_1	0.9997341860000001	0.7142730692631836
GLNTRS2	0.999733636	0.714273069263143
MTHFR2_1	0.9997323600000001	0.9486881978057646
FA180ACPH	0.9997318119999999	0.6324261403321737
FA160ACPHi	0.9997286799999999	0.5999752153169884
FDH7	0.9997271419999999	0.6761069456919491
CYSO_I	0.9997271099999999	0.7303193682064472
MTHFR3_1	0.999726942	0.9486881978057644
SERTRS_1	0.9997253660000001	0.6761069456919137
GLCP3	0.999725308	0.8040444061632122
GLCP4	0.999725308	0.8040444061632122
APPAT	0.99972478	0.9486881978057705
LAAL37	0.999724662	0.7126817500295559
NDP8	0.9997245079999999	0.7302816599501312
FLNDPR2r	0.9997237539999999	0.8992273676027169
GDR	0.9997220200000001	0.7499999999999999
BACCL	0.999721332	0.6761069456919282
IPDPS_syn	0.99972121	0.7777867019042315
GLUSz	0.9997211220000001	0.7697937345876787
LAAL20	0.9997190939999999	0.7142730692631349
PEPA	0.9997188639999999	0.6123882451792284
MLTHFte	0.9997175799999999	0.6620875205817636
r0318	0.999717094	0.6761069456919249
FA120ACPHi	0.9997166639999999	0.6324261403321833
METSR_S2	0.999716136	0.75
GAPP	0.9997156520000001	0.6123882451792284
SQLS	0.9997148059999998	0.4803844614152615
DTPH	0.9997147319999999	0.7302816599501312
MALTt2	0.999712942	0.6620875205817636
F6PP	0.999712634	0.6123882451792284
DMALRED	0.999712512	0.5
OCDOR	0.9997122	0.7922938779802817
FE2GTPabc	0.9997114039999999	0.8571365346315469
MALTabc	0.9997110159999998	0.8571365346315477
FAS160ACP	0.9997109200000001	0.9538522941038131
SULFDH	0.999709198	0.7351967692954908
NAabc	0.999708808	0.8451467737991404
r1319	0.9997076400000001	0.8637625279511357
ALAabcpp	0.9997071500000001	0.8451467737991608
C160SN	0.9997063200000001	0.9966591777549029
NTD1_1	0.9997052319999999	0.8944549006887949
METTRS	0.9997037200000001	0.5477395261548352
C161SN	0.9997030379999998	0.9955262609596722
ADPRDP	0.999702882	0.7575764831224464
SUCptspp_1	0.999702542	0.8660701214879052
ALDD18	0.9997025099999999	0.8571377389663617
LAAL5	0.999701716	0.7559196528551627
ALAabc	0.999701036	0.8451467737991609
EAR140y	0.999700874	0.74600309318296
GTPCI_1	0.999700686	0.8944549006887975
GAPDi_nadp	0.9997004599999999	0.6711813438451503
NTPP1_1	0.99969994	0.8944549006887942
DMPPS_syn	0.9996995100000001	0.7777867019042315
CODH4	0.9996982640000001	0.8333362031110243
OCDCAt2	0.99969578	0.6620875205817636
FPGS7_1	0.9996957439999999	0.628621698074195
NDP6	0.9996957	0.7302816599501305
4HATVLAChc	0.9996946299999999	0.5999752153170416
SMVLAChep	0.9996946299999999	0.5999752153169966
LVACLAChep	0.9996946299999999	0.5999752153170174
2HATVLAChc	0.9996946299999999	0.5999752153170407
ATVLAChc	0.9996946299999999	0.5999752153170456
PROt3	0.9996927400000001	0.6620875205817636
DESAT16a	0.9996924180000001	0.731571914820051
HMR_0253	0.99969184	0.8451467737991404
NO2tabcpp	0.9996906579999999	0.8451467737991404
FA161ACPHi	0.999689008	0.6324261403321862
FDH2	0.999688866	0.9032572283541185
ALAALACNc	0.9996877279999999	0.6123724356957946
FPGS7	0.999686748	0.8347758512124352
r1530	0.9996856980000001	0.8571365346315482
GTHRDt2_1	0.9996856980000001	0.8571365346315482
HMPPtr	0.99968541	0.8451467737991574
MGSA2	0.99968486	0.6666322420737321
HYD2	0.999684186	0.8775246071625855
r1329	0.999684122	0.5773800809919285
HMR_1467	0.9996837199999999	0.6711813438451503
SS	0.9996837199999999	0.6711813438451503
OCDCAt2pp	0.999682716	0.6708203932499369
MMSAD2	0.9996825420000001	0.6711813438451504
GCALDDy	0.999682104	0.8618541190391871
P5CR2	0.9996816560000001	0.9486881978057504
PRO1x	0.9996816560000001	1.0
R05224	0.999681106	0.7715171294857426
CYRDAS	0.999681106	0.7715171294857425
HYGBDIAS	0.999681106	0.8179025302401662
FTHFI	0.999680712	0.8451467737991581
LAAL9	0.9996806599999999	0.7142730692631498
CYSLY3	0.9996804960000001	0.6711813438451503
r1162	0.999676788	0.8451467737991404
SULabc	0.999676788	0.8571365346315477
PYROX_1	0.9996754400000001	0.5714096038947091
DALAabcpp	0.99967533	0.8451467737991608
ASPO4_1	0.999675278	0.8944549006887759
APSR	0.9996748219999999	0.7777089143683256
SLFAT	0.9996728019999999	0.599975215317003
TRIOK	0.999672132	0.6324315837177151
PGLYCP_1	0.9996707560000001	0.8944549006887841
HCYStabcpp	0.999670318	0.8451467737991404
FDH5pp_1	0.99966991	0.804678770230956
RIBCTR	0.9996697680000001	0.5477395261548157
UCPP	0.999669278	0.5
DGTP8DETOX	0.999669022	0.650783862415508
RPNTPH	0.999669022	0.6507838624154886
FORA	0.9996679499999999	0.6507838624155147
r1516	0.9996674499999999	0.8451467737991404
GLCATr	0.9996656419999999	0.5
FMETDF	0.9996645240000002	0.5
FMETDF_1	0.9996645240000002	0.5
R15BPK	0.9996638579999999	0.6123724356957946
HPA3MOFAD	0.9996637099999999	0.8660254037844388
AKP1_1	0.9996631600000001	0.9799628155974409
AKP1_2	0.9996631600000001	0.985529819075398
PRO1y	0.99966282	1.0
P5CR_1	0.99966282	0.9486881978057504
MALTHXabc	0.9996605839999999	0.8571365346315477
UDPACGA6D	0.9996597999999999	0.9263666971317734
r1523	0.9996596999999999	0.8451467737991404
FAS180	0.999659106	0.9596332930756125
PPPM	0.99965899	0.8300305923767094
C180SN	0.999658234	0.996398165388795
r1515	0.9996569079999998	0.8451467737991404
NTP9	0.999655666	0.7302816599501312
G3PEabcpp	0.9996548080000001	0.8451467737991455
DAUPP	0.9996546540000001	0.6123724356957946
RE1933C	0.9996538600000001	0.6429079525262164
CYSGLNMETr	0.999653582	0.6188142919993473
C141SN	0.999651954	0.9956764099634847
HCO3abc	0.999651596	0.8451467737991404
BCT1_syn	0.999651596	0.8451467737991404
SO4t_e	0.999650946	0.9486832980505138
LCADi_D	0.999650916	0.8571377389663615
FAD_14	0.99964994	0.8899438184514794
TARTD	0.999649392	0.6666322420737463
GLYALDDy	0.9996490739999999	0.8618541190391871
URIK1_1	0.9996481099999999	0.8944549006887389
FPGS4_1	0.999647164	0.6286216980741943
HMR_0201	0.999646652	0.7999876076585188
TTDCEAc	0.999646652	0.7999876076584843
AACPS11	0.999645636	0.6666666666666667
CYSO	0.999644518	0.6936736352197426
NO2t3	0.999644458	0.6933835069777394
AIRCra	0.999644352	0.909088348776299
ADPMAN	0.999644226	0.7575764831224464
TDP	0.999644112	0.8090345183971803
MALTe	0.9996437439999999	0.6547366229362552
ALDD16	0.9996433039999999	0.8571377389663615
DHAK	0.999641656	0.7453559982245322
URIK3_1	0.999640632	0.8944549006887469
CBPS_1	0.999638654	0.9737348570989057
r1529	0.999638414	0.8451467737991404
HXAND	0.9996377280000001	0.7581969676179598
THFGLUS_1	0.999636644	0.6666666666666667
ACITL	0.999636068	0.617227057882717
NT5C	0.999632342	0.6123882451792284
LAAL3	0.99963221	0.714273069263149
MAK	0.999631702	0.632431583717705
CYSSERMETr	0.999631508	0.5345343120295536
ASPOb	0.9996306520000001	0.6928131686013619
C181SN	0.999629666	0.9953423467739355
GLYALDDr	0.9996282400000001	0.8571377389663613
GSNK	0.9996280900000001	0.6324315837177138
OAAt_1	0.99962806	0.6620875205817637
GLNS_1	0.999627516	0.7715338223533841
NDP4	0.9996269959999999	0.7302816599501306
GGSPMDS	0.999626842	0.7142730692631586
GGPTRCS	0.999626548	0.7142730692631586
EAR120y	0.999626106	0.7460030931829496
MALTPTabc	0.99962555	0.8451467737991404
MALTPTabcpp	0.99962555	0.8451467737991404
MNabc_rev	0.999625464	0.8451467737991404
THRS_2	0.9996252479999999	0.8944549006887667
FA181ACPH	0.999625226	0.6324261403321729
NTD11	0.999625144	0.6123882451792284
MALTTTRabc	0.999625046	0.8451467737991404
MALTTTRabcpp	0.999625046	0.8451467737991404
LCADi	0.999624932	0.8571377389663615
MALTTRabc	0.9996246259999999	0.8571365346315477
PRAIS_1	0.9996244400000001	0.9525723177065721
GALabc	0.999624122	0.8451467737991453
UDPRHMS_c	0.9996231919999999	0.7777867019042315
GALabcpp	0.9996199280000001	0.8451467737991453
AAAN	0.999618306	0.8571365346316089
FRUabc	0.9996182059999998	0.8451467737991462
TSULabc	0.99961804	0.8571365346315477
AMID4	0.9996173260000001	0.5164031120612271
NT5C_2	0.999617048	0.6708411755165751
DPCOAPP	0.999616502	0.7575764831224435
SUCDi	0.99961646	0.670820393249937
TTDCEAATP	0.99961646	0.8451467737991404
FRD7	0.99961646	0.6708203932499369
GTHOXti2	0.9996164519999999	0.8451467737991407
G6PDH2c	0.9996161579999999	1.0
MI1PP_1	0.9996154799999999	0.8944549006887841
OCDCEAt2pp	0.999614784	0.6708203932499369
HYD2pp	0.99961433	0.8958280719372841
CDPDAGS_HDE_HDE_c	0.99961286	0.7999876076585122
ACYP	0.9996126760000001	0.7302816599501211
LAAL35	0.999611726	0.7142730692631498
FPGS4	0.9996116319999999	0.8347758512124361
MTHF3ES_c	0.999611314	0.8058135617157297
FPGSa	0.999611314	0.8347758512124356
FRD	0.9996110399999999	1.0
LAAL32	0.999610942	0.6761069456919281
PALDP	0.9996095300000001	0.6123882451792284
PALDH	0.9996095300000001	0.6123882451792284
2OBUTt	0.999609238	0.6620875205817636
ASNabcpp	0.999609102	0.8451467737991617
ICDHx	0.9996084919999999	0.6708411755165823
ALAt2pp	0.999608336	0.6708203932499369
PDE4	0.999608282	0.7559456736259599
CAPROICc	0.9996078559999999	0.7999876076585576
HPACOAT	0.999606754	0.5999752153170066
XYLabcpp	0.9996055480000001	0.8571365346315477
CD2abc2	0.999604566	0.8451467737991594
MDHy	0.999604394	0.7351967692954933
ORNabcpp	0.9996039160000001	0.8571365346315477
LAAL42	0.9996038819999999	0.6761069456919339
THMTP	0.9996036939999999	0.7302816599500952
NMNHYD_1	0.9996033760000002	0.8944549006887667
CA2abc1pp	0.999603368	0.8571365346315872
ALDD14	0.999603366	0.8571377389663617
MLTG1e	0.9996032539999999	0.8171701299245452
r1382	0.9996032459999998	0.8590697071790087
CITabc	0.9996024560000001	0.8783083380962454
FRNDPR2r	0.9996016180000001	0.9999999999999999
NADPHQR4	0.999600984	0.7351967692954788
MALS	0.999600382	0.6666666666666667
AMPEP14	0.999600038	0.5163604491305158
PPNDH2	0.9995995280000001	0.5
ME1	0.9995993219999999	0.6708411755165887
AGMabcpp	0.9995991140000001	0.8451467737991606
r1528	0.9995982700000001	0.8451467737991536
GLYOX3	0.9995952880000001	0.6708411755165926
DHR_1	0.9995951999999999	0.5772906409664507
FAS120ACP	0.999595188	0.9538522941038178
TYRabc	0.99959364	0.8451467737991404
ARBabc	0.99959313	0.857136534631591
BARB	0.9995925440000001	0.7581969676179598
PROPROPROr	0.9995922879999999	0.6681531047810609
ASNabc	0.9995878640000001	0.8451467737991617
PPPGO4	0.9995877500000001	0.670820393249937
SELMETAT	0.99958773	0.6666666666666667
CBLAT_DELETE	0.99958773	0.6666666666666667
CBIAT_DELETE	0.99958773	0.6666666666666667
COB1NDAAT2	0.99958773	0.6666666666666667
HMR_4816	0.999587594	0.9583311819073668
ASO3t8pp	0.9995869540000001	0.8451467737991618
ALAALAabcpp	0.9995866400000001	0.8451467737991609
Spt3AdT	0.9995861459999998	0.6761069456919224
DHBS	0.9995861459999998	0.6761069456919216
THISAT	0.9995861459999998	0.6761069456919279
LIPATPT_1	0.9995861459999998	0.676106945691934
LIPATPT_2	0.9995861459999998	0.676106945691934
MPTAT	0.9995861459999998	0.676106945691934
MPTSS	0.9995861459999998	0.676106945691934
SELADT	0.9995861459999998	0.6761069456919266
S3AdT	0.9995861459999998	0.6761069456919224
RE1944C	0.9995861459999998	0.6761069456919248
4PEPTabcpp	0.999585922	0.8451467737991593
NO3abc	0.9995858280000001	0.8451467737991404
MDHi2	0.9995856700000001	1.0
HDH	0.9995843179999999	0.9897641885502586
HISabc	0.999582996	0.8571365346315477
DHORD6	0.999582098	0.7351967692954879
CYTB_B3	0.99958174	0.8921305421355441
CYTB_B2	0.99958174	0.9095892141068219
INSK	0.9995809899999999	0.632431583717709
FASC201ACP	0.999580782	0.9028999787896521
ICHDx	0.999580428	0.6708411755165787
PHEME2abcpp	0.999579988	0.8451467737991404
NO3abcpp	0.9995795900000001	0.8451467737991404
FAS180ACP	0.999579306	0.9538522941038128
MMCD	0.999579284	0.6859943405700353
G6PDH1	0.9995788080000001	0.735196769295491
RAFFabc	0.99957872	0.8451467737991404
HDCAt2	0.9995784799999999	0.6620875205817636
GLNSCP	0.9995784719999999	0.8642375648105248
LAAL22	0.999576918	0.6761069456919281
TAURabcpp	0.999576536	0.8571365346315477
MSULR	0.9995765280000001	0.9534446230899316
3PEPTabcpp	0.9995756060000002	0.8451467737991593
OPHHX3	0.99957555	0.9203557503691762
OMPHHX3	0.99957555	0.9203557503691762
OMMBLHX3	0.99957555	0.9203557503691762
NO2t2rpp	0.999575334	0.6708203932499369
GCALDtabcpp	0.9995753260000001	0.8451467737991445
THRabc	0.999574792	0.8571365346315477
GDPMANNDH	0.9995747519999998	0.9263666971317739
ACPS	0.9995746320000001	0.7575764831224454
AACPS10	0.99957425	0.6666666666666667
HP	0.9995742200000001	0.8944549006887667
HISTP_1	0.9995742200000001	0.8944549006887953
BTNt	0.99957326	0.8451467737991606
FBP26	0.999572468	0.75
G3PGabcpp	0.9995700939999999	0.8451467737991455
MI3PP_1	0.9995697079999999	0.7302816599501222
MI3PP_2	0.9995697079999999	0.8080920147795234
MI4PP_1	0.9995697079999999	0.7302816599501222
MI4PP_2	0.9995697079999999	0.8080920147795234
34DHPLACOX_NADP	0.999569546	0.86185411903918
3PGP	0.999569546	0.6123882451792284
LCTSabc	0.99956891	0.8451467737991404
METSOX2abcpp	0.999568344	0.8451467737991404
METSOX2abc	0.999568344	0.8451467737991404
CDPDAGS_PALM_PALM_c	0.999568264	0.799987607658512
FADD17	0.9995670179999999	0.7505034705378185
OIVD2E	0.9995660980000001	0.8103986159600112
CELLBabc	0.9995649520000001	0.8451467737991584
MANabcpp	0.9995641840000001	0.8451467737991404
MANabc	0.9995641840000001	0.8451467737991404
ARB_Dabc	0.9995640480000001	0.8451467737991614
Cuabc	0.999563638	0.8571365346315777
TRPabc	0.9995633119999999	0.8451467737991404
GABAVESSEC	0.9995630180000001	0.5212895458055207
GABAVESSEC_1	0.9995630180000001	0.8451467737991574
4ABUTabcpp	0.9995628080000001	0.8451467737991574
MELIBabc	0.9995626400000001	0.8451467737991404
OAAt2_2pp	0.9995625020000001	0.8485281374238569
SUCRabcpp_syn	0.9995615580000001	0.8451467737991404
PS160abcpp	0.9995614880000001	0.8451467737991404
UDUPP	0.999561406	0.5
DARBabcpp	0.999560408	0.8451467737991614
ARGSS2	0.999560114	0.925840586824081
PS161abcpp	0.999559998	0.8451467737991404
METSOX1abc	0.9995598899999999	0.8451467737991404
METSOX1abcpp	0.9995598899999999	0.8451467737991404
R5PP	0.9995596859999999	0.6123882451792284
INSTabc	0.999558966	0.8451467737991404
PS140abcpp	0.999558832	0.8451467737991404
PHEMEABCte	0.9995582199999999	0.8571365346315476
HEMEti	0.9995582199999999	0.8451467737991404
PS180abcpp	0.99955802	0.8451467737991404
PS141abcpp	0.9995573139999999	0.8451467737991404
PS181abcpp	0.9995572599999999	0.8451467737991404
PRFGS_1	0.999556814	0.9622570740073675
F1PP	0.9995560619999999	0.6123882451792284
FAS160	0.9995559999999999	0.9599487490683611
CHLabc	0.9995556820000001	0.8451467737991581
CHLabc_rev	0.9995556820000001	0.8451467737991579
PS120abcpp	0.999555308	0.8451467737991404
PDE3	0.9995541080000001	0.6708411755165943
GTPDPDP	0.99955397	0.730281659950107
GDTP	0.99955397	0.8080920147795237
RIBabc	0.999553272	0.8571365346315477
RIBabc1	0.999553272	0.8451467737991404
NPHSb	0.999552774	0.7999876076585547
ALAD_L2	0.999552158	0.8366563241956291
VALabc	0.9995506799999999	0.8571365346315477
DIPEPabc15	0.999550646	0.8451467737991583
GLXO1	0.99955017	0.8571377389663613
TTDCAt2pp	0.999549518	0.6708203932499369
CHLabcpp	0.999549268	0.8451467737991581
CYSTabc	0.999547758	0.8451467737991549
THMabcpp	0.999547372	0.8451467737991404
THMATPe	0.999547372	0.8451467737991404
THMabc	0.999547372	0.8451467737991404
BNOCA	0.999547248	0.7305114195185624
EAR161y	0.9995472	0.7351967692954912
MSO3abcpp	0.99954696	0.8571365346315477
ALAGLUabcpp	0.999546752	0.8451467737991593
FA141ACPHi	0.999546152	0.632426140332155
SUCRabc	0.999545968	0.8451467737991404
BSORy	0.9995451679999998	0.7777867019042315
LEUabc	0.999545142	0.8571365346315477
BALAVECSEC_1	0.999544938	0.8451467737991608
BALAVECSEC	0.999544938	0.4662410998288139
FAS181	0.9995441919999999	0.9350404427229622
CGLYabcpp	0.9995435279999999	0.8451467737991583
CHOLSabc	0.999543378	0.8571365346315829
ALDD12	0.9995426679999999	0.8571377389663595
DAPabc	0.999542486	0.845146773799156
DAPabcpp	0.999542486	0.845146773799156
LO	0.999542312	0.5773383450228469
4HTHRS_1	0.9995410920000001	0.8944549006887687
CPS_1	0.999540734	0.4629202934120282
CBPSam_1	0.999540734	0.8838751092280264
NTP11	0.99954012	0.7302816599501308
GLYBabcpp	0.999539432	0.8571365346315509
PPP9ABCte	0.999539354	0.8451467737991404
AMPTASEGGLU	0.9995390319999998	0.5000086054817061
AMPEP8	0.9995390319999998	0.5000086054817061
CTBTabc	0.99953801	0.857136534631578
4HOXPACDOX_NADP	0.999537632	0.8618541190391806
FE3DCIT2abcpp	0.9995375540000001	0.8451467737991478
PDX5PO2	0.999537156	0.7351967692954875
ILEabc	0.99953692	0.8571365346315477
MALDDH	0.9995366640000001	0.6708411755165887
DCTPD	0.9995359739999999	0.6928131686013604
NTP12	0.9995357480000001	0.7302816599500899
HMR_0287	0.9995349860000001	0.8451467737991614
ICN	0.9995313680000001	0.7905571690689457
1P2CBXLR	0.9995313680000001	0.8749806351665116
ACP1_FMN	0.999530858	0.6123882451792284
34DHALDD	0.9995298819999998	0.8571377389663541
SHGO	0.999529188	0.5
NCBMPTSabcpp	0.9995291460000001	0.8451467737991597
RIBFLVt3	0.999528398	0.8451467737991404
RIBFLVt3o	0.999528398	0.8451467737991404
HISTDb	0.99952816	0.8944241122250942
LHIST	0.99952816	0.8944241122250942
HISTDb_1	0.99952816	0.8216092892322439
MTAM_1	0.9995276800000001	0.9449320920324596
LAAL7	0.9995276439999999	0.7142730692631645
LAAL6	0.9995276439999999	0.7142730692630956
DES2_C16	0.9995272139999999	0.731571914820051
NACASPAH	0.999526728	0.5
CRNabc	0.99952645	0.8571365346315791
ABFPT2	0.9995258100000001	0.7999876076585895
PFK26	0.9995258100000001	0.7999876076585959
SELNPS	0.9995246160000001	0.6123724356957946
XAND	0.9995243979999999	0.7581969676179598
ETOHMO	0.9995236179999999	0.731571914820051
LCYSTabcpp	0.999523112	0.8571365346315918
NOPD	0.9995222219999998	0.7200746277551193
GMPt6	0.999521204	0.6620875205817636
DBTS	0.9995207620000001	0.7970209534338445
EAR160y	0.9995207579999998	0.7460030931829554
UGP_PGM_c	0.999520742	0.79998760765846
H4THDPR	0.999520532	0.7777867019042315
DHRG2	0.9995185299999999	0.8207211622654604
RMNabc	0.999518246	0.8451467737991404
r1527	0.9995182220000001	0.845146773799154
GLCURDH	0.99951754	0.857137738966361
CMtexabc	0.9995169619999998	0.845146773799157
SHEME2abcpp	0.999516788	0.8451467737991404
KHK	0.9995167819999999	0.7999876076585896
HCO3_h_ti	0.999516126	0.6620875205817636
NTPP11_1	0.9995156780000001	0.8944549006887444
PTRCt3i	0.9995147619999999	0.6620875205817637
PTRCt2	0.9995147619999999	0.6620875205817636
MANTRabc	0.9995142940000001	0.8451467737991404
DRIBabc	0.9995138220000002	0.8451467737991512
E4POR1	0.9995133920000001	0.8888850641974422
CU1abcpp	0.999513326	0.8451467737991551
LAAL10	0.99951252	0.5962673471853717
BSORx	0.9995116019999999	0.7581969676179598
GDTPR	0.9995105900000001	0.9008344555914806
MNDNS1	0.99950906	0.9363816530178372
MANBabc	0.9995089779999999	0.8451467737991404
PAPA161	0.9995083360000001	0.6123882451792284
THRA2	0.9995071039999999	1.0
3SPYRSP	0.9995051100000001	0.5749531993656724
TAGabc	0.9995049939999999	0.8485193748509472
PAPA181	0.9995031400000001	0.6123882451792284
TREabc	0.9995031080000001	0.8451467737991404
VALDHr	0.999501268	0.7142730692631112
LYSabcpp	0.9995007900000001	0.8451467737991404
LYSabc	0.9995007900000001	0.8451467737991404
FAS161	0.9995007899999999	0.9350404427229622
ALDD3y	0.999500712	0.8618541190391875
FAH3	0.9994988499999999	0.7200746277551221
O2XOADOX	0.999498798	0.8433413158497783
FUMAH	0.999498762	0.5749531993657034
4ABUTD	0.9994986779999999	0.8618541190391804
4HALDD	0.9994962880000001	0.8571377389663546
DKMPPD3_1	0.9994958180000001	0.7302816599501308
G5SD2	0.999495442	0.6804255280170879
GLYBCOAT	0.99949367	0.5999752153170163
ALDD8	0.999490834	0.8571377389663617
DHNCM	0.9994908299999998	0.75
METOX	0.999490698	0.6666666666666667
TTDCAt2	0.9994903659999999	0.6620875205817636
2OBUTt2ipp	0.9994902379999999	0.670820393249937
PCNO	0.999490168	0.7351967692954817
LAAL36	0.9994892739999999	0.7142730692631137
GLYTRS_1	0.9994889	0.6761069456919363
RE2638C	0.9994889	0.6761069456919505
HMEDR	0.9994888080000001	0.8571377389663615
BTCOARx	0.999487628	0.6711813438451503
RE0577C	0.999486428	0.5999752153170114
GMPR	0.999485924	0.7671864542223619
DIDP	0.9994859119999999	0.7302816599501307
3HPCOAHYD	0.9994842939999999	0.599975215317007
SACCD1	0.999483816	0.7200746277551238
FOLABCCte	0.9994834539999999	0.8451467737991464
r0381	0.9994833679999999	0.7581969676179598
ALDD20y	0.999482926	0.8618541190391875
PPPPH	0.999481268	0.7302816599501329
CAATPS_1	0.999479522	0.8571365346315406
CAATPS	0.999479522	0.8386239437687418
LPLIPAL2A180	0.9994792499999999	0.7575764831224482
FAS240_L	0.999476144	0.992566432096954
LAAL28	0.999475288	0.6761069456919281
SARCOX2	0.9994751259999999	0.5477395261548108
HMR_4079	0.999474502	0.861854119039184
2DR1PP	0.9994732620000001	0.6123882451792284
GG15DAPS	0.999472192	0.7142730692631234
H4MPTGL_atp	0.999472192	0.7142730692631252
GGDAPS	0.999472192	0.7142730692631234
FPGS9	0.999472192	0.7142730692631382
FPGS3	0.999472192	0.7142730692631404
FPGS6	0.999472192	0.7142730692631402
FPGS2	0.999472192	0.7142730692631402
FPGS5	0.999472192	0.71427306926314
FPGS8	0.999472192	0.7142730692631382
PHEabc	0.9994720600000001	0.8451467737991404
PACOAT	0.999471342	0.599975215316996
DHRG	0.999469202	0.8320527251339563
G1PDH	0.999469202	0.7999876076585402
FAO4	0.999468902	0.7236272269866326
CDAPPA160190	0.999468788	0.7575764831224455
CDAPPA_EC	0.999468788	0.8747382342854784
CDAPPA190	0.999468788	0.7575764831224455
CDAPPA_HP	0.999468788	0.7575764831224455
CDAPPA_SA	0.999468788	0.8747382342854784
SPMDt2	0.999468094	0.6620875205817636
SPMDt3i	0.999468094	1.0
BETALDHy	0.999467568	0.861854119039184
PAPA180	0.999467368	0.6123882451792284
MNDNS2	0.99946669	0.9234257833119045
CHORS_1	0.9994637199999999	0.8660254084037616
GALURDH	0.999461258	0.8571377389663608
UDCPKr	0.9994602	0.6324315837176767
GLCpts	0.9994600119999999	0.75
DHEASABCCte	0.999459202	0.8451467737991526
DHCHOLESTANATEATP	0.999459202	0.8451467737991527
CA24Gte	0.999459202	0.84514677379916
FECRMabc	0.999459202	0.8451467737991476
C05769te	0.999459202	0.8451467737991584
TUNGSabcpp	0.999459202	0.8451467737991404
AM9CSAteb	0.999459202	0.8451467737991611
AHANDROSTANGLCte	0.999459202	0.8451467737991606
AHANDROSTANte	0.999459202	0.8451467737991606
C05770te	0.999459202	0.8451467737991584
CA3Sabc	0.999459202	0.8451467737991597
DHBSZ3FEabcpp	0.999459202	0.8451467737991478
DODECANACt	0.999459202	0.8451467737991514
C14770ATP	0.999459202	0.8451467737991584
TUDCA3Sabc	0.999459202	0.8451467737991404
AM4NCSteb	0.999459202	0.8451467737991611
C14769td2	0.999459202	0.8451467737991584
C14768ATP	0.999459202	0.8451467737991584
FE3DHBZSabcpp	0.999459202	0.8451467737991478
DOPA4GLCURt	0.999459202	0.8451467737991512
FE3HOXabcpp	0.999459202	0.8451467737991477
DOPAVESSEC	0.999459202	0.7254656038778844
AM4NC9CSteb	0.999459202	0.8451467737991611
AI2abcpp	0.999459202	0.8451467737991404
TXB2t	0.999459202	0.8451467737991404
DESFVSteb	0.999459202	0.8451467737991533
r1525	0.999459202	0.845146773799152
C14771ATP	0.999459202	0.8451467737991584
DOPA3GLCURt	0.999459202	0.8451467737991513
C14825ATP	0.999459202	0.8451467737991584
DGUDBUTNabcpp	0.999459202	0.845146773799153
AM1CGLCteb	0.999459202	0.8451467737991611
DOPAVESSEC_1	0.999459202	0.8451467737991512
FECHEabcpp	0.999459202	0.8451467737991476
C05463t1	0.999459202	0.8451467737991404
AM1CCSteb	0.999459202	0.8451467737991611
C14826ATP	0.999459202	0.8451467737991584
CRVSM1teb	0.999459202	0.8451467737991557
DHEAte	0.999459202	0.8451467737991526
Am1CSAteb	0.999459202	0.8451467737991611
DIPEPabc6	0.999459202	0.8451467737991608
12DHCHOLabc	0.999459202	0.8451467737991557
DIPEPabc5	0.999459202	0.8451467737991608
DIPEPabc4	0.999459202	0.845146773799159
DIPEPabc10	0.999459202	0.8451467737991425
DIPEPabc3	0.999459202	0.8451467737991608
DIPEPabc11	0.999459202	0.8451467737991425
13DMTtu	0.999459202	0.8451467737991558
BALALEUabcpp	0.999459202	0.8451467737991613
BALAGLYabcpp	0.999459202	0.8451467737991614
DIPEPabc12	0.999459202	0.8451467737991404
BALABALAabcpp	0.999459202	0.8451467737991614
BALAALAabcpp	0.999459202	0.8451467737991614
DIPEPabc13	0.999459202	0.8451467737991427
AU1abcpp	0.999459202	0.8451467737991615
DIPEPabc7	0.999459202	0.8451467737991608
DIPEPabc14	0.999459202	0.8451467737991424
ATVLACtu	0.999459202	0.8451467737991616
DIPEPabc2	0.999459202	0.8451467737991608
ATVACIDtu	0.999459202	0.8451467737991616
r1531	0.999459202	0.8485193748509334
r1531_1	0.999459202	0.845146773799159
11DOCRTSTRNte	0.999459202	0.8451467737991555
11DOCRTSLte	0.999459202	0.8451467737991555
r1532	0.999459202	0.8485193748509334
r1532_1	0.999459202	0.845146773799159
r1533	0.999459202	0.8485193748509334
r1533_1	0.999459202	0.845146773799159
r1536	0.999459202	0.8451467737991404
r2505	0.999459202	0.845146773799159
1MNCAMti	0.999459202	0.8451467737991559
DIPEPabc8	0.999459202	0.8451467737991427
C05302te	0.999459202	0.8451467737991584
r1526	0.999459202	0.8485193748509335
FECRMabcpp	0.999459202	0.8451467737991476
FEOXAMabcpp	0.999459202	0.8451467737991475
C05301te	0.999459202	0.8451467737991584
DHGLZABCt	0.999459202	0.8451467737991525
FEROXBFEabcpp	0.999459202	0.8451467737991473
C05299te	0.999459202	0.8451467737991584
FEROXEFEabcpp	0.999459202	0.8451467737991473
C05298te	0.999459202	0.8451467737991584
FEROXGFEabcpp	0.999459202	0.8451467737991472
DMSO2abcpp	0.999459202	0.8451467737991517
DMGLYBabcpp	0.999459202	0.8451467737991522
FERRICHabc	0.999459202	0.8451467737991472
C04805ATP	0.999459202	0.8451467737991584
C04717ATP	0.999459202	0.8451467737991583
C04483t1	0.999459202	0.8451467737991538
BILDGLCURte	0.999459202	0.8451467737991607
DLYSabcpp	0.999459202	0.8451467737991404
C03681te	0.999459202	0.8451467737991583
FERXAabc	0.999459202	0.8451467737991469
BUTSabc	0.999459202	0.8451467737991604
BUTSO3abcpp	0.999459202	0.8451467737991604
DLEUabcpp	0.999459202	0.8451467737991404
12HPETATP	0.999459202	0.8451467737991555
DJENKabc	0.999459202	0.8451467737991523
DIGALSGALSIDEATPte	0.999459202	0.8451467737991523
DIPEPabc9	0.999459202	0.8451467737991426
BLAMDabcpp	0.999459202	0.8451467737991613
12HARACHDte	0.999459202	0.8451467737991558
BILGLCURte	0.999459202	0.8451467737991606
DIPEPabc1	0.999459202	0.8451467737991608
C03990ATP	0.999459202	0.8451467737991588
AM1ACSteb	0.999459202	0.845146773799161
12HTACRtu	0.999459202	0.8451467737991558
ESTRIOLATP	0.999459202	0.8451467737991495
r0993	0.999459202	0.8451467737991583
CE5072te	0.999459202	0.8451467737991586
ALATHRabcpp	0.999459202	0.845146773799161
CE7081tm	0.999459202	0.8451467737991588
ALATHRtr	0.999459202	0.8451467737991608
ALATRPabcpp	0.999459202	0.845146773799161
CE7082ATP	0.999459202	0.8451467737991588
CE7083t	0.999459202	0.8451467737991588
15HPETATP	0.999459202	0.8451467737991558
CE7085te	0.999459202	0.8451467737991588
CE7090te	0.999459202	0.8451467737991588
15DMTtu	0.999459202	0.8451467737991558
CE7096te	0.999459202	0.8451467737991588
CE7172ATP	0.999459202	0.8451467737991588
CEL6abc	0.999459202	0.8451467737991584
1331TACRteb	0.999459202	0.8451467737991558
ETHSabc	0.999459202	0.8451467737991493
ETHSO3abcpp	0.999459202	0.8451467737991493
ESTRONEte	0.999459202	0.8451467737991495
CE4877te	0.999459202	0.8451467737991586
ESTRIOLGLCte	0.999459202	0.8451467737991495
ESTRONEGLCt	0.999459202	0.8451467737991492
17AHPRGNLONEte	0.999459202	0.8451467737991558
ALAHISabcpp	0.999459202	0.8451467737991609
DASNabcpp	0.999459202	0.8451467737991617
CE5025t	0.999459202	0.8451467737991586
DARGabcpp	0.999459202	0.8451467737991614
ALAHIStr	0.999459202	0.8451467737991609
ESTROSABCCte	0.999459202	0.8451467737991492
ALALEUabcpp	0.999459202	0.845146773799161
ALALEUt	0.999459202	0.8451467737991609
CE5026t	0.999459202	0.8451467737991586
ESTRSABCtc	0.999459202	0.8451467737991494
CELabc	0.999459202	0.8451467737991584
r1026	0.999459202	0.8451467737991532
CGMPt	0.999459202	0.8451467737991566
CYNTtabcpp	0.999459202	0.8451467737991553
COLIPAabcppmin	0.999459202	0.8451467737991563
COLIPAabctex	0.999459202	0.8451467737991566
COPROSTabc	0.999459202	0.8451467737991561
1513TACRtu	0.999459202	0.8451467737991558
CPGNabcpp	0.999459202	0.8451467737991564
ARBTNabcpp	0.999459202	0.8451467737991614
CRGLZABCt	0.999459202	0.845146773799156
CYSAMPtev	0.999459202	0.8451467737991549
CSAtu	0.999459202	0.8451467737991556
CRVSATPthc	0.999459202	0.8451467737991559
CSASULPteb	0.999459202	0.8451467737991556
CRVSM24teb	0.999459202	0.8451467737991557
r1514	0.999459202	0.8451467737991614
CRVSM23teb	0.999459202	0.8451467737991557
COLIPAabcpp_kt	0.999459202	0.8451467737991404
COLIPAabcpp	0.999459202	0.8451467737991565
r1028	0.999459202	0.8451467737991404
CYSIabcpp	0.999459202	0.8451467737991549
15DAPabcpp	0.999459202	0.8451467737991558
UREAabcpp	0.999459202	0.8451467737991404
WHARACHDt	0.999459202	0.8451467737991404
1531TACRteb	0.999459202	0.8451467737991558
VITEtl	0.999459202	0.8451467737991615
CHOLATEt3	0.999459202	0.8451467737991579
CHSTEROLt	0.999459202	0.8451467737991576
COLIPAabcex	0.999459202	0.8451467737991566
CHSTEROLt_1	0.999459202	0.8451467737991577
CMCBTFabcpp	0.999459202	0.8451467737991482
r1517	0.999459202	0.8451467737991404
CYSDabcpp	0.999459202	0.8451467737991551
COLIPABabcpp	0.999459202	0.8451467737991565
COLIPAPabctex	0.999459202	0.8451467737991565
CE4843t	0.999459202	0.8451467737991499
ESTRADIOLGLCt2	0.999459202	0.8451467737991496
pentso3abcpp	0.999459202	0.8451467737991404
17AHPRGSTRNte	0.999459202	0.8451467737991559
DSPVSteb	0.999459202	0.8451467737991508
CBL1abcpp	0.999459202	0.8451467737991596
CBL2abc	0.999459202	0.8451467737991595
AM19CSteb	0.999459202	0.845146773799161
r1522	0.999459202	0.8451467737991404
ANDRSTRNGLCte	0.999459202	0.8451467737991613
XOLDIOLONEATP	0.999459202	0.8451467737991404
XOL7AONEATP	0.999459202	0.8451467737991404
XOL7AH3ATP	0.999459202	0.8451467737991404
r1521	0.999459202	0.8451467737991404
r1520	0.999459202	0.8451467737991404
UDCA3Sabc	0.999459202	0.8451467737991404
18HARACHDte	0.999459202	0.8451467737991559
13DAMPPabcpp	0.999459202	0.8451467737991558
ARSabc	0.999459202	0.8451467737991617
AM1A4NCSteb	0.999459202	0.845146773799161
ANDRSTNDNte	0.999459202	0.8451467737991613
CBL1abc	0.999459202	0.8451467737991596
CARNabcpp	0.999459202	0.8451467737991597
AM1C9CSteb	0.999459202	0.8451467737991611
FBACabcpp	0.999459202	0.8451467737991483
AM1C4N9CSteb	0.999459202	0.845146773799161
AK2LGCHOLABCt	0.999459202	0.8451467737991606
CAMPt	0.999459202	0.8451467737991597
DORNabcpp	0.999459202	0.8451467737991404
UCHOLabc	0.999459202	0.8451467737991404
ANDRSTANDRte	0.999459202	0.8451467737991613
AM1ALCSteb	0.999459202	0.845146773799161
CBIabc	0.999459202	0.8451467737991597
CBIuabcpp	0.999459202	0.8451467737991596
CBL1HBIabc	0.999459202	0.8451467737991595
DPROabcpp	0.999459202	0.8451467737991404
CRVSATPtu	0.999459202	0.8451467737991558
DCA3Sabc	0.999459202	0.845146773799154
DVALabcpp	0.999459202	0.8451467737991404
EANDRSTRNte	0.999459202	0.8451467737991503
CE2510t	0.999459202	0.8451467737991586
ECTOabcpp	0.999459202	0.8451467737991503
CE2211te	0.999459202	0.8451467737991586
CE2445t	0.999459202	0.8451467737991586
ALAGLNtr	0.999459202	0.8451467737991609
ALLabcpp	0.999459202	0.845146773799161
CE2510ABCt	0.999459202	0.8451467737991586
EIC21114TRte	0.999459202	0.84514677379915
ECTOINEabc	0.999459202	0.8451467737991503
EPOXTACteb	0.999459202	0.8451467737991497
CE2513ATP	0.999459202	0.8451467737991404
CE2537ABCt	0.999459202	0.8451467737991586
CE2537ATP	0.999459202	0.8451467737991586
ALAGLYtr	0.999459202	0.8451467737991609
ESTRAABCtc	0.999459202	0.8451467737991497
CE2209te	0.999459202	0.8451467737991585
CE2049te	0.999459202	0.8451467737991585
ARSENBabc	0.999459202	0.8451467737991617
CE1243ATP	0.999459202	0.8451467737991584
r1519	0.999459202	0.8451467737991498
CDCA24Gte	0.999459202	0.8451467737991591
CDCA3Gte	0.999459202	0.8451467737991591
DCA3Gte	0.999459202	0.8451467737991543
r1518	0.999459202	0.8451467737991404
CE0328t	0.999459202	0.8451467737991558
CE1273t1	0.999459202	0.8451467737991584
CE2047te	0.999459202	0.8451467737991585
DCA24Gte	0.999459202	0.8451467737991543
ECA4COLIPAabctex	0.999459202	0.8451467737991504
CE1297t	0.999459202	0.8451467737991585
CE1352te	0.999459202	0.8451467737991585
CE1447te	0.999459202	0.8451467737991585
CE2006te	0.999459202	0.8451467737991585
CE6247t	0.999459202	0.8451467737991587
HMR_0347	0.999459202	0.8451467737991597
PE1819Z1845Z9Z12Z15Zt	0.999459202	0.8451467737991404
PCHOLN203_HSABCt	0.999459202	0.8451467737991404
ICDCHOLabc	0.999459202	0.8451467737991404
PCHOLN15_HSABCt	0.999459202	0.8451467737991404
IBUP_Stbc	0.999459202	0.8451467737991404
PCHOLN1836_HSABCt	0.999459202	0.8451467737991404
PCHOLN183_HSABCt	0.999459202	0.8451467737991404
IBUPGLUCtpvb	0.999459202	0.8451467737991404
HYOCHOLabc	0.999459202	0.8451467737991404
PCHOLN19_HSABCt	0.999459202	0.8451467737991404
PCHOLN201_HSABCt	0.999459202	0.8451467737991404
HPDECEte	0.999459202	0.8451467737991404
SPRMabc	0.999459202	0.8451467737991404
RSVATPtu	0.999459202	0.8451467737991404
PCHOLN204_HSABCt	0.999459202	0.8451467737991404
PCHOLN205_HSABCt	0.999459202	0.8451467737991404
PCHOLN224_HSABCt	0.999459202	0.8451467737991404
PCHOLN2254_HSABCt	0.999459202	0.8451467737991404
PCHOLN225_HSABCt	0.999459202	0.8451467737991404
PCHOLN264_HSABCt	0.999459202	0.8451467737991404
PCHOLOLE_HSABCt	0.999459202	0.8451467737991404
PCHOLPALME_HSABCt	0.999459202	0.8451467737991404
PCHOLSTE_HSABCt	0.999459202	0.8451467737991404
PCt	0.999459202	0.8451467737991404
ICLIPAabcpp	0.999459202	0.8451467737991404
PCHOLMYR_HsABCt	0.999459202	0.8451467737991404
PCHOLLINL_HSABCt	0.999459202	0.8451467737991404
ISETACabcpp	0.999459202	0.8451467737991404
LEUKABCtc	0.999459202	0.8451467737991404
LCA3Sabc	0.999459202	0.8451467737991404
LCA3Gte	0.999459202	0.8451467737991404
LCA24Gte	0.999459202	0.8451467737991404
LANTHabc	0.999459202	0.8451467737991404
ACHVESSEC	0.999459202	0.7254656038778943
ACHVESSEC_1	0.999459202	0.8451467737991601
PCHOLET_HSABCt	0.999459202	0.8451467737991404
SPHMYLN_HsATPte	0.999459202	0.8451467737991404
SPHS1Pt2e	0.999459202	0.8451467737991404
PCHOLHEP_HSABCt	0.999459202	0.8451467737991404
ISTNTabc	0.999459202	0.8451467737991404
ISOP3PT	0.999459202	0.8451467737991608
ACMPGLUTtep	0.999459202	0.8451467737991604
ACMPGLUTthc	0.999459202	0.8451467737991604
ACMPGLUtep	0.999459202	0.8451467737991604
ACMPGLUthc	0.999459202	0.8451467737991604
ISOLVSTtbc	0.999459202	0.8451467737991404
ISOCHOLabc	0.999459202	0.8451467737991404
ACMPthc	0.999459202	0.8451467737991604
ACMPtu	0.999459202	0.8451467737991604
PCt_cho	0.999459202	0.8451467737991404
PE12_HSABCt	0.999459202	0.8451467737991404
HMR_0343	0.999459202	0.8451467737991404
PEAR_HSABCt	0.999459202	0.8451467737991404
HMR_0395	0.999459202	0.8451467737991594
PE203_HSABCt	0.999459202	0.8451467737991404
HMR_0391	0.999459202	0.8451467737991594
PE226_HSABCt	0.999459202	0.8451467737991404
HMR_0387	0.999459202	0.8451467737991595
PE2LINL_HSABCt	0.999459202	0.8451467737991404
HMR_0383	0.999459202	0.8451467737991594
PEAL2tabc	0.999459202	0.8451467737991404
PEALtabc	0.999459202	0.8451467737991404
HMR_0375	0.999459202	0.8451467737991404
HMR_0371	0.999459202	0.8451467737991404
PE14_HSABCt	0.999459202	0.8451467737991404
PEAtabcpp	0.999459202	0.8451467737991404
PEDH203_HSABCt	0.999459202	0.8451467737991404
HMR_0367	0.999459202	0.845146773799157
PEFLIP	0.999459202	0.8451467737991404
HMR_0363	0.999459202	0.8451467737991404
PEFLIP_cho	0.999459202	0.8451467737991404
HMR_0359	0.999459202	0.8451467737991499
PELINL_HSABCt	0.999459202	0.8451467737991404
PELPALM_HSABCt	0.999459202	0.8451467737991404
2HATVLACteb	0.999459202	0.8451467737991565
PE1829Z12Z1835Z9Z12Zt	0.999459202	0.8451467737991404
PE1819Z1835Z9Z12Zt	0.999459202	0.8451467737991404
PE1819Z1829Z12Zt	0.999459202	0.8451467737991404
PE1819Z1819Zt	0.999459202	0.8451467737991404
PE15_HSABCt	0.999459202	0.8451467737991404
HMR_0469	0.999459202	0.8451467737991404
HMR_0439	0.999459202	0.8451467737991594
PE161_HSABCt	0.999459202	0.8451467737991404
PE17_HSABCt	0.999459202	0.8451467737991404
HMR_0435	0.999459202	0.8451467737991594
PE1801819Zt	0.999459202	0.8451467737991404
HMR_0431	0.999459202	0.8451467737991594
4HPROLTabcpp	0.999459202	0.8451467737991575
HMR_0427	0.999459202	0.8451467737991538
PE1801829Z12Zt	0.999459202	0.8451467737991404
HMR_0423	0.999459202	0.8451467737991404
PE1801835Z9Z12Zt	0.999459202	0.8451467737991404
HMR_0419	0.999459202	0.8451467737991404
PE1801845Z9Z12Z15Zt	0.999459202	0.8451467737991404
HMR_0415	0.999459202	0.8451467737991606
4HPRODCabcpp	0.999459202	0.8451467737991575
PE18111Z1819Zt	0.999459202	0.8451467737991404
PE18111Z1829Z12Zt	0.999459202	0.8451467737991404
PE18111Z1835Z9Z12Zt	0.999459202	0.8451467737991404
PE18111Z1845Z9Z12Z15Zt	0.999459202	0.8451467737991404
LEUKTRB4WCOOHt	0.999459202	0.8451467737991404
LEUKTRB4WOHt	0.999459202	0.8451467737991404
LEULEUabcpp	0.999459202	0.8451467737991404
7HPVSteb	0.999459202	0.8451467737991583
SERGLUGLNtr	0.999459202	0.8451467737991404
6OHFVSteb	0.999459202	0.8451467737991581
31DMTtu	0.999459202	0.8451467737991566
NDERSVteb	0.999459202	0.8451467737991404
7AHGLZABCt	0.999459202	0.8451467737991581
7BHGLZABCt	0.999459202	0.8451467737991581
7BHGLZGLCABCt	0.999459202	0.8451467737991581
7DHCDCHOLabc	0.999459202	0.8451467737991581
7DHCHOLabc	0.999459202	0.8451467737991581
7DHCHSTEROLt	0.999459202	0.8451467737991583
7KILTCHOLATP	0.999459202	0.8451467737991583
LIPAAabcpp	0.999459202	0.8451467737991404
SLNTabcpp	0.999459202	0.8451467737991404
SMIA1Eabc	0.999459202	0.8451467737991404
SMVACIDATPteb	0.999459202	0.8451467737991404
5APTNabcpp	0.999459202	0.8451467737991577
5ADTSTSTERONEGLCte	0.999459202	0.8451467737991576
56EPPVSteb	0.999459202	0.8451467737991576
PACALtabcpp	0.999459202	0.8451467737991404
56DHPVSteb	0.999459202	0.8451467737991576
PAFABCt	0.999459202	0.8451467737991404
PAIL18111Z160t	0.999459202	0.8451467737991404
SELabcpp	0.999459202	0.8451467737991404
6MELVACtbc	0.999459202	0.8451467737991581
NMTHDA	0.999459202	0.8682419599349459
6HSMVACIDteb	0.999459202	0.8451467737991578
OANTIabcpp	0.999459202	0.8451467737991404
5HPETATP	0.999459202	0.8451467737991576
5HTRPVESSEC	0.999459202	0.7254656038778998
5HTRPVESSEC_1	0.999459202	0.8451467737991577
O16A4COLIPAabctex	0.999459202	0.8451467737991404
SALCHS2FEabcpp	0.999459202	0.8451467737991404
S3MEACMPtev	0.999459202	0.8451467737991404
5OHFVSteb	0.999459202	0.8451467737991578
5OXPROabcpp	0.999459202	0.8451467737991578
6AHGLZABCt	0.999459202	0.8451467737991578
6BHGLZABCt	0.999459202	0.8451467737991578
6BHGLZGLCABCt	0.999459202	0.8451467737991578
6CSMVACIDteb	0.999459202	0.8451467737991578
NRVNCABCt	0.999459202	0.8451467737991404
NRPPHRVESSEC_1	0.999459202	0.8451467737991404
NRPPHRVESSEC	0.999459202	0.7254656038778776
6EPSteb	0.999459202	0.8451467737991578
5EIPENCte	0.999459202	0.8451467737991577
OSKTabcpp	0.999459202	0.8451467737991404
6HMSMVACIDteb	0.999459202	0.8451467737991578
NORMETEVESSte	0.999459202	0.7254656038778776
PAIL1819Z160t	0.999459202	0.8451467737991404
MOPSabc	0.999459202	0.8451467737991404
MOBDabcpp	0.999459202	0.8451467737991404
METDabc	0.999459202	0.8451467737991404
MERACMPtep	0.999459202	0.8451467737991404
SPHMYLN181221_hs_ATPt	0.999459202	0.8451467737991404
MEPNabcpp	0.999459202	0.8451467737991404
MEPIVESSte_cho	0.999459202	0.8451467737991404
MEPIVESSte	0.999459202	0.7254656038778776
PCHOLAR_HSABCt	0.999459202	0.8451467737991404
MDZtu	0.999459202	0.8451467737991404
SPHMYLN18122_hs_ATPt	0.999459202	0.8451467737991404
SPHMYLN18123_hs_ATPt	0.999459202	0.8451467737991404
MCBTFabcpp	0.999459202	0.8451467737991477
SPHMYLN1824_hs_ATPt	0.999459202	0.8451467737991404
PCHOLDOC_HSABCt	0.999459202	0.8451467737991404
SPHMYLN1825_hs_ATPt	0.999459202	0.8451467737991404
PCHOLEIC_HSABCt	0.999459202	0.8451467737991404
LYSGLUGLYtr	0.999459202	0.8451467737991404
LVSTPGPtu	0.999459202	0.8451467737991404
LVSTACIDtu	0.999459202	0.8451467737991404
LTHSTRLABCt	0.999459202	0.8451467737991404
LSTNtu	0.999459202	0.8451467737991404
LIPTabc	0.999459202	0.8451467737991404
LIPABabcpp	0.999459202	0.8451467737991404
MERACMPthc	0.999459202	0.8451467737991404
METDabcpp	0.999459202	0.8451467737991404
MOBDabc_rev	0.999459202	0.8451467737991404
PCHOL2STE_HSABCt	0.999459202	0.8451467737991404
MOBDabc	0.999459202	0.8451467737991404
4PYRDX	0.999459202	0.8451467737991576
SMVtu	0.999459202	0.8451467737991404
SPHMYLN180241_hs_ATPt	0.999459202	0.8451467737991404
SPHMYLN18114_hs_ATPt	0.999459202	0.8451467737991404
35DSMVteb	0.999459202	0.8451467737991568
SPHMYLN18115_hs_ATPt	0.999459202	0.8451467737991404
SPHMYLN181161_hs_ATPt	0.999459202	0.8451467737991404
PB2abcpp	0.999459202	0.8451467737991404
RSVLACteb	0.999459202	0.8451467737991404
PCHLN225_HSABCt	0.999459202	0.8451467737991404
PCHOL2LINL_HSABCt	0.999459202	0.8451467737991404
PCHOL2OLE_HSABCt	0.999459202	0.8451467737991404
MHGLZABCt	0.999459202	0.8451467737991404
SPHMYLN18116_hs_ATPt	0.999459202	0.8451467737991404
SPHMYLN18117_hs_ATPt	0.999459202	0.8451467737991404
SPHMYLN181181_hs_ATPt	0.999459202	0.8451467737991404
SPHMYLN18118_hs_ATPt	0.999459202	0.8451467737991404
SPHMYLN181201_hs_ATPt	0.999459202	0.8451467737991404
SPHMYLN18120_hs_ATPt	0.999459202	0.8451467737991404
SPHMYLN18121_hs_ATPt	0.999459202	0.8451467737991404
4HATVLACteb	0.999459202	0.8451467737991575
OARGabcpp	0.999459202	0.8451467737991577
HC02195te	0.999459202	0.845146773799159
PROSTGE1t3	0.999459202	0.8451467737991404
GUDACabcpp	0.999459202	0.8451467737991406
PROHISGLUtr	0.999459202	0.8451467737991404
GCHOLAt3	0.999459202	0.8451467737991443
SULFACabcpp	0.999459202	0.8451467737991404
PROLBabc	0.999459202	0.8451467737991404
GDCA3Sabc	0.999459202	0.8451467737991442
SULPACMPtev	0.999459202	0.8451467737991404
PROSTGE2t3	0.999459202	0.8451467737991404
GUDCA3Sabc	0.999459202	0.8451467737991405
3DHLCAabc	0.999459202	0.8451467737991569
PSFLIP	0.999459202	0.8451467737991404
TACRtu	0.999459202	0.8451467737991404
3HPVSteb	0.999459202	0.845146773799157
TCA3Sabc	0.999459202	0.8451467737991404
3MOXTYRESSte	0.999459202	0.7254656038779014
TCDCA3Sabc	0.999459202	0.8451467737991404
PRISTte	0.999459202	0.8451467737991404
GUDPTNabcpp	0.999459202	0.8451467737991405
3OHACMPtev	0.999459202	0.8451467737991573
HCA24Gte	0.999459202	0.8451467737991404
GCA3Sabc	0.999459202	0.8451467737991444
HEXDTRte	0.999459202	0.8451467737991404
HEXDIACATP	0.999459202	0.8451467737991404
THIOGabc	0.999459202	0.8451467737991404
HDCA6Gte	0.999459202	0.8451467737991404
HDCA24Gte	0.999459202	0.8451467737991404
HCA6Gte	0.999459202	0.8451467737991404
HC02220te	0.999459202	0.845146773799159
GCDCA3Sabc	0.999459202	0.8451467737991443
HC02196te	0.999459202	0.845146773799159
THRNTt	0.999459202	0.8451467737991404
HC02194te	0.999459202	0.845146773799159
PRGNLONESte	0.999459202	0.8451467737991404
PRGNLONEte	0.999459202	0.8451467737991404
SULAabc	0.999459202	0.8451467737991404
ADRNLPVESSEC_1	0.999459202	0.8451467737991606
PSFLIP_cho	0.999459202	0.8451467737991404
GTACMPtev	0.999459202	0.8451467737991407
TCHOLABCtc	0.999459202	0.8451467737991404
GLYMETabcpp	0.999459202	0.8451467737991415
PYOVDtex	0.999459202	0.8451467737991404
GLZABCteb	0.999459202	0.8451467737991412
GLYSERabcpp	0.999459202	0.8451467737991414
GLCMAN4abc	0.999459202	0.8451467737991437
GLYPHEabcpp	0.999459202	0.8451467737991414
AEPabc	0.999459202	0.845146773799156
GLYMETtr	0.999459202	0.8451467737991424
GLCMAN6abc	0.999459202	0.8451467737991437
PSHSABCtc	0.999459202	0.8451467737991404
GLYGLYabcpp	0.999459202	0.8451467737991416
3ISPVSteb	0.999459202	0.845146773799157
ADOCBLabc	0.999459202	0.8451467737991605
ADOCBLabcpp	0.999459202	0.8451467737991605
THYOCHOLabc	0.999459202	0.8451467737991404
AEPabcpp	0.999459202	0.8451467737991561
GLYGLYGLNtr	0.999459202	0.8451467737991415
THEXDDte	0.999459202	0.8451467737991404
THCHOLSTOICATP	0.999459202	0.8451467737991404
3HSMVACIDteb	0.999459202	0.845146773799157
TETDECA511ACt	0.999459202	0.8451467737991404
TCHOLAt3	0.999459202	0.8451467737991404
HMR_0329	0.999459202	0.8451467737991596
GLYGLNtr	0.999459202	0.8451467737991426
PTVSTATPtu	0.999459202	0.8451467737991404
PTVSTM3eb	0.999459202	0.8451467737991404
TDCA3Sabc	0.999459202	0.8451467737991404
GLYGLUabcpp	0.999459202	0.8451467737991416
GLC3MEACPtev	0.999459202	0.8451467737991437
PURabc1	0.999459202	0.8451467737991404
PVSATPtu	0.999459202	0.8451467737991404
GM2LIPAabctex	0.999459202	0.8451467737991413
GLCGLYCabcpp_syn	0.999459202	0.8451467737991439
GM2LIPAabcpp	0.999459202	0.8451467737991404
PVSGLUCteb	0.999459202	0.8451467737991404
PYOVD2tex	0.999459202	0.8451467737991404
HEXSabc	0.999459202	0.8451467737991404
GLUCYSte	0.999459202	0.8451467737991428
GBBTNabc	0.999459202	0.8451467737991448
4BHGLZABCt	0.999459202	0.8451467737991574
TSACMSULtev	0.999459202	0.8451467737991404
HMR_0273	0.999459202	0.8451467737991594
PGLYCABCte	0.999459202	0.8451467737991404
GLYC2Pabcpp	0.999459202	0.8451467737991419
HMR_0261	0.999459202	0.8451467737991404
Pe13_HSABCt	0.999459202	0.8451467737991404
HMR_0257	0.999459202	0.8451467737991594
PGP18111Z160t	0.999459202	0.8451467737991404
3DHDCAabc	0.999459202	0.8451467737991568
HMR_0247	0.999459202	0.8451467737991595
PGP1819Z160t	0.999459202	0.8451467737991404
ADRNLPVESSEC	0.999459202	0.7254656038778936
TSACGLUCtev	0.999459202	0.8451467737991404
HMR_0239	0.999459202	0.8451467737991404
G3PCabcpp	0.999459202	0.8451467737991457
HMR_0277	0.999459202	0.8451467737991404
HMR_0325	0.999459202	0.8451467737991595
HMR_0215	0.999459202	0.8451467737991404
HMR_0281	0.999459202	0.8451467737991596
HMR_0321	0.999459202	0.8451467737991516
HMR_0317	0.999459202	0.8451467737991515
4HATVACIDteb	0.999459202	0.8451467737991574
HMR_0311	0.999459202	0.8451467737991595
FVSteb	0.999459202	0.8451467737991456
PEPALM_HSASBCt	0.999459202	0.8451467737991404
HMR_0307	0.999459202	0.8451467737991596
HMR_0303	0.999459202	0.8451467737991595
PESTE_HSABCt	0.999459202	0.8451467737991404
HMR_0299	0.999459202	0.8451467737991595
4GLU56DIHDINDt	0.999459202	0.8451467737991574
HMR_0291	0.999459202	0.8451467737991594
PG18111Z160t	0.999459202	0.8451467737991404
TSTSTERONEGLCte	0.999459202	0.8451467737991404
PG1819Z160t	0.999459202	0.8451467737991404
HMR_0235	0.999459202	0.8451467737991595
HMR_0243	0.999459202	0.8451467737991594
21HPRGNLONEt1	0.999459202	0.845146773799156
HISTAVESSEC_1	0.999459202	0.8451467737991404
2HATVACIDGLUCteb	0.999459202	0.8451467737991564
STACMPtev	0.999459202	0.8451467737991404
ACOLIPAabctex	0.999459202	0.8451467737991604
PHYQt	0.999459202	0.8451467737991404
PPATabc	0.999459202	0.8451467737991404
G3Pabc	0.999459202	0.8451467737991404
TRIPVSteb	0.999459202	0.8451467737991404
GALMAN4abc	0.999459202	0.845146773799145
2HATVACIDteb	0.999459202	0.8451467737991564
RETABCtc	0.999459202	0.8451467737991404
HISTAVESSEC	0.999459202	0.7254656038778776
HISHISabcpp	0.999459202	0.8451467737991404
3DHCHOLabc	0.999459202	0.8451467737991568
GALMAN6abc	0.999459202	0.845146773799145
HISGLYabcpp	0.999459202	0.8451467737991404
GLYGLNabcpp	0.999459202	0.8451467737991417
3HLVSTACtbc	0.999459202	0.8451467737991569
PEOLE_HSABCt	0.999459202	0.8451467737991404
HMR_0207	0.999459202	0.8451467737991594
G3PSabcpp	0.999459202	0.8451467737991454
G3PIabcpp	0.999459202	0.8451467737991454
HMR_0211	0.999459202	0.8451467737991596
3HPVSTETteb	0.999459202	0.845146773799157
HMR_0194	0.999459202	0.8451467737991596
2HATVLACGLUCteb	0.999459202	0.8451467737991565
3DHCDCHOLabc	0.999459202	0.8451467737991568
PLPSabctex	0.999459202	0.8451467737991404
PHEPC	0.99945901	0.6666838778522267
UDPGALOR	0.99945877	0.9263666971317734
FNRR2	0.9994575299999999	0.9438805671081634
FAS140	0.9994559259999999	0.9602594356605819
R1PK	0.999455798	0.6324315837176866
ORNt2r	0.9994520299999999	0.6620875205817636
ABUTD	0.999451874	0.8571377389663546
2HBO	0.999451094	0.7351967692954793
LDH2	0.999451094	0.7351967692954793
UP4UH1	0.999450648	0.7575764831224437
GCPN	0.9994504660000001	0.6547695679590039
ALDD3	0.999450396	0.8571377389663617
FASC221ACP	0.9994502259999999	0.8586369009015731
FASC220ACP	0.9994502259999999	0.9485423061424159
PAPA140	0.9994491199999999	0.6123882451792284
GTHRDH_syn	0.9994474999999999	0.5000086054817061
AKO	0.9994470520000001	0.5
DESATPE160	0.9994463	0.7935011520459231
AIRSK	0.99944612	0.7453559982245486
UACGAMDH	0.9994455739999999	0.7351967692954671
CYTCAA3pp	0.999445384	0.6640025625251533
CYTCBB3pp	0.999445384	0.46666299506392894
RE2034C	0.9994443159999999	0.5000086054817072
NADK2	0.99944404	0.5999752153169784
PYK2	0.9994439700000001	0.5999752153169421
FNOR_1	0.9994439320000001	0.6742720174239838
FPRA	0.9994439320000001	0.674188469686175
HMR_6785	0.999440918	0.7752170911825529
UACGAMDH2	0.9994402819999999	0.43640036770015156
UDPACGLUDH	0.9994402819999999	0.43640036770015156
FASC182ACP	0.999440194	0.7715338223533761
CITL	0.9994401639999999	0.4714288620256799
BZDH	0.9994397660000001	0.8571377389663581
FAH2	0.999438346	0.7200746277551038
M1PD	0.999435886	0.7351967692954915
SBTPD	0.999435886	0.7351967692954733
PAPA120	0.999434082	0.6123882451792284
HDECH	0.9994336400000001	0.8320211546373186
A6PAG	0.9994318699999999	0.7999876076585867
GALt2_2	0.9994294499999998	0.9486832980505138
DALAt2pp	0.9994281119999998	0.6708203932499369
CU2tpp	0.9994267280000001	0.5345343120295603
BAMPPALDOX	0.9994264939999999	0.8571377389663581
ALDD22x	0.9994264939999999	0.8571377389663577
GLACO	0.9994258979999999	0.8661989960397942
ALDD32	0.9994258979999999	0.8661989960397944
PTA2E	0.999425162	0.8499628160634733
GLNTRA	0.9994245979999998	0.7856660878993383
ALDD6	0.99942452	0.8571377389663615
PUACGAMS	0.999423986	0.516360449130487
THRA	0.999423378	0.9999999999999999
FNRR	0.9994221299999999	0.6741884696861319
ALDD19x_P	0.9994211439999999	0.8618541190391875
BETALDHx	0.999420836	0.8571377389663581
r0679	0.999420456	0.6324315837177327
APCPT	0.999420456	0.6324315837176869
HMR_6786	0.9994202700000001	0.5999752153170074
NOX2	0.99941897	0.9008482439575453
DES2_9	0.99941888	0.731571914820051
DESAT18a	0.99941888	0.731571914820051
LLEUDr	0.9994183440000001	0.7142730692631157
SR4	0.9994179000000001	0.8017710522602184
3HPADHi	0.9994176720000001	0.8571377389663544
r1322	0.999417566	0.6667010903708448
FASm2002	0.999417294	0.9327639146000136
MEHLER_1	0.9994161159999999	0.9241362811030882
MEHLER	0.9994161159999999	0.9241362811030882
ACAFDOR	0.9994143880000002	0.8908611680774552
MN6PP	0.9994126099999999	0.6123882451792284
OCTD	0.9994113880000001	0.7200746277551238
AASS_c	0.9994094779999999	0.755997715503395
ARNO	0.999409114	0.6711258950771524
BPNT2	0.999408778	0.6123882451792284
PAPA160	0.9994081180000001	0.6123882451792284
E4PP	0.9994071200000001	0.6708411755165637
PAPA141	0.999406628	0.6123882451792284
DESAT16	0.999405812	0.731571914820051
NADK3	0.999405544	0.5999752153169786
Mn2t	0.9994055119999998	0.8374818301647934
ARGKr	0.9994002639999999	0.6324315837177353
HSDxi	0.9993971	0.7351967692954922
MOEB1	0.999391726	0.6761069456919353
FGLU	0.999390736	0.5999752153170128
UMPK4	0.999387188	0.5
ALDR18	0.999386548	0.7661360372824235
DMPSS_c	0.9993859300000001	0.8630842300548234
ALDD4	0.999385292	0.8571377389663581
RE1508C	0.9993843699999999	0.6324315837177036
H23KMP	0.9993828419999999	0.8080920147795219
DEDOLP1	0.9993828419999999	0.7302816599501305
DEDOLP1_L	0.9993828419999999	0.9396816504438108
DEDOLP1_U	0.9993828419999999	0.9396816504438108
OTSB1	0.9993828419999999	0.7302816599500944
PGHHPD	0.9993828419999999	0.7302816599501083
MIHKPP	0.9993828419999999	0.8080920147795234
PGOGO	0.9993828419999999	0.7302816599501083
SBPP3_1	0.9993828419999999	0.730281659950099
PGPP18111Z160	0.9993828419999999	0.8080920147795234
NAGINS	0.9993828419999999	0.8080920147795234
I14BP1P	0.9993828419999999	0.6488327771094695
PGPP1819Z160	0.9993828419999999	0.8080920147795234
PMI12346PH	0.9993828419999999	0.7302816599501072
M5DPP	0.9993828419999999	0.8080920147795218
PMI1346PH	0.9993828419999999	0.730281659950107
PTDGT	0.9993828419999999	0.7302816599501081
HKM1PP	0.9993828419999999	0.7302816599501222
LPP_SC	0.9993828419999999	0.9427776132542437
CAMPP	0.9993828419999999	0.7302816599501288
DOLDPP	0.9993828419999999	0.7302816599501311
DOLDPP11	0.9993828419999999	0.7302816599501311
HMR_7256	0.9993828419999999	0.9396816504438108
DOLDPP12	0.9993828419999999	0.7302816599501311
DCPDP	0.9993828419999999	0.7302816599501305
CBMK4	0.999381788	0.6735985004133223
FRUt2	0.9993807880000001	0.6620875205817636
EAR180y	0.999378432	0.7460030931829583
GLNSP3	0.9993765939999999	0.717123412161322
SULO	0.9993762220000001	0.547739526154836
DESAT14	0.999375452	0.731571914820051
ADEt2	0.999373744	0.6620875205817636
ARGt2r	0.9993731699999999	0.6620875205817636
TSULP	0.999372668	0.6620875205817636
FAS180COA	0.999372376	0.9538522941038128
RFAC_HP	0.999371684	0.6324315837177343
HMGCOAR	0.99937002	0.8753813889219293
PGLc	0.999369838	1.0
EAR141y	0.9993675620000001	0.7351967692954707
TRSARyr	0.999367254	0.7999876076585418
GNK	0.99936686	0.6324315837177158
DESAT18	0.99936672	0.731571914820051
ALDD19xr	0.9993664499999999	0.8571377389663617
GNP	0.9993625979999999	0.6123882451792284
HMR_2287	0.9993621879999999	0.731571914820051
ASPTRA	0.99935921	0.7856660878993516
GLNTRAT	0.99935921	0.7856660878993383
ASNTRAT	0.99935921	0.7856660878993516
ADCYRS	0.99935921	0.883016452083279
COBNAD	0.99935921	0.8606570405965683
HGYDAS	0.99935921	0.8606570405965683
ADCOBNSYN	0.99935921	0.883016452083279
DADNK	0.999358578	0.6324315837177281
DUUPP	0.9993580379999999	0.5
MTHFR	0.9993573760000001	0.6324261403321875
HMR_3915	0.99935561	0.6030311806986727
FAS160COA	0.9993553859999998	0.9538522941038128
MYCSacp56	0.999353196	0.9929152222276395
MYCSacp58	0.999353196	0.9910319123919493
FASPHDCA	0.999353196	0.9919467402356344
FASC240ACP	0.999353196	0.9485423061424101
MYCSacp50	0.999353196	0.9926438515438881
MAN1PT1	0.9993531499999999	0.7999876076585098
VNDH_2	0.99935284	0.8571377389663546
PTRCt2pp	0.9993525679999999	0.6708203932499369
CCGS	0.999352314	0.6707753609007046
SACCD_c	0.9993517479999999	0.720074627755124
CDPGS	0.9993513660000002	0.5174595615569229
SR6	0.9993503480000001	0.6666781406422677
DDCAt2pp	0.999350072	0.6708203932499369
FAS141	0.9993495639999999	0.9350404427229622
UAMRH	0.99934859	0.7200746277551038
FDH6r	0.9993481460000002	0.6708411755165886
DESAT16_2	0.999348116	0.7378774867364806
ThDPAT	0.99934707	0.5656503732998641
FAH1	0.9993463220000001	0.7200746277551238
HMR_2282	0.9993459760000001	0.731571914820051
HMR_2284	0.9993459760000001	0.731571914820051
HMR_2281	0.9993459760000001	0.731571914820051
ALAS	0.999345666	0.560112033611204
HMR_2295	0.999345428	0.731571914820051
HMR_2296	0.999345428	0.731571914820051
HMR_2292	0.999345428	0.731571914820051
HMR_2293	0.999345428	0.731571914820051
NOS1	0.9993446819999999	0.7200746277551239
HMR_1756	0.9993443820000001	0.544340422413678
SPMDt2pp	0.9993442079999999	0.6708203932499369
SBP	0.999344168	0.6123882451792284
RBPC	0.999344086	0.6460891787498247
ALDD10	0.9993424340000001	0.8571377389663595
HPYRRx_1	0.99934109	1.0
FRUK	0.9993405020000001	0.7999876076585949
DESAT18_5	0.9993387840000001	0.7378774867364806
OROATP	0.9993386360000001	0.6620875205817636
EAR181y	0.9993357779999998	0.7351967692954916
CYSTRS	0.9993346839999999	0.5477395261548352
3OXCOAT	0.999333712	0.5
r0800	0.99933353	0.7696695307390687
FTHFI_1	0.9993308479999999	0.7885098080867396
NPHSa	0.9993301539999999	0.75
FRUt3	0.9993298020000001	0.6708203932499369
DURADx	0.9993291280000001	0.7351967692954808
PYDXNK	0.999328734	0.6324315837176869
AAPT	0.999328666	0.6324315837177346
CF3Ha	0.99932734	0.6324261403321793
FAS100ACP	0.999326924	0.9538522941038132
UAGDP_c	0.999326808	0.7999876076584637
PYDAMK	0.99932476	0.632431583717687
PROt4pp	0.9993228760000001	0.6708203932499369
G3PD5	0.9993224919999999	0.5669467095138407
PYDXOR	0.99932195	0.7351967692954783
AMPTASEGM	0.9993218739999999	0.5
AMPEP9	0.9993218739999999	0.5
FAS100COA	0.999319856	0.9538522941038132
RADH4	0.9993196019999999	0.8618541190391884
UDPGALNAC6DH_2	0.9993196019999999	0.9190130449163427
RADH2	0.9993196019999999	0.8618541190391875
PY5CDHE	0.9993196019999999	0.7711858852867688
SULRSI	0.9993196019999999	0.9534446230899323
TNTR1	0.9993196019999999	0.8068146953859694
34DHXMANDACOX_NADP	0.9993196019999999	0.86185411903918
3MOX4HOXPGALDOX_NADP	0.9993196019999999	0.8618541190391804
RE1807C	0.9993196019999999	0.8618541190391877
RE2626C	0.9993196019999999	0.8618541190391817
EPOXQR	0.9993196019999999	0.7777867019042315
AASDH1_c	0.9993196019999999	0.8618541190391817
MPOMC2	0.9993196019999999	0.7777867019042315
MPOMOR2_1	0.9993196019999999	0.7777867019042315
RE1830C	0.9993196019999999	0.8618541190391813
CDPGD	0.9993196019999999	0.7777867019042315
EPXQR	0.9993196019999999	0.7777867019042315
OXCOAHDH	0.9993196019999999	0.8642515376521744
GGGABADr	0.9993196019999999	0.8618541190391871
TNTR2	0.9993196019999999	0.8068146953859694
FASm1601	0.999319262	0.9327639146000135
CHORt2	0.999318072	0.6620875205817636
ACTLMO	0.999317714	0.731571914820051
LAAL31	0.99931737	0.6761069456919135
NACHORCTL3le	0.999317302	0.7071067811865475
TRSARr	0.999315434	0.799987607658542
ILEDHr_1	0.99931439	0.7142730692631172
SPP	0.99931434	0.6123882451792284
DGLACH	0.99931342	0.6429079525262162
GLYC3Pt6pp	0.9993130100000001	0.5000086054817037
DESATPG160	0.9993113920000001	0.7935011520459231
TMK	0.9993109740000001	0.6324315837176795
DESAT18_3	0.9993104159999999	0.7378774867364806
RNMK	0.999309602	0.6324315837176856
ECOAR	0.999308572	0.7351967692954727
RHACOAE142	0.9993079460000001	0.5999752153170099
RHACOAE141d5	0.9993079460000001	0.5999752153170099
RHACOAEP101	0.9993079460000001	0.5999752153170096
RHACOAE141	0.9993079460000001	0.5999752153170097
RHACOAE140	0.9993079460000001	0.5999752153170098
RHACOAE121d6	0.9993079460000001	0.5999752153170097
RHACOAEP100	0.9993079460000001	0.5999752153170098
RE0579C	0.9993079460000001	0.599975215317011
RHACOAE121	0.9993079460000001	0.5999752153170097
TETDECA511ACc	0.9993079460000001	0.5999752153169856
RE0579C_1	0.9993079460000001	0.5999752153169833
3HPVSTEThc	0.9993079460000001	0.599975215317007
RE1834C	0.9993079460000001	0.5999752153170124
3H3MGLTc	0.9993079460000001	0.5999752153170111
RHACOAE60	0.9993079460000001	0.5999752153170097
RE1835C	0.9993079460000001	0.5999752153170133
RHACOAE70	0.9993079460000001	0.5999752153170097
RE3237C	0.9993079460000001	0.599975215317004
RHACOAE80	0.9993079460000001	0.5999752153170098
RHACOAE90	0.9993079460000001	0.5999752153170098
RE3238C	0.9993079460000001	0.5999752153170087
RE3239C	0.9993079460000001	0.5999752153170087
RE3339C	0.9993079460000001	0.5999752153170087
3HBCOAHL	0.9993079460000001	0.5999752153170068
[truncated: 1 more rows]
