# Supplementary material for: Teasing out missing reactions in genome-scale metabolic networks through hypergraph learning
Source: Nat Commun. 2023 Apr 25;14:2375. doi: 10.1038/s41467-023-38110-7 (PMC10130184; doi:10.1038/s41467-023-38110-7)
Supplement: Supplementary file 4 — Source Data [file 41467_2023_38110_MOESM4_ESM.zip › Source Data/Supplementary Figure 8/zimmermann/GCF_000144405.1.csv]

	predicted scores	similarity max
ATPADT	0.9999694380000002	0.6666666666666667
DADNC	0.999959874	0.7560025984801586
ADNCYC	0.999959874	0.6547777975663231
PPItex	0.999956362	0.6737223295166801
PPK2	0.9999521400000001	0.6123724356957946
G6PP	0.999952068	0.6123724356957946
G1PP	0.999950124	0.6123724356957946
PIt2rpp	0.9999500400000001	0.6499374015524402
ADK2_1	0.9999493000000002	0.8944568682297463
AMPt6	0.9999487699999999	0.6737223295166801
HPOXR	0.999948402	0.7071458856677555
CAT	0.999948402	0.7559189929949918
CPK1	0.99994743	0.6123724356957947
NTPP2_1	0.999947098	0.8944568682297855
PDE1	0.9999458999999999	0.7071654403413973
AMPDA	0.999944878	0.6928126606116262
PPA2	0.99994406	0.6507833291056057
BPNT_1	0.999941772	0.8944568682297651
AP4AH1	0.999938508	0.7499585199933788
GUAC	0.9999384200000001	0.670805558329032
AP3S	0.999936086	0.8580806606834601
TPHAP	0.999936058	0.8598339379527402
AP3AH	0.999936058	0.782592257036928
DNTP	0.999936058	0.782592257036928
CYSCYSr	0.999933708	0.6123724356957946
NPH	0.999933268	0.9805794246272287
GLUGLUr	0.99993311	0.6123724356957946
NTPP8_1	0.99993297	0.8944568682297361
ANNAT	0.9999328820000001	0.9486885458164551
H2CO3D	0.9999319120000001	0.5773821978648314
GTPHL	0.99993165	0.5773821978648283
DGUNC	0.999931056	0.5963650326489164
GUACYC	0.999931056	0.5165291465733697
GTPH1	0.999928178	0.8366481288922041
PPGPPDPE	0.9999278220000001	0.8823399880894285
GLCGSD	0.999927808	0.7071458856677539
BGLA	0.9999277320000001	0.8333333333333335
NH4t3r	0.999926834	0.7071067811865475
NH4t_1	0.999926834	0.7071067811865475
TREH	0.999926612	0.8333333333333335
NADPHHR	0.999924582	0.43639785313864654
NADPHHS	0.999924582	0.43639785313864654
NADHXD	0.999924324	0.5000553066756717
NH4OHDs	0.9999240439999999	0.6666789553399066
r1329	0.99992356	0.5773821978648291
NADS1_1	0.9999235200000001	0.9258420414972057
NADPHXD	0.999922204	0.5000553066756717
SUCCACT	0.9999208679999999	0.6666666666666667
GK_adp	0.999920732	0.5477407310227043
ACS_1	0.9999203	0.9258420414972266
FADDP	0.9999201440000001	0.7499585199933788
CPMPS	0.999920028	0.6708426511723392
AFAT	0.999919912	0.9486885458164621
CDPPH	0.99991951	0.6324240532724327
13BGH	0.9999190500000001	0.7071458856677555
GLS2	0.9999190500000001	0.8814089405208615
GLS	0.9999190500000001	0.8807048459279794
MLTG7	0.9999190500000001	0.8333333333333335
MLTG6	0.9999190500000001	0.8165116314172554
LMN2	0.9999190500000001	0.8333333333333335
P4AH	0.9999189600000001	0.6324240532724232
G3PT	0.9999189559999999	0.5669601460212003
GDPDPKE	0.9999188	0.8764279880670484
NH4tpp_1	0.9999186840000001	0.7071067811865475
NH4t3pp	0.9999186840000001	0.7071067811865475
FMNAT_1	0.999918366	0.894456868229753
PDE5	0.9999180620000001	0.6708426511723355
ACOAH	0.99991679	0.5999734554384093
SUCptspp_1	0.999916396	0.5773821978648378
SUCOAACTr	0.99991632	0.5
GLUt2r	0.999915766	0.6737223295166801
DPCOAK_1	0.999915408	0.8944568682297939
MCITL2	0.999914668	0.3332595951775159
PPIabc	0.999914388	0.8451462426105688
PPIuabcpp	0.999914388	0.8451462426105688
NADHHR	0.9999142280000001	0.4999170376919606
NADHHS	0.9999142280000001	0.4999170376919606
CA2t2pp	0.9999137919999999	0.7071067811865475
SOR	0.9999135280000001	0.6116964859266124
AP5AH	0.9999131480000001	0.782592257036928
r0120	0.999912758	0.8420933198955511
PYRt2	0.999911894	0.6737223295166801
UREA	0.9999118039999999	0.8704014065199221
CYSt2r	0.99991124	0.6737223295166801
NDP3	0.999909686	0.632424053272436
GTPDPK_1	0.999909246	0.89445686822978
UMPK7	0.9999080920000001	0.5
NADDPp_1	0.999907612	0.7071654403413973
ATPATF1	0.999907278	0.7070833184978569
CMPt6	0.999907106	0.6737223295166801
ALPHNH	0.999906874	0.8609535492692209
UMPK5	0.9999063719999999	0.6123724356957946
NH3c	0.9999049880000002	0.666703534725121
MCD	0.9999049020000002	0.5669601460212137
NAD_H2	0.9999044880000001	0.7826497597010487
KAT1	0.999904094	0.6123724356957947
ACCOAS	0.999904094	0.5773821978648215
ACACT1r	0.999904094	0.6123724356957947
PPGPPDP_c	0.999903814	0.8944568682297552
CYTDK1_1	0.9999025939999999	0.8944568682297998
GLUt2rpp	0.9999014800000001	0.6499374015524402
ATPATF2	0.99990129	0.5656478843358808
H2ASE_syn	0.999900624	0.8488829713922847
ASPO5_1	0.9999006080000001	0.8944568682297748
NTRIR2y	0.99989939	0.9417620189968459
NTRIRy_1	0.99989939	0.7911577218935908
PYRDC	0.999899254	0.6708426511723352
DCTPD2	0.999898508	0.7070833184978356
UTPH1	0.999898158	0.7559020709337174
NTP7	0.9998980679999999	0.6454686664926428
r0068	0.9998977740000001	0.5477407310227141
GLUSx	0.9998963160000001	0.7777695852534443
G3PCT_2	0.999895778	0.5477407310226838
HEX1_1	0.9998947640000001	0.8944568682297844
GLYTA	0.9998942559999999	0.5000092165049312
ALR	0.999894214	0.8447389898443077
NTP3e_1	0.9998937139999999	0.9129012183711773
G3PCT	0.9998935020000002	0.5999734554383569
GLY3Pt2	0.999892792	0.6737223295166801
THIH	0.9998925599999999	0.7492239375060705
PANO	0.9998909280000001	0.8198844473076138
NTRIR2x	0.9998894960000001	0.926366390233492
NDP7	0.9998889600000002	0.6324240532724024
PHNO	0.9998884159999999	0.8366481288921891
ASP4DC	0.999886832	0.75
PYRt2rpp	0.9998857019999999	0.6499374015524402
SUCCt3	0.999885514	0.6737223295166801
SUCCt2_2	0.999885514	0.852198828714879
SUCCt2_3	0.999885514	0.9038933560552858
SUCCt2r	0.999885514	0.6737223295166801
CBMD	0.9998845519999999	0.7637807168253173
APDH	0.9998840299999999	0.6928126606116118
UNK3	0.999880464	0.5000092165049312
r1319	0.9998804	0.8637626067181898
UDUPP	0.9998801799999999	0.5
r0027	0.999879712	0.5660482869117414
METt3	0.9998786540000001	0.6737223295166801
METt2r	0.9998786540000001	0.6737223295166801
ARGt5r	0.999877978	0.7071067811865475
HMR_3996	0.999877758	0.5534169523786334
H2O2syn	0.9998766079999999	0.7159755872378977
GMPS	0.9998762859999999	0.8215626323465555
GLCt2_2	0.9998760260000001	0.852198828714879
GLCt2	0.9998760260000001	0.6737223295166801
FAO2	0.9998755420000001	0.9978401771857784
FAO11	0.999875428	0.9976534969617458
FAO1	0.999874292	0.9971055882056197
P5CCD	0.9998738660000001	0.6666666666666667
ADHEr	0.9998729799999999	0.8082878228680848
FE2t	0.999872896	0.5345351518854888
NADHPO	0.999871808	0.7216878364870323
ACALD	0.999871016	0.7519206177414046
PRPPP	0.99987048	0.6324240532724138
PGAM1_PhosHydro	0.9998686560000001	0.6708426511723175
NADK1	0.99986824	0.599973455438386
PPC	0.9998682240000001	0.6154667369045546
DOPDH	0.9998674999999999	0.8447389898442997
CYSabc	0.9998669679999999	0.8571360856994095
ASPO2y	0.999866952	0.7991159476888552
RNAS_LLA	0.9998666799999999	0.7307485805392753
FDH6	0.999866648	0.7276139754791062
ACLS	0.9998664639999999	0.6761057770702344
G3PD	0.9998664159999999	0.5
LAAL23	0.99986602	0.5962661083671729
GLYK1	0.9998656159999999	0.6123724356957946
ASPt2_3	0.999865252	0.9038933560552858
ASPt2_2	0.999865252	0.852198828714879
ASPt2r	0.999865252	0.6737223295166801
ASPt2_2pp	0.999864904	0.8221130101748666
ASPt2_3pp	0.999864904	0.8719825265945
ASPt2pp	0.999864904	0.6499374015524402
OPAH	0.9998641359999999	0.8485562917161606
SFRR	0.999863682	0.6708228662430198
SSALx	0.99986318	0.8198844473076139
GLCabc	0.999863084	0.8451462426105721
GLYK	0.999862558	0.676105777070259
SUCCtpp	0.999860862	0.6499374015524402
SUCCt2_2pp	0.999860862	0.8221130101748666
SUCCt2_3pp	0.999860862	0.8719825265945
SUCCt3pp	0.999860862	0.7216878364870323
AACLAM	0.9998605899999999	0.6123724356957946
AADa	0.9998605899999999	0.6123724356957946
CBMKr	0.9998605599999999	0.7378574043608236
CBMKr2	0.9998605599999999	0.6736001467819877
GLUVESSEC	0.999860164	0.8451462426105716
FORMCOAL	0.999859348	0.6666666666666667
ASPSALy	0.99985874	0.844738989844304
METabcpp	0.9998585200000001	0.8571360856993813
r0193	0.9998576880000002	0.833296460176942
ALAD_L	0.999857424	0.7142721713987704
MMS	0.999856622	0.5477407310227058
CITMS	0.999856622	0.5477407310227058
SSALy	0.999856608	0.8447389898443077
ASPabc	0.999856364	0.8571360856994226
GLCabcpp	0.9998546320000001	0.8451462426105721
FACOAL180_2	0.9998540960000002	0.8333333333333335
FACOAL180_1	0.9998540960000002	0.8333333333333335
GSEALD	0.9998535719999999	0.844738989844307
ASLP	0.999851964	0.7745909579927952
GTPCII_1	0.9998501079999998	0.9723150735969048
METt3pp	0.999850078	0.6499374015524402
FRDx	0.9998499799999999	0.6999800915787815
GDH1	0.999849094	0.8366560613490485
FRD	0.999849092	1.0
GLUCYS	0.999848214	0.7142721713987932
GLCt2pp	0.999848192	0.6499374015524402
P5CD	0.999847884	0.6804263595143776
PUTA3	0.999847884	0.8198844473076132
ASPO2	0.9998478720000001	0.7905562995444493
GLU5K	0.9998448119999999	0.6123724356957946
RNA_1	0.999844532	0.6438545440688164
GLUDy_1	0.999843974	0.8366560613490485
SUCCabc	0.999843864	0.8451462426105688
AKGt2r_1	0.9998437900000001	0.6737223295166801
AKGt2r	0.9998437900000001	0.6737223295166801
PYK3	0.999843698	0.5999734554383731
RNA	0.999842624	0.6123437080834534
SHL_c	0.9998393099999999	0.7302805897726983
FPGS_1	0.999837516	0.6286219210918491
OCTDECACID	0.999837512	0.8738653626984447
OCTEDECACID	0.999837512	0.8738653626984447
DECACID	0.999837512	0.8675008825366398
HEXEDECACID	0.999837512	0.8734853853405604
HEXDECACID	0.999837512	0.8734853853405604
DODECACID	0.999837512	0.8710269895525199
TETDECACID	0.999837512	0.8726822327623941
SBTR	0.9998373020000001	0.7159755872378808
NOX	0.999836634	0.6999800915788013
NADH7	0.9998365759999999	0.8170230810917278
PpGppP	0.999836178	0.75
FTHFDH	0.9998359320000001	0.7324683859051032
PYR5CD2	0.9998348719999999	0.6468067240681131
PPS	0.99983453	0.7070833184978921
NTP2	0.999833848	0.6324240532724337
ADNK3	0.9998334080000001	0.5999734554384254
GLUK	0.9998333520000001	0.7999867277192685
NTRLASE3	0.9998306859999999	0.7559468613616183
G3PD1ir	0.9998303159999999	0.9999999999999998
GP4GH	0.9998302860000001	0.7070833184978746
NOX2	0.9998290840000001	0.8677231017013862
DHFR2i	0.9998278519999999	0.699980091578779
HCITS	0.9998265399999999	0.5477407310227058
AACT	0.9998265399999999	0.6116964859265982
RE1342C	0.999824068	0.6999800915787844
G1Dx	0.999824068	0.6999800915788005
AHGDx	0.9998236180000001	0.6999800915787939
ARHGDx	0.9998236180000001	0.6999800915787865
2AMACHYD	0.99982264	0.6708426511723236
DAPAL	0.99982264	0.6761057770702189
DAPAL_1	0.99982264	0.6708426511723236
ACGS	0.999820268	0.599973455438412
PEPt6	0.9998188599999999	0.6737223295166801
r1382_1	0.9998173200000002	0.8404894475853925
FPGS_tm	0.9998173200000002	0.834775281752497
THFGLUS	0.9998173200000002	0.7142721713987907
FPGS	0.9998173200000002	0.8347752817524954
GLYabc	0.9998163280000002	0.8571360856993852
GLYVESSEC_1	0.9998163280000002	0.8451462426105711
GLYVESSEC	0.9998163280000002	0.5516681890928778
ASNS1	0.9998162100000002	0.7777695852534586
PYK4	0.9998158939999999	0.5999734554383864
GLNt2r	0.99981546	0.6737223295166801
METRR	0.9998150459999999	0.5297520272040934
FAD_13	0.99981293	0.8701790266729821
CYTDK2_1	0.99981224	0.8944568682297821
HMR_0188	0.9998119979999999	0.7216878364870323
IDPA	0.9998090319999999	0.6324240532724333
GLYGLYCNc	0.999808812	0.6123724356957946
r1254	0.9998078859999999	0.9173442089837863
PPNCL3	0.9998047800000001	0.7142721713987945
NTPP9_1	0.999804434	0.8944568682297801
CYTK3	0.9998037700000001	0.5
SUCBZL_1	0.999802266	0.9258420414971824
unkFol	0.9998021119999999	0.7453450009941005
ACYP_2	0.9998019639999999	0.6324240532724308
ACYP_3	0.9998019639999999	0.7499585199933821
NADH6	0.99980164	0.892131187139547
NADH16	0.99980164	0.8757598690398191
NTP4	0.999801562	0.632424053272434
SULRR2	0.9998011459999999	0.9128742944926049
SULR	0.9998011459999999	0.9940174298734883
FACOAL141	0.9997986879999999	0.7216878364870323
THFOR2	0.9997969020000002	0.8557666747978335
FACOAL181_2	0.9997963280000001	0.8333333333333335
FACOAL18111Z	0.9997963280000001	0.8333333333333335
CTPS1_2	0.999795818	0.8366560613490508
AKGt2rpp	0.99979549	0.6499374015524402
PSP_L_1	0.999794932	0.8944568682297523
PACL	0.9997921359999999	0.9258420414972057
PHHL	0.999789816	0.8085741504305789
LAAL1	0.999789526	0.7559189929949929
THFOR1	0.9997884920000001	0.8366481288921892
FRDO5r	0.9997866080000002	0.8682418760052816
GLYDHDA	0.9997856859999998	0.7142721713987837
SULRR	0.999785668	0.7303209746969292
SO3R	0.999785668	0.9128720511917121
OCTNLL	0.999785352	0.6666666666666667
MLTHFte1	0.99978448	0.8451462426105688
ATPPRT	0.9997830819999999	0.5669601460212242
PIuabcpp	0.9997819619999999	0.8944238936211076
ALAabcpp	0.999781542	0.8451462426105883
GMP5N	0.9997811600000001	0.8944568682297854
ALDD31	0.9997810599999999	0.8198844473076091
ALDD31_1	0.9997810599999999	0.7303209746969288
MEHLER	0.9997785800000001	0.9400326268142636
MEHLER_1	0.9997785800000001	0.9400326268142636
r1252	0.9997785379999999	0.8333333333333335
NAabcO	0.999777194	0.8451462426105688
NAabc	0.999777194	0.8451462426105688
CYS	0.999776548	0.6708426511723236
LAAL9	0.9997760679999999	0.7142721713988142
G3PCT_1	0.9997757679999999	0.5
PSP_1	0.9997755979999999	0.7499585199933804
r1382	0.999774714	0.8590744887155143
ALAabc	0.9997741619999999	0.8451462426105883
UMPK6	0.99977387	0.5
NTP6	0.9997734279999999	0.6324240532724339
FRDO6r	0.9997731	0.7746223704764491
PHNACH	0.9997702160000002	0.5669601460212003
ATPATF3	0.99977011	0.5999734554383555
HMR_0253	0.999770066	0.8451462426105688
HMR_0180	0.9997699860000001	0.7216878364870323
r1383	0.9997697599999998	0.6883553929544463
FACOALP100t2pp	0.999769506	0.7499999999999999
FACOAL70t2pp	0.999769506	0.7499999999999999
FACOAL182t2pp	0.999769506	0.7499999999999999
FACOALT60t2pp	0.999769506	0.7499999999999999
FACOAL90t2pp	0.999769506	0.7499999999999999
FACOALP90t2pp	0.999769506	0.7499999999999999
FACOALP80t2pp	0.999769506	0.7499999999999999
FACOALP70t2pp	0.999769506	0.7499999999999999
FACOALP60t2pp	0.999769506	0.7499999999999999
FACOALP50t2pp	0.999769506	0.7499999999999999
FACOAL181d11tpp	0.999769506	0.7499999999999999
FACOAL181d6t2pp	0.999769506	0.7499999999999999
FACOAL50t2pp	0.999769506	0.7499999999999999
MMSAD3	0.999769454	0.8333333333333335
BIRA	0.99976942	0.8451462426105872
MCDC	0.9997688660000001	0.4714305904451658
ASPO6_1	0.999767544	0.8944568682297613
NTP8	0.9997671	0.6324240532724346
PALFATPtc	0.9997661279999999	0.8333333333333335
NAt3_1p5pp	0.999764134	0.9922778767136677
DUTPDP_1	0.999763944	0.8944568682297825
r0097	0.9997634639999999	0.6761057770702458
ACOAM	0.9997634639999999	0.6761057770702471
FACOAL60i	0.9997634599999999	0.7216878364870323
FRD7	0.999762846	0.5669467095138409
SUCDi	0.999762846	0.5669467095138407
DAAD	0.999762836	0.5477407310226934
MALTabcpp	0.999761124	0.8571360856993813
THFGLUH	0.999759244	0.632424053272406
PEPA	0.9997583600000001	0.5669601460212106
ALDD2y	0.9997583240000001	0.844738989844303
HCYStabcpp	0.99975828	0.8451462426105688
SERabcpp	0.99975715	0.8451462426105688
SERabc	0.99975715	0.8451462426105688
GLUMETr	0.9997561960000001	0.5
TSR	0.9997555819999999	0.5303300858899106
ASPTA4	0.9997528640000001	0.8944568682297696
METNA	0.9997523079999999	0.5999734554384009
ALDD2x	0.9997511320000001	0.8198844473076091
CYSLY3	0.9997510119999999	0.6694411492945769
FCOAH2	0.9997504020000001	0.6507833291056266
FCOAH	0.9997504020000001	0.8520054268140758
NADPHQR3	0.9997500160000001	0.7159755872379007
HMR_0200	0.999749972	0.6666666666666667
DALAabcpp	0.9997493259999999	0.8451462426105883
PALMCL	0.9997486139999999	0.6446444834158458
FADD3	0.9997486139999999	0.8807457689862387
HMR_0305	0.9997486139999999	0.6761057770702704
PCA1	0.9997486139999999	0.8807457689862387
PCA2	0.9997486139999999	0.8807457689862387
CACOAL	0.9997486139999999	0.6761057770702705
IPDAB	0.9997486139999999	0.8807457689862481
HMR_8582	0.999745402	0.6123724356957946
ALAALACNc	0.99974504	0.6123724356957946
FAS80COA_L	0.9997449359999999	0.9950074952743494
DAUPP	0.9997443880000001	0.6123724356957946
AASAD1	0.9997426199999999	0.5660482869117412
HMR_0156	0.999742524	0.7216878364870323
THFGLUS_1	0.9997420699999999	0.6666666666666667
TTDCAFATPc	0.9997404380000001	0.8333333333333335
OSUCCL	0.999738396	0.5000092165049282
r0082	0.999738396	0.5000092165049284
OCDCAFATPc	0.9997362000000001	0.8333333333333335
FAS80_L	0.999734886	0.9938093507131359
DCTPD	0.9997345519999999	0.6928126606116234
LAAL5	0.999734238	0.7559189929949683
SERASr	0.999732628	0.676105777070249
AASAD2	0.999731598	0.6324765170041423
KAS20SA	0.9997287480000001	0.9992955457253351
MALTPTabcpp	0.999727968	0.8451462426105688
MALTPTabc	0.999727968	0.8451462426105688
GLYt2pp	0.99972784	0.6499374015524402
CYTBD2	0.99972514	0.8662301609961081
SGDS	0.999724262	0.5
MALTTTRabc	0.9997232300000001	0.8451462426105688
MALTTTRabcpp	0.9997232300000001	0.8451462426105688
GAPP	0.99972286	0.5669601460212003
MG2tpp	0.999722516	0.5345351518854843
UMPt6	0.9997222459999999	0.6737223295166801
AKGCAL	0.999720712	0.5999734554384091
ASNS3_1	0.9997206719999999	0.8018027278282458
FAS140ACP	0.999719894	0.9538522552163554
HMR_0168	0.9997191500000001	0.7216878364870323
SULFDH	0.9997191320000001	0.7333382491668641
FE2DMT1	0.99971886	0.6737223295166801
SQLS	0.9997158200000001	0.4803844614152615
GLYCOX1	0.9997147	0.5
NTD1_1	0.9997144420000001	0.8944568682297825
NDP8	0.9997135800000001	0.6324240532724346
AKO	0.999713238	0.4177863742936748
ASPA1	0.999712422	0.5000092165049312
NAt3_0_5	0.9997124060000001	0.9486832980505138
NAt3_2	0.9997124060000001	0.9486832980505138
NAt3_15	0.9997124060000001	0.9805806756909202
NAt6	0.9997124060000001	0.6737223295166801
HMR_1754	0.999708658	0.6172280276648173
MALTHXabcpp	0.9997078939999999	0.8451462426105688
MALTHXabc	0.9997078939999999	0.8451462426105688
DNADDP	0.999707188	0.7499585199933787
FA140ACPHi	0.999706166	0.5999734554383642
DHORD2	0.99970523	0.5669467095138407
FTHFI	0.999705118	0.8451462426105856
ALKP_1	0.999704024	0.632424053272434
ALAD_L2	0.99970354	0.7778010355788445
MTHFR3_1	0.999701578	0.9486885458164565
ASPGLUr	0.9997012359999999	0.5
LAAL8	0.9997005299999999	0.5962661083671634
r0085	0.99969859	0.5669601460212136
HYNE	0.99969859	0.5669601460212136
ASPOb	0.9996981999999999	0.6928126606116247
NTPP1_1	0.999697636	0.8944568682297817
GLNTRS2	0.999695996	0.7142721713988076
MTHFD_1	0.999695684	0.894456868229773
FAS160ACP	0.9996956499999999	0.9538522552163554
DGUPP	0.999694938	0.5
HMPPtr	0.9996934959999999	0.8451462426105849
POX2	0.9996932659999999	0.5249066533441882
FRNDPR2r	0.9996932199999999	1.0
APH140	0.9996922319999999	0.7499585199933804
MALTt2	0.999691722	0.6737223295166801
TRPabc	0.99969062	0.8451462426105688
TSULabc	0.9996852119999999	0.8571360856993813
OCDCAt2	0.999685206	0.6737223295166801
OLEICFATPtc	0.9996848679999999	0.8333333333333335
STFRNS	0.999684654	0.7905956462551986
FA180ACPH	0.9996833200000002	0.6324240532724263
FORt2	0.9996831540000001	0.6737223295166801
FORt3	0.9996831540000001	0.6737223295166801
IVCS	0.9996829039999999	0.7216878364870323
LAAL19	0.9996824139999999	0.714272171398814
APH160	0.999682136	0.7499585199933804
F6PP	0.9996819419999999	0.5669601460212003
FACOAL200	0.99967698	0.6666666666666667
GTPCI_2	0.999676158	0.9486885458164863
r1383_1	0.999676136	0.6974858324629157
CYSDSF	0.999675068	0.5773821978648261
r1516	0.9996740959999999	0.8451462426105688
Kabc	0.999671488	0.8451462426105688
ALDD1	0.99967092	0.8642807363722591
r1530	0.9996703199999999	0.8571360856993818
GTHRDt2_1	0.9996703199999999	0.8571360856993819
GD3P2	0.9996695179999999	0.8447389898443071
NADPHQR2	0.999669392	0.7159755872378857
FA120ACPHi	0.999668378	0.632424053272435
AIRCra	0.999666922	0.9090881669833811
FORA	0.9996659000000001	0.6507833291056263
SELNPS_cho	0.999665424	0.7070833184978921
PHEPS	0.999665424	0.7070833184978921
NDP6	0.9996651460000001	0.6324240532724338
CIGAMS	0.9996649160000001	0.7070833184978811
CYSTRS_1	0.9996649160000001	0.6761057770702666
r1528	0.999664836	0.8451462426105814
CD2abc2	0.9996644480000001	0.8451462426105867
ARGabc	0.999663176	0.8571360856994226
BCT1_syn	0.999662938	0.8451462426105688
HCO3abc	0.999662938	0.8451462426105688
NADH8	0.9996628399999998	0.8673965036623389
ALDD18	0.9996627720000001	0.8198844473076139
PPPM	0.9996624799999999	0.830028691743353
NDP4	0.9996599780000001	0.632424053272434
IPDPS_syn	0.9996596700000001	0.7911577218935908
CYTBD	0.999658732	0.8662301609961081
CYTBO3	0.999658732	0.9018598522023024
DMALRED	0.999658174	0.5
FACOALPREPH	0.9996577139999999	0.6666666666666667
ASPMETASPr	0.999656742	0.6324555320336759
R15BPK	0.9996563779999998	0.6123724356957946
SADT	0.9996544499999999	0.6761057770702482
AMID_1	0.999653852	0.5999734554383852
GLUt3	0.9996533519999999	0.7071067811865475
r1529	0.9996530399999999	0.8451462426105688
ACt2r_1	0.9996512340000001	0.6737223295166801
ACt2r	0.9996512340000001	0.6737223295166801
RE1933C	0.999650956	0.606344979565918
ALKP	0.99965075	0.5773821978648267
HKt	0.999650012	0.7300057215753589
SULabc	0.9996498600000001	0.8571360856993813
r1162	0.9996498600000001	0.8451462426105688
MALDDH	0.999649522	0.7999867277192261
COORr	0.999649198	0.4576772281338899
FPGS7_1	0.999648644	0.6286219210918511
MTHFR2	0.9996471619999999	0.7905562995444502
MTHFR2_1	0.9996471619999999	0.6999800915787915
MALTTRabc	0.999645464	0.8451462426105688
FUMt2_2	0.9996435480000001	0.852198828714879
FUMt2r	0.9996435480000001	0.6737223295166801
FUMt2_3	0.9996435480000001	0.9038933560552858
FUMt3	0.9996435480000001	0.6737223295166801
Kabcpp	0.999643288	0.8451462426105688
TAPTPP	0.999643092	0.7592532154034758
NO2tabcpp	0.99964107	0.8451462426105688
FLNDPR2r	0.999640786	0.8992272656835891
MTHFD2	0.9996406199999999	0.6999800915788037
r1523	0.999639204	0.8451462426105688
GAPDi_nadp	0.9996379399999998	0.6666666666666667
C120SN	0.9996370039999999	0.9981073491859082
HEPEDECACID	0.999636178	0.871088743645074
HEPDECACID	0.999636178	0.871088743645074
PENDECACID	0.999636178	0.8696916904073744
r1515	0.99963484	0.8451462426105688
OCDOR	0.9996336459999998	0.7922942061642615
GTHOXti2	0.999633444	0.8451462426105694
FACOAL1813	0.9996326380000001	0.6666666666666667
SERt2r	0.9996302220000001	0.6737223295166801
ADD	0.9996255399999999	0.6928126606116263
RE2649C	0.9996254840000001	0.5999734554383747
LAAL20	0.999622598	0.7142721713988
ASPTA6	0.9996215399999999	0.5
DTPH	0.999620692	0.6324240532724346
URIK1_1	0.9996204200000001	0.8944568682297294
METSR_S1	0.9996196019999999	0.7999867277191725
DCTPD2_1	0.999619122	0.44722843411489044
FDH6r	0.999619096	0.6708426511723296
GALabc	0.9996184939999999	0.8571360856993904
GTPCIII	0.9996183439999999	0.8575012935789582
MALTTRabcpp	0.9996171759999999	0.8451462426105688
PGLYCP_1	0.99961685	0.8944568682297718
TTDCEAATP	0.9996147900000001	0.8451462426105688
CA2abc1pp	0.99961383	0.8571360856994189
NT5C_2	0.999611982	0.670842651172317
THMDP	0.9996110460000001	0.8090341409014947
THMTP	0.9996110460000001	0.6324240532724053
GLUN_1	0.99961097	0.6708426511723385
CYTBO3_4pp	0.99961073	0.9666631263601755
FRUabc	0.9996083060000001	0.8451462426105742
SERDA	0.9996063379999999	0.5772864065414236
DAPabcpp	0.9996057500000001	0.8571360856994243
FDH	0.9996047640000001	0.6708426511723297
MTHFC_1	0.999604	0.8660732967972213
CYSTabc	0.999602686	0.8451462426105827
TRNFE	0.9996012280000001	0.4263764244232151
HKtpp	0.999599222	0.7300057215753589
MNabc_rev	0.999598006	0.8451462426105688
AGMabcpp	0.9995978000000001	0.8451462426105881
HMR_1467	0.999597376	0.6536162616456406
SS	0.999597376	0.6536162616456408
ASO3t8pp	0.999596468	0.8451462426105892
FE3abcpp	0.9995960759999999	0.8571360856993949
FACOAE120	0.999595952	0.6324240532724347
CBPSam_1	0.9995945340000001	0.8838745150903236
CPS_1	0.9995945340000001	0.4629210207486022
PA181abcpp	0.9995911060000001	0.8451462426105688
DMPPS_syn	0.999589916	0.7911577218935908
GLYFEM	0.9995891739999999	0.6124401722631678
FPGS4_1	0.99958641	0.6286219210918507
LAAL21	0.999583344	0.6761057770702489
GLUTRS2	0.999582154	0.6761057770702575
GLUTRS_2	0.999582154	0.6761057770702575
GLUTRS_3	0.999582154	0.5714082570982406
MNabc_1	0.999578492	0.8571360856993813
SO3t	0.9995780719999999	0.6737223295166801
AMETt2	0.999577762	0.6737223295166801
CYSO_I	0.999577368	0.730320974696936
ASNabcpp	0.99957695	0.8451462426105891
CYST_II	0.999576062	0.5
Cobalt2abcppI	0.99957528	0.8571360856994128
r0210	0.999574522	0.5476801502858253
MLTHFte	0.9995718100000002	0.6737223295166801
NMNHYD_1	0.999571484	0.8944568682297558
PRAIS_1	0.999569674	0.9525718187549505
BTNt	0.999569542	0.8451462426105881
PTRCabcpp	0.9995689720000002	0.8571360856993813
GCALDtabcpp	0.999568788	0.8451462426105728
AKP1_2	0.9995663520000001	0.7878138069454643
AKP1	0.9995663520000001	0.7484445382556325
AKP1_1	0.9995663520000001	0.7637686493494268
ASNabc	0.999564096	0.8451462426105891
CUabcpp	0.999563452	0.8451462426105831
SERHL	0.9995624559999999	0.5773821978648324
HMR_7197	0.9995624559999999	0.5773821978648318
FA160ACPHi	0.999560854	0.5999734554383633
GLUSz	0.999560786	0.7697932642469355
METSOX1abcpp	0.9995589560000001	0.8451462426105688
METSOX1abc	0.9995589560000001	0.8451462426105688
GMPR	0.99955879	0.7534015871827711
Cuabc	0.9995584119999998	0.8451462426105832
FAS180ACP	0.999557842	0.9538522552163554
GLNS_1	0.999551658	0.7715350345810076
FE2GTPabc	0.9995508919999999	0.8451462426105658
DIPEPabc15	0.9995508019999999	0.8451462426105859
FAS120ACP	0.9995507700000001	0.9538522552163597
URSCHOLCOAc	0.9995502119999999	0.6666666666666667
FACOAL171_anteiso	0.9995502119999999	0.6666666666666667
ACSPHAC121	0.9995502119999999	0.6666666666666667
FACOAL1821	0.9995502119999999	0.6666666666666667
FACOAL1812_1	0.9995502119999999	0.6666666666666667
ACSPHAC121d6	0.9995502119999999	0.6666666666666667
LEVUACOAL	0.9995502119999999	0.6666666666666667
FACOAL182	0.9995502119999999	0.6666666666666667
LGNCFATPtc	0.9995502119999999	0.6666666666666667
FACOAL171_ISO	0.9995502119999999	0.6666666666666667
ACSPHAC140	0.9995502119999999	0.6666666666666667
RE3345C	0.9995502119999999	0.6666666666666667
ACSPHAC120	0.9995502119999999	0.6666666666666667
RE3446C	0.9995502119999999	0.6666666666666667
FACOAL181_1	0.9995502119999999	0.6666666666666667
FACOAL1812	0.9995502119999999	0.6666666666666667
LINOFATPtc	0.9995502119999999	0.6666666666666667
RE3562C	0.9995502119999999	0.6666666666666667
HMR_0381	0.9995502119999999	0.6666666666666667
ACSPHAC100	0.9995502119999999	0.6666666666666667
RETNCOA	0.9995502119999999	0.6666666666666667
HMR_0309	0.9995502119999999	0.6666666666666667
FACOAL170_anteiso	0.9995502119999999	0.6666666666666667
4CMCOAS	0.9995502119999999	0.6666666666666667
ACSPHAC101	0.9995502119999999	0.6666666666666667
SEBACACT	0.9995502119999999	0.6666666666666667
ARACHFATPc	0.9995502119999999	0.6666666666666667
DOCO13EFATP	0.9995502119999999	0.6666666666666667
ACSPHAC141	0.9995502119999999	0.6666666666666667
ACSPHAC90	0.9995502119999999	0.6666666666666667
RE3079C	0.9995502119999999	0.6666666666666667
FACOAL1	0.9995502119999999	0.6666666666666667
ACSPHAC80	0.9995502119999999	0.6666666666666667
HMR_0204	0.9995502119999999	0.6666666666666667
ACSPHAC70	0.9995502119999999	0.6666666666666667
RE3075C	0.9995502119999999	0.6666666666666667
ACSPHAC60	0.9995502119999999	0.6666666666666667
HMR_0297	0.9995502119999999	0.6666666666666667
HMR_0293	0.9995502119999999	0.6666666666666667
HMR_0289	0.9995502119999999	0.6666666666666667
HMR_0279	0.9995502119999999	0.6666666666666667
ACSPHAC50	0.9995502119999999	0.6666666666666667
AACOAT	0.9995502119999999	0.6666666666666667
HMR_0209	0.9995502119999999	0.6666666666666667
HMR_0271	0.9995502119999999	0.6666666666666667
RE2635C	0.9995502119999999	0.6666666666666667
HMR_0267	0.9995502119999999	0.6666666666666667
HMR_0233	0.9995502119999999	0.6666666666666667
HMR_0255	0.9995502119999999	0.6666666666666667
HMR_0245	0.9995502119999999	0.6666666666666667
ACSPHAC40	0.9995502119999999	0.6666666666666667
HMR_0192	0.9995502119999999	0.6666666666666667
HMR_0184	0.9995502119999999	0.6666666666666667
FACOAL150_ISO	0.9995502119999999	0.6666666666666667
FACOAL170_ISO	0.9995502119999999	0.6666666666666667
FACOAL170	0.9995502119999999	0.6666666666666667
FACOAL161_ISO	0.9995502119999999	0.6666666666666667
RE3335C	0.9995502119999999	0.6666666666666667
FACOAL160_ISO	0.9995502119999999	0.6666666666666667
FACOAL150_anteiso	0.9995502119999999	0.6666666666666667
ARACHDFATPtc	0.9995502119999999	0.6666666666666667
DOCOSACT	0.9995502119999999	0.6666666666666667
ACSPHAC141d5	0.9995502119999999	0.6666666666666667
ACSPHACP50	0.9995502119999999	0.6666666666666667
ACSPHACP100	0.9995502119999999	0.6666666666666667
FACOAL150	0.9995502119999999	0.6666666666666667
HMR_0301	0.9995502119999999	0.6666666666666667
FACOAL140_ISO	0.9995502119999999	0.6666666666666667
HMR_0165	0.9995502119999999	0.6666666666666667
ACSPHAC160	0.9995502119999999	0.6666666666666667
HMR_0171	0.9995502119999999	0.6666666666666667
HMR_0177	0.9995502119999999	0.6666666666666667
ACSPHACP40	0.9995502119999999	0.6666666666666667
CAFFCOA	0.9995502119999999	0.6666666666666667
ACSPHAC142	0.9995502119999999	0.6666666666666667
FERULCOAS	0.9995502119999999	0.6666666666666667
FACOAL1822	0.9995502119999999	0.6666666666666667
FACOAL90i	0.9995502119999999	0.6666666666666667
HMR_1627	0.9995502119999999	0.6666666666666667
r0651	0.9995502119999999	0.6666666666666667
HMR_0327	0.9995502119999999	0.6666666666666667
FACOAL50i	0.9995502119999999	0.6666666666666667
FACOAL182_1	0.9995502119999999	0.6666666666666667
FACOAL260	0.9995502119999999	0.6666666666666667
ACSPHACT40	0.9995502119999999	0.6666666666666667
FACOAL246_1	0.9995502119999999	0.6666666666666667
FACOAL245_2	0.9995502119999999	0.6666666666666667
FACOAL245_1	0.9995502119999999	0.6666666666666667
HMR_0437	0.9995502119999999	0.6666666666666667
C12DCACT	0.9995502119999999	0.6666666666666667
HMR_0323	0.9995502119999999	0.6666666666666667
FACOAL244_1	0.9995502119999999	0.6666666666666667
FACOAL241	0.9995502119999999	0.6666666666666667
3HPVSCOAhc	0.9995502119999999	0.6666666666666667
FACOAL_164_6Z9Z12Z15Z_c	0.9995502119999999	0.6666666666666667
4HPTNCOAL	0.9995502119999999	0.6666666666666667
IBUP_RASCL1hep	0.9995502119999999	0.6666666666666667
FACOAL240_1	0.9995502119999999	0.6666666666666667
HMR_0345	0.9995502119999999	0.6666666666666667
FACOAL_163_6Z9Z12Z_c	0.9995502119999999	0.6666666666666667
OXACOAL	0.9995502119999999	0.6666666666666667
FACOAL_162_9Z12Z_c	0.9995502119999999	0.6666666666666667
FACOAL_161_2E_c	0.9995502119999999	0.6666666666666667
FACOAL_220_c	0.9995502119999999	0.6666666666666667
FACOALPHDCA	0.9995502119999999	0.6666666666666667
RTOTALFATPc	0.9995502119999999	0.6666666666666667
FACOAL_70_c	0.9995502119999999	0.6666666666666667
PACCOAL3	0.9995502119999999	0.6666666666666667
ACSPHACT60	0.9995502119999999	0.6666666666666667
RTOTAL3FATPc	0.9995502119999999	0.6666666666666667
ADPACDAc	0.9995502119999999	0.6666666666666667
RTOTAL2FATPc	0.9995502119999999	0.6666666666666667
R_group_phosphotase_1	0.9995502119999999	0.6666666666666667
PACOAL	0.9995502119999999	0.6666666666666667
OCT11EFATP_1	0.9995502119999999	0.6666666666666667
OCT11EFATP	0.9995502119999999	0.6666666666666667
HMR_0319	0.9995502119999999	0.6666666666666667
FACOAL240i	0.9995502119999999	0.6666666666666667
FACOAL240	0.9995502119999999	0.6666666666666667
FACOAL1832	0.9995502119999999	0.6666666666666667
FACOAL226	0.9995502119999999	0.6666666666666667
FACOAL203	0.9995502119999999	0.6666666666666667
ACSPHACP70	0.9995502119999999	0.6666666666666667
FACOAL2	0.9995502119999999	0.6666666666666667
FACOAL191	0.9995502119999999	0.6666666666666667
FACOAL184	0.9995502119999999	0.6666666666666667
SUBERICACT	0.9995502119999999	0.6666666666666667
FACOAL2042	0.9995502119999999	0.6666666666666667
FACOAL1831	0.9995502119999999	0.6666666666666667
HMR_0389	0.9995502119999999	0.6666666666666667
HMR_0241	0.9995502119999999	0.6666666666666667
R_group_phosphotase_3	0.9995502119999999	0.6666666666666667
HMR_0385	0.9995502119999999	0.6666666666666667
ACSPHACP60	0.9995502119999999	0.6666666666666667
HMR_0393	0.9995502119999999	0.6666666666666667
FACOAL204	0.9995502119999999	0.6666666666666667
CHCOAL	0.9995502119999999	0.6666666666666667
FACOAL206	0.9995502119999999	0.6666666666666667
HMR_0433	0.9995502119999999	0.6666666666666667
ACSPHACP90	0.9995502119999999	0.6666666666666667
HMR_0429	0.9995502119999999	0.6666666666666667
R_group_phosphotase_2	0.9995502119999999	0.6666666666666667
FACOAL2252	0.9995502119999999	0.6666666666666667
FVSCOAhc	0.9995502119999999	0.6666666666666667
FACOAL224	0.9995502119999999	0.6666666666666667
DCHOLESTANCOAc	0.9995502119999999	0.6666666666666667
FACOAL2251	0.9995502119999999	0.6666666666666667
ACSPHACP80	0.9995502119999999	0.6666666666666667
FACOAL205	0.9995502119999999	0.6666666666666667
LCTSabc	0.9995482339999999	0.8451462426105688
NO3abc	0.9995443399999999	0.8451462426105688
METSOX2abc	0.9995438999999999	0.8451462426105688
METSOX2abcpp	0.9995438999999999	0.8451462426105688
CYSO	0.999543662	0.6936726169879508
FE2Gabcpp	0.9995433459999999	0.8451462426105658
r1326	0.999542218	0.6405030793344342
SERD_D	0.9995414799999999	0.6666297975887665
CGLYabcpp	0.9995407759999999	0.8451462426105858
PS161abcpp	0.999540044	0.8451462426105688
GDTP	0.9995372180000001	0.7499585199933806
GTPDPDP	0.9995372180000001	0.6324240532724148
PROabc	0.99953691	0.8571360856993813
CITabc	0.9995365419999999	0.8783082154366172
ACYP	0.99953643	0.6324240532724261
CHLabc	0.99953527	0.8451462426105858
CHLabc_rev	0.99953527	0.8451462426105858
NO3abcpp	0.999534652	0.8451462426105688
PFK_adp	0.9995345959999999	0.5999734554383818
CHLabcpp	0.9995332539999999	0.8451462426105858
THRabc	0.999532986	0.8451462426105688
BALAVECSEC_1	0.999531964	0.8451462426105882
BALAVECSEC	0.999531964	0.4662402971796272
TYRabc	0.9995318339999999	0.8451462426105688
GUAD_1	0.9995317400000001	0.9486885458164342
FE2t2pp	0.9995309499999999	0.6499374015524402
FE2t3pp	0.9995309499999999	0.6499374015524402
BARB	0.9995280660000001	0.7303209746969289
FAS180	0.9995278000000001	0.9596332593470808
CELLBabc	0.99952772	0.8451462426105859
FORt2pp	0.999527556	0.6499374015524402
CAATPS_1	0.9995273060000001	0.8571360856993747
CAATPS	0.9995273060000001	0.8386236650358674
PAPA180	0.9995265480000001	0.5669601460212106
HISabc	0.999526242	0.8571360856993813
CHOLSabc	0.9995244080000001	0.8571360856994148
EAR140x	0.9995244	0.6999800915788041
RAFFabc	0.999523616	0.8451462426105688
ISOAML	0.999523362	0.5773821978648316
SPMDabc	0.999523148	0.8451462426105688
ICDHyr	0.9995213139999999	0.5999734554383637
MGt5	0.999521144	0.5345351518854842
OCTD	0.999520188	0.7324683859051037
ALAt2pp	0.99952016	0.6499374015524402
GLYBabcpp	0.99951988	0.8571360856993846
FBP26	0.9995195219999999	0.75
SPMDabcpp	0.9995190020000001	0.8451462426105688
RIBFLVt3	0.9995185040000001	0.8451462426105688
RIBFLVt3o	0.9995185040000001	0.8451462426105688
NCBMPTSabcpp	0.9995176319999999	0.8451462426105872
MELIBabc	0.9995161100000001	0.8451462426105688
TREabc	0.9995146800000001	0.8451462426105688
THRabcpp	0.99951373	0.8451462426105688
2OBUTt	0.99951317	0.6737223295166801
HMR_0287	0.9995125659999999	0.8451462426105889
NIabc	0.99951159	0.8571360856993813
SHGO	0.9995091200000001	0.5
PGP140abcpp	0.99950712	0.8451462426105688
r1527	0.9995055300000001	0.845146242610582
PHEPC	0.99950312	0.6154667369045546
ORNabcpp	0.9995024640000001	0.8571360856993813
PYROX_1	0.999502258	0.5070653115298429
SUCRabcpp_syn	0.99950095	0.8451462426105688
SUCRabc	0.99950095	0.8451462426105688
ARAT	0.999500692	0.5962661083671665
PGP181abcpp	0.999499696	0.8451462426105688
UDPACGA6D	0.999499672	0.8999933638595742
INSTabc	0.999499056	0.8451462426105688
ACTF	0.9994965920000001	0.5
G3PA	0.9994965920000001	0.5
LEUabcpp	0.99949639	0.8571360856993813
URIK3_1	0.9994946739999999	0.8944568682297376
CMtexabc	0.9994943619999999	0.8451462426105848
ILEabcpp	0.999493004	0.8571360856993813
C141SN	0.9994929319999999	0.998628500476275
METTRS_1	0.99949209	0.6761057770702488
NTP9	0.9994914319999999	0.6324240532724346
F1PP	0.999491398	0.5669601460212003
FPGS7	0.9994893680000001	0.8347752817524957
EAR120x	0.999487816	0.6999800915787979
MMSAD2	0.9994873180000001	0.6666666666666667
ADEt2	0.9994871740000001	0.6737223295166801
HXAND	0.999484814	0.7303209746969291
CS	0.99948445	0.6172280276648152
GCALDDy	0.9994842079999999	0.844738989844307
C161SN	0.999484142	0.998960452676757
VALabc	0.99948362	0.8451462426105688
VALabcpp	0.99948362	0.8451462426105688
PDE3	0.999483508	0.670842651172335
4PEPTabcpp	0.999482944	0.8451462426105867
FUMAH	0.999482894	0.5476801502858284
HMR_4816	0.9994775280000001	0.7484445382556326
GSNK	0.999477218	0.6324298832207704
GABAVESSEC_1	0.999475752	0.8451462426105848
GABAVESSEC	0.999475752	0.6255477540867188
NTP12	0.9994749199999999	0.6324240532724009
AHSERL2_1	0.9994741619999999	0.8944568682297769
HMPK1_1	0.9994739600000001	0.8944568682298033
DGTP8DETOX	0.999472658	0.6507833291056195
RPNTPH	0.999472658	0.6507833291056019
PRATPP	0.999472658	0.6507833291056055
CODH4	0.99947136	0.8333364069742175
4ABUTabcpp	0.99947129	0.8451462426105849
NTP11	0.9994707	0.6324240532724342
ALAGLUabcpp	0.9994699500000002	0.8451462426105867
CCGS	0.9994696040000001	0.6707721630429341
GALMAN4abc	0.9994691400000001	0.8451462426105733
SELMETAT	0.9994689300000001	0.6666666666666667
CBLAT_DELETE	0.9994689300000001	0.6666666666666667
CBIAT_DELETE	0.9994689300000001	0.6666666666666667
COB1NDAAT2	0.9994689300000001	0.6666666666666667
E4PP	0.999468424	0.6708426511723059
FTHFI_1	0.999468072	0.7885103135621062
MAK	0.999467632	0.6324298832207622
SO4t4pp_1	0.9994669820000001	0.6708203932499369
GLCMAN6abc	0.9994658879999999	0.845146242610572
FE3t	0.9994654780000001	0.5345351518854888
FAS240_L	0.99946483	0.9925664465267644
FAD_14	0.999464734	0.8899438184514794
TRIOK	0.9994637980000001	0.6324298832207718
GLYALDDy	0.9994622919999999	0.8447389898443074
GMPt6	0.99946062	0.6737223295166801
GLGC	0.999460526	0.6761057770702474
PAPA161	0.999460118	0.5669601460212106
CYTDt2	0.999456636	0.6737223295166801
ARBabc	0.999454768	0.8451462426105889
ARBabcpp	0.999454768	0.8451462426105889
ACt2rpp	0.99945441	0.6499374015524402
ACt2ipp	0.99945441	0.6499374015524401
ACt5pp	0.99945441	0.8221130101748666
LYSabcpp	0.999453838	0.8451462426105688
LYSabc	0.999453838	0.8451462426105688
ALDD12	0.9994518579999999	0.8198844473076116
GLCD	0.99945178	0.5547072748686701
GLCMAN4abc	0.9994514599999998	0.8451462426105721
GALMAN6abc	0.99944962	0.8451462426105731
PPPPH	0.999449274	0.6324240532724361
ASPTRS_1	0.9994482579999999	0.7142721713988462
ARGSS	0.9994482579999999	0.7142721713988228
ARGSS_1	0.9994482579999999	0.7171224355950888
THRS_2	0.9994460199999999	0.6324240532724156
NADK2	0.99944535	0.5999734554383589
CYTK7	0.9994446400000001	0.5
LDGUNPD	0.9994422860000001	0.676105777070246
PDE4	0.9994422860000001	0.7071654403413962
DARBabcpp	0.999440834	0.8451462426105889
ARB_Dabc	0.999440834	0.8451462426105889
PHEabc	0.9994397100000001	0.8451462426105688
AI2abcpp	0.9994389160000001	0.8451462426105688
FDH7	0.999438252	0.6761057770702681
RE2034C	0.999437972	0.5000092165049312
2DR1PP	0.999437058	0.5669601460212003
INSK	0.999435124	0.6324298832207658
VALDHr	0.99943437	0.7142721713987764
FOLABCCte	0.9994340600000001	0.8451462426105746
OIVD2E	0.9994335160000001	0.7825467505381772
GPDDA3	0.9994328680000001	0.6324240532724373
PYDXPP	0.999432178	0.5669601460212003
EAR160y	0.999431918	0.7460030397039091
TTDCEAc	0.9994313819999998	0.7999867277191743
HMR_0201	0.9994313819999998	0.7999867277192069
3PGP	0.99943098	0.5669601460212003
GLYCYSAP	0.999430294	0.75
BSORy	0.9994299160000001	0.7911577218935908
ADPRDP	0.999428	0.7499585199933789
HMR_6785	0.999426658	0.7752170911825529
R5PP	0.99942391	0.5669601460212003
BNOCA	0.99942282	0.7305122924274808
MTHF3ES_c	0.999422754	0.8058128940981849
FPGSa	0.999422754	0.8347752817524956
MI3PP_2	0.9994217219999999	0.7499585199933804
MI4PP_1	0.9994217219999999	0.6324240532724275
MI3PP_1	0.9994217219999999	0.6324240532724275
MI1PP_1	0.9994217219999999	0.6324240532724275
MI4PP_2	0.9994217219999999	0.7499585199933804
GDTPR	0.999421276	0.8902512401823093
ADPMAN	0.99942083	0.7499585199933816
PALDH	0.9994206999999999	0.5669601460212003
PALDP	0.9994206999999999	0.5669601460212003
GLNSP3	0.9994206200000001	0.7171224355950653
DBTS	0.9994202480000001	0.7970186494800701
ALDD14	0.99941817	0.8198844473076139
r0220	0.99941792	0.648829019971326
PACPT_1	0.99941792	0.5477407310226844
r0220_1	0.99941792	0.5477407310226996
HMR_6786	0.9994145999999999	0.5999734554383864
HMEDR	0.999413646	0.8198844473076137
BACCL	0.9994111379999999	0.6761057770702491
ALDD16	0.999409202	0.8198844473076138
TMDPK	0.999408424	0.5999734554383921
GLYALDDr	0.999407644	0.8198844473076135
GLYtpp	0.9994074740000001	0.7071067811865475
DIDP	0.999407396	0.6324240532724342
4HTHRS_1	0.999402434	0.6324240532724165
MNDNS1	0.999401924	0.9325046587801773
FASm2002	0.9994010799999999	0.9327639634114084
LAAL35	0.9994002160000001	0.7142721713988142
AMPEP14	0.999397532	0.5163577983742162
MSULR	0.999397374	0.9555552278642463
APPAT	0.999395188	0.9486885458164643
Ht	0.999392978	0.9527872556760841
ICDHx	0.9993923539999999	0.599973455438364
ICHDx	0.9993923539999999	0.5999734554383609
VITEtl	0.9993910060000001	0.8451462426105891
GLC3MEACPtev	0.9993910060000001	0.8451462426105724
FEROXGFEabcpp	0.9993910060000001	0.845146242610575
GLCGLYCabcpp_syn	0.9993910060000001	0.8451462426105721
FECHEabcpp	0.9993910060000001	0.8451462426105755
FEROXEFEabcpp	0.9993910060000001	0.845146242610575
FECRMabcpp	0.9993910060000001	0.8451462426105752
r2505	0.9993910060000001	0.8451462426105867
FERRICHabc	0.9993910060000001	0.845146242610575
FEROXBFEabcpp	0.9993910060000001	0.8451462426105751
r1533_1	0.9993910060000001	0.8451462426105867
FEOXAMabcpp	0.9993910060000001	0.8451462426105751
FECRMabc	0.9993910060000001	0.8451462426105752
GCHOLAt3	0.9993910060000001	0.8451462426105728
17AHPRGSTRNte	0.9993910060000001	0.8451462426105836
GDCA3Sabc	0.9993910060000001	0.8451462426105726
GCA3Sabc	0.9993910060000001	0.8451462426105729
ADRNLPVESSEC	0.9993910060000001	0.7254648479418788
ADRNLPVESSEC_1	0.9993910060000001	0.8451462426105881
FERXAabc	0.9993910060000001	0.8451462426105749
FE3DHBZSabcpp	0.9993910060000001	0.8451462426105756
GBBTNabc	0.9993910060000001	0.845146242610573
FE3HOXabcpp	0.9993910060000001	0.8451462426105756
18HARACHDte	0.9993910060000001	0.8451462426105836
FVSteb	0.9993910060000001	0.8451462426105741
15DAPabcpp	0.9993910060000001	0.8451462426105836
UDCA3Sabc	0.9993910060000001	0.8451462426105688
1531TACRteb	0.9993910060000001	0.8451462426105836
1513TACRtu	0.9993910060000001	0.8451462426105836
GCDCA3Sabc	0.9993910060000001	0.8451462426105728
15DMTtu	0.9993910060000001	0.8451462426105836
G3PCabcpp	0.9993910060000001	0.8451462426105739
FE3DCIT2abcpp	0.9993910060000001	0.8451462426105756
15HPETATP	0.9993910060000001	0.8451462426105836
ADOCBLabc	0.9993910060000001	0.845146242610588
ARSabc	0.9993910060000001	0.8451462426105891
17AHPRGNLONEte	0.9993910060000001	0.8451462426105836
AEPabcpp	0.9993910060000001	0.8451462426105839
AEPabc	0.9993910060000001	0.8451462426105838
G3PEabcpp	0.9993910060000001	0.8451462426105739
G3PGabcpp	0.9993910060000001	0.8451462426105738
G3PIabcpp	0.9993910060000001	0.8451462426105738
WHARACHDt	0.9993910060000001	0.8451462426105688
G3PSabcpp	0.9993910060000001	0.8451462426105737
r1536	0.9993910060000001	0.8451462426105688
G3Pabc	0.9993910060000001	0.8451462426105688
ADOCBLabcpp	0.9993910060000001	0.845146242610588
C05769te	0.9993910060000001	0.8451462426105858
ARSENBabc	0.9993910060000001	0.8451462426105891
C04717ATP	0.9993910060000001	0.8451462426105858
COPROSTabc	0.9993910060000001	0.845146242610584
COLIPAabctex	0.9993910060000001	0.8451462426105845
COLIPAabcppmin	0.9993910060000001	0.8451462426105844
COLIPAabcpp_kt	0.9993910060000001	0.8451462426105688
COLIPAabcpp	0.9993910060000001	0.8451462426105845
COLIPAabcex	0.9993910060000001	0.8451462426105845
COLIPAPabctex	0.9993910060000001	0.8451462426105844
COLIPABabcpp	0.9993910060000001	0.8451462426105845
C04805ATP	0.9993910060000001	0.8451462426105858
CMCBTFabcpp	0.9993910060000001	0.845146242610576
CHSTEROLt_1	0.9993910060000001	0.8451462426105854
CHSTEROLt	0.9993910060000001	0.8451462426105854
CHOLATEt3	0.9993910060000001	0.8451462426105857
ANDRSTANDRte	0.9993910060000001	0.8451462426105888
ANDRSTNDNte	0.9993910060000001	0.8451462426105888
ANDRSTRNGLCte	0.9993910060000001	0.8451462426105888
r1514	0.9993910060000001	0.8451462426105891
CGMPt	0.9993910060000001	0.8451462426105845
CELabc	0.9993910060000001	0.8451462426105861
CEL6abc	0.9993910060000001	0.8451462426105861
CE7172ATP	0.9993910060000001	0.8451462426105864
CE7096te	0.9993910060000001	0.8451462426105864
CE7090te	0.9993910060000001	0.8451462426105864
CE7085te	0.9993910060000001	0.8451462426105864
r1517	0.9993910060000001	0.8451462426105688
CPGNabcpp	0.9993910060000001	0.845146242610584
CRGLZABCt	0.9993910060000001	0.8451462426105839
CE7083t	0.9993910060000001	0.8451462426105864
CRNDabcpp	0.9993910060000001	0.8451462426105839
r0993	0.9993910060000001	0.8451462426105858
r1026	0.9993910060000001	0.845146242610581
AM9CSAteb	0.9993910060000001	0.8451462426105888
r1028	0.9993910060000001	0.8451462426105688
CYSIabcpp	0.9993910060000001	0.8451462426105827
CYSDabcpp	0.9993910060000001	0.8451462426105829
BUTSO3abcpp	0.9993910060000001	0.8451462426105877
CYSAMPtev	0.9993910060000001	0.8451462426105828
BUTSabc	0.9993910060000001	0.8451462426105877
CYNTtabcpp	0.9993910060000001	0.8451462426105831
C03681te	0.9993910060000001	0.8451462426105858
C03990ATP	0.9993910060000001	0.8451462426105865
CU1abcpp	0.9993910060000001	0.8451462426105831
C04483t1	0.9993910060000001	0.8451462426105819
CTBTabcpp	0.9993910060000001	0.8451462426105832
CTBTabc	0.9993910060000001	0.8451462426105835
CSAtu	0.9993910060000001	0.8451462426105836
CSASULPteb	0.9993910060000001	0.8451462426105835
CRVSM24teb	0.9993910060000001	0.8451462426105836
CRVSM23teb	0.9993910060000001	0.8451462426105836
CRVSM1teb	0.9993910060000001	0.8451462426105837
CRVSATPtu	0.9993910060000001	0.8451462426105837
CRVSATPthc	0.9993910060000001	0.8451462426105837
CRNabcpp	0.9993910060000001	0.8451462426105838
CRNabc	0.9993910060000001	0.8451462426105839
r1518	0.9993910060000001	0.8451462426105688
CE7082ATP	0.9993910060000001	0.8451462426105864
FBACabcpp	0.9993910060000001	0.845146242610576
CDCA24Gte	0.9993910060000001	0.8451462426105867
12HTACRtu	0.9993910060000001	0.8451462426105836
r1521	0.9993910060000001	0.8451462426105688
r1522	0.9993910060000001	0.8451462426105688
C05301te	0.9993910060000001	0.8451462426105858
CBL2abc	0.9993910060000001	0.8451462426105868
CBL1abcpp	0.9993910060000001	0.845146242610587
CBL1abc	0.9993910060000001	0.8451462426105871
CBL1HBIabc	0.9993910060000001	0.845146242610587
CBIuabcpp	0.9993910060000001	0.8451462426105871
CBIabc	0.9993910060000001	0.8451462426105871
12HPETATP	0.9993910060000001	0.8451462426105835
CARNabcpp	0.9993910060000001	0.8451462426105872
ARBTNabcpp	0.9993910060000001	0.8451462426105891
C05302te	0.9993910060000001	0.8451462426105858
CAMPt	0.9993910060000001	0.8451462426105872
C05463t1	0.9993910060000001	0.8451462426105688
CA3Sabc	0.9993910060000001	0.8451462426105875
12HARACHDte	0.9993910060000001	0.8451462426105835
CA24Gte	0.9993910060000001	0.8451462426105875
C14826ATP	0.9993910060000001	0.8451462426105859
C14825ATP	0.9993910060000001	0.8451462426105859
C14771ATP	0.9993910060000001	0.8451462426105859
C14770ATP	0.9993910060000001	0.8451462426105859
C14769td2	0.9993910060000001	0.8451462426105859
C14768ATP	0.9993910060000001	0.8451462426105859
C05299te	0.9993910060000001	0.8451462426105858
CDCA3Gte	0.9993910060000001	0.8451462426105867
CE7081tm	0.9993910060000001	0.8451462426105864
r1520	0.9993910060000001	0.8451462426105688
CE6247t	0.9993910060000001	0.8451462426105864
CE5072te	0.9993910060000001	0.8451462426105862
CE5026t	0.9993910060000001	0.8451462426105862
CE5025t	0.9993910060000001	0.8451462426105862
CE4877te	0.9993910060000001	0.8451462426105862
CE4843t	0.9993910060000001	0.8451462426105777
C05298te	0.9993910060000001	0.8451462426105858
CE2537ATP	0.9993910060000001	0.8451462426105862
r1519	0.9993910060000001	0.8451462426105776
CE2537ABCt	0.9993910060000001	0.8451462426105862
CE2513ATP	0.9993910060000001	0.8451462426105688
CE2510t	0.9993910060000001	0.8451462426105862
CE2510ABCt	0.9993910060000001	0.8451462426105862
CE2445t	0.9993910060000001	0.8451462426105862
CE2211te	0.9993910060000001	0.8451462426105861
CE2209te	0.9993910060000001	0.8451462426105861
CE2049te	0.9993910060000001	0.8451462426105861
CE2047te	0.9993910060000001	0.8451462426105861
CE2006te	0.9993910060000001	0.8451462426105861
CE1447te	0.9993910060000001	0.8451462426105861
CE1352te	0.9993910060000001	0.8451462426105861
CE1297t	0.9993910060000001	0.8451462426105859
CE1273t1	0.9993910060000001	0.8451462426105859
CE1243ATP	0.9993910060000001	0.8451462426105859
CE0328t	0.9993910060000001	0.8451462426105838
AM4NCSteb	0.9993910060000001	0.8451462426105888
AM4NC9CSteb	0.9993910060000001	0.8451462426105888
BLAMDabcpp	0.9993910060000001	0.8451462426105888
ESTRONEte	0.9993910060000001	0.8451462426105772
ALAHISabcpp	0.9993910060000001	0.8451462426105885
ESTRIOLGLCte	0.9993910060000001	0.8451462426105772
ALAHIStr	0.9993910060000001	0.8451462426105883
ALALEUabcpp	0.9993910060000001	0.8451462426105885
ALALEUt	0.9993910060000001	0.8451462426105883
ESTRIOLATP	0.9993910060000001	0.8451462426105772
ESTRADIOLGLCt2	0.9993910060000001	0.8451462426105774
ESTRAABCtc	0.9993910060000001	0.8451462426105774
EPOXTACteb	0.9993910060000001	0.8451462426105775
EIC21114TRte	0.9993910060000001	0.8451462426105778
ECTOabcpp	0.9993910060000001	0.8451462426105778
ALATHRabcpp	0.9993910060000001	0.8451462426105885
ECTOINEabc	0.9993910060000001	0.8451462426105778
ALATHRtr	0.9993910060000001	0.8451462426105883
ALATRPabcpp	0.9993910060000001	0.8451462426105885
ECA4COLIPAabctex	0.9993910060000001	0.8451462426105779
ATVACIDtu	0.9993910060000001	0.8451462426105892
EANDRSTRNte	0.9993910060000001	0.8451462426105779
DVALabcpp	0.9993910060000001	0.8451462426105688
DSPVSteb	0.9993910060000001	0.8451462426105786
ATVLACtu	0.9993910060000001	0.8451462426105891
DRIBabc	0.9993910060000001	0.8451462426105787
DPROabcpp	0.9993910060000001	0.8451462426105688
pentso3abcpp	0.9993910060000001	0.8451462426105688
DORNabcpp	0.9993910060000001	0.8451462426105688
C05770te	0.9993910060000001	0.8451462426105859
ALAGLYtr	0.9993910060000001	0.8451462426105883
AM1CGLCteb	0.9993910060000001	0.8451462426105886
ESTROSABCCte	0.9993910060000001	0.8451462426105769
14GLUCANabcpp	0.9993910060000001	0.8451462426105836
XOL7AH3ATP	0.9993910060000001	0.8451462426105688
XOL7AONEATP	0.9993910060000001	0.8451462426105688
r1533	0.9993910060000001	0.8485187526598419
r1532_1	0.9993910060000001	0.8451462426105867
11DOCRTSLte	0.9993910060000001	0.8451462426105835
11DOCRTSTRNte	0.9993910060000001	0.8451462426105835
r1532	0.9993910060000001	0.8485187526598419
r1531_1	0.9993910060000001	0.8451462426105867
AHANDROSTANGLCte	0.9993910060000001	0.8451462426105882
AHANDROSTANte	0.9993910060000001	0.8451462426105882
XOLDIOLONEATP	0.9993910060000001	0.8451462426105688
r1531	0.9993910060000001	0.8485187526598419
AK2LGCHOLABCt	0.9993910060000001	0.8451462426105882
XYL3abc	0.9993910060000001	0.8451462426105688
XYLANabc	0.9993910060000001	0.8451462426105688
XYLBabc	0.9993910060000001	0.8451462426105688
XYLabc	0.9993910060000001	0.8451462426105688
r1526	0.9993910060000001	0.8485187526598419
XYLabcpp	0.9993910060000001	0.8451462426105688
ETHSabc	0.9993910060000001	0.8451462426105769
ALAGLNtr	0.9993910060000001	0.8451462426105883
12DHCHOLabc	0.9993910060000001	0.8451462426105835
ETHSO3abcpp	0.9993910060000001	0.8451462426105769
ESTRSABCtc	0.9993910060000001	0.8451462426105769
DOPAVESSEC_1	0.9993910060000001	0.8451462426105787
DOPAVESSEC	0.9993910060000001	0.72546484794187
DOPA4GLCURt	0.9993910060000001	0.8451462426105788
DOPA3GLCURt	0.9993910060000001	0.8451462426105788
13DMTtu	0.9993910060000001	0.8451462426105836
DHEAte	0.9993910060000001	0.8451462426105804
DHEASABCCte	0.9993910060000001	0.8451462426105804
DHCHOLESTANATEATP	0.9993910060000001	0.8451462426105805
DHBSZ3FEabcpp	0.9993910060000001	0.8451462426105756
DGUDBUTNabcpp	0.9993910060000001	0.8451462426105808
DESFVSteb	0.9993910060000001	0.845146242610581
ALLabcpp	0.9993910060000001	0.8451462426105885
13DAMPPabcpp	0.9993910060000001	0.8451462426105836
DCA3Sabc	0.9993910060000001	0.845146242610582
DCA3Gte	0.9993910060000001	0.8451462426105821
DCA24Gte	0.9993910060000001	0.8451462426105821
DASNabcpp	0.9993910060000001	0.8451462426105891
DARGabcpp	0.9993910060000001	0.8451462426105891
r1525	0.9993910060000001	0.8451462426105797
1331TACRteb	0.9993910060000001	0.8451462426105836
AM19CSteb	0.9993910060000001	0.8451462426105886
AM1A4NCSteb	0.9993910060000001	0.8451462426105886
AM1ACSteb	0.9993910060000001	0.8451462426105886
BILDGLCURte	0.9993910060000001	0.8451462426105883
AM1ALCSteb	0.9993910060000001	0.8451462426105886
AM1C4N9CSteb	0.9993910060000001	0.8451462426105886
AM1C9CSteb	0.9993910060000001	0.8451462426105886
AM1CCSteb	0.9993910060000001	0.8451462426105886
BILGLCURte	0.9993910060000001	0.8451462426105883
DHGLZABCt	0.9993910060000001	0.8451462426105802
DIGALSGALSIDEATPte	0.9993910060000001	0.84514624261058
DIPEPabc1	0.9993910060000001	0.8451462426105882
DIPEPabc8	0.9993910060000001	0.8451462426105713
DODECANACt	0.9993910060000001	0.8451462426105791
AU1abcpp	0.9993910060000001	0.8451462426105891
Am1CSAteb	0.9993910060000001	0.8451462426105886
BALAALAabcpp	0.9993910060000001	0.8451462426105889
DMSO2abcpp	0.9993910060000001	0.8451462426105796
DMGLYBabcpp	0.9993910060000001	0.8451462426105796
DLYSabcpp	0.9993910060000001	0.8451462426105688
DLEUabcpp	0.9993910060000001	0.8451462426105688
BALABALAabcpp	0.9993910060000001	0.8451462426105889
DJENKabc	0.9993910060000001	0.8451462426105799
DIPEPabc9	0.9993910060000001	0.8451462426105711
DIPEPabc7	0.9993910060000001	0.8451462426105882
DIPEPabc10	0.9993910060000001	0.8451462426105708
DIPEPabc6	0.9993910060000001	0.8451462426105883
DIPEPabc5	0.9993910060000001	0.8451462426105883
BALAGLYabcpp	0.9993910060000001	0.8451462426105888
DIPEPabc4	0.9993910060000001	0.8451462426105867
DIPEPabc3	0.9993910060000001	0.8451462426105883
DIPEPabc2	0.9993910060000001	0.8451462426105882
DIPEPabc14	0.9993910060000001	0.8451462426105707
BALALEUabcpp	0.9993910060000001	0.8451462426105888
DIPEPabc13	0.9993910060000001	0.8451462426105713
DIPEPabc12	0.9993910060000001	0.8451462426105688
DIPEPabc11	0.9993910060000001	0.8451462426105707
ESTRONEGLCt	0.9993910060000001	0.8451462426105769
TSACGLUCtev	0.9993910060000001	0.8451462426105688
HMR_0307	0.9993910060000001	0.8451462426105871
ACMPGLUthc	0.9993910060000001	0.845146242610588
MEPNabcpp	0.9993910060000001	0.8451462426105688
MEPIVESSte_cho	0.9993910060000001	0.8451462426105688
PEDH203_HSABCt	0.9993910060000001	0.8451462426105688
MEPIVESSte	0.9993910060000001	0.7254648479418635
PEFLIP	0.9993910060000001	0.8451462426105688
TDCA3Sabc	0.9993910060000001	0.8451462426105688
MDZtu	0.9993910060000001	0.8451462426105688
TETDECA511ACt	0.9993910060000001	0.8451462426105688
PEFLIP_cho	0.9993910060000001	0.8451462426105688
PELINL_HSABCt	0.9993910060000001	0.8451462426105688
THCHOLSTOICATP	0.9993910060000001	0.8451462426105688
PELPALM_HSABCt	0.9993910060000001	0.8451462426105688
PEOLE_HSABCt	0.9993910060000001	0.8451462426105688
THEXDDte	0.9993910060000001	0.8451462426105688
MCBTFabcpp	0.9993910060000001	0.8451462426105755
MANabcpp	0.9993910060000001	0.8451462426105688
MANabc	0.9993910060000001	0.8451462426105688
MANTTRabc	0.9993910060000001	0.8451462426105688
MANTRabc	0.9993910060000001	0.8451462426105688
MANBabc	0.9993910060000001	0.8451462426105688
3OHACMPtev	0.9993910060000001	0.8451462426105848
PEPALM_HSASBCt	0.9993910060000001	0.8451462426105688
SPHMYLN18118_hs_ATPt	0.9993910060000001	0.8451462426105688
PESTE_HSABCt	0.9993910060000001	0.8451462426105688
PG18111Z160t	0.9993910060000001	0.8451462426105688
MERACMPtep	0.9993910060000001	0.8451462426105688
MERACMPthc	0.9993910060000001	0.8451462426105688
PEAtabcpp	0.9993910060000001	0.8451462426105688
PE226_HSABCt	0.9993910060000001	0.8451462426105688
7DHCHSTEROLt	0.9993910060000001	0.8451462426105857
PE18111Z1845Z9Z12Z15Zt	0.9993910060000001	0.8451462426105688
PE1819Z1819Zt	0.9993910060000001	0.8451462426105688
PE1819Z1829Z12Zt	0.9993910060000001	0.8451462426105688
7HPVSteb	0.9993910060000001	0.8451462426105858
PE1819Z1835Z9Z12Zt	0.9993910060000001	0.8451462426105688
TAURabc	0.9993910060000001	0.8451462426105688
PE1819Z1845Z9Z12Z15Zt	0.9993910060000001	0.8451462426105688
7KILTCHOLATP	0.9993910060000001	0.8451462426105858
PE1829Z12Z1835Z9Z12Zt	0.9993910060000001	0.8451462426105688
PE203_HSABCt	0.9993910060000001	0.8451462426105688
PE2LINL_HSABCt	0.9993910060000001	0.8451462426105688
METDabc	0.9993910060000001	0.8451462426105688
MHGLZABCt	0.9993910060000001	0.8451462426105688
PEAL2tabc	0.9993910060000001	0.8451462426105688
TAURabcpp	0.9993910060000001	0.8451462426105688
TCA3Sabc	0.9993910060000001	0.8451462426105688
PEALtabc	0.9993910060000001	0.8451462426105688
TCDCA3Sabc	0.9993910060000001	0.8451462426105688
TCHOLABCtc	0.9993910060000001	0.8451462426105688
METSabc	0.9993910060000001	0.8451462426105688
TCHOLAt3	0.9993910060000001	0.8451462426105688
METDabcpp	0.9993910060000001	0.8451462426105688
PEAR_HSABCt	0.9993910060000001	0.8451462426105688
PG1819Z160t	0.9993910060000001	0.8451462426105688
SPHMYLN181181_hs_ATPt	0.9993910060000001	0.8451462426105688
LYSGLUGLYtr	0.9993910060000001	0.8451462426105688
THMATPe	0.9993910060000001	0.8451462426105688
SPHMYLN18116_hs_ATPt	0.9993910060000001	0.8451462426105688
PLPSabctex	0.9993910060000001	0.8451462426105688
SPHMYLN181161_hs_ATPt	0.9993910060000001	0.8451462426105688
PPATabc	0.9993910060000001	0.8451462426105688
SPHMYLN18115_hs_ATPt	0.9993910060000001	0.8451462426105688
SPHMYLN18114_hs_ATPt	0.9993910060000001	0.8451462426105688
ISTNTabc	0.9993910060000001	0.8451462426105688
ISOP3PT	0.9993910060000001	0.8451462426105882
ISOLVSTtbc	0.9993910060000001	0.8451462426105688
ISOCHOLabc	0.9993910060000001	0.8451462426105688
ISETACabcpp	0.9993910060000001	0.8451462426105688
SPHMYLN180241_hs_ATPt	0.9993910060000001	0.8451462426105688
SPHMYLN18117_hs_ATPt	0.9993910060000001	0.8451462426105688
ACHVESSEC	0.9993910060000001	0.7254648479418793
ACHVESSEC_1	0.9993910060000001	0.8451462426105877
ICLIPAabcpp	0.9993910060000001	0.8451462426105688
ICDCHOLabc	0.9993910060000001	0.8451462426105688
IBUP_Stbc	0.9993910060000001	0.8451462426105688
IBUPGLUCtpvb	0.9993910060000001	0.8451462426105688
HYOCHOLabc	0.9993910060000001	0.8451462426105688
PPP9ABCte	0.9993910060000001	0.8451462426105688
HPDECEte	0.9993910060000001	0.8451462426105688
ACMPGLUTtep	0.9993910060000001	0.845146242610588
ACMPGLUTthc	0.9993910060000001	0.845146242610588
PHYQt	0.9993910060000001	0.8451462426105688
PHEMEabcpp	0.9993910060000001	0.8451462426105688
PGLYCABCte	0.9993910060000001	0.8451462426105688
LEULEUabcpp	0.9993910060000001	0.8451462426105688
LVSTPGPtu	0.9993910060000001	0.8451462426105688
LVSTACIDtu	0.9993910060000001	0.8451462426105688
LTHSTRLABCt	0.9993910060000001	0.8451462426105688
LSTNtu	0.9993910060000001	0.8451462426105688
LMN2abc	0.9993910060000001	0.8451462426105688
LIPTabc	0.9993910060000001	0.8451462426105688
PGP141abcpp	0.9993910060000001	0.8451462426105688
PGP18111Z160t	0.9993910060000001	0.8451462426105688
LIPABabcpp	0.9993910060000001	0.8451462426105688
LIPAAabcpp	0.9993910060000001	0.8451462426105688
PGP1819Z160t	0.9993910060000001	0.8451462426105688
LEUKTRB4WOHt	0.9993910060000001	0.8451462426105688
3MOXTYRESSte	0.9993910060000001	0.7254648479418858
LEUKTRB4WCOOHt	0.9993910060000001	0.8451462426105688
LEUKABCtc	0.9993910060000001	0.8451462426105688
LCYSTabcpp	0.9993910060000001	0.8451462426105868
LCYSTabc	0.9993910060000001	0.8451462426105868
LCA3Sabc	0.9993910060000001	0.8451462426105688
LCA3Gte	0.9993910060000001	0.8451462426105688
LCA24Gte	0.9993910060000001	0.8451462426105688
LANTHabc	0.9993910060000001	0.8451462426105688
PHEME2abcpp	0.9993910060000001	0.8451462426105688
PHEMEABCte	0.9993910060000001	0.8451462426105688
THIOGabc	0.9993910060000001	0.8451462426105688
7DHCHOLabc	0.9993910060000001	0.8451462426105857
7DHCDCHOLabc	0.9993910060000001	0.8451462426105857
PE18111Z1835Z9Z12Zt	0.9993910060000001	0.8451462426105688
56EPPVSteb	0.9993910060000001	0.8451462426105852
PCHOLN15_HSABCt	0.9993910060000001	0.8451462426105688
SPHS1Pt2e	0.9993910060000001	0.8451462426105688
PCHOLN1836_HSABCt	0.9993910060000001	0.8451462426105688
2HATVLACteb	0.9993910060000001	0.845146242610584
PCHOLN183_HSABCt	0.9993910060000001	0.8451462426105688
2HATVLACGLUCteb	0.9993910060000001	0.845146242610584
4PYRDX	0.9993910060000001	0.8451462426105852
56DHPVSteb	0.9993910060000001	0.8451462426105852
2HATVACIDteb	0.9993910060000001	0.845146242610584
SPRMabc	0.9993910060000001	0.8451462426105688
2HATVACIDGLUCteb	0.9993910060000001	0.845146242610584
5ADTSTSTERONEGLCte	0.9993910060000001	0.8451462426105854
SPHMYLN_HsATPte	0.9993910060000001	0.8451462426105688
NRVNCABCt	0.9993910060000001	0.8451462426105688
NRPPHRVESSEC_1	0.9993910060000001	0.8451462426105688
NRPPHRVESSEC	0.9993910060000001	0.7254648479418635
5APTNabcpp	0.9993910060000001	0.8451462426105854
PCHOLN19_HSABCt	0.9993910060000001	0.8451462426105688
PCHOLN201_HSABCt	0.9993910060000001	0.8451462426105688
PCHOLN203_HSABCt	0.9993910060000001	0.8451462426105688
4HATVLACteb	0.9993910060000001	0.845146242610585
PCHOLN204_HSABCt	0.9993910060000001	0.8451462426105688
NORMETEVESSte	0.9993910060000001	0.7254648479418635
PCHOLN205_HSABCt	0.9993910060000001	0.8451462426105688
PCHOLMYR_HsABCt	0.9993910060000001	0.8451462426105688
PCHOLLINL_HSABCt	0.9993910060000001	0.8451462426105688
4HATVACIDteb	0.9993910060000001	0.8451462426105849
SPHMYLN18122_hs_ATPt	0.9993910060000001	0.8451462426105688
PB2abcpp	0.9993910060000001	0.8451462426105688
SPHMYLN18121_hs_ATPt	0.9993910060000001	0.8451462426105688
4HPROLTabcpp	0.9993910060000001	0.845146242610585
PAIL1819Z160t	0.9993910060000001	0.8451462426105688
PAIL18111Z160t	0.9993910060000001	0.8451462426105688
PCHLN225_HSABCt	0.9993910060000001	0.8451462426105688
PAFABCt	0.9993910060000001	0.8451462426105688
PCHOL2LINL_HSABCt	0.9993910060000001	0.8451462426105688
PCHOL2OLE_HSABCt	0.9993910060000001	0.8451462426105688
PACALtabcpp	0.9993910060000001	0.8451462426105688
SPHMYLN181221_hs_ATPt	0.9993910060000001	0.8451462426105688
SPHMYLN18123_hs_ATPt	0.9993910060000001	0.8451462426105688
O16A4COLIPAabctex	0.9993910060000001	0.8451462426105688
PCHOL2STE_HSABCt	0.9993910060000001	0.8451462426105688
PCHOLAR_HSABCt	0.9993910060000001	0.8451462426105688
OSKTabcpp	0.9993910060000001	0.8451462426105688
SPHMYLN1824_hs_ATPt	0.9993910060000001	0.8451462426105688
PCHOLDOC_HSABCt	0.9993910060000001	0.8451462426105688
SPHMYLN1825_hs_ATPt	0.9993910060000001	0.8451462426105688
PCHOLEIC_HSABCt	0.9993910060000001	0.8451462426105688
PCHOLET_HSABCt	0.9993910060000001	0.8451462426105688
OARGabcpp	0.9993910060000001	0.8451462426105854
OANTIabcpp	0.9993910060000001	0.8451462426105688
PCHOLHEP_HSABCt	0.9993910060000001	0.8451462426105688
5EIPENCte	0.9993910060000001	0.8451462426105854
PCHOLN224_HSABCt	0.9993910060000001	0.8451462426105688
7BHGLZGLCABCt	0.9993910060000001	0.8451462426105857
PE1801819Zt	0.9993910060000001	0.8451462426105688
SPHMYLN18120_hs_ATPt	0.9993910060000001	0.8451462426105688
SPHMYLN181201_hs_ATPt	0.9993910060000001	0.8451462426105688
PE12_HSABCt	0.9993910060000001	0.8451462426105688
6HSMVACIDteb	0.9993910060000001	0.8451462426105856
6MELVACtbc	0.9993910060000001	0.8451462426105856
PE14_HSABCt	0.9993910060000001	0.8451462426105688
MSO3abcpp	0.9993910060000001	0.8451462426105688
MSO3abc	0.9993910060000001	0.8451462426105688
PE15_HSABCt	0.9993910060000001	0.8451462426105688
PE161_HSABCt	0.9993910060000001	0.8451462426105688
PE17_HSABCt	0.9993910060000001	0.8451462426105688
PE1801829Z12Zt	0.9993910060000001	0.8451462426105688
6HMSMVACIDteb	0.9993910060000001	0.8451462426105856
PE1801835Z9Z12Zt	0.9993910060000001	0.8451462426105688
PE1801845Z9Z12Z15Zt	0.9993910060000001	0.8451462426105688
6OHFVSteb	0.9993910060000001	0.8451462426105856
MOPSabc	0.9993910060000001	0.8451462426105688
MOBDabcpp	0.9993910060000001	0.8451462426105688
PE18111Z1819Zt	0.9993910060000001	0.8451462426105688
MOBDabc_rev	0.9993910060000001	0.8451462426105688
MOBDabc	0.9993910060000001	0.8451462426105688
7AHGLZABCt	0.9993910060000001	0.8451462426105857
7BHGLZABCt	0.9993910060000001	0.8451462426105857
PE18111Z1829Z12Zt	0.9993910060000001	0.8451462426105688
PCt_cho	0.9993910060000001	0.8451462426105688
TAGabc	0.9993910060000001	0.8485187526598559
PCHOLN2254_HSABCt	0.9993910060000001	0.8451462426105688
PCHOLSTE_HSABCt	0.9993910060000001	0.8451462426105688
PCHOLN225_HSABCt	0.9993910060000001	0.8451462426105688
NMTHDA	0.9993910060000001	0.8682418760052805
STACMPtev	0.9993910060000001	0.8451462426105688
5HPETATP	0.9993910060000001	0.8451462426105852
PCHOLN264_HSABCt	0.9993910060000001	0.8451462426105688
NDERSVteb	0.9993910060000001	0.8451462426105688
PCHOLOLE_HSABCt	0.9993910060000001	0.8451462426105688
5HTRPVESSEC	0.9993910060000001	0.7254648479418844
PCHOLPALME_HSABCt	0.9993910060000001	0.8451462426105688
5HTRPVESSEC_1	0.9993910060000001	0.8451462426105854
SULAabc	0.9993910060000001	0.8451462426105688
SULFACabcpp	0.9993910060000001	0.8451462426105688
4BHGLZABCt	0.9993910060000001	0.8451462426105849
5OHFVSteb	0.9993910060000001	0.8451462426105854
SULPACMPtev	0.9993910060000001	0.8451462426105688
5OXPROabcpp	0.9993910060000001	0.8451462426105854
4GLU56DIHDINDt	0.9993910060000001	0.8451462426105849
6AHGLZABCt	0.9993910060000001	0.8451462426105854
6BHGLZABCt	0.9993910060000001	0.8451462426105856
6BHGLZGLCABCt	0.9993910060000001	0.8451462426105856
6CSMVACIDteb	0.9993910060000001	0.8451462426105856
PCt	0.9993910060000001	0.8451462426105688
6EPSteb	0.9993910060000001	0.8451462426105856
TACRtu	0.9993910060000001	0.8451462426105688
ACMPGLUtep	0.9993910060000001	0.845146242610588
4HPRODCabcpp	0.9993910060000001	0.845146242610585
HMR_0207	0.9993910060000001	0.845146242610587
HISTAVESSEC	0.9993910060000001	0.7254648479418635
PSHSABCtc	0.9993910060000001	0.8451462426105688
GLYGLUabcpp	0.9993910060000001	0.8451462426105701
3HLVSTACtbc	0.9993910060000001	0.8451462426105847
PTVSTATPtu	0.9993910060000001	0.8451462426105688
PTVSTM3eb	0.9993910060000001	0.8451462426105688
PURabc1	0.9993910060000001	0.8451462426105688
RSVLACteb	0.9993910060000001	0.8451462426105688
RSVATPtu	0.9993910060000001	0.8451462426105688
HISTAVESSEC_1	0.9993910060000001	0.8451462426105688
HISHISabcpp	0.9993910060000001	0.8451462426105688
HMR_0281	0.9993910060000001	0.8451462426105871
PVSATPtu	0.9993910060000001	0.8451462426105688
HISGLYabcpp	0.9993910060000001	0.8451462426105688
HG2abcpp	0.9993910060000001	0.8451462426105688
HEXSabc	0.9993910060000001	0.8451462426105688
TSTSTERONEGLCte	0.9993910060000001	0.8451462426105688
GLYGLYGLNtr	0.9993910060000001	0.8451462426105699
HEXDTRte	0.9993910060000001	0.8451462426105688
HEXDIACATP	0.9993910060000001	0.8451462426105688
PVSGLUCteb	0.9993910060000001	0.8451462426105688
GLYGLNtr	0.9993910060000001	0.8451462426105708
PSFLIP_cho	0.9993910060000001	0.8451462426105688
THMabcpp	0.9993910060000001	0.8451462426105688
HMR_0194	0.9993910060000001	0.8451462426105872
HMR_0273	0.9993910060000001	0.845146242610587
HMR_0261	0.9993910060000001	0.8451462426105688
HMR_0257	0.9993910060000001	0.8451462426105868
HMR_0247	0.9993910060000001	0.8451462426105871
HMR_0243	0.9993910060000001	0.8451462426105868
HMR_0239	0.9993910060000001	0.8451462426105688
PS120abcpp	0.9993910060000001	0.8451462426105688
HMR_0235	0.9993910060000001	0.8451462426105871
SALCHS2FEabcpp	0.9993910060000001	0.8451462426105688
PS140abcpp	0.9993910060000001	0.8451462426105688
PS141abcpp	0.9993910060000001	0.8451462426105688
PS160abcpp	0.9993910060000001	0.8451462426105688
PS180abcpp	0.9993910060000001	0.8451462426105688
HMR_0215	0.9993910060000001	0.8451462426105688
S3MEACMPtev	0.9993910060000001	0.8451462426105688
GLYGLNabcpp	0.9993910060000001	0.8451462426105703
HMR_0211	0.9993910060000001	0.8451462426105871
PS181abcpp	0.9993910060000001	0.8451462426105688
PSFLIP	0.9993910060000001	0.8451462426105688
GLYGLYabcpp	0.9993910060000001	0.8451462426105701
THRNTt	0.9993910060000001	0.8451462426105688
HEMEti	0.9993910060000001	0.8451462426105688
THYOCHOLabc	0.9993910060000001	0.8451462426105688
Pe13_HSABCt	0.9993910060000001	0.8451462426105688
GLYPHEabcpp	0.9993910060000001	0.8451462426105699
3DHLCAabc	0.9993910060000001	0.8451462426105846
21HPRGNLONEt1	0.9993910060000001	0.8451462426105837
GLYSERabcpp	0.9993910060000001	0.8451462426105699
3DHDCAabc	0.9993910060000001	0.8451462426105845
GTACMPtev	0.9993910060000001	0.8451462426105694
3DHCHOLabc	0.9993910060000001	0.8451462426105845
3DHCDCHOLabc	0.9993910060000001	0.8451462426105845
RETABCtc	0.9993910060000001	0.8451462426105688
1MNCAMti	0.9993910060000001	0.8451462426105837
TRIPVSteb	0.9993910060000001	0.8451462426105688
RIBabc	0.9993910060000001	0.8451462426105688
GM2LIPAabctex	0.9993910060000001	0.8451462426105696
GM2LIPAabcpp	0.9993910060000001	0.8451462426105688
ACOLIPAabctex	0.9993910060000001	0.845146242610588
GM1LIPAabctex	0.9993910060000001	0.8451462426105697
GM1LIPAabcpp	0.9993910060000001	0.8451462426105688
GLZABCteb	0.9993910060000001	0.8451462426105697
GLYMETtr	0.9993910060000001	0.8451462426105707
RIBabcpp	0.9993910060000001	0.8451462426105688
SMVACIDATPteb	0.9993910060000001	0.8451462426105688
GUDACabcpp	0.9993910060000001	0.845146242610569
SMIA1Eabc	0.9993910060000001	0.8451462426105688
PYOVD2tex	0.9993910060000001	0.8451462426105688
TSACMSULtev	0.9993910060000001	0.8451462426105688
HDCA6Gte	0.9993910060000001	0.8451462426105688
HDCA24Gte	0.9993910060000001	0.8451462426105688
GLYMETabcpp	0.9993910060000001	0.8451462426105699
PYOVDtex	0.9993910060000001	0.8451462426105688
SLNTabcpp	0.9993910060000001	0.8451462426105688
HCA6Gte	0.9993910060000001	0.8451462426105688
35DSMVteb	0.9993910060000001	0.8451462426105845
HCA24Gte	0.9993910060000001	0.8451462426105688
HC02220te	0.9993910060000001	0.8451462426105867
HC02196te	0.9993910060000001	0.8451462426105867
HC02195te	0.9993910060000001	0.8451462426105867
HC02194te	0.9993910060000001	0.8451462426105865
SHEME2abcpp	0.9993910060000001	0.8451462426105688
GUDPTNabcpp	0.9993910060000001	0.845146242610569
GUDCA3Sabc	0.9993910060000001	0.845146242610569
RMNabc	0.9993910060000001	0.8451462426105688
HMR_0277	0.9993910060000001	0.8451462426105688
RIBabc1	0.9993910060000001	0.8451462426105688
GLUCAN2abc	0.9993910060000001	0.8451462426105715
HMR_0371	0.9993910060000001	0.8451462426105688
HMR_0439	0.9993910060000001	0.845146242610587
PRGNLONEte	0.9993910060000001	0.8451462426105688
HMR_0435	0.9993910060000001	0.8451462426105868
HMR_0375	0.9993910060000001	0.8451462426105688
HMR_0431	0.9993910060000001	0.8451462426105868
PRISTte	0.9993910060000001	0.8451462426105688
HMR_0383	0.9993910060000001	0.8451462426105868
TUNGSabcpp	0.9993910060000001	0.8451462426105688
HMR_0387	0.9993910060000001	0.845146242610587
HMR_0391	0.9993910060000001	0.845146242610587
ACMPtu	0.9993910060000001	0.8451462426105877
HMR_0427	0.9993910060000001	0.8451462426105817
HMR_0395	0.9993910060000001	0.845146242610587
HMR_0415	0.9993910060000001	0.8451462426105881
PROHISGLUtr	0.9993910060000001	0.8451462426105688
TUDCA3Sabc	0.9993910060000001	0.8451462426105688
SERGLUGLNtr	0.9993910060000001	0.8451462426105688
3HPVSteb	0.9993910060000001	0.8451462426105847
HMR_0423	0.9993910060000001	0.8451462426105688
PROSTGE2t3	0.9993910060000001	0.8451462426105688
UCHOLabc	0.9993910060000001	0.8451462426105688
PROSTGE1t3	0.9993910060000001	0.8451462426105688
HMR_0419	0.9993910060000001	0.8451462426105688
PROLBabc	0.9993910060000001	0.8451462426105688
3HSMVACIDteb	0.9993910060000001	0.8451462426105847
31DMTtu	0.9993910060000001	0.8451462426105845
GLUCYSte	0.9993910060000001	0.8451462426105714
GLYC2Pabcpp	0.9993910060000001	0.8451462426105705
3ISPVSteb	0.9993910060000001	0.8451462426105847
ACMPthc	0.9993910060000001	0.8451462426105877
SELabcpp	0.9993910060000001	0.8451462426105688
GLUCANabc	0.9993910060000001	0.8451462426105715
3HPVSTETteb	0.9993910060000001	0.8451462426105847
HMR_0303	0.9993910060000001	0.8451462426105871
HMR_0311	0.9993910060000001	0.8451462426105871
SMVtu	0.9993910060000001	0.8451462426105688
HMR_0367	0.9993910060000001	0.8451462426105849
TXB2t	0.9993910060000001	0.8451462426105688
HMR_0317	0.9993910060000001	0.8451462426105792
HMR_0321	0.9993910060000001	0.8451462426105795
HMR_0469	0.9993910060000001	0.8451462426105688
PRGNLONESte	0.9993910060000001	0.8451462426105688
HMR_0299	0.9993910060000001	0.8451462426105871
HMR_0325	0.9993910060000001	0.8451462426105871
HMR_0291	0.9993910060000001	0.8451462426105868
HMR_0329	0.9993910060000001	0.8451462426105872
HMR_0343	0.9993910060000001	0.8451462426105688
HMR_0347	0.9993910060000001	0.8451462426105872
HMR_0359	0.9993910060000001	0.8451462426105777
HMR_0363	0.9993910060000001	0.8451462426105688
THMabc	0.9993910060000001	0.8451462426105688
Kt3r	0.9993900700000001	0.6737223295166801
METSR_S2	0.999389918	0.75
ADPGLC	0.999386522	0.7499585199933789
FADD17	0.999386228	0.7706251455844103
NOPD	0.999386176	0.732468385905099
FASC201ACP	0.9993833139999999	0.9029004105323198
FTHFD	0.9993833000000001	0.6507833291056163
3SPYRSP	0.9993760220000001	0.5476801502857997
E4POR1	0.9993757280000001	0.8888847926267238
GP4GH1	0.9993743939999999	0.7499585199933798
OAAt_1	0.999372606	0.6737223295166801
FPGS4	0.9993722680000001	0.8347752817524954
OPHHX3	0.9993674499999999	0.9203555915884682
OMMBLHX3	0.9993674499999999	0.9203555915884682
OMPHHX3	0.9993674499999999	0.9203555915884682
URIt2	0.9993668680000001	0.6737223295166801
SERt2rpp	0.9993627760000001	0.6499374015524402
SELNPS	0.999359168	0.6123724356957946
TRPt2r	0.9993590859999999	0.6737223295166801
CYTK12	0.999358602	0.6123724356957947
TSULP	0.9993513079999999	0.6737223295166801
CAPROICc	0.9993475519999999	0.7999867277192436
NPHSb	0.9993413459999999	0.7999867277192412
RPEc	0.999340306	0.9999999999999998
SBP	0.999339698	0.5669601460212003
XAND	0.9993382580000001	0.7303209746969288
PGPP161	0.99933612	0.5669601460212106
ACPAL	0.9993346999999998	0.6666666666666667
CBPS_1	0.9993324600000001	0.9737352736365247
H4THDPR	0.99933022	0.7911577218935908
DHR_1	0.99932848	0.5772864065414227
GTPCI_1	0.999327486	0.8944568682297848
SLFAT	0.9993261140000002	0.5999734554383831
PGPP160	0.99932508	0.5669601460212106
FDH3	0.9993199	0.8170230810917263
GCPN	0.999319672	0.5165291465733874
NADHDH	0.9993178480000001	0.8170230810917277
ACPS	0.999314304	0.7499585199933807
HMR_4079	0.99931172	0.8447389898443042
NTRIRy	0.999311576	0.9366915061290149
GGPTRCS	0.999310736	0.7142721713988223
FHL	0.9993101799999999	0.6063449795659177
PGPP180	0.99930856	0.5669601460212106
HYDFDN	0.9993080299999999	0.8823506450416665
FAS160	0.99930652	0.9599487175007432
PGPP120	0.99930547	0.5669601460212106
FUMt2_2pp	0.99930485	0.8221130101748666
FUMt2_3pp	0.99930485	0.8719825265945
FUMtpp	0.99930485	0.7216878364870323
CMPA_1	0.999303158	0.8660254043729884
DHAK	0.999302088	0.6324298832207822
SO4t2	0.999301802	0.6737223295166801
SO4t_e	0.999301802	0.8521988287148788
G2PP	0.9993009860000001	0.5669601460212003
FAS140	0.999300356	0.9602594073133415
NITR	0.999299688	0.7303209746969288
UDPRHMS_c	0.9992995519999999	0.7911577218935908
FA141ACPHi	0.999295618	0.6324240532724061
MTAM_1	0.9992953099999999	0.9449335767020237
BSORx	0.9992947860000001	0.7303209746969288
R1PK	0.9992942600000001	0.6324298832207446
BETALDHy	0.9992885099999999	0.8447389898443042
THMP	0.999286792	0.5669601460212003
GDPMANNDH	0.999285654	0.8999933638595741
PAPA140	0.9992852200000002	0.5669601460212106
AMPEP8	0.9992834500000001	0.5
AMPTASEGGLU	0.9992834500000001	0.5
FA181ACPH	0.9992826619999999	0.6324240532724237
MNDNS2	0.999281692	0.8858844109660375
FA161ACPHi	0.999281002	0.6324240532724359
HYPOE	0.9992803880000001	0.5669601460212003
r2073_1	0.9992799800000001	0.6737223295166801
CDAPPA161	0.9992798199999999	0.6669194123939456
G6PDH2c	0.999279614	1.0
RIBCTR	0.999276146	0.5477407310226838
ALDD3y	0.9992757219999999	0.8447389898443077
LAAL2	0.999274902	0.7142721713988286
O2XOADOX	0.999272706	0.8240555807518904
ILEDHr_1	0.99927095	0.714272171398782
LLEUDr	0.99926949	0.7142721713987805
PAPA120	0.999268522	0.5669601460212106
DMPSS_c	0.9992680320000001	0.8385138986349175
DPCOAPP	0.999266488	0.7499585199933787
HCO3_h_ti	0.999264434	0.6737223295166801
NADPHQR4	0.9992644079999999	0.715975587237886
GTHOr	0.9992626900000001	0.7071198152928178
6TXAN5MPAML	0.99926239	0.8333148987943793
PAPA181	0.9992621719999999	0.5669601460212003
DAMPPH	0.9992619279999999	0.75
GLNt	0.9992602739999998	0.5345351518854863
LAAL36	0.9992596819999999	0.7142721713987802
TTDCAt2	0.9992588579999999	0.6737223295166801
GLXO1	0.999257866	0.8198844473076135
DESAT16a	0.999257802	0.7999999999999998
FADRx	0.999254344	0.7746223704764488
HPYRP	0.99925061	0.5669601460212003
NADK3	0.9992502959999999	0.5999734554383592
BPNT2	0.999250142	0.5669601460212003
BZDH	0.9992444599999999	0.8198844473076105
FAS160COA	0.999244322	0.9538522552163554
CARORSr	0.9992427920000001	0.7324683859050993
XNAC	0.9992427920000001	0.7324683859051031
FAS120	0.9992424879999999	0.9538522552163597
DHORD6	0.9992421979999999	0.6999800915787981
OROATP	0.99924191	0.6737223295166801
4HOXPACDOX_NADP	0.999240116	0.8447389898443008
4ABUTD	0.999239822	0.8447389898443008
L24DC	0.999237542	0.5773821978648281
GLNSCP	0.9992374079999999	0.8642372767748374
FDH2	0.9992371600000001	0.8170230810917263
ALDD19x_P	0.9992357380000001	0.8447389898443077
RU5PP	0.99923556	0.5669601460212003
FAS180COA	0.9992350099999999	0.9538522552163554
HDCAt2	0.999232936	0.6737223295166801
THPPP	0.999232202	0.6708426511723058
LAAL10	0.999231658	0.5962661083671608
GUAt2r	0.9992314319999999	0.6737223295166801
r0318	0.9992292239999999	0.6761057770702458
ADA	0.9992288599999999	0.6928126606116263
FADRx2	0.9992259279999999	0.7159755872378957
r1384	0.999221782	0.692812660611599
NACHORCTL3le	0.99921765	0.6737223295166801
EAR180y	0.9992163940000001	0.746003039703912
MALS	0.9992153500000001	0.5477407310227058
CAMPP	0.999215282	0.6324240532724323
I14BP1P	0.999215282	0.648829019971326
PMI12346PH	0.999215282	0.632424053272415
OTSB1	0.999215282	0.6324240532724045
HP	0.999215282	0.5163577983742107
PMI1346PH	0.999215282	0.632424053272415
PGPP1819Z160	0.999215282	0.7499585199933804
PGPP18111Z160	0.999215282	0.7499585199933804
HMR_7256	0.999215282	0.813765657696577
PGOGO	0.999215282	0.6324240532724159
LPP_SC	0.999215282	0.8164467855591838
PGHHPD	0.999215282	0.6324240532724159
M5DPP	0.999215282	0.7499585199933811
SBPP3_1	0.999215282	0.6324240532724084
HKM1PP	0.999215282	0.6324240532724267
DOLDPP	0.999215282	0.6324240532724346
DKMPPD3_1	0.999215282	0.6324240532724342
DEDOLP1	0.999215282	0.632424053272434
H23KMP	0.999215282	0.7499585199933813
DCPDP	0.999215282	0.6324240532724339
DOLDPP11	0.999215282	0.6324240532724346
DOLDPP12	0.999215282	0.6324240532724346
MIHKPP	0.999215282	0.7499585199933804
DEDOLP1_L	0.999215282	0.813765657696577
DEDOLP1_U	0.999215282	0.813765657696577
HISTP_1	0.999215282	0.6324240532724348
NAGINS	0.999215282	0.7499585199933804
PTDGT	0.999215282	0.6324240532724159
FAS100COA	0.999211008	0.9538522552163555
DALAt2pp	0.999209552	0.6499374015524402
FASC182ACP	0.9992081559999999	0.7715350345809996
VNDH_2	0.999206658	0.819884447307607
DHRG2	0.999205556	0.8097307754324808
RE0577C	0.9992020880000002	0.5999734554383902
ACTD2	0.9992019800000002	0.696159719773554
GGSPMDS	0.99920153	0.7142721713988223
PACOAT	0.99920075	0.599973455438376
GLCURDH	0.9992006840000001	0.8198844473076132
MDHy	0.999197792	0.7159755872378999
AACPS11	0.999197412	0.6666666666666667
PRFGS_1	0.9991963199999999	0.9622575444990286
GALt2	0.999192718	0.6737223295166801
GALt2_2	0.999192718	0.852198828714879
ARGDI	0.999191322	0.6928126606116215
IPPS	0.999187682	0.5477407310227058
MTHFR	0.99918583	0.6324240532724371
NTPP11_1	0.9991835779999999	0.894456868229735
2HATVLAChc	0.999182186	0.5999734554384183
4HATVLAChc	0.999182186	0.5999734554384191
SMVLAChep	0.999182186	0.5999734554383769
ATVLAChc	0.999182186	0.5999734554384232
LVACLAChep	0.999182186	0.5999734554383962
UMPK2	0.9991815159999998	0.5
GLYBCOAT	0.999180104	0.5999734554383951
UCPP	0.999177538	0.5
NTRIRx	0.999177162	0.9190126733584396
G1PCTYT	0.999174792	0.599973455438354
ALDD22x	0.9991724200000001	0.81988444730761
BAMPPALDOX	0.9991724200000001	0.8198844473076103
3HOXTPP	0.999170042	0.7999867277191965
3OAR40_2	0.999170042	0.7999867277192223
CDAPPA180	0.9991674679999999	0.6669194123939456
DADA	0.9991669959999999	0.6928126606116229
SR6	0.99916489	0.5962661083671299
TRE6PP	0.9991634819999999	0.5669601460212003
GUR1PP	0.999162532	0.5669601460212003
DAPDH	0.999162486	0.7534397910338002
PPNDH2	0.9991624299999999	0.5
GAL1PP_c	0.999159264	0.5669601460212003
FAS120COA	0.9991561179999999	0.9538522552163597
ALDR18	0.9991550979999999	0.7661364036282253
LAAL3	0.9991549340000001	0.7142721713988134
CDPDAGS_HDE_HDE_c	0.9991535280000001	0.7999867277192011
OXADC	0.999150238	0.5000092165049282
TARTD	0.99914741	0.6666297975887716
UDPACGLUDH	0.99914667	0.436397853138653
UACGAMDH2	0.99914667	0.436397853138653
LAAL37	0.999146098	0.7126806923899462
PYAS	0.999145088	0.7905562995444257
FASC221ACP	0.999138802	0.8779463357505473
FASC220ACP	0.999138802	0.9543018683001133
BETALDHx	0.99913815	0.8198844473076103
UMPK4	0.999137412	0.5
CYSDDS	0.999137412	0.7999867277192179
ALDD3	0.999136566	0.8198844473076139
ALDD8	0.999132092	0.8198844473076139
PRFGCL	0.9991299679999999	0.7453559990665218
NTRLASE2	0.9991258000000001	0.5855280169489523
SARCOX2	0.9991233599999999	0.5477407310226791
ALDD4	0.9991228080000001	0.8198844473076105
ILEDHr	0.9991213499999999	0.714272171398782
AMCOXO	0.9991203040000001	0.5855280169489417
ALDD6	0.9991171399999998	0.8198844473076138
BTCOARx	0.9991160320000001	0.6390308528598128
LHIST	0.9991154659999999	0.8198844473076138
HISTDb_1	0.9991154659999999	0.7303209746969288
HISTD	0.9991154659999999	0.899993363859574
HDH	0.9991154659999999	0.9036904027295957
HISTDb	0.9991154659999999	0.8198844473076138
CDAPPA140	0.999114958	0.6669194123939456
AAAN	0.999113902	0.6961597197735538
DES2_C16	0.9991124819999999	0.7999999999999998
ThDPAT	0.9991108219999999	0.5656478843358816
FAS140COA	0.999109954	0.9538522552163554
Mn2t	0.999109736	0.8521988287148788
DPGase	0.9991061479999999	0.5669601460212003
SR4	0.9991047399999999	0.7768818826729794
MGSA2	0.9991043059999999	0.6666297975887571
DTMPt6	0.9991034359999998	0.6737223295166801
CHLP	0.999102078	0.5669601460212003
PFK26	0.999100872	0.7999867277192795
ABFPT2	0.999100872	0.7999867277192741
ANHMK	0.999099664	0.7303209746969362
GSNt2	0.9990962120000001	0.6737223295166801
DHNCM	0.99908967	0.75
DCYTD	0.9990896040000001	0.6928126606116234
PTA2E	0.9990893279999999	0.820751860817668
DUUPP	0.9990882879999999	0.5
PDH2	0.999088132	0.7142721713987733
LDH2	0.99908778	0.6999800915787899
2HBO	0.99908778	0.6999800915787899
FORGLUIH2	0.999086054	0.6928126606116183
HYGBDIAS	0.99908358	0.81790179524551
R05224	0.99908358	0.7715171564661103
CYRDAS	0.99908358	0.7715171564661102
FASm1601	0.9990834160000001	0.9327639634114084
OXCOAHDH	0.999082366	0.8606661386754751
EPXQR	0.999082366	0.7911577218935908
CDPGD	0.999082366	0.7911577218935908
RE1830C	0.999082366	0.8447389898443017
AASDH1_c	0.999082366	0.8447389898443022
MPOMOR2_1	0.999082366	0.7911577218935908
34DHPLACOX_NADP	0.999082366	0.8447389898443003
RE1807C	0.999082366	0.8447389898443078
3MOX4HOXPGALDOX_NADP	0.999082366	0.8447389898443007
RE2626C	0.999082366	0.8447389898443015
ALDD20y	0.999082366	0.8447389898443077
GGGABADr	0.999082366	0.8447389898443071
EPOXQR	0.999082366	0.7911577218935908
RADH2	0.999082366	0.8447389898443077
MPOMC2	0.999082366	0.7911577218935908
TNTR2	0.999082366	0.8176328317417014
RADH4	0.999082366	0.8447389898443084
UDPGALNAC6DH_2	0.999082366	0.9160412557755597
34DHXMANDACOX_NADP	0.999082366	0.8447389898443003
SULRSI	0.999082366	0.9555552278642471
PY5CDHE	0.999082366	0.7950804650007586
TNTR1	0.999082366	0.8176328317417014
FAS100ACP	0.9990822080000001	0.9538522552163555
XANt2	0.9990820320000001	0.6737223295166801
UPPN	0.999079802	0.7745909579927946
BUPN	0.999079802	0.7378729479237066
PYK2	0.9990785879999999	0.5999734554383246
FRUt2	0.9990785179999999	0.6737223295166801
MAN1Pt6	0.9990768539999999	0.6737223295166801
GDR	0.999075532	0.7071198152928178
APCPT	0.999074998	0.6324298832207449
r0679	0.999074998	0.6324298832207885
HMGCOAR	0.9990745600000001	0.8753812047404272
FTHFCL	0.9990738419999999	0.6478129989334176
THD2pp	0.9990724920000001	0.7504830674854135
KAS1	0.999071032	0.9968559355903502
KAS6	0.999071032	0.9977370939658197
KAS5	0.999071032	0.9974375014648278
FE3Ri	0.999069334	0.6298963278274158
2OBUTt2ipp	0.999063882	0.6499374015524401
SACCD_c	0.9990637	0.7324683859051035
UDPGALOR	0.999061768	0.8999933638595742
4HALDD	0.9990606600000002	0.8198844473076071
ACNAMPH	0.9990604339999999	0.6708426511723103
PTHRP	0.9990588500000002	0.5669601460212003
THRS	0.9990588500000002	0.5669601460212002
CDAPPA120	0.9990586499999999	0.6669194123939456
ALDD19xr	0.9990509299999999	0.8198844473076139
CHORt2	0.999045432	0.6737223295166801
L_LACt3	0.999040952	0.8017837257372732
L_LACt2r	0.999040952	0.6737223295166801
PItpp	0.9990398199999999	0.5345351518854744
FAO4	0.999036212	0.7236272269866326
ABUTD	0.9990360840000001	0.819884447307607
PCNO	0.9990344539999999	0.7159755872378892
KHK	0.9990334799999999	0.7999867277192741
GLYt	0.9990268180000001	0.7071067811865475
ALDD10	0.9990251640000001	0.8198844473076116
AMID4	0.9990237839999999	0.516403490690373
DGSNt2	0.9990230280000001	0.6737223295166801
GLYCt2	0.9990221619999999	0.7071067811865475
HDCAt2pp	0.9990217539999999	0.6499374015524402
UDPDPRD	0.9990215819999999	0.7159755872378948
GALURDH	0.999018094	0.819884447307613
AIRSK	0.9990164659999999	0.74535599906654
PGPP141	0.9990144320000001	0.5669601460212003
KAS3	0.9990130159999999	0.9968559355903502
KAS11	0.9990130159999999	0.9977370939658197
KAS9	0.9990130159999999	0.9974375014648278
PTRCt3i	0.9990086759999999	0.6737223295166801
PTRCt2	0.9990086759999999	0.6737223295166801
FAS80ACP_L	0.9990084139999998	0.9930014035955427
ALLTAMH2	0.99900593	0.8606597929196301
AGPR	0.9989976899999998	0.6666666666666667
G5SD	0.9989976899999998	0.6666666666666667
FORAMD	0.998995674	0.516403490690373
PAPA160	0.9989945560000001	0.5669601460212106
HDECH	0.9989920080000001	0.7844244909425852
DHGLYH	0.9989899660000001	0.7746223704764501
CAt4	0.998988866	0.6737223295166801
THRA2	0.9989882080000001	1.0
CDAPPA160	0.9989871860000001	0.6669194123939456
BTNt2i	0.998986472	0.6737223295166801
BTNt4i	0.998986472	0.6737223295166801
NADK4	0.9989853140000001	0.5999734554383591
MAN1PT1	0.998984364	0.7999867277191989
G6PDH1	0.9989824159999999	0.6999800915788007
CHORS_1	0.9989814459999999	0.8660254090831502
LPLIPAL2A181	0.998979412	0.7499585199933846
LAAL32	0.9989769340000001	0.6761057770702489
GLNSP1	0.998975766	0.7171224355950653
GLNSP2	0.998975766	0.7171224355950653
ADNt2	0.998974098	0.6737223295166801
PAN4PP	0.998973018	0.5669601460212002
DADNK	0.99897242	0.632429883220784
LCADi_D	0.9989717840000001	0.8198844473076138
MDH	0.998969896	0.6999800915788033
MDHi2	0.998969896	0.6999800915788033
ARNO	0.99896847	0.6389803700292497
FAS100	0.9989671019999999	0.9538522552163555
MYCSacp56	0.998966892	0.9983209664653979
MYCSacp58	0.998966892	0.9980735649967281
FASC240ACP	0.998966892	0.9543018683001078
MYCSacp50	0.998966892	0.9978868281969793
FASPHDCA	0.998966892	0.9979698993965239
CDPGS	0.998961736	0.5174598932751323
RBPC	0.9989615820000001	0.603031783628772
A6PAG	0.99895803	0.7999867277192716
DXYLK	0.998952764	0.6324298832207796
CYSGLNMETr	0.998949988	0.6188210998350543
r0156	0.998942138	0.5
GGDAPS	0.9989411159999999	0.7142721713987888
GG15DAPS	0.9989411159999999	0.7142721713987891
FPGS2	0.9989411159999999	0.7142721713988047
H4MPTGL_atp	0.9989411159999999	0.7142721713987906
FPGS8	0.9989411159999999	0.714272171398803
FPGS6	0.9989411159999999	0.7142721713988048
FPGS5	0.9989411159999999	0.7142721713988047
FPGS3	0.9989411159999999	0.7142721713988051
FPGS9	0.9989411159999999	0.714272171398803
DOHDUS	0.9989355719999999	0.7142721713987821
Spt3AdT	0.9989329080000001	0.6761057770702434
DHBS	0.9989329080000001	0.6761057770702426
GMHEPAT	0.9989329080000001	0.6761057770702474
LIPATPT_2	0.9989329080000001	0.6761057770702543
LIPATPT_1	0.9989329080000001	0.6761057770702543
MPTAT	0.9989329080000001	0.6761057770702543
THISAT	0.9989329080000001	0.6761057770702487
RE1944C	0.9989329080000001	0.6761057770702456
SELADT	0.9989329080000001	0.6761057770702474
S3AdT	0.9989329080000001	0.6761057770702434
MPTSS	0.9989329080000001	0.6761057770702543
MI3PP	0.9989328220000001	0.5669601460212003
MI4PP	0.9989328220000001	0.5669601460212003
MI1PP	0.9989328220000001	0.5669601460212003
NDH1_1p	0.9989300400000001	0.8620673874492285
KAS10	0.99892679	0.9974375014648278
KAS12	0.99892679	0.9977370939658197
KAS19SA	0.99892679	0.9982022892339054
KAS4	0.99892679	0.9968559355903502
CYSTRS	0.9989254519999999	0.5477407310227022
PAPA141	0.9989202580000001	0.5669601460212106
FE3Gabcpp	0.9989192580000001	0.8451462426105658
[truncated: 1 more rows]
