# Supplementary material for: Teasing out missing reactions in genome-scale metabolic networks through hypergraph learning
Source: Nat Commun. 2023 Apr 25;14:2375. doi: 10.1038/s41467-023-38110-7 (PMC10130184; doi:10.1038/s41467-023-38110-7)
Supplement: Supplementary file 4 — Source Data [file 41467_2023_38110_MOESM4_ESM.zip › Source Data/Supplementary Figure 8/zimmermann/GCF_000025885.1.csv]

	predicted scores	similarity max
CAT	0.9999742319999999	0.7777693818950406
HPOXR	0.9999742319999999	0.7697930881465387
PPItex	0.999973936	0.662087794770699
DADNC	0.999973698	0.7697930881465462
H2CO3D	0.9999720740000001	0.5962746564735917
NTPP2_1	0.9999717199999999	0.8944576049003737
ATPADT	0.9999671940000001	0.6666666666666667
NTPP8_1	0.99996712	0.8944576049003736
PIt2r	0.9999659860000001	0.666679260371697
GLUGLUr	0.99996583	0.6123724356957946
AMPt6	0.999965454	0.6620877947706991
NADPHHS	0.999965128	0.4757907545088602
NADPHHR	0.999965128	0.4757907545088602
PDE5	0.999964668	0.670843203675284
PPK2	0.999963732	0.6123724356957946
NADDPp_1	0.999962586	0.7071668965347075
NH4tpp_1	0.9999599	0.7071067811865475
NH4t3pp	0.9999599	0.7071067811865475
PPGPPDP_c	0.999958784	0.8944576049003734
NADHHS	0.9999579799999999	0.4757907545088602
NADHHR	0.9999579799999999	0.4757907545088602
NI2tpp	0.999957732	0.5773502691896257
CMPt6	0.999957708	0.6620877947706991
DNTP	0.99995762	0.7825914741720384
AP3AH	0.99995762	0.7825914741720384
TPHAP	0.99995762	0.8990013579882494
NPH	0.99995684	0.9805793935804579
PPGPPDPE	0.9999568159999999	0.9224263034895883
ANNAT	0.999956654	0.9486886761192027
ADK2_1	0.999956418	0.8944576049003825
AMPDA	0.9999550819999999	0.6928124704147153
BPNT_1	0.9999540379999999	0.8944576049003733
AP4AH1	0.9999531880000001	0.7499574902227352
SOR	0.9999531399999999	0.6246004751117115
CYSCYSr	0.99995298	0.6123724356957946
G3PT	0.9999529779999999	0.6123897880267631
SFRR	0.9999527560000001	0.6740494074601642
MCD	0.999952538	0.6859943405700353
SERHL	0.999952524	0.5773829904495011
HMR_7197	0.999952524	0.5773829904495013
r0097	0.999952418	0.6761053395241792
ACOAM	0.999952418	0.6761053395241777
GLUDC	0.9999519859999999	0.6859943405700353
PYRDC	0.9999510519999999	0.6859943405700353
ACCOAS	0.9999507700000001	0.9428624751757044
KAT1	0.9999507700000001	1.0
FE3t	0.999950432	0.5345354663370655
NH4t3r	0.9999501900000002	0.7071067811865475
NH4t_1	0.9999501900000002	0.7071067811865475
METt2r	0.9999496499999999	0.6620877947706991
METt3	0.9999496499999999	0.6620877947706989
AP3S	0.99994852	0.8380797398285104
G3PCT_2	0.999947354	0.5477411821394769
CBMD	0.999947186	0.7778633605928865
FADDP	0.99994706	0.7499574902227352
GUAC	0.999946692	0.6708051901792697
AFAT	0.99994663	0.9486886761191955
METt3pp	0.9999463900000001	0.6499374938378906
PYRt2	0.9999454200000001	0.6620877947706991
SERDA	0.9999449300000001	0.5302248725300596
SERASr	0.999944466	0.6761053395241704
UREA	0.999944318	0.8704017323527112
GLYTA	0.999944248	0.5000094452787613
G1PP	0.99994406	0.6123897880267631
DHORD2	0.9999434699999998	0.5669467095138407
G3PCT	0.9999434060000001	0.5999727965179577
r0120	0.9999433979999999	0.8420930235648503
ALPHNH	0.999942916	0.8609537358592501
PpGppP	0.99994275	0.75
ACYP_3	0.999942656	0.9486886761191796
PYRt2rpp	0.99994237	0.6499374938378906
PHNACH	0.9999422280000001	0.6708432036752868
GLY3Pt2	0.999942158	0.6620877947706991
GTPH1	0.9999421039999999	0.8728644940521415
ACLS	0.99994078	0.6761053395241807
NDP3	0.9999405620000001	0.7302801879338152
r0068	0.99993969	0.5477411821394753
FMNAT_1	0.9999396299999999	0.8944576049003763
ACt2ipp	0.999938502	0.6499374938378905
ACt5pp	0.999938502	0.8221131269077537
ACt2rpp	0.999938502	0.6499374938378906
ACt2r	0.999938494	0.6620877947706991
ACt2r_1	0.999938494	0.662087794770699
SUCCt2_3	0.99993833	0.8882839897081276
SUCCt3	0.99993833	0.6620877947706989
SUCCt2r	0.99993833	0.6620877947706991
SUCCt2_2	0.99993833	0.8374821769894112
NADPHXD	0.9999381039999999	0.5163158251323602
GTPHL	0.9999377279999999	0.5773829904495047
PEPt6	0.99993625	0.6620877947706991
SERDC	0.9999358920000001	0.6859943405700353
ACS	0.9999358	0.6666666666666667
SUCCACT	0.9999356580000001	0.6666666666666667
SUCptspp_1	0.9999356300000001	0.8660744856742416
GP4GH	0.99993526	0.6419665197693014
PHHL	0.9999351040000001	0.822942606741119
NADS1_1	0.999934678	0.9258425861433209
CYTDK1_1	0.9999342179999999	0.6123724356957946
CYSt2r	0.9999336959999999	0.6620877947706991
PSP_L_1	0.999933006	0.8944576049003736
FE2t2pp	0.9999325500000001	0.6499374938378906
FE2t3pp	0.9999325500000001	0.8164965809277261
NAD_H2	0.999932362	0.8488831770107598
THRA	0.9999310960000001	1.0
PSP_1	0.9999307820000001	0.7216714765525608
SERt2r	0.9999307620000002	0.6620877947706991
ALDD2x	0.9999305360000001	0.8571372394855317
CYTDK1	0.999929994	0.5999727965179427
ASP4DC	0.9999292860000001	0.6859943405700353
GDPDPKE	0.9999291679999999	0.8889329178184876
AADb	0.99992894	0.5773829904495098
METRR	0.9999280240000001	0.540935219115223
FA140ACPHi	0.99992792	0.5999727965179441
NADHXD	0.9999275839999999	0.5163158251323602
SUCCtpp	0.9999268779999999	0.6499374938378906
SUCCt3pp	0.9999268779999999	0.6499374938378906
SUCCt2_3pp	0.9999268779999999	0.871982650408424
SUCCt2_2pp	0.9999268779999999	0.8221131269077537
OXGDC	0.999926548	0.6859943405700353
FE2DMT1	0.999926	0.6620877947706991
ALDD2y	0.9999258040000001	0.8318845645354798
APDH	0.9999254439999999	0.6928124704147153
CYS	0.9999251659999999	0.670843203675284
DPCOAK_1	0.9999249879999998	0.8944576049003811
NTRLASE3	0.9999249779999999	0.7559473060633011
G6PP	0.9999249259999999	0.6123897880267631
LDH_L	0.999924872	0.7999863982589724
GK_adp	0.999924834	0.547741182139474
DAPAL	0.9999248	0.6761053395241928
DAPAL_1	0.9999248	0.670843203675284
2AMACHYD	0.9999248	0.670843203675284
AADa	0.999924014	0.6123724356957947
AACLAM	0.999924014	0.6123724356957947
AKGt2r_1	0.9999237539999999	0.662087794770699
AKGt2r	0.9999237539999999	0.6620877947706991
AKGt2rpp	0.9999233000000001	0.6499374938378906
AMID_1	0.9999227919999999	0.5999727965179354
GLYFEM	0.9999227340000001	0.6324627044782094
ADPGLC	0.999922286	0.7499574902227352
UMPK6	0.9999221159999999	0.5
PYR5CD2	0.999921168	0.6468078424903085
PFL	0.9999204640000002	0.6123724356957947
DHFR2i	0.999920264	0.7351950269853637
FDH6	0.999920204	0.8141302404687799
FA120ACPHi	0.999918782	0.632423271849573
FEROc	0.99991875	0.5577195224156314
GLUMETr	0.9999181580000001	0.5
UDUPP	0.999917226	0.5
FA160ACPHi	0.9999170620000001	0.5999727965179441
THFGLUH	0.999916646	0.6324232718495698
G3PCT_1	0.99991513	0.5
FRDx	0.99991506	0.7351950269853637
GSEALD	0.99991498	0.8318845645354757
SSALx	0.9999146019999999	0.857137239485553
GLNt2r	0.9999144619999999	0.6620877947706991
DOPDH	0.9999140860000001	0.8318845645354833
ACGS	0.9999139360000001	0.5999727965179354
FHL	0.9999135020000001	0.6859943405700353
GLUDy_1	0.9999134420000001	0.8366559629374931
SUCD4	0.99991308	0.5669467095138407
H2O2syn	0.99991255	0.7351950269853635
UMPK5	0.999912318	0.6123724356957946
SSALy	0.99991178	0.8318845645355006
THFOR1	0.99991114	0.8787389359074192
IPDDI	0.999911136	0.49613893835683387
SHL_c	0.999911014	0.7302801888136523
ASPA1	0.9999108320000001	0.5000094452787613
RE2640C	0.9999106919999999	0.5
AMID4	0.9999105	0.5164036324531522
P5CD	0.999909368	0.7143700903300123
FE2tpp	0.999909172	0.5773502691896257
PUTA3	0.9999090919999999	0.8571372394855272
PPC	0.999908838	0.6666855574918762
OSUCCL	0.9999086199999999	0.6859943405700353
r0082	0.9999086199999999	0.6859943405700353
AP5AH	0.999907876	0.7825914741720384
GDH1	0.9999075999999999	0.8366559629374931
SULR_1	0.9999070700000001	0.9195567568252596
SULRR2	0.9999070700000001	0.7497366355504014
SULR	0.9999070700000001	0.9291419847939465
NOX	0.9999065760000001	0.7351950269853638
BGLA	0.999905862	0.8333333333333335
GPDDA3	0.9999039399999999	0.6324232718495706
GLYK	0.999903518	0.6761053395241761
ALR	0.9999033019999999	0.8318845645354749
FA180ACPH	0.9999031800000001	0.632423271849569
CYTBD2pp	0.9999025279999998	0.7751080300600751
PIt2rpp	0.9999023499999999	0.666679260371697
P4AH	0.9999023359999999	0.7302801879338139
PANO	0.9999022120000001	0.8571372394855268
FACOAL40t2pp	0.9999019199999999	0.7499999999999999
THFOR2	0.9999016260000001	0.8787389359074189
BCOALIG	0.9999015339999999	0.8580797750815458
GLCGSD	0.999901232	0.7071468563817679
HCITS	0.999900792	0.6666666666666667
AACT	0.999900792	0.6116945294533497
r1383	0.9999006319999999	0.6491128176258245
SULRR	0.99990027	0.758199072745177
SO3R	0.99990027	0.9525814256393654
TRNFE	0.999900214	0.4263758036718265
PPPM	0.999900186	0.8475524885700475
FDH7	0.99989974	0.676105339524185
ASPt2_2pp	0.9998995559999999	0.9486832980505138
ASPt2_3pp	0.9998995559999999	0.8944271909999159
LO	0.999898724	0.5773371813532368
ARHGDx	0.9998984240000001	0.7351950269853635
AHGDx	0.9998984240000001	0.7351950269853715
NTPP9_1	0.9998978820000002	0.8944576049003736
FA181ACPH	0.999897586	0.632423271849569
ADHEr	0.9998975160000001	0.8489541507174289
unkFol	0.9998972720000001	0.8845334639374194
PRPPP	0.999897144	0.7302801879338142
FACOAL40It2pp	0.9998971000000001	0.7499999999999999
r1329	0.9998961599999999	0.5773829904495043
PFK_ppi	0.999895932	0.6761053395241976
FORMCOAL	0.999895754	0.6666666666666667
MMS	0.999895708	0.8333333333333335
CYTBD2	0.999895332	0.789597141588827
GLCt2pp	0.9998926840000001	0.6499374938378906
GLCP2	0.9998922739999999	0.666628882339588
LSERDHr	0.999892092	0.7351950269853629
Kt3pp	0.999892032	0.6499374938378906
ACOAD1fr	0.999891586	1.0
ACS_1	0.9998913039999999	0.6172283907622149
ASPSALy	0.99989104	0.8318845645354791
P5CCD	0.99989084	0.67118381181095
GTPCII_1	0.9998905739999999	0.9723153091134198
CYTK14	0.999890108	0.5
NAt3_15	0.9998897720000001	0.9922778767136677
NAt3_0_5	0.9998897720000001	0.9486832980505138
NAt6	0.9998897720000001	0.6708203932499369
METNA	0.9998887360000002	0.5999727965179354
GLUN_1	0.9998886299999998	0.670843203675281
MCDC	0.999887738	0.4714312375878491
GLCt2_2	0.9998876040000001	0.8374821769894112
GLCt2	0.9998876040000001	0.6620877947706991
HMR_3996	0.999887322	0.5812622316371565
UTPH1	0.999886716	0.8728644940521415
ACTF	0.9998866200000001	0.6123724356957946
G3PA	0.9998866200000001	0.6123724356957946
ACALD	0.999885474	0.7519206177414046
FACOAL50It2pp	0.9998853799999999	0.7499999999999999
r0027	0.9998849360000002	0.5812622316371565
AMETt2	0.9998846740000001	0.6620877947706991
SGDS	0.9998841199999999	0.5
FA161ACPHi	0.99988378	0.632423271849569
ATPATF2	0.999882972	0.5656469524347862
GLUSz	0.999882912	0.7697930881465328
GLCP3	0.9998822199999999	0.8040457875695043
GLCP4	0.9998822199999999	0.8040457875695043
r0210	0.99988216	0.5476790975620713
MLTG7	0.9998820119999999	0.8333333333333335
MLTG6	0.9998820119999999	0.816512005003339
LMN2	0.9998820119999999	0.8333333333333335
GLS	0.9998820119999999	0.8807048459279794
GLS2	0.9998820119999999	0.8814089405208615
13BGH	0.9998820119999999	0.707146856381767
GUACYC	0.9998813999999999	0.769793088146547
FISC	0.999881044	0.7373232986251321
G3PD1ir	0.9998808739999999	1.0
CYTBDpp	0.999880576	0.7751080300600751
CYTBO3_4pp	0.999880576	0.8757601477545033
DAAD	0.9998805620000001	0.5477411821394715
FACOAL180	0.9998792080000001	0.7216878364870323
r1383_1	0.999879084	0.6974858324629157
FACOALP90t2pp	0.999877312	0.7499999999999999
FACOALP100t2pp	0.999877312	0.7499999999999999
FACOALP80t2pp	0.999877312	0.7499999999999999
FACOALP70t2pp	0.999877312	0.7499999999999999
FACOALP60t2pp	0.999877312	0.7499999999999999
FACOALP50t2pp	0.999877312	0.7499999999999999
FACOALT60t2pp	0.999877312	0.7499999999999999
FACOAL90t2pp	0.999877312	0.7499999999999999
FACOAL50t2pp	0.999877312	0.7499999999999999
FACOAL181d11tpp	0.999877312	0.7499999999999999
FACOAL182t2pp	0.999877312	0.7499999999999999
FACOAL181d6t2pp	0.999877312	0.7499999999999999
FACOAL70t2pp	0.999877312	0.7499999999999999
GLYK1	0.9998769599999999	0.6123724356957946
NADK1	0.999876098	0.5999727965179577
NTRIR2y	0.9998755100000001	0.9629063720444181
NTRIRy_1	0.9998755100000001	0.80542057417314
UMPK2	0.999875494	0.6123724356957946
SER_AL	0.999874262	0.5772848211058581
GLYGLYCNc	0.9998717920000001	0.6123724356957946
ASLP	0.9998706800000001	0.7777693818950517
CYSO	0.9998705900000001	0.7083278836229343
FACOAL18111Z	0.999870456	0.8333333333333335
FACOAL181_2	0.999870456	0.8333333333333335
ASPt2_2	0.9998704	0.8374821769894112
ASPt2r	0.9998704	0.6620877947706991
ASPt2_3	0.9998704	0.8882839897081276
NAt3_1p5pp	0.99987004	0.9805806756909202
NAt3_2pp	0.99987004	0.9486832980505138
GLYt2pp	0.9998699999999999	0.6499374938378906
THIH	0.9998695600000002	0.7650412843219656
SULFDH	0.999869406	0.7351950269853634
AKGCAL	0.9998692800000001	0.5999727965179354
DCTPD2	0.999869258	0.7070827360694287
FTHFDH	0.99986894	0.6834882240350828
OCTEDECACID	0.9998680679999999	0.8645639564846267
DECACID	0.9998680679999999	0.8598781788131137
HEXDECACID	0.9998680679999999	0.8644295855896978
OCTDECACID	0.9998680679999999	0.8645639564846267
HEXEDECACID	0.9998680679999999	0.8644295855896978
TETDECACID	0.9998680679999999	0.8639512832836291
DODECACID	0.9998680679999999	0.8627451004738355
FCOAH	0.999867916	0.8990013579882496
FCOAH2	0.999867916	0.6507831294286573
SQLS	0.9998673800000001	0.4803844614152615
BIRA	0.9998662920000001	0.8451460437272471
CYTBO3	0.999865404	0.8110347097051864
CYTBD	0.999865404	0.7677061741225559
UMPt6	0.999864576	0.6620877947706991
r1254	0.9998641600000001	0.8959623415715432
FACOAL180_1	0.9998609119999999	0.6666666666666667
FACOAL180_2	0.9998609119999999	0.6666666666666667
CYTK13	0.9998605060000001	0.6123724356957946
CBMKr2	0.9998596280000001	0.9525973391705856
ASP1DC	0.9998594279999999	0.6859943405700353
ATPATF1	0.999859414	0.7070827360694225
PHNO	0.9998589040000001	0.878136264360379
FA141ACPHi	0.999858136	0.632423271849569
GTPDPK_1	0.999858058	0.8944576049003811
r0193	0.9998569500000001	0.833295544722872
FRD2	0.9998566739999999	0.5669467095138409
HMR_0188	0.9998557400000001	0.7216878364870323
FAO1	0.9998557339999999	0.9959551723697718
FAO3	0.999855614	0.9966534913490154
APH181	0.9998532560000001	0.7499574902227334
FAO2	0.999852806	0.9964749172678412
ACSERHS	0.9998526479999998	0.9354257089440768
PPIuabcpp	0.9998525779999999	0.8451460437272458
PPIabc	0.9998525779999999	0.8451460437272458
C120SN	0.99985255	0.9981073483816462
FACOAL141	0.999852128	0.7216878364870323
SUCBZL_1	0.999852064	0.6172283907622141
GD3P2	0.9998519480000001	0.8318845645354758
FAO11	0.999851632	0.9976534969617458
DUTPDP_1	0.999851384	0.8944576049003772
CDPPH	0.999851334	0.7302801879338193
AASAD1	0.9998507699999999	0.5812622316371565
ADNK3	0.999850612	0.5999727965179587
NADH16	0.9998505699999999	0.9989366678565061
PACL	0.999850118	0.9258425861433209
HMR_0156	0.9998496079999999	0.6666666666666667
HYDFDi	0.9998490139999999	0.9166987590604352
NTP3	0.999848654	0.8451460437272497
NTP3e_1	0.9998486060000001	0.7715354884527644
NTP2	0.9998484559999999	0.730280187933818
POX2	0.9998483800000001	0.6190300683013717
GMP5N	0.99984772	0.8944576049003737
RNAS_LLA	0.999847412	0.7307484024981533
R1PK	0.999846438	0.5999727965179427
CODH4	0.99984582	0.8641234636580912
CYTK12	0.999845034	0.6123724356957947
FORt3	0.9998435880000001	0.6620877947706991
NADHPO	0.999843548	0.7576380670651485
C161SN	0.9998431379999999	0.9989604523283572
APH160	0.9998427379999999	0.7216714765525608
GLUTRS_2	0.99984202	0.9258425861433209
GLUTRS_3	0.99984202	0.9258425861433215
MTHFD2	0.999841518	0.7351950269853611
r1252	0.9998415140000001	0.8333333333333335
EAR140y	0.9998406900000001	0.7460030196813137
LAAL8	0.9998403659999999	0.5962656445389735
APH180	0.999840176	0.7499574902227334
AASAD2	0.9998396039999999	0.6324770379089316
HMEDR	0.99983924	0.8571372394855266
H2SO	0.999838692	0.6324555320336759
FACOAE181	0.9998386479999999	0.6324232718495691
NTP6	0.9998368059999999	0.7302801879338179
ALAD_L	0.999836784	0.7142718352278243
SADT	0.9998361600000001	0.6761053395241766
IDPA	0.99983544	0.7302801879338141
MTHFD_1	0.999835212	0.8944576049003704
ALDD31_1	0.9998349599999999	0.7581990727451768
ALDD31	0.9998349599999999	0.8571372394855317
NADPHQR3	0.9998343679999999	0.7351950269853605
RE1342C	0.999833984	0.7999863982589804
DMALRED	0.999831976	0.5
HMR_0200	0.999831246	0.6666666666666667
ASPO2y	0.999830996	0.8137177127776427
THFGLUS	0.99983056	0.7142718352278158
r1382_1	0.99983056	0.8404892421905077
FPGS_tm	0.99983056	0.8347750685398801
FPGS	0.99983056	0.8347750685398816
PPNCL3	0.9998305359999999	0.7142718352278132
HMR_8582	0.9998301679999999	0.6123724356957946
ASPO2	0.99982948	0.8137177127776427
STFRNS	0.9998292940000001	0.7905962973861714
GLP5H	0.9998290259999999	0.75
TAPTPP	0.99982764	0.7592531313356959
GLUK	0.999827322	0.7999863982589683
FACOAE180	0.9998268579999999	0.6324232718495691
RE1933C	0.9998267259999999	0.6063451264362693
FPGS_1	0.999826588	0.6425735250999873
THIORDXi	0.99982644	0.6761053395241873
r1322	0.9998256700000001	0.5773829904494967
ACS2	0.9998254660000001	0.6666666666666667
C141SN	0.9998254340000001	0.9986285000839448
LAAL23	0.999824816	0.5962656445389535
GAPP	0.999824008	0.6123897880267631
r0085	0.999823634	0.5669604795474756
HYNE	0.999823634	0.5669604795474756
GLYDHDA	0.9998231719999999	0.71427183522782
SBTR	0.999822824	0.7351950269853634
GLUCYS	0.99982273	0.7142718352278159
HXAND	0.999822382	0.7581990727451768
ORNt2r	0.99982197	0.6620877947706991
NDP6	0.999821954	0.730280187933818
PALFATPtc	0.9998214259999999	0.8333333333333335
URIK1_1	0.9998204940000001	0.8944576049003813
ACPAL	0.9998202580000001	0.6666666666666667
r1326	0.999819968	0.6405028426377442
FACOAL60i	0.99981955	0.7216878364870323
MTHFR2	0.999819334	0.813717712777642
MTHFR2_1	0.999819334	0.7351950269853745
ALDD1	0.9998184380000001	0.8571372394855281
MALTt2	0.999817872	0.6620877947706991
DTPH	0.999817768	0.730280187933817
PALMCL	0.9998168740000001	0.6172283907622141
PCA1	0.9998168740000001	0.7504984066748739
PCA2	0.9998168740000001	0.7504984066748739
CACOAL	0.9998168740000001	0.6761053395241761
FADD3	0.9998168740000001	0.7504984066748739
IPDAB	0.9998168740000001	0.7504984066748749
HMR_0305	0.9998168740000001	0.6761053395241776
FRD	0.9998167880000001	0.5
SUCD1	0.9998167880000001	0.5
MLTHFte	0.9998156899999999	0.6620877947706991
ALAALACNc	0.9998153999999999	0.6123724356957946
FORA	0.9998150060000001	0.8944576049003755
GLYOX3	0.9998141100000002	0.6708432036752802
RNA_1	0.99981364	0.6438556559659121
MTHFR3_1	0.9998134539999999	0.7351950269853742
MTHFR3	0.9998134539999999	0.8137177127776422
EAR120y	0.999812	0.7460030196813158
2MAHMP	0.9998115679999999	0.7302801879338262
NTP7	0.99981071	0.7302801879338142
NTP5	0.9998102259999999	0.7302801879338183
FRD3	0.999810206	0.5
ALKP_1	0.9998101480000001	0.8944576049003781
PEPA	0.9998096180000001	0.6123897880267632
ADEt2	0.9998080080000001	0.6620877947706991
FAS140ACP	0.9998078140000001	0.953852240656598
DESAT16a	0.9998078079999999	0.7999999999999998
OPAH	0.9998077000000001	0.8485569905832568
MMSAD3	0.999805926	0.8333333333333335
APH161	0.999805422	0.7499574902227334
LGTHL	0.9998051	1.0
G1Dx	0.999804464	0.7351950269853647
ZN2tpp	0.9998044159999999	0.5773502691896257
FAD_13	0.99980405	0.8701790266729821
GLUTRS2	0.9998030379999999	0.6761053395241761
APH141	0.9998012700000001	0.7499574902227333
NTP10	0.99980032	0.7302801879338141
SUCOAACTr	0.9997998100000001	0.5
NTPP11_1	0.9997993000000001	0.8944576049003736
NTD1_1	0.9997991479999999	0.8944576049003772
PFK_adp	0.999798542	0.547741182139474
APH120	0.99979842	0.7499574902227342
PYDXPP	0.999797834	0.6123897880267631
DCTPD2_1	0.9997973739999999	0.5
BCOALIG2	0.9997960100000001	0.6666666666666667
ASPO6_1	0.99979441	0.5
LAAL21	0.9997925280000001	0.6761053395241761
NDP8	0.9997922579999999	0.730280187933817
AACOAT	0.99979198	0.6666666666666667
AKO	0.9997919700000001	0.5000000000000001
DNADDP	0.99979073	0.749957490222735
SERabc	0.9997904519999998	0.857135917613908
PDE4	0.9997881620000001	0.7559473060633084
r1382	0.9997866080000002	0.8590762789785182
UDPRHMS_c	0.9997861379999999	0.7497366355504014
OXADC	0.9997844	0.6859943405700353
r1319	0.9997841860000001	0.8637626362099939
UNK2_cho	0.99978382	0.6625264104684304
UNK2	0.99978382	0.5962656445389601
CYSO_I	0.99978375	0.730321576185964
CDAPPA180	0.999783214	0.7177525930314239
CDAPPA141	0.999783148	0.7177525930314239
APH140	0.999782714	0.7216714765525608
RNA	0.9997816559999999	0.6688498460481469
PPPGO4	0.9997815720000001	0.6708203932499369
CDAPPA181	0.999781016	0.7177525930314239
THFGLUS_1	0.999780368	0.6666666666666667
FTHFD	0.9997800299999999	0.6507831294286677
ARAT	0.9997789779999999	0.6708432036752902
HMR_1754	0.99977854	0.6172283907622153
PYROX_1	0.9997772140000001	0.5185755737285924
ACOAH	0.9997769179999999	0.7303215761859656
FAS160ACP	0.9997745379999999	0.9538522406565979
CDAPPA120	0.9997744479999999	0.7177525930314239
FACOAL80	0.99977363	0.7216878364870323
CDAPPA161	0.999773616	0.7177525930314239
FAS80_L	0.999773098	0.9938093542817298
OCDCAFATPc	0.999772768	0.7216878364870323
CDAPPA140	0.99977177	0.7177525930314239
CYTK7	0.9997716520000001	0.6123724356957946
GLYALDDy	0.999771534	0.8318845645354753
FAS80COA_L	0.999771046	0.9950074957100405
GLYALDDr	0.9997704520000001	0.857137239485527
SUCCabc	0.999770356	0.8451460437272458
GLUVESSEC	0.999770256	0.845146043727246
CYStpp	0.9997701720000001	0.5345354663370654
OCDOR	0.99977017	0.7922943290398228
ALDD16	0.999770088	0.8571372394855266
UDPACGA6D	0.99976928	0.9263662753269539
ASPTA4	0.999768796	0.8944576049003787
ALAt2pp	0.9997685319999998	0.6499374938378906
NDP7	0.999768366	0.7302801879338142
NAKt2pp	0.9997674419999999	0.6708203932499369
Nat_Kpp	0.9997674419999999	0.670820393249937
NT5C_2	0.999765764	0.6708432036752802
NITR	0.999765176	0.7303215761859578
CDAPPA160	0.999764596	0.7177525930314239
L24DC	0.9997642299999999	0.5773829904495051
METTRS_1	0.9997636679999999	0.6761053395241761
ALDD18	0.9997629299999999	0.8571372394855294
DHR_1	0.99976278	0.5302248725300601
ALAD_L2	0.9997619799999999	0.813145638631326
CS	0.9997609900000001	0.6666666666666667
HMR_0168	0.9997605860000001	0.7216878364870323
URIK2_1	0.999760154	0.8944576049003737
ISCS	0.999759804	0.5
RPNTPH	0.9997590599999999	0.6507831294286559
DGTP8DETOX	0.9997590599999999	0.6507831294286649
DAUPP	0.9997586079999999	0.6123724356957946
HMR_0180	0.9997566540000001	0.7216878364870323
THRA2	0.9997553	1.0
FASC182ACP	0.9997549579999999	0.7715354884527662
ASPabc	0.9997547639999999	0.8571359176139078
VALTA	0.9997540380000001	0.5000094452787613
DHORD6	0.999753892	0.7351950269853673
PGLYCP_1	0.9997530119999999	0.8944576049003882
KAS20SA	0.9997528600000001	0.9992955455350798
MI1PP_1	0.9997524999999999	0.8944576049003736
SUCCt	0.999751998	0.7071067811865475
BACCL	0.99975179	0.6761053395241761
LCADi_D	0.9997511320000001	0.8571372394855266
CYSabc	0.999749828	0.857135917613908
TTDCAFATPc	0.9997494100000001	0.8333333333333335
SELNPS_cho	0.999749228	0.7999727946677446
PHEPS	0.999749228	0.7999727946677446
SO3t	0.9997488559999999	0.6620877947706991
NTP8	0.999747532	0.730280187933817
NMNHYD_1	0.99974685	0.8944576049003736
DALAt2pp	0.999746458	0.6499374938378906
GLNTRS2	0.999745512	0.7171220699571895
GCALDDy	0.99974501	0.8318845645354758
CYSSERMETr	0.999744708	0.5827883425566256
3OAS160_2	0.9997439180000001	0.8333333333333335
PDE3	0.9997438280000001	0.6708432036752802
ICHDx	0.99974372	0.7999863982589731
MTHFC_1	0.999743624	0.8660744856742785
CYSabc2pp	0.999743206	0.845146043727246
FACOAL1813	0.99974294	0.6666666666666667
NAMNPP	0.99974267	0.6828701265907274
UACGAMDH2	0.99974264	0.47579075450885355
UDPACGLUDH	0.99974264	0.47579075450885355
FUMt2r	0.999742354	0.6620877947706991
UTCY	0.999742354	0.5999727965179824
FUMt3	0.999742354	0.6620877947706991
FUMt2_3	0.999742354	0.8882839897081276
FUMt2_2	0.999742354	0.8374821769894112
APPAT	0.999741852	0.9486886761191932
XAND	0.9997403199999999	0.7581990727451768
FASC201ACP	0.999739222	0.9029005721813143
HKtpp	0.999738812	0.7300055747122915
HDCAt2	0.9997379799999999	0.6620877947706991
TSR	0.9997363619999999	0.5303300858899106
HMR_0201	0.9997356399999999	0.7999863982589815
TTDCEAc	0.9997356399999999	0.7999863982589719
3PGP	0.999735512	0.6123897880267631
DALAOX	0.9997324639999998	0.6666666666666667
GUAtpp	0.999731364	0.7071067811865475
PROt2r	0.999730752	0.6620877947706991
PROt3	0.999730752	0.6620877947706989
AKP1_2	0.999730244	0.9855300496592335
AKP1_1	0.999730244	0.979963296593065
SUCBZL	0.9997301539999999	0.6666666666666667
FACOAL200	0.9997300599999999	0.6666666666666667
HEX1_1	0.9997297920000001	0.8944576049003811
GLYC3Pabc	0.9997293880000001	0.857135917613908
OLEICFATPtc	0.9997285760000001	0.8333333333333335
TRIOK	0.9997285080000001	0.5999727965179427
LIPATPT_2	0.999726858	0.8944576049003733
DES2_C16	0.9997266399999999	0.7999999999999998
NADPHQR2	0.9997259740000001	0.7351950269853602
CTPS1_2	0.999725924	0.8366559629374797
GMPt6	0.9997258800000001	0.6620877947706991
GLYabc	0.9997257879999999	0.857135917613908
GLYVESSEC	0.9997257879999999	0.5516679633293943
GLYVESSEC_1	0.9997257879999999	0.845146043727246
NTP9	0.999725746	0.730280187933817
NFORGLUAH2	0.99972536	0.7071668965347075
FUMt2_2pp	0.999724992	0.8221131269077537
FUMt2_3pp	0.999724992	0.871982650408424
FUMtpp	0.999724992	0.6499374938378906
OCDCAt2	0.9997241279999999	0.6620877947706991
TMDPK	0.9997234199999999	0.5999727965179421
FACOALPREPH	0.9997231839999999	0.6666666666666667
Kabc	0.999722712	0.8451460437272458
NAKtr	0.999721832	0.6708203932499369
ASNS3_1	0.9997214320000001	0.8249734952991714
ALDD12	0.99971961	0.857137239485529
GTPCI_2	0.999718216	0.9486886761192048
TSULP	0.9997173619999999	0.6620877947706991
MLTHFte1	0.999716892	0.8451460437272458
NDP4	0.999716326	0.7302801879338178
NO2t2rpp	0.99971628	0.6499374938378906
AMPN	0.9997155000000001	0.50008502678405
SERTRS_1	0.9997125	0.6761053395241762
THRS_2	0.999712096	0.8944576049003736
FPGS7_1	0.99970976	0.642573525099988
GDR	0.99970976	0.7499999999999999
GLCpts	0.999708852	0.75
NADPHQR4	0.999708218	0.735195026985376
GCPN	0.999707194	0.654780878837672
MTAM_1	0.999707158	0.9449341325791255
HMR_1467	0.999706672	0.6711838118109499
SS	0.999706672	0.6711838118109499
HEPDECACID	0.999706228	0.8612173055784073
PENDECACID	0.999706228	0.8600261451922269
HEPEDECACID	0.999706228	0.8612173055784073
BARB	0.999705494	0.7581990727451768
HPACOAT	0.9997044880000001	0.5999727965179634
FAH3	0.9997042919999999	0.7171545834685331
NAabc	0.999704086	0.8451460437272458
NAabcO	0.999704086	0.8451460437272458
LAAL1	0.9997027880000001	0.7559187459356862
RIBCTR	0.999701986	0.5477411821394769
MAK	0.999697812	0.5999727965179427
FDH3	0.9996975800000001	0.882350588047132
ATPATF3	0.999697488	0.5999727965179448
MI3PP_2	0.9996973199999999	0.7216714765525608
MI4PP_1	0.9996973199999999	0.7302801879338141
MI3PP_1	0.9996973199999999	0.7302801879338141
MI4PP_2	0.9996973199999999	0.7216714765525608
GSNK	0.999696238	0.5999727965179427
ALDD14	0.999696026	0.8571372394855572
2DR1PP	0.9996954419999999	0.6123897880267631
MGSA2	0.9996949919999999	0.666628882339612
ASPMETASPr	0.9996915679999999	0.6324555320336759
COORr	0.9996914200000001	0.547741182139472
DALAabcpp	0.999691202	0.8451460437272463
Kabcpp	0.999690938	0.8451460437272458
DHNCM	0.9996904640000001	0.75
PDX5PO2	0.9996893519999999	0.7351950269853604
LAAL37	0.9996889880000002	0.6761053395241761
MECDPDH_syn	0.9996886999999999	0.6708432036752913
34DHPLACOX_NADP	0.9996872699999999	0.8318845645354827
EAR160y	0.999685408	0.7460030196813134
PTRCt2	0.9996852799999999	0.6620877947706991
PTRCt3i	0.9996852799999999	0.6620877947706989
GUAD_1	0.9996847759999999	0.9486886761192028
r1516	0.99968328	0.8451460437272458
LEUTA	0.999682726	0.5000094452787613
LEUTAi	0.999682726	0.5000094452787613
NTP4	0.99968264	0.7302801879338178
FADMQOR	0.999682454	0.5669467095138407
IVCS	0.9996822699999999	0.6666666666666667
ETOHMO	0.99968193	0.7999999999999998
F6PP	0.999680502	0.6123897880267631
FA100ACPHi	0.999679972	0.5999727965179503
34DHALDD	0.9996790600000001	0.8571372394855343
HCYStabcpp	0.9996789319999999	0.8451460437272458
NO2t3	0.999677436	0.6933843132182043
RE2649C	0.9996767200000001	0.5999727965179535
G6PDH1	0.9996764380000001	0.7351950269853647
MMCD	0.9996761059999999	0.6859943405700353
PROPROPROr	0.9996734740000001	0.6681531047810609
6TXAN5MPAML	0.9996730679999999	0.833314441169805
ACP1_FMN	0.999672966	0.6123897880267631
4HOXPACDOX_NADP	0.99967288	0.8318845645354822
PRO1y	0.9996726739999999	1.0
P5CR_1	0.9996726739999999	0.9486886761192028
ACYP	0.999672528	0.730280187933827
ALDR18	0.9996705800000001	0.7661365407919453
r1515	0.99966924	0.8451460437272458
GLXO1	0.9996683480000002	0.8571372394855272
r0318	0.9996678400000001	0.6761053395241792
FAS120ACP	0.9996674820000001	0.9538522406565979
FE2GTPabc	0.999667072	0.8571359176139091
ALDD4	0.9996655440000002	0.8571372394855303
FAS181	0.9996644700000001	0.9350408432490954
HMR_0253	0.9996641219999999	0.8451460437272458
4HALDD	0.9996641179999999	0.8571372394855339
EAR161y	0.999663866	0.7351950269853631
PTRCt2pp	0.999663196	0.6499374938378906
G6PDH2c	0.9996616919999999	0.7351950269853547
G6PDH2r	0.9996616919999999	0.7351950269853647
INSK	0.999661644	0.5999727965179427
DESAT18a	0.99966106	0.7999999999999998
DES2_9	0.99966106	0.7999999999999998
HKt	0.9996593199999999	0.7300055747122915
3OXCOAT	0.99965712	0.6123724356957947
FPGS4_1	0.99965531	0.6425735250999873
P5CR2	0.999655114	0.9486886761192028
PRO1x	0.999655114	1.0
NO2tabcpp	0.999653458	0.8451460437272458
TDACPT	0.999651436	0.5
GMPR	0.9996511979999999	0.7671855934931805
LIPATPT_1	0.99965104	0.6761053395241704
RE1944C	0.99965104	0.6761053395241794
r1530	0.99964961	0.857135917613908
GTHRDt2_1	0.99964961	0.857135917613908
ADPRDP	0.999646308	0.7499574902227351
VALDHr	0.999645876	0.7142718352278193
GLYCTO3	0.9996458300000001	0.5669467095138407
HXANt2r	0.999645138	0.6620877947706991
Ht	0.999644068	0.9363335388464167
HMR_4816	0.9996427459999999	0.9583309719467261
FAH1	0.9996423480000001	0.7171545834685329
DESATPE160	0.9996417799999999	0.8677218312746245
2OBUTt2ipp	0.999641134	0.6499374938378905
CYTB_B2	0.9996406519999999	0.9095893273559691
CYTB_B3	0.9996406519999999	0.8921314286356533
HMPPtr	0.99964005	0.84514604372725
DTMPt6	0.999639918	0.6620877947706991
HMR_6786	0.9996397920000002	0.5999727965179629
DESAT16_2	0.999638504	0.7999999999999998
CMPA_1	0.9996378659999999	0.7777693818950691
HPYRRx_1	0.99963695	1.0
RE2034C	0.999634884	0.5000094452787613
AACPS11	0.9996343879999999	0.6666666666666667
SALCOD	0.9996331319999999	0.7753071417680746
HPA3MOFAD	0.9996323199999999	0.8660254037844388
3NUCLE2	0.9996316319999998	0.75
FTHFI	0.999631608	0.8451460437272496
FAS180ACP	0.99962818	0.9538522406565979
NDH_1	0.9996280179999999	0.8775243825359352
ACSPHACP50	0.9996276259999999	0.6666666666666667
HMR_0381	0.9996276259999999	0.6666666666666667
HMR_0385	0.9996276259999999	0.6666666666666667
ACSPHAC141	0.9996276259999999	0.6666666666666667
ACSPHACT60	0.9996276259999999	0.6666666666666667
ACSPHAC140	0.9996276259999999	0.6666666666666667
HMR_0429	0.9996276259999999	0.6666666666666667
OXACOAL	0.9996276259999999	0.6666666666666667
HMR_1627	0.9996276259999999	0.6666666666666667
ACSPHAC121d6	0.9996276259999999	0.6666666666666667
ACSPHAC101	0.9996276259999999	0.6666666666666667
ACSPHAC121	0.9996276259999999	0.6666666666666667
ACSPHAC120	0.9996276259999999	0.6666666666666667
ACSPHAC142	0.9996276259999999	0.6666666666666667
ARACHFATPc	0.9996276259999999	0.6666666666666667
ACSPHAC100	0.9996276259999999	0.6666666666666667
ARACHDFATPtc	0.9996276259999999	0.6666666666666667
DCHOLESTANCOAc	0.9996276259999999	0.6666666666666667
OCT11EFATP	0.9996276259999999	0.6666666666666667
OCT11EFATP_1	0.9996276259999999	0.6666666666666667
ACSPHAC141d5	0.9996276259999999	0.6666666666666667
ACSPHAC160	0.9996276259999999	0.6666666666666667
ACSPHACT40	0.9996276259999999	0.6666666666666667
FVSCOAhc	0.9996276259999999	0.6666666666666667
C12DCACT	0.9996276259999999	0.6666666666666667
ACSPHAC90	0.9996276259999999	0.6666666666666667
URSCHOLCOAc	0.9996276259999999	0.6666666666666667
PACOAL	0.9996276259999999	0.6666666666666667
ACSPHACP60	0.9996276259999999	0.6666666666666667
ACSPHACP70	0.9996276259999999	0.6666666666666667
IBUP_RASCL1hep	0.9996276259999999	0.6666666666666667
HMR_0433	0.9996276259999999	0.6666666666666667
ACSPHAC80	0.9996276259999999	0.6666666666666667
ACSPHAC70	0.9996276259999999	0.6666666666666667
CAFFCOA	0.9996276259999999	0.6666666666666667
HMR_0393	0.9996276259999999	0.6666666666666667
ACSPHAC60	0.9996276259999999	0.6666666666666667
HMR_0389	0.9996276259999999	0.6666666666666667
ACSPHACP80	0.9996276259999999	0.6666666666666667
ACSPHAC50	0.9996276259999999	0.6666666666666667
ACSPHACP90	0.9996276259999999	0.6666666666666667
ACSPHACP100	0.9996276259999999	0.6666666666666667
ACSPHAC40	0.9996276259999999	0.6666666666666667
ACSPHACP40	0.9996276259999999	0.6666666666666667
HMR_0437	0.9996276259999999	0.6666666666666667
LGNCFATPtc	0.9996276259999999	0.6666666666666667
FACOAL240	0.9996276259999999	0.6666666666666667
FACOAL2	0.9996276259999999	0.6666666666666667
FACOAL2251	0.9996276259999999	0.6666666666666667
FACOAL224	0.9996276259999999	0.6666666666666667
FACOAL206	0.9996276259999999	0.6666666666666667
FACOAL205	0.9996276259999999	0.6666666666666667
FACOAL2042	0.9996276259999999	0.6666666666666667
FACOAL204	0.9996276259999999	0.6666666666666667
FACOAL203	0.9996276259999999	0.6666666666666667
FACOAL191	0.9996276259999999	0.6666666666666667
FACOAL_220_c	0.9996276259999999	0.6666666666666667
FACOAL184	0.9996276259999999	0.6666666666666667
4HPTNCOAL	0.9996276259999999	0.6666666666666667
FACOAL1832	0.9996276259999999	0.6666666666666667
RTOTAL2FATPc	0.9996276259999999	0.6666666666666667
RTOTAL3FATPc	0.9996276259999999	0.6666666666666667
FACOAL1831	0.9996276259999999	0.6666666666666667
RTOTALFATPc	0.9996276259999999	0.6666666666666667
FACOAL2252	0.9996276259999999	0.6666666666666667
FACOAL226	0.9996276259999999	0.6666666666666667
FACOAL240_1	0.9996276259999999	0.6666666666666667
FACOAL240i	0.9996276259999999	0.6666666666666667
FACOAL_164_6Z9Z12Z15Z_c	0.9996276259999999	0.6666666666666667
FACOAL_163_6Z9Z12Z_c	0.9996276259999999	0.6666666666666667
FACOAL_162_9Z12Z_c	0.9996276259999999	0.6666666666666667
FACOAL_161_2E_c	0.9996276259999999	0.6666666666666667
HMR_0255	0.9996276259999999	0.6666666666666667
FACOALPHDCA	0.9996276259999999	0.6666666666666667
FACOAL90i	0.9996276259999999	0.6666666666666667
HMR_0245	0.9996276259999999	0.6666666666666667
FACOAL50i	0.9996276259999999	0.6666666666666667
FACOAL260	0.9996276259999999	0.6666666666666667
FACOAL246_1	0.9996276259999999	0.6666666666666667
FACOAL245_2	0.9996276259999999	0.6666666666666667
FACOAL245_1	0.9996276259999999	0.6666666666666667
FACOAL244_1	0.9996276259999999	0.6666666666666667
FACOAL241	0.9996276259999999	0.6666666666666667
R_group_phosphotase_1	0.9996276259999999	0.6666666666666667
FACOAL182_1	0.9996276259999999	0.6666666666666667
R_group_phosphotase_2	0.9996276259999999	0.6666666666666667
FACOAL171_ISO	0.9996276259999999	0.6666666666666667
FACOAL170_ISO	0.9996276259999999	0.6666666666666667
FACOAL170	0.9996276259999999	0.6666666666666667
FACOAL161_ISO	0.9996276259999999	0.6666666666666667
FACOAL160_ISO	0.9996276259999999	0.6666666666666667
FACOAL150_anteiso	0.9996276259999999	0.6666666666666667
FACOAL150_ISO	0.9996276259999999	0.6666666666666667
FACOAL150	0.9996276259999999	0.6666666666666667
FACOAL140_ISO	0.9996276259999999	0.6666666666666667
FACOAL1	0.9996276259999999	0.6666666666666667
HMR_0165	0.9996276259999999	0.6666666666666667
HMR_0171	0.9996276259999999	0.6666666666666667
HMR_0177	0.9996276259999999	0.6666666666666667
LINOFATPtc	0.9996276259999999	0.6666666666666667
HMR_0184	0.9996276259999999	0.6666666666666667
HMR_0192	0.9996276259999999	0.6666666666666667
FACOAL170_anteiso	0.9996276259999999	0.6666666666666667
CHCOAL	0.9996276259999999	0.6666666666666667
FACOAL1822	0.9996276259999999	0.6666666666666667
FACOAL171_anteiso	0.9996276259999999	0.6666666666666667
3HPVSCOAhc	0.9996276259999999	0.6666666666666667
FACOAL1821	0.9996276259999999	0.6666666666666667
R_group_phosphotase_3	0.9996276259999999	0.6666666666666667
HMR_0241	0.9996276259999999	0.6666666666666667
FACOAL182	0.9996276259999999	0.6666666666666667
HMR_0233	0.9996276259999999	0.6666666666666667
HMR_0209	0.9996276259999999	0.6666666666666667
HMR_0204	0.9996276259999999	0.6666666666666667
FACOAL181_1	0.9996276259999999	0.6666666666666667
FACOAL1812_1	0.9996276259999999	0.6666666666666667
FACOAL1812	0.9996276259999999	0.6666666666666667
SEBACACT	0.9996276259999999	0.6666666666666667
SUBERICACT	0.9996276259999999	0.6666666666666667
4CMCOAS	0.9996276259999999	0.6666666666666667
LEVUACOAL	0.9996276259999999	0.6666666666666667
RETNCOA	0.9996276259999999	0.6666666666666667
HMR_0301	0.9996276259999999	0.6666666666666667
FACOAL_70_c	0.9996276259999999	0.6666666666666667
HMR_0323	0.9996276259999999	0.6666666666666667
HMR_0289	0.9996276259999999	0.6666666666666667
RE3075C	0.9996276259999999	0.6666666666666667
RE3079C	0.9996276259999999	0.6666666666666667
HMR_0271	0.9996276259999999	0.6666666666666667
RE2635C	0.9996276259999999	0.6666666666666667
RE3335C	0.9996276259999999	0.6666666666666667
r0651	0.9996276259999999	0.6666666666666667
RE3345C	0.9996276259999999	0.6666666666666667
HMR_0267	0.9996276259999999	0.6666666666666667
HMR_0293	0.9996276259999999	0.6666666666666667
HMR_0297	0.9996276259999999	0.6666666666666667
HMR_0309	0.9996276259999999	0.6666666666666667
DOCOSACT	0.9996276259999999	0.6666666666666667
DOCO13EFATP	0.9996276259999999	0.6666666666666667
HMR_0319	0.9996276259999999	0.6666666666666667
HMR_0327	0.9996276259999999	0.6666666666666667
FERULCOAS	0.9996276259999999	0.6666666666666667
ADPACDAc	0.9996276259999999	0.6666666666666667
RE3562C	0.9996276259999999	0.6666666666666667
HMR_0345	0.9996276259999999	0.6666666666666667
RE3446C	0.9996276259999999	0.6666666666666667
HMR_0279	0.9996276259999999	0.6666666666666667
FASC221ACP	0.9996265839999999	0.877946490191195
FASC220ACP	0.9996265839999999	0.9543018520936418
FAH2	0.9996264399999999	0.7171545834685331
URIt2pp	0.9996256640000001	0.6499374938378906
UDPDPRD	0.999625642	0.7351950269853667
PHEPC	0.9996245079999999	0.6666855574918762
2OBUTt	0.9996242000000001	0.6620877947706991
PALDP	0.999623672	0.6123897880267631
PALDH	0.999623672	0.6123897880267631
CD2t3pp	0.9996219759999999	0.8164965809277261
METSR_S2	0.99962138	0.75
NTPP1_1	0.9996207479999999	0.8944576049003781
FAS180	0.9996205579999999	0.9596332467188802
LAAL19	0.9996188779999999	0.7142718352278159
MALS	0.9996171739999999	0.6666666666666667
r1528	0.999616888	0.845146043727246
r1523	0.999616384	0.8451460437272458
MALTHXabc	0.999616238	0.857135917613908
CIGAMS	0.9996159779999999	0.707082736069422
CYSTRS_1	0.9996159779999999	0.6761053395241761
BZDH	0.999614612	0.8571372394855303
CYST_II	0.9996141599999999	0.5
METSR_R2	0.9996140819999999	0.75
DHAK	0.99961234	0.5999727965179427
LPLIPAL2A160	0.999612076	0.7499574902227325
HP	0.999610848	0.8944576049003734
HISTP_1	0.999610848	0.8944576049003736
3SPYRSP	0.999610148	0.5564521859095719
GLNS_1	0.9996089560000001	0.7715354884527674
ACGAMT	0.999608504	0.5
ASPGLUr	0.9996084660000001	0.5
AIRCra	0.99960833	0.9090880989180907
LAAL3	0.999607812	0.7142718352278165
DPCOAPP	0.99960662	0.749957490222735
BSORy	0.9996061199999999	0.7497366355504014
TTDCEAATP	0.999605578	0.8451460437272458
HDECH	0.9996055460000001	0.8825014451203468
LEUt3pp	0.9996053540000001	0.6499374938378906
HMR_2287	0.99960512	0.8999999999999998
ALDD3y	0.999604912	0.8318845645354909
TDP	0.9996041660000001	0.8090339995629499
HDH	0.9996036779999999	0.9897643620818182
H4THDPR	0.999601612	0.7497366355504014
E4POR1	0.9996000980000002	0.8888846909474825
CBLAT_DELETE	0.9995997280000001	0.6666666666666667
SELMETAT	0.9995997280000001	0.6666666666666667
COB1NDAAT2	0.9995997280000001	0.6666666666666667
CBIAT_DELETE	0.9995997280000001	0.6666666666666667
r1529	0.999597964	0.8451460437272458
UDCTPP	0.999597846	0.5
LCADi	0.999596826	0.8571372394855266
LAAL5	0.9995965779999999	0.7559187459356859
SUCDi	0.999595108	0.5669467095138407
FRD7	0.999595108	0.5669467095138409
DMPSS_c	0.999594688	0.863083209875291
GDTP	0.9995939079999999	0.7216714765525608
GTPDPDP	0.9995939079999999	0.7302801879338153
ALDD3	0.999592266	0.857137239485543
FE3abcpp	0.9995900839999999	0.857135917613908
MALTPTabcpp	0.9995898460000001	0.8451460437272458
MALTPTabc	0.9995898460000001	0.8451460437272458
URIt2	0.9995897319999999	0.6620877947706991
FRDO6r	0.9995878499999999	0.7592531313356795
RBPC	0.999587348	0.6228423115122128
GLYCK	0.9995870480000001	0.7999863982589703
ALDD19x_P	0.99958668	0.8318845645354807
3HOXTPP	0.9995856100000001	0.7999863982589852
3OAR40_2	0.9995856100000001	0.7999863982589774
DURAD	0.9995854160000001	0.7351950269853744
FMNRy_1	0.9995854060000001	0.8137177127776432
FMNRx2	0.9995854060000001	0.7351950269853653
4HPAOX	0.9995854000000002	0.8571359176139061
FLAVO2	0.9995854000000002	0.6171034374047308
3HPAOX	0.9995854000000002	0.8571359176139061
BSORx	0.999583926	0.7581990727451768
TRSARyr	0.9995834819999999	0.799986398258971
MALTTTRabcpp	0.9995831239999999	0.8451460437272458
MALTTTRabc	0.9995831239999999	0.8451460437272458
FPGS7	0.9995826579999999	0.8347750685398811
CAPROICc	0.9995819859999999	0.7999863982589772
EAR180y	0.9995818779999999	0.7460030196813208
FA80ACPHi	0.99958112	0.5999727965179441
r1162	0.999580742	0.8451460437272458
GUAt2r	0.999580688	0.6620877947706991
FMNRx	0.999580066	0.7351950269853655
BCT1_syn	0.9995789819999998	0.8451460437272458
HCO3abc	0.9995789819999998	0.8451460437272458
NTP11	0.99957817	0.7302801879338174
CD2abc2	0.999576158	0.8451460437272458
NI2t3pp	0.99957561	0.8164965809277261
ARGSS_1	0.9995742340000001	0.9561898559177869
DURIK1	0.99957408	0.5999727965179427
SPODM_1	0.999574062	0.28867513459481287
CITabc	0.9995710680000001	0.878308169511684
SO4t2pp	0.9995710360000001	0.6499374938378906
ADNt2pp	0.9995708539999999	0.6499374938378906
COBALT2t3pp	0.999569832	0.8164965809277261
AMPEP8	0.999569238	0.5
AMPTASEGGLU	0.999569238	0.5
ASPT	0.999568968	0.40827142788861603
HCO3_h_ti	0.9995680799999999	0.6620877947706991
SACCD_c	0.9995680699999999	0.7142718352278201
UDPGP	0.9995662019999999	0.7499574902227346
1P2CBXLR	0.9995640760000001	0.8749787451113867
ICN	0.9995640760000001	0.7905559739843959
UDPGALOR	0.99956376	0.9263662753269539
ASPtpp	0.9995636880000001	0.7071067811865475
METOX	0.9995633400000001	0.6666666666666667
SPMDt3pp	0.99956304	0.6499374938378906
SPMDt2pp	0.99956304	0.6499374938378906
HMR_6785	0.999562632	0.7752170911825529
ACPS	0.99956216	0.7499574902227342
DHRG2	0.9995620899999998	0.8207203628895188
DESAT18_5	0.999561836	0.7171545834685413
PPPGO2	0.9995610699999998	0.7606388292556647
DESATPG160	0.999560614	0.8677218312746245
LYSt2pp	0.999560052	0.6499374938378906
LYSt3pp	0.999560052	0.6499374938378906
CYSGLNMETr	0.9995600379999999	0.6188236488155012
FRDO5r	0.99955968	0.8682418445814177
TTDCAt2	0.9995592199999999	0.6620877947706991
NTP12	0.99955865	0.7302801879338142
ZN2t3pp	0.9995575500000001	0.8164965809277261
HMSD	0.9995571419999999	0.8781362643603785
CYSDDS	0.999556046	0.799986398258981
SPMDt2	0.999555234	0.6620877947706991
SPMDt3i	0.999555234	1.0
URAt2pp	0.99955489	0.6499374938378906
DKMPPD3_1	0.9995547459999999	0.7302801879338174
DGLACH	0.999554118	0.6063451264362693
6HNACMO	0.999553648	0.7753071417680617
THMDt2	0.999553498	0.6620877947706991
BNOCA	0.9995531520000001	0.7305126192542373
HISTDb_1	0.99955188	0.8216117732092025
LHIST	0.99955188	0.8944238117733644
HISTDb	0.99955188	0.8944238117733644
PAPA180	0.999551612	0.6123897880267631
PTRCTA	0.9995504900000001	0.5000094452787613
MYCSacp56	0.9995502820000001	0.9983209689857209
MYCSacp50	0.9995502820000001	0.9978868332857981
FASPHDCA	0.9995502820000001	0.9979698991741132
FASC240ACP	0.9995502820000001	0.9543018520936418
MYCSacp58	0.9995502820000001	0.9980735643930991
AAAN	0.999549072	0.8571359176139075
MCAO_c	0.9995487479999999	0.8528055015289694
FCSTOLS_c	0.9995487479999999	0.8528055015289694
MSULR	0.99954772	0.9195567568252603
ENTERES	0.999547658	0.6875162766233072
EAR141y	0.999547342	0.7351950269853602
ALDD6	0.9995465259999999	0.8571372394855266
PHEME2abcpp	0.999546306	0.8451460437272458
FEENTER2tpp	0.999545744	0.845146043727246
BTCOARx	0.9995456839999999	0.67118381181095
LYSabc	0.9995454519999999	0.857135917613908
DDPA_1	0.99954541	0.912901970232463
MMSAD2	0.9995450140000001	0.6711838118109501
BUPN	0.9995438240000001	0.9525973391705861
DPMVD	0.999542734	0.5913828809123706
CD2t5	0.9995420319999999	0.6499374938378906
ALDD8	0.999541984	0.8571372394855299
ALDD20y	0.9995417920000002	0.8318845645354751
HMR_4079	0.999541528	0.8318845645354789
UDCPKr	0.999541468	0.5999727965179427
ASNabcpp	0.9995414480000001	0.845146043727246
FAS141	0.999540928	0.9350408432490952
GDTPR	0.9995400999999999	0.9279907783950998
ALAB	0.999539668	0.5000094452787615
4HOXPACt2pp	0.999539386	0.6499374938378906
OIVD2E	0.999539274	0.8103942639800175
LAAL20	0.9995388459999999	0.7142718352278153
SO4t_e	0.9995387499999999	0.8374821769894112
SO4t2	0.9995387499999999	0.6620877947706991
G1PDH	0.99953731	0.7999863982589714
DHRG	0.9995372899999999	0.8320529626573787
Spt3AdT	0.9995367439999999	0.6761053395241816
THISAT	0.9995367439999999	0.6761053395241765
SELADT	0.9995367439999999	0.6761053395241773
DHBS	0.9995367439999999	0.6761053395241825
S3AdT	0.9995367439999999	0.6761053395241816
AGMt2pp	0.9995359699999999	0.6499374938378906
FBP26	0.99953561	0.75
FAS160	0.9995355	0.9599487056814455
NOPD	0.9995348499999999	0.7142718352278246
ADNt2	0.999534336	0.6620877947706991
ILEDHr_1	0.99953254	0.7142718352278193
LAAL9	0.9995323200000001	0.7142718352278159
MOEB1	0.999532262	0.6761053395241761
4HTHRS_1	0.9995321899999998	0.8944576049003731
OROTt2_2pp	0.999532136	0.8221131269077537
FLNDPR2r	0.999531754	0.6999070201805037
3NUCLE1	0.9995307600000001	0.75
MNabc_rev	0.9995303920000002	0.8451460437272458
ACOAD1	0.9995296140000001	0.7351950269853696
r0708	0.99952917	0.8420930235648503
DESAT18	0.9995268639999999	0.7999999999999998
GDPMANNDH	0.9995265480000001	0.9263662753269539
HSDxi	0.999526468	0.9999999999999998
CYTCBB3pp	0.999525934	0.3875587212682614
CYTCAA3pp	0.999525934	0.6259553807200029
CYO1b2pp_syn_1	0.999525934	0.7553685587049404
CYOO2pp	0.999525934	0.7553685587049414
CYO1bpp_syn_1	0.999525934	0.7553685587049414
THMTP	0.9995257540000001	0.7302801879338142
CYTK3	0.9995254499999999	0.6123724356957946
NACASPAH	0.999525244	0.5
URAt2	0.9995250600000001	0.6620877947706991
2HBO	0.999524798	0.7351950269853762
LDH2	0.999524798	0.7351950269853762
BAMPPALDOX	0.999523728	0.8571372394855308
ALDD22x	0.999523728	0.8571372394855308
GAPDy	0.9995235240000001	0.9129019702324636
DESAT18_3	0.9995235100000001	0.7171545834685413
FAS161	0.9995232360000001	0.9350408432490954
VALt3pp	0.9995199079999999	0.6499374938378906
PAPA141	0.9995173380000001	0.6123897880267631
DIDP	0.999517094	0.7302801879338174
HMR_2295	0.999517064	0.7999999999999998
HMR_2293	0.999517064	0.7999999999999998
HMR_2296	0.999517064	0.7999999999999998
HMR_2292	0.999517064	0.7999999999999998
ILEt3pp	0.99951665	0.6499374938378906
GTHOXti2	0.9995166440000001	0.845146043727246
PDE2	0.999516622	0.6708432036752838
BETALDHy	0.999516306	0.8318845645354789
CYSTabc	0.999515942	0.8451460437272458
FDH6r	0.9995159279999999	0.6708432036752845
THMPP	0.999515512	0.5
THMabc	0.9995144680000001	0.8451460437272458
THMATPe	0.9995144680000001	0.8451460437272458
METSOX1abc	0.9995130159999999	0.8451460437272458
METSOX1abcpp	0.9995130159999999	0.8451460437272458
ASNabc	0.9995126200000002	0.845146043727246
THMDt2pp	0.9995123899999999	0.6499374938378906
FAD_14	0.999511532	0.8875203139603666
CMH2	0.9995115160000001	0.5000094452787648
PUNP1_1	0.999511146	0.8944576049003826
HYGBDIAS	0.9995108800000001	0.766017318394787
CYRDAS	0.9995108800000001	0.7273878637550993
R05224	0.9995108800000001	0.727387863755099
PAPA181	0.9995100280000001	0.6123897880267631
FRUabc	0.9995098820000001	0.8451460437272458
DESAT14	0.99950949	0.7999999999999998
METSOX2abcpp	0.999509368	0.8451460437272458
METSOX2abc	0.999509368	0.8451460437272458
OAAt2_2pp	0.9995091520000001	0.8221131269077537
DAPabcpp	0.9995088400000001	0.8451460437272514
DAPabc	0.9995088400000001	0.8451460437272514
PPPPH	0.999508352	0.7302801879338152
PAPA140	0.999508012	0.6123897880267631
F1PP	0.9995079480000001	0.6123897880267631
HEMEti	0.9995076879999999	0.8451460437272458
PHEMEABCte	0.9995076879999999	0.8571359176139077
FNOR_1	0.9995068720000001	0.6742790590860265
FPRA	0.9995068720000001	0.6324232718495855
THRt2pp	0.9995057280000001	0.6499374938378906
THRt2rpp	0.9995057280000001	0.6499374938378906
T2ECR	0.999505006	0.7351950269853694
CA2abc1pp	0.9995046999999999	0.857135917613908
THMabcpp	0.9995043500000002	0.8451460437272458
GGPTRCS	0.999504294	0.7142718352278158
UMPK4	0.999503792	0.5
MNDNS1	0.9995030439999999	0.9033075389964935
XAH	0.999502642	0.47579075450885355
FUMAH	0.9995024019999998	0.547679097562069
CBPS	0.999501134	0.8432628912912825
CBPS_1	0.999501134	0.8082877594761677
VNDH_2	0.9995010819999999	0.8571372394855339
DALADALAD	0.9995006679999999	0.8333333333333335
NOS1	0.9995003819999999	0.7171545834685329
PDXPP	0.9994995719999998	0.6123897880267631
SACCD2	0.999499052	0.7142718352278201
DCPLD1	0.999499052	0.7142718352278209
GLUR	0.99949892	0.47141342588524804
GTPCIII	0.99949863	0.8575015012850011
PAPA161	0.999498604	0.6123897880267631
DESAT18_11	0.9994981980000001	0.7171545834685413
DESAT18_4	0.9994981980000001	0.7171545834685413
FF_11	0.999498146	0.6620877947706991
RE0577C	0.999497616	0.5999727965179589
NADK2	0.999496376	0.5999727965179609
HISabc	0.9994959700000001	0.857135917613908
BTNt	0.9994959299999999	0.8451460437272458
ASPOb	0.999495434	0.6928124704147155
BETALDHx	0.99949482	0.8571372394855308
OROATP	0.9994934820000001	0.6620877947706991
AACPS10	0.9994929659999998	0.6666666666666667
FADRx	0.999492844	0.7351950269853661
R5PP	0.9994923799999998	0.6123897880267631
ZN2t5	0.9994923760000001	0.6499374938378906
ALOX	0.999491412	0.7324620943353561
MALTTRabcpp	0.9994909680000001	0.8451460437272458
MALTTRabc	0.9994909680000001	0.8451460437272458
OPHHX3	0.9994904680000001	0.9203555321392515
OMMBLHX3	0.9994904680000001	0.9203555321392515
OMPHHX3	0.9994904680000001	0.9203555321392515
MDHi2	0.9994878359999999	0.9999999999999998
HMGCOAS	0.9994866099999999	1.0
UAMRH	0.999486286	0.7171545834685331
ILEDHr	0.999486254	0.7142718352278193
MOBDabc_rev	0.999484672	0.8451460437272458
L_LACD3	0.9994838400000001	0.5773502691896257
DTARTD	0.9994828659999999	0.6666288823395965
FMNRy	0.9994828099999999	0.7351950269853653
CAMPP	0.9994819400000001	0.7302801879338198
GALURDH	0.9994804	0.8571372394855277
4ABUTD	0.999479966	0.8318845645354822
INDOLEt2rpp	0.9994793120000001	1.0
GLYBCOAT	0.9994790379999999	0.5999727965179539
MNDNS2	0.9994775800000001	0.9234262524265211
FOLR2_1	0.99947754	0.8944576049003778
FNRR2	0.9994765320000001	0.7376948166855188
FNOR	0.9994765320000001	0.7957765992469782
GLXt2	0.9994764440000001	0.6620877947706991
CHLabc_rev	0.9994759200000001	0.845146043727246
HIBHr	0.9994745999999999	0.7905559739843998
3H3MGLTc	0.99947453	0.5999727965179574
ASPO4_1	0.9994740739999999	0.5669467095138407
HMR_2284	0.9994736640000002	0.7999999999999998
HMR_2282	0.9994736640000002	0.7999999999999998
HMR_2281	0.9994736640000002	0.7999999999999998
GALabc	0.9994732599999999	0.857135917613908
THRt2r	0.999473152	0.6620877947706991
NADK4	0.9994727039999999	0.5999727965179608
PAPA120	0.999471784	0.6123897880267631
r1536	0.999468842	0.8451460437272458
CYTDt2pp	0.9994688140000001	0.6499374938378906
NPHSb	0.999467976	0.5999727965179643
DHNCOAT	0.999467976	0.5999727965179643
PS180abcpp	0.99946633	0.8451460437272458
SMVLAChep	0.999465964	0.599972796517937
2HATVLAChc	0.999465964	0.5999727965179418
ATVLAChc	0.999465964	0.599972796517937
LVACLAChep	0.999465964	0.5999727965179369
4HATVLAChc	0.999465964	0.599972796517941
ALLTAMH2	0.9994656	0.8606597141616682
PACOAT	0.99946454	0.5999727965179537
FNRR	0.9994644599999999	0.7376948166855188
MDHy	0.999463368	0.7351950269853615
O2XOADOX	0.999463214	0.8433375109631586
HISt2rpp	0.999462888	0.6499374938378906
FDH5pp_1	0.999462702	0.8046786698640075
INOSTtpp	0.999462304	0.6499374938378906
AMPEP14	0.9994620940000001	0.4742905697147577
FPGS4	0.9994620019999999	0.8347750685398815
DNTPPA_1	0.999461012	0.8944576049003822
DHFOR	0.99946019	0.7351950269853673
TRPabc	0.999458858	0.8451460437272458
OCTD	0.9994586699999999	0.6940957428197554
ASNt2rpp	0.999458028	0.6499374938378906
7OHOCTAc	0.99945718	0.7171545834685402
MN2t3pp	0.9994569179999999	0.6499374938378906
ABUTD	0.9994567700000001	0.8571372394855339
PS160abcpp	0.9994564479999999	0.8451460437272458
PS120abcpp	0.9994552779999999	0.8451460437272458
PS181abcpp	0.999455176	0.8451460437272458
MTHF3ES_c	0.9994548520000001	0.8058126441342213
FPGSa	0.9994548520000001	0.8347750685398811
PS140abcpp	0.9994543720000001	0.8451460437272458
LYSt2r	0.999453502	0.6620877947706991
LYSt3r	0.999453502	0.6620877947706989
CD2t6	0.99945348	0.7071067811865475
UAGCVT_1	0.999453422	0.8944576049003665
PS141abcpp	0.9994531	0.8451460437272458
SELNPS	0.9994531	0.6123724356957946
NO3abc	0.999453012	0.8451460437272458
PYAS	0.9994524259999998	0.7905559739843931
PS161abcpp	0.9994519800000001	0.8451460437272458
HEMEDS	0.9994513040000002	0.8975826315122808
HOMtpp	0.999449322	0.6499374938378906
HOMt2pp	0.999449322	0.6499374938378906
BALAVECSEC	0.999449194	0.46623999665891236
BALAVECSEC_1	0.999449194	0.8451460437272466
ADPMAN	0.9994490159999998	0.7499574902227351
OAAt_1	0.999447942	0.662087794770699
DBTS	0.999447684	0.7785109805608773
GGSPMDS	0.9994475279999999	0.7142718352278158
CITt2r	0.9994471	0.6620877947706991
CITt3	0.9994471	0.6620877947706991
ALDD10	0.999445444	0.8571372394855292
PPP9ABCte	0.99944528	0.8451460437272458
EAR181y	0.9994446419999999	0.7351950269853602
ALAS	0.999444074	0.560112033611204
MI3PP	0.999443276	0.75
MI4PP	0.999443276	0.75
ACPpds	0.9994411879999999	0.5423131275216234
GCALDtabcpp	0.9994400779999999	0.8451460437272458
FAS140	0.9994394059999999	0.9602593966997934
3NUCLE3	0.999439236	0.75
DESAT14_9	0.9994378380000001	0.7171545834685413
PRAIS_1	0.999437124	0.9525716319411567
PACALtabcpp	0.9994351220000001	0.8451460437272458
FMETDF_1	0.99943393	0.5
FMETDF	0.99943393	0.5
HT44D	0.9994338520000001	0.6123724356957946
NO3abcpp	0.999433776	0.8451460437272458
M1PD	0.9994331900000001	0.7351950269853635
SBTPD	0.9994331900000001	0.7351950269853638
MOBDabcpp	0.9994327499999999	0.857135917613908
GALt2pp	0.9994319600000001	0.6499374938378906
r2073_1	0.999430126	0.6620877947706991
EAR100y	0.9994291799999999	0.7351950269853675
DLYSabcpp	0.999427388	0.8451460437272458
FOLABCCte	0.99942692	0.845146043727246
ACTNt2r	0.9994267180000002	0.6620877947706991
PAPA160	0.999426214	0.6123897880267631
PEAtabcpp	0.999426212	0.8451460437272458
CHLabcpp	0.9994259	0.857135917613908
DESAT18_8	0.9994253399999999	0.7171545834685413
ALDH_1	0.999425274	0.8571372394855266
ARGt2pp	0.9994249740000001	0.6499374938378906
ARGt3pp	0.9994249740000001	0.6499374938378906
TYMc	0.9994247780000001	0.7171545834685331
RIBFLVt3	0.999424572	0.8451460437272458
RIBFLVt3o	0.999424572	0.8451460437272458
FE3DCIT2abcpp	0.9994245000000002	0.8451460437272458
ACTNtpp	0.9994243920000001	0.6499374938378906
GABAVESSEC_1	0.999423502	0.84514604372725
GABAVESSEC	0.999423502	0.5212898884003716
ACOAD7	0.9994234499999999	0.7351950269853633
ALAALAPEPT1tc	0.9994233479999999	0.6620877947706991
BZt2_pp	0.999421932	0.8221131269077537
BZt1pp	0.999421932	0.6499374938378906
CYTDt2	0.9994217000000001	0.6620877947706991
HMR_0287	0.9994210559999999	0.8451460437272461
GLYBabcpp	0.9994209959999999	0.857135917613908
4HBHYOX	0.9994198080000001	0.7171545834685413
ARBabc	0.999419538	0.8571359176139078
SLFAT	0.9994194720000001	0.5999727965179364
PNTOt2	0.999418354	0.6620877947706991
DESAT18_2	0.9994172899999999	0.7999999999999998
HMR_2359	0.9994172899999999	0.7999999999999998
MOADC	0.999417266	0.75
4ABZt2r	0.9994149	0.7071067811865475
ADADir	0.9994140380000001	0.5999727965179427
HXAD	0.99941386	0.6123724356957946
CHITN1	0.99941386	0.5773829904495117
CHTNASE	0.99941386	0.6681531047810609
AHEXASE3	0.99941386	0.6123724356957946
GLCURDH	0.999413506	0.8571372394855272
ALDD32	0.999413506	0.8661990287689503
GLACO	0.999413506	0.8661990287689505
CRNabc	0.9994131059999999	0.857135917613908
r1527	0.999412712	0.845146043727246
ACCC_1	0.9994120179999999	0.5423131275216195
D4DGCD	0.9994120179999999	0.6928124704147182
5DH4DGLCD	0.9994120179999999	0.6928124704147182
FADRx2	0.9994118280000001	0.7351950269853659
MANabc	0.99941011	0.8451460437272458
MANabcpp	0.99941011	0.8451460437272458
CSNt2pp	0.9994063900000001	0.6499374938378906
ACTLMO	0.9994063599999998	0.7999999999999998
FRUt3	0.999405104	0.6499374938378906
THMP	0.999404248	0.7537900117154404
LEULEULAPc	0.9994033800000001	0.4629212930716604
PRATPP_1	0.999399042	0.8944576049003736
GNP	0.999398966	0.6123897880267631
PFK26	0.9993982260000001	0.7999863982589684
ABFPT2	0.9993982260000001	0.7999863982589684
PYRDC2	0.9993973839999999	0.6135928548414914
CDPDAGS_HDE_HDE_c	0.999397014	0.7999863982589716
CA2t3pp	0.9993963100000001	0.6499374938378906
INDOLEt5	0.999396282	0.6499374938378906
4ABUTabcpp	0.9993962639999999	0.84514604372725
RE2768C	0.9993933460000001	0.7669726590725463
HMR_3915	0.99939312	0.5
ISOAML	0.9993914680000001	0.4757907545088633
PPRDNDH	0.9993903319999999	0.7143700903300183
SUCRabcpp_syn	0.9993897479999999	0.8451460437272458
RNMK	0.9993896719999998	0.5999727965179427
AASS_c	0.999389178	0.7019179091362271
CBPSam_1	0.9993861199999999	0.8333278236375323
CPS_1	0.9993861199999999	0.5344900261646983
GLCNt2rpp	0.999385152	0.6499374938378906
CBMK4	0.9993843520000001	0.8165120050033591
ARNO	0.9993827640000001	0.6711229515737296
FAS240_L	0.9993823199999999	0.9925664519294802
TAGabc	0.9993822800000001	0.8485185197040641
ALAGLUabcpp	0.999379506	0.8451460437272482
R15BPK	0.9993789080000001	0.6123724356957946
RBK	0.999378232	0.6761053395241762
BUTt2rpp	0.9993778000000001	0.6499374938378906
CITt_kt	0.9993759320000001	0.6499374938378906
CITt3pp	0.9993759320000001	0.6499374938378906
KHK	0.999374096	0.7999863982589683
GLUTRS_Gln	0.99937328	0.6666666666666667
XYLabcpp	0.9993732200000001	0.857135917613908
LPLIPAL2A140	0.9993726799999999	0.7499574902227325
CYOO3	0.9993725600000001	0.8671289994266533
LAAL6	0.9993725579999999	0.7142718352278155
LAAL7	0.9993725579999999	0.7142718352278153
DESAT18_6	0.99937187	0.7171545834685413
PYDXOR	0.9993699600000001	0.7351950269853602
PHEabc	0.9993699100000001	0.8451460437272458
THMt3	0.9993651299999999	0.6620877947706989
H23KMP	0.9993649339999999	0.7216714765525607
HKM1PP	0.9993649339999999	0.7302801879338263
I14BP1P	0.9993649339999999	0.6488276132401276
PGPP18111Z160	0.9993649339999999	0.7216714765525608
DEDOLP1	0.9993649339999999	0.7302801879338178
LPP_SC	0.9993649339999999	0.9427776130018173
MIHKPP	0.9993649339999999	0.7216714765525608
PGHHPD	0.9993649339999999	0.7302801879338141
DOLDPP11	0.9993649339999999	0.7302801879338172
DOLDPP	0.9993649339999999	0.7302801879338172
HMR_7256	0.9993649339999999	0.939681619146196
PGPP1819Z160	0.9993649339999999	0.7216714765525608
PGOGO	0.9993649339999999	0.7302801879338141
SBPP3_1	0.9993649339999999	0.7302801879338142
PMI12346PH	0.9993649339999999	0.7302801879338141
DEDOLP1_U	0.9993649339999999	0.939681619146196
DCPDP	0.9993649339999999	0.7302801879338179
PTDGT	0.9993649339999999	0.7302801879338141
NAGINS	0.9993649339999999	0.7216714765525608
DOLDPP12	0.9993649339999999	0.7302801879338172
M5DPP	0.9993649339999999	0.7216714765525607
OTSB1	0.9993649339999999	0.7302801879338142
DEDOLP1_L	0.9993649339999999	0.939681619146196
PMI1346PH	0.9993649339999999	0.7302801879338141
CAMPt	0.999361038	0.845146043727246
BTNt2ipp	0.999357606	0.6499374938378906
SACCD1	0.9993568999999999	0.694095742819756
DADNK	0.9993555479999999	0.5999727965179427
CAATPS_1	0.9993537	0.9434559614040566
CDPDAGS_PALM_PALM_c	0.99935338	0.7999863982589716
DHGLYH	0.999351584	0.7746230084519087
PTHRP	0.99935142	0.75
ARGDI	0.999351306	0.8944576049003796
Mn2t	0.999351072	0.8374821769894112
MNt2	0.999351072	0.6620877947706991
FDR	0.9993504419999999	0.737137823454598
ZN2t6	0.9993498599999999	0.6499374938378906
PACCOAE	0.999349484	0.7171545834685331
ECOAH1	0.9993493580000001	0.4757907545088763
ECOAH1_1	0.9993493580000001	0.4757907545088763
HBCHLR	0.9993493580000001	0.4757907545088763
FAO4	0.9993485120000001	0.7131997238879487
GLNSCP	0.9993475719999999	0.777769381895018
DHPTt	0.9993463180000001	0.6620877947706991
URCN_1	0.9993462980000001	0.8660744856742743
SUCRabc	0.9993460899999999	0.8451460437272458
ECOAR	0.9993448020000001	0.7351950269853602
TNTR1	0.99934268	0.8068176620820691
UDPGALNAC6DH_2	0.99934268	0.9190125342424524
CDPGD	0.99934268	0.7497366355504014
RE1830C	0.99934268	0.8318845645354815
AASDH1_c	0.99934268	0.8318845645354807
RADH4	0.99934268	0.8318845645354962
MPOMOR2_1	0.99934268	0.7497366355504014
RE1807C	0.99934268	0.8318845645355089
SULRSI	0.99934268	0.9195567568252596
GGGABADr	0.99934268	0.8318845645354758
EPXQR	0.99934268	0.7497366355504014
MPOMC2	0.99934268	0.7497366355504014
TNTR2	0.99934268	0.8068176620820691
EPOXQR	0.99934268	0.7497366355504014
34DHXMANDACOX_NADP	0.99934268	0.8318845645354827
3MOX4HOXPGALDOX_NADP	0.99934268	0.8318845645354824
PY5CDHE	0.99934268	0.7378787260498327
RADH2	0.99934268	0.8318845645354969
RE2626C	0.99934268	0.8318845645354811
OXCOAHDH	0.99934268	0.7884190725101847
ARGt2r	0.999340474	0.6620877947706991
5APTNabcpp	0.9993402100000001	0.8451460437272498
E4PP	0.999340076	0.6708432036752917
HICITD	0.99933885	0.8018087788405999
C3STDH2	0.99933885	0.6711229515737092
C3STDH1	0.99933885	0.6711229515737296
ARB_Dabc	0.999338564	0.8451460437272461
DARBabcpp	0.999338564	0.8451460437272461
ASPO5_1	0.999336932	0.8944576049003813
CARORSr	0.999336868	0.6940957428197593
THRD	0.9993362300000002	0.7351950269853633
SR4	0.9993341219999999	0.8017698154201645
THYMt4pp	0.9993336740000001	0.6499374938378906
THYMt3pp	0.9993336740000001	0.6499374938378906
MSADC	0.9993298320000001	0.6859943405700353
LAAL10	0.9993295339999999	0.5962656445389763
FASm1601	0.9993274120000001	0.932763981687038
GAPD_1	0.9993250920000001	0.9129019702324636
TYRabc	0.9993219520000001	0.8451460437272458
HMR_1551	0.9993213400000002	0.6711229515737296
HMR_1546	0.9993213400000002	0.6711229515737296
HMR_1505	0.9993213400000002	0.6711229515737296
HMR_1495	0.9993213400000002	0.6711229515737294
FRUt2	0.9993200380000001	0.6620877947706991
G3PD	0.9993195620000002	0.5
FAOXOHC22C22DCc	0.9993195499999998	0.8914040233267202
RADH	0.9993195499999998	0.857137239485549
r0688	0.9993195499999998	0.8571372394855616
QOR3	0.9993195499999998	0.7581990727451768
FAOXOHMC10DC10c	0.9993195499999998	0.9263662753269539
ALDD20x_1	0.9993195499999998	0.8571372394855266
TNTR1x	0.9993195499999998	0.8068176620820692
ALDD15	0.9993195499999998	0.8571372394855468
ALDD9	0.9993195499999998	0.8571372394855281
r0381	0.9993195499999998	0.7581990727451768
ALDD3C161_c	0.9993195260000001	0.8571372394855266
ALDD7	0.9993195260000001	0.8571372394855266
COALDDH	0.9993195260000001	0.8571372394855297
2MBALDH	0.9993195260000001	0.8571372394855346
HMSD2	0.9993195260000001	0.8571372394855266
4H3NALDD	0.9993195260000001	0.8571372394855339
ALDD5	0.9993195260000001	0.8571372394855465
ALDD4x	0.9993195260000001	0.8571372394855266
QOR2	0.9993195260000001	0.7581990727451768
ALDD3C7_c	0.9993195260000001	0.8571372394855266
QOR1	0.9993195260000001	0.7581990727451768
3M4HDXPAC	0.9993195260000001	0.8571372394855343
CHMSDH	0.9993195260000001	0.7581990727451768
UACMAMO	0.9993195260000001	0.9263662753269539
3MOX4HOXPGALDOX	0.9993195260000001	0.8571372394855341
PHCD	0.9993195260000001	0.7143700903300136
3HPADHi	0.9993195260000001	0.8571372394855341
AASAD3	0.9993195260000001	0.8571372394855326
GGGABADxr	0.9993195260000001	0.8571372394855272
GGDAPDxr	0.9993195260000001	0.8571372394855272
SGSAD	0.9993195260000001	0.857137239485553
GG15DAPDxr	0.9993195260000001	0.8571372394855272
ALDD11	0.9993195260000001	0.8571372394855588
3MBZDH	0.9993195260000001	0.8571372394855343
ALDD13	0.9993195260000001	0.8571372394855561
ALDD17	0.9993195260000001	0.8571372394855266
HP5CD	0.9993195260000001	0.8248118551191799
ALDD21	0.9993195260000001	0.8571372394855445
MACOXO	0.9993195260000001	0.8571372394855341
DPNSPAD	0.9993195260000001	0.7581990727451768
PHHL2	0.9993195260000001	0.5476790975620844
GDBTALDH	0.9993195260000001	0.8571372394855272
TMABADH	0.9993195260000001	0.8571372394855337
4HALDD_1	0.9993195260000001	0.8571372394855339
r0558	0.9993195260000001	0.8571372394855326
AM6SAD	0.9993195260000001	0.8571372394855308
FAOXOHC16C16DCc	0.9993195260000001	0.8914040233267202
5HOXINDACTOX	0.9993195260000001	0.8571372394855337
PYLALDOX	0.9993195260000001	0.8571372394855479
TNTR2x	0.9993195260000001	0.8068176620820692
RE3012C	0.9993195260000001	0.857137239485533
NABTNO	0.9993195260000001	0.8571372394855263
r0642	0.9993195260000001	0.8571372394855346
IMACTD	0.9993195260000001	0.8571372394855266
RADH3	0.9993195260000001	0.8571372394855488
RE2335C	0.9993195260000001	0.857137239485533
RE2334C	0.9993195260000001	0.857137239485533
RE2333C	0.9993195260000001	0.857137239485533
UDPGALNAC6DH	0.9993195260000001	0.9263662753269539
RE2152C	0.9993195260000001	0.9263662753269539
6TINS5MPOR	0.9993195260000001	0.7581990727451768
CBL2OR	0.9993195260000001	0.5533445113571248
34DHXMANDACOX	0.9993195260000001	0.8571372394855343
DMSOR3	0.9993195260000001	0.7581990727451768
RE3346C	0.9993195260000001	0.857137239485533
4MBZDH	0.9993195260000001	0.8571372394855339
VNDH	0.9993195260000001	0.8571372394855612
4HGLSD	0.9993195260000001	0.8571372394855339
HP5CD_1	0.9993195260000001	0.7143700903300183
HEMEAS_1	0.9993195260000001	0.8914040233267202
VNDH_3	0.9993195260000001	0.8571372394855343
CDAPPA_SA	0.9993168280000001	0.8287575331739951
CDAPPA_EC	0.9993168280000001	0.8287575331739951
CDAPPA160190	0.9993168280000001	0.7177525930314239
CDAPPA190	0.9993168280000001	0.7177525930314239
CDAPPA_HP	0.9993168280000001	0.7177525930314239
TSULtex	0.9993155860000001	0.2672677331685327
CSNt2	0.99931557	0.6620877947706991
INDOLEt2r	0.999314622	0.6620877947706991
CAt4	0.9993145760000001	0.6620877947706991
QUILSYN	0.9993143920000002	0.5302248725300607
AHSERL2_1	0.999314296	0.8944576049003828
r0679	0.9993123199999999	0.5999727965179451
APCPT	0.9993123199999999	0.5999727965179433
MGt2pp	0.9993104519999999	0.6499374938378906
MG2t3_2pp	0.9993104519999999	0.8221131269077537
G5SD2	0.999310232	0.67118381181095
HMGCOAR	0.999310152	0.8753811357807919
GLYC3Pt6pp	0.9993091980000001	0.5000094452787729
SBP	0.9993059040000001	0.6123897880267631
GLCATr	0.9993052280000001	0.6123724356957946
LAAL22	0.9993036679999999	0.6761053395241761
CHORt2rpp	0.999303572	0.6499374938378906
CA2t	0.9993008019999999	0.7844747997519335
UREA2t2pp	0.999298308	0.8221131269077537
INSt2pp	0.999298224	0.6499374938378906
INSt3pp	0.999298224	0.6499374938378906
FASm2002	0.99929676	0.9327639816870382
PHEMEtonex	0.999296162	0.7071067811865475
SHGO	0.999295734	0.5
METTRS	0.99929569	0.547741182139473
TRDR4	0.999295046	0.6681693329213281
THYMt3r	0.9992946360000001	0.6620877947706989
FAS160COA	0.9992902979999998	0.9538522406565979
ASNt2r	0.999289808	0.6620877947706991
TMK	0.999289572	0.5999727965179427
DAMPPH	0.9992893119999999	0.75
GNK	0.999288544	0.5999727965179433
FAS120	0.999286214	0.9538522406565979
RE1897C	0.9992849900000002	0.7351950269853633
HISt2r1	0.9992826100000001	0.6620877947706989
HISt2r	0.9992826100000001	0.6620877947706991
DHNCOAS	0.9992808500000001	0.6063451264362691
NPHSa	0.9992808500000001	0.6063451264362691
INDOLEt6	0.9992798300000001	0.75
PRAIC	0.99927966	0.9449341325791322
DIPEPabc7	0.999276268	0.8451460437272466
HMR_0419	0.999276268	0.8451460437272458
HMR_0469	0.999276268	0.8451460437272458
CU1abcpp	0.999276268	0.845146043727246
HMR_0423	0.999276268	0.8451460437272458
ARBTNabcpp	0.999276268	0.845146043727246
HMR_0435	0.999276268	0.8451460437272481
HMR_0439	0.999276268	0.845146043727248
CYSIabcpp	0.999276268	0.8451460437272458
ASO3t8pp	0.999276268	0.8451460437272458
DOPA4GLCURt	0.999276268	0.845146043727246
DORNabcpp	0.999276268	0.8451460437272458
HMR_0427	0.999276268	0.845146043727246
DIPEPabc5	0.999276268	0.8451460437272466
DOPAVESSEC	0.999276268	0.7254645649106227
HMR_0257	0.999276268	0.8451460437272481
HMR_0261	0.999276268	0.8451460437272458
DOPAVESSEC_1	0.999276268	0.845146043727246
DIPEPabc9	0.999276268	0.8451460437272458
HMR_0431	0.999276268	0.8451460437272481
DSPVSteb	0.999276268	0.845146043727246
DIPEPabc8	0.999276268	0.8451460437272458
DIPEPabc4	0.999276268	0.8451460437272482
HMR_0307	0.999276268	0.8451460437272479
CYSDabcpp	0.999276268	0.8451460437272458
DMSO2abcpp	0.999276268	0.8451460437272458
HMR_0367	0.999276268	0.845146043727246
CMtexabc	0.999276268	0.845146043727246
DPROabcpp	0.999276268	0.8451460437272458
HMR_0363	0.999276268	0.8451460437272458
DIPEPabc1	0.999276268	0.8451460437272466
HMR_0359	0.999276268	0.845146043727246
DMGLYBabcpp	0.999276268	0.8451460437272458
HMR_0347	0.999276268	0.8451460437272476
DIPEPabc10	0.999276268	0.8451460437272458
DIPEPabc11	0.999276268	0.8451460437272458
HMR_0415	0.999276268	0.8451460437272467
HMR_0343	0.999276268	0.8451460437272458
HMR_0329	0.999276268	0.8451460437272476
HMR_0303	0.999276268	0.845146043727248
HMR_0325	0.999276268	0.8451460437272479
DIPEPabc13	0.999276268	0.8451460437272458
DIPEPabc12	0.999276268	0.8451460437272458
HMR_0321	0.999276268	0.845146043727246
DODECANACt	0.999276268	0.845146043727246
HMR_0317	0.999276268	0.845146043727246
HMR_0371	0.999276268	0.8451460437272458
DIPEPabc14	0.999276268	0.8451460437272458
CYSAMPtev	0.999276268	0.845146043727246
DIGALSGALSIDEATPte	0.999276268	0.845146043727246
DJENKabc	0.999276268	0.8451460437272458
HMR_0291	0.999276268	0.8451460437272481
DIPEPabc6	0.999276268	0.8451460437272466
HMR_0299	0.999276268	0.845146043727248
DIPEPabc3	0.999276268	0.8451460437272466
ARSENBabc	0.999276268	0.845146043727246
DIPEPabc2	0.999276268	0.8451460437272466
HMR_0311	0.999276268	0.8451460437272479
HMR_0395	0.999276268	0.845146043727248
CMCBTFabcpp	0.999276268	0.8451460437272458
ARSabc	0.999276268	0.845146043727246
HMR_0391	0.999276268	0.845146043727248
HMR_0387	0.999276268	0.845146043727248
HMR_0273	0.999276268	0.845146043727248
HMR_0277	0.999276268	0.8451460437272458
DOPA3GLCURt	0.999276268	0.845146043727246
HMR_0383	0.999276268	0.8451460437272481
HMR_0281	0.999276268	0.8451460437272476
HMR_0375	0.999276268	0.8451460437272458
DLEUabcpp	0.999276268	0.8451460437272458
GBBTNabc	0.999276268	0.8451460437272458
HMR_0247	0.999276268	0.8451460437272479
CRVSATPtu	0.999276268	0.845146043727246
COLIPAabcpp_kt	0.999276268	0.8451460437272458
CRVSATPthc	0.999276268	0.8451460437272458
GM1LIPAabcpp	0.999276268	0.8451460437272458
GLZABCteb	0.999276268	0.845146043727246
COLIPAabcppmin	0.999276268	0.845146043727246
GLYSERabcpp	0.999276268	0.8451460437272458
GLYPHEabcpp	0.999276268	0.8451460437272458
COLIPAabctex	0.999276268	0.8451460437272458
GLYMETtr	0.999276268	0.8451460437272458
GLYMETabcpp	0.999276268	0.8451460437272458
CDCA3Gte	0.999276268	0.845146043727246
CDCA24Gte	0.999276268	0.845146043727246
COPROSTabc	0.999276268	0.845146043727246
GLYGLYabcpp	0.999276268	0.8451460437272458
GLYGLYGLNtr	0.999276268	0.8451460437272458
CBL2abc	0.999276268	0.8451460437272458
GLYGLUabcpp	0.999276268	0.8451460437272458
CBL1abcpp	0.999276268	0.8451460437272458
GLYGLNtr	0.999276268	0.8451460437272458
GLYGLNabcpp	0.999276268	0.8451460437272458
DARGabcpp	0.999276268	0.845146043727246
GM1LIPAabctex	0.999276268	0.8451460437272458
FERXAabc	0.999276268	0.8451460437272458
BUTSO3abcpp	0.999276268	0.8451460437272458
FERRICHabc	0.999276268	0.8451460437272458
CE0328t	0.999276268	0.845146043727246
BILDGLCURte	0.999276268	0.845146043727246
BILGLCURte	0.999276268	0.845146043727246
GTACMPtev	0.999276268	0.845146043727246
FBACabcpp	0.999276268	0.845146043727246
CSAtu	0.999276268	0.845146043727246
BLAMDabcpp	0.999276268	0.8451460437272458
CSASULPteb	0.999276268	0.845146043727246
FE3DHBZSabcpp	0.999276268	0.8451460437272458
FE3HOXabcpp	0.999276268	0.8451460437272458
COLIPAabcpp	0.999276268	0.845146043727246
FECHEabcpp	0.999276268	0.8451460437272458
CRVSM24teb	0.999276268	0.845146043727246
FECRMabc	0.999276268	0.8451460437272458
FECRMabcpp	0.999276268	0.8451460437272458
FEOXAMabcpp	0.999276268	0.8451460437272458
FEROXBFEabcpp	0.999276268	0.8451460437272458
FEROXEFEabcpp	0.999276268	0.8451460437272458
CRVSM23teb	0.999276268	0.845146043727246
CRVSM1teb	0.999276268	0.845146043727246
FEROXGFEabcpp	0.999276268	0.8451460437272458
CBL1abc	0.999276268	0.8451460437272458
BUTSabc	0.999276268	0.8451460437272458
DVALabcpp	0.999276268	0.8451460437272458
CARNabcpp	0.999276268	0.8451460437272458
GLUCYSte	0.999276268	0.845146043727246
GLUCANabc	0.999276268	0.8451460437272458
GLUCAN2abc	0.999276268	0.8451460437272458
CPGNabcpp	0.999276268	0.8451460437272458
CRGLZABCt	0.999276268	0.845146043727246
GALMAN4abc	0.999276268	0.8451460437272458
GALMAN6abc	0.999276268	0.8451460437272458
C14768ATP	0.999276268	0.8451460437272491
CA3Sabc	0.999276268	0.845146043727246
C14769td2	0.999276268	0.8451460437272491
C14770ATP	0.999276268	0.8451460437272491
C14771ATP	0.999276268	0.8451460437272491
GLCMAN6abc	0.999276268	0.8451460437272458
C14825ATP	0.999276268	0.8451460437272491
C14826ATP	0.999276268	0.845146043727249
GLCGLYCabcpp_syn	0.999276268	0.8451460437272458
GLC3MEACPtev	0.999276268	0.845146043727246
CA24Gte	0.999276268	0.845146043727246
GDCA3Sabc	0.999276268	0.845146043727246
GCHOLAt3	0.999276268	0.845146043727246
GCDCA3Sabc	0.999276268	0.845146043727246
C05770te	0.999276268	0.8451460437272491
C05769te	0.999276268	0.8451460437272491
CBL1HBIabc	0.999276268	0.8451460437272458
G3Pabc	0.999276268	0.8451460437272458
CBIuabcpp	0.999276268	0.8451460437272458
CBIabc	0.999276268	0.8451460437272458
DASNabcpp	0.999276268	0.845146043727246
FVSteb	0.999276268	0.845146043727246
GLYC2Pabcpp	0.999276268	0.8451460437272458
DCA24Gte	0.999276268	0.845146043727246
C03681te	0.999276268	0.8451460437272492
C03990ATP	0.999276268	0.8451460437272483
C04483t1	0.999276268	0.845146043727246
C04717ATP	0.999276268	0.8451460437272492
DCA3Gte	0.999276268	0.845146043727246
C04805ATP	0.999276268	0.8451460437272492
G3PCabcpp	0.999276268	0.8451460437272458
C05298te	0.999276268	0.8451460437272492
C05299te	0.999276268	0.8451460437272492
C05301te	0.999276268	0.8451460437272491
G3PIabcpp	0.999276268	0.8451460437272458
C05302te	0.999276268	0.8451460437272491
DCA3Sabc	0.999276268	0.845146043727246
C05463t1	0.999276268	0.8451460437272458
G3PSabcpp	0.999276268	0.8451460437272458
CE1243ATP	0.999276268	0.845146043727249
CE1273t1	0.999276268	0.845146043727249
CE1297t	0.999276268	0.845146043727249
ESTROSABCCte	0.999276268	0.845146043727246
ETHSO3abcpp	0.999276268	0.8451460437272458
ETHSabc	0.999276268	0.8451460437272458
DHEASABCCte	0.999276268	0.845146043727246
DHCHOLESTANATEATP	0.999276268	0.845146043727246
CHOLSabc_1	0.999276268	0.8451460437272458
DHBSZ3FEabcpp	0.999276268	0.8451460437272458
CHOLSabc	0.999276268	0.8451460437272458
DGUDBUTNabcpp	0.999276268	0.8451460437272458
CHOLATEt3	0.999276268	0.845146043727246
HISTAVESSEC_1	0.999276268	0.8451460437272458
HISTAVESSEC	0.999276268	0.7254645649106253
HISHISabcpp	0.999276268	0.8451460437272458
COLIPABabcpp	0.999276268	0.845146043727246
HISGLYabcpp	0.999276268	0.8451460437272458
DESFVSteb	0.999276268	0.845146043727246
CGMPt	0.999276268	0.8451460437272507
HEXSabc	0.999276268	0.8451460437272458
HEXDTRte	0.999276268	0.8451460437272458
HEXDIACATP	0.999276268	0.8451460437272458
ATVACIDtu	0.999276268	0.845146043727246
ATVLACtu	0.999276268	0.845146043727246
ESTRSABCtc	0.999276268	0.8451460437272458
ESTRONEte	0.999276268	0.845146043727246
CE1352te	0.999276268	0.845146043727249
ESTRONEGLCt	0.999276268	0.845146043727246
HMR_0243	0.999276268	0.8451460437272481
EANDRSTRNte	0.999276268	0.845146043727246
HMR_0239	0.999276268	0.8451460437272458
HMR_0235	0.999276268	0.845146043727248
CHSTEROLt_1	0.999276268	0.8451460437272458
HMR_0215	0.999276268	0.8451460437272458
HMR_0211	0.999276268	0.8451460437272476
DHGLZABCt	0.999276268	0.845146043727246
CHSTEROLt	0.999276268	0.845146043727246
HMR_0207	0.999276268	0.845146043727248
DHEAte	0.999276268	0.845146043727246
ECA4COLIPAabctex	0.999276268	0.8451460437272458
ECTOINEabc	0.999276268	0.8451460437272458
ECTOabcpp	0.999276268	0.8451460437272458
HMR_0194	0.999276268	0.8451460437272476
EIC21114TRte	0.999276268	0.845146043727246
EPOXTACteb	0.999276268	0.845146043727246
ESTRAABCtc	0.999276268	0.8451460437272458
ESTRADIOLGLCt2	0.999276268	0.845146043727246
ESTRIOLATP	0.999276268	0.845146043727246
ESTRIOLGLCte	0.999276268	0.845146043727246
AU1abcpp	0.999276268	0.845146043727246
COLIPAPabctex	0.999276268	0.8451460437272458
COLIPAabcex	0.999276268	0.8451460437272458
HDCA6Gte	0.999276268	0.8451460437272458
GCA3Sabc	0.999276268	0.845146043727246
CE5072te	0.999276268	0.8451460437272487
CE5026t	0.999276268	0.8451460437272487
CE5025t	0.999276268	0.8451460437272487
CE4877te	0.999276268	0.8451460437272487
CE4843t	0.999276268	0.845146043727246
CE2537ATP	0.999276268	0.8451460437272488
CE2537ABCt	0.999276268	0.8451460437272488
CE2513ATP	0.999276268	0.8451460437272458
CE2510t	0.999276268	0.8451460437272488
CE2510ABCt	0.999276268	0.8451460437272488
CE2445t	0.999276268	0.8451460437272488
CE2211te	0.999276268	0.8451460437272488
CE2209te	0.999276268	0.8451460437272488
GUDPTNabcpp	0.999276268	0.8451460437272458
GUDCA3Sabc	0.999276268	0.845146043727246
GUDACabcpp	0.999276268	0.8451460437272458
CE2049te	0.999276268	0.8451460437272488
CE2047te	0.999276268	0.8451460437272488
CE2006te	0.999276268	0.8451460437272488
CE1447te	0.999276268	0.8451460437272488
CTBTabc	0.999276268	0.8451460437272458
CE6247t	0.999276268	0.8451460437272484
CE7081tm	0.999276268	0.8451460437272484
BALABALAabcpp	0.999276268	0.8451460437272458
HDCA24Gte	0.999276268	0.8451460437272458
Am1CSAteb	0.999276268	0.8451460437272462
CELabc	0.999276268	0.8451460437272458
CEL6abc	0.999276268	0.8451460437272458
CE7172ATP	0.999276268	0.8451460437272483
CE7096te	0.999276268	0.8451460437272483
CE7090te	0.999276268	0.8451460437272484
BALAALAabcpp	0.999276268	0.8451460437272458
HCA6Gte	0.999276268	0.8451460437272458
HCA24Gte	0.999276268	0.8451460437272458
CE7082ATP	0.999276268	0.8451460437272484
HC02220te	0.999276268	0.8451460437272483
BALAGLYabcpp	0.999276268	0.8451460437272458
HC02196te	0.999276268	0.8451460437272483
BALALEUabcpp	0.999276268	0.8451460437272458
HC02195te	0.999276268	0.8451460437272483
HC02194te	0.999276268	0.8451460437272483
CE7085te	0.999276268	0.8451460437272484
CE7083t	0.999276268	0.8451460437272484
CTBTabcpp	0.999276268	0.8451460437272458
GLCMAN4abc	0.999276268	0.8451460437272458
LCA3Gte	0.999276268	0.8451460437272458
PVSATPtu	0.999276268	0.8451460437272458
ACMPtu	0.999276268	0.845146043727247
PEAR_HSABCt	0.999276268	0.8451460437272458
PEDH203_HSABCt	0.999276268	0.8451460437272458
PEFLIP	0.999276268	0.8451460437272458
PEFLIP_cho	0.999276268	0.8451460437272458
PELINL_HSABCt	0.999276268	0.8451460437272458
PELPALM_HSABCt	0.999276268	0.8451460437272458
PEOLE_HSABCt	0.999276268	0.8451460437272458
PEPALM_HSASBCt	0.999276268	0.8451460437272458
PESTE_HSABCt	0.999276268	0.8451460437272458
PG18111Z160t	0.999276268	0.8451460437272458
PG1819Z160t	0.999276268	0.8451460437272458
PGLYCABCte	0.999276268	0.8451460437272458
PGP18111Z160t	0.999276268	0.8451460437272458
PGP1819Z160t	0.999276268	0.8451460437272458
PHYQt	0.999276268	0.8451460437272458
PEALtabc	0.999276268	0.8451460437272458
PEAL2tabc	0.999276268	0.8451460437272458
PE2LINL_HSABCt	0.999276268	0.8451460437272458
PE18111Z1835Z9Z12Zt	0.999276268	0.8451460437272458
PE1801819Zt	0.999276268	0.8451460437272458
PE1801829Z12Zt	0.999276268	0.8451460437272458
PE1801835Z9Z12Zt	0.999276268	0.8451460437272458
PE1801845Z9Z12Z15Zt	0.999276268	0.8451460437272458
PE18111Z1819Zt	0.999276268	0.8451460437272458
PE18111Z1829Z12Zt	0.999276268	0.8451460437272458
PE18111Z1845Z9Z12Z15Zt	0.999276268	0.8451460437272458
PE226_HSABCt	0.999276268	0.8451460437272458
PE1819Z1819Zt	0.999276268	0.8451460437272458
PE1819Z1829Z12Zt	0.999276268	0.8451460437272458
PE1819Z1835Z9Z12Zt	0.999276268	0.8451460437272458
PE1819Z1845Z9Z12Z15Zt	0.999276268	0.8451460437272458
PE1829Z12Z1835Z9Z12Zt	0.999276268	0.8451460437272458
PE203_HSABCt	0.999276268	0.8451460437272458
PLPSabctex	0.999276268	0.8451460437272458
ACMPthc	0.999276268	0.845146043727247
6HSMVACIDteb	0.999276268	0.8451460437272493
PPATabc	0.999276268	0.8451460437272458
PURabc1	0.999276268	0.8451460437272458
PVSGLUCteb	0.999276268	0.8451460437272458
PYOVD2tex	0.999276268	0.8451460437272458
PYOVDtex	0.999276268	0.8451460437272458
Pe13_HSABCt	0.999276268	0.8451460437272458
RAFFabc	0.999276268	0.8451460437272458
7KILTCHOLATP	0.999276268	0.8451460437272493
7HPVSteb	0.999276268	0.8451460437272493
7DHCHSTEROLt	0.999276268	0.8451460437272493
7DHCHOLabc	0.999276268	0.8451460437272493
7DHCDCHOLabc	0.999276268	0.8451460437272493
7BHGLZGLCABCt	0.999276268	0.8451460437272493
7BHGLZABCt	0.999276268	0.8451460437272493
7AHGLZABCt	0.999276268	0.8451460437272493
6OHFVSteb	0.999276268	0.8451460437272493
PTVSTM3eb	0.999276268	0.8451460437272458
PTVSTATPtu	0.999276268	0.8451460437272458
PSHSABCtc	0.999276268	0.8451460437272458
PRGNLONESte	0.999276268	0.8451460437272458
ACMPGLUthc	0.999276268	0.845146043727247
ACMPGLUtep	0.999276268	0.845146043727247
ACMPGLUTthc	0.999276268	0.845146043727247
ACMPGLUTtep	0.999276268	0.845146043727247
ACHVESSEC_1	0.999276268	0.8451460437272471
ACHVESSEC	0.999276268	0.7254645649106234
PRGNLONEte	0.999276268	0.8451460437272458
PSFLIP_cho	0.999276268	0.8451460437272458
PRISTte	0.999276268	0.8451460437272458
PROHISGLUtr	0.999276268	0.8451460437272458
PROLBabc	0.999276268	0.8451460437272458
PROSTGE1t3	0.999276268	0.8451460437272458
PROSTGE2t3	0.999276268	0.8451460437272458
PSFLIP	0.999276268	0.8451460437272458
PE17_HSABCt	0.999276268	0.8451460437272458
PE161_HSABCt	0.999276268	0.8451460437272458
PE15_HSABCt	0.999276268	0.8451460437272458
PE14_HSABCt	0.999276268	0.8451460437272458
NCBMPTSabcpp	0.999276268	0.8451460437272474
NDERSVteb	0.999276268	0.8451460437272458
AEPabcpp	0.999276268	0.845146043727251
AEPabc	0.999276268	0.8451460437272511
ADRNLPVESSEC_1	0.999276268	0.8451460437272467
ADRNLPVESSEC	0.999276268	0.725464564910623
NMTHDA	0.999276268	0.8682418445814063
ADOCBLabcpp	0.999276268	0.8451460437272467
ADOCBLabc	0.999276268	0.8451460437272467
NORMETEVESSte	0.999276268	0.7254645649106375
NRPPHRVESSEC	0.999276268	0.7254645649106376
NRPPHRVESSEC_1	0.999276268	0.8451460437272458
NRVNCABCt	0.999276268	0.8451460437272458
O16A4COLIPAabctex	0.999276268	0.8451460437272458
OANTIabcpp	0.999276268	0.8451460437272458
AGMabcpp	0.999276268	0.8451460437272467
MSO3abcpp	0.999276268	0.8451460437272458
MSO3abc	0.999276268	0.8451460437272458
MEPIVESSte	0.999276268	0.7254645649106324
AI2abcpp	0.999276268	0.8451460437272458
MCBTFabcpp	0.999276268	0.8451460437272458
AHANDROSTANte	0.999276268	0.8451460437272467
AHANDROSTANGLCte	0.999276268	0.8451460437272467
MDZtu	0.999276268	0.8451460437272458
MELIBabc	0.999276268	0.8451460437272458
MEPIVESSte_cho	0.999276268	0.8451460437272458
MOPSabc	0.999276268	0.8451460437272458
MEPNabcpp	0.999276268	0.8451460437272458
MERACMPtep	0.999276268	0.8451460437272458
MERACMPthc	0.999276268	0.8451460437272458
METDabc	0.999276268	0.8451460437272458
METDabcpp	0.999276268	0.8451460437272458
MHGLZABCt	0.999276268	0.8451460437272458
OARGabcpp	0.999276268	0.8451460437272497
OSKTabcpp	0.999276268	0.8451460437272458
ACOLIPAabctex	0.999276268	0.845146043727247
PCHOLN225_HSABCt	0.999276268	0.8451460437272458
PCHOLN201_HSABCt	0.999276268	0.8451460437272458
PCHOLN203_HSABCt	0.999276268	0.8451460437272458
PCHOLN204_HSABCt	0.999276268	0.8451460437272458
PCHOLN205_HSABCt	0.999276268	0.8451460437272458
PCHOLN224_HSABCt	0.999276268	0.8451460437272458
PCHOLN2254_HSABCt	0.999276268	0.8451460437272458
PCHOLN264_HSABCt	0.999276268	0.8451460437272458
PCHOLN183_HSABCt	0.999276268	0.8451460437272458
PCHOLOLE_HSABCt	0.999276268	0.8451460437272458
PCHOLPALME_HSABCt	0.999276268	0.8451460437272458
PCHOLSTE_HSABCt	0.999276268	0.8451460437272458
PCt	0.999276268	0.8451460437272458
PCt_cho	0.999276268	0.8451460437272458
PE12_HSABCt	0.999276268	0.8451460437272458
PCHOLN19_HSABCt	0.999276268	0.8451460437272458
PCHOLN1836_HSABCt	0.999276268	0.8451460437272458
PAFABCt	0.999276268	0.8451460437272458
PCHOL2STE_HSABCt	0.999276268	0.8451460437272458
PAIL18111Z160t	0.999276268	0.8451460437272458
PAIL1819Z160t	0.999276268	0.8451460437272458
PB2abcpp	0.999276268	0.8451460437272458
PCHLN225_HSABCt	0.999276268	0.8451460437272458
PCHOL2LINL_HSABCt	0.999276268	0.8451460437272458
PCHOL2OLE_HSABCt	0.999276268	0.8451460437272458
PCHOLAR_HSABCt	0.999276268	0.8451460437272458
PCHOLN15_HSABCt	0.999276268	0.8451460437272458
PCHOLDOC_HSABCt	0.999276268	0.8451460437272458
PCHOLEIC_HSABCt	0.999276268	0.8451460437272458
PCHOLET_HSABCt	0.999276268	0.8451460437272458
PCHOLHEP_HSABCt	0.999276268	0.8451460437272458
PCHOLLINL_HSABCt	0.999276268	0.8451460437272458
PCHOLMYR_HsABCt	0.999276268	0.8451460437272458
6MELVACtbc	0.999276268	0.8451460437272493
6HMSMVACIDteb	0.999276268	0.8451460437272496
[truncated: 1 more rows]
