# Supplementary material for: Teasing out missing reactions in genome-scale metabolic networks through hypergraph learning
Source: Nat Commun. 2023 Apr 25;14:2375. doi: 10.1038/s41467-023-38110-7 (PMC10130184; doi:10.1038/s41467-023-38110-7)
Supplement: Supplementary file 4 — Source Data [file 41467_2023_38110_MOESM4_ESM.zip › Source Data/Supplementary Figure 8/zimmermann/GCF_000392875.1.csv]

	predicted scores	similarity max
DADNC	0.9999753740000001	0.7559987096965689
ADNCYC	0.9999753740000001	0.654771243535932
HPOXR	0.9999750479999999	0.77458043933408
CAT	0.9999750479999999	0.8447312389232837
NTPP2_1	0.9999695040000001	0.75
H2CO3D	0.999968344	0.5962754242803445
SOR	0.9999677659999999	0.6117006474080369
PPItex	0.9999645919999999	0.6620875611999444
PItpp	0.999963988	0.7071191271133066
G1PP	0.99996323	0.6666783065180694
ATPADT	0.9999623060000001	0.6666666666666667
NADHHS	0.9999622699999999	0.47579379919246056
NADHHR	0.9999622699999999	0.47579379919246056
PDE1	0.9999618140000001	0.7071623429499664
NTPP2	0.9999608480000001	0.7171167732108704
GLYTA	0.999960452	0.5000087298885407
BGLA	0.9999603	0.8333333333333335
AMPt6	0.9999600780000002	0.6620875611999444
TREH	0.9999581800000001	0.8333333333333335
NADPHHR	0.9999567519999999	0.47579379919246056
NADPHHS	0.9999567519999999	0.47579379919246056
G3PT	0.999955656	0.75
GTPHL	0.9999554740000001	0.5773805119946583
AMPDA	0.99995485	0.692813065172574
SFRR	0.999954844	0.6708227356757428
GUAC	0.999953434	0.500078585462159
GLCGSD	0.9999529779999999	0.7697936388242641
PDE5	0.99995227	0.642908687135281
MCD	0.9999519119999999	0.6859943405700353
NADDPp_1	0.9999505280000001	0.7071623429499664
GUACYC	0.999949852	0.5773805119946538
DGUNC	0.999949852	0.6666783065180415
CYSCYSr	0.9999496920000001	0.6123724356957946
NTPP8_1	0.9999496259999999	0.5
CMPt6	0.9999488599999999	0.6620875611999444
KAT1	0.9999486839999999	1.0
ACCOAS	0.9999486839999999	0.9428584278758729
r0120	0.9999486080000001	0.8420939502297962
PYRDC	0.999948474	0.755945915453672
PYK3	0.9999479599999999	0.5999748569991872
PPGPPDPE	0.999947498	0.8830154301735006
PYK4	0.9999473139999999	0.5999748569991885
GLS2	0.9999471019999999	0.9313505255567341
GLS	0.9999471019999999	0.9152246099835536
13BGH	0.9999471019999999	0.7697936388242564
LMN2	0.9999471019999999	0.8333333333333335
MLTG7	0.9999471019999999	0.8333333333333335
NTPP8	0.9999456419999999	0.6324257153996666
CITt3	0.999945498	0.6620875611999444
PPK2	0.9999454759999999	0.6123724356957946
PHNACH	0.9999452380000001	0.6123884737350976
FDH6	0.999944552	0.8141273122037574
NH4t3r	0.999944496	0.7071067811865475
NH4t_1	0.999944496	0.7071067811865475
NPH	0.9999443539999999	0.9805794906671584
FADDP	0.999943948	0.7575759347754748
GLCt2	0.9999433	0.6620875611999444
GLCt2_2	0.9999433	0.8374818815431795
CYSt2r	0.999942712	0.6620875611999444
SUCptspp_1	0.99994204	0.866070767991993
ACt2r_1	0.999941736	0.6620875611999444
ACt2r	0.999941736	0.6620875611999444
GLY3Pt2	0.9999407039999999	0.6620875611999444
NH3c	0.999940256	0.6667015880499213
ANNAT	0.9999395999999999	0.9486882686609631
PPGPPDP_c	0.999939438	0.8944553012876749
PEPt6	0.999939352	0.6620875611999444
AFAT	0.999939346	0.9486882686609666
HMR_7197	0.9999392799999999	0.5773805119946558
SERHL	0.9999392799999999	0.5773805119946536
SHL_c	0.9999380999999999	0.8944553012876739
NDP3	0.999937314	0.8366487570954669
G6PP	0.999936916	0.6666783065180694
FMNAT_1	0.999936674	0.8944553012876728
UREA	0.999935556	0.8704007134527422
PPC	0.9999354660000002	0.6666841266723411
ADNK3	0.999934236	0.5999748569991897
METt2r	0.99993269	0.6620875611999444
METt3	0.99993269	0.6620875611999444
DPCOAK_1	0.9999326400000002	0.8944553012876725
ALPHNH	0.999932394	0.8609531523800455
ADK2_1	0.999931226	0.8944553012876725
PYK2	0.9999312140000001	0.5999748569991847
PYRt2	0.9999311399999999	0.6620875611999444
BPNT_1	0.9999307719999999	0.8944553012876726
AP4AH1	0.999929534	0.7575759347754718
NH4tpp_1	0.999929528	0.7071067811865475
NH4t3pp	0.999929528	0.7071067811865475
GTPDPK_1	0.999928902	0.8944553012876726
AP3AH	0.9999287539999999	0.782593922224526
TPHAP	0.9999287539999999	0.8754012229611233
DNTP	0.9999287539999999	0.782593922224526
G3PCT	0.9999271399999999	0.599974856999188
NAD_H2	0.999925588	0.8488825340284332
GDPDPKE	0.99992521	0.8705542188259217
METRR	0.9999251100000001	0.529755243765923
CBMD	0.999924612	0.7778619296673803
PpGppP	0.9999245999999999	0.75
AADa	0.999924172	0.6123724356957947
AACLAM	0.999924172	0.6123724356957947
r0097	0.9999232259999999	0.6761067077560499
ACOAM	0.9999232259999999	0.6761067077560503
SERDA	0.9999230880000001	0.5302328429796805
TSULR3e	0.99992304	0.7071191271133009
ACYP_3	0.9999221800000001	0.8080915807196342
ACYP_2	0.9999221800000001	0.7302814418873783
PPCK	0.9999215779999998	0.5999748569991898
G3PCT_2	0.9999211259999999	0.5477397714705483
CDPPH	0.999920092	0.7302814418873791
PHHL	0.999919188	0.8716496640118573
AADb	0.9999178540000001	0.6123724356957946
CYTDK1_1	0.9999175499999999	0.8944553012876725
PPPM	0.999917458	0.8300302054028166
SERt2r	0.9999173920000001	0.6620875611999444
UTPH1	0.9999169200000001	0.8728650293136706
r0068	0.99991583	0.5751877607573711
AP3S	0.999914948	0.8207534883312709
ASPt2r	0.9999146099999999	0.6620875611999444
ASPt2_3	0.9999146099999999	0.8882836763400768
ASPt2_2	0.9999146099999999	0.8374818815431795
GP4GH	0.999913594	0.7070845573543407
PSP_L_1	0.999913284	0.8944553012876755
AMID_1	0.999912954	0.5962670949571726
NDP7	0.9999116520000001	0.7302814418873811
GLUGLUr	0.9999115379999999	0.6123724356957946
SERDC	0.999911118	0.6859943405700353
PYRt2rpp	0.999910386	0.6708203932499369
CA2t	0.9999094379999999	0.7844740227212841
GK_adp	0.9999088780000001	0.5751877607573717
APDH	0.9999083760000002	0.6928130651725736
CPK1	0.9999076279999999	0.6123724356957947
SUCCt2_2	0.9999075340000001	0.8374818815431795
SUCCt2r	0.9999075340000001	0.6620875611999444
SUCCt2_3	0.9999075340000001	0.8882836763400768
RE1342C	0.9999075279999999	0.7999874284995923
PSP_1	0.999907224	0.8080915807196415
ACt2ipp	0.999905914	0.670820393249937
ACt5pp	0.999905914	0.8485281374238569
ACt2rpp	0.999905914	0.6708203932499369
GLCt2pp	0.99990574	0.6708203932499369
SO3R	0.9999049019999999	0.9525812679926209
SULRR	0.9999049019999999	0.758197279469265
ATPATF2	0.999904542	0.5656498665383105
CYTBO3	0.9999040000000001	0.9954039562270591
GLCATr	0.9999022359999999	0.6123724356957946
NADS1_1	0.9999018340000001	0.9258408830013046
G3PCT_1	0.9999015699999999	0.5
SUCCACT	0.999901088	0.6666666666666667
PANO	0.999899948	0.8571376649738056
NADHXD	0.9998998520000001	0.5250006554013037
MCDC	0.9998990619999999	0.47142921393793646
THIH	0.9998990360000001	0.8164538044205363
METt3pp	0.9998977800000001	0.6708203932499369
DCTPD2	0.9998971600000001	0.7070845573543321
G1Dx	0.999896888	0.7351965111919065
HAMR	0.999896856	0.9047589184430935
GLUK	0.9998960880000001	0.7999874284995949
GLUN	0.9998955479999999	0.6123724356957946
CYSO	0.999893892	0.6936734279036836
G3PD1ir	0.999892502	0.9999999999999998
NTPP5	0.9998916359999999	0.5999748569991858
CS	0.9998895059999999	0.6666666666666667
NTP2	0.99988855	0.7302814418873798
ASPt2pp	0.999888428	0.6708203932499369
ASPt2_3pp	0.999888428	0.8999999999999998
ASPt2_2pp	0.999888428	0.8485281374238569
ACONTa_1	0.999888368	0.4757937991924579
ACONTa	0.999888368	0.4757937991924579
CITMS	0.9998880120000001	0.6666666666666667
MMS	0.9998880120000001	0.6666666666666667
PPANA	0.999887756	0.8819127041885554
RNF	0.9998876859999999	0.766972078132925
GLUDC	0.99988721	0.6859943405700353
SBTR	0.999886658	0.7351965111919071
FRDx	0.9998864019999999	0.7351965111919065
GLNt2r	0.9998861800000001	0.6620875611999444
LDH_D	0.999885948	0.7999874284995933
FAO1	0.9998856400000001	0.9971206368703792
NOX	0.9998850280000001	0.7351965111919073
DUTPDP	0.999884814	0.5999748569991861
HMR_3996	0.999884424	0.5812604109361836
NTPP9_1	0.999883008	0.8944553012876755
H2O2syn	0.9998827240000001	0.7351965111919077
NTRIRy_1	0.999882186	0.8054180513358676
NTRIR2y	0.999882186	0.9629065221778772
LO	0.99988216	0.5773381726379206
METNA	0.9998815740000001	0.59997485699919
r0027	0.999881512	0.5812604109361836
GLYK1	0.999881252	0.8944553012876725
ASPO2	0.99988119	0.8137189063829764
NADPHXD	0.999880398	0.5250006554013037
NAt3_0_5	0.999878672	0.9486832980505138
NAt6	0.999878672	0.6620875611999444
ALKP_1	0.9998777499999999	0.894455301287674
PHNO	0.999877698	0.878136856382786
SUCCt2_2pp	0.9998775440000001	0.8485281374238569
SUCCtpp	0.9998775440000001	0.6708203932499369
SUCCt2_3pp	0.9998775440000001	0.8999999999999998
AMID4	0.999877148	0.516403189151727
ALAD_L	0.99987698	0.7142728864544502
FADRx	0.99987666	0.7351965111919064
ACTF	0.9998760580000001	0.6123724356957946
G3PA	0.9998760580000001	0.6123724356957946
ASLP	0.999875762	0.7745912595368694
R5PP	0.9998756179999999	0.6123884737350976
FE2DMT1	0.9998755779999999	0.6620875611999444
NADHPO	0.9998746620000001	0.7576362751161151
r0210	0.9998725580000001	0.6708414759657537
SULRR2	0.999872094	0.9128741168130463
SULR	0.999872094	0.9940173022010454
PUTA3	0.999871744	0.8571376649738056
PRPPP	0.999871602	0.7302814418873811
NADH16	0.99987062	0.9989366634629672
CYTBO3_4pp	0.9998702140000001	0.9666630980775999
r0193	0.999869992	0.8332984073763572
ASPO2y	0.9998694519999999	0.8137189063829766
ALR	0.9998690619999999	0.8447388737712871
CBMKr2	0.9998685039999999	0.9525959762386856
AMPN	0.9998683100000001	0.5000785854621623
AMETt2	0.99986798	0.6620875611999444
SO3t	0.999867884	0.6620875611999444
UMPK7	0.999867124	0.5
H2SO	0.9998670559999999	0.6324555320336759
UTCY	0.9998660079999999	0.5999748569991886
AP5AH	0.999865604	0.782593922224526
P4AH	0.9998651900000001	0.7302814418873789
NTP7	0.9998646859999999	0.7302814418873811
P5CD	0.9998645280000001	0.7143636995127907
ASPO5_1	0.99986444	0.8944553012876728
ADEt2	0.99986096	0.6620875611999444
NTPP1	0.999860808	0.599974856999186
ALAALACNc	0.9998608040000001	0.6123724356957946
GLYFEM	0.9998598080000001	0.6324621609548285
UMPK6	0.999859134	0.5
SSALx	0.99985898	0.8571376649737776
RIBt2	0.9998589580000001	0.6620875611999444
ALAt2r	0.9998588999999999	0.6620875611999444
FRD	0.9998578779999999	1.0
NTPP3	0.9998575339999999	0.5999748569991858
GLUt2rpp	0.9998569959999999	0.6708203932499369
RNAS_LLA	0.999856862	0.6716580733379572
FADRx2	0.999855674	0.7351965111919068
HCITS	0.9998530220000001	0.6666666666666667
AACT	0.9998530220000001	0.6117006474080521
2AMACHYD	0.9998511059999998	0.6708414759657566
DAPAL	0.9998511059999998	0.6761067077560463
DAPAL_1	0.9998511059999998	0.6708414759657566
AKGt2r	0.9998509600000002	0.6620875611999444
AKGt2r_1	0.9998509600000002	0.6620875611999444
FEROc	0.9998496200000002	0.5886585294008597
GTPCII_1	0.9998488680000002	0.7171597039718852
GTPCII2	0.9998488680000002	0.7622685369078667
GTPCII	0.9998488680000002	0.7622685369078667
ASPSALy	0.999846596	0.8447388737712858
ORNTA	0.999846532	0.5000087298885407
NTP3e_1	0.9998450160000001	0.9128996191175822
GLYt2r	0.999844528	0.6620875611999444
UGP_PGM_c	0.9998420119999999	0.7999874284995921
IDPA	0.9998410879999999	0.7302814418873811
UMPt6	0.9998409	0.6620875611999444
FA140ACPHi	0.999840262	0.5999748569991907
CYTDt2	0.99983962	0.6620875611999444
FRDO6r	0.999839038	0.5962670949571836
P5CCD	0.999837606	0.6711817094465564
unkFol	0.999837282	0.8845338046770981
r0082	0.9998369119999999	0.6859943405700353
OSUCCL	0.9998369119999999	0.6859943405700353
THRA	0.9998367699999999	1.0
DOPDH	0.999836548	0.8447388737712843
PFK_ppi	0.9998351440000001	0.6761067077560485
GMP5N	0.999834932	0.8944553012876753
PYR5CD2	0.999834498	0.6460043442090886
LAAL23	0.999833994	0.5962670949571757
FUMt2_3	0.9998332980000001	0.8882836763400768
FUMt2r	0.9998332980000001	0.6620875611999444
FUMt3	0.9998332980000001	0.6620875611999444
FUMt2_2	0.9998332980000001	0.8374818815431795
FCOAH	0.99983276	0.9019348499170746
FCOAH2	0.99983276	0.6527388437783527
GSEALD	0.9998314259999999	0.8447388737712871
CITt3pp	0.9998311799999999	0.6708203932499369
NADS2	0.9998310260000001	0.7777700178092185
NTP4	0.999830764	0.7302814418873799
ATPATF1	0.9998298800000001	0.7070845573543432
FORMCOAL	0.999829662	0.6666666666666667
ATPATF3	0.99982956	0.4743565567565785
NTPP7	0.999826856	0.5999748569991861
RE2640C	0.999825922	0.5
SULFDH	0.9998253160000001	0.7351965111919077
GLYDHDA	0.999824902	0.7142728864544519
SSALy	0.9998224099999999	0.8447388737712599
FRD7	0.999821146	1.0
AKGCAL	0.999819544	0.59997485699919
LAAL8	0.9998186520000001	0.5962670949571558
URIt2	0.9998176900000001	0.6620875611999444
RNA_1	0.9998166640000001	0.5963607960799385
FDH3	0.999812176	0.8823507662728918
GAPP	0.999812024	0.6123884737350976
DCTPD2_1	0.9998110240000001	0.4472276506438373
DECACID	0.9998090279999999	0.8697387265008203
TETDECACID	0.9998090279999999	0.8742066029408421
HEXDECACID	0.9998090279999999	0.8747944745619679
HEXEDECACID	0.9998090279999999	0.8747944745619679
OCTEDECACID	0.9998090279999999	0.8750097344985066
DODECACID	0.9998090279999999	0.8728442745496873
OCTDECACID	0.9998090279999999	0.8750097344985066
GTPCI_2	0.999809016	0.9486882686609671
PEPCK_re	0.999808268	0.44722765064383685
METabcpp	0.999807998	0.8571364432272273
AKO	0.99980683	0.5
ATPPRT	0.9998049799999998	0.566959436590254
UMPK5	0.9998034920000001	0.6123724356957946
OCDCAt2	0.9998023079999999	0.6620875611999444
RNA	0.9998021420000001	0.6123381969172234
ASPA1	0.999801866	0.5000087298885407
GUAD_1	0.9998015739999999	0.9486882686609723
FUM	0.999801538	0.4757937991924601
NTP6	0.9998013240000001	0.7302814418873798
FHL	0.9998007919999999	0.6859943405700353
FE2t3pp	0.99979946	0.6708203932499369
APH180	0.9997992739999999	0.8080915807196415
2MAHMP	0.999799224	0.7302814418873766
SERabcpp	0.999799068	0.8451466656471261
POX2	0.999797562	0.5749633384577498
SERabc	0.9997953299999999	0.8451466656471261
FACOAL40t2pp	0.9997950339999999	0.7499999999999999
CYSabc	0.9997941260000001	0.8571364432272274
ACONT	0.9997936660000001	0.4082696753563819
APH181	0.999793622	0.8080915807196415
GDH1	0.9997929879999999	0.8366562706785939
GLYGLYCNc	0.9997927320000001	0.6123724356957946
PPIabc	0.999792332	0.8451466656471261
PPIuabcpp	0.999792332	0.8451466656471261
DNADDP	0.9997917199999999	0.7575759347754744
FAD_13	0.99979093	0.8701790266729821
FRDO5r	0.999790254	0.8682419428464403
SQLS	0.9997884499999999	0.4803844614152615
ARHGDx	0.9997884020000001	0.7351965111919045
AHGDx	0.9997884020000001	0.7351965111919045
FISC	0.9997881000000002	0.8176078802134692
ORNt2r	0.999786726	0.7071067811865475
CYTB_B3	0.999785392	0.9666630980775999
NTP8	0.9997844500000002	0.7302814418873802
PDH2	0.9997835220000001	0.7142728864544552
LAAL21	0.999783448	0.6761067077560514
FACOAL50It2pp	0.999781646	0.7499999999999999
DUTPDP_1	0.999780526	0.5
MMSAD3	0.9997795459999999	0.8333333333333335
SUCOAS	0.9997793560000001	0.6666666666666667
FACOAL40It2pp	0.9997787800000001	0.7499999999999999
FDH2	0.99977805	0.9032572229578405
FACOAL180	0.9997768380000001	0.7216878364870323
CTPS1_2	0.9997766159999999	0.8366562706785995
ADPGLC	0.999775866	0.7575759347754721
HMEDR	0.999775592	0.8571376649738057
ALAD_L2	0.9997736419999999	0.813146507695013
TRNFE	0.9997735000000001	0.45227347759331815
G6PDH1	0.999772622	0.7351965111919037
NITR	0.999772468	0.730319695294066
ADNt2	0.99977231	0.6620875611999444
SPMDtex2	0.9997717119999999	0.7071067811865475
HCO3_h_ti	0.9997716280000001	0.6620875611999444
FA180ACPH	0.999771144	0.6324257153996682
ALDD1	0.999770006	0.8571376649738052
FRUpts2	0.99976752	0.75
FUMt2_2pp	0.9997672200000001	0.9899494936611664
FUMtpp	0.9997672200000001	0.8944271909999159
2OBUTt	0.99976471	0.6620875611999444
URIK1_1	0.9997630559999999	0.8944553012876725
GMPt6	0.9997628120000002	0.6620875611999444
NDP8	0.999762256	0.7302814418873802
ASPabc	0.999762136	0.8571364432272274
DAAOP	0.999761582	0.6667365149215068
TSULP	0.9997601919999999	0.6620875611999444
GLUDy_1	0.999759658	0.8366562706785939
GLUCYS	0.9997590720000001	0.714272886454455
MTHFD2	0.999759066	0.8944553012876755
GD3P2	0.999758632	0.8447388737712846
SADT	0.9997560200000001	0.6761067077560506
NAt3_2pp	0.999755438	0.9486832980505138
NAt3_1p5pp	0.999755438	0.9805806756909202
FORA	0.999753984	0.8944553012876748
APH161	0.9997536159999999	0.8080915807196415
FACOAL181d11tpp	0.99975282	0.7499999999999999
FACOALP70t2pp	0.99975282	0.7499999999999999
FACOALP60t2pp	0.99975282	0.7499999999999999
FACOALP80t2pp	0.99975282	0.7499999999999999
FACOALP90t2pp	0.99975282	0.7499999999999999
FACOALP50t2pp	0.99975282	0.7499999999999999
FACOALP100t2pp	0.99975282	0.7499999999999999
FACOAL90t2pp	0.99975282	0.7499999999999999
FACOALT60t2pp	0.99975282	0.7499999999999999
FACOAL80t2pp	0.99975282	0.7499999999999999
FACOAL100t2pp	0.99975282	0.7499999999999999
FACOAL70t2pp	0.99975282	0.7499999999999999
FACOAL182t2pp	0.99975282	0.7499999999999999
FACOAL181d6t2pp	0.99975282	0.7499999999999999
FACOAL50t2pp	0.99975282	0.7499999999999999
G6PDH2c	0.99975282	0.9999999999999095
r1254	0.999751858	0.8774381476580534
MLTHFte	0.999751764	0.6620875611999444
PYROX_1	0.9997512160000002	0.5714093296816806
GLYt2pp	0.9997488819999999	0.6708203932499369
GLUVESSEC	0.9997488700000001	0.8451466656471261
NO2t3	0.9997488640000001	0.6933836264136204
FDH6r	0.9997488500000001	0.6708414759657553
FA160ACPHi	0.999748808	0.6324257153996682
SO4t_e	0.999748054	0.9486832980505138
Mn2t	0.999747928	0.8374818815431795
MALS	0.999747334	0.6666666666666667
r1319	0.9997472219999999	0.7999874284995943
SUCBZL_1	0.999746766	0.9258408830013046
FACOAL180_2	0.9997454299999999	0.6666666666666667
FACOAL180_1	0.9997454299999999	0.6666666666666667
GLXt2	0.999743008	0.6620875611999444
IPDPS_syn	0.999742558	0.7911575679046403
ALAB	0.999742492	0.5000087298885408
LDGUNPD	0.999742036	0.6060688497587908
PDE4	0.999742036	0.6681831037980106
DGUPP	0.9997415120000002	0.5
HEX1_1	0.9997412219999999	0.8944553012876725
C120SN	0.999740318	0.998107350896706
FA161ACPHi	0.9997395219999999	0.6324257153996682
r0280	0.9997391	0.5999748569991881
OPAH	0.999738646	0.8485548051843552
UDCTPP	0.9997383980000001	0.5
AKGt2rpp	0.9997383259999999	0.6708203932499369
ACP1_FMN	0.9997368119999999	0.6123884737350976
AASAD2	0.9997367879999999	0.6324754090087699
ALAt2pp	0.99973499	0.6708203932499369
ASPOb	0.999732792	0.6928130651725763
FA181ACPH	0.9997319920000001	0.5999748569991907
FACOAL18111Z	0.999731934	0.8333333333333335
FACOAL181_2	0.999731934	0.8333333333333335
MALDDH	0.999731702	0.7999874284995944
RE1933C	0.999729632	0.642908687135281
DALAt2r	0.9997286799999999	0.6620875611999444
APH160	0.999727268	0.8080915807196415
CITt4_4	0.999726656	0.8574929257125441
CITt4_3	0.999726656	0.8944271909999159
CITt4_2	0.999726656	0.9486832980505138
SER_AL	0.999726026	0.5772897788265087
ACITL	0.9997259140000001	0.6172272553342028
DCTPD	0.9997252080000001	0.6928130651725752
DESAT16a	0.9997246579999999	0.7542498670081561
MSADC	0.9997245400000001	0.6859943405700353
NIt5	0.9997243280000001	0.5773502691896257
ACALDCD	0.9997236620000001	0.6324754090087694
CYTK3	0.9997230220000001	0.5
MTHFD_1	0.99972295	0.8944553012876755
DHR_1	0.9997229219999999	0.5302328429796804
ALDD18	0.9997222879999998	0.857137664973803
PALDH	0.9997222000000001	0.6123884737350976
PALDP	0.9997222000000001	0.6123884737350976
APH140	0.9997214379999999	0.8080915807196415
BIRA	0.999720892	0.6546340755787989
BARB	0.99971878	0.7581972794692651
NACASPAH	0.999718524	0.5
MALTt2	0.9997183380000001	0.6620875611999444
DHRG	0.9997176580000001	0.832052760317011
G1PDH	0.9997176580000001	0.7999874284995938
NTPP1_1	0.9997175979999999	0.5
MGSA2	0.9997175219999999	0.6666317443687776
CHOLtu	0.999717352	0.7071067811865475
SUCCabc	0.999716772	0.8451466656471261
COBALTt5	0.99971648	0.5773502691896257
CYTDt2pp	0.9997151759999999	0.6708203932499369
CDAPPA181	0.999714406	0.757575934775474
GDR	0.9997143660000001	0.7499999999999999
POX	0.9997142159999999	0.46292044150065226
TRIOK	0.9997121059999999	0.6324312374902632
FTHFDH	0.9997119659999999	0.7324683138205437
L24DC	0.9997111399999999	0.5773805119946576
DHRG2	0.999710582	0.8207210438453202
NTPP11_1	0.999710078	0.8944553012876755
PDE3	0.999708094	0.6708414759657566
CDPDAGS_HDE_HDE_c	0.999707852	0.7999874284995931
PYRDC2	0.999706922	0.6761067077560488
GTPCIII	0.9997069	0.7905942612609621
OCTNLL	0.9997064099999999	0.6666666666666667
NTD1_1	0.999705366	0.8944553012876744
GPAR	0.99970455	0.8944553012876753
F6PP	0.999704096	0.6123884737350976
TTDCAt2	0.9997036739999998	0.6620875611999444
CDPDAGS_PALM_PALM_c	0.9997028699999999	0.7999874284995931
ASPMETASPr	0.99970178	0.6324555320336759
CDAPPA161	0.99970088	0.757575934775474
GALt2	0.9997006620000001	0.6620875611999444
GALt2_2	0.9997006620000001	0.8374818815431795
FA120ACPHi	0.9996997000000001	0.6324257153996621
NDP6	0.99969967	0.7302814418873798
PTRCt3i	0.9996994919999999	0.6620875611999444
PTRCt2	0.9996994919999999	0.6620875611999444
PPNCL2_1	0.9996988059999999	0.9258408830013033
UDPACGA6D	0.999697626	0.9263666346459574
MMCD	0.999697344	0.6859943405700353
MLTHFte1	0.9996968519999999	0.8451466656471261
FADD3	0.999696844	0.7107710286317553
PCA2	0.999696844	0.7107710286317553
BCOALIG	0.999696844	0.7825488010150302
PACL	0.999696844	0.6681681037844549
HMR_0305	0.999696844	0.6681681037844543
CACOAL	0.999696844	0.6681681037844549
IPDAB	0.999696844	0.7107710286317485
PALMCL	0.999696844	0.6172272553342031
PCA1	0.999696844	0.7107710286317553
FAS140ACP	0.9996958140000001	0.9538522861860883
ACS_1	0.999695414	0.9258408830013042
ADPRDP	0.999693694	0.7575759347754721
RE2034C	0.9996928540000001	0.5000087298885407
HDCAt2	0.9996914840000001	0.6620875611999444
AAAN	0.9996907439999999	0.8571364432272275
APSR	0.9996901659999999	0.7777079185441236
PROt3	0.999688866	0.6620875611999444
CDAPPA160	0.9996884639999999	0.757575934775474
MVLACc	0.999688112	0.6429086871352809
RE2649C	0.99968591	0.5999748569991886
ICDHyr	0.999685486	0.5999748569991876
NDP4	0.999685188	0.7302814418873799
CELBt2	0.999684946	0.6620875611999444
CITabc	0.9996848540000001	0.8783083131221397
FF_11	0.999684712	0.6620875611999444
PFK_adp	0.999684376	0.5751877607573717
FAS80_L	0.9996832059999999	0.9938093431225762
R1PK	0.9996823000000001	0.6324312374902632
MALt2_3	0.9996807999999999	0.8944271909999159
MALt2_2	0.9996807999999999	0.9486832980505138
MALt3r	0.9996807999999999	0.6620875611999444
TSR	0.9996806680000001	0.3535811714749807
NO3t3	0.9996800220000001	0.6620875611999444
HPACOAT	0.9996784980000001	0.5999748569991864
DTPH	0.999678348	0.7302814418873802
C161SN	0.999678128	0.998960453417652
ORNDC	0.9996769139999999	0.6859943405700353
TAUPAT1c	0.9996763340000001	0.6620875611999444
RPNTPH	0.9996749460000001	0.5999748569991868
TAPTPP	0.9996749460000001	0.5999748569991832
DGTP8DETOX	0.9996749460000001	0.5999748569991838
PRATPP	0.9996749460000001	0.5999748569991868
KAS20SA	0.9996740939999998	0.999295546130195
FAS80COA_L	0.9996740939999998	0.9950074943474215
r1252	0.9996734680000001	0.8333333333333335
ACPS	0.999673016	0.7575759347754797
THRS_2	0.9996720339999999	0.8944553012876755
6PHBG_2	0.999671666	0.757575934775478
AKP1_1	0.9996710719999999	0.9799628868514774
AKP1_2	0.9996710719999999	0.9855298532333219
ACS2	0.999669712	0.6666666666666667
MI1PP_1	0.9996664479999999	0.8944553012876755
NAabc	0.999665798	0.8451466656471261
NTRLASE3	0.999665036	0.6229906181126759
GSNK	0.999663728	0.6324312374902632
DHORD6	0.999663436	0.7351965111919063
ASPO6_1	0.9996631380000001	0.8944553012876728
OAAt_1	0.9996629799999999	0.6620875611999444
3A2OA	0.9996621619999999	0.5000087298885408
CAt4	0.9996620799999999	0.6620875611999444
FAS160ACP	0.99966113	0.9538522861860883
SPMDt2	0.999658056	0.6620875611999444
SPMDt3i	0.999658056	1.0
ACOAH	0.9996572800000001	0.7303196952940636
GLYVESSEC	0.999656896	0.5516686693062703
GLYVESSEC_1	0.999656896	0.8451466656471261
GLYabc	0.999656896	0.8571364432272274
ICDHx	0.9996564320000001	0.6708414759657544
OROATP	0.9996563	0.6620875611999444
3SPYRSP	0.999654742	0.5749526830952142
LAAL9	0.9996546439999999	0.714272886454455
LAAL1	0.9996530079999999	0.7559195185051157
ALDD16	0.99965294	0.8571376649738056
FRUt2	0.9996528960000001	0.6620875611999444
FE2Gabcpp	0.9996509140000001	0.8451466656471249
ALDD14	0.9996506999999999	0.8571376649737719
ALAabc	0.999650652	0.8451466656471261
ALAabcpp	0.999650652	0.8451466656471261
AMPEP14	0.99965057	0.4742944387690078
INSK	0.9996502639999999	0.6324312374902632
RIBCTR	0.999649646	0.5477397714705483
AASAD1	0.999647124	0.5812604109361839
PRAIC	0.9996470780000001	0.9449323943170888
NACHORCTL3le	0.9996459200000001	0.6620875611999444
C141SN	0.9996457700000001	0.9986285013105569
LAAL5	0.9996455900000001	0.7559195185051157
FDH7	0.99964279	0.7453455813368284
CYSO_I	0.9996426119999999	0.5892865174224213
XYLI2	0.9996425819999999	0.5773502691896257
DDPA_1	0.9996425280000001	0.9128996191175772
CYSSERMETr	0.999642398	0.5827870681940557
ARApts	0.9996417980000001	0.5
MOCDS	0.999640558	0.5999748569991881
AIRCra	0.9996395579999999	0.9090883117625101
HMPPtr	0.99963804	0.8451466656471249
HMR_0253	0.999637052	0.8451466656471261
r0796	0.9996370459999999	0.7351965111919073
GLYBCOAT	0.999636612	0.5999748569991886
r1516	0.999636268	0.8451466656471261
APH141	0.9996361500000001	0.8080915807196415
UAGDP_c	0.9996358399999998	0.7999874284995875
CSNt2	0.999634174	0.6620875611999444
DHNCM	0.99963344	0.75
FE2GTPabc	0.9996320799999999	0.8451466656471249
CDAPPA120	0.999631312	0.757575934775474
DPCOAPP	0.999630438	0.7575759347754744
THRt2r	0.999629812	0.6620875611999444
CDAPPA141	0.99962934	0.757575934775474
DUUPP	0.9996287800000001	0.5
RBK2	0.999628468	0.8944553012876725
HCYStabcpp	0.99962797	0.8451466656471261
CDAPPA180	0.99962787	0.757575934775474
APH120	0.99962786	0.8080915807196382
r2073_1	0.9996277039999999	0.8164965809277261
3OAS160_2	0.9996258360000001	0.8333333333333335
LAAL37	0.999624584	0.7126815346900521
SS	0.999624112	0.6711817094465565
HMR_1467	0.999624112	0.6711817094465565
GTHRDt2_1	0.9996227900000001	0.8571364432272274
r1530	0.9996227900000001	0.8571364432272274
CDAPPA140	0.9996224400000001	0.757575934775474
CA2t2pp	0.9996220899999999	0.5345344830275638
CPS_1	0.9996217119999999	0.534492484639527
CBPSam_1	0.9996217119999999	0.8838749882594152
34DHALDD	0.9996215380000001	0.857137664973803
LAAL19	0.999621426	0.714272886454455
NT5C_2	0.9996205719999999	0.6708414759657567
BETALDHx	0.999620556	0.8571376649738043
GLCt1	0.9996197800000001	0.5773502691896258
THMDP	0.9996192599999999	0.8616366270051813
LAAL20	0.9996172699999999	0.714272886454455
MMSAD2	0.999617264	0.7378725170644684
r0381	0.9996171919999999	0.7581972794692651
HMR_0201	0.99961618	0.7999874284995926
TTDCEAc	0.99961618	0.7999874284995945
ACTNt2r	0.999614552	0.6620875611999444
LCADi	0.9996142459999999	0.8571376649738056
GLP5H	0.9996139840000001	0.5000087298885407
PGLYCP_1	0.9996138480000001	0.8944553012876704
HMR_0188	0.99961384	0.7216878364870323
ACYP	0.9996119539999999	0.7302814418873764
FOMETRi	0.999611912	1.0
MTAM_1	0.999611912	0.9449323943170889
ALAALAPEPT1tc	0.999611704	0.6620875611999444
PGLc	0.999610644	1.0
CYTDK2_1	0.999610146	0.8944553012876737
VALDHr	0.99961003	0.7142728864544491
3PGP	0.999609996	0.6123884737350976
FLDR	0.9996098199999999	0.7351965111919068
DHFR2i	0.9996089939999999	0.735196511191906
MI3PP_2	0.999608928	0.8080915807196415
MI4PP_1	0.999608928	0.7302814418873811
MI3PP_1	0.999608928	0.7302814418873811
MI4PP_2	0.999608928	0.8080915807196415
NTP9	0.99960869	0.7302814418873801
FLAVO2	0.9996085000000001	0.5855724833374654
4HPAOX	0.9996085000000001	0.8571364432272279
HMGCOAR	0.9996081360000002	1.0
r2465_1	0.99960787	0.5773502691896257
OOR2r	0.9996073799999999	0.7142728864544537
XAH	0.9996070960000001	0.47579379919246056
HMR_1754	0.9996050280000001	0.6172272553342028
FACOAL141	0.99960298	0.7216878364870323
APPAT	0.999602472	0.9486882686609673
OIVD2E	0.9996015999999999	0.7825488010150241
HCO3abc	0.99959937	0.8571364432272273
SPODM	0.999596034	0.5803238738392938
GLUMETr	0.9995948200000001	0.5
DALAOX	0.999594772	0.6666666666666667
CHLabc_rev	0.9995926559999999	0.8451466656471261
UMPK2	0.999592614	0.5
ETOHMO	0.999592032	0.7542498670081561
R15BPK	0.99959144	0.6123724356957946
NMNHYD_1	0.999591408	0.8944553012876755
r1523	0.99959138	0.8451466656471261
H2CO3_NAt_syn	0.999589976	0.5
STFRNS	0.999589494	0.6124045130345735
SFCYSc	0.999588892	0.5302328429796597
HPACt2r	0.9995887659999999	0.6620875611999444
GLYOX3	0.99958852	0.6708414759657566
MOADC	0.999588198	0.6859943405700353
MOSDC	0.999588198	0.6859943405700353
LCADi_D	0.9995870480000001	0.8571376649738056
r1162	0.9995870280000002	0.8451466656471261
ASNt2r	0.9995868920000002	0.6620875611999444
DES2_C16	0.999583638	0.7542498670081561
ALDD22x	0.999581804	0.8571376649738038
BAMPPALDOX	0.999581804	0.8571376649738038
NPHSb	0.9995809619999999	0.7999874284995874
GLNTRS2	0.9995807720000001	0.7171232133285981
GCPN	0.9995797740000001	0.4757937991924561
E4POR1	0.9995792779999999	0.8888850089046428
GLYCt2	0.999579222	0.7071067811865475
PHEPS	0.999578254	0.7227677237885961
SELNPS_cho	0.999578254	0.7227677237885961
PYK5	0.9995777700000001	0.5999748569991867
CYSGLYt2ir	0.9995740339999999	0.6620875611999444
CGLYt3_2	0.9995740339999999	0.8374818815431795
OCDOR	0.999573408	0.7922939447999063
BACCL	0.999573084	0.6761067077560506
CYTK7	0.9995725799999999	0.5
LAAL7	0.99957248	0.714272886454455
LAAL6	0.99957248	0.714272886454455
NO2tabcpp	0.999571968	0.8451466656471261
HMR_4816	0.9995699	0.9583311508040377
LAAL3	0.99956936	0.7142728864544544
FE3DCITR	0.9995689999999999	0.4531206986671561
UACCpts	0.9995688359999999	0.8114499038699895
r1515	0.999568716	0.8451466656471261
4HALDD	0.999568358	0.857137664973803
MNabc_rev	0.999568346	0.8451466656471261
TDP	0.999567616	0.7302814418873811
LCTSt	0.999567074	0.6620875611999444
THRabcpp	0.9995661159999999	0.8451466656471261
HDECH	0.9995642479999999	0.8825030482423541
ALCD2y	0.999562954	0.7351965111919048
GTHOXti2	0.9995624660000001	0.8451466656471261
DHBS	0.9995617579999999	0.8944553012876699
r1529	0.9995615319999999	0.8451466656471261
SALCOD	0.999560818	0.8181766235250427
ILEDHr_1	0.99956078	0.7142728864544492
FLDR2	0.9995598659999999	0.8992273468515448
INSt2	0.9995588099999999	0.6620875611999444
LLEUDr	0.9995577820000001	0.7142728864544493
6PGCt6	0.9995565479999999	0.6620875611999444
GLXCL	0.9995559500000001	0.8571364432272223
CYSTRS_1	0.99955519	0.7142728864544539
CIGAMS	0.99955519	0.7171232133285971
MOGDS	0.999553672	0.5999748569991864
GP4GH1	0.9995531920000001	0.7575759347754776
URIK3_1	0.9995525999999998	0.8944553012876755
Kt3r	0.9995525439999999	0.6620875611999444
ALDD3	0.999552166	0.8571376649737892
TREt2	0.99955172	0.6620875611999444
MTHFC_1	0.999551208	0.8660707679919797
MTHFR2	0.9995505600000001	0.8137189063829788
MTHFR2_1	0.9995505600000001	0.7351965111919034
ALDD12	0.9995502039999999	0.857137664973805
ACMANAt2	0.9995490760000001	0.6620875611999444
CRNtHa	0.999548972	0.6620875611999444
LPLIPAL2A181	0.999548208	0.757575934775483
OMPHHX3	0.9995471659999999	0.9203557180407859
OMMBLHX3	0.9995471659999999	0.9203557180407859
OPHHX3	0.9995471659999999	0.9203557180407859
COORr	0.9995452459999999	0.5477397714705485
PAI2T	0.99954451	0.6123724356957947
F1PP	0.999544	0.6123884737350976
GSNt2	0.9995420880000001	0.6620875611999444
CYSTabc	0.99954159	0.8451466656471261
GLYALDDy	0.9995412980000001	0.8447388737712871
HMPK1_1	0.99954114	0.8944553012876707
DESAT18_3	0.999541074	0.7171532642204032
OXAt	0.9995385000000001	0.6620875611999444
RIBFLVt3	0.9995383200000001	0.8451466656471261
RIBFLVt3o	0.9995383200000001	0.8451466656471261
CAPROICc	0.9995381200000001	0.7999874284995937
L_LACt3	0.999537842	0.8017837257372732
L_LACt2r	0.999537842	0.6620875611999444
SLFAT	0.9995368680000001	0.5999748569991898
HMR_0156	0.999536548	0.6666666666666667
HMGCOAS	0.9995362939999998	1.0
RE0577C	0.9995352759999999	0.599974856999188
DMPSS_c	0.999535242	0.8630840789268013
HMR_0200	0.9995352239999999	0.6666666666666667
LYSt3r	0.9995346460000001	0.7071067811865475
LYSt2r	0.9995346460000001	0.7071067811865475
PEPA	0.9995339440000001	0.6123884737350975
GLYOX_1	0.9995330619999999	1.0
O2XOADOX	0.99953187	0.8240571682272843
PACPT_1	0.999531738	0.5751877607573718
r0220_1	0.999531738	0.5751877607573711
r0220	0.999531738	0.7275575464788423
FTHFI	0.9995315699999999	0.8451466656471244
RPEc	0.9995307440000001	0.9999999999999998
UDPGALOR	0.9995299080000001	0.9263666346459574
PACCOAL2	0.999527668	0.6666666666666667
GLCNt2r	0.99952748	0.6620875611999444
BSORx	0.9995266359999999	0.7581972794692651
CMPA_1	0.99952656	0.7745912595368516
ACSERHS	0.99952547	0.935424848176283
OXACOAL	0.9995254280000001	0.6666666666666667
NO3abc	0.99952538	0.8571364432272273
MTHFR3	0.99952533	0.8137189063829788
MTHFR3_1	0.99952533	0.7351965111919038
METTRS_1	0.9995249339999999	0.597590155978596
FRUabc	0.9995247600000001	0.8451466656471261
3H3MGLTc	0.99952383	0.5999748569991863
ARGDI	0.9995231739999999	0.8944553012876728
HISt2r1	0.999521584	0.6620875611999444
DESAT16_2	0.9995214600000001	0.7171532642204033
MELIBt2	0.9995209019999999	0.6620875611999444
ICHDx	0.999519336	0.6708414759657539
XYLt2	0.999519334	0.6620875611999444
FACOAL60i	0.9995187839999999	0.7216878364870323
GTPDPDP	0.9995187400000001	0.7302814418873808
GDTP	0.9995187400000001	0.8080915807196419
SUCRt2	0.999517862	0.6620875611999444
HDH	0.9995168900000001	0.9347557567318452
LHIST	0.9995168900000001	0.8571376649738056
HISTDb	0.9995168900000001	0.8571376649738056
HISTDb_1	0.9995168900000001	0.7581972794692651
HISTD	0.9995168900000001	0.9263666346459576
ABUTD	0.9995163440000001	0.857137664973803
TAURabcpp	0.9995163080000001	0.8571364432272273
FRD2rpp	0.99951612	0.8606659711575662
DHGLYH	0.9995160220000001	0.7746210134647897
MANt2	0.99951548	0.6620875611999444
CBMK4	0.999515366	0.8165108367760162
BTNt4i	0.999514974	0.6620875611999444
BTNt2i	0.999514974	0.6620875611999444
PYROX	0.9995147399999998	0.6711254590315132
FAS120ACP	0.999513912	0.9538522861860883
DTMPt6	0.9995138059999998	0.6620875611999444
HMR_6785	0.9995137319999999	0.7778174593052023
DASYN184_6_9_12_15	0.9995133380000001	0.5999748569991877
DASYN_EC	0.9995133380000001	0.7744771717774699
DASYN_HP	0.9995133380000001	0.5999748569991877
CDPDAGS_EPA_PALM_c	0.9995133380000001	0.5999748569991876
CDPDAGS_HDE_EPA_c	0.9995133380000001	0.5999748569991876
CDGGGS	0.9995133380000001	0.5999748569991876
CDS_18_2_18_2	0.9995133380000001	0.5999748569991877
DASYN190190	0.9995133380000001	0.5999748569991876
CDPDAGS_EPA_LNA_c	0.9995133380000001	0.5999748569991876
DASYN181_9	0.9995133380000001	0.5999748569991877
DASYN183_9_12_15	0.9995133380000001	0.5999748569991877
CDPDAGS_EPA_HDE_c	0.9995133380000001	0.5999748569991876
DASYN183_6_9_12	0.9995133380000001	0.5999748569991877
CDPDAGS_EPA_EPA_c	0.9995133380000001	0.5999748569991876
CG3P	0.9995133380000001	0.5999748569991877
EPCTX	0.9995133380000001	0.5999748569991856
DASYN160190	0.9995133380000001	0.5999748569991876
CDPDAGS1819Z160	0.9995133380000001	0.763501634964139
CDPDAGS18111Z160	0.9995133380000001	0.763501634964139
DASYN_LLA	0.9995133380000001	0.774554618572392
PHCYT_BS	0.9995133380000001	0.774554618572392
PHCYT_LM	0.9995133380000001	0.774554618572392
CDS_18_2_20_4	0.9995133380000001	0.5999748569991877
DASYN182_9_12	0.9995133380000001	0.5999748569991877
CDPDAGS_HDE_LNA_c	0.9995133380000001	0.5999748569991876
CDS_18_0_20_4	0.9995133380000001	0.5999748569991877
DASYN_SA	0.9995133380000001	0.7744771717774699
CDS_18_1_20_4	0.9995133380000001	0.5999748569991877
CDS_16_0_18_1	0.9995133380000001	0.5999748569991877
CDS_cho	0.9995133380000001	0.5999748569991877
CDS_18_1_20_5	0.9995133380000001	0.5999748569991877
CDS_16_0_18_2	0.9995133380000001	0.5999748569991877
CDS_16_0_18_3	0.9995133380000001	0.5999748569991877
CDS_16_0_18_4	0.9995133380000001	0.5999748569991877
CDS_16_0_20_4	0.9995133380000001	0.5999748569991877
CDS_18_0_18_0	0.9995133380000001	0.5999748569991877
CHLPCTD	0.9995133380000001	0.5999748569991877
CPCTDTX	0.9995133380000001	0.5999748569991881
CDS_18_1_18_3	0.9995133380000001	0.5999748569991877
CDS_18_0_18_1	0.9995133380000001	0.5999748569991877
CDS_18_1_18_2	0.9995133380000001	0.5999748569991877
CDS_18_0_18_2	0.9995133380000001	0.5999748569991877
CDS_18_0_18_3	0.9995133380000001	0.5999748569991877
CDS_18_0_18_4	0.9995133380000001	0.5999748569991877
CDS_18_1_18_1	0.9995133380000001	0.5999748569991877
CDS_18_0_20_5	0.9995133380000001	0.5999748569991877
ETAPCT	0.9995133380000001	0.5999748569991877
CDS_18_2_16_0	0.9995133380000001	0.5999748569991877
DASYN_SC	0.9995133380000001	0.774554618572392
CDPDAGS_PALM_EPA_c	0.9995133380000001	0.5999748569991876
CDPDAGS_HDE_PALM_c	0.9995133380000001	0.5999748569991876
CDPDAGS_LNA_EPA_c	0.9995133380000001	0.5999748569991876
CDPDAGS_LNA_HDE_c	0.9995133380000001	0.5999748569991876
CDPDAGS_LNA_LNA_c	0.9995133380000001	0.5999748569991876
RBTCT	0.9995133380000001	0.599974856999188
CDPDAGS_LNA_PALM_c	0.9995133380000001	0.5999748569991876
CDS_18_2_18_1	0.9995133380000001	0.5999748569991877
CDPDAGS_OLE_PALM	0.9995133380000001	0.5999748569991876
CDPDAGS_PALM_HDE_c	0.9995133380000001	0.5999748569991876
PETHCT	0.9995133380000001	0.5999748569991877
IMPCT2	0.9995133380000001	0.5999748569991876
CDPDAGS_PALM_LNA_c	0.9995133380000001	0.5999748569991876
RIBCT	0.9995133380000001	0.599974856999188
CDS_20_4_20_5	0.9995133380000001	0.5999748569991877
CDS	0.9995133380000001	0.5999748569991877
CDS_16_0_16_0	0.9995133380000001	0.5999748569991877
CDS_16_0_16_1	0.9995133380000001	0.5999748569991877
CDS_16_0_18_0	0.9995133380000001	0.5999748569991877
CDS_20_4_20_4	0.9995133380000001	0.5999748569991877
CDGGGS2	0.9995133380000001	0.599974856999186
DURADx	0.999512142	0.7351965111919034
D_LACt2	0.9995119239999999	0.6620875611999444
MNDNS2	0.9995114279999999	0.923425852805896
CHLP	0.99951092	0.6123884737350976
DESAT18_6	0.999510106	0.7171532642204033
CYST_II	0.9995098139999999	0.5
POR2	0.9995097019999999	0.5241275748797357
BTCOARx	0.999509166	0.7378725170644685
FA141ACPHi	0.99950899	0.5999748569991907
MAN6Pt6	0.9995077739999999	0.6620875611999444
MAN1PT1	0.9995067799999999	0.7999874284995925
CA2abc1pp	0.999505442	0.8571364432272274
DALAabcpp	0.999504756	0.8451466656471261
THRabc	0.999502908	0.8451466656471261
NTPP4	0.999502294	0.676106707756049
THMt3	0.9994998799999999	0.6620875611999444
THMt2	0.9994998799999999	0.6620875611999444
HMR_8582	0.9994997760000001	0.6123724356957946
GTPCI_1	0.999499088	0.8944553012876725
ASNabcpp	0.999498652	0.8451466656471261
CYTK14	0.9994985059999999	0.5
FBP26	0.9994979340000001	0.75
2OBUTt2ipp	0.9994976799999999	0.670820393249937
TMDPK	0.9994975499999998	0.5999748569991894
OLEICFATPtc	0.99949722	0.8333333333333335
NTP12	0.9994970420000001	0.7302814418873811
r0318	0.999493698	0.6761067077560498
ALDD4	0.999493638	0.8571376649738043
CYOO3	0.999493236	0.867129100350661
ILEDHr	0.9994932000000001	0.7142728864544489
MAN6Gpts	0.9994927840000001	0.8114499038699895
NTP11	0.999491356	0.7302814418873801
DESAT14_9	0.999491116	0.7171532642204032
GDPMANNDH	0.99949016	0.9263666346459569
PPS	0.99948964	0.7227677237885961
PTRCtex2	0.9994890099999999	0.7071067811865475
FAS180ACP	0.999488386	0.9538522861860883
FAS181	0.999487914	0.9350405020564242
FE3t	0.9994870020000001	0.5345344830275638
ADPMAN	0.999486854	0.7575759347754721
BALAVECSEC	0.9994865260000001	0.5212895965573052
BALAVECSEC_1	0.9994865260000001	0.8451466656471261
UAGCVT_1	0.999486486	0.8944553012876755
DESAT18a	0.9994863239999999	0.7542498670081561
DES2_9	0.9994863239999999	0.7542498670081561
NDH_1	0.999485812	0.8229665705721105
DADNt2	0.999485488	0.6620875611999444
FUMAH	0.999485186	0.5749526830952169
MALTHXabc	0.9994842479999999	0.8571364432272273
GLYtpp	0.999482228	0.5345344830275638
DESAT18_4	0.9994819079999999	0.7171532642204032
DESAT18_5	0.9994819079999999	0.7171532642204032
DESAT18_11	0.9994819079999999	0.7171532642204032
BUPN	0.999481476	0.7378725170644781
UPPN	0.999481476	0.7745912595368692
ASNabc	0.999479604	0.8451466656471261
AACOAT	0.9994771520000001	0.6666666666666667
DURIt2	0.99947687	0.6620875611999444
PUACGAMS	0.9994760039999999	0.5163599094272993
TYRt2r	0.999475852	0.6620875611999444
TTDCAFATPc	0.99947515	0.8333333333333335
FASC201ACP	0.9994744640000001	0.9029000666943183
DAAD	0.9994735800000001	0.5477397714705496
HPYRRx_1	0.9994734839999999	1.0
FACOAE100	0.9994732	0.5999748569991886
FAS161	0.9994720599999999	0.9350405020564242
ACGAM6PS	0.999470856	0.5999748569991898
ARNO	0.9994708219999999	0.6711254590315088
FAH3	0.999470638	0.7324683138205472
MALTTTRabcpp	0.999470516	0.8571364432272273
THMTP	0.9994703279999999	0.7302814418873811
ARBt2r	0.999467568	0.6620875611999444
TTDCEAATP	0.99946749	0.8451466656471261
r0708	0.999466374	0.8420939502297962
r1528	0.99946629	0.8451466656471261
MECDPDH	0.9994641	0.6708414759657526
GLCD	0.999463006	0.5547069011308878
FACOAE80	0.9994626199999999	0.5999748569991886
FAH2	0.99946237	0.7324683138205472
CD2abc2	0.999462018	0.8451466656471261
CHORt2	0.9994615359999999	0.6620875611999444
MDHi2	0.999460992	1.0
LYSMO	0.999459746	0.5046555320907834
MALTTRabcpp	0.99945916	0.8571364432272273
HXANt2pp	0.9994583519999999	0.6708203932499369
MANabc	0.99945787	0.8451466656471261
LDH2	0.9994571600000001	0.7351965111919028
2HBO	0.9994571600000001	0.7351965111919028
ALDD6	0.9994564199999999	0.8571376649738056
OCDCAFATPc	0.9994544919999999	0.7216878364870323
DBTS	0.9994528060000001	0.7970204843431377
SUCRabc	0.99945132	0.8571364432272273
METSOX2abc	0.999446434	0.8451466656471261
METSOX2abcpp	0.999446434	0.8451466656471261
MANabcpp	0.9994463619999999	0.8451466656471261
METSOX1abc	0.9994463359999999	0.8451466656471261
METSOX1abcpp	0.9994463359999999	0.8451466656471261
UDCPKr	0.9994457780000001	0.6324312374902632
PALFATPtc	0.9994454700000001	0.8333333333333335
PHEME2abcpp	0.999445394	0.8451466656471261
TMPHi	0.9994439319999999	0.642908687135281
PAPA181	0.9994437660000001	0.6123884737350976
UDPACGLUDH	0.9994435020000001	0.4757937991924607
UACGAMDH2	0.9994435020000001	0.4757937991924607
SULO	0.9994433199999999	0.6666666666666667
LYSabc	0.999443196	0.8571364432272273
HMR_0168	0.9994430080000001	0.7216878364870323
NMNTP	0.999442814	0.6620875611999444
ORNTA_1	0.9994425680000001	0.5000087298885407
LCYSTCBOXL	0.999442324	0.866070767991983
CAATPS_1	0.999441378	0.943455991063492
r1384	0.9994412780000002	0.6928130651725762
N2OR	0.9994408119999999	0.7581972794692651
AGPOP	0.999439072	0.5999748569991881
KHK	0.999439038	0.7999874284995949
FDH5pp_1	0.999438408	0.8046787553625855
GCALDtabcpp	0.9994383360000001	0.8451466656471261
4HTHRS_1	0.999437758	0.8944553012876708
FACOAL200	0.999437268	0.6666666666666667
HMR_6786	0.9994371120000001	0.5999748569991867
PPPPH	0.9994357280000001	0.7302814418873806
FMNRx2	0.9994348820000001	0.7999874284995937
FMNRy_1	0.9994348820000001	0.8137189063829716
CHLt2pp	0.9994347260000002	0.6708203932499369
CHLt3pp	0.9994347260000002	0.6708203932499369
HEPDECACID	0.9994344920000001	0.8722099957043378
HEPEDECACID	0.9994344920000001	0.8722099957043378
PENDECACID	0.9994344920000001	0.8710036311914744
5MTRt2	0.9994343239999999	0.6620875611999444
GLCURDH	0.999433234	0.8571376649738054
BTNt	0.9994324480000001	0.8451466656471261
TRDR4	0.999432384	0.7142728864544536
DRIBt2	0.9994313939999999	0.6620875611999444
r1326	0.99943074	0.6405035828039187
RBPC	0.9994306980000001	0.6460890839327711
LEUabc	0.99943014	0.8571364432272273
MOBDabc_rev	0.9994284180000002	0.8451466656471261
DARBabcpp	0.9994284180000002	0.8451466656471261
ACTLMO	0.9994274219999999	0.7542498670081561
H2CO3D2	0.9994246800000001	0.5773805119946593
MALTPTabc	0.99942453	0.8451466656471261
MALTPTabcpp	0.99942453	0.8451466656471261
DKMPPD3_1	0.9994243279999999	0.7302814418873799
GCALDDy	0.99942306	0.8447388737712869
INOSTO	0.99942292	0.5528398146714725
ALDD10	0.9994223699999999	0.857137664973805
UACGAMDH	0.99942212	0.7351965111919072
DAPabc	0.9994215860000001	0.8451466656471245
DAPabcpp	0.9994215860000001	0.8451466656471245
DINSt2	0.99942101	0.6620875611999444
IPPS	0.999420514	0.6666666666666667
HISabc	0.9994203200000001	0.8571364432272273
VALabc	0.999419678	0.8571364432272273
HEMEti	0.999418648	0.8451466656471261
PHEMEABCte	0.999418648	0.8571364432272275
DIDP	0.99941812	0.7302814418873801
TARTDC	0.99941572	0.6859943405700353
ORNt2	0.999415458	0.6620875611999444
FACOALPREPH	0.999415326	0.6666666666666667
ARB_Dabc	0.99941529	0.8451466656471261
ILEabc	0.9994148880000001	0.8571364432272273
ALDD8	0.999414704	0.8571376649738021
FASC182ACP	0.999414558	0.7715340691677528
THMATPe	0.999413022	0.8451466656471261
THMabc	0.999413022	0.8571364432272273
XTSNt2	0.9994127099999999	0.6620875611999444
ASPTA4	0.9994118160000001	0.8944553012876725
THRA2	0.999411722	1.0
DNTPPA_1	0.999411408	0.8944553012876725
PAPA161	0.999410552	0.6123884737350976
PTA2E	0.9994102120000001	0.8207534883312697
ABTA	0.9994100180000001	0.5000087298885408
PNTOt2	0.9994096499999999	0.6620875611999444
Kabcpp	0.9994095420000001	0.8571364432272273
UREA2t2	0.999409308	0.8374818815431795
UREAt_2	0.999409308	0.7071067811865475
PHEPC	0.9994089	0.6666841266723411
AIRSK	0.999408818	0.7453559983913445
GLYC2Pte	0.9994085739999999	0.8374818815431795
DMPPS_syn	0.999408124	0.7911575679046403
HSDxi	0.9994079920000001	1.0
PS181abcpp	0.9994078859999999	0.8451466656471261
CHOLK	0.999406686	0.6324312374902632
GALURDH	0.9994064100000001	0.8571376649738054
GDTPR	0.9994050739999999	0.90083427991237
34DHPLACOX_NADP	0.9994048020000001	0.8447388737712844
3PGt6	0.999404176	0.6620875611999444
PS161abcpp	0.9994040179999999	0.8451466656471261
TYRabc	0.99940398	0.8451466656471261
GNP	0.9994037200000001	0.6123884737350976
PS160abcpp	0.999403418	0.8451466656471261
BRFAPS	0.9994033760000001	0.6804256973133329
MVNOR	0.9994029579999999	0.8105133950694858
DDCAt2pp	0.9994023879999998	0.6708203932499369
RAFFINt2	0.999401924	0.6620875611999444
A6PAG	0.9994018199999999	0.7999874284995949
APCPT	0.99940178	0.6324312374902621
r0679	0.99940178	0.6324312374902621
FPGS_1	0.999401054	0.6286217434815546
ACMANApts	0.9994002439999999	0.75
FAS180	0.9993990739999999	0.9596332862082667
ALOX	0.9993986579999999	0.7324624674622547
DGLACH	0.999398134	0.642908687135281
MOBDabcpp	0.9993976759999998	0.8571364432272273
ARGSS_1	0.9993973300000001	0.7171232133285984
ARGSS	0.9993973300000001	0.7142728864544549
PDX5PO2	0.9993971079999999	0.7351965111919072
THFOR1	0.999396934	0.8787397398930412
VNDH_3	0.9993963279999999	0.857137664973803
NADPHQR4	0.999395708	0.7351965111919031
MALLAC	0.9993957	0.6859943405700353
F1PGT	0.999395482	0.599974856999186
BWCOGDS1	0.999395482	0.599974856999185
BWCOGDS2	0.999395482	0.5999748569991848
ACBIPGT	0.999395482	0.5999748569991845
LPPGS	0.999395482	0.599974856999183
ACBIPGT_2	0.999395482	0.4472276506438362
VNDH_2	0.99939464	0.857137664973803
GALt2pp	0.9993932600000001	0.6708203932499369
PAPA141	0.9993900800000001	0.6123884737350976
IVCS	0.999389474	0.6666666666666667
THRt2pp	0.999387334	0.6708203932499369
LPAMt	0.9993872979999999	0.6620875611999444
2DR1PP	0.9993861020000001	0.6123884737350976
UDPRHMS_c	0.9993842000000001	0.7911575679046403
PAPA120	0.9993831980000001	0.6123884737350976
CHOLSabc	0.9993825660000001	0.8571364432272274
HT44D	0.9993813680000001	0.6123724356957946
PPAt6	0.9993809499999999	0.6620875611999444
PAPA140	0.999380428	0.6123884737350976
CRO4t3	0.999380354	0.6620875611999444
4ABZt2r	0.999378618	0.6620875611999444
HPYRDC	0.999378398	0.6859943405700353
PAPA180	0.999378296	0.6123884737350976
DGSNt2	0.9993782959999999	0.6620875611999444
r1536	0.9993777859999999	0.8451466656471261
2PGt6	0.999377608	0.6620875611999444
GABAVESSEC_1	0.999377112	0.8451466656471249
GABAVESSEC	0.999377112	0.5212895965573106
PGAM1_PhosHydro	0.9993760720000001	0.6708414759657546
SKMt2	0.999375148	0.6620875611999444
RMNt	0.999375066	0.6620875611999444
PFK26	0.9993742539999999	0.7999874284995949
ABFPT2	0.9993742539999999	0.7999874284995949
4ABUTabcpp	0.999373136	0.8451466656471249
SR4	0.999372936	0.8017708690362646
ARBabcpp	0.9993725400000001	0.8571364432272274
LEUTAi	0.9993709579999999	1.0
MN2t3pp	0.9993687579999999	0.6708203932499369
PAPA160	0.9993685259999999	0.6123884737350976
3OAR40_2	0.999368302	0.7999874284995916
3HOXTPP	0.999368302	0.7999874284995934
HMR_0180	0.9993682140000001	0.6666666666666667
HMR_0287	0.9993681780000001	0.8451466656471261
ALACt2r	0.999367032	0.6620875611999444
THMDt2	0.999366822	0.6620875611999444
BNOCA	0.9993668080000001	0.7378725170644688
ALDR18	0.9993649359999999	0.7661361118720061
CTBTabc	0.9993646740000001	0.8571364432272274
PTRCt2pp	0.999364632	0.6708203932499369
MCAO_c	0.9993645260000001	0.844230807687659
FCSTOLS_c	0.9993645260000001	0.844230807687659
CLt_e	0.9993641679999999	0.6620875611999444
CLt3r_2	0.9993641679999999	0.4999999999999999
HKt	0.9993634700000001	0.8571364432272274
MSO3abcpp	0.9993634339999999	0.8571364432272273
HMR_4079	0.99936282	0.8447388737712856
MI1Pt	0.9993610879999999	0.6620875611999444
METOX	0.9993605480000001	0.6666666666666667
UREAabcpp	0.99936028	0.8451466656471261
PPP9ABCte	0.999359726	0.8451466656471261
HYD2	0.99935927	0.8775245738865514
NODOx	0.9993575079999999	0.43031645591273704
NO2t2rpp	0.999355564	0.6708203932499369
SERTRS_1	0.9993553580000001	0.5975901559785961
FACOAL80	0.9993550920000001	0.6666666666666667
CODH4	0.9993526060000001	1.0
ALLTAMH2	0.9993524819999999	0.8606599604428827
CCGS	0.9993521599999999	0.6707747098079165
5AOPt2	0.999352126	0.6620875611999444
5AOPt	0.999352126	0.8374818815431795
NOS1	0.9993519799999999	0.7324683138205454
LAAL10	0.999348686	0.5962670949571508
ETOHt3	0.9993485040000001	0.6620875611999444
ETOHt2r	0.9993485040000001	0.6620875611999444
5FTHFt	0.9993480739999999	0.6620875611999444
CF3Ha	0.99934801	0.6324257153996582
HMR_0234	0.999347358	0.5999748569991872
HMR_0302	0.999347358	0.5999748569991872
RHACOAE120	0.999347358	0.5999748569991874
RE3239C	0.999347358	0.599974856999187
RE3339C	0.999347358	0.599974856999187
RE3444C	0.999347358	0.5999748569991871
RHACOAE100	0.999347358	0.5999748569991874
HMR_0298	0.999347358	0.5999748569991872
RE3343C	0.999347358	0.599974856999187
RE3237C	0.999347358	0.5999748569991886
HMR_0246	0.999347358	0.5999748569991872
RE1834C	0.999347358	0.5999748569991885
HIBHr	0.999347358	0.7575759347754782
HMR_0418	0.999347358	0.5999748569991886
HMR_0422	0.999347358	0.5999748569991886
RE3560C	0.999347358	0.5999748569991871
HMR_0214	0.999347358	0.5999748569991886
HMR_0386	0.999347358	0.5999748569991872
HMR_0242	0.999347358	0.5999748569991872
FACOAE90	0.999347358	0.5999748569991886
FACOAE70	0.999347358	0.5999748569991886
HMR_0394	0.999347358	0.599974856999187
HMR_0256	0.999347358	0.5999748569991872
HMR_0280	0.999347358	0.5999748569991874
HMR_0260	0.999347358	0.5999748569991886
HMR_0206	0.999347358	0.5999748569991871
HMR_0193	0.999347358	0.5999748569991874
CINNMCOAH	0.999347358	0.5999748569991885
RE0578C	0.999347358	0.5999748569991886
ETHMALACc	0.999347358	0.5999748569991886
HMR_0290	0.999347358	0.5999748569991872
HMR_0272	0.999347358	0.5999748569991872
HMR_0268	0.999347358	0.5999748569991872
HMR_0390	0.999347358	0.599974856999187
HMR_0406	0.999347358	0.5999748569991886
HMR_0410	0.999347358	0.599974856999188
HMR_0378	0.999347358	0.5999748569991882
HMR_0382	0.999347358	0.5999748569991872
RE0579C	0.999347358	0.5999748569991886
RE0579C_1	0.999347358	0.5999748569991886
METHSUCC	0.999347358	0.5999748569991886
HMR_0414	0.999347358	0.5999748569991877
RE3238C	0.999347358	0.599974856999187
HMR_0210	0.999347358	0.5999748569991872
HMR_0276	0.999347358	0.5999748569991886
FACOAE50	0.999347358	0.5999748569991886
RE1835C	0.999347358	0.5999748569991868
RHACOAE121d6	0.999347358	0.5999748569991874
RHACOAE70	0.999347358	0.5999748569991874
ARTCOAL3_cho	0.999347358	0.5999748569991875
HATBH	0.999347358	0.5999748569991865
CE4843HYDc	0.999347358	0.599974856999187
HBRCH	0.999347358	0.5999748569991865
RHACOAE60	0.999347358	0.5999748569991874
EIC21114TRc	0.999347358	0.599974856999187
3HPCOAHYD	0.999347358	0.5999748569991865
RHACOAET60	0.999347358	0.5999748569991874
RHACOAET40	0.999347358	0.5999748569991874
HMR_0370	0.999347358	0.5999748569991886
ARTCOAL1_cho	0.999347358	0.5999748569991875
ARTCOAL2_cho	0.999347358	0.5999748569991875
HMR_0366	0.999347358	0.5999748569991886
FACOAE1829Z12Z	0.999347358	0.5999748569991886
RHACOAEP101	0.999347358	0.5999748569991874
RHACOAEP90	0.999347358	0.5999748569991875
RHACOAEP80	0.999347358	0.5999748569991875
RHACOAEP70	0.999347358	0.5999748569991875
RHACOAEP60	0.999347358	0.5999748569991875
RHACOAEP50	0.999347358	0.5999748569991875
HMR_0426	0.999347358	0.5999748569991886
HMR_0362	0.999347358	0.5999748569991886
RHACOAEP40	0.999347358	0.5999748569991875
3HBCOAHL	0.999347358	0.5999748569991865
FACOAE1839Z12Z15Z	0.999347358	0.5999748569991886
RHACOAE80	0.999347358	0.5999748569991875
RHACOAE90	0.999347358	0.5999748569991874
RHACOAE50	0.999347358	0.5999748569991875
HMR_0310	0.999347358	0.5999748569991872
HMR_0328	0.999347358	0.5999748569991874
HMR_0324	0.999347358	0.5999748569991872
RHACOAE121	0.999347358	0.5999748569991874
FACOAE1836Z9Z12Z	0.999347358	0.5999748569991886
HMR_0238	0.999347358	0.5999748569991886
RHACOAE140	0.999347358	0.5999748569991874
TETDECA511ACc	0.999347358	0.5999748569991886
ICCT	0.999347358	0.5999748569991886
RHACOAE141	0.999347358	0.5999748569991874
ACChex	0.999347358	0.5999748569991885
HMR_0346	0.999347358	0.5999748569991874
3HPVSTEThc	0.999347358	0.5999748569991865
HMR_0354	0.999347358	0.5999748569991886
RHACOAEP100	0.999347358	0.5999748569991875
HMR_0438	0.999347358	0.599974856999187
IBUP_SACOT2	0.999347358	0.5999748569991886
RHACOAE141d5	0.999347358	0.5999748569991875
PACOAT	0.999347358	0.5999748569991886
RHACOAE142	0.999347358	0.5999748569991875
HMR_0374	0.999347358	0.5999748569991886
RHACOAE160	0.999347358	0.5999748569991874
HMR_0434	0.999347358	0.5999748569991872
HMR_0358	0.999347358	0.5999748569991886
FACOAE1819Z	0.999347358	0.5999748569991886
HMR_0430	0.999347358	0.599974856999187
PSLS	0.999346754	0.4998428167243083
THFOR2	0.99934648	0.8787397398930417
DOHDUS	0.9993458719999999	0.7142728864544513
FADD17	0.9993446380000002	0.7302508337513146
LAAL22	0.99934449	0.6761067077560514
MAK	0.999344052	0.6324312374902632
IND3ACt2r	0.999343652	0.6620875611999444
OCTD	0.999341316	0.7324683138205456
TRPabc	0.999340836	0.8451466656471261
GLYCYSAP	0.99934017	0.75
GLUN_1	0.9993399479999999	0.6454701743807597
r1527	0.9993377780000001	0.8451466656471261
PTHRP	0.9993353739999999	0.75
MAN1Pt6	0.9993352679999999	0.6620875611999444
FAH1	0.9993343960000001	0.7324683138205463
DESAT18_9	0.999333004	0.7171532642204032
KSH	0.999333004	0.7142728864544483
DESAT18_12	0.999333004	0.7171532642204033
RE2155C	0.999333004	0.7142728864544484
RE2220C	0.999333004	0.7142728864544482
DESAT24_1	0.999333004	0.7171532642204032
RE2221C	0.999333004	0.7142728864544483
DESAT18_7	0.999333004	0.7171532642204033
DESAT18_8	0.999333004	0.7171532642204033
4HOXPACMON	0.999333004	0.7142728864544479
R05217_nad	0.999333004	0.8131465076950101
DESAT20_2	0.999333004	0.717153264220403
DESAT20_1	0.999333004	0.7171532642204032
ECHINH	0.999333004	0.7142728864544479
XMO	0.999333004	0.7142728864544494
3HPPPNH	0.999333004	0.7142728864544479
CYP1	0.999333004	0.7142728864544496
BCAROHX21	0.999333004	0.7142728864544492
RE2675C_1	0.999333004	0.7171532642204032
3HCINNMH	0.999333004	0.7142728864544479
BCAROHX11	0.999333004	0.7142728864544493
r0400	0.999333004	0.38728296216231217
PRE3BS	0.999333004	0.7142728864544508
MXMO	0.999333004	0.7142728864544479
LNLCCOADS	0.999333004	0.7171532642204032
RE1309C	0.999333004	0.7142728864544484
RE2675C	0.999333004	0.7171532642204032
CACNAO2	0.999333004	0.7142728864544496
HMR_1557	0.999333004	0.7171532642204032
HPHACA	0.999333004	0.7142728864544478
C22STDSx	0.999333004	0.7171532642204032
PXMO	0.999333004	0.7142728864544481
r0267	0.999333004	0.7142728864544485
DESAT18_10	0.999333004	0.717153264220403
CYP3	0.999333004	0.7142728864544494
LCYSTabcpp	0.999332918	0.8571364432272276
DHPTt	0.9993326400000001	0.6620875611999444
ALAGLUabcpp	0.999330834	0.8451466656471256
AGMabcpp	0.9993305859999999	0.8451466656471261
NI2tpp	0.9993298660000001	0.5345344830275638
ALAALAD	0.9993297	0.6804256973133618
ANHMK	0.999328878	0.7303196952940636
BCOALIG2	0.999328728	0.6666666666666667
SELMETAT	0.99932698	0.6666666666666667
CBLAT_DELETE	0.99932698	0.6666666666666667
CBIAT_DELETE	0.99932698	0.6666666666666667
COB1NDAAT2	0.99932698	0.6666666666666667
DCYTt2	0.99932521	0.6620875611999444
4HOXPACDOX_NADP	0.999323096	0.8447388737712848
PDE2	0.9993229180000001	0.642908687135281
ORNR	0.999322552	0.529755243765923
TNTR2x	0.9993220220000001	0.8068151348686664
3HPADHi	0.9993220220000001	0.857137664973803
UDPGALNAC6DH	0.9993220220000001	0.9263666346459574
SGSAD	0.9993220220000001	0.8571376649737779
ALDD11	0.9993220220000001	0.8571376649737703
ALDD13	0.9993220220000001	0.8571376649737732
ALDD15	0.9993220220000001	0.8571376649737856
ALDD17	0.9993220220000001	0.8571376649738056
ALDD19xr	0.9993220220000001	0.8571376649737976
ALDD20x_1	0.9993220220000001	0.8571376649738056
ALDD21	0.9993220220000001	0.8571376649737874
RE3012C	0.9993220220000001	0.8571376649738034
ALDD32	0.9993220220000001	0.8661990008881477
PYLALDOX	0.9993220220000001	0.857137664973785
ALDD3C7_c	0.9993220220000001	0.8571376649738056
ALDD4x	0.9993220220000001	0.8571376649738056
QOR1	0.9993220220000001	0.7581972794692651
QOR3	0.9993220220000001	0.7581972794692651
ALDD7	0.9993220220000001	0.8571376649738056
ALDD9	0.9993220220000001	0.8571376649738038
ALDH_1	0.9993220220000001	0.8571376649738056
3M4HDXPAC	0.9993220220000001	0.857137664973803
6TINS5MPOR	0.9993220220000001	0.7581972794692651
PHCD	0.9993220220000001	0.7143636995127907
3MBZDH	0.9993220220000001	0.857137664973803
COALDDH	0.9993220220000001	0.8571376649738047
CBL2OR	0.9993220220000001	0.5533398777730433
HEMEAS_1	0.9993220220000001	0.8914037455236392
UACMAMO	0.9993220220000001	0.9263666346459574
GDBTALDH	0.9993220220000001	0.857137664973803
TMABADH	0.9993220220000001	0.857137664973803
BZDH	0.9993220220000001	0.8571376649738043
PHHL2	0.9993220220000001	0.5476823894818619
RE2333C	0.9993220220000001	0.8571376649738034
HMSD	0.9993220220000001	0.8781368563827783
RE2335C	0.9993220220000001	0.8571376649738034
HMSD2	0.9993220220000001	0.8571376649738056
5HOXINDACTOX	0.9993220220000001	0.8571376649738032
2MBALDH	0.9993220220000001	0.857137664973803
MACOXO	0.9993220220000001	0.857137664973803
VNDH	0.9993220220000001	0.8571376649737676
GG15DAPDxr	0.9993220220000001	0.8571376649738054
PPRDNDH	0.9993220220000001	0.7143636995127909
GLACO	0.9993220220000001	0.8661990008881477
QOR2	0.9993220220000001	0.7581972794692651
34DHXMANDACOX	0.9993220220000001	0.857137664973803
HP5CD	0.9993220220000001	0.8248099042921679
HP5CD_1	0.9993220220000001	0.7143636995127907
RE2152C	0.9993220220000001	0.9263666346459534
AASAD3	0.9993220220000001	0.8571376649738036
GGDAPDxr	0.9993220220000001	0.8571376649738054
GGGABADxr	0.9993220220000001	0.8571376649738054
TNTR1x	0.9993220220000001	0.8068151348686664
OXPTNDH	0.9993220220000001	0.8571376649738007
FAOXOHMC10DC10c	0.9993220220000001	0.9263666346459574
ALDD3C161_c	0.9993220220000001	0.8571376649738056
ALDD5	0.9993220220000001	0.8571376649737856
4MBZDH	0.9993220220000001	0.857137664973803
IMACTD	0.9993220220000001	0.8571376649738056
AM6SAD	0.9993220220000001	0.8571376649738041
r0642	0.9993220220000001	0.857137664973803
3MOX4HOXPGALDOX	0.9993220220000001	0.857137664973803
RADH	0.9993220220000001	0.8571376649737836
RADH3	0.9993220220000001	0.8571376649737807
FAOXOHC16C16DCc	0.9993220220000001	0.8914037455236392
FAOXOHC22C22DCc	0.9993220220000001	0.8914037455236388
DPNSPAD	0.9993220220000001	0.7581972794692651
r0558	0.9993220220000001	0.8571376649738036
NABTNO	0.9993220220000001	0.857137664973803
RE2334C	0.9993220220000001	0.8571376649738034
r0688	0.9993220220000001	0.8571376649737665
4HALDD_1	0.9993220220000001	0.857137664973803
4HGLSD	0.9993220220000001	0.857137664973803
4H3NALDD	0.9993220220000001	0.857137664973803
RE3346C	0.9993220220000001	0.8571376649738032
CHMSDH	0.9993220220000001	0.7581972794692651
DMSOR3	0.9993220220000001	0.7581972794692651
MDHy	0.999321908	0.7351965111919077
DESAT18	0.999320674	0.7542498670081561
STAS	0.999319654	0.654634075578788
DADNK	0.9993195119999999	0.6324312374902632
Spt3AdT	0.9993183920000002	0.676106707756049
S3AdT	0.9993183920000002	0.676106707756049
RE1944C	0.9993183920000002	0.6761067077560498
THISAT	0.9993183920000002	0.6761067077560506
LIPATPT_1	0.9993183920000002	0.6761067077560508
LIPATPT_2	0.9993183920000002	0.6761067077560508
SELADT	0.9993183920000002	0.6761067077560505
HEMEDS	0.9993168200000001	0.9236796487462464
BGLK_1	0.99931565	0.7559459154536717
LPLIPAL2A140	0.9993105	0.757575934775483
DESATPE160	0.99931003	0.8180988447986992
SR6	0.999309308	0.6666783065180539
FAS160	0.999307154	0.9599487426411327
UP4UH1	0.999306288	0.7575759347754778
LDPCDES	0.9993060619999999	0.6124045130345735
MI4PP	0.9993053399999999	0.75
MI3PP	0.9993053399999999	0.75
ARGt3pp	0.999305154	0.6708203932499369
ARGt2pp	0.999305154	0.6708203932499369
FRUt3	0.9993041579999999	0.6708203932499369
THYMt3r	0.99930357	0.6620875611999444
THMt6	0.99930357	0.6620875611999444
C3STDH2	0.9993029059999999	0.671125459031515
C3STDH1	0.9993029059999999	0.6711254590314992
HICITD	0.9993029059999999	0.8018068802130198
PHEabc	0.999301762	0.8451466656471261
CHOLD3	0.9993014880000001	0.7351965111919054
DESAT14	0.99930033	0.7542498670081561
G5SD2	0.999298048	0.6711817094465564
PTRCAT1	0.999295942	0.59997485699919
APTRS	0.999295942	0.59997485699919
AMPMS2	0.9992958460000001	0.9337800605467351
LTHRK	0.999295744	0.6324312374902632
HMR_2359	0.9992954199999999	0.7542498670081561
DESAT18_2	0.9992954199999999	0.7542498670081561
TRPt2r	0.9992889259999999	0.6620875611999444
DESAT16	0.999288526	0.7542498670081561
DDGLCNt2r	0.999287876	0.6620875611999444
PHPYRte	0.9992870699999999	0.6620875611999444
BSORy	0.9992856680000001	0.7911575679046403
ILETA2	0.999285382	1.0
UDPDPRD	0.9992832939999999	0.7351965111919067
PYDAMK	0.9992823420000001	0.6324312374902632
ALCD19	0.999282002	0.7999874284995925
SBP	0.999279872	0.6123884737350976
FOLABCCte	0.999276736	0.8451466656471261
FEENTERtpp	0.99927504	0.6708203932499369
E4PP	0.9992744	0.6708414759657526
THPPP	0.9992740619999999	0.5
CYNTAH	0.9992731340000001	0.857526612994787
INS2D	0.999272758	0.7351965111919028
r0085	0.9992711120000001	0.5669594365902539
HYNE	0.9992711120000001	0.5669594365902539
NO3t2pp	0.9992703760000001	0.6708203932499369
H4THDPR	0.9992694999999999	0.7911575679046403
UAMRH	0.9992665620000001	0.7324683138205472
SPP	0.999266452	0.6123884737350976
HMR_2281	0.9992657899999999	0.7542498670081561
HMR_2284	0.9992657899999999	0.7542498670081561
HMR_2282	0.9992657899999999	0.7542498670081561
GLYCAt2rpp	0.9992651819999999	0.6708203932499369
r0186	0.9992651560000001	0.5476967362941034
PUNP1_1	0.99926442	0.8944553012876723
FASC221ACP	0.999263966	0.8779460072452121
FASC220ACP	0.999263966	0.9543019027725179
ACTNMO	0.999262352	0.732468313820545
LAAL42	0.9992612839999999	0.6761067077560514
THMtrbc	0.9992609700000001	0.4999999999999999
THRD	0.9992591980000001	0.7351965111919025
ARGDC	0.999256302	0.6859943405700353
THMPP	0.999255984	0.5
GLYC2P3Pc	0.999254552	0.35355339059327373
P5CRx	0.9992526039999999	0.8137189063829702
PRO1x	0.9992526039999999	0.8137189063829702
P5CR2	0.9992526039999999	0.7351965111919024
HMR_2287	0.9992525640000001	0.7542498670081561
DESATPG160	0.9992494219999999	0.8180988447986992
MNDNS1	0.9992483679999999	0.9325046666709782
PACt2r	0.9992483	0.6620875611999444
FAS240_L	0.99924635	0.9925664350349588
7BHGLZGLCABCt	0.9992457	0.8451466656471253
7AHGLZABCt	0.9992457	0.8451466656471253
PS141abcpp	0.9992457	0.8451466656471261
HEXSabc	0.9992457	0.8451466656471261
PS140abcpp	0.9992457	0.8451466656471261
7BHGLZABCt	0.9992457	0.8451466656471253
PS120abcpp	0.9992457	0.8451466656471261
pentso3abcpp	0.9992457	0.8451466656471261
DHEASABCCte	0.9992457	0.8451466656471261
CE1352te	0.9992457	0.8451466656471254
UCHOLabc	0.9992457	0.8451466656471261
HEXDTRte	0.9992457	0.8451466656471261
UDCA3Sabc	0.9992457	0.8451466656471261
3ISPVSteb	0.9992457	0.8451466656471249
HEXDIACATP	0.9992457	0.8451466656471261
THIOGabc	0.9992457	0.8451466656471261
3HSMVACIDteb	0.9992457	0.8451466656471249
ICDCHOLabc	0.9992457	0.8451466656471261
ICLIPAabcpp	0.9992457	0.8451466656471261
CBIuabcpp	0.9992457	0.8451466656471261
RETABCtc	0.9992457	0.8451466656471261
r1531_1	0.9992457	0.8451466656471256
NCBMPTSabcpp	0.9992457	0.8451466656471257
NDERSVteb	0.9992457	0.8451466656471261
r1532	0.9992457	0.8485192481703716
HMR_0419	0.9992457	0.8451466656471261
6OHFVSteb	0.9992457	0.8451466656471253
PAIL1819Z160t	0.9992457	0.8451466656471261
r1532_1	0.9992457	0.8451466656471256
r1533_1	0.9992457	0.8451466656471256
PAIL18111Z160t	0.9992457	0.8451466656471261
r1533	0.9992457	0.8485192481703716
ECTOINEabc	0.9992457	0.8451466656471261
C14769td2	0.9992457	0.8451466656471254
C14770ATP	0.9992457	0.8451466656471254
PS180abcpp	0.9992457	0.8451466656471261
ECTOabcpp	0.9992457	0.8451466656471261
CBIabc	0.9992457	0.8451466656471261
7DHCDCHOLabc	0.9992457	0.8451466656471253
NMTHDA	0.9992457	0.8682419428464533
ARSENBabc	0.9992457	0.8451466656471261
PGLYCABCte	0.9992457	0.8451466656471261
PROHISGLUtr	0.9992457	0.8451466656471261
PROGLYabcpp	0.9992457	0.8451466656471261
C14825ATP	0.9992457	0.8451466656471254
CBL1abcpp	0.9992457	0.8451466656471261
r0993	0.9992457	0.8451466656471254
GLYPHEabcpp	0.9992457	0.8451466656471261
C14826ATP	0.9992457	0.8451466656471254
FE3DHBZSabcpp	0.9992457	0.8451466656471261
CEL6abc	0.9992457	0.8451466656471261
r1026	0.9992457	0.8451466656471261
CE7172ATP	0.9992457	0.8451466656471255
PACALtabcpp	0.9992457	0.8451466656471261
ARSabc	0.9992457	0.8451466656471261
NORMETEVESSte	0.9992457	0.7254654499663834
CE7096te	0.9992457	0.8451466656471255
C14771ATP	0.9992457	0.8451466656471254
IBUPGLUCtpvb	0.9992457	0.8451466656471261
CELabc	0.9992457	0.8451466656471261
HMR_0423	0.9992457	0.8451466656471261
PROSTGE2t3	0.9992457	0.8451466656471261
PROSTGE1t3	0.9992457	0.8451466656471261
CE1447te	0.9992457	0.8451466656471255
3HPVSteb	0.9992457	0.8451466656471249
CBL1HBIabc	0.9992457	0.8451466656471261
3HPVSTETteb	0.9992457	0.8451466656471249
SPRMabc	0.9992457	0.8451466656471261
IBUP_Stbc	0.9992457	0.8451466656471261
PAFABCt	0.9992457	0.8451466656471261
7DHCHOLabc	0.9992457	0.8451466656471253
FBACabcpp	0.9992457	0.8451466656471261
CBL1abc	0.9992457	0.8451466656471261
ACMPtu	0.9992457	0.8451466656471261
PROLBabc	0.9992457	0.8451466656471261
ACMPthc	0.9992457	0.8451466656471261
r1531	0.9992457	0.8485192481703716
C14768ATP	0.9992457	0.8451466656471254
GLYMETtr	0.9992457	0.8451466656471261
HISTAVESSEC_1	0.9992457	0.8451466656471261
SPHMYLN18118_hs_ATPt	0.9992457	0.8451466656471261
TXB2t	0.9992457	0.8451466656471261
ADRNLPVESSEC_1	0.9992457	0.8451466656471261
ADRNLPVESSEC	0.9992457	0.7254654499663995
SPHMYLN181201_hs_ATPt	0.9992457	0.8451466656471261
3OHACMPtev	0.9992457	0.8451466656471249
GLYGLUabcpp	0.9992457	0.8451466656471261
HISTAVESSEC	0.9992457	0.725465449966397
TUNGSabcpp	0.9992457	0.8451466656471261
17AHPRGSTRNte	0.9992457	0.8451466656471244
FE3HOXabcpp	0.9992457	0.8451466656471261
DVALabcpp	0.9992457	0.8451466656471261
6MELVACtbc	0.9992457	0.8451466656471253
SPHMYLN18120_hs_ATPt	0.9992457	0.8451466656471261
18HARACHDte	0.9992457	0.8451466656471244
GLYGLYGLNtr	0.9992457	0.8451466656471261
MOPSabc	0.9992457	0.8451466656471261
SPHMYLN181181_hs_ATPt	0.9992457	0.8451466656471261
CE7085te	0.9992457	0.8451466656471255
SPHMYLN18115_hs_ATPt	0.9992457	0.8451466656471261
HMR_0194	0.9992457	0.8451466656471257
r1522	0.9992457	0.8451466656471261
AEPabcpp	0.9992457	0.8451466656471245
SPHMYLN180241_hs_ATPt	0.9992457	0.8451466656471261
PCt_cho	0.9992457	0.8451466656471261
SPHMYLN18114_hs_ATPt	0.9992457	0.8451466656471261
6HSMVACIDteb	0.9992457	0.8451466656471253
1331TACRteb	0.9992457	0.8451466656471244
TUDCA3Sabc	0.9992457	0.8451466656471261
GLYGLNabcpp	0.9992457	0.8451466656471261
HMR_0395	0.9992457	0.8451466656471257
S3MEACMPtev	0.9992457	0.8451466656471261
GLYGLNtr	0.9992457	0.8451466656471261
SPHMYLN181161_hs_ATPt	0.9992457	0.8451466656471261
SPHMYLN18116_hs_ATPt	0.9992457	0.8451466656471261
SPHMYLN18117_hs_ATPt	0.9992457	0.8451466656471261
GLYGLYabcpp	0.9992457	0.8451466656471261
SPHMYLN18121_hs_ATPt	0.9992457	0.8451466656471261
SPHMYLN181221_hs_ATPt	0.9992457	0.8451466656471261
PSFLIP	0.9992457	0.8451466656471261
SPHMYLN1825_hs_ATPt	0.9992457	0.8451466656471261
r1525	0.9992457	0.8451466656471261
CE1297t	0.9992457	0.8451466656471254
PG18111Z160t	0.9992457	0.8451466656471261
FVSteb	0.9992457	0.8451466656471261
HISGLYabcpp	0.9992457	0.8451466656471261
PSFLIP_cho	0.9992457	0.8451466656471261
BILGLCURte	0.9992457	0.8451466656471261
SPHMYLN18122_hs_ATPt	0.9992457	0.8451466656471261
CMtexabc	0.9992457	0.8451466656471261
r1526	0.9992457	0.8485192481703715
SPHMYLN_HsATPte	0.9992457	0.8451466656471261
PG1819Z160t	0.9992457	0.8451466656471261
SPHS1Pt2e	0.9992457	0.8451466656471261
GLYMETabcpp	0.9992457	0.8451466656471261
BILDGLCURte	0.9992457	0.8451466656471261
GLCGLYCabcpp_syn	0.9992457	0.8451466656471261
HISHISabcpp	0.9992457	0.8451466656471261
PSHSABCtc	0.9992457	0.8451466656471261
ARBTNabcpp	0.9992457	0.8451466656471261
GLCMAN4abc	0.9992457	0.8451466656471261
BLAMDabcpp	0.9992457	0.8451466656471261
CE0328t	0.9992457	0.8451466656471261
CE1243ATP	0.9992457	0.8451466656471254
ADOCBLabcpp	0.9992457	0.8451466656471261
SPHMYLN18123_hs_ATPt	0.9992457	0.8451466656471261
ADOCBLabc	0.9992457	0.8451466656471261
SPHMYLN1824_hs_ATPt	0.9992457	0.8451466656471261
PESTE_HSABCt	0.9992457	0.8451466656471261
3MOXTYRESSte	0.9992457	0.7254654499663987
HMR_0415	0.9992457	0.8451466656471261
CMCBTFabcpp	0.9992457	0.8451466656471261
EANDRSTRNte	0.9992457	0.8451466656471261
CE1273t1	0.9992457	0.8451466656471254
ECA4COLIPAabctex	0.9992457	0.8451466656471261
CE7090te	0.9992457	0.8451466656471255
CE7083t	0.9992457	0.8451466656471255
17AHPRGNLONEte	0.9992457	0.8451466656471244
ATVLACtu	0.9992457	0.8451466656471261
r2505	0.9992457	0.8451466656471256
OARGabcpp	0.9992457	0.8451466656471253
12DHCHOLabc	0.9992457	0.8451466656471244
AU1abcpp	0.9992457	0.8451466656471261
31DMTtu	0.9992457	0.8451466656471248
GCHOLAt3	0.9992457	0.8451466656471261
2HATVACIDteb	0.9992457	0.8451466656471246
11DOCRTSTRNte	0.9992457	0.8451466656471244
OANTIabcpp	0.9992457	0.8451466656471261
CU1abcpp	0.9992457	0.8451466656471261
HMR_0439	0.9992457	0.8451466656471257
GUDPTNabcpp	0.9992457	0.8451466656471261
11DOCRTSLte	0.9992457	0.8451466656471244
GUDCA3Sabc	0.9992457	0.8451466656471261
GUDACabcpp	0.9992457	0.8451466656471261
ESTRIOLATP	0.9992457	0.8451466656471261
GCDCA3Sabc	0.9992457	0.8451466656471261
ACHVESSEC	0.9992457	0.7254654499663993
HPDECEte	0.9992457	0.8451466656471261
PHYQt	0.9992457	0.8451466656471261
FE3DCIT2abcpp	0.9992457	0.8451466656471261
HMR_0431	0.9992457	0.8451466656471256
CE2513ATP	0.9992457	0.8451466656471261
ESTRAABCtc	0.9992457	0.8451466656471261
ACOLIPAabctex	0.9992457	0.8451466656471261
O16A4COLIPAabctex	0.9992457	0.8451466656471261
Am1CSAteb	0.9992457	0.8451466656471261
OSKTabcpp	0.9992457	0.8451466656471261
ACHVESSEC_1	0.9992457	0.8451466656471261
CYNTtabcpp	0.9992457	0.8451466656471261
ESTRADIOLGLCt2	0.9992457	0.8451466656471261
HMR_0435	0.9992457	0.8451466656471256
CE2510t	0.9992457	0.8451466656471255
CE2510ABCt	0.9992457	0.8451466656471255
GCA3Sabc	0.9992457	0.8451466656471261
2HATVACIDGLUCteb	0.9992457	0.8451466656471246
HMR_0469	0.9992457	0.8451466656471261
ESTRIOLGLCte	0.9992457	0.8451466656471261
ESTRONEGLCt	0.9992457	0.8451466656471261
SULPACMPtev	0.9992457	0.8451466656471261
CRGLZABCt	0.9992457	0.8451466656471261
XOL7AH3ATP	0.9992457	0.8451466656471261
CE2049te	0.9992457	0.8451466656471255
CE2047te	0.9992457	0.8451466656471255
CRVSATPtu	0.9992457	0.8451466656471261
CRVSATPthc	0.9992457	0.8451466656471261
XOL7AONEATP	0.9992457	0.8451466656471261
XOLDIOLONEATP	0.9992457	0.8451466656471261
GDCA3Sabc	0.9992457	0.8451466656471261
PLPSabctex	0.9992457	0.8451466656471261
SULFACabcpp	0.9992457	0.8451466656471261
SULAabc	0.9992457	0.8451466656471261
TETDECA511ACt	0.9992457	0.8451466656471261
XYL3abc	0.9992457	0.8451466656471261
2HATVLACteb	0.9992457	0.8451466656471246
2HATVLACGLUCteb	0.9992457	0.8451466656471246
GTACMPtev	0.9992457	0.8451466656471261
CE2209te	0.9992457	0.8451466656471255
CE2211te	0.9992457	0.8451466656471255
CRVSM1teb	0.9992457	0.8451466656471261
VITEtl	0.9992457	0.8451466656471261
CDCA24Gte	0.9992457	0.8451466656471261
CE2445t	0.9992457	0.8451466656471255
ESTRONEte	0.9992457	0.8451466656471261
CDCA3Gte	0.9992457	0.8451466656471261
ATVACIDtu	0.9992457	0.8451466656471261
ESTROSABCCte	0.9992457	0.8451466656471261
CSAtu	0.9992457	0.8451466656471261
CSASULPteb	0.9992457	0.8451466656471261
TACRtu	0.9992457	0.8451466656471261
ESTRSABCtc	0.9992457	0.8451466656471261
WHARACHDt	0.9992457	0.8451466656471261
XYLBabc	0.9992457	0.8451466656471261
CRVSM24teb	0.9992457	0.8451466656471261
CRVSM23teb	0.9992457	0.8451466656471261
CE2537ABCt	0.9992457	0.8451466656471255
CPGNabcpp	0.9992457	0.8451466656471261
r1028	0.9992457	0.8451466656471261
CYSIabcpp	0.9992457	0.8451466656471261
CE4843t	0.9992457	0.8451466656471261
ACMPGLUthc	0.9992457	0.8451466656471261
COLIPAPabctex	0.9992457	0.8451466656471261
ACMPGLUtep	0.9992457	0.8451466656471261
7DHCHSTEROLt	0.9992457	0.8451466656471253
ACMPGLUTthc	0.9992457	0.8451466656471261
ACMPGLUTtep	0.9992457	0.8451466656471261
COLIPAabcex	0.9992457	0.8451466656471261
HDCA24Gte	0.9992457	0.8451466656471261
COLIPAabcpp	0.9992457	0.8451466656471261
COLIPAabcpp_kt	0.9992457	0.8451466656471261
GLYSERabcpp	0.9992457	0.8451466656471261
HCA6Gte	0.9992457	0.8451466656471261
HYOCHOLabc	0.9992457	0.8451466656471261
COLIPAabcppmin	0.9992457	0.8451466656471261
HCA24Gte	0.9992457	0.8451466656471261
CE4877te	0.9992457	0.8451466656471255
HDCA6Gte	0.9992457	0.8451466656471261
STACMPtev	0.9992457	0.8451466656471261
PGP18111Z160t	0.9992457	0.8451466656471261
CE7082ATP	0.9992457	0.8451466656471255
PRISTte	0.9992457	0.8451466656471261
PRGNLONEte	0.9992457	0.8451466656471261
PRGNLONESte	0.9992457	0.8451466656471261
CE7081tm	0.9992457	0.8451466656471255
CE6247t	0.9992457	0.8451466656471255
3HLVSTACtbc	0.9992457	0.8451466656471248
PGP1819Z160t	0.9992457	0.8451466656471261
CE5025t	0.9992457	0.8451466656471255
COLIPABabcpp	0.9992457	0.8451466656471261
G3Pabc	0.9992457	0.8451466656471263
NRPPHRVESSEC	0.9992457	0.7254654499663834
NRPPHRVESSEC_1	0.9992457	0.8451466656471261
CE5072te	0.9992457	0.8451466656471255
NRVNCABCt	0.9992457	0.8451466656471261
CE5026t	0.9992457	0.8451466656471255
3DHLCAabc	0.9992457	0.8451466656471248
HC02220te	0.9992457	0.8451466656471256
RSVLACteb	0.9992457	0.8451466656471261
PPATabc	0.9992457	0.8451466656471261
CE2537ATP	0.9992457	0.8451466656471255
7KILTCHOLATP	0.9992457	0.8451466656471253
ASO3t8pp	0.9992457	0.8451466656471261
GALMAN4abc	0.9992457	0.8451466656471261
GALMAN6abc	0.9992457	0.8451466656471261
THEXDDte	0.9992457	0.8451466656471261
GM2LIPAabcpp	0.9992457	0.8451466656471261
BALABALAabcpp	0.9992457	0.8451466656471261
COLIPAabctex	0.9992457	0.8451466656471261
GM2LIPAabctex	0.9992457	0.8451466656471261
BALAALAabcpp	0.9992457	0.8451466656471261
CYSAMPtev	0.9992457	0.8451466656471261
12HARACHDte	0.9992457	0.8451466656471244
EPOXTACteb	0.9992457	0.8451466656471261
TAGabc	0.9992457	0.8485192481703736
35DSMVteb	0.9992457	0.8451466656471248
BALAGLYabcpp	0.9992457	0.8451466656471261
HMR_0427	0.9992457	0.8451466656471261
COPROSTabc	0.9992457	0.8451466656471261
BALALEUabcpp	0.9992457	0.8451466656471261
CBL2abc	0.9992457	0.8451466656471261
HC02196te	0.9992457	0.8451466656471256
3DHDCAabc	0.9992457	0.8451466656471248
CYSDabcpp	0.9992457	0.8451466656471261
EIC21114TRte	0.9992457	0.8451466656471261
HC02195te	0.9992457	0.8451466656471256
7HPVSteb	0.9992457	0.8451466656471253
HC02194te	0.9992457	0.8451466656471256
RSVATPtu	0.9992457	0.8451466656471261
3DHCHOLabc	0.9992457	0.8451466656471248
GLZABCteb	0.9992457	0.8451466656471261
CE2006te	0.9992457	0.8451466656471255
3DHCDCHOLabc	0.9992457	0.8451466656471248
12HTACRtu	0.9992457	0.8451466656471244
12HPETATP	0.9992457	0.8451466656471244
PEPALM_HSASBCt	0.9992457	0.8451466656471261
AEPabc	0.9992457	0.8451466656471245
PE1819Z1835Z9Z12Zt	0.9992457	0.8451466656471261
DIPEPabc4	0.9992457	0.8451466656471256
DIPEPabc10	0.9992457	0.8451466656471261
DIPEPabc11	0.9992457	0.8451466656471261
DIPEPabc12	0.9992457	0.8451466656471261
DIPEPabc13	0.9992457	0.8451466656471261
DIPEPabc14	0.9992457	0.8451466656471261
DIPEPabc2	0.9992457	0.8451466656471261
DIPEPabc3	0.9992457	0.8451466656471261
MERACMPthc	0.9992457	0.8451466656471261
PE1801845Z9Z12Z15Zt	0.9992457	0.8451466656471261
DIPEPabc5	0.9992457	0.8451466656471261
DIPEPabc6	0.9992457	0.8451466656471261
BUTSabc	0.9992457	0.8451466656471261
C05298te	0.9992457	0.8451466656471254
C05299te	0.9992457	0.8451466656471254
PCHOLN204_HSABCt	0.9992457	0.8451466656471261
METDabc	0.9992457	0.8451466656471261
DIPEPabc1	0.9992457	0.8451466656471261
PCHOLN205_HSABCt	0.9992457	0.8451466656471261
BUTSO3abcpp	0.9992457	0.8451466656471261
LIPABabcpp	0.9992457	0.8451466656471261
MEPNabcpp	0.9992457	0.8451466656471261
FEROXGFEabcpp	0.9992457	0.8451466656471261
C04717ATP	0.9992457	0.8451466656471254
15HPETATP	0.9992457	0.8451466656471244
HMR_0307	0.9992457	0.8451466656471257
DIGALSGALSIDEATPte	0.9992457	0.8451466656471261
56DHPVSteb	0.9992457	0.845146665647125
HMR_0303	0.9992457	0.8451466656471257
FERRICHabc	0.9992457	0.8451466656471261
LIPAAabcpp	0.9992457	0.8451466656471261
4PYRDX	0.9992457	0.845146665647125
MERACMPtep	0.9992457	0.8451466656471261
PE1801835Z9Z12Zt	0.9992457	0.8451466656471261
C04805ATP	0.9992457	0.8451466656471254
PCHOLN224_HSABCt	0.9992457	0.8451466656471261
ETHSabc	0.9992457	0.8451466656471261
METDabcpp	0.9992457	0.8451466656471261
DESFVSteb	0.9992457	0.8451466656471261
PE203_HSABCt	0.9992457	0.8451466656471261
DLYSabcpp	0.9992457	0.8451466656471261
1531TACRteb	0.9992457	0.8451466656471244
1513TACRtu	0.9992457	0.8451466656471244
C05770te	0.9992457	0.8451466656471254
HMR_0299	0.9992457	0.8451466656471257
LEUKTRB4WOHt	0.9992457	0.8451466656471261
LEUKTRB4WCOOHt	0.9992457	0.8451466656471261
LEUKABCtc	0.9992457	0.8451466656471261
PCHOLN203_HSABCt	0.9992457	0.8451466656471261
LEULEUabcpp	0.9992457	0.8451466656471261
PE1819Z1829Z12Zt	0.9992457	0.8451466656471261
TSTSTERONEGLCte	0.9992457	0.8451466656471261
PCHOLN201_HSABCt	0.9992457	0.8451466656471261
PCHOLN19_HSABCt	0.9992457	0.8451466656471261
PE1819Z1845Z9Z12Z15Zt	0.9992457	0.8451466656471261
PE1829Z12Z1835Z9Z12Zt	0.9992457	0.8451466656471261
ALLabcpp	0.9992457	0.8451466656471261
PE1819Z1819Zt	0.9992457	0.8451466656471261
FERXAabc	0.9992457	0.8451466656471261
THCHOLSTOICATP	0.9992457	0.8451466656471261
C05302te	0.9992457	0.8451466656471254
PE18111Z1819Zt	0.9992457	0.8451466656471261
DIPEPabc7	0.9992457	0.8451466656471261
DIPEPabc8	0.9992457	0.8451466656471261
DIPEPabc9	0.9992457	0.8451466656471261
DJENKabc	0.9992457	0.8451466656471261
CA24Gte	0.9992457	0.8451466656471261
C05301te	0.9992457	0.8451466656471254
SHEME2abcpp	0.9992457	0.8451466656471261
PE18111Z1845Z9Z12Z15Zt	0.9992457	0.8451466656471261
C05463t1	0.9992457	0.8451466656471261
PE18111Z1829Z12Zt	0.9992457	0.8451466656471261
ETHSO3abcpp	0.9992457	0.8451466656471261
PE18111Z1835Z9Z12Zt	0.9992457	0.8451466656471261
C05769te	0.9992457	0.8451466656471254
TCHOLABCtc	0.9992457	0.8451466656471261
DLEUabcpp	0.9992457	0.8451466656471261
MEPIVESSte_cho	0.9992457	0.8451466656471261
MEPIVESSte	0.9992457	0.7254654499663886
PCHOLN2254_HSABCt	0.9992457	0.8451466656471261
HMR_0325	0.9992457	0.8451466656471257
PE15_HSABCt	0.9992457	0.8451466656471261
PE161_HSABCt	0.9992457	0.8451466656471261
PE17_HSABCt	0.9992457	0.8451466656471261
ALAGLNtr	0.9992457	0.8451466656471261
C03681te	0.9992457	0.8451466656471254
LVSTPGPtu	0.9992457	0.8451466656471261
CA3Sabc	0.9992457	0.8451466656471261
ALAGLYtr	0.9992457	0.8451466656471261
LYSGLUGLYtr	0.9992457	0.8451466656471261
DGUDBUTNabcpp	0.9992457	0.8451466656471261
ALAHISabcpp	0.9992457	0.8451466656471261
SERGLUGLNtr	0.9992457	0.8451466656471261
ALAHIStr	0.9992457	0.8451466656471261
ALALEUabcpp	0.9992457	0.8451466656471261
ALALEUt	0.9992457	0.8451466656471261
5HTRPVESSEC	0.9992457	0.725465449966399
5EIPENCte	0.9992457	0.8451466656471253
AK2LGCHOLABCt	0.9992457	0.8451466656471261
LIPTabc	0.9992457	0.8451466656471261
SELabcpp	0.9992457	0.8451466656471261
1MNCAMti	0.9992457	0.8451466656471244
DHEAte	0.9992457	0.8451466656471261
HMR_0343	0.9992457	0.8451466656471261
THYOCHOLabc	0.9992457	0.8451466656471261
FEROXBFEabcpp	0.9992457	0.8451466656471261
HMR_0347	0.9992457	0.8451466656471257
DHCHOLESTANATEATP	0.9992457	0.8451466656471261
PCt	0.9992457	0.8451466656471261
PE14_HSABCt	0.9992457	0.8451466656471261
DHBSZ3FEabcpp	0.9992457	0.8451466656471261
HMR_0329	0.9992457	0.8451466656471257
FEOXAMabcpp	0.9992457	0.8451466656471261
5HPETATP	0.9992457	0.845146665647125
GLC3MEACPtev	0.9992457	0.8451466656471261
DHGLZABCt	0.9992457	0.8451466656471261
PE12_HSABCt	0.9992457	0.8451466656471261
LVSTACIDtu	0.9992457	0.8451466656471261
5HTRPVESSEC_1	0.9992457	0.8451466656471253
LTHSTRLABCt	0.9992457	0.8451466656471261
PCHOLN264_HSABCt	0.9992457	0.8451466656471261
C04483t1	0.9992457	0.8451466656471261
HMR_0367	0.9992457	0.8451466656471261
HMR_0317	0.9992457	0.8451466656471261
PCHOLPALME_HSABCt	0.9992457	0.8451466656471261
LMN2abc	0.9992457	0.8451466656471261
15DAPabcpp	0.9992457	0.8451466656471244
PCHOLOLE_HSABCt	0.9992457	0.8451466656471261
MCBTFabcpp	0.9992457	0.8451466656471261
AI2abcpp	0.9992457	0.8451466656471261
56EPPVSteb	0.9992457	0.845146665647125
HMR_0311	0.9992457	0.8451466656471257
PCHOLN225_HSABCt	0.9992457	0.8451466656471261
HMR_0371	0.9992457	0.8451466656471261
15DMTtu	0.9992457	0.8451466656471244
MDZtu	0.9992457	0.8451466656471261
PE1801829Z12Zt	0.9992457	0.8451466656471261
HMR_0363	0.9992457	0.8451466656471261
PCHOLSTE_HSABCt	0.9992457	0.8451466656471261
5ADTSTSTERONEGLCte	0.9992457	0.845146665647125
TCHOLAt3	0.9992457	0.8451466656471261
CGMPt	0.9992457	0.8451466656471248
C03990ATP	0.9992457	0.8451466656471256
5APTNabcpp	0.9992457	0.8451466656471253
ALATHRabcpp	0.9992457	0.8451466656471261
LSTNtu	0.9992457	0.8451466656471261
ALATHRtr	0.9992457	0.8451466656471261
ALATRPabcpp	0.9992457	0.8451466656471261
HMR_0359	0.9992457	0.8451466656471261
PE1801819Zt	0.9992457	0.8451466656471261
AHANDROSTANte	0.9992457	0.8451466656471261
FEROXEFEabcpp	0.9992457	0.8451466656471261
AHANDROSTANGLCte	0.9992457	0.8451466656471261
HMR_0321	0.9992457	0.8451466656471261
TDCA3Sabc	0.9992457	0.8451466656471261
MANTTRabc	0.9992457	0.8451466656471261
HMR_0375	0.9992457	0.8451466656471261
XYLANabc	0.9992457	0.8451466656471261
PCHOLEIC_HSABCt	0.9992457	0.8451466656471261
PCHOLDOC_HSABCt	0.9992457	0.8451466656471261
HMR_0387	0.9992457	0.8451466656471257
4HPRODCabcpp	0.9992457	0.845146665647125
HMR_0235	0.9992457	0.8451466656471257
PEFLIP_cho	0.9992457	0.8451466656471261
6CSMVACIDteb	0.9992457	0.8451466656471253
13DAMPPabcpp	0.9992457	0.8451466656471244
ANDRSTRNGLCte	0.9992457	0.8451466656471261
PURabc1	0.9992457	0.8451466656471261
PCHOLAR_HSABCt	0.9992457	0.8451466656471261
SMVtu	0.9992457	0.8451466656471261
PELINL_HSABCt	0.9992457	0.8451466656471261
PYOVDtex	0.9992457	0.8451466656471261
PYOVD2tex	0.9992457	0.8451466656471261
DASNabcpp	0.9992457	0.8451466656471261
HMR_0239	0.9992457	0.8451466656471261
4HPROLTabcpp	0.9992457	0.845146665647125
ISETACabcpp	0.9992457	0.8451466656471261
Pe13_HSABCt	0.9992457	0.8451466656471261
SALCHS2FEabcpp	0.9992457	0.8451466656471261
21HPRGNLONEt1	0.9992457	0.8451466656471245
GLCMAN6abc	0.9992457	0.8451466656471261
TSACGLUCtev	0.9992457	0.8451466656471261
HMR_0243	0.9992457	0.8451466656471256
PCHOLET_HSABCt	0.9992457	0.8451466656471261
PEFLIP	0.9992457	0.8451466656471261
[truncated: 1 more rows]
