# Supplementary material for: Teasing out missing reactions in genome-scale metabolic networks through hypergraph learning
Source: Nat Commun. 2023 Apr 25;14:2375. doi: 10.1038/s41467-023-38110-7 (PMC10130184; doi:10.1038/s41467-023-38110-7)
Supplement: Supplementary file 4 — Source Data [file 41467_2023_38110_MOESM4_ESM.zip › Source Data/Supplementary Figure 8/zimmermann/GCF_000011985.1.csv]

	predicted scores	similarity max
NTD7	0.999956954	0.5669600662501959
NTD4	0.999948858	0.5669600662501959
H2CO3D	0.999948614	0.5773820082990131
G1PP	0.9999464	0.75
NTPP2_1	0.9999461679999999	0.8944566920369871
PIt2r	0.999937776	0.666678882384016
PDE1	0.9999367100000001	0.707165092057999
CYSCYSr	0.9999365000000001	0.6123724356957946
NTPP8	0.9999363899999999	0.5999736130352121
PPItex	0.9999357879999999	0.632455532033676
PPDK	0.999932976	0.676105881719967
PItpp	0.999932272	0.7071197379114096
NADPHHR	0.999932194	0.43639807831725164
NADPHHS	0.999932194	0.43639807831725164
ATPADT	0.999931904	0.6666666666666667
AMPDA	0.9999300680000001	0.5999736130351982
NTPP8_1	0.9999299279999999	0.5
GLCGSD	0.999929642	0.7697933063656586
AMPt6	0.9999294259999999	0.6431976903521679
BPNT_1	0.9999278979999999	0.8944566920369619
GLYTA	0.9999272640000001	0.5
DADNC	0.999926898	0.756002161211002
ADNCYC	0.999926898	0.6547770606056331
NH4t3r	0.999925352	0.7071067811865475
NH4t_1	0.999925352	0.7071067811865475
NADHHS	0.999925324	0.43639807831725164
NADHHR	0.999925324	0.43639807831725164
CDPPH	0.9999245559999999	0.7302319944558923
PDE5	0.9999244500000002	0.8165319144716627
GLY3Pt2	0.999922508	0.6324555320336759
CYSt2r	0.99992176	0.6324555320336759
AP4AH1	0.9999215640000001	0.7499587662873008
NTP3e_1	0.9999208919999999	0.9129010385451548
METt2r	0.999920852	0.6324555320336759
METt3	0.999920852	0.6324555320336759
NH4OHDs	0.9999206380000001	0.6123989358537472
PPGPPDPE	0.9999204519999999	0.9224267443007439
GLCt2_2	0.9999201339999999	0.7999999999999998
GLCt2	0.9999201339999999	0.6324555320336759
DCTPD2	0.999919488	0.7070834577996354
GTPHL	0.9999190020000001	0.5165283666203194
PPGPPDP_c	0.9999185	0.8944566920369521
SFRR	0.999916726	0.6804221291064793
UREA	0.9999164260000001	0.6741877331850463
PPS	0.999914822	0.707083457799749
NDP3	0.99991479	0.8366481995298075
NTP7	0.99991456	0.7171157642751104
ADK2_1	0.999914336	0.8944566920369423
GLS	0.9999141400000001	0.915225400539749
GLS2	0.9999141400000001	0.9313513300422342
MLTG7	0.9999141400000001	0.8333333333333335
13BGH	0.9999141400000001	0.7697933063656531
LMN2	0.9999141400000001	0.8333333333333335
BGLA	0.9999141400000001	0.8333333333333335
ALPHNH	0.999914098	0.631581689976428
PPK2	0.9999131200000001	0.6123724356957946
TPHAP	0.9999129800000001	0.8990020054274859
AP3AH	0.9999129800000001	0.7825924442776238
DNTP	0.9999129800000001	0.7825924442776238
r0120	0.9999122899999999	0.8420933907711023
NPH	0.9999110179999999	0.9805794320530137
CMPt6	0.9999106120000001	0.6324555320336759
PIt2rpp	0.999909568	0.6666788823840161
PEPt6	0.9999092619999999	0.6324555320336759
PGAM1_PhosHydro	0.9999084619999999	0.6708425190277192
MCD	0.999908212	0.5669600662502066
CPMPS	0.999907454	0.6708425190277403
SUCCACT	0.9999047400000001	0.6666666666666667
GLUN	0.99990302	0.6123724356957946
OAADC	0.9999029640000001	0.6123724356957947
GLUDy	0.999902466	0.7324683777996905
NH4tpp_1	0.99990229	0.7071067811865475
NH4t3pp	0.99990229	0.7071067811865475
GLUDxi	0.9999016060000001	0.6299256176439346
UTPH1	0.999900972	0.8571293940250753
NADDPp_1	0.99990058	0.707165092057999
SUCCt2_2	0.999900094	0.9486832980505138
SUCCt3	0.999900094	0.6324555320336759
SUCCt2_3	0.999900094	0.8944271909999159
SHL_c	0.99990004	0.8944566920369924
DUTPDP	0.999899774	0.5999736130352452
SUCptspp_1	0.9998996019999999	0.8660730124485413
CA2t2pp	0.999898068	0.7071067811865475
PYRDC	0.999896788	0.6708425190277388
ALAD_L	0.99989633	0.6761058817200313
CBMD	0.999896286	0.7083281753132508
SUCOAACTr	0.99989618	0.40824829046386313
ANNAT	0.999895566	0.9486885146516856
NOX2	0.9998954680000001	0.8084480750604277
G3PCT_2	0.9998954	0.7070513759012513
MEHLER_1	0.9998953720000001	0.9400326229972547
MEHLER	0.9998953720000001	0.9400326229972547
GUAC	0.999895256	0.6708056463815524
PYRt2	0.9998946579999999	0.6324555320336759
ACt2r_1	0.99989384	0.632455532033676
ACt2r	0.99989384	0.6324555320336759
ACS	0.9998932979999999	0.6666666666666667
ACOAH	0.999893058	0.7303208308361149
PHNACH	0.9998917259999999	0.670842519027732
GK_adp	0.9998913700000001	0.5751859805318312
AP3S	0.999890948	0.858080872495468
GP4GH	0.999890422	0.7070834577997347
ACYP_3	0.99988916	0.9486885146517009
NADHPO	0.999888818	0.7216878364870323
SERDA	0.999888668	0.5302280310444043
G3PCT	0.9998880159999999	0.7744763683568174
PPANA	0.99988651	0.8819124865266231
GLUt2r	0.9998851679999999	0.6324555320336759
ACS_1	0.999884886	0.644644565857174
SERHL	0.9998839799999999	0.5773820082990342
HMR_7197	0.9998839799999999	0.5773820082990349
PpGppP	0.999882302	0.75
NTRIR2y	0.999878502	0.9525813631677358
NTRIRy_1	0.999878502	0.7911577045785565
METt3pp	0.999878204	0.6499373794800768
GLYFEM	0.99987747	0.6124397700668736
PSP_L_1	0.99987742	0.8944566920369498
APDH	0.9998771019999999	0.6324242401685043
NDP7	0.99987692	0.7171157642751114
r0068	0.9998749800000001	0.5751859805318429
NTPP4	0.9998746300000001	0.7302319944558923
NTPP9_1	0.9998738860000002	0.89445669203698
PHHL	0.999872048	0.8229437699615931
NTPP5	0.9998718999999999	0.5999736130352441
P4AH	0.9998703140000001	0.7171157642751034
NAt3_0_5	0.9998692739999999	0.9486832980505138
NAt6	0.9998692739999999	0.603031729636585
PSP_1	0.999869228	0.7559022305001737
NADPHXD	0.9998687860000001	0.524995490483075
ACLS	0.999866742	0.6761058817200327
NTPP3	0.99986579	0.5999736130352442
DPCOAK_1	0.99986432	0.894456692036995
H2ASE_syn	0.999863722	0.7746051851764273
CYTDK1_1	0.999862032	0.8944566920370003
HPOXR	0.9998617119999998	0.7422891674311369
CAT	0.9998617119999998	0.7559190520852225
CBMKr2	0.9998614440000001	0.6735999993500382
CBMKr	0.9998614440000001	0.7378574481900471
r0193	0.999861404	0.8332966791291508
FDH6	0.9998611180000001	0.7276139333258682
AP5AH	0.9998603880000001	0.7825924442776238
GLCt2pp	0.99986029	0.6499373794800768
NTP2	0.999859116	0.7171157642751486
GALt2_2	0.999858622	0.9486832980505138
SULRR2	0.9998578479999999	0.8888997472048065
SULR_1	0.9998578479999999	0.9940174155175656
NTRIR2x	0.9998578	0.857137408095705
ALAt2r	0.999857324	0.6324555320336759
NTD2	0.999856552	0.5669600662501959
ALR	0.999856498	0.8618539003401975
ASLP	0.999854432	0.6117586228980549
NH3c	0.9998541380000001	0.5773291103649444
2AMACHYD	0.9998534939999999	0.6708425190277294
DAPAL_1	0.9998534939999999	0.6708425190277294
DAPAL	0.9998534939999999	0.6761058817200353
RE1933C	0.99985288	0.612398935853747
SUCCt3pp	0.9998523799999999	0.6499373794800768
SUCCt2_3pp	0.9998523799999999	0.871982496981317
SUCCt2_2pp	0.9998523799999999	0.82211298225529
SUCCtpp	0.9998523799999999	0.6499373794800768
ALDD2y	0.99985236	0.8618539003401913
r0210	0.99985202	0.6708425190277352
GDPDPKE	0.9998518319999998	0.8889336298522877
RIBt2	0.99985143	0.6324555320336759
AMID_1	0.9998498399999999	0.5999736130352128
MMS	0.99984781	0.6666666666666667
CITMS	0.99984781	0.6666666666666667
PRPPP	0.9998472039999999	0.7171157642751232
SERDC	0.9998471959999999	0.5000091617880185
r0097	0.9998470960000001	0.6761058817200338
ACOAM	0.9998470960000001	0.6761058817200326
NADHXD	0.9998465	0.5249954904830753
GLUK	0.999846028	0.7999868065177015
FTHFDH	0.9998459479999999	0.732468377799693
FADDP	0.9998453960000001	0.7499587662873008
PYRt2rpp	0.999844948	0.6499373794800768
PPIuabcpp	0.9998446320000001	0.8451462901783785
PPIabc	0.9998446320000001	0.8451462901783785
GLUGLUr	0.9998442839999999	0.5773502691896258
HAMR	0.9998441679999999	0.7777696338915405
AKGt2r_1	0.999843956	0.632455532033676
GLNt2r	0.9998421799999999	0.6324555320336759
NAD_H2	0.999839368	0.6708425190277356
ASPt2_2	0.9998357180000002	0.7999999999999998
ASPt2_3	0.9998357180000002	0.8485281374238569
ASPt2r	0.9998357180000002	0.6324555320336759
RNF	0.9998356559999999	0.7669724288612125
SULRR	0.99983471	0.6804262850540952
SO3R	0.99983471	0.8618539003402237
GLUDC	0.999833676	0.5000091617880185
OXGDC	0.999833596	0.5000091617880207
METRR	0.9998313400000001	0.5409372171372062
SUCOAS	0.9998296439999999	0.5913827012227246
IDPA	0.999829522	0.7171157642751482
NADS1_1	0.99982949	0.9258419112317027
FACOAL140t2pp	0.9998289999999999	0.7499999999999999
PHNO	0.9998273540000001	0.8017774294541784
ATPATF2	0.9998263959999999	0.565648107222466
NTP4	0.99982635	0.717115764275149
RNAS_LLA	0.999826152	0.6716584605979208
GLYK1	0.999823614	0.8944566920369814
MLTG1e	0.9998225940000001	0.6123724356957946
ALDD2x	0.99981884	0.7777696338915343
PANO	0.9998180939999999	0.7777696338915401
NTP8	0.9998164800000001	0.7171157642751498
GLYDHDA	0.999815574	0.6761058817200332
AADa	0.999815512	0.6123724356957947
AACLAM	0.999815512	0.6123724356957947
MLTHFte	0.999814446	0.6324555320336759
ALAALACNc	0.999813614	0.5773502691896257
DUTPDP_1	0.9998127780000001	0.5
AMID4	0.999812472	0.5
AFAT	0.99981127	0.9486885146516957
PFOR	0.9998112279999999	0.6172279408211437
GLYCTO3	0.99981094	0.5
ASPSALy	0.999810486	0.861853900340193
NTP6	0.999809148	0.7171157642751488
r0027	0.9998089699999999	0.5477285791805131
GLUt2rpp	0.999807674	0.6499373794800768
TTDCAt2	0.999806746	0.6324555320336759
ACt5pp	0.999806722	0.82211298225529
ACt2ipp	0.999806722	0.6499373794800767
ACt2rpp	0.999806722	0.6499373794800768
DOPDH	0.9998063819999998	0.8618539003401944
ADNK3	0.999806242	0.5999736130352643
NADH7	0.9998059999999999	0.8775244583632174
HEX1_1	0.9998040460000001	0.8944566920369859
NTPP7	0.999803588	0.5999736130352451
MALt2_2	0.9998026	0.9486832980505138
MALt3r	0.9998026	0.632455532033676
MALt2_3	0.9998026	0.8944271909999159
r1319	0.9998024900000001	0.8637625996644871
GLYGLYCNc	0.999800194	0.6123724356957946
FACOAL181t2pp	0.99979944	0.7499999999999999
ATPATF1	0.999799256	0.7070834577996865
HCITS	0.999799028	0.6666666666666667
AACT	0.999799028	0.6116969538626901
POR	0.9997986539999999	1.0
CYSabc	0.999798442	0.8571361259011693
GLCabcpp	0.999798258	0.857136125901148
GLNt4	0.999798094	0.5
HMR_3996	0.9997961179999999	0.4743572943127865
METNA	0.9997957059999999	0.5999736130352072
GSEALD	0.999795488	0.8618539003401968
THRA	0.99979476	1.0
SERt2rpp	0.999794254	0.6499373794800768
ADPGLC	0.999794168	0.7499587662873007
unkFol	0.9997934300000001	0.7453450662499796
PPPM	0.9997927000000001	0.8475535214995429
ALKP_1	0.999790196	0.717115764275149
FA140ACPHi	0.9997898059999999	0.632424240168518
GTPDPK_1	0.9997875940000001	0.8944566920369791
FAS80COA_L	0.9997856220000001	0.9950074951701795
KAS20SA	0.9997856220000001	0.999295545770835
RNA_1	0.999785492	0.6438542781311426
NTPP1_1	0.999784296	0.894456692036982
ADHEr	0.999784064	0.8432833136872504
NDP8	0.999782538	0.7171157642751498
SO3t	0.9997821379999999	0.6324555320336759
APH140	0.9997814140000001	0.7559022305001737
PPNCL3	0.9997811980000002	0.7142722518023045
SUCCabc	0.999780004	0.8451462901783785
FACOAL160t2pp	0.999779888	0.7499999999999999
FACOAL120t2pp	0.99977986	0.7499999999999999
FACOAL180t2pp	0.999778396	0.7499999999999999
PFK_ppi	0.999777602	0.6761058817200043
GLUSy	0.9997754820000001	0.5163845323283128
OCDOR	0.9997751280000001	0.8164993288300622
GLUSx	0.9997748980000001	0.5039321832026182
GMPt6	0.9997742599999999	0.6324555320336759
UMPt6	0.9997738439999999	0.6324555320336759
ME2	0.9997738	0.5999736130352199
FACOAE180	0.99977338	0.6324242401685015
G3PD1ir	0.999772808	1.0
FACOAE181	0.9997726119999999	0.6324242401685161
MALt4	0.9997724720000001	0.5
FACOAL40It2pp	0.9997724720000001	0.7499999999999999
THIH	0.9997718179999999	0.8164516876448673
FACOAE160	0.9997712059999999	0.6324242401685074
FACOAL40t2pp	0.9997707699999999	0.7499999999999999
3NUCLE3	0.9997692279999999	0.5669600662501959
HDCAt2	0.9997689920000001	0.6324555320336759
MALTt2	0.9997659779999999	0.6324555320336759
SARCOX2	0.9997652619999998	0.5477406231270708
APH181	0.9997641680000001	0.7559022305001737
OCDCAt2	0.999763532	0.6324555320336759
METabcpp	0.9997626259999999	0.8571361259011381
MCDC	0.999762262	0.47143043566533915
r0082	0.999761518	0.5000091617880185
OSUCCL	0.999761518	0.5000091617880185
APH180	0.9997611019999999	0.7559022305001737
SBTR	0.9997597839999999	0.692812706101867
CPK1	0.999759068	0.6123724356957947
UGLYCH	0.9997588780000001	0.6455185149075062
FRDx	0.9997586039999999	0.5999736130352105
URIt2	0.9997578	0.6324555320336759
CS	0.9997564280000001	0.6666666666666667
NTRLASE3	0.999756326	0.5714083777034946
AADb	0.999756204	0.5669600662502225
SERabcpp	0.9997560460000001	0.8571361259011381
FUMt3	0.999754798	0.6324555320336759
FUMt2_3	0.999754798	0.8944271909999159
FUMt2_2	0.999754798	0.9486832980505138
Kt3r	0.9997545320000001	0.6324555320336759
NADH8	0.9997542659999998	0.8142616407453702
ADEt2	0.9997540600000001	0.6324555320336759
ADD	0.9997534140000001	0.5999736130351982
APH160	0.9997529139999999	0.7559022305001737
PYR5CD2	0.999752116	0.6460057863964619
HKt	0.999751814	0.730005756701239
FACOAL140	0.999751288	0.6666666666666667
MALS	0.9997509179999999	0.6666666666666667
AMETt2	0.9997503200000001	0.6324555320336759
FAO1	0.999749212	0.9971055882056197
LAAL23	0.999748826	0.5962662193029967
G3PCT_1	0.999745488	0.5773050309636162
FACOALP80t2pp	0.9997454100000001	0.7499999999999999
FACOALT60t2pp	0.9997454100000001	0.7499999999999999
FACOALP100t2pp	0.9997454100000001	0.7499999999999999
FACOAL50It2pp	0.9997454100000001	0.7499999999999999
FACOALP90t2pp	0.9997454100000001	0.7499999999999999
FACOAL50t2pp	0.9997454100000001	0.7499999999999999
FACOAL60t2pp	0.9997454100000001	0.7499999999999999
FACOALP60t2pp	0.9997454100000001	0.7499999999999999
FACOAL90t2pp	0.9997454100000001	0.7499999999999999
FACOAL70t2pp	0.9997454100000001	0.7499999999999999
FACOALP70t2pp	0.9997454100000001	0.7499999999999999
FACOAL80t2pp	0.9997454100000001	0.7499999999999999
FACOAL181d11tpp	0.9997454100000001	0.7499999999999999
FACOAL100t2pp	0.9997454100000001	0.7499999999999999
FACOAL181d6t2pp	0.9997454100000001	0.7499999999999999
FACOAL182t2pp	0.9997454100000001	0.7499999999999999
FACOALP50t2pp	0.9997454100000001	0.7499999999999999
RE2640C	0.9997447239999999	0.5
2OBUTt	0.999743696	0.6324555320336759
FDH6r	0.999742698	0.6708425190277254
GAPP	0.9997406	0.5669600662501959
PUTA3	0.9997399999999999	0.7777696338915394
P5CD	0.9997399999999999	0.6804262850540732
FRUt2	0.9997396119999999	0.6324555320336759
FA160ACPHi	0.999739534	0.6324242401685141
FAO2	0.9997391139999999	0.9978401771857784
IPDPS_syn	0.9997389380000001	0.7911577045785565
MTHFD_1	0.9997373700000001	0.8944566920369725
CMPA_1	0.9997372	0.6666788823840195
POR5	0.9997355920000001	0.7526110583394247
CITt3	0.999733046	0.6324555320336759
CITt2r	0.999733046	0.6455043209803367
APH161	0.9997330200000001	0.7559022305001737
NDP4	0.999733004	0.717115764275149
GALS2	0.999731274	0.5959123292657451
GALS1	0.999731274	0.5959123292657451
FACOAE120	0.9997310799999999	0.6324242401685303
BIRA	0.9997308300000001	0.6546331061019028
NAtex	0.9997302300000002	0.35355339059327373
GMP5N	0.999728902	0.6761058817200495
SUCBZL_1	0.999728058	0.6446445658571414
ADPRDP	0.9997276319999999	0.7499587662873007
ALKP	0.9997275200000001	0.5773820082990284
PDE4	0.99972587	0.6708425190277403
LDGUNPD	0.99972587	0.6761058817200749
FA120ACPHi	0.9997256099999999	0.6324242401685295
GD3P2	0.99972463	0.8618539003401953
KAT1	0.999723138	1.0
ACCOAS	0.999723138	0.942860871330637
G1Dx	0.999722834	0.5999736130352187
RE1342C	0.999722834	0.5999736130352123
COBALT2tpp	0.9997225399999999	0.7071067811865475
CITt4_4	0.9997196880000001	0.6859943405700353
CITt4_2	0.9997196880000001	0.632455532033676
CITt4_1	0.9997196880000001	0.5164034567842694
CITt4_3	0.9997196880000001	0.670820393249937
PACL	0.99971908	0.6681688458458264
RNA	0.9997183320000002	0.6123430883868262
NADS2	0.9997178200000001	0.7777696338915119
NADH17pp	0.99971779	0.8276069921639033
CYSSERMETr	0.999715242	0.534535076676665
PTRCt2	0.9997149459999999	0.6324555320336759
PTRCt3i	0.9997149459999999	0.632455532033676
r2073_1	0.9997146559999999	0.6324555320336759
6PHBG_2	0.9997142240000001	0.7215881401840701
CAATPS_1	0.999714028	0.9434559731573031
BGLK	0.999713356	0.7142722518022853
ASPt2pp	0.999712444	0.6499373794800768
ASPt2_3pp	0.999712444	0.871982496981317
ASPt2_2pp	0.999712444	0.82211298225529
SULFDH	0.999710254	0.7302896064923694
HCYStabcpp	0.99971016	0.8451462901783785
DCTPD2_1	0.999708006	0.4472283460184905
LAAL8	0.999708	0.5962662193030063
APH120	0.9997070779999999	0.7559022305001725
GLYCTO1	0.9997069120000001	0.5000151452683593
FCOAH2	0.9997050959999999	0.599973613035248
FCOAH	0.9997050959999999	0.8990020054274859
DNADDP	0.999703602	0.7499587662873008
ASPabc	0.999702034	0.8571361259011809
CITtupp	0.9997013800000001	0.7071067811865475
UPPN	0.999700786	0.6666788823840053
BUPN	0.999700786	0.6123724356957946
MTHFD2	0.9996999200000001	0.8944566920369726
RBPC	0.999698388	0.6154121162133022
SQLS	0.9996974460000001	0.49996082254705354
ARApts	0.999697334	0.5
GLUVESSEC	0.9996970399999998	0.8451462901783824
LYSt3r	0.9996953	0.7071067811865475
LYSt2r	0.9996953	0.8164965809277261
KAS15	0.9996952460000001	0.5000000000000001
PDE3	0.9996948080000001	0.670842519027735
ORNt2r	0.9996941960000001	0.7071067811865475
NAabc	0.9996926260000001	0.8451462901783785
GLYCLTt2r	0.9996925000000001	0.6324555320336759
GLYVESSEC	0.99969138	0.5516682430897701
GLYVESSEC_1	0.99969138	0.8451462901783814
ALDD31_1	0.9996913300000001	0.6804262850540951
ALDD31	0.9996913300000001	0.7777696338915436
OPAH	0.9996910400000001	0.8485561245649932
NTPP10	0.9996909119999999	0.5999736130352447
HMR_8582	0.9996908400000001	0.6123724356957946
FA180ACPH	0.999689972	0.6324242401685161
FA181ACPH	0.9996889899999999	0.6324242401685155
PROPAT4te	0.9996882379999998	0.7071067811865475
MELIBt2	0.9996875559999999	0.6324555320336759
GLYCYSAP	0.9996856700000001	0.75
MLTHFte1	0.999685132	0.8451462901783785
NDP6	0.9996837599999999	0.7171157642751488
NTD11	0.999683678	0.5773820082990166
PGLYCP_1	0.999682712	0.894456692036999
OAAt_1	0.999682402	0.632455532033676
TSULP	0.999682248	0.6324555320336759
HDECH	0.9996812479999999	0.8825020804008151
GLUDy_1	0.999681116	0.8176369683347964
DATPHs	0.9996802020000001	0.5999736130351956
F1PP	0.9996791179999999	0.75
FACOAL161	0.9996785020000001	0.7216878364870323
FDH	0.9996783519999999	0.670842519027728
AMPN	0.9996776460000001	0.5000824742273604
GUAD_1	0.999677252	0.9486885146516556
FACOAL180	0.9996751939999999	0.6666666666666667
FACOAL180_2	0.9996751939999999	0.6666666666666667
FACOAL180_1	0.9996751939999999	0.6666666666666667
PPNDH	0.999673502	0.6708425190277136
FACOAL181	0.999673252	0.6666666666666667
FACOAL18111Z	0.999673252	0.6666666666666667
FACOAL181_2	0.999673252	0.6666666666666667
GLUCYS	0.999672726	0.7142722518023142
H2O2syn	0.99967249	0.7027686942099381
LAAL9	0.99967226	0.7142722518023358
FOMETRi	0.999672146	1.0
MTAM_1	0.999672146	0.9449334437503514
FAS140ACP	0.999671194	0.9538522586986704
AMPEP14	0.9996702019999999	0.47429210292697155
DTPH	0.9996701480000001	0.7171157642751497
FACOAL160	0.9996694620000002	0.6666666666666667
G6PDH2c	0.99966802	0.9999999999999793
UMPK5	0.9996673300000001	0.6123724356957946
G1PCTYT	0.999666422	0.7744763683568174
GLXt2	0.9996662019999999	0.6324555320336759
CACOAL	0.999666046	0.6681688458458424
r1254	0.999666046	0.9173443321150369
IPDAB	0.999666046	0.8807459188782055
PCA1	0.999666046	0.880745918878199
PCA2	0.999666046	0.880745918878199
FADD3	0.999666046	0.880745918878199
HMR_0305	0.999666046	0.6681688458458416
PALMCL	0.999666046	0.6446445658571588
UACCpts	0.99966563	0.7661072919705272
ACPS	0.999664536	0.7215881401840702
CTPS1_2	0.9996621059999999	0.8366560848866726
CYSO_I	0.9996609120000001	0.5892880445816615
DALAabcpp	0.9996603780000001	0.8451462901783989
SPMDt3i	0.999659676	1.0
SPMDt2	0.999659676	0.6324555320336759
FRUpts2	0.999658546	0.75
THRt2r	0.999658466	0.6324555320336759
IPDPS	0.9996579999999999	0.6804262850540952
HMEDR	0.9996579999999999	0.7777696338915401
SUCRt2	0.9996575740000001	0.6324555320336759
MANt2	0.999656092	0.6324555320336759
FAS180ACP	0.999655568	0.9538522586986706
3NUCLE2	0.999654752	0.5669600662501959
RPNTPH	0.999653672	0.5999736130352213
TAPTPP	0.999653672	0.599973613035182
PRATPP	0.999653672	0.5999736130352241
DGTP8DETOX	0.999653672	0.5999736130352379
HMR_6786	0.99965353	0.5999736130352383
MACPD	0.999652728	0.6123724356957946
GLYCt2	0.9996513119999999	0.7071067811865475
FAS160ACP	0.9996507060000001	0.9538522586986704
NTD1_1	0.9996500599999999	0.894456692036983
ASPOb	0.99964929	0.5999736130351998
CAt4	0.9996491540000001	0.6324555320336759
NO3t2	0.999648938	0.6933840410553
NO3t3	0.999648938	0.6324555320336759
MTHFC_1	0.9996487180000001	0.8660730124485442
CYSLY3	0.9996475	0.6666748104036049
RE2649C	0.99964741	0.730320830836095
ALAabcpp	0.9996471299999999	0.8571361259011768
LAAL21	0.9996468180000001	0.6761058817200656
RAFFINt2	0.999645292	0.6324555320336759
OCTNLL	0.9996444	0.6666666666666667
GLNabcpp	0.999644384	0.8571361259011471
PROt3	0.9996437520000001	0.6324555320336759
PHEPC	0.999642186	0.6666666666666667
G3PA	0.999641834	0.6123724356957946
ACTF	0.999641834	0.6123724356957946
FAS120ACP	0.999641192	0.9538522586986753
r1252	0.99963698	0.6666666666666667
CYSDSF	0.9996362940000001	0.5773820082990065
UMPK3	0.9996362800000002	0.6123724356957947
GDH1	0.999636108	0.7378574481900521
GTPCII2	0.9996359859999998	0.7592532355104012
GTPCII	0.9996359859999998	0.7592532355104012
GTPCII_1	0.9996359859999998	0.7171608190520538
CU2t2ex	0.9996354459999999	0.5345350766766712
GALt2pp	0.999634578	0.6499373794800768
NTD9	0.9996342420000002	0.5669600662501959
DDPA_1	0.9996324879999999	0.9129010385451262
AIRCra	0.999630232	0.9090881832628775
NAKtr	0.99962996	0.5
HMR_1754	0.999629848	0.6172279408211493
GALabcpp	0.9996294960000001	0.8571361259011505
ALAB	0.999629348	0.5
NOX	0.99962918	0.5999736130352171
GCALDDy	0.9996288580000001	0.8618539003401975
DHNCOAT	0.9996287599999999	0.59997361303525
NPHSb	0.9996287599999999	0.59997361303525
FA161ACPHi	0.999627778	0.6324242401685305
NAt3_2pp	0.9996263580000001	0.9486832980505138
NAt3_1p5pp	0.9996263580000001	0.9805806756909202
L_LACt2r	0.9996262	0.6324555320336759
L_LACt3	0.9996262	0.8017837257372732
NDH_1	0.999626044	0.7669724288612136
HKtpp	0.99962562	0.730005756701239
ACYP	0.9996241319999999	0.7171157642751419
HMR_0188	0.999623516	0.6666666666666667
FACOAE141	0.999622896	0.6324242401685034
THRS_2	0.9996223900000001	0.894456692036953
NTRLASE2	0.9996214520000001	0.5714083777034915
MAN6Gpts	0.9996199000000001	0.7661072919705272
NO2t3	0.9996188019999999	0.6933840410553
NO2t2r	0.9996188019999999	0.6324555320336759
P5CCD	0.999617278	0.6666666666666667
HYNE	0.9996170880000002	0.5
r0085	0.9996170880000002	0.5
ALAALAPEPT1tc	0.9996159139999999	0.6324555320336759
FACOAE100	0.9996151899999999	0.599973613035245
FE2DMT1	0.9996150540000001	0.6324555320336759
ATPATF3	0.9996150480000001	0.4743572943127623
HCO3_h_ti	0.99961438	0.6324555320336759
PNTOt2	0.999612688	0.6324555320336759
ACGS	0.9996113680000001	0.5999736130352281
GLYALDDy	0.9996106919999999	0.861853900340197
PACOAT	0.9996102760000001	0.5999736130352268
NADH18pp	0.999610184	0.8276069921639004
FMNAT_1	0.9996082	0.894456692036948
FACOAE80	0.9996081	0.5999736130352339
G6PDH1	0.999607814	0.5999736130352258
FTHFI	0.99960736	0.8451462901783958
NADH16	0.999606212	0.8221129822552915
NADH6	0.999606212	0.8374820599118369
FAS240_L	0.99960492	0.9925664452345785
FAS200	0.99960492	0.9534344485386578
GLUMETr	0.999604296	0.5
DTMPt6	0.999604078	0.6324555320336759
CYSDDS	0.99960404	0.7999868065176593
BALAt2r	0.999603606	0.6324555320336759
AKGt2rpp	0.999603148	0.6499373794800768
3NUCLE1	0.999602874	0.5669600662501959
DHFR2i	0.999602018	0.5999736130352091
PEPA	0.9996008959999999	0.5669600662502075
3H3MGLTc	0.9995983520000001	0.5999736130352491
VALDHr	0.99959748	0.6299256176439254
SELNPS_cho	0.9995967780000001	0.7070834577997609
PHEPS	0.9995967780000001	0.7070834577997549
r1529	0.999595862	0.8451462901783785
UDCTPP	0.9995955720000002	0.5
RIBCTR	0.999594914	0.7070513759012513
UDUPP	0.999594518	0.5
LSERDHr	0.999592062	0.6928127061018654
LEUt4	0.999591968	0.5
MI3PP_2	0.999591672	0.7559022305001737
MI3PP_1	0.999591672	0.7171157642751259
MI4PP_2	0.999591672	0.7559022305001737
MI1PP_1	0.999591672	0.7171157642751262
MI4PP_1	0.999591672	0.7171157642751258
CYTBD2	0.999591066	0.7542499973062136
LAAL1	0.999589514	0.7559190520852216
GLYBCOAT	0.999589454	0.5999736130352479
FORMCOAL	0.9995891	0.6666666666666667
FORt3	0.9995889099999999	0.6324555320336759
FORt2	0.9995889099999999	0.6324555320336759
MAN6Pt6	0.999588528	0.6324555320336759
BUP2	0.999588098	0.611758622898052
SADH	0.999588098	0.6928127061018778
ALLTAMH2	0.999588098	0.6117586228980801
ALLTAMH	0.999588098	0.6928127061018744
UI45AH	0.999588098	0.5477406231270805
AFLBURPPAAMH	0.999588098	0.5477406231270805
BUP	0.999588098	0.6117586228980519
CARBSARAH	0.999588098	0.6117586228980704
MNt2	0.9995880620000002	0.6324555320336759
Mn2t	0.9995880620000002	0.7999999999999998
OROATP	0.999587872	0.6324555320336759
UGP_PGM_c	0.9995860999999999	0.7999868065175842
CITabc	0.9995855220000001	0.8783082264207875
NTPP11_1	0.99958476	0.8944566920369327
GLNTRS2	0.99958378	0.7171225230462924
PDH2	0.999583206	0.6172279408211436
DGUNC	0.9995831199999999	0.5962662193030115
GUACYC	0.9995831199999999	0.516358035749219
AASAD2	0.9995824499999999	0.6324763924170225
PFL	0.999581854	0.6123724356957947
NTP9	0.9995818140000001	0.7171157642751497
ATPPRT	0.9995810899999998	0.5669600662502225
OIVD2E	0.9995806140000001	0.8103957331001846
AKP1_1	0.999580592	0.8247848035363147
AKP1	0.999580592	0.8728647061627679
AKP1_2	0.999580592	0.893314597927241
ALDD14	0.999580572	0.7777696338915696
AKGCAL	0.9995800539999999	0.599973613035247
MMETt2	0.9995788080000001	0.6324555320336759
THMDt2	0.9995786819999999	0.6324555320336759
TREt2	0.9995786799999999	0.6324555320336759
LCTSt	0.9995784600000001	0.6324555320336759
HXAND	0.9995778980000001	0.6804262850540951
FF_11	0.9995777279999999	0.6324555320336759
ACCC_1	0.999576434	0.5476438856656527
5DH4DGLCD	0.999576434	0.6708425190277287
IGPS	0.999576434	0.6708425190277294
D4DGCD	0.999576434	0.6708425190277287
DHR_1	0.999575334	0.5302280310444053
ALAD_L2	0.999573504	0.7378574481900524
AHGDx	0.9995732539999999	0.5999736130352132
ARHGDx	0.9995732539999999	0.5999736130352127
GLYOX3	0.999572644	0.612398935853747
MALLAC	0.99957248	0.5345224838248488
DHGLYH	0.99957234	0.5999736130351979
DAUPP	0.9995717919999999	0.6123724356957946
NMNTP	0.9995711759999999	0.7071067811865475
MALDDH	0.999570436	0.7999868065176431
CDAPPA120	0.999569982	0.8659438568004868
THFOR2	0.999569456	0.8366481995297729
FRUabc	0.99956932	0.8451462901783857
HMR_0201	0.999569312	0.6324242401685336
TTDCEAc	0.999569312	0.6324242401684993
FBP	0.999568694	0.5669600662501959
ENTERES	0.999568382	0.9475156174115846
HMR_0253	0.999568014	0.8451462901783785
ACMANAt2	0.9995670000000001	0.6324555320336759
r1516	0.999566274	0.8451462901783785
BTNt4i	0.9995649280000001	0.632455532033676
BTNt2i	0.9995649280000001	0.6324555320336759
BGLK_1	0.9995647599999999	0.75
CYTK7	0.9995601199999999	0.5
3PGP	0.9995588120000001	0.5669600662501959
CYSTabc	0.999558274	0.8451462901783935
AASAD1	0.9995579080000001	0.547728579180513
2MAHMP	0.999557714	0.7171157642751415
LAAL19	0.999557274	0.7142722518023326
MTHFR3_1	0.99955705	0.6928127061018853
MTHFR3	0.99955705	0.7698097651142427
GLU5K	0.9995562939999999	0.6123724356957946
3PGt6	0.999554616	0.6324555320336759
CGLYt3_2	0.99955422	0.7999999999999998
CYSGLYt2ir	0.99955422	0.6324555320336759
NACHORCTL3le	0.9995538500000001	0.6324555320336759
r1515	0.9995520880000001	0.8451462901783785
DRIBt2	0.99955148	0.6324555320336759
FADRx2	0.999551436	0.692812706101873
GLCNt2r	0.999551346	0.6324555320336759
ASNt2r	0.9995505399999999	0.6324555320336759
CYTDK2_1	0.999549994	0.8944566920369821
r1523	0.999548362	0.8451462901783785
A6PAG	0.999548262	0.7999868065176954
RE0915E	0.999547312	0.7502072589727614
HISt2r1	0.9995455740000001	0.6324555320336759
CIGAMS	0.9995442999999999	0.6999604169414887
CYSTRS_1	0.9995442999999999	0.597588961205907
GDTP	0.9995436019999999	0.7559022305001731
GTPDPDP	0.9995436019999999	0.7171157642751271
r0280	0.999539846	0.5999736130352149
TRIOK	0.999539672	0.6324300355000096
AHSERL2_1	0.999539094	0.8944566920369758
INSt2	0.9995390580000001	0.6324555320336759
FE3abcpp	0.9995359319999999	0.8571361259011551
ASPO2y	0.9995332620000001	0.7698097651142439
LAAL5	0.999531618	0.7559190520851994
DINSt2	0.999531298	0.6324555320336759
6PGCt6	0.9995293820000001	0.6324555320336759
GCPN	0.9995292020000001	0.5165283666203141
FE2tpp	0.999529034	0.5
Kabc	0.999528982	0.8451462901783785
4ABZt2r	0.9995278800000001	0.7071067811865475
DMALRED	0.999525638	0.5
AMPTASEGM	0.9995256140000001	0.5
AMPEP9	0.9995256140000001	0.5
FRDO5r	0.999523846	0.558703667872545
ILETA2	0.9995237960000001	1.0
CSNt2	0.9995232980000001	0.6324555320336759
L24DC	0.999521938	0.5163580357492188
HMR_4816	0.9995216280000001	0.8728647061627677
CA2abc1pp	0.9995207660000001	0.8571361259011789
ETHAt6	0.9995207540000001	0.7071067811865475
ALDD18	0.999520386	0.7777696338915423
DPCOAPP	0.9995201579999999	0.7499587662873008
NTD10	0.9995195060000001	0.5669600662501959
NT5C_2	0.9995189019999999	0.4743572943127681
NMNHYD_1	0.9995189019999999	0.7171157642751257
r1528	0.9995186979999999	0.8451462901783923
SELMETAT	0.9995178599999999	0.6666666666666667
CBIAT_DELETE	0.9995178599999999	0.6666666666666667
CBLAT_DELETE	0.9995178599999999	0.6666666666666667
COB1NDAAT2	0.9995178599999999	0.6666666666666667
CYTK3	0.9995177419999999	0.5
r1530	0.999517464	0.8571361259011387
GTHRDt2_1	0.999517464	0.8571361259011387
Kabcpp	0.9995162539999999	0.8451462901783785
ABUTt2r	0.9995162500000001	0.6324555320336759
CELBt2	0.999516096	0.6324555320336759
SOR	0.9995158180000001	0.6666554523118349
TDP	0.9995154100000001	0.7171157642751171
NTP12	0.9995153139999999	0.7171157642751095
SO4t_e	0.9995137920000001	0.7999999999999998
SO4t2	0.9995137920000001	0.6324555320336759
TARTDC	0.99951364	0.5000091617880185
PGL	0.9995135100000001	0.612398935853747
PGLc	0.9995135100000001	0.612398935853747
ALAALAD_1	0.999512892	0.6667399710450085
FHL	0.99951279	0.5000091617880185
ADMDC	0.99951276	0.5000091617880185
FRNDPR2r	0.9995110840000001	0.8320608492663655
MDH3	0.999510718	0.5
HMR_0156	0.999508774	0.6666666666666667
ALDD16	0.9995083600000001	0.7777696338915401
LYSabc	0.9995080059999999	0.8571361259011381
CD2abc2	0.999506802	0.845146290178398
UREAt_2	0.9995056159999999	0.7071067811865475
UREA2t2	0.9995056159999999	0.7999999999999998
PFK_adp	0.9995054360000001	0.5751859805318348
TSULabc	0.9995052659999999	0.8571361259011381
O2XOADOX	0.99950463	0.843338795399354
OXACOAL	0.999504538	0.6666666666666667
KHK	0.99950263	0.7999868065177058
LPAMt	0.999501338	0.6324555320336759
NADHDH	0.9995008200000001	0.7669724288612136
ALAALAD	0.999500284	0.6804262850540701
2PGt6	0.999498612	0.6324555320336759
PAPA180	0.9994983239999999	0.5669600662502073
ILEDHr_1	0.999498058	0.6299256176439323
FADRx	0.9994957660000001	0.5999736130352176
GTHOXti2	0.9994956259999999	0.8451462901783792
LAAL20	0.9994940720000001	0.7142722518023141
GLYALDDr	0.99949361	0.7777696338915397
FPGS_1	0.999492974	0.5430686800594925
NTD5	0.9994912280000001	0.5669600662501959
SADT	0.9994886760000001	0.6761058817200355
CRO4t3	0.99948803	0.6324555320336759
HMGCOAS	0.9994877979999999	1.0
NO2tabcpp	0.9994875820000001	0.8451462901783785
PAPA181	0.9994860339999999	0.5669600662502073
NO3abcpp	0.9994859739999999	0.8451462901783785
LLEUDr	0.999485724	0.6299256176439308
PHPYRte	0.9994853899999999	0.6324555320336759
MANabc	0.9994850279999999	0.8451462901783785
SUCRabc	0.9994848839999999	0.8571361259011381
UCPP	0.9994847439999999	0.5
FRDO6r	0.99948242	0.5587036678725451
ACMANApts	0.99948166	0.75
NO3abc	0.99948148	0.8451462901783785
4ABUTabcpp	0.9994813199999999	0.8451462901783957
MALTPTabc	0.999481168	0.8451462901783785
MALTPTabcpp	0.999481168	0.8451462901783785
ACP1_FMN	0.999481166	0.5669600662501959
FE3tex	0.999481016	0.38852522503943376
PPPPH	0.9994807480000001	0.7171157642751518
DHPTt	0.999480166	0.6324555320336759
DADNt2	0.999480116	0.6324555320336759
DMPSS_c	0.99947929	0.7499896928546691
PEPCK_re	0.999478972	0.599973613035204
MALTHXabcpp	0.9994788719999999	0.8451462901783785
MALTHXabc	0.9994788719999999	0.8451462901783785
PAPA141	0.9994786120000001	0.5669600662502073
4HTHRS_1	0.999478272	0.8944566920369513
CDAPPA181	0.999478152	0.8659438568004868
FLNDPR2r	0.9994773020000001	0.8992272748104073
PRAIC	0.9994769979999999	0.9449334437503438
FORA	0.9994766159999999	0.8944566920369844
DMPPS_syn	0.999476614	0.7911577045785565
PAPA160	0.99947614	0.5669600662502073
GLXO1	0.99947441	0.7777696338915405
MANabcpp	0.9994742999999999	0.8451462901783785
BALAVECSEC_1	0.99947406	0.8451462901783988
BALAVECSEC	0.99947406	0.466240369056542
CHLabc_rev	0.9994737340000001	0.845146290178397
IPPS	0.9994732660000001	0.6666666666666667
MALTTRpts	0.99947315	0.5
SUCBZL	0.999472692	0.6666666666666667
5FTHFt	0.9994725260000001	0.6324555320336759
FACOAL141	0.9994718819999999	0.7216878364870323
C120SN	0.999471854	0.9607831586846556
GPDDA4_1	0.9994707519999999	0.7999868065176857
MALTTTRabcpp	0.99947008	0.8571361259011381
ACTNt2r	0.9994686899999999	0.6324555320336759
DBTS	0.9994686359999999	0.7785106191839645
CHORt2	0.9994682599999999	0.6324555320336759
HPYRDC	0.999468	0.5303300858899106
CLt3r_2	0.999466018	0.4999999999999999
CLt_e	0.999466018	0.632455532033676
HPACOAT	0.999465936	0.5999736130352379
IBUP_SACOT2	0.999465936	0.5999736130352449
RHACOAEP50	0.999465936	0.5999736130352408
CAPROICc	0.999465936	0.5999736130352492
HIBHr	0.999465936	0.7215881401840685
RHACOAEP60	0.999465936	0.5999736130352408
3HPCOAHYD	0.999465936	0.5999736130352382
RHACOAEP70	0.999465936	0.5999736130352408
ICCT	0.999465936	0.5999736130352435
RHACOAEP80	0.999465936	0.5999736130352408
RHACOAEP90	0.999465936	0.5999736130352408
RHACOAET40	0.999465936	0.5999736130352405
RHACOAET60	0.999465936	0.5999736130352405
HBRCH	0.999465936	0.5999736130352471
HMR_0238	0.999465936	0.5999736130352454
RHACOAEP40	0.999465936	0.5999736130352408
HMR_0362	0.999465936	0.5999736130352169
HMR_0234	0.999465936	0.5999736130352401
HMR_0324	0.999465936	0.5999736130352405
ARTCOAL1_cho	0.999465936	0.5999736130352409
HMR_0328	0.999465936	0.5999736130352403
ARTCOAL2_cho	0.999465936	0.5999736130352408
ARTCOAL3_cho	0.999465936	0.5999736130352409
HMR_0346	0.999465936	0.5999736130352405
HMR_0354	0.999465936	0.5999736130352193
HMR_0358	0.999465936	0.5999736130352459
HMR_0366	0.999465936	0.5999736130352441
FACOAE1836Z9Z12Z	0.999465936	0.5999736130352408
HMR_0370	0.999465936	0.5999736130352183
ETHMALACc	0.999465936	0.5999736130352461
HMR_0374	0.999465936	0.5999736130352185
METHSUCC	0.999465936	0.5999736130352377
HMR_0378	0.999465936	0.5999736130352449
HMR_0382	0.999465936	0.5999736130352399
HMR_0386	0.999465936	0.5999736130352401
FACOAE1819Z	0.999465936	0.5999736130352337
FACOAE1829Z12Z	0.999465936	0.5999736130352409
HMR_0310	0.999465936	0.5999736130352402
CINNMCOAH	0.999465936	0.599973613035244
RE0577C	0.999465936	0.5999736130352422
RE0578C	0.999465936	0.5999736130352454
HMR_0242	0.999465936	0.5999736130352399
3HPVSTEThc	0.999465936	0.5999736130352382
HMR_0246	0.999465936	0.5999736130352402
3HBCOAHL	0.999465936	0.5999736130352381
RE1835C	0.999465936	0.5999736130352452
HMR_0256	0.999465936	0.5999736130352399
RE1834C	0.999465936	0.5999736130352439
TETDECA511ACc	0.999465936	0.5999736130352186
HMR_0260	0.999465936	0.5999736130352123
HMR_0206	0.999465936	0.5999736130352402
HMR_0268	0.999465936	0.5999736130352474
HMR_0272	0.999465936	0.59997361303524
HMR_0276	0.999465936	0.599973613035241
HMR_0280	0.999465936	0.5999736130352402
HMR_0290	0.999465936	0.5999736130352399
RE0579C_1	0.999465936	0.5999736130352148
HMR_0298	0.999465936	0.5999736130352402
RE0579C	0.999465936	0.5999736130352415
HMR_0302	0.999465936	0.5999736130352402
HMR_0193	0.999465936	0.5999736130352403
FACOAE1839Z12Z15Z	0.999465936	0.5999736130352409
RHACOAEP101	0.999465936	0.5999736130352405
RE3444C	0.999465936	0.5999736130352394
RE3560C	0.999465936	0.5999736130352394
HMR_0214	0.999465936	0.5999736130352228
HMR_0210	0.999465936	0.5999736130352405
HATBH	0.999465936	0.5999736130352381
RHACOAE100	0.999465936	0.5999736130352405
RHACOAE120	0.999465936	0.5999736130352407
RHACOAE121	0.999465936	0.5999736130352407
RHACOAE121d6	0.999465936	0.5999736130352405
RHACOAE140	0.999465936	0.599973613035241
RHACOAE141	0.999465936	0.5999736130352405
RHACOAE141d5	0.999465936	0.5999736130352408
RHACOAE142	0.999465936	0.5999736130352408
RHACOAE160	0.999465936	0.5999736130352407
RHACOAE50	0.999465936	0.5999736130352408
RHACOAE60	0.999465936	0.5999736130352407
RHACOAE70	0.999465936	0.5999736130352407
RHACOAE80	0.999465936	0.5999736130352407
RHACOAE90	0.999465936	0.5999736130352407
RHACOAEP100	0.999465936	0.5999736130352408
FACOAE50	0.999465936	0.5999736130352229
CE4843HYDc	0.999465936	0.599973613035248
RE3343C	0.999465936	0.5999736130352394
RE3238C	0.999465936	0.5999736130352393
EIC21114TRc	0.999465936	0.599973613035248
FACOAE60	0.999465936	0.5999736130352452
HMR_0390	0.999465936	0.5999736130352408
FACOAE70	0.999465936	0.5999736130352453
HMR_0394	0.999465936	0.5999736130352408
HMR_0406	0.999465936	0.5999736130352453
RE3237C	0.999465936	0.5999736130352341
HMR_0410	0.999465936	0.5999736130352422
HMR_0414	0.999465936	0.5999736130352413
RE3239C	0.999465936	0.5999736130352479
HMR_0418	0.999465936	0.5999736130352181
HMR_0422	0.999465936	0.5999736130352183
HMR_0426	0.999465936	0.599973613035245
FACOAE90	0.999465936	0.5999736130352344
HMR_0430	0.999465936	0.5999736130352403
RE3339C	0.999465936	0.5999736130352394
ACChex	0.999465936	0.5999736130352473
HMR_0434	0.999465936	0.59997361303524
HMR_0438	0.999465936	0.5999736130352408
URIK3_1	0.999465434	0.8944566920369365
CYSGLNMETr	0.99946487	0.6188204901877485
THFOR1	0.999464302	0.717115764275146
CCGS	0.9994642919999999	0.6707724494119716
TTDCAFATPc	0.999463346	0.6666666666666667
MALTTRabcpp	0.999463008	0.8571361259011381
GDTPR	0.999462988	0.9279911654705635
AACOAT	0.99946186	0.6666666666666667
BARB	0.999461324	0.6804262850540951
HMR_6785	0.999460254	0.7778174593052023
FDH3	0.9994593799999999	0.8775244583632175
GLYCL_2	0.999457952	1.0
H4THDPR	0.99945778	0.7911577045785565
CYST_II	0.999456708	0.5
INSK	0.999456604	0.6324300355000047
BCT1_syn	0.999455912	0.8451462901783785
HCO3abc	0.999455912	0.8451462901783785
CDAPPA180	0.999454238	0.8659438568004868
CDAPPA160	0.9994534679999999	0.8659438568004868
FAS160COA	0.999453094	0.9538522586986706
FAS140COA	0.999453094	0.9538522586986706
CBPSam_1	0.9994517399999999	0.8838745682952989
CPS_1	0.9994517399999999	0.5071769774888256
FE2abcpp	0.9994514160000001	0.8571361259011552
GABAVESSEC_1	0.9994503659999999	0.8451462901783957
GABAVESSEC	0.9994503659999999	0.46624036905653954
DHBS	0.9994500460000001	0.8944566920369347
SPP	0.999449716	0.5669600662502073
BACCL	0.999449584	0.676105881720035
APPAT	0.9994492019999999	0.9486885146516486
PACCOAL	0.9994487880000001	0.6666666666666667
GLNSP3	0.99944872	0.717122523046289
SS	0.999448082	0.632462485265441
HMR_1467	0.999448082	0.6324624852654409
GALpts	0.9994476220000001	0.5
CDAPPA161	0.9994472520000001	0.8659438568004868
CHLabcpp	0.999447168	0.8571361259011753
BTNt	0.9994466120000001	0.8451462901783993
PACPT_1	0.9994461679999999	0.5751859805318054
r0220	0.9994461679999999	0.7275551056068785
r0220_1	0.9994461679999999	0.5751859805318278
C140SN	0.999446146	0.9604984198820066
THRabcpp	0.9994445479999999	0.8571361259011381
CDAPPA141	0.9994437740000001	0.8659438568004868
TARTD	0.9994424519999999	0.4714304356653434
GCALDtabcpp	0.999442436	0.8451462901783839
GALOR	0.99944155	0.692812706101874
DHNCM	0.9994409740000002	0.75
GLU_Dt2	0.9994409299999999	0.6324555320336759
HMR_0180	0.999440418	0.6666666666666667
CDPDAGS_PALM_PALM_c	0.9994402539999999	0.799986806517575
MDHy	0.9994401999999999	0.6928127061018783
ASPMETASPr	0.999438426	0.6324555320336759
NADPHQR3	0.999437988	0.6928127061018792
AGMabcpp	0.999437522	0.8451462901783988
XAND	0.9994372200000001	0.6804262850540951
DURIt2	0.999436444	0.6324555320336759
FACOAL80	0.9994355199999999	0.6666666666666667
ALDD12	0.99943542	0.7777696338915372
PALDH	0.9994354	0.5669600662501959
PALDP	0.9994354	0.5669600662501959
DGSNt2	0.9994349900000001	0.6324555320336759
METSOX2abcpp	0.999434072	0.8451462901783785
METSOX2abc	0.999434072	0.8451462901783785
MOADC	0.9994333799999999	0.5000091617880185
MOSDC	0.9994333799999999	0.5000091617880185
CDPDAGS_HDE_HDE_c	0.9994330880000002	0.799986806517575
FAS100ACP	0.999432206	0.9538522586986704
METSOX1abcpp	0.9994315479999999	0.8451462901783785
METSOX1abc	0.9994315479999999	0.8451462901783785
MALTe	0.999431188	0.8333333333333335
PC	0.9994308159999999	0.7142722518023146
MNabc_rev	0.999429838	0.8451462901783785
C160SN	0.999429782	0.9601385582461934
HMR_4079	0.999429254	0.861853900340193
PTRCt2pp	0.9994289160000001	0.6499373794800768
ASNabcpp	0.9994288020000001	0.8451462901783998
ASNabc	0.9994288020000001	0.8451462901783998
NTRIRy	0.9994285059999999	0.9172503355666284
ARGDI	0.9994280200000001	0.5999736130351939
UDPRHMS_c	0.99942599	0.7911577045785565
TYRabc	0.9994248180000002	0.8451462901783785
KAS1	0.9994244	0.9968559355789468
KAS5	0.9994244	0.9974375013429881
KAS6	0.9994244	0.9977370940575917
PPAt6	0.999423528	0.6324555320336759
PSER_Lt6	0.9994220119999999	0.6324555320336759
LYSt4	0.999421356	0.7071067811865475
Cuabc	0.999421356	0.8571361259011699
DIDP	0.999421278	0.7171157642751493
ASPO2	0.999420418	0.707100303803655
KAS10	0.9994188260000001	0.9974375013429881
KAS4	0.9994188260000001	0.9968559355789468
KAS12	0.9994188260000001	0.9977370940575918
KAS19SA	0.9994188260000001	0.998202289352327
CITt_kt	0.9994185099999999	0.6499373794800768
MAN1Pt6	0.999417068	0.6324555320336759
ETOHt3	0.9994168400000001	0.6324555320336759
ETOHt2r	0.9994168400000001	0.6324555320336759
PS120abcpp	0.9994158619999999	0.8451462901783785
MSADC	0.9994151880000001	0.5000824742273733
FTHFI_1	0.9994134819999999	0.7885102682969661
MALTt1r	0.9994130520000001	0.5345350766766611
RBK2	0.9994118280000001	0.8944566920369389
BSORy	0.99941172	0.7911577045785565
GSNt2	0.9994083920000001	0.6324555320336759
MTHFR2_1	0.99940778	0.5999736130352256
MTHFR2	0.99940778	0.7071003038036539
ILEDHr	0.9994073880000001	0.6299256176439323
FRUt3	0.99940706	0.6499373794800768
HPYRP	0.999402834	0.5669600662501959
DAPabc	0.9994013240000001	0.8451462901783946
DAPabcpp	0.9994013240000001	0.8451462901783946
GSNK	0.99940125	0.63243003550001
ARBabcpp	0.999400266	0.8571361259011784
CELLBabc	0.999398506	0.8451462901783973
PAPA161	0.9993984300000001	0.5669600662502073
DGLACH	0.999397292	0.612398935853747
SULabc	0.999396626	0.8571361259011381
r1162	0.999396626	0.8451462901783785
HISabc	0.999396566	0.8571361259011381
UMPK6	0.9993961920000001	0.5
CDAPPA140	0.99939602	0.8659438568004868
r1527	0.9993960060000001	0.8451462901783927
THMDP	0.9993959239999999	0.805819857813575
THMTP	0.9993959239999999	0.7171157642751171
URIK1_1	0.999392434	0.8944566920369249
MNDNS1	0.999392394	0.9363816187038835
FE3t	0.999392334	0.5345350766766666
r0796	0.9993918579999999	0.59997361303521
LAAL3	0.9993917719999998	0.714272251802315
XYLabcpp	0.999389388	0.8571361259011381
NT5C	0.99938906	0.5669600662501959
METTRS_1	0.9993886200000001	0.5975889612058892
15DAPabcpp	0.999388118	0.8451462901783944
UREAabcpp	0.999385204	0.8451462901783785
G3PEabcpp	0.999384004	0.8451462901783852
PAPA120	0.999382574	0.5669600662502073
PAPA140	0.9993809779999999	0.5669600662502073
CGLYabcpp	0.9993784000000001	0.8571361259011756
HMPPtr	0.9993748379999999	0.8451462901783957
HMR_0200	0.999373186	0.6666666666666667
STFRNS	0.9993727199999999	0.6124061001050107
LCADi_D	0.999372446	0.7777696338915401
CYTDt5	0.999371712	0.9486832980505138
PHEabc	0.99937065	0.8451462901783785
SGDS	0.999369512	0.5
CBMK4	0.999369322	0.6735999993500382
NITR	0.9993692000000001	0.6804262850540952
ANHMK	0.9993690239999999	0.7303208308361168
LEUt3pp	0.9993673479999998	0.6499373794800768
GLYBabcpp	0.9993672160000001	0.8451462901783807
UDPACGA6D	0.9993670800000001	0.81988448972349
FOLABCCte	0.9993670699999999	0.8451462901783859
DHNCOAS	0.9993660199999999	0.6123989358537472
NPHSa	0.9993660199999999	0.6123989358537472
TTDCEAATP	0.9993650200000002	0.8451462901783785
NIabc	0.999364348	0.8571361259011381
ACTD2	0.999363814	0.699250748375269
3SPYRSP	0.9993632980000001	0.5477071684555392
ADPMAN	0.9993620160000001	0.7499587662873007
r0186	0.9993616299999999	0.5070654732615962
RIBFLVt3o	0.9993614240000002	0.8451462901783785
RIBFLVt3	0.9993614240000002	0.8451462901783785
ACONTa_1	0.9993613700000001	0.44729226666192434
ACONTa	0.9993613700000001	0.44729226666192434
GAL1PP_c	0.9993602039999999	0.5669600662501959
GP4GH1	0.9993601919999999	0.7215881401840716
FBP26	0.999357794	0.5669600662501959
GLYBabc	0.999356208	0.8451462901783807
TRPabc	0.9993534759999999	0.8451462901783785
R15BPK	0.9993532159999999	0.6123724356957946
NDPK9	0.99935313	0.6123724356957946
MSO3abcpp	0.99935195	0.8571361259011381
PMI12346PH	0.999349172	0.7171157642751019
PTDGT	0.999349172	0.7171157642751259
PMI1346PH	0.999349172	0.7171157642751016
M5DPP	0.999349172	0.7559022305001726
SBPP3_1	0.999349172	0.7171157642751192
HISTP_1	0.999349172	0.7171157642751503
HKM1PP	0.999349172	0.7171157642751396
H23KMP	0.999349172	0.7559022305001725
DOLDPP	0.999349172	0.7171157642751494
MIHKPP	0.999349172	0.7559022305001737
PGHHPD	0.999349172	0.7171157642751259
DCPDP	0.999349172	0.7171157642751489
DEDOLP1_U	0.999349172	0.9227417951073318
PGPP1819Z160	0.999349172	0.7559022305001737
OTSB1	0.999349172	0.7171157642751159
DEDOLP1	0.999349172	0.717115764275149
NAGINS	0.999349172	0.7559022305001737
HP	0.999349172	0.4743572943127635
I14BP1P	0.999349172	0.6488293564243929
DKMPPD3_1	0.999349172	0.7171157642751493
HMR_7256	0.999349172	0.9227417951073317
LPP_SC	0.999349172	0.9257819665519161
DOLDPP11	0.999349172	0.7171157642751494
PGPP18111Z160	0.999349172	0.7559022305001737
PGOGO	0.999349172	0.7171157642751259
CAMPP	0.999349172	0.7171157642751468
NTP11	0.999349172	0.7171157642751493
DOLDPP12	0.999349172	0.7171157642751494
DEDOLP1_L	0.999349172	0.9227417951073318
TSR	0.999348258	0.3535825460289891
FAS80ACP_L	0.9993481299999999	0.9930014036588823
NADH16pp	0.99934612	0.8276069921639033
MVLACc	0.9993446699999999	0.6123989358537472
r0708	0.9993434219999999	0.8420933907711023
ARNO	0.9993426299999999	0.547680402069979
AGPOP	0.999339026	0.5999736130352142
OMMBLHX3	0.9993369	0.920355605807189
OMPHHX3	0.9993369	0.920355605807189
OPHHX3	0.9993369	0.920355605807189
r1326	0.9993332779999999	0.5963732991473386
PTRCtex2	0.999332656	0.7071067811865475
THRA2	0.9993320599999999	1.0
ASPA1	0.9993310259999999	0.5
NTP3pp	0.99932663	0.4472283460184934
UDCPDPpp	0.99932663	0.4472283460184676
ICDHyr	0.999324352	0.5999736130352177
DALADALAD	0.9993231379999999	0.6123724356957946
ARGDC	0.999323078	0.5000091617880185
ALDD1	0.9993227499999999	0.7777696338915387
FAS260	0.999321672	0.9538522586986704
FAS120COA	0.999321672	0.9538522586986753
FAS180COA	0.999321672	0.9538522586986706
ELO6ETA_c	0.999321672	0.9538522586986704
ELO5DPA_c	0.999321672	0.9538522586986704
KAS3	0.999321672	0.9968559355789468
FAS100COA	0.999321672	0.9538522586986704
KAS11	0.999321672	0.9977370940575917
KAS9	0.999321672	0.9974375013429881
FAEL183_cho	0.999321672	0.9538522586986704
FAEL205_cho	0.999321672	0.9538522586986704
FAEL204_cho	0.999321672	0.9538522586986758
FAEL184_cho	0.999321672	0.9538522586986704
PDE2	0.999321378	0.612398935853747
MALt2_2pp	0.999321192	0.82211298225529
MALt2_3pp	0.999321192	0.871982496981317
MALt3pp	0.999321192	0.6499373794800768
MALtpp	0.999321192	0.6499373794800768
LCADi	0.9993211559999999	0.7777696338915401
UDPGD	0.99932106	0.81988448972349
XAH	0.999317896	0.4363980783172581
TGTpts	0.9993178879999999	0.5
GALTpts	0.99931543	0.75
DMPPS	0.99931541	0.6804262850540952
TYRCYSTHRt	0.999314708	0.6324555320336759
TYRALAPHEt	0.999314708	0.6324555320336759
3AMBAt2	0.999314708	0.6324555320336759
3AMPt6	0.999314708	0.6324555320336759
TYRPHETYRt	0.999314708	0.6324555320336759
ASNTYRGLYt	0.999314708	0.6324555320336759
TYRASPARGt	0.999314708	0.6324555320336759
ASNPHECYSt	0.999314708	0.6324555320336759
3AIBt1	0.999314708	0.6324555320336759
ARGARGt	0.999314708	0.6324555320336759
TYRCYSGLYt	0.999314708	0.6324555320336759
ARGLYSASPt	0.999314708	0.6324555320336759
ARGALATHRt	0.999314708	0.6324555320336759
TYMte2	0.999314708	0.632455532033676
GLYC2Pte	0.999314708	0.7999999999999998
ARGALAPHEt	0.999314708	0.6324555320336759
ARGGLUPROt	0.999314708	0.6324555320336759
ARGLEUPHEt	0.999314708	0.6324555320336759
TYRTRPPHEt	0.999314708	0.6324555320336759
ARGHISTHRt	0.999314708	0.6324555320336759
TYRLEUARGt	0.999314708	0.6324555320336759
TYRGLUt	0.999314708	0.6324555320336759
ARGARGLYSt	0.999314708	0.6324555320336759
GLYHISASNt	0.999314708	0.6324555320336759
ARGGLYGLYt	0.999314708	0.6324555320336759
ARGARGMETt	0.999314708	0.6324555320336759
TYRTHRt	0.999314708	0.6324555320336759
ARGPHEARGt	0.999314708	0.6324555320336759
ARGGLUGLUt	0.999314708	0.6324555320336759
ASNPHEASPt	0.999314708	0.6324555320336759
GLUMETHISt	0.999314708	0.6324555320336759
GLUMETt	0.999314708	0.6324555320336759
ARStr	0.999314708	0.6324555320336759
ASNASNARGt	0.999314708	0.6324555320336759
ARSENBt2	0.999314708	0.6324555320336759
GLUTHRLYSt	0.999314708	0.6324555320336759
3GMPt6	0.999314708	0.6324555320336759
ARGVALTRPt	0.999314708	0.6324555320336759
GLUILELYSt	0.999314708	0.6324555320336759
TYRALAt	0.999314708	0.6324555320336759
GLUGLUt	0.999314708	0.6324555320336759
ARGVALCYSt	0.999314708	0.6324555320336759
ASNCYSCYSt	0.999314708	0.6324555320336759
ARGTYRVALt	0.999314708	0.6324555320336759
ARGSERSERt	0.999314708	0.6324555320336759
ASNMETPROt	0.999314708	0.6324555320336759
ARGPt6	0.999314708	0.6324555320336759
ARGPROTHRt	0.999314708	0.6324555320336759
ARGPROMETt	0.999314708	0.6324555320336759
TYRARGGLUt	0.999314708	0.6324555320336759
GLUTHRt	0.999314708	0.6324555320336759
GLUTRPALAt	0.999314708	0.6324555320336759
TYRARGSERt	0.999314708	0.6324555320336759
GLULEUt	0.999314708	0.6324555320336759
3CMPt6	0.999314708	0.6324555320336759
TYRVALMETt	0.999314708	0.6324555320336759
TYRTYRt	0.999314708	0.6324555320336759
ARGALAALAt	0.999314708	0.6324555320336759
PHETRPLEUt	0.999314708	0.6324555320336759
ASNTYRPHEt	0.999314708	0.6324555320336759
VALTRPPHEt	0.999314708	0.6324555320336759
ALAASNLEUt	0.999314708	0.6324555320336759
PROCYSt	0.999314708	0.6324555320336759
ALAARGGLYt	0.999314708	0.6324555320336759
PRODt2r	0.999314708	0.6324555320336759
ALAARGCYSt	0.999314708	0.6324555320336759
PROGLNPROt	0.999314708	0.6324555320336759
BHBt	0.999314708	0.6324555320336759
PROGLULYSt	0.999314708	0.6324555320336759
GLNLYSLYSt	0.999314708	0.6324555320336759
PROGLYPEPT1tc	0.999314708	0.6324555320336759
VALVALt	0.999314708	0.6324555320336759
VALTRPVALt	0.999314708	0.6324555320336759
VALSERARGt	0.999314708	0.6324555320336759
ASNTYRTHRt	0.999314708	0.6324555320336759
PHEASNMETt	0.999314708	0.6324555320336759
PHEASPt	0.999314708	0.6324555320336759
PHEGLNPHEt	0.999314708	0.6324555320336759
PHELEUASPt	0.999314708	0.6324555320336759
PHELEUHISt	0.999314708	0.6324555320336759
PHELEUt	0.999314708	0.6324555320336759
PHELYSALAt	0.999314708	0.6324555320336759
BALABETAtc2	0.999314708	0.6324555320336759
PHELYSPROt	0.999314708	0.6324555320336759
PHEPHEASNt	0.999314708	0.6324555320336759
PHEPHETHRt	0.999314708	0.6324555320336759
PHEPHEt	0.999314708	0.6324555320336759
PROASNCYSt	0.999314708	0.6324555320336759
GLNHISLYSt	0.999314708	0.6324555320336759
PROARGCYSt	0.999314708	0.6324555320336759
PROARGASPt	0.999314708	0.6324555320336759
ALLOP2tu	0.999314708	0.6324555320336759
C06315t	0.999314708	0.632455532033676
C06314t	0.999314708	0.632455532033676
CARPEPT1tc	0.999314708	0.6324555320336759
ALLTNt2r	0.999314708	0.6324555320336759
GALt2_3	0.999314708	0.6324555320336759
GALURt2r	0.999314708	0.6324555320336759
GALCTt2r	0.999314708	0.6324555320336759
GALCTRt2	0.999314708	0.6324555320336759
GALCTNt2r	0.999314708	0.6324555320336759
GLCAt2	0.999314708	0.6324555320336759
PPPNt2r	0.999314708	0.6324555320336759
PEPDt3	0.999314708	0.6324555320336759
BTDt6_RR	0.999314708	0.6324555320336759
GLCRt2r	0.999314708	0.6324555320336759
ALALYSTHRt	0.999314708	0.6324555320336759
PALAt2	0.999314708	0.6324555320336759
PACt2r	0.999314708	0.6324555320336759
ALAHISALAt	0.999314708	0.6324555320336759
ALAGLYLYSt	0.999314708	0.6324555320336759
GLCURt2r	0.999314708	0.6324555320336759
GLNASNGLNt	0.999314708	0.6324555320336759
OXYPtepv	0.999314708	0.632455532033676
GLNHISHISt	0.999314708	0.6324555320336759
ALACt2r	0.999314708	0.6324555320336759
ORNt2	0.999314708	0.6324555320336759
PROHISTYRt	0.999314708	0.6324555320336759
ORN_Dte	0.999314708	0.6324555320336759
PHLACHt	0.999314708	0.632455532033676
2HYOXPLCte	0.999314708	0.632455532033676
PSER_Dt6	0.999314708	0.6324555320336759
r2073	0.999314708	0.6324555320336759
ASPVALASNt	0.999314708	0.6324555320336759
ASPPROLYSt	0.999314708	0.6324555320336759
ASPMETASPt	0.999314708	0.6324555320336759
2MBAt6	0.999314708	0.632455532033676
ASPLYSHISt	0.999314708	0.6324555320336759
ASPLYSGLUt	0.999314708	0.6324555320336759
ASPHISPROt	0.999314708	0.6324555320336759
ASPHISCYSt	0.999314708	0.6324555320336759
2MPAt6	0.999314708	0.632455532033676
ASPGLUt	0.999314708	0.6324555320336759
ASPGLUTRPt	0.999314708	0.6324555320336759
ASPGLUPROt	0.999314708	0.6324555320336759
ASPASNGLUt	0.999314708	0.6324555320336759
ASPALAARGt	0.999314708	0.6324555320336759
GLNLYSTRPt	0.999314708	0.6324555320336759
PVSHtu	0.999314708	0.6324555320336759
GLNPROGLUt	0.999314708	0.6324555320336759
GLNTRPGLUt	0.999314708	0.6324555320336759
GLNTYRLEUt	0.999314708	0.6324555320336759
34HPLte	0.999314708	0.632455532033676
GLUARGLEUt	0.999314708	0.6324555320336759
GLUASNLEUt	0.999314708	0.6324555320336759
FUCt	0.999314708	0.6324555320336759
CE4890te	0.999314708	0.632455532033676
VALPROTRPt	0.999314708	0.6324555320336759
AGt3	0.999314708	0.6324555320336759
VALPHEARGt	0.999314708	0.6324555320336759
PROHISt	0.999314708	0.6324555320336759
2H3MBt	0.999314708	0.632455532033676
2H3MPt	0.999314708	0.632455532033676
VALLYSTYRt	0.999314708	0.6324555320336759
PROLEUARGt	0.999314708	0.6324555320336759
PROLYSPROt	0.999314708	0.6324555320336759
VALLEUPHEt	0.999314708	0.6324555320336759
VALHISASNt	0.999314708	0.6324555320336759
PROPHEt	0.999314708	0.6324555320336759
PHEPROARGt	0.999314708	0.6324555320336759
PROPROARGt	0.999314708	0.6324555320336759
VALARGGLYt	0.999314708	0.6324555320336759
PROPROPROt	0.999314708	0.6324555320336759
2HBt2	0.999314708	0.6324555320336759
PROTRPLYSt	0.999314708	0.6324555320336759
PROTRPTHRt	0.999314708	0.6324555320336759
PROVALGLNt	0.999314708	0.6324555320336759
PHESERTRPt	0.999314708	0.6324555320336759
PHETHRLYSt	0.999314708	0.6324555320336759
ATVACIDMCTtu	0.999314708	0.6324555320336759
PHETYRGLNt	0.999314708	0.6324555320336759
PHETYRLYSt	0.999314708	0.6324555320336759
2HXICt	0.999314708	0.632455532033676
PHETYRt	0.999314708	0.6324555320336759
GLYHISLYSt	0.999314708	0.6324555320336759
GLYPROPEPT1tc	0.999314708	0.6324555320336759
GLYLEUPEPT1tc	0.999314708	0.6324555320336759
LEUASPLYSt	0.999314708	0.6324555320336759
HCINNMt2r	0.999314708	0.6324555320336759
3UMPt6	0.999314708	0.6324555320336759
LEUVALt	0.999314708	0.6324555320336759
LEUTYRTYRt	0.999314708	0.6324555320336759
LEUTRPt	0.999314708	0.6324555320336759
LEUTRPARGt	0.999314708	0.6324555320336759
LEUSERTRPt	0.999314708	0.6324555320336759
LEUPROt	0.999314708	0.6324555320336759
LEUPROARGt	0.999314708	0.6324555320336759
ACNAMt2	0.999314708	0.6324555320336759
LEULEUTRPt	0.999314708	0.6324555320336759
LEULEUPEPT1tc	0.999314708	0.6324555320336759
Rbtt2	0.999314708	0.6324555320336759
LEUGLYPEPT1tc	0.999314708	0.6324555320336759
LEUASNASPt	0.999314708	0.6324555320336759
RMNt	0.999314708	0.6324555320336759
ARGCYSSERt	0.999314708	0.6324555320336759
LEUALAARGt	0.999314708	0.6324555320336759
DACTt3	0.999314708	0.6324555320336759
TMPt6	0.999314708	0.6324555320336759
SBTt2	0.999314708	0.6324555320336759
SERARGALAt	0.999314708	0.6324555320336759
SERARGTRPt	0.999314708	0.6324555320336759
HISARGCYSt	0.999314708	0.6324555320336759
SERCYSARGt	0.999314708	0.6324555320336759
TMAt2	0.999314708	0.6324555320336759
HISARGSERt	0.999314708	0.6324555320336759
GLYLYSCYSt	0.999314708	0.6324555320336759
SERGLYGLUt	0.999314708	0.6324555320336759
HISASPt	0.999314708	0.6324555320336759
LIPOPBt	0.999314708	0.6324555320336759
CYSTYRASNt	0.999314708	0.6324555320336759
SERPHELYSt	0.999314708	0.6324555320336759
LYSTYRILEt	0.999314708	0.6324555320336759
TRPGLYASPt	0.999314708	0.6324555320336759
TRPGLUTYRt	0.999314708	0.6324555320336759
MAL_Dt2	0.999314708	0.6324555320336759
TRPGLUPROt	0.999314708	0.6324555320336759
TRPGLULEUt	0.999314708	0.6324555320336759
CUt3	0.999314708	0.6324555320336759
TRPGLUGLYt	0.999314708	0.6324555320336759
TRPGLNGLNt	0.999314708	0.6324555320336759
CYNTt2	0.999314708	0.6324555320336759
TRPASPASPt	0.999314708	0.6324555320336759
TRPARGALAt	0.999314708	0.6324555320336759
TRPALAPROt	0.999314708	0.6324555320336759
LYSVALTRPt	0.999314708	0.6324555320336759
LYSVALPHEt	0.999314708	0.6324555320336759
LYSTRPARGt	0.999314708	0.6324555320336759
CYSTINEs	0.999314708	0.6324555320336759
LYSPHEILEt	0.999314708	0.6324555320336759
LYSLYSLYSt	0.999314708	0.6324555320336759
LYSGLUGLUt	0.999314708	0.6324555320336759
LYSGLNPHEt	0.999314708	0.6324555320336759
LYSCYSHISt	0.999314708	0.6324555320336759
LYSARGLEUt	0.999314708	0.6324555320336759
CYSASNMETt	0.999314708	0.6324555320336759
CYSASPPHEt	0.999314708	0.6324555320336759
CYSCYSt	0.999314708	0.6324555320336759
CYSGLNMETt	0.999314708	0.6324555320336759
CYSGLUHISt	0.999314708	0.6324555320336759
CYSGLUTRPt	0.999314708	0.6324555320336759
CYSLEUTHRt	0.999314708	0.6324555320336759
CYSSERMETt	0.999314708	0.6324555320336759
SERLYSHISt	0.999314708	0.6324555320336759
SERTRPHISt	0.999314708	0.6324555320336759
TRPGLYPHEt	0.999314708	0.6324555320336759
THRGLNGLUt	0.999314708	0.6324555320336759
THRSERARGt	0.999314708	0.6324555320336759
HISPHEARGt	0.999314708	0.6324555320336759
THRPHEARGt	0.999314708	0.6324555320336759
THRMETARGt	0.999314708	0.6324555320336759
HPPPNt2r	0.999314708	0.6324555320336759
THRILEARGt	0.999314708	0.6324555320336759
HISPROLYSt	0.999314708	0.6324555320336759
HPACt2r	0.999314708	0.6324555320336759
HMR_9619	0.999314708	0.6324555320336759
THRHISHISt	0.999314708	0.6324555320336759
HMR_9584	0.999314708	0.6324555320336759
HMR_9582	0.999314708	0.6324555320336759
SPRMt2i	0.999314708	0.632455532033676
THRGLNTYRt	0.999314708	0.6324555320336759
THRASNTYRt	0.999314708	0.6324555320336759
THRTHRARGt	0.999314708	0.6324555320336759
THRARGTYRt	0.999314708	0.6324555320336759
8AONNt2	0.999314708	0.6324555320336759
SRTNENT4tc	0.999314708	0.6324555320336759
HISTRPHISt	0.999314708	0.6324555320336759
THMt6	0.999314708	0.6324555320336759
THMt3	0.999314708	0.632455532033676
THMt2	0.999314708	0.6324555320336759
DOPAENT4tc	0.999314708	0.6324555320336759
5MTRt2	0.999314708	0.6324555320336759
TAUPAT1c	0.999314708	0.6324555320336759
DMAt	0.999314708	0.6324555320336759
5AOPt2	0.999314708	0.6324555320336759
5AOPt	0.999314708	0.7999999999999998
4TMEABUTNt2	0.999314708	0.632455532033676
HISMETt	0.999314708	0.6324555320336759
DDGLCNt2r	0.999314708	0.6324555320336759
ACETONEt2	0.999314708	0.6324555320336759
HISLYSILEt	0.999314708	0.6324555320336759
HISCYSCYSt	0.999314708	0.6324555320336759
HISGLNALAt	0.999314708	0.6324555320336759
HISGLUGLNt	0.999314708	0.6324555320336759
HISGLUt	0.999314708	0.6324555320336759
HISGLYLYSt	0.999314708	0.6324555320336759
HISHISLYSt	0.999314708	0.6324555320336759
DANNt2	0.999314708	0.6324555320336759
THYMt3r	0.999314708	0.6324555320336759
HISLYSALAt	0.999314708	0.6324555320336759
INDOLEt2r	0.999314708	0.6324555320336759
ACACt2	0.999314708	0.6324555320336759
IND3ACt2r	0.999314708	0.632455532033676
HISLYSGLUt	0.999314708	0.6324555320336759
ILETRPTYRt	0.999314708	0.6324555320336759
HISLYSTHRt	0.999314708	0.6324555320336759
DCYTt2	0.999314708	0.6324555320336759
ILESERARGt	0.999314708	0.6324555320336759
ILEPROLYSt	0.999314708	0.6324555320336759
ILEGLYARGt	0.999314708	0.6324555320336759
ILEGLNGLUt	0.999314708	0.6324555320336759
ABTpp2	0.999314708	0.6324555320336759
ILEASPt	0.999314708	0.6324555320336759
ILEASNHISt	0.999314708	0.6324555320336759
ILEARGILEt	0.999314708	0.6324555320336759
ABG4t2	0.999314708	0.6324555320336759
HISLYSVALt	0.999314708	0.6324555320336759
HISMETGLNt	0.999314708	0.6324555320336759
IDONt2r	0.999314708	0.6324555320336759
THRTYRMETt	0.999314708	0.6324555320336759
ICITt2	0.999314708	0.6324555320336759
TRPGLYLEUt	0.999314708	0.6324555320336759
ARGCYSGLYt	0.999314708	0.6324555320336759
TRPTHRILEt	0.999314708	0.6324555320336759
TRPPROVALt	0.999314708	0.6324555320336759
GLYSARPEPT1tc	0.999314708	0.6324555320336759
METARGLEUt	0.999314708	0.6324555320336759
TRPILETRPt	0.999314708	0.6324555320336759
TRPTYRTYRt	0.999314708	0.6324555320336759
TRPVALASPt	0.999314708	0.6324555320336759
TRPLEUVALt	0.999314708	0.6324555320336759
TRYPTAte	0.999314708	0.632455532033676
TRPLYSt	0.999314708	0.6324555320336759
TRPPROLEUt	0.999314708	0.6324555320336759
TRPMETARGt	0.999314708	0.6324555320336759
METte	0.999314708	0.632455532033676
TRPPHEt	0.999314708	0.6324555320336759
MI1Pt	0.999314708	0.6324555320336759
CIT_Mgt	0.999314708	0.6324555320336759
GLYPHEPEPT1tc	0.999314708	0.6324555320336759
TRPMETVALt	0.999314708	0.6324555320336759
CRNtHa	0.999314708	0.6324555320336759
CITRt2r	0.999314708	0.6324555320336759
TRPTHRGLUt	0.999314708	0.6324555320336759
METASNTYRt	0.999314708	0.6324555320336759
TRPTHRTYRt	0.999314708	0.6324555320336759
GLYLYSPHEt	0.999314708	0.6324555320336759
TRPPROGLYt	0.999314708	0.6324555320336759
METMETILEt	0.999314708	0.6324555320336759
GLYVALHISt	0.999314708	0.6324555320336759
TRPHISMETt	0.999314708	0.6324555320336759
TRPTYRGLNt	0.999314708	0.6324555320336759
METHISLYSt	0.999314708	0.6324555320336759
TTRCYCtm	0.999314708	0.6324555320336759
3MBAt6	0.999314708	0.632455532033676
METTRPPHEt	0.999314708	0.6324555320336759
TRPSERTYRt	0.999314708	0.6324555320336759
METGLYARGt	0.999314708	0.6324555320336759
GLYTYRLYSt	0.999314708	0.6324555320336759
METPHEARGt	0.999314708	0.6324555320336759
TRPILELYSt	0.999314708	0.6324555320336759
METGLNTYRt	0.999314708	0.6324555320336759
MMAte	0.999314708	0.632455532033676
MMAt	0.999314708	0.6324555320336759
TRPGLYVALt	0.999314708	0.6324555320336759
PYDXPP	0.9993139660000001	0.5669600662501959
r1536	0.9993124879999999	0.8451462901783785
AGMDA	0.999312308	0.5476804020699676
FUMtpp	0.99931084	0.6499373794800768
FUMt2_3pp	0.99931084	0.871982496981317
FUMt2_2pp	0.99931084	0.82211298225529
E4PD	0.9993096039999999	0.7777696338915374
E4POR1	0.9993096039999999	0.7777696338915374
ZN2t5	0.999307608	0.75
GLXCL	0.99930752	0.8571361259011304
DARBabcpp	0.9993060100000001	0.8451462901783994
ARB_Dabc	0.9993060100000001	0.8451462901783994
ALDD22x	0.9993052219999999	0.777769633891535
BAMPPALDOX	0.9993052219999999	0.7777696338915357
QUILSYN	0.999305092	0.5302280310444075
MDHi2	0.9993046620000001	1.0
UDPGALOR	0.999303048	0.81988448972349
GNP	0.9993029739999999	0.5669600662501959
4ABUTD	0.999302656	0.8618539003401893
FASC200ACP	0.999301992	0.9130422313042293
FASC201ACP	0.999301992	0.8427070137452837
C180SN	0.999301992	0.9597865444452356
AAAN	0.999301754	0.699250748375269
G2PP	0.999299382	0.75
FPGS7_1	0.9992993699999999	0.5430686800595037
OCTD	0.9992981780000001	0.7324683777996799
OXADC	0.999296406	0.5000091617880185
BSORx	0.9992940320000001	0.6804262850540952
FA141ACPHi	0.99929185	0.6324242401685031
ASPtpp	0.999291816	0.5345350766766748
DHPCPH	0.999290948	0.6708425190277402
MELIBt3ipp	0.9992897559999999	0.6499373794800768
NADH10	0.9992864859999999	0.5999736130352231
NTRIRx	0.9992864539999999	0.8219887489445052
C161SN	0.99928638	0.9538870254401485
LAAL6	0.9992847000000001	0.7142722518022768
LAAL7	0.9992847000000001	0.7142722518023449
SR6	0.9992838620000001	0.666678882383999
MAK	0.999282532	0.6324300355
CD2t5	0.9992814859999999	0.75
TRE6PP	0.9992806900000002	0.5669600662502073
GLCSGLT1le	0.9992785960000001	0.6831214677071951
CF3Ha	0.999278482	0.6324242401685339
CYNTAH	0.9992749999999999	0.7500309220969337
PYAS	0.999271712	0.7905563774100939
HMGCOAR	0.9992702640000001	1.0
r0318	0.9992691619999998	0.6761058817200376
ALDD3y	0.9992686239999999	0.8618539003402139
LAAL37	0.999267352	0.7126807871013321
AMCOXO	0.9992671879999999	0.6299256176438914
MOX	0.99926601	0.5000151452683593
CU2tpp	0.9992657420000001	0.5345350766766712
MMSAD2	0.999264666	0.6666666666666667
SBP	0.99926321	0.5669600662501959
C181SN	0.99926101	0.9543018721762856
GALt4_2	0.9992604999999999	0.632455532033676
GALt4	0.9992604999999999	0.5
ESTRSABCtc	0.999259858	0.8451462901783882
ESTRONEte	0.999259858	0.8451462901783884
GM1LIPAabctex	0.999259858	0.8451462901783795
HYOCHOLabc	0.999259858	0.8451462901783785
BILDGLCURte	0.999259858	0.8451462901783996
IBUP_Stbc	0.999259858	0.8451462901783785
IBUPGLUCtpvb	0.999259858	0.8451462901783785
BILGLCURte	0.999259858	0.8451462901783994
NDERSVteb	0.999259858	0.8451462901783785
HPDECEte	0.999259858	0.8451462901783785
NCBMPTSabcpp	0.999259858	0.8451462901783979
ESTROSABCCte	0.999259858	0.8451462901783882
GM2LIPAabcpp	0.999259858	0.8451462901783785
PGP1819Z160t	0.999259858	0.8451462901783785
PGP18111Z160t	0.999259858	0.8451462901783785
GLYC2Pabcpp	0.999259858	0.8451462901783807
G3Pabc	0.999259858	0.8451462901783785
FE3HOXabcpp	0.999259858	0.8451462901783867
PE1819Z1845Z9Z12Z15Zt	0.999259858	0.8451462901783785
DCA24Gte	0.999259858	0.8451462901783928
PEFLIP	0.999259858	0.8451462901783785
PEDH203_HSABCt	0.999259858	0.8451462901783785
PEAtabcpp	0.999259858	0.8451462901783785
PEAR_HSABCt	0.999259858	0.8451462901783785
PEALtabc	0.999259858	0.8451462901783785
PEAL2tabc	0.999259858	0.8451462901783785
PE2LINL_HSABCt	0.999259858	0.8451462901783785
PE226_HSABCt	0.999259858	0.8451462901783785
DASNabcpp	0.999259858	0.8451462901783998
PE203_HSABCt	0.999259858	0.8451462901783785
PE1829Z12Z1835Z9Z12Zt	0.999259858	0.8451462901783785
PE1819Z1835Z9Z12Zt	0.999259858	0.8451462901783785
DCA3Sabc	0.999259858	0.8451462901783927
PE1819Z1829Z12Zt	0.999259858	0.8451462901783785
BUTSO3abcpp	0.999259858	0.8451462901783989
PE1819Z1819Zt	0.999259858	0.8451462901783785
BUTSabc	0.999259858	0.8451462901783989
PE18111Z1845Z9Z12Z15Zt	0.999259858	0.8451462901783785
PE18111Z1835Z9Z12Zt	0.999259858	0.8451462901783785
PE18111Z1829Z12Zt	0.999259858	0.8451462901783785
PE18111Z1819Zt	0.999259858	0.8451462901783785
PE1801845Z9Z12Z15Zt	0.999259858	0.8451462901783785
PE1801835Z9Z12Zt	0.999259858	0.8451462901783785
PE1801829Z12Zt	0.999259858	0.8451462901783785
PE1801819Zt	0.999259858	0.8451462901783785
DCA3Gte	0.999259858	0.8451462901783928
PEFLIP_cho	0.999259858	0.8451462901783785
FE3DHBZSabcpp	0.999259858	0.8451462901783868
ESTRONEGLCt	0.999259858	0.8451462901783884
CHOLSabc_1	0.999259858	0.8451462901783969
PGLYCABCte	0.999259858	0.8451462901783785
ICDCHOLabc	0.999259858	0.8451462901783785
BLAMDabcpp	0.999259858	0.8451462901783998
CHOLSabc	0.999259858	0.8451462901783969
CLIPAabctex	0.999259858	0.8451462901783785
PG1819Z160t	0.999259858	0.8451462901783785
HISTAVESSEC	0.999259858	0.7254649156356713
PG18111Z160t	0.999259858	0.8451462901783785
FE3DCIT2abcpp	0.999259858	0.8451462901783872
ICLIPAabcpp	0.999259858	0.8451462901783785
MOPSabc	0.999259858	0.8451462901783785
MOBDabcpp	0.999259858	0.8451462901783785
PELINL_HSABCt	0.999259858	0.8451462901783785
PESTE_HSABCt	0.999259858	0.8451462901783785
ESTRIOLGLCte	0.999259858	0.8451462901783884
CHOLATEt3	0.999259858	0.845146290178397
ESTRIOLATP	0.999259858	0.8451462901783885
GM2LIPAabctex	0.999259858	0.8451462901783794
PEPALM_HSASBCt	0.999259858	0.8451462901783785
MOBDabc_rev	0.999259858	0.8451462901783785
ESTRADIOLGLCt2	0.999259858	0.8451462901783885
ESTRAABCtc	0.999259858	0.8451462901783885
MOBDabc	0.999259858	0.8451462901783785
PEOLE_HSABCt	0.999259858	0.8451462901783785
PELPALM_HSABCt	0.999259858	0.8451462901783785
DESFVSteb	0.999259858	0.8451462901783919
HISTAVESSEC_1	0.999259858	0.8451462901783785
GM1LIPAabcpp	0.999259858	0.8451462901783785
HMR_0321	0.999259858	0.8451462901783902
DLYSabcpp	0.999259858	0.8451462901783785
HMR_0329	0.999259858	0.8451462901783976
HMR_0343	0.999259858	0.8451462901783785
HMR_0347	0.999259858	0.8451462901783979
HMR_0359	0.999259858	0.8451462901783889
DLEUabcpp	0.999259858	0.8451462901783785
HMR_0363	0.999259858	0.8451462901783785
HMR_0367	0.999259858	0.8451462901783962
HMR_0194	0.999259858	0.8451462901783979
HMR_0371	0.999259858	0.8451462901783785
GLYGLUabcpp	0.999259858	0.8451462901783804
HMR_0375	0.999259858	0.8451462901783785
HMR_0383	0.999259858	0.8451462901783973
HMR_0387	0.999259858	0.8451462901783975
ASO3t8pp	0.999259858	0.8451462901783999
DJENKabc	0.999259858	0.8451462901783905
DIPEPabc9	0.999259858	0.8451462901783814
DIPEPabc8	0.999259858	0.8451462901783815
DIPEPabc7	0.999259858	0.8451462901783988
DIPEPabc6	0.999259858	0.8451462901783989
DIPEPabc5	0.999259858	0.8451462901783989
DIPEPabc4	0.999259858	0.8451462901783972
DIPEPabc3	0.999259858	0.8451462901783989
DIPEPabc2	0.999259858	0.8451462901783989
DIPEPabc14	0.999259858	0.8451462901783809
HMR_0325	0.999259858	0.8451462901783975
ARSabc	0.999259858	0.8451462901783998
GLZABCteb	0.999259858	0.8451462901783795
GLYMETabcpp	0.999259858	0.84514629017838
HMR_0207	0.999259858	0.8451462901783974
HMR_0211	0.999259858	0.8451462901783976
HMR_0215	0.999259858	0.8451462901783785
HMR_0235	0.999259858	0.8451462901783975
HMR_0239	0.999259858	0.8451462901783785
DODECANACt	0.999259858	0.84514629017839
HMR_0243	0.999259858	0.8451462901783973
HMR_0247	0.999259858	0.8451462901783975
HMR_0257	0.999259858	0.8451462901783974
HMR_0261	0.999259858	0.8451462901783785
HMR_0273	0.999259858	0.8451462901783974
HMR_0277	0.999259858	0.8451462901783785
HMR_0281	0.999259858	0.8451462901783976
HMR_0287	0.999259858	0.8451462901783994
DMSO2abcpp	0.999259858	0.8451462901783903
GLYGLYabcpp	0.999259858	0.8451462901783803
GLYGLYGLNtr	0.999259858	0.8451462901783803
HMR_0291	0.999259858	0.8451462901783973
HMR_0299	0.999259858	0.8451462901783975
DMGLYBabcpp	0.999259858	0.8451462901783904
HMR_0303	0.999259858	0.8451462901783975
HMR_0307	0.999259858	0.8451462901783976
HMR_0311	0.999259858	0.8451462901783976
HMR_0317	0.999259858	0.84514629017839
ARSENBabc	0.999259858	0.8451462901783998
DIPEPabc13	0.999259858	0.8451462901783815
DIPEPabc12	0.999259858	0.8451462901783785
DIPEPabc11	0.999259858	0.8451462901783812
DIPEPabc10	0.999259858	0.8451462901783813
DOPAVESSEC_1	0.999259858	0.8451462901783896
DHGLZABCt	0.999259858	0.8451462901783912
DHEAte	0.999259858	0.8451462901783914
DHEASABCCte	0.999259858	0.8451462901783913
DHCHOLESTANATEATP	0.999259858	0.8451462901783914
ATVACIDtu	0.999259858	0.8451462901784
DHBSZ3FEabcpp	0.999259858	0.8451462901783868
FVSteb	0.999259858	0.8451462901783855
ATVLACtu	0.999259858	0.8451462901784
CHSTEROLt_1	0.999259858	0.8451462901783967
AU1abcpp	0.999259858	0.8451462901783999
DGUDBUTNabcpp	0.999259858	0.8451462901783916
PE161abcpp	0.999259858	0.8451462901783785
Am1CSAteb	0.999259858	0.8451462901783993
GLYPHEabcpp	0.999259858	0.8451462901783798
PHEMEabcpp	0.999259858	0.8451462901783785
BALAALAabcpp	0.999259858	0.8451462901783999
PHEMEABCte	0.999259858	0.8451462901783785
BALABALAabcpp	0.999259858	0.8451462901783999
PHEME2abcpp	0.999259858	0.8451462901783785
DORNabcpp	0.999259858	0.8451462901783785
BALAGLYabcpp	0.999259858	0.8451462901783998
GLYSERabcpp	0.999259858	0.8451462901783796
FECHEabcpp	0.999259858	0.8451462901783867
BALALEUabcpp	0.999259858	0.8451462901783998
DOPAVESSEC	0.999259858	0.7254649156356751
CHSTEROLt	0.999259858	0.8451462901783967
FECRMabc	0.999259858	0.8451462901783866
FEROXEFEabcpp	0.999259858	0.8451462901783864
DIPEPabc1	0.999259858	0.8451462901783989
HMR_0391	0.999259858	0.8451462901783974
HMR_0395	0.999259858	0.8451462901783974
DIGALSGALSIDEATPte	0.999259858	0.8451462901783908
HMR_0415	0.999259858	0.8451462901783987
FERXAabc	0.999259858	0.8451462901783863
HMR_0419	0.999259858	0.8451462901783785
FERRICHabc	0.999259858	0.8451462901783864
FEROXGFEabcpp	0.999259858	0.8451462901783864
DOPA3GLCURt	0.999259858	0.8451462901783898
HMR_0423	0.999259858	0.8451462901783785
DOPA4GLCURt	0.999259858	0.8451462901783898
FECRMabcpp	0.999259858	0.8451462901783866
HMR_0427	0.999259858	0.8451462901783925
FEROXBFEabcpp	0.999259858	0.8451462901783865
PHYQt	0.999259858	0.8451462901783785
GLYGLNtr	0.999259858	0.8451462901783813
FEOXAMabcpp	0.999259858	0.8451462901783865
GLYGLNabcpp	0.999259858	0.8451462901783804
HMR_0431	0.999259858	0.8451462901783973
HMR_0435	0.999259858	0.8451462901783974
HMR_0439	0.999259858	0.8451462901783974
HMR_0469	0.999259858	0.8451462901783785
GLYMETtr	0.999259858	0.8451462901783812
PE17_HSABCt	0.999259858	0.8451462901783785
CRVSATPthc	0.999259858	0.8451462901783948
PE161_HSABCt	0.999259858	0.8451462901783785
PE15_HSABCt	0.999259858	0.8451462901783785
LMN2abc	0.999259858	0.8451462901783785
ETHSabc	0.999259858	0.845146290178388
HC02196te	0.999259858	0.8451462901783972
CPGNabcpp	0.999259858	0.8451462901783953
CYSIabcpp	0.999259858	0.8451462901783936
HC02195te	0.999259858	0.8451462901783972
LSTNtu	0.999259858	0.8451462901783785
OSKTabcpp	0.999259858	0.8451462901783785
CYSDabcpp	0.999259858	0.8451462901783939
HC02194te	0.999259858	0.8451462901783972
METDabcpp	0.999259858	0.8451462901783785
LTHSTRLABCt	0.999259858	0.8451462901783785
METDabc	0.999259858	0.8451462901783785
LVSTACIDtu	0.999259858	0.8451462901783785
CYSAMPtev	0.999259858	0.8451462901783939
LVSTPGPtu	0.999259858	0.8451462901783785
MERACMPthc	0.999259858	0.8451462901783785
MERACMPtep	0.999259858	0.8451462901783785
LYSGLUGLYtr	0.999259858	0.8451462901783785
MEPNabcpp	0.999259858	0.8451462901783785
MEPIVESSte_cho	0.999259858	0.8451462901783785
CE0328t	0.999259858	0.8451462901783949
MEPIVESSte	0.999259858	0.7254649156356807
CE1243ATP	0.999259858	0.8451462901783964
CRGLZABCt	0.999259858	0.8451462901783953
LIPTabc	0.999259858	0.8451462901783785
ECTOabcpp	0.999259858	0.845146290178389
ECTOINEabc	0.999259858	0.845146290178389
GLUCANabc	0.999259858	0.8451462901783823
GLCMAN6abc	0.999259858	0.8451462901783832
GLUCYSte	0.999259858	0.845146290178382
CDCA3Gte	0.999259858	0.8451462901783979
COPROSTabc	0.999259858	0.8451462901783955
LEUKABCtc	0.999259858	0.8451462901783785
LEUKTRB4WCOOHt	0.999259858	0.8451462901783785
LEUKTRB4WOHt	0.999259858	0.8451462901783785
LEULEUabcpp	0.999259858	0.8451462901783785
PAIL1819Z160t	0.999259858	0.8451462901783785
PAIL18111Z160t	0.999259858	0.8451462901783785
PAFABCt	0.999259858	0.8451462901783785
HDCA6Gte	0.999259858	0.8451462901783785
HC02220te	0.999259858	0.8451462901783972
HDCA24Gte	0.999259858	0.8451462901783785
PACALtabcpp	0.999259858	0.8451462901783785
LIPAAabcpp	0.999259858	0.8451462901783785
GLUCAN2abc	0.999259858	0.845146290178382
HCA6Gte	0.999259858	0.8451462901783785
LIPABabcpp	0.999259858	0.8451462901783785
LIPACabcpp	0.999259858	0.8451462901783785
HCA24Gte	0.999259858	0.8451462901783785
LIPAabcpp	0.999259858	0.8451462901783785
LIPAabctex	0.999259858	0.8451462901783785
ETHSO3abcpp	0.999259858	0.8451462901783878
GTACMPtev	0.999259858	0.8451462901783792
CE1273t1	0.999259858	0.8451462901783964
ENLIPAabctex	0.999259858	0.8451462901783887
GUDACabcpp	0.999259858	0.8451462901783788
MCBTFabcpp	0.999259858	0.8451462901783867
CE6247t	0.999259858	0.8451462901783969
CE7081tm	0.999259858	0.8451462901783969
CE7082ATP	0.999259858	0.8451462901783969
CE7083t	0.999259858	0.8451462901783969
CE7085te	0.999259858	0.8451462901783969
CE7090te	0.999259858	0.8451462901783969
CE7096te	0.999259858	0.8451462901783969
CE7172ATP	0.999259858	0.8451462901783969
CEL6abc	0.999259858	0.8451462901783973
CSAtu	0.999259858	0.8451462901783947
CSASULPteb	0.999259858	0.8451462901783946
CE5026t	0.999259858	0.8451462901783967
EIC21114TRte	0.999259858	0.8451462901783889
MANTTRabc	0.999259858	0.8451462901783785
MANTRabc	0.999259858	0.8451462901783785
OARGabcpp	0.999259858	0.845146290178396
CELabc	0.999259858	0.8451462901783974
OANTIabcpp	0.999259858	0.8451462901783785
CRVSM24teb	0.999259858	0.8451462901783947
CRVSM23teb	0.999259858	0.8451462901783947
CRVSM1teb	0.999259858	0.8451462901783948
MANBabc	0.999259858	0.8451462901783785
CRVSATPtu	0.999259858	0.8451462901783948
CE5072te	0.999259858	0.8451462901783967
GUDCA3Sabc	0.999259858	0.8451462901783787
CYNTtabcpp	0.999259858	0.845146290178394
CU1abcpp	0.999259858	0.8451462901783944
CE1297t	0.999259858	0.8451462901783964
CE1352te	0.999259858	0.8451462901783964
CE1447te	0.999259858	0.8451462901783964
MDZtu	0.999259858	0.8451462901783785
CRNDabcpp	0.999259858	0.8451462901783952
CE2006te	0.999259858	0.8451462901783964
CE2047te	0.999259858	0.8451462901783965
CE2049te	0.999259858	0.8451462901783965
CRNabc	0.999259858	0.8451462901783952
CRNabcpp	0.999259858	0.8451462901783952
CE2209te	0.999259858	0.8451462901783965
CE2211te	0.999259858	0.8451462901783965
CE5025t	0.999259858	0.8451462901783967
CE2445t	0.999259858	0.8451462901783965
CE2510ABCt	0.999259858	0.8451462901783965
CE2510t	0.999259858	0.8451462901783965
CE2513ATP	0.999259858	0.8451462901783785
CE2537ABCt	0.999259858	0.8451462901783965
CE2537ATP	0.999259858	0.8451462901783965
CTBTabcpp	0.999259858	0.8451462901783945
CTBTabc	0.999259858	0.8451462901783945
CE4843t	0.999259858	0.8451462901783887
CE4877te	0.999259858	0.8451462901783967
GUDPTNabcpp	0.999259858	0.8451462901783787
CDCA24Gte	0.999259858	0.845146290178398
MHGLZABCt	0.999259858	0.8451462901783785
GLCMAN4abc	0.999259858	0.8451462901783833
PCHOLN201_HSABCt	0.999259858	0.8451462901783785
GCDCA3Sabc	0.999259858	0.8451462901783839
PCHOLOLE_HSABCt	0.999259858	0.8451462901783785
PCHOLN264_HSABCt	0.999259858	0.8451462901783785
PCHOLN225_HSABCt	0.999259858	0.8451462901783785
PCHOLN2254_HSABCt	0.999259858	0.8451462901783785
GCHOLAt3	0.999259858	0.8451462901783838
DPROabcpp	0.999259858	0.8451462901783785
PCHOLN224_HSABCt	0.999259858	0.8451462901783785
PCHOLN205_HSABCt	0.999259858	0.8451462901783785
PCHOLN204_HSABCt	0.999259858	0.8451462901783785
PCHOLN203_HSABCt	0.999259858	0.8451462901783785
PCHOLN19_HSABCt	0.999259858	0.8451462901783785
PCHOLPALME_HSABCt	0.999259858	0.8451462901783785
PCHOLN183_HSABCt	0.999259858	0.8451462901783785
PCHOLN1836_HSABCt	0.999259858	0.8451462901783785
PCHOLN15_HSABCt	0.999259858	0.8451462901783785
PCHOLMYR_HsABCt	0.999259858	0.8451462901783785
PCHOLLINL_HSABCt	0.999259858	0.8451462901783785
PCHOLHEP_HSABCt	0.999259858	0.8451462901783785
PCHOLET_HSABCt	0.999259858	0.8451462901783785
PCHOLEIC_HSABCt	0.999259858	0.8451462901783785
ISETACabcpp	0.999259858	0.8451462901783785
PCHOLDOC_HSABCt	0.999259858	0.8451462901783785
PCHOLAR_HSABCt	0.999259858	0.8451462901783785
HISGLYabcpp	0.999259858	0.8451462901783785
PCHOLSTE_HSABCt	0.999259858	0.8451462901783785
PCHOL2OLE_HSABCt	0.999259858	0.8451462901783785
HISHISabcpp	0.999259858	0.8451462901783785
PE14_HSABCt	0.999259858	0.8451462901783785
PE141abcpp	0.999259858	0.8451462901783785
PE12_HSABCt	0.999259858	0.8451462901783785
CMCBTFabcpp	0.999259858	0.8451462901783873
DARGabcpp	0.999259858	0.8451462901783996
C03681te	0.999259858	0.8451462901783962
C03990ATP	0.999259858	0.8451462901783972
C04483t1	0.999259858	0.8451462901783926
C04717ATP	0.999259858	0.8451462901783963
C04805ATP	0.999259858	0.8451462901783963
C05298te	0.999259858	0.8451462901783963
C05299te	0.999259858	0.8451462901783963
O16A4COLIPAabctex	0.999259858	0.8451462901783785
C05301te	0.999259858	0.8451462901783963
C05302te	0.999259858	0.8451462901783963
FBACabcpp	0.999259858	0.8451462901783874
NMTHDA	0.999259858	0.8682418835210324
C05463t1	0.999259858	0.8451462901783785
PCt_cho	0.999259858	0.8451462901783785
GBBTNabc	0.999259858	0.845146290178384
PCt	0.999259858	0.8451462901783785
C05769te	0.999259858	0.8451462901783963
GCA3Sabc	0.999259858	0.8451462901783839
C05770te	0.999259858	0.8451462901783963
PCHOL2STE_HSABCt	0.999259858	0.8451462901783785
PCHOL2LINL_HSABCt	0.999259858	0.8451462901783785
GLCGLYCabcpp_syn	0.999259858	0.8451462901783833
NRPPHRVESSEC_1	0.999259858	0.8451462901783785
HG2abcpp	0.999259858	0.8451462901783785
CBL1HBIabc	0.999259858	0.8451462901783982
CBL1abcpp	0.999259858	0.8451462901783983
HEXSabc	0.999259858	0.8451462901783785
CBL2abc	0.999259858	0.8451462901783982
COLIPAabcpp_kt	0.999259858	0.8451462901783785
HEXDTRte	0.999259858	0.8451462901783785
HEXDIACATP	0.999259858	0.8451462901783785
NRPPHRVESSEC	0.999259858	0.7254649156356858
DVALabcpp	0.999259858	0.8451462901783785
HEMEti	0.999259858	0.8451462901783785
LANTHabc	0.999259858	0.8451462901783785
DSPVSteb	0.999259858	0.8451462901783895
GLC3MEACPtev	0.999259858	0.8451462901783837
LCA24Gte	0.999259858	0.8451462901783785
LCA3Gte	0.999259858	0.8451462901783785
LCA3Sabc	0.999259858	0.8451462901783785
LCYSTabc	0.999259858	0.8451462901783973
LCYSTabcpp	0.999259858	0.8451462901783973
EANDRSTRNte	0.999259858	0.8451462901783892
ECA4COLIPAabctex	0.999259858	0.845146290178389
NRVNCABCt	0.999259858	0.8451462901783785
COLIPAabcppmin	0.999259858	0.8451462901783956
COLIPAabctex	0.999259858	0.8451462901783956
CBIuabcpp	0.999259858	0.8451462901783983
CBIabc	0.999259858	0.8451462901783983
PCHLN225_HSABCt	0.999259858	0.8451462901783785
ISOLVSTtbc	0.999259858	0.8451462901783785
C14768ATP	0.999259858	0.8451462901783963
GDCA3Sabc	0.999259858	0.8451462901783838
C14769td2	0.999259858	0.8451462901783964
C14770ATP	0.999259858	0.8451462901783964
C14771ATP	0.999259858	0.8451462901783964
C14825ATP	0.999259858	0.8451462901783964
CGMPt	0.999259858	0.8451462901783953
C14826ATP	0.999259858	0.8451462901783964
PB2abcpp	0.999259858	0.8451462901783785
ISOCHOLabc	0.999259858	0.8451462901783785
CA24Gte	0.999259858	0.8451462901783988
CMtexabc	0.999259858	0.845146290178396
COLIPAabcpp	0.999259858	0.8451462901783956
CA3Sabc	0.999259858	0.8451462901783987
ISOP3PT	0.999259858	0.8451462901783994
ISTNTabc	0.999259858	0.8451462901783785
CAMPt	0.999259858	0.8451462901783985
NORMETEVESSte	0.999259858	0.7254649156356857
K2L4Aabcpp	0.999259858	0.8451462901783785
K2L4Aabctex	0.999259858	0.8451462901783785
EPOXTACteb	0.999259858	0.8451462901783886
COLIPABabcpp	0.999259858	0.8451462901783957
COLIPAPabctex	0.999259858	0.8451462901783955
COLIPAabcex	0.999259858	0.8451462901783956
CARNabcpp	0.999259858	0.8451462901783984
CBL1abc	0.999259858	0.8451462901783983
AM1CCSteb	0.999259858	0.8451462901783993
SPHMYLN18123_hs_ATPt	0.999259858	0.8451462901783785
3DHLCAabc	0.999259858	0.8451462901783955
SPHS1Pt2e	0.999259858	0.8451462901783785
SPHMYLN_HsATPte	0.999259858	0.8451462901783785
SPHMYLN1825_hs_ATPt	0.999259858	0.8451462901783785
3DHDCAabc	0.999259858	0.8451462901783955
SPHMYLN1824_hs_ATPt	0.999259858	0.8451462901783785
3DHCHOLabc	0.999259858	0.8451462901783955
SPHMYLN18120_hs_ATPt	0.999259858	0.8451462901783785
[truncated: 1 more rows]
