# Supplementary material for: Teasing out missing reactions in genome-scale metabolic networks through hypergraph learning
Source: Nat Commun. 2023 Apr 25;14:2375. doi: 10.1038/s41467-023-38110-7 (PMC10130184; doi:10.1038/s41467-023-38110-7)
Supplement: Supplementary file 4 — Source Data [file 41467_2023_38110_MOESM4_ESM.zip › Source Data/Supplementary Figure 8/zimmermann/GCF_000008545.1.csv]

	predicted scores	similarity max
PItpp	0.9999902599999999	0.7071193967168661
NTPP2_1	0.99997198	0.8944559151578255
TBT	0.999971972	0.6172558769414352
H2CO3D	0.99997168	0.5962752196735748
DADNC	0.999970508	0.7697934920784165
NTPP8_1	0.999966792	0.8944559151578255
HPOXR	0.9999662819999999	0.7745800848972628
CAT	0.9999662819999999	0.8447311176682311
NADPHHS	0.999964808	0.47579298784199797
NADPHHR	0.999964808	0.47579298784199797
GLUGLUr	0.9999647599999999	0.5443407653915945
Ht	0.999962916	0.8575010248575567
NADHHR	0.99996265	0.49991970236291805
NADHHS	0.99996265	0.49991970236291805
CYSCYSr	0.999961094	0.6123724356957946
ATPADT	0.999958208	0.6666666666666667
G6PP	0.9999549480000001	0.6985006985010478
PPItex	0.999954818	0.6063447895511928
NADDPp_1	0.9999544459999999	0.7071635563908688
SUCCACT	0.999954128	0.6666666666666667
FMNAT_1	0.999953198	0.8944559151578223
GLCGSD	0.9999524360000001	0.8066023045233996
TREH	0.999951688	0.8814089405208615
GTPHL	0.9999509339999999	0.5601922748846633
AMPDA	0.9999505639999999	0.6455179542432771
FADDP	0.9999505079999998	0.749959852256306
G1PP	0.9999502620000001	0.6985006985010478
AMPt6	0.999949696	0.6063447895511929
CPMPS	0.9999493599999999	0.6708419363683691
G3PT	0.9999485680000001	0.75
GK_adp	0.9999475199999999	0.5477401473877062
MCD	0.999947362	0.6859943405700353
NPH	0.99994464	0.9805794647950002
PPGPPDP_c	0.9999443539999999	0.894455915157825
13BGH	0.9999438959999999	0.8066023045233899
MLTG6	0.9999438959999999	0.9313508806530744
MLTG7	0.9999438959999999	0.8814089405208615
MCDC	0.9999412580000001	0.47142975320216385
AP4AH1	0.9999395	0.7499598522563002
DUTPDP_1	0.999939178	0.8944559151578241
TPHAP	0.999938688	0.8990025564163542
AP3AH	0.999938688	0.782593269867408
DNTP	0.999938688	0.782593269867408
CPK1	0.9999385499999999	0.6123724356957947
ACCOAS	0.999937758	0.5773811724557527
KAT1	0.999937758	0.6123724356957947
ACACT1r	0.999937758	0.6123724356957947
ADK2_1	0.999937746	0.8944559151578216
PPGPPDPE	0.9999376059999999	0.9224271194441291
BPNT_1	0.999937392	0.894455915157822
r1383	0.999937362	0.6491001966306708
NAD_H2	0.999935954	0.8488827053716694
AFAT	0.9999356300000001	0.9486883772392529
PDE5	0.99993505	0.7071635563908623
GUAC	0.9999347400000002	0.6708060346314147
GLUt2r	0.999934566	0.6063447895511929
PPK2	0.9999336339999999	0.6123724356957946
AACLAM	0.999932454	0.5
AADa	0.999932454	0.5
r0068	0.9999321200000001	0.5477401473877057
GLUt2rpp	0.9999301280000001	0.6499372821573401
NTP3e_1	0.9999296080000001	0.9129002456461804
PpGppP	0.999929396	0.75
GLUDC	0.999928498	0.6859943405700353
NADHPO	0.999928092	0.8137652545666301
SFRR	0.9999280479999999	0.6804219102340692
ASPA1	0.999927596	0.5000089205270456
PYRDC	0.9999268520000001	0.7559462860257005
FDH6	0.999926046	0.8141280925335246
r0120	0.999925824	0.8420937032845511
NH4t3pp	0.9999251319999999	0.7071067811865475
ACS	0.9999251040000001	0.6666666666666667
GLUN	0.9999243919999999	0.6123724356957946
METS_1	0.999924362	0.8944559151578199
PGAM1_PhosHydro	0.9999241919999999	0.6708419363683641
PFL	0.9999233120000002	0.6123724356957946
CDPPH	0.999922866	0.7302811077321572
UREA	0.9999223479999999	0.8704009849711615
GLY3Pt2	0.9999184440000001	0.6063447895511929
NDP3	0.999918068	0.836648510988749
SOR	0.99991775	0.7453559986515028
SUCOAACTr	0.999917692	0.40824829046386313
DPCOAK_1	0.999917068	0.8944559151578216
ANNAT	0.999915988	0.9486883772392513
FRD	0.999915208	1.0
THIH	0.9999144520000002	0.7650441055290726
CYSt2r	0.9999125899999999	0.6063447895511929
GTPDPK_1	0.999912516	0.894455915157822
HEX1_1	0.999911998	0.8944559151578216
ASP4DC	0.9999116079999999	0.75
NH4t_1	0.9999111660000001	0.7071067811865475
NH4t3r	0.9999111660000001	0.7071067811865475
r1383_1	0.9999108659999999	0.5748579579282254
GLCt2pp	0.999910456	0.6499372821573401
CMPt6	0.999909888	0.6063447895511929
METt3	0.9999097019999998	0.6063447895511929
METt2r	0.9999097019999998	0.6063447895511929
CYS	0.9999089779999999	0.6708419363683675
ALPHNH	0.99990832	0.8609533078667821
NADPHXD	0.9999080320000001	0.5000535303250666
GLCt2_2	0.9999067160000001	0.7669722329428936
GLCt2	0.9999067160000001	0.6063447895511929
NTRLASE3	0.9999066600000001	0.6229902176074757
THIORDXi	0.9999065679999999	0.6761063431476906
G3PCT	0.9999065659999999	0.5999743079195898
SHL_c	0.999906344	0.730281108516943
CHOLtu	0.9999053800000001	0.7071067811865475
GLUMETr	0.999905228	0.4120929280372083
NH3c	0.999905042	0.6667023506847063
Kt3pp	0.99990453	0.6499372821573401
GDPDPKE	0.9999044939999999	0.8889342358128406
PHNACH	0.9999042119999999	0.6708419363683661
DCTPD2	0.999903284	0.7070840720165272
GLNt2r	0.9999023539999999	0.6063447895511929
GLYK1	0.9999019600000001	0.8944559151578216
NADK1	0.9999019539999999	0.599974307919589
FORMCOAL	0.9999019499999999	0.6666666666666667
G3PCT_2	0.9999014200000002	0.547740147387707
ALAALACNc	0.999901086	0.5773502691896257
PYRt2	0.9999008699999999	0.6063447895511929
CBMD	0.9999003719999999	0.777862310982852
DAUPP	0.9998997599999999	0.6123724356957946
PUTA3	0.9998992879999999	0.8571375515890138
Kt2r	0.999899012	0.8164965809277261
UTPH1	0.9998988499999999	0.8728648866763834
AP3S	0.9998983499999999	0.8580818064229031
THFGLUH	0.9998982780000001	0.632425064240327
G3PD1ir	0.9998978200000002	0.9999999999999998
P5CD	0.999897442	0.7672917243508657
NADS1_1	0.9998962240000001	0.925841336857496
AHSERL2_1	0.9998959919999999	0.8944559151578214
PYR5CD2	0.9998955199999999	0.6576861632311873
GP4GH	0.9998947140000001	0.7070840720165361
HMR_7197	0.999894162	0.5773811724557527
SERHL	0.999894162	0.57738117245575
ARGt5r	0.9998940580000001	0.5345347450615581
MTHFR2_1	0.99989372	0.9486883772392731
GUACYC	0.999892784	0.7697934920784053
GSEALD	0.9998927239999998	0.8618539951863917
HMR_3996	0.9998923019999999	0.5812608961190208
CYTDK1_1	0.99989186	0.6123724356957946
METt3pp	0.9998918300000001	0.6499372821573401
ACS_1	0.9998917939999998	0.6446449293635387
CYTK3	0.9998908280000001	0.5
ASNS2	0.9998907600000001	0.7559193126295833
RE1342C	0.999890676	0.7999871539597929
MTHFD2	0.999890336	0.8944559151578255
NADHXD	0.999890068	0.5000535303250666
CYTDK1	0.9998900000000001	0.6324307069376985
ACYP_3	0.9998890920000001	0.9486883772392546
NTRIRy_1	0.9998889280000001	0.8054187236249276
NTRIR2y	0.9998889280000001	0.9629064821700799
METRR	0.9998879	0.5409389175153172
ACOAM	0.999886848	0.6761063431476917
r0097	0.999886848	0.6761063431476909
ADHEr	0.999886712	0.8489540712067151
PYRt2rpp	0.99988659	0.6499372821573401
G3PD	0.999885914	0.5
HCITS	0.999885706	0.6666666666666667
AACT	0.999885706	0.611699017101699
P5CCD	0.9998853320000001	0.6711822696874397
METNA	0.9998849919999999	0.599974307919592
FACOAL161	0.9998837399999999	0.7216878364870323
ALR	0.9998826279999999	0.8618539951863919
PPC	0.999882278	0.6666845079594459
FAO1	0.99988168	0.9971206368703792
AP5AH	0.999881014	0.782593269867408
GDH1	0.9998807	0.83665618867058
H2O2syn	0.99988064	0.7351961156788382
DHFR2i	0.9998800339999999	0.7351961156788367
GTPCII_1	0.9998798640000001	0.9723147688954742
NTPP9_1	0.9998797859999999	0.8944559151578255
MTHFC_1	0.999878134	0.8660717586836241
PHHL	0.9998780119999999	0.8229447598941362
GLUDy_1	0.999877332	0.83665618867058
MTHFR3_1	0.999877032	0.9486883772392731
SUCCt2_2	0.999876506	0.9486832980505138
SUCCt2_3	0.999876506	0.8944271909999159
SUCCt3	0.999876506	0.6063447895511929
PANO	0.999876094	0.8571375515890138
GLUK	0.9998760900000001	0.7999871539597958
THFOR1	0.9998757920000001	0.8787395256461826
G1Dx	0.999875602	0.7351961156788376
DOPDH	0.999875456	0.8618539951863884
FRDx	0.9998744719999999	0.7351961156788374
GLCATr	0.99987412	0.5
MLTHFte	0.9998739139999999	0.6063447895511929
MTHFD_1	0.9998737419999999	0.8944559151578255
DAPAL_1	0.999873708	0.6708419363683691
DAPAL	0.999873708	0.6761063431476869
2AMACHYD	0.999873708	0.6708419363683691
APDH	0.999873668	0.6455179542432766
HMR_3915	0.999873258	0.4472279575789109
RE1933C	0.9998714740000001	0.6063447895511914
FACOAL181t2pp	0.999871428	0.7499999999999999
ALAD_L	0.99987096	0.714272606321969
NDP7	0.9998707039999999	0.7302811077321596
AKO	0.99987028	0.4177863742936748
GLUN_1	0.9998693879999999	0.6454695836463958
G3PA	0.9998692519999999	0.5
ACTF	0.9998692519999999	0.5
MMS	0.99986862	0.8333333333333335
SBTR	0.9998685760000001	0.7351961156788379
CYTDK2_1	0.9998682779999999	0.8944559151578231
r1252	0.999867974	0.6666666666666667
SGDS	0.999867968	0.5
COORr	0.9998676120000001	0.4576767404643862
SUCptspp_1	0.999866894	0.86607175868364
SULRR	0.9998657	0.7581977573442387
SO3R	0.9998657	0.9525813100024337
ACt2r_1	0.99986564	0.6063447895511928
ACt2r	0.99986564	0.6063447895511929
PRPPP	0.9998652140000001	0.7302811077321596
ASPO6_1	0.9998651260000001	0.5
FACOAL180_1	0.9998650999999998	0.6666666666666667
FACOAL180	0.9998650999999998	0.6666666666666667
FACOAL180_2	0.9998650999999998	0.6666666666666667
AADb	0.99986404	0.5773811724557537
FACOAL160	0.999863668	0.6666666666666667
P4AH	0.99986325	0.7302811077321569
ATPATF2	0.999862794	0.5656490899854869
THFOR2	0.99986262	0.878739525646183
AKGCAL	0.999862384	0.599974307919592
ALDD2x	0.99986228	0.8571375515890116
AKGt2r_1	0.9998622359999999	0.6063447895511928
AKGt2r	0.9998622359999999	0.6063447895511929
SUCCt2_2pp	0.999861814	0.8221128591506839
SUCCtpp	0.999861814	0.6499372821573401
SUCCt3pp	0.999861814	0.6499372821573401
SUCCt2_3pp	0.999861814	0.8719823664091644
OXGDC	0.9998606139999999	0.6859943405700353
AKGt2rpp	0.99986052	0.6499372821573401
NTPP11	0.9998592860000001	0.6507835874393759
ALDD2y	0.9998592800000001	0.8618539951863897
unkFol	0.9998590679999999	0.8845337138762301
AHGDx	0.9998589500000001	0.7351961156788347
ARHGDx	0.9998589500000001	0.7351961156788351
PTRCtex2	0.9998587959999998	0.7071067811865475
ACt2rpp	0.9998586639999999	0.6499372821573401
ACt2ipp	0.9998586639999999	0.6499372821573403
ACt5pp	0.9998586639999999	0.8221128591506839
FCOAH2	0.99985848	0.6507835874393753
FCOAH	0.99985848	0.8990025564163551
r0027	0.99985757	0.5812608961190207
FDH7	0.999857336	0.7453453539799189
GTPHs	0.9998571980000002	0.6455179542432795
FACOAL120t2pp	0.99985558	0.7499999999999999
NTP2	0.9998543179999999	0.7302811077321578
SERDA	0.999854268	0.5302307190242891
PHNO	0.9998541339999999	0.8787395256461832
PPNCL3	0.9998537519999999	0.7142726063219759
SSALx	0.9998534079999999	0.8571375515889859
ADNK3	0.9998533540000001	0.5999743079195918
ACOAH	0.9998530139999999	0.7303201965169415
FTHFD	0.999852626	0.6507835874393718
FACOAL141	0.9998526120000001	0.7216878364870323
SERASr	0.9998523199999999	0.6761063431476924
FACOAL160t2pp	0.9998514759999999	0.7499999999999999
FACOAL180t2pp	0.9998504780000002	0.7499999999999999
FACOAL140t2pp	0.999850268	0.7499999999999999
FE2tpp	0.9998501519999999	0.5773502691896257
CBMKr	0.99984952	0.7378576414448712
CBMKr2	0.99984952	0.6735993492849532
PSP_L_1	0.999849408	0.8944559151578255
DODECACID	0.99984913	0.8728442745496873
OCTEDECACID	0.99984913	0.8750097344985066
HEXEDECACID	0.99984913	0.8747944745619679
HEXDECACID	0.99984913	0.8747944745619679
TETDECACID	0.99984913	0.8742066029408421
DECACID	0.99984913	0.8697387265008203
OCTDECACID	0.99984913	0.8750097344985066
FRDO6r	0.999848394	0.7746215450919344
SULR	0.9998466340000001	1.0
SULRR2	0.9998466340000001	0.8888994612710874
SULR_1	0.9998466340000001	0.9940173522184566
FACOAL181	0.9998465800000002	0.6666666666666667
FACOAL40It2pp	0.9998464439999999	0.7499999999999999
FE2DMT1	0.999845434	0.6063447895511929
F6PP	0.9998448620000001	0.6123888239696673
AMID_1	0.999844102	0.599974307919592
r0082	0.999843624	0.6859943405700353
OSUCCL	0.999843624	0.6859943405700353
FACOAL140	0.9998431279999999	0.6666666666666667
POR	0.9998430519999999	1.0
MN6PP	0.9998425259999999	0.6708203932499369
FACOAL50It2pp	0.9998411559999999	0.7499999999999999
SSALy	0.999841108	0.861853995186364
PPS	0.99984074	0.7070840720165378
AMID4	0.99984067	0.5
ASPSALy	0.9998403739999999	0.8618539951863902
FTHFDH	0.9998399640000001	0.7324683420605421
FACOAL40t2pp	0.9998390620000001	0.7499999999999999
AMETt2	0.9998389599999999	0.6063447895511929
PSP_1	0.999838632	0.7559029340683692
OCTNLL	0.9998369779999999	0.6666666666666667
FACOAL18111Z	0.999835658	0.6666666666666667
FACOAL181_2	0.999835658	0.6666666666666667
ASPt2_3pp	0.999835528	0.8719823664091644
ASPt2_2pp	0.999835528	0.8221128591506839
ASPt2pp	0.999835528	0.6499372821573401
BIRA	0.999833952	0.845146499917011
FACOAL50t2pp	0.9998319999999999	0.7499999999999999
FACOALP100t2pp	0.9998319999999999	0.7499999999999999
FACOALP50t2pp	0.9998319999999999	0.7499999999999999
FACOALP60t2pp	0.9998319999999999	0.7499999999999999
FACOALP70t2pp	0.9998319999999999	0.7499999999999999
FACOALP80t2pp	0.9998319999999999	0.7499999999999999
FACOAL80t2pp	0.9998319999999999	0.7499999999999999
FACOALP90t2pp	0.9998319999999999	0.7499999999999999
FACOAL100t2pp	0.9998319999999999	0.7499999999999999
FACOAL60t2pp	0.9998319999999999	0.7499999999999999
FACOAL70t2pp	0.9998319999999999	0.7499999999999999
FACOAL90t2pp	0.9998319999999999	0.7499999999999999
FACOAL181d11tpp	0.9998319999999999	0.7499999999999999
FACOAL182t2pp	0.9998319999999999	0.7499999999999999
FACOAL181d6t2pp	0.9998319999999999	0.7499999999999999
FACOALT60t2pp	0.9998319999999999	0.7499999999999999
ASPt2_3	0.9998300999999999	0.8134969003435626
ASPt2_2	0.9998300999999999	0.7669722329428936
ASPt2r	0.9998300999999999	0.6063447895511929
FHL	0.9998300099999999	0.6859943405700353
r0193	0.99982978	0.8332976445396137
SUCBZL_1	0.9998293199999999	0.644644929363539
FE2t2pp	0.9998277739999999	0.6499372821573401
FE2t3pp	0.9998277739999999	0.8164965809277261
ASPTA4	0.9998273	0.8944559151578217
SQLS	0.9998259880000001	0.4803844614152615
PEPt6	0.99982459	0.6063447895511929
HMR_0188	0.9998245860000001	0.6666666666666667
FA160ACPHi	0.999824508	0.5999743079195932
FldAct	0.9998236259999999	0.6708419363683689
GLUCYS	0.9998233559999999	0.714272606321975
HMR_8582	0.999823026	0.6123724356957946
ATPATF1	0.99982214	0.7070840720165388
ASPO2	0.999821552	0.8137185883097322
UMPK3	0.9998209859999999	0.6123724356957947
HMR_0200	0.9998207880000001	0.6666666666666667
PACL	0.9998190960000001	0.6761063431476926
NTD1_1	0.9998189320000002	0.8944559151578241
GLYGLYCNc	0.99981839	0.6123724356957946
LGTHL	0.9998177159999999	1.0
NDP8	0.999817408	0.7302811077321584
DAAD	0.9998168660000001	0.5477401473877086
NTP8	0.999816354	0.7302811077321584
PYK3	0.9998152139999998	0.599974307919589
ALKP_1	0.9998149	0.8944559151578235
HKtpp	0.9998148880000001	0.7300059115806931
FRDO5r	0.999814404	0.8682419166604255
APH180	0.999814054	0.7559029340683692
ADPGLC	0.9998128320000002	0.7499598522563002
GLYFEM	0.9998127480000001	0.632462305789481
APH160	0.9998122920000002	0.7559029340683692
APH161	0.9998118760000001	0.7559029340683692
CYSLY3	0.9998109339999999	0.6711822696874397
GALS1	0.999810048	0.5959114665971932
GALS2	0.999810048	0.5959114665971932
UMPK5	0.9998100319999998	0.6123724356957946
NITR	0.9998081520000002	0.7383004966561844
SERt2r	0.999808128	0.6063447895511929
DTPH	0.999807416	0.7302811077321583
FORt2	0.999807414	0.6063447895511929
FORt3	0.999807414	0.6063447895511929
PCA2	0.99980733	0.8807465797861772
HMR_0305	0.99980733	0.676106343147692
IPDAB	0.99980733	0.8807465797861672
PALMCL	0.99980733	0.644644929363539
PCA1	0.99980733	0.8807465797861772
FADD3	0.99980733	0.8807465797861772
CACOAL	0.99980733	0.6761063431476926
r1254	0.99980733	0.9173448750288409
CRNt	0.9998061739999999	0.7071067811865475
HMEDR	0.9998039420000001	0.8571375515890138
FACOAE180	0.9998038279999999	0.5999743079195906
GAPP	0.999803704	0.6123888239696673
GMP5N	0.9998032779999999	0.8944559151578255
ALAt2r	0.9998025499999998	0.6063447895511929
LAAL23	0.999802268	0.596266708447544
SERt2rpp	0.999802026	0.6499372821573401
FACOAE160	0.999801712	0.5999743079195906
FA180ACPH	0.999800958	0.5999743079195934
FA140ACPHi	0.999800252	0.6324250642403261
NADH7	0.9997993179999998	0.8823507187789184
TAPTPP	0.9997991540000001	0.7592533241672165
HMR_1754	0.999799132	0.6172275579049968
AASAD1	0.99979813	0.5812608961190208
PPIabc	0.999797378	0.8451464999170113
PPIuabcpp	0.999797378	0.8451464999170113
SERDC	0.9997969000000001	0.6859943405700353
IDPA	0.9997969000000001	0.7302811077321596
ASPO2y	0.999796738	0.8137185883097322
CYSO	0.999796284	0.7083284235542451
NTP4	0.9997957879999999	0.730281107732158
ASLP	0.999794668	0.7698140929693438
POR5	0.999792944	0.7205855922519024
NTP6	0.9997922600000001	0.730281107732158
G3PCT_1	0.999792238	0.44722795757891154
ALDD1	0.999792126	0.876791692444313
PPCK	0.9997917199999999	0.5999743079195918
NTPP1_1	0.9997915860000001	0.8944559151578235
INOST_Et	0.999791264	0.7071067811865475
GTPCI_2	0.9997907159999999	0.9486883772392548
RE2640C	0.99979044	0.5
PFOR	0.9997889879999999	0.7142726063219752
AASAD2	0.9997887440000002	0.6324758430805153
FPGS	0.99978732	0.8347755575974655
r1382_1	0.99978732	0.8404897133159361
THFGLUS	0.99978732	0.714272606321975
FPGS_tm	0.99978732	0.8347755575974654
ACGAMPM	0.9997865019999999	0.5
MLTHFte1	0.9997860519999999	0.8451464999170113
CYSabc	0.9997854199999999	0.8571363031609874
GLUTRS_3	0.9997849259999999	0.925841336857496
GLUTRS_2	0.9997849259999999	0.925841336857496
FDH6r	0.9997845919999999	0.6708419363683673
CODH4	0.999783854	1.0
ALDD31_1	0.9997828240000001	0.8165111480873917
RNAS_LLA	0.9997827240000001	0.7307488108813684
FORt2pp	0.9997812680000001	0.6499372821573401
SADT	0.9997804199999999	0.6761063431476921
TRNFE	0.9997802700000001	0.42637722752549845
SERtpp	0.9997802519999999	0.5345347450615581
GLYDHDA	0.999779244	0.7142726063219709
r0210	0.9997789640000001	0.5999743079195845
r1319	0.9997788459999999	0.8637625685634085
GLUVESSEC	0.99977844	0.8451464999170113
OPAH	0.99977605	0.8485553875527126
FE2t	0.9997757119999999	0.5345347450615581
NADH16	0.9997737240000001	0.9007537301039127
NADH6	0.9997737240000001	0.9032572146887663
APH140	0.9997736079999999	0.7559029340683692
APH181	0.9997723279999999	0.7559029340683692
HMR_0156	0.9997719399999999	0.6666666666666667
PDE4	0.999771492	0.7559462860256992
FAD_13	0.99977147	0.8701790266729821
DHPSSS	0.999768856	0.8660717586836248
FACOAE181	0.9997665940000001	0.5999743079195906
ACP1_FMN	0.999766528	0.6123888239696673
GCPN	0.9997658079999999	0.6547738111608575
SARCOX2	0.9997657179999999	0.5477401473877084
GLYt2r	0.9997652259999998	0.6063447895511929
DNADDP	0.9997648800000001	0.7499598522563047
MMSAD3	0.9997647239999999	0.8333333333333335
ALAt2pp	0.9997627960000001	0.6499372821573401
L24DC	0.9997621819999999	0.5773811724557545
FACOAL200	0.9997608660000001	0.6666666666666667
F1PP	0.9997602740000001	0.6123888239696673
FA161ACPHi	0.9997593720000001	0.6324250642403262
THFGLUS_1	0.999759182	0.6666666666666667
SUCBZL	0.999758982	0.6666666666666667
CYSDSF	0.999758506	0.5773811724557532
STFRNS	0.9997580019999999	0.7905948038506438
GALt2_2	0.999757904	0.7669722329428936
GALt2	0.999757904	0.6063447895511929
MI1PP_1	0.9997575619999999	0.8944559151578255
SULFDH	0.99975569	0.7351961156788382
ICDHx	0.999755218	0.6708419363683663
FACOAE140	0.9997551340000002	0.6324250642403283
FEROc	0.999754762	0.5577214944566025
APH120	0.999754734	0.7559029340683648
MANt2	0.9997543780000001	0.6063447895511929
GLYt2pp	0.9997532680000001	0.6499372821573401
APH141	0.99975326	0.7559029340683692
OXACOAL	0.9997529679999999	0.6666666666666667
Kabc	0.999752934	0.8451464999170113
PFK_adp	0.9997528320000001	0.5999743079195877
FACOALPREPH	0.999750448	0.6666666666666667
UMPt6	0.9997501199999999	0.6063447895511929
ALAALAD	0.9997498100000002	0.680425956739505
FA120ACPHi	0.9997496	0.6324250642403205
HDECH	0.99974869	0.8825026210431037
FPGS_1	0.999747968	0.5430688566645363
HKt	0.999747028	0.7300059115806931
METabcpp	0.9997465059999999	0.8571363031609874
GD3P2	0.999746486	0.8618539951863886
ASPGLUr	0.999743384	0.4120929280372083
SUCCabc	0.999742788	0.8451464999170113
ALDD16	0.999742326	0.8571375515890138
FORA	0.9997421719999998	0.8944559151578246
GLUTRS2	0.9997417720000001	0.6761063431476926
CYSGLNMETr	0.99974168	0.6188178021140611
ALDD18	0.99974086	0.8571375515890112
UDUPP	0.999740338	0.5
HCYStabcpp	0.9997395360000001	0.8451464999170113
ARAT	0.99973902	0.6708419363683648
CHLP	0.9997387879999999	0.6123888239696673
R5PP	0.999736148	0.6123888239696673
IVCS	0.999735896	0.6666666666666667
PHEPS	0.9997355019999998	0.7070840720165378
SELNPS_cho	0.9997355019999998	0.7070840720165378
ASNS3_1	0.999734958	0.8249726295030401
FACOAL80	0.9997330979999999	0.6666666666666667
DGTP8DETOX	0.999733086	0.6507835874393719
RPNTPH	0.999733086	0.6507835874393759
ASPabc	0.999731336	0.8571363031609874
BGLK	0.9997310579999998	0.714272606321975
METSOXR1	0.999730602	0.7999871539597943
METSOXR2	0.999730602	0.7999871539597943
FACOAE120	0.99972989	0.6324250642403226
UNK2_cho	0.9997296999999999	0.7143989973146939
UNK2	0.9997296999999999	0.6454695836463942
RNA_1	0.9997294139999999	0.6438531055436112
PACCOAL	0.9997289300000001	0.6666666666666667
r1382	0.999728288	0.8590721725515286
GLYVESSEC	0.9997276940000001	0.551668481176209
GLYVESSEC_1	0.9997276940000001	0.8451464999170113
GLYabc	0.9997276940000001	0.8571363031609874
r0085	0.9997275520000001	0.5669597145192753
HYNE	0.9997275520000001	0.5669597145192753
CIGAMS	0.99972749	0.7070840720165378
CYSTRS_1	0.99972749	0.6761063431476926
CYSO_I	0.999726362	0.7303201965169418
MTAM_1	0.9997256999999999	0.9449328575321241
ICHDx	0.99972534	0.6708419363683658
OLEICFATPtc	0.99972306	0.6666666666666667
FACOAL1813	0.99972306	0.6666666666666667
FLDR2	0.999723046	0.8992273150528918
HMR_0180	0.99972292	0.6666666666666667
NO2t3	0.999722198	0.6933838094346647
TTDCEAc	0.9997216080000001	0.7999871539597952
HMR_0201	0.9997216080000001	0.7999871539597934
MANabc	0.9997208179999999	0.8451464999170113
MANabcpp	0.9997208179999999	0.8451464999170113
AACOAT	0.9997201780000001	0.6666666666666667
MI3PP_1	0.9997181239999999	0.7302811077321596
MI4PP_2	0.9997181239999999	0.7559029340683692
MI4PP_1	0.9997181239999999	0.7302811077321596
MI3PP_2	0.9997181239999999	0.7559029340683692
r1326	0.9997174340000001	0.640503385562861
LAAL8	0.9997171220000001	0.5962667084475252
GLNTRS2	0.999716776	0.7171229086412139
NFORGLUAH2	0.9997151519999999	0.707163556390867
FAS80_L	0.999715048	0.9938093460962888
SERabc	0.999715028	0.8571363031609874
RNA	0.999714942	0.6688516494462443
CYTBD2	0.999714876	0.7442069776988857
PDE3	0.9997146800000001	0.6708419363683691
MALDDH	0.9997139799999999	0.7999871539597952
ATPATF3	0.99971379	0.599974307919589
ADPRDP	0.9997127779999999	0.7499598522563002
AKP1_1	0.999712486	0.9799629960398768
AKP1_2	0.999712486	0.9855299055767482
NT5C_2	0.999707482	0.6708419363683691
GALt2pp	0.999706838	0.6499372821573401
GLUR	0.999706744	0.47141293114458604
NADH8	0.9997064979999999	0.898909302688166
CYTBDpp	0.999705324	0.8222209535499393
CYTBO3_4pp	0.999705324	0.8757595084501351
LPLIPAL2A180	0.999703498	0.7499598522563157
PPPM	0.999702554	0.8475544005504837
LAAL1	0.999700936	0.7559193126295836
FRNDPR2r	0.9997001560000001	1.0
GMPt6	0.99969923	0.6063447895511929
RE2649C	0.9996988439999999	0.7303201965169428
NDP6	0.9996979899999999	0.730281107732158
TTDCAFATPc	0.9996971880000001	0.6666666666666667
RETNCOA	0.9996971880000001	0.6666666666666667
FACOAL1812_1	0.9996971880000001	0.6666666666666667
r0651	0.9996971880000001	0.6666666666666667
HMR_0319	0.9996971880000001	0.6666666666666667
HMR_1627	0.9996971880000001	0.6666666666666667
HMR_0381	0.9996971880000001	0.6666666666666667
HMR_0327	0.9996971880000001	0.6666666666666667
HMR_0323	0.9996971880000001	0.6666666666666667
DCHOLESTANCOAc	0.9996971880000001	0.6666666666666667
FACOAL171_anteiso	0.9996971880000001	0.6666666666666667
HMR_0437	0.9996971880000001	0.6666666666666667
HMR_0345	0.9996971880000001	0.6666666666666667
HMR_0433	0.9996971880000001	0.6666666666666667
HMR_0429	0.9996971880000001	0.6666666666666667
FACOAL161_ISO	0.9996971880000001	0.6666666666666667
FACOAL170	0.9996971880000001	0.6666666666666667
FACOAL170_ISO	0.9996971880000001	0.6666666666666667
FACOAL170_anteiso	0.9996971880000001	0.6666666666666667
HMR_0393	0.9996971880000001	0.6666666666666667
HMR_0389	0.9996971880000001	0.6666666666666667
FACOAL171_ISO	0.9996971880000001	0.6666666666666667
HMR_0385	0.9996971880000001	0.6666666666666667
ACSPHAC100	0.9996971880000001	0.6666666666666667
FACOAL160_ISO	0.9996971880000001	0.6666666666666667
LINOFATPtc	0.9996971880000001	0.6666666666666667
OCT11EFATP_1	0.9996971880000001	0.6666666666666667
URSCHOLCOAc	0.9996971880000001	0.6666666666666667
FVSCOAhc	0.9996971880000001	0.6666666666666667
3HPVSCOAhc	0.9996971880000001	0.6666666666666667
LEVUACOAL	0.9996971880000001	0.6666666666666667
LGNCFATPtc	0.9996971880000001	0.6666666666666667
CHCOAL	0.9996971880000001	0.6666666666666667
FACOAL150_anteiso	0.9996971880000001	0.6666666666666667
PACCOAL2	0.9996971880000001	0.6666666666666667
PACCOAL3	0.9996971880000001	0.6666666666666667
PACOAL	0.9996971880000001	0.6666666666666667
SEBACACT	0.9996971880000001	0.6666666666666667
CAFFCOA	0.9996971880000001	0.6666666666666667
PALFATPtc	0.9996971880000001	0.6666666666666667
OCT11EFATP	0.9996971880000001	0.6666666666666667
R_group_phosphotase_3	0.9996971880000001	0.6666666666666667
ADPACDAc	0.9996971880000001	0.6666666666666667
R_group_phosphotase_2	0.9996971880000001	0.6666666666666667
R_group_phosphotase_1	0.9996971880000001	0.6666666666666667
OCDCAFATPc	0.9996971880000001	0.6666666666666667
RTOTALFATPc	0.9996971880000001	0.6666666666666667
HMR_0309	0.9996971880000001	0.6666666666666667
RTOTAL2FATPc	0.9996971880000001	0.6666666666666667
FACOAL1	0.9996971880000001	0.6666666666666667
DOCOSACT	0.9996971880000001	0.6666666666666667
FERULCOAS	0.9996971880000001	0.6666666666666667
IBUP_RASCL1hep	0.9996971880000001	0.6666666666666667
FACOAL140_ISO	0.9996971880000001	0.6666666666666667
DOCO13EFATP	0.9996971880000001	0.6666666666666667
FACOAL150	0.9996971880000001	0.6666666666666667
FACOAL150_ISO	0.9996971880000001	0.6666666666666667
RTOTAL3FATPc	0.9996971880000001	0.6666666666666667
FACOAL1812	0.9996971880000001	0.6666666666666667
FACOAL204	0.9996971880000001	0.6666666666666667
ARACHDFATPtc	0.9996971880000001	0.6666666666666667
RE3079C	0.9996971880000001	0.6666666666666667
FACOAL_161_2E_c	0.9996971880000001	0.6666666666666667
ACSPHAC70	0.9996971880000001	0.6666666666666667
ACSPHAC80	0.9996971880000001	0.6666666666666667
ACSPHAC90	0.9996971880000001	0.6666666666666667
FACOAL240	0.9996971880000001	0.6666666666666667
FACOAL226	0.9996971880000001	0.6666666666666667
FACOAL2252	0.9996971880000001	0.6666666666666667
FACOAL2251	0.9996971880000001	0.6666666666666667
RE3335C	0.9996971880000001	0.6666666666666667
ARACHFATPc	0.9996971880000001	0.6666666666666667
FACOAL224	0.9996971880000001	0.6666666666666667
ACSPHACP60	0.9996971880000001	0.6666666666666667
FACOAL206	0.9996971880000001	0.6666666666666667
ACSPHACP100	0.9996971880000001	0.6666666666666667
FACOAL205	0.9996971880000001	0.6666666666666667
FACOAL2042	0.9996971880000001	0.6666666666666667
ACSPHACP50	0.9996971880000001	0.6666666666666667
FACOAL_162_9Z12Z_c	0.9996971880000001	0.6666666666666667
HMR_0301	0.9996971880000001	0.6666666666666667
FACOAL_163_6Z9Z12Z_c	0.9996971880000001	0.6666666666666667
FACOAL203	0.9996971880000001	0.6666666666666667
RE3345C	0.9996971880000001	0.6666666666666667
HMR_0165	0.9996971880000001	0.6666666666666667
ACSPHAC60	0.9996971880000001	0.6666666666666667
FACOAL240_1	0.9996971880000001	0.6666666666666667
ACSPHAC50	0.9996971880000001	0.6666666666666667
FACOAL240i	0.9996971880000001	0.6666666666666667
ACSPHAC101	0.9996971880000001	0.6666666666666667
FACOAL90i	0.9996971880000001	0.6666666666666667
ACSPHAC120	0.9996971880000001	0.6666666666666667
FACOAL60i	0.9996971880000001	0.6666666666666667
FACOAL50i	0.9996971880000001	0.6666666666666667
RE2635C	0.9996971880000001	0.6666666666666667
ACSPHAC121	0.9996971880000001	0.6666666666666667
ACSPHAC121d6	0.9996971880000001	0.6666666666666667
ACSPHAC140	0.9996971880000001	0.6666666666666667
ACSPHAC141	0.9996971880000001	0.6666666666666667
ACSPHAC141d5	0.9996971880000001	0.6666666666666667
4CMCOAS	0.9996971880000001	0.6666666666666667
FACOAL260	0.9996971880000001	0.6666666666666667
ACSPHAC142	0.9996971880000001	0.6666666666666667
ACSPHAC160	0.9996971880000001	0.6666666666666667
FACOAL246_1	0.9996971880000001	0.6666666666666667
ACSPHAC40	0.9996971880000001	0.6666666666666667
FACOALPHDCA	0.9996971880000001	0.6666666666666667
FACOAL245_2	0.9996971880000001	0.6666666666666667
FACOAL245_1	0.9996971880000001	0.6666666666666667
FACOAL244_1	0.9996971880000001	0.6666666666666667
FACOAL241	0.9996971880000001	0.6666666666666667
RE3075C	0.9996971880000001	0.6666666666666667
HMR_0168	0.9996971880000001	0.6666666666666667
ACSPHACP40	0.9996971880000001	0.6666666666666667
HMR_0171	0.9996971880000001	0.6666666666666667
HMR_0241	0.9996971880000001	0.6666666666666667
SUBERICACT	0.9996971880000001	0.6666666666666667
HMR_0192	0.9996971880000001	0.6666666666666667
FACOAL1831	0.9996971880000001	0.6666666666666667
ACSPHACP90	0.9996971880000001	0.6666666666666667
HMR_0204	0.9996971880000001	0.6666666666666667
HMR_0209	0.9996971880000001	0.6666666666666667
FACOAL182_1	0.9996971880000001	0.6666666666666667
C12DCACT	0.9996971880000001	0.6666666666666667
FACOAL1822	0.9996971880000001	0.6666666666666667
FACOAL1821	0.9996971880000001	0.6666666666666667
HMR_0233	0.9996971880000001	0.6666666666666667
FACOAL182	0.9996971880000001	0.6666666666666667
RE3446C	0.9996971880000001	0.6666666666666667
HMR_0245	0.9996971880000001	0.6666666666666667
ACSPHACT60	0.9996971880000001	0.6666666666666667
HMR_0255	0.9996971880000001	0.6666666666666667
RE3562C	0.9996971880000001	0.6666666666666667
HMR_0267	0.9996971880000001	0.6666666666666667
FACOAL181_1	0.9996971880000001	0.6666666666666667
HMR_0271	0.9996971880000001	0.6666666666666667
HMR_0279	0.9996971880000001	0.6666666666666667
HMR_0289	0.9996971880000001	0.6666666666666667
HMR_0293	0.9996971880000001	0.6666666666666667
HMR_0297	0.9996971880000001	0.6666666666666667
FACOAL_70_c	0.9996971880000001	0.6666666666666667
ACSPHACT40	0.9996971880000001	0.6666666666666667
ACSPHACP80	0.9996971880000001	0.6666666666666667
FACOAL_220_c	0.9996971880000001	0.6666666666666667
4HPTNCOAL	0.9996971880000001	0.6666666666666667
HMR_0177	0.9996971880000001	0.6666666666666667
HMR_0184	0.9996971880000001	0.6666666666666667
FACOAL1832	0.9996971880000001	0.6666666666666667
ACSPHACP70	0.9996971880000001	0.6666666666666667
FACOAL2	0.9996971880000001	0.6666666666666667
FACOAL_164_6Z9Z12Z15Z_c	0.9996971880000001	0.6666666666666667
FACOAL191	0.9996971880000001	0.6666666666666667
FACOAL184	0.9996971880000001	0.6666666666666667
r1322	0.9996969979999999	0.6667023506847003
LPLIPAL2A160	0.9996960319999999	0.7499598522563157
OCDCAt2	0.9996954600000001	0.6063447895511929
ALDD14	0.9996954520000001	0.8571375515889801
HDCAt2	0.999695346	0.6063447895511929
KAS20SA	0.999694502	0.9992955459717063
FAS80COA_L	0.999694502	0.9950074947106353
Kabcpp	0.9996936599999999	0.8451464999170113
LSERDHr	0.99969314	0.7351961156788329
GTPCIII	0.999693036	0.8575010248575549
PYK4	0.9996898719999999	0.5999743079195907
6TXAN5MPAML	0.9996897579999999	0.8333154908468059
ACAFDOR	0.9996892159999999	0.8908608151991946
GDTP	0.999688724	0.9486883772392576
DHR_1	0.9996878739999999	0.5302307190242815
SO3t	0.999687612	0.6063447895511929
GLCD	0.9996866260000001	0.5547070475477247
HXAND	0.99968585	0.7581977573442387
LAAL5	0.9996838020000001	0.7559193126295836
BETALDHx	0.999680344	0.8571375515890125
NMNHYD_1	0.9996799	0.8944559151578255
THRS_2	0.9996778980000001	0.8944559151578255
FISC	0.9996776259999999	0.7313178026318932
IPDDI	0.9996772079999999	0.49613893835683387
NDP4	0.99967655	0.730281107732158
LO	0.9996749620000001	0.5773379084786606
LAAL9	0.999674072	0.714272606321975
MEHLER	0.9996737960000001	0.9400326061669122
MEHLER_1	0.9996737960000001	0.9400326061669122
NTP9	0.9996730620000001	0.7302811077321583
NAt3_0_5	0.9996727400000001	0.9486832980505138
NAt6	0.9996727400000001	0.6708203932499369
NAt3_2	0.9996727400000001	0.9486832980505138
NAt3_15	0.9996727400000001	0.9805806756909202
R1PK	0.9996723919999999	0.6324307069376985
ASNN	0.99967069	0.5
FA181ACPH	0.99967064	0.5999743079195934
AMPEP14	0.999670544	0.4742934077408587
GLXO1	0.999670386	0.8571375515890138
DTMPt6	0.9996699299999999	0.6063447895511929
ACPS	0.9996699080000001	0.7499598522563116
GLYBCOAT	0.999668912	0.5999743079195905
HCO3_h_ti	0.9996677679999999	0.6063447895511929
ADD	0.9996673100000001	0.6455179542432767
ALDD12	0.9996671559999999	0.857137551589013
HMR_0253	0.9996667780000001	0.8451464999170113
C120SN	0.99966662	0.9981073502263527
NO2tabcpp	0.999666238	0.8451464999170113
ALAD_L2	0.9996652100000001	0.8131462761056129
EAR160y	0.999664366	0.7460030656087591
3NUCLE2	0.999663862	0.75
r2073_1	0.9996635039999999	0.6063447895511929
GLYC2P3Pc	0.9996634239999999	0.35355339059327373
PGLc	0.9996625140000001	1.0
DPCOAPP	0.9996607040000001	0.7499598522563049
r1515	0.999659762	0.8451464999170113
OCDOR	0.999659568	0.7922940471930146
HEPEDECACID	0.999658498	0.8722099957043378
PENDECACID	0.999658498	0.8710036311914744
HEPDECACID	0.999658498	0.8722099957043378
r1523	0.9996580499999999	0.8451464999170113
GCALDDy	0.9996577600000001	0.8618539951863915
ADEt2	0.99965768	0.6063447895511929
SS	0.999655568	0.6711822696874397
HMR_1467	0.999655568	0.6711822696874397
r1329	0.9996555	0.5773811724557519
PGLYCP_1	0.999654174	0.894455915157819
ASPMETASPr	0.9996539400000002	0.5212609040981757
NAabc	0.99965379	0.8451464999170113
FAS160ACP	0.9996532539999998	0.9538522740533948
THRA	0.999651744	1.0
FA141ACPHi	0.999650326	0.6324250642403262
r1530	0.9996497879999999	0.8571363031609874
GTHRDt2_1	0.9996497879999999	0.8571363031609874
CHLabc_rev	0.9996488400000001	0.8451464999170113
DESAT16a	0.999648476	0.7542499245211731
FBP26	0.99964828	0.75
UDPACGA6D	0.99964701	0.9263665388941562
CYTBO3	0.999646948	0.7687424465552352
CYTBD	0.999646948	0.7442069776988857
BARB	0.9996438639999999	0.7581977573442387
DCTPD2_1	0.9996427780000001	0.447227957578912
MI3PP	0.999642176	0.75
MI4PP	0.999642176	0.75
GLNS_1	0.99964039	0.7715344473812464
GDR	0.9996392740000001	0.7499999999999999
GLYALDDr	0.9996383200000001	0.8571375515890138
LAAL21	0.999637976	0.6761063431476928
DHORD2	0.9996377860000001	0.5669467095138407
CTPS1_2	0.9996377439999999	0.8366561886705827
HMR_4816	0.99963771	0.958331103141888
NOX2	0.99963746	0.9008483038833309
G6PDH1	0.999637126	0.7351961156788336
CU2tpp	0.999636078	0.5345347450615581
TRIOK	0.999634954	0.6324307069376985
NADPHQR3	0.99963298	0.7351961156788384
POX2	0.999632216	0.5749627800538745
MALS	0.9996316440000002	0.6666666666666667
FRUabc	0.999631546	0.8451464999170113
2MAHMP	0.999631208	0.7302811077321543
FMNRy_1	0.9996305400000001	0.8137185883097283
FMNRx2	0.9996305400000001	0.7351961156788376
FMNRx	0.99962915	0.7351961156788374
GTPCI_1	0.999628292	0.8944559151578217
FTHFI	0.99962661	0.8451464999170092
PDX5PO2	0.9996263500000001	0.7351961156788382
ZN2abcpp	0.9996260680000001	0.8451464999170113
DHAK	0.99962538	0.7453559986515131
EAR140y	0.999624852	0.7460030656087591
METTRS_1	0.999624568	0.6761063431476926
E4POR1	0.9996243140000001	0.8888849241749217
3NUCLE1	0.9996218499999999	0.75
BCT1_syn	0.9996218139999999	0.8571363031609874
4HTHRS_1	0.999621722	0.8944559151578196
DALAabcpp	0.99962167	0.8451464999170113
FAS140ACP	0.9996215700000001	0.9538522740533948
ACYP	0.99962032	0.7302811077321537
PALDH	0.9996189900000001	0.6123888239696673
PALDP	0.9996189900000001	0.6123888239696673
OIVD2E	0.99961875	0.810396983359146
MECDPDH_syn	0.9996186939999999	0.6708419363683642
BACCL	0.9996186180000001	0.6761063431476924
G6PDH2c	0.999618562	0.9999999999999504
HISTP_1	0.9996177060000001	0.8944559151578255
HP	0.9996177060000001	0.8944559151578255
HMR_6786	0.99961716	0.5999743079195884
r1516	0.9996155099999999	0.8451464999170113
CBLAT_DELETE	0.9996146940000001	0.6666666666666667
CBIAT_DELETE	0.9996146940000001	0.6666666666666667
COB1NDAAT2	0.9996146940000001	0.6666666666666667
SELMETAT	0.9996146940000001	0.6666666666666667
A6PAG	0.999613074	0.7999871539597958
ACPAL	0.9996126239999998	0.6666666666666667
G1PDH	0.9996120059999999	0.7999871539597947
DHRG	0.9996120059999999	0.8320528142331951
HDH	0.9996116159999999	0.9897642536488898
CHOLD3	0.9996113659999999	0.735196115678836
APPAT	0.999610552	0.9486883772392533
AMPEP5	0.9996104320000001	0.4120929280372083
LALGP	0.9996104320000001	0.4120929280372083
r1529	0.99961005	0.8451464999170113
GDTPR	0.9996076979999999	0.9279914948837036
TSULP	0.999606412	0.6063447895511929
PPPPH	0.999606082	0.7999871539597945
2OBUTt	0.999605936	0.6063447895511929
LPLIPAL2A181	0.9996045499999999	0.7499598522563157
3NUCLE3	0.9996033319999998	0.75
ISCS	0.9996029959999999	0.5
COBALT2abcpp	0.999602858	0.8451464999170113
C161SN	0.999601752	0.9989604531274799
AIRCra	0.999601374	0.9090882550433435
FPGS7_1	0.9996011499999999	0.5430688566645362
AAAN	0.9996006640000001	0.8571363031609875
r1162	0.99959954	0.8451464999170113
XMPtr	0.99959908	0.4999999999999999
NO2t2rpp	0.99959879	0.6499372821573401
MMSAD2	0.9995987080000001	0.6711822696874397
FMETDF	0.999597838	0.5
FMETDF_1	0.999597838	0.5
FE2Gabcpp	0.9995956680000001	0.8451464999170104
PRAIS_1	0.999595336	0.9525720604462588
r1528	0.9995949659999999	0.8451464999170113
E4PP	0.9995948140000002	0.6708419363683641
GLCpts	0.9995939440000001	0.75
BSORx	0.9995937099999999	0.7581977573442387
PAPA160	0.999592642	0.6123888239696673
GSNK	0.9995925040000001	0.6324307069376985
CD2abcpp	0.9995912819999999	0.8451464999170113
DHNCOAT	0.999590706	0.5999743079195875
NPHSb	0.999590706	0.5999743079195875
PAPA180	0.999589802	0.6123888239696673
INSK	0.99958943	0.6324307069376985
r0156	0.999588692	0.5
FAS180	0.999588196	0.9596332756851528
TTDCEAATP	0.99958794	0.8451464999170113
FE2GTPabc	0.999585862	0.8451464999170104
TRPabc	0.99958558	0.8451464999170113
CD2abc2	0.9995854080000001	0.8451464999170113
CD2abc1	0.9995854080000001	0.8451464999170113
RE0577C	0.9995846400000001	0.59997430791959
DALADALAD	0.999583482	0.6123724356957946
CYSTabc	0.9995831159999999	0.8451464999170113
C141SN	0.9995807839999999	0.9986285009837115
GLYOX3	0.9995807059999999	0.6063447895511914
GALOR	0.999580048	0.7351961156788378
FAS180ACP	0.999579988	0.9538522740533948
TTDCAt2	0.999577064	0.6063447895511929
2DR1PP	0.9995767799999999	0.6123888239696673
FRUt2	0.9995764920000001	0.6063447895511929
MTHFR5	0.9995763180000001	0.800650658057652
UDPGALOR	0.9995750000000001	0.9263665388941562
EAR120y	0.99957467	0.7460030656087594
DHRG2	0.9995745380000001	0.8207208623816135
LCADi_D	0.999573804	0.8571375515890138
HYDFDi	0.9995734439999999	0.9166987444975289
GLYC3tr	0.9995725759999999	0.5345347450615581
TDP	0.999571598	0.7302811077321596
NAMNPP	0.999571432	0.6828697506439089
DHNCM	0.99957142	0.75
VALDHr	0.999571252	0.7142726063219677
NTP11	0.99957104	0.7302811077321582
GLYALDDy	0.999570344	0.8618539951863917
FADRx2	0.999569586	0.7351961156788374
NO3abc	0.9995693099999998	0.8451464999170113
SO4t2	0.9995692000000002	0.6063447895511929
SO4t_e	0.9995692000000002	0.7669722329428936
ORNabcpp	0.999568754	0.8571363031609874
FADRx	0.9995681659999999	0.7746215450919345
r0381	0.9995680440000001	0.7581977573442387
UDPACGLUDH	0.999567216	0.47579298784199797
UACGAMDH2	0.999567216	0.47579298784199797
MMCD	0.9995660699999999	0.6859943405700353
NADK2	0.999565094	0.5999743079195843
NI2abcpp	0.999561714	0.8451464999170113
GNP	0.99956104	0.6123888239696673
PRAIC	0.9995597540000001	0.9449328575321241
r2465_1	0.9995582000000001	0.5773502691896258
LHIST	0.999557462	0.89442399951227
HISTDb	0.999557462	0.89442399951227
HISTDb_1	0.999557462	0.8216102210815629
FRUt3	0.9995568159999999	0.6499372821573401
PEPA	0.999556214	0.6123888239696673
DKMPPD3_1	0.9995556139999999	0.7302811077321582
LAAL20	0.999555554	0.714272606321975
CHLt3pp	0.999555194	0.6499372821573401
CHLt2pp	0.999555194	0.6499372821573401
r0708	0.99955481	0.8420937032845558
H4THDPR	0.999552218	0.7911576282319408
NO3abcpp	0.9995509699999999	0.8451464999170113
BSORy	0.999550374	0.7911576282319408
URIt2	0.9995470379999999	0.6063447895511929
GMPR	0.9995463800000002	0.767186131324652
GLNt	0.999546312	0.5345347450615581
CHTNASE	0.999545966	0.6681531047810609
AHEXASE3	0.999545966	0.6123724356957946
HXAD	0.999545966	0.6123724356957946
CHITN1	0.999545966	0.5773811724557528
ARGSS_1	0.99954575	0.9561894686999521
BTNt	0.999543918	0.8451464999170113
O2XOADOX	0.999543568	0.8433398884865543
NTPP11_1	0.9995432300000001	0.5
GCALDtabcpp	0.99954287	0.8451464999170113
LAAL19	0.999542488	0.714272606321975
CBPS_1	0.9995421740000001	0.9737350718664856
FACOAE80	0.99954185	0.5999743079195906
ZN2tpp	0.9995413240000002	0.7071067811865475
GLCURDH	0.9995410299999999	0.8571375515890138
PDE2	0.999540444	0.6708419363683675
GLYtpp	0.999539998	0.5345347450615581
GTHOXti2	0.9995391400000001	0.8451464999170113
NAt3_1p5pp	0.999538098	0.7647791271534781
NAt3pp	0.999538098	0.6499372821573401
NAt3_2pp	0.999538098	0.8221128591506839
AMPN	0.99953808	0.5000803019357802
KHK	0.9995377360000001	0.7999871539597958
XAND	0.9995371580000001	0.7581977573442387
IGPDH_1	0.9995356519999999	0.8660717586836334
MALTHXabc	0.999534468	0.8571363031609874
ADPMAN	0.9995343739999999	0.7499598522563002
UDPRHMS_c	0.9995337260000001	0.7911576282319408
ALDD22x	0.999533574	0.8571375515890118
BAMPPALDOX	0.999533574	0.8571375515890118
CDAPPA180	0.99953181	0.7499598522562966
NADPHQR2	0.9995313319999999	0.7351961156788385
DIDP	0.9995306200000001	0.7302811077321582
SUCRabc	0.9995304359999999	0.8571363031609874
CDAPPA160	0.99952909	0.7499598522562966
CA2abc1pp	0.9995278320000001	0.8451464999170113
ORNt2r	0.999526862	0.6063447895511929
R05224	0.999526052	0.7715171433965745
CYRDAS	0.999526052	0.7715171433965745
HYGBDIAS	0.999526052	0.8179021512752306
URIK1_1	0.999525914	0.8944559151578216
ALDD4	0.99952559	0.8571375515890125
SPODM_1	0.9995243259999999	0.28867513459481287
FACOAE100	0.9995242619999999	0.5999743079195905
FPGS7	0.9995230079999999	0.8347755575974664
MNabc_rev	0.99952167	0.8451464999170113
CAMPP	0.9995210140000002	0.7302811077321572
MALTTTRabcpp	0.9995206400000001	0.8571363031609874
PACOAT	0.999520446	0.5999743079195906
HSDxi	0.9995181599999998	0.9999999999999998
MALTTRabcpp	0.9995180680000001	0.8571363031609874
GDPMANNDH	0.999517908	0.9263665388941553
EAR180y	0.999517792	0.7460030656087524
CITabc	0.9995173359999999	0.8783082748524685
FAS160	0.999517182	0.9599487327919644
FPGS4_1	0.9995162839999999	0.5430688566645363
ADNt2	0.9995159880000001	0.6063447895511929
LAAL37	0.9995145400000001	0.7126812047079571
FE3Ri	0.999514402	0.6298977557610571
r0220	0.999514392	0.6625298969714266
r0220_1	0.999514392	0.5477401473877056
PACPT_1	0.999514392	0.5477401473877064
PHEME2abcpp	0.9995141540000001	0.8451464999170113
GPDDA4_1	0.999513408	0.7999871539597935
SPP	0.999511862	0.6123888239696673
ASPOb	0.9995112420000002	0.6455179542432795
HMR_6785	0.999510502	0.7778174593052023
RIBFLVt3o	0.999510018	0.8451464999170113
RIBFLVt3	0.999510018	0.8451464999170113
FPGSa	0.9995091840000001	0.8347755575974659
MTHF3ES_c	0.9995091840000001	0.8058132174904789
MNDNS2	0.999507762	0.9234259592972033
GLYCYSAP	0.99950564	0.75
PCXHtpp	0.99950432	0.9191501191188196
XYLabcpp	0.9995033379999999	0.8571363031609874
2HBO	0.99950244	0.7351961156788329
LDH2	0.99950244	0.7351961156788329
TARTD	0.9995021359999999	0.6666309816936152
PHEPC	0.999501706	0.6666845079594459
FMNRy	0.9995014600000001	0.7351961156788376
ACGAM6PS	0.999501002	0.599974307919592
NIabc	0.99950093	0.8571363031609874
TRPt2r	0.9994963179999999	0.6063447895511929
OMMBLHX3	0.9994952500000001	0.9203556685013874
OMPHHX3	0.9994952500000001	0.9203556685013874
OPHHX3	0.9994952500000001	0.9203556685013874
HMPPtr	0.9994947459999999	0.8451464999170101
TAURabcpp	0.9994939180000001	0.8571363031609874
HISabc	0.9994928980000001	0.8571363031609874
Cuabc	0.999492754	0.8571363031609874
GLYCDH	0.999491624	0.5773811724557505
VNDH_2	0.9994913200000001	0.8571375515890107
PS180abcpp	0.999490508	0.8451464999170113
MALTPTabcpp	0.9994901580000001	0.8451464999170113
MALTPTabc	0.9994901580000001	0.8451464999170113
CPS_1	0.9994877179999999	0.4629206684287479
CBPSam_1	0.9994877179999999	0.8838748028893453
ARB_Dabc	0.9994874499999999	0.8571363031609874
PTRCt3i	0.999486224	0.6063447895511928
PTRCt2	0.999486224	0.6063447895511929
CHOLK	0.9994860019999999	0.6324307069376985
HPYRP	0.999484638	0.6123888239696673
EAR181y	0.999483822	0.7351961156788384
DGLACH	0.9994824900000001	0.6063447895511914
PS160abcpp	0.9994824120000001	0.8451464999170113
LLEUDr	0.9994798119999999	0.7142726063219677
ALDD3	0.9994795739999999	0.8571375515889978
EAR141y	0.9994791919999999	0.7351961156788384
DES2_C16	0.9994788719999999	0.7542499245211731
SELNPS	0.9994784539999999	0.6123724356957946
PTHRP	0.9994769720000001	0.75
SPMDt2	0.999475748	0.6063447895511929
SPMDt3i	0.999475748	1.0
DPMVD	0.999475482	0.5913825549224166
THMDP	0.9994741899999999	0.861636543807916
THMTP	0.9994741899999999	0.7302811077321596
PHEMEABCte	0.9994737520000001	0.8571363031609874
HEMEti	0.9994737520000001	0.8451464999170113
DMPSS_c	0.9994719679999999	0.8630838473410769
MALTt2	0.999470608	0.6063447895511929
GLYCLTDy	0.99947027	0.7351961156788381
BTCOARx	0.99947005	0.6711822696874397
ZN2t5	0.9994694500000001	0.75
EAR161y	0.9994693799999999	0.7351961156788384
UDPDPRD	0.999469326	0.7351961156788369
r0318	0.999468938	0.6761063431476909
CA2abc	0.999468448	0.8571363031609874
CA2abc1	0.999468448	0.8451464999170113
FAS120ACP	0.9994684460000001	0.9538522740533948
DHORD6	0.9994683600000001	0.7351961156788365
FAD_14	0.9994662639999999	0.8899438184514794
ALDD8	0.9994661539999999	0.8571375515890103
FUMt3	0.99946594	0.6063447895511929
FUMt2r	0.99946594	0.6063447895511929
FUMt2_3	0.99946594	0.8134969003435626
FUMt2_2	0.99946594	0.7669722329428936
GLYCt2	0.9994650039999999	0.7071067811865475
FOLABCCte	0.999463986	0.8451464999170113
MG2abc	0.999463664	0.8571363031609874
RIBt	0.9994634120000001	0.5345347450615581
PPP9ABCte	0.9994629620000002	0.8451464999170113
RBPC	0.9994623800000001	0.6228399138857901
3HOXTPP	0.9994607560000001	0.7999871539597938
3OAR40_2	0.9994607560000001	0.7999871539597918
PGPP160	0.9994605999999999	0.6123888239696673
4ABUTabcpp	0.99946044	0.84514649991701
DAPabc	0.999458812	0.8451464999170093
DAPabcpp	0.999458812	0.8451464999170093
BALAVECSEC	0.9994587340000001	0.4662406859806145
BALAVECSEC_1	0.9994587340000001	0.8451464999170113
FE3abcpp	0.9994586520000001	0.8571363031609874
OAAt_1	0.9994584440000001	0.6063447895511928
GLYCDy	0.999457988	0.7999871539597927
TYRabc	0.9994578559999999	0.8451464999170113
LYSabc	0.99945767	0.8571363031609874
GAL1PP_c	0.9994571459999999	0.6123888239696673
NTRLASE2	0.999457058	0.6229902176074757
NADPHQR4	0.9994560799999999	0.735196115678833
AMPEP8	0.999455006	0.5
AMPTASEGGLU	0.999455006	0.5
HMR_0287	0.9994546700000001	0.8451464999170113
CHOLSabc	0.9994540279999999	0.8571363031609874
PGPP180	0.999452414	0.6123888239696673
PAPA161	0.99945226	0.6123888239696673
ILEDHr_1	0.9994521780000001	0.857136303160978
GLYCLTDx	0.9994514000000001	0.7351961156788378
FASC182ACP	0.99945089	0.7715344473812455
SLFAT	0.9994505839999999	0.5999743079195918
RE0579C	0.9994502480000002	0.5999743079195906
HMR_0354	0.9994502480000002	0.5999743079195906
HMR_0346	0.9994502480000002	0.5999743079195893
HMR_0374	0.9994502480000002	0.5999743079195906
HMR_0358	0.9994502480000002	0.5999743079195905
HMR_0362	0.9994502480000002	0.5999743079195906
RHACOAE160	0.9994502480000002	0.5999743079195894
HMR_0366	0.9994502480000002	0.5999743079195906
RHACOAE50	0.9994502480000002	0.5999743079195894
HMR_0370	0.9994502480000002	0.5999743079195906
HMR_0328	0.9994502480000002	0.5999743079195893
RE0578C	0.9994502480000002	0.5999743079195905
RHACOAE60	0.9994502480000002	0.5999743079195894
HMR_0246	0.9994502480000002	0.5999743079195893
RHACOAE80	0.9994502480000002	0.5999743079195894
HMR_0378	0.9994502480000002	0.5999743079195904
HMR_0382	0.9994502480000002	0.5999743079195892
RHACOAE142	0.9994502480000002	0.5999743079195894
HMR_0302	0.9994502480000002	0.5999743079195892
RHACOAE141d5	0.9994502480000002	0.5999743079195894
RE3560C	0.9994502480000002	0.599974307919589
HMR_0280	0.9994502480000002	0.5999743079195893
ARTCOAL3_cho	0.9994502480000002	0.5999743079195894
HMR_0290	0.9994502480000002	0.5999743079195892
HMR_0272	0.9994502480000002	0.5999743079195892
ARTCOAL2_cho	0.9994502480000002	0.5999743079195894
HMR_0268	0.9994502480000002	0.5999743079195892
RE3237C	0.9994502480000002	0.5999743079195906
RE3238C	0.9994502480000002	0.5999743079195888
RE3239C	0.9994502480000002	0.599974307919589
RE3339C	0.9994502480000002	0.599974307919589
RE3343C	0.9994502480000002	0.599974307919589
HMR_0260	0.9994502480000002	0.5999743079195906
RE3444C	0.9994502480000002	0.599974307919589
RHACOAE100	0.9994502480000002	0.5999743079195894
HMR_0324	0.9994502480000002	0.5999743079195892
HMR_0298	0.9994502480000002	0.5999743079195893
RHACOAE120	0.9994502480000002	0.5999743079195894
HMR_0256	0.9994502480000002	0.5999743079195892
RHACOAE121	0.9994502480000002	0.5999743079195894
RHACOAEP100	0.9994502480000002	0.5999743079195894
ARTCOAL1_cho	0.9994502480000002	0.5999743079195894
RE1835C	0.9994502480000002	0.5999743079195886
RE1834C	0.9994502480000002	0.5999743079195905
RHACOAE121d6	0.9994502480000002	0.5999743079195894
RHACOAE140	0.9994502480000002	0.5999743079195894
HMR_0310	0.9994502480000002	0.5999743079195893
RHACOAE141	0.9994502480000002	0.5999743079195894
RE0579C_1	0.9994502480000002	0.5999743079195906
RHACOAE90	0.9994502480000002	0.5999743079195894
RHACOAE70	0.9994502480000002	0.5999743079195894
HMR_0386	0.9994502480000002	0.5999743079195892
HMR_0426	0.9994502480000002	0.5999743079195905
HMR_0434	0.9994502480000002	0.5999743079195892
HMR_0438	0.9994502480000002	0.5999743079195888
ACChex	0.9994502480000002	0.5999743079195907
FACOAE1819Z	0.9994502480000002	0.5999743079195906
FACOAE1829Z12Z	0.9994502480000002	0.5999743079195906
HATBH	0.9994502480000002	0.5999743079195882
3HBCOAHL	0.9994502480000002	0.5999743079195882
FACOAE1836Z9Z12Z	0.9994502480000002	0.5999743079195906
HPACOAT	0.9994502480000002	0.5999743079195881
FACOAE1839Z12Z15Z	0.9994502480000002	0.5999743079195906
FACOAE50	0.9994502480000002	0.5999743079195906
FACOAE60	0.9994502480000002	0.5999743079195906
3H3MGLTc	0.9994502480000002	0.5999743079195882
FACOAE70	0.9994502480000002	0.5999743079195906
FACOAE90	0.9994502480000002	0.5999743079195906
HBRCH	0.9994502480000002	0.5999743079195882
HMR_0214	0.9994502480000002	0.5999743079195906
METHSUCC	0.9994502480000002	0.5999743079195906
CE4843HYDc	0.9994502480000002	0.5999743079195888
HMR_0210	0.9994502480000002	0.5999743079195892
IBUP_SACOT2	0.9994502480000002	0.5999743079195906
ICCT	0.9994502480000002	0.5999743079195906
CINNMCOAH	0.9994502480000002	0.5999743079195905
HMR_0206	0.9994502480000002	0.5999743079195891
HMR_0193	0.9994502480000002	0.5999743079195893
HIBHr	0.9994502480000002	0.7177555005682268
TETDECA511ACc	0.9994502480000002	0.5999743079195906
HMR_0430	0.9994502480000002	0.5999743079195888
CAPROICc	0.9994502480000002	0.5999743079195904
HMR_0234	0.9994502480000002	0.5999743079195892
HMR_0238	0.9994502480000002	0.5999743079195906
RHACOAEP101	0.9994502480000002	0.5999743079195894
RHACOAEP40	0.9994502480000002	0.5999743079195894
RHACOAEP50	0.9994502480000002	0.5999743079195894
RHACOAEP60	0.9994502480000002	0.5999743079195894
RHACOAEP70	0.9994502480000002	0.5999743079195894
RHACOAEP80	0.9994502480000002	0.5999743079195894
RHACOAEP90	0.9994502480000002	0.5999743079195894
RHACOAET40	0.9994502480000002	0.5999743079195894
RHACOAET60	0.9994502480000002	0.5999743079195894
HMR_0276	0.9994502480000002	0.5999743079195906
EIC21114TRc	0.9994502480000002	0.5999743079195888
HMR_0390	0.9994502480000002	0.5999743079195888
HMR_0242	0.9994502480000002	0.5999743079195892
HMR_0394	0.9994502480000002	0.5999743079195888
3HPVSTEThc	0.9994502480000002	0.5999743079195882
HMR_0422	0.9994502480000002	0.5999743079195906
3HPCOAHYD	0.9994502480000002	0.5999743079195882
ETHMALACc	0.9994502480000002	0.5999743079195905
HMR_0418	0.9994502480000002	0.5999743079195906
HMR_0414	0.9994502480000002	0.5999743079195896
HMR_0410	0.9994502480000002	0.59997430791959
HMR_0406	0.9994502480000002	0.5999743079195905
SERD_D	0.9994499659999999	0.6666309816936133
HMR_4079	0.999449392	0.8618539951863897
AIRSK	0.9994493	0.7453559986514996
DLYSabcpp	0.999449248	0.8451464999170113
ALDD10	0.999449058	0.857137551589013
TSR	0.999447652	0.3535817781954297
CYTDt2	0.999447562	0.6063447895511929
SR4	0.999447344	0.801770588267376
URCN_1	0.999446706	0.8660717586836263
QRr	0.99944667	0.7351961156788385
HEMEDS	0.9994462719999999	0.8975829487117517
ASNabcpp	0.999446026	0.8451464999170113
ASNabc	0.999446026	0.8451464999170113
CHORS_1	0.9994446159999999	0.8660254087481745
PGPP140	0.9994443000000001	0.6123888239696673
MSO3abcpp	0.9994442939999999	0.8571363031609874
MNDNS1	0.999443608	0.9363816335852684
GABAVESSEC_1	0.9994435339999999	0.8451464999170101
GABAVESSEC	0.9994435339999999	0.4662406859806194
PGPP181	0.9994426520000002	0.6123888239696673
CU1abcpp	0.99944221	0.8451464999170113
NPHSa	0.9994415919999999	0.6063447895511915
DHNCOAS	0.9994415919999999	0.6063447895511915
BEF	0.999441568	0.7777698483497754
BNOCA	0.99944032	0.7305118695929156
MSADC	0.9994395239999999	0.6859943405700353
I14BP1P	0.999438932	0.6488308399266528
M5DPP	0.999438932	0.7559029340683702
NTP12	0.999438932	0.7302811077321596
PMI1346PH	0.999438932	0.7302811077321596
PMI12346PH	0.999438932	0.7302811077321596
PTDGT	0.999438932	0.7302811077321596
HMR_7256	0.999438932	0.9396816387020216
OTSB1	0.999438932	0.7302811077321596
SBPP3_1	0.999438932	0.7302811077321596
H23KMP	0.999438932	0.7559029340683701
DCPDP	0.999438932	0.730281107732158
DEDOLP1	0.999438932	0.730281107732158
DEDOLP1_L	0.999438932	0.9396816387020216
DOLDPP12	0.999438932	0.7302811077321583
DOLDPP11	0.999438932	0.7302811077321583
HKM1PP	0.999438932	0.7302811077321537
DEDOLP1_U	0.999438932	0.9396816387020216
LPP_SC	0.999438932	0.9427776131588318
PGPP1819Z160	0.999438932	0.7559029340683692
DOLDPP	0.999438932	0.7302811077321583
NAGINS	0.999438932	0.7559029340683692
PGPP18111Z160	0.999438932	0.7559029340683692
PGOGO	0.999438932	0.7302811077321596
PGHHPD	0.999438932	0.7302811077321596
MIHKPP	0.999438932	0.7559029340683692
LAAL36	0.9994382159999999	0.714272606321975
MOADC	0.999437868	0.75
MOBDabc_rev	0.9994367799999999	0.8451464999170113
VNDH_3	0.9994361680000001	0.8571375515890103
PGPP141	0.9994360100000002	0.6123888239696673
DAMPPH	0.9994352299999999	0.75
LAAL35	0.9994346219999999	0.714272606321975
LCYSTabcpp	0.9994322840000001	0.8571363031609874
PGPP120	0.9994319919999999	0.6123888239696673
PGPP161	0.9994310819999999	0.6123888239696673
QUILSYN	0.99943103	0.5302307190242879
FAH3	0.999429854	0.7324683420605465
DALAt2r	0.999428378	0.6063447895511929
ASPO5_1	0.9994274200000002	0.8944559151578223
GALURDH	0.999426512	0.8571375515890134
DNTPPA_1	0.999425696	0.8944559151578217
ABUTD	0.999423302	0.8571375515890107
CAMPt	0.99942168	0.8451464999170113
LVACLAChep	0.99941902	0.5999743079195914
2HATVLAChc	0.99941902	0.5999743079195894
4HATVLAChc	0.99941902	0.5999743079195898
ATVLAChc	0.99941902	0.5999743079195914
SMVLAChep	0.99941902	0.5999743079195914
BPNT2	0.9994188519999998	0.6123888239696673
GLNSCP	0.9994182439999999	0.8642374162985254
NO3t3	0.999417738	0.6063447895511929
r1527	0.9994129580000001	0.8451464999170113
HT44D	0.9994107480000001	0.6123724356957946
GLYCOX1	0.999408854	0.5
CYSSERMETr	0.9994086339999999	0.58278740778826
GLUTRS_Gln	0.999406692	0.6666666666666667
METSR_S2	0.999406298	0.596303943438558
G3PCt	0.999405782	0.4999999999999999
ALCD22_L	0.9994053700000001	0.799987153959794
RIBt2	0.999405344	0.6063447895511929
DBTS	0.9994041100000001	0.7970197655142852
3SPYRSP	0.99940277	0.5477075737055168
CELBt2	0.9994022640000001	0.6063447895511929
TAGabc	0.9994017320000002	0.8485190540475894
RE2034C	0.999401718	0.5000089205270456
HMGCOAS	0.99940149	0.6666666666666667
Ktex	0.99940028	0.4999999999999999
LDAPAT	0.999399908	0.5101846917905076
FASC201ACP	0.9993993720000001	0.9029002013975479
NOPD	0.9993981940000001	0.7324683420605442
3PGP	0.999398172	0.6123888239696673
MOBDabcpp	0.999398058	0.8571363031609874
PAPA141	0.999396636	0.6123888239696673
LALDO3	0.99939649	0.7999871539597904
RU5PP	0.9993954500000001	0.6123888239696673
ALDR18	0.999394426	0.7661362261714867
FAS140	0.9993943420000001	0.9602594210445862
PAPA120	0.9993940880000001	0.6123888239696673
NACASPAH	0.999392662	0.5
CF3Ha	0.99938942	0.6708419363683664
ALDD3y	0.9993886320000002	0.8618539951863762
PYROX_1	0.99938821	0.5714089094829605
PAPA140	0.999388102	0.6123888239696673
DHPCPH	0.999387958	0.6708419363683663
SULR3	0.999387778	0.9505369152163462
SBTPD	0.9993868340000001	0.7351961156788371
M1PD	0.9993868340000001	0.7351961156788371
GDPMNH	0.9993852000000001	0.6000192687509044
2OBUTt2ipp	0.999385094	0.6499372821573403
ARNO	0.999383396	0.6711247908423272
GGPTRCS	0.999383194	0.714272606321975
PHEabc	0.999380792	0.8451464999170113
NDH_1	0.9993806660000001	0.7647014375578367
ACGK_1	0.999380178	0.8944559151578214
PYDXOR	0.999378862	0.7351961156788385
FTHFI_1	0.9993781260000001	0.7885100687114269
MDHi2	0.9993767119999999	1.0
HPYRDC	0.99937647	0.6859943405700353
THRt2r	0.999374632	0.6063447895511929
GP4GH1	0.999374478	0.7177555005682237
GGSPMDS	0.999374406	0.714272606321975
FPGS4	0.9993727400000001	0.8347755575974655
FAS161	0.9993727059999999	0.9350405929780505
PFK26	0.9993715779999999	0.7999871539597958
ABFPT2	0.9993715779999999	0.7999871539597958
ETOHMO	0.9993710439999999	0.7542499245211731
LCARSyi	0.99936896	0.7999871539597974
PAPA181	0.9993676820000001	0.6123888239696673
CHMSDH	0.9993667179999999	0.7581977573442387
ALDD3C7_c	0.9993667179999999	0.8571375515890138
2MBALDH	0.9993667179999999	0.8571375515890103
ALDD3C161_c	0.9993667179999999	0.8571375515890138
ALDD32	0.9993667179999999	0.8772015780884511
ALDD20x	0.9993667179999999	0.8571375515890138
TMABADH	0.9993667179999999	0.8571375515890107
34DHALDD	0.9993667179999999	0.8571375515890103
TNTR1x	0.9993667179999999	0.8068158083238833
34DHXMANDACOX	0.9993667179999999	0.8571375515890103
FAOXOHC16C16DCc	0.9993667179999999	0.8914038195526022
ALDD21	0.9993667179999999	0.8571375515889961
ALDD20x_1	0.9993667179999999	0.8571375515890138
ALDD17	0.9993667179999999	0.8571375515890138
ALDD19xr	0.9993667179999999	0.8571375515890081
TNTR2x	0.9993667179999999	0.8068158083238833
ALDD15	0.9993667179999999	0.8571375515889939
ALDD13	0.9993667179999999	0.8571375515889816
ALDD11	0.9993667179999999	0.8571375515889788
FAOXOHC22C22DCc	0.9993667179999999	0.8914038195526017
MACOXO	0.9993667179999999	0.8571375515890107
IMACTD	0.9993667179999999	0.8571375515890138
FAOXOHMC10DC10c	0.9993667179999999	0.9263665388941562
CMCMSAD	0.9993667179999999	0.8571375515890107
COALDDH	0.9993667179999999	0.8571375515890127
ALDD4x	0.9993667179999999	0.8571375515890138
5HOXINDACTOX	0.9993667179999999	0.857137551589011
r0688	0.9993667179999999	0.8571375515889748
NABTNO	0.9993667179999999	0.8571375515890107
ALDD5	0.9993667179999999	0.8571375515889943
ALDD6	0.9993667179999999	0.8571375515890138
DPNSPAD	0.9993667179999999	0.7581977573442387
VNDH	0.9993667179999999	0.8571375515889756
RE3346C	0.9993667179999999	0.8571375515890113
r0558	0.9993667179999999	0.8571375515890114
RE3012C	0.9993667179999999	0.8571375515890112
RE2335C	0.9993667179999999	0.8571375515890112
PHCD	0.9993667179999999	0.7672917243508657
RE2334C	0.9993667179999999	0.8571375515890112
AASAD3	0.9993667179999999	0.8571375515890114
RE2333C	0.9993667179999999	0.8571375515890112
DMSOR3	0.9993667179999999	0.7581977573442387
RE2152C	0.9993667179999999	0.9263665388941507
4H3NALDD	0.9993667179999999	0.8571375515890107
4HALDD	0.9993667179999999	0.8571375515890107
4HALDD_1	0.9993667179999999	0.8571375515890107
RADH3	0.9993667179999999	0.8571375515889885
RADH	0.9993667179999999	0.8571375515889925
HEMEAS_1	0.9993667179999999	0.8914038195526022
4MBZDH	0.9993667179999999	0.8571375515890107
QOR3	0.9993667179999999	0.7581977573442387
QOR2	0.9993667179999999	0.7581977573442387
QOR1	0.9993667179999999	0.7581977573442387
4HGLSD	0.9993667179999999	0.8571375515890107
GLACO	0.9993667179999999	0.8772015780884511
GGGABADxr	0.9993667179999999	0.8571375515890138
PPRDNDH	0.9993667179999999	0.7672917243508662
r0642	0.9993667179999999	0.8571375515890103
ALDD7	0.9993667179999999	0.8571375515890138
UACMAMO	0.9993667179999999	0.9263665388941562
ALDD9	0.9993667179999999	0.8571375515890123
ALDH_1	0.9993667179999999	0.8571375515890138
6TINS5MPOR	0.9993667179999999	0.7581977573442387
SGSAD	0.9993667179999999	0.8571375515889863
HP5CD_1	0.9993667179999999	0.7672917243508657
HP5CD	0.9993667179999999	0.8542755617547009
HMSD2	0.9993667179999999	0.8571375515890138
OXPTNDH	0.9993667179999999	0.8571375515890094
HMSD	0.9993667179999999	0.8781366986198489
PYLALDOX	0.9993667179999999	0.8571375515889934
UDPGALNAC6DH	0.9993667179999999	0.9263665388941562
3HPADHi	0.9993667179999999	0.8571375515890107
3M4HDXPAC	0.9993667179999999	0.8571375515890107
3MBZDH	0.9993667179999999	0.8571375515890107
3MOX4HOXPGALDOX	0.9993667179999999	0.8571375515890107
AM6SAD	0.9993667179999999	0.8571375515890121
GDBTALDH	0.9993667179999999	0.8571375515890107
CBL2OR	0.9993667179999999	0.5943373725539689
GG15DAPDxr	0.9993667179999999	0.8571375515890138
GGDAPDxr	0.9993667179999999	0.8571375515890138
PHHL2	0.9993667179999999	0.5476815122489254
ARBt2r	0.9993657199999999	0.6063447895511929
TRE6PP	0.999359678	0.6123888239696673
CRNtHa	0.9993593919999999	0.6063447895511929
LTDCL	0.9993586740000001	0.6859943405700353
6MELVACtbc	0.999356748	0.8451464999170102
FEENTER2tpp	0.999356748	0.8451464999170113
SPHMYLN18115_hs_ATPt	0.999356748	0.8451464999170113
FERXAabc	0.999356748	0.8451464999170113
SPHMYLN181161_hs_ATPt	0.999356748	0.8451464999170113
SPHMYLN18116_hs_ATPt	0.999356748	0.8451464999170113
FERRICHabc	0.999356748	0.8451464999170113
3DHDCAabc	0.999356748	0.8451464999170099
FEROXGFEabcpp	0.999356748	0.8451464999170113
FEROXEFEabcpp	0.999356748	0.8451464999170113
FEROXBFEabcpp	0.999356748	0.8451464999170113
FEOXAMabcpp	0.999356748	0.8451464999170113
FEENTERabcpp	0.999356748	0.8451464999170113
FECRMabcpp	0.999356748	0.8451464999170113
PAFABCt	0.999356748	0.8451464999170113
FECRMabc	0.999356748	0.8451464999170113
BILDGLCURte	0.999356748	0.8451464999170113
FECHEabcpp	0.999356748	0.8451464999170113
PAIL18111Z160t	0.999356748	0.8451464999170113
BILGLCURte	0.999356748	0.8451464999170113
PAIL1819Z160t	0.999356748	0.8451464999170113
FE3HOXabcpp	0.999356748	0.8451464999170113
FE3DHBZSabcpp	0.999356748	0.8451464999170113
FE3DCIT2abcpp	0.999356748	0.8451464999170113
SPHMYLN18117_hs_ATPt	0.999356748	0.8451464999170113
SPHMYLN181181_hs_ATPt	0.999356748	0.8451464999170113
3DHLCAabc	0.999356748	0.8451464999170099
SPHMYLN18114_hs_ATPt	0.999356748	0.8451464999170113
HISTAVESSEC_1	0.999356748	0.8451464999170113
BALAGLYabcpp	0.999356748	0.8451464999170113
3HLVSTACtbc	0.999356748	0.8451464999170099
ATVLACtu	0.999356748	0.8451464999170113
AU1abcpp	0.999356748	0.8451464999170113
OSKTabcpp	0.999356748	0.8451464999170113
Am1CSAteb	0.999356748	0.8451464999170113
SELabcpp	0.999356748	0.8451464999170113
PE15_HSABCt	0.999356748	0.8451464999170113
PE14_HSABCt	0.999356748	0.8451464999170113
BALAALAabcpp	0.999356748	0.8451464999170113
BALABALAabcpp	0.999356748	0.8451464999170113
PE12_HSABCt	0.999356748	0.8451464999170113
SERGLUGLNtr	0.999356748	0.8451464999170113
SPHMYLN180241_hs_ATPt	0.999356748	0.8451464999170113
BALALEUabcpp	0.999356748	0.8451464999170113
PCt_cho	0.999356748	0.8451464999170113
ACHVESSEC	0.999356748	0.7254652141153435
SHEME2abcpp	0.999356748	0.8451464999170113
PACALtabcpp	0.999356748	0.8451464999170113
SLNTabcpp	0.999356748	0.8451464999170113
ACHVESSEC_1	0.999356748	0.8451464999170113
SMIA1Eabc	0.999356748	0.8451464999170113
PCt	0.999356748	0.8451464999170113
SMVACIDATPteb	0.999356748	0.8451464999170113
SMVtu	0.999356748	0.8451464999170113
SPHMYLN18118_hs_ATPt	0.999356748	0.8451464999170113
3DHCHOLabc	0.999356748	0.8451464999170099
SPHMYLN181201_hs_ATPt	0.999356748	0.8451464999170113
C05298te	0.999356748	0.8451464999170103
TACRtu	0.999356748	0.8451464999170113
TCA3Sabc	0.999356748	0.8451464999170113
TCDCA3Sabc	0.999356748	0.8451464999170113
TCHOLABCtc	0.999356748	0.8451464999170113
C03681te	0.999356748	0.8451464999170103
C03990ATP	0.999356748	0.8451464999170109
C04483t1	0.999356748	0.8451464999170113
TCHOLAt3	0.999356748	0.8451464999170113
C04717ATP	0.999356748	0.8451464999170103
TDCA3Sabc	0.999356748	0.8451464999170113
C04805ATP	0.999356748	0.8451464999170103
C05299te	0.999356748	0.8451464999170103
SPHMYLN18120_hs_ATPt	0.999356748	0.8451464999170113
C05301te	0.999356748	0.8451464999170103
C05302te	0.999356748	0.8451464999170103
C05463t1	0.999356748	0.8451464999170113
TETDECA511ACt	0.999356748	0.8451464999170113
C05769te	0.999356748	0.8451464999170103
THCHOLSTOICATP	0.999356748	0.8451464999170113
C05770te	0.999356748	0.8451464999170103
THEXDDte	0.999356748	0.8451464999170113
THIOGabc	0.999356748	0.8451464999170113
THMATPe	0.999356748	0.8451464999170113
2HATVLACteb	0.999356748	0.8451464999170095
SULPACMPtev	0.999356748	0.8451464999170113
SULFACabcpp	0.999356748	0.8451464999170113
SULAabc	0.999356748	0.8451464999170113
31DMTtu	0.999356748	0.8451464999170097
3DHCDCHOLabc	0.999356748	0.8451464999170099
SPHMYLN18121_hs_ATPt	0.999356748	0.8451464999170113
BLAMDabcpp	0.999356748	0.8451464999170113
SPHMYLN181221_hs_ATPt	0.999356748	0.8451464999170113
SPHMYLN18122_hs_ATPt	0.999356748	0.8451464999170113
SPHMYLN18123_hs_ATPt	0.999356748	0.8451464999170113
SPHMYLN1824_hs_ATPt	0.999356748	0.8451464999170113
SPHMYLN1825_hs_ATPt	0.999356748	0.8451464999170113
PCHOLSTE_HSABCt	0.999356748	0.8451464999170113
PCHOLPALME_HSABCt	0.999356748	0.8451464999170113
SPHMYLN_HsATPte	0.999356748	0.8451464999170113
SPHS1Pt2e	0.999356748	0.8451464999170113
FBACabcpp	0.999356748	0.8451464999170113
PCHOLOLE_HSABCt	0.999356748	0.8451464999170113
PCHOLN264_HSABCt	0.999356748	0.8451464999170113
PCHOLN225_HSABCt	0.999356748	0.8451464999170113
PCHOLN2254_HSABCt	0.999356748	0.8451464999170113
PCHOLN224_HSABCt	0.999356748	0.8451464999170113
SPRMabc	0.999356748	0.8451464999170113
35DSMVteb	0.999356748	0.8451464999170099
BUTSO3abcpp	0.999356748	0.8451464999170113
STACMPtev	0.999356748	0.8451464999170113
BUTSabc	0.999356748	0.8451464999170113
ATVACIDtu	0.999356748	0.8451464999170113
PE161_HSABCt	0.999356748	0.8451464999170113
PE17_HSABCt	0.999356748	0.8451464999170113
ARSabc	0.999356748	0.8451464999170113
GM1LIPAabctex	0.999356748	0.8451464999170113
GM1LIPAabcpp	0.999356748	0.8451464999170113
GLZABCteb	0.999356748	0.8451464999170113
GLYSERabcpp	0.999356748	0.8451464999170113
GLYPHEabcpp	0.999356748	0.8451464999170113
GLYMETtr	0.999356748	0.8451464999170113
ARSENBabc	0.999356748	0.8451464999170113
GLYMETabcpp	0.999356748	0.8451464999170113
PHYQt	0.999356748	0.8451464999170113
GLYGLYabcpp	0.999356748	0.8451464999170113
GLYGLYGLNtr	0.999356748	0.8451464999170113
GLYGLUabcpp	0.999356748	0.8451464999170113
NMTHDA	0.999356748	0.8682419166604363
GLYGLNtr	0.999356748	0.8451464999170113
GLYGLNabcpp	0.999356748	0.8451464999170113
NCBMPTSabcpp	0.999356748	0.8451464999170111
3OHACMPtev	0.999356748	0.84514649991701
GLUCYSte	0.999356748	0.8451464999170113
RETABCtc	0.999356748	0.8451464999170113
NDERSVteb	0.999356748	0.8451464999170113
PGP1819Z160t	0.999356748	0.8451464999170113
PGP18111Z160t	0.999356748	0.8451464999170113
PGLYCABCte	0.999356748	0.8451464999170113
GLCGLYCabcpp_syn	0.999356748	0.8451464999170113
GM2LIPAabcpp	0.999356748	0.8451464999170113
GM2LIPAabctex	0.999356748	0.8451464999170113
4BHGLZABCt	0.999356748	0.8451464999170101
4GLU56DIHDINDt	0.999356748	0.8451464999170101
HISHISabcpp	0.999356748	0.8451464999170113
HISGLYabcpp	0.999356748	0.8451464999170113
Pe13_HSABCt	0.999356748	0.8451464999170113
HG2abcpp	0.999356748	0.8451464999170113
HEXSabc	0.999356748	0.8451464999170113
HEXDTRte	0.999356748	0.8451464999170113
HEXDIACATP	0.999356748	0.8451464999170113
ARBTNabcpp	0.999356748	0.8451464999170113
PCHOLN201_HSABCt	0.999356748	0.8451464999170113
HDCA6Gte	0.999356748	0.8451464999170113
HDCA24Gte	0.999356748	0.8451464999170113
HCA6Gte	0.999356748	0.8451464999170113
HCA24Gte	0.999356748	0.8451464999170113
HC02220te	0.999356748	0.8451464999170109
HC02196te	0.999356748	0.8451464999170109
HC02195te	0.999356748	0.8451464999170109
HC02194te	0.999356748	0.8451464999170109
4HATVLACteb	0.999356748	0.8451464999170101
GUDPTNabcpp	0.999356748	0.8451464999170113
GUDCA3Sabc	0.999356748	0.8451464999170113
GUDACabcpp	0.999356748	0.8451464999170113
4HATVACIDteb	0.999356748	0.8451464999170101
GTACMPtev	0.999356748	0.8451464999170113
GLC3MEACPtev	0.999356748	0.8451464999170113
ASO3t8pp	0.999356748	0.8451464999170113
PE1801819Zt	0.999356748	0.8451464999170113
3ISPVSteb	0.999356748	0.8451464999170099
PE1819Z1845Z9Z12Z15Zt	0.999356748	0.8451464999170113
PE1819Z1835Z9Z12Zt	0.999356748	0.8451464999170113
PE1819Z1829Z12Zt	0.999356748	0.8451464999170113
PE1819Z1819Zt	0.999356748	0.8451464999170113
PE18111Z1845Z9Z12Z15Zt	0.999356748	0.8451464999170113
O16A4COLIPAabctex	0.999356748	0.8451464999170113
G3Pabc	0.999356748	0.8451464999170113
RSVATPtu	0.999356748	0.8451464999170113
RSVLACteb	0.999356748	0.8451464999170113
OANTIabcpp	0.999356748	0.8451464999170113
OARGabcpp	0.999356748	0.8451464999170102
PE18111Z1835Z9Z12Zt	0.999356748	0.8451464999170113
PG1819Z160t	0.999356748	0.8451464999170113
3HSMVACIDteb	0.999356748	0.8451464999170099
S3MEACMPtev	0.999356748	0.8451464999170113
3HPVSteb	0.999356748	0.8451464999170099
FVSteb	0.999356748	0.8451464999170113
LSTNtu	0.999356748	0.8451464999170113
PE18111Z1829Z12Zt	0.999356748	0.8451464999170113
SALCHS2FEabcpp	0.999356748	0.8451464999170113
PE18111Z1819Zt	0.999356748	0.8451464999170113
PE1801845Z9Z12Z15Zt	0.999356748	0.8451464999170113
PE1801835Z9Z12Zt	0.999356748	0.8451464999170113
PE1801829Z12Zt	0.999356748	0.8451464999170113
PE1829Z12Z1835Z9Z12Zt	0.999356748	0.8451464999170113
PE203_HSABCt	0.999356748	0.8451464999170113
PE226_HSABCt	0.999356748	0.8451464999170113
PE2LINL_HSABCt	0.999356748	0.8451464999170113
PG18111Z160t	0.999356748	0.8451464999170113
PESTE_HSABCt	0.999356748	0.8451464999170113
NORMETEVESSte	0.999356748	0.72546521411533
PEPALM_HSASBCt	0.999356748	0.8451464999170113
PEOLE_HSABCt	0.999356748	0.8451464999170113
NRPPHRVESSEC	0.999356748	0.7254652141153299
NRPPHRVESSEC_1	0.999356748	0.8451464999170113
GDCA3Sabc	0.999356748	0.8451464999170113
NRVNCABCt	0.999356748	0.8451464999170113
3MOXTYRESSte	0.999356748	0.7254652141153426
PELPALM_HSABCt	0.999356748	0.8451464999170113
GCHOLAt3	0.999356748	0.8451464999170113
GCDCA3Sabc	0.999356748	0.8451464999170113
PELINL_HSABCt	0.999356748	0.8451464999170113
ACOLIPAabctex	0.999356748	0.8451464999170113
GCA3Sabc	0.999356748	0.8451464999170113
PEFLIP_cho	0.999356748	0.8451464999170113
PEFLIP	0.999356748	0.8451464999170113
PEDH203_HSABCt	0.999356748	0.8451464999170113
PEAtabcpp	0.999356748	0.8451464999170113
PEAR_HSABCt	0.999356748	0.8451464999170113
PEALtabc	0.999356748	0.8451464999170113
PEAL2tabc	0.999356748	0.8451464999170113
2HATVLACGLUCteb	0.999356748	0.8451464999170095
THMabc	0.999356748	0.8451464999170113
2HATVACIDteb	0.999356748	0.8451464999170095
ACMPtu	0.999356748	0.8451464999170113
r1026	0.999356748	0.8451464999170113
r1028	0.999356748	0.8451464999170113
CE6247t	0.999356748	0.8451464999170106
CE7081tm	0.999356748	0.8451464999170106
CE7082ATP	0.999356748	0.8451464999170106
1331TACRteb	0.999356748	0.8451464999170092
CE7083t	0.999356748	0.8451464999170106
CE7085te	0.999356748	0.8451464999170106
CE7090te	0.999356748	0.8451464999170106
CE7096te	0.999356748	0.8451464999170109
CE7172ATP	0.999356748	0.8451464999170109
ACMPthc	0.999356748	0.8451464999170113
r1522	0.999356748	0.8451464999170113
r1514	0.999356748	0.8451464999170113
r1517	0.999356748	0.8451464999170113
r1518	0.999356748	0.8451464999170113
CYSIabcpp	0.999356748	0.8451464999170113
r1519	0.999356748	0.8451464999170113
CYSDabcpp	0.999356748	0.8451464999170113
r1520	0.999356748	0.8451464999170113
r1521	0.999356748	0.8451464999170113
CYSAMPtev	0.999356748	0.8451464999170113
12HTACRtu	0.999356748	0.8451464999170092
PCHOLEIC_HSABCt	0.999356748	0.8451464999170113
13DAMPPabcpp	0.999356748	0.8451464999170092
r0993	0.999356748	0.8451464999170103
CE5072te	0.999356748	0.8451464999170106
CE5026t	0.999356748	0.8451464999170106
CE1352te	0.999356748	0.8451464999170104
PCHLN225_HSABCt	0.999356748	0.8451464999170113
CE1447te	0.999356748	0.8451464999170104
PCHOL2LINL_HSABCt	0.999356748	0.8451464999170113
CE2006te	0.999356748	0.8451464999170104
PCHOL2OLE_HSABCt	0.999356748	0.8451464999170113
CE2047te	0.999356748	0.8451464999170104
CE2049te	0.999356748	0.8451464999170104
PCHOL2STE_HSABCt	0.999356748	0.8451464999170113
CE2209te	0.999356748	0.8451464999170104
CE2211te	0.999356748	0.8451464999170104
CE2445t	0.999356748	0.8451464999170104
CE2510ABCt	0.999356748	0.8451464999170104
CE2510t	0.999356748	0.8451464999170104
CE2513ATP	0.999356748	0.8451464999170113
CE2537ABCt	0.999356748	0.8451464999170104
CE2537ATP	0.999356748	0.8451464999170104
PCHOLAR_HSABCt	0.999356748	0.8451464999170113
13DMTtu	0.999356748	0.8451464999170092
PCHOLDOC_HSABCt	0.999356748	0.8451464999170113
CE4843t	0.999356748	0.8451464999170113
CE4877te	0.999356748	0.8451464999170106
CE5025t	0.999356748	0.8451464999170106
CYNTtabcpp	0.999356748	0.8451464999170113
PCHOLET_HSABCt	0.999356748	0.8451464999170113
CE1273t1	0.999356748	0.8451464999170104
CHSTEROLt	0.999356748	0.8451464999170113
r1531_1	0.999356748	0.8451464999170109
ACMPGLUTtep	0.999356748	0.8451464999170113
CMtexabc	0.999356748	0.8451464999170113
r1532	0.999356748	0.848519054047586
PCHOLHEP_HSABCt	0.999356748	0.8451464999170113
CMCBTFabcpp	0.999356748	0.8451464999170113
CLIPAabctex	0.999356748	0.8451464999170113
PCHOLLINL_HSABCt	0.999356748	0.8451464999170113
r1532_1	0.999356748	0.8451464999170109
r1533	0.999356748	0.848519054047586
CHSTEROLt_1	0.999356748	0.8451464999170113
PCHOLMYR_HsABCt	0.999356748	0.8451464999170113
12HPETATP	0.999356748	0.8451464999170092
PCHOLN15_HSABCt	0.999356748	0.8451464999170113
11DOCRTSTRNte	0.999356748	0.8451464999170092
PCHOLN1836_HSABCt	0.999356748	0.8451464999170113
PCHOLN183_HSABCt	0.999356748	0.8451464999170113
11DOCRTSLte	0.999356748	0.8451464999170092
CHOLATEt3	0.999356748	0.8451464999170113
PCHOLN19_HSABCt	0.999356748	0.8451464999170113
r1533_1	0.999356748	0.8451464999170109
CGMPt	0.999356748	0.8451464999170099
r1536	0.999356748	0.8451464999170113
r2505	0.999356748	0.8451464999170109
r1531	0.999356748	0.848519054047586
ACMPGLUTthc	0.999356748	0.8451464999170113
COLIPABabcpp	0.999356748	0.8451464999170113
COLIPAPabctex	0.999356748	0.8451464999170113
CTBTabcpp	0.999356748	0.8451464999170113
CTBTabc	0.999356748	0.8451464999170113
CSAtu	0.999356748	0.8451464999170113
CSASULPteb	0.999356748	0.8451464999170113
CRVSM24teb	0.999356748	0.8451464999170113
CRVSM23teb	0.999356748	0.8451464999170113
CRVSM1teb	0.999356748	0.8451464999170113
CRVSATPtu	0.999356748	0.8451464999170113
CRVSATPthc	0.999356748	0.8451464999170113
ACMPGLUthc	0.999356748	0.8451464999170113
12HARACHDte	0.999356748	0.8451464999170092
CRGLZABCt	0.999356748	0.8451464999170113
ACMPGLUtep	0.999356748	0.8451464999170113
r1525	0.999356748	0.8451464999170113
r1526	0.999356748	0.848519054047586
CPGNabcpp	0.999356748	0.8451464999170113
COPROSTabc	0.999356748	0.8451464999170113
12DHCHOLabc	0.999356748	0.8451464999170092
COLIPAabctex	0.999356748	0.8451464999170113
COLIPAabcppmin	0.999356748	0.8451464999170113
COLIPAabcpp_kt	0.999356748	0.8451464999170113
COLIPAabcpp	0.999356748	0.8451464999170113
COLIPAabcex	0.999356748	0.8451464999170113
CE1297t	0.999356748	0.8451464999170104
CE1243ATP	0.999356748	0.8451464999170104
2HATVACIDGLUCteb	0.999356748	0.8451464999170095
1MNCAMti	0.999356748	0.8451464999170093
ESTRIOLGLCte	0.999356748	0.8451464999170113
ESTRIOLATP	0.999356748	0.8451464999170113
ESTRADIOLGLCt2	0.999356748	0.8451464999170113
ESTRAABCtc	0.999356748	0.8451464999170113
EPOXTACteb	0.999356748	0.8451464999170113
ENLIPAabctex	0.999356748	0.8451464999170113
EIC21114TRte	0.999356748	0.8451464999170113
ECTOabcpp	0.999356748	0.8451464999170113
ECTOINEabc	0.999356748	0.8451464999170113
ECA4COLIPAabctex	0.999356748	0.8451464999170113
CARNabcpp	0.999356748	0.8451464999170113
EANDRSTRNte	0.999356748	0.8451464999170113
DORNabcpp	0.999356748	0.8451464999170113
DVALabcpp	0.999356748	0.8451464999170113
DSPVSteb	0.999356748	0.8451464999170113
VITEtl	0.999356748	0.8451464999170113
CBIabc	0.999356748	0.8451464999170113
CBIuabcpp	0.999356748	0.8451464999170113
CBL1HBIabc	0.999356748	0.8451464999170113
CBL1abc	0.999356748	0.8451464999170113
CBL1abcpp	0.999356748	0.8451464999170113
CBL2abc	0.999356748	0.8451464999170113
DPROabcpp	0.999356748	0.8451464999170113
18HARACHDte	0.999356748	0.8451464999170093
ESTRONEGLCt	0.999356748	0.8451464999170113
ESTRONEte	0.999356748	0.8451464999170113
ESTROSABCCte	0.999356748	0.8451464999170113
CA3Sabc	0.999356748	0.8451464999170113
THMabcpp	0.999356748	0.8451464999170113
THRNTt	0.999356748	0.8451464999170113
THYOCHOLabc	0.999356748	0.8451464999170113
C14768ATP	0.999356748	0.8451464999170104
C14769td2	0.999356748	0.8451464999170104
C14770ATP	0.999356748	0.8451464999170104
C14771ATP	0.999356748	0.8451464999170104
C14825ATP	0.999356748	0.8451464999170104
TRIPVSteb	0.999356748	0.8451464999170113
C14826ATP	0.999356748	0.8451464999170104
TSACGLUCtev	0.999356748	0.8451464999170113
TSACMSULtev	0.999356748	0.8451464999170113
TSTSTERONEGLCte	0.999356748	0.8451464999170113
TUDCA3Sabc	0.999356748	0.8451464999170113
TUNGSabcpp	0.999356748	0.8451464999170113
TXB2t	0.999356748	0.8451464999170113
UCHOLabc	0.999356748	0.8451464999170113
UDCA3Sabc	0.999356748	0.8451464999170113
21HPRGNLONEt1	0.999356748	0.8451464999170093
ETHSabc	0.999356748	0.8451464999170113
ETHSO3abcpp	0.999356748	0.8451464999170113
CA24Gte	0.999356748	0.8451464999170113
ESTRSABCtc	0.999356748	0.8451464999170113
WHARACHDt	0.999356748	0.8451464999170113
17AHPRGSTRNte	0.999356748	0.8451464999170093
CE0328t	0.999356748	0.8451464999170113
1531TACRteb	0.999356748	0.8451464999170092
DIPEPabc1	0.999356748	0.8451464999170113
DIGALSGALSIDEATPte	0.999356748	0.8451464999170113
15HPETATP	0.999356748	0.8451464999170092
15DMTtu	0.999356748	0.8451464999170093
DHGLZABCt	0.999356748	0.8451464999170113
15DAPabcpp	0.999356748	0.8451464999170093
DHEAte	0.999356748	0.8451464999170113
DHEASABCCte	0.999356748	0.8451464999170113
DHCHOLESTANATEATP	0.999356748	0.8451464999170113
DHBSZ3FEabcpp	0.999356748	0.8451464999170113
DGUDBUTNabcpp	0.999356748	0.8451464999170113
DESFVSteb	0.999356748	0.8451464999170113
DOPAVESSEC_1	0.999356748	0.8451464999170113
1513TACRtu	0.999356748	0.8451464999170092
pentso3abcpp	0.999356748	0.8451464999170113
14GLUCANabcpp	0.999356748	0.8451464999170092
DCA3Sabc	0.999356748	0.8451464999170113
DCA3Gte	0.999356748	0.8451464999170113
DCA24Gte	0.999356748	0.8451464999170113
DASNabcpp	0.999356748	0.8451464999170113
DARGabcpp	0.999356748	0.8451464999170113
PB2abcpp	0.999356748	0.8451464999170113
PCHOLN205_HSABCt	0.999356748	0.8451464999170113
PCHOLN204_HSABCt	0.999356748	0.8451464999170113
DIPEPabc10	0.999356748	0.8451464999170113
DIPEPabc11	0.999356748	0.8451464999170113
DIPEPabc12	0.999356748	0.8451464999170113
DIPEPabc13	0.999356748	0.8451464999170113
DOPAVESSEC	0.999356748	0.7254652141153435
17AHPRGNLONEte	0.999356748	0.8451464999170093
DOPA4GLCURt	0.999356748	0.8451464999170113
DOPA3GLCURt	0.999356748	0.8451464999170113
CDCA24Gte	0.999356748	0.8451464999170113
DODECANACt	0.999356748	0.8451464999170113
CDCA3Gte	0.999356748	0.8451464999170113
XOL7AH3ATP	0.999356748	0.8451464999170113
XOL7AONEATP	0.999356748	0.8451464999170113
XOLDIOLONEATP	0.999356748	0.8451464999170113
DMSO2abcpp	0.999356748	0.8451464999170113
DMGLYBabcpp	0.999356748	0.8451464999170113
DLEUabcpp	0.999356748	0.8451464999170113
DJENKabc	0.999356748	0.8451464999170113
DIPEPabc9	0.999356748	0.8451464999170113
DIPEPabc8	0.999356748	0.8451464999170113
DIPEPabc7	0.999356748	0.8451464999170113
DIPEPabc6	0.999356748	0.8451464999170113
DIPEPabc5	0.999356748	0.8451464999170113
DIPEPabc4	0.999356748	0.8451464999170109
DIPEPabc3	0.999356748	0.8451464999170113
DIPEPabc2	0.999356748	0.8451464999170113
DIPEPabc14	0.999356748	0.8451464999170113
HISTAVESSEC	0.999356748	0.7254652141153409
3HPVSTETteb	0.999356748	0.8451464999170099
PCHOLN203_HSABCt	0.999356748	0.8451464999170113
7BHGLZGLCABCt	0.999356748	0.8451464999170103
METSOX1abc	0.999356748	0.8451464999170113
METSOX1abcpp	0.999356748	0.8451464999170113
HMR_0239	0.999356748	0.8451464999170113
METSOX2abc	0.999356748	0.8451464999170113
PS161abcpp	0.999356748	0.8451464999170113
METSOX2abcpp	0.999356748	0.8451464999170113
ADRNLPVESSEC	0.999356748	0.7254652141153435
HMR_0243	0.999356748	0.8451464999170109
ADRNLPVESSEC_1	0.999356748	0.8451464999170113
ANDRSTRNGLCte	0.999356748	0.8451464999170113
ANDRSTNDNte	0.999356748	0.8451464999170113
ANDRSTANDRte	0.999356748	0.8451464999170113
HMR_0247	0.999356748	0.845146499917011
PS141abcpp	0.999356748	0.8451464999170113
PS140abcpp	0.999356748	0.8451464999170113
HMR_0257	0.999356748	0.845146499917011
HMR_0261	0.999356748	0.8451464999170113
PS120abcpp	0.999356748	0.8451464999170113
AEPabc	0.999356748	0.8451464999170093
HMR_0273	0.999356748	0.845146499917011
AEPabcpp	0.999356748	0.8451464999170095
HMR_0277	0.999356748	0.8451464999170113
MOPSabc	0.999356748	0.8451464999170113
HMR_0281	0.999356748	0.8451464999170111
7AHGLZABCt	0.999356748	0.8451464999170102
HPDECEte	0.999356748	0.8451464999170113
PROSTGE2t3	0.999356748	0.8451464999170113
HMR_0235	0.999356748	0.845146499917011
METDabcpp	0.999356748	0.8451464999170113
METDabc	0.999356748	0.8451464999170113
5HPETATP	0.999356748	0.8451464999170102
ALALEUabcpp	0.999356748	0.8451464999170113
ALALEUt	0.999356748	0.8451464999170113
ALATHRabcpp	0.999356748	0.8451464999170113
ALATHRtr	0.999356748	0.8451464999170113
ALATRPabcpp	0.999356748	0.8451464999170113
ICLIPAabcpp	0.999356748	0.8451464999170113
5HTRPVESSEC_1	0.999356748	0.8451464999170102
5HTRPVESSEC	0.999356748	0.7254652141153428
ICDCHOLabc	0.999356748	0.8451464999170113
IBUP_Stbc	0.999356748	0.8451464999170113
IBUPGLUCtpvb	0.999356748	0.8451464999170113
HYOCHOLabc	0.999356748	0.8451464999170113
MCBTFabcpp	0.999356748	0.8451464999170113
MERACMPthc	0.999356748	0.8451464999170113
PSHSABCtc	0.999356748	0.8451464999170113
MDZtu	0.999356748	0.8451464999170113
6OHFVSteb	0.999356748	0.8451464999170102
PSFLIP_cho	0.999356748	0.8451464999170113
PSFLIP	0.999356748	0.8451464999170113
MEPIVESSte	0.999356748	0.7254652141153345
MEPIVESSte_cho	0.999356748	0.8451464999170113
PS181abcpp	0.999356748	0.8451464999170113
HMR_0211	0.999356748	0.8451464999170111
MEPNabcpp	0.999356748	0.8451464999170113
MERACMPtep	0.999356748	0.8451464999170113
HMR_0215	0.999356748	0.8451464999170113
7BHGLZABCt	0.999356748	0.8451464999170102
HMR_0291	0.999356748	0.845146499917011
ALAHISabcpp	0.999356748	0.8451464999170113
PROSTGE1t3	0.999356748	0.8451464999170113
5APTNabcpp	0.999356748	0.8451464999170102
HMR_0375	0.999356748	0.8451464999170113
HMR_0431	0.999356748	0.8451464999170109
HMR_0427	0.999356748	0.8451464999170113
5ADTSTSTERONEGLCte	0.999356748	0.8451464999170102
HMR_0383	0.999356748	0.845146499917011
56DHPVSteb	0.999356748	0.8451464999170102
7DHCHOLabc	0.999356748	0.8451464999170103
AM9CSAteb	0.999356748	0.8451464999170113
HMR_0387	0.999356748	0.845146499917011
AM4NCSteb	0.999356748	0.8451464999170113
7DHCDCHOLabc	0.999356748	0.8451464999170103
AM4NC9CSteb	0.999356748	0.8451464999170113
HMR_0391	0.999356748	0.845146499917011
56EPPVSteb	0.999356748	0.8451464999170102
AM19CSteb	0.999356748	0.8451464999170113
HMR_0395	0.999356748	0.845146499917011
AM1CGLCteb	0.999356748	0.8451464999170113
HMR_0423	0.999356748	0.8451464999170113
AM1CCSteb	0.999356748	0.8451464999170113
AGMabcpp	0.999356748	0.8451464999170113
AM1C9CSteb	0.999356748	0.8451464999170113
AM1C4N9CSteb	0.999356748	0.8451464999170113
HMR_0415	0.999356748	0.8451464999170113
AM1ALCSteb	0.999356748	0.8451464999170113
AM1A4NCSteb	0.999356748	0.8451464999170113
HMR_0419	0.999356748	0.8451464999170113
HMR_0435	0.999356748	0.845146499917011
HMR_0371	0.999356748	0.8451464999170113
PPATabc	0.999356748	0.8451464999170113
HMR_0321	0.999356748	0.8451464999170113
PROLBabc	0.999356748	0.8451464999170113
HMR_0299	0.999356748	0.845146499917011
PROHISGLUtr	0.999356748	0.8451464999170113
HMR_0303	0.999356748	0.845146499917011
MHGLZABCt	0.999356748	0.8451464999170113
PROGLYabcpp	0.999356748	0.8451464999170113
5EIPENCte	0.999356748	0.8451464999170102
HMR_0307	0.999356748	0.845146499917011
HMR_0311	0.999356748	0.845146499917011
HMR_0317	0.999356748	0.8451464999170113
PRISTte	0.999356748	0.8451464999170113
PRGNLONEte	0.999356748	0.8451464999170113
PRGNLONESte	0.999356748	0.8451464999170113
HMR_0367	0.999356748	0.8451464999170113
HMR_0325	0.999356748	0.845146499917011
7KILTCHOLATP	0.999356748	0.8451464999170103
HMR_0329	0.999356748	0.8451464999170111
HMR_0343	0.999356748	0.8451464999170113
HMR_0347	0.999356748	0.8451464999170111
7HPVSteb	0.999356748	0.8451464999170103
4PYRDX	0.999356748	0.8451464999170101
HMR_0359	0.999356748	0.8451464999170113
HMR_0469	0.999356748	0.8451464999170113
HMR_0363	0.999356748	0.8451464999170113
HMR_0439	0.999356748	0.845146499917011
7DHCHSTEROLt	0.999356748	0.8451464999170103
ALAHIStr	0.999356748	0.8451464999170113
AM1ACSteb	0.999356748	0.8451464999170113
AHANDROSTANGLCte	0.999356748	0.8451464999170113
PYOVD2tex	0.999356748	0.8451464999170113
5OXPROabcpp	0.999356748	0.8451464999170102
PVSGLUCteb	0.999356748	0.8451464999170113
[truncated: 1 more rows]
