# Supplementary material for: Teasing out missing reactions in genome-scale metabolic networks through hypergraph learning
Source: Nat Commun. 2023 Apr 25;14:2375. doi: 10.1038/s41467-023-38110-7 (PMC10130184; doi:10.1038/s41467-023-38110-7)
Supplement: Supplementary file 4 — Source Data [file 41467_2023_38110_MOESM4_ESM.zip › Source Data/Supplementary Figure 8/zimmermann/GCF_000203855.3.csv]

	predicted scores	similarity max
CAT	0.999971318	0.7559196007420005
HPOXR	0.999971318	0.7422901834612312
NTPP2_1	0.999963026	0.8944550560774353
SUCptspp_1	0.999962732	0.866070372260918
G1PP	0.999961978	0.75
GLYTA	0.9999554099999999	0.5000086537379778
H2CO3D	0.9999518159999999	0.5773802481739326
CYSCYSr	0.9999483899999999	0.6123724356957946
NTPP8_1	0.9999461799999999	0.5
NADPHHS	0.999945874	0.4364001691101138
NADPHHR	0.999945874	0.4364001691101138
TREH	0.9999444179999999	0.8333333333333335
GLCGSD	0.999944228	0.7697936974418703
DADNC	0.9999436600000001	0.7697936974418718
NADHHS	0.999941668	0.4364001691101138
NADHHR	0.999941668	0.4364001691101138
PPItex	0.999940016	0.6620875363372297
AMPDA	0.999938316	0.6455173342554112
GLUGLUr	0.9999360759999998	0.5773502691896258
OAADC	0.9999353339999999	0.5669593255715446
NPH	0.9999320899999999	0.9805795010019479
FADDP	0.999931084	0.7575762704237896
MLTG7	0.9999310399999999	0.8333333333333335
GLS	0.9999310399999999	0.9152244705962281
GLS2	0.9999310399999999	0.9313503837134561
BGLA	0.9999310399999999	0.8333333333333335
13BGH	0.9999310399999999	0.7697936974418664
LMN2	0.9999310399999999	0.8333333333333335
GLUDxi	0.999931024	0.720074584732963
NH4OHDs	0.9999295079999999	0.6429082374742099
PIt2r	0.9999286600000001	0.6666782049839677
GLUN	0.999928164	0.6123724356957946
2AMACHYD	0.9999269719999999	0.6708412920580802
DAPAL	0.9999269719999999	0.6761068533987182
DAPAL_1	0.9999269719999999	0.6708412920580802
H2ASE_syn	0.999926598	0.84888246558533
BPNT_1	0.9999259759999999	0.8944550560774348
ATPADT	0.999925938	0.6666666666666667
AMPt6	0.99992455	0.6620875363372298
AP4AH1	0.9999245200000001	0.7575762704237896
CPMPS	0.9999241120000001	0.6708412920580764
UREA	0.999923724	0.8704006049946799
DNTP	0.999922228	0.7825941828076095
TPHAP	0.999922228	0.8990031656997419
AP3AH	0.999922228	0.7825941828076095
FDH6	0.999921522	0.7276135419302818
SOR	0.999921456	0.745355998289014
NTPP8	0.9999197499999999	0.6507838202967278
PPC	0.99991943	0.6546828072177887
NDP3	0.9999190760000001	0.8366488554026522
ALPHNH	0.9999183239999999	0.8609530902708221
NADDPp_1	0.99991822	0.7071618582424775
CDPPH	0.999918188	0.7171169511013122
ALAD_L	0.999918104	0.7200745847329686
DCTPD2	0.9999173339999998	0.707084751222133
PPGPPDP_c	0.99991729	0.8944550560774353
NTP3e_1	0.999916996	0.9128993688509291
FMNAT_1	0.999916986	0.894455056077432
MALTe	0.99991667	0.8333333333333335
FRD	0.9999164739999999	1.0
PpGppP	0.9999153780000001	0.75
ADK2_1	0.9999145520000001	0.8944550560774274
PYRDC	0.99991445	0.7559457674287291
GK_adp	0.9999138860000001	0.5751880746373288
PPGPPDPE	0.999913772	0.9224275342785646
ALR	0.999913364	0.831885090707954
SFRR	0.999911876	0.6804216682023568
NTP7	0.99991077	0.7171169511013168
ANNAT	0.999910538	0.9486882252898239
PANO	0.9999095199999999	0.8618541000683462
GLUSx	0.999909382	0.7777700854996753
HAMR	0.999908932	0.9047589444926258
SUCOAACTr	0.9999082080000001	0.5
NO3t	0.999907122	0.7071067811865475
PPK2	0.9999042499999999	1.0
METt2r	0.99990321	0.6620875363372298
METt3	0.99990321	0.6620875363372298
NAD_H2	0.999903146	0.7857367656305172
GSEALD	0.999902408	0.8318850907079536
NH4t3r	0.9999020380000001	0.7071067811865475
NH4t_1	0.9999020380000001	0.7071067811865475
GLY3Pt2	0.999901556	0.6620875363372298
PYRt2	0.9999014880000001	0.6620875363372298
GTPHL	0.999901052	0.560189874983219
AFAT	0.999900542	0.948688225289833
PYRt2rpp	0.999900072	0.6499371745366408
MCD	0.9998999980000001	0.5669593255715473
r0120	0.999899632	0.8420940488732549
PYR5CD2	0.99989928	0.6468039728312935
NH4tpp_1	0.999899196	0.7071067811865475
NH4t3pp	0.999899196	0.7071067811865475
PDE5	0.999898408	0.6429082374742098
APDH	0.999898314	0.645517334255411
GLCt2_2	0.999898312	0.8374818500940566
GLCt2	0.999898312	0.6620875363372298
PUTA3	0.99989799	0.861854100068346
G3PD1ir	0.999897854	1.0
PItpp	0.9998970899999999	0.707119019420158
SUCCACT	0.9998962200000001	0.6666666666666667
NTRIR2y	0.999895138	0.941762092248594
NTRIRy_1	0.999895138	0.7581778067067497
ALDD2y	0.99989463	0.8318850907079485
GP4GH	0.999894158	0.707084751222189
PEPt6	0.9998941519999999	0.6620875363372298
UTPH1	0.9998938	0.8571301406444786
DPCOAK_1	0.9998928140000001	0.894455056077427
P5CD	0.9998918079999999	0.7711861669332996
DMALRED	0.9998912900000001	0.5
THIH	0.9998908	0.8164541776360875
ASPSALy	0.9998902199999999	0.8318850907079498
NH3c	0.99988867	0.666701283415992
SULR_1	0.999888558	0.9195564423831426
SULRR2	0.999888558	0.7581778067067497
SULR	0.999888558	0.9291421222300136
NTPP4	0.9998863379999999	0.6761068533987197
SHL_c	0.999886218	0.8944550560774401
NDP7	0.99988607	0.7171169511013168
PHNACH	0.9998860579999999	0.5669593255715485
CBMD	0.999885796	0.7637796115560347
PHNO	0.999883784	0.8781369194012416
CYSt2r	0.999883212	0.6620875363372298
ACOAH	0.999882594	0.730319495080735
FRDx	0.9998815999999999	0.7027465111054952
KAT1	0.9998812640000001	1.0
ACCOAS	0.9998812640000001	0.9428579970584177
PIt2rpp	0.9998804139999999	0.6666782049839677
HMR_7197	0.999879962	0.5773802481739536
SERHL	0.999879962	0.577380248173953
METt3pp	0.9998795959999999	0.6499371745366408
DOPDH	0.9998775560000001	0.8318850907079531
NTPP9_1	0.99987662	0.8944550560774354
H2O2syn	0.99987525	0.7159763351529462
r0027	0.9998750399999998	0.5660476639437166
SULRR	0.9998749499999999	0.8888991450821825
GLYDHDA	0.999874376	0.7200745847329635
GUAC	0.9998739320000001	0.67080646396759
ACS	0.9998722000000001	0.6666666666666667
NADPHXD	0.9998710239999999	0.5250015660457235
AP3S	0.999870188	0.8380828088364279
NADHPO	0.9998697679999999	0.8179223186086543
NADH17pp	0.999867626	0.8276058395728705
G3PCT_2	0.999866798	0.547739621310555
ACS_1	0.9998657339999999	0.6172271344723398
GLUDy_1	0.9998655379999999	0.8366563034368332
NTRLASE3	0.9998649260000001	0.5714094975299391
SBTR	0.9998647540000001	0.7159763351529527
G3PCT	0.9998645079999999	0.5999750763287077
NADS1_1	0.99986344	0.9258407017085116
METRR	0.999861664	0.5409407977994574
FAO1	0.9998586819999999	0.9971055882056197
FTHFDH	0.99985838	0.6585001072939185
NADPHQR3	0.999857048	0.715976335152949
FAO2	0.9998568320000001	0.9978401771857784
CMPt6	0.99985678	0.6620875363372298
FE2tpp	0.999855908	0.7071067811865475
ASP4DC	0.9998545520000001	0.75
MMS	0.99985435	0.6666666666666667
CITMS	0.99985435	0.6666666666666667
NADHXD	0.9998530539999999	0.5250015660457236
HMR_3996	0.9998527200000001	0.5555997952049238
OCDOR	0.9998524699999999	0.8164991764534227
ACYP_2	0.999852086	0.7171169511013084
ACYP_3	0.999852086	0.8080918464117512
FRD7	0.999850558	1.0
r0193	0.999850438	0.833298712089788
DALAOX	0.9998503060000001	0.6666666666666667
CYTBO3	0.999849326	0.9954039557367169
IPDPS_syn	0.99984877	0.7581778067067497
CYTDK1_1	0.999846608	0.894455056077427
r0068	0.999845434	0.5751880746373284
AMID_1	0.999845358	0.5962672493482762
GLUMETr	0.999845204	0.5
G3PCT_1	0.99984402	0.44722752803871546
CBMKr2	0.99984374	0.6735986304369894
CBMKr	0.99984374	0.7378578551488222
SERDA	0.9998411920000001	0.5302336913885258
ASLP	0.9998411620000001	0.7698136822207013
GDH1	0.9998408700000001	0.8176365717194936
GLYFEM	0.9998407699999999	0.6124360356789282
P5CCD	0.9998401860000001	0.8333333333333335
GLUK	0.999836388	0.7999875381643796
AMID4	0.9998361060000001	0.5
SUCCt2_2	0.9998350300000001	0.9486832980505138
SUCCt3	0.9998350300000001	0.6620875363372298
SUCCt2_3	0.9998350300000001	0.8944271909999159
PHHL	0.9998349839999999	0.8716498565809174
NTPP5	0.9998349340000001	0.650783820296724
MDH3	0.9998321920000001	0.5
RE1342C	0.9998321779999999	0.7999875381643834
PSP_L_1	0.999830506	0.8944550560774354
ADHEr	0.999829658	0.8432827995877612
PPPM	0.999829486	0.8475553726039273
r0097	0.9998290619999999	0.6761068533986972
ACOAM	0.9998290619999999	0.6761068533986959
ACt2r_1	0.999828698	0.6620875363372297
ACt2r	0.999828698	0.6620875363372298
CYTBO3_4pp	0.9998284980000001	0.9666630936516813
GD3P2	0.9998282900000002	0.8318850907079525
NITR	0.9998281739999999	0.7777867519469097
PPANA	0.9998266600000001	0.8819127425656548
MTHFR3_1	0.9998240279999999	0.9486882252898322
MTHFD_1	0.999823312	0.8944550560774391
AP5AH	0.9998220040000001	0.7825941828076095
NTP2	0.999821982	0.7171169511013125
MALt4	0.9998211000000001	0.6324555320336759
HEX1_1	0.9998209600000001	0.894455056077427
CYTD	0.999818376	0.6455173342554112
PSP_1	0.9998176259999999	0.8080918464117528
DESAT16a	0.9998170140000001	0.767984158773357
PRPPP	0.9998154320000001	0.7171169511013168
G1Dx	0.999814918	0.7027465111054876
ACP1_FMN	0.9998136299999999	0.5669593255715485
KAS20SA	0.999813384	0.9992955461936287
FAS80COA_L	0.999813384	0.9950074942024444
FADRx2	0.9998104380000001	0.7159763351529437
RE1933C	0.9998092140000001	0.6429082374742098
P4AH	0.9998078080000001	0.7171169511012884
NAKtr	0.9998063800000001	0.6324555320336759
FCOAH	0.999806252	0.9019349714871888
FCOAH2	0.999806252	0.6507838202967262
RNAS_LLA	0.9998046539999998	0.671658005057998
GLYK1	0.999804034	0.894455056077427
ASPt2_3pp	0.99980236	0.8944271909999159
ASPt2_2pp	0.99980236	0.9486832980505138
GLYALDDy	0.99979833	0.8318850907079538
GDPDPKE	0.9997975199999999	0.8889349058837469
NADH16pp	0.999797388	0.8276058395728705
G3PA	0.9997973479999999	0.6123724356957946
ACTF	0.9997973479999999	0.6123724356957946
ASPO2y	0.9997972239999999	0.7991157425462396
ACt2rpp	0.99979721	0.6499371745366408
ACt5pp	0.99979721	0.8221127230200704
ACt2ipp	0.99979721	0.6499371745366407
ASPtpp	0.999795482	0.7071067811865475
NADS2	0.99979515	0.7777700854996773
SUCCt2_2pp	0.999794932	0.8221127230200704
SUCCt2_3pp	0.999794932	0.8719822220208444
SUCCt3pp	0.999794932	0.6499371745366408
SUCCtpp	0.999794932	0.6499371745366408
ASPA1	0.999794662	0.5000086537379778
RE2640C	0.9997938960000001	0.5
AADa	0.999793678	0.6123724356957947
AACLAM	0.999793678	0.6123724356957947
DAUPP	0.999792666	0.6123724356957946
ATPATF2	0.9997926420000001	0.5656501767316324
CYSO	0.999789756	0.7083286980638084
HCITS	0.9997884020000001	0.6666666666666667
AACT	0.9997884020000001	0.6117012986302326
AKO	0.999787374	0.5000000000000001
GLNt2r	0.999786812	0.6620875363372298
ALDD31	0.999786322	0.8618541000683506
FAS160ACP	0.9997848919999999	0.953852291032617
DUTPDP	0.9997847239999998	0.6507838202967251
AKGt2r_1	0.999783888	0.6620875363372297
GTPCII_1	0.9997817400000001	0.9723144942429273
IDPA	0.999781604	0.7171169511013168
ASPt2_2	0.9997815320000001	0.8374818500940566
ASPt2r	0.9997815320000001	0.6620875363372298
ASPt2_3	0.9997815320000001	0.8882836429832446
GCALDDy	0.9997807599999999	0.8318850907079542
CYSLY3	0.9997805200000001	0.6536155423041273
NADH16	0.999780354	0.998936662995312
FAS140ACP	0.9997794000000001	0.9538522910326172
FMNRy_1	0.999778464	0.9486882252898062
NTRIRy	0.999775348	0.936691460712638
RNA_1	0.9997743900000001	0.5963601331007841
ADPGLC	0.9997740159999999	0.7575762704237894
GLCabcpp	0.9997709379999999	0.8571364991766485
G6PDH2c	0.999769086	1.0
CYSabc	0.999765808	0.8571364991766485
FAS180ACP	0.999763822	0.9538522910326167
MLTG1e	0.9997635199999999	0.8171701299245452
NTPP3	0.999763362	0.6507838202967242
NAt3_0_5	0.9997628900000001	0.9486832980505138
NAt6	0.9997628900000001	0.6620875363372298
METNA	0.99976199	0.5999750763287208
HEXDECACID	0.9997619879999998	0.8734853853405604
HEXEDECACID	0.9997619879999998	0.8734853853405604
DECACID	0.9997619879999998	0.8675008825366398
OCTEDECACID	0.9997619879999998	0.8738653626984447
OCTDECACID	0.9997619879999998	0.8738653626984447
DODECACID	0.9997619879999998	0.8710269895525199
TETDECACID	0.9997619879999998	0.8726822327623941
r0210	0.999759066	0.670841292058072
GAPP	0.99975851	0.5669593255715485
HMEDR	0.999758052	0.8618541000683465
FORA	0.999755288	0.894455056077433
MTHFR2	0.9997491120000002	0.8081136868349034
MTHFR2_1	0.9997491120000002	0.7027465111054997
r1329	0.999746862	0.5773802481739292
DES2_C16	0.999746332	0.767984158773357
MTHFD2	0.9997447200000001	0.8944550560774391
NADH18pp	0.999744362	0.8276058395728676
ALKP_1	0.999743732	0.7171169511013131
DMPPS_syn	0.9997428160000001	0.7581778067067497
GLYGLYCNc	0.999742604	0.6123724356957946
SUCOAS	0.9997410179999999	0.6666666666666667
3SPYRSP	0.9997409640000001	0.574952999109172
NTPP7	0.999740452	0.6507838202967251
SO3t	0.999739638	0.6620875363372298
FAS120ACP	0.9997390999999999	0.9538522910326168
C120SN	0.9997387659999999	0.9981073511642559
MALS	0.999737348	0.6666666666666667
GPDDA3	0.9997369239999999	0.6324259755047698
SERDC	0.9997360900000001	0.5000086537379801
OXGDC	0.9997351999999999	0.5000086537379801
FEROc	0.999734678	0.5886587876297262
BCOALIG	0.9997332999999999	0.858082839157273
FAD_13	0.999731008	0.8701790266729821
XYLI2	0.9997299820000001	0.5773502691896257
GLCATr	0.999729422	0.6123724356957946
MDHy	0.999726602	0.715976335152948
SSCOARy	0.9997262499999999	0.7385515604075285
FLNDPR2r	0.9997247400000001	0.8992273595535276
LO	0.99972422	0.44722752803872035
RE2649C	0.99972078	0.5999750763287566
FACOAE180	0.999717518	0.6324259755047001
FACOAL120t2pp	0.9997166099999999	0.7499999999999999
MLTHFte	0.9997160599999999	0.6620875363372298
METOX	0.9997159379999999	0.6666666666666667
ALKP	0.999715666	0.5773802481739458
ASPabc	0.999715184	0.8571364991766485
LAAL23	0.999714232	0.5962672493483072
SULFDH	0.99971323	0.7159763351529461
FACOAL140t2pp	0.9997130500000001	0.7499999999999999
FACOAL40t2pp	0.99971258	0.7499999999999999
BGLK	0.99971242	0.7142729983532969
PPIuabcpp	0.9997102900000001	0.8451467318479654
PPIabc	0.9997102900000001	0.8451467318479654
ETOHMO	0.999710172	0.767984158773357
MLTHFte1	0.999709904	0.8451467318479654
r1319	0.9997096619999999	0.7999875381643488
ASPOb	0.999703274	0.6455173342554131
C161SN	0.999702452	0.9989604535336696
ALAD_L2	0.9997012680000001	0.8176365717194937
FACOAL160t2pp	0.9997012	0.7499999999999999
FACOAE140	0.9997002799999999	0.6324259755047003
ADNK3	0.999699472	0.5999750763287526
DGUNC	0.999699326	0.596267249348302
GUACYC	0.999699326	0.5163602397845094
METabcpp	0.9996992779999999	0.8571364991766482
FE2t3pp	0.999698184	0.8164965809277261
C141SN	0.999697594	0.9986285014411399
FAH2	0.9996963000000001	0.8099276470863324
THFOR2	0.9996932380000001	0.8557668256276758
AKGt2rpp	0.9996930560000001	0.6499371745366408
NTRIRx	0.99968905	0.9629065381589792
CS	0.9996880340000001	0.6666666666666667
FACOAE181	0.999684594	0.6324259755047001
BIRA	0.999678788	0.6546342465121723
FACOAL181t2pp	0.99967805	0.7499999999999999
AHGDx	0.99967735	0.7027465111054818
ARHGDx	0.99967735	0.7027465111054947
CYTDt5	0.999677142	0.9486832980505138
PFK_ppi	0.99967635	0.6761068533987051
FACOAL180t2pp	0.9996757580000001	0.7499999999999999
NADPHQR4	0.99967337	0.7159763351529312
PDH2	0.9996728859999999	0.7142729983532943
FE2DMT1	0.9996717440000001	0.6620875363372298
FAH3	0.999670506	0.8099276470863324
ASPO2	0.999670192	0.8081136868349044
FACOAE160	0.999669952	0.6324259755047001
RNA	0.99966902	0.668852566306435
NTP4	0.9996684699999999	0.717116951101313
GLYVESSEC	0.9996683479999999	0.5516687444548094
GLYVESSEC_1	0.9996683479999999	0.8451467318479655
NDP8	0.9996668599999999	0.7171169511013136
r0082	0.9996665419999999	0.5000086537379801
OSUCCL	0.9996665419999999	0.5000086537379801
ALAALACNc	0.999665828	0.5773502691896257
H4THDPR	0.9996656399999999	0.7581778067067497
NTP6	0.9996653560000001	0.7171169511013128
MSULR	0.9996645999999998	0.919556442383143
SUCCabc	0.99966442	0.8451467318479654
6PHBG_2	0.9996642340000002	0.75757627042379
unkFol	0.9996632959999999	0.7453456721544375
FAS240_L	0.9996629459999999	0.99256643323658
HMR_8582	0.999662932	0.6123724356957946
SERabcpp	0.9996620880000002	0.8571364991766482
HMR_6786	0.9996614059999999	0.5999750763287458
DES2_9	0.9996611080000001	0.767984158773357
DESAT18a	0.9996611080000001	0.767984158773357
OPAH	0.9996602400000001	0.8485545725574909
FDH3	0.9996582479999999	0.8823507852443709
POR5	0.9996579600000001	0.752611432685161
AADb	0.9996575780000001	0.5773802481739257
3NUCLE3	0.9996574779999999	0.75
FBP	0.999655912	0.5669593255715485
SPODM_1	0.9996536880000001	0.28867513459481287
GMP5N	0.999653086	0.8944550560774353
FACOAL40It2pp	0.9996523100000001	0.7499999999999999
ALDD18	0.9996516100000001	0.8618541000683466
FACOAL60t2pp	0.9996513159999999	0.7499999999999999
GLUN_1	0.99965095	0.6454704103491907
HXAND	0.999649374	0.7777867519469097
MCITL2	0.999649198	0.43640016911014134
SGDS	0.999649106	0.5
HMGCOAR	0.999647818	1.0
PPNCL3	0.999646976	0.7142729983532962
AASAD1	0.999645452	0.5773502691896258
ASPMETASPr	0.9996452119999999	0.6324555320336759
FISC	0.99964497	0.8176074697373045
GLUVESSEC	0.9996440160000001	0.8451467318479655
4ABUTD	0.9996438919999999	0.8318850907079456
AMETt2	0.9996434879999999	0.6620875363372298
ILEDHr_1	0.99964298	0.7200745847329633
FA140ACPHi	0.999642222	0.6324259755046998
MCDC	0.999641792	0.4714289985292275
FRNDPR2r	0.9996403520000001	0.832060263966987
APH180	0.9996402	0.8080918464117528
CYTK8	0.9996388199999998	0.6123724356957946
CTPS1_2	0.9996370960000001	0.8366563034368245
PDE4	0.9996368600000001	0.6708412920580764
LDGUNPD	0.9996368600000001	0.6761068533987282
VALDHr	0.99963572	0.7200745847329633
ATPATF1	0.999634314	0.7070847512221698
SUCBZL_1	0.9996315919999998	0.6172271344723415
ALDD19x_P	0.9996314079999999	0.8318850907079542
CYTB_B3	0.99963036	0.9666630936516813
RNF	0.9996303599999999	0.7669720162940403
NO3t3	0.999629194	0.6620875363372298
PACL	0.999628334	0.6681679729476514
DHRG2	0.999628152	0.8097297615052678
ALDD3y	0.999627534	0.8318850907079542
ALDD14	0.9996272100000001	0.8618541000683466
NDP6	0.9996263479999999	0.7171169511013128
FAH1	0.9996255700000001	0.7559313491954706
DHGLYH	0.9996249259999999	0.7746208011064928
DCTPD2_1	0.9996246259999999	0.44722752803872945
ACPS	0.9996246080000001	0.7575762704237899
FORt2	0.99962436	0.6620875363372298
FORt3	0.99962436	0.6620875363372298
G6PDH1	0.9996241180000001	0.7027465111054867
FORMCOAL	0.99962406	0.6666666666666667
NTP8	0.9996236059999999	0.7171169511013136
RIBt2	0.9996206040000001	0.6620875363372298
FA160ACPHi	0.999620194	0.6324259755046997
LLEUDr	0.99961953	0.7200745847329633
APH140	0.9996194600000001	0.8080918464117528
APH181	0.9996168620000001	0.8080918464117528
FACOAL50t2pp	0.99961641	0.7499999999999999
FACOAL100t2pp	0.9996163860000001	0.7499999999999999
FACOAL50It2pp	0.9996163860000001	0.7499999999999999
FACOALP80t2pp	0.9996163860000001	0.7499999999999999
FACOALP90t2pp	0.9996163860000001	0.7499999999999999
FACOAL181d6t2pp	0.9996163860000001	0.7499999999999999
FACOAL182t2pp	0.9996163860000001	0.7499999999999999
FACOAL70t2pp	0.9996163860000001	0.7499999999999999
FACOAL80t2pp	0.9996163860000001	0.7499999999999999
FACOAL90t2pp	0.9996163860000001	0.7499999999999999
FACOALP100t2pp	0.9996163860000001	0.7499999999999999
FACOALP50t2pp	0.9996163860000001	0.7499999999999999
FACOALP60t2pp	0.9996163860000001	0.7499999999999999
FACOALT60t2pp	0.9996163860000001	0.7499999999999999
FACOALP70t2pp	0.9996163860000001	0.7499999999999999
FACOAL181d11tpp	0.9996163860000001	0.7499999999999999
FUMt3	0.999615232	0.6620875363372298
FUMt2_2	0.999615232	0.9486832980505138
FUMt2_3	0.999615232	0.8944271909999159
FUMAH	0.9996123639999999	0.5749529991091611
AKGCAL	0.9996122319999999	0.599975076328748
FRUpts2	0.9996117	0.75
UDPRHMS_c	0.999611352	0.7581778067067497
CPK1	0.999609652	0.6123724356957947
NAabc	0.9996090759999999	0.8451467318479655
GLYBCOAT	0.9996079339999999	0.599975076328756
FACOAE120	0.9996078019999999	0.6324259755046979
BSORy	0.9996071579999999	0.7581778067067497
FAS100ACP	0.99960217	0.9538522910326168
PYROX_1	0.9996006	0.9179099438828447
SQLS	0.999600136	0.4803844614152615
NDP4	0.9995992499999999	0.717116951101313
NAt3_2pp	0.9995992499999999	0.9486832980505138
NAt3_1p5pp	0.9995992499999999	0.9805806756909202
GAPDi_nadp	0.99959898	0.6666666666666667
PGLYCP_1	0.9995980919999999	0.8944550560774498
3PGP	0.999598	0.5669593255715485
HMR_4079	0.9995940799999999	0.8318850907079498
FAS141	0.999592134	0.9591834139704624
DCTPD	0.9995899640000001	0.6455173342554088
CHOLt4ipp	0.99958904	0.5
ALDD16	0.999587182	0.8618541000683466
ASPTA6	0.9995869259999999	0.5
AASAD2	0.9995867979999999	0.6324752356189536
TAPTPP	0.999586294	0.7592534222050539
2OBUTt	0.999586012	0.6620875363372298
APH161	0.9995857019999999	0.8080918464117528
BNOCA	0.999584624	0.7385515604075285
HCYStabcpp	0.999580952	0.8451467318479655
DNADDP	0.9995788400000001	0.7575762704237895
Nat_Kpp	0.9995778200000001	0.5
NAKt2pp	0.9995778200000001	0.5
ADPRDP	0.9995774620000001	0.7575762704237894
OPHHX3	0.9995767180000001	0.9203557378292777
CYTK13	0.9995762600000001	0.6123724356957946
ILEDHr	0.9995759679999999	0.7200745847329633
DATPHs	0.999574286	0.6455173342554084
NODOy	0.9995737060000002	0.38730235647294653
MTHFC_1	0.9995735800000001	0.8660703722609275
FA180ACPH	0.9995728060000001	0.6324259755046997
LAAL8	0.9995727999999999	0.5962672493483072
BARB	0.999571846	0.7777867519469097
APH160	0.9995697719999999	0.8080918464117528
GLYO1	0.9995695999999998	0.6666666666666667
DHFR2i	0.9995678680000001	0.7027465111054951
PDE3	0.999566924	0.6708412920580765
FPGS_1	0.999566836	0.5430690519564046
GTHRDabcpp	0.9995661520000001	0.8451467318479655
LAAL21	0.9995623800000001	0.6761068533987269
OCTD	0.999562296	0.7019350513046088
DTPH	0.999562274	0.7171169511013136
FASC200ACP	0.99956138	0.9543019081671933
MNDNS1	0.999561162	0.9033075396079356
NO3abc	0.999559672	0.8571364991766482
r0085	0.9995596580000001	0.5669593255715477
HYNE	0.9995596580000001	0.5669593255715477
F1PP	0.99955871	0.75
APSR	0.99955791	0.7777085280980689
FA120ACPHi	0.999556726	0.6324259755046974
NOS1	0.9995556299999999	0.7559313491954702
FCSTOLS_c	0.9995555420000001	0.8860905731223345
MCAO_c	0.9995555420000001	0.8860905731223342
4HBHYOX	0.99955548	0.7559313491954616
CYSSERMETr	0.9995538960000001	0.5345343783581247
ACTLMO	0.9995507299999999	0.767984158773357
7OHOCTAc	0.9995487080000001	0.7559313491954786
UDPACGA6D	0.999547006	0.9263666728940811
NO2t2r	0.999545962	0.7071067811865475
OPHHXy	0.9995456879999999	0.7559313491954598
TREHe	0.9995447919999998	0.8333333333333335
MOX	0.999543626	0.6123724356957946
FASC201ACP	0.99954228	0.8779459558374607
AMCOXO	0.999541908	0.629926458918334
HMR_0305	0.99954012	0.6681679729476495
CACOAL	0.99954012	0.6681679729476514
PCA1	0.99954012	0.7505031795639739
r1254	0.99954012	0.8959641628961053
IPDAB	0.99954012	0.750503179563971
FADD3	0.99954012	0.7505031795639739
PALMCL	0.9995400919999999	0.6172271344723415
PCA2	0.9995400919999999	0.7505031795639739
NTD1_1	0.999539626	0.8944550560774315
LAAL9	0.9995394120000001	0.7142729983532969
AIRCra	0.9995387640000001	0.9090883344189855
FHL	0.9995382060000001	0.6063446182752354
CMPA_1	0.9995359500000001	0.7698136822207015
Kt1	0.9995341120000001	0.7071067811865475
MVLACc	0.9995335280000001	0.6429082374742099
LAAL19	0.9995335080000001	0.7142729983532969
HMR_1754	0.99953332	0.6172271344723393
DALAabcpp	0.9995312500000001	0.8451467318479646
ALDD12	0.9995299800000002	0.861854100068344
DUTPDP_1	0.9995276439999999	0.5
CHLabc_rev	0.9995274820000001	0.8451467318479655
HKt	0.9995255719999999	0.8571364991766485
THRS_2	0.9995237399999999	0.8944550560774354
UAMRH	0.9995215640000001	0.7559313491954707
GLCt1	0.9995213379999999	0.5773502691896258
ALAt2r	0.9995211399999999	0.6620875363372298
POR	0.999520288	0.7142729983533017
GTHRDt2_1	0.9995197639999999	0.8451467318479655
r1530	0.9995197639999999	0.8571364991766485
MDHi2	0.9995188479999999	1.0
GALabc	0.9995154119999998	0.8571364991766485
NO2tabcpp	0.9995151400000001	0.8451467318479655
X00002	0.999514396	0.5145004695820656
DESAT14	0.9995138860000001	0.767984158773357
CPS_1	0.99951364	0.463064580275644
CBPSam_1	0.99951364	0.8838750623053746
MALDDH	0.99951338	0.7999875381643701
DESATPG160	0.9995133580000001	0.8329957758008993
ADA	0.99951265	0.645517334255411
HMPPtr	0.999512468	0.84514673184796
FACOAE80	0.999511274	0.5999750763287566
MECDPDH	0.9995111459999999	0.6429082374742099
TRNFE	0.9995110840000001	0.45227342123684044
XAND	0.9995106	0.7777867519469097
Kabcpp	0.99951002	0.8571364991766482
LAAL1	0.999509196	0.7559196007420034
FORt2pp	0.999504942	0.6499371745366408
DESAT16	0.999503968	0.767984158773357
ASPO6_1	0.9995023599999999	0.6123724356957946
GTPCI_2	0.999501296	0.9486882252898478
CYSGLNMETr	0.99950092	0.6188148296490448
APH120	0.9995006280000001	0.8080918464117521
CHOLtu	0.9994998979999998	0.7071067811865475
ADMDC	0.9994996979999999	0.5000086537379801
FAS80ACP_L	0.9994994239999999	0.9930014042464859
CYSO_I	0.999499048	0.5940939692227891
Kt3r	0.9994975799999999	0.6620875363372298
GUAD_1	0.9994974080000001	0.7144901561296292
GUAD	0.99949738	0.6455173342554116
E4POR1	0.999496988	0.8888850427498283
FA181ACPH	0.999496776	0.6324259755046997
TRIOK	0.9994956	0.6324314494191757
FBP26	0.999494936	0.5669593255715485
NTPP1_1	0.999492798	0.8944550560774306
DHORDfum	0.999492796	0.5
2OBUTt2ipp	0.9994923760000001	0.6499371745366407
HDH	0.9994909959999999	0.989764198521472
DAPDH	0.999487354	0.753438006343199
LCADi_D	0.9994866759999999	0.8618541000683466
CCGS	0.999486218	0.6707751083478973
HMR_0253	0.999485952	0.8451467318479654
UGP_PGM_c	0.999484708	0.799987538164368
OMPHHX3	0.999484082	0.9203557378292777
OMMBLHX3	0.999484082	0.9203557378292777
UMPK5	0.9994823	0.6123724356957946
r1382	0.9994807059999999	0.7957035191162422
FRDO5r	0.9994801640000001	0.5587059176957516
THRA	0.9994766220000001	1.0
DESATPE160	0.9994763280000001	0.8329957758008993
AMPN	0.999475728	0.5000778998213002
MALTHXabc	0.999475638	0.8571364991766482
r1529	0.9994747119999999	0.8451467318479654
ATPATF3	0.9994732479999999	0.59997507632872
FRUabc	0.9994717399999999	0.8451467318479655
SELNPS_cho	0.9994706219999999	0.7999750747756301
PHEPS	0.9994706219999999	0.7999750747756226
AMPEP14	0.99947	0.47429485061218046
r1516	0.9994696120000001	0.8451467318479654
UPPN	0.99946854	0.7698136822207021
BUPN	0.99946854	0.7071067811865476
ACTNMO	0.9994682579999999	0.7559313491954641
PACPT_1	0.9994676279999999	0.5751880746373297
r0220	0.9994676279999999	0.7275579768381794
r0220_1	0.9994676279999999	0.5751880746373303
PTRCtex2	0.9994673000000001	0.7071067811865475
CYSTabc	0.999466032	0.8451467318479655
FTHFI	0.9994598259999998	0.8451467318479605
GTHOXti2	0.9994581699999999	0.8451467318479655
CARORSr	0.999457928	0.7019350513046126
NTP9	0.99945763	0.7171169511013136
KAS19SA	0.9994574	0.9982022904515304
KAS4	0.9994574	0.9968559354732937
r1326	0.9994574	0.5963683910492068
KAS12	0.9994574	0.9977370949089838
KAS10	0.9994574	0.9974375002115303
RE0577C	0.999455292	0.5999750763287509
HKtpp	0.999455172	0.7142729983532969
DHR_1	0.999452846	0.5302336913885265
HMR_6785	0.9994524980000001	0.7778174593052023
GDR	0.9994511380000001	0.7499999999999999
r0280	0.999450942	0.5999750763287608
r1523	0.999450036	0.8451467318479654
TBT	0.999449624	0.35355339059327373
r1162	0.9994474600000001	0.8451467318479654
DMPSS_c	0.9994469300000001	0.8571340012458566
3NUCLE2	0.999446264	0.75
GALt2_2	0.9994461699999999	0.9486832980505138
DHNCOAT	0.999445884	0.5999750763287601
NPHSb	0.999445884	0.5999750763287601
CD2abc2	0.999444764	0.8451467318479655
URIt5	0.99944384	0.9486832980505138
r1515	0.9994432599999999	0.8451467318479654
HISTDb_1	0.9994415780000001	0.8216094319658364
LHIST	0.9994415780000001	0.8944240949605726
HISTDb	0.9994415780000001	0.8944240949605726
ACS2	0.999441298	0.6666666666666667
FA161ACPHi	0.999440592	0.6324259755046997
PACOAT	0.999440256	0.5999750763287566
FACOAE100	0.9994390980000001	0.5999750763287531
OIVD2E	0.9994389799999999	0.810398365891995
NTRARz	0.9994383280000001	0.6761068533986807
NFORGLUAH	0.99943738	0.8080918464117516
OAAt_1	0.9994371280000001	0.6620875363372297
KAS1	0.999436476	0.9968559354732938
KAS6	0.999436476	0.9977370949089838
KAS5	0.999436476	0.9974375002115303
GLNTRS2	0.9994353	0.7171233350358708
THFOR1	0.9994342460000001	0.8399539502952995
PPDK	0.9994339799999998	0.6761068533986712
NTPP10	0.9994337900000001	0.6507838202967248
DGTP8DETOX	0.9994337900000001	0.650783820296717
RPNTPH	0.9994337900000001	0.6507838202967278
GTPDPK_1	0.9994317880000001	0.894455056077427
NTPP11_1	0.9994310279999998	0.8944550560774354
SALCOD	0.9994304140000001	0.7795739124330716
6HNACMO	0.9994304140000001	0.7795739124330712
FE2Gabcpp	0.9994297339999999	0.8451467318479616
MALt2_2	0.99942759	0.9486832980505138
MALt3r	0.99942759	0.6620875363372297
MALt2_3	0.99942759	0.8944271909999159
BCT1_syn	0.9994274519999999	0.8451467318479655
HCO3abc	0.9994274519999999	0.8451467318479655
ASNabcpp	0.9994267320000001	0.8451467318479655
3H3MGLTc	0.9994266759999999	0.5999750763287597
UDPGD	0.9994239540000001	0.9263666728940811
SULO	0.9994236160000002	0.6666666666666667
ALLTAMH	0.999422966	0.745363732558103
BSORx	0.99942116	0.7777867519469097
MALTPTabcpp	0.999420722	0.8451467318479655
MALTPTabc	0.999420722	0.8451467318479655
VNDH_2	0.9994195959999999	0.8618541000683377
DTARTD	0.9994193280000001	0.6666320490185687
THFGLUH	0.999418932	0.5749529991091624
FPGS7_1	0.9994188320000001	0.5430690519564072
NDH1_1p	0.9994180699999999	0.8276058395728705
PEPA	0.9994132199999999	0.5669593255715486
SER_AL	0.9994129060000001	0.5772903065505033
ALDD8	0.999411594	0.8618541000683466
XNAC	0.9994113820000001	0.701935051304609
MI1PP_1	0.9994109099999999	0.8944550560774354
DPCOAPP	0.999409232	0.7575762704237895
CHOLD3	0.999408766	0.7159763351529405
EPXQR	0.999408538	0.7581778067067497
MPOMC2	0.999408538	0.7581778067067497
RADH4	0.999408538	0.8318850907079536
RADH2	0.999408538	0.8318850907079542
34DHPLACOX_NADP	0.999408538	0.8318850907079449
TNTR1	0.999408538	0.802011263319944
4HOXPACDOX_NADP	0.999408538	0.8318850907079458
TNTR2	0.999408538	0.802011263319944
OXCOAHDH	0.999408538	0.8247887207192095
3MOX4HOXPGALDOX_NADP	0.999408538	0.8318850907079454
PY5CDHE	0.999408538	0.761935205479322
SULRSI	0.999408538	0.9195564423831422
EPOXQR	0.999408538	0.7581778067067497
ALDD20y	0.999408538	0.8318850907079542
GGGABADr	0.999408538	0.8318850907079534
CDPGD	0.999408538	0.7581778067067497
AASDH1_c	0.999408538	0.8318850907079476
34DHXMANDACOX_NADP	0.999408538	0.8318850907079449
RE2626C	0.999408538	0.8318850907079605
UDPGALNAC6DH_2	0.999408538	0.9160413781783223
RE1807C	0.999408538	0.831885090707954
MPOMOR2_1	0.999408538	0.7581778067067497
RE1830C	0.999408538	0.8318850907079467
FAEL205	0.99940754	0.9600453383751025
FAEL184	0.99940754	0.9600453383751025
FAEL204	0.99940754	0.960045338375104
FAEL183	0.99940754	0.9600453383751022
TRSARyr	0.9994070020000001	0.7999875381643572
ARGDI	0.99940692	0.6455173342554067
MOADC	0.9994059100000001	0.5000086537379801
MOSDC	0.9994059100000001	0.5000086537379801
GALOR	0.9994056199999999	0.7159763351529447
SULabcpp	0.9994045440000001	0.8571364991766482
ASPTA4	0.999404468	0.8944550560774377
BAMPPALDOX	0.999403914	0.8618541000683422
ALDD22x	0.999403914	0.861854100068342
r1528	0.999402034	0.8451467318479655
ALAALAD	0.999399678	0.6804255936855537
GALt4_2	0.9993993720000001	0.7999999999999998
GALt4	0.9993993720000001	0.6324555320336759
GLYOX3	0.999399354	0.6429082374742098
GLXt2	0.99939892	0.6620875363372298
UMPt6	0.999398426	0.6620875363372298
MNabc_rev	0.9993975199999999	0.8451467318479654
HMR_0201	0.999396748	0.7999875381643778
TTDCEAc	0.999396748	0.7999875381643784
MALTt2	0.999396492	0.6620875363372298
MTAM_1	0.9993952079999999	0.9449322092859133
ARAT	0.9993937799999999	0.5999750763287557
GCPN	0.9993935500000001	0.5165211247322491
AACPS1	0.99939354	0.6666666666666667
GALS1	0.999393482	0.5773802481739312
GALS2	0.999393482	0.5773802481739312
PYAS	0.999393282	0.7905571003972636
FUMt2_3pp	0.9993916200000001	0.8719822220208444
FUMt2_2pp	0.9993916200000001	0.8221127230200704
FUMtpp	0.9993916200000001	0.6499371745366408
FPGS4_1	0.99939122	0.5430690519564046
GMPt6	0.9993908280000001	0.6620875363372298
ASNabc	0.9993904819999999	0.8451467318479654
FACOAL180_1	0.9993900379999999	0.6666666666666667
FACOAL180	0.9993900379999999	0.6666666666666667
FACOAL180_2	0.9993900379999999	0.6666666666666667
DDPA_1	0.999387402	0.9128993688509387
DOHDUS	0.999385956	0.7200745847329617
r0381	0.9993858939999999	0.7777867519469097
FACOAE60	0.9993856699999999	0.5999750763287566
UDPGALOR	0.999385466	0.9263666728940811
SUCRabc	0.999384326	0.8571364991766482
OCDCAt2	0.9993794419999998	0.6620875363372298
GTPCIII	0.99937711	0.8575007826367763
GLP5H	0.999376608	0.75
AACPS3	0.999376492	0.6666666666666667
LAAL20	0.999373472	0.7142729983532934
ASPGLUr	0.9993733499999999	0.5
MALTTTRabc	0.999372814	0.8451467318479655
MALTTTRabcpp	0.999372814	0.8451467318479655
G1PDH	0.999372232	0.7999875381643573
DHRG	0.999372232	0.8320527387810626
ARBabcpp	0.999369718	0.8571364991766472
FAS180COA	0.9993680600000001	0.9538522910326167
FAS260	0.9993680600000001	0.9538522910326168
FAEL205_cho	0.9993680600000001	0.9538522910326168
ELO6ETA_c	0.9993680600000001	0.9538522910326168
FAS140COA	0.9993680600000001	0.9538522910326172
FAEL184_cho	0.9993680600000001	0.9538522910326168
FAS100COA	0.9993680600000001	0.9538522910326168
KAS9	0.9993680600000001	0.9974375002115303
FAS120COA	0.9993680600000001	0.9538522910326168
KAS3	0.9993680600000001	0.9968559354732938
KAS11	0.9993680600000001	0.9977370949089838
FAEL204_cho	0.9993680600000001	0.9538522910326167
FAEL183_cho	0.9993680600000001	0.9538522910326172
FAS160COA	0.9993680600000001	0.9538522910326167
ELO5DPA_c	0.9993680600000001	0.9538522910326168
FACOAL161	0.999368054	0.7216878364870323
AKP1_2	0.999367698	0.8933151748250616
AKP1_1	0.999367698	0.8247848753600654
AKP1	0.999367698	0.872865086290089
ADEt2	0.9993656200000001	0.6620875363372298
FPGS_tm	0.999361998	0.8347758062387073
FPGS	0.999361998	0.8347758062387087
r1382_1	0.999361998	0.840489952840419
THFGLUS	0.999361998	0.7142729983532969
PALDP	0.9993616160000001	0.5669593255715485
PALDH	0.9993616160000001	0.5669593255715485
NMNHYD_1	0.99936115	0.8944550560774354
BTCOARx	0.999360012	0.6804255936855543
BALAVECSEC	0.9993582240000001	0.46624103643865245
BALAVECSEC_1	0.9993582240000001	0.8451467318479645
AGLPED_cho	0.9993578919999999	0.767984158773357
HMR_0942	0.9993578919999999	0.7559313491954687
3DHCDCAS	0.9993578919999999	0.767984158773357
CACNAO	0.9993578919999999	0.7559313491954668
AGLPED	0.9993578919999999	0.767984158773357
HMR_2495	0.9993578919999999	0.767984158773357
C5STDS	0.9993578919999999	0.767984158773357
C4STMO2	0.9993578919999999	0.8748185274960344
CADMO	0.9993578919999999	0.7559313491954658
RAHY	0.9993578919999999	0.7559313491954707
C4STMO1	0.9993578919999999	0.8748185274960344
RE1308C	0.9993578919999999	0.7559313491954618
RE1582C	0.9993578919999999	0.7559313491954743
RE1587C	0.9993578919999999	0.7559313491954748
PACCOAE	0.9993578919999999	0.7559313491954707
HMR_0954	0.9993578919999999	0.7559313491954687
HMR_0946	0.9993578919999999	0.7559313491954687
PSPHS	0.9993578919999999	0.7559313491954707
MPOMC1_1	0.9993578919999999	0.7559313491954706
HMR_1478	0.9993578919999999	0.767984158773357
BCAROHX2	0.9993578919999999	0.7559313491954702
HMR_1477	0.9993578919999999	0.7559313491954769
MELATNOX	0.9993578919999999	0.7559313491954788
TYMc	0.9993578919999999	0.7559313491954707
KYN3OX	0.9993578919999999	0.7559313491954701
HMR_0950	0.9993578919999999	0.7559313491954687
3DHCAS	0.9993578919999999	0.767984158773357
25HVITD3c	0.9993578919999999	0.7559313491954596
MPOMMM	0.9993578919999999	0.7679841587733572
MPOMOR	0.9993578919999999	0.767984158773357
HMR_1126	0.9993578919999999	0.7559313491954706
HMR_0981	0.9993578919999999	0.7559313491954625
RE1803C	0.9993578919999999	0.7559313491954707
C14825c	0.9993578919999999	0.7559313491954783
C22STDS	0.9993578919999999	0.767984158773357
RE2112C	0.9993578919999999	0.7559313491954684
RE2240C	0.9993578919999999	0.7559313491954593
RE2248C	0.9993578919999999	0.7559313491954618
RE2249C	0.9993578919999999	0.755931349195462
PGS	0.9993578919999999	0.6776471568395275
RE2382C	0.9993578919999999	0.7559313491954777
RE2383C	0.9993578919999999	0.7873384915800863
RE2387C	0.9993578919999999	0.7559313491954687
RE2398C	0.9993578919999999	0.7873384915800863
BVMO2	0.9993578919999999	0.7559313491954706
RE2632C	0.9993578919999999	0.7873384915800863
BVMO1	0.9993578919999999	0.7559313491954706
RE2636C	0.9993578919999999	0.7559313491954672
RE2675C2	0.9993578919999999	0.767984158773357
ZCAROTDH2	0.9993578919999999	0.767984158773357
MPOMOR_1	0.9993578919999999	0.767984158773357
RE2235C	0.9993578919999999	0.7559313491954748
RE1943C	0.9993578919999999	0.7559313491954779
HMR_1493	0.9993578919999999	0.767984158773357
RE1942C	0.9993578919999999	0.8522780301060024
RE1806C	0.9993578919999999	0.7559313491954782
LIDOMO	0.9993578919999999	0.7559313491954798
RE1809C	0.9993578919999999	0.7559313491954618
RE1811C	0.9993578919999999	0.7559313491954618
RE1812C	0.9993578919999999	0.7559313491954618
LTHSTRLOR	0.9993578919999999	0.767984158773357
RE1826C	0.9993578919999999	0.7559313491954782
RE1828C	0.9993578919999999	0.7559313491954621
BVMO4	0.9993578919999999	0.7559313491954704
RE1904C	0.9993578919999999	0.7559313491954779
RE1905C	0.9993578919999999	0.7559313491954779
RE1906C	0.9993578919999999	0.7559313491954779
3DHDCAS	0.9993578919999999	0.767984158773357
RE1938C	0.9993578919999999	0.7559313491954781
RE1941C	0.9993578919999999	0.8522780301060024
HMR_1490	0.9993578919999999	0.7559313491954631
HMR_1494	0.9993578919999999	0.7559313491954655
HMR_2484	0.9993578919999999	0.7679841587733572
HMR_2282	0.9993578919999999	0.767984158773357
HMR_2292	0.9993578919999999	0.767984158773357
HMR_2289	0.9993578919999999	0.767984158773357
HMR_2288	0.9993578919999999	0.767984158773357
HMR_2287	0.9993578919999999	0.767984158773357
HMR_2284	0.9993578919999999	0.767984158773357
P4502C94	0.9993578919999999	0.7559313491954653
P4502D6	0.9993578919999999	0.7559313491954738
P4502A6	0.9993578919999999	0.7559313491954703
HMR_1988	0.9993578919999999	0.7559313491954593
HMR_2281	0.9993578919999999	0.767984158773357
HMR_2007	0.9993578919999999	0.755931349195481
HMR_1993	0.9993578919999999	0.7559313491954771
HMR_1992	0.9993578919999999	0.7559313491954668
P4502E1	0.9993578919999999	0.7559313491954622
HMR_1991	0.9993578919999999	0.7559313491954633
HMR_1990	0.9993578919999999	0.7559313491954667
HMR_2293	0.9993578919999999	0.767984158773357
HMR_2295	0.9993578919999999	0.767984158773357
ZCAROTDH1	0.9993578919999999	0.767984158773357
HMR_2296	0.9993578919999999	0.767984158773357
HMR_2581	0.9993578919999999	0.6776471568395269
P4502C92	0.9993578919999999	0.7559313491954746
HMR_2585	0.9993578919999999	0.7559313491954778
21HPRGNLONE	0.9993578919999999	0.7559313491954807
HMR_2472	0.9993578919999999	0.7679841587733572
HMR_2457	0.9993578919999999	0.7559313491954783
HMR_2403	0.9993578919999999	0.767984158773357
HMR_2393	0.9993578919999999	0.767984158773357
P4502C9	0.9993578919999999	0.7559313491954791
HMR_2380	0.9993578919999999	0.767984158773357
HMR_2368	0.9993578919999999	0.767984158773357
P4502C8	0.9993578919999999	0.7559313491954707
HMR_2365	0.9993578919999999	0.767984158773357
HMR_2359	0.9993578919999999	0.767984158773357
P4502C19	0.9993578919999999	0.755931349195479
HMR_1989	0.9993578919999999	0.755931349195463
HMR_1981	0.9993578919999999	0.7559313491954809
BCAROHX	0.9993578919999999	0.7559313491954665
HMR_1536	0.9993578919999999	0.7559313491954631
HMR_1549	0.9993578919999999	0.767984158773357
MPOMC1	0.9993578919999999	0.7559313491954706
HMR_1548	0.9993578919999999	0.7559313491954635
HMR_1545	0.9993578919999999	0.7559313491954635
HMR_1544	0.9993578919999999	0.767984158773357
HMR_1543	0.9993578919999999	0.7559313491954633
HMR_1538	0.9993578919999999	0.767984158773357
P4502F1	0.9993578919999999	0.7559313491954707
HMR_1948	0.9993578919999999	0.755931349195463
HMR_1516	0.9993578919999999	0.767984158773357
P4503A4	0.9993578919999999	0.7559313491954707
HMR_1504	0.9993578919999999	0.7559313491954635
HMR_1503	0.9993578919999999	0.767984158773357
P4503A5	0.9993578919999999	0.7559313491954681
HMR_1502	0.9993578919999999	0.7559313491954633
PHTHCLS	0.9993578919999999	0.7559313491954707
HMR_1550	0.9993578919999999	0.7559313491954635
HMR_1681	0.9993578919999999	0.7559313491954707
HMR_1735	0.9993578919999999	0.7559313491954704
HMR_1737	0.9993578919999999	0.7559313491954707
AND19ONEc	0.9993578919999999	0.7559313491954652
HMR_1944	0.9993578919999999	0.7559313491954809
CERH124	0.9993578919999999	0.7559313491954667
CERH126	0.9993578919999999	0.7559313491954667
HMR_1940	0.9993578919999999	0.7559313491954771
HMR_1838	0.9993578919999999	0.8131822179088298
OMPHHXy	0.9993578919999999	0.7559313491954597
HMR_1786	0.9993578919999999	0.7559313491954704
OMMBLHXy	0.9993578919999999	0.7559313491954597
CERS324	0.9993578919999999	0.7559313491954667
CERS326	0.9993578919999999	0.7559313491954667
HMR_1767	0.9993578919999999	0.7559313491954635
HMR_1765	0.9993578919999999	0.7559313491954701
CDCA6AH	0.9993578919999999	0.75593134919547
HMR_1739	0.9993578919999999	0.7559313491954635
P4502C93	0.9993578919999999	0.7559313491954707
RE1632C	0.9993578919999999	0.7559313491954704
r0741	0.9993578919999999	0.7559313491954707
4MZYMR	0.9993578919999999	0.7679841587733569
RN0027C	0.9993578919999999	0.8146038088386875
RN0029C	0.9993578919999999	0.4008487429272114
RN0030C	0.9993578919999999	0.8146038088386875
RN0032C	0.9993578919999999	0.4008487429272114
RE3434C	0.9993578919999999	0.7559313491954622
EPISTLDS_c	0.9993578919999999	0.767984158773357
FAH4	0.9993578919999999	0.7559313491954707
DESAT18_2	0.9993578919999999	0.767984158773357
RE3020C	0.9993578919999999	0.7559313491954622
3HPPPNOHc	0.9993578919999999	0.7559313491954602
DESAT180_9	0.9993578919999999	0.767984158773357
DESAT18	0.9993578919999999	0.767984158773357
DES2_6B	0.9993578919999999	0.767984158773357
DES2_6	0.9993578919999999	0.767984158773357
DES2_15	0.9993578919999999	0.767984158773357
RE3041C	0.9993578919999999	0.7559313491954779
RN0020C	0.9993578919999999	0.7559313491954626
RN0001C	0.9993578919999999	0.7559313491954783
7KLITCHOLc	0.9993578919999999	0.767984158773357
44MZYMMO	0.9993578919999999	0.8367336558818466
RE3435C	0.9993578919999999	0.7559313491954625
RE3436C	0.9993578919999999	0.7559313491954625
RE3440C	0.9993578919999999	0.7873384915800863
RE3464C	0.9993578919999999	0.7559313491954686
RE3251C	0.9993578919999999	0.7559313491954779
RE3474C	0.9993578919999999	0.7559313491954625
RE3506C	0.9993578919999999	0.7559313491954627
RE3514C	0.9993578919999999	0.7559313491954778
RE3518C	0.9993578919999999	0.7559313491954625
RE3522C	0.9993578919999999	0.7559313491954625
r0268	0.9993578919999999	0.7559313491954704
ZXANHX	0.9993578919999999	0.7559313491954746
3DHLCAS	0.9993578919999999	0.767984158773357
CXANHX	0.9993578919999999	0.7559313491954704
CYP2R1	0.9993578919999999	0.7559313491954806
DES2_12	0.9993578919999999	0.767984158773357
RE3370C	0.9993578919999999	0.7873384915800863
RE3019C	0.9993578919999999	0.7559313491954622
DES21	0.9993578919999999	0.7559313491954706
SMO	0.9993578919999999	0.7559313491954763
RE3018C	0.9993578919999999	0.7559313491954622
RE2975C	0.9993578919999999	0.755931349195462
5OHHEXAc	0.9993578919999999	0.7559313491954704
RE3015C	0.9993578919999999	0.7559313491954621
DOPAc	0.9993578919999999	0.7559313491954729
RE3014C	0.9993578919999999	0.7559313491954781
RE3013C	0.9993578919999999	0.7559313491954746
LAAL5	0.9993575480000001	0.7559196007420037
HISabc	0.9993574479999999	0.8571364991766482
4ABUTabcpp	0.9993570079999999	0.84514673184796
CA2abc1pp	0.999356774	0.8571364991766485
ALLTAMH2	0.999356298	0.7698136822207016
MI3PP_1	0.999355096	0.7171169511013054
MI3PP_2	0.999355096	0.8080918464117528
MI4PP_2	0.999355096	0.8080918464117528
MI4PP_1	0.999355096	0.7171169511013054
OAAt2_2pp	0.999353092	0.8221127230200704
MALTTRabc	0.9993528379999999	0.8451467318479655
MNDNS2	0.999352148	0.9363816500412998
AMPEP9	0.9993511500000001	0.5
AMPTASEGM	0.9993511500000001	0.5
3HOXTPP	0.999349982	0.799987538164364
3OAR40_2	0.999349982	0.7999875381643315
GDPMANNDH	0.999348658	0.9263666728940811
GABAVESSEC	0.9993485699999999	0.4662410364386518
GABAVESSEC_1	0.9993485699999999	0.84514673184796
FE2GTPabc	0.999346952	0.8451467318479616
CYSDDS	0.9993469039999999	0.7999875381643866
LDH2	0.9993451460000001	0.7027465111054747
2HBO	0.9993451460000001	0.7027465111054747
CU2tpp	0.999345136	0.5345343783581211
RHACOAE140	0.999344754	0.5999750763287495
CHLP	0.999342418	0.5669593255715485
ANHMK	0.9993411479999998	0.7303194950807367
CITabc	0.999341076	0.8783083284090415
FACOAL140	0.999340628	0.6666666666666667
SR6	0.999340374	0.6666782049839683
ACYP	0.9993402760000001	0.7171169511013052
ACITL	0.999339548	0.6172271344723419
XYLabcpp	0.999339464	0.8571364991766482
ALDD10	0.999338174	0.8618541000683437
MELIBabc	0.9993381299999999	0.8451467318479655
PACALtabcpp	0.999337246	0.8451467318479655
Cuabc	0.99933662	0.8571364991766485
RBPC	0.999336592	0.6460891419710844
PHEPC	0.9993364960000001	0.6546828072177887
ORNDC	0.99933378	0.5000086537379801
LYSMO	0.9993327000000001	0.43291151245760595
DESAT16_2	0.9993325820000001	0.7315719618892769
NDH_1	0.9993297099999999	0.8229665833639747
BTNt	0.9993294799999999	0.8451467318479655
DCYTD	0.9993285740000001	0.6455173342554088
NODOx	0.9993282579999999	0.4303165869928762
FASC221ACP	0.999327242	0.8779459558374607
FASC220ACP	0.999327242	0.9543019081671935
METSOX2abc	0.9993267720000001	0.8451467318479655
METSOX2abcpp	0.9993267720000001	0.8451467318479655
GSNK	0.9993261459999999	0.6324314494191812
DAPabcpp	0.9993256799999999	0.8571364991766196
MALTTRabcpp	0.9993249580000001	0.8451467318479655
PFK_adp	0.9993238999999999	0.5751880746373288
TRPabc	0.9993219480000001	0.8451467318479654
FASm2002	0.9993212100000001	0.9327639184548691
FEENTER2tpp	0.999320558	0.8451467318479655
METSOX1abc	0.999320344	0.8451467318479655
METSOX1abcpp	0.999320344	0.8451467318479655
COORr	0.999318408	0.547739621310554
GLCD	0.999317782	0.5164031419639281
DHNCM	0.9993140119999999	0.75
HMR_0287	0.9993137799999999	0.8451467318479653
PS160abcpp	0.99931308	0.8451467318479654
NO2t2rpp	0.999312866	0.6499371745366408
TAURabcpp	0.99931025	0.8571364991766482
RIBFLVt3	0.9993101940000001	0.8451467318479654
RIBFLVt3o	0.9993101940000001	0.8451467318479654
THMabc	0.9993083540000001	0.8451467318479654
THMATPe	0.9993083540000001	0.8451467318479654
MSO3abcpp	0.9993065939999999	0.8571364991766482
MANabcpp	0.999305642	0.8451467318479655
CELLBabc	0.999304012	0.8451467318479655
r0796	0.9993019799999999	0.702746511105492
DARBabcpp	0.99930164	0.8451467318479653
GCALDtabcpp	0.99930012	0.8451467318479655
CHLt3pp	0.9992951160000001	0.6499371745366408
FASC182ACP	0.9992949359999999	0.7715339180904344
ADPMAN	0.9992944960000001	0.7575762704237894
MANabc	0.9992926499999999	0.8451467318479655
THMabcpp	0.999291042	0.8451467318479654
GLUCYSte	0.999290972	0.8451467318479655
HDECH	0.999288888	0.8825032188864401
O2XOADOX	0.9992886280000001	0.8433410972184542
TTDCAt2	0.999285306	0.6620875363372298
THMDP	0.999285228	0.8090344885840076
HMR_1467	0.9992841739999999	0.6536155423041273
SS	0.9992841739999999	0.6536155423041273
GLNS_1	0.9992831859999999	0.7715339180904263
CHOLt4	0.9992828599999999	0.6324555320336759
FACOAL181_2	0.9992828360000001	0.6666666666666667
FACOAL181	0.9992828360000001	0.6666666666666667
FACOAL18111Z	0.9992828360000001	0.6666666666666667
XMO	0.9992827	0.7200745847329678
ARB_Dabc	0.9992815979999999	0.8451467318479653
FRUt2	0.999281162	0.6620875363372298
ARApts	0.9992809999999999	0.5
N2OR	0.999280022	0.7777867519469097
CHOLSabc	0.999279992	0.8571364991766485
SPMDtex2	0.9992793260000001	0.7071067811865475
UNK2_cho	0.9992792960000001	0.6625316695208344
UNK2	0.9992792960000001	0.5962672493483019
r1527	0.99927853	0.8451467318479655
AGMabcpp	0.999277412	0.8451467318479644
NT5C_2	0.9992764120000001	0.6708412920580832
GLNSP3	0.999274746	0.7171233350358769
MMCD	0.9992729839999999	0.5669593255715446
RE2034C	0.9992698359999999	0.5000086537379778
RIBCTR	0.999269226	0.547739621310555
PHEabc	0.99926827	0.8451467318479655
r0186	0.9992682119999999	0.507066974949449
HISTP_1	0.999268062	0.8944550560774354
HP	0.999268062	0.8944550560774368
KHK	0.999267856	0.7999875381643781
TTDCEAATP	0.9992673	0.8451467318479654
NDH1_2p	0.999265316	0.8276058395728705
TMDSf	0.9992648199999999	0.6123724356957946
BGLK_1	0.9992646900000001	0.75
SPP	0.99926377	0.5669593255715485
NIabc	0.999263122	0.8571364991766482
O16G2e	0.9992630200000001	0.8171701299245452
CU1abcpp	0.9992626579999999	0.8451467318479655
TSULP	0.99926052	0.6620875363372298
HMGCOAS	0.999257392	1.0
GLYAT	0.99925529	0.6123724356957946
CAATPS_1	0.9992548360000001	0.943455994220733
PFK26	0.999253674	0.7999875381643818
ABFPT2	0.999253674	0.7999875381643818
A6PAG	0.999249758	0.7999875381643698
r0400	0.999249338	0.39727800124758916
CAMPt	0.999246272	0.8451467318479655
DURAD	0.999244386	0.7159763351529573
SADH	0.999243878	0.8199001058139169
BUP2	0.999243878	0.7698136822206971
BUP	0.999243878	0.7698136822206971
UI45AH	0.999243878	0.7071067811865476
AFLBURPPAAMH	0.999243878	0.7071067811865476
CARBSARAH	0.999243878	0.7698136822207015
TARTDC	0.9992427640000001	0.5000086537379801
r1536	0.999242114	0.8451467318479654
H2SO	0.99924076	0.5926940533132483
GDTP	0.9992370319999999	0.8080918464117527
GTPDPDP	0.9992370319999999	0.7171169511013177
TYRabc	0.9992365160000001	0.8451467318479654
BCOALIG2	0.9992346440000001	0.6666666666666667
SFCYSc	0.9992343799999999	0.5302336913885157
HEPDECACID	0.9992335740000001	0.871088743645074
HEPEDECACID	0.9992335740000001	0.871088743645074
PENDECACID	0.9992335740000001	0.8696916904073744
APH141	0.999233504	0.8080918464117528
PGLc	0.999233426	0.6429082374742098
PGL	0.999233426	0.6429082374742098
MYCSacp50	0.9992301959999998	0.9978868156791026
MYCSacp58	0.9992301959999998	0.9980735664818707
FASC240ACP	0.9992301959999998	0.9543019081671938
FASPHDCA	0.9992301959999998	0.9979698999439786
MYCSacp56	0.9992301959999998	0.9983209602659232
CYTDK2_1	0.999230032	0.8944550560774299
INSK	0.999229422	0.6324314494191814
CYOO3	0.999225324	0.8671291110935663
STFRNS	0.9992240599999999	0.6124042332104404
r1252	0.99922378	0.6666666666666667
FOLABCCte	0.9992221000000001	0.8451467318479655
RHACOAE60	0.999219826	0.599975076328749
HMR_0324	0.999219826	0.5999750763287492
HMR_0328	0.999219826	0.5999750763287488
ARTCOAL2_cho	0.999219826	0.5999750763287494
ARTCOAL3_cho	0.999219826	0.5999750763287494
CINNMCOAH	0.999219826	0.5999750763287524
HMR_0434	0.999219826	0.5999750763287485
HMR_0346	0.999219826	0.5999750763287489
RE0578C	0.999219826	0.5999750763287539
RE0579C	0.999219826	0.5999750763287566
RHACOAE70	0.999219826	0.599975076328749
HMR_0310	0.999219826	0.5999750763287487
RE3560C	0.999219826	0.5999750763287476
CAPROICc	0.999219826	0.5999750763287602
RE3343C	0.999219826	0.5999750763287476
HMR_0354	0.999219826	0.5999750763287566
RHACOAE100	0.999219826	0.599975076328749
ICCT	0.999219826	0.5999750763287566
3HBCOAHL	0.999219826	0.599975076328745
HMR_0358	0.999219826	0.599975076328754
IBUP_SACOT2	0.999219826	0.5999750763287566
HBRCH	0.999219826	0.5999750763287569
RHACOAE120	0.999219826	0.599975076328749
RHACOAE121	0.999219826	0.599975076328749
HPACOAT	0.999219826	0.5999750763287448
HMR_0362	0.999219826	0.5999750763287566
HMR_0366	0.999219826	0.5999750763287525
HMR_0370	0.999219826	0.5999750763287566
RHACOAE121d6	0.999219826	0.599975076328749
HMR_0302	0.999219826	0.5999750763287489
HMR_0298	0.999219826	0.5999750763287487
HMR_0438	0.999219826	0.5999750763287495
HMR_0256	0.999219826	0.5999750763287485
ACChex	0.999219826	0.5999750763287566
METHSUCC	0.999219826	0.5999750763287566
RE3339C	0.999219826	0.5999750763287476
HMR_0193	0.999219826	0.5999750763287488
HIBHr	0.999219826	0.7575762704237883
HMR_0206	0.999219826	0.5999750763287487
HMR_0210	0.999219826	0.5999750763287489
HMR_0214	0.999219826	0.5999750763287566
RE3444C	0.999219826	0.5999750763287476
HMR_0234	0.999219826	0.5999750763287487
HMR_0238	0.999219826	0.5999750763287566
HMR_0242	0.999219826	0.5999750763287484
HMR_0246	0.999219826	0.5999750763287487
HMR_0260	0.999219826	0.5999750763287566
ETHMALACc	0.999219826	0.5999750763287544
3HPCOAHYD	0.999219826	0.5999750763287452
HMR_0268	0.999219826	0.5999750763287561
HMR_0272	0.999219826	0.5999750763287485
HMR_0276	0.999219826	0.5999750763287566
3HPVSTEThc	0.999219826	0.5999750763287452
HMR_0280	0.999219826	0.5999750763287488
RE1835C	0.999219826	0.5999750763287536
RE1834C	0.999219826	0.5999750763287521
RE3239C	0.999219826	0.5999750763287568
HMR_0290	0.999219826	0.5999750763287484
RE3238C	0.999219826	0.5999750763287475
EIC21114TRc	0.999219826	0.599975076328757
RE3237C	0.999219826	0.5999750763287566
HMR_0374	0.999219826	0.5999750763287566
RE0579C_1	0.999219826	0.5999750763287566
HMR_0378	0.999219826	0.5999750763287534
CE4843HYDc	0.999219826	0.599975076328757
HATBH	0.999219826	0.5999750763287449
FACOAE90	0.999219826	0.5999750763287566
FACOAE70	0.999219826	0.5999750763287566
TETDECA511ACc	0.999219826	0.5999750763287566
FACOAE50	0.999219826	0.5999750763287566
HMR_0410	0.999219826	0.5999750763287509
FACOAE1839Z12Z15Z	0.999219826	0.5999750763287566
HMR_0414	0.999219826	0.5999750763287499
FACOAE1836Z9Z12Z	0.999219826	0.5999750763287566
FACOAE1829Z12Z	0.999219826	0.5999750763287566
HMR_0382	0.999219826	0.5999750763287484
FACOAE1819Z	0.999219826	0.5999750763287566
RHACOAE160	0.999219826	0.599975076328749
HMR_0418	0.999219826	0.5999750763287566
RHACOAET60	0.999219826	0.599975076328749
RHACOAET40	0.999219826	0.5999750763287489
RHACOAEP90	0.999219826	0.5999750763287492
HMR_0422	0.999219826	0.5999750763287566
RHACOAEP80	0.999219826	0.5999750763287492
RHACOAEP70	0.999219826	0.5999750763287492
RHACOAEP60	0.999219826	0.5999750763287492
RHACOAEP50	0.999219826	0.5999750763287492
RHACOAEP40	0.999219826	0.5999750763287492
HMR_0426	0.999219826	0.5999750763287534
RHACOAE50	0.999219826	0.5999750763287492
RHACOAEP101	0.999219826	0.5999750763287489
RHACOAEP100	0.999219826	0.5999750763287492
RHACOAE90	0.999219826	0.599975076328749
RHACOAE80	0.999219826	0.599975076328749
HMR_0406	0.999219826	0.5999750763287538
ARTCOAL1_cho	0.999219826	0.5999750763287494
HMR_0430	0.999219826	0.599975076328749
RHACOAE142	0.999219826	0.5999750763287494
HMR_0390	0.999219826	0.5999750763287494
HMR_0394	0.999219826	0.5999750763287495
RHACOAE141d5	0.999219826	0.5999750763287494
RHACOAE141	0.999219826	0.599975076328749
HMR_0386	0.999219826	0.5999750763287486
AI2abcpp	0.9992170960000001	0.8451467318479655
FRUt3	0.999216822	0.6499371745366408
FASm1601	0.9992124559999999	0.932763918454869
L_LACt3	0.99920975	0.8017837257372732
HDCAt2	0.9992068540000002	0.6620875363372298
MALLAC	0.999205342	0.5345224838248488
FACOAL160	0.9992049399999999	0.6666666666666667
ICDHyr	0.999204916	0.5999750763287541
LAAL37	0.999202172	0.7126816665012573
NTP12	0.999198928	0.7171169511013168
GLYCDy	0.9991906400000001	0.7999875381643566
ASNS3_1	0.9991885079999999	0.8249721893235177
AACPS6	0.99918821	0.6666666666666667
HMR_4816	0.999186234	0.8728650862900889
GLCSGLT1le	0.9991860879999999	0.6831219436817789
PTRCt3i	0.999185814	0.6620875363372297
PTRCt2	0.999185814	0.6620875363372298
SO4t2	0.9991808259999999	0.6620875363372298
SO4t_e	0.9991808259999999	0.8374818500940566
SACCD1	0.9991801539999999	0.7019350513046091
FRD2rpp	0.999179396	0.8606659449427145
CBPS_1	0.999179134	0.9737348899953325
AM1ALCSteb	0.999177182	0.8451467318479648
r1518	0.999177182	0.8451467318479654
FEENTERabcpp	0.999177182	0.8451467318479655
WHARACHDt	0.999177182	0.8451467318479654
Am1CSAteb	0.999177182	0.845146731847965
AU1abcpp	0.999177182	0.8451467318479655
ATVLACtu	0.999177182	0.8451467318479655
ATVACIDtu	0.999177182	0.8451467318479655
MHGLZABCt	0.999177182	0.8451467318479654
METDabcpp	0.999177182	0.8451467318479655
METDabc	0.999177182	0.8451467318479655
MERACMPthc	0.999177182	0.8451467318479655
r1517	0.999177182	0.8451467318479654
AM4NCSteb	0.999177182	0.845146731847965
PAIL1819Z160t	0.999177182	0.8451467318479654
DIPEPabc10	0.999177182	0.8451467318479655
AM1ACSteb	0.999177182	0.8451467318479648
MERACMPtep	0.999177182	0.8451467318479654
r1519	0.999177182	0.8451467318479655
MEPNabcpp	0.999177182	0.8451467318479655
MEPIVESSte_cho	0.999177182	0.8451467318479654
XOL7AH3ATP	0.999177182	0.8451467318479654
MEPIVESSte	0.999177182	0.7254655441770038
PAIL18111Z160t	0.999177182	0.8451467318479654
AM9CSAteb	0.999177182	0.845146731847965
AM19CSteb	0.999177182	0.8451467318479648
VITEtl	0.999177182	0.8451467318479655
DHEAte	0.999177182	0.8451467318479655
r1520	0.999177182	0.8451467318479654
FBACabcpp	0.999177182	0.8451467318479655
PAFABCt	0.999177182	0.8451467318479654
DLYSabcpp	0.999177182	0.8451467318479655
ANDRSTANDRte	0.999177182	0.8451467318479652
AM4NC9CSteb	0.999177182	0.845146731847965
2HATVLACGLUCteb	0.999177182	0.8451467318479589
FE3DHBZSabcpp	0.999177182	0.8451467318479655
DIPEPabc11	0.999177182	0.8451467318479655
BALALEUabcpp	0.999177182	0.8451467318479655
DIPEPabc8	0.999177182	0.8451467318479655
AM1C4N9CSteb	0.999177182	0.845146731847965
FE3HOXabcpp	0.999177182	0.8451467318479655
AM1C9CSteb	0.999177182	0.845146731847965
ANDRSTNDNte	0.999177182	0.8451467318479652
AM1CCSteb	0.999177182	0.845146731847965
ETHSO3abcpp	0.999177182	0.8451467318479655
FECHEabcpp	0.999177182	0.8451467318479655
AM1CGLCteb	0.999177182	0.845146731847965
FECRMabc	0.999177182	0.8451467318479655
BALAGLYabcpp	0.999177182	0.8451467318479655
FECRMabcpp	0.999177182	0.8451467318479655
DOPAVESSEC	0.999177182	0.7254655441770039
2HATVLACteb	0.999177182	0.8451467318479589
ANDRSTRNGLCte	0.999177182	0.8451467318479652
BALABALAabcpp	0.999177182	0.8451467318479655
DOPA4GLCURt	0.999177182	0.8451467318479655
DOPAVESSEC_1	0.999177182	0.8451467318479655
DHGLZABCt	0.999177182	0.8451467318479655
AM1A4NCSteb	0.999177182	0.8451467318479648
DIPEPabc9	0.999177182	0.8451467318479655
12HPETATP	0.999177182	0.845146731847958
NMTHDA	0.999177182	0.8682419533064323
BALAALAabcpp	0.999177182	0.8451467318479655
UDCA3Sabc	0.999177182	0.8451467318479654
FE3DCIT2abcpp	0.999177182	0.8451467318479655
DHEASABCCte	0.999177182	0.8451467318479655
DPROabcpp	0.999177182	0.8451467318479654
DORNabcpp	0.999177182	0.8451467318479655
ESTRIOLATP	0.999177182	0.8451467318479655
r1531_1	0.999177182	0.8451467318479625
r1531	0.999177182	0.8485193257126429
DIPEPabc2	0.999177182	0.8451467318479645
OARGabcpp	0.999177182	0.8451467318479606
r1533_1	0.999177182	0.8451467318479625
ESTRIOLGLCte	0.999177182	0.8451467318479655
DIPEPabc3	0.999177182	0.8451467318479645
ESTRADIOLGLCt2	0.999177182	0.8451467318479655
DIPEPabc7	0.999177182	0.8451467318479645
DIPEPabc12	0.999177182	0.8451467318479655
12DHCHOLabc	0.999177182	0.8451467318479581
ARBTNabcpp	0.999177182	0.8451467318479654
ESTRAABCtc	0.999177182	0.8451467318479655
EPOXTACteb	0.999177182	0.8451467318479655
DMGLYBabcpp	0.999177182	0.8451467318479655
ESTRSABCtc	0.999177182	0.8451467318479655
12HTACRtu	0.999177182	0.8451467318479581
OSKTabcpp	0.999177182	0.8451467318479654
DGUDBUTNabcpp	0.999177182	0.8451467318479655
11DOCRTSTRNte	0.999177182	0.845146731847958
r1533	0.999177182	0.8485193257126429
ARSENBabc	0.999177182	0.8451467318479654
ESTROSABCCte	0.999177182	0.8451467318479655
NCBMPTSabcpp	0.999177182	0.8451467318479634
2HATVACIDGLUCteb	0.999177182	0.8451467318479589
O16A4COLIPAabctex	0.999177182	0.8451467318479655
ARSabc	0.999177182	0.8451467318479654
r1532_1	0.999177182	0.8451467318479625
NRPPHRVESSEC	0.999177182	0.7254655441770038
ESTRONEte	0.999177182	0.8451467318479655
ESTRONEGLCt	0.999177182	0.8451467318479655
r1532	0.999177182	0.8485193257126429
NRPPHRVESSEC_1	0.999177182	0.8451467318479654
DIPEPabc14	0.999177182	0.8451467318479655
NRVNCABCt	0.999177182	0.8451467318479655
11DOCRTSLte	0.999177182	0.845146731847958
DIPEPabc4	0.999177182	0.8451467318479625
ENLIPAabctex	0.999177182	0.8451467318479655
DIPEPabc6	0.999177182	0.8451467318479646
DESFVSteb	0.999177182	0.8451467318479655
DHCHOLESTANATEATP	0.999177182	0.8451467318479655
ETHSabc	0.999177182	0.8451467318479655
DODECANACt	0.999177182	0.8451467318479655
r2505	0.999177182	0.8451467318479625
DSPVSteb	0.999177182	0.8451467318479655
r1522	0.999177182	0.8451467318479654
NDERSVteb	0.999177182	0.8451467318479654
MOPSabc	0.999177182	0.8451467318479655
MOBDabcpp	0.999177182	0.8451467318479655
MOBDabc_rev	0.999177182	0.8451467318479654
r1521	0.999177182	0.8451467318479654
DIPEPabc1	0.999177182	0.8451467318479645
MOBDabc	0.999177182	0.8451467318479655
UCHOLabc	0.999177182	0.8451467318479654
DIGALSGALSIDEATPte	0.999177182	0.8451467318479655
2HATVACIDteb	0.999177182	0.8451467318479587
OANTIabcpp	0.999177182	0.8451467318479654
DVALabcpp	0.999177182	0.8451467318479654
DMSO2abcpp	0.999177182	0.8451467318479655
DHBSZ3FEabcpp	0.999177182	0.8451467318479655
NORMETEVESSte	0.999177182	0.7254655441770038
EIC21114TRte	0.999177182	0.8451467318479655
DJENKabc	0.999177182	0.8451467318479655
XOL7AONEATP	0.999177182	0.8451467318479654
r1526	0.999177182	0.8485193257126429
r1525	0.999177182	0.8451467318479655
DLEUabcpp	0.999177182	0.8451467318479655
ECTOabcpp	0.999177182	0.8451467318479655
ECTOINEabc	0.999177182	0.8451467318479655
ECA4COLIPAabctex	0.999177182	0.8451467318479655
DIPEPabc13	0.999177182	0.8451467318479655
EANDRSTRNte	0.999177182	0.8451467318479655
12HARACHDte	0.999177182	0.8451467318479581
DIPEPabc5	0.999177182	0.8451467318479645
GCDCA3Sabc	0.999177182	0.8451467318479655
FEOXAMabcpp	0.999177182	0.8451467318479655
GLYSERabcpp	0.999177182	0.8451467318479655
GM1LIPAabcpp	0.999177182	0.8451467318479654
GM1LIPAabctex	0.999177182	0.8451467318479655
GM2LIPAabcpp	0.999177182	0.8451467318479654
GM2LIPAabctex	0.999177182	0.8451467318479655
CTBTabcpp	0.999177182	0.8451467318479655
CTBTabc	0.999177182	0.8451467318479655
18HARACHDte	0.999177182	0.8451467318479583
CGMPt	0.999177182	0.8451467318479592
CSAtu	0.999177182	0.8451467318479655
CSASULPteb	0.999177182	0.8451467318479655
GTACMPtev	0.999177182	0.8451467318479655
CRVSM24teb	0.999177182	0.8451467318479655
CRVSM23teb	0.999177182	0.8451467318479655
CRVSM1teb	0.999177182	0.8451467318479655
CRVSATPtu	0.999177182	0.8451467318479655
CRVSATPthc	0.999177182	0.8451467318479655
CHOLATEt3	0.999177182	0.8451467318479655
GUDACabcpp	0.999177182	0.8451467318479655
GUDCA3Sabc	0.999177182	0.8451467318479655
GUDPTNabcpp	0.999177182	0.8451467318479655
pentso3abcpp	0.999177182	0.8451467318479655
HMR_0469	0.999177182	0.8451467318479654
HMR_0439	0.999177182	0.8451467318479629
HMR_0435	0.999177182	0.8451467318479629
HMR_0431	0.999177182	0.8451467318479627
HMR_0427	0.999177182	0.8451467318479655
HMR_0423	0.999177182	0.8451467318479654
HMR_0419	0.999177182	0.8451467318479654
HMR_0415	0.999177182	0.8451467318479644
GLZABCteb	0.999177182	0.8451467318479655
CYNTtabcpp	0.999177182	0.8451467318479655
CE2211te	0.999177182	0.8451467318479617
CELabc	0.999177182	0.8451467318479655
CE2510ABCt	0.999177182	0.8451467318479617
GLYGLNtr	0.999177182	0.8451467318479655
GLYGLUabcpp	0.999177182	0.8451467318479655
CE2510t	0.999177182	0.8451467318479617
21HPRGNLONEt1	0.999177182	0.8451467318479583
CE2513ATP	0.999177182	0.8451467318479654
CE2537ABCt	0.999177182	0.8451467318479617
CE2537ATP	0.999177182	0.8451467318479617
17AHPRGNLONEte	0.999177182	0.8451467318479582
CE4843t	0.999177182	0.8451467318479655
GLYGLYGLNtr	0.999177182	0.8451467318479655
CE4877te	0.999177182	0.8451467318479619
CE5025t	0.999177182	0.8451467318479619
CE5026t	0.999177182	0.8451467318479619
CE5072te	0.999177182	0.8451467318479619
GLYGLYabcpp	0.999177182	0.8451467318479655
17AHPRGSTRNte	0.999177182	0.8451467318479583
CE6247t	0.999177182	0.8451467318479622
CE7081tm	0.999177182	0.8451467318479622
CE7082ATP	0.999177182	0.8451467318479622
CE7083t	0.999177182	0.8451467318479622
CE7085te	0.999177182	0.8451467318479622
CE7090te	0.999177182	0.8451467318479623
CE7096te	0.999177182	0.8451467318479623
CE7172ATP	0.999177182	0.8451467318479623
CEL6abc	0.999177182	0.8451467318479655
GLYMETabcpp	0.999177182	0.8451467318479655
GLYMETtr	0.999177182	0.8451467318479655
GLYPHEabcpp	0.999177182	0.8451467318479655
HMR_0395	0.999177182	0.8451467318479629
HMR_0391	0.999177182	0.8451467318479629
HMR_0387	0.999177182	0.8451467318479631
HMR_0383	0.999177182	0.8451467318479627
COLIPAabctex	0.999177182	0.8451467318479655
COLIPAabcppmin	0.999177182	0.8451467318479655
COLIPAabcpp_kt	0.999177182	0.8451467318479654
COLIPAabcpp	0.999177182	0.8451467318479655
COLIPAabcex	0.999177182	0.8451467318479655
HMR_0277	0.999177182	0.8451467318479654
COLIPAPabctex	0.999177182	0.8451467318479655
HMR_0273	0.999177182	0.8451467318479629
HMR_0261	0.999177182	0.8451467318479654
HEXDIACATP	0.999177182	0.8451467318479654
HMR_0257	0.999177182	0.8451467318479629
HMR_0247	0.999177182	0.8451467318479633
COLIPABabcpp	0.999177182	0.8451467318479655
CLIPAabctex	0.999177182	0.8451467318479655
HMR_0243	0.999177182	0.8451467318479627
HMR_0239	0.999177182	0.8451467318479654
HMR_0235	0.999177182	0.8451467318479632
HMR_0215	0.999177182	0.8451467318479654
HEXDTRte	0.999177182	0.8451467318479654
HMR_0211	0.999177182	0.8451467318479633
HMR_0207	0.999177182	0.8451467318479629
HG2abcpp	0.999177182	0.8451467318479654
HMR_0194	0.999177182	0.8451467318479634
CMCBTFabcpp	0.999177182	0.8451467318479655
HISGLYabcpp	0.999177182	0.8451467318479655
HISHISabcpp	0.999177182	0.8451467318479655
HISTAVESSEC	0.999177182	0.7254655441770038
HISTAVESSEC_1	0.999177182	0.8451467318479654
CMtexabc	0.999177182	0.8451467318479655
COPROSTabc	0.999177182	0.8451467318479655
HMR_0281	0.999177182	0.8451467318479633
HEMEti	0.999177182	0.8451467318479655
HMR_0321	0.999177182	0.8451467318479655
HMR_0375	0.999177182	0.8451467318479654
HMR_0371	0.999177182	0.8451467318479654
HMR_0367	0.999177182	0.8451467318479655
HMR_0363	0.999177182	0.8451467318479654
CRGLZABCt	0.999177182	0.8451467318479655
HMR_0359	0.999177182	0.8451467318479655
HC02194te	0.999177182	0.8451467318479624
HMR_0347	0.999177182	0.8451467318479634
CHSTEROLt	0.999177182	0.8451467318479655
CHSTEROLt_1	0.999177182	0.8451467318479655
HMR_0343	0.999177182	0.8451467318479654
HMR_0329	0.999177182	0.8451467318479633
HMR_0325	0.999177182	0.8451467318479633
HMR_0317	0.999177182	0.8451467318479655
HDCA6Gte	0.999177182	0.8451467318479654
HMR_0311	0.999177182	0.8451467318479633
HC02195te	0.999177182	0.8451467318479624
HMR_0307	0.999177182	0.8451467318479633
HC02196te	0.999177182	0.8451467318479624
HC02220te	0.999177182	0.8451467318479625
HMR_0303	0.999177182	0.8451467318479632
HCA24Gte	0.999177182	0.8451467318479654
HCA6Gte	0.999177182	0.8451467318479654
HMR_0299	0.999177182	0.8451467318479632
HMR_0291	0.999177182	0.8451467318479627
1MNCAMti	0.999177182	0.8451467318479583
CPGNabcpp	0.999177182	0.8451467318479655
HDCA24Gte	0.999177182	0.8451467318479654
CE2445t	0.999177182	0.8451467318479617
CE2209te	0.999177182	0.8451467318479616
BILDGLCURte	0.999177182	0.8451467318479655
C03681te	0.999177182	0.8451467318479611
LTHSTRLABCt	0.999177182	0.8451467318479654
C04483t1	0.999177182	0.8451467318479655
C04717ATP	0.999177182	0.8451467318479611
C04805ATP	0.999177182	0.8451467318479611
LSTNtu	0.999177182	0.8451467318479654
C05298te	0.999177182	0.8451467318479611
C05299te	0.999177182	0.8451467318479611
C05301te	0.999177182	0.8451467318479613
C05302te	0.999177182	0.8451467318479613
C05463t1	0.999177182	0.8451467318479654
C05769te	0.999177182	0.8451467318479613
C05770te	0.999177182	0.8451467318479613
LMN2abc	0.999177182	0.8451467318479655
G3PSabcpp	0.999177182	0.8451467318479655
LIPTabc	0.999177182	0.8451467318479655
LIPAabctex	0.999177182	0.8451467318479655
LIPAabcpp	0.999177182	0.8451467318479654
LIPACabcpp	0.999177182	0.8451467318479654
LIPABabcpp	0.999177182	0.8451467318479654
LIPAAabcpp	0.999177182	0.8451467318479654
G3Pabc	0.999177182	0.8451467318479655
C14768ATP	0.999177182	0.8451467318479613
LEULEUabcpp	0.999177182	0.8451467318479655
C14769td2	0.999177182	0.8451467318479613
C14770ATP	0.999177182	0.8451467318479613
C14771ATP	0.999177182	0.8451467318479613
C14825ATP	0.999177182	0.8451467318479613
r1028	0.999177182	0.8451467318479654
LEUKTRB4WOHt	0.999177182	0.8451467318479654
C03990ATP	0.999177182	0.8451467318479624
G3PIabcpp	0.999177182	0.8451467318479655
GLYGLNabcpp	0.999177182	0.8451467318479655
LVSTACIDtu	0.999177182	0.8451467318479654
r1514	0.999177182	0.8451467318479653
MDZtu	0.999177182	0.8451467318479654
BILGLCURte	0.999177182	0.8451467318479655
XOLDIOLONEATP	0.999177182	0.8451467318479654
FEROXBFEabcpp	0.999177182	0.8451467318479655
FEROXEFEabcpp	0.999177182	0.8451467318479655
FEROXGFEabcpp	0.999177182	0.8451467318479655
FERRICHabc	0.999177182	0.8451467318479655
MCBTFabcpp	0.999177182	0.8451467318479655
FERXAabc	0.999177182	0.8451467318479655
BLAMDabcpp	0.999177182	0.8451467318479655
MANTTRabc	0.999177182	0.8451467318479655
MANTRabc	0.999177182	0.8451467318479655
MANBabc	0.999177182	0.8451467318479655
DCA3Sabc	0.999177182	0.8451467318479655
DCA3Gte	0.999177182	0.8451467318479655
1331TACRteb	0.999177182	0.8451467318479581
XYL3abc	0.999177182	0.8451467318479654
DCA24Gte	0.999177182	0.8451467318479655
DASNabcpp	0.999177182	0.8451467318479654
DARGabcpp	0.999177182	0.8451467318479654
XYLANabc	0.999177182	0.8451467318479654
13DAMPPabcpp	0.999177182	0.8451467318479581
13DMTtu	0.999177182	0.8451467318479581
XYLBabc	0.999177182	0.8451467318479654
BUTSO3abcpp	0.999177182	0.8451467318479655
FVSteb	0.999177182	0.8451467318479655
LYSGLUGLYtr	0.999177182	0.8451467318479655
LVSTPGPtu	0.999177182	0.8451467318479654
C14826ATP	0.999177182	0.8451467318479613
LEUKTRB4WCOOHt	0.999177182	0.8451467318479654
LEUKABCtc	0.999177182	0.8451467318479655
LCYSTabcpp	0.999177182	0.8451467318479627
CBL1abcpp	0.999177182	0.8451467318479655
ISETACabcpp	0.999177182	0.8451467318479655
CBL2abc	0.999177182	0.8451467318479655
1513TACRtu	0.999177182	0.8451467318479582
1531TACRteb	0.999177182	0.8451467318479582
CDCA24Gte	0.999177182	0.8451467318479655
CDCA3Gte	0.999177182	0.8451467318479655
ICLIPAabcpp	0.999177182	0.8451467318479654
ICDCHOLabc	0.999177182	0.8451467318479654
15DAPabcpp	0.999177182	0.8451467318479582
IBUP_Stbc	0.999177182	0.8451467318479654
15DMTtu	0.999177182	0.8451467318479582
15HPETATP	0.999177182	0.8451467318479582
IBUPGLUCtpvb	0.999177182	0.8451467318479654
HYOCHOLabc	0.999177182	0.8451467318479654
HPDECEte	0.999177182	0.8451467318479654
CYSIabcpp	0.999177182	0.8451467318479655
GLYC2Pabcpp	0.999177182	0.8451467318479655
CYSDabcpp	0.999177182	0.8451467318479655
CE0328t	0.999177182	0.8451467318479655
CE1243ATP	0.999177182	0.8451467318479615
CE1273t1	0.999177182	0.8451467318479615
CYSAMPtev	0.999177182	0.8451467318479655
CE1297t	0.999177182	0.8451467318479615
CE1352te	0.999177182	0.8451467318479616
CE1447te	0.999177182	0.8451467318479616
CE2006te	0.999177182	0.8451467318479616
CE2047te	0.999177182	0.8451467318479616
CE2049te	0.999177182	0.8451467318479616
CBL1abc	0.999177182	0.8451467318479655
CBL1HBIabc	0.999177182	0.8451467318479655
CBIuabcpp	0.999177182	0.8451467318479655
14GLUCANabcpp	0.999177182	0.8451467318479582
LCYSTabc	0.999177182	0.8451467318479627
LCA3Sabc	0.999177182	0.8451467318479654
LCA3Gte	0.999177182	0.8451467318479654
LCA24Gte	0.999177182	0.8451467318479654
LANTHabc	0.999177182	0.8451467318479655
GALMAN4abc	0.999177182	0.8451467318479655
GALMAN6abc	0.999177182	0.8451467318479655
r1026	0.999177182	0.8451467318479655
GCA3Sabc	0.999177182	0.8451467318479655
r0993	0.999177182	0.8451467318479611
CA24Gte	0.999177182	0.8451467318479655
GCHOLAt3	0.999177182	0.8451467318479655
GDCA3Sabc	0.999177182	0.8451467318479655
CA3Sabc	0.999177182	0.8451467318479655
CBIabc	0.999177182	0.8451467318479655
GLC3MEACPtev	0.999177182	0.8451467318479655
GLCGLYCabcpp_syn	0.999177182	0.8451467318479655
GLCMAN4abc	0.999177182	0.8451467318479655
GLCMAN6abc	0.999177182	0.8451467318479655
CARNabcpp	0.999177182	0.8451467318479655
GLUCAN2abc	0.999177182	0.8451467318479655
GLUCANabc	0.999177182	0.8451467318479655
K2L4Aabctex	0.999177182	0.8451467318479655
K2L4Aabcpp	0.999177182	0.8451467318479654
ISTNTabc	0.999177182	0.8451467318479655
ISOP3PT	0.999177182	0.8451467318479655
ISOLVSTtbc	0.999177182	0.8451467318479654
ISOCHOLabc	0.999177182	0.8451467318479654
PB2abcpp	0.999177182	0.8451467318479654
TRIPVSteb	0.999177182	0.8451467318479654
DOPA3GLCURt	0.999177182	0.8451467318479655
SPHMYLN1824_hs_ATPt	0.999177182	0.8451467318479654
RSVATPtu	0.999177182	0.8451467318479654
PYOVDtex	0.999177182	0.8451467318479654
SPHMYLN1825_hs_ATPt	0.999177182	0.8451467318479654
SPHMYLN_HsATPte	0.999177182	0.8451467318479654
PYOVD2tex	0.999177182	0.8451467318479654
PE1819Z1835Z9Z12Zt	0.999177182	0.8451467318479654
7AHGLZABCt	0.999177182	0.8451467318479609
7BHGLZABCt	0.999177182	0.845146731847961
THIOGabc	0.999177182	0.8451467318479654
PGP1819Z160t	0.999177182	0.8451467318479654
ACHVESSEC_1	0.999177182	0.8451467318479641
PGP18111Z160t	0.999177182	0.8451467318479654
ACHVESSEC	0.999177182	0.7254655441770029
7BHGLZGLCABCt	0.999177182	0.845146731847961
PE1819Z1845Z9Z12Z15Zt	0.999177182	0.8451467318479654
7DHCDCHOLabc	0.999177182	0.845146731847961
PE1829Z12Z1835Z9Z12Zt	0.999177182	0.8451467318479654
3OHACMPtev	0.999177182	0.8451467318479599
PVSGLUCteb	0.999177182	0.8451467318479654
THEXDDte	0.999177182	0.8451467318479654
7DHCHOLabc	0.999177182	0.845146731847961
PVSATPtu	0.999177182	0.8451467318479654
PE203_HSABCt	0.999177182	0.8451467318479654
THCHOLSTOICATP	0.999177182	0.8451467318479654
PE226_HSABCt	0.999177182	0.8451467318479654
TETDECA511ACt	0.999177182	0.8451467318479654
PE2LINL_HSABCt	0.999177182	0.8451467318479654
ACMPGLUTtep	0.999177182	0.8451467318479642
3DHCDCHOLabc	0.999177182	0.8451467318479593
THRNTt	0.999177182	0.8451467318479654
6OHFVSteb	0.999177182	0.8451467318479609
PE18111Z1845Z9Z12Z15Zt	0.999177182	0.8451467318479654
SPHMYLN180241_hs_ATPt	0.999177182	0.8451467318479654
PRGNLONEte	0.999177182	0.8451467318479654
SPHMYLN18114_hs_ATPt	0.999177182	0.8451467318479654
ACMPtu	0.999177182	0.8451467318479642
ACMPthc	0.999177182	0.8451467318479642
SPHMYLN18115_hs_ATPt	0.999177182	0.8451467318479654
SPHMYLN181161_hs_ATPt	0.999177182	0.8451467318479654
PE1819Z1819Zt	0.999177182	0.8451467318479654
ALAGLYtr	0.999177182	0.8451467318479646
TSACMSULtev	0.999177182	0.8451467318479654
PE1819Z1829Z12Zt	0.999177182	0.8451467318479654
SPHMYLN18117_hs_ATPt	0.999177182	0.8451467318479654
SPHMYLN181181_hs_ATPt	0.999177182	0.8451467318479654
PRGNLONESte	0.999177182	0.8451467318479654
ACMPGLUthc	0.999177182	0.8451467318479642
SPHMYLN18118_hs_ATPt	0.999177182	0.8451467318479654
ACMPGLUtep	0.999177182	0.8451467318479642
SPHMYLN181201_hs_ATPt	0.999177182	0.8451467318479654
SPHMYLN18120_hs_ATPt	0.999177182	0.8451467318479654
SPHMYLN18121_hs_ATPt	0.999177182	0.8451467318479654
SPHMYLN181221_hs_ATPt	0.999177182	0.8451467318479654
ACMPGLUTthc	0.999177182	0.8451467318479642
SPHMYLN18122_hs_ATPt	0.999177182	0.8451467318479654
3MOXTYRESSte	0.999177182	0.7254655441770002
TSACGLUCtev	0.999177182	0.8451467318479654
SPHMYLN18123_hs_ATPt	0.999177182	0.8451467318479654
7DHCHSTEROLt	0.999177182	0.845146731847961
ADOCBLabcpp	0.999177182	0.8451467318479643
TDCA3Sabc	0.999177182	0.8451467318479654
PEAL2tabc	0.999177182	0.8451467318479655
RETABCtc	0.999177182	0.8451467318479654
PEPALM_HSASBCt	0.999177182	0.8451467318479654
4HPROLTabcpp	0.999177182	0.8451467318479604
4GLU56DIHDINDt	0.999177182	0.84514673184796
PSFLIP	0.999177182	0.8451467318479654
SULPACMPtev	0.999177182	0.8451467318479654
PGLYCABCte	0.999177182	0.8451467318479654
SULFACabcpp	0.999177182	0.8451467318479654
31DMTtu	0.999177182	0.8451467318479592
3DHLCAabc	0.999177182	0.8451467318479593
PSFLIP_cho	0.999177182	0.8451467318479654
STACMPtev	0.999177182	0.8451467318479654
PPP9ABCte	0.999177182	0.8451467318479654
ALALEUt	0.999177182	0.8451467318479646
4HATVACIDteb	0.999177182	0.8451467318479601
ALALEUabcpp	0.999177182	0.8451467318479648
ALAHIStr	0.999177182	0.8451467318479646
SULAabc	0.999177182	0.8451467318479654
PSHSABCtc	0.999177182	0.8451467318479654
4HATVLACteb	0.999177182	0.8451467318479601
PESTE_HSABCt	0.999177182	0.8451467318479654
4HPRODCabcpp	0.999177182	0.8451467318479601
PG1819Z160t	0.999177182	0.8451467318479654
PG18111Z160t	0.999177182	0.8451467318479654
ALAHISabcpp	0.999177182	0.8451467318479648
ALAGLNtr	0.999177182	0.8451467318479646
ALAGLUabcpp	0.999177182	0.8451467318479627
4BHGLZABCt	0.999177182	0.84514673184796
PEOLE_HSABCt	0.999177182	0.8451467318479654
PS181abcpp	0.999177182	0.8451467318479654
PLPSabctex	0.999177182	0.8451467318479655
TCHOLAt3	0.999177182	0.8451467318479654
TCHOLABCtc	0.999177182	0.8451467318479654
PEALtabc	0.999177182	0.8451467318479654
7HPVSteb	0.999177182	0.845146731847961
7KILTCHOLATP	0.999177182	0.845146731847961
ADOCBLabc	0.999177182	0.8451467318479643
PEAR_HSABCt	0.999177182	0.8451467318479654
TCDCA3Sabc	0.999177182	0.8451467318479654
PEAtabcpp	0.999177182	0.8451467318479655
TCA3Sabc	0.999177182	0.8451467318479654
PEDH203_HSABCt	0.999177182	0.8451467318479654
SPHS1Pt2e	0.999177182	0.8451467318479654
TAGabc	0.999177182	0.8485193257126699
ALATHRabcpp	0.999177182	0.8451467318479648
PS180abcpp	0.999177182	0.8451467318479654
TACRtu	0.999177182	0.8451467318479654
SPRMabc	0.999177182	0.8451467318479654
PURabc1	0.999177182	0.8451467318479654
PEFLIP	0.999177182	0.8451467318479655
PEFLIP_cho	0.999177182	0.8451467318479655
PTVSTM3eb	0.999177182	0.8451467318479654
PELINL_HSABCt	0.999177182	0.8451467318479654
PELPALM_HSABCt	0.999177182	0.8451467318479654
ALATRPabcpp	0.999177182	0.8451467318479648
ALATHRtr	0.999177182	0.8451467318479646
PTVSTATPtu	0.999177182	0.8451467318479654
TSTSTERONEGLCte	0.999177182	0.8451467318479654
SPHMYLN18116_hs_ATPt	0.999177182	0.8451467318479654
AK2LGCHOLABCt	0.999177182	0.8451467318479645
SHEME2abcpp	0.999177182	0.8451467318479654
PCHOLN19_HSABCt	0.999177182	0.8451467318479654
ADRNLPVESSEC	0.999177182	0.7254655441770032
PCHOLN201_HSABCt	0.999177182	0.8451467318479654
TXB2t	0.999177182	0.8451467318479654
PCHOLN203_HSABCt	0.999177182	0.8451467318479654
AEPabc	0.999177182	0.8451467318479586
AEPabcpp	0.999177182	0.8451467318479587
TUNGSabcpp	0.999177182	0.8451467318479654
PCHOLN204_HSABCt	0.999177182	0.8451467318479654
PCHOLN205_HSABCt	0.999177182	0.8451467318479654
TUDCA3Sabc	0.999177182	0.8451467318479654
5OXPROabcpp	0.999177182	0.8451467318479607
35DSMVteb	0.999177182	0.8451467318479593
6AHGLZABCt	0.999177182	0.8451467318479607
PCHOLSTE_HSABCt	0.999177182	0.8451467318479654
5EIPENCte	0.999177182	0.8451467318479606
6BHGLZABCt	0.999177182	0.8451467318479607
6BHGLZGLCABCt	0.999177182	0.8451467318479607
6CSMVACIDteb	0.999177182	0.8451467318479609
PCHOLN224_HSABCt	0.999177182	0.8451467318479654
PCHOLN2254_HSABCt	0.999177182	0.8451467318479654
PCHOLN225_HSABCt	0.999177182	0.8451467318479654
3HPVSTETteb	0.999177182	0.8451467318479596
6EPSteb	0.999177182	0.8451467318479609
3HPVSteb	0.999177182	0.8451467318479596
PROGLYabcpp	0.999177182	0.8451467318479654
PCHOLN264_HSABCt	0.999177182	0.8451467318479654
PCHOLOLE_HSABCt	0.999177182	0.8451467318479654
PCHOLN183_HSABCt	0.999177182	0.8451467318479654
5OHFVSteb	0.999177182	0.8451467318479607
PCHOLN1836_HSABCt	0.999177182	0.8451467318479654
PROHISGLUtr	0.999177182	0.8451467318479654
5HTRPVESSEC_1	0.999177182	0.8451467318479606
PHYQt	0.999177182	0.8451467318479655
5HTRPVESSEC	0.999177182	0.7254655441770007
PPATabc	0.999177182	0.8451467318479654
SERGLUGLNtr	0.999177182	0.8451467318479654
PCHLN225_HSABCt	0.999177182	0.8451467318479654
PROSTGE2t3	0.999177182	0.8451467318479654
3HLVSTACtbc	0.999177182	0.8451467318479596
PCHOL2LINL_HSABCt	0.999177182	0.8451467318479654
PROSTGE1t3	0.999177182	0.8451467318479654
PCHOL2OLE_HSABCt	0.999177182	0.8451467318479654
PCHOL2STE_HSABCt	0.999177182	0.8451467318479654
5HPETATP	0.999177182	0.8451467318479605
PCHOLAR_HSABCt	0.999177182	0.8451467318479654
ACOLIPAabctex	0.999177182	0.8451467318479643
PCHOLDOC_HSABCt	0.999177182	0.8451467318479654
AHANDROSTANGLCte	0.999177182	0.8451467318479644
PCHOLEIC_HSABCt	0.999177182	0.8451467318479654
SELabcpp	0.999177182	0.8451467318479654
PCHOLET_HSABCt	0.999177182	0.8451467318479654
PCHOLHEP_HSABCt	0.999177182	0.8451467318479654
PCHOLLINL_HSABCt	0.999177182	0.8451467318479654
AHANDROSTANte	0.999177182	0.8451467318479644
PCHOLMYR_HsABCt	0.999177182	0.8451467318479654
PCHOLN15_HSABCt	0.999177182	0.8451467318479654
PROLBabc	0.999177182	0.8451467318479654
ALLabcpp	0.999177182	0.8451467318479648
PCHOLPALME_HSABCt	0.999177182	0.8451467318479654
SALCHS2FEabcpp	0.999177182	0.8451467318479654
SMVtu	0.999177182	0.8451467318479654
PCt	0.999177182	0.8451467318479654
PE15_HSABCt	0.999177182	0.8451467318479654
SMVACIDATPteb	0.999177182	0.8451467318479654
PE1801845Z9Z12Z15Zt	0.999177182	0.8451467318479654
PE1801835Z9Z12Zt	0.999177182	0.8451467318479654
S3MEACMPtev	0.999177182	0.8451467318479654
3DHDCAabc	0.999177182	0.8451467318479593
56DHPVSteb	0.999177182	0.8451467318479605
PE1801829Z12Zt	0.999177182	0.8451467318479654
PE1801819Zt	0.999177182	0.8451467318479654
3ISPVSteb	0.999177182	0.8451467318479597
3DHCHOLabc	0.999177182	0.8451467318479593
PE17_HSABCt	0.999177182	0.8451467318479654
PRISTte	0.999177182	0.8451467318479654
PE12_HSABCt	0.999177182	0.8451467318479654
PS141abcpp	0.999177182	0.8451467318479654
6HSMVACIDteb	0.999177182	0.8451467318479609
THYOCHOLabc	0.999177182	0.8451467318479654
PHEME2abcpp	0.999177182	0.8451467318479655
PE161abcpp	0.999177182	0.8451467318479654
4PYRDX	0.999177182	0.8451467318479604
PS161abcpp	0.999177182	0.8451467318479654
PE141abcpp	0.999177182	0.8451467318479654
PE161_HSABCt	0.999177182	0.8451467318479654
PE14_HSABCt	0.999177182	0.8451467318479654
PE18111Z1819Zt	0.999177182	0.8451467318479654
6MELVACtbc	0.999177182	0.8451467318479609
SLNTabcpp	0.999177182	0.8451467318479654
3HSMVACIDteb	0.999177182	0.8451467318479596
PHEMEabcpp	0.999177182	0.8451467318479654
PS120abcpp	0.999177182	0.8451467318479654
PS140abcpp	0.999177182	0.8451467318479654
5APTNabcpp	0.999177182	0.8451467318479605
5ADTSTSTERONEGLCte	0.999177182	0.8451467318479605
PE18111Z1835Z9Z12Zt	0.999177182	0.8451467318479654
6HMSMVACIDteb	0.999177182	0.8451467318479609
PHEMEABCte	0.999177182	0.8451467318479654
56EPPVSteb	0.999177182	0.8451467318479605
ADRNLPVESSEC_1	0.999177182	0.8451467318479644
PE18111Z1829Z12Zt	0.999177182	0.8451467318479654
RSVLACteb	0.999177182	0.8451467318479654
Pe13_HSABCt	0.999177182	0.8451467318479654
SMIA1Eabc	0.999177182	0.8451467318479654
PCt_cho	0.999177182	0.8451467318479654
PDE2	0.999170168	0.6429082374742098
GLYCAt2rpp	0.9991658260000001	0.6499371745366408
SPODM	0.9991578799999999	0.5925771085789103
CO2tpp	0.9991552239999999	0.4999999999999999
UACCpts	0.9991547080000001	0.8114501858459868
MAN6Gpts	0.9991538999999999	0.8114501858459868
DGLACH	0.9991534599999999	0.6429082374742098
AAAN	0.9991496	0.8571364991766366
GLYCYSAP	0.9991484720000001	0.75
DKMPPD3_1	0.9991467220000001	0.7171169511013131
4HTHRS_1	0.9991464139999999	0.8944550560774344
NADHDH	0.999145192	0.9032572262610125
MDH2	0.9991445320000001	0.5
CDPDAGS_HDE_HDE_c	0.99914352	0.7999875381643349
GDTPR	0.9991396939999999	0.9279918591499547
AACPS7	0.9991391180000001	0.6666666666666667
HPYRRx_1	0.999137318	1.0
FAOXOHC22C22DCc	0.9991351959999999	0.8852533833261815
r0558	0.9991351959999999	0.8618541000683395
VNDH	0.9991351959999999	0.8618541000683466
r0688	0.9991351959999999	0.8618541000683462
PHHL2	0.9991351959999999	0.4329115124576002
34DHALDD	0.9991351959999999	0.8618541000683371
NABTNO	0.9991351959999999	0.861854100068346
VNDH_3	0.9991351959999999	0.8618541000683371
GLCURDH	0.9991351959999999	0.8618541000683457
MACOXO	0.9991351959999999	0.8618541000683373
r0642	0.9991351959999999	0.861854100068342
GG15DAPDxr	0.9991351959999999	0.8618541000683457
6TINS5MPOR	0.9991351959999999	0.7777867519469097
4MBZDH	0.9991351959999999	0.8618541000683542
FAOXOHMC10DC10c	0.9991351959999999	0.9263666728940811
GLACO	0.9991351959999999	0.891130671774711
CHMSDH	0.9991351959999999	0.7777867519469097
34DHXMANDACOX	0.9991351959999999	0.8618541000683371
GGGABADxr	0.9991351959999999	0.8618541000683457
GALURDH	0.9991351959999999	0.8618541000683455
PHCD	0.9991351959999999	0.7711861669332984
SGSAD	0.9991351959999999	0.8618541000683466
GDBTALDH	0.9991351959999999	0.8618541000683453
GGDAPDxr	0.9991351959999999	0.8618541000683457
FAOXOHC16C16DCc	0.9991351959999999	0.885253383326182
5HOXINDACTOX	0.9991351959999999	0.8618541000683382
IMACTD	0.9991351959999999	0.8618541000683466
4H3NALDD	0.9991351959999999	0.8618541000683377
ALDD32	0.9991351959999999	0.891130671774711
3MBZDH	0.9991351959999999	0.8618541000683546
ALDD9	0.9991351959999999	0.8618541000683466
HEMEAS_1	0.9991351959999999	0.8852533833261815
ALDH_1	0.9991351959999999	0.8618541000683466
HP5CD_1	0.9991351959999999	0.7711861669332929
HP5CD	0.9991351959999999	0.8642515932579871
CMCMSAD	0.9991351959999999	0.8618541000683382
CBL2OR	0.9991351959999999	0.5973541007734725
RE2333C	0.9991351959999999	0.8618541000683388
3M4HDXPAC	0.9991351959999999	0.8618541000683544
TMABADH	0.9991351959999999	0.8618541000683377
DMSOR3	0.9991351959999999	0.7777867519469097
ALDD15	0.9991351959999999	0.8618541000683466
RE3346C	0.9991351959999999	0.8618541000683531
UACMAMO	0.9991351959999999	0.9263666728940811
[truncated: 1 more rows]
