# Supplementary material for: Teasing out missing reactions in genome-scale metabolic networks through hypergraph learning
Source: Nat Commun. 2023 Apr 25;14:2375. doi: 10.1038/s41467-023-38110-7 (PMC10130184; doi:10.1038/s41467-023-38110-7)
Supplement: Supplementary file 4 — Source Data [file 41467_2023_38110_MOESM4_ESM.zip › Source Data/Supplementary Figure 8/zimmermann/GCF_000020605.1.csv]

	predicted scores	similarity max
DADNC	0.9999777440000001	0.7697927383410107
HPOXR	0.9999769260000001	0.7071487846189037
CAT	0.9999769260000001	0.7559182551760235
H2CO3D	0.999976848	0.5962741687413069
NTPP2_1	0.999975182	0.8944590682275001
NADPHHR	0.999973748	0.4757888204229921
NADPHHS	0.999973748	0.4757888204229921
NTPP8_1	0.999972964	0.5
CYSCYSr	0.9999722019999998	0.6123724356957946
SERHL	0.999969232	0.5773845648485278
HMR_7197	0.999969232	0.5773845648485297
ATPADT	0.9999676799999999	0.6666666666666667
CPK1	0.9999673060000001	0.6123724356957947
GTPHL	0.999966976	0.5773845648485333
FMNAT_1	0.9999668500000001	0.8944590682275317
NADHHS	0.999964958	0.4999108866768607
NADHHR	0.999964958	0.4999108866768607
PPItex	0.999964372	0.6063454181796663
GLUGLUr	0.9999639979999999	0.6123724356957946
ALAALACNc	0.99996089	0.6123724356957946
PPK2	0.99996057	1.0
TREH	0.999960192	0.8814089405208615
G1PP	0.999960136	0.6985006985010478
GLCGSD	0.9999599939999999	0.8066070437008469
NTD7	0.999959072	0.6030324577899804
G6PP	0.9999587999999999	0.6985006985010478
SFRR	0.9999587740000001	0.6804227985555072
NTD4	0.999958322	0.6030324577899804
AMPt6	0.9999581080000001	0.6290312593728827
NADDPp_1	0.9999564880000001	0.7071697891422415
NTPP8	0.9999559739999999	0.6507827327898942
ACCOAS	0.9999558480000001	0.9428650461585475
KAT1	0.9999558480000001	1.0
UMPK5	0.999954676	0.6123724356957946
MCD	0.999953884	0.6859943405700353
13BGH	0.9999538800000002	0.806607043700841
MLTG7	0.9999538800000002	0.8814089405208615
PIt2r	0.999953842	0.6666798662878387
CYS	0.9999526	0.6708443011706389
METRR	0.9999521659999999	0.5409320162451878
PDE5	0.9999516679999999	0.6063454181796655
GLYtpp	0.999951044	0.7071067811865475
AMPDA	0.999950742	0.6928120926072436
PIt2rpp	0.9999505519999999	0.6737223882744339
G3PT	0.999949952	0.6030324577899804
PPGPPDPE	0.999949384	0.9224255968593442
AACLAM	0.9999489880000001	0.6123724356957947
AADa	0.9999489880000001	0.6123724356957947
NI2tpp	0.99994774	0.5773502691896257
AFAT	0.9999459180000001	0.9486889349589842
FDH6	0.9999457880000001	0.8141321005881684
FADDP	0.999945568	0.7499554446622578
GUAC	0.9999454919999999	0.670804458898028
SOR	0.99994358	0.745356000076353
ASP4DC	0.9999432220000001	0.75
METt2r	0.9999418339999998	0.6063454181796661
METt3	0.9999418339999998	0.6063454181796661
r0068	0.999941376	0.5625257475552012
ASPO6_1	0.9999404439999999	0.8944590682275209
r0120	0.9999396580000001	0.8420924349512628
PpGppP	0.999939646	0.75
GTPDPK_1	0.9999390800000001	0.8944590682275033
ANNAT	0.999939056	0.9486889349589868
METt3pp	0.999938766	0.6737223882744339
CMPDAi	0.9999386659999999	0.6928120926072674
SERDA	0.9999385140000001	0.5772816717594509
HMR_8582	0.9999383140000001	0.6123724356957946
H2ASE_syn	0.9999377520000001	0.8488835854515324
NH4t3pp	0.999937532	0.7071067811865475
COBALT2tpp	0.9999374879999999	0.5773502691896257
PPC	0.9999374139999999	0.6546870025310627
ADK2_1	0.999936606	0.8944590682275363
NPH	0.9999362740000001	0.9805793319099848
PPGPPDP_c	0.9999360039999999	0.894459068227531
CYSTA	0.999935932	0.5000098997158863
SUCCACT	0.9999355700000001	0.6666666666666667
ACS	0.9999342419999999	0.6666666666666667
GK_adp	0.9999341239999999	0.562525747555209
NAD_H2	0.9999340520000001	0.822030566910707
DAUPP	0.99993262	0.6123724356957946
AKO	0.9999316759999999	0.5000000000000001
CYSt2r	0.9999315320000001	0.6063454181796661
UREA	0.9999310359999999	0.8704023795878318
ALPHNH	0.9999310359999999	0.86095410650186
DUTPDP_1	0.999930634	0.8944590682275017
SHL_c	0.999930466	0.7302793923485731
CDPPH	0.9999297800000001	0.717114040433031
GDPDPKE	0.9999293999999999	0.8889317764087067
PPANA	0.9999285779999999	0.8819121146368468
NTP3	0.999928566	0.8366472468875331
AMETt2	0.9999285240000001	0.6063454181796661
NADS1_1	0.9999274159999999	0.9258436680306533
GUACYC	0.999927302	0.769792738341016
NADK1	0.9999272859999999	0.5999714876327294
FACOAL180	0.999927228	0.7216878364870323
G3PCT	0.9999270619999999	0.5999714876327407
CMPt6	0.999926046	0.6063454181796661
PYRDC	0.99992602	0.755948189420634
NTP3e_1	0.9999252980000002	0.7638015029529065
NDP3	0.999925234	0.8366472468875341
AP3S	0.9999252000000001	0.8380779778121593
H2O2syn	0.999925026	0.7592529643436553
PGAM1_PhosHydro	0.999925	0.6708443011706551
PHNACH	0.9999241620000001	0.6030324577899804
NH4t_1	0.999923154	0.7071067811865475
NH4t3r	0.999923154	0.7071067811865475
Ht	0.9999230600000001	0.8575019138724698
FRD	0.999922368	0.5
SUCD1	0.999922368	0.5
SERDC	0.9999221840000001	0.6859943405700353
GLUDxi	0.9999214000000001	0.7559182551759873
GLUMETr	0.999920852	0.5
CYTDK1_1	0.999920846	0.6123724356957946
ASPSALy	0.9999207199999999	0.8618536102409751
r0097	0.999920228	0.6761044703796565
ACOAM	0.999920228	0.6761044703796554
G3PCT_2	0.999920206	0.5500920265205371
ASPMETASPr	0.999920202	0.5212624642320518
SULR	0.9999201080000001	1.0
SULRR2	0.9999201080000001	0.8889006217693545
SULR_1	0.9999201080000001	0.9940176091260398
CBMD	0.9999196080000001	0.7778642695600577
HMR_3996	0.999919558	0.5812633882051829
AMPN	0.9999193040000002	0.5000891186175769
PEPt6	0.9999192920000001	0.6063454181796661
TPHAP	0.999919276	0.8990003201250976
DNTP	0.999919276	0.7825899190731539
AP3AH	0.999919276	0.7825899190731539
METNA	0.9999191679999999	0.5999714876326891
NTRIRy_1	0.999919032	0.8054221767608073
NTRIR2y	0.999919032	0.9629062766749681
AP4AH1	0.999918764	0.7499554446622559
DPCOAK_1	0.999917932	0.8944590682274932
NTP5	0.9999179100000001	0.7171140404330302
DOPDH	0.999917308	0.8618536102409782
OOR2r	0.99991586	0.714271167455856
GLCP4	0.9999153660000001	0.8040465350965676
GLCP3	0.9999153660000001	0.8040465350965676
AADb	0.999915318	0.5773845648485363
AACT	0.99991519	0.6116906430548374
HCITS	0.99991519	0.6666666666666667
GLY3Pt2	0.9999151660000001	0.6063454181796661
BPNT_1	0.9999145779999999	0.8944590682275247
UTPH1	0.9999145220000001	0.8571283095722974
FORMCOAL	0.9999141659999999	0.6666666666666667
CYST_II	0.9999137499999999	0.5
OXGDC	0.999913692	0.6859943405700353
GSEALD	0.9999135640000001	0.8618536102409731
SSALy	0.9999133099999999	0.8618536102409469
NTPP9_1	0.999913078	0.894459068227506
SUCCt2_2	0.999912868	0.9486832980505138
SUCCt3	0.999912868	0.6063454181796661
SUCCt2_3	0.999912868	0.8944271909999159
FE2tpp	0.9999128220000001	0.5773502691896257
FACOAL180_1	0.99991272	0.6666666666666667
FACOAL180_2	0.99991272	0.6666666666666667
NADPHXD	0.9999127	0.5163118814876461
GLUDy_1	0.9999125660000001	0.8366557674544024
ACOAH	0.9999124119999999	0.7303227709875575
r1252	0.9999112419999999	0.8333333333333335
SO3R	0.9999105799999999	0.9525815257824107
SULRR	0.9999105799999999	0.7582002118897755
ASNN	0.99991033	0.5669611420654495
SERt2rpp	0.9999098999999999	0.6737223882744339
MTHFC_1	0.999909858	0.866076847272816
ASPA1	0.999909784	0.5000098997158864
GLUN	0.99990934	0.6123724356957946
GLNt2r	0.99990862	0.6063454181796661
ASPO2y	0.999908392	0.8137169545595699
ADPGLC	0.999908216	0.7499554446622555
DCTPD2	0.999908106	0.7070815791271401
SERt2r	0.999907696	0.6063454181796661
NTPP5	0.9999075699999999	0.6507827327898628
NTPP4	0.99990754	0.6761044703796376
PSP_L_1	0.999907516	0.8944590682275333
ASPO2	0.999907404	0.8137169545595699
r0210	0.9999074	0.5999714876326896
ASPt2_2pp	0.9999066840000002	0.8521989030382116
ASPt2_3pp	0.9999066840000002	0.9038934348870846
ASPt2pp	0.9999066840000002	0.6737223882744339
CYSDSF	0.999906524	0.5773845648485342
SQLS	0.9999064279999998	0.4803844614152615
ASLP	0.999906352	0.7745905346240765
FRD2	0.99990635	0.5669467095138409
FRDx	0.9999055379999999	0.7351940841678515
NADHPO	0.999905388	0.7576392053668726
AKGCAL	0.999905244	0.5999714876326819
r0027	0.9999051700000001	0.581263388205183
GCPN	0.9999050840000001	0.6547869995088298
NTP7	0.9999048979999999	0.7171140404330653
ALR	0.9999047799999999	0.8618536102409728
FACOAL181_2	0.9999045040000001	0.8333333333333335
FACOAL18111Z	0.9999045040000001	0.8333333333333335
GLYGLYCNc	0.9999041759999999	0.6123724356957946
PSP_1	0.9999040239999999	0.7559000785268466
ALDD2y	0.9999037080000001	0.8618536102409757
PYR5CD2	0.9999036099999999	0.6468100641281994
PYK3	0.999903408	0.5999714876327519
PPNCL3	0.9999032680000001	0.7142711674558241
CYTDK1	0.999903106	0.6324279818116197
SUCCtpp	0.999902968	0.6737223882744339
SUCCt3pp	0.999902968	0.6737223882744339
SUCCt2_2pp	0.999902968	0.8521989030382116
SUCCt2_3pp	0.999902968	0.9038934348870846
NDP7	0.99990266	0.7171140404330644
ASPt2_2	0.9999022720000001	0.7669730281020049
ASPt2_3	0.9999022720000001	0.8134977437371624
ASPt2r	0.9999022720000001	0.6063454181796661
AHGDx	0.99990168	0.7351940841678364
ARHGDx	0.99990168	0.7351940841678464
r0082	0.9999014880000001	0.6859943405700353
OSUCCL	0.9999014880000001	0.6859943405700353
NTD9	0.999901274	0.6030324577899804
G3PD1ir	0.9999000459999999	1.0
IPDPS_syn	0.9998996380000001	0.7921263372878232
GLYFEM	0.9998995799999999	0.6324630497641769
G3PD	0.9998995	0.5
DCTPD2_1	0.999899216	0.5
FACOAL141	0.9998991119999999	0.7216878364870323
CYSSERMETr	0.9998989179999999	0.5827891520709603
BCOALIG	0.99989882	0.858078015890027
AASAD1	0.9998986280000001	0.581263388205183
GDH1	0.9998983639999999	0.8131450865746079
GLYK1	0.99989824	0.8944590682275024
HEX1_1	0.9998970400000001	0.8944590682275003
PUTA3	0.9998968999999999	0.8571369692023669
PEPA	0.999896698	0.6030324577899804
SGDS	0.99989644	0.5
BACCL	0.9998963399999999	0.6761044703796544
FTHFDH	0.9998953399999999	0.7333524832576428
GLYTA	0.9998951180000001	0.5000098997158864
ACS_1	0.999894848	0.6172291120204249
HMR_0188	0.9998946099999999	0.7216878364870323
GLCt2	0.999894538	0.6063454181796661
GLCt2_2	0.999894538	0.7669730281020049
P5CD	0.9998945279999999	0.7143741499779628
SSALx	0.9998938820000001	0.8571369692023407
SULFDH	0.9998938180000001	0.7351940841678322
G3PCT_1	0.9998936860000001	0.5
F6PP	0.999893666	0.6030324577899804
AACOAT	0.99989326	0.6666666666666667
OCTNLL	0.999893228	0.6666666666666667
ZN2tpp	0.999893196	0.5773502691896257
GTPCII_1	0.99989293	0.9723157769436341
BCOALIG2	0.999892318	0.6666666666666667
FRDO5r	0.9998914319999999	0.8682417821616355
GP4GH	0.99989108	0.6419637424059155
RNTR1	0.99989069	0.6761044703796802
FACOAL50It2pp	0.9998906059999999	0.7499999999999999
NTPP11_1	0.9998904279999999	0.8944590682275475
DODECACID	0.9998901	0.8749846849921664
TETDECACID	0.9998901	0.8759614036194611
HEXEDECACID	0.9998901	0.8762659853067879
DECACID	0.9998901	0.8724331134034028
HEXDECACID	0.9998901	0.8762659853067879
OCTDECACID	0.9998901	0.8762645593259994
OCTEDECACID	0.9998901	0.8762645593259994
NADH7	0.9998897619999999	0.8823504748328085
PYRt2	0.9998897019999999	0.6063454181796661
COORr	0.9998896800000001	0.5477420782406625
NADH16	0.999889012	0.9007536238376969
NADH6	0.999889012	0.9032571722157117
r1254	0.999888808	0.8959612958936602
NTPP3	0.999888664	0.6507827327898627
RE2649C	0.999888314	0.730322770987578
LSERDHr	0.9998882259999998	0.7351940841678473
MCDC	0.9998880159999999	0.4714325230792713
GAPP	0.9998877979999999	0.6030324577899804
PRPPP	0.99988736	0.7171140404330545
NTRLASE3	0.9998873359999999	0.6229881604604035
NADHXD	0.999887328	0.5163118814876462
ATPATF2	0.999886676	0.565645101294892
CYTBD	0.999886	0.7231248540088142
CYTBO3	0.999886	0.7639364720615567
RNTR3	0.999885778	0.6761044703796796
FRDO6r	0.9998857040000001	0.7746242757303877
PACL	0.999885492	0.6681701137062602
RNTR2	0.999885218	0.6761044703796767
SUCBZL_1	0.9998849660000001	0.6172291120204514
IVCS	0.9998847599999999	0.6666666666666667
GLUSz	0.9998844	0.7697927383410326
MMS	0.9998841219999999	0.8333333333333335
RNA_1	0.9998839479999999	0.6438578646421276
GLCt2pp	0.999883856	0.6737223882744339
MGSA2	0.99988327	0.6666270642746845
ALAALAD	0.9998831879999999	0.6804272892467322
CYSGLNMETr	0.999882968	0.6188287122011615
PYRt2rpp	0.99988265	0.6737223882744339
HMR_0200	0.9998824540000001	0.6666666666666667
FACOAL40t2pp	0.999882336	0.7499999999999999
RE1342C	0.999881912	0.7999857438163638
CYSO	0.999881734	0.7083274160464406
P5CCD	0.9998816979999999	0.6711851473006727
RNAS_LLA	0.9998816399999999	0.6716591222555546
AKGt2r	0.999880796	0.6063454181796661
AKGt2r_1	0.999880796	0.6063454181796663
RNA	0.99988074	0.6688482842869268
PANO	0.999880382	0.8571369692023671
ALDD2x	0.999879276	0.8571369692023696
APDH	0.999878772	0.6928120926072578
FACOAL60i	0.999878724	0.7216878364870323
THIH	0.99987856	0.8164480708970325
FA140ACPHi	0.99987832	0.5999714876327226
NTPP7	0.999878038	0.6507827327898621
METTRS_1	0.9998778460000001	0.5975869198498062
ACYP_3	0.99987774	0.7559000785268422
ACYP_2	0.99987774	0.717114040433032
unkFol	0.9998772819999999	0.7453441861894897
SBTR	0.99987564	0.7351940841678498
NTPP1_1	0.9998750299999999	0.8944590682275024
FACOAL40It2pp	0.9998749499999999	0.7499999999999999
ACP1_FMN	0.9998748	0.6030324577899804
DAAD	0.999874468	0.5477420782406763
G1Dx	0.9998735419999999	0.7351940841678324
DNADDP	0.99987334	0.7499554446622552
DHFR2i	0.9998730200000001	0.7351940841678527
PHHL	0.99987291	0.8229407420653088
AMPEP14	0.999872826	0.5163548344271977
CYTBD2	0.9998724320000001	0.7231248540088142
HMR_0156	0.9998722659999999	0.6666666666666667
ACTF	0.9998718659999998	0.6123724356957946
G3PA	0.9998718659999998	0.6123724356957946
PCA2	0.9998713779999999	0.7504956664045577
PALMCL	0.9998713779999999	0.6172291120204364
PCA1	0.9998713779999999	0.7504956664045577
IPDAB	0.9998713779999999	0.7504956664045617
CACOAL	0.9998713779999999	0.6681701137062489
HMR_0305	0.9998713779999999	0.6681701137062489
FADD3	0.9998713779999999	0.7504956664045577
TRNFE	0.9998704740000001	0.42637457061089346
NAt3_1p5pp	0.999870282	0.7927669856666939
NAt3_2pp	0.999870282	0.8521989030382116
NAt3pp	0.999870282	0.6737223882744339
Kt3pp	0.999870216	0.6737223882744339
ALAD_L	0.999870166	0.714271167455838
HMR_1467	0.999870148	0.6711851473006727
SS	0.999870148	0.6711851473006727
2AMACHYD	0.9998701160000001	0.6708443011706388
DAPAL	0.9998701160000001	0.676104470379673
DAPAL_1	0.9998701160000001	0.6708443011706388
FCOAH	0.999869988	0.899000320125098
FCOAH2	0.999869988	0.6507827327898618
FACOALP60t2pp	0.999869668	0.7499999999999999
FACOAL181d6t2pp	0.999869668	0.7499999999999999
FACOAL181d11tpp	0.999869668	0.7499999999999999
FACOAL182t2pp	0.999869668	0.7499999999999999
FACOALP50t2pp	0.999869668	0.7499999999999999
FACOAL50t2pp	0.999869668	0.7499999999999999
FACOALP100t2pp	0.999869668	0.7499999999999999
FACOALT60t2pp	0.999869668	0.7499999999999999
FACOALP80t2pp	0.999869668	0.7499999999999999
FACOALP90t2pp	0.999869668	0.7499999999999999
FACOALP70t2pp	0.999869668	0.7499999999999999
FACOAL70t2pp	0.999869668	0.7499999999999999
FACOAL90t2pp	0.999869668	0.7499999999999999
AASAD2	0.9998694260000001	0.632478072637487
FAS80COA_L	0.9998693079999998	0.9950074965756353
HMR_1754	0.9998691800000001	0.6172291120204252
BIRA	0.9998691019999999	0.6546314496811139
CBMKr2	0.9998690939999999	0.9525982049454115
GLUN_1	0.9998689040000001	0.6454665493980266
AKGt2rpp	0.999868338	0.6737223882744339
R5PP	0.999867908	0.6030324577899804
DTARTD	0.9998674600000002	0.6666270642746768
FAS80_L	0.9998664399999999	0.9938093613704047
PALFATPtc	0.99986633	0.8333333333333335
LAAL23	0.999865226	0.5962647231879644
OCDCAFATPc	0.99986515	0.7216878364870323
HMR_0180	0.999865088	0.7216878364870323
KAS20SA	0.999864848	0.9992955451569361
HMR_0168	0.9998646280000001	0.7216878364870323
GD3P2	0.99986429	0.8618536102409717
TTDCAFATPc	0.9998639920000001	0.8333333333333335
FACOAL80	0.99986383	0.7216878364870323
NADH17pp	0.999863818	0.9310336352352729
r0193	0.9998637699999999	0.8332937262357867
SUCptspp_1	0.9998636099999999	0.8660768472727898
ARAT	0.999863232	0.599971487632699
PACCOAL2	0.999862946	0.6666666666666667
ASNS3_1	0.99986286	0.8249742450821949
XAH	0.999862188	0.47578882042298565
DAAOP	0.9998618340000001	0.6667458761562509
PPPM	0.999860838	0.8475508327534107
ISOAML	0.999860136	0.5773845648485302
METSR_R2	0.999859846	0.75
FE2DMT1	0.999859836	0.6063454181796661
ACt2r	0.9998597180000001	0.6063454181796661
ACt2r_1	0.9998597180000001	0.6063454181796663
OLEICFATPtc	0.9998592519999999	0.8333333333333335
NTD10	0.999859006	0.6030324577899804
NAt3_0_5	0.999858622	0.9486832980505138
NAt6	0.999858622	0.6708203932499369
NAt3_2	0.999858622	0.9486832980505138
NAt3_15	0.999858622	0.9805806756909202
METSR_S2	0.999858576	0.75
THFOR1	0.9998584640000001	0.878738425187991
PYK4	0.999858092	0.5999714876327539
r0220	0.999857658	0.667062904277691
PACPT_1	0.999857658	0.5625257475552292
r0220_1	0.999857658	0.5625257475552123
HCYSMT	0.9998571679999999	0.6741867562313627
FAD_13	0.9998562920000001	0.8701790266729821
PFK_adp	0.999855778	0.5999714876327051
PPIuabcpp	0.999855614	0.8451456486640917
PPIabc	0.999855614	0.8451456486640917
r0800	0.9998554900000001	0.7696726015507112
CYSTRS_1	0.9998553080000001	0.5975869198497932
CIGAMS	0.9998553080000001	0.699957228400338
PACCOAL	0.9998552180000001	0.6666666666666667
ALKP	0.999854694	0.6030324577899804
STFRNS	0.9998545520000001	0.6124088117352601
FE2t3pp	0.999854358	0.8164965809277261
FE2t2pp	0.999854358	0.6737223882744339
ACGAtex_1	0.999854158	0.5
PHNO	0.9998538380000002	0.878135888288404
CYTBDpp	0.9998536720000001	0.9666631660688603
SUCBZL	0.9998536619999999	0.6666666666666667
HEPDECACID	0.999853546	0.8734352155897035
HEPEDECACID	0.999853546	0.8734352155897035
PENDECACID	0.999853546	0.8724799759255909
RE2640C	0.9998534259999999	0.5
TAPTPP	0.999853328	0.7592529643436903
FACOAL200	0.9998530499999999	0.6666666666666667
FHL	0.999852486	0.6859943405700353
NADH10	0.99985236	0.735194084167829
ASPT	0.9998514679999999	0.47143252307927275
3PGP	0.9998512159999999	0.6030324577899804
C140SN	0.9998508520000001	0.9968919901892802
THRA	0.999850726	1.0
ARGSS_1	0.999850666	0.9561901912566896
NTP2	0.9998503440000001	0.7171140404330302
NTD11	0.999850132	0.6030324577899804
F1PP	0.9998487060000001	0.6030324577899804
APH180	0.9998486060000001	0.7559000785268466
Nat_Kpp	0.999848592	0.5
NAKt2pp	0.999848592	0.5
NADPHQR2	0.999848392	0.7351940841678448
FLNDPR2r	0.9998472139999999	0.6999067209659026
FACOAL1813	0.9998468559999999	0.6666666666666667
ADNK3	0.9998468199999999	0.5999714876327225
2DR1PP	0.9998461200000002	0.6030324577899804
PDE4	0.9998458900000001	0.7559481894206149
BSORy	0.999845734	0.7921263372878232
ASPGLUr	0.9998453780000001	0.5
FACOALPREPH	0.999844492	0.6666666666666667
BPNT2	0.99984392	0.6030324577899804
GMP5N	0.99984386	0.676104470379662
r1329	0.999843784	0.5773845648485312
FAS140ACP	0.999842414	0.9538522117348578
AP5AH	0.9998420719999999	0.7825899190731539
FA160ACPHi	0.99984153	0.5999714876327303
APH140	0.999840856	0.7559000785268466
2MAHMP	0.999840818	0.7171140404330356
r0318	0.999840696	0.6761044703796565
C120SN	0.999840498	0.9969876218954755
NT5C	0.999840468	0.6030324577899804
CYTBD2pp	0.999840102	0.8662301645002682
r0085	0.99984006	0.5669611420654574
HYNE	0.99984006	0.5669611420654574
DMPPS_syn	0.999838588	0.7921263372878232
NADH5	0.9998379780000001	0.7351940841678447
P4AH	0.9998378200000001	0.7171140404330424
ASPTA4	0.999837776	0.5999714876327022
FAS180	0.9998377460000001	0.9596332216339862
FEROc	0.9998375180000002	0.5577178146097127
NADPHQR3	0.9998373560000001	0.7351940841678294
GLYDHDA	0.9998369800000001	0.7142711674558271
PAPA161	0.999836832	0.6030324577899804
OCDOR	0.9998367	0.7922945731198138
DESAT16a	0.9998367	0.8436703309122051
AMID_1	0.99983658	0.5999714876326944
HMEDR	0.9998365720000001	0.8571369692023669
PALDP	0.9998365679999999	0.6030324577899804
PALDH	0.9998365679999999	0.6030324577899804
ICDHx	0.9998359239999999	0.5999714876327383
THFOR2	0.9998356660000001	0.8787384251879911
R15BPK	0.9998351360000001	0.6123724356957946
ALDD1	0.9998345780000001	0.8642836369289119
APH160	0.9998344639999999	0.7559000785268466
PROPROPROr	0.999834446	0.5050891298150041
FAS160ACP	0.9998330340000001	0.9538522117348579
GAPDi_nadp	0.9998329659999999	0.6711851473006727
FBP26	0.9998327820000001	0.75
3NUCLE2	0.999832684	0.75
LAAL21	0.9998323539999999	0.6761044703796492
ALDD18	0.999832226	0.8571369692023649
MTHFR2_1	0.9998319920000001	0.9486889349590019
CYSO_I	0.999831916	0.5940947529658669
HMPK1_1	0.999831768	0.8944590682274856
FAS160	0.9998316660000001	0.9599486822038019
FRNDPR2r	0.9998313999999999	0.9999999999999999
ICHDx	0.999831028	0.5999714876327406
CHITN1	0.9998310159999999	0.5773845648485374
CHTNASE	0.9998310159999999	0.6681531047810609
AHEXASE3	0.9998310159999999	0.6123724356957946
HXAD	0.9998310159999999	0.6123724356957946
UNK2_cho	0.999830674	0.6625233910933345
UNK2	0.999830674	0.5962647231879625
GLUK	0.9998306299999999	0.7999857438162822
ASPOb	0.999830588	0.692812092607246
CYStpp	0.999829522	0.534536090965001
ALDD31	0.999829452	0.8571369692023696
ALDD31_1	0.999829452	0.7582002118897755
GCALDDy	0.9998290839999999	0.8618536102409733
PAPA180	0.999828222	0.6030324577899804
APH161	0.9998277200000001	0.7559000785268466
APPAT	0.9998274159999999	0.9486889349589829
BSORx	0.9998273340000001	0.7582002118897755
PAPA181	0.9998268539999999	0.6030324577899804
APH181	0.9998266259999999	0.7559000785268466
LYSLYSLYSr	0.99982641	0.5456095440688782
ATPATF1	0.999826376	0.7070815791271308
FACOAE120	0.999826182	0.5999714876327188
ACt2rpp	0.9998260479999999	0.6737223882744339
ACt2ipp	0.9998260479999999	0.6737223882744339
ACt5pp	0.9998260479999999	0.8521989030382116
METabcpp	0.99982576	0.8571355837279241
C161SN	0.999825468	0.9955262697685198
ALDD16	0.9998252280000001	0.8571369692023669
RE1933C	0.9998243779999999	0.6063454181796654
ALDD14	0.999823808	0.8571369692023367
GLUTRS_3	0.99982335	0.9258436680306522
GLUTRS_2	0.99982335	0.9258436680306518
ALAD_L2	0.9998233460000001	0.8131450865746114
FA180ACPH	0.99982248	0.5999714876327242
MTHFD2	0.9998222499999999	0.7351940841678295
C160SN	0.999822046	0.9966591704323917
NITR	0.999822032	0.7303227709875659
Kt3r	0.99982197	0.6063454181796661
ALAt2pp	0.9998210239999998	0.6737223882744339
ARACHFATPc	0.9998205280000001	0.6666666666666667
HMR_0255	0.9998205280000001	0.6666666666666667
FACOAL150	0.9998205280000001	0.6666666666666667
HMR_0192	0.9998205280000001	0.6666666666666667
URSCHOLCOAc	0.9998205280000001	0.6666666666666667
HMR_1627	0.9998205280000001	0.6666666666666667
FACOAL140_ISO	0.9998205280000001	0.6666666666666667
FACOAL_162_9Z12Z_c	0.9998205280000001	0.6666666666666667
FACOAL_163_6Z9Z12Z_c	0.9998205280000001	0.6666666666666667
RE3079C	0.9998205280000001	0.6666666666666667
HMR_0271	0.9998205280000001	0.6666666666666667
FACOAL_220_c	0.9998205280000001	0.6666666666666667
RE3075C	0.9998205280000001	0.6666666666666667
FACOAL_164_6Z9Z12Z15Z_c	0.9998205280000001	0.6666666666666667
HMR_0309	0.9998205280000001	0.6666666666666667
DCHOLESTANCOAc	0.9998205280000001	0.6666666666666667
ARACHDFATPtc	0.9998205280000001	0.6666666666666667
FACOAL90i	0.9998205280000001	0.6666666666666667
RE3562C	0.9998205280000001	0.6666666666666667
FACOAL_70_c	0.9998205280000001	0.6666666666666667
HMR_0233	0.9998205280000001	0.6666666666666667
FACOAL246_1	0.9998205280000001	0.6666666666666667
FACOAL_161_2E_c	0.9998205280000001	0.6666666666666667
R_group_phosphotase_2	0.9998205280000001	0.6666666666666667
RTOTALFATPc	0.9998205280000001	0.6666666666666667
FACOAL1	0.9998205280000001	0.6666666666666667
HMR_0171	0.9998205280000001	0.6666666666666667
HMR_0279	0.9998205280000001	0.6666666666666667
HMR_0245	0.9998205280000001	0.6666666666666667
R_group_phosphotase_1	0.9998205280000001	0.6666666666666667
ACSPHAC160	0.9998205280000001	0.6666666666666667
C12DCACT	0.9998205280000001	0.6666666666666667
HMR_0204	0.9998205280000001	0.6666666666666667
HMR_0267	0.9998205280000001	0.6666666666666667
HMR_0241	0.9998205280000001	0.6666666666666667
HMR_0209	0.9998205280000001	0.6666666666666667
R_group_phosphotase_3	0.9998205280000001	0.6666666666666667
HMR_0177	0.9998205280000001	0.6666666666666667
CAFFCOA	0.9998205280000001	0.6666666666666667
RE3345C	0.9998205280000001	0.6666666666666667
RTOTAL3FATPc	0.9998205280000001	0.6666666666666667
RE3335C	0.9998205280000001	0.6666666666666667
HMR_0165	0.9998205280000001	0.6666666666666667
HMR_0289	0.9998205280000001	0.6666666666666667
HMR_0293	0.9998205280000001	0.6666666666666667
RTOTAL2FATPc	0.9998205280000001	0.6666666666666667
RETNCOA	0.9998205280000001	0.6666666666666667
HMR_0184	0.9998205280000001	0.6666666666666667
RE3446C	0.9998205280000001	0.6666666666666667
HMR_0297	0.9998205280000001	0.6666666666666667
FACOAL50i	0.9998205280000001	0.6666666666666667
FACOALPHDCA	0.9998205280000001	0.6666666666666667
SEBACACT	0.9998205280000001	0.6666666666666667
FACOAL260	0.9998205280000001	0.6666666666666667
HMR_0301	0.9998205280000001	0.6666666666666667
LINOFATPtc	0.9998205280000001	0.6666666666666667
ACSPHAC142	0.9998205280000001	0.6666666666666667
OXACOAL	0.9998205280000001	0.6666666666666667
FACOAL170_anteiso	0.9998205280000001	0.6666666666666667
HMR_0345	0.9998205280000001	0.6666666666666667
HMR_0437	0.9998205280000001	0.6666666666666667
HMR_0327	0.9998205280000001	0.6666666666666667
FACOAL150_ISO	0.9998205280000001	0.6666666666666667
ACSPHACT60	0.9998205280000001	0.6666666666666667
ACSPHACT40	0.9998205280000001	0.6666666666666667
ACSPHACP90	0.9998205280000001	0.6666666666666667
ACSPHACP80	0.9998205280000001	0.6666666666666667
FACOAL161_ISO	0.9998205280000001	0.6666666666666667
OCT11EFATP_1	0.9998205280000001	0.6666666666666667
FACOAL181_1	0.9998205280000001	0.6666666666666667
FACOAL191	0.9998205280000001	0.6666666666666667
FACOAL1812_1	0.9998205280000001	0.6666666666666667
FACOAL2	0.9998205280000001	0.6666666666666667
FACOAL1812	0.9998205280000001	0.6666666666666667
ACSPHACP70	0.9998205280000001	0.6666666666666667
ACSPHACP60	0.9998205280000001	0.6666666666666667
ACSPHACP50	0.9998205280000001	0.6666666666666667
HMR_0323	0.9998205280000001	0.6666666666666667
PACOAL	0.9998205280000001	0.6666666666666667
OCT11EFATP	0.9998205280000001	0.6666666666666667
FACOAL184	0.9998205280000001	0.6666666666666667
FACOAL182	0.9998205280000001	0.6666666666666667
DOCOSACT	0.9998205280000001	0.6666666666666667
FACOAL245_1	0.9998205280000001	0.6666666666666667
HMR_0429	0.9998205280000001	0.6666666666666667
PACCOAL3	0.9998205280000001	0.6666666666666667
FACOAL160_ISO	0.9998205280000001	0.6666666666666667
FACOAL245_2	0.9998205280000001	0.6666666666666667
FACOAL182_1	0.9998205280000001	0.6666666666666667
FACOAL1832	0.9998205280000001	0.6666666666666667
r0651	0.9998205280000001	0.6666666666666667
FACOAL170_ISO	0.9998205280000001	0.6666666666666667
FERULCOAS	0.9998205280000001	0.6666666666666667
FACOAL1822	0.9998205280000001	0.6666666666666667
FACOAL150_anteiso	0.9998205280000001	0.6666666666666667
HMR_0433	0.9998205280000001	0.6666666666666667
HMR_0385	0.9998205280000001	0.6666666666666667
HMR_0389	0.9998205280000001	0.6666666666666667
SUBERICACT	0.9998205280000001	0.6666666666666667
4CMCOAS	0.9998205280000001	0.6666666666666667
HMR_0381	0.9998205280000001	0.6666666666666667
FVSCOAhc	0.9998205280000001	0.6666666666666667
3HPVSCOAhc	0.9998205280000001	0.6666666666666667
FACOAL1821	0.9998205280000001	0.6666666666666667
FACOAL2251	0.9998205280000001	0.6666666666666667
RE2635C	0.9998205280000001	0.6666666666666667
FACOAL203	0.9998205280000001	0.6666666666666667
FACOAL204	0.9998205280000001	0.6666666666666667
ADPACDAc	0.9998205280000001	0.6666666666666667
FACOAL2042	0.9998205280000001	0.6666666666666667
DOCO13EFATP	0.9998205280000001	0.6666666666666667
ACSPHAC100	0.9998205280000001	0.6666666666666667
ACSPHAC101	0.9998205280000001	0.6666666666666667
FACOAL170	0.9998205280000001	0.6666666666666667
FACOAL224	0.9998205280000001	0.6666666666666667
FACOAL226	0.9998205280000001	0.6666666666666667
ACSPHAC120	0.9998205280000001	0.6666666666666667
FACOAL171_ISO	0.9998205280000001	0.6666666666666667
LEVUACOAL	0.9998205280000001	0.6666666666666667
FACOAL240_1	0.9998205280000001	0.6666666666666667
ACSPHAC121	0.9998205280000001	0.6666666666666667
ACSPHAC121d6	0.9998205280000001	0.6666666666666667
LGNCFATPtc	0.9998205280000001	0.6666666666666667
FACOAL2252	0.9998205280000001	0.6666666666666667
ACSPHAC140	0.9998205280000001	0.6666666666666667
FACOAL171_anteiso	0.9998205280000001	0.6666666666666667
ACSPHAC141	0.9998205280000001	0.6666666666666667
HMR_0319	0.9998205280000001	0.6666666666666667
ACSPHAC141d5	0.9998205280000001	0.6666666666666667
IBUP_RASCL1hep	0.9998205280000001	0.6666666666666667
FACOAL240	0.9998205280000001	0.6666666666666667
FACOAL240i	0.9998205280000001	0.6666666666666667
ACSPHAC50	0.9998205280000001	0.6666666666666667
ACSPHACP40	0.9998205280000001	0.6666666666666667
ACSPHACP100	0.9998205280000001	0.6666666666666667
FACOAL244_1	0.9998205280000001	0.6666666666666667
FACOAL241	0.9998205280000001	0.6666666666666667
ACSPHAC90	0.9998205280000001	0.6666666666666667
ACSPHAC80	0.9998205280000001	0.6666666666666667
CHCOAL	0.9998205280000001	0.6666666666666667
4HPTNCOAL	0.9998205280000001	0.6666666666666667
ACSPHAC70	0.9998205280000001	0.6666666666666667
ACSPHAC60	0.9998205280000001	0.6666666666666667
HMR_0393	0.9998205280000001	0.6666666666666667
FACOAL1831	0.9998205280000001	0.6666666666666667
FACOAL205	0.9998205280000001	0.6666666666666667
FACOAL206	0.9998205280000001	0.6666666666666667
ACSPHAC40	0.9998205280000001	0.6666666666666667
HMR_6786	0.9998198380000002	0.5999714876327228
PAPA141	0.9998188000000001	0.6030324577899804
DHBS	0.999818322	0.8944590682275416
GLNTRS2	0.999818262	0.7171213436520983
GLYALDDy	0.999818056	0.8618536102409731
MMCD	0.9998176559999999	0.6859943405700353
FLDR	0.999816888	0.7351940841678332
PAPA120	0.9998167140000002	0.6030324577899804
DGTP8DETOX	0.9998156899999999	0.6507827327898663
RPNTPH	0.9998156899999999	0.6507827327898871
FLDR2	0.999815294	0.7833621416290628
LAAL8	0.9998147340000001	0.5962647231879544
GALS1	0.9998143660000001	0.577384564848533
GALS2	0.9998143660000001	0.577384564848533
DALADALAD	0.99981104	0.6123724356957946
ADPMAN	0.999810808	0.749955444662255
UDPRHMS_c	0.99981066	0.7921263372878232
RNTR4	0.9998106520000001	0.6761044703796797
NTP8	0.9998104919999999	0.7171140404330294
BARB	0.999810468	0.7582002118897755
FDH7	0.999810214	0.6761044703796375
LAAL20	0.999810092	0.7142711674558179
PAPA140	0.9998096499999999	0.6030324577899804
MI1PP	0.9998094439999999	0.6030324577899804
MI3PP	0.9998094439999999	0.6030324577899804
MI4PP	0.9998094439999999	0.6030324577899804
TTDCEAc	0.9998081080000001	0.7999857438163662
HMR_0201	0.9998081080000001	0.7999857438163338
GLUCYS	0.9998069600000001	0.7142711674558403
C141SN	0.999806908	0.9956764227577918
C180SN	0.9998066760000001	0.9963981578061678
NTP4	0.9998064580000001	0.71711404043303
FA120ACPHi	0.999806346	0.5999714876327148
PAPA160	0.9998057600000001	0.6030324577899804
SELMETAT	0.9998055320000001	0.6666666666666667
CBLAT_DELETE	0.9998055320000001	0.6666666666666667
COB1NDAAT2	0.9998055320000001	0.6666666666666667
CBIAT_DELETE	0.9998055320000001	0.6666666666666667
H2SO	0.999805282	0.6324555320336759
URIK1_1	0.999804722	0.8944590682275498
LCADi	0.9998043579999999	0.8571369692023669
FAS181	0.99980427	0.9354954134968957
NDP8	0.999803312	0.7171140404330295
AMID4	0.999802968	0.5164039140510139
CODH4	0.9998029020000001	0.8641233218028939
FAH3	0.9998020679999999	0.8250256274648496
SUCD4	0.9998015459999999	0.5669467095138407
MMSAD2	0.999801372	0.7378735528506009
ALKP_1	0.9998011760000001	0.71711404043303
ADD	0.9998002400000001	0.6928120926072435
PYK2	0.999799962	0.5999714876327764
ASPO5_1	0.9997995280000002	0.8944590682275084
FAH2	0.9997995239999999	0.8250256274648616
C181SN	0.999798946	0.9953423527125094
MTHFR3_1	0.9997983720000001	0.948688934959002
CMPA_1	0.9997978779999999	0.8660254044635202
GLYALDDr	0.999797738	0.8571369692023669
NTD6	0.999797714	0.6030324577899804
EAR140y	0.999797114	0.7460029799092468
FAS161	0.9997970260000001	0.9354954134968959
FISC	0.999796112	0.7373242298347171
ECOAH1_1	0.999795292	1.0
SERTRS_1	0.9997940140000001	0.597586919849819
IDPA	0.9997939820000001	0.7171140404330321
2HATVLAChc	0.999793886	0.5477420782406571
4HATVLAChc	0.999793886	0.5477420782406562
ATVLAChc	0.999793886	0.5477420782406536
LVACLAChep	0.999793886	0.5477420782406728
SMVLAChep	0.999793886	0.547742078240691
DPCOAPP	0.99979385	0.7499554446622553
MMSAD3	0.99979383	0.8333333333333335
POX2	0.9997937199999999	0.5749599118746257
NTD1_1	0.9997928700000001	0.8944590682275019
UACGAMDH2	0.9997924859999999	0.47578882042298565
UDPACGLUDH	0.9997924859999999	0.47578882042298565
TMDPK	0.999792036	0.5999714876327362
SO3t	0.99979136	0.6063454181796661
MTHFD_1	0.99979113	0.8944590682275123
ASPabc	0.999790476	0.8571355837278933
ASPTRS_1	0.9997890039999999	0.7142711674557725
GLUTRS2	0.9997888079999999	0.6172291120204346
APH141	0.999788622	0.7559000785268466
TYRTYRr	0.9997879519999999	0.40824829046386313
METTRS	0.99978629	0.5000000000000001
MOEB1	0.999785874	0.5975869198498007
FASC201ACP	0.9997852899999999	0.9029008932809607
CTPS1_2	0.9997851320000001	0.8366557674544068
CHLP	0.999784994	0.6030324577899804
OXADC	0.9997848920000001	0.6859943405700353
FAS120ACP	0.9997843479999998	0.9538522117348547
ETOHMO	0.999784346	0.843670330912205
NADH8	0.9997843200000001	0.8989091697978087
GAL1PP_c	0.999784004	0.6030324577899804
APH120	0.9997838939999999	0.7559000785268444
ALDD3y	0.9997838620000001	0.861853610240956
LDH2	0.9997838480000001	0.7351940841678397
2HBO	0.9997838480000001	0.7351940841678397
GMPR	0.999783428	0.7671851277284247
PHEPC	0.9997833499999998	0.6546870025310626
SPP	0.999782494	0.6030324577899804
FAS140	0.999782376	0.960259375617289
FA161ACPHi	0.9997823460000002	0.5999714876327135
SBP	0.9997822240000002	0.6030324577899804
ARNO	0.99978196	0.6711213587476803
3NUCLE1	0.999781954	0.6030324577899804
EAR120y	0.9997815859999999	0.7460029799092561
NTRLASE2	0.9997806879999999	0.6229881604604066
PTHRP	0.9997806600000001	0.75
HMGCOAS	0.99978029	1.0
MALS	0.999779756	0.6666666666666667
UDPACGA6D	0.9997793900000002	0.9263660470756561
GLCATr	0.9997792200000001	0.6123724356957946
LO	0.999778872	0.5773365516594605
NDH1_1p	0.9997778499999999	0.8757607013934473
NADK2	0.999777254	0.599971487632721
ALDD12	0.999777192	0.8571369692023683
r1319	0.9997768879999999	0.8637626947936657
SACCD_c	0.9997768340000001	0.733352483257631
ACPAL	0.9997763040000001	0.6666666666666667
DUUPP	0.99977608	0.5
UMPK7	0.99977541	0.5
GNP	0.9997748040000001	0.6030324577899804
FAS180ACP	0.999774636	0.9538522117348579
DMALRED	0.999774184	0.5
4HOXPACDOX_NADP	0.999773984	0.8618536102409773
MSULR	0.999773068	0.9534448716401107
FAS240_L	0.9997725900000001	0.992566462661406
34DHPLACOX_NADP	0.9997725199999999	0.8618536102409777
LAAL19	0.9997722339999999	0.7142711674557979
MALTt2	0.99977198	0.6063454181796661
SERabc	0.9997713060000001	0.8571355837279241
HDH	0.999770932	0.9897644559870071
DBTS	0.9997709	0.7970160732794638
ALDD3	0.9997705800000001	0.85713696920235
FA181ACPH	0.9997705299999999	0.5999714876327248
NTP6	0.9997703400000001	0.7171140404330302
H4THDPR	0.9997699859999999	0.7921263372878233
THRA2	0.999769908	1.0
DES2_C16	0.9997699000000001	0.8436703309122051
THFGLUH	0.9997690300000001	0.5999714876327235
OPAH	0.999768506	0.8485583788172578
G6PDH1	0.999768474	0.7351940841678304
BETALDHx	0.9997679319999999	0.8571369692023689
HMR_4079	0.9997672980000001	0.8618536102409748
HMGCOAR	0.9997663620000001	1.0
G1PCTYT	0.9997655959999999	0.5999714876327427
FORA	0.999765536	0.8944590682275012
CAPROICc	0.999765508	0.7999857438163014
ARGARGr	0.9997652919999999	0.47143252307927286
HPYRP	0.9997647620000001	0.6030324577899804
LAAL5	0.9997647520000001	0.7559182551760416
GLUVESSEC	0.999764072	0.8451456486640904
BNOCA	0.9997639700000001	0.7378735528506013
PDX5PO2	0.999763898	0.7351940841678386
MLTG1e	0.9997637620000001	0.8171701299245452
LAAL37	0.9997630519999999	0.712679509793301
GTPCI_2	0.9997629699999999	0.9486889349589567
GLXO1	0.99976217	0.8571369692023671
G6PDH2c	0.9997613019999999	0.7351940841677995
G6PDH2r	0.9997613019999999	0.7351940841678306
MALTe	0.9997608040000001	0.6547366229362552
SELNPS_cho	0.9997607580000001	0.7999714856002219
PHEPS	0.9997607580000001	0.7999714856002219
OIVD2E	0.999760408	0.8103919089307501
G2PP	0.9997596200000001	0.6030324577899804
THMP	0.99975926	0.7537905722374756
NTP10	0.9997589100000001	0.7171140404330327
HSDxi	0.9997585819999999	1.0
FCSTOLS_c	0.999758394	0.9484027719799641
MCAO_c	0.999758394	0.9484027719799641
PDE3	0.9997579099999999	0.6708443011706294
CYSabc	0.999757816	0.8571355837279024
DMPSS_c	0.999757772	0.8630826578240796
FMNRx2	0.99975774	0.7351940841678332
FMNRy_1	0.99975774	0.8137169545595662
FAO4	0.999757558	0.7236272269866326
TRE6PP	0.9997573899999999	0.6030324577899804
HYDFDN	0.999757198	0.8823504748328084
THRS_2	0.9997571279999999	0.8944590682275305
6TXAN5MPAML	0.9997570120000001	0.8333135321373419
PGLYCP_1	0.9997567999999999	0.8944590682275093
PGPP141	0.999756788	0.6030324577899804
3NUCLE3	0.9997567460000001	0.6030324577899804
LIPATPT_2	0.9997563100000001	0.6761044703796503
Spt3AdT	0.9997563100000001	0.6761044703796584
LIPATPT_1	0.9997563100000001	0.6761044703796503
SELADT	0.9997563100000001	0.6761044703796553
THISAT	0.9997563100000001	0.6761044703796546
S3AdT	0.9997563100000001	0.6761044703796584
RE1944C	0.9997563100000001	0.6761044703796568
PGPP161	0.9997562139999999	0.6030324577899804
HKtpp	0.999756212	0.7300052829832593
ACPS	0.9997560980000001	0.717750075051744
GLP5H	0.999755986	0.75
DURADx	0.999755914	0.7351940841678386
MDHy	0.9997558979999999	0.7351940841678304
ORNt2r	0.9997558379999999	0.6063454181796661
FRD7	0.9997556379999999	1.0
PGPP180	0.999755128	0.6030324577899804
PGPP140	0.999754984	0.6030324577899804
MI1PP_1	0.999754888	0.7171140404330377
MI3PP_1	0.999754888	0.7171140404330377
MI3PP_2	0.999754888	0.7559000785268466
MI4PP_1	0.999754888	0.7171140404330377
MI4PP_2	0.999754888	0.7559000785268466
VALDHr	0.9997545840000001	0.7142711674558326
DES2_9	0.9997542920000001	0.843670330912205
DESAT18a	0.9997542920000001	0.843670330912205
LLEUDr	0.999753586	0.714271167455829
PGPP160	0.9997534779999999	0.6030324577899804
PGPP181	0.999753264	0.6030324577899804
MNDNS1	0.9997532299999999	0.9363815731873764
HBCHLR	0.99975243	0.6666270642746789
MN2tipp	0.9997522240000001	0.7071067811865475
MN2tpp	0.9997522240000001	0.7071067811865475
VNDH_2	0.9997519699999999	0.8571369692023714
MDHi2	0.99975194	1.0
E4PP	0.9997518299999999	0.6708443011706552
PGPP120	0.999751686	0.6030324577899804
LHIST	0.999751614	0.8944236491909625
HISTDb	0.999751614	0.8944236491909625
HISTDb_1	0.999751614	0.8216131173610113
AMPTASEHH	0.9997515219999998	0.4629218340153265
EAR161y	0.99975127	0.7351940841678319
MOADC	0.99975118	0.75
GLYBCOAT	0.999750902	0.5999714876327167
FAH1	0.999750666	0.8250256274648481
SACCD2	0.9997501700000001	0.7019171339164127
DCPLD1	0.9997501700000001	0.7019171339164063
CYTK3	0.999750014	0.5
DTPH	0.9997497000000001	0.7171140404330295
CYSabc2pp	0.999749524	0.8451456486640812
4ABUTD	0.9997493479999999	0.8618536102409773
HMR_6785	0.9997492320000001	0.7778174593052023
FAD_14	0.999749166	0.8899438184514794
FASm2002	0.9997480160000001	0.9327640179901503
HPACOAT	0.9997479759999999	0.5999714876327236
CDAPPA161	0.999747488	0.7177500750517396
CYSTRS	0.9997473859999999	0.5000000000000001
NDH_1	0.999747316	0.7647009496656173
NHFRBO	0.999747242	0.6285206935402179
LEULEULAPc	0.999746468	0.4629218340153265
AIRCra	0.99974568	0.9090879637129339
RBPC	0.999744306	0.6228443878663081
4HALDD	0.999744272	0.8571369692023714
ARGSS2	0.9997433900000001	0.9258436680306366
AAAN	0.9997432639999999	0.8571355837278762
E4POR1	0.9997430699999998	0.8888844889716833
DESATPE160	0.999743024	0.915088955664009
O2XOADOX	0.999742962	0.8433354519660268
CDAPPA181	0.9997423979999999	0.7177500750517396
34DHALDD	0.999742328	0.8571369692023718
GSNK	0.9997422799999999	0.6324279818116304
UDPGALOR	0.9997422119999999	0.9263660470756561
DHR_1	0.99974181	0.5772816717594504
CDAPPA180	0.99974172	0.7177500750517396
UAMRH	0.99974138	0.8250256274648616
PPDD	0.9997413479999999	0.47578882042300474
NMNHYD	0.99974129	0.6030324577899804
GLYCDH	0.99974074	0.5165388853395259
NOPD	0.999740562	0.7333524832576344
THMPP	0.999740308	0.5
DHORD6	0.999740082	0.7351940841678339
XYL14BASE	0.999740068	0.7926410054257477
DESAT18	0.999739952	0.843670330912205
FASm1601	0.999739782	0.9327640179901503
HT44D	0.9997384479999999	0.560112033611204
NTD3	0.99973724	0.6030324577899804
FORt2	0.999736884	0.6063454181796661
FORt3	0.999736884	0.6063454181796661
DESAT16	0.999735858	0.8436703309122051
PRATPP_1	0.9997358500000001	0.8944590682275321
BAMPPALDOX	0.9997353600000001	0.8571369692023689
ALDD22x	0.9997353600000001	0.8571369692023691
UMPt6	0.9997351100000001	0.6063454181796661
EAR160y	0.999734368	0.7460029799092562
2INSD	0.999734264	0.47578882042300397
NTD8	0.999733872	0.6030324577899804
OCDCAt2	0.999733852	0.6063454181796661
FASC220ACP	0.9997334959999999	0.9485422030810352
FASC221ACP	0.9997334959999999	0.8586379894596725
PRAIC	0.9997332200000001	0.944935236775766
CDAPPA141	0.9997323120000001	0.7177500750517396
GUAD	0.99973171	0.6928120926072693
GUAD_1	0.99973171	0.7303054218125501
PACOAT	0.999731706	0.5999714876327364
ALDD4	0.999731652	0.8571369692023689
CDAPPA160	0.99973145	0.7177500750517396
CDAPPA120	0.999730862	0.7177500750517396
ATPATF3	0.999730796	0.4743585544781156
PTA2E	0.9997297700000001	0.8499572223014296
HKt	0.9997290119999999	0.7300052829832592
TRIOK	0.9997287	0.6324279818116298
DESAT14	0.9997281319999999	0.843670330912205
NT5C_2	0.999727426	0.5999714876327354
NOS1	0.999726568	0.8250256274648478
2DHPACCOAH	0.99972648	0.4757888204230041
LAAL6	0.999726302	0.714271167455848
LAAL7	0.999726302	0.7142711674557864
RU5PP	0.9997260880000001	0.6030324577899804
CDAPPA140	0.9997257920000001	0.7177500750517396
PCNO	0.9997254499999999	0.7351940841678424
GDPMANNDH	0.9997250000000001	0.9263660470756558
MAK	0.99972485	0.6324279818116376
MECDPDH_syn	0.99972477	0.6708443011706433
NDP4	0.999724412	0.71711404043303
AKP1	0.9997243219999999	0.8728641540371583
AKP1_1	0.9997243219999999	0.855334868763291
AKP1_2	0.9997243219999999	0.8933137599922111
UDPDPRD	0.9997242720000001	0.7351940841678337
DNTPPA_1	0.999724222	0.8944590682275048
HMR_2287	0.9997235659999999	0.8436703309122051
HMR_2284	0.9997235620000001	0.8436703309122051
HMR_2282	0.9997235620000001	0.8436703309122051
HMR_2281	0.9997235620000001	0.8436703309122051
DHRG2	0.999722892	0.8207199303332395
GMPt6	0.9997227540000001	0.6063454181796661
HMR_2293	0.9997226400000001	0.843670330912205
HMR_2292	0.9997226400000001	0.8436703309122051
HMR_2295	0.9997226400000001	0.8436703309122051
HMR_2296	0.9997226400000001	0.8436703309122051
PDH2	0.9997214260000001	0.7142711674558403
Kabc	0.99972066	0.8451456486640917
LAAL9	0.9997205360000001	0.7142711674557979
SUCCabc	0.999720444	0.8451456486640917
AACPS11	0.9997202079999999	0.6666666666666667
VALVALr	0.999719558	0.4629218340153265
PS_asn__L_c	0.9997190420000001	0.47578882042299786
DPGase	0.999718508	0.6030324577899804
RE0577C	0.99971804	0.5999714876327201
MNDNS2	0.9997178	0.9234265062791766
ACYP	0.9997165100000001	0.7171140404330364
HDCAt2	0.999716304	0.6063454181796661
ILEDHr_1	0.999715914	0.8571355837279026
LAAL32	0.999715864	0.676104470379649
HYPOE	0.9997158199999999	0.6030324577899804
DHNCOAT	0.999715768	0.5999714876327242
NPHSb	0.999715768	0.5999714876327243
SUCOAS	0.999715364	0.6666666666666667
DALAabcpp	0.999715216	0.8451456486640772
NAabc	0.999715144	0.8451456486640917
PRAMPC	0.9997150039999999	0.8660254098979023
3H3MGLTc	0.9997148920000001	0.5999714876327198
SALCOD	0.99971464	0.7753067691676704
6HNACMO	0.99971464	0.775306769167681
ABUTD	0.9997141020000001	0.8571369692023714
FAS141	0.9997138480000001	0.9354954134968957
FMNRy	0.9997133180000001	0.7351940841678332
HYGBDIAS	0.9997130279999998	0.8179009734129644
R05224	0.9997130279999998	0.7715171866374835
CYRDAS	0.9997130279999998	0.7715171866374836
4HTHRS_1	0.99971294	0.8944590682275271
PYROX_1	0.99971288	0.5714067511837134
BZDH	0.9997127579999999	0.8571369692023689
LAAL22	0.9997123080000001	0.6761044703796492
BTCOARx	0.999712042	0.737873552850601
LCADi_D	0.9997119019999999	0.8571369692023669
SR6	0.9997117799999999	0.5962647231880029
NDP6	0.999711596	0.7171140404330302
NMNHYD_1	0.9997113499999999	0.7171140404330525
P5CRx	0.9997111820000001	0.8137169545595658
P5CR2	0.9997111820000001	0.7351940841678428
PRO1x	0.9997111820000001	0.8137169545595659
ACONTa_1	0.9997107379999999	0.6666270642746657
AMPEP5	0.9997106259999999	0.75
HPYRRx_1	0.999710404	0.9999999999999998
ALDD6	0.99970987	0.8571369692023669
4HBHYOX	0.9997098619999999	0.8250256274648576
GLCURDH	0.9997097460000001	0.8571369692023669
ADEt2	0.999709634	0.6063454181796661
LAAL42	0.99970946	0.6761044703796445
RE2034C	0.9997081099999999	0.5000098997158864
CBMK4	0.9997075799999999	0.8165127470960669
EAR180y	0.9997071399999999	0.7460029799092289
DHRG	0.999707016	0.8320530912102555
G1PDH	0.999707016	0.7999857438163172
GTPCIII	0.9997066	0.8575019138724687
FPGS_1	0.9997062800000001	0.6286221704566579
CHORS_1	0.9997060660000001	0.8660254098978768
TTDCAt2	0.9997042420000002	0.6063454181796661
MLTHFte1	0.9997040120000001	0.8451456486640917
SULRSI	0.99970348	0.95344487164011
GGGABADr	0.99970348	0.8618536102409733
AASDH1_c	0.99970348	0.8618536102409764
RE1830C	0.99970348	0.8618536102409768
TNTR1	0.99970348	0.8401768569790231
RE1807C	0.99970348	0.8618536102409384
MPOMOR2_1	0.99970348	0.7921263372878233
UDPGALNAC6DH_2	0.99970348	0.9190122579012039
TNTR2	0.99970348	0.8401768569790231
OXCOAHDH	0.99970348	0.8642530289993173
EPXQR	0.99970348	0.7921263372878233
ALDD19x_P	0.99970348	0.8618536102409635
PY5CDHE	0.99970348	0.8085053770546811
MPOMC2	0.99970348	0.7921263372878231
3MOX4HOXPGALDOX_NADP	0.99970348	0.8618536102409773
RADH4	0.99970348	0.8618536102409493
ALDD20y	0.99970348	0.8618536102409728
34DHXMANDACOX_NADP	0.99970348	0.8618536102409777
RE2626C	0.99970348	0.8618536102409768
EPOXQR	0.99970348	0.7921263372878231
CDPGD	0.99970348	0.7921263372878232
RADH2	0.99970348	0.8618536102409513
r1322	0.9997031059999999	0.6667062678824616
HP	0.999702922	0.8944590682275305
HISTP_1	0.999702922	0.8944590682275024
P5CR_1	0.999702908	0.948688934958978
PRO1y	0.999702908	1.0
EAR141y	0.999702808	0.7351940841678499
NADH18pp	0.999702394	0.9310336352352748
FAS120	0.999700998	0.9538522117348547
ALDD8	0.999700664	0.857136969202364
PPRDNDH	0.9996996599999999	0.7143741499779679
DHACOAH	0.9996993420000001	0.5477550932239748
HMR_2359	0.9996992499999999	0.8436703309122051
DESAT18_2	0.9996992499999999	0.843670330912205
MSADC	0.9996991279999999	0.6859943405700353
BTNt2i	0.9996985199999999	0.6063454181796661
BTNt4i	0.9996985199999999	0.6063454181796663
G5SD2	0.999698378	0.6711851473006727
Kabcpp	0.9996982119999999	0.8451456486640917
GLYt2pp	0.9996976180000001	0.6737223882744339
GDTP	0.9996974279999999	0.7559000785268469
GTPDPDP	0.9996974279999999	0.717114040433053
CF3Ha	0.9996972019999999	0.6708443011706252
SUCOAACTr	0.99969716	0.5
ACTLMO	0.9996969799999998	0.843670330912205
TDP	0.99969687	0.8090337188077453
DESATPG160	0.999696542	0.915088955664009
UDUPP	0.9996964079999999	0.5
T2ECR	0.9996963360000001	0.7351940841678354
ALDD10	0.99969608	0.8571369692023683
OCTD	0.99969576	0.7333524832576312
GLNS_1	0.9996950379999999	0.7715363900255429
SBTPD	0.999694906	0.7999857438163368
THPPP	0.9996948440000001	0.5
GTPC	0.9996939579999999	0.6324279832999439
AMPD2	0.999693328	0.5
NDH1_2p	0.9996924979999999	0.9310336352352729
FE2Gabcpp	0.999692474	0.7142711674558467
HMPPtr	0.999692314	0.8451456486640797
TRSARyr	0.9996914519999999	0.7999857438163137
OPHHXy	0.999691294	0.8250256274648576
SLFAT	0.999691288	0.5999714876327259
CHOLD3	0.9996912439999999	0.7351940841678348
MLTHFte	0.9996911999999998	0.6063454181796661
NADK3	0.999690966	0.5999714876327208
PACCOAE	0.99969086	0.8250256274648616
ETHP	0.9996908400000001	0.6030324577899804
2OBUTt	0.999688988	0.6063454181796661
BTNt	0.999688866	0.8451456486640772
HMR_4816	0.9996886460000001	0.8728641540371566
FDH6r	0.99968716	0.6708443011706383
ALAALAD_1	0.9996869	0.6667458761562509
GALOR	0.9996866000000001	0.7351940841678328
FASPHDCA	0.9996865079999999	0.9919467265086179
FASC240ACP	0.9996865079999999	0.9485422030810394
MYCSacp50	0.9996865079999999	0.9926439322262114
MYCSacp56	0.9996865079999999	0.9929152752548587
MYCSacp58	0.9996865079999999	0.9910319028973739
NFORGLUAH	0.9996863819999999	0.7499480169711326
EAR181y	0.99968632	0.7351940841678314
NTP12	0.99968605	0.7171140404330661
UAGHD	0.9996857859999999	0.7351940841678531
PAN4PP	0.9996853399999999	0.6030324577899804
ACTNMO	0.999684784	0.825025627464855
NTP11	0.9996841	0.7171140404330297
HMR_1551	0.9996835239999999	0.6711213587476745
HMR_1546	0.9996835239999999	0.6711213587476745
HMR_1495	0.9996835239999999	0.6711213587476723
HMR_1505	0.9996835239999999	0.6711213587476745
GP4GH1	0.9996832	0.7499554446622586
NTPP10_1	0.99968278	0.8944590682275021
FAS160COA	0.999682634	0.9538522117348579
GLNt4	0.99968261	0.6708203932499369
DAMPPH	0.9996820979999999	0.6030324577899804
DCTPD	0.9996818	0.6928120926072461
1P2CBXLR	0.9996814440000001	0.8749777223311479
ICN	0.9996814440000001	0.7905553272902961
HPPK	0.999681146	0.5999714876326968
ORNt	0.9996806979999999	0.7071067811865475
PPPGO4	0.999680594	0.670820393249937
HMR_0253	0.9996803719999999	0.8451456486640917
r1529	0.999679102	0.8451456486640917
GUR1PP	0.999679006	0.6030324577899804
LAAL1	0.99967854	0.7559182551760227
THRD	0.9996781819999999	0.7351940841678506
HCYStabcpp	0.9996779	0.8451456486640917
C3STDH1	0.99967775	0.6711213587476723
C3STDH2	0.99967775	0.6711213587476643
HICITD	0.99967775	0.8018099849982163
r0156	0.999676824	0.5
GMAND	0.99967676	0.4757888204229961
SELNPS	0.999676534	0.6123724356957946
FAS180COA	0.9996752839999999	0.9538522117348579
FPGS	0.999675094	0.8347746450129717
r1382_1	0.999675094	0.8404888341927811
FPGS_tm	0.999675094	0.8347746450129704
THFGLUS	0.999675094	0.7142711674558415
FAS100ACP	0.9996730100000001	0.9538522117348578
FUMt2r	0.999673002	0.6063454181796661
FUMt3	0.999673002	0.6063454181796661
FUMt2_3	0.999673002	0.8134977437371624
FUMt2_2	0.999673002	0.7669730281020049
FDH	0.9996727400000001	0.6708443011706553
LAAL36	0.999672732	0.7142711674558352
MALTHXabc	0.99967223	0.8571355837279241
NADPt	0.999671768	0.39223764667221506
MALLAC	0.999671212	0.6859943405700353
7OHOCTAc	0.9996708719999999	0.8250256274648667
FORt2pp	0.999669106	0.6737223882744339
NO2tabcpp	0.999668376	0.8451456486640917
AATHB	0.9996681260000001	0.33647347382896275
AATHA	0.9996681260000001	0.33647347382896275
TREY	0.9996681260000001	0.3363935252767005
FE3Ri	0.9996679079999999	0.5038784981698338
DHPTDCs	0.999667788	0.4757888204229974
ASPTA6	0.9996671319999999	0.5
MALDDH	0.9996669800000001	0.7999857438163185
DHFOR	0.9996666339999999	0.7351940841678338
GDTPR	0.9996663680000001	0.9279901579052463
H2CO3_NAt_syn	0.9996659940000001	0.5
RE1897C	0.999665262	0.735194084167849
PROPAT4te	0.9996651139999999	0.7071067811865475
ECOAR	0.9996648880000001	0.7351940841678486
THMTP	0.999664862	0.7171140404330615
PPPPH	0.99966479	0.7171140404330285
GLYVESSEC	0.999664286	0.5516675148722592
GLYabc	0.999664286	0.8571355837279221
GLYVESSEC_1	0.999664286	0.8451456486640908
MVNOR	0.999662938	0.8178869565399616
cADPR	0.9996626	0.5165388853395494
LPLIPAL2A180	0.99966238	0.7177500750517476
2A4H6ET	0.999662148	0.5165388853395267
FA141ACPHi	0.9996613440000001	0.5999714876327399
r1515	0.99966127	0.8451456486640917
FOLR2_1	0.9996608520000001	0.8944590682275175
NTP9	0.9996598280000001	0.7171140404330295
FMETDF_1	0.9996597060000001	0.5
FMETDF	0.9996597060000001	0.5
ACNAMPH	0.999659612	0.6708443011706517
EAR100y	0.9996594139999999	0.7351940841678343
FAS140COA	0.9996593880000001	0.9538522117348578
DESAT18_3	0.999659128	0.7171554214948648
DESAT16_2	0.9996590260000001	0.7171554214948647
UACGAMDH	0.9996589420000002	0.735194084167853
ACITL	0.999658846	0.6172291120204272
FAS100COA	0.999658778	0.9538522117348578
DESAT18_5	0.999658142	0.7171554214948648
ECOAH5_1	0.9996579280000001	0.9999999999999999
NABTNO	0.9996573200000001	0.8571369692023652
VNDH	0.9996573200000001	0.8571369692023336
HMSD	0.9996573200000001	0.8781358882883987
ALDD7	0.9996573200000001	0.8571369692023669
AASAD3	0.9996573200000001	0.8571369692023703
DMSOR3	0.9996573200000001	0.7582002118897755
HMSD2	0.9996573200000001	0.8571369692023669
CBL2OR	0.9996573200000001	0.553347454753056
ALDD9	0.9996573200000001	0.8571369692023658
PHCD	0.9996573200000001	0.7143741499779637
ALDD20x_1	0.9996573200000001	0.8571369692023669
ALDH_1	0.9996573200000001	0.8571369692023669
VNDH_3	0.9996573200000001	0.8571369692023718
IMACTD	0.9996573200000001	0.8571369692023669
ALDD5	0.9996573200000001	0.8571369692023478
ALDD4x	0.9996573200000001	0.8571369692023669
6TINS5MPOR	0.9996573200000001	0.7582002118897755
3HPADHi	0.9996573200000001	0.8571369692023716
ALDD11	0.9996573200000001	0.8571369692023354
ALDD3C7_c	0.9996573200000001	0.8571369692023669
GDBTALDH	0.9996573200000001	0.8571369692023656
RE3346C	0.9996573200000001	0.8571369692023709
GLACO	0.9996573200000001	0.866199046480749
ALDD3C161_c	0.9996573200000001	0.8571369692023669
ALDD32	0.9996573200000001	0.866199046480749
TMABADH	0.9996573200000001	0.8571369692023711
PHHL2	0.9996573200000001	0.5476770064164653
2MBALDH	0.9996573200000001	0.857136969202372
CDP4D6DGLCRx	0.9996573200000001	0.7582002118897755
4MBZDH	0.9996573200000001	0.8571369692023714
3MOX4HOXPGALDOX	0.9996573200000001	0.8571369692023716
UACMAMO	0.9996573200000001	0.9263660470756561
34DHXMANDACOX	0.9996573200000001	0.8571369692023718
4H3NALDD	0.9996573200000001	0.8571369692023714
ALDD19xr	0.9996573200000001	0.8571369692023572
TNTR2x	0.9996573200000001	0.8068192674495954
COALDDH	0.9996573200000001	0.8571369692023687
4HALDD_1	0.9996573200000001	0.8571369692023714
4HGLSD	0.9996573200000001	0.8571369692023714
CHMSDH	0.9996573200000001	0.7582002118897755
ALDD21	0.9996573200000001	0.8571369692023487
ALDD17	0.9996573200000001	0.8571369692023669
AM6SAD	0.9996573200000001	0.8571369692023691
3M4HDXPAC	0.9996573200000001	0.8571369692023718
HP5CD_1	0.9996573200000001	0.7143741499779677
HP5CD	0.9996573200000001	0.8248130943451346
MACOXO	0.9996573200000001	0.8571369692023716
HEMEAS_1	0.9996573200000001	0.891404199798312
ALDD15	0.9996573200000001	0.8571369692023474
ALDD13	0.9996573200000001	0.8571369692023381
3MBZDH	0.9996573200000001	0.8571369692023718
SGSAD	0.9996573200000001	0.8571369692023412
UDPGALNAC6DH	0.9996573200000001	0.9263660470756561
GALURDH	0.9996573200000001	0.8571369692023674
5HOXINDACTOX	0.9996573200000001	0.8571369692023711
ALDD20x	0.9996573200000001	0.8571369692023669
TNTR1x	0.9996573200000001	0.8068192674495954
r0381	0.9996573200000001	0.7582002118897755
FAOXOHC16C16DCc	0.9996573200000001	0.891404199798312
RE2152C	0.9996573200000001	0.926366047075653
FAOXOHC22C22DCc	0.9996573200000001	0.8914041997983118
RE2335C	0.9996573200000001	0.8571369692023709
RE2334C	0.9996573200000001	0.8571369692023709
RE2333C	0.9996573200000001	0.8571369692023709
GGGABADxr	0.9996573200000001	0.8571369692023674
r0688	0.9996573200000001	0.8571369692023325
GGDAPDxr	0.9996573200000001	0.8571369692023674
GG15DAPDxr	0.9996573200000001	0.8571369692023674
RE3012C	0.9996573200000001	0.8571369692023709
QOR1	0.9996573200000001	0.7582002118897755
QOR2	0.9996573200000001	0.7582002118897755
QOR3	0.9996573200000001	0.7582002118897755
r0642	0.9996573200000001	0.8571369692023718
r0558	0.9996573200000001	0.8571369692023705
RADH	0.9996573200000001	0.8571369692023454
RADH3	0.9996573200000001	0.8571369692023432
DPNSPAD	0.9996573200000001	0.7582002118897755
PYLALDOX	0.9996573200000001	0.8571369692023469
FAOXOHMC10DC10c	0.9996573200000001	0.9263660470756561
D4DGCD	0.9996573100000001	0.6928120926072504
ACCC_1	0.9996573100000001	0.5423125012360632
5DH4DGLCD	0.9996573100000001	0.6928120926072504
3NUCLE4	0.99965694	0.6030324577899804
HACD1_1	0.999655566	1.0
ARABR	0.999654932	0.7999857438163172
r1523	0.99965476	0.8451456486640917
MN6PP	0.9996542399999999	0.6030324577899804
HOXPRx	0.9996540679999999	0.7999857438163134
RECOAH4	0.999654016	0.66662706427468
GAPDy	0.9996539500000001	0.5477420782406808
DIDP	0.9996538779999999	0.7171140404330298
AMCOXO	0.9996531300000001	0.5855271254088791
r1516	0.9996527260000001	0.8451456486640917
FAS80ACP_L	0.9996524040000001	0.9930014028052581
FE2GTPabc	0.999652112	0.7142711674558465
ENTERH	0.999651732	0.4757888204230045
MTAM_1	0.9996515300000001	0.944935236775761
GBEZ	0.9996512599999999	0.47578882042300474
FAS120COA	0.9996499419999999	0.9538522117348547
DHAK	0.99964941	0.7453560000763495
ACOAD7	0.999649254	0.7351940841678446
HBCO_nadp	0.999648992	0.7351940841678396
MALTTTRabcpp	0.9996485100000001	0.8571355837279241
DHNCM	0.9996484520000001	0.75
KAS9	0.999648382	0.9974375029863987
KAS11	0.999648362	0.9977370928207483
KAS3	0.999648362	0.9968559357325807
MALTPTabcpp	0.99964795	0.8451456486640917
MALTPTabc	0.99964795	0.8451456486640917
FDH3	0.9996457880000001	0.7647009496656182
UPPN	0.999645628	0.7745905346240767
BUPN	0.999645628	0.7378735528506094
HPA3MOFAD	0.999645406	0.8660254037844388
GDR	0.999644902	0.7499999999999999
CAMPP	0.9996446800000001	0.7171140404330311
PROt3	0.9996446780000001	0.6063454181796661
IP3DH	0.99964448	0.6666270642746599
FTHFI	0.9996443280000001	0.8451456486640786
2HH24DDH1	0.999643536	0.6666270642746644
ARABD	0.999643342	0.7351940841678346
OPHHX3	0.9996416399999999	0.9203554140493264
MCITD	0.9996412259999999	0.47578882042300386
PTRCt3i	0.999640332	0.6063454181796663
PTRCt2	0.999640332	0.6063454181796661
GLYCDy	0.99963972	0.7351940841678317
ALCD19y	0.9996393899999999	0.7351940841678323
FRUpts2	0.999639048	0.75
CPS_1	0.9996388399999999	0.5344884644588159
CBPSam_1	0.9996388399999999	0.8838738507550353
FDH2	0.9996383699999999	0.7647009496656182
PSP_D	0.9996383440000001	0.6030324577899804
LAAL28	0.9996377759999999	0.676104470379649
PYDXOR	0.9996374459999998	0.7351940841678446
GLYCYSAP	0.9996373980000002	0.75
ALAS	0.999637358	0.560112033611204
HCO3abc	0.999635932	0.8571355837279241
LAAL3	0.99963534	0.7142711674557979
DDPA_1	0.9996345059999999	0.912903463734483
LPLIPAL2A140	0.9996343880000002	0.7177500750517474
FPGS7_1	0.999633268	0.6286221704566564
LYSabc	0.999631498	0.8571355837279241
FADRx2	0.99963119	0.7351940841678333
DKGLCNR3	0.9996310599999999	0.73519408416784
SR4	0.999630772	0.801769146128323
NO2t3	0.99963061	0.6063454181796661
HMR_1993	0.9996305980000001	0.8250256274648659
HMR_2007	0.9996305980000001	0.8250256274648691
DES2_12	0.9996305980000001	0.843670330912205
DES2_6B	0.9996305980000001	0.843670330912205
HMR_1992	0.9996305980000001	0.8250256274648526
PSPHS	0.9996305980000001	0.8250256274648616
DESAT180_9	0.9996305980000001	0.843670330912205
RE2240C	0.9996305980000001	0.8250256274648582
RE2235C	0.9996305980000001	0.8250256274648565
AGLPED	0.9996305980000001	0.843670330912205
25HVITD3c	0.9996305980000001	0.8250256274648582
RE2112C	0.9996305980000001	0.825025627464854
RE1943C	0.9996305980000001	0.8250256274648665
HMR_1988	0.9996305980000001	0.825025627464859
HMR_1991	0.9996305980000001	0.8250256274648557
HMR_1989	0.9996305980000001	0.8250256274648546
44MZYMMO	0.9996305980000001	0.9354954134968959
HMR_1990	0.9996305980000001	0.8250256274648526
ZCAROTDH2	0.9996305980000001	0.8436703309122051
DES2_6	0.9996305980000001	0.843670330912205
RE1942C	0.9996305980000001	0.9335193674458347
DES2_15	0.9996305980000001	0.843670330912205
RE1941C	0.9996305980000001	0.9335193674458351
RE3370C	0.9996305980000001	0.8911421294488014
DES21	0.9996305980000001	0.8250256274648483
P4502C8	0.9996305980000001	0.8250256274648615
HMR_2472	0.9996305980000001	0.843670330912205
HMR_2457	0.9996305980000001	0.8250256274648617
HMR_2403	0.9996305980000001	0.843670330912205
CYP2R1	0.9996305980000001	0.8250256274648684
HMR_2393	0.9996305980000001	0.843670330912205
RAHY	0.9996305980000001	0.8250256274648615
HMR_2289	0.9996305980000001	0.843670330912205
HMR_2380	0.9996305980000001	0.843670330912205
P4502A6	0.9996305980000001	0.8250256274648508
HMR_2368	0.9996305980000001	0.843670330912205
HMR_2365	0.9996305980000001	0.843670330912205
P4502C19	0.9996305980000001	0.825025627464867
P4502C9	0.9996305980000001	0.8250256274648671
HMR_2495	0.9996305980000001	0.843670330912205
DOPAc	0.9996305980000001	0.825025627464863
P4502C92	0.9996305980000001	0.825025627464859
P4502C93	0.9996305980000001	0.8250256274648564
P4502C94	0.9996305980000001	0.8250256274648544
3DHLCAS	0.9996305980000001	0.843670330912205
P4502D6	0.9996305980000001	0.825025627464857
3DHDCAS	0.9996305980000001	0.843670330912205
P4502E1	0.9996305980000001	0.8250256274648582
P4502F1	0.9996305980000001	0.825025627464862
P4503A4	0.9996305980000001	0.8250256274648615
3DHCDCAS	0.9996305980000001	0.843670330912205
3DHCAS	0.9996305980000001	0.843670330912205
HMR_2484	0.9996305980000001	0.843670330912205
HMR_2581	0.9996305980000001	0.7669730300505413
TYMc	0.9996305980000001	0.8250256274648616
OMMBLHXy	0.9996305980000001	0.8250256274648576
RE1938C	0.9996305980000001	0.8250256274648665
RE1906C	0.9996305980000001	0.8250256274648664
RE1905C	0.9996305980000001	0.8250256274648664
RE1904C	0.9996305980000001	0.8250256274648664
RE1828C	0.9996305980000001	0.8250256274648563
RE1826C	0.9996305980000001	0.8250256274648666
RE1812C	0.9996305980000001	0.8250256274648564
KYN3OX	0.9996305980000001	0.82502562746485
RE1809C	0.9996305980000001	0.8250256274648564
EPISTLDS_c	0.9996305980000001	0.843670330912205
RE1806C	0.9996305980000001	0.8250256274648665
RE1803C	0.9996305980000001	0.8250256274648616
RE1632C	0.9996305980000001	0.8250256274648506
HMR_2585	0.9996305980000001	0.8250256274648661
BCAROHX	0.9996305980000001	0.8250256274648543
RE1587C	0.9996305980000001	0.8250256274648565
ZXANHX	0.9996305980000001	0.8250256274648642
RE1582C	0.9996305980000001	0.8250256274648564
BCAROHX2	0.9996305980000001	0.8250256274648479
3HPPPNOHc	0.9996305980000001	0.8250256274648573
FAH4	0.9996305980000001	0.8250256274648615
OMPHHXy	0.9996305980000001	0.8250256274648576
HMR_2288	0.9996305980000001	0.843670330912205
21HPRGNLONE	0.9996305980000001	0.8250256274648684
r0268	0.9996305980000001	0.8250256274648559
RE1308C	0.9996305980000001	0.8250256274648557
RE1811C	0.9996305980000001	0.8250256274648564
RE3251C	0.9996305980000001	0.8250256274648664
RE2248C	0.9996305980000001	0.8250256274648554
HMR_0954	0.9996305980000001	0.8250256274648565
CADMO	0.9996305980000001	0.8250256274648522
HMR_1516	0.9996305980000001	0.843670330912205
BVMO4	0.9996305980000001	0.8250256274648494
HMR_1536	0.9996305980000001	0.8250256274648553
HMR_1538	0.9996305980000001	0.843670330912205
HMR_1543	0.9996305980000001	0.8250256274648553
HMR_1544	0.9996305980000001	0.843670330912205
HMR_1545	0.9996305980000001	0.8250256274648556
BVMO2	0.9996305980000001	0.8250256274648481
RE3020C	0.9996305980000001	0.8250256274648563
RE3019C	0.9996305980000001	0.8250256274648563
RE3018C	0.9996305980000001	0.8250256274648563
RE3015C	0.9996305980000001	0.8250256274648563
HMR_1548	0.9996305980000001	0.8250256274648556
HMR_1549	0.9996305980000001	0.843670330912205
HMR_1550	0.9996305980000001	0.8250256274648556
RE3014C	0.9996305980000001	0.825025627464861
MPOMOR_1	0.9996305980000001	0.8436703309122051
P4503A5	0.9996305980000001	0.8250256274648519
MPOMOR	0.9996305980000001	0.8436703309122051
MPOMMM	0.9996305980000001	0.843670330912205
RE3013C	0.9996305980000001	0.8250256274648565
PGS	0.9996305980000001	0.7669730300505374
RE3041C	0.9996305980000001	0.8250256274648609
CACNAO	0.9996305980000001	0.8250256274648535
HMR_1504	0.9996305980000001	0.8250256274648556
HMR_1493	0.9996305980000001	0.843670330912205
RE3434C	0.9996305980000001	0.8250256274648563
HMR_0950	0.9996305980000001	0.8250256274648565
RE3435C	0.9996305980000001	0.8250256274648561
RE3436C	0.9996305980000001	0.8250256274648561
HMR_1478	0.9996305980000001	0.843670330912205
RE3440C	0.9996305980000001	0.8911421294488014
HMR_0946	0.9996305980000001	0.8250256274648565
HMR_1490	0.9996305980000001	0.825025627464855
RE3464C	0.9996305980000001	0.825025627464856
RE3474C	0.9996305980000001	0.825025627464856
HMR_1494	0.9996305980000001	0.825025627464857
HMR_0942	0.9996305980000001	0.8250256274648565
C22STDS	0.9996305980000001	0.843670330912205
RE3506C	0.9996305980000001	0.825025627464856
RE3514C	0.9996305980000001	0.8250256274648607
RE3518C	0.9996305980000001	0.8250256274648559
RE3522C	0.9996305980000001	0.8250256274648559
C4STMO1	0.9996305980000001	0.9571417663946347
C4STMO2	0.9996305980000001	0.9571417663946357
C5STDS	0.9996305980000001	0.843670330912205
HMR_1502	0.9996305980000001	0.8250256274648554
HMR_1503	0.9996305980000001	0.843670330912205
RE2249C	0.9996305980000001	0.8250256274648554
MPOMC1_1	0.9996305980000001	0.8250256274648602
RE2975C	0.9996305980000001	0.8250256274648563
SMO	0.9996305980000001	0.8250256274648653
RE2632C	0.9996305980000001	0.8911421294488014
HMR_1948	0.9996305980000001	0.8250256274648546
C14825c	0.9996305980000001	0.8250256274648617
RE2398C	0.9996305980000001	0.8911421294488014
RE2387C	0.9996305980000001	0.8250256274648561
RE2383C	0.9996305980000001	0.8911421294488014
RE2382C	0.9996305980000001	0.8250256274648561
HMR_0981	0.9996305980000001	0.8250256274648561
LTHSTRLOR	0.9996305980000001	0.843670330912205
HMR_1477	0.9996305980000001	0.8250256274648601
4MZYMR	0.9996305980000001	0.8436703309122051
RE2636C	0.9996305980000001	0.8250256274648521
LIDOMO	0.9996305980000001	0.8250256274648622
ZCAROTDH1	0.9996305980000001	0.843670330912205
HMR_1981	0.9996305980000001	0.8250256274648685
CERH124	0.9996305980000001	0.8250256274648539
r0741	0.9996305980000001	0.8250256274648616
CERH126	0.9996305980000001	0.8250256274648539
CERS324	0.9996305980000001	0.8250256274648539
CERS326	0.9996305980000001	0.8250256274648539
HMR_1126	0.9996305980000001	0.8250256274648563
AGLPED_cho	0.9996305980000001	0.843670330912205
MPOMC1	0.9996305980000001	0.8250256274648602
HMR_1944	0.9996305980000001	0.8250256274648685
HMR_1735	0.9996305980000001	0.825025627464848
HMR_1737	0.9996305980000001	0.8250256274648616
7KLITCHOLc	0.9996305980000001	0.843670330912205
BVMO1	0.9996305980000001	0.8250256274648612
RN0001C	0.9996305980000001	0.8250256274648666
RN0020C	0.9996305980000001	0.8250256274648559
RN0027C	0.9996305980000001	0.8433002063909729
PHTHCLS	0.9996305980000001	0.8250256274648619
RN0029C	0.9996305980000001	0.5344884644588372
RN0030C	0.9996305980000001	0.8433002063909728
RN0032C	0.9996305980000001	0.5344884644588372
HMR_1681	0.9996305980000001	0.8250256274648616
CXANHX	0.9996305980000001	0.8250256274648478
CDCA6AH	0.9996305980000001	0.8250256274648482
HMR_1739	0.9996305980000001	0.8250256274648556
HMR_1765	0.9996305980000001	0.8250256274648472
RE2675C2	0.9996305980000001	0.843670330912205
HMR_1767	0.9996305980000001	0.8250256274648556
5OHHEXAc	0.9996305980000001	0.8250256274648566
HMR_1786	0.9996305980000001	0.825025627464848
HMR_1838	0.9996305980000001	0.8436758001097638
AND19ONEc	0.9996305980000001	0.8250256274648545
HMR_1940	0.9996305980000001	0.8250256274648659
MELATNOX	0.9996305980000001	0.8250256274648635
FDR	0.99963049	0.7371370383852671
LPLIPAL2A160	0.999629966	0.7177500750517476
DHDPRx_r	0.9996299000000001	0.73519408416785
r1162	0.9996296179999999	0.8451456486640917
GAPD_1	0.999628272	0.9129034637344678
FACOAE1829Z12Z	0.999628182	0.5999714876327222
HMR_0324	0.999628182	0.5999714876327217
RE3238C	0.999628182	0.5999714876327221
RE3237C	0.999628182	0.5999714876327278
HMR_0298	0.999628182	0.5999714876327213
FACOAE1819Z	0.999628182	0.5999714876327283
HMR_0302	0.999628182	0.5999714876327216
HMR_0310	0.999628182	0.5999714876327213
HMR_0328	0.999628182	0.5999714876327213
RE3239C	0.999628182	0.5999714876327221
ARTCOAL2_cho	0.999628182	0.5999714876327209
HMR_0346	0.999628182	0.5999714876327213
HMR_0354	0.999628182	0.599971487632743
HMR_0358	0.999628182	0.5999714876327181
3HPVSTEThc	0.999628182	0.5999714876327232
HMR_0362	0.999628182	0.5999714876327449
HMR_0290	0.999628182	0.5999714876327217
HMR_0280	0.999628182	0.5999714876327213
HMR_0206	0.999628182	0.5999714876327217
HMR_0246	0.999628182	0.5999714876327213
HMR_0210	0.999628182	0.5999714876327215
HMR_0214	0.999628182	0.5999714876327393
RHACOAEP80	0.999628182	0.5999714876327211
HMR_0234	0.999628182	0.5999714876327215
HMR_0238	0.999628182	0.5999714876327188
HMR_0242	0.999628182	0.5999714876327217
RHACOAEP90	0.999628182	0.5999714876327211
HMR_0276	0.999628182	0.5999714876327222
HMR_0256	0.999628182	0.5999714876327217
HMR_0260	0.999628182	0.5999714876327479
RHACOAET40	0.999628182	0.5999714876327212
RHACOAET60	0.999628182	0.5999714876327212
HMR_0268	0.999628182	0.5999714876327216
HMR_0272	0.999628182	0.5999714876327216
TETDECA511ACc	0.999628182	0.599971487632744
HMR_0366	0.999628182	0.5999714876327196
3HPCOAHYD	0.999628182	0.5999714876327232
RE0579C	0.999628182	0.5999714876327217
HMR_0410	0.999628182	0.5999714876327201
HMR_0414	0.999628182	0.5999714876327206
HMR_0418	0.999628182	0.5999714876327442
HMR_0422	0.999628182	0.5999714876327442
HMR_0426	0.999628182	0.5999714876327188
RE0579C_1	0.999628182	0.5999714876327459
RE0578C	0.999628182	0.5999714876327183
HMR_0370	0.999628182	0.5999714876327441
FACOAE70	0.999628182	0.599971487632719
HMR_0430	0.999628182	0.5999714876327222
HMR_0434	0.999628182	0.5999714876327216
HMR_0438	0.999628182	0.5999714876327222
EIC21114TRc	0.999628182	0.5999714876327222
FACOAE90	0.999628182	0.5999714876327277
HMR_0406	0.999628182	0.5999714876327185
CE4843HYDc	0.999628182	0.5999714876327222
RE1834C	0.999628182	0.5999714876327197
RE1835C	0.999628182	0.5999714876327182
HMR_0394	0.999628182	0.5999714876327222
FACOAE50	0.999628182	0.5999714876327391
METHSUCC	0.999628182	0.5999714876327242
HMR_0390	0.999628182	0.5999714876327222
ICCT	0.999628182	0.5999714876327206
FACOAE1839Z12Z15Z	0.999628182	0.5999714876327223
HMR_0386	0.999628182	0.5999714876327216
HMR_0382	0.999628182	0.5999714876327217
FACOAE1836Z9Z12Z	0.999628182	0.5999714876327223
CINNMCOAH	0.999628182	0.5999714876327196
HMR_0378	0.999628182	0.5999714876327199
3HBCOAHL	0.999628182	0.5999714876327233
HMR_0374	0.999628182	0.5999714876327441
RE3339C	0.999628182	0.5999714876327221
ARTCOAL1_cho	0.999628182	0.5999714876327209
RHACOAE70	0.999628182	0.5999714876327211
RE3444C	0.999628182	0.5999714876327219
HIBHr	0.999628182	0.7177500750517434
RE3343C	0.999628182	0.5999714876327221
RHACOAEP50	0.999628182	0.5999714876327211
RHACOAE80	0.999628182	0.5999714876327211
RHACOAEP40	0.999628182	0.5999714876327211
RHACOAEP101	0.999628182	0.5999714876327212
RHACOAE90	0.999628182	0.5999714876327211
RHACOAE100	0.999628182	0.5999714876327212
HBRCH	0.999628182	0.5999714876327235
RE3560C	0.999628182	0.5999714876327219
RHACOAE141d5	0.999628182	0.5999714876327209
ARTCOAL3_cho	0.999628182	0.5999714876327209
RHACOAE142	0.999628182	0.5999714876327209
RHACOAEP100	0.999628182	0.5999714876327211
RHACOAE60	0.999628182	0.5999714876327211
ETHMALACc	0.999628182	0.599971487632718
IBUP_SACOT2	0.999628182	0.5999714876327197
RHACOAE121	0.999628182	0.5999714876327212
RHACOAE120	0.999628182	0.5999714876327211
HATBH	0.999628182	0.5999714876327235
RHACOAEP70	0.999628182	0.5999714876327211
ACChex	0.999628182	0.5999714876327178
RHACOAEP60	0.999628182	0.5999714876327211
HMR_0193	0.999628182	0.5999714876327213
RHACOAE50	0.999628182	0.5999714876327209
RHACOAE160	0.999628182	0.5999714876327211
RHACOAE121d6	0.999628182	0.5999714876327211
RHACOAE140	0.999628182	0.5999714876327211
RHACOAE141	0.999628182	0.5999714876327212
MGCH	0.99962789	0.4757888204229923
PPPGO2	0.99962734	0.7606388292556647
GLYCDx	0.999626436	0.799985743816316
EDD	0.9996264140000001	0.47578882042300163
DESAT18_11	0.9996259139999999	0.7171554214948648
DESAT18_4	0.9996259139999999	0.7171554214948648
r1326	0.99962578	0.6405023724635077
ACOAD6	0.999625728	0.7351940841678499
DESAT14_9	0.9996254859999999	0.7171554214948648
ACOAD4	0.9996248080000001	0.7999857438163159
AACOAR_syn	0.9996240479999999	0.7351940841678396
ALATRS_1	0.9996234599999999	0.5975869198497903
TMPHi	0.9996232600000001	0.6063454181796655
FASC182ACP	0.999622392	0.7715363900255484
PPNDH2	0.999621668	0.5
SACCD1	0.9996210659999999	0.733352483257631
HDECH	0.9996206759999999	0.8229407420653096
kaasIII	0.9996204719999999	0.6666666666666667
LCARSyi	0.9996193959999999	0.7999857438163127
DHORDfum	0.9996193339999999	0.5
SHCHD	0.9996183519999999	0.7351940841678337
PC2DHG	0.9996183519999999	0.6324217196215898
METOX	0.999618332	0.6666666666666667
4HPAOX	0.9996174440000001	0.8571355837278991
3HPAOX	0.9996174440000001	0.8571355837278991
FLAVO2	0.9996174440000001	0.6761216948701909
HMR_2193	0.999617166	0.6666270642746915
PTRCAT1	0.999617046	0.5999714876327044
APTRS	0.999617046	0.5999714876327044
TTDCEAATP	0.9996165359999999	0.8451456486640917
r1383_1	0.9996164999999999	0.6974858324629157
ACCOAL	0.99961569	0.6666666666666667
DHBZS2H	0.9996156580000001	0.6943827510229933
CARORSr	0.999614438	0.7333524832576428
FAS100	0.999612928	0.9538522117348578
INSK	0.999612748	0.632427981811635
OMPHHX3	0.999611972	0.9203554140493264
OMMBLHX3	0.999611972	0.9203554140493264
3SPYRSP	0.999611964	0.5564505264658477
MNLDH2	0.9996114800000001	0.7999857438163369
RECOAH2	0.9996113260000001	0.6666270642746897
CBPS_1	0.9996107220000001	0.9737357393896771
MMTSAO	0.999610362	0.8333333333333335
MMSDHir	0.999610362	0.8333333333333335
MMSAD1	0.999610362	0.8333333333333335
AKACAL	0.999610178	0.6666666666666667
AKPCAL	0.999610178	0.6666666666666667
DAPDH	0.999609886	0.7671894737279199
EAR80y	0.9996093079999999	0.7351940841678305
DOLDPP11	0.9996084780000001	0.7171140404330295
PMI12346PH	0.9996084780000001	0.7171140404330534
H23KMP	0.9996084780000001	0.7559000785268462
PMI1346PH	0.9996084780000001	0.7171140404330534
LPP_SC	0.9996084780000001	0.9257813806219245
DCPDP	0.9996084780000001	0.71711404043303
PTDGT	0.9996084780000001	0.7171140404330522
OTSB1	0.9996084780000001	0.7171140404330623
DOLDPP12	0.9996084780000001	0.7171140404330295
NAGINS	0.9996084780000001	0.7559000785268466
PGOGO	0.9996084780000001	0.7171140404330522
SBPP3_1	0.9996084780000001	0.7171140404330592
M5DPP	0.9996084780000001	0.7559000785268463
I14BP1P	0.9996084780000001	0.6488248188771568
DOLDPP	0.9996084780000001	0.7171140404330295
MIHKPP	0.9996084780000001	0.7559000785268466
PGPP1819Z160	0.9996084780000001	0.7559000785268466
HMR_7256	0.9996084780000001	0.9227411843129639
PGPP18111Z160	0.9996084780000001	0.7559000785268466
HKM1PP	0.9996084780000001	0.7171140404330353
DKMPPD3_1	0.9996084780000001	0.7171140404330297
DEDOLP1	0.9996084780000001	0.71711404043303
DEDOLP1_U	0.9996084780000001	0.9227411843129639
DEDOLP1_L	0.9996084780000001	0.9227411843129639
PGHHPD	0.9996084780000001	0.7171140404330522
r1528	0.9996080660000001	0.8451456486640827
ABFPT2	0.9996073600000001	0.7999857438162779
PFK26	0.9996073600000001	0.7999857438162741
DURIK1	0.9996069860000001	0.6324279818116239
ALCD19_L	0.9996064739999999	0.7351940841678304
PYROX	0.999606298	0.7302793923485631
NADPHQR4	0.999605884	0.7351940841678402
RECOAH7	0.99960537	0.6666270642746897
CU2abcpp	0.9996052119999999	0.8571355837279022
KHK	0.9996048240000001	0.7999857438162777
AMPEP12	0.999604044	0.5000891186175769
CAATPS	0.999602648	0.5356711344573868
CAATPS_1	0.999602648	0.7300052829832469
ALLTAMH2	0.999602554	0.860659557716557
DXYLK	0.9996019220000001	0.632427981811624
TSULP	0.999601734	0.6063454181796661
DGLACH	0.999601442	0.6063454181796655
NADK4	0.999600236	0.5999714876327209
NADH9	0.9996001680000001	0.7351940841678399
DOHDUS	0.99959952	0.714271167455828
KAS6	0.9995989120000001	0.9977370928207483
KAS1	0.9995989120000001	0.9968559357325807
KAS5	0.9995989120000001	0.9974375029863987
MVLACc	0.999597702	0.6063454181796655
DESAT18_6	0.999597692	0.7171554214948647
3OAR40_2	0.9995976859999999	0.7999857438163223
3HOXTPP	0.9995976859999999	0.7999857438163458
r1383	0.999597662	0.6883634148715438
FLVR	0.999597646	0.7351940841678454
FLVR_1	0.999597646	0.735194084167846
CHLabc_rev	0.9995973379999998	0.8451456486640793
TARTDC	0.9995970099999999	0.6859943405700353
DAPADHL	0.9995967880000001	0.7019171339164152
AIRSK	0.999595892	0.7453560000763546
CRNDH	0.99959548	0.7351940841678344
ALDR18	0.9995949119999998	0.76613681325403
ADPRDP_1	0.999594646	0.7071697891422386
ACGAM6PS	0.9995940799999999	0.5999714876326788
AMPEP13	0.9995931820000001	0.5
DHGLYH	0.9995927659999999	0.7746242757303866
CHLabcpp	0.999592618	0.857135583727899
XYLOR	0.999592582	0.7351940841678557
XYLR	0.999592582	0.7351940841678559
TYRabc	0.9995925079999999	0.8451456486640917
R1PK	0.999592112	0.6324279818116556
HPYRDC	0.999591698	0.6859943405700353
ACOAD3	0.9995914320000001	0.7351940841678304
ACTDa	0.9995902899999999	0.7351940841678362
PItpp	0.9995902400000001	0.7071207814990073
ACOAD1fr	0.999589042	1.0
SO4t_e	0.999587888	0.9486832980505138
CD2abcpp	0.999587554	0.8571355837278969
5DGLCNR	0.99958665	0.799985743816311
2DGULRGy	0.99958665	0.7999857438163105
LPLIPAL2A181	0.999586586	0.7177500750517476
OAAt_1	0.999586412	0.6063454181796663
RE3244C	0.9995863679999999	0.7351940841678325
FPGS4_1	0.999586352	0.6286221704566568
KAS4	0.9995860059999998	0.9968559357325808
KAS19SA	0.9995860059999998	0.9982022877559146
KAS12	0.9995860059999998	0.9977370928207482
KAS10	0.9995860059999998	0.9974375029863987
12PPDRDH	0.999585852	0.47578882042300474
MICITDr	0.999584506	0.4757888204229921
XNAC	0.999582854	0.7333524832576448
CA2abc1pp	0.99958271	0.8451456486640777
FRUabc	0.999582208	0.8451456486640879
HEMEDS	0.9995821119999999	0.8975823568195618
NI2abcpp	0.999580336	0.8451456486640917
RECOAH5	0.9995802460000001	0.6666270642746804
THZPSN2	0.9995799519999998	0.7744769833730375
ALOX	0.99957949	0.7324618573142863
NADPN	0.999579246	0.6694279974245605
DAPabc	0.9995791800000001	0.8451456486640807
DAPabcpp	0.9995791800000001	0.8451456486640807
METSOX2abc	0.999578762	0.8451456486640917
METSOX2abcpp	0.999578762	0.8451456486640917
METSOX1abcpp	0.999578548	0.8451456486640917
METSOX1abc	0.999578548	0.8451456486640917
ACOAD5	0.99957827	0.7351940841678339
AH5L	0.9995781579999999	0.7302620371819348
2OBUTt2ipp	0.9995777199999999	0.6737223882744339
A6PAG	0.9995774799999999	0.7999857438162796
CELLBabc	0.999576386	0.8451456486640787
HCO3_h_ti	0.999575748	0.6063454181796661
MOBDabc_rev	0.9995753940000001	0.8451456486640917
FBPO	0.999574422	0.7351940841678308
SO4t4pp_1	0.999574316	0.5
DEDOLP2	0.9995740959999999	0.6030324577899804
PAPA_MYRS_PALM_c	0.9995740959999999	0.6030324577899804
PAPA_LNA_PALM_c	0.9995740959999999	0.6030324577899804
PAPA_MYRS_STC_c	0.9995740959999999	0.6030324577899804
PAPA_OLE_ALNA_c	0.9995740959999999	0.6030324577899804
PAPA_MYRS_LNA_c	0.9995740959999999	0.6030324577899804
PAPA_MYRS_OLE_c	0.9995740959999999	0.6030324577899804
DEDOLP2_L	0.9995740959999999	0.8485843133874073
PAPA_MYRS_HDE_c	0.9995740959999999	0.6030324577899804
HMR_6583	0.9995740959999999	0.6030324577899804
PAPA_MYRS_GLNA_c	0.9995740959999999	0.6030324577899804
PAPA_MYRS_EPA_c	0.9995740959999999	0.6030324577899804
PAPA_MYRS_DHA_c	0.9995740959999999	0.6030324577899804
PAPA_MYRS_ARA_c	0.9995740959999999	0.6030324577899804
PAPA_MYRS_ALNA_c	0.9995740959999999	0.6030324577899804
PAPA_LNA_STC_c	0.9995740959999999	0.6030324577899804
PAPA_OLE_ARA_c	0.9995740959999999	0.6030324577899804
PAPA_PALM_HDE_c	0.9995740959999999	0.6030324577899804
PAPA_OLE_DHA_c	0.9995740959999999	0.6030324577899804
PAPA_OLE_EPA_c	0.9995740959999999	0.6030324577899804
PAPA_PALM_LNA_c	0.9995740959999999	0.6030324577899804
PAPA_PALM_GLNA_c	0.9995740959999999	0.6030324577899804
PAPA_PALM_MYRS_c	0.9995740959999999	0.6030324577899804
PAPA_PALM_STC_c	0.9995740959999999	0.6030324577899804
PAPA_PALM_DHA_c	0.9995740959999999	0.6030324577899804
PAPA_SA	0.9995740959999999	0.8526461681736501
PAPA_STC_ALNA_c	0.9995740959999999	0.6030324577899804
PAPA_STC_ARA_c	0.9995740959999999	0.6030324577899804
PAPA_STC_DHA_c	0.9995740959999999	0.6030324577899804
PAPA_PALM_ARA_c	0.9995740959999999	0.6030324577899804
PAPA_STC_EPA_c	0.9995740959999999	0.6030324577899804
PAPA_STC_GLNA_c	0.9995740959999999	0.6030324577899804
PAPA_PALM_ALNA_c	0.9995740959999999	0.6030324577899804
PAPA_STC_HDE_c	0.9995740959999999	0.6030324577899804
PAPA_STC_LNA_c	0.9995740959999999	0.6030324577899804
PAPA_STC_MYRS_c	0.9995740959999999	0.6030324577899804
PAPA_OLE_STC_c	0.9995740959999999	0.6030324577899804
PAPA_OLE_PALM	0.9995740959999999	0.6030324577899804
PAPA_OLE_MYRS_c	0.9995740959999999	0.6030324577899804
PAPA_OLE_LNA_c	0.9995740959999999	0.6030324577899804
PAPA_STC_PALM_c	0.9995740959999999	0.6030324577899804
PAPA_OLE_HDE	0.9995740959999999	0.6030324577899804
PAP_BS	0.9995740959999999	0.8527740427215496
PAPA_OLE_GLNA_c	0.9995740959999999	0.6030324577899804
PAP_LLA	0.9995740959999999	0.8527740427215496
DEDOLP2_U	0.9995740959999999	0.8485843133874073
4NPHPP	0.9995740959999999	0.6030324577899804
PAPA_LNA_OLE_c	0.9995740959999999	0.6030324577899804
PAPA1819Z18111Z	0.9995740959999999	0.6030324577899804
BFBP	0.9995740959999999	0.6030324577899804
FBPPH	0.9995740959999999	0.6030324577899804
PAP	0.9995740959999999	0.6030324577899804
KDNH	0.9995740959999999	0.6030324577899804
PAPA16018111Z	0.9995740959999999	0.6030324577899804
PAPA1601819Z	0.9995740959999999	0.6030324577899804
PAPA1801819Z	0.9995740959999999	0.6030324577899804
PAPA18111Z1819Z	0.9995740959999999	0.6030324577899804
PAPA1819Z1819Z	0.9995740959999999	0.6030324577899804
RE2051C	0.9995740959999999	0.6030324577899804
PAPA181_1	0.9995740959999999	0.6030324577899804
PAPA181_9	0.9995740959999999	0.6030324577899804
PAPA182_9_12	0.9995740959999999	0.6030324577899804
PAPA183_6_9_12	0.9995740959999999	0.6030324577899804
PAPA183_9_12_15	0.9995740959999999	0.6030324577899804
PAPA184_6_9_12_15	0.9995740959999999	0.6030324577899804
PAPA_DHA_ALNA_c	0.9995740959999999	0.6030324577899804
PAPA_DHA_ARA_c	0.9995740959999999	0.6030324577899804
HMR_6550	0.9995740959999999	0.6030324577899804
SBPP3	0.9995740959999999	0.6030324577899804
PAPA_LNA_MYRS_c	0.9995740959999999	0.6030324577899804
MI13PP	0.9995740959999999	0.6030324577899804
ACARP	0.9995740959999999	0.6030324577899804
MITKP	0.9995740959999999	0.6030324577899804
RPDMBZIP	0.9995740959999999	0.6030324577899804
MI34PP	0.9995740959999999	0.6030324577899804
MI14PP	0.9995740959999999	0.6030324577899804
MI14P4P	0.9995740959999999	0.6030324577899804
MI145PP	0.9995740959999999	0.6030324577899804
DGGPGP2	0.9995740959999999	0.6030324577899804
DGGPGP	0.9995740959999999	0.6030324577899804
GGPP	0.9995740959999999	0.6030324577899804
MI134PP	0.9995740959999999	0.6030324577899804
MI134P4P	0.9995740959999999	0.6030324577899804
MI1345PP	0.9995740959999999	0.6030324577899804
MI123456PP	0.9995740959999999	0.6030324577899804
RZ5PP	0.9995740959999999	0.6030324577899804
RZ5PP2	0.9995740959999999	0.6030324577899804
SBPP1	0.9995740959999999	0.6030324577899804
SBPP2	0.9995740959999999	0.6030324577899804
PAPA_DHA_DHA_c	0.9995740959999999	0.6030324577899804
PAPA_DHA_EPA_c	0.9995740959999999	0.6030324577899804
PAPA_DHA_GLNA_c	0.9995740959999999	0.6030324577899804
PAPA_HDE_OLE_c	0.9995740959999999	0.6030324577899804
PAPA_EPA_STC_c	0.9995740959999999	0.6030324577899804
PAPA_HDE_ALNA_c	0.9995740959999999	0.6030324577899804
PAPA_HDE_ARA_c	0.9995740959999999	0.6030324577899804
PAPA_HDE_DHA_c	0.9995740959999999	0.6030324577899804
PAPA_HDE_EPA_c	0.9995740959999999	0.6030324577899804
PAPA_HDE_GLNA_c	0.9995740959999999	0.6030324577899804
PAPA_HDE_LNA_c	0.9995740959999999	0.6030324577899804
PAPA_HDE_MYRS_c	0.9995740959999999	0.6030324577899804
PAPA_HDE_PALM	0.9995740959999999	0.6030324577899804
PAPA_DHA_HDE_c	0.9995740959999999	0.6030324577899804
PAPA_HDE_STC_c	0.9995740959999999	0.6030324577899804
PAPA_HDE_TTC_c	0.9995740959999999	0.6030324577899804
PAPA_LNA_ALNA_c	0.9995740959999999	0.6030324577899804
PAPA_LNA_ARA_c	0.9995740959999999	0.6030324577899804
PAPA_LNA_DHA_c	0.9995740959999999	0.6030324577899804
PAPA_LNA_EPA_c	0.9995740959999999	0.6030324577899804
PAPA_LNA_GLNA_c	0.9995740959999999	0.6030324577899804
PAPA_LNA_HDE_c	0.9995740959999999	0.6030324577899804
PAPA_EPA_PALM_c	0.9995740959999999	0.6030324577899804
PAPA_EPA_OLE_c	0.9995740959999999	0.6030324577899804
PAPA_EPA_MYRS_c	0.9995740959999999	0.6030324577899804
AGLPH_cho	0.9995740959999999	0.6030324577899804
PAPA_DHA_LNA_c	0.9995740959999999	0.6030324577899804
PAPA_DHA_MYRS_c	0.9995740959999999	0.6030324577899804
PAPA_DHA_OLE_c	0.9995740959999999	0.6030324577899804
PAPA_DHA_PALM_c	0.9995740959999999	0.6030324577899804
PAPA_DHA_STC_c	0.9995740959999999	0.6030324577899804
IPP5P	0.9995740959999999	0.6030324577899804
PAPA_EC	0.9995740959999999	0.8526461681736501
PAPA_EPA_ALNA_c	0.9995740959999999	0.6030324577899804
PSLP	0.9995740959999999	0.6030324577899804
IMP	0.9995740959999999	0.6030324577899804
PAPA_EPA_ARA_c	0.9995740959999999	0.6030324577899804
PAPA_EPA_DHA_c	0.9995740959999999	0.6030324577899804
PAPA_EPA_EPA_c	0.9995740959999999	0.6030324577899804
PAPA_EPA_GLNA_c	0.9995740959999999	0.6030324577899804
PAPA_EPA_HDE_c	0.9995740959999999	0.6030324577899804
PAPA_EPA_LNA_c	0.9995740959999999	0.6030324577899804
AGLPH	0.9995740959999999	0.6030324577899804
HMR_6558	0.9995740959999999	0.6030324577899804
PAPA_PALM_EPA_c	0.9995740959999999	0.6030324577899804
HMR_6549	0.9995740959999999	0.6030324577899804
PI345P3P_16_0_20_4	0.9995740959999999	0.6030324577899804
PI345P3P	0.9995740959999999	0.6030324577899804
HMR_0598	0.9995740959999999	0.6030324577899804
PI345P3P_16_0_16_0	0.9995740959999999	0.6030324577899804
PIP5P_PALM_PALM_c	0.9995740959999999	0.6030324577899804
PIP5P_PALM_LNA_c	0.9995740959999999	0.6030324577899804
PIP5P_PALM_HDE_c	0.9995740959999999	0.6030324577899804
PIP5P_PALM_EPA_c	0.9995740959999999	0.6030324577899804
PI345P3P_16_0_18_0	0.9995740959999999	0.6030324577899804
PI345P3P_16_0_18_2	0.9995740959999999	0.6030324577899804
PIP5P_LNA_PALM_c	0.9995740959999999	0.6030324577899804
PI345P3P_18_0_18_0	0.9995740959999999	0.6030324577899804
PGPP_OLE_PALM	0.9995740959999999	0.6030324577899804
PI345P3P_18_0_18_1	0.9995740959999999	0.6030324577899804
PI345P3P_18_0_18_2	0.9995740959999999	0.6030324577899804
PI345P3P_18_0_20_4	0.9995740959999999	0.6030324577899804
PI345P3P_18_1_18_1	0.9995740959999999	0.6030324577899804
PI345P3P_18_1_18_2	0.9995740959999999	0.6030324577899804
PI345P3P_18_1_20_4	0.9995740959999999	0.6030324577899804
PIP5P_LNA_LNA_c	0.9995740959999999	0.6030324577899804
PI345P3P_18_2_18_2	0.9995740959999999	0.6030324577899804
HMR_0597	0.9995740959999999	0.6030324577899804
PI345P3P_18_2_20_4	0.9995740959999999	0.6030324577899804
HMR_0601	0.9995740959999999	0.6030324577899804
HMR_0767	0.9995740959999999	0.6030324577899804
PHYT3	0.9995740959999999	0.6030324577899804
PPAP	0.9995740959999999	0.6030324577899804
PGPP_cho	0.9995740959999999	0.6030324577899804
PPAP_18_1_18_2	0.9995740959999999	0.6030324577899804
PGPP_hs	0.9995740959999999	0.6030324577899804
PGPP_pf	0.9995740959999999	0.6030324577899804
PPAP_18_1_18_1	0.9995740959999999	0.6030324577899804
PPAP_18_0_20_4	0.9995740959999999	0.6030324577899804
PPAP_18_0_18_4	0.9995740959999999	0.6030324577899804
PPAP_18_0_18_3	0.9995740959999999	0.6030324577899804
[truncated: 1 more rows]
