# Supplementary material for: Teasing out missing reactions in genome-scale metabolic networks through hypergraph learning
Source: Nat Commun. 2023 Apr 25;14:2375. doi: 10.1038/s41467-023-38110-7 (PMC10130184; doi:10.1038/s41467-023-38110-7)
Supplement: Supplementary file 4 — Source Data [file 41467_2023_38110_MOESM4_ESM.zip › Source Data/Supplementary Figure 8/zimmermann/GCF_000469345.1.csv]

	predicted scores	similarity max
NTPP2_1	0.9999556219999999	0.8944575429754589
PDE1	0.999953232	0.7071667741261398
NTD7	0.999952746	0.6030319903962509
ADNCYC	0.999951746	0.6547806198242175
DADNC	0.999951746	0.7560042730400391
PPItex	0.999951322	0.6063451140902508
HPOXR	0.999950372	0.7071467747829829
CAT	0.999950372	0.7559187667036613
SUCptspp_1	0.99994972	0.8660743857365605
AMPt6	0.999946284	0.6431999404053284
NPH	0.9999450660000001	0.980579396190271
CPK1	0.999944668	0.6123724356957947
NTPP8_1	0.999942682	0.5
PIt2rpp	0.9999421359999999	0.6666792347305898
H2CO3D	0.9999418499999999	0.5962746771134686
AMPDA	0.999940872	0.6928124864027794
PIt2r	0.9999401320000001	0.6666792347305898
ADK2_1	0.9999401240000001	0.8944575429754598
BPNT_1	0.999938938	0.8944575429754598
SUCOAACTr	0.999938852	0.5
NADDPp_1	0.999937898	0.7071667741261396
TPHAP	0.999937362	0.899001401908164
DNTP	0.999937362	0.7825915399801961
AP3AH	0.999937362	0.7825915399801961
ANNAT	0.999937088	0.9486886651658125
AP4AH1	0.9999366700000001	0.7575728662804433
NADHHS	0.9999358780000002	0.4999151511717157
NADHHR	0.9999358780000002	0.4999151511717157
CYSCYSr	0.9999353620000001	0.6123724356957946
GLUGLUr	0.9999344560000001	0.6123724356957946
METt2r	0.9999342200000001	0.6063451140902507
METt3	0.9999342200000001	0.6063451140902507
SUCCACT	0.99993362	0.6666666666666667
FADDP	0.9999314159999999	0.7575728662804433
FMNAT_1	0.9999309479999999	0.8944575429754597
PPK2	0.9999300999999999	1.0
PPGPPDPE	0.9999300879999999	0.9224263333926315
METt3pp	0.9999298119999999	0.6499374860802987
NTPP8	0.999928934	0.6507831462135367
NADPHHS	0.9999284060000001	0.4757908363551737
NADPHHR	0.9999284060000001	0.4757908363551737
ATPADT	0.99992716	0.6666666666666667
G3PCT	0.999926498	0.599972851907153
AFAT	0.9999259460000001	0.9486886651658125
G3PCT_2	0.9999256799999999	0.5477411442183586
METRR	0.9999256579999999	0.5409353546532014
PPGPPDP_c	0.9999246599999999	0.8944575429754591
G1PP	0.9999245520000001	0.75
GUAC	0.999923874	0.6708052211259956
UMPK5	0.999921968	0.6123724356957946
NADS1_1	0.9999217579999999	0.9258425403600945
AP3S	0.999921286	0.8380798143926032
NH4t3pp	0.99992	0.7071067811865475
PPC	0.999919616	0.6546854076451298
FRD2	0.999919158	0.5773502691896257
GLY3Pt2	0.999919076	0.6063451140902507
NADHXD	0.9999175000000001	0.5249923302524039
TREH	0.9999163059999999	0.8814089405208615
NTD4	0.9999123400000001	0.6030319903962509
GLCGSD	0.999911912	0.8066047511878056
PEPt6	0.9999115420000001	0.6063451140902507
GTPHL	0.9999085560000001	0.5773829238243746
GK_adp	0.9999080680000001	0.5751848912860418
PYRt2rpp	0.99990709	0.6499374860802987
FDH6	0.999906986	0.8141301617523672
PYRt2	0.9999067799999999	0.6063451140902507
ASPA1	0.9999063119999999	0.5000094260479423
CYSt2r	0.9999057539999999	0.6063451140902507
PHNACH	0.999905686	0.6708431572315948
NH4t3r	0.9999054879999999	0.7071067811865475
NH4t_1	0.9999054879999999	0.7071067811865475
G3PCT_1	0.9999039479999998	0.5
GDPDPKE	0.999903868	0.8889329661203533
PpGppP	0.9999037380000001	0.75
AMETt2	0.999903512	0.6063451140902507
NADPHXD	0.99990219	0.5249923302524039
ACOAM	0.99990147	0.6761053763045279
r0097	0.99990147	0.6761053763045282
NDP3	0.9999006400000001	0.8366478583791179
PYRDC	0.9999005779999999	0.7559472686814573
PDE5	0.9998987699999999	0.6429127979185707
SERt4pp	0.999898462	0.6708203932499369
r0120	0.999897832	0.842093048474301
GLUMETr	0.999897816	0.5
Nat_Kpp	0.9998968500000001	0.670820393249937
NAKt2pp	0.9998968500000001	0.6708203932499369
FORMCOAL	0.9998966819999999	0.6666666666666667
MCD	0.9998964539999999	0.6859943405700353
r0068	0.9998959319999999	0.5751848912860419
PHNO	0.9998956379999999	0.8781362802748605
MLTG7	0.99989399	0.8814089405208615
13BGH	0.99989399	0.806604751187808
CDPPH	0.999893758	0.7171151469502499
UREA	0.999893636	0.8704017049630783
ALDD2x	0.9998935699999999	0.8571372509233912
FRD7	0.9998933580000001	1.0
SOR	0.999892548	0.7453559993685632
ACYP_3	0.9998916899999999	0.9486886651658126
AADb	0.99989098	0.6123724356957946
ALAALACNc	0.999890012	0.6123724356957946
SFRR	0.999889754	0.674049344736075
NTPP4	0.999889452	0.6761053763045284
PANO	0.9998894	0.8571372509233908
GLCt2	0.999888844	0.6063451140902507
GLCt2_2	0.999888844	0.7669726434559387
ASPt2_2pp	0.99988875	0.9486832980505138
ASPt2_3pp	0.99988875	0.8944271909999159
DECACID	0.999888554	0.8724331134034028
TETDECACID	0.999888554	0.8759614036194611
HEXDECACID	0.999888554	0.8762659853067879
DODECACID	0.999888554	0.8749846849921664
HEXEDECACID	0.999888554	0.8762659853067879
OCTDECACID	0.999888554	0.8762645593259994
OCTEDECACID	0.999888554	0.8762645593259994
NTRIRy_1	0.9998883900000001	0.8054205063550598
NTRIR2y	0.9998883900000001	0.962906376080252
FACOAL40t2pp	0.99988762	0.7499999999999999
ACSERHS	0.999886856	0.9354256858049047
GLCt2pp	0.999886604	0.6499374860802987
NTP3e_1	0.9998845920000001	0.9129019070305961
AADa	0.999882938	0.6123724356957947
AACLAM	0.999882938	0.6123724356957947
PHHL	0.9998829280000001	0.8716479035426472
PFK_ppi	0.999882794	0.6761053763045286
H2CO3_NAt_syn	0.9998824159999999	0.6708203932499369
ALDD2y	0.9998821760000001	0.8318845773191388
PPIuabcpp	0.99988158	0.8451460604454842
PPIabc	0.99988158	0.8451460604454842
PUTA3	0.99988128	0.8571372509233908
HMR_3996	0.999881272	0.5812621826936731
ADMDC	0.9998811959999999	0.6859943405700353
ALPHNH	0.999880772	0.860953720174371
FRDx	0.9998800880000001	0.7351950668832992
P5CD	0.999879326	0.7143699185343757
APDH	0.999879158	0.6928124864027796
FACOAL80t2pp	0.9998791279999999	0.7499999999999999
FACOAL180	0.999878238	0.7216878364870323
METNA	0.99987738	0.5999728519071518
PYR5CD2	0.9998769659999999	0.6468077484752476
UTPH1	0.999875816	0.8571290056721768
GTPDPK_1	0.9998757699999998	0.8944575429754598
ADPGLC	0.9998755579999999	0.7575728662804434
P5CCD	0.999875308	0.8333333333333335
ASPO2	0.9998745900000001	0.8137177448637782
NTPP5	0.999873702	0.6507831462135372
FACOAL50It2pp	0.999872814	0.7499999999999999
PPPM	0.9998723779999998	0.8475525586402779
UCPP	0.999872012	0.5
FACOAL40It2pp	0.999871978	0.7499999999999999
CMPt6	0.9998717959999999	0.6063451140902507
ALR	0.9998712399999998	0.8318845773191383
ACALD	0.9998710120000001	0.7552593373581465
P4AH	0.999870902	0.7171151469502499
FACOAL100t2pp	0.9998707600000001	0.7499999999999999
G3PD1ir	0.99987056	0.9999999999999998
NADHPO	0.999870552	0.757638018894619
AP5AH	0.9998704980000002	0.7825915399801961
CYTBDpp	0.9998700920000001	0.775107995682771
CYTBO3_4pp	0.9998700920000001	0.8757601243255942
NAD_H2	0.9998697919999999	0.8488831597263365
CYTBO3	0.9998692499999999	0.7687424597590202
CYTBD	0.9998692499999999	0.7442068966736697
SHL_c	0.9998666760000001	0.7302802225184375
AKGt2rpp	0.999866188	0.6499374860802987
ARHGDx	0.99986608	0.7351950668832998
AHGDx	0.99986608	0.7351950668832998
FACOAL50t2pp	0.999865728	0.7499999999999999
FACOAL90t2pp	0.999865728	0.7499999999999999
FACOAL181d11tpp	0.999865728	0.7499999999999999
FACOAL181d6t2pp	0.999865728	0.7499999999999999
FACOAL182t2pp	0.999865728	0.7499999999999999
FACOAL70t2pp	0.999865728	0.7499999999999999
FACOALP50t2pp	0.999865728	0.7499999999999999
FACOALP100t2pp	0.999865728	0.7499999999999999
FACOALT60t2pp	0.999865728	0.7499999999999999
FACOALP90t2pp	0.999865728	0.7499999999999999
FACOALP80t2pp	0.999865728	0.7499999999999999
FACOALP70t2pp	0.999865728	0.7499999999999999
FACOALP60t2pp	0.999865728	0.7499999999999999
ACt2r_1	0.9998656419999999	0.6063451140902508
ACt2r	0.9998656419999999	0.6063451140902507
ASPt2_3	0.999864996	0.8134973357583997
ASPt2r	0.999864996	0.6063451140902507
ASPt2_2	0.999864996	0.7669726434559387
RE2640C	0.9998648659999999	0.5
r1252	0.999864842	0.8333333333333335
ADHEr	0.9998646580000001	0.8489541478035607
GTPCII_1	0.999864652	0.9723152893157068
CYS	0.9998634879999999	0.6708431572315945
r0027	0.99986272	0.581262182693673
OCTNLL	0.99986136	0.6666666666666667
FACOAL180_2	0.999861168	0.6666666666666667
FACOAL180_1	0.999861168	0.6666666666666667
GDH1	0.9998603600000001	0.8366559712099898
MMS	0.999860172	0.8333333333333335
DOPDH	0.9998599300000001	0.8318845773191392
FE2t2pp	0.999859786	0.7071067811865475
FE2t3pp	0.999859786	0.8164965809277261
AMPEP14	0.999859636	0.47429067372175515
GSEALD	0.999859198	0.8318845773191383
SUCCt2_2	0.999858412	0.9486832980505138
SUCCt3	0.999858412	0.6063451140902507
SUCCt2_3	0.999858412	0.8944271909999159
GP4GH	0.999857714	0.7070827850286986
PPNCL3	0.999857138	0.7142718634865219
RNA_1	0.99985712	0.6438555624993393
NDP7	0.999857048	0.7171151469502494
CBMD	0.9998564679999999	0.7778633221272834
AKGt2r_1	0.9998560479999998	0.6063451140902508
AKGt2r	0.9998560479999998	0.6063451140902507
RNAS_LLA	0.9998560040000001	0.6716586975447861
ASPO2y	0.9998559739999999	0.8137177448637782
UNK3	0.9998558479999999	0.5000094260479422
r0193	0.9998556099999998	0.8332956216766602
DPCOAK_1	0.9998554179999999	0.8944575429754598
ASPSALy	0.9998549860000001	0.8318845773191388
ASP4DC	0.99985333	0.75
NADH6	0.9998529859999999	0.903257192761457
NADH16	0.9998529859999999	0.9007536752423773
ACt2rpp	0.9998528	0.6499374860802987
ACt2ipp	0.9998528	0.6499374860802987
ACt5pp	0.9998528	0.8221131170950902
NAt3pp	0.9998524440000001	0.9805806756909202
NAt3_2pp	0.9998524440000001	0.9922778767136677
RE1342C	0.9998523300000001	0.7999864259535765
CYTBD2	0.999852016	0.7442068966736697
FACOAL18111Z	0.9998518000000001	0.8333333333333335
FACOAL181_2	0.9998518000000001	0.8333333333333335
DAPAL	0.999851588	0.6761053763045297
DAPAL_1	0.999851588	0.6708431572315946
2AMACHYD	0.999851588	0.6708431572315946
GLNt2r	0.9998509600000001	0.6063451140902507
LAAL23	0.9998501259999999	0.5962656835286168
SSALx	0.99984933	0.8571372509233908
METabcpp	0.99984798	0.8571359317432611
r1254	0.999847252	0.8959623858220234
RNA	0.9998471779999999	0.6123460812665906
SSALy	0.9998462	0.8318845773191383
NADK1	0.9998457459999999	0.5999728519071534
METTRS_1	0.9998456919999998	0.5975882301758254
GLUDy_1	0.99984476	0.8366559712099898
FACOAL60i	0.999844364	0.7216878364870323
GLYTA	0.9998442460000001	0.5000094260479422
CYTBD2pp	0.9998441720000001	0.8606662108106311
SO3t	0.9998439600000001	0.6063451140902507
HMR_0156	0.999843692	0.6666666666666667
PSP_L_1	0.999843538	0.8944575429754589
NTP7	0.99984337	0.7171151469502494
SQLS	0.99984309	0.4803844614152615
SBTR	0.9998430880000001	0.735195066883299
SULFDH	0.999842842	0.7351950668832988
UDUPP	0.9998416920000001	0.5
FACOAL141	0.999840976	0.7216878364870323
BCOALIG	0.9998407779999999	0.8580798495260419
G1Dx	0.999839232	0.7351950668832992
ACS_1	0.999838946	0.9258425403600945
SUCCt2_2pp	0.999837522	0.8221131170950902
SUCCtpp	0.999837522	0.6499374860802987
SUCCt2_3pp	0.999837522	0.8719826400005228
SUCCt3pp	0.999837522	0.7216878364870323
Kt3pp	0.999837466	0.6499374860802987
FHL	0.99983667	0.6859943405700353
HMR_0188	0.99983653	0.7216878364870323
PACL	0.99983647	0.6681692998801343
AASAD1	0.999836388	0.581262182693673
CYSO	0.9998363080000001	0.7083279034099483
GLYK1	0.999836176	0.8944575429754598
SUCBZL_1	0.999834656	0.617228360240063
GUACYC	0.999834616	0.7697931029496365
ASPMETASPr	0.999833864	0.6324555320336759
AASAD2	0.9998337740000001	0.6324769941214051
AACT	0.999830892	0.611694693916103
HCITS	0.999830892	0.6666666666666667
CYTDK1	0.999830854	0.632429300053628
FE2DMT1	0.999830488	0.6063451140902507
ADNK3	0.999829662	0.5999728519071539
ALAt2pp	0.999828544	0.6499374860802987
PRPPP	0.999828202	0.7171151469502494
FDH3	0.999827804	0.8823505928379864
ALAD_L2	0.999826198	0.8131456619931384
ASPO6_1	0.999826094	0.8944575429754597
ACTF	0.999824928	0.6123724356957946
G3PA	0.999824928	0.6123724356957946
MMSAD3	0.99982483	0.8333333333333335
GLYFEM	0.999824504	0.6324626898668516
H2O2syn	0.999823318	0.7351950668832988
OXGDC	0.9998224739999999	0.6859943405700353
NTPP3	0.9998224560000001	0.6507831462135372
unkFol	0.9998222520000001	0.7453447510910882
BIRA	0.9998222240000001	0.6546325129208332
TRNFE	0.99982174	0.42640800968160997
CYSabc	0.9998215439999999	0.8571359317432611
FCOAH	0.9998209299999999	0.9019337385297626
FCOAH2	0.9998209299999999	0.650783146213537
HMR_0200	0.9998197480000002	0.6666666666666667
THRA	0.99981961	1.0
ALDD1	0.9998177260000001	0.864281625967666
FRD3	0.999817108	0.5
IPDPS_syn	0.999814922	0.7497366073542162
CBMKr2	0.99981469	0.9525973025328192
DCTPD2	0.9998139699999999	0.7070827850286987
ATPATF1	0.999813524	0.7070827850286978
SERDA	0.999813404	0.5302250867917946
ALAD_L	0.999813346	0.714271863486524
ASLP	0.9998132200000001	0.777769398989518
HMR_0305	0.9998128679999999	0.6681692998801344
CACOAL	0.9998128679999999	0.6681692998801343
PCA2	0.9998128679999999	0.7504985226361849
IPDAB	0.9998128679999999	0.7504985226361861
PCA1	0.9998128679999999	0.7504985226361849
FADD3	0.9998128679999999	0.7504985226361849
PALMCL	0.9998128679999999	0.617228360240063
SERHL	0.999812518	0.5773829238243762
HMR_7197	0.999812518	0.5773829238243754
PSP_1	0.999812272	0.8080891517636065
HMR_0168	0.999811738	0.7216878364870323
NAt3_15	0.999810944	0.9805806756909202
NAt3_0_5	0.999810944	0.9486832980505138
NAt3_2	0.999810944	0.9486832980505138
NAt6	0.999810944	0.6708203932499369
AACOAT	0.9998109279999999	0.6666666666666667
NTD2	0.999808668	0.6030319903962509
DNADDP	0.999808582	0.7575728662804432
AMID_1	0.9998077859999999	0.5999728519071518
NTP2	0.999806572	0.7171151469502498
ASNS3_1	0.999805032	0.8249734635699516
ATPATF2	0.9998045080000001	0.5656470307709371
ARAT	0.999803412	0.5999728519071522
CYTK3	0.9998032099999999	0.5
FAD_13	0.999802428	0.8701790266729821
GLUK	0.99980104	0.7999864259535758
GLUCYS	0.9997972279999999	0.7142718634865223
3SPYRSP	0.9997954	0.5749497941157447
FA160ACPHi	0.999794638	0.6324233375364428
HMR_1754	0.9997945420000001	0.6172283602400632
PALFATPtc	0.9997918020000001	0.8333333333333335
NTRLASE3	0.9997916860000002	0.7559472686814573
BACCL	0.9997892399999999	0.6761053763045278
SO3R	0.999788908	0.9525814214015874
SULRR	0.999788908	0.7581990245389787
FTHFDH	0.99978741	0.683488261740532
NADPHQR2	0.99978678	0.7351950668832988
OCDCAFATPc	0.999786526	0.7216878364870323
KAT1	0.9997864280000002	1.0
ACCOAS	0.9997864280000002	0.9428623663773124
r1319	0.99978576	0.8637626337308876
MALDDH	0.9997856119999999	0.7999864259535758
OPAH	0.999784552	0.8485569318361184
TTDCAFATPc	0.9997821379999999	0.8333333333333335
PACCOAL2	0.99978148	0.6666666666666667
APH180	0.999781424	0.8080891517636065
FORt3	0.9997809740000001	0.6063451140902507
r0082	0.99978094	0.6859943405700353
OSUCCL	0.99978094	0.6859943405700353
OLEICFATPtc	0.9997807959999999	0.8333333333333335
AKGCAL	0.9997798120000001	0.5999728519071518
GLUVESSEC	0.9997793779999998	0.8451460604454842
SULR_1	0.99977796	0.9195567491857206
SULRR2	0.99977796	0.7497366073542162
SULR	0.99977796	0.9291419881331507
FA140ACPHi	0.9997772399999999	0.5999728519071513
FEROc	0.99977687	0.588656168690397
ACOAH	0.999776786	0.7303215256244775
LAAL20	0.9997764439999999	0.7142718634865223
RE1933C	0.9997761300000001	0.6429127979185707
NADH8	0.99977552	0.8989092340815195
HMEDR	0.9997743440000001	0.8571372509233909
SERt2r	0.9997727699999999	0.6063451140902507
LSERDHr	0.999769676	0.7351950668833003
PFK_adp	0.9997692239999999	0.5751848912860418
GLUTRS_2	0.999768944	0.9258425403600945
GLUTRS_3	0.999768944	0.9258425403600945
C140SN	0.9997687080000001	0.9968919928117764
CYST_II	0.9997676520000001	0.5
NADH7	0.999767068	0.8823505928379888
MCDC	0.9997658819999999	0.4714311831886562
APH160	0.999764332	0.8080891517636065
FA180ACPH	0.9997638739999999	0.6324233375364426
CYSTRS_1	0.999763054	0.5975882301758254
CIGAMS	0.999763054	0.6999592750967193
ASPabc	0.999762416	0.8571359317432611
DCTPD2_1	0.9997619520000001	0.4472287714877299
PACCOAL	0.9997613660000001	0.6666666666666667
HKtpp	0.9997613619999999	0.7300055870576755
FACOAL200	0.999759862	0.6666666666666667
FAS80COA_L	0.9997581280000001	0.9950074956734495
POX2	0.9997578	0.5749612993161222
GLCP4	0.999757404	0.8040457559358413
GLCP3	0.999757404	0.804045755935841
C120SN	0.9997573799999999	0.9969876245847861
GLUN_1	0.999757288	0.6708431572315943
FAS80_L	0.9997566819999999	0.9938093539817837
GD3P2	0.9997558519999998	0.831884577319139
PENDECACID	0.999755786	0.8724799759255909
HEPDECACID	0.999755786	0.8734352155897035
HEPEDECACID	0.999755786	0.8734352155897035
FA120ACPHi	0.9997539559999999	0.6324233375364412
SUCBZL	0.999753728	0.6666666666666667
CTPS1_2	0.99975273	0.8366559712099896
CYTK7	0.999751762	0.5
STFRNS	0.999751528	0.6124070711662972
DAUPP	0.9997513399999999	0.6123724356957946
FISC	0.9997499360000001	0.8176116327728671
CYTDK1_1	0.9997494339999999	0.6123724356957946
LAAL21	0.999749166	0.6761053763045277
KAS20SA	0.9997476000000001	0.9992955455510323
UNK2	0.999746258	0.5962656835286185
UNK2_cho	0.999746258	0.6625265382410948
H2SO	0.999744156	0.6324555320336759
METSR_S2	0.999743452	0.75
DAAD	0.9997432319999999	0.547741144218358
NTPP7	0.999740946	0.6507831462135371
HMR_8582	0.999740682	0.6123724356957946
APH181	0.999740476	0.8080891517636065
ALDD18	0.999740242	0.8571372509233908
Kt3r	0.999739766	0.6063451140902507
FACOAL1813	0.99973943	0.6666666666666667
METSR_R2	0.999738812	0.75
SS	0.9997386020000001	0.6711837552958831
HMR_1467	0.9997386020000001	0.6711837552958831
ACPAL	0.9997384119999999	0.6666666666666667
DESAT16a	0.9997383299999999	0.6593853375005306
HMR_0180	0.99973709	0.6666666666666667
NITR	0.999736798	0.7303215256244768
SUCCabc	0.999736568	0.8451460604454842
OCDCAt2pp	0.99973636	0.6499374860802987
ASPTA6	0.9997363400000001	0.5
PPPGO4	0.9997359579999999	0.670820393249937
G6PDH2c	0.99973533	0.7351950668833305
G6PDH2r	0.99973533	0.7351950668832998
APH161	0.999734932	0.8080891517636065
ARGSS_1	0.9997349199999999	0.956189841727072
HEX1_1	0.999734436	0.8944575429754598
C160SN	0.999733894	0.9966591731123349
FLDR2	0.999733812	0.8992272307316791
ICDHx	0.9997327	0.6708431572315948
SHSL2	0.99973212	0.8944575429754589
AMID4	0.999731838	0.5164036205365246
IVCS	0.9997313199999999	0.6666666666666667
GLYDHDA	0.999730106	0.7142718634865235
ACSPHAC140	0.99972917	0.6666666666666667
ALDD16	0.9997277280000001	0.8571372509233908
RE2649C	0.999726788	0.7303215256244772
EAR140y	0.999725076	0.7460030213643867
r0210	0.9997236739999998	0.5999728519071543
2MAHMP	0.9997228440000001	0.7171151469502507
ACP1_FMN	0.999721388	0.6030319903962509
ICHDx	0.999720518	0.6708431572315949
ACSPHAC120	0.99971885	0.6666666666666667
ACSPHAC60	0.99971791	0.6666666666666667
FA181ACPH	0.9997171999999999	0.6324233375364426
ACSPHAC80	0.9997163139999999	0.6666666666666667
NTP4	0.9997160619999998	0.7171151469502497
AKO	0.999715468	0.5
GCALDDy	0.9997150820000001	0.8318845773191383
ACSPHAC100	0.9997150720000001	0.6666666666666667
HDCAt2pp	0.99971438	0.6499374860802987
DUTPDP_1	0.999713778	0.8944575429754592
GMP5N	0.999713728	0.6761053763045283
GTPC	0.99971316	0.6324293014028621
HCYSMT2	0.999713092	0.6761053763045293
GLNTRS2	0.99971277	0.7171221006929077
HKt	0.9997124339999999	0.7300055870576755
GLUTRS2	0.9997123379999999	0.617228360240063
FAS140ACP	0.999712104	0.9538522418804549
SO4t4pp_1	0.999712072	0.6708203932499369
ASPT	0.9997114	0.47143118318865607
CODH4	0.9997110539999999	0.8641234696613393
DHFR2i	0.9997082059999999	0.7351950668832994
FA161ACPHi	0.9997069919999999	0.6324233375364428
FDH5pp_1	0.9997066419999999	0.8888846994947591
NTP8	0.999705898	0.7171151469502497
r0220_1	0.9997053600000001	0.5751848912860419
PACPT_1	0.9997053600000001	0.5751848912860419
r0220	0.9997053600000001	0.7275536121279663
BSORx	0.9997026699999999	0.7581990245389787
NTPP9_1	0.999701728	0.8944575429754589
FLDR	0.9997009840000001	0.735195066883299
ALDD31	0.9997008059999999	0.8571372509233912
AHSERL2_1	0.99970045	0.8944575429754598
ASPO4_1	0.999699214	0.8944575429754597
FMNRx	0.999697652	0.7351950668832992
G6PDH1	0.9996944780000001	0.7351950668833
FMETDF	0.9996940460000001	0.5
FMETDF_1	0.9996940460000001	0.5
LAAL5	0.9996936200000001	0.7559187667036612
THFOR2	0.999691222	0.8787389575198714
Kabc	0.999690474	0.8451460604454842
HDECH	0.999689862	0.8825014882153649
OBDHc	0.9996883459999999	0.6666666666666667
HMR_0241	0.99968764	0.6666666666666667
RTOTAL3FATPc	0.99968764	0.6666666666666667
HMR_0209	0.99968764	0.6666666666666667
RTOTAL2FATPc	0.99968764	0.6666666666666667
RTOTALFATPc	0.99968764	0.6666666666666667
HMR_0437	0.99968764	0.6666666666666667
HMR_0433	0.99968764	0.6666666666666667
HMR_0233	0.99968764	0.6666666666666667
RE3446C	0.99968764	0.6666666666666667
ACSPHACT60	0.99968764	0.6666666666666667
RE2635C	0.99968764	0.6666666666666667
HMR_0293	0.99968764	0.6666666666666667
HMR_0255	0.99968764	0.6666666666666667
HMR_0301	0.99968764	0.6666666666666667
HMR_0429	0.99968764	0.6666666666666667
RE3079C	0.99968764	0.6666666666666667
ACSPHACP40	0.99968764	0.6666666666666667
ACSPHACP50	0.99968764	0.6666666666666667
4HPTNCOAL	0.99968764	0.6666666666666667
ACSPHACP60	0.99968764	0.6666666666666667
HMR_0271	0.99968764	0.6666666666666667
ACSPHAC142	0.99968764	0.6666666666666667
ACSPHACP70	0.99968764	0.6666666666666667
ACSPHACP80	0.99968764	0.6666666666666667
HMR_0389	0.99968764	0.6666666666666667
HMR_0267	0.99968764	0.6666666666666667
ACSPHACP90	0.99968764	0.6666666666666667
HMR_0393	0.99968764	0.6666666666666667
ACSPHACT40	0.99968764	0.6666666666666667
HMR_0245	0.99968764	0.6666666666666667
ADPACDAc	0.99968764	0.6666666666666667
R_group_phosphotase_1	0.99968764	0.6666666666666667
HMR_1627	0.99968764	0.6666666666666667
RE3562C	0.99968764	0.6666666666666667
HMR_0289	0.99968764	0.6666666666666667
ACSPHAC121	0.99968764	0.6666666666666667
ACSPHAC40	0.99968764	0.6666666666666667
FVSCOAhc	0.99968764	0.6666666666666667
HMR_0171	0.99968764	0.6666666666666667
RE3335C	0.99968764	0.6666666666666667
HMR_0165	0.99968764	0.6666666666666667
ACSPHAC101	0.99968764	0.6666666666666667
SEBACACT	0.99968764	0.6666666666666667
HMR_0345	0.99968764	0.6666666666666667
CHCOAL	0.99968764	0.6666666666666667
ACSPHAC50	0.99968764	0.6666666666666667
HMR_0327	0.99968764	0.6666666666666667
ACSPHAC141	0.99968764	0.6666666666666667
RE3345C	0.99968764	0.6666666666666667
HMR_0323	0.99968764	0.6666666666666667
HMR_0177	0.99968764	0.6666666666666667
HMR_0204	0.99968764	0.6666666666666667
HMR_0381	0.99968764	0.6666666666666667
HMR_0309	0.99968764	0.6666666666666667
HMR_0385	0.99968764	0.6666666666666667
ACSPHACP100	0.99968764	0.6666666666666667
HMR_0192	0.99968764	0.6666666666666667
R_group_phosphotase_2	0.99968764	0.6666666666666667
HMR_0279	0.99968764	0.6666666666666667
R_group_phosphotase_3	0.99968764	0.6666666666666667
ACSPHAC160	0.99968764	0.6666666666666667
RETNCOA	0.99968764	0.6666666666666667
ACSPHAC121d6	0.99968764	0.6666666666666667
ACSPHAC141d5	0.99968764	0.6666666666666667
HMR_0184	0.99968764	0.6666666666666667
HMR_0319	0.99968764	0.6666666666666667
HMR_0297	0.99968764	0.6666666666666667
ACSPHAC70	0.99968764	0.6666666666666667
ACSPHAC90	0.99968764	0.6666666666666667
RE3075C	0.99968764	0.6666666666666667
FACOAL1821	0.99968764	0.6666666666666667
FACOAL160_ISO	0.99968764	0.6666666666666667
FACOAL241	0.99968764	0.6666666666666667
FACOAL240i	0.99968764	0.6666666666666667
OXACOAL	0.99968764	0.6666666666666667
FACOAL1	0.99968764	0.6666666666666667
FACOAL140_ISO	0.99968764	0.6666666666666667
FACOAL150	0.99968764	0.6666666666666667
FACOAL150_ISO	0.99968764	0.6666666666666667
FACOAL150_anteiso	0.99968764	0.6666666666666667
FACOAL161_ISO	0.99968764	0.6666666666666667
FACOAL226	0.99968764	0.6666666666666667
FACOAL170	0.99968764	0.6666666666666667
FACOAL_70_c	0.99968764	0.6666666666666667
FACOAL170_ISO	0.99968764	0.6666666666666667
FACOAL170_anteiso	0.99968764	0.6666666666666667
FACOAL171_anteiso	0.99968764	0.6666666666666667
URSCHOLCOAc	0.99968764	0.6666666666666667
FACOAL240_1	0.99968764	0.6666666666666667
FACOAL240	0.99968764	0.6666666666666667
ARACHFATPc	0.99968764	0.6666666666666667
LEVUACOAL	0.99968764	0.6666666666666667
FACOAL_164_6Z9Z12Z15Z_c	0.99968764	0.6666666666666667
LGNCFATPtc	0.99968764	0.6666666666666667
DCHOLESTANCOAc	0.99968764	0.6666666666666667
PACCOAL3	0.99968764	0.6666666666666667
FACOAL_163_6Z9Z12Z_c	0.99968764	0.6666666666666667
FACOAL_162_9Z12Z_c	0.99968764	0.6666666666666667
FACOAL_161_2E_c	0.99968764	0.6666666666666667
FACOALPHDCA	0.99968764	0.6666666666666667
FACOAL90i	0.99968764	0.6666666666666667
FACOAL50i	0.99968764	0.6666666666666667
3HPVSCOAhc	0.99968764	0.6666666666666667
FACOAL260	0.99968764	0.6666666666666667
r0651	0.99968764	0.6666666666666667
FACOAL246_1	0.99968764	0.6666666666666667
FACOAL245_2	0.99968764	0.6666666666666667
FACOAL245_1	0.99968764	0.6666666666666667
FACOAL244_1	0.99968764	0.6666666666666667
LINOFATPtc	0.99968764	0.6666666666666667
ARACHDFATPtc	0.99968764	0.6666666666666667
FACOAL1812	0.99968764	0.6666666666666667
FACOAL171_ISO	0.99968764	0.6666666666666667
PACOAL	0.99968764	0.6666666666666667
4CMCOAS	0.99968764	0.6666666666666667
FACOAL2042	0.99968764	0.6666666666666667
FACOAL204	0.99968764	0.6666666666666667
FERULCOAS	0.99968764	0.6666666666666667
FACOAL_220_c	0.99968764	0.6666666666666667
FACOAL203	0.99968764	0.6666666666666667
FACOAL2	0.99968764	0.6666666666666667
FACOAL191	0.99968764	0.6666666666666667
FACOAL184	0.99968764	0.6666666666666667
OCT11EFATP	0.99968764	0.6666666666666667
C12DCACT	0.99968764	0.6666666666666667
DOCOSACT	0.99968764	0.6666666666666667
IBUP_RASCL1hep	0.99968764	0.6666666666666667
FACOAL182	0.99968764	0.6666666666666667
FACOAL1832	0.99968764	0.6666666666666667
FACOAL205	0.99968764	0.6666666666666667
CAFFCOA	0.99968764	0.6666666666666667
FACOAL1831	0.99968764	0.6666666666666667
FACOAL182_1	0.99968764	0.6666666666666667
FACOAL206	0.99968764	0.6666666666666667
FACOAL181_1	0.99968764	0.6666666666666667
FACOAL1812_1	0.99968764	0.6666666666666667
FACOAL1822	0.99968764	0.6666666666666667
OCT11EFATP_1	0.99968764	0.6666666666666667
DOCO13EFATP	0.99968764	0.6666666666666667
FACOAL224	0.99968764	0.6666666666666667
FACOAL2251	0.99968764	0.6666666666666667
SUBERICACT	0.99968764	0.6666666666666667
FACOAL2252	0.99968764	0.6666666666666667
EAR120y	0.9996874419999999	0.7460030213643865
L24DC	0.999687408	0.5773829238243748
GLUSz	0.999686436	0.769793102949634
ALKP_1	0.999685002	0.7171151469502497
FAS160ACP	0.999684996	0.9538522418804548
FAH3	0.999684934	0.6940957686421477
r1329	0.9996837519999999	0.5773829238243757
OCDCEAt2pp	0.999682154	0.6499374860802987
BSORy	0.9996810899999999	0.7497366073542162
C161SN	0.999680586	0.9955262665445992
METTRS	0.9996791	0.5000000000000001
DAAOP	0.99967901	0.666742085713993
FMNRy_1	0.99967867	0.813717744863777
FMNRx2	0.99967867	0.7999864259535762
PYROX_1	0.9996781559999999	0.5714077952297839
SERabc	0.999677384	0.8571359317432611
C180SN	0.9996769179999999	0.9963981605812787
Kabcpp	0.999676528	0.8451460604454842
DALAt2pp	0.9996760420000002	0.6499374860802987
C141SN	0.9996758759999999	0.9956764180752159
CYTDK2_1	0.9996755719999999	0.8944575429754594
ALDD31_1	0.999674054	0.7581990245389787
TAPTPP	0.999673448	0.7592531384023997
SPODM_1	0.9996724579999998	0.28867513459481287
OCDOR	0.9996718399999999	0.7922943187108453
MDHy	0.999669804	0.7351950668832989
SHGO	0.9996687120000001	0.5
DES2_C16	0.9996684339999999	0.6593853375005306
METOX	0.999667018	0.6666666666666667
THIH	0.9996670120000001	0.8164503924632064
G3PD	0.9996666919999999	0.5
SFCYSc	0.99966445	0.5302250867917881
MTHFR3_1	0.9996626120000001	0.9486886651658126
APH140	0.999661058	0.8080891517636065
PSLS	0.9996610140000002	0.4998302783435129
NAabc	0.9996598200000001	0.8451460604454842
UMPt6	0.9996597179999999	0.6063451140902507
BARB	0.99965964	0.7581990245389787
ACAFDOR	0.999659222	0.9145440961840774
PHEPS	0.999657322	0.7999728500644796
SELNPS_cho	0.999657322	0.7999728500644796
HCYStabcpp	0.9996568939999999	0.8451460604454842
APH120	0.999654248	0.8080891517636075
C181SN	0.99965067	0.9953423505390617
HYDFDi	0.99964847	0.9166987585265924
MMSAD2	0.99964774	0.6711837552958833
THFOR1	0.9996468460000001	0.8787389575198717
GLXO1	0.9996452940000001	0.8571372509233908
CYSO_I	0.9996450539999999	0.5940944550202818
METTRANSc	0.9996447780000001	0.5
DALAabcpp	0.9996433680000001	0.8451460604454842
MOEB1	0.99964302	0.5975882301758255
MDHi2	0.99964219	1.0
TMDSf	0.9996407959999999	0.6123724356957946
LAAL19	0.999640522	0.7142718634865223
NTP6	0.999639918	0.7171151469502498
MTHFD_1	0.999639636	0.8944575429754589
APH141	0.9996389559999999	0.8080891517636065
FORA	0.99963874	0.8944575429754591
IDPA	0.9996386320000001	0.7171151469502494
DMPPS_syn	0.9996381599999999	0.7497366073542162
NADPHQR4	0.999637788	0.7351950668833002
ALDD14	0.9996377539999999	0.8571372509233908
FRDO5r	0.9996368	0.8682418472229383
NADK2	0.999636486	0.5999728519071535
ASPO5_1	0.999636268	0.8944575429754597
SERDC	0.999635366	0.6859943405700353
CYSGLNMETr	0.9996315599999999	0.6188234345459533
PEPA	0.9996309239999999	0.6030319903962509
FE2Gabcpp	0.9996298039999999	0.8451460604454848
ATPATF3	0.9996287460000002	0.5999728519071524
GTHOr	0.99962782	0.7071201116313868
LAAL8	0.9996267660000001	0.5962656835286168
PPPGO3	0.9996264799999999	0.670820393249937
ALDD12	0.99962602	0.857137250923391
FAS181	0.999625932	0.9350408340772636
FAS180	0.9996250979999999	0.9596332477803693
GDR	0.9996247220000001	0.7216878364870323
ASPTA4	0.999624442	0.8944575429754598
MTHFR2_1	0.999621958	0.9486886651658126
FACOAE140	0.9996216600000001	0.5999728519071519
FRDO6r	0.99962126	0.7746229548233589
r0318	0.99961778	0.6761053763045282
SGDS	0.9996167140000001	0.5
HSDxi	0.9996151	1.0
HMR_0253	0.99961284	0.8451460604454842
APPAT	0.9996126779999999	0.9486886651658125
FASC201ACP	0.9996124200000001	0.9029005585929943
FA141ACPHi	0.999612266	0.6324233375364426
OCDCAt2	0.999611082	0.6063451140902507
DHBS	0.9996107139999999	0.8944575429754605
MALTt2	0.999610178	0.6063451140902507
NTD9	0.9996082100000001	0.6030319903962509
THRS_2	0.9996065420000001	0.8944575429754589
GAPP	0.9996059260000001	0.6030319903962509
GLCATr	0.9996054900000001	0.6123724356957946
FACOAE120	0.99960391	0.6324233375364408
GLYALDDr	0.9996020700000001	0.8571372509233908
OIVD2E	0.9996012459999999	0.8103943636396957
FRUpts2	0.999601172	0.75
OPHHX3	0.999600518	0.9203555371366008
EAR160y	0.99959749	0.7460030213643867
6TXAN5MPAML	0.99959698	0.8333144796380086
BGLK	0.99959428	0.7142718634865223
UDPACGA6D	0.9995937659999999	0.9263662849859928
r1515	0.999592786	0.8451460604454842
MECDPDH	0.999591382	0.8164965809277261
ASPTRS_1	0.999591348	0.7142718634865224
MTHFD2	0.9995884800000001	0.7351950668832989
TTDCAt2pp	0.99958812	0.6499374860802987
DHRG2	0.9995877820000001	0.8207203811945053
BETALDHx	0.999586506	0.8571372509233912
FE2GTPabc	0.999586378	0.8451460604454848
LAAL32	0.999586066	0.6761053763045277
FDH6r	0.999585572	0.6708431572315948
ALDD22x	0.999584932	0.8571372509233912
BAMPPALDOX	0.999584932	0.8571372509233912
PDE4	0.9995842359999999	0.7559472686814576
ASPGLUr	0.9995821659999999	0.5
FAH1	0.999581904	0.6940957686421483
LAAL22	0.99958051	0.6761053763045277
FAH2	0.999580008	0.6940957686421478
PGLYCP_1	0.9995792680000001	0.7171151469502507
RIBCTR	0.999575776	0.5477411442183586
r0085	0.9995752440000001	0.566960451511093
HYNE	0.9995752440000001	0.566960451511093
GTPCI_2	0.9995748680000001	0.9486886651658127
r1326	0.99957388	0.6405028625345874
HMPPtr	0.999573592	0.8451460604454847
r1516	0.99957278	0.8451460604454842
FUMt2_2pp	0.999572766	0.8221131170950902
FUMt2_3pp	0.999572766	0.8719826400005228
FUMtpp	0.999572766	0.7216878364870323
HDCAt2	0.999571452	0.6063451140902507
BTNt	0.999570716	0.8451460604454842
NFORGLUAH	0.9995706739999999	0.8080891517636081
UGP_PGM_c	0.9995705960000001	0.7999864259535765
2OBUTt2ipp	0.999569546	0.6499374860802987
SR6	0.9995670600000001	0.5962656835286171
ETOHMO	0.999566264	0.6551977710271633
AIRCra	0.99956552	0.9090881046396844
GLYALDDy	0.9995654079999999	0.8318845773191383
PDX5PO2	0.9995651540000001	0.7351950668832989
ALDR18	0.999564078	0.7661365292618736
CYOO2pp	0.9995615579999999	0.9630628674590626
CYSSERMETr	0.9995596859999999	0.5827883082996799
DURADx	0.9995595399999999	0.7351950668833003
DES2_9	0.9995591779999999	0.6593853375005305
DESAT18a	0.9995591779999999	0.6593853375005305
UDPGALOR	0.999557928	0.9263662849859928
UDPDPRD	0.9995549520000001	0.735195066883299
LDH2	0.9995543979999999	0.7351950668833003
2HBO	0.9995543979999999	0.7351950668833003
r1523	0.999554292	0.8451460604454842
NDP8	0.99955416	0.7171151469502497
AACPS11	0.999554102	0.6666666666666667
FPGS_1	0.9995536999999999	0.6286219975728966
FAS120ACP	0.9995524340000002	0.9538522418804549
HMR_4079	0.999551672	0.8318845773191388
NO2tabcpp	0.99955124	0.8451460604454842
HCO3_h_ti	0.9995492560000001	0.6063451140902507
TMDPK	0.999549174	0.5999728519071523
BNOCA	0.9995491620000001	0.7305125917810312
O2XOADOX	0.999548506	0.843337598094433
PYDXPP	0.999548084	0.6030319903962509
ARNO	0.999547428	0.6711230189785999
ASPOb	0.9995468040000001	0.6928124864027787
HCO3abc	0.99954617	0.8571359317432611
ORNt2r	0.9995458779999999	0.6063451140902507
TSULP	0.99954573	0.6063451140902507
TTDCEAc	0.9995456099999999	0.7999864259535758
HMR_0201	0.9995456099999999	0.7999864259535765
OXADC	0.9995448660000001	0.6859943405700353
GMPR	0.9995434879999999	0.76718561320337
MALTHXabc	0.999543362	0.8571359317432611
ACTD2	0.9995405399999999	0.699251223530348
UDPRHMS_c	0.9995404139999999	0.7497366073542162
E4POR1	0.99953778	0.8888846994947599
r1530	0.9995374900000001	0.8571359317432613
GTHRDt2_1	0.9995374900000001	0.8571359317432611
CHOLt4ipp	0.9995371000000001	0.6708203932499369
ALKP	0.99953576	0.6030319903962509
ALDD4	0.999535654	0.8571372509233912
MSULR	0.9995354319999998	0.9195567491857206
OCTD	0.999535374	0.6940957686421483
NTPP1_1	0.999535144	0.8944575429754592
OAAt2_2pp	0.9995350399999999	0.8221131170950902
GLYt2pp	0.9995339340000001	0.6499374860802987
HDH	0.9995322339999999	0.9897643581079418
FAS161	0.999531692	0.9350408340772638
GLNS_1	0.9995311359999999	0.7715354503000788
DESAT16	0.99953056	0.6551977710271633
DBTS	0.9995282920000002	0.7970178593568741
DDPA_1	0.999526768	0.9129019070305976
2OBUTt	0.999525594	0.6063451140902507
NTD1_1	0.9995240080000001	0.7171151469502497
DESAT16_2	0.9995229	0.7171545480050032
LCADi_D	0.999521646	0.8571372509233908
LAAL42	0.9995216060000001	0.6761053763045277
MELIB_Et	0.99952127	0.7071067811865475
LO	0.9995206400000001	0.577337208000596
34DHALDD	0.999520482	0.8571372509233917
CYSDDS	0.99952002	0.7999864259535772
FAS180ACP	0.9995191999999999	0.953852241880455
FUMt2_2	0.9995189440000001	0.7669726434559387
FUMt2_3	0.9995189440000001	0.8134973357583997
FUMt2r	0.9995189440000001	0.6063451140902507
FUMt3	0.9995189440000001	0.6063451140902507
TSR	0.999518314	0.5303300858899106
ABUTD	0.999517406	0.8571372509233917
r0381	0.999517268	0.7581990245389787
BTCOARx	0.9995172140000002	0.6711837552958834
DESAT18_5	0.999516672	0.7171545480050032
OMMBLHX3	0.999516556	0.9203555371366008
OMPHHX3	0.999516556	0.9203555371366008
DGTP8DETOX	0.999515972	0.6507831462135376
RPNTPH	0.999515972	0.6507831462135367
DHRG	0.99951443	0.8320529572176184
G1PDH	0.99951443	0.799986425953576
DESAT18_3	0.9995140260000002	0.7171545480050032
DESAT18	0.9995139780000001	0.6551977710271633
SBTPD	0.9995134519999999	0.7999864259535762
MALTTTRabcpp	0.999513082	0.8571359317432611
r1162	0.999511272	0.8451460604454842
CHLabc_rev	0.999511212	0.8451460604454842
CBLAT_DELETE	0.999510542	0.6666666666666667
CBIAT_DELETE	0.999510542	0.6666666666666667
SELMETAT	0.999510542	0.6666666666666667
COB1NDAAT2	0.999510542	0.6666666666666667
SULR3	0.999509056	1.0
6HNACMO	0.999507178	0.7753071575357814
SALCOD	0.999507178	0.7753071575357812
OAAt_1	0.9995069919999999	0.6063451140902508
r1529	0.99950671	0.8451460604454842
GLYabc	0.999505248	0.8571359317432611
GLYVESSEC	0.999505248	0.5516679823071415
GLYVESSEC_1	0.999505248	0.8451460604454842
CPP3O1	0.9995032480000001	0.5
NOS1	0.9995021319999999	0.6940957686421483
NACASPAH	0.999501618	0.5
DESAT14	0.999500724	0.6551977710271633
FAS160	0.9994995899999999	0.9599487066749696
SULO	0.999499112	0.5477411442183581
r0280	0.9994984519999999	0.5999728519071535
LCADi	0.99949673	0.8571372509233908
UAMRH	0.999496676	0.6940957686421478
LPLIPAL2A140	0.9994962900000001	0.7575728662804446
FASC221ACP	0.9994962540000001	0.8586375910661816
FASC220ACP	0.9994962540000001	0.9485422407997253
4HALDD	0.999496244	0.8571372509233917
HMR_6785	0.9994959699999999	0.7778174593052023
CAPROICc	0.999492358	0.7999864259535762
ARGt5r	0.999491824	0.5345354399041075
DPCOAPP	0.9994917320000001	0.7575728662804432
EAR161y	0.9994903979999998	0.7351950668832988
DMPSS_c	0.999490168	0.8630832332368392
r1528	0.9994895180000001	0.8451460604454842
ALDD8	0.9994888099999999	0.8571372509233908
ALDD3	0.9994883079999999	0.8571372509233908
4ABUTD	0.9994857799999999	0.831884577319139
ACYP	0.9994854120000001	0.7171151469502507
MALTPTabcpp	0.999484588	0.8451460604454842
MALTPTabc	0.999484588	0.8451460604454842
MLTHFte1	0.999483704	0.8451460604454842
H4THDPR	0.9994836420000001	0.7497366073542162
HMR_2287	0.999483182	0.6551977710271633
SMVLAChep	0.99948303	0.5477411442183582
LVACLAChep	0.99948303	0.5477411442183582
ATVLAChc	0.99948303	0.5477411442183582
2HATVLAChc	0.99948303	0.5477411442183586
4HATVLAChc	0.99948303	0.5477411442183585
VALDHr	0.99948207	0.7142718634865244
NT5C	0.999480228	0.6030319903962509
ALAB	0.999479998	0.5000094260479423
34DHPLACOX_NADP	0.9994796779999999	0.831884577319139
GMPt6	0.99947798	0.6063451140902507
DHORD6	0.999477276	0.7351950668832994
ALDD6	0.999473444	0.8571372509233908
F1PP	0.9994729	0.75
LLEUDr	0.999471922	0.7142718634865242
r1382_1	0.9994707859999998	0.8404892594560527
THFGLUS	0.9994707859999998	0.7142718634865223
FPGS	0.9994707859999998	0.8347750864626441
FPGS_tm	0.9994707859999998	0.834775086462644
NDP4	0.9994687499999999	0.7171151469502497
HISTDb_1	0.9994680579999999	0.8216117163275364
HISTDb	0.9994680579999999	0.8944238186535585
LHIST	0.9994680579999999	0.8944238186535585
MCAO_c	0.999467406	0.7873232846977393
FCSTOLS_c	0.999467406	0.7873232846977393
GCPN	0.9994661600000001	0.6547806198242171
LYSabc	0.99946565	0.8571359317432611
FAS141	0.999465488	0.9350408340772636
LAAL36	0.9994639920000001	0.7142718634865223
CHOLD3	0.999463282	0.7351950668832994
TRIOK	0.999461688	0.632429300053628
FAS240_L	0.999461052	0.9925664514752971
DALAOX	0.999460854	0.6666666666666667
CBPS_1	0.9994578080000001	0.9737354164839994
RE2034C	0.999457774	0.5000094260479423
FTHFI	0.9994568859999999	0.8451460604454848
DTPH	0.999456808	0.7171151469502497
AAAN	0.9994566020000001	0.6992512235303479
TTDCEAATP	0.9994565919999999	0.8451460604454842
HMR_2282	0.9994563	0.6551977710271633
HMR_2284	0.9994563	0.6551977710271633
HMR_2281	0.9994563	0.6551977710271633
FLAVO2	0.9994559159999999	0.6761217760773143
3HPAOX	0.9994559159999999	0.8571359317432611
4HPAOX	0.9994559159999999	0.8571359317432611
EAR141y	0.9994541339999999	0.7351950668832988
MI3PP_2	0.9994535880000001	0.8080891517636065
MI3PP_1	0.9994535880000001	0.7171151469502494
MI1PP_1	0.9994535880000001	0.7171151469502494
MI4PP_2	0.9994535880000001	0.8080891517636065
MI4PP_1	0.9994535880000001	0.7171151469502494
4HOXPACDOX_NADP	0.9994535600000001	0.831884577319139
LAAL9	0.99945196	0.7142718634865223
MALS	0.9994507120000001	0.6666666666666667
HMR_2296	0.999450618	0.6551977710271633
HMR_2295	0.999450618	0.6551977710271633
HMR_2293	0.999450618	0.6551977710271633
HMR_2292	0.999450618	0.6551977710271633
AKP1	0.99944834	0.8728645084408571
AKP1_1	0.99944834	0.8553349804683232
AKP1_2	0.99944834	0.8933142978547487
ALDD3y	0.9994481799999999	0.8318845773191383
PCNO	0.999446292	0.7351950668832989
GLCD	0.9994446720000001	0.5547074358046664
FUMAH	0.999444592	0.5749497941157439
NTP9	0.999440138	0.7171151469502497
FBP26	0.99943995	0.75
BALAVECSEC	0.9994396900000002	0.521289880555101
BALAVECSEC_1	0.9994396900000002	0.8451460604454842
FRUabc	0.99943878	0.8451460604454842
DESAT18_11	0.9994382319999999	0.7171545480050032
DESAT18_4	0.9994382319999999	0.7171545480050032
DESAT14_9	0.9994376820000002	0.7171545480050032
DESAT18_2	0.9994376060000001	0.6551977710271633
HMR_2359	0.9994376060000001	0.6551977710271633
GDPMANNDH	0.999437504	0.9263662849859928
AACPS10	0.999433968	0.6666666666666667
Cuabc	0.999433654	0.8571359317432611
EAR100y	0.999432352	0.7351950668832993
DESATPE160	0.999430798	0.710661762153428
ILEDHr_1	0.9994303099999999	0.8571359317432634
FOLR2_1	0.9994297620000001	0.8944575429754592
NO2t3	0.9994296079999998	0.6933842947558331
NO2t2r	0.9994296079999998	0.6063451140902507
GALabcpp	0.99942887	0.8571359317432611
EAR180y	0.9994282760000001	0.7460030213643868
TDACPT	0.999427568	0.5
PYROX	0.999427474	0.7302802225184379
r0800	0.999426612	0.7696714776517191
HT44D	0.999426562	0.6123724356957946
7OHOCTAc	0.999426242	0.6940957686421487
GSNK	0.9994261379999999	0.632429300053628
GLYBCOAT	0.99942381	0.5999728519071519
BTNt2ipp	0.9994236059999999	0.6499374860802987
SO4t_e	0.999422204	0.9486832980505138
OPHHXy	0.99942147	0.6940957686421486
GTPCIII	0.999419378	0.8575014838250592
4HTHRS_1	0.9994190380000001	0.8944575429754603
FPRA	0.999417626	0.6201607221729091
FNOR_1	0.999417626	0.6742788978359872
DESAT18_6	0.999417596	0.7171545480050032
THRA2	0.9994172020000001	1.0
NT5C_2	0.9994171159999998	0.5999728519071525
P5CR_1	0.99941659	0.9486886651658127
PRO1y	0.99941659	1.0
BTNt2i	0.999414456	0.6063451140902507
BTNt4i	0.999414456	0.6063451140902508
CYTB_B2	0.9994129299999999	0.909589324762806
CYTB_B3	0.9994129299999999	0.8875742143053862
SLFAT	0.9994126879999999	0.5999728519071518
DESATPG160	0.999412088	0.710661762153428
CHOLD	0.999410098	0.7351950668832998
MNDNS2	0.99940952	0.923426241684031
DTARTD	0.999408466	0.6666289592760166
TYRabc	0.999404876	0.8451460604454842
NTRLASE2	0.9994044799999999	0.6229891555758329
CD2abc2	0.99940199	0.8451460604454842
LAAL28	0.9993988939999999	0.6761053763045277
NDP6	0.9993961880000001	0.7171151469502497
UMPK4	0.9993955440000001	0.5
4ABUTabcpp	0.9993936680000001	0.8451460604454847
CHLt3pp	0.9993928759999999	0.6499374860802987
CHLt2pp	0.9993928759999999	0.6499374860802987
ACTLMO	0.9993919720000001	0.6551977710271633
UACCpts	0.999387316	0.811447326042613
PPCSCT	0.99938588	0.40824829046386313
R15BPK	0.9993846599999999	0.6123724356957946
NMNHYD_1	0.99938313	0.7171151469502494
FPGS7_1	0.999381974	0.6286219975728966
FPGS4_1	0.999381058	0.6286219975728966
HPACOAT	0.9993801	0.5999728519071527
DHAK	0.9993800119999999	0.7453559993685659
PACCOAE	0.9993798140000001	0.6940957686421478
VNDH_2	0.999379692	0.8571372509233917
GTHOXti2	0.9993776000000001	0.8451460604454842
FAS140	0.999377256	0.9602593975920504
CA2abc1pp	0.999377122	0.8571359317432613
FASC240ACP	0.999376614	0.9485422407997253
MYCSacp58	0.999376614	0.9910319063720548
FASPHDCA	0.999376614	0.9919467315324672
MYCSacp50	0.999376614	0.9926439026978109
MYCSacp56	0.999376614	0.9929152558476217
MN2tipp	0.999376504	0.9999999999999998
LAAL1	0.9993752059999998	0.7559187667036612
GCALDtabcpp	0.9993748459999999	0.8451460604454842
NTD10	0.99937381	0.6030319903962509
HSK	0.99937345	0.632429300053628
CA2t2pp	0.9993732059999999	0.7071067811865475
NODOy	0.99937296	0.38730271540239336
HYGBDIAS	0.9993717	0.8179015431872345
R05224	0.9993717	0.7715171657193348
CYRDAS	0.9993717	0.7715171657193347
SACCD_c	0.99937082	0.7142718634865224
HP	0.9993702440000002	0.8944575429754589
HISTP_1	0.9993702440000002	0.8944575429754589
GABAVESSEC_1	0.99937018	0.8451460604454847
GABAVESSEC	0.99937018	0.5212898805550887
MAK	0.9993692860000001	0.632429300053628
FASm2002	0.999368252	0.932763980150817
T2ECR	0.9993665	0.7351950668832995
FNRR2	0.9993652120000001	0.7376948498676168
FNOR	0.9993652120000001	0.7957766134399994
AMPEP5	0.9993630619999999	0.75
ASNabcpp	0.999361948	0.8451460604454842
MELIBt3ipp	0.9993606399999999	0.6499374860802987
PRO1x	0.9993601	1.0
P5CR2	0.9993601	0.9486886651658127
GDTP	0.9993600880000001	0.8080891517636067
GTPDPDP	0.9993600880000001	0.7171151469502495
MNDNS1	0.99935767	0.9033075390113852
ADPMAN	0.99935706	0.7575728662804434
DCTPD	0.9993563599999999	0.6928124864027789
AMPN	0.9993548640000001	0.5000848536281066
SACCD2	0.999353114	0.7142718634865224
DCPLD1	0.999353114	0.7142718634865224
NTPP11_1	0.9993523559999999	0.8944575429754589
GLCURDH	0.9993520400000001	0.8571372509233908
NO3abc	0.999351706	0.8451460604454842
FRUt3	0.999351388	0.6499374860802987
LAAL37	0.9993507640000001	0.7126803296842144
GLYGLYCNc	0.999349696	0.6123724356957946
FASC182ACP	0.99934955	0.7715354503000791
NTD11	0.999349366	0.6030319903962509
CARORSr	0.9993492939999999	0.6940957686421483
MMCD	0.999347032	0.6859943405700353
NADK3	0.9993448380000001	0.5999728519071534
MNabc_rev	0.9993443619999999	0.8451460604454842
CPS_1	0.9993442800000001	0.5071794126821678
CBPSam_1	0.9993442800000001	0.8838743113370241
NO3abcpp	0.999344082	0.8451460604454842
SUCRabc	0.9993432200000001	0.8571359317432611
ACTNMO	0.999342034	0.6940957686421483
DAPabc	0.999341542	0.8451460604454848
DAPabcpp	0.999341542	0.8451460604454848
PHEME2abcpp	0.99934084	0.8451460604454842
CYTK8	0.9993400539999999	0.6123724356957946
ASNabc	0.9993394500000001	0.8451460604454842
MALTTRabcpp	0.999338592	0.8571359317432611
RIBabc1	0.9993358800000001	0.8451460604454842
INOSR	0.99933473	0.7351950668833003
6PHBG_2	0.9993330799999999	0.7575728662804427
TRSARyr	0.9993328979999999	0.7999864259535777
4HBHYOX	0.99933198	0.6940957686421486
EAR181y	0.9993306719999999	0.7351950668832988
ALDD10	0.999329546	0.857137250923391
FASm1601	0.999329172	0.9327639801508171
TAURabcpp	0.9993288320000001	0.8571359317432611
SR4	0.999325672	0.8017698437431025
CYSTabc	0.999324498	0.8451460604454842
DHFOR	0.9993223859999999	0.7351950668832994
GALOR	0.99932225	0.735195066883299
FDR	0.9993221080000001	0.7371378566770246
AGMabcpp	0.999321572	0.8451460604454842
R1PK	0.999320808	0.632429300053628
SELNPS	0.999320708	0.6123724356957946
THISAT	0.99932015	0.6761053763045278
SELADT	0.99932015	0.6761053763045279
S3AdT	0.99932015	0.6761053763045284
RE1944C	0.99932015	0.6761053763045282
LIPATPT_1	0.99932015	0.6761053763045278
LIPATPT_2	0.99932015	0.6761053763045278
Spt3AdT	0.99932015	0.6761053763045284
ABFPT2	0.999319472	0.7999864259535758
PFK26	0.999319472	0.7999864259535758
LAAL6	0.9993171000000001	0.7142718634865223
LAAL7	0.9993171000000001	0.7142718634865223
LYSt2pp	0.999316594	0.6499374860802987
LYSt3pp	0.999316594	0.6499374860802987
TDP	0.99931599	0.8090340114439487
X00002	0.9993158880000002	0.699604659479302
HMPK1_1	0.999314448	0.8944575429754603
SHEME2abcpp	0.999313434	0.8451460604454842
HMGCOAR	0.99931102	0.8753811415776753
KHK	0.9993109560000001	0.7999864259535758
FNRR	0.999309712	0.7376948498676168
ALAALAD_1	0.9993090879999998	0.666742085713993
GLNSCP	0.9993089679999999	0.8642371779965393
HMR_4816	0.999307574	0.8728645084408574
HEMEti	0.9993073259999999	0.8451460604454842
PHEMEABCte	0.9993073259999999	0.8571359317432611
PYAS	0.9993072919999999	0.7905560013511274
NODOx	0.9993051359999999	0.43031525759282774
MSO3abcpp	0.999303294	0.8571359317432611
ACPS	0.9993001640000001	0.7575728662804426
METSOX1abcpp	0.9992992380000001	0.8451460604454842
METSOX1abc	0.9992992380000001	0.8451460604454842
COBALT2t3pp	0.9992989920000002	0.8164965809277261
HISabc	0.9992983900000001	0.8571359317432611
MOBDabc_rev	0.999297986	0.8451460604454842
METSOX2abc	0.99929671	0.8451460604454842
METSOX2abcpp	0.99929671	0.8451460604454842
MNLDH2	0.999293028	0.7999864259535762
DESAT18_8	0.9992929719999999	0.7171545480050032
MMSDHir	0.9992910500000001	0.6666666666666667
MMTSAO	0.9992910500000001	0.6666666666666667
MMSAD1	0.9992910500000001	0.6666666666666667
AIRSK	0.9992903439999999	0.745355999368563
COORr	0.9992893039999998	0.547741144218358
NTP11	0.9992892439999999	0.7171151469502497
THRt2pp	0.9992855200000001	0.6499374860802987
THRt2rpp	0.9992855200000001	0.6499374860802987
ADEt2	0.9992844160000001	0.6063451140902507
PC2DHG	0.9992837080000001	0.6201607221729092
SHCHD	0.9992837080000001	0.7351950668832989
ECOAR	0.999281818	0.7351950668832988
LYSt2r	0.999281292	0.8164965809277261
LYSt3r	0.999281292	0.6063451140902507
PGLYCP	0.999280272	0.6030319903962509
GLXt2	0.999279288	0.6063451140902507
HOMt2pp	0.9992791700000001	0.6499374860802987
HOMtpp	0.9992791700000001	0.6499374860802987
ACOAD7	0.9992787100000001	0.7351950668832989
NTP12	0.999277788	0.7171151469502494
CITabc	0.999276718	0.8451460604454842
TTDCAt2	0.99927553	0.6063451140902507
FAD_14	0.99927436	0.8899438184514794
ALATRS_1	0.999272828	0.5975882301758254
15DAPabcpp	0.9992724340000001	0.8451460604454848
NOPD	0.999271924	0.7142718634865224
XNAC	0.999270692	0.6940957686421478
MG2abc	0.999270418	0.8571359317432611
GDTPR	0.9992692240000001	0.9279908046527319
MLTHFte	0.99926745	0.6063451140902507
ALCD19	0.9992655640000001	0.7351950668832992
PPP9ABCte	0.99926496	0.8451460604454842
GLYCLTt2rpp	0.9992638859999999	0.6499374860802987
ISCS	0.9992628619999999	0.5773829238243752
EAR80y	0.9992628	0.7351950668832988
GLYCDy	0.9992620280000001	0.7999864259535765
THMabcpp	0.999258946	0.8451460604454842
THMATPe	0.999258946	0.8451460604454842
THMabc	0.999258946	0.8451460604454842
HMR_6786	0.99925795	0.5999728519071525
FEENTER2tpp	0.999257504	0.8451460604454842
GALt2pp	0.9992572479999999	0.6499374860802987
r1536	0.9992569299999999	0.8451460604454842
MOBDabcpp	0.9992562119999999	0.8571359317432611
TRPabc	0.999255832	0.8451460604454842
ARBabcpp	0.999255196	0.8571359317432611
PHEPC	0.9992545060000001	0.6546854076451298
FOLABCCte	0.9992539579999999	0.8451460604454842
HPYRRx_1	0.999253056	1.0
CHLP	0.999252946	0.6030319903962509
1P2CBXLR	0.999252064	0.8749787883930159
ICN	0.999252064	0.7905560013511295
HPA3MOFAD	0.9992496080000001	0.8660254037844388
r1382	0.9992486959999999	0.8590761284880758
Ht	0.999248538	0.8575014838250943
FADRx2	0.999248452	0.735195066883299
FAS120	0.999246668	0.9538522418804549
GPDDA4_1	0.99924601	0.7999864259535765
GALt2	0.999245022	0.6063451140902507
GALt2_2	0.999245022	0.7669726434559387
UAGHD	0.9992441940000001	0.735195066883299
POX	0.9992439040000001	0.46292127018004725
DHR_1	0.99924156	0.5302250867917937
3OAS160_2	0.999240064	0.8333333333333335
HMR_0287	0.999239878	0.8451460604454842
CHOLSabc	0.9992397900000001	0.8571359317432611
DKMPPD3_1	0.9992381	0.7171151469502497
r1322	0.9992369100000001	0.6667043729909929
HMR_1546	0.9992315880000001	0.6711230189785997
HMR_1505	0.9992315880000001	0.6711230189785997
HMR_1551	0.9992315880000001	0.6711230189785997
HMR_1495	0.9992315880000001	0.6711230189786006
CGLYabcpp	0.999229738	0.8571359317432611
CYO1b2pp_syn_1	0.9992295219999999	0.7553685652306791
CYO1bpp_syn_1	0.9992295219999999	0.7553685652306804
CYTCBB3pp	0.9992295219999999	0.3875586944978362
CYTCAA3pp	0.9992295219999999	0.6259553546325894
RIBFLVt3	0.999227396	0.8451460604454842
RIBFLVt3o	0.999227396	0.8451460604454842
MAN6Gpts	0.999226328	0.811447326042613
MVNOR	0.999226066	0.8178884330640777
HICITD	0.999225856	0.8018087278001385
C3STDH2	0.999225856	0.6711230189785988
C3STDH1	0.999225856	0.6711230189786006
RE0577C	0.9992231300000001	0.5999728519071521
PACOAT	0.99922307	0.5999728519071519
XYLOR	0.9992223319999999	0.7351950668832989
XYLR	0.9992223319999999	0.7351950668832988
MANabc	0.9992216300000001	0.8451460604454842
CAATPS	0.99922091	0.8386235694478348
CAATPS_1	0.99922091	0.8571359317432611
ACOAD6	0.999220386	0.7351950668832989
LAAL10	0.9992173	0.5962656835286168
FAS100ACP	0.999217252	0.953852241880455
THRt2r	0.999214852	0.6063451140902507
CD2t3pp	0.9992147299999999	0.8164965809277261
PROt2rpp	0.9992141159999999	0.6499374860802987
ARGt2pp	0.9992112819999999	0.6499374860802987
ARGt3pp	0.9992112819999999	0.6499374860802987
5HOXINDACTOX	0.9992100859999999	0.8571372509233917
ALDH_1	0.9992100859999999	0.8571372509233908
QOR2	0.9992100859999999	0.7581990245389787
QOR1	0.9992100859999999	0.7581990245389787
CBL2OR	0.9992100859999999	0.5533443867988631
RE2152C	0.9992100859999999	0.9263662849859942
UACMAMO	0.9992100859999999	0.9263662849859928
RE2333C	0.9992100859999999	0.8571372509233917
PHCD	0.9992100859999999	0.7143699185343757
ALDD9	0.9992100859999999	0.8571372509233908
GGDAPDxr	0.9992100859999999	0.8571372509233908
GDBTALDH	0.9992100859999999	0.8571372509233917
PPRDNDH	0.9992100859999999	0.7143699185343755
PYLALDOX	0.9992100859999999	0.8571372509233908
QOR3	0.9992100859999999	0.7581990245389787
4HGLSD	0.9992100859999999	0.8571372509233917
HP5CD_1	0.9992100859999999	0.7143699185343757
2MBALDH	0.9992100859999999	0.8571372509233917
UDPGALNAC6DH	0.9992100859999999	0.9263662849859928
ALDD5	0.9992100859999999	0.8571372509233908
r0642	0.9992100859999999	0.8571372509233917
AASAD3	0.9992100859999999	0.8571372509233912
COALDDH	0.9992100859999999	0.857137250923391
HEMEAS_1	0.9992100859999999	0.8914040158588896
RE3346C	0.9992100859999999	0.8571372509233913
ALDD4x	0.9992100859999999	0.8571372509233908
GGGABADxr	0.9992100859999999	0.8571372509233908
r0688	0.9992100859999999	0.857137250923391
4H3NALDD	0.9992100859999999	0.8571372509233917
ALDD7	0.9992100859999999	0.8571372509233908
VNDH_3	0.9992100859999999	0.8571372509233917
IMACTD	0.9992100859999999	0.8571372509233908
VNDH	0.9992100859999999	0.8571372509233908
4HALDD_1	0.9992100859999999	0.8571372509233917
BZDH	0.9992100859999999	0.8571372509233912
RADH	0.9992100859999999	0.8571372509233908
RADH3	0.9992100859999999	0.8571372509233917
RE2334C	0.9992100859999999	0.8571372509233917
34DHXMANDACOX	0.9992100859999999	0.8571372509233917
GG15DAPDxr	0.9992100859999999	0.8571372509233908
HMSD2	0.9992100859999999	0.8571372509233908
ALDD3C161_c	0.9992100859999999	0.8571372509233908
TNTR1x	0.9992100859999999	0.8068175941463513
4MBZDH	0.9992100859999999	0.8571372509233914
RE2335C	0.9992100859999999	0.8571372509233917
DMSOR3	0.9992100859999999	0.7581990245389787
ALDD11	0.9992100859999999	0.8571372509233908
FAOXOHMC10DC10c	0.9992100859999999	0.9263662849859928
ALDD13	0.9992100859999999	0.8571372509233908
ALDD15	0.9992100859999999	0.8571372509233908
SGSAD	0.9992100859999999	0.8571372509233908
GALURDH	0.9992100859999999	0.857137250923391
ALDD17	0.9992100859999999	0.8571372509233908
NABTNO	0.9992100859999999	0.8571372509233917
FAOXOHC22C22DCc	0.9992100859999999	0.8914040158588898
ALDD32	0.9992100859999999	0.8661990280194365
ALDD19xr	0.9992100859999999	0.8571372509233908
FAOXOHC16C16DCc	0.9992100859999999	0.8914040158588896
ALDD20x	0.9992100859999999	0.8571372509233908
ALDD20x_1	0.9992100859999999	0.8571372509233908
ALDD21	0.9992100859999999	0.8571372509233908
HP5CD	0.9992100859999999	0.82481180267775
3M4HDXPAC	0.9992100859999999	0.8571372509233917
RE3012C	0.9992100859999999	0.8571372509233917
HMSD	0.9992100859999999	0.8781362802748627
ALDD3C7_c	0.9992100859999999	0.8571372509233908
DPNSPAD	0.9992100859999999	0.7581990245389787
CHMSDH	0.9992100859999999	0.7581990245389787
3MOX4HOXPGALDOX	0.9992100859999999	0.8571372509233917
TMABADH	0.9992100859999999	0.8571372509233917
6TINS5MPOR	0.9992100859999999	0.7581990245389787
GLACO	0.9992100859999999	0.8661990280194365
MACOXO	0.9992100859999999	0.8571372509233917
AM6SAD	0.9992100859999999	0.8571372509233912
r0558	0.9992100859999999	0.8571372509233914
PHHL2	0.9992100859999999	0.5476791860546832
OXPTNDH	0.9992100859999999	0.8571372509233908
TNTR2x	0.9992100859999999	0.8068175941463513
3MBZDH	0.9992100859999999	0.8571372509233917
3HPADHi	0.9992100859999999	0.8571372509233917
3PGP	0.9992097080000001	0.6030319903962509
GLYtpp	0.9992091359999999	0.7071067811865475
3NUCLE2	0.999209044	0.6030319903962509
CDPDAGS_PALM_PALM_c	0.999208454	0.7999864259535765
CU1abcpp	0.999207058	0.8451460604454842
LCYSTabcpp	0.999205452	0.8571359317432611
DIDP	0.999203872	0.7171151469502497
CELLBabc	0.999197186	0.8451460604454842
THMTP	0.9991971279999999	0.7171151469502494
NPHSb	0.999195694	0.5999728519071527
DHNCOAT	0.999195694	0.5999728519071527
URIt2pp	0.9991947700000001	0.6499374860802987
BPNT2	0.999194548	0.6030319903962509
GUAD	0.999194256	0.6928124864027787
GUAD_1	0.999194256	0.7303050064495787
CDPDAGS_HDE_HDE_c	0.9991895740000001	0.7999864259535765
PTRCt2pp	0.999187936	0.6499374860802987
HMR_9610	0.999186842	0.6708203932499369
SUCCt4_2	0.999186842	0.8485281374238569
SUCCt4_3	0.999186842	0.8999999999999998
NI2t3pp	0.999186664	0.8164965809277261
PPPPH	0.999186426	0.7171151469502495
GLYCLTt2r	0.999184934	0.6063451140902507
MANabcpp	0.9991849	0.8451460604454842
r1527	0.9991844719999999	0.8451460604454842
MPOMMM	0.9991827320000001	0.6551977710271633
BCAROHX	0.9991827320000001	0.6940957686421482
PHTHCLS	0.9991827320000001	0.6940957686421477
C22STDS	0.9991827320000001	0.6551977710271633
BCAROHX2	0.9991827320000001	0.6940957686421483
DOPAc	0.9991827320000001	0.6940957686421481
3HPPPNOHc	0.9991827320000001	0.6940957686421486
RE3041C	0.9991827320000001	0.6940957686421485
MPOMC1	0.9991827320000001	0.6940957686421478
LTHSTRLOR	0.9991827320000001	0.6551977710271633
FAH4	0.9991827320000001	0.694095768642148
MPOMC1_1	0.9991827320000001	0.6940957686421478
MPOMOR_1	0.9991827320000001	0.6551977710271633
MPOMOR	0.9991827320000001	0.6551977710271633
3DHDCAS	0.9991827320000001	0.6551977710271633
AND19ONEc	0.9991827320000001	0.6940957686421483
PGS	0.9991827320000001	0.5807121501759441
DES2_15	0.9991827320000001	0.6551977710271633
DES21	0.9991827320000001	0.6940957686421483
3DHLCAS	0.9991827320000001	0.6551977710271633
P4502A6	0.9991827320000001	0.6940957686421482
P4502C19	0.9991827320000001	0.6940957686421487
P4502C8	0.9991827320000001	0.694095768642148
P4502C9	0.9991827320000001	0.6940957686421487
P4502C92	0.9991827320000001	0.6940957686421482
LIDOMO	0.9991827320000001	0.6940957686421486
P4502C93	0.9991827320000001	0.6940957686421477
P4502C94	0.9991827320000001	0.6940957686421483
P4502D6	0.9991827320000001	0.6940957686421485
3DHCAS	0.9991827320000001	0.6551977710271633
P4502E1	0.9991827320000001	0.6940957686421486
P4502F1	0.9991827320000001	0.6940957686421478
3DHCDCAS	0.9991827320000001	0.6551977710271633
P4503A4	0.9991827320000001	0.694095768642148
P4503A5	0.9991827320000001	0.6940957686421483
DES2_12	0.9991827320000001	0.6551977710271633
DES2_6	0.9991827320000001	0.6551977710271633
C14825c	0.9991827320000001	0.6940957686421485
DES2_6B	0.9991827320000001	0.6551977710271633
44MZYMMO	0.9991827320000001	0.7265029837484386
r0741	0.9991827320000001	0.6940957686421478
EPISTLDS_c	0.9991827320000001	0.6551977710271633
r0268	0.9991827320000001	0.6940957686421485
ZXANHX	0.9991827320000001	0.6940957686421483
KYN3OX	0.9991827320000001	0.6940957686421485
ZCAROTDH2	0.9991827320000001	0.6551977710271633
21HPRGNLONE	0.9991827320000001	0.6940957686421487
ZCAROTDH1	0.9991827320000001	0.6551977710271633
25HVITD3c	0.9991827320000001	0.6940957686421486
OMMBLHXy	0.9991827320000001	0.6940957686421486
OMPHHXy	0.9991827320000001	0.6940957686421486
BVMO4	0.9991827320000001	0.6940957686421482
BVMO2	0.9991827320000001	0.6940957686421483
DESAT180_9	0.9991827320000001	0.6551977710271633
TYMc	0.9991827320000001	0.6940957686421478
MELATNOX	0.9991827320000001	0.6940957686421485
BVMO1	0.9991827320000001	0.6940957686421478
RE1582C	0.9991827320000001	0.6940957686421485
HMR_1940	0.9991827320000001	0.6940957686421486
HMR_1944	0.9991827320000001	0.6940957686421487
RE3370C	0.9991827320000001	0.6729459733547737
HMR_1838	0.9991827320000001	0.7891983177545048
HMR_1786	0.9991827320000001	0.6940957686421483
RE3434C	0.9991827320000001	0.6940957686421485
RE3435C	0.9991827320000001	0.6940957686421485
RE3436C	0.9991827320000001	0.6940957686421485
RE3440C	0.9991827320000001	0.6729459733547737
RE3464C	0.9991827320000001	0.6940957686421485
RAHY	0.9991827320000001	0.694095768642148
HMR_1767	0.9991827320000001	0.6940957686421485
HMR_1765	0.9991827320000001	0.6940957686421486
RE3474C	0.9991827320000001	0.6940957686421485
RE3506C	0.9991827320000001	0.6940957686421485
RE3514C	0.9991827320000001	0.6940957686421485
RE3518C	0.9991827320000001	0.6940957686421485
RE3522C	0.9991827320000001	0.6940957686421485
HMR_1739	0.9991827320000001	0.6940957686421485
RE1308C	0.9991827320000001	0.6940957686421486
HMR_1948	0.9991827320000001	0.6940957686421486
HMR_2472	0.9991827320000001	0.6551977710271633
HMR_1981	0.9991827320000001	0.6940957686421487
HMR_2403	0.9991827320000001	0.6551977710271633
RE1587C	0.9991827320000001	0.6940957686421485
HMR_2393	0.9991827320000001	0.6551977710271633
HMR_2380	0.9991827320000001	0.6551977710271633
HMR_2368	0.9991827320000001	0.6551977710271633
HMR_2365	0.9991827320000001	0.6551977710271633
HMR_2289	0.9991827320000001	0.6551977710271633
HMR_2288	0.9991827320000001	0.6551977710271633
HMR_2007	0.9991827320000001	0.6940957686421487
AGLPED_cho	0.9991827320000001	0.6551977710271633
AGLPED	0.9991827320000001	0.6551977710271633
HMR_1993	0.9991827320000001	0.6940957686421486
HMR_1992	0.9991827320000001	0.6940957686421485
HMR_1991	0.9991827320000001	0.6940957686421485
HMR_1990	0.9991827320000001	0.6940957686421485
HMR_1989	0.9991827320000001	0.6940957686421486
HMR_1988	0.9991827320000001	0.6940957686421486
HMR_1737	0.9991827320000001	0.6940957686421478
7KLITCHOLc	0.9991827320000001	0.6551977710271633
CXANHX	0.9991827320000001	0.6940957686421483
HMR_1735	0.9991827320000001	0.6940957686421483
HMR_1478	0.9991827320000001	0.6551977710271633
HMR_1477	0.9991827320000001	0.6940957686421483
CERS324	0.9991827320000001	0.6940957686421482
HMR_1126	0.9991827320000001	0.6940957686421478
HMR_0981	0.9991827320000001	0.6940957686421485
HMR_0954	0.9991827320000001	0.6940957686421485
CERH126	0.9991827320000001	0.6940957686421482
HMR_0950	0.9991827320000001	0.6940957686421485
HMR_0946	0.9991827320000001	0.6940957686421485
CERH124	0.9991827320000001	0.6940957686421482
HMR_0942	0.9991827320000001	0.6940957686421485
5OHHEXAc	0.9991827320000001	0.6940957686421485
RN0032C	0.9991827320000001	0.5241263911874612
RN0030C	0.9991827320000001	0.8146047355550209
RN0029C	0.9991827320000001	0.5241263911874612
RN0001C	0.9991827320000001	0.6940957686421487
RN0027C	0.9991827320000001	0.8146047355550207
HMR_1490	0.9991827320000001	0.6940957686421485
HMR_1493	0.9991827320000001	0.6551977710271633
HMR_1494	0.9991827320000001	0.6940957686421485
HMR_1545	0.9991827320000001	0.6940957686421485
HMR_1681	0.9991827320000001	0.6940957686421478
PSPHS	0.9991827320000001	0.6940957686421478
CYP2R1	0.9991827320000001	0.6940957686421487
4MZYMR	0.9991827320000001	0.6551977710271633
HMR_1550	0.9991827320000001	0.6940957686421485
HMR_1549	0.9991827320000001	0.6551977710271633
HMR_1548	0.9991827320000001	0.6940957686421485
HMR_1544	0.9991827320000001	0.6551977710271633
CERS326	0.9991827320000001	0.6940957686421482
HMR_1543	0.9991827320000001	0.6940957686421485
HMR_1538	0.9991827320000001	0.6551977710271633
HMR_1536	0.9991827320000001	0.6940957686421485
HMR_1516	0.9991827320000001	0.6551977710271633
HMR_1504	0.9991827320000001	0.6940957686421485
HMR_1503	0.9991827320000001	0.6551977710271633
HMR_1502	0.9991827320000001	0.6940957686421485
HMR_2457	0.9991827320000001	0.6940957686421485
RN0020C	0.9991827320000001	0.6940957686421485
RE2382C	0.9991827320000001	0.6940957686421485
RE1943C	0.9991827320000001	0.6940957686421487
CACNAO	0.9991827320000001	0.6940957686421482
CADMO	0.9991827320000001	0.6940957686421486
RE1905C	0.9991827320000001	0.6940957686421486
RE1906C	0.9991827320000001	0.6940957686421486
SMO	0.9991827320000001	0.6940957686421484
RE1938C	0.9991827320000001	0.6940957686421487
RE2675C2	0.9991827320000001	0.6551977710271633
RE1941C	0.9991827320000001	0.7521530922743231
RE1942C	0.9991827320000001	0.7521530922743231
RE2636C	0.9991827320000001	0.6940957686421485
RE1904C	0.9991827320000001	0.6940957686421486
RE2632C	0.9991827320000001	0.6729459733547737
RE2112C	0.9991827320000001	0.6940957686421481
RE2398C	0.9991827320000001	0.6729459733547737
RE2387C	0.9991827320000001	0.6940957686421485
RE2383C	0.9991827320000001	0.6729459733547737
HMR_2484	0.9991827320000001	0.6551977710271633
RE2249C	0.9991827320000001	0.6940957686421486
RE2248C	0.9991827320000001	0.6940957686421486
RE2240C	0.9991827320000001	0.6940957686421486
RE3013C	0.9991827320000001	0.6940957686421485
RE2975C	0.9991827320000001	0.6940957686421485
RE3014C	0.9991827320000001	0.6940957686421485
RE3019C	0.9991827320000001	0.6940957686421485
C4STMO1	0.9991827320000001	0.7817560164231588
HMR_2495	0.9991827320000001	0.6551977710271633
CDCA6AH	0.9991827320000001	0.6940957686421485
C4STMO2	0.9991827320000001	0.7817560164231587
RE1632C	0.9991827320000001	0.694095768642148
RE3020C	0.9991827320000001	0.6940957686421485
C5STDS	0.9991827320000001	0.6551977710271633
RE1803C	0.9991827320000001	0.6940957686421478
RE1806C	0.9991827320000001	0.6940957686421487
RE3251C	0.9991827320000001	0.6940957686421486
RE1811C	0.9991827320000001	0.6940957686421485
RE1809C	0.9991827320000001	0.6940957686421485
RE2235C	0.9991827320000001	0.6940957686421485
RE1826C	0.9991827320000001	0.6940957686421487
HMR_2581	0.9991827320000001	0.5807121501759446
RE3015C	0.9991827320000001	0.6940957686421485
RE3018C	0.9991827320000001	0.6940957686421485
HMR_2585	0.9991827320000001	0.6940957686421486
RE1828C	0.9991827320000001	0.6940957686421485
RE1812C	0.9991827320000001	0.6940957686421485
CYSTRS	0.99918262	0.5000000000000001
FPGS7	0.9991826100000001	0.8347750864626445
NADPHQR	0.999182548	0.7592531384024185
FPGS4	0.99918183	0.8347750864626441
PTHRP	0.9991805140000001	0.75
MTHFC_1	0.9991801020000001	0.8660743857365641
FRUt2	0.9991793600000001	0.6063451140902507
ALCD19_L	0.9991784600000001	0.7999864259535773
DPMVD	0.999175846	0.5913828689652528
UDCPKr	0.999175172	0.632429300053628
XAH	0.9991744419999999	0.4757908363551737
DHDPRx_r	0.9991728780000001	0.7351950668833004
DXYLK	0.999172772	0.632429300053628
GGPTRCS	0.9991718899999998	0.7142718634865223
GLYCDx	0.999170192	0.7351950668832994
ALAGLUabcpp	0.999168154	0.8451460604454845
ALAALAPEPT1tc	0.9991661479999999	0.6063451140902507
PTRCt2	0.999165552	0.6063451140902507
PTRCt3i	0.999165552	0.6063451140902508
RE1807C	0.9991620400000001	0.8318845773191383
EPXQR	0.9991620400000001	0.7497366073542162
TNTR2	0.9991620400000001	0.8068175941463512
MPOMC2	0.9991620400000001	0.7497366073542162
3MOX4HOXPGALDOX_NADP	0.9991620400000001	0.831884577319139
TNTR1	0.9991620400000001	0.8068175941463512
PY5CDHE	0.9991620400000001	0.6906893956093487
RADH4	0.9991620400000001	0.831884577319139
RE2626C	0.9991620400000001	0.8318845773191388
EPOXQR	0.9991620400000001	0.7497366073542162
ALDD19x_P	0.9991620400000001	0.8318845773191383
34DHXMANDACOX_NADP	0.9991620400000001	0.831884577319139
SULRSI	0.9991620400000001	0.9195567491857206
RADH2	0.9991620400000001	0.8318845773191383
AASDH1_c	0.9991620400000001	0.8318845773191388
UDPGALNAC6DH_2	0.9991620400000001	0.9190125459365692
MPOMOR2_1	0.9991620400000001	0.7497366073542162
ALDD20y	0.9991620400000001	0.8318845773191383
RE1830C	0.9991620400000001	0.831884577319139
CDPGD	0.9991620400000001	0.7497366073542162
GGGABADr	0.9991620400000001	0.8318845773191383
OXCOAHDH	0.9991620400000001	0.7884190428592259
FAS180COA	0.9991610380000001	0.9538522418804549
ASPtpp	0.999160842	0.7071067811865475
DARBabcpp	0.99915979	0.8451460604454842
ARB_Dabc	0.99915979	0.8451460604454842
FE3abcpp	0.999159408	0.8571359317432611
FF_11	0.999149984	0.6063451140902507
PDE3	0.9991495340000001	0.6708431572315942
LCARSyi	0.9991486119999999	0.7351950668833002
ISOAML	0.9991466960000001	0.5773829238243752
DAPDH	0.999143254	0.7671897509884539
SPMDt2pp	0.999141588	0.6499374860802987
FADRx	0.99914107	0.774622954823359
ICL	0.9991408920000001	0.4363969907966594
3A2OA	0.999140302	0.5000094260479423
ZN2t3pp	0.99913884	0.8164965809277261
FPGSa	0.999138314	0.8347750864626444
MTHF3ES_c	0.999138314	0.8058126651463242
INSK	0.9991380879999999	0.632429300053628
FAO4	0.9991331160000001	0.7236272269866326
HBCO_nadp	0.9991326700000001	0.7351950668833
HMR_1557	0.9991311660000001	0.7171545480050032
HPHACA	0.9991311660000001	0.7142718634865244
MXMO	0.9991311660000001	0.7142718634865244
KSH	0.9991311660000001	0.7142718634865242
RE1309C	0.9991311660000001	0.7142718634865242
BCAROHX11	0.9991311660000001	0.7142718634865238
CACNAO2	0.9991311660000001	0.7142718634865238
3HPPPNH	0.9991311660000001	0.7142718634865244
BCAROHX21	0.9991311660000001	0.7142718634865238
DESAT20_2	0.9991311660000001	0.7171545480050032
XMO	0.9991311660000001	0.7142718634865238
C22STDSx	0.9991311660000001	0.7171545480050032
DESAT18_7	0.9991311660000001	0.7171545480050032
3HCINNMH	0.9991311660000001	0.7142718634865244
DESAT18_10	0.9991311660000001	0.7171545480050032
PXMO	0.9991311660000001	0.7142718634865242
CYP3	0.9991311660000001	0.7142718634865238
RE2155C	0.9991311660000001	0.7142718634865242
CYP1	0.9991311660000001	0.7142718634865238
r0400	0.9991311380000001	0.3872863040904375
ECHINH	0.9991311380000001	0.7142718634865244
PRE3BS	0.9991311380000001	0.7142718634865235
RE2221C	0.9991311380000001	0.7142718634865242
4HOXPACMON	0.9991311380000001	0.7142718634865244
DESAT24_1	0.9991311380000001	0.7171545480050032
RE2675C_1	0.9991311380000001	0.7171545480050032
RE2675C	0.9991311380000001	0.7171545480050032
DESAT20_1	0.9991311380000001	0.7171545480050032
DESAT18_9	0.9991311380000001	0.7171545480050032
LNLCCOADS	0.9991311380000001	0.7171545480050032
r0267	0.9991311380000001	0.7142718634865242
R05217_nad	0.9991311380000001	0.8131456619931369
DESAT18_12	0.9991311380000001	0.7171545480050032
RE2220C	0.9991311380000001	0.7142718634865242
GGSPMDS	0.999130926	0.7142718634865223
AGPOP	0.999130912	0.5999728519071534
RE3244C	0.99912934	0.7351950668832998
GLDBRAN2	0.999127788	0.9999999999999998
FAS160COA	0.9991277440000002	0.953852241880455
URIt2	0.99912286	0.6063451140902507
ARGt2r	0.9991217239999999	0.6063451140902507
PHEabc	0.999114932	0.8451460604454842
CBMK4	0.999113682	0.8165119735995593
NTD1	0.9991116	0.6030319903962509
HXANt2pp	0.9991101420000001	0.6499374860802987
UAGCVT_1	0.9991074900000001	0.8944575429754589
FAS80ACP_L	0.999106982	0.9930014033531508
DHGLYH	0.9991012600000001	0.774622954823359
BUPN	0.999101194	0.9525973025328192
ALR3	0.9991007599999999	0.7351950668833002
3OAR40_2	0.999100638	0.7999864259535769
3HOXTPP	0.999100638	0.7999864259535763
HMR_3855	0.999097982	0.7351950668833002
CF3Ha	0.999096574	0.6324233375364385
PYDXOR	0.999096364	0.7351950668832988
PRAIC	0.9990943060000002	0.944934085851822
THFGLUH	0.999094294	0.5749497941157439
NADK4	0.9990924739999999	0.5999728519071535
4ABZt2r	0.99908918	0.7071067811865475
PTA2E	0.9990888059999999	0.8499592695675808
PROt2r	0.9990875320000001	0.6063451140902507
PROt3	0.9990875320000001	0.6063451140902507
BALAt2pp	0.9990839959999999	0.6499374860802987
GLYBt3pp	0.999083264	0.6499374860802987
GLYBt2pp	0.999083264	0.6499374860802987
FACOAE100	0.9990829719999998	0.5999728519071527
FECRMabcpp	0.9990820959999999	0.8451460604454842
DCA3Sabc	0.9990820959999999	0.8451460604454842
C05463t1	0.9990820959999999	0.8451460604454842
C05302te	0.9990820959999999	0.8451460604454847
FECRMabc	0.9990820959999999	0.8451460604454842
GLYGLYGLNtr	0.9990820959999999	0.8451460604454842
C05301te	0.9990820959999999	0.8451460604454847
CLIPAabctex	0.9990820959999999	0.8451460604454842
FECHEabcpp	0.9990820959999999	0.8451460604454842
GLYGLYabcpp	0.9990820959999999	0.8451460604454842
HDCA24Gte	0.9990820959999999	0.8451460604454842
C05769te	0.9990820959999999	0.8451460604454847
C05770te	0.9990820959999999	0.8451460604454847
CBL1abcpp	0.9990820959999999	0.8451460604454842
FEOXAMabcpp	0.9990820959999999	0.8451460604454842
DVALabcpp	0.9990820959999999	0.8451460604454842
K2L4Aabcpp	0.9990820959999999	0.8451460604454842
GLYSERabcpp	0.9990820959999999	0.8451460604454842
CBL2abc	0.9990820959999999	0.8451460604454842
CRGLZABCt	0.9990820959999999	0.8451460604454842
K2L4Aabctex	0.9990820959999999	0.8451460604454842
GLYPHEabcpp	0.9990820959999999	0.8451460604454842
GLYMETtr	0.9990820959999999	0.8451460604454842
EANDRSTRNte	0.9990820959999999	0.8451460604454842
GLYGLUabcpp	0.9990820959999999	0.8451460604454842
HDCA6Gte	0.9990820959999999	0.8451460604454842
GLYMETabcpp	0.9990820959999999	0.8451460604454842
FEENTERabcpp	0.9990820959999999	0.8451460604454842
C05299te	0.9990820959999999	0.8451460604454847
HEXDIACATP	0.9990820959999999	0.8451460604454842
C05298te	0.9990820959999999	0.8451460604454847
EPOXTACteb	0.9990820959999999	0.8451460604454842
EIC21114TRte	0.9990820959999999	0.8451460604454842
DHEAte	0.9990820959999999	0.8451460604454842
DHEASABCCte	0.9990820959999999	0.8451460604454842
C03990ATP	0.9990820959999999	0.8451460604454845
ENLIPAabctex	0.9990820959999999	0.8451460604454842
C03681te	0.9990820959999999	0.8451460604454847
FBACabcpp	0.9990820959999999	0.8451460604454842
CE0328t	0.9990820959999999	0.8451460604454842
C04805ATP	0.9990820959999999	0.8451460604454847
HISTAVESSEC	0.9990820959999999	0.7254645887024137
DHCHOLESTANATEATP	0.9990820959999999	0.8451460604454842
ESTRAABCtc	0.9990820959999999	0.8451460604454842
ESTRADIOLGLCt2	0.9990820959999999	0.8451460604454842
HISTAVESSEC_1	0.9990820959999999	0.8451460604454842
BUTSabc	0.9990820959999999	0.8451460604454842
ESTRIOLATP	0.9990820959999999	0.8451460604454842
HISHISabcpp	0.9990820959999999	0.8451460604454842
C04483t1	0.9990820959999999	0.8451460604454842
DHGLZABCt	0.9990820959999999	0.8451460604454842
CDCA3Gte	0.9990820959999999	0.8451460604454842
FE3HOXabcpp	0.9990820959999999	0.8451460604454842
ASO3t8pp	0.9990820959999999	0.8451460604454842
GLYGLNtr	0.9990820959999999	0.8451460604454842
FEROXBFEabcpp	0.9990820959999999	0.8451460604454842
FE3DHBZSabcpp	0.9990820959999999	0.8451460604454842
FE3DCIT2abcpp	0.9990820959999999	0.8451460604454842
ECA4COLIPAabctex	0.9990820959999999	0.8451460604454842
HEXDTRte	0.9990820959999999	0.8451460604454842
C04717ATP	0.9990820959999999	0.8451460604454847
CDCA24Gte	0.9990820959999999	0.8451460604454842
GLYGLNabcpp	0.9990820959999999	0.8451460604454842
HEXSabc	0.9990820959999999	0.8451460604454842
ECTOINEabc	0.9990820959999999	0.8451460604454842
ECTOabcpp	0.9990820959999999	0.8451460604454842
HISGLYabcpp	0.9990820959999999	0.8451460604454842
CBL1abc	0.9990820959999999	0.8451460604454842
ISOLVSTtbc	0.9990820959999999	0.8451460604454842
ISTNTabc	0.9990820959999999	0.8451460604454842
DIPEPabc4	0.9990820959999999	0.8451460604454845
DLEUabcpp	0.9990820959999999	0.8451460604454842
COLIPAabcex	0.9990820959999999	0.8451460604454842
CARNabcpp	0.9990820959999999	0.8451460604454842
COLIPAPabctex	0.9990820959999999	0.8451460604454842
COPROSTabc	0.9990820959999999	0.8451460604454842
HPDECEte	0.9990820959999999	0.8451460604454842
COLIPABabcpp	0.9990820959999999	0.8451460604454842
GUDACabcpp	0.9990820959999999	0.8451460604454842
CBIabc	0.9990820959999999	0.8451460604454842
GUDCA3Sabc	0.9990820959999999	0.8451460604454842
DPROabcpp	0.9990820959999999	0.8451460604454842
GUDPTNabcpp	0.9990820959999999	0.8451460604454842
DJENKabc	0.9990820959999999	0.8451460604454842
DIPEPabc9	0.9990820959999999	0.8451460604454842
DIPEPabc8	0.9990820959999999	0.8451460604454842
DIPEPabc7	0.9990820959999999	0.8451460604454842
DIPEPabc6	0.9990820959999999	0.8451460604454842
COLIPAabcpp	0.9990820959999999	0.8451460604454842
COLIPAabcpp_kt	0.9990820959999999	0.8451460604454842
ARSabc	0.9990820959999999	0.8451460604454842
HYOCHOLabc	0.9990820959999999	0.8451460604454842
ICDCHOLabc	0.9990820959999999	0.8451460604454842
COLIPAabctex	0.9990820959999999	0.8451460604454842
DMSO2abcpp	0.9990820959999999	0.8451460604454842
IBUP_Stbc	0.9990820959999999	0.8451460604454842
DODECANACt	0.9990820959999999	0.8451460604454842
IBUPGLUCtpvb	0.9990820959999999	0.8451460604454842
DLYSabcpp	0.9990820959999999	0.8451460604454842
DOPA3GLCURt	0.9990820959999999	0.8451460604454842
CAMPt	0.9990820959999999	0.8451460604454842
CA24Gte	0.9990820959999999	0.8451460604454842
CA3Sabc	0.9990820959999999	0.8451460604454842
DOPA4GLCURt	0.9990820959999999	0.8451460604454842
DOPAVESSEC	0.9990820959999999	0.7254645887024137
DOPAVESSEC_1	0.9990820959999999	0.8451460604454842
COLIPAabcppmin	0.9990820959999999	0.8451460604454842
DORNabcpp	0.9990820959999999	0.8451460604454842
DIPEPabc5	0.9990820959999999	0.8451460604454842
DIPEPabc3	0.9990820959999999	0.8451460604454842
FEROXEFEabcpp	0.9990820959999999	0.8451460604454842
DIPEPabc2	0.9990820959999999	0.8451460604454842
DIGALSGALSIDEATPte	0.9990820959999999	0.8451460604454842
GLZABCteb	0.9990820959999999	0.8451460604454842
CMtexabc	0.9990820959999999	0.8451460604454842
CMCBTFabcpp	0.9990820959999999	0.8451460604454842
ISETACabcpp	0.9990820959999999	0.8451460604454842
HC02194te	0.9990820959999999	0.8451460604454845
HC02195te	0.9990820959999999	0.8451460604454845
HC02196te	0.9990820959999999	0.8451460604454845
HC02220te	0.9990820959999999	0.8451460604454845
MOPSabc	0.9990820959999999	0.8451460604454842
ISOCHOLabc	0.9990820959999999	0.8451460604454842
FEROXGFEabcpp	0.9990820959999999	0.8451460604454842
CBL1HBIabc	0.9990820959999999	0.8451460604454842
ESTRIOLGLCte	0.9990820959999999	0.8451460604454842
HCA24Gte	0.9990820959999999	0.8451460604454842
HCA6Gte	0.9990820959999999	0.8451460604454842
ISOP3PT	0.9990820959999999	0.8451460604454842
CBIuabcpp	0.9990820959999999	0.8451460604454842
C14768ATP	0.9990820959999999	0.8451460604454847
GM1LIPAabcpp	0.9990820959999999	0.8451460604454842
DIPEPabc12	0.9990820959999999	0.8451460604454842
DIPEPabc14	0.9990820959999999	0.8451460604454842
GTACMPtev	0.9990820959999999	0.8451460604454842
C14826ATP	0.9990820959999999	0.8451460604454847
DIPEPabc13	0.9990820959999999	0.8451460604454842
FERXAabc	0.9990820959999999	0.8451460604454842
C14825ATP	0.9990820959999999	0.8451460604454847
CPGNabcpp	0.9990820959999999	0.8451460604454842
FERRICHabc	0.9990820959999999	0.8451460604454842
DSPVSteb	0.9990820959999999	0.8451460604454842
C14771ATP	0.9990820959999999	0.8451460604454847
DIPEPabc11	0.9990820959999999	0.8451460604454842
DIPEPabc10	0.9990820959999999	0.8451460604454842
GM1LIPAabctex	0.9990820959999999	0.8451460604454842
C14770ATP	0.9990820959999999	0.8451460604454847
C14769td2	0.9990820959999999	0.8451460604454847
DIPEPabc1	0.9990820959999999	0.8451460604454842
DHBSZ3FEabcpp	0.9990820959999999	0.8451460604454842
CHSTEROLt	0.9990820959999999	0.8451460604454842
ESTRONEGLCt	0.9990820959999999	0.8451460604454842
HMR_0363	0.9990820959999999	0.8451460604454842
CE7172ATP	0.9990820959999999	0.8451460604454845
HMR_0343	0.9990820959999999	0.8451460604454842
GLCGLYCabcpp_syn	0.9990820959999999	0.8451460604454842
HMR_0347	0.9990820959999999	0.8451460604454842
HMR_0359	0.9990820959999999	0.8451460604454842
MCBTFabcpp	0.9990820959999999	0.8451460604454842
CGMPt	0.9990820959999999	0.8451460604454848
HMR_0367	0.9990820959999999	0.8451460604454842
CE7096te	0.9990820959999999	0.8451460604454845
HMR_0371	0.9990820959999999	0.8451460604454842
GLC3MEACPtev	0.9990820959999999	0.8451460604454842
HMR_0375	0.9990820959999999	0.8451460604454842
CELabc	0.9990820959999999	0.8451460604454842
MANTTRabc	0.9990820959999999	0.8451460604454842
FVSteb	0.9990820959999999	0.8451460604454842
DARGabcpp	0.9990820959999999	0.8451460604454842
HMR_0329	0.9990820959999999	0.8451460604454842
CE7090te	0.9990820959999999	0.8451460604454845
MANTRabc	0.9990820959999999	0.8451460604454842
MDZtu	0.9990820959999999	0.8451460604454842
LIPTabc	0.9990820959999999	0.8451460604454842
CE6247t	0.9990820959999999	0.8451460604454845
HMR_0303	0.9990820959999999	0.8451460604454842
BILDGLCURte	0.9990820959999999	0.8451460604454842
CYNTtabcpp	0.9990820959999999	0.8451460604454842
CE7081tm	0.9990820959999999	0.8451460604454845
HMR_0307	0.9990820959999999	0.8451460604454842
HMR_0311	0.9990820959999999	0.8451460604454842
CE7085te	0.9990820959999999	0.8451460604454845
HMR_0317	0.9990820959999999	0.8451460604454842
CE7082ATP	0.9990820959999999	0.8451460604454845
GLCMAN6abc	0.9990820959999999	0.8451460604454842
HMR_0321	0.9990820959999999	0.8451460604454842
GLCMAN4abc	0.9990820959999999	0.8451460604454842
HMR_0325	0.9990820959999999	0.8451460604454842
CE7083t	0.9990820959999999	0.8451460604454845
DASNabcpp	0.9990820959999999	0.8451460604454842
MANBabc	0.9990820959999999	0.8451460604454842
BUTSO3abcpp	0.9990820959999999	0.8451460604454842
GCA3Sabc	0.9990820959999999	0.8451460604454842
HMR_0423	0.9990820959999999	0.8451460604454842
HMR_0427	0.9990820959999999	0.8451460604454842
BALAALAabcpp	0.9990820959999999	0.8451460604454842
BALABALAabcpp	0.9990820959999999	0.8451460604454842
GCDCA3Sabc	0.9990820959999999	0.8451460604454842
HMR_0431	0.9990820959999999	0.8451460604454845
BALAGLYabcpp	0.9990820959999999	0.8451460604454842
HMR_0435	0.9990820959999999	0.8451460604454845
GCHOLAt3	0.9990820959999999	0.8451460604454842
BALALEUabcpp	0.9990820959999999	0.8451460604454842
HMR_0469	0.9990820959999999	0.8451460604454842
HMR_0439	0.9990820959999999	0.8451460604454845
G3Pabc	0.9990820959999999	0.8451460604454842
GALMAN6abc	0.9990820959999999	0.8451460604454842
GALMAN4abc	0.9990820959999999	0.8451460604454842
DCA3Gte	0.9990820959999999	0.8451460604454842
HMR_0419	0.9990820959999999	0.8451460604454842
LYSGLUGLYtr	0.9990820959999999	0.8451460604454842
CYSAMPtev	0.9990820959999999	0.8451460604454842
LVSTACIDtu	0.9990820959999999	0.8451460604454842
HMR_0383	0.9990820959999999	0.8451460604454845
LSTNtu	0.9990820959999999	0.8451460604454842
HMR_0387	0.9990820959999999	0.8451460604454845
DCA24Gte	0.9990820959999999	0.8451460604454842
CYSDabcpp	0.9990820959999999	0.8451460604454842
LTHSTRLABCt	0.9990820959999999	0.8451460604454842
GDCA3Sabc	0.9990820959999999	0.8451460604454842
ATVACIDtu	0.9990820959999999	0.8451460604454842
HMR_0415	0.9990820959999999	0.8451460604454842
CYSIabcpp	0.9990820959999999	0.8451460604454842
ATVLACtu	0.9990820959999999	0.8451460604454842
AU1abcpp	0.9990820959999999	0.8451460604454842
HMR_0391	0.9990820959999999	0.8451460604454845
Am1CSAteb	0.9990820959999999	0.8451460604454842
LVSTPGPtu	0.9990820959999999	0.8451460604454842
HMR_0395	0.9990820959999999	0.8451460604454845
BILGLCURte	0.9990820959999999	0.8451460604454842
CHOLATEt3	0.9990820959999999	0.8451460604454842
HMR_0299	0.9990820959999999	0.8451460604454842
CE2047te	0.9990820959999999	0.8451460604454847
HMR_0207	0.9990820959999999	0.8451460604454845
CRVSATPtu	0.9990820959999999	0.8451460604454842
HMR_0211	0.9990820959999999	0.8451460604454842
HMR_0215	0.9990820959999999	0.8451460604454842
HMR_0235	0.9990820959999999	0.8451460604454842
HMR_0239	0.9990820959999999	0.8451460604454842
LCA3Sabc	0.9990820959999999	0.8451460604454842
CE2049te	0.9990820959999999	0.8451460604454847
CE2006te	0.9990820959999999	0.8451460604454847
LEUKABCtc	0.9990820959999999	0.8451460604454842
HMR_0243	0.9990820959999999	0.8451460604454845
DESFVSteb	0.9990820959999999	0.8451460604454842
CE2209te	0.9990820959999999	0.8451460604454847
CE2211te	0.9990820959999999	0.8451460604454847
LEUKTRB4WCOOHt	0.9990820959999999	0.8451460604454842
HMR_0247	0.9990820959999999	0.8451460604454842
CRVSATPthc	0.9990820959999999	0.8451460604454842
CE1447te	0.9990820959999999	0.8451460604454847
LIPAabctex	0.9990820959999999	0.8451460604454842
ETHSO3abcpp	0.9990820959999999	0.8451460604454842
ESTRONEte	0.9990820959999999	0.8451460604454842
CE1243ATP	0.9990820959999999	0.8451460604454847
ESTROSABCCte	0.9990820959999999	0.8451460604454842
ESTRSABCtc	0.9990820959999999	0.8451460604454842
MHGLZABCt	0.9990820959999999	0.8451460604454842
CHSTEROLt_1	0.9990820959999999	0.8451460604454842
CE1273t1	0.9990820959999999	0.8451460604454847
ETHSabc	0.9990820959999999	0.8451460604454842
LCA3Gte	0.9990820959999999	0.8451460604454842
CE1297t	0.9990820959999999	0.8451460604454847
GLYC2Pabcpp	0.9990820959999999	0.8451460604454842
DGUDBUTNabcpp	0.9990820959999999	0.8451460604454842
LANTHabc	0.9990820959999999	0.8451460604454842
CE1352te	0.9990820959999999	0.8451460604454847
LCA24Gte	0.9990820959999999	0.8451460604454842
HMR_0194	0.9990820959999999	0.8451460604454842
CRVSM1teb	0.9990820959999999	0.8451460604454842
CE2445t	0.9990820959999999	0.8451460604454847
CE2510ABCt	0.9990820959999999	0.8451460604454847
CE5026t	0.9990820959999999	0.8451460604454847
HMR_0277	0.9990820959999999	0.8451460604454842
BLAMDabcpp	0.9990820959999999	0.8451460604454842
CTBTabc	0.9990820959999999	0.8451460604454842
MEPIVESSte_cho	0.9990820959999999	0.8451460604454842
CTBTabcpp	0.9990820959999999	0.8451460604454842
MEPIVESSte	0.9990820959999999	0.7254645887024137
CE5025t	0.9990820959999999	0.8451460604454847
LIPAAabcpp	0.9990820959999999	0.8451460604454842
CE2510t	0.9990820959999999	0.8451460604454847
LIPABabcpp	0.9990820959999999	0.8451460604454842
HMR_0281	0.9990820959999999	0.8451460604454842
GLUCYSte	0.9990820959999999	0.8451460604454842
HMR_0291	0.9990820959999999	0.8451460604454845
CE5072te	0.9990820959999999	0.8451460604454847
LIPACabcpp	0.9990820959999999	0.8451460604454842
LIPAabcpp	0.9990820959999999	0.8451460604454842
MEPNabcpp	0.9990820959999999	0.8451460604454842
CE4877te	0.9990820959999999	0.8451460604454847
MERACMPtep	0.9990820959999999	0.8451460604454842
HMR_0273	0.9990820959999999	0.8451460604454845
CRVSM23teb	0.9990820959999999	0.8451460604454842
CE2513ATP	0.9990820959999999	0.8451460604454842
CE2537ABCt	0.9990820959999999	0.8451460604454847
HMR_0257	0.9990820959999999	0.8451460604454845
HMR_0261	0.9990820959999999	0.8451460604454842
METDabcpp	0.9990820959999999	0.8451460604454842
METDabc	0.9990820959999999	0.8451460604454842
CE2537ATP	0.9990820959999999	0.8451460604454847
MERACMPthc	0.9990820959999999	0.8451460604454842
CRVSM24teb	0.9990820959999999	0.8451460604454842
CSASULPteb	0.9990820959999999	0.8451460604454842
LEUKTRB4WOHt	0.9990820959999999	0.8451460604454842
LEULEUabcpp	0.9990820959999999	0.8451460604454842
CSAtu	0.9990820959999999	0.8451460604454842
CE4843t	0.9990820959999999	0.8451460604454842
ICLIPAabcpp	0.9990820959999999	0.8451460604454842
DMGLYBabcpp	0.9990820959999999	0.8451460604454842
AI2abcpp	0.9990820959999999	0.8451460604454842
THIOGabc	0.9990820959999999	0.8451460604454842
6HSMVACIDteb	0.9990820959999999	0.8451460604454847
THCHOLSTOICATP	0.9990820959999999	0.8451460604454842
ALATHRabcpp	0.9990820959999999	0.8451460604454842
THEXDDte	0.9990820959999999	0.8451460604454842
3HLVSTACtbc	0.9990820959999999	0.8451460604454848
ALATHRtr	0.9990820959999999	0.8451460604454842
ALATRPabcpp	0.9990820959999999	0.8451460604454842
6MELVACtbc	0.9990820959999999	0.8451460604454847
PCt_cho	0.9990820959999999	0.8451460604454842
PCt	0.9990820959999999	0.8451460604454842
PCHOLSTE_HSABCt	0.9990820959999999	0.8451460604454842
6OHFVSteb	0.9990820959999999	0.8451460604454847
7AHGLZABCt	0.9990820959999999	0.8451460604454847
THRNTt	0.9990820959999999	0.8451460604454842
THYOCHOLabc	0.9990820959999999	0.8451460604454842
3DHLCAabc	0.9990820959999999	0.8451460604454848
3DHDCAabc	0.9990820959999999	0.8451460604454848
3DHCHOLabc	0.9990820959999999	0.8451460604454848
[truncated: 1 more rows]
