# Supplementary material for: Teasing out missing reactions in genome-scale metabolic networks through hypergraph learning
Source: Nat Commun. 2023 Apr 25;14:2375. doi: 10.1038/s41467-023-38110-7 (PMC10130184; doi:10.1038/s41467-023-38110-7)
Supplement: Supplementary file 4 — Source Data [file 41467_2023_38110_MOESM4_ESM.zip › Source Data/Supplementary Figure 8/zimmermann/GCF_001561955.1.csv]

	predicted scores	similarity max
ADNCYC	0.999967928	0.6547735416801368
ATPADT	0.999966506	0.6666666666666667
H2CO3D	0.999965932	0.596275241147679
HPOXR	0.9999652580000001	0.7745801220966917
CAT	0.9999652580000001	0.8447311303943645
DADNC	0.9999648860000001	0.7560000732845604
ASPO6_1	0.999961026	0.8944558507301601
CYSCYSr	0.9999599	0.6123724356957946
NADPHHS	0.9999598519999999	0.475793072995919
NADPHHR	0.9999598519999999	0.475793072995919
CPK1	0.9999581339999999	0.6123724356957947
NADHHR	0.99995751	0.475793072995919
NADHHS	0.99995751	0.475793072995919
AMPDA	0.9999567779999999	0.6928129233146147
BPNT_1	0.9999560319999998	0.8944558507301603
KAT1	0.999954894	1.0
ACCOAS	0.999954894	0.9428593932092026
AP4AH1	0.999954812	0.717755611427938
NPH	0.999954128	0.8229448419902639
NADDP	0.999954128	0.7576002888634075
PIt2r	0.999953874	0.6666785340252026
AP3AH	0.99995367	0.7825933383345455
TPHAP	0.99995367	0.899002602110482
DNTP	0.99995367	0.7825933383345455
PDE5	0.999953362	0.6708418880476199
ADK2_1	0.9999533140000001	0.8944558507301604
PPItex	0.99995279	0.662087616909884
NTPP2_1	0.9999507600000002	0.894455850730159
DAAOP	0.99994905	0.6667378803256577
DPCOAK_1	0.999948692	0.8944558507301604
PYRDC	0.9999479000000001	0.7559462471329754
METt3pp	0.99994728	0.6499372740861795
FADDP	0.999947126	0.7177556114279353
NH4t3pp	0.999947068	0.7071067811865475
AADa	0.999945804	0.6123724356957947
AACLAM	0.999945804	0.6123724356957947
PPGPPDPE	0.9999457599999999	0.9224271505553414
GTPHL	0.9999456460000001	0.5773811031381771
GLUGLUr	0.999945484	0.6123724356957946
AMPt6	0.999945468	0.6620876169098842
METt3	0.9999450679999999	0.6620876169098842
METt2r	0.9999450679999999	0.6620876169098842
NTP3e_1	0.999944778	0.9129001798899694
ANNAT	0.999944402	0.948688365843546
METRR	0.9999440740000001	0.5409390585296545
r0068	0.999943354	0.5625300808218051
PPK2	0.9999429939999999	0.6123724356957946
CDPPH	0.999942892	0.7171163746115288
HMR_7197	0.999942474	0.5773811031381784
SERHL	0.999942474	0.5773811031381794
r0120	0.99994221	0.8420937292019435
SFRR	0.999941386	0.6804218920826268
CYSt2r	0.999940882	0.6620876169098842
Nat_Kpp	0.9999408219999999	0.670820393249937
NAKt2pp	0.9999408219999999	0.6708203932499369
SOR	0.99994056	0.7453559986239018
AFAT	0.9999395139999999	0.948688365843548
ASPA1	0.999939342	0.500008900518902
NH4t_1	0.999939206	0.7071067811865475
NH4t3r	0.999939206	0.7071067811865475
UREA	0.999938728	0.8704009564744049
NADDPp_1	0.999938656	0.5
AP3S	0.9999376740000001	0.83808185201417
NAD_H2	0.9999373760000001	0.8220269705547472
PYRt2	0.9999373699999999	0.6620876169098842
PPC	0.9999373439999999	0.6546836381461726
PSP_L_1	0.999937224	0.894455850730159
NDP7	0.99993692	0.7171163746115281
CMPt6	0.9999366179999999	0.6620876169098842
SERDA	0.9999364320000002	0.5302309419410547
DCTPD2	0.9999362719999999	0.7070841229543459
GLCGSD	0.999935698	0.7071445449069003
NDP3	0.99993536	0.8366485368184602
GUAC	0.99993522	0.6708060668297278
TREH	0.9999343699999999	0.8333333333333335
METNA	0.99993427	0.5999743655472926
CYTBD2pp	0.99993365	0.7751070562424361
ALPHNH	0.9999336400000001	0.8609532915478938
ASP4DC	0.999933382	0.6859943405700353
PSP_1	0.999933332	0.7559029924161509
UTPH1	0.999933288	0.8571297779812305
PIt2rpp	0.999933282	0.6666785340252026
CBMD	0.9999330539999999	0.7778622709625674
H2ASE_syn	0.9999329520000002	0.8220269705547469
NTP7	0.999932804	0.7171163746115281
G1PP	0.999932166	0.75
GLUt2r	0.999931782	0.6620876169098842
CYTDK1_1	0.999931746	0.8944558507301604
PPGPPDP_c	0.999931546	0.8944558507301592
ATPATF2	0.9999315419999999	0.5656491714872849
G3PCT_2	0.999930964	0.5477401079339832
NTPP8_1	0.999930844	0.894455850730159
PRPPP	0.9999297200000001	0.7171163746115281
HMR_3996	0.999929648	0.5812608451974961
ACTF	0.9999296259999999	0.6123724356957946
G3PA	0.9999296259999999	0.6123724356957946
r0210	0.9999294939999999	0.6708418880476205
GK_adp	0.9999294599999999	0.5625300808218049
BGLA	0.9999291539999999	0.8333333333333335
13BGH	0.9999291539999999	0.7071445449069034
MLTG7	0.9999291539999999	0.8333333333333335
LMN2	0.9999291539999999	0.8333333333333335
MLTG6	0.9999291539999999	0.8165111154142297
GLS	0.9999291539999999	0.8807048459279794
GLS2	0.9999291539999999	0.8814089405208615
NADHXD	0.9999290139999999	0.513459751558718
CYTBO3_4pp	0.9999289579999999	0.875759484074235
CYTBDpp	0.9999289579999999	0.7751070562424361
MMS	0.9999275000000001	0.8333333333333335
FMNAT_1	0.999927334	0.8944558507301601
NADPHXD	0.99992717	0.513459751558718
PYRt2rpp	0.999926904	0.6499372740861795
PANO	0.999926594	0.8571375634891283
G3PD1ir	0.99992616	1.0
SERt2r	0.9999259859999998	0.6620876169098842
NADK1	0.9999258959999999	0.599974365547295
PEPt6	0.999925638	0.6620876169098842
GLYK1	0.99992521	0.8944558507301604
ASPt2_3pp	0.99992513	0.8719823555805659
ASPt2_2pp	0.99992513	0.8221128489413834
ASPt2pp	0.99992513	0.6499372740861795
SERDC	0.9999241080000001	0.6859943405700353
PPCK	0.9999231319999999	0.5999743655472927
ASPt2r	0.999923012	0.6620876169098842
ASPt2_2	0.999923012	0.8374819520112986
ASPt2_3	0.999923012	0.8882837510828039
GDPDPKE	0.9999228520000001	0.88893428606579
ACYP_2	0.9999219540000001	0.7171163746115292
ACYP_3	0.9999219540000001	0.7559029924161537
ASP1DC	0.9999218820000001	0.6859943405700353
GLY3Pt2	0.999921566	0.6620876169098842
NAt3_2pp	0.99992156	0.9486832980505138
NAt3_1p5pp	0.99992156	0.9805806756909202
CYSO	0.999921252	0.7083284441413853
SUCCt2_3	0.999921228	0.8944271909999159
SUCCt3	0.999921228	0.6620876169098842
SUCCt2_2	0.999921228	0.9486832980505138
PHNACH	0.9999208019999999	0.603031471828086
SHL_c	0.9999207219999999	0.8944558507301599
PUTA3	0.999920708	0.8571375634891283
P5CD	0.9999204340000001	0.7672915080126488
AMETt2	0.999920322	0.6620876169098842
PHNO	0.99992025	0.8787395481321757
G3PCT	0.9999195140000001	0.5999743655472943
PHHL	0.99991933	0.8229448419902639
r0193	0.999919208	0.8332977246020669
ACOAM	0.999918918	0.6761063814145257
r0097	0.999918918	0.676106381414526
ALR	0.99991781	0.861854003052122
FDH7	0.999917546	0.6761063814145265
MCD	0.9999175319999999	0.6859943405700353
r0027	0.99991722	0.5812608451974959
CYTBD	0.999916932	0.7677051501526649
CYTBO3	0.999916932	0.811033798921698
GLCt2_2	0.9999163839999999	0.8374819520112986
GLCt2	0.9999163839999999	0.6620876169098842
GLUSz	0.9999160400000001	0.7697935074798284
SSALx	0.99991591	0.8571375634891281
SUCD4	0.999915028	0.5669467095138407
ASPO2	0.9999149119999998	0.8137186216925696
SUCCt3pp	0.99991454	0.6499372740861795
SUCCt2_3pp	0.99991454	0.8719823555805659
SUCCtpp	0.99991454	0.6499372740861795
SUCCt2_2pp	0.99991454	0.8221128489413834
APDH	0.9999144339999999	0.692812923314615
PYR5CD2	0.99991352	0.6576859608809251
P5CCD	0.9999132620000001	0.6711822108883276
GLNt2r	0.999912878	0.6620876169098842
CYTBD2	0.999912614	0.7895962735499091
MCITL2	0.999912312	0.4363991535268754
DHORD2	0.99991153	0.5669467095138407
SUCptspp_1	0.9999110980000001	0.8660716547072633
GLUK	0.999910854	0.7999871827736464
IDPA	0.9999105199999999	0.7171163746115281
HCITS	0.999910332	0.6666666666666667
AACT	0.999910332	0.6116991882080725
ASPSALy	0.999909856	0.8618540030521225
FRDx	0.9999098	0.7351961571892991
NTRIRy_1	0.999909644	0.805418653065993
NTRIR2y	0.999909644	0.9629064863690281
P4AH	0.999909208	0.7171163746115291
ASPO5_1	0.999908292	0.89445585073016
AP5AH	0.9999082720000001	0.7825933383345454
ASPO2y	0.999907994	0.8137186216925696
GLUMETr	0.9999078319999999	0.5
GLCt2pp	0.9999078059999998	0.6499372740861795
GPDDA3	0.99990656	0.6324251325816723
FCOAH2	0.999906326	0.6507836049026878
FCOAH	0.999906326	0.8990026021104822
GSEALD	0.9999062019999998	0.861854003052122
ACt2r_1	0.999905886	0.662087616909884
ACt2r	0.999905886	0.6620876169098842
G3PD6	0.999905716	0.5669467095138407
ALDD2x	0.999905486	0.857137563489129
LAAL23	0.999905184	0.5962667490129514
SSALy	0.999905002	0.861854003052122
FDH6	0.999904218	0.8141280106352342
GP4GH	0.99990388	0.7070841229543462
RE1342C	0.9999038180000002	0.7999871827736473
GLUDxi	0.999902412	0.755919334236836
GLYOX_1	0.9999023999999999	1.0
NAt3_0_5	0.999901148	0.9486832980505138
NAt3_15	0.999901148	0.9922778767136677
NAt6	0.999901148	0.6708203932499369
FEROc	0.9999003280000001	0.557721569647817
ATPATF1	0.9998990799999999	0.7070841229543454
RE2649C	0.999898892	0.5999743655472931
GLUCYS	0.999898868	0.7142726357227853
GLYTA	0.9998987420000001	0.5000089005189019
G1Dx	0.9998979840000001	0.7351961571892991
NADH16	0.99989793	0.9989366645109204
GDH1	0.9998979159999999	0.813146300411745
MMM	0.9998975	0.35355339059327373
ALDD2y	0.99989732	0.8618540030521227
AMID_1	0.999896912	0.5975842124045945
ASLP	0.9998967759999999	0.7777698661350039
CYSSERMETr	0.999896556	0.5827873721467598
FHL	0.9998963319999999	0.6859943405700353
H2O2syn	0.99989598	0.7351961571892985
GLCATr	0.9998946959999999	0.6123724356957946
LAAL21	0.9998937800000001	0.6761063814145254
MTHFD2	0.9998932359999999	0.894455850730159
DOPDH	0.9998929759999999	0.8618540030521231
ACt2ipp	0.9998920139999999	0.6499372740861796
ACt5pp	0.9998920139999999	0.8221128489413834
ACt2rpp	0.9998920139999999	0.6499372740861795
ASPMETASPr	0.999891796	0.521260872219449
r1329	0.9998906160000001	0.5773811031381785
CODH4	0.9998905240000001	0.8333363015462645
LSERDHr	0.9998903739999999	0.7351961571893004
GLUDy_1	0.9998903	0.8366561972775627
CBMKr2	0.9998898260000001	0.6735992953741665
CBMKr	0.9998898260000001	0.7378576574717637
G3PD	0.9998896879999999	0.5
LAAL8	0.99988967	0.5962667490129513
GTPCII_1	0.999889346	0.972314748297531
OXGDC	0.99988904	0.6859943405700353
NITR	0.999888586	0.7383004319771613
GMP5N	0.9998885280000002	0.894455850730159
UNK3	0.999887992	0.5000089005189019
FACOAL50It2pp	0.9998876300000001	0.7499999999999999
GLUN_1	0.99988761	0.6454696456459279
FA140ACPHi	0.999887392	0.5999743655472958
PPPM	0.99988727	0.84755447345107
AHGDx	0.99988712	0.7351961571893
ARHGDx	0.99988712	0.7351961571892998
AKGt2r_1	0.999886908	0.662087616909884
AKGt2r	0.999886908	0.6620876169098842
TRNFE	0.9998856459999999	0.4263772818152549
CYSDSF	0.9998849719999999	0.5773811031381781
FE2t2pp	0.999884808	0.6499372740861795
FE2t3pp	0.999884808	0.8164965809277261
FE2DMT1	0.9998843279999999	0.6620876169098842
AKGCAL	0.999883906	0.5999743655472926
ALKP_1	0.9998837939999999	0.7171163746115286
FAO11	0.9998837760000001	0.9976534969617458
NTP2	0.999883162	0.7171163746115286
2MAHMP	0.9998830859999999	0.7171163746115301
FACOAL140t2pp	0.999882004	0.7499999999999999
FRD	0.9998815579999999	0.5
SUCD1	0.9998815579999999	0.5
AMPEP14	0.999881032	0.474293515950728
GLYFEM	0.9998805460000002	0.6324622905884353
FAO2	0.999880538	0.9978401771857784
SULFDH	0.999880228	0.7351961571892985
FISC	0.999879346	0.7313176888036126
SBTR	0.99987889	0.7351961571892988
FACOAL120t2pp	0.99987835	0.7499999999999999
PFK_ppi	0.9998767839999999	0.6761063814145265
ALAD_L	0.9998764900000001	0.714272635722788
SPODM_1	0.9998761860000001	0.28867513459481287
RE1933C	0.999875812	0.6063447767061171
HMEDR	0.9998755340000001	0.8571375634891283
UMPt6	0.999875454	0.6620876169098842
FAO1	0.999875422	0.9971055882056197
MTHFR2_1	0.9998742719999999	0.8682419194086979
MTHFR2	0.9998742719999999	0.8137186216925717
CYSGLNMETr	0.9998739200000001	0.6188175791896273
NTP6	0.9998736420000001	0.7171163746115286
2AMACHYD	0.9998736240000001	0.6708418880476198
DAPAL_1	0.9998736240000001	0.6708418880476198
DAPAL	0.9998736240000001	0.6761063814145282
ASNN	0.9998735599999999	0.5669596853497314
SULRR	0.9998732479999999	0.7581977071897117
SO3R	0.9998732479999999	0.9525813055933652
FAD_13	0.999872476	0.8701790266729821
NTRLASE3	0.9998723400000001	0.6229902596418722
ALDD31_1	0.999872012	0.8165111154142302
OXADC	0.9998720000000001	0.6859943405700353
FDH3	0.99987192	0.8823507237634838
3OXCOAT	0.9998719039999999	0.6123724356957947
THRA	0.9998714599999999	1.0
H2SO	0.9998713160000001	0.6324555320336759
ALAALACNc	0.9998711199999999	0.6123724356957946
FACOAL160t2pp	0.99987104	0.7499999999999999
FACOAL180t2pp	0.9998705400000001	0.7499999999999999
MCDC	0.999870022	0.4714296966046012
SO3t	0.999869988	0.6620876169098842
NTD1_1	0.9998691839999999	0.8944558507301595
FORt3	0.99986666	0.6620876169098842
FORt2	0.99986666	0.6620876169098842
URIK1_1	0.9998662979999999	0.8944558507301604
UNK2_cho	0.99986622	0.6625300299061861
UNK2	0.99986622	0.5962667490129541
LAAL20	0.99986614	0.7142726357227853
FACOAL40t2pp	0.9998657000000002	0.7499999999999999
BARB	0.999864562	0.7581977071897117
FACOAL181t2pp	0.999864438	0.7499999999999999
LAAL9	0.999864008	0.7142726357227853
RE2640C	0.9998632559999999	0.5
DODECACID	0.999863106	0.8710269895525199
TETDECACID	0.999863106	0.8726822327623941
DECACID	0.999863106	0.8675008825366398
OCTEDECACID	0.999863106	0.8738653626984447
OCTDECACID	0.999863106	0.8738653626984447
HEXDECACID	0.999863106	0.8734853853405604
HEXEDECACID	0.999863106	0.8734853853405604
NTP4	0.999862856	0.7171163746115286
NTP8	0.999862008	0.7171163746115284
R15BPK	0.9998618240000001	0.6123724356957946
NADS1_1	0.9998610219999999	0.9258412892238304
COORr	0.999860522	0.5477401079339821
SGDS	0.9998603859999999	0.5
MMSAD2	0.9998596799999999	0.7378726681438343
FACOAL60t2pp	0.999859552	0.7499999999999999
NDP8	0.999859084	0.7171163746115284
POX2	0.9998587840000001	0.5749628386602877
HYDFDN	0.99985864	0.7680395975207055
SULRR2	0.9998584779999999	0.8888994375581424
SULR	0.9998584779999999	0.9999999999999999
SULR_1	0.9998584779999999	0.9940173469690392
CYSabc	0.9998581400000001	0.8571363178613925
AKO	0.9998579280000002	0.5000000000000001
ARAT	0.9998577940000001	0.5999743655472929
THRA2	0.999857546	1.0
r0082	0.999857532	0.6859943405700353
OSUCCL	0.999857532	0.6859943405700353
FORA	0.99985733	0.6507836049026875
GD3P2	0.999857302	0.8618540030521231
FACOAL40It2pp	0.999856992	0.7499999999999999
CYSLY3	0.999855928	0.6711822108883275
LAAL19	0.999855892	0.7142726357227853
AKGt2rpp	0.9998555659999999	0.6499372740861795
APH140	0.999855554	0.7559029924161509
ASPT	0.9998552999999999	0.471429696604601
BSORx	0.9998547560000001	0.7581977071897118
GTPCI_2	0.999854672	0.9486883658435464
FAS80COA_L	0.99985462	0.9950074946725269
FA160ACPHi	0.999854444	0.6324251325816739
PPIabc	0.9998537219999999	0.8451465173109248
PPIuabcpp	0.9998537219999999	0.8451465173109248
DNADDP	0.999853206	0.7177556114279358
FTHFDH	0.9998520660000001	0.7200743647191503
DHFR2i	0.9998520599999999	0.7351961571892993
MLTHFte1	0.99985184	0.8451465173109248
SER_AL	0.999851464	0.5772885963518503
OCDOR	0.999851376	0.8164992504691063
FACOAL80t2pp	0.9998505640000002	0.7499999999999999
GAPP	0.9998505099999999	0.603031471828086
GLUVESSEC	0.99985049	0.8451465173109248
GLYGLYCNc	0.9998497460000001	0.6123724356957946
PDE4	0.999849072	0.7559462471329758
PYROX_1	0.9998490400000002	0.5714089535841786
OPAH	0.9998488900000002	0.8485553264312666
MMSAD3	0.999848564	0.8333333333333335
THIH	0.999848154	0.8164529681519568
MTHFD_1	0.9998478900000001	0.894455850730159
LO	0.999847652	0.5773379362030023
KAS20SA	0.9998476000000001	0.9992955459882599
ADEt2	0.99984737	0.6620876169098842
BACCL	0.99984694	0.6761063814145255
SERabc	0.9998467380000001	0.8571363178613928
FA120ACPHi	0.9998464459999999	0.599974365547292
TRIOK	0.999845964	0.63243076262093
GLYt2pp	0.9998452199999999	0.6499372740861795
LAAL5	0.9998448	0.7559193342368358
HMR_8582	0.9998443920000002	0.6123724356957946
APH160	0.9998439339999999	0.7559029924161509
APH181	0.999843858	0.7559029924161509
NTPP9_1	0.9998437960000001	0.894455850730159
BCOALIG	0.9998437200000001	0.8580818838743629
APH180	0.9998433840000001	0.7559029924161509
ALAt2pp	0.999843364	0.6499372740861795
FACOAL100t2pp	0.9998431980000001	0.7499999999999999
THRS_2	0.9998431400000001	0.894455850730159
METSR_S2	0.9998431099999999	0.75
DHAK	0.99984212	0.6324307626209302
unkFol	0.999841798	0.7453453778417145
GLUN	0.9998416960000001	0.6123724356957946
ALKP	0.9998416219999999	0.603031471828086
GTPDPK_1	0.999841336	0.8944558507301603
PTRCtex2	0.9998412139999999	0.7071067811865475
GLYDHDA	0.999840786	0.7142726357227873
NADHPO	0.999840568	0.8137651832764958
FORt2pp	0.999840424	0.6499372740861795
MLTHFte	0.999840296	0.6620876169098842
G6PDH1	0.999840064	0.7351961571893004
DESAT16a	0.9998396379999999	0.7679842283911525
ASPabc	0.999839594	0.8571363178613925
CYTB_B2	0.9998383519999999	0.9095892538936065
CYTB_B3	0.9998383519999999	0.8921308535807939
PTRCt3i	0.9998382939999999	0.662087616909884
PTRCt2	0.9998382939999999	0.6620876169098842
ADNK3	0.999837934	0.5999743655472958
PPNCL3	0.9998374999999999	0.676106381414526
GSNK	0.9998374240000001	0.63243076262093
GLYC3Pabc	0.999836908	0.8571363178613925
HYDFDi	0.9998364479999999	0.8819193475888784
LAAL37	0.9998356059999999	0.7126812393406516
G3PD5	0.999835504	0.5669467095138407
HKtpp	0.9998353699999999	0.7300059244250012
HKt	0.999834932	0.7300059244250012
AMID4	0.9998348759999999	0.5164032948852509
ORNt2r	0.9998344039999999	0.6620876169098842
HMPK1_1	0.999832898	0.8944558507301613
NO2t3	0.999832746	0.6933837902259916
G3PCT_1	0.9998325399999999	0.5
ASPTA4	0.99983234	0.8944558507301603
FACOAL90t2pp	0.999832112	0.7499999999999999
FACOALP70t2pp	0.999832112	0.7499999999999999
FACOAL70t2pp	0.999832112	0.7499999999999999
FACOAL50t2pp	0.999832112	0.7499999999999999
FACOAL181d11tpp	0.999832112	0.7499999999999999
FACOALP80t2pp	0.999832112	0.7499999999999999
FACOALP60t2pp	0.999832112	0.7499999999999999
FACOAL182t2pp	0.999832112	0.7499999999999999
FACOAL181d6t2pp	0.999832112	0.7499999999999999
FACOALT60t2pp	0.999832112	0.7499999999999999
FACOALP50t2pp	0.999832112	0.7499999999999999
FACOALP90t2pp	0.999832112	0.7499999999999999
FACOALP100t2pp	0.999832112	0.7499999999999999
MALDDH	0.99983184	0.7999871827736464
ASPGLUr	0.999831172	0.5
FACOAE180	0.9998306079999999	0.6324251325816731
AHSERL2_1	0.9998301139999999	0.8944558507301604
LAAL1	0.999829826	0.7559193342368359
FACOAE160	0.999829686	0.6324251325816731
G1PDH	0.9998294079999999	0.7999871827736467
DHRG	0.9998294079999999	0.8320528085744605
SUCCACT	0.9998289359999999	0.6666666666666667
3SPYRSP	0.999828816	0.5477076073134479
MALTt2	0.9998277919999999	0.6620876169098842
SULO	0.9998276800000001	0.5477401079339961
MMCD	0.9998271079999999	0.6859943405700353
AAAN	0.9998264800000001	0.8571363178613924
GAPDi_nadp	0.999825654	0.6711822108883275
ALAD_L2	0.9998247279999999	0.8131463004117486
GDR	0.99982466	0.7499999999999999
NFORGLUAH	0.999824452	0.7499532645802917
CDAPPA180	0.9998223239999999	0.7177556114279375
APH161	0.9998219899999998	0.7559029924161509
L24DC	0.9998216320000001	0.5773811031381775
CDAPPA161	0.9998205800000001	0.7177556114279375
CDAPPA181	0.9998205199999999	0.7177556114279375
CDAPPA141	0.999820046	0.7177556114279375
FACOAE181	0.9998196479999999	0.5999743655472931
GUACYC	0.9998194579999999	0.7697935074798349
2OBUTt	0.999819042	0.6620876169098842
HCYStabcpp	0.999818962	0.8451465173109248
GTPCIII	0.9998188880000001	0.8575010066918767
SUCCabc	0.99981867	0.8451465173109248
HYDFDN2r	0.999818512	0.7680395975207057
CDAPPA140	0.9998183860000001	0.7177556114279375
r1319	0.9998179319999998	0.8637625659840901
MTHFR3_1	0.999817682	0.948688365843551
ACP1_FMN	0.9998175579999999	0.603031471828086
Kabc	0.999817488	0.8451465173109248
DTPH	0.999817466	0.7171163746115284
CTPS1_2	0.9998167419999999	0.8366561972775658
APH141	0.999816738	0.7559029924161509
FAS140ACP	0.99981571	0.9538522753266777
URIt2	0.999815674	0.6620876169098842
METOX	0.999815594	0.6666666666666667
ASPOb	0.999815108	0.6928129233146136
FA180ACPH	0.9998150539999999	0.6324251325816739
FORMCOAL	0.9998149319999999	0.6666666666666667
CDAPPA120	0.999814304	0.7177556114279375
FAS160ACP	0.99981421	0.9538522753266776
THFOR1	0.999813526	0.8787395481321741
r1322	0.9998132400000002	0.6667022706436609
CDAPPA160	0.9998129020000001	0.7177556114279375
NDP6	0.999812242	0.7171163746115286
ALDD3	0.999811124	0.8571375634891281
GMPt6	0.9998111059999999	0.6620876169098842
APH120	0.99981049	0.7559029924161522
BSORy	0.9998093539999999	0.7777870078633746
FA161ACPHi	0.9998092980000001	0.6324251325816739
BTNt4i	0.9998091880000001	0.662087616909884
BTNt2i	0.9998091880000001	0.6620876169098842
EAR140y	0.999808204	0.7460030673599013
NDP4	0.99980778	0.7171163746115286
FDH2	0.99980732	0.9032572155567459
NAabc	0.9998070800000001	0.8451465173109248
ALDD14	0.999806792	0.8571375634891281
HMR_6786	0.99980651	0.599974365547294
R1PK	0.999805014	0.63243076262093
3NUCLE3	0.999804696	0.75
C120SN	0.9998040340000001	0.9981073502967382
FACOAE161	0.9998038819999999	0.6324251325816731
PpGppP	0.999803268	0.75
DHORD6	0.99980271	0.7351961571892991
PALDH	0.99980266	0.603031471828086
PALDP	0.99980266	0.603031471828086
UDPACGA6D	0.9998026399999999	0.926366548943695
RNAS_LLA	0.999802478	0.730748826452504
PDE3	0.999801962	0.6708418880476191
ACS2	0.9998015879999999	0.6666666666666667
FACOAE120	0.9998011119999999	0.5999743655472931
PPNCL2	0.9998004999999999	0.7142726357227849
AADb	0.999800346	0.5669596853497314
CYTDt2	0.999799938	0.6620876169098842
SADT	0.9997997120000001	0.6761063814145255
ALDD18	0.9997991479999999	0.8571375634891281
LAAL22	0.999799146	0.6761063814145254
SULR3	0.99979862	0.9505369200119427
TAPTPP	0.999798058	0.7592533315195786
INSK	0.9997968079999999	0.63243076262093
GLYabc	0.9997967679999998	0.8571363178613925
GLYVESSEC_1	0.9997967679999998	0.8451465173109248
GLYVESSEC	0.9997967679999998	0.5516685009210132
ALDD16	0.9997957279999999	0.8571375634891283
PEPA	0.9997955000000001	0.603031471828086
NADPHQR2	0.999795168	0.7351961571892985
HEPDECACID	0.999794838	0.871088743645074
PENDECACID	0.999794838	0.8696916904073744
HEPEDECACID	0.999794838	0.871088743645074
URIK3_1	0.9997946000000001	0.894455850730159
ETOHMO	0.9997929200000002	0.7679842283911525
APTRS	0.999792896	0.5999743655472926
PTRCAT1	0.999792896	0.5999743655472926
DALAabcpp	0.9997915660000001	0.8451465173109248
PPPGO4	0.999791278	0.670820393249937
RIBt2	0.999791046	0.6620876169098842
HCO3_h_ti	0.9997898519999999	0.6620876169098842
DBTS	0.9997890139999999	0.77851028614031
2HBO	0.99978892	0.7351961571893009
LDH2	0.99978892	0.7351961571893009
Kabcpp	0.999788734	0.8451465173109248
HEX1_1	0.9997865420000001	0.8944558507301604
SO4t_e	0.999786404	0.9486832980505138
NMNHYD_1	0.9997852980000002	0.894455850730159
PYROX	0.999784122	0.7302811435840986
NO2t2rpp	0.999782712	0.6499372740861795
AKP1_2	0.999782526	0.8933148946024777
AKP1_1	0.999782526	0.8553351044039823
AKP1	0.999782526	0.8728649016466326
BTNt	0.99978248	0.8451465173109248
TTDCEAc	0.999782242	0.7999871827736467
HMR_0201	0.999782242	0.7999871827736472
ACYP	0.9997816719999999	0.7171163746115301
3NUCLE2	0.9997812400000001	0.75
SPODM	0.9997812119999999	0.5925753787994632
MALS	0.9997802200000001	0.6666666666666667
PROt3	0.9997799900000001	0.6620876169098842
DHR_1	0.9997787200000001	0.5302309419410606
PGLYCP_1	0.99977871	0.71711637461153
HPA3MOFAD	0.99977826	0.8660254037844388
HMPPtr	0.9997780539999999	0.8451465173109253
FMNRx	0.9997769200000001	0.7351961571892991
NO2tabcpp	0.9997768199999999	0.8451465173109248
FLDR2	0.999776572	0.8992273183902291
GCPN	0.999776404	0.6547735416801361
C161SN	0.9997763880000001	0.9989604531579461
FRD2	0.999775662	0.5669467095138409
HCYSMT2	0.999775248	0.6761063814145273
FACOAE80	0.9997749820000001	0.5999743655472931
FMETDF	0.999774658	0.5
FMETDF_1	0.999774658	0.5
LCADi_D	0.999774644	0.8571375634891283
LAAL32	0.999774292	0.6761063814145254
ENTERES	0.9997734900000002	0.947515578363976
MALTabcpp	0.99977328	0.8571363178613928
PTA2E	0.999773064	0.8499615409268584
TSULP	0.999772544	0.6620876169098842
GTHRDt2_1	0.999771808	0.8571363178613925
r1530	0.999771808	0.8571363178613925
GLYCYSAP	0.999771724	0.75
GLXO1	0.9997713819999999	0.8571375634891283
DDPA_1	0.9997709960000002	0.9129001798899719
HMGCOAS	0.9997700199999999	0.6666666666666667
TDP	0.9997693	0.809034336120505
HPACOAT	0.9997685780000001	0.5999743655472942
GLYOX3	0.9997682699999999	0.6708418880476192
PPNDH2	0.999768046	0.5
CHORS_1	0.9997679119999999	0.8660254087259085
ZN2tpp	0.9997675239999999	0.5773502691896257
DES2_C16	0.9997674699999999	0.7679842283911525
r0800	0.999767418	0.6849250650360686
NO3t3	0.999767058	0.6620876169098842
FA181ACPH	0.999766932	0.599974365547292
CYTK3	0.9997666799999999	0.5
DHRG2	0.99976565	0.8207208814268545
BTCOARx	0.999764826	0.7378726681438345
GLYBCOAT	0.9997645719999999	0.5999743655472931
SPMDt2	0.9997636	0.6620876169098842
SPMDt3i	0.9997636	1.0
G6PDH2c	0.9997635979999998	0.735196157189344
G6PDH2r	0.9997635979999998	0.7351961571893002
HMR_6785	0.999763478	0.7752170911825529
ALDD4	0.9997631680000001	0.857137563489129
E4POR1	0.99976295	0.8888849330675034
EAR120y	0.9997621600000001	0.7460030673599013
NACASPAH	0.999761992	0.5
FRDO5r	0.9997611500000001	0.8682419194086981
CYTDK2_1	0.9997606899999999	0.8944558507301599
MAK	0.999760532	0.63243076262093
DALAt2pp	0.9997596480000001	0.6499372740861795
HISTP_1	0.9997594900000001	0.894455850730159
HP	0.9997594900000001	0.894455850730159
SUCBZL_1	0.9997590799999999	0.6172275261492203
GLYALDDr	0.999758902	0.8571375634891283
SLFAT	0.999758566	0.5999743655472924
ACPS	0.99975852	0.7177556114279373
LAAL7	0.9997578699999998	0.7142726357227853
LAAL6	0.9997578699999998	0.7142726357227853
NT5C_2	0.99975693	0.6708418880476192
4HALDD	0.9997563599999999	0.8571375634891294
BIRA	0.999756264	0.845146517310925
34DHALDD	0.9997561000000001	0.8571375634891294
URIt2pp	0.999755268	0.6499372740861795
ATPATF3	0.99975524	0.4743568481424585
MTAM_1	0.9997551660000001	0.9449328089162197
CYTK7	0.999754912	0.5
SQLS	0.999754444	0.4803844614152615
MTHFC_1	0.9997542300000001	0.8660716547072692
ALDD12	0.999754014	0.8571375634891285
THRt2r	0.9997537519999999	0.6620876169098842
AIRSK	0.9997534320000001	0.7453559986239005
4HTHRS_1	0.999753188	0.8944558507301612
OAAt_1	0.999752926	0.662087616909884
LYSt2r	0.9997528339999999	0.8164965809277261
LYSt3r	0.9997528339999999	0.6620876169098842
BTNt2ipp	0.999752518	0.6499372740861795
r1162	0.999752502	0.8451465173109248
SFCYSc	0.99975247	0.530230941941062
C141SN	0.999752	0.9986285010180087
ACGK_1	0.99975138	0.8944558507301604
RE2034C	0.999750602	0.500008900518902
VALDHr	0.9997500240000001	0.7142726357227884
2OBUTt2ipp	0.999749214	0.6499372740861796
BGLK	0.999748916	0.7142726357227852
r0381	0.99974837	0.7581977071897117
NDH_1	0.9997483199999999	0.8775245282467395
CYST_II	0.999747728	0.5
PRAIC	0.999747606	0.9449328089162199
FA141ACPHi	0.999747412	0.6324251325816738
HSDxi	0.999747226	0.9999999999999998
GDTP	0.99974688	0.7559029924161513
GTPDPDP	0.99974688	0.7171163746115281
METTRS_1	0.9997468600000001	0.6761063814145254
MOADC	0.99974634	0.75
HDH	0.99974547	0.9897642495145333
DALAOX	0.999745362	0.6666666666666667
ADPGLC	0.9997448740000001	0.7177556114279384
LAAL42	0.99974483	0.6761063814145254
CYOO3	0.99974402	0.8671290762789641
ADPRDP	0.9997433900000001	0.7177556114279384
GUAD_1	0.9997432739999998	0.9486883658435508
AASAD2	0.99974326	0.6324757975232785
ACS_1	0.9997423340000001	0.6172275261492204
GLNS_1	0.99974177	0.7715344076865255
PFK26	0.9997412999999999	0.7999871827736464
ABFPT2	0.9997412999999999	0.7999871827736464
TTDCAt2	0.999741236	0.6620876169098842
HMR_4816	0.9997403460000001	0.8728649016466321
APSR	0.9997391739999999	0.7777065527065529
NTP11	0.999739162	0.7171163746115284
CYSTRS_1	0.9997386300000001	0.6761063814145254
CIGAMS	0.9997386300000001	0.7070841229543451
AMPN	0.9997386240000001	0.500080121785633
CYTCAA3pp	0.999738164	0.6259546417330426
CYO1b2pp_syn_1	0.999738164	0.7553687435601538
CYTCBB3pp	0.999738164	0.3875579629303041
CYO1bpp_syn_1	0.999738164	0.7553687435601549
CYOO2pp	0.999738164	0.7553687435601549
NTP12	0.99973815	0.7171163746115281
PItpp	0.999737708	0.707119368421091
PACL	0.9997364000000001	0.9258412892238304
ALDD3y	0.9997360759999999	0.861854003052122
FAH2	0.9997350839999999	0.809927754781834
FACOAE60	0.9997341340000002	0.5999743655472931
CAPROICc	0.9997341340000002	0.5999743655472931
OCDCAt2	0.9997334600000001	0.6620876169098842
DKMPPD3_1	0.9997330419999999	0.7171163746115286
MI4PP_2	0.999732874	0.7559029924161509
MI4PP_1	0.999732874	0.7171163746115281
MI3PP_2	0.999732874	0.7559029924161509
MI3PP_1	0.999732874	0.7171163746115281
MI1PP_1	0.999732874	0.7171163746115281
r1529	0.999732084	0.8451465173109248
LAAL3	0.9997314339999999	0.7142726357227855
CMPA_1	0.999730922	0.7777698661350041
FAS120ACP	0.9997303000000001	0.9538522753266777
CHLabc_rev	0.999729826	0.8451465173109248
LYSabc	0.999728692	0.8571363178613928
PPAt6	0.999728554	0.6620876169098842
r0220_1	0.9997283960000001	0.5625300808218051
PACPT_1	0.9997283960000001	0.5625300808218049
r0220	0.9997283960000001	0.6670691105077019
GLP5H	0.999728262	0.75
THFOR2	0.9997277459999999	0.8787395481321739
FBP26	0.9997276960000001	0.75
GCALDDy	0.9997276900000001	0.861854003052122
AIRCra	0.9997275	0.9090882609962135
DPMVD	0.9997274920000001	0.5913825424932364
THMTP	0.9997269900000001	0.7171163746115281
DHNCM	0.9997267260000001	0.75
FTHFI	0.9997261599999998	0.8451465173109255
AMPEP9	0.9997258459999999	0.5
AMPTASEGM	0.9997258459999999	0.5
DES2_9	0.9997253520000001	0.7679842283911525
DESAT18a	0.9997253520000001	0.7679842283911525
ALAALAD	0.9997253020000001	0.6804259295118584
FACOAE100	0.99972519	0.5999743655472931
NO3abc	0.9997250599999999	0.8571363178613928
FE2Gabcpp	0.999723268	0.845146517310925
FAH3	0.999723004	0.809927754781834
OIVD2E	0.999723	0.8103970870442548
FPGS_1	0.9997207640000001	0.6286218057600053
r1254	0.9997206860000001	0.8959635950623661
NTP9	0.9997203000000001	0.7171163746115284
2DR1PP	0.9997202380000001	0.603031471828086
SUCD5_BS	0.9997196239999999	0.8006506358773988
CYSTabc	0.999718616	0.8451465173109248
ALAS	0.999718172	0.560112033611204
HDCAt2	0.9997175680000001	0.6620876169098842
LCADi	0.99971739	0.8571375634891283
MSADC	0.999716512	0.6859943405700353
THFGLUH	0.999716104	0.5423138782857962
VALTA	0.9997156400000001	0.500008900518902
PPPPH	0.999715024	0.7171163746115281
r0318	0.999714502	0.676106381414526
r1516	0.9997140779999999	0.8451465173109248
HXANt2r	0.999713592	0.6620876169098842
CYSO_I	0.9997126679999999	0.7303201439119763
FRDO6r	0.99971257	0.7746214892959401
ALDD8	0.9997124239999999	0.8571375634891281
LHIST	0.9997115219999999	0.894424006670476
HISTDb_1	0.9997115219999999	0.8216101619009724
HISTDb	0.9997115219999999	0.894424006670476
NODOx	0.99971119	0.4303161622015823
GMPR	0.9997111239999998	0.7671861518314805
GPAR	0.9997101239999999	0.894455850730159
r1515	0.999709648	0.8451465173109248
PFK_adp	0.9997095619999999	0.5625300808218049
GDTPR	0.99970937	0.9279915222023365
DGTP8DETOX	0.9997092720000001	0.6507836049026892
RPNTPH	0.9997092720000001	0.6507836049026876
CYTDt2pp	0.999708962	0.6499372740861795
DIDP	0.99970874	0.7171163746115284
ICHDx	0.9997078500000001	0.7999871827736466
FAS180ACP	0.999707714	0.9538522753266776
PRO1x	0.9997070279999999	1.0
P5CR2	0.9997070279999999	0.9486883658435401
UCPP	0.9997067019999999	0.5
KHK	0.9997049760000001	0.7999871827736464
MALTTTRabcpp	0.99970383	0.8451465173109248
MALTTTRabc	0.99970383	0.8451465173109248
VNDH_2	0.999703358	0.8571375634891294
SBTPD	0.9997028480000001	0.7999871827736468
CBMK4	0.999701776	0.6735992953741665
ASPO4_1	0.9997015119999999	0.8944558507301601
FDH6r	0.999701398	0.6708418880476203
MALTHXabc	0.999701262	0.8451465173109248
MALTHXabcpp	0.999701262	0.8451465173109248
TARTD	0.999700608	0.4757930729959191
DTARTD	0.999700608	0.4757930729959191
RE0577C	0.9997005480000001	0.5999743655472932
FE2GTPabc	0.9997002	0.845146517310925
FAD_14	0.999699822	0.8899438184514794
NPHSb	0.9996992880000001	0.5999743655472942
DHNCOAT	0.9996992880000001	0.5999743655472942
EAR161y	0.9996992639999999	0.7351961571892985
LAAL10	0.9996986400000001	0.5962667490129512
SPMDAT2	0.99969855	0.5999743655472924
SPMDAT1	0.99969855	0.5999743655472927
CUabcpp	0.9996983199999999	0.8571363178613925
GTHOXti2	0.999698244	0.8451465173109248
GCALDtabcpp	0.9996973739999999	0.8451465173109248
HMR_0253	0.9996970660000001	0.8451465173109248
ORNCD_2	0.9996961499999999	0.5000801217856301
FUMt2r	0.99969599	0.6620876169098842
FUMt2_3	0.99969599	0.8882837510828039
FUMt2_2	0.99969599	0.8374819520112986
FUMt3	0.99969599	0.6620876169098842
FF_11	0.9996955879999998	0.6620876169098842
LTHRK	0.99969489	0.63243076262093
PAPA161	0.999694294	0.603031471828086
TMPHi	0.9996937920000001	0.6063447767061171
Cut1	0.999693752	0.8571363178613925
DCTPD2_1	0.9996935819999999	0.5
ARNO	0.999692988	0.6711248609710365
MALTPTabc	0.99969285	0.8451465173109248
MALTPTabcpp	0.99969285	0.8451465173109248
LAAL36	0.9996925759999999	0.7142726357227853
DTMPt6	0.999692534	0.6620876169098842
IPDAB	0.999692512	0.7505016915241014
PALMCL	0.999692512	0.6172275261492203
PCA2	0.999692512	0.750501691524099
CACOAL	0.999692512	0.6761063814145254
HMR_0305	0.999692512	0.6761063814145257
PCA1	0.999692512	0.750501691524099
FADD3	0.999692512	0.750501691524099
HMR_6729	0.999692392	0.7177556114279404
FRUt2	0.9996909479999999	0.6620876169098842
CD2abc2	0.9996903100000001	0.8451465173109248
BETALDHy	0.9996878419999999	0.8618540030521225
PACOAT	0.9996869580000001	0.5999743655472931
NODOy	0.9996869440000001	0.3873024711639381
CHOLK	0.9996866680000001	0.6324307626209302
FAO4	0.999686554	0.7236272269866326
FPGS_tm	0.999686496	0.8347755762445852
FPGS	0.999686496	0.8347755762445854
THFGLUS	0.999686496	0.7142726357227853
r1382_1	0.999686496	0.8404897312793917
CHORt2	0.9996863619999999	0.6620876169098842
GTPC	0.9996861579999999	0.6324307638238826
BAMPPALDOX	0.9996856879999999	0.857137563489129
ALDD22x	0.9996856879999999	0.857137563489129
GDPMANNDH	0.9996855	0.9263665489436952
LAAL28	0.9996840499999999	0.6761063814145254
MSULR	0.9996840199999999	0.9534446797501679
MDH	0.9996832680000001	0.7351961571892986
MDHi2	0.9996832680000001	0.7351961571892988
ARGDI	0.999682376	0.6928129233146145
CPS_1	0.9996821859999999	0.4629206446119153
CBPSam_1	0.9996821859999999	0.8838748223445446
PHEPC	0.999681668	0.6546836381461727
3HPAOX	0.9996815739999999	0.8571363178613922
FLAVO2	0.9996815739999999	0.6761218662413901
4HPAOX	0.9996815739999999	0.8571363178613922
CAATPS_1	0.9996815380000001	0.8571363178613925
CAATPS	0.9996815380000001	0.8386238091804489
FRUabc	0.9996804340000001	0.8451465173109248
DUTPDP_1	0.999680308	0.8944558507301595
AKACAL	0.9996788200000001	0.6666666666666667
AKPCAL	0.9996788200000001	0.6666666666666667
PTHRP	0.999678718	0.75
DALADALAD	0.999678698	0.6123724356957946
PHEME2abcpp	0.9996786459999999	0.8451465173109248
UDPGALOR	0.999678362	0.926366548943695
UDPGD	0.999678362	0.926366548943695
r1523	0.9996780239999999	0.8451465173109248
r1528	0.99967761	0.8451465173109248
ARGt2r	0.999677012	0.6620876169098842
MNDNS2	0.999676762	0.9234259481205696
TTDCEAATP	0.9996755499999999	0.8451465173109248
r0796	0.999675246	0.7351961571892988
6PHBG_2	0.99967518	0.7177556114279375
ALDD10	0.9996751319999999	0.8571375634891285
ADNt2	0.999675094	0.6620876169098842
MALTTRabc	0.999674354	0.8451465173109248
MALTTRabcpp	0.999674354	0.8451465173109248
EAR160y	0.99967404	0.7460030673599015
TAUPAT1c	0.999672762	0.6620876169098842
ALAALAabcpp	0.9996724	0.8451465173109248
TYRabc	0.999672006	0.8451465173109248
AASAD1	0.999670708	0.581260845197496
r1326	0.999670272	0.6405034062639259
TAURabcpp	0.999669626	0.8571363178613928
UACCpts	0.9996684	0.7661086226557892
ACTLMO	0.999668106	0.7679842283911525
GLCURDH	0.9996675780000001	0.8571375634891283
NOS1	0.999667522	0.7559314177315055
r2073_1	0.9996670059999999	0.6620876169098842
THRt2rpp	0.999666964	0.6499372740861795
H4THDPR	0.999666148	0.7777870078633746
O2XOADOX	0.999666114	0.8433399791371896
FAH1	0.9996660820000001	0.7559314177315053
SR4	0.999665792	0.8017706177350621
CHLP	0.99966568	0.603031471828086
FASC182ACP	0.9996643639999998	0.7715344076865257
NDH1_1p	0.99966428	0.8620674415521394
OROATP	0.999664188	0.6620876169098842
DESAT14	0.999663842	0.7679842283911525
ARGSS_1	0.9996634759999999	0.9561894539359919
LLEUDr	0.999663048	0.7142726357227883
GP4GH1	0.9996625939999999	0.7499599423169339
PDX5PO2	0.999662316	0.7351961571892986
FMNRy_1	0.999661568	0.8137186216925677
FMNRx2	0.999661568	0.7351961571892989
ACGAM6PS	0.9996614359999999	0.5999743655472924
BNOCA	0.9996613959999999	0.7385516349652362
BEF	0.9996610699999999	0.7777698661350034
CRNtHa	0.999660338	0.6620876169098842
UACGAMDH2	0.999659912	0.4757930729959191
UDPACGLUDH	0.999659912	0.4757930729959191
CITRt2r	0.99965935	0.6620876169098842
34DHPLACOX_NADP	0.9996591699999999	0.8618540030521231
F1PP	0.99965882	0.75
RBPC	0.9996583400000001	0.6228398224671636
PDE2	0.9996575099999999	0.6708418880476198
TYRt2r	0.999657362	0.6620876169098842
PAPA181	0.9996566259999999	0.603031471828086
LAAL35	0.99965648	0.7142726357227853
PGOGO	0.999655248	0.7171163746115281
DCPDP	0.999655248	0.7171163746115286
DOLDPP	0.999655248	0.7171163746115284
LPP_SC	0.999655248	0.9257821740033931
HMR_7256	0.999655248	0.9227420113621632
DEDOLP1	0.999655248	0.7171163746115286
DEDOLP1_U	0.999655248	0.9227420113621632
DEDOLP1_L	0.999655248	0.9227420113621632
MIHKPP	0.999655248	0.7559029924161509
PGPP1819Z160	0.999655248	0.7559029924161509
OTSB1	0.999655248	0.7171163746115281
DOLDPP11	0.999655248	0.7171163746115284
PMI12346PH	0.999655248	0.7171163746115282
SBPP3_1	0.999655248	0.7171163746115281
PGHHPD	0.999655248	0.7171163746115281
DOLDPP12	0.999655248	0.7171163746115284
H23KMP	0.999655248	0.7559029924161499
PTDGT	0.999655248	0.7171163746115281
PGPP18111Z160	0.999655248	0.7559029924161509
NAGINS	0.999655248	0.7559029924161509
M5DPP	0.999655248	0.7559029924161499
PMI1346PH	0.999655248	0.7171163746115282
I14BP1P	0.999655248	0.6488309629550972
HKM1PP	0.999655248	0.7171163746115301
FE3Ri	0.999655156	0.6298978522891288
ILEDHr_1	0.999655054	0.8571363178613961
PYDAMK	0.999654958	0.63243076262093
XANt2	0.9996543899999999	0.6620876169098842
GLYALDDy	0.9996540899999999	0.861854003052122
CA2abc1pp	0.9996540639999999	0.8571363178613925
4HOXPACDOX_NADP	0.999653964	0.8618540030521231
UACGAMDH	0.9996535919999999	0.7351961571892986
HEMEDS	0.999653348	0.8975829608062342
PROPROPROr	0.999653028	0.5050878320694887
LYSLYSLYSr	0.999652924	0.5456030009440571
GGPTRCS	0.999651014	0.7142726357227853
CBPS_1	0.99964995	0.9737350582267883
SUCRabc	0.99964964	0.8571363178613928
METSOX1abc	0.9996494520000001	0.8451465173109248
METSOX1abcpp	0.9996494520000001	0.8451465173109248
FASC201ACP	0.9996492699999999	0.9029001872599636
RIBCTR	0.999649164	0.547740107933983
FDH	0.999649092	0.670841888047621
ASNabc	0.99964858	0.8451465173109248
ASNabcpp	0.99964858	0.8451465173109248
PHEPS	0.999648538	0.7070841229543456
SELNPS_cho	0.999648538	0.7070841229543456
NO3t2pp	0.9996483279999999	0.6499372740861795
ISOAML	0.9996479380000001	0.5773811031381778
DXYLK	0.9996471920000001	0.63243076262093
NDH1_2p	0.9996465619999999	0.9310337207760699
ACS	0.9996463959999999	0.6666666666666667
PAPA140	0.999645994	0.603031471828086
DADNK	0.9996459019999999	0.6324307626209302
TRPabc	0.9996455899999999	0.8451465173109248
PPRDNDH	0.999644856	0.7672915080126486
MSO3abcpp	0.9996437520000001	0.8571363178613928
HEMEti	0.9996431900000001	0.8451465173109248
PHEMEABCte	0.9996431900000001	0.8571363178613925
NACHORCTL3le	0.999643048	0.6620876169098842
METSOX2abcpp	0.9996425800000001	0.8451465173109248
METSOX2abc	0.9996425800000001	0.8451465173109248
DESATPE160	0.999642572	0.8329958513120006
DAPabcpp	0.9996421420000001	0.8451465173109254
DAPabc	0.9996421420000001	0.8451465173109254
ARB_Dabc	0.999641894	0.8571363178613925
LPLIPAL2A140	0.999640432	0.749959942316943
MOBDabc_rev	0.999640052	0.8451465173109248
4ABUTD	0.9996393579999999	0.8618540030521231
FMNRy	0.999639206	0.7351961571892989
ALDD19xr	0.999638916	0.8571375634891281
G5SD2	0.99963683	0.6711822108883276
QUILSYN	0.9996350020000001	0.5302309419410609
ARGKr	0.9996348879999999	0.63243076262093
r0708	0.99963205	0.8420937292019435
PNTOt2	0.999631706	0.6620876169098842
PAPA141	0.9996314319999999	0.603031471828086
DHFOR	0.999630908	0.7351961571892993
r0085	0.9996307919999999	0.5669596853497316
HYNE	0.9996307919999999	0.5669596853497316
RE1897C	0.999630202	0.7351961571893004
HISabc	0.9996295119999999	0.8571363178613928
UAMRH	0.999628672	0.7559314177315049
PAPA180	0.999628386	0.603031471828086
SPMDt2pp	0.9996278359999999	0.6499372740861795
INOSTO	0.9996277600000001	0.552839310566438
DMPSS_c	0.9996276	0.8630838716468365
GLYCLTDx	0.999627594	0.735196157189299
DHGLYH	0.999627098	0.7746214892959402
DESAT14_9	0.999626374	0.7278537070115279
NPHSa	0.9996257719999999	0.6063447767061172
DHNCOAS	0.9996257719999999	0.6063447767061172
7OHOCTAc	0.999625674	0.7559314177315061
DIPEPabc15	0.999625464	0.8451465173109248
GABAVESSEC_1	0.99962486	0.8451465173109254
GABAVESSEC	0.99962486	0.5212896661658653
ALOX	0.999624696	0.7324623784662795
UDPDPRD	0.9996244220000001	0.7351961571892991
PPP9ABCte	0.999623854	0.8451465173109248
DESAT16_2	0.999623626	0.7278537070115279
ADPMAN	0.9996233799999998	0.749959942316937
DESAT18_8	0.999622742	0.7278537070115279
THMabcpp	0.9996224999999999	0.8451465173109248
THMabc	0.9996224999999999	0.8451465173109248
THMATPe	0.9996224999999999	0.8451465173109248
OAAt2_2pp	0.999622228	0.8221128489413834
LYSt2pp	0.9996218299999999	0.6499372740861795
LYSt3pp	0.9996218299999999	0.6499372740861795
CGLYabcpp	0.999621606	0.8451465173109248
NADPHQR4	0.99962158	0.7351961571893005
3PEPTabcpp	0.99962009	0.845146517310925
FRUK	0.99961984	0.7999871827736464
FACOAL140	0.9996193980000001	0.6666666666666667
ALAALAPEPT1tc	0.999619372	0.6620876169098842
PS160abcpp	0.999619006	0.8451465173109248
FPGS7_1	0.9996189579999999	0.6286218057600053
FDH5pp_1	0.9996188159999999	0.8046787349698977
PS120abcpp	0.9996179920000001	0.8451465173109248
PAPA160	0.9996162839999998	0.603031471828086
DESAT18_5	0.999616254	0.7278537070115279
4ABUTabcpp	0.9996162219999999	0.8451465173109254
DGNSK	0.999615674	0.63243076262093
DURIt2	0.999614004	0.6620876169098842
GUAt2r	0.99961383	0.6620876169098842
MAN6Gpts	0.9996137380000001	0.7661086226557892
FOLABCCte	0.999613712	0.8451465173109248
PS141abcpp	0.9996136	0.8451465173109248
GALabc	0.9996131260000001	0.8571363178613925
PS181abcpp	0.99961312	0.8451465173109248
CSNt2	0.999613046	0.6620876169098842
3OAS160_2	0.999612956	0.8333333333333335
kaasIII	0.9996128799999999	0.6666666666666667
PS161abcpp	0.9996117179999999	0.8451465173109248
RE1834C	0.99961082	0.5999743655472931
3HBCOAHL	0.99961082	0.5999743655472941
RE1835C	0.99961082	0.5999743655472939
CE4843HYDc	0.99961082	0.5999743655472937
RHACOAE100	0.99961082	0.5999743655472936
RHACOAE120	0.99961082	0.5999743655472936
RE0578C	0.99961082	0.5999743655472931
FACOAE90	0.99961082	0.5999743655472931
RE3444C	0.99961082	0.5999743655472937
RE3239C	0.99961082	0.5999743655472937
RE3237C	0.99961082	0.5999743655472931
3H3MGLTc	0.99961082	0.5999743655472941
RE3339C	0.99961082	0.5999743655472937
RE3343C	0.99961082	0.5999743655472937
CINNMCOAH	0.99961082	0.5999743655472931
RHACOAE121d6	0.99961082	0.5999743655472936
ETHMALACc	0.99961082	0.5999743655472931
RE0579C	0.99961082	0.5999743655472931
FACOAE70	0.99961082	0.5999743655472931
RE0579C_1	0.99961082	0.5999743655472931
METHSUCC	0.99961082	0.5999743655472931
RE3560C	0.99961082	0.5999743655472937
FACOAE1819Z	0.99961082	0.5999743655472931
FACOAE1829Z12Z	0.99961082	0.5999743655472931
FACOAE1836Z9Z12Z	0.99961082	0.5999743655472931
FACOAE1839Z12Z15Z	0.99961082	0.5999743655472931
FACOAE50	0.99961082	0.5999743655472931
RHACOAE121	0.99961082	0.5999743655472936
RE3238C	0.99961082	0.5999743655472937
RHACOAE140	0.99961082	0.5999743655472936
HMR_0362	0.99961082	0.5999743655472931
HMR_0382	0.99961082	0.5999743655472936
3HPCOAHYD	0.99961082	0.5999743655472941
HMR_0378	0.99961082	0.5999743655472931
TETDECA511ACc	0.99961082	0.5999743655472931
HMR_0374	0.99961082	0.5999743655472931
HMR_0370	0.99961082	0.5999743655472931
HMR_0366	0.99961082	0.5999743655472931
HMR_0358	0.99961082	0.5999743655472931
HMR_0302	0.99961082	0.5999743655472936
HMR_0354	0.99961082	0.5999743655472931
HMR_0346	0.99961082	0.5999743655472936
HMR_0328	0.99961082	0.5999743655472936
HMR_0324	0.99961082	0.5999743655472937
HMR_0310	0.99961082	0.5999743655472936
ICCT	0.99961082	0.5999743655472931
ARTCOAL2_cho	0.99961082	0.5999743655472934
HMR_0386	0.99961082	0.5999743655472936
HMR_0390	0.99961082	0.5999743655472937
HMR_0394	0.99961082	0.5999743655472937
HMR_0406	0.99961082	0.5999743655472931
RHACOAE141	0.99961082	0.5999743655472936
HBRCH	0.99961082	0.5999743655472941
HATBH	0.99961082	0.5999743655472941
ACChex	0.99961082	0.5999743655472931
EIC21114TRc	0.99961082	0.5999743655472937
HIBHr	0.99961082	0.7177556114279355
HMR_0438	0.99961082	0.5999743655472937
HMR_0434	0.99961082	0.5999743655472936
HMR_0430	0.99961082	0.5999743655472937
HMR_0426	0.99961082	0.5999743655472931
HMR_0422	0.99961082	0.5999743655472931
HMR_0418	0.99961082	0.5999743655472931
HMR_0414	0.99961082	0.5999743655472934
3HPVSTEThc	0.99961082	0.5999743655472941
HMR_0410	0.99961082	0.5999743655472932
ARTCOAL1_cho	0.99961082	0.5999743655472934
ARTCOAL3_cho	0.99961082	0.5999743655472934
HMR_0298	0.99961082	0.5999743655472936
HMR_0210	0.99961082	0.5999743655472936
RHACOAEP60	0.99961082	0.5999743655472936
RHACOAEP50	0.99961082	0.5999743655472934
RHACOAEP40	0.99961082	0.5999743655472936
RHACOAEP101	0.99961082	0.5999743655472936
RHACOAEP100	0.99961082	0.5999743655472936
RHACOAE90	0.99961082	0.5999743655472936
RHACOAE80	0.99961082	0.5999743655472936
HMR_0206	0.99961082	0.5999743655472937
RHACOAEP70	0.99961082	0.5999743655472936
HMR_0193	0.99961082	0.5999743655472936
RHACOAE70	0.99961082	0.5999743655472936
RHACOAE60	0.99961082	0.5999743655472936
RHACOAE50	0.99961082	0.5999743655472934
RHACOAE160	0.99961082	0.5999743655472936
RHACOAE142	0.99961082	0.5999743655472934
RHACOAE141d5	0.99961082	0.5999743655472934
HMR_0290	0.99961082	0.5999743655472936
IBUP_SACOT2	0.99961082	0.5999743655472931
HMR_0214	0.99961082	0.5999743655472931
HMR_0238	0.99961082	0.5999743655472931
HMR_0280	0.99961082	0.5999743655472936
HMR_0276	0.99961082	0.5999743655472931
HMR_0272	0.99961082	0.5999743655472936
HMR_0268	0.99961082	0.5999743655472936
HMR_0260	0.99961082	0.5999743655472931
HMR_0256	0.99961082	0.5999743655472936
HMR_0242	0.99961082	0.5999743655472937
HMR_0246	0.99961082	0.5999743655472936
RHACOAET60	0.99961082	0.5999743655472936
RHACOAET40	0.99961082	0.5999743655472936
RHACOAEP90	0.99961082	0.5999743655472934
RHACOAEP80	0.99961082	0.5999743655472934
HMR_0234	0.99961082	0.5999743655472936
15DAPabcpp	0.999610562	0.8451465173109255
PCNO	0.9996101420000001	0.7351961571892986
HMR_2281	0.9996095	0.7679842283911525
HMR_2282	0.9996095	0.7679842283911525
HMR_2284	0.9996095	0.7679842283911525
PS180abcpp	0.9996094360000001	0.8451465173109248
UMPK2	0.9996080600000001	0.5
OMPHHX3	0.9996068899999999	0.9203556737006797
OMMBLHX3	0.9996068899999999	0.9203556737006797
OPHHX3	0.9996068899999999	0.9203556737006797
FE3abcpp	0.9996067959999999	0.8571363178613925
DHPCPH	0.999606566	0.6708418880476203
X00002	0.999606312	0.6996050372247387
CPP3O1	0.999606308	0.5
ACITL	0.999606154	0.6172275261492204
CAMPt	0.9996060200000001	0.8451465173109248
DESATPG160	0.9996055779999999	0.8329958513120006
BALAVECSEC	0.9996050299999999	0.46624071226351815
BALAVECSEC_1	0.9996050299999999	0.8451465173109248
PPS	0.999605012	0.7070841229543456
MOBDabcpp	0.999604608	0.8571363178613928
STFRNS	0.999604472	0.7905947469040983
DPCOAPP	0.9996040620000001	0.7177556114279358
DMALRED	0.9996040279999999	0.5
ACTNt2r	0.9996039659999999	0.6620876169098842
PYRDC2	0.99960371	0.6761063814145264
INDOLEt2r	0.999603696	0.6620876169098842
4HBHYOX	0.999603546	0.7559314177315063
CITabc	0.9996027319999999	0.8451465173109248
GLYCK	0.9996026440000001	0.799987182773648
PS140abcpp	0.9996020799999998	0.8451465173109248
MANabc	0.9996018660000001	0.8451465173109248
TMK	0.99960132	0.63243076262093
ARBabc	0.9996012479999999	0.8571363178613925
3OAR40_2	0.99960089	0.799987182773648
3HOXTPP	0.99960089	0.7999871827736471
DESAT16	0.9995996079999999	0.7679842283911525
UREAabcpp	0.999599396	0.8451465173109248
r1536	0.9995988780000001	0.8451465173109248
TREt2	0.99959874	0.6620876169098842
GAPD_1	0.9995986099999999	0.9129001798899719
GLXt2	0.9995984119999999	0.6620876169098842
MECDPDH_syn	0.99959797	0.6708418880476211
CAt4	0.999597786	0.6620876169098842
3NUCLE1	0.9995961879999999	0.75
RNMK	0.999596052	0.63243076262093
PRO1y	0.9995958999999999	1.0
P5CR_1	0.9995958999999999	0.9486883658435401
Ht	0.9995958720000001	0.93633328731324
ACOAH	0.9995952539999999	0.7303201439119764
MNabc_rev	0.99959514	0.8451465173109248
ADADir	0.999594586	0.63243076262093
RIBFLVt3o	0.999594432	0.8451465173109248
RIBFLVt3	0.999594432	0.8451465173109248
PPAt2pp	0.999593544	0.6499372740861795
RNA_1	0.999593294	0.6438530082991253
AGMabcpp	0.999593164	0.8451465173109248
XYLabcpp	0.9995919339999999	0.8571363178613928
XMO	0.999590216	0.7142726357227878
LCYSTabcpp	0.9995899859999999	0.8571363178613924
SACCD_c	0.9995898319999998	0.7200743647191497
FAOXOHMC10DC10c	0.99958982	0.926366548943695
4HALDD_1	0.99958982	0.8571375634891294
RADH	0.99958982	0.8571375634891281
TMABADH	0.99958982	0.8571375634891294
4H3NALDD	0.99958982	0.8571375634891294
FAOXOHC22C22DCc	0.99958982	0.8914038117830305
r0642	0.99958982	0.8571375634891296
PYLALDOX	0.99958982	0.8571375634891281
MACOXO	0.99958982	0.8571375634891294
RE2152C	0.99958982	0.926366548943697
GLACO	0.99958982	0.8772015688173862
r0688	0.99958982	0.8571375634891285
TNTR1x	0.99958982	0.8068157376425571
TNTR2x	0.99958982	0.8068157376425571
RADH3	0.99958982	0.8571375634891294
CDP4D6DGLCRx	0.99958982	0.7581977071897118
GG15DAPDxr	0.99958982	0.8571375634891283
FAOXOHC16C16DCc	0.99958982	0.8914038117830305
QOR3	0.99958982	0.7581977071897118
4MBZDH	0.99958982	0.8571375634891294
DMSOR3	0.99958982	0.7581977071897117
QOR2	0.99958982	0.7581977071897118
3HPADHi	0.99958982	0.8571375634891294
RE2335C	0.99958982	0.8571375634891292
RE2334C	0.99958982	0.8571375634891292
RE2333C	0.99958982	0.8571375634891292
QOR1	0.99958982	0.7581977071897118
4HGLSD	0.99958982	0.8571375634891294
2MBALDH	0.99958982	0.8571375634891296
GGDAPDxr	0.99958982	0.8571375634891283
AM6SAD	0.99958982	0.857137563489129
DPNSPAD	0.99958982	0.7581977071897117
GGGABADxr	0.99958982	0.8571375634891283
CBL2OR	0.99958982	0.5943372144935832
COALDDH	0.99958982	0.8571375634891287
PHHL2	0.99958982	0.547681604317475
6TINS5MPOR	0.99958982	0.7581977071897117
UDPGALNAC6DH	0.99958982	0.926366548943695
HP5CD_1	0.99958982	0.7672915080126488
IMACTD	0.99958982	0.8571375634891283
3MBZDH	0.99958982	0.8571375634891294
3M4HDXPAC	0.99958982	0.8571375634891294
3MOX4HOXPGALDOX	0.99958982	0.8571375634891294
ALDH_1	0.99958982	0.8571375634891283
UACMAMO	0.99958982	0.926366548943695
HMSD	0.99958982	0.8781367151776851
HMSD2	0.99958982	0.8571375634891283
HP5CD	0.99958982	0.8542754869156498
AASAD3	0.99958982	0.857137563489129
ALDD9	0.99958982	0.8571375634891281
ALDD7	0.99958982	0.8571375634891283
SGSAD	0.99958982	0.8571375634891281
NABTNO	0.99958982	0.8571375634891294
VNDH_3	0.99958982	0.8571375634891294
ALDD6	0.99958982	0.8571375634891283
ALDD5	0.99958982	0.8571375634891281
ALDD4x	0.99958982	0.8571375634891283
ALDD21	0.99958982	0.8571375634891281
HEMEAS_1	0.99958982	0.8914038117830305
GDBTALDH	0.99958982	0.8571375634891294
ALDD3C7_c	0.99958982	0.8571375634891283
ALDD3C161_c	0.99958982	0.8571375634891283
ALDD32	0.99958982	0.8772015688173862
ALDD20x_1	0.99958982	0.8571375634891283
ALDD11	0.99958982	0.8571375634891281
RE3346C	0.99958982	0.8571375634891292
GALURDH	0.99958982	0.8571375634891283
ALDD13	0.99958982	0.8571375634891281
CHMSDH	0.99958982	0.7581977071897117
ALDD15	0.99958982	0.8571375634891281
RE3012C	0.99958982	0.8571375634891292
PHCD	0.99958982	0.7672915080126488
34DHXMANDACOX	0.99958982	0.8571375634891294
ALDD17	0.99958982	0.8571375634891283
5HOXINDACTOX	0.99958982	0.8571375634891294
r0558	0.99958982	0.8571375634891292
VNDH	0.99958982	0.8571375634891281
SUCRt2	0.999588664	0.6620876169098842
DGLACH	0.9995886200000001	0.6063447767061171
MGSA2	0.9995885	0.6666310617389455
CHLt3pp	0.999588258	0.6499372740861795
CHLt2pp	0.999588258	0.6499372740861795
ACOAD1fr	0.99958791	1.0
r1527	0.9995878919999999	0.8451465173109248
PAPA120	0.9995878919999999	0.603031471828086
GLYCt2	0.9995877120000001	0.6620876169098842
RBK_Dr	0.9995869259999999	0.63243076262093
ASNt2r	0.9995842680000001	0.6620876169098842
HMR_0287	0.999581496	0.8451465173109248
MTHFR	0.999580852	0.632425132581669
XYLI2	0.999580454	0.5773502691896257
EAR180y	0.9995792360000001	0.7460030673599015
GPDDA1	0.9995779319999999	0.6324251325816728
FPGS4_1	0.9995775419999999	0.6286218057600053
DRIBt2	0.9995767600000001	0.6620876169098842
ALDD20y	0.999576634	0.861854003052122
GLUTRS_2	0.9995763780000001	0.9258412892238304
GLUTRS_3	0.9995763780000001	0.9258412892238304
ACTNMO	0.9995758840000001	0.7559314177315056
DTBTt	0.9995757940000001	0.540939058529655
ALAGLUabcpp	0.99957452	0.845146517310925
PYAS	0.9995744720000002	0.7905567492126069
ORNt2	0.9995738299999999	0.6620876169098842
EAR141y	0.999572602	0.7351961571892985
MANabcpp	0.999572204	0.8451465173109248
5APTNabcpp	0.9995720379999999	0.8451465173109253
FA100ACPHi	0.9995717159999999	0.599974365547292
TAGabc	0.9995707640000001	0.8485190744214048
LEUt3pp	0.999569704	0.6499372740861795
MDHy	0.9995691859999999	0.7351961571892986
SALCOD	0.9995691539999999	0.8181765219924266
CDAPPA_SA	0.9995682560000001	0.8287596642334707
CDAPPA160190	0.9995682560000001	0.7177556114279375
CDAPPA190	0.9995682560000001	0.7177556114279375
CDAPPA_EC	0.9995682560000001	0.8287596642334707
CDAPPA_HP	0.9995682560000001	0.7177556114279375
FAS141	0.999567374	0.9591834065704118
HMR_4079	0.9995664200000001	0.8618540030521227
DESAT18_3	0.9995663859999999	0.7278537070115279
UDPRHMS_c	0.999564518	0.7777870078633746
ETOHt3	0.9995635199999999	0.6620876169098842
ETOHt2r	0.9995635199999999	0.6620876169098842
HT44D	0.9995626139999999	0.560112033611204
HBCH	0.999562154	0.8957012260373894
HDECH	0.99956186	0.8825026658791145
M51PH	0.999559384	0.7673636959416702
LCTSt	0.999559288	0.6620876169098842
MNabc_1	0.9995584259999999	0.8571363178613928
CELLBabc	0.999558384	0.8451465173109248
CGLYt3_2	0.9995579400000001	0.9486832980505138
HISt2r	0.99955786	0.6620876169098842
HISt2r1	0.99955786	0.6620876169098842
TRPt2r	0.9995576880000001	0.6620876169098842
PHACA	0.9995566	0.6063447767061171
2H3MBDH	0.99955488	0.7351961571893009
2HIVc	0.99955488	0.7351961571893009
DESAT18	0.9995546520000002	0.7679842283911525
LPLIPAL2A181	0.999554242	0.7499599423169431
MNDNS1	0.999553472	0.9363816348194661
PRUK	0.9995527120000001	0.63243076262093
CHOLD3	0.999552134	0.7351961571892995
CD2t3pp	0.99955173	0.8164965809277261
OX3HECOA	0.999551562	0.6708418880476203
DESAT18_4	0.999551558	0.7278537070115279
DESAT18_11	0.999551558	0.7278537070115279
ACMANAt2	0.99955114	0.6620876169098842
PACCOAE	0.999549358	0.7559314177315049
DESAT18_6	0.99954763	0.7278537070115279
THMt2	0.99954701	0.6620876169098842
THMt3	0.99954701	0.662087616909884
INSt2	0.9995467080000001	0.6620876169098842
APPAT	0.999545558	0.9486883658435484
HMR_2287	0.9995451519999999	0.7679842283911525
DADNt2	0.9995429120000001	0.6620876169098842
5MTRt2	0.999542778	0.6620876169098842
HXANt2pp	0.999541686	0.6499372740861795
HMR_2292	0.9995397159999999	0.7679842283911525
HMR_2293	0.9995397159999999	0.7679842283911525
HMR_2295	0.9995397159999999	0.7679842283911525
HMR_2296	0.9995397159999999	0.7679842283911525
GLYP	0.999539414	0.5477401079339823
5DH4DGLCD	0.9995383819999999	0.6928129233146144
D4DGCD	0.9995383819999999	0.6928129233146144
ACCC_1	0.9995383819999999	0.5423138782857966
PHEabc	0.9995382700000001	0.8451465173109248
GLUK_syn	0.999538166	0.63243076262093
SPP	0.9995377920000001	0.603031471828086
COBALT2t3pp	0.999536998	0.8164965809277261
DESAT18_2	0.999536468	0.7679842283911525
HMR_2359	0.999536468	0.7679842283911525
TYRTYRr	0.9995357519999999	0.40824829046386313
OCTD	0.9995341339999999	0.7200743647191494
ENTERH	0.99953346	0.4757930729959212
GALK2	0.9995332319999999	0.7999871827736464
ZN2t3pp	0.9995327999999999	0.8164965809277261
GALt2	0.99953234	0.6620876169098842
GALt2_2	0.99953234	0.8374819520112986
RE1508C	0.9995315159999999	0.6324307626209303
PHPYRte	0.9995300479999999	0.6620876169098842
POR2	0.9995297140000001	0.5241272847539427
NI2t3pp	0.9995289079999999	0.8164965809277261
EAR181y	0.99952615	0.7351961571892985
XYLt2	0.9995258399999999	0.6620876169098842
VALt3pp	0.999525412	0.6499372740861795
MVNOR	0.9995253820000001	0.8178900712268595
UAGCVT_1	0.999524986	0.894455850730159
BPNT2	0.9995239079999999	0.603031471828086
MCAO_c	0.99952348	0.8860905538825185
FCSTOLS_c	0.99952348	0.8860905538825185
UDCPKr	0.99952231	0.63243076262093
FPGS7	0.999522046	0.8347755762445846
FRUpts2	0.999521992	0.75
GLCD	0.9995218320000001	0.5547070321807935
1P2CBXLR	0.9995208379999999	0.8749799711584585
ICN	0.9995208379999999	0.7905567492126058
FADD17	0.9995198000000001	0.7505016915240987
GSNt2	0.999519734	0.6620876169098842
SO4ti	0.9995194780000001	0.7071067811865475
FA80ACPHi	0.9995191699999999	0.599974365547292
FEENTERtpp	0.99951905	0.6499372740861795
ALDR18	0.999518456	0.7661362141753486
DHBSZ3FEabcpp	0.9995168700000001	0.8451465173109248
GCDCA3Sabc	0.9995168700000001	0.8451465173109248
BILDGLCURte	0.9995168700000001	0.8451465173109248
ECA4COLIPAabctex	0.9995168700000001	0.8451465173109248
DHEASABCCte	0.9995168700000001	0.8451465173109248
PG1819Z160t	0.9995168700000001	0.8451465173109248
BILGLCURte	0.9995168700000001	0.8451465173109248
DHCHOLESTANATEATP	0.9995168700000001	0.8451465173109248
BLAMDabcpp	0.9995168700000001	0.8451465173109248
HEXSabc	0.9995168700000001	0.8451465173109248
EANDRSTRNte	0.9995168700000001	0.8451465173109248
GCA3Sabc	0.9995168700000001	0.8451465173109248
DESFVSteb	0.9995168700000001	0.8451465173109248
PGLYCABCte	0.9995168700000001	0.8451465173109248
DGUDBUTNabcpp	0.9995168700000001	0.8451465173109248
HEXDTRte	0.9995168700000001	0.8451465173109248
HEXDIACATP	0.9995168700000001	0.8451465173109248
DVALabcpp	0.9995168700000001	0.8451465173109248
PGP1819Z160t	0.9995168700000001	0.8451465173109248
GCHOLAt3	0.9995168700000001	0.8451465173109248
PGP18111Z160t	0.9995168700000001	0.8451465173109248
CE5025t	0.9995168700000001	0.845146517310925
IBUPGLUCtpvb	0.9995168700000001	0.8451465173109248
HPDECEte	0.9995168700000001	0.8451465173109248
HC02196te	0.9995168700000001	0.845146517310925
HC02195te	0.9995168700000001	0.845146517310925
HC02194te	0.9995168700000001	0.845146517310925
PEPALM_HSASBCt	0.9995168700000001	0.8451465173109248
EIC21114TRte	0.9995168700000001	0.8451465173109248
PEOLE_HSABCt	0.9995168700000001	0.8451465173109248
LANTHabc	0.9995168700000001	0.8451465173109248
PELPALM_HSABCt	0.9995168700000001	0.8451465173109248
PELINL_HSABCt	0.9995168700000001	0.8451465173109248
PEFLIP_cho	0.9995168700000001	0.8451465173109248
LCA24Gte	0.9995168700000001	0.8451465173109248
PEFLIP	0.9995168700000001	0.8451465173109248
PEDH203_HSABCt	0.9995168700000001	0.8451465173109248
EPOXTACteb	0.9995168700000001	0.8451465173109248
PEAtabcpp	0.9995168700000001	0.8451465173109248
BUTSO3abcpp	0.9995168700000001	0.8451465173109248
PEAR_HSABCt	0.9995168700000001	0.8451465173109248
BUTSabc	0.9995168700000001	0.8451465173109248
PEALtabc	0.9995168700000001	0.8451465173109248
PEAL2tabc	0.9995168700000001	0.8451465173109248
PE2LINL_HSABCt	0.9995168700000001	0.8451465173109248
PE226_HSABCt	0.9995168700000001	0.8451465173109248
PESTE_HSABCt	0.9995168700000001	0.8451465173109248
HC02220te	0.9995168700000001	0.845146517310925
DCA3Sabc	0.9995168700000001	0.8451465173109248
HCA24Gte	0.9995168700000001	0.8451465173109248
DCA3Gte	0.9995168700000001	0.8451465173109248
DCA24Gte	0.9995168700000001	0.8451465173109248
DASNabcpp	0.9995168700000001	0.8451465173109248
DARGabcpp	0.9995168700000001	0.8451465173109248
ECTOINEabc	0.9995168700000001	0.8451465173109248
ECTOabcpp	0.9995168700000001	0.8451465173109248
HYOCHOLabc	0.9995168700000001	0.8451465173109248
IBUP_Stbc	0.9995168700000001	0.8451465173109248
ICDCHOLabc	0.9995168700000001	0.8451465173109248
GDCA3Sabc	0.9995168700000001	0.8451465173109248
ICLIPAabcpp	0.9995168700000001	0.8451465173109248
HDCA6Gte	0.9995168700000001	0.8451465173109248
HDCA24Gte	0.9995168700000001	0.8451465173109248
PG18111Z160t	0.9995168700000001	0.8451465173109248
ISETACabcpp	0.9995168700000001	0.8451465173109248
ISOCHOLabc	0.9995168700000001	0.8451465173109248
ISOLVSTtbc	0.9995168700000001	0.8451465173109248
ISOP3PT	0.9995168700000001	0.8451465173109248
ISTNTabc	0.9995168700000001	0.8451465173109248
HCA6Gte	0.9995168700000001	0.8451465173109248
FEROXEFEabcpp	0.9995168700000001	0.8451465173109248
DHEAte	0.9995168700000001	0.8451465173109248
BALALEUabcpp	0.9995168700000001	0.8451465173109248
DHGLZABCt	0.9995168700000001	0.8451465173109248
FE3DCIT2abcpp	0.9995168700000001	0.8451465173109248
HMR_0291	0.9995168700000001	0.845146517310925
HMR_0299	0.9995168700000001	0.845146517310925
HMR_0303	0.9995168700000001	0.845146517310925
ARSENBabc	0.9995168700000001	0.8451465173109248
ARSabc	0.9995168700000001	0.8451465173109248
HMR_0307	0.9995168700000001	0.845146517310925
HMR_0311	0.9995168700000001	0.845146517310925
HMR_0317	0.9995168700000001	0.8451465173109248
HMR_0321	0.9995168700000001	0.8451465173109248
HISTAVESSEC_1	0.9995168700000001	0.8451465173109248
HMR_0325	0.9995168700000001	0.845146517310925
HMR_0329	0.9995168700000001	0.845146517310925
HMR_0343	0.9995168700000001	0.8451465173109248
ASO3t8pp	0.9995168700000001	0.8451465173109248
HISTAVESSEC	0.9995168700000001	0.725465238868629
FE3HOXabcpp	0.9995168700000001	0.8451465173109248
FVSteb	0.9995168700000001	0.8451465173109248
HMR_0347	0.9995168700000001	0.845146517310925
HMR_0359	0.9995168700000001	0.8451465173109248
FE3DHBZSabcpp	0.9995168700000001	0.8451465173109248
HMR_0363	0.9995168700000001	0.8451465173109248
DMSO2abcpp	0.9995168700000001	0.8451465173109248
G3PCabcpp	0.9995168700000001	0.8451465173109248
DODECANACt	0.9995168700000001	0.8451465173109248
HMR_0281	0.9995168700000001	0.845146517310925
HMR_0277	0.9995168700000001	0.8451465173109248
HMR_0211	0.9995168700000001	0.845146517310925
ANDRSTANDRte	0.9995168700000001	0.8451465173109248
ANDRSTNDNte	0.9995168700000001	0.8451465173109248
ANDRSTRNGLCte	0.9995168700000001	0.8451465173109248
DOPAVESSEC_1	0.9995168700000001	0.8451465173109248
DOPAVESSEC	0.9995168700000001	0.725465238868629
DORNabcpp	0.9995168700000001	0.8451465173109248
DOPA4GLCURt	0.9995168700000001	0.8451465173109248
DOPA3GLCURt	0.9995168700000001	0.8451465173109248
HMR_0194	0.9995168700000001	0.845146517310925
HMR_0207	0.9995168700000001	0.845146517310925
FECRMabcpp	0.9995168700000001	0.8451465173109248
HMR_0273	0.9995168700000001	0.845146517310925
FECRMabc	0.9995168700000001	0.8451465173109248
HMR_0215	0.9995168700000001	0.8451465173109248
HMR_0235	0.9995168700000001	0.845146517310925
HMR_0239	0.9995168700000001	0.8451465173109248
HMR_0243	0.9995168700000001	0.845146517310925
HMR_0247	0.9995168700000001	0.845146517310925
FECHEabcpp	0.9995168700000001	0.8451465173109248
ARBTNabcpp	0.9995168700000001	0.8451465173109248
HMR_0257	0.9995168700000001	0.845146517310925
HMR_0261	0.9995168700000001	0.8451465173109248
HMR_0367	0.9995168700000001	0.8451465173109248
HMR_0371	0.9995168700000001	0.8451465173109248
DSPVSteb	0.9995168700000001	0.8451465173109248
HMR_0375	0.9995168700000001	0.8451465173109248
ATVACIDtu	0.9995168700000001	0.8451465173109248
ATVLACtu	0.9995168700000001	0.8451465173109248
AU1abcpp	0.9995168700000001	0.8451465173109248
Am1CSAteb	0.9995168700000001	0.8451465173109248
DIPEPabc4	0.9995168700000001	0.845146517310925
BALAALAabcpp	0.9995168700000001	0.8451465173109248
BALABALAabcpp	0.9995168700000001	0.8451465173109248
DIPEPabc3	0.9995168700000001	0.8451465173109248
BALAGLYabcpp	0.9995168700000001	0.8451465173109248
PE1829Z12Z1835Z9Z12Zt	0.9995168700000001	0.8451465173109248
DIPEPabc2	0.9995168700000001	0.8451465173109248
DIPEPabc14	0.9995168700000001	0.8451465173109248
DIPEPabc13	0.9995168700000001	0.8451465173109248
DIPEPabc12	0.9995168700000001	0.8451465173109248
DIPEPabc11	0.9995168700000001	0.8451465173109248
DIPEPabc10	0.9995168700000001	0.8451465173109248
GALMAN6abc	0.9995168700000001	0.8451465173109248
DIPEPabc1	0.9995168700000001	0.8451465173109248
DIGALSGALSIDEATPte	0.9995168700000001	0.8451465173109248
HISHISabcpp	0.9995168700000001	0.8451465173109248
DPROabcpp	0.9995168700000001	0.8451465173109248
FBACabcpp	0.9995168700000001	0.8451465173109248
HISGLYabcpp	0.9995168700000001	0.8451465173109248
DIPEPabc5	0.9995168700000001	0.8451465173109248
GALMAN4abc	0.9995168700000001	0.8451465173109248
DIPEPabc6	0.9995168700000001	0.8451465173109248
HMR_0423	0.9995168700000001	0.8451465173109248
HMR_0383	0.9995168700000001	0.845146517310925
DMGLYBabcpp	0.9995168700000001	0.8451465173109248
HMR_0387	0.9995168700000001	0.845146517310925
HMR_0391	0.9995168700000001	0.845146517310925
HMR_0395	0.9995168700000001	0.845146517310925
HMR_0415	0.9995168700000001	0.8451465173109248
HMR_0419	0.9995168700000001	0.8451465173109248
G3PIabcpp	0.9995168700000001	0.8451465173109248
G3PSabcpp	0.9995168700000001	0.8451465173109248
G3Pabc	0.9995168700000001	0.8451465173109248
DLYSabcpp	0.9995168700000001	0.8451465173109248
DIPEPabc7	0.9995168700000001	0.8451465173109248
HMR_0427	0.9995168700000001	0.8451465173109248
HMR_0431	0.9995168700000001	0.845146517310925
HMR_0435	0.9995168700000001	0.845146517310925
HMR_0439	0.9995168700000001	0.845146517310925
HMR_0469	0.9995168700000001	0.8451465173109248
DLEUabcpp	0.9995168700000001	0.8451465173109248
DJENKabc	0.9995168700000001	0.8451465173109248
DIPEPabc9	0.9995168700000001	0.8451465173109248
PHYQt	0.9995168700000001	0.8451465173109248
DIPEPabc8	0.9995168700000001	0.8451465173109248
PE203_HSABCt	0.9995168700000001	0.8451465173109248
C03990ATP	0.9995168700000001	0.845146517310925
PE1819Z1845Z9Z12Z15Zt	0.9995168700000001	0.8451465173109248
GLYPHEabcpp	0.9995168700000001	0.8451465173109248
GLCMAN6abc	0.9995168700000001	0.8451465173109248
GM2LIPAabctex	0.9995168700000001	0.8451465173109248
CMtexabc	0.9995168700000001	0.8451465173109248
CBL2abc	0.9995168700000001	0.8451465173109248
MHGLZABCt	0.9995168700000001	0.8451465173109248
GM2LIPAabcpp	0.9995168700000001	0.8451465173109248
CMCBTFabcpp	0.9995168700000001	0.8451465173109248
GM1LIPAabctex	0.9995168700000001	0.8451465173109248
GM1LIPAabcpp	0.9995168700000001	0.8451465173109248
GLZABCteb	0.9995168700000001	0.8451465173109248
GLYSERabcpp	0.9995168700000001	0.8451465173109248
MOPSabc	0.9995168700000001	0.8451465173109248
CBL1abc	0.9995168700000001	0.8451465173109248
CHSTEROLt_1	0.9995168700000001	0.8451465173109248
CHSTEROLt	0.9995168700000001	0.8451465173109248
GLYMETtr	0.9995168700000001	0.8451465173109248
GLYMETabcpp	0.9995168700000001	0.8451465173109248
GLYGLYabcpp	0.9995168700000001	0.8451465173109248
GLYGLYGLNtr	0.9995168700000001	0.8451465173109248
GLYGLUabcpp	0.9995168700000001	0.8451465173109248
GLYGLNtr	0.9995168700000001	0.8451465173109248
GLYGLNabcpp	0.9995168700000001	0.8451465173109248
CDCA24Gte	0.9995168700000001	0.8451465173109248
CDCA3Gte	0.9995168700000001	0.8451465173109248
CBL1abcpp	0.9995168700000001	0.8451465173109248
CBIuabcpp	0.9995168700000001	0.8451465173109248
LCA3Gte	0.9995168700000001	0.8451465173109248
COLIPAabctex	0.9995168700000001	0.8451465173109248
CA24Gte	0.9995168700000001	0.8451465173109248
MDZtu	0.9995168700000001	0.8451465173109248
MELIBabc	0.9995168700000001	0.8451465173109248
COPROSTabc	0.9995168700000001	0.8451465173109248
CA3Sabc	0.9995168700000001	0.8451465173109248
MEPIVESSte	0.9995168700000001	0.7254652388686289
MEPIVESSte_cho	0.9995168700000001	0.8451465173109248
MEPNabcpp	0.9995168700000001	0.8451465173109248
MERACMPtep	0.9995168700000001	0.8451465173109248
MERACMPthc	0.9995168700000001	0.8451465173109248
GLC3MEACPtev	0.9995168700000001	0.8451465173109248
COLIPAabcppmin	0.9995168700000001	0.8451465173109248
CBIabc	0.9995168700000001	0.8451465173109248
COLIPAabcpp_kt	0.9995168700000001	0.8451465173109248
GLCGLYCabcpp_syn	0.9995168700000001	0.8451465173109248
COLIPAabcpp	0.9995168700000001	0.8451465173109248
COLIPAabcex	0.9995168700000001	0.8451465173109248
GLCMAN4abc	0.9995168700000001	0.8451465173109248
COLIPAPabctex	0.9995168700000001	0.8451465173109248
COLIPABabcpp	0.9995168700000001	0.8451465173109248
METDabc	0.9995168700000001	0.8451465173109248
CARNabcpp	0.9995168700000001	0.8451465173109248
METDabcpp	0.9995168700000001	0.8451465173109248
GTACMPtev	0.9995168700000001	0.8451465173109248
FERRICHabc	0.9995168700000001	0.8451465173109248
ETHSO3abcpp	0.9995168700000001	0.8451465173109248
ETHSabc	0.9995168700000001	0.8451465173109248
CE7082ATP	0.9995168700000001	0.845146517310925
CE1352te	0.9995168700000001	0.8451465173109252
CE7172ATP	0.9995168700000001	0.845146517310925
CE1447te	0.9995168700000001	0.8451465173109252
CE7096te	0.9995168700000001	0.845146517310925
CE7090te	0.9995168700000001	0.845146517310925
CE2006te	0.9995168700000001	0.8451465173109252
CE2047te	0.9995168700000001	0.8451465173109252
CE2049te	0.9995168700000001	0.8451465173109252
CE7085te	0.9995168700000001	0.845146517310925
CE2209te	0.9995168700000001	0.8451465173109252
CE7083t	0.9995168700000001	0.845146517310925
CE7081tm	0.9995168700000001	0.845146517310925
NCBMPTSabcpp	0.9995168700000001	0.845146517310925
CE2211te	0.9995168700000001	0.8451465173109252
CE2445t	0.9995168700000001	0.8451465173109252
CE2510ABCt	0.9995168700000001	0.845146517310925
CE2510t	0.9995168700000001	0.8451465173109252
CE2513ATP	0.9995168700000001	0.8451465173109248
CE2537ABCt	0.9995168700000001	0.845146517310925
CE2537ATP	0.9995168700000001	0.845146517310925
CE6247t	0.9995168700000001	0.845146517310925
CE4843t	0.9995168700000001	0.8451465173109248
CE5072te	0.9995168700000001	0.845146517310925
CE4877te	0.9995168700000001	0.845146517310925
CEL6abc	0.9995168700000001	0.8451465173109248
CE1297t	0.9995168700000001	0.8451465173109252
OSKTabcpp	0.9995168700000001	0.8451465173109248
CE1273t1	0.9995168700000001	0.8451465173109252
NDERSVteb	0.9995168700000001	0.8451465173109248
CHOLATEt3	0.9995168700000001	0.8451465173109248
GLYC2Pabcpp	0.9995168700000001	0.8451465173109248
NMTHDA	0.9995168700000001	0.8682419194086978
CGMPt	0.9995168700000001	0.8451465173109254
NORMETEVESSte	0.9995168700000001	0.725465238868629
PAIL1819Z160t	0.9995168700000001	0.8451465173109248
PAIL18111Z160t	0.9995168700000001	0.8451465173109248
PAFABCt	0.9995168700000001	0.8451465173109248
FERXAabc	0.9995168700000001	0.8451465173109248
NRPPHRVESSEC	0.9995168700000001	0.725465238868629
NRPPHRVESSEC_1	0.9995168700000001	0.8451465173109248
PACALtabcpp	0.9995168700000001	0.8451465173109248
NRVNCABCt	0.9995168700000001	0.8451465173109248
O16A4COLIPAabctex	0.9995168700000001	0.8451465173109248
GLUCAN2abc	0.9995168700000001	0.8451465173109248
GLUCANabc	0.9995168700000001	0.8451465173109248
OANTIabcpp	0.9995168700000001	0.8451465173109248
GLUCYSte	0.9995168700000001	0.8451465173109248
OARGabcpp	0.9995168700000001	0.8451465173109253
CE0328t	0.9995168700000001	0.8451465173109248
CE1243ATP	0.9995168700000001	0.8451465173109252
CELabc	0.9995168700000001	0.8451465173109248
PB2abcpp	0.9995168700000001	0.8451465173109248
CPGNabcpp	0.9995168700000001	0.8451465173109248
MCBTFabcpp	0.9995168700000001	0.8451465173109248
LEUKTRB4WCOOHt	0.9995168700000001	0.8451465173109248
C05301te	0.9995168700000001	0.8451465173109252
C05302te	0.9995168700000001	0.8451465173109252
C05463t1	0.9995168700000001	0.8451465173109248
ESTRIOLGLCte	0.9995168700000001	0.8451465173109248
C05769te	0.9995168700000001	0.8451465173109252
C05770te	0.9995168700000001	0.8451465173109252
ESTRONEGLCt	0.9995168700000001	0.8451465173109248
ESTRONEte	0.9995168700000001	0.8451465173109248
ESTROSABCCte	0.9995168700000001	0.8451465173109248
ESTRSABCtc	0.9995168700000001	0.8451465173109248
LEUKABCtc	0.9995168700000001	0.8451465173109248
LEUKTRB4WOHt	0.9995168700000001	0.8451465173109248
GUDACabcpp	0.9995168700000001	0.8451465173109248
GUDPTNabcpp	0.9995168700000001	0.8451465173109248
LEULEUabcpp	0.9995168700000001	0.8451465173109248
CYSIabcpp	0.9995168700000001	0.8451465173109248
GUDCA3Sabc	0.9995168700000001	0.8451465173109248
PCt_cho	0.9995168700000001	0.8451465173109248
PCt	0.9995168700000001	0.8451465173109248
LIPAAabcpp	0.9995168700000001	0.8451465173109248
LIPABabcpp	0.9995168700000001	0.8451465173109248
CYSDabcpp	0.9995168700000001	0.8451465173109248
LIPTabc	0.9995168700000001	0.8451465173109248
CYSAMPtev	0.9995168700000001	0.8451465173109248
PE12_HSABCt	0.9995168700000001	0.8451465173109248
C05299te	0.9995168700000001	0.8451465173109252
C05298te	0.9995168700000001	0.8451465173109252
PE14_HSABCt	0.9995168700000001	0.8451465173109248
PE1819Z1835Z9Z12Zt	0.9995168700000001	0.8451465173109248
PE1819Z1829Z12Zt	0.9995168700000001	0.8451465173109248
PE1819Z1819Zt	0.9995168700000001	0.8451465173109248
PE18111Z1845Z9Z12Z15Zt	0.9995168700000001	0.8451465173109248
PE18111Z1835Z9Z12Zt	0.9995168700000001	0.8451465173109248
PE18111Z1829Z12Zt	0.9995168700000001	0.8451465173109248
PE18111Z1819Zt	0.9995168700000001	0.8451465173109248
PE1801845Z9Z12Z15Zt	0.9995168700000001	0.8451465173109248
PE1801835Z9Z12Zt	0.9995168700000001	0.8451465173109248
PE1801829Z12Zt	0.9995168700000001	0.8451465173109248
PE1801819Zt	0.9995168700000001	0.8451465173109248
C03681te	0.9995168700000001	0.8451465173109252
CE5026t	0.9995168700000001	0.845146517310925
PE17_HSABCt	0.9995168700000001	0.8451465173109248
C04483t1	0.9995168700000001	0.8451465173109248
ESTRAABCtc	0.9995168700000001	0.8451465173109248
PE161_HSABCt	0.9995168700000001	0.8451465173109248
C04717ATP	0.9995168700000001	0.8451465173109252
PE15_HSABCt	0.9995168700000001	0.8451465173109248
ESTRADIOLGLCt2	0.9995168700000001	0.8451465173109248
ESTRIOLATP	0.9995168700000001	0.8451465173109248
LCA3Sabc	0.9995168700000001	0.8451465173109248
C04805ATP	0.9995168700000001	0.8451465173109252
LMN2abc	0.9995168700000001	0.8451465173109248
LSTNtu	0.9995168700000001	0.8451465173109248
FEROXGFEabcpp	0.9995168700000001	0.8451465173109248
FEROXBFEabcpp	0.9995168700000001	0.8451465173109248
CRVSM1teb	0.9995168700000001	0.8451465173109248
PCHOLLINL_HSABCt	0.9995168700000001	0.8451465173109248
CRVSATPtu	0.9995168700000001	0.8451465173109248
PCHOLHEP_HSABCt	0.9995168700000001	0.8451465173109248
CRVSATPthc	0.9995168700000001	0.8451465173109248
PCHOLET_HSABCt	0.9995168700000001	0.8451465173109248
C14768ATP	0.9995168700000001	0.8451465173109252
PCHOLEIC_HSABCt	0.9995168700000001	0.8451465173109248
PCHOLDOC_HSABCt	0.9995168700000001	0.8451465173109248
C14769td2	0.9995168700000001	0.8451465173109252
C14770ATP	0.9995168700000001	0.8451465173109252
PCHOLAR_HSABCt	0.9995168700000001	0.8451465173109248
CYNTtabcpp	0.9995168700000001	0.8451465173109248
C14771ATP	0.9995168700000001	0.8451465173109252
CRGLZABCt	0.9995168700000001	0.8451465173109248
MANBabc	0.9995168700000001	0.8451465173109248
MANTRabc	0.9995168700000001	0.8451465173109248
PCHOL2STE_HSABCt	0.9995168700000001	0.8451465173109248
MANTTRabc	0.9995168700000001	0.8451465173109248
C14825ATP	0.9995168700000001	0.8451465173109252
PCHOL2OLE_HSABCt	0.9995168700000001	0.8451465173109248
C14826ATP	0.9995168700000001	0.8451465173109252
PCHOL2LINL_HSABCt	0.9995168700000001	0.8451465173109248
PCHLN225_HSABCt	0.9995168700000001	0.8451465173109248
CRVSM23teb	0.9995168700000001	0.8451465173109248
PCHOLMYR_HsABCt	0.9995168700000001	0.8451465173109248
PCHOLN15_HSABCt	0.9995168700000001	0.8451465173109248
PCHOLN1836_HSABCt	0.9995168700000001	0.8451465173109248
LTHSTRLABCt	0.9995168700000001	0.8451465173109248
LVSTACIDtu	0.9995168700000001	0.8451465173109248
LVSTPGPtu	0.9995168700000001	0.8451465173109248
PCHOLSTE_HSABCt	0.9995168700000001	0.8451465173109248
LYSGLUGLYtr	0.9995168700000001	0.8451465173109248
CU1abcpp	0.9995168700000001	0.8451465173109248
PCHOLPALME_HSABCt	0.9995168700000001	0.8451465173109248
PCHOLOLE_HSABCt	0.9995168700000001	0.8451465173109248
PCHOLN264_HSABCt	0.9995168700000001	0.8451465173109248
PCHOLN225_HSABCt	0.9995168700000001	0.8451465173109248
PCHOLN2254_HSABCt	0.9995168700000001	0.8451465173109248
CTBTabcpp	0.9995168700000001	0.8451465173109248
PCHOLN224_HSABCt	0.9995168700000001	0.8451465173109248
CTBTabc	0.9995168700000001	0.8451465173109248
PCHOLN205_HSABCt	0.9995168700000001	0.8451465173109248
CSAtu	0.9995168700000001	0.8451465173109248
PCHOLN204_HSABCt	0.9995168700000001	0.8451465173109248
PCHOLN203_HSABCt	0.9995168700000001	0.8451465173109248
CSASULPteb	0.9995168700000001	0.8451465173109248
PCHOLN201_HSABCt	0.9995168700000001	0.8451465173109248
PCHOLN19_HSABCt	0.9995168700000001	0.8451465173109248
CRVSM24teb	0.9995168700000001	0.8451465173109248
PCHOLN183_HSABCt	0.9995168700000001	0.8451465173109248
FEOXAMabcpp	0.9995168700000001	0.8451465173109248
CBL1HBIabc	0.9995168700000001	0.8451465173109248
7AHGLZABCt	0.9995168700000001	0.8451465173109252
4PYRDX	0.9995168700000001	0.8451465173109253
56EPPVSteb	0.9995168700000001	0.8451465173109253
TCDCA3Sabc	0.9995168700000001	0.8451465173109248
TCHOLABCtc	0.9995168700000001	0.8451465173109248
TCHOLAt3	0.9995168700000001	0.8451465173109248
TDCA3Sabc	0.9995168700000001	0.8451465173109248
56DHPVSteb	0.9995168700000001	0.8451465173109253
ALAGLNtr	0.9995168700000001	0.8451465173109248
4PEPTabcpp	0.9995168700000001	0.845146517310925
UDCA3Sabc	0.9995168700000001	0.8451465173109248
TETDECA511ACt	0.9995168700000001	0.8451465173109248
THCHOLSTOICATP	0.9995168700000001	0.8451465173109248
THEXDDte	0.9995168700000001	0.8451465173109248
THIOGabc	0.9995168700000001	0.8451465173109248
4HPROLTabcpp	0.9995168700000001	0.8451465173109253
PROSTGE1t3	0.9995168700000001	0.8451465173109248
4HPRODCabcpp	0.9995168700000001	0.8451465173109253
TCA3Sabc	0.9995168700000001	0.8451465173109248
5ADTSTSTERONEGLCte	0.9995168700000001	0.8451465173109253
ALAGLYtr	0.9995168700000001	0.8451465173109248
PROLBabc	0.9995168700000001	0.8451465173109248
ACMPthc	0.9995168700000001	0.8451465173109248
ACMPtu	0.9995168700000001	0.8451465173109248
5HPETATP	0.9995168700000001	0.8451465173109253
ALATRPabcpp	0.9995168700000001	0.8451465173109248
ALATHRtr	0.9995168700000001	0.8451465173109248
ALATHRabcpp	0.9995168700000001	0.8451465173109248
PROGLYabcpp	0.9995168700000001	0.8451465173109248
PROHISGLUtr	0.9995168700000001	0.8451465173109248
ALALEUt	0.9995168700000001	0.8451465173109248
ALALEUabcpp	0.9995168700000001	0.8451465173109248
ALAHIStr	0.9995168700000001	0.8451465173109248
TACRtu	0.9995168700000001	0.8451465173109248
5EIPENCte	0.9995168700000001	0.8451465173109253
ALAHISabcpp	0.9995168700000001	0.8451465173109248
RMNabc	0.9995168700000001	0.8451465173109248
PROSTGE2t3	0.9995168700000001	0.8451465173109248
THRNTt	0.9995168700000001	0.8451465173109248
4HATVLACteb	0.9995168700000001	0.8451465173109253
PTVSTM3eb	0.9995168700000001	0.8451465173109248
PVSATPtu	0.9995168700000001	0.8451465173109248
PVSGLUCteb	0.9995168700000001	0.8451465173109248
TSTSTERONEGLCte	0.9995168700000001	0.8451465173109248
3HSMVACIDteb	0.9995168700000001	0.8451465173109254
3HPVSteb	0.9995168700000001	0.8451465173109254
3HPVSTETteb	0.9995168700000001	0.8451465173109254
ACOLIPAabctex	0.9995168700000001	0.8451465173109248
TUDCA3Sabc	0.9995168700000001	0.8451465173109248
TUNGSabcpp	0.9995168700000001	0.8451465173109248
3HLVSTACtbc	0.9995168700000001	0.8451465173109254
TXB2t	0.9995168700000001	0.8451465173109248
3DHLCAabc	0.9995168700000001	0.8451465173109254
3DHDCAabc	0.9995168700000001	0.8451465173109254
3DHCHOLabc	0.9995168700000001	0.8451465173109254
3DHCDCHOLabc	0.9995168700000001	0.8451465173109254
PURabc1	0.9995168700000001	0.8451465173109248
3ISPVSteb	0.9995168700000001	0.8451465173109254
4HATVACIDteb	0.9995168700000001	0.8451465173109253
TSACMSULtev	0.9995168700000001	0.8451465173109248
THYOCHOLabc	0.9995168700000001	0.8451465173109248
4GLU56DIHDINDt	0.9995168700000001	0.8451465173109253
RETABCtc	0.9995168700000001	0.8451465173109248
4BHGLZABCt	0.9995168700000001	0.8451465173109253
AK2LGCHOLABCt	0.9995168700000001	0.8451465173109248
PSFLIP	0.9995168700000001	0.8451465173109248
PSFLIP_cho	0.9995168700000001	0.8451465173109248
PSHSABCtc	0.9995168700000001	0.8451465173109248
TRIPVSteb	0.9995168700000001	0.8451465173109248
3OHACMPtev	0.9995168700000001	0.8451465173109254
AI2abcpp	0.9995168700000001	0.8451465173109248
3MOXTYRESSte	0.9995168700000001	0.7254652388686292
AHANDROSTANGLCte	0.9995168700000001	0.8451465173109248
PTVSTATPtu	0.9995168700000001	0.8451465173109248
TSACGLUCtev	0.9995168700000001	0.8451465173109248
5HTRPVESSEC	0.9995168700000001	0.7254652388686292
5HTRPVESSEC_1	0.9995168700000001	0.8451465173109253
ACMPGLUthc	0.9995168700000001	0.8451465173109248
6MELVACtbc	0.9995168700000001	0.8451465173109252
6HSMVACIDteb	0.9995168700000001	0.8451465173109252
SPHMYLN18121_hs_ATPt	0.9995168700000001	0.8451465173109248
SPHMYLN18120_hs_ATPt	0.9995168700000001	0.8451465173109248
SPHMYLN181201_hs_ATPt	0.9995168700000001	0.8451465173109248
SPHMYLN18118_hs_ATPt	0.9995168700000001	0.8451465173109248
AM19CSteb	0.9995168700000001	0.8451465173109248
SPHMYLN181181_hs_ATPt	0.9995168700000001	0.8451465173109248
SPHMYLN18117_hs_ATPt	0.9995168700000001	0.8451465173109248
SPHMYLN18116_hs_ATPt	0.9995168700000001	0.8451465173109248
SPHMYLN181161_hs_ATPt	0.9995168700000001	0.8451465173109248
SPHMYLN18115_hs_ATPt	0.9995168700000001	0.8451465173109248
AM1A4NCSteb	0.9995168700000001	0.8451465173109248
SPHMYLN18114_hs_ATPt	0.9995168700000001	0.8451465173109248
SPHMYLN180241_hs_ATPt	0.9995168700000001	0.8451465173109248
SMVtu	0.9995168700000001	0.8451465173109248
PPATabc	0.9995168700000001	0.8451465173109248
STACMPtev	0.9995168700000001	0.8451465173109248
6HMSMVACIDteb	0.9995168700000001	0.8451465173109252
SPHMYLN181221_hs_ATPt	0.9995168700000001	0.8451465173109248
7KILTCHOLATP	0.9995168700000001	0.8451465173109252
SPRMabc	0.9995168700000001	0.8451465173109248
7HPVSteb	0.9995168700000001	0.8451465173109252
7DHCHSTEROLt	0.9995168700000001	0.8451465173109252
7DHCHOLabc	0.9995168700000001	0.8451465173109252
7DHCDCHOLabc	0.9995168700000001	0.8451465173109252
7BHGLZGLCABCt	0.9995168700000001	0.8451465173109252
7BHGLZABCt	0.9995168700000001	0.8451465173109252
SPHS1Pt2e	0.9995168700000001	0.8451465173109248
SPHMYLN_HsATPte	0.9995168700000001	0.8451465173109248
SPHMYLN1825_hs_ATPt	0.9995168700000001	0.8451465173109248
SPHMYLN1824_hs_ATPt	0.9995168700000001	0.8451465173109248
SPHMYLN18123_hs_ATPt	0.9995168700000001	0.8451465173109248
SPHMYLN18122_hs_ATPt	0.9995168700000001	0.8451465173109248
6OHFVSteb	0.9995168700000001	0.8451465173109252
AM1ACSteb	0.9995168700000001	0.8451465173109248
SMVACIDATPteb	0.9995168700000001	0.8451465173109248
ACMPGLUtep	0.9995168700000001	0.8451465173109248
ACHVESSEC	0.9995168700000001	0.725465238868629
5OHFVSteb	0.9995168700000001	0.8451465173109253
SALCHS2FEabcpp	0.9995168700000001	0.8451465173109248
AM1CGLCteb	0.9995168700000001	0.8451465173109248
S3MEACMPtev	0.9995168700000001	0.8451465173109248
RSVLACteb	0.9995168700000001	0.8451465173109248
SULAabc	0.9995168700000001	0.8451465173109248
RSVATPtu	0.9995168700000001	0.8451465173109248
SULFACabcpp	0.9995168700000001	0.8451465173109248
SULPACMPtev	0.9995168700000001	0.8451465173109248
AM4NC9CSteb	0.9995168700000001	0.8451465173109248
ACMPGLUTtep	0.9995168700000001	0.8451465173109248
AM4NCSteb	0.9995168700000001	0.8451465173109248
AM9CSAteb	0.9995168700000001	0.8451465173109248
ACMPGLUTthc	0.9995168700000001	0.8451465173109248
PLPSabctex	0.9995168700000001	0.8451465173109248
ACHVESSEC_1	0.9995168700000001	0.8451465173109248
SELabcpp	0.9995168700000001	0.8451465173109248
6EPSteb	0.9995168700000001	0.8451465173109252
SERGLUGLNtr	0.9995168700000001	0.8451465173109248
6CSMVACIDteb	0.9995168700000001	0.8451465173109252
6BHGLZGLCABCt	0.9995168700000001	0.8451465173109253
6BHGLZABCt	0.9995168700000001	0.8451465173109253
6AHGLZABCt	0.9995168700000001	0.8451465173109253
SMIA1Eabc	0.9995168700000001	0.8451465173109248
SLNTabcpp	0.9995168700000001	0.8451465173109248
AM1ALCSteb	0.9995168700000001	0.8451465173109248
SHEME2abcpp	0.9995168700000001	0.8451465173109248
5OXPROabcpp	0.9995168700000001	0.8451465173109253
AM1C4N9CSteb	0.9995168700000001	0.8451465173109248
AM1C9CSteb	0.9995168700000001	0.8451465173109248
PRGNLONESte	0.9995168700000001	0.8451465173109248
AM1CCSteb	0.9995168700000001	0.8451465173109248
PRGNLONEte	0.9995168700000001	0.8451465173109248
PRISTte	0.9995168700000001	0.8451465173109248
UCHOLabc	0.9995168700000001	0.8451465173109248
AHANDROSTANte	0.9995168700000001	0.8451465173109248
ALLabcpp	0.9995168700000001	0.8451465173109248
r1525	0.9995168700000001	0.8451465173109248
ADRNLPVESSEC	0.9995168700000001	0.7254652388686289
XYLBabc	0.9995168700000001	0.8451465173109248
r1531_1	0.9995168700000001	0.845146517310925
XYLANabc	0.9995168700000001	0.8451465173109248
XYL3abc	0.9995168700000001	0.8451465173109248
r1531	0.9995168700000001	0.8485190744214064
PYOVDtex	0.9995168700000001	0.8451465173109248
XOLDIOLONEATP	0.9995168700000001	0.8451465173109248
r1526	0.9995168700000001	0.8485190744214064
XOL7AONEATP	0.9995168700000001	0.8451465173109248
Pe13_HSABCt	0.9995168700000001	0.8451465173109248
XOL7AH3ATP	0.9995168700000001	0.8451465173109248
ADOCBLabcpp	0.9995168700000001	0.8451465173109248
ADOCBLabc	0.9995168700000001	0.8451465173109248
13DMTtu	0.9995168700000001	0.8451465173109255
r1532	0.9995168700000001	0.8485190744214064
WHARACHDt	0.9995168700000001	0.8451465173109248
13DAMPPabcpp	0.9995168700000001	0.8451465173109255
r1514	0.9995168700000001	0.8451465173109248
r1522	0.9995168700000001	0.8451465173109248
r1521	0.9995168700000001	0.8451465173109248
r1520	0.9995168700000001	0.8451465173109248
r1519	0.9995168700000001	0.8451465173109248
VITEtl	0.9995168700000001	0.8451465173109248
2HATVLACteb	0.9995168700000001	0.8451465173109254
r1518	0.9995168700000001	0.8451465173109248
r1517	0.9995168700000001	0.8451465173109248
1331TACRteb	0.9995168700000001	0.8451465173109255
2HATVLACGLUCteb	0.9995168700000001	0.8451465173109254
2HATVACIDteb	0.9995168700000001	0.8451465173109254
ADRNLPVESSEC_1	0.9995168700000001	0.8451465173109248
AEPabc	0.9995168700000001	0.8451465173109254
PYOVD2tex	0.9995168700000001	0.8451465173109248
11DOCRTSTRNte	0.9995168700000001	0.8451465173109255
15DMTtu	0.9995168700000001	0.8451465173109255
r1533_1	0.9995168700000001	0.845146517310925
15HPETATP	0.9995168700000001	0.8451465173109255
12DHCHOLabc	0.9995168700000001	0.8451465173109255
17AHPRGNLONEte	0.9995168700000001	0.8451465173109255
17AHPRGSTRNte	0.9995168700000001	0.8451465173109255
18HARACHDte	0.9995168700000001	0.8451465173109255
12HARACHDte	0.9995168700000001	0.8451465173109255
11DOCRTSLte	0.9995168700000001	0.8451465173109255
RAFFabc	0.9995168700000001	0.8451465173109248
1MNCAMti	0.9995168700000001	0.8451465173109255
r2505	0.9995168700000001	0.845146517310925
21HPRGNLONEt1	0.9995168700000001	0.8451465173109255
35DSMVteb	0.9995168700000001	0.8451465173109254
1531TACRteb	0.9995168700000001	0.8451465173109255
1513TACRtu	0.9995168700000001	0.8451465173109255
r1533	0.9995168700000001	0.8485190744214064
[truncated: 1 more rows]
