# Supplementary material for: Teasing out missing reactions in genome-scale metabolic networks through hypergraph learning
Source: Nat Commun. 2023 Apr 25;14:2375. doi: 10.1038/s41467-023-38110-7 (PMC10130184; doi:10.1038/s41467-023-38110-7)
Supplement: Supplementary file 4 — Source Data [file 41467_2023_38110_MOESM4_ESM.zip › Source Data/Supplementary Figure 8/zimmermann/GCF_000020425.1.csv]

	predicted scores	similarity max
NTPP2_1	0.9999799439999999	0.8944561008433569
HPOXR	0.9999763700000001	0.7071448744811875
CAT	0.9999763700000001	0.7559192503555685
DADNC	0.9999750540000001	0.7697934476902598
PItpp	0.9999748759999999	0.7071194782673826
NADPHHS	0.9999740320000001	0.4757927424217394
NADPHHR	0.9999740320000001	0.4757927424217394
PPK2	0.9999724179999999	1.0
ATPADT	0.9999719160000001	0.6666666666666667
NTPP8_1	0.9999708420000001	0.8944561008433569
NADHHS	0.9999688680000001	0.4757927424217394
NADHHR	0.9999688680000001	0.4757927424217394
ADK2_1	0.999968176	0.8944561008433585
AMPDA	0.999968118	0.6741879762503256
PPItex	0.9999677739999999	0.632455532033676
G3PT	0.9999665480000001	0.603031548472347
NADDPp_1	0.9999652459999998	0.7071639234373356
CPK1	0.9999651999999999	0.6123724356957947
CYTK3	0.9999649820000001	0.5
G1PP	0.999964576	0.75
OAADC	0.999963324	0.6859943405700353
ANNAT	0.999963066	0.9486884100826358
FMNAT_1	0.999962944	0.8944561008433581
SOR	0.99996293	0.6246051529233093
SUCCACT	0.9999619980000001	0.6666666666666667
G6PP	0.999961618	1.0
NTD4	0.9999610640000001	0.603031548472347
BPNT_1	0.9999610459999999	0.8944561008433584
NH4OHDs	0.99996028	0.6063448265714633
PYRDC	0.9999601379999999	0.7559463981175486
UMPK7	0.999960042	0.5
ASP4DC	0.999960032	0.75
CYSCYSr	0.9999597299999999	0.6123724356957946
AP4AH1	0.9999596079999999	0.7499595926943623
GK_adp	0.999959518	0.5477402610964108
GTPHL	0.999959426	0.577381372234456
AFAT	0.9999590420000001	0.9486884100826378
UMPK6	0.9999590279999999	0.5
AP3S	0.99995873	0.8380815508569803
NPH	0.9999587240000001	0.9805794569690572
CPMPS	0.9999582960000002	0.6708420756325177
ASPO5_1	0.9999579180000001	0.8944561008433581
TPHAP	0.999957688	0.8990024247223429
AP3AH	0.999957688	0.7825930725397124
DNTP	0.999957688	0.7825930725397124
PPGPPDPE	0.999957678	0.9224270297796497
PYK3	0.9999566879999999	0.5999741418320506
METRR	0.999955692	0.5409385111007343
FADDP	0.9999555539999999	0.7499595926943594
GLUGLUr	0.999955256	0.6123724356957946
NADS1_1	0.9999550899999999	0.925841474141412
NTP3e_1	0.999955036	0.7637978829566867
UMPK5	0.999954268	0.6123724356957946
PPGPPDP_c	0.99995334	0.8944561008433571
PYK4	0.9999523339999999	0.5999741418320511
MCD	0.9999521259999999	0.6859943405700353
CDPPH	0.99995093	0.7171161931639108
NTP5	0.9999501519999999	0.7171161931639108
ALPHNH	0.9999501399999999	0.8992273054343636
r0120	0.9999498360000001	0.842093628588617
METt3	0.9999498299999999	0.6324555320336759
METt2r	0.9999498299999999	0.6324555320336759
DPCOAK_1	0.999949548	0.8944561008433585
NTP3	0.9999481400000001	0.8366484365455046
AMPt6	0.999948118	0.6324555320336759
GUAC	0.999948092	0.67080594183353
PPCK	0.99994691	0.5999741418320479
ACS	0.999946864	0.6666666666666667
THIH	0.9999466760000001	0.8164525874698364
NADPHXD	0.999946614	0.5000538764076845
G3PCT	0.99994592	0.5999741418320497
PDE5	0.9999456179999999	0.6708420756325185
GLY3Pt2	0.99994402	0.6324555320336759
ASNS2	0.9999437999999999	0.7559192503555682
NH4t3r	0.9999433379999999	0.7071067811865475
NH4t_1	0.9999433379999999	0.7071067811865475
CYTK13	0.9999422320000001	0.6123724356957946
GLCGSD	0.999940728	0.8066025836145215
PPDK	0.9999405359999999	0.6761062328596974
H2ASE_syn	0.9999395700000001	0.8488827572000481
TREH	0.999939432	0.8814089405208615
NH4t3pp	0.999939256	0.7071067811865475
NH4tpp_1	0.999939256	0.7071067811865475
NDP3	0.9999389319999998	0.8366484365455046
NADHXD	0.99993892	0.5000538764076845
CBMD	0.9999388979999999	0.7977173381260938
NH3c	0.9999388720000001	0.6963020990789618
ACOAM	0.999938774	0.6761062328596974
r0097	0.999938774	0.6761062328596976
FORMCOAL	0.9999385540000001	0.6666666666666667
FRD	0.999938086	1.0
METt3pp	0.999937582	0.6499373054189037
DAUPP	0.999936982	0.6123724356957946
SFRR	0.9999366120000002	0.6804219625477789
PEPt6	0.9999364	0.6324555320336759
PHNACH	0.9999360059999999	0.6708420756325191
FADMQOR	0.999935052	0.5
UTPH1	0.999934316	0.8571296638345023
GLYK1	0.9999338879999999	0.6123724356957946
SUCCt3	0.99993384	0.6324555320336759
SUCCt2_2	0.99993384	0.9486832980505138
SUCCt2_3	0.99993384	0.8944271909999159
G3PCT_2	0.999933626	0.5477402610964113
R5PP	0.9999326419999999	0.603031548472347
GLYTA	0.999932604	0.5000089781919512
GLYK	0.999931722	0.676106232859697
MCDC	0.999931688	0.4714299163207931
FRDx	0.9999316199999999	0.6999806063740373
NADK1	0.99993128	0.5999741418320506
G3PCT_1	0.999931232	0.5
GTPCII_1	0.999931228	0.9723148282599774
GLUDC	0.999930642	0.6859943405700353
NAD_H2	0.999930516	0.7826490882379373
13BGH	0.9999303420000001	0.8066025836145255
MLTG7	0.9999303420000001	0.8814089405208615
GDPDPKE	0.999929616	0.8889340909795818
ACS_1	0.999928844	0.6172276494276081
P4AH	0.99992871	0.7171161931639111
FAO2	0.9999283720000001	0.9978401771857784
r0068	0.999928294	0.5477402610964109
AP5AH	0.9999278740000002	0.7825930725397124
ASNN	0.9999276619999999	0.5
ASPMETASPr	0.9999272040000001	0.52126099597514
ASLP	0.999926568	0.8040240178113716
GTPDPK_1	0.999926516	0.8944561008433584
ALR	0.999925688	0.83188487502896
IPDPS_syn	0.99992506	0.7581778970676281
FAO1	0.99992502	0.9971055882056197
ALAD_L	0.9999250179999999	0.720074295470855
NDP7	0.999924916	0.71711619316391
AADb	0.999924536	0.5773813722344568
GLNt2r	0.999924368	0.6324555320336759
ASPt2r	0.9999240439999999	0.6324555320336759
ASPt2_3	0.9999240439999999	0.8485281374238569
ASPt2_2	0.9999240439999999	0.7999999999999998
GLUMETr	0.99992404	0.5
GLYFEM	0.9999239419999999	0.6324623496001155
APDH	0.999923724	0.6741879762503257
r1329	0.9999230819999999	0.5773813722344576
PYRt2	0.999923034	0.6324555320336759
CYTDK1_1	0.9999227699999998	0.6123724356957946
NTRIR2y	0.999922722	0.941762050016453
NTRIRy_1	0.999922722	0.7581778970676281
SUCptspp_1	0.9999223159999999	0.8660720583516814
CYTDK1	0.99992178	0.6324305464542619
CYSt2r	0.99992163	0.6324555320336759
r1252	0.9999213280000001	0.8333333333333335
G3PD1ir	0.9999211779999999	0.9999999999999998
CMPt6	0.999921024	0.6324555320336759
ATPATF2	0.999920228	0.5656488550908776
GLUt2r	0.999920224	0.6324555320336759
ACYP_3	0.9999200800000001	0.9486884100826408
PPIuabcpp	0.999919746	0.8451464497863979
PPIabc	0.999919746	0.8451464497863979
ATPATF1	0.99991965	0.7070839252097731
AHSERL2_1	0.999919558	0.8944561008433587
H2O2syn	0.999919494	0.7159759039550584
ASPSALy	0.999919356	0.8318848750289607
CBMKr2	0.99991831	0.6735995046600459
CBMKr	0.99991831	0.7378575952539876
SUCCt2_2pp	0.9999175319999999	0.8221128885744929
SUCCtpp	0.9999175319999999	0.6499373054189037
SUCCt3pp	0.9999175319999999	0.6499373054189037
SUCCt2_3pp	0.9999175319999999	0.8719823976178266
GLCt2_2	0.999917508	0.9486832980505138
ASPA1	0.999916694	0.5000089781919511
ASPO6_1	0.9999166220000001	0.8944561008433581
PPPM	0.9999160459999998	0.8475541904448952
ASPt2pp	0.9999160399999999	0.6499373054189037
ASPt2_3pp	0.9999160399999999	0.8719823976178266
ASPt2_2pp	0.9999160399999999	0.8221128885744929
NADHPO	0.9999152060000001	0.8179226724358489
OXGDC	0.999915172	0.6859943405700353
AKO	0.9999146660000001	0.5
SHL_c	0.9999140759999999	0.7302810074506776
ALDD2y	0.999913712	0.8318848750289609
ASPO2y	0.999913544	0.7991158608160336
FACOAL180_2	0.9999132840000001	0.8333333333333335
FACOAL180_1	0.9999132840000001	0.8333333333333335
PANO	0.999911738	0.8618539725167453
UDCTPP	0.999911208	0.5
CYTK11	0.99991099	0.5
HEX1_1	0.9999108720000001	0.8944561008433585
NTRIR2x	0.999910622	0.952581322709578
HMR_0188	0.999910618	0.7216878364870323
FACOAL18111Z	0.999910568	0.8333333333333335
FACOAL181_2	0.999910568	0.8333333333333335
GUACYC	0.999910412	0.7697934476902643
RE1933C	0.9999103579999999	0.6063448265714634
ACt2r_1	0.9999101679999999	0.632455532033676
AMETt2	0.9999100080000002	0.6324555320336759
ACOAH	0.9999099699999998	0.7303203481285476
NTP7	0.99990969	0.71711619316391
PHHL	0.9999096660000001	0.8229445232862933
METNA	0.9999096479999998	0.5999741418320477
LAAL23	0.999909334	0.5962665915347385
FEROc	0.9999087560000002	0.5577212777496724
RNAS_LLA	0.9999086580000001	0.7307487660041444
SERASr	0.999907976	0.6761062328596972
r1319	0.99990702	0.7999870709160244
FCOAH2	0.999905922	0.6507835371085366
FCOAH	0.999905922	0.8990024247223429
GLUt2rpp	0.9999056639999999	0.6499373054189037
FACOAL141	0.99990564	0.7216878364870323
BCOALIG	0.9999051560000002	0.8580815832014226
HAMR	0.99990492	0.8618539725167458
GLUK	0.999904104	0.799987070916024
NOX	0.9999040819999999	0.6999806063740368
MMS	0.9999040459999999	0.6666666666666667
CITMS	0.9999040459999999	0.6666666666666667
FHL	0.9999038739999999	0.6859943405700353
NTP2	0.999903536	0.7171161931639107
GLUDxi	0.99990322	0.7559192503555834
SQLS	0.9999020240000001	0.4803844614152615
FE2DMT1	0.999901758	0.6324555320336759
RE2640C	0.999901728	0.5
NTP6	0.9999015200000001	0.7171161931639107
PPS	0.9999015200000001	0.7070839252097733
HMR_3915	0.999901498	0.5
POR	0.999900648	0.7142725215865539
PpGppP	0.999898114	0.75
NTRLASE3	0.999897644	0.7559463981175487
PYRt2rpp	0.999897596	0.6499373054189037
ASPO2	0.9998970679999999	0.7905566386789309
KAT1	0.9998968400000001	0.6123724356957947
ACCOAS	0.9998968400000001	0.5773813722344574
ACACT1r	0.9998968400000001	0.6123724356957947
HEXEDECACID	0.999896506	0.8734853853405604
HEXDECACID	0.999896506	0.8734853853405604
OCTDECACID	0.999896506	0.8738653626984447
TETDECACID	0.999896506	0.8726822327623941
OCTEDECACID	0.999896506	0.8738653626984447
DODECACID	0.999896506	0.8710269895525199
DECACID	0.999896506	0.8675008825366398
RNA_1	0.999895366	0.5963629578525884
PYR5CD2	0.9998945000000001	0.6468055590112699
RNA	0.999894258	0.6688514512716341
2AMACHYD	0.9998940060000001	0.6708420756325184
DAPAL	0.9998940060000001	0.6761062328597001
DAPAL_1	0.9998940060000001	0.6708420756325184
GSEALD	0.9998938020000001	0.8318848750289601
FTHFDH	0.9998925379999999	0.6584996193464838
FDH6	0.9998921300000001	0.8141283285698755
COORr	0.999891688	0.5477402610964104
GP4GH	0.999891502	0.6419693744053201
DOPDH	0.9998910000000001	0.8318848750289614
PRPPP	0.999890022	0.71711619316391
HMR_0200	0.9998892420000001	0.6666666666666667
AMID_1	0.9998883720000002	0.599974141832048
BCOALIG2	0.999888214	0.6666666666666667
PUTA3	0.9998871619999999	0.8618539725167451
RNF	0.9998871600000001	0.766972279770243
FE2t3pp	0.9998857919999999	0.6499373054189037
LO	0.999885592	0.5773378285748602
DCTPD2_1	0.99988522	0.6708420756325184
ADPGLC	0.9998850419999998	0.7499595926943615
ASNS3_1	0.9998850060000001	0.8249727246452484
L24DC	0.9998844480000001	0.5163588322317931
CYTK12	0.9998839179999999	0.6123724356957947
HMR_3996	0.9998830240000001	0.5534164775825139
PHNO	0.999882586	0.8728752933845336
PPANA	0.99988212	0.8819125790524808
G3PA	0.9998813780000001	0.5
ACTF	0.9998813780000001	0.5
r0027	0.9998806	0.5660480231056582
FDH7	0.9998803300000001	0.6761062328596981
P5CD	0.999879866	0.7711880606010633
r0193	0.999879552	0.8332974137930979
ACt2ipp	0.9998791380000001	0.6499373054189037
ACt5pp	0.9998791380000001	0.8221128885744929
ACt2rpp	0.9998791380000001	0.6499373054189037
FRDO5r	0.999878788	0.8682419087395675
AACLAM	0.999878596	0.5
AADa	0.999878596	0.5
unkFol	0.9998782720000001	0.7453452852081702
r1254	0.9998770799999999	0.8959634163383664
NTP4	0.9998765879999999	0.7171161931639106
PSP_L_1	0.99987622	0.8944561008433569
FORt2	0.9998758819999999	0.6324555320336759
FORt3	0.9998758819999999	0.6324555320336759
DAAD	0.9998758719999999	0.5477402610964103
GLYGLYCNc	0.99987555	0.6123724356957946
SULR_1	0.9998752599999999	0.9195565712733496
SULRR2	0.9998752599999999	0.7581778970676281
SULR	0.9998752599999999	0.92914206589474
CYTK7	0.999875228	0.5
METabcpp	0.99987519	0.8571362607932761
TRNFE	0.999874206	0.4522736613542413
FMETDF_1	0.9998739640000001	0.5
FMETDF	0.9998739640000001	0.5
P5CCD	0.999873204	0.8333333333333335
ADHEr	0.9998726659999999	0.8432831279051523
SGDS	0.9998717899999999	0.5
NTP8	0.9998701320000001	0.7171161931639104
NDP6	0.9998699179999999	0.7171161931639107
LDH_D	0.999869332	0.7999870709160245
FAS80COA_L	0.9998685	0.9950074948205043
FORA	0.999868212	0.6507835371085361
GLUSz	0.9998680419999999	0.7697934476902432
GLUDy_1	0.99986792	0.8366561638646162
GTPCI_2	0.9998677919999999	0.9486884100826365
MTHFR3_1	0.9998677619999998	0.9486884100826412
PACL	0.99986686	0.6761062328596971
RIBt2	0.999866084	0.6324555320336759
SERDA	0.9998660800000001	0.5302300765598944
SBTR	0.9998657200000001	0.7159759039550586
OSUCCL	0.9998654720000001	0.6859943405700353
r0082	0.9998654720000001	0.6859943405700353
CYS	0.999865198	0.6708420756325184
FRDO6r	0.999865082	0.6202415186826429
G3PD	0.9998650399999999	0.5
BIRA	0.9998650060000001	0.8451464497863981
SUCBZL_1	0.999864968	0.6172276494276081
FISC	0.99986463	0.7313181306939494
UMPK2	0.9998641599999999	0.5
CTPS1_2	0.9998640480000001	0.8366561638646192
PGAM1_PhosHydro	0.999863998	0.6708420756325197
NTD2	0.9998631720000001	0.603031548472347
DUTPDP_1	0.99986316	0.8944561008433575
ASPabc	0.999860716	0.8571362607932761
HMEDR	0.9998599200000001	0.861853972516745
ME2	0.999859654	0.5999741418320493
RE1342C	0.99985952	0.7999870709160252
HMR_0180	0.9998593100000001	0.7216878364870323
SULRR	0.999858586	0.8888995296134315
KAS20SA	0.9998582579999999	0.9992955459236222
CYSS_2	0.9998578200000001	0.8944561008433587
HCITS	0.9998575800000001	0.6666666666666667
AACT	0.9998575800000001	0.6116985239587758
UNK2	0.9998574440000001	0.5962665915347442
UNK2_cho	0.9998574440000001	0.6625295138427363
PSP_1	0.9998570860000001	0.7559027659054479
SUCCabc	0.9998570040000001	0.8451464497863979
PACCOAL2	0.9998569180000001	0.6666666666666667
GMP5N	0.9998568500000001	0.6761062328596977
OCDOR	0.9998562400000001	0.8164992737651379
AMID4	0.999855904	0.5
UCPP	0.99985567	0.5
AASAD1	0.999854916	0.5773502691896258
SERDC	0.999854734	0.6859943405700353
CYSO	0.9998537799999999	0.7083283642209477
CYSabc	0.999853778	0.8571362607932761
OOR2r	0.999852132	0.7142725215865539
FA180ACPH	0.999852124	0.6324248672752169
PPNCL3	0.999851996	0.7142725215865521
ACPAL	0.9998493820000001	0.6666666666666667
FACOAL40It2pp	0.9998492860000001	0.7499999999999999
FORt2pp	0.999849238	0.6499373054189037
FACOAL50It2pp	0.99984763	0.7499999999999999
MCITL2	0.999843454	0.436398833876555
DPMVD	0.9998431	0.5476812469001343
ASPGLUr	0.999842962	0.5
FADD3	0.9998427979999999	0.7505012231676509
CACOAL	0.9998427979999999	0.6761062328596971
HMR_0305	0.9998427979999999	0.6761062328596973
IPDAB	0.9998427979999999	0.7505012231676534
PALMCL	0.9998427979999999	0.6172276494276081
PCA1	0.9998427979999999	0.7505012231676509
PCA2	0.9998427979999999	0.7505012231676509
SADT	0.9998422120000001	0.6761062328596973
MTHFD_1	0.9998410019999999	0.8944561008433569
NTD9	0.9998406799999999	0.603031548472347
GLUCYS	0.99984046	0.7142725215865523
G1Dx	0.999840178	0.6999806063740373
PPPGO4	0.99984007	0.6708203932499369
FA181ACPH	0.999839366	0.6324248672752169
FACOAL60i	0.9998387900000001	0.7216878364870323
GDH1	0.99983836	0.8176368250072736
METTRS_1	0.9998382080000001	0.6761062328596971
AKGt2r	0.999837722	0.6324555320336759
AKGt2r_1	0.999837722	0.632455532033676
GLYDHDA	0.999836942	0.7200742954708543
OCDCAFATPc	0.999836478	0.8333333333333335
OPAH	0.9998364759999999	0.8485555637094803
CHOLD2	0.9998358119999999	0.5
GLUVESSEC	0.9998352	0.8451464497863979
OLEICFATPtc	0.99983512	0.8333333333333335
ORNDC	0.9998350800000001	0.6859943405700353
DHFR2i	0.999831886	0.6999806063740375
ARGSS_1	0.999831408	0.9561895112508944
HCYStabcpp	0.9998312260000001	0.8451464497863979
NI2tpp	0.9998311400000001	0.7071067811865475
GTPCI_1	0.9998308400000001	0.8944561008433585
DGUPP	0.999830002	0.5
TTDCAFATPc	0.9998288580000001	0.8333333333333335
CYTDK2_1	0.9998287100000001	0.5
HMR_0156	0.999828556	0.6666666666666667
DMALRED	0.9998285200000001	0.5
CITL	0.9998283000000001	0.4714299163207931
PALFATPtc	0.9998278379999999	0.8333333333333335
GLUN_1	0.999827052	0.6708420756325179
MTHFR2	0.9998268639999999	0.7905566386789331
MTHFR2_1	0.9998268639999999	0.8682419087395672
2MAHMP	0.9998261320000001	0.7171161931639121
CYTK14	0.9998258959999999	0.5
FAD_13	0.99982559	0.8701790266729821
HMR_1754	0.99982497	0.6172276494276082
ASPOb	0.999824702	0.6741879762503244
RBK2	0.9998239959999999	0.8944561008433585
HMR_0168	0.999823978	0.7216878364870323
FACOALP90t2pp	0.9998239379999999	0.7499999999999999
FACOALP50t2pp	0.9998239379999999	0.7499999999999999
FACOAL50t2pp	0.9998239379999999	0.7499999999999999
FACOAL70t2pp	0.9998239379999999	0.7499999999999999
FACOAL90t2pp	0.9998239379999999	0.7499999999999999
FACOALP100t2pp	0.9998239379999999	0.7499999999999999
FACOALP70t2pp	0.9998239379999999	0.7499999999999999
FACOALP60t2pp	0.9998239379999999	0.7499999999999999
FACOAL182t2pp	0.9998239379999999	0.7499999999999999
FACOALP80t2pp	0.9998239379999999	0.7499999999999999
FACOAL181d11tpp	0.9998239379999999	0.7499999999999999
FACOALT60t2pp	0.9998239379999999	0.7499999999999999
FACOAL181d6t2pp	0.9998239379999999	0.7499999999999999
FACOAL40t2pp	0.9998239379999999	0.7499999999999999
NADH7	0.9998233799999999	0.766972279770243
ME1	0.99982312	0.7999870709160243
G6PDH2c	0.9998223420000001	1.0
SSCOARy	0.9998198159999999	0.7385516584318673
GTPCIII	0.999819162	0.8575010772121257
ALAALACNc	0.999818664	0.5773502691896257
CRNt	0.99981693	0.7071067811865475
F6PP	0.9998161	0.603031548472347
CYTK8	0.9998160480000001	0.6123724356957946
OCDCAt2pp	0.9998151100000001	0.6499373054189037
OXACOAL	0.99981475	0.6666666666666667
MGt5	0.999814404	0.5345348243224644
FORAMD	0.9998142999999999	0.5
LAAL19	0.999813932	0.7142725215865523
LAAL21	0.9998134860000001	0.676106232859697
PDE4	0.999813308	0.755946398117549
PACCOAL	0.999812128	0.6666666666666667
TAPTPP	0.999811188	0.7592533029768659
FACOALPREPH	0.999810962	0.6666666666666667
HDECH	0.999809964	0.8229445232862891
LAAL1	0.999808558	0.7559192503555682
IVCS	0.999807646	0.6666666666666667
HCYSMT	0.9998066	0.6761062328596991
SERabc	0.9998064579999999	0.8571362607932761
CYSLY3	0.9998060000000001	0.6536159570286147
CYSGLNMETr	0.9998055100000001	0.6188184446006431
SUCBZL	0.9998053160000001	0.6666666666666667
MLTHFte1	0.999804288	0.8451464497863979
GLYabc	0.99980383	0.8571362607932761
GLYVESSEC	0.99980383	0.5516684242699983
GLYVESSEC_1	0.99980383	0.8451464497863979
HMR_8582	0.9998036920000001	0.6123724356957946
NDP8	0.999803472	0.7171161931639104
POX2	0.999803062	0.5249062397723829
THFOR2	0.999801518	0.8557667386689929
SERHL	0.9998007080000001	0.5773813722344584
HMR_7197	0.9998007080000001	0.5773813722344574
AASAD2	0.9998000900000001	0.6324759743800169
UMPK3	0.99979996	0.6123724356957947
URIK1	0.9997992019999999	0.6324305464542619
AMPEP14	0.9997978200000001	0.47429309587150437
ARHGDx	0.999797532	0.699980606374038
AHGDx	0.999797532	0.6999806063740383
TTDCAt2pp	0.9997932500000001	0.6499373054189037
LAAL8	0.9997925999999999	0.5962665915347576
MTHFD2	0.999792544	0.8944561008433569
NTPP1_1	0.9997921259999998	0.8944561008433576
ARAT	0.9997914960000001	0.6708420756325194
GD3P2	0.9997907080000001	0.8318848750289614
POR5	0.9997901199999999	0.7205856497844412
PFOR	0.999789048	0.6172276494276081
FAS141	0.9997877880000001	0.9591834042412857
r1523	0.99978777	0.8451464497863979
ALDD31	0.9997873780000001	0.861853972516746
AACPS11	0.999786482	0.6666666666666667
ARAB_Lt	0.9997864379999999	0.7071067811865475
MMCD	0.999785278	0.6859943405700353
GAPP	0.99978361	0.603031548472347
CYSO_I	0.999782716	0.7303203481285475
IDPA	0.9997814	0.71711619316391
GLNTRS2	0.999780916	0.717122816478345
ALKP_1	0.999779628	0.7171161931639106
G6PDH1	0.99977943	0.6999806063740386
GSNK	0.9997793119999999	0.6324305464542619
ARACHFATPc	0.9997781800000001	0.8333333333333335
PEPCK_re	0.99977811	0.5477402610964104
DMPPS_syn	0.9997775499999999	0.7581778970676281
NACASPAH	0.99977704	0.5
r1326	0.9997758339999999	0.6405033259007555
HDCAt2pp	0.999775556	0.6499373054189037
CODH4	0.999775052	0.8017775556256026
LPLIPAL2A161	0.999774878	0.7499595926943615
METSR_S2	0.9997748519999998	0.75
GLNS_1	0.999774118	0.7715345617845102
NADH17pp	0.99977371	0.8276065756477404
LAAL20	0.99977368	0.7142725215865523
RE2649C	0.99977275	0.5999741418320484
THFOR1	0.9997718599999998	0.8366484365455042
FPGS_1	0.99977055	0.6286218341099468
r1529	0.9997699000000001	0.8451464497863979
MMSAD3	0.999769858	0.8333333333333335
BGLK	0.999769658	0.7142725215865523
HMR_0253	0.99976906	0.8451464497863979
GUAD_1	0.9997678619999999	0.9486884100826405
DALAabcpp	0.999766436	0.8451464497863979
ADNK3	0.999765734	0.5999741418320514
r1516	0.999765698	0.8451464497863979
BACCL	0.9997653919999999	0.6761062328596972
OCDCEAt2pp	0.999764506	0.6499373054189037
NDP4	0.9997634120000001	0.7171161931639106
STFRNS	0.99976301	0.7905949679750213
r1515	0.999762986	0.8451464497863979
AKGCAL	0.999762922	0.5999741418320477
UGP_PGM_c	0.99976278	0.7999870709160253
HMR_0171	0.99976205	0.6666666666666667
HMR_0319	0.99976205	0.6666666666666667
4HPTNCOAL	0.99976205	0.6666666666666667
HMR_0389	0.99976205	0.6666666666666667
HMR_0385	0.99976205	0.6666666666666667
RE3075C	0.99976205	0.6666666666666667
HMR_0381	0.99976205	0.6666666666666667
RE3079C	0.99976205	0.6666666666666667
HMR_0345	0.99976205	0.6666666666666667
HMR_0327	0.99976205	0.6666666666666667
HMR_0323	0.99976205	0.6666666666666667
RE3345C	0.99976205	0.6666666666666667
RE3335C	0.99976205	0.6666666666666667
HMR_0255	0.99976205	0.6666666666666667
HMR_0309	0.99976205	0.6666666666666667
HMR_0301	0.99976205	0.6666666666666667
HMR_0297	0.99976205	0.6666666666666667
HMR_0293	0.99976205	0.6666666666666667
HMR_0289	0.99976205	0.6666666666666667
FVSCOAhc	0.99976205	0.6666666666666667
HMR_0279	0.99976205	0.6666666666666667
RE3446C	0.99976205	0.6666666666666667
C12DCACT	0.99976205	0.6666666666666667
HMR_0393	0.99976205	0.6666666666666667
HMR_0429	0.99976205	0.6666666666666667
URSCHOLCOAc	0.99976205	0.6666666666666667
HMR_0177	0.99976205	0.6666666666666667
HMR_0184	0.99976205	0.6666666666666667
AACOAT	0.99976205	0.6666666666666667
HMR_0165	0.99976205	0.6666666666666667
RE2635C	0.99976205	0.6666666666666667
ARACHDFATPtc	0.99976205	0.6666666666666667
HMR_0192	0.99976205	0.6666666666666667
DOCO13EFATP	0.99976205	0.6666666666666667
IBUP_RASCL1hep	0.99976205	0.6666666666666667
CAFFCOA	0.99976205	0.6666666666666667
HMR_0271	0.99976205	0.6666666666666667
DOCOSACT	0.99976205	0.6666666666666667
HMR_0204	0.99976205	0.6666666666666667
HMR_1627	0.99976205	0.6666666666666667
LEVUACOAL	0.99976205	0.6666666666666667
LGNCFATPtc	0.99976205	0.6666666666666667
HMR_0209	0.99976205	0.6666666666666667
HMR_0233	0.99976205	0.6666666666666667
HMR_0437	0.99976205	0.6666666666666667
HMR_0241	0.99976205	0.6666666666666667
LINOFATPtc	0.99976205	0.6666666666666667
HMR_0433	0.99976205	0.6666666666666667
ACSPHAC100	0.99976205	0.6666666666666667
HMR_0245	0.99976205	0.6666666666666667
HMR_0267	0.99976205	0.6666666666666667
ACSPHACT60	0.99976205	0.6666666666666667
FACOAL2251	0.99976205	0.6666666666666667
FACOAL191	0.99976205	0.6666666666666667
FACOAL260	0.99976205	0.6666666666666667
FACOAL240_1	0.99976205	0.6666666666666667
FACOAL240	0.99976205	0.6666666666666667
FACOAL50i	0.99976205	0.6666666666666667
FACOAL226	0.99976205	0.6666666666666667
FACOAL2252	0.99976205	0.6666666666666667
FACOAL1	0.99976205	0.6666666666666667
FACOAL224	0.99976205	0.6666666666666667
FACOAL206	0.99976205	0.6666666666666667
FACOAL205	0.99976205	0.6666666666666667
FACOAL90i	0.99976205	0.6666666666666667
FACOAL2042	0.99976205	0.6666666666666667
PACCOAL3	0.99976205	0.6666666666666667
FACOALPHDCA	0.99976205	0.6666666666666667
FACOAL_161_2E_c	0.99976205	0.6666666666666667
FACOAL204	0.99976205	0.6666666666666667
FACOAL203	0.99976205	0.6666666666666667
FACOAL2	0.99976205	0.6666666666666667
PACOAL	0.99976205	0.6666666666666667
DCHOLESTANCOAc	0.99976205	0.6666666666666667
ACSPHACT40	0.99976205	0.6666666666666667
FACOAL170	0.99976205	0.6666666666666667
FACOAL246_1	0.99976205	0.6666666666666667
FACOAL240i	0.99976205	0.6666666666666667
r0651	0.99976205	0.6666666666666667
R_group_phosphotase_1	0.99976205	0.6666666666666667
FERULCOAS	0.99976205	0.6666666666666667
RTOTALFATPc	0.99976205	0.6666666666666667
FACOAL150_ISO	0.99976205	0.6666666666666667
RTOTAL3FATPc	0.99976205	0.6666666666666667
FACOAL150	0.99976205	0.6666666666666667
RTOTAL2FATPc	0.99976205	0.6666666666666667
FACOAL150_anteiso	0.99976205	0.6666666666666667
FACOAL160_ISO	0.99976205	0.6666666666666667
FACOAL161_ISO	0.99976205	0.6666666666666667
OCT11EFATP	0.99976205	0.6666666666666667
ADPACDAc	0.99976205	0.6666666666666667
FACOAL245_1	0.99976205	0.6666666666666667
SEBACACT	0.99976205	0.6666666666666667
FACOAL140_ISO	0.99976205	0.6666666666666667
FACOAL245_2	0.99976205	0.6666666666666667
SUBERICACT	0.99976205	0.6666666666666667
OCT11EFATP_1	0.99976205	0.6666666666666667
FACOAL244_1	0.99976205	0.6666666666666667
FACOAL241	0.99976205	0.6666666666666667
ACSPHACP90	0.99976205	0.6666666666666667
FACOAL_162_9Z12Z_c	0.99976205	0.6666666666666667
R_group_phosphotase_3	0.99976205	0.6666666666666667
ACSPHAC141d5	0.99976205	0.6666666666666667
RE3562C	0.99976205	0.6666666666666667
FACOAL1812_1	0.99976205	0.6666666666666667
FACOAL1812	0.99976205	0.6666666666666667
ACSPHAC40	0.99976205	0.6666666666666667
ACSPHAC160	0.99976205	0.6666666666666667
FACOAL_70_c	0.99976205	0.6666666666666667
FACOAL170_anteiso	0.99976205	0.6666666666666667
3HPVSCOAhc	0.99976205	0.6666666666666667
ACSPHAC142	0.99976205	0.6666666666666667
4CMCOAS	0.99976205	0.6666666666666667
ACSPHACP80	0.99976205	0.6666666666666667
ACSPHAC141	0.99976205	0.6666666666666667
ACSPHAC140	0.99976205	0.6666666666666667
ACSPHAC121d6	0.99976205	0.6666666666666667
CHCOAL	0.99976205	0.6666666666666667
ACSPHAC121	0.99976205	0.6666666666666667
FACOAL171_ISO	0.99976205	0.6666666666666667
ACSPHAC120	0.99976205	0.6666666666666667
ACSPHAC101	0.99976205	0.6666666666666667
FACOAL171_anteiso	0.99976205	0.6666666666666667
FACOAL1813	0.99976205	0.6666666666666667
ACSPHAC50	0.99976205	0.6666666666666667
ACSPHAC60	0.99976205	0.6666666666666667
ACSPHAC70	0.99976205	0.6666666666666667
ACSPHACP70	0.99976205	0.6666666666666667
ACSPHACP60	0.99976205	0.6666666666666667
ACSPHACP50	0.99976205	0.6666666666666667
FACOAL_163_6Z9Z12Z_c	0.99976205	0.6666666666666667
FACOAL184	0.99976205	0.6666666666666667
FACOAL_164_6Z9Z12Z15Z_c	0.99976205	0.6666666666666667
FACOAL1832	0.99976205	0.6666666666666667
FACOAL1831	0.99976205	0.6666666666666667
ACSPHACP40	0.99976205	0.6666666666666667
FACOAL182_1	0.99976205	0.6666666666666667
FACOAL1822	0.99976205	0.6666666666666667
ACSPHACP100	0.99976205	0.6666666666666667
FACOAL1821	0.99976205	0.6666666666666667
RETNCOA	0.99976205	0.6666666666666667
ACSPHAC90	0.99976205	0.6666666666666667
FACOAL182	0.99976205	0.6666666666666667
FACOAL_220_c	0.99976205	0.6666666666666667
FACOAL170_ISO	0.99976205	0.6666666666666667
FACOAL181_1	0.99976205	0.6666666666666667
ACSPHAC80	0.99976205	0.6666666666666667
R_group_phosphotase_2	0.99976205	0.6666666666666667
NADK2	0.9997601000000002	0.5999741418320509
FAS160ACP	0.99975984	0.9538522703833113
AIRCra	0.9997592479999999	0.909088237886767
TRIOK	0.9997590620000001	0.6324305464542619
FAS140ACP	0.9997580339999999	0.9538522703833112
SULFDH	0.9997565319999999	0.7159759039550584
r0796	0.999754588	0.6999806063740368
DNADDP	0.9997543459999999	0.7499595926943582
MLTHFte	0.9997542880000001	0.6324555320336759
LAAL5	0.999749378	0.7559192503555682
FAS240_L	0.9997485399999999	0.992566440898842
THFGLUS	0.9997482520000001	0.7142725215865523
r1382_1	0.9997482520000001	0.8404896615441375
FPGS_tm	0.9997482520000001	0.8347755038550141
FPGS	0.9997482520000001	0.8347755038550136
PEPA	0.999747346	0.603031548472347
HCO3abc	0.999746526	0.8571362607932761
FLDR2	0.9997458119999999	0.8992273054343489
THRS_2	0.999745332	0.8944561008433569
r0318	0.9997450659999998	0.6761062328596976
ALAt2r	0.999744888	0.6324555320336759
CA2t2pp	0.999744758	0.5345348243224644
GLCP3	0.9997442280000002	0.804045019241962
GLCP4	0.9997442280000002	0.804045019241962
DTPH	0.99974317	0.7171161931639104
NFORGLUAH	0.99974273	0.7499528566617544
HEPEDECACID	0.999742558	0.871088743645074
HEPDECACID	0.999742558	0.871088743645074
PENDECACID	0.999742558	0.8696916904073744
MG2tpp	0.999742556	0.5345348243224642
CYSDSF	0.999742254	0.5773813722344571
HMR_0201	0.9997422479999999	0.7999870709160251
TTDCEAc	0.9997422479999999	0.7999870709160243
CHLabc_rev	0.99974136	0.8451464497863979
FDH3	0.9997408780000001	0.7669722797702432
FUMt2_2	0.9997406400000001	0.9486832980505138
FUMt2_3	0.9997406400000001	0.8944271909999159
FUMt3	0.9997406400000001	0.6324555320336759
HMR_1467	0.9997404299999999	0.6536159570286147
SS	0.9997404299999999	0.6536159570286147
PHEPC	0.999738686	0.6666666666666667
TTDCAt2	0.99973823	0.6324555320336759
APPAT	0.99973806	0.9486884100826384
GCPN	0.9997371920000001	0.6547745878254624
CPS_1	0.9997366400000001	0.5071752856272101
MALTHXabc	0.9997366400000001	0.8571362607932761
CBPSam_1	0.9997366400000001	0.8838747468179324
HMR_6786	0.999735628	0.5999741418320494
FAS180ACP	0.9997342699999999	0.9538522703833112
CYSTabc	0.999733122	0.8451464497863979
LSERDHr	0.999732588	0.7159759039550606
AKGt2rpp	0.9997324759999999	0.6499373054189037
AMPTASEGM	0.9997324219999999	0.5
AMPEP9	0.9997324219999999	0.5
GLUTRS_2	0.9997318459999999	0.925841474141412
GLUTRS_3	0.9997318459999999	0.925841474141412
CHOLtu	0.9997314079999999	0.7071067811865475
UMPt6	0.99973136	0.6324555320336759
ADD	0.9997313400000001	0.6741879762503257
METOX	0.9997309699999999	0.6666666666666667
HMPPtr	0.999730442	0.8451464497863985
FAH2	0.9997283719999999	0.8099277886785324
LPLIPAL2A180	0.999727786	0.7499595926943615
TRPabc	0.999727706	0.8451464497863979
r1528	0.999727088	0.8451464497863979
SERt2rpp	0.9997268079999999	0.6499373054189037
GLYALDDy	0.9997267900000001	0.83188487502896
NTPP9_1	0.999726514	0.8944561008433569
FAH3	0.9997256519999999	0.8099277886785324
LPLIPAL2A140	0.999724752	0.7499595926943614
MOSDC	0.9997247100000001	0.6859943405700353
MOADC	0.9997247100000001	0.6859943405700353
LAAL9	0.99972449	0.7142725215865523
GDTP	0.9997238599999999	0.9486884100826409
CYTBO3	0.9997237140000002	0.9954039578259154
MALTPTabcpp	0.9997234819999999	0.8451464497863979
MALTPTabc	0.9997234819999999	0.8451464497863979
CIGAMS	0.9997228699999999	0.7070839252097728
CYSTRS_1	0.9997228699999999	0.6761062328596971
NTP9	0.9997228180000001	0.7171161931639104
NADPHQR3	0.999722656	0.7159759039550584
DESAT16a	0.9997223159999999	0.7679842503029726
MI1PP_1	0.9997212300000001	0.8944561008433569
ALDD14	0.9997209399999999	0.8618539725167786
LEUTAi	0.9997207319999999	1.0
FE2Gabcpp	0.9997206999999999	0.7142725215865535
OCDCAt2	0.9997206459999999	0.6324555320336759
NAMNPP	0.9997202279999999	0.6324759743800172
PDE3	0.9997201600000001	0.6708420756325177
MACPD	0.9997193580000001	0.6859943405700353
TTDCEAATP	0.9997190139999999	0.8451464497863979
3PGP	0.9997185340000001	0.603031548472347
PPPGO2	0.9997181920000001	0.670820393249937
HDCAt2	0.9997170919999998	0.6324555320336759
PHEPS	0.999714852	0.7070839252097733
SELNPS_cho	0.999714852	0.7070839252097733
r1382	0.9997148020000001	0.7957076909663262
LPLIPAL2A160	0.9997143580000001	0.7499595926943615
PGLYCP_1	0.999714262	0.8944561008433596
RPNTPH	0.9997141240000001	0.6507835371085363
DGTP8DETOX	0.9997141240000001	0.6507835371085379
GCALDDy	0.9997121520000001	0.83188487502896
MALTTTRabcpp	0.999711438	0.8571362607932761
FTHFI	0.999711152	0.8451464497863987
LPLIPAL2A181	0.99971058	0.7499595926943615
AKP1_2	0.999709882	0.89331480640367
AKP1	0.999709882	0.8728648435309736
AKP1_1	0.999709882	0.8553350860863159
FRUabc	0.999709732	0.8451464497863979
ALDD18	0.999709582	0.8618539725167476
METTRS	0.9997090759999999	0.5477402610964106
FAS120ACP	0.9997088179999999	0.9538522703833112
CBIAT_DELETE	0.99970702	0.6666666666666667
CBLAT_DELETE	0.99970702	0.6666666666666667
COB1NDAAT2	0.99970702	0.6666666666666667
SELMETAT	0.99970702	0.6666666666666667
ISCS	0.9997063599999999	0.5
CMPA_1	0.999704524	0.8040240178113897
NADK4	0.9997036359999999	0.5999741418320509
CA2t	0.9997008639999999	0.5345348243224644
DHAK	0.999700588	0.6324305464542619
ATPATF3	0.9997005379999999	0.41900013985790685
NAabc	0.999700128	0.8451464497863979
GMPt6	0.999699566	0.6324555320336759
NTD10	0.99969865	0.603031548472347
ARGSS2	0.9996976679999999	0.925841474141412
HXAND	0.9996975600000001	0.7777870884117526
DDCAt2pp	0.9996972399999999	0.6499373054189037
r1162	0.9996968620000001	0.8451464497863979
PFK_adp	0.99969617	0.5999741418320496
PYROX_1	0.9996951279999999	0.5714087823798293
2OBUTt	0.999694482	0.6324555320336759
r1530	0.9996941119999999	0.8571362607932761
GTHRDt2_1	0.9996941119999999	0.8571362607932761
FRNDPR2r	0.9996940719999999	1.0
HMPK1_1	0.99969397	0.8944561008433594
FUM	0.9996932519999999	0.47579274242173963
CBMK4	0.999691912	0.6735995046600459
NTD1_1	0.999691022	0.7171161931639104
NADH8	0.999690908	0.8142615383556913
CPP3O1	0.9996898100000001	0.5
FE2GTPabc	0.9996897240000001	0.7142725215865535
PRAIC	0.99968955	0.9449329976469365
TYRabc	0.999689064	0.8451464497863979
NIt5	0.999687668	0.5345348243224644
NFORGLUAH2	0.999687632	0.5
HCO3_h_ti	0.99968656	0.6324555320336759
RBPC	0.999686248	0.6228401773606196
UGLYCH	0.99968598	0.8704010671008543
ETOHMO	0.999685554	0.7679842503029728
GMPR	0.999685156	0.7534018195833234
MALTt2	0.9996846720000001	0.6324555320336759
DHR_1	0.9996836200000001	0.5302300765599003
ICDHx	0.9996832899999999	0.5999741418320499
ALKP	0.999682662	0.603031548472347
PFK	0.999681292	0.6324305464542619
ALDD16	0.9996789920000001	0.8618539725167449
DCPDP	0.999678848	0.7171161931639106
NMNHYD_1	0.99967828	0.8944561008433569
THRA	0.9996779979999999	1.0
MTAM_1	0.9996766060000001	0.9449329976469365
FOMETRi	0.9996766060000001	1.0
NT5C_2	0.999675688	0.6708420756325177
NTD11	0.9996751700000001	0.603031548472347
LAAL32	0.9996741759999999	0.676106232859697
GALt2_2	0.999673888	0.9486832980505138
PALDP	0.999673718	0.603031548472347
PALDH	0.999673718	0.603031548472347
DBTS	0.999673664	0.7970195480797049
LAAL37	0.9996731239999999	0.7126811048938286
ASPTRS_1	0.9996724520000001	0.7142725215865524
MNabc_rev	0.999671238	0.8451464497863979
r0210	0.999671004	0.5999741418320508
FADRx2	0.9996705480000001	0.7159759039550588
NADH10	0.9996697080000001	0.6999806063740368
CD2abc2	0.999669552	0.8451464497863979
LAAL35	0.999669076	0.7142725215865523
GAPDi_nadp	0.99966797	0.6666666666666667
LAAL22	0.999667308	0.676106232859697
F1PP	0.9996660800000001	0.603031548472347
GLYBCOAT	0.9996659019999999	0.5999741418320484
CBPS_1	0.9996653219999999	0.9737351111768764
R15BPK	0.9996651100000001	0.6123724356957946
BARB	0.999665108	0.7777870884117526
SO3t	0.99966486	0.6324555320336759
GLUTRS2	0.9996642080000001	0.6761062328596971
NI2abcpp	0.9996628120000001	0.8451464497863979
ADEt2	0.9996625800000001	0.6324555320336759
GTHOXti2	0.999661976	0.8451464497863979
ALAALAD	0.99966183	0.6804260352114762
MI4PP_2	0.9996618039999999	0.7559027659054479
MI3PP_1	0.9996618039999999	0.71711619316391
MI3PP_2	0.9996618039999999	0.7559027659054479
MI4PP_1	0.9996618039999999	0.71711619316391
HPACOAT	0.9996613160000001	0.5999741418320496
LAAL42	0.999660416	0.676106232859697
4HTHRS_1	0.999659326	0.8944561008433592
TYRtipp	0.9996583580000001	0.7071067811865475
BALAVECSEC_1	0.99965806	0.8451464497863979
BALAVECSEC	0.99965806	0.4662406102310379
CHLP	0.99965715	0.603031548472347
CITabc	0.999654996	0.8783082632766678
FAH1	0.9996544780000001	0.7559314393029539
PHEME2abcpp	0.999654062	0.8451464497863979
ALAB	0.999653964	0.5000089781919511
SUCRabc	0.99965241	0.8571362607932761
AACPS10	0.9996518780000001	0.6666666666666667
UDPRHMS_c	0.99965159	0.7581778970676281
r0085	0.9996513579999998	0.5669597985881615
HYNE	0.9996513579999998	0.5669597985881615
RE2034C	0.99965034	0.5000089781919511
r1527	0.9996503280000001	0.8451464497863979
TARTD	0.9996498060000001	0.4757927424217394
INSK	0.9996490619999999	0.6324305464542619
CU2abcpp	0.9996489799999999	0.8571362607932761
BUPN	0.9996481660000001	0.7385597962788255
UPPN	0.9996481660000001	0.8040240178113717
ASNabcpp	0.999647886	0.8451464497863979
CD2abcpp	0.9996474659999999	0.8571362607932761
VALDHr	0.9996474360000001	0.7200742954708557
DES2_C16	0.999647422	0.7679842503029726
FTHFD	0.9996466300000002	0.6507835371085379
6TXAN5MPAML	0.9996463800000001	0.8333153754983295
MALTTRabcpp	0.99964604	0.8571362607932761
KHK	0.9996448900000001	0.799987070916024
r0800	0.999644556	0.6849248956371088
OAAt_1	0.9996434840000001	0.632455532033676
THMATPe	0.9996425179999999	0.8451464497863979
THMabc	0.9996425179999999	0.8571362607932761
ALDR18	0.9996397379999999	0.7149263808873156
34DHPLACOX_NADP	0.99963935	0.8318848750289614
ALDD3y	0.999637388	0.8318848750289751
CA2abc1pp	0.999637058	0.8571362607932761
ASNabc	0.99963655	0.8451464497863979
BTNt	0.9996364759999998	0.8451464497863979
MAK	0.9996348379999999	0.6324305464542619
FDH	0.9996341320000001	0.6708420756325197
r1322	0.9996336339999999	0.640606841589796
NADH6	0.9996332179999999	0.8374819840891714
NADH16	0.9996332179999999	0.8221128885744928
FASC141ACP	0.9996322519999999	0.8779461748701916
PPCSCT	0.999632136	0.5
SMVLAChep	0.9996307379999999	0.599974141832048
4HATVLAChc	0.9996307379999999	0.5999741418320488
ATVLAChc	0.9996307379999999	0.599974141832048
2HATVLAChc	0.9996307379999999	0.5999741418320489
LVACLAChep	0.9996307379999999	0.599974141832048
ICHDx	0.999630614	0.59997414183205
FASC160ACP	0.9996305400000001	0.9601385696325485
THFGLUS_1	0.9996302720000001	0.6666666666666667
MECDPDH_syn	0.99962976	0.6708420756325197
ACYP	0.9996280800000001	0.7171161931639123
PPPPH	0.999628038	0.7999870709160248
FAS180COA	0.999627922	0.9538522703833112
Kabcpp	0.9996267339999999	0.8451464497863979
4ABUTabcpp	0.9996257740000001	0.8451464497863985
C120SN	0.999625668	0.9981073500236317
FDH6r	0.99962538	0.6708420756325194
FE3Ri	0.9996242500000001	0.6298974775594691
GCALDtabcpp	0.9996240000000001	0.8451464497863979
NTPP11_1	0.99962119	0.8944561008433569
FBP26	0.9996210000000001	0.75
ALDD12	0.9996208919999999	0.8618539725167456
TRPt2r	0.999620088	0.6324555320336759
METSOX2abc	0.999619626	0.8451464497863979
METSOX2abcpp	0.999619626	0.8451464497863979
FAS160COA	0.9996195700000001	0.9538522703833112
FADRx	0.999619268	0.6999806063740373
UDPDPRD	0.999619008	0.7159759039550591
LYSMO	0.9996188160000001	0.504654411176213
4HOXPACDOX_NADP	0.9996186999999999	0.8318848750289614
PHEMEABCte	0.9996181180000001	0.8571362607932761
HEMEti	0.9996181180000001	0.8451464497863979
CHOLK	0.9996174200000001	0.6324305464542619
ABFPT2	0.9996172079999999	0.799987070916024
PFK26	0.9996172079999999	0.6324305464542619
METSOX1abcpp	0.9996167420000001	0.8451464497863979
METSOX1abc	0.9996167420000001	0.8451464497863979
ACPS	0.999616528	0.7177551810615954
CDPDAGS_HDE_HDE_c	0.9996161960000001	0.7999870709160245
NO3abc	0.9996151879999999	0.8571362607932761
MANabc	0.999615124	0.8451464497863979
ASPTA6	0.9996149080000001	0.5
PGLc	0.9996143459999999	1.0
GABAVESSEC	0.9996143360000002	0.4662406102310328
GABAVESSEC_1	0.9996143360000002	0.8451464497863985
HMR_4816	0.9996142280000001	0.8728648435309733
Kabc	0.9996118	0.8451464497863979
PACALtabcpp	0.999609416	0.8451464497863979
FASC140ACP	0.999608372	0.9604984310593313
TAURabcpp	0.9996078460000002	0.8571362607932761
FASC180ACP	0.999607528	0.9597865560049007
HMR_0287	0.99960714	0.8451464497863979
GDTPR	0.99960629	0.9279914161492364
THFGLUH	0.99960556	0.542313771240206
CHORS_1	0.9996049619999999	0.8660254088125477
ALAD_L2	0.999604586	0.817636825007277
DES2_9	0.999604566	0.7679842503029728
DESAT18a	0.999604566	0.7679842503029728
NTP11	0.9996044319999999	0.7171161931639106
FAS140COA	0.999603074	0.9538522703833113
MCAO_c	0.999602458	0.8860905478268907
FCSTOLS_c	0.999602458	0.8860905478268907
UDCPKr	0.999601584	0.6324305464542619
FASC161ACP	0.999601234	0.8779461748701916
FAS100COA	0.999600006	0.953852270383311
C141SN	0.999599888	0.9986285008848973
PPP9ABCte	0.99959908	0.8451464497863979
PROPAT4te	0.9995990000000001	0.7071067811865475
FASC181ACP	0.999598108	0.886469924140776
ACP1_FMN	0.999596966	0.603031548472347
NTP12	0.999596618	0.71711619316391
TDP	0.9995949920000001	0.8090342881333603
FAS120COA	0.999593874	0.9538522703833112
NO2tabcpp	0.9995935899999999	0.8451464497863979
HMR_4079	0.9995934	0.8318848750289609
TMPHi	0.9995930339999999	0.6063448265714634
LAAL10	0.999591984	0.5962665915347625
DAPabcpp	0.9995906139999999	0.8451464497863987
DAPabc	0.9995906139999999	0.8451464497863987
C161SN	0.9995901	0.9989604530397023
NADK3	0.9995900039999999	0.5999741418320508
CDPDAGS_PALM_PALM_c	0.999589398	0.7999870709160245
CYTBO3_4pp	0.999588792	0.866230159773697
CYTBDpp	0.999588792	0.8222209453490337
GLNt	0.99958876	0.5345348243224642
ARB_Dabc	0.9995877780000001	0.8571362607932761
BSORy	0.99958741	0.7581778970676281
RIBFLVt3	0.999587068	0.8451464497863979
RIBFLVt3o	0.999587068	0.8451464497863979
MSADC	0.999587032	0.6859943405700353
CU1abcpp	0.9995857879999999	0.8451464497863979
PHEabc	0.999585414	0.8451464497863979
ARGDI	0.9995850260000001	0.6741879762503253
CYTK9	0.9995845800000002	0.5
THISAT	0.9995844440000001	0.6761062328596972
SELADT	0.9995844440000001	0.6761062328596974
DHBS	0.9995844440000001	0.6761062328596983
LIPATPT_1	0.9995844440000001	0.6761062328596972
S3AdT	0.9995844440000001	0.6761062328596981
LIPATPT_2	0.9995844440000001	0.6761062328596972
MPTAT	0.9995844440000001	0.6761062328596972
MPTSS	0.9995844440000001	0.6761062328596972
RE1944C	0.9995844440000001	0.6761062328596976
Spt3AdT	0.9995844440000001	0.6761062328596981
LAAL36	0.999583616	0.7142725215865523
LTDCL	0.9995810259999999	0.6859943405700353
7OHOCTAc	0.999579822	0.7559314393029548
A6PAG	0.99957922	0.799987070916024
HYDFDN	0.999579028	0.8823507044128069
DTARTD	0.99957744	0.4757927424217394
FUMt2_2pp	0.999576716	0.8221128885744929
FUMtpp	0.999576716	0.6499373054189037
FUMt2_3pp	0.999576716	0.8719823976178266
DKMPPD3_1	0.999576422	0.7171161931639106
SUCOAACTr	0.9995764140000001	0.5
MANabcpp	0.9995761	0.8451464497863979
DDPA_1	0.999575492	0.9129004351606856
LPLIPAL2A120	0.9995745140000001	0.749959592694359
FTHFI_1	0.99957248	0.7303203481285482
AIRSK	0.9995710219999999	0.7453559987312498
SLFAT	0.999570608	0.5999741418320479
ORNTA_1	0.9995683919999999	0.75
DHNCOAT	0.999566448	0.5999741418320497
NPHSb	0.999566448	0.5999741418320497
4ABUTD	0.9995661459999999	0.8318848750289614
MTHFR	0.9995659800000001	0.6324248672752162
HP	0.999564332	0.8944561008433569
HISTP_1	0.999564332	0.8944561008433569
LPLIPAL2A141	0.999563612	0.7499595926943614
MDHy	0.99956244	0.7159759039550584
XAND	0.9995620200000002	0.7777870884117526
NDH1_1p	0.999561258	0.8576948074056778
MNDNS1	0.9995611500000001	0.9033075393572314
CARORSr	0.999558754	0.701935089927375
ALDD19x_P	0.9995585739999999	0.8318848750289649
PPPGO3	0.9995578079999999	0.670820393249937
RE0577C	0.999557654	0.5999741418320486
GLYCL_2	0.99955596	1.0
DHGLYH	0.999555022	0.6741879762503249
TAGabc	0.9995540119999999	0.8485189953286676
CAMPt	0.999552392	0.8451464497863979
CHOLD3	0.9995523500000001	0.7159759039550595
NH4ti	0.999550934	0.9999999999999998
UDPACGA6D	0.9995498040000002	0.9128720221739699
DHNCM	0.9995495	0.75
ASPTA4	0.9995494699999998	0.8944561008433585
D4DGCD	0.9995484480000002	0.692812858739101
5DH4DGLCD	0.9995484480000002	0.692812858739101
ACCC_1	0.9995484480000002	0.5423137712402064
RIBCTR	0.9995477899999999	0.5477402610964113
H4THDPR	0.999547712	0.7581778970676281
ENTERES	0.99954758	0.6875166522658879
6PHBG_2	0.9995473	0.7177551810615959
MTHFC_1	0.999547258	0.8660720583516879
NADH18pp	0.99954652	0.8276065756477409
PAPA161	0.999546094	0.603031548472347
ACGK_1	0.999546084	0.8944561008433585
2OBUTt2ipp	0.9995448340000002	0.6499373054189037
PTRCt2	0.999544806	0.6324555320336759
PTRCt3i	0.999544806	0.632455532033676
GLCD	0.9995446939999999	0.5547070918363166
UAMRH	0.9995446060000001	0.7559314393029535
DIDP	0.999543954	0.7171161931639106
PAPA141	0.99954198	0.603031548472347
CYNTAH	0.999541406	0.85752757119147
PAPA181	0.9995410259999999	0.603031548472347
MSULR	0.99954102	0.9195565712733498
KAS10	0.9995404860000001	0.997437500934141
KAS19SA	0.9995404860000001	0.9982022897495635
KAS4	0.9995404860000001	0.9968559355407661
KAS12	0.9995404860000001	0.9977370943652643
ACAFDOR	0.999538226	0.8765150034051754
ALOX	0.9995367359999999	0.7324623379542802
GLNSCP	0.9995363880000001	0.8642373891152204
KAS6	0.9995350359999999	0.9977370943652643
KAS5	0.9995350359999999	0.997437500934141
KAS1	0.9995350359999999	0.9968559355407661
LAAL28	0.999534028	0.676106232859697
H2SO	0.999532852	0.6324555320336759
PROt3	0.999532462	0.6324555320336759
FOLABCCte	0.9995319739999999	0.8451464497863979
GP4GH1	0.99953164	0.7177551810615936
DESAT18	0.99953118	0.7679842503029728
OIVD2E	0.9995306899999999	0.8103966845300749
ACCOAL	0.9995304260000001	0.6666666666666667
UMPK4	0.9995304140000002	0.5
FAS100ACP	0.9995300200000001	0.953852270383311
DESAT16	0.999529594	0.7679842503029726
FRUt2	0.9995290240000001	0.6324555320336759
CAPROICc	0.99952814	0.7999870709160245
PAPA140	0.999526836	0.603031548472347
FA80ACPHi	0.999526528	0.5999741418320513
ILEDHr_1	0.9995261020000001	0.7200742954708557
KAS11	0.9995243759999999	0.9977370943652643
KAS3	0.9995243759999999	0.9968559355407661
KAS9	0.9995243759999999	0.997437500934141
4HBHYOX	0.9995235179999999	0.7559314393029549
PAPA120	0.9995210240000001	0.603031548472347
C100SN	0.99952036	0.9968919952913736
DXYLK	0.9995179860000001	0.6324305464542619
THMTP	0.9995170119999999	0.71711619316391
PDE2	0.99951633	0.6708420756325184
PAPA160	0.999514914	0.603031548472347
FPGS7_1	0.9995131199999999	0.6286218341099468
ACITL	0.9995109340000001	0.6172276494276081
SO4t4pp_1	0.9995107500000001	0.5
HYGBDIAS	0.999510568	0.8179020819105305
R05224	0.999510568	0.7715171459427792
CYRDAS	0.999510568	0.7715171459427792
ARNO	0.999509776	0.6389811271754111
DGLACH	0.9995097100000001	0.6063448265714634
NOS1	0.999507646	0.7559314393029541
DESAT14	0.9995067040000001	0.7679842503029728
OCTD	0.9995066180000001	0.7019350899273751
CCGS	0.9995060739999999	0.6707734102861843
ACTLMO	0.999505334	0.7679842503029728
r0679	0.9995043800000001	0.6324305464542624
APCPT	0.9995043800000001	0.6324305464542624
FAS80ACP_L	0.9995030499999998	0.9930014038712658
HDH	0.9995030460000001	0.9897642655645591
CYSIabcpp	0.999502646	0.8451464497863979
CYSDabcpp	0.999502646	0.8451464497863979
FECHEabcpp	0.999502646	0.8451464497863979
FE3HOXabcpp	0.999502646	0.8451464497863979
CE2510ABCt	0.999502646	0.8451464497863982
CGMPt	0.999502646	0.8451464497863986
FBACabcpp	0.999502646	0.8451464497863979
CLIPAabctex	0.999502646	0.8451464497863979
AK2LGCHOLABCt	0.999502646	0.8451464497863979
C03681te	0.999502646	0.8451464497863984
ETHSabc	0.999502646	0.8451464497863979
ESTROSABCCte	0.999502646	0.8451464497863979
MSO3abcpp	0.999502646	0.8451464497863979
FE3DHBZSabcpp	0.999502646	0.8451464497863979
FE3DCIT2abcpp	0.999502646	0.8451464497863979
MSO3abc	0.999502646	0.8451464497863979
ETHSO3abcpp	0.999502646	0.8451464497863979
C03990ATP	0.999502646	0.8451464497863982
ESTRSABCtc	0.999502646	0.8451464497863979
ESTRIOLATP	0.999502646	0.8451464497863979
CE2209te	0.999502646	0.8451464497863982
CE2445t	0.999502646	0.8451464497863982
HC02194te	0.999502646	0.8451464497863982
CE1273t1	0.999502646	0.8451464497863982
HCA6Gte	0.999502646	0.8451464497863979
CHSTEROLt_1	0.999502646	0.8451464497863979
CHSTEROLt	0.999502646	0.8451464497863979
HCA24Gte	0.999502646	0.8451464497863979
HDCA24Gte	0.999502646	0.8451464497863979
HDCA6Gte	0.999502646	0.8451464497863979
HC02220te	0.999502646	0.8451464497863982
HC02196te	0.999502646	0.8451464497863982
HC02195te	0.999502646	0.8451464497863982
AHANDROSTANGLCte	0.999502646	0.8451464497863979
AHANDROSTANte	0.999502646	0.8451464497863979
CHOLATEt3	0.999502646	0.8451464497863979
AI2abcpp	0.999502646	0.8451464497863979
CE1297t	0.999502646	0.8451464497863982
CE1352te	0.999502646	0.8451464497863982
CE1447te	0.999502646	0.8451464497863982
ESTRAABCtc	0.999502646	0.8451464497863979
CE2006te	0.999502646	0.8451464497863982
BUTSabc	0.999502646	0.8451464497863979
CE2047te	0.999502646	0.8451464497863982
CE2049te	0.999502646	0.8451464497863982
FECRMabc	0.999502646	0.8451464497863979
BUTSO3abcpp	0.999502646	0.8451464497863979
CE2211te	0.999502646	0.8451464497863982
CE2510t	0.999502646	0.8451464497863982
FEOXAMabcpp	0.999502646	0.8451464497863979
FECRMabcpp	0.999502646	0.8451464497863979
HISHISabcpp	0.999502646	0.8451464497863979
CE7083t	0.999502646	0.8451464497863982
HISTAVESSEC	0.999502646	0.7254651427742397
CE7085te	0.999502646	0.8451464497863982
ESTRONEte	0.999502646	0.8451464497863979
ALAGLYtr	0.999502646	0.8451464497863979
ESTRONEGLCt	0.999502646	0.8451464497863979
ALAHISabcpp	0.999502646	0.8451464497863979
DCA3Sabc	0.999502646	0.8451464497863979
CE7090te	0.999502646	0.8451464497863982
CELabc	0.999502646	0.8451464497863979
DCA3Gte	0.999502646	0.8451464497863979
ALAHIStr	0.999502646	0.8451464497863979
DCA24Gte	0.999502646	0.8451464497863979
ALALEUabcpp	0.999502646	0.8451464497863979
FERXAabc	0.999502646	0.8451464497863979
ALALEUt	0.999502646	0.8451464497863979
CE7096te	0.999502646	0.8451464497863982
CE7172ATP	0.999502646	0.8451464497863982
MHGLZABCt	0.999502646	0.8451464497863979
CEL6abc	0.999502646	0.8451464497863979
HISGLYabcpp	0.999502646	0.8451464497863979
HG2abcpp	0.999502646	0.8451464497863979
ALATRPabcpp	0.999502646	0.8451464497863979
ALATHRtr	0.999502646	0.8451464497863979
HEXSabc	0.999502646	0.8451464497863979
ALATHRabcpp	0.999502646	0.8451464497863979
ESTRIOLGLCte	0.999502646	0.8451464497863979
DMGLYBabcpp	0.999502646	0.8451464497863979
CYSAMPtev	0.999502646	0.8451464497863979
CE7082ATP	0.999502646	0.8451464497863982
HEXDIACATP	0.999502646	0.8451464497863979
FEROXGFEabcpp	0.999502646	0.8451464497863979
C04717ATP	0.999502646	0.8451464497863984
ESTRADIOLGLCt2	0.999502646	0.8451464497863979
CE2513ATP	0.999502646	0.8451464497863979
FEROXBFEabcpp	0.999502646	0.8451464497863979
CE2537ABCt	0.999502646	0.8451464497863982
FEROXEFEabcpp	0.999502646	0.8451464497863979
C04483t1	0.999502646	0.8451464497863979
MOPSabc	0.999502646	0.8451464497863979
DARGabcpp	0.999502646	0.8451464497863979
CYNTtabcpp	0.999502646	0.8451464497863979
MOBDabcpp	0.999502646	0.8451464497863979
MOBDabc_rev	0.999502646	0.8451464497863979
MOBDabc	0.999502646	0.8451464497863979
CE2537ATP	0.999502646	0.8451464497863982
ALAGLUabcpp	0.999502646	0.8451464497863982
CE4843t	0.999502646	0.8451464497863979
CE4877te	0.999502646	0.8451464497863982
CE1243ATP	0.999502646	0.8451464497863982
HISTAVESSEC_1	0.999502646	0.8451464497863979
CE5025t	0.999502646	0.8451464497863982
CE5026t	0.999502646	0.8451464497863982
FERRICHabc	0.999502646	0.8451464497863979
HEXDTRte	0.999502646	0.8451464497863979
CE5072te	0.999502646	0.8451464497863982
CE6247t	0.999502646	0.8451464497863982
DASNabcpp	0.999502646	0.8451464497863979
CE7081tm	0.999502646	0.8451464497863982
ALAGLNtr	0.999502646	0.8451464497863979
C04805ATP	0.999502646	0.8451464497863984
LYSGLUGLYtr	0.999502646	0.8451464497863979
CE0328t	0.999502646	0.8451464497863979
HMR_0391	0.999502646	0.845146449786398
HMR_0415	0.999502646	0.8451464497863979
DIGALSGALSIDEATPte	0.999502646	0.8451464497863979
HMR_0207	0.999502646	0.845146449786398
HMR_0395	0.999502646	0.845146449786398
COLIPABabcpp	0.999502646	0.8451464497863979
DIPEPabc1	0.999502646	0.8451464497863979
DIPEPabc10	0.999502646	0.8451464497863979
GLYMETabcpp	0.999502646	0.8451464497863979
DIPEPabc11	0.999502646	0.8451464497863979
GLYMETtr	0.999502646	0.8451464497863979
DIPEPabc12	0.999502646	0.8451464497863979
GLYPHEabcpp	0.999502646	0.8451464497863979
GLYSERabcpp	0.999502646	0.8451464497863979
DHEASABCCte	0.999502646	0.8451464497863979
HMR_0387	0.999502646	0.845146449786398
HMR_0383	0.999502646	0.8451464497863982
DOPA3GLCURt	0.999502646	0.8451464497863979
HMR_0375	0.999502646	0.8451464497863979
BILGLCURte	0.999502646	0.8451464497863979
DIPEPabc13	0.999502646	0.8451464497863979
DIPEPabc14	0.999502646	0.8451464497863979
HMR_0371	0.999502646	0.8451464497863979
HMR_0367	0.999502646	0.8451464497863979
HMR_0363	0.999502646	0.8451464497863979
HMR_0359	0.999502646	0.8451464497863979
HMR_0347	0.999502646	0.845146449786398
HMR_0419	0.999502646	0.8451464497863979
DOPA4GLCURt	0.999502646	0.8451464497863979
CRGLZABCt	0.999502646	0.8451464497863979
HMR_0423	0.999502646	0.8451464497863979
HMR_0194	0.999502646	0.845146449786398
DORNabcpp	0.999502646	0.8451464497863979
CA3Sabc	0.999502646	0.8451464497863979
CA24Gte	0.999502646	0.8451464497863979
ARSENBabc	0.999502646	0.8451464497863979
ARSabc	0.999502646	0.8451464497863979
DHEAte	0.999502646	0.8451464497863979
DOPAVESSEC_1	0.999502646	0.8451464497863979
DHGLZABCt	0.999502646	0.8451464497863979
C05770te	0.999502646	0.8451464497863984
GLYC2Pabcpp	0.999502646	0.8451464497863979
ASO3t8pp	0.999502646	0.8451464497863979
CRNDabcpp	0.999502646	0.8451464497863979
DOPAVESSEC	0.999502646	0.7254651427742372
GLYGLNabcpp	0.999502646	0.8451464497863979
HMR_0469	0.999502646	0.8451464497863979
HMR_0439	0.999502646	0.845146449786398
GLYGLNtr	0.999502646	0.8451464497863979
HMR_0435	0.999502646	0.8451464497863982
GLYGLUabcpp	0.999502646	0.8451464497863979
HMR_0431	0.999502646	0.8451464497863982
GLYGLYGLNtr	0.999502646	0.8451464497863979
DODECANACt	0.999502646	0.8451464497863979
GLYGLYabcpp	0.999502646	0.8451464497863979
HMR_0427	0.999502646	0.8451464497863979
GLZABCteb	0.999502646	0.8451464497863979
HMR_0343	0.999502646	0.8451464497863979
HMR_0329	0.999502646	0.845146449786398
HMR_0211	0.999502646	0.845146449786398
HMR_0215	0.999502646	0.8451464497863979
C14768ATP	0.999502646	0.8451464497863984
HMR_0277	0.999502646	0.8451464497863979
DIPEPabc3	0.999502646	0.8451464497863979
DIPEPabc4	0.999502646	0.8451464497863982
DIPEPabc5	0.999502646	0.8451464497863979
GUDACabcpp	0.999502646	0.8451464497863979
HMR_0273	0.999502646	0.8451464497863982
COLIPAPabctex	0.999502646	0.8451464497863979
DIPEPabc6	0.999502646	0.8451464497863979
HMR_0261	0.999502646	0.8451464497863979
COLIPAabcex	0.999502646	0.8451464497863979
HMR_0257	0.999502646	0.8451464497863982
HMR_0235	0.999502646	0.845146449786398
GTACMPtev	0.999502646	0.8451464497863979
CPGNabcpp	0.999502646	0.8451464497863979
DIPEPabc7	0.999502646	0.8451464497863979
DIPEPabc8	0.999502646	0.8451464497863979
DIPEPabc9	0.999502646	0.8451464497863979
HMR_0239	0.999502646	0.8451464497863979
COLIPAabcppmin	0.999502646	0.8451464497863979
HMR_0243	0.999502646	0.8451464497863982
COLIPAabcpp	0.999502646	0.8451464497863979
HMR_0247	0.999502646	0.845146449786398
COLIPAabcpp_kt	0.999502646	0.8451464497863979
HMR_0281	0.999502646	0.845146449786398
BILDGLCURte	0.999502646	0.8451464497863979
GUDPTNabcpp	0.999502646	0.8451464497863979
C14769td2	0.999502646	0.8451464497863984
HMR_0325	0.999502646	0.845146449786398
ATVACIDtu	0.999502646	0.8451464497863979
GM1LIPAabcpp	0.999502646	0.8451464497863979
HMR_0321	0.999502646	0.8451464497863979
ATVLACtu	0.999502646	0.8451464497863979
GM1LIPAabctex	0.999502646	0.8451464497863979
AU1abcpp	0.999502646	0.8451464497863979
HMR_0317	0.999502646	0.8451464497863979
HMR_0311	0.999502646	0.845146449786398
C14826ATP	0.999502646	0.8451464497863982
Am1CSAteb	0.999502646	0.8451464497863979
HMR_0307	0.999502646	0.845146449786398
COLIPAabctex	0.999502646	0.8451464497863979
C14825ATP	0.999502646	0.8451464497863982
HMR_0303	0.999502646	0.845146449786398
GUDCA3Sabc	0.999502646	0.8451464497863979
BALAALAabcpp	0.999502646	0.8451464497863979
HMR_0299	0.999502646	0.845146449786398
BALABALAabcpp	0.999502646	0.8451464497863979
C14771ATP	0.999502646	0.8451464497863982
C14770ATP	0.999502646	0.8451464497863982
DIPEPabc2	0.999502646	0.8451464497863979
BALAGLYabcpp	0.999502646	0.8451464497863979
HMR_0291	0.999502646	0.8451464497863982
BALALEUabcpp	0.999502646	0.8451464497863979
HPDECEte	0.999502646	0.8451464497863979
HYOCHOLabc	0.999502646	0.8451464497863979
EPOXTACteb	0.999502646	0.8451464497863979
GALMAN6abc	0.999502646	0.8451464497863979
DJENKabc	0.999502646	0.8451464497863979
AM1ALCSteb	0.999502646	0.8451464497863979
LVSTPGPtu	0.999502646	0.8451464497863979
AM1C4N9CSteb	0.999502646	0.8451464497863979
AM1C9CSteb	0.999502646	0.8451464497863979
LVSTACIDtu	0.999502646	0.8451464497863979
AM1CCSteb	0.999502646	0.8451464497863979
AM1CGLCteb	0.999502646	0.8451464497863979
LTHSTRLABCt	0.999502646	0.8451464497863979
AM4NC9CSteb	0.999502646	0.8451464497863979
LSTNtu	0.999502646	0.8451464497863979
AM4NCSteb	0.999502646	0.8451464497863979
AM9CSAteb	0.999502646	0.8451464497863979
IBUPGLUCtpvb	0.999502646	0.8451464497863979
C05299te	0.999502646	0.8451464497863984
GCA3Sabc	0.999502646	0.8451464497863979
GCDCA3Sabc	0.999502646	0.8451464497863979
CTBTabc	0.999502646	0.8451464497863979
CSAtu	0.999502646	0.8451464497863979
GCHOLAt3	0.999502646	0.8451464497863979
LIPTabc	0.999502646	0.8451464497863979
GDCA3Sabc	0.999502646	0.8451464497863979
EANDRSTRNte	0.999502646	0.8451464497863979
LIPAabcpp	0.999502646	0.8451464497863979
CSASULPteb	0.999502646	0.8451464497863979
BLAMDabcpp	0.999502646	0.8451464497863979
AM1ACSteb	0.999502646	0.8451464497863979
AM1A4NCSteb	0.999502646	0.8451464497863979
AM19CSteb	0.999502646	0.8451464497863979
CTBTabcpp	0.999502646	0.8451464497863979
DLYSabcpp	0.999502646	0.8451464497863979
METDabcpp	0.999502646	0.8451464497863979
METDabc	0.999502646	0.8451464497863979
MERACMPthc	0.999502646	0.8451464497863979
MERACMPtep	0.999502646	0.8451464497863979
MEPNabcpp	0.999502646	0.8451464497863979
MEPIVESSte_cho	0.999502646	0.8451464497863979
MEPIVESSte	0.999502646	0.7254651427742477
FVSteb	0.999502646	0.8451464497863979
ENLIPAabctex	0.999502646	0.8451464497863979
MDZtu	0.999502646	0.8451464497863979
EIC21114TRte	0.999502646	0.8451464497863979
C05298te	0.999502646	0.8451464497863984
ECTOabcpp	0.999502646	0.8451464497863979
MCBTFabcpp	0.999502646	0.8451464497863979
MANTTRabc	0.999502646	0.8451464497863979
MANTRabc	0.999502646	0.8451464497863979
MANBabc	0.999502646	0.8451464497863979
ALLabcpp	0.999502646	0.8451464497863979
ECTOINEabc	0.999502646	0.8451464497863979
ECA4COLIPAabctex	0.999502646	0.8451464497863979
CMCBTFabcpp	0.999502646	0.8451464497863979
G3Pabc	0.999502646	0.8451464497863979
CMtexabc	0.999502646	0.8451464497863979
GALMAN4abc	0.999502646	0.8451464497863979
CDCA3Gte	0.999502646	0.8451464497863979
LIPACabcpp	0.999502646	0.8451464497863979
DMSO2abcpp	0.999502646	0.8451464497863979
COPROSTabc	0.999502646	0.8451464497863979
CRVSATPthc	0.999502646	0.8451464497863979
CBL1abc	0.999502646	0.8451464497863979
DGUDBUTNabcpp	0.999502646	0.8451464497863979
CBL1HBIabc	0.999502646	0.8451464497863979
CBIuabcpp	0.999502646	0.8451464497863979
GLCMAN6abc	0.999502646	0.8451464497863979
CBIabc	0.999502646	0.8451464497863979
DHBSZ3FEabcpp	0.999502646	0.8451464497863979
GLUCYSte	0.999502646	0.8451464497863979
DHCHOLESTANATEATP	0.999502646	0.8451464497863979
K2L4Aabctex	0.999502646	0.8451464497863979
K2L4Aabcpp	0.999502646	0.8451464497863979
DSPVSteb	0.999502646	0.8451464497863979
CARNabcpp	0.999502646	0.8451464497863979
ISTNTabc	0.999502646	0.8451464497863979
ISOP3PT	0.999502646	0.8451464497863979
ISOLVSTtbc	0.999502646	0.8451464497863979
ARBTNabcpp	0.999502646	0.8451464497863979
ISOCHOLabc	0.999502646	0.8451464497863979
ISETACabcpp	0.999502646	0.8451464497863979
DPROabcpp	0.999502646	0.8451464497863979
ICLIPAabcpp	0.999502646	0.8451464497863979
C05769te	0.999502646	0.8451464497863984
ICDCHOLabc	0.999502646	0.8451464497863979
IBUP_Stbc	0.999502646	0.8451464497863979
C05463t1	0.999502646	0.8451464497863979
CRVSATPtu	0.999502646	0.8451464497863979
CDCA24Gte	0.999502646	0.8451464497863979
CBL1abcpp	0.999502646	0.8451464497863979
LIPAAabcpp	0.999502646	0.8451464497863979
CRVSM24teb	0.999502646	0.8451464497863979
C05301te	0.999502646	0.8451464497863984
DLEUabcpp	0.999502646	0.8451464497863979
LEULEUabcpp	0.999502646	0.8451464497863979
LEUKTRB4WOHt	0.999502646	0.8451464497863979
LEUKTRB4WCOOHt	0.999502646	0.8451464497863979
LEUKABCtc	0.999502646	0.8451464497863979
C05302te	0.999502646	0.8451464497863984
LCYSTabcpp	0.999502646	0.8451464497863982
LCYSTabc	0.999502646	0.8451464497863982
DVALabcpp	0.999502646	0.8451464497863979
LCA3Sabc	0.999502646	0.8451464497863979
LCA3Gte	0.999502646	0.8451464497863979
DESFVSteb	0.999502646	0.8451464497863979
LCA24Gte	0.999502646	0.8451464497863979
LANTHabc	0.999502646	0.8451464497863979
GLC3MEACPtev	0.999502646	0.8451464497863979
ANDRSTANDRte	0.999502646	0.8451464497863979
GLCGLYCabcpp_syn	0.999502646	0.8451464497863979
CBL2abc	0.999502646	0.8451464497863979
ANDRSTNDNte	0.999502646	0.8451464497863979
CRVSM23teb	0.999502646	0.8451464497863979
ANDRSTRNGLCte	0.999502646	0.8451464497863979
CRVSM1teb	0.999502646	0.8451464497863979
LIPABabcpp	0.999502646	0.8451464497863979
LIPAabctex	0.999502646	0.8451464497863979
SPHMYLN18120_hs_ATPt	0.999502646	0.8451464497863979
PCHOLET_HSABCt	0.999502646	0.8451464497863979
VITEtl	0.999502646	0.8451464497863979
35DSMVteb	0.999502646	0.8451464497863986
TCHOLABCtc	0.999502646	0.8451464497863979
TCDCA3Sabc	0.999502646	0.8451464497863979
PAIL1819Z160t	0.999502646	0.8451464497863979
WHARACHDt	0.999502646	0.8451464497863979
TCA3Sabc	0.999502646	0.8451464497863979
TACRtu	0.999502646	0.8451464497863979
3DHCDCHOLabc	0.999502646	0.8451464497863986
3DHCHOLabc	0.999502646	0.8451464497863986
3DHDCAabc	0.999502646	0.8451464497863985
XOL7AH3ATP	0.999502646	0.8451464497863979
PAIL18111Z160t	0.999502646	0.8451464497863979
18HARACHDte	0.999502646	0.8451464497863987
XOL7AONEATP	0.999502646	0.8451464497863979
TCHOLAt3	0.999502646	0.8451464497863979
TDCA3Sabc	0.999502646	0.8451464497863979
TETDECA511ACt	0.999502646	0.8451464497863979
PCHOL2STE_HSABCt	0.999502646	0.8451464497863979
PHYQt	0.999502646	0.8451464497863979
TRIPVSteb	0.999502646	0.8451464497863979
THYOCHOLabc	0.999502646	0.8451464497863979
THRNTt	0.999502646	0.8451464497863979
PCHOLDOC_HSABCt	0.999502646	0.8451464497863979
PCHOLAR_HSABCt	0.999502646	0.8451464497863979
PCHOL2OLE_HSABCt	0.999502646	0.8451464497863979
THCHOLSTOICATP	0.999502646	0.8451464497863979
PCHOL2LINL_HSABCt	0.999502646	0.8451464497863979
31DMTtu	0.999502646	0.8451464497863986
PCHLN225_HSABCt	0.999502646	0.8451464497863979
THIOGabc	0.999502646	0.8451464497863979
PB2abcpp	0.999502646	0.8451464497863979
THEXDDte	0.999502646	0.8451464497863979
XOLDIOLONEATP	0.999502646	0.8451464497863979
PAFABCt	0.999502646	0.8451464497863979
3DHLCAabc	0.999502646	0.8451464497863985
SPHMYLN18115_hs_ATPt	0.999502646	0.8451464497863979
SPHMYLN181181_hs_ATPt	0.999502646	0.8451464497863979
SPHMYLN18117_hs_ATPt	0.999502646	0.8451464497863979
3HPVSTETteb	0.999502646	0.8451464497863985
SPHMYLN18116_hs_ATPt	0.999502646	0.8451464497863979
3HPVSteb	0.999502646	0.8451464497863985
SPHMYLN181161_hs_ATPt	0.999502646	0.8451464497863979
SPHMYLN18114_hs_ATPt	0.999502646	0.8451464497863979
SPHMYLN181201_hs_ATPt	0.999502646	0.8451464497863979
pentso3abcpp	0.999502646	0.8451464497863979
3HSMVACIDteb	0.999502646	0.8451464497863985
15HPETATP	0.999502646	0.8451464497863987
15DMTtu	0.999502646	0.8451464497863987
15DAPabcpp	0.999502646	0.8451464497863987
PE1829Z12Z1835Z9Z12Zt	0.999502646	0.8451464497863979
SPHMYLN18118_hs_ATPt	0.999502646	0.8451464497863979
6AHGLZABCt	0.999502646	0.8451464497863984
SULPACMPtev	0.999502646	0.8451464497863979
SPHS1Pt2e	0.999502646	0.8451464497863979
17AHPRGSTRNte	0.999502646	0.8451464497863987
SULFACabcpp	0.999502646	0.8451464497863979
SULAabc	0.999502646	0.8451464497863979
STACMPtev	0.999502646	0.8451464497863979
17AHPRGNLONEte	0.999502646	0.8451464497863987
SPRMabc	0.999502646	0.8451464497863979
3HLVSTACtbc	0.999502646	0.8451464497863985
SPHMYLN18121_hs_ATPt	0.999502646	0.8451464497863979
SPHMYLN_HsATPte	0.999502646	0.8451464497863979
SPHMYLN1825_hs_ATPt	0.999502646	0.8451464497863979
SPHMYLN1824_hs_ATPt	0.999502646	0.8451464497863979
SPHMYLN18123_hs_ATPt	0.999502646	0.8451464497863979
SPHMYLN18122_hs_ATPt	0.999502646	0.8451464497863979
SPHMYLN181221_hs_ATPt	0.999502646	0.8451464497863979
PCHOLEIC_HSABCt	0.999502646	0.8451464497863979
PCHOLHEP_HSABCt	0.999502646	0.8451464497863979
SPHMYLN180241_hs_ATPt	0.999502646	0.8451464497863979
PCHOLLINL_HSABCt	0.999502646	0.8451464497863979
PE15_HSABCt	0.999502646	0.8451464497863979
PEAR_HSABCt	0.999502646	0.8451464497863979
PE14_HSABCt	0.999502646	0.8451464497863979
PEAtabcpp	0.999502646	0.8451464497863979
PEDH203_HSABCt	0.999502646	0.8451464497863979
PE12_HSABCt	0.999502646	0.8451464497863979
PEFLIP	0.999502646	0.8451464497863979
PEFLIP_cho	0.999502646	0.8451464497863979
UCHOLabc	0.999502646	0.8451464497863979
UDCA3Sabc	0.999502646	0.8451464497863979
PELINL_HSABCt	0.999502646	0.8451464497863979
PELPALM_HSABCt	0.999502646	0.8451464497863979
PEOLE_HSABCt	0.999502646	0.8451464497863979
PEPALM_HSASBCt	0.999502646	0.8451464497863979
ACOLIPAabctex	0.999502646	0.8451464497863979
PE161_HSABCt	0.999502646	0.8451464497863979
PE17_HSABCt	0.999502646	0.8451464497863979
PEALtabc	0.999502646	0.8451464497863979
PE2LINL_HSABCt	0.999502646	0.8451464497863979
PE1819Z1835Z9Z12Zt	0.999502646	0.8451464497863979
PE203_HSABCt	0.999502646	0.8451464497863979
PE1819Z1829Z12Zt	0.999502646	0.8451464497863979
PE226_HSABCt	0.999502646	0.8451464497863979
PE1819Z1819Zt	0.999502646	0.8451464497863979
PE18111Z1845Z9Z12Z15Zt	0.999502646	0.8451464497863979
PE18111Z1835Z9Z12Zt	0.999502646	0.8451464497863979
PE1801819Zt	0.999502646	0.8451464497863979
PE18111Z1829Z12Zt	0.999502646	0.8451464497863979
PE18111Z1819Zt	0.999502646	0.8451464497863979
PE1801845Z9Z12Z15Zt	0.999502646	0.8451464497863979
PE1801835Z9Z12Zt	0.999502646	0.8451464497863979
PEAL2tabc	0.999502646	0.8451464497863979
PE1801829Z12Zt	0.999502646	0.8451464497863979
PESTE_HSABCt	0.999502646	0.8451464497863979
TXB2t	0.999502646	0.8451464497863979
PCt_cho	0.999502646	0.8451464497863979
PCHOLN19_HSABCt	0.999502646	0.8451464497863979
PCHOLN205_HSABCt	0.999502646	0.8451464497863979
PCHOLN204_HSABCt	0.999502646	0.8451464497863979
2HATVLACteb	0.999502646	0.8451464497863986
PCHOLN203_HSABCt	0.999502646	0.8451464497863979
PCHOLN201_HSABCt	0.999502646	0.8451464497863979
TSTSTERONEGLCte	0.999502646	0.8451464497863979
PCHOLN183_HSABCt	0.999502646	0.8451464497863979
2HATVACIDteb	0.999502646	0.8451464497863986
1MNCAMti	0.999502646	0.8451464497863987
PCHOLN1836_HSABCt	0.999502646	0.8451464497863979
PCHOLN15_HSABCt	0.999502646	0.8451464497863979
TSACMSULtev	0.999502646	0.8451464497863979
TSACGLUCtev	0.999502646	0.8451464497863979
PCHOLMYR_HsABCt	0.999502646	0.8451464497863979
2HATVLACGLUCteb	0.999502646	0.8451464497863986
21HPRGNLONEt1	0.999502646	0.8451464497863987
PCt	0.999502646	0.8451464497863979
TUNGSabcpp	0.999502646	0.8451464497863979
PG18111Z160t	0.999502646	0.8451464497863979
PCHOLSTE_HSABCt	0.999502646	0.8451464497863979
PCHOLPALME_HSABCt	0.999502646	0.8451464497863979
PCHOLOLE_HSABCt	0.999502646	0.8451464497863979
PCHOLN264_HSABCt	0.999502646	0.8451464497863979
PG1819Z160t	0.999502646	0.8451464497863979
PGLYCABCte	0.999502646	0.8451464497863979
PCHOLN224_HSABCt	0.999502646	0.8451464497863979
TUDCA3Sabc	0.999502646	0.8451464497863979
PGP18111Z160t	0.999502646	0.8451464497863979
PGP1819Z160t	0.999502646	0.8451464497863979
2HATVACIDGLUCteb	0.999502646	0.8451464497863986
PCHOLN225_HSABCt	0.999502646	0.8451464497863979
PCHOLN2254_HSABCt	0.999502646	0.8451464497863979
1513TACRtu	0.999502646	0.8451464497863987
1531TACRteb	0.999502646	0.8451464497863987
3ISPVSteb	0.999502646	0.8451464497863985
12HTACRtu	0.999502646	0.8451464497863987
r1519	0.999502646	0.8451464497863979
r1520	0.999502646	0.8451464497863979
r1521	0.999502646	0.8451464497863979
r1522	0.999502646	0.8451464497863979
NRPPHRVESSEC_1	0.999502646	0.8451464497863979
PTVSTM3eb	0.999502646	0.8451464497863979
r1525	0.999502646	0.8451464497863979
7DHCHOLabc	0.999502646	0.8451464497863984
r1526	0.999502646	0.8485189953286693
PURabc1	0.999502646	0.8451464497863979
NRPPHRVESSEC	0.999502646	0.7254651427742523
7DHCDCHOLabc	0.999502646	0.8451464497863984
PVSATPtu	0.999502646	0.8451464497863979
7BHGLZGLCABCt	0.999502646	0.8451464497863984
NRVNCABCt	0.999502646	0.8451464497863979
PTVSTATPtu	0.999502646	0.8451464497863979
7BHGLZABCt	0.999502646	0.8451464497863984
5APTNabcpp	0.999502646	0.8451464497863985
SMVtu	0.999502646	0.8451464497863979
OARGabcpp	0.999502646	0.8451464497863984
OANTIabcpp	0.999502646	0.8451464497863979
PSFLIP_cho	0.999502646	0.8451464497863979
PSHSABCtc	0.999502646	0.8451464497863979
O16A4COLIPAabctex	0.999502646	0.8451464497863979
AGMabcpp	0.999502646	0.8451464497863979
7DHCHSTEROLt	0.999502646	0.8451464497863984
r1514	0.999502646	0.8451464497863979
r1517	0.999502646	0.8451464497863979
5EIPENCte	0.999502646	0.8451464497863985
7KILTCHOLATP	0.999502646	0.8451464497863984
r1518	0.999502646	0.8451464497863979
7HPVSteb	0.999502646	0.8451464497863984
12HPETATP	0.999502646	0.8451464497863987
12HARACHDte	0.999502646	0.8451464497863987
PSFLIP	0.999502646	0.8451464497863979
NCBMPTSabcpp	0.999502646	0.845146449786398
5HPETATP	0.999502646	0.8451464497863985
r2505	0.999502646	0.8451464497863982
Pe13_HSABCt	0.999502646	0.8451464497863979
6HMSMVACIDteb	0.999502646	0.8451464497863984
5HTRPVESSEC	0.999502646	0.7254651427742376
NDERSVteb	0.999502646	0.8451464497863979
5HTRPVESSEC_1	0.999502646	0.8451464497863984
6HSMVACIDteb	0.999502646	0.8451464497863984
6EPSteb	0.999502646	0.8451464497863984
6CSMVACIDteb	0.999502646	0.8451464497863984
5OHFVSteb	0.999502646	0.8451464497863984
6BHGLZGLCABCt	0.999502646	0.8451464497863984
6BHGLZABCt	0.999502646	0.8451464497863984
5OXPROabcpp	0.999502646	0.8451464497863984
r1536	0.999502646	0.8451464497863979
6MELVACtbc	0.999502646	0.8451464497863984
PVSGLUCteb	0.999502646	0.8451464497863979
6OHFVSteb	0.999502646	0.8451464497863984
NORMETEVESSte	0.999502646	0.7254651427742523
7AHGLZABCt	0.999502646	0.8451464497863984
12DHCHOLabc	0.999502646	0.8451464497863987
r1531	0.999502646	0.8485189953286693
r1531_1	0.999502646	0.8451464497863982
r1532	0.999502646	0.8485189953286693
11DOCRTSTRNte	0.999502646	0.8451464497863987
PYOVDtex	0.999502646	0.8451464497863979
11DOCRTSLte	0.999502646	0.8451464497863987
r1532_1	0.999502646	0.8451464497863982
PYOVD2tex	0.999502646	0.8451464497863979
r1533	0.999502646	0.8485189953286693
NMTHDA	0.999502646	0.8682419087395553
r1533_1	0.999502646	0.8451464497863982
1331TACRteb	0.999502646	0.8451464497863987
PE1819Z1845Z9Z12Z15Zt	0.999502646	0.8451464497863979
5ADTSTSTERONEGLCte	0.999502646	0.8451464497863985
ACHVESSEC	0.999502646	0.7254651427742372
ACMPGLUTthc	0.999502646	0.8451464497863979
ACMPGLUTtep	0.999502646	0.8451464497863979
RETABCtc	0.999502646	0.8451464497863979
14GLUCANabcpp	0.999502646	0.8451464497863987
ACHVESSEC_1	0.999502646	0.8451464497863979
OSKTabcpp	0.999502646	0.8451464497863979
4BHGLZABCt	0.999502646	0.8451464497863985
ACMPGLUthc	0.999502646	0.8451464497863979
ADRNLPVESSEC	0.999502646	0.7254651427742372
4GLU56DIHDINDt	0.999502646	0.8451464497863985
ADRNLPVESSEC_1	0.999502646	0.8451464497863979
56EPPVSteb	0.999502646	0.8451464497863985
4HATVLACteb	0.999502646	0.8451464497863985
4HPRODCabcpp	0.999502646	0.8451464497863985
ACMPGLUtep	0.999502646	0.8451464497863979
ACMPthc	0.999502646	0.8451464497863979
PLPSabctex	0.999502646	0.8451464497863979
SELabcpp	0.999502646	0.8451464497863979
SMVACIDATPteb	0.999502646	0.8451464497863979
SMIA1Eabc	0.999502646	0.8451464497863979
SLNTabcpp	0.999502646	0.8451464497863979
SHEME2abcpp	0.999502646	0.8451464497863979
3MOXTYRESSte	0.999502646	0.7254651427742377
SERGLUGLNtr	0.999502646	0.8451464497863979
SALCHS2FEabcpp	0.999502646	0.8451464497863979
ADOCBLabcpp	0.999502646	0.8451464497863979
S3MEACMPtev	0.999502646	0.8451464497863979
RSVLACteb	0.999502646	0.8451464497863979
RSVATPtu	0.999502646	0.8451464497863979
3OHACMPtev	0.999502646	0.8451464497863985
ADOCBLabc	0.999502646	0.8451464497863979
ACMPtu	0.999502646	0.8451464497863979
4HPROLTabcpp	0.999502646	0.8451464497863985
4HATVACIDteb	0.999502646	0.8451464497863985
PPATabc	0.999502646	0.8451464497863979
PROHISGLUtr	0.999502646	0.8451464497863979
56DHPVSteb	0.999502646	0.8451464497863985
PS181abcpp	0.999502646	0.8451464497863979
4PYRDX	0.999502646	0.8451464497863985
PS180abcpp	0.999502646	0.8451464497863979
PS161abcpp	0.999502646	0.8451464497863979
PS160abcpp	0.999502646	0.8451464497863979
PS141abcpp	0.999502646	0.8451464497863979
PS140abcpp	0.999502646	0.8451464497863979
PS120abcpp	0.999502646	0.8451464497863979
PROSTGE1t3	0.999502646	0.8451464497863979
PROLBabc	0.999502646	0.8451464497863979
r1028	0.999502646	0.8451464497863979
PROSTGE2t3	0.999502646	0.8451464497863979
PROGLYabcpp	0.999502646	0.8451464497863979
r0993	0.999502646	0.8451464497863984
13DAMPPabcpp	0.999502646	0.8451464497863987
PRGNLONESte	0.999502646	0.8451464497863979
PRISTte	0.999502646	0.8451464497863979
AEPabcpp	0.999502646	0.8451464497863987
PRGNLONEte	0.999502646	0.8451464497863979
13DMTtu	0.999502646	0.8451464497863987
AEPabc	0.999502646	0.8451464497863987
r1026	0.999502646	0.8451464497863979
GLCATr	0.9995026319999999	0.5
EAR120y	0.999502354	0.7460030605616824
FASm2002	0.9995018699999999	0.9327639443737742
HPYRDC	0.999501084	0.6859943405700353
DALAOX	0.9995010019999999	0.6666666666666667
FPGS4_1	0.99950084	0.6286218341099468
CAATPS_1	0.999499846	0.8571362607932761
CAATPS	0.999499846	0.8386237737479597
DESAT18_2	0.9994989280000001	0.7679842503029728
HMR_2359	0.9994989280000001	0.7679842503029726
NTRIRy	0.9994988100000001	0.9366914868963984
ANHMK	0.9994984200000001	0.7303203481285476
DALADALAD	0.9994975079999999	0.6123724356957946
CAMPP	0.9994960239999999	0.7171161931639111
CHORt2	0.9994952940000001	0.6324555320336759
FASC200ACP	0.9994940399999999	0.954301885182457
ALDD20y	0.9994937939999999	0.83188487502896
GPAR	0.9994936800000002	0.8944561008433569
TRSARyr	0.999492678	0.7999870709160268
FAEL205	0.999492204	0.9600453515721438
FAEL204	0.999492204	0.9600453515721438
FAEL184	0.999492204	0.9600453515721438
FAEL183	0.999492204	0.9600453515721434
DESATPE160	0.9994916360000001	0.8329958750787065
FUMAH	0.9994877019999999	0.5476812469001366
HMR_2295	0.9994870299999998	0.7679842503029726
HMR_2293	0.9994870299999998	0.7679842503029728
HMR_2292	0.9994870299999998	0.7679842503029726
HMR_2296	0.9994870299999998	0.7679842503029726
CYTDK2	0.999486714	0.5999741418320511
EAR140y	0.9994866059999999	0.7159759039550584
HMR_2287	0.999486192	0.7679842503029726
NDH_1	0.999484854	0.766972279770243
GLNSP3	0.9994846340000001	0.7171228164783445
HKt	0.999484592	0.676106232859697
DESATPG160	0.9994840139999999	0.8329958750787065
TMDPK	0.999483098	0.599974141832049
34DHALDD	0.99948285	0.8618539725167462
GALt2pp	0.9994821	0.6499373054189037
ALDD8	0.999481164	0.8618539725167482
r0708	0.9994805419999999	0.842093628588617
PACOAT	0.9994799679999999	0.5999741418320484
SPMDt3i	0.999479748	1.0
SPMDt2	0.999479748	0.6324555320336759
AAPT	0.9994789580000001	0.6324305464542622
DMPSS_c	0.9994783999999999	0.8505178321388907
HISt2r1	0.9994783899999999	0.6324555320336759
PYRDC2	0.9994779680000001	0.6761062328596978
FASm1601	0.999477028	0.9327639443737741
ADA	0.9994734879999999	0.6741879762503257
TSULP	0.9994720320000001	0.6324555320336759
HMR_2284	0.999471282	0.7679842503029726
HMR_2282	0.999471282	0.7679842503029726
HMR_2281	0.999471282	0.7679842503029726
ACTNMO	0.999471046	0.7559314393029543
FASC201ACP	0.9994708280000001	0.8779461748701916
HPA3MOFAD	0.99947053	0.8660254037844388
MALS	0.9994692159999999	0.6666666666666667
CYSSERMETr	0.9994684340000001	0.5827875105098286
NTD3	0.999464498	0.603031548472347
TYRt2r	0.999464176	0.6324555320336759
r0280	0.999463424	0.5999741418320509
LTHRK	0.99946327	0.6324305464542619
DHRG2	0.99946102	0.8097303460631249
ELO5DPA_c	0.999459944	0.953852270383311
FAS260	0.999459944	0.953852270383311
FAEL183_cho	0.999459944	0.9538522703833112
FAEL184_cho	0.999459944	0.953852270383311
FAEL205_cho	0.999459944	0.953852270383311
FAEL204_cho	0.999459944	0.9538522703833114
ELO6ETA_c	0.999459944	0.953852270383311
FA100ACPHi	0.9994556259999999	0.5999741418320494
URIK1_1	0.999455158	0.6123724356957946
HEMEDS	0.9994535899999999	0.8975829138544227
NTD5	0.9994517500000001	0.603031548472347
NADH16pp	0.9994485839999999	0.8276065756477404
4HALDD	0.9994466880000001	0.8618539725167462
SUCCt	0.9994463679999999	0.7071067811865475
NAt6	0.999445448	0.5962869353775346
NAt3_0_5	0.999445448	0.9486832980505138
ADADir	0.9994452519999999	0.6324305464542619
FDH2	0.999444864	0.7669722797702432
PRAMPC_1	0.9994398459999999	0.8660254088125476
SO4t2	0.9994398240000001	0.6324555320336759
SO4t_e	0.9994398240000001	0.7999999999999998
TYRCBOX	0.99943809	0.6859943405700353
DURIK1	0.99943583	0.6324305464542619
FPGSa	0.9994341959999999	0.8347755038550135
MTHF3ES_c	0.9994341959999999	0.8058131544844602
CARBSARAH	0.9994341	0.8040240178113929
BUP	0.9994341	0.8040240178113723
SADH	0.9994341	0.8563454836229477
ALLTAMH2	0.9994341	0.8040240178114054
ALLTAMH	0.9994341	0.8563454836229477
UI45AH	0.9994341	0.7385597962788255
AFLBURPPAAMH	0.9994341	0.7385597962788255
BUP2	0.9994341	0.8040240178113723
FRUpts2	0.99943189	0.75
LDH2	0.999430794	0.699980606374039
2HBO	0.999430794	0.699980606374039
NAt3_1p5pp	0.9994305000000001	0.9922778767136677
NAt3pp	0.9994305000000001	0.9486832980505138
LYSt3r	0.999430326	0.7071067811865475
INOSTO	0.999429982	0.5528390810913447
GLYCYSAP	0.9994298520000001	0.75
EAR160y	0.99942848	0.7159759039550584
NADPHQR4	0.9994283920000001	0.7159759039550606
XAH	0.999421036	0.4757927424217394
3MOBDC	0.99941949	0.6859943405700353
3MOPDC_2	0.99941949	0.8114806340620558
HKtpp	0.9994190060000001	0.676106232859697
OMMBLHX3	0.9994183099999999	0.920355653516503
OPHHX3	0.9994183099999999	0.920355653516503
OMPHHX3	0.9994183099999999	0.920355653516503
SELNPS	0.999417972	0.6123724356957946
GALS1	0.999417756	0.5773813722344557
GALS2	0.999417756	0.5773813722344557
NTD1	0.999417602	0.603031548472347
E4POR1	0.9994173420000001	0.888884898545441
3NUCLE1	0.99941562	0.75
LHIST	0.9994153440000002	0.8944239788815708
HISTDb_1	0.9994153440000002	0.8216103916446146
HISTDb	0.9994153440000002	0.8944239788815708
CRNtHa	0.999413748	0.6324555320336759
SALCOD	0.99941008	0.7795737050809861
6HNACMO	0.99941008	0.7795737050809738
PTHRP	0.9994095099999999	0.75
GALOR	0.99940925	0.7159759039550587
OAAt2_2pp	0.9994069280000002	0.8221128885744929
DGNSK	0.9994057099999999	0.6324305464542619
RE3052C	0.9994047779999999	0.9120341173488975
FADD17	0.9994038699999999	0.7505012231676507
HMR_6785	0.9994037800000001	0.7778174593052023
FAD_14	0.999403766	0.8899438184514794
QUILSYN	0.9994034600000001	0.5302300765599002
ILEDHr	0.9994022139999998	0.7200742954708557
EAR180y	0.999401408	0.7159759039550584
PFK_3	0.999400688	0.6324305464542619
SPP	0.9993960700000001	0.603031548472347
3SPYRSP	0.9993958620000001	0.547707476844769
SACCD_c	0.9993952719999999	0.7142725215865524
KAS_HP	0.999395182	0.8457550302332053
PRFGCL	0.999392726	0.9128807680012221
PTDGT	0.9993916	0.71711619316391
I14BP1P	0.9993916	0.648830485348559
HKM1PP	0.9993916	0.7171161931639123
MIHKPP	0.9993916	0.7559027659054479
H23KMP	0.9993916	0.7559027659054471
DEDOLP1_U	0.9993916	0.9227419470715428
DEDOLP1_L	0.9993916	0.9227419470715428
HMR_7256	0.9993916	0.9227419470715428
SBPP3_1	0.9993916	0.71711619316391
DEDOLP1	0.9993916	0.7171161931639106
PMI1346PH	0.9993916	0.71711619316391
PMI12346PH	0.9993916	0.71711619316391
OTSB1	0.9993916	0.71711619316391
NAGINS	0.9993916	0.7559027659054479
DOLDPP	0.9993916	0.7171161931639106
PGPP1819Z160	0.9993916	0.7559027659054479
PGOGO	0.9993916	0.71711619316391
LPP_SC	0.9993916	0.9257821123299306
DOLDPP11	0.9993916	0.7171161931639106
PGHHPD	0.9993916	0.71711619316391
M5DPP	0.9993916	0.7559027659054471
DOLDPP12	0.9993916	0.7171161931639106
PGPP18111Z160	0.9993916	0.7559027659054479
CSPMDDC	0.99939098	0.6859943405700353
BNOCA	0.9993909440000002	0.7385516584318673
UDPGALOR	0.9993905059999999	0.9128720221739699
SPODM_1	0.999386422	0.28867513459481287
DPCOAPP	0.9993851499999999	0.7499595926943584
CHLt2pp	0.9993845240000001	0.6499373054189037
CHLt3pp	0.9993845240000001	0.6499373054189037
FRUK	0.999383948	0.6324305464542619
G1PDH	0.9993823940000001	0.7999870709160242
DHRG	0.9993823940000001	0.8062217679243093
THRt2r	0.9993821259999999	0.6324555320336759
GLXCBL	0.999380178	0.8571362607932785
BSORx	0.9993795899999999	0.7777870884117526
3OAR40_2	0.9993755999999999	0.7159759039550604
3HOXTPP	0.9993755999999999	0.7159759039550597
3OAR40	0.9993755999999999	0.7159759039550605
4ABZt2r	0.999375448	0.7071067811865475
PRO1y	0.9993747479999999	1.0
P5CR_1	0.9993747479999999	0.9486884100826302
E4PP	0.99937382	0.6708420756325197
CITRt2r	0.999372992	0.6324555320336759
GALK2	0.9993724220000001	0.799987070916024
BAMPPALDOX	0.99937167	0.8618539725167458
ALDD22x	0.99937167	0.8618539725167458
PHACA	0.999371328	0.6063448265714634
DHNCOAS	0.999370262	0.6063448265714633
NPHSa	0.999370262	0.6063448265714633
GNK	0.999369662	0.6324305464542623
DAGK180	0.999369452	0.6324305464542627
TMK	0.9993669840000001	0.6324305464542619
FE2tpp	0.999366848	0.7071067811865475
CMCMSAD	0.999366558	0.9999999999999998
ORNt2	0.9993643779999999	0.6324555320336759
FAH3_1	0.99936358	0.6415351436726083
TAM4	0.9993626360000001	0.5000000000000001
TAM2	0.9993626360000001	0.5000000000000001
NITR	0.999361034	0.7777870884117526
PDH2	0.9993600199999999	0.6172276494276081
UACCpts	0.999359726	0.7661082270556268
GLYC3Pt6pp	0.9993589719999999	0.5000089781919599
GGPTRCS	0.9993575659999999	0.7142725215865523
POR3b	0.9993566640000001	0.7142725215865544
TRPtipp	0.99935548	0.7071067811865475
XYLOR	0.99935537	0.7159759039550584
XYLR	0.99935537	0.7159759039550584
RFAC_HP	0.999355278	0.6324305464542619
ACGAMK	0.999354394	0.6324305464542619
HDC	0.9993493000000001	0.7778624263244114
HISDC	0.9993493000000001	0.6859943405700353
DHPCPH	0.9993472879999998	0.6708420756325189
MELIBt2	0.9993471660000001	0.6324555320336759
GGSPMDS	0.9993469760000002	0.7142725215865523
CYTB_B2	0.999346768	0.8222209453490337
CYOO3	0.999346768	0.8095407569862975
CYTB_B3	0.999346768	0.866230159773697
ALDD10	0.999346522	0.8618539725167456
NADPHQR2	0.9993461119999999	0.7159759039550584
GLCURDH	0.9993456140000001	0.8618539725167451
VNDH_2	0.999345534	0.8618539725167462
ISOAML	0.9993445160000001	0.5773813722344568
BPNT2	0.9993436599999999	0.603031548472347
EAR120x	0.999343458	0.6999806063740377
Mn2t	0.9993430999999999	0.7999999999999998
HEX7_1	0.9993430919999999	0.8944561008433585
HMR_1551	0.9993422919999999	0.6151472498432828
HMR_1505	0.9993422919999999	0.6151472498432828
HMR_1546	0.9993422919999999	0.6151472498432828
HMR_1495	0.9993422919999999	0.6151472498432842
DHPM1	0.9993411739999999	0.6063448265714634
NOPD	0.99933713	0.7142725215865523
LEUt3pp	0.99933516	0.6499373054189037
O2XOADOX	0.9993350559999999	0.8433396272237212
LYSDC	0.99933462	0.6859943405700353
ADNt2	0.9993336640000001	0.6324555320336759
ARGKr	0.999333086	0.6324305464542619
AMCOXO	0.9993321359999999	0.5697875746166394
HSDxi	0.9993318739999999	1.0
4HPAOX	0.9993311199999999	0.857136260793276
FLAVO2	0.9993311199999999	0.5714219836105583
3HPAOX	0.9993311199999999	0.857136260793276
MI4PP	0.9993310579999999	0.75
MI3PP	0.9993310579999999	0.75
OXCOAHDH	0.9993307060000001	0.8247888190188863
TNTR2	0.9993307060000001	0.8020117722027481
CDPGD	0.9993307060000001	0.7581778970676281
3MOX4HOXPGALDOX_NADP	0.9993307060000001	0.8318848750289614
MPOMC2	0.9993307060000001	0.7581778970676281
EPXQR	0.9993307060000001	0.7581778970676281
RE1830C	0.9993307060000001	0.8318848750289611
[truncated: 1 more rows]
