# Supplementary material for: Teasing out missing reactions in genome-scale metabolic networks through hypergraph learning
Source: Nat Commun. 2023 Apr 25;14:2375. doi: 10.1038/s41467-023-38110-7 (PMC10130184; doi:10.1038/s41467-023-38110-7)
Supplement: Supplementary file 4 — Source Data [file 41467_2023_38110_MOESM4_ESM.zip › Source Data/Supplementary Figure 8/zimmermann/GCF_000022965.1.csv]

	predicted scores	similarity max
DADNC	0.9999793699999999	0.7560043498032026
ADNCYC	0.9999793699999999	0.6547807491988552
NTD7	0.99997759	0.6030319998746457
PPK2	0.9999771899999998	1.0
NTPP2_1	0.999971794	0.8944575739063452
BPNT	0.9999711399999999	0.6030319998746457
ACS	0.99996908	0.6666666666666667
ATPADT	0.999968984	0.6666666666666667
G1PP	0.999967242	0.75
AP4AH1	0.99996297	0.7499575335485116
G6PP	0.999962908	1.0
PDE1	0.999962856	0.7071668352680126
NADDPp_1	0.99996264	0.7071668352680126
AMPDA	0.9999616939999999	0.6455191513419104
PItpp	0.9999615860000001	0.7071201252157939
NPH	0.999960808	0.9805793948867018
ADK2_1	0.9999606139999999	0.8944575739063368
AP3S	0.999960596	0.707058735881164
BPNT_1	0.9999601440000001	0.717115124511002
NADPHHS	0.99995926	0.4329146270462374
NADPHHR	0.99995926	0.4329146270462374
PIt2rpp	0.9999588319999999	0.6737223483640442
PIt2r	0.999958826	0.6666792475380916
PPItex	0.999957274	0.632455532033676
DNTP	0.9999564659999999	0.7825915071096499
AP3AH	0.9999564659999999	0.7825915071096499
TPHAP	0.9999564659999999	0.787797832793853
ANNAT	0.99995552	0.9486886706369219
G3PT	0.999955216	0.6030319998746457
MEHLER_1	0.9999546780000002	0.9354953731929074
MEHLER	0.9999546780000002	0.9354953731929074
DPCOAK_1	0.9999545360000001	0.8944575739063386
NADPHXD	0.9999524799999999	0.5000566219355065
CYSCYSr	0.99995218	0.6123724356957946
NADS1_1	0.999952164	0.9258425632283586
PPIuabcpp	0.9999511420000001	0.8451460520948912
PPIabc	0.9999511420000001	0.8451460520948912
FRD	0.9999502679999999	1.0
P4AH	0.999949298	0.7171151245110018
ACS_1	0.999949176	0.6172283754855713
AP5AH	0.9999481400000001	0.7825915071096499
SFRR	0.999947902	0.6804223775577719
NTPP8_1	0.999947734	0.5
PPGPPDP_c	0.9999476719999999	0.8944575739063452
ACOAH	0.9999473159999999	0.7303215508794327
GLYK1	0.999946682	0.6123724356957946
NDP3	0.999946664	0.8366478459785747
NTP3	0.99994655	0.8366478459785757
SUCptspp_1	0.9999464339999999	0.5773829571029759
NTP5	0.99994626	0.717115124510998
NADHHR	0.999945026	0.4329146270462374
NADHHS	0.999945026	0.4329146270462374
AMPt6	0.999944774	0.6324555320336759
NTPP8	0.9999446200000002	0.5999728242407875
NOX2	0.99994391	0.9241361435690925
MCD	0.9999436620000001	0.5669604655149866
NTP3e_1	0.9999433120000001	0.7637996799861165
HEX1_1	0.9999421639999999	0.8944575739063386
r1319	0.9999420880000001	0.7999864121203952
GK_adp	0.9999397520000001	0.5477411631595746
NADHXD	0.99993956	0.5000566219355063
NADHPO	0.999939546	0.8179231713116955
ATPATF1	0.999938408	0.7070827605740306
NH4OHDs	0.9999383959999999	0.5773829571029737
CDPPH	0.999937624	0.7171151245109969
GLUGLUr	0.999936894	0.5773502691896258
GLCGSD	0.9999357520000001	0.8066047976780477
SUCCACT	0.9999357379999999	0.6666666666666667
TREH	0.999935026	0.8814089405208615
PPGPPDPE	0.9999347259999999	0.7284096839882572
GLUDxi	0.999934022	0.7559187563303191
MCDC	0.9999339939999998	0.4714312103605103
IPDPS_syn	0.999933822	0.7581780244710624
UREA	0.999931442	0.8704017186439724
PYRDC	0.9999310400000001	0.7559472873533161
OAADC	0.999930754	0.6123724356957947
NTP7	0.999930232	0.7171151245110015
r0068	0.9999296880000001	0.5477411631595732
CPMPS	0.999927714	0.6708431804297589
THIH	0.9999274239999998	0.8164503453841765
ACTF	0.99992538	0.6123724356957946
G3PA	0.99992538	0.6123724356957946
CBMKr2	0.999923194	0.6736007372674527
CBMKr	0.999923194	0.7378572288190557
GLYK	0.999923158	0.67610535793311
UTPH1	0.9999224999999999	0.8571289915558626
PGAM1_PhosHydro	0.9999224520000001	0.6708431804297526
ALR	0.9999198680000001	0.8318845709338376
SHL_c	0.999919828	0.8944575739063407
H2ASE_syn	0.999919508	0.8005135073851455
PpGppP	0.999919394	0.75
GLY3Pt2	0.999919344	0.6324555320336759
ALPHNH	0.9999193140000001	0.8609537280088467
PHNO	0.9999185260000001	0.8728754835954748
MLTG7	0.999918486	0.8814089405208615
13BGH	0.999918486	0.8066047976780494
CYSabc	0.9999168700000001	0.8571359246857904
PPDK	0.9999154600000001	0.6761053579331102
CYSt2r	0.9999154459999999	0.6324555320336759
NADK1	0.9999141720000001	0.5999728242407876
PUTA3	0.999913974	0.8618537926763086
PYRt2	0.99991372	0.6324555320336759
NH4t_1	0.9999132419999999	0.7071067811865475
NH4t3r	0.9999132419999999	0.7071067811865475
G3PCT_1	0.9999123300000001	0.44722878695317037
GTPHL	0.9999121800000002	0.5165322703972753
GSEALD	0.9999116219999999	0.8318845709338369
SULRR2	0.9999108459999999	0.7581780244710623
SULR_1	0.9999108459999999	0.9195567530016251
SULR	0.9999108459999999	0.9291419864654041
NTRIR2y	0.9999106600000001	0.9417619904717383
NTRIRy_1	0.9999106600000001	0.7581780244710623
AACLAM	0.9999105360000001	0.6123724356957947
AADa	0.9999105360000001	0.6123724356957947
GP4GH	0.9999101420000001	0.5999456447887143
AHSERL2_1	0.9999097299999999	0.8944575739063367
Ht	0.999908804	0.8944271909999159
r0120	0.99990834	0.6488102642300894
GLUVESSEC	0.999908088	0.8451460520948914
GTPDPK_1	0.99990752	0.8944575739063385
MMS	0.999906896	0.6666666666666667
CITMS	0.999906896	0.6666666666666667
NTD4	0.9999067079999999	0.6030319998746457
ALDD2y	0.9999056099999999	0.831884570933833
GLUDC	0.999905598	0.5000849401178282
GUAC	0.9999051320000001	0.670805205668478
OPAH	0.999905128	0.8485569611797265
GLUN	0.9999047280000001	0.6123724356957946
CYTK3	0.9999045859999999	0.5
CHOLtu	0.999903554	0.7071067811865475
NAD_H2	0.999902996	0.7826503771680522
SULRR	0.9999028379999999	0.8889000717802161
PYR5CD2	0.9999026179999999	0.6351036869620246
GLUt2r	0.9999019740000001	0.6324555320336759
P5CD	0.999901578	0.7711907305655863
PPCK	0.9999011399999999	0.5999728242407931
ADHEr	0.9998999900000001	0.8432835908135421
PANO	0.9998993979999999	0.861853792676309
r2465_1	0.9998982	0.5773502691896258
METabcpp	0.999898112	0.8571359246857903
NTRIR2x	0.999897202	0.9525814235183867
G3PCT	0.999897052	0.5999728242407887
PPS	0.999896956	0.7070827605740191
GDPDPKE	0.9998966499999999	0.6707520204845626
PDE5	0.9998953740000001	0.6708431804297554
CBMD	0.9998886760000001	0.7637811472315594
G3PD1ir	0.9998877580000001	1.0
LAAL23	0.9998867199999999	0.5962656640537116
APDH	0.999885334	0.6455191513419104
P5CCD	0.9998850499999999	0.8333333333333335
ALAD_L	0.999884786	0.7200738876278248
MMSAD3	0.99988431	0.8333333333333335
NDP7	0.999883582	0.7171151245110015
HAMR	0.999883018	0.8618537926763088
ACYP_3	0.99988276	0.755901431846501
ACYP_2	0.99988276	0.7171151245109948
ALDD2x	0.9998812859999999	0.8618537926763046
RNAS_LLA	0.9998806120000001	0.6713346065991169
METt3	0.9998796819999999	0.6324555320336759
METt2r	0.9998796819999999	0.6324555320336759
PHHL	0.9998795880000001	0.7412213686340103
GLCt2_2	0.999877996	0.7999999999999998
GLCt2	0.999877996	0.6324555320336759
GLUDy_1	0.9998776140000001	0.8366559670779615
r0027	0.9998767479999999	0.5660485295034636
FAS80COA_L	0.9998764400000001	0.9950074956917162
RNA_1	0.9998749159999999	0.596366940599549
PEPt6	0.9998748000000001	0.6324555320336759
ADPGLC	0.999874366	0.7499575335485118
CYTDK1_1	0.9998738460000002	0.6123724356957946
GLUCYS	0.9998735499999999	0.7142718493715808
SSALy	0.9998733940000001	0.8318845709338114
MLTG1e	0.9998726659999999	0.35355339059327373
ASNS2	0.9998723	0.7559187563303348
NH4tpp_1	0.999871652	0.7071067811865475
NH4t3pp	0.999871652	0.7071067811865475
PPANA	0.999871332	0.8819123485080986
PHNACH	0.999869868	0.6030319998746457
MTHFR3_1	0.99986788	0.9486886706369075
HMEDR	0.9998665880000001	0.8618537926763091
CYTK8	0.9998657300000001	0.6123724356957946
GLNabcpp	0.99986564	0.8571359246857904
GLUK	0.999865088	0.7999864121203965
KAS20SA	0.99986379	0.9992955455430692
RNA	0.999863768	0.6123461900554058
ACCOAS	0.9998635180000001	0.9428624207210139
KAT1	0.9998635180000001	1.0
2AMACHYD	0.999863436	0.6708431804297589
DAPAL_1	0.999863436	0.6708431804297589
DAPAL	0.999863436	0.6761053579330981
SUCCabc	0.999862852	0.8451460520948912
AFAT	0.999862644	0.9486886706369283
FDH6r	0.999861882	0.6708431804297552
CA2t2pp	0.999861078	0.534535453107106
CYTDK1	0.9998608919999998	0.6324292733207744
HMR_3996	0.999860154	0.5534173889937386
HCYStabcpp	0.999858962	0.8451460520948914
PYRt2rpp	0.999858214	0.6737223483640442
SBTR	0.999857448	0.7159752959898179
FRDx	0.999856396	0.6999796181805906
NTRLASE3	0.99985614	0.5345354531071087
G3PCT_2	0.9998550679999999	0.5500919939338405
r0097	0.999854612	0.6761053579331069
ACOAM	0.999854612	0.6761053579331083
GLNt2r	0.9998545919999999	0.6324555320336759
r0193	0.99985404	0.8332955832389114
CMPDAi	0.99985356	0.6455191513419103
ATPATF2	0.999852044	0.5656469916427875
DOPDH	0.9998509	0.8318845709338296
SQLS	0.999849768	0.4803844614152615
FAO2	0.999849628	0.9978401771857784
RE1933C	0.999848862	0.5443379020462173
GDH1	0.9998476220000001	0.8176371821352852
MTHFR2_1	0.9998391379999999	0.9486886706369075
PRPPP	0.9998388500000001	0.7171151245110015
CMPt6	0.9998382079999999	0.6324555320336759
CYTDK2_1	0.999836582	0.5
FADDP	0.9998361880000001	0.7499575335485116
OCDOR	0.999835734	0.8164994109688364
ASPA1	0.9998352620000001	0.5000094356535792
FTHFDH	0.9998339780000001	0.6584989313677534
SSALx	0.9998328400000001	0.8618537926762824
MLTHFte1	0.999832816	0.8451460520948912
CYTK7	0.999832588	0.5
PPPM	0.99983219	0.6395280688143511
UMPK3	0.9998320419999999	0.6123724356957947
CTPS1_2	0.9998318340000001	0.8366559670779737
ME2	0.99983121	0.5999728242407768
SERabc	0.9998300840000001	0.8571359246857903
SUCCt3	0.999829092	0.6324555320336759
SUCCt2_3	0.999829092	0.8944271909999159
SUCCt2_2	0.999829092	0.9486832980505138
DCTPD2_1	0.99982905	0.6708431804297592
SPMDtex2	0.9998275600000002	0.7071067811865475
ASPSALy	0.9998241200000001	0.831884570933834
DPMVD	0.999823928	0.5476791418535059
METNA	0.9998191439999999	0.5999728242407951
ACt2r	0.9998188320000001	0.6324555320336759
ACt2r_1	0.9998188320000001	0.632455532033676
FE2tpp	0.9998187100000001	0.7071067811865475
AACT	0.9998179500000001	0.5444235250395377
HCITS	0.9998179500000001	0.6666666666666667
SERASr	0.999816888	0.6761053579331154
DGUNC	0.9998119400000001	0.5962656640536947
GUACYC	0.9998119400000001	0.5163568476531109
GLUN_1	0.99980975	0.6454679874094094
POR5	0.9998089880000001	0.7205861061960477
METRR	0.9998085079999999	0.40816738758878457
PSP_L_1	0.9998083799999999	0.8944575739063452
GLNS_1	0.99980823	0.7715354693569655
ME1	0.9998059659999999	0.7999864121203926
RE1342C	0.999805252	0.7999864121203857
ASPabc	0.9998026980000001	0.8571359246857905
CPK1	0.99979958	0.6123724356957947
THIORDXi	0.999794986	0.6761053579331091
NTPP5	0.999790844	0.5999728242407845
RPEc	0.999787814	0.9999999999999998
RNDR1	0.999786924	0.5999728242407947
FDH6	0.99978614	0.7276141443083801
HMR_0188	0.9997859159999999	0.7216878364870323
PSP_1	0.999785902	0.7559014318464993
FORMCOAL	0.999784	0.6666666666666667
OCTNLL	0.99978376	0.6666666666666667
GD3P2	0.9997826200000001	0.8318845709338372
POR	0.9997816179999999	0.7142718493715758
r1254	0.9997798680000001	0.6760561312923804
CYSLY3	0.99977661	0.6536165417664332
MTHFD_1	0.9997761119999999	0.8944575739063483
NTP2	0.9997760119999999	0.717115124510998
r1252	0.999774626	0.8333333333333335
BIRA	0.99977387	0.6546324913592131
unkFol	0.99977381	0.7453447396353556
SULFDH	0.999771166	0.7159752959898178
AMID_1	0.99977099	0.5476791418535101
FACOAL180_1	0.999768094	0.8333333333333335
FACOAL180_2	0.999768094	0.8333333333333335
METt3pp	0.999764684	0.6737223483640442
SUCBZL_1	0.999764394	0.9258425632283581
G1Dx	0.999763408	0.6999796181805896
LAAL8	0.99976266	0.5962656640536935
r1515	0.999760474	0.8451460520948912
UNK3	0.999760032	0.5000094356535794
SO4t4_3	0.999755914	0.9899494936611664
SO4NA1t	0.999755914	0.9486832980505138
NTP8	0.9997537000000001	0.717115124510999
MALTHXabc	0.9997518700000001	0.8571359246857903
MG2tpp	0.9997513120000001	0.5345354531071059
AADb	0.9997486600000001	0.5669604655149872
THRA	0.99974863	1.0
FACOAL181_2	0.9997471600000001	0.8333333333333335
FACOAL18111Z	0.9997471600000001	0.8333333333333335
APH160	0.9997469320000001	0.7559014318464994
UCPP	0.9997461599999999	0.5
AASAD1	0.9997438219999999	0.5660485295034637
UMPK4	0.9997430920000001	0.5
SERDA	0.99974308	0.5302249797700943
RNF	0.99973976	0.766972651256304
NTP6	0.9997367620000001	0.7171151245109982
r1529	0.9997363220000001	0.8451460520948912
AASAD2	0.999735946	0.6324770159928447
OXGDC	0.9997358199999999	0.5
DMPPS_syn	0.9997338540000001	0.7581780244710623
FPGS_1	0.9997321619999999	0.5430684795878605
FACOAL80t2pp	0.9997308479999999	0.7499999999999999
MGt5	0.9997292200000001	0.534535453107106
ADNK3	0.9997275179999999	0.5999728242407948
CU2t2ex	0.9997261219999999	0.534535453107106
FACOAL40It2pp	0.999725526	0.7499999999999999
GMP5N	0.9997248860000001	0.676105357933106
GLCP3	0.999722054	0.804045771736532
GLCP4	0.999722054	0.8040457717365324
NAabc	0.9997193840000002	0.8451460520948914
HMPPtr	0.9997164319999999	0.8451460520948869
APH140	0.99971585	0.7559014318464993
MTHFD2	0.999713782	0.8944575739063483
FMNAT_1	0.9997136400000001	0.8944575739063433
MLTHFte	0.9997134540000001	0.6324555320336759
NAMNPP	0.99971224	0.6324770159928468
ASLP	0.9997120939999998	0.7698148860585214
SO3t	0.999710986	0.6324555320336759
CACOAL	0.999710638	0.6681693163838824
PALMCL	0.999710638	0.6172283754855721
GLYFEM	0.999710638	0.6124417831209055
PACL	0.999710638	0.6681693163838824
FADD3	0.999710638	0.5855144703919102
BCOALIG	0.999710638	0.6029435338263452
HMR_0305	0.999710638	0.6681693163838808
PCA2	0.999710638	0.5855144703919102
PCA1	0.999710638	0.5855144703919102
IPDAB	0.999710638	0.58551447039191
HMR_0253	0.9997098600000001	0.8451460520948912
r1523	0.9997067659999999	0.8451460520948912
GTHRDt2_1	0.9997067100000001	0.8571359246857904
r1530	0.9997067100000001	0.8571359246857904
CYSTabc	0.999704154	0.8451460520948912
r1322	0.9997040799999999	0.6406116428897372
ASPt2_3	0.9997040119999999	0.8485281374238569
ASPt2_2	0.9997040119999999	0.7999999999999998
ASPt2r	0.9997040119999999	0.6324555320336759
GLYTA	0.999703934	0.5000094356535794
L24DC	0.999702898	0.5163568476531002
AHGDx	0.9997021399999999	0.6999796181805835
ARHGDx	0.9997021399999999	0.6999796181805912
G6PDH2c	0.9997008019999999	0.9999999999999647
MALTPTabc	0.99970026	0.8451460520948914
MALTPTabcpp	0.99970026	0.8451460520948914
PPNCL3	0.9996993399999999	0.597588203603506
TSULabc	0.999698206	0.8571359246857903
TRPabc	0.99969803	0.8451460520948912
HMR_1754	0.9996979899999999	0.6172283754855709
r1516	0.9996972060000001	0.8451460520948912
FACOAL141	0.99969666	0.7216878364870323
PDE4	0.9996960779999998	0.7071668352680116
LDGUNPD	0.9996960779999998	0.6761053579331001
2MAHMP	0.999694878	0.7171151245109902
ACS2	0.9996942260000001	0.6666666666666667
HKt	0.9996921799999999	0.67610535793311
GLYabc	0.999691118	0.8571359246857904
GLYVESSEC_1	0.999691118	0.8451460520948914
GLYVESSEC	0.999691118	0.5516679728279663
Kabc	0.999688192	0.8451460520948914
MALTabcpp	0.9996880020000001	0.8571359246857903
AIRCra	0.999686288	0.9090881017817918
AKGt2r	0.9996838199999999	0.6324555320336759
AKGt2r_1	0.9996838199999999	0.632455532033676
PDH2	0.999683456	0.714271849371582
APH180	0.999674726	0.7559014318464994
FLDR2	0.999672286	0.8992272291294814
GLUMETr	0.9996716039999999	0.5
AKGCAL	0.9996715820000001	0.5999728242407951
HMR_0180	0.999671016	0.7216878364870323
FACOAL90t2pp	0.9996705880000001	0.7499999999999999
FACOAL70t2pp	0.9996705880000001	0.7499999999999999
FACOALP100t2pp	0.9996705880000001	0.7499999999999999
FACOAL40t2pp	0.9996705880000001	0.7499999999999999
FACOALP50t2pp	0.9996705880000001	0.7499999999999999
FACOALP60t2pp	0.9996705880000001	0.7499999999999999
FACOALP70t2pp	0.9996705880000001	0.7499999999999999
FACOAL181d11tpp	0.9996705880000001	0.7499999999999999
FACOAL181d6t2pp	0.9996705880000001	0.7499999999999999
FACOAL50t2pp	0.9996705880000001	0.7499999999999999
FACOALP80t2pp	0.9996705880000001	0.7499999999999999
FACOAL182t2pp	0.9996705880000001	0.7499999999999999
FACOALP90t2pp	0.9996705880000001	0.7499999999999999
FACOAL50It2pp	0.9996705880000001	0.7499999999999999
FACOALT60t2pp	0.9996705880000001	0.7499999999999999
r1528	0.999667966	0.8451460520948914
RE0915E	0.9996670240000001	0.7502072589727614
DHFR2i	0.999665506	0.6999796181805908
GTHOXti2	0.9996647940000001	0.8451460520948914
BGLK	0.999663222	0.7142718493715807
MALTTTRabcpp	0.9996613199999999	0.8571359246857903
SERAT	0.9996608819999999	0.6123724356957946
GLCATr	0.9996602080000001	0.6123724356957946
NTPP7	0.9996588599999999	0.5999728242407855
OSUCCL	0.9996541320000001	0.5
r0082	0.9996541320000001	0.5
NTP4	0.999653744	0.7171151245109985
Kabcpp	0.9996500380000001	0.8451460520948914
AMID4	0.9996497339999999	0.5
GPDDA3	0.999649504	0.5999728242407852
THFOR2	0.99964505	0.8557666160633995
DUTPDP_1	0.9996442139999999	0.8944575739063422
UDPRHMS_c	0.99964406	0.7581780244710623
CD2abc2	0.999643388	0.8451460520948912
APH161	0.999642708	0.7559014318464994
r1326	0.999640204	0.6405028525963339
CYTK9	0.9996392199999999	0.5
APH181	0.9996385060000001	0.7559014318464994
r1382_1	0.9996341860000001	0.8404892508320417
THFGLUS	0.9996341860000001	0.7142718493715806
FPGS	0.9996341860000001	0.8347750775104011
FPGS_tm	0.9996341860000001	0.8347750775104025
PHEPS	0.9996313499999999	0.7070827605740191
SELNPS_cho	0.9996313499999999	0.7070827605740191
OXACOAL	0.999630908	0.6666666666666667
FRNDPR2r	0.99963012	0.9999999999999999
HDCAt2	0.999628674	0.6324555320336759
GLCptspp	0.9996285	0.5
PFK_ppi	0.9996256219999999	0.6761053579330906
BCT1_syn	0.9996223480000002	0.8451460520948914
HCO3abc	0.9996223480000002	0.8451460520948914
FCOAH	0.999615236	0.7427990035757421
FCOAH2	0.999615236	0.5999728242407858
LAAL21	0.999611356	0.67610535793311
ACt5pp	0.9996111799999999	0.8521988525551181
ACt2ipp	0.9996111799999999	0.6737223483640442
ACt2rpp	0.9996111799999999	0.6737223483640442
IDPA	0.999611042	0.7171151245110015
HMR_0200	0.999610876	0.6666666666666667
GAPDi_nadp	0.999609594	0.6666666666666667
ORNTA_1	0.999607632	0.75
R5PP	0.99960599	0.6030319998746457
UGP_PGM_c	0.9996054900000001	0.7999864121203774
r0210	0.999605182	0.6708431804297559
APH120	0.999603542	0.7559014318465003
FRUabc	0.9996029739999999	0.8451460520948912
ALDD16	0.999602926	0.861853792676309
CHLabc_rev	0.999601412	0.8451460520948914
SUCCt2_2pp	0.999594478	0.8521988525551181
SUCCtpp	0.999594478	0.6737223483640442
SUCCt3pp	0.999594478	0.6737223483640442
SUCCt2_3pp	0.999594478	0.9038933813416783
r1382	0.9995926159999999	0.7957135730558663
FRDO5r	0.999590744	0.868241845903563
LSERDHr	0.9995884540000001	0.7159752959898187
LPLIPAL2A160	0.999585652	0.6324233047264977
GLCpts	0.999585128	0.5
PTRCabc	0.9995846239999999	0.8571359246857903
SERD_D	0.9995832379999999	0.6666289208470203
TTDCEAATP	0.9995827079999999	0.8451460520948912
SULabc	0.999580656	0.8571359246857903
r1162	0.999580656	0.8451460520948912
GLNTRS2	0.999579858	0.7171220853407407
ALKP_1	0.9995781420000001	0.7171151245109985
R15BPK	0.999576424	0.6123724356957946
OPHHX3	0.9995762920000001	0.9203555346405097
MALTTRabcpp	0.999572412	0.8571359246857903
NTPP9_1	0.999571868	0.8944575739063452
CPS_1	0.9995717080000001	0.46292128161417867
CBPSam_1	0.9995717080000001	0.8838743019968076
CA2t	0.9995706240000001	0.534535453107106
MNabc_rev	0.99957009	0.8451460520948912
GMPt6	0.9995699479999999	0.6324555320336759
DALAabcpp	0.9995696000000001	0.8451460520948905
LAAL1	0.9995685640000002	0.7559187563303348
GMPR	0.999562628	0.7534013734709729
r1527	0.999562024	0.8451460520948914
G6PDH1	0.999560954	0.69997961818059
GLYALDDy	0.9995606200000001	0.8318845709338372
FAS240_L	0.999560564	0.9925664517022278
GCPN	0.99956031	0.516532270397278
3SPYRSP	0.9995582900000001	0.5477067084390799
CU2tpp	0.9995563199999999	0.534535453107106
r1383	0.9995524439999999	0.6883579660598871
TTDCAt2	0.9995517979999999	0.6324555320336759
FACOAL60i	0.9995499379999998	0.7216878364870323
XANtpp	0.99954918	0.7071067811865475
4ABUTabcpp	0.999548068	0.8451460520948869
SADT	0.9995457000000002	0.6761053579331097
LYSt4	0.999542134	0.7071067811865475
DNADDP	0.999541198	0.7499575335485116
NDP6	0.9995410939999999	0.7171151245109981
THFOR1	0.9995392639999998	0.8366478459785758
NO3abc	0.9995388820000001	0.8451460520948914
G3PGabcpp	0.9995384460000001	0.8451460520948912
FADRx2	0.999537778	0.7159752959898159
METSOX1abcpp	0.999537092	0.8451460520948914
METSOX1abc	0.999537092	0.8451460520948914
ALAB	0.999536852	0.5000094356535792
ALDD14	0.999536668	0.861853792676277
THMATPe	0.99953629	0.8451460520948912
THMabc	0.99953629	0.8571359246857903
FTHFI	0.99953559	0.8451460520948876
HKtpp	0.9995333079999998	0.67610535793311
ATPATF3	0.999532994	0.5999728242407864
RE2034C	0.99953273	0.5000094356535792
SERHL	0.9995318980000001	0.5773829571029708
HMR_7197	0.9995318980000001	0.5773829571029704
CYSO_I	0.999530028	0.5892890129506427
DHORDfum	0.9995273599999999	0.5
METSOX2abc	0.999525916	0.8451460520948914
METSOX2abcpp	0.999525916	0.8451460520948914
BALAVECSEC	0.9995238579999999	0.46624000930275455
BALAVECSEC_1	0.9995238579999999	0.8451460520948904
PALFATPtc	0.999521184	0.8333333333333335
HDECH	0.9995204400000001	0.6863456102960531
KAS15	0.99951662	0.5000000000000001
Cuabc	0.999514072	0.8571359246857904
NDP8	0.9995136020000001	0.717115124510999
SUCRabc	0.9995128040000001	0.8571359246857903
MECDPDH_syn	0.999509666	0.6708431804297483
CITabc	0.9995094900000001	0.878308171443771
OLEICFATPtc	0.99950838	0.8333333333333335
LPLIPAL2A140	0.999506832	0.6324233047264978
NTD9	0.9995067860000001	0.6030319998746457
GABAVESSEC_1	0.999503552	0.8451460520948869
GABAVESSEC	0.999503552	0.466240009302759
RIBt2	0.9995019980000001	0.6324555320336759
NDP4	0.999501686	0.7171151245109985
CA2abc1pp	0.9994953859999999	0.8571359246857904
GLYDHDA	0.9994951139999999	0.7200738876278288
SELMETAT	0.9994949259999999	0.6666666666666667
CBIAT_DELETE	0.9994949259999999	0.6666666666666667
CBLAT_DELETE	0.9994949259999999	0.6666666666666667
COB1NDAAT2	0.9994949259999999	0.6666666666666667
TTDCAFATPc	0.9994939520000001	0.8333333333333335
CBMK4	0.9994927239999999	0.6736007372674527
OCDCAFATPc	0.9994917219999999	0.8333333333333335
H2O2syn	0.9994916400000001	0.7159752959898178
GLCD	0.999491466	0.5547074431821126
ASPO2y	0.9994884599999999	0.7991160275779765
ALDD18	0.99948782	0.8618537926763072
MALTt2	0.9994859719999999	0.6324555320336759
LAAL37	0.999485108	0.7126803130574967
HPOXR	0.9994842079999999	0.5773829571029695
CAT	0.9994842079999999	0.6666792475381182
FPGSa	0.99948321	0.8347750775104013
MTHF3ES_c	0.99948321	0.8058126546509871
SPMDabc	0.9994827300000001	0.8571359246857903
GCALDDy	0.9994807940000001	0.8318845709338367
LAAL9	0.9994767960000001	0.7142718493715808
GSNK	0.999476432	0.6324292733207744
THRS_2	0.999476012	0.8944575739063452
NDH_1	0.9994753600000001	0.7669726512563046
FACOAL200	0.9994751799999999	0.6666666666666667
HMPK1_1	0.9994732020000001	0.8944575739063323
DIPEPabc15	0.9994728820000001	0.8571359246857904
NADH8	0.999470376	0.8142617934773357
TRIOK	0.9994649499999999	0.6324292733207745
HMR_8582	0.9994648400000001	0.6123724356957946
GLYC3tr	0.9994644380000001	0.5345354531071059
FA180ACPH	0.9994632539999999	0.5999728242407883
HMR_0168	0.999463244	0.7216878364870323
NO3abcpp	0.9994626500000001	0.8451460520948914
NO2tabcpp	0.9994626500000001	0.8451460520948914
DAPabc	0.9994622360000001	0.8451460520948858
DAPabcpp	0.9994622360000001	0.8451460520948858
UMPK6	0.99945893	0.5
NMNHYD_1	0.9994588719999999	0.8944575739063452
GDTP	0.9994585339999998	0.9486886706369203
URIt5	0.9994526560000001	0.9486832980505138
PDE3	0.999452436	0.6708431804297589
NT5C_2	0.9994517999999999	0.6708431804297589
MSULR	0.999451784	0.9195567530016242
FAS180ACP	0.9994511920000001	0.9538522412691596
FRDO6r	0.9994511239999999	0.6202449756658237
ILETA2	0.9994500480000001	1.0
OCDCAt2	0.9994495999999999	0.6324555320336759
FPGS4_1	0.9994481400000002	0.5430684795878605
CAATPS	0.999446096	0.8386235650660606
CAATPS_1	0.999446096	0.8571359246857903
FACOALPREPH	0.9994455120000001	0.6666666666666667
CIGAMS	0.99944528	0.6999592335915271
CYSTRS_1	0.99944528	0.5975882036035088
NTP10	0.999441844	0.7171151245110013
PROabc	0.9994399600000001	0.8571359246857903
RE2649C	0.9994394660000001	0.5999728242407871
Kt3r	0.9994388800000001	0.7071067811865475
AGMabcpp	0.9994379199999999	0.8451460520948904
RIBFLVt3o	0.9994372699999999	0.8451460520948912
RIBFLVt3	0.9994372699999999	0.8451460520948912
GCALDtabcpp	0.9994372119999999	0.8451460520948912
CYTK10	0.999435426	0.5
FOLABCCte	0.9994341219999999	0.8451460520948914
HMR_0287	0.9994331040000001	0.8451460520948911
4PEPTabcpp	0.9994313260000001	0.8451460520948888
MSO3abcpp	0.9994308779999999	0.8571359246857903
GLYBabc	0.9994293479999999	0.8451460520948912
GDR	0.9994263379999999	0.7499999999999999
THFGLUS_1	0.999424572	0.6666666666666667
GLYBabcpp	0.9994230099999999	0.8451460520948912
FE3abcpp	0.99942191	0.8571359246857904
2OBUTt	0.9994213679999999	0.6324555320336759
BCOALIG2	0.999418492	0.6666666666666667
OIVD2E	0.9994176099999998	0.6155334889268107
FA181ACPH	0.9994142159999999	0.5999728242407883
ADPRDP	0.9994139479999999	0.7499575335485117
NIabc	0.9994135	0.8571359246857903
ASNabcpp	0.999412654	0.8451460520948914
ASNabc	0.999412654	0.8451460520948914
ARB_Dabc	0.9994126400000001	0.8571359246857905
AKGt2rpp	0.99940788	0.6737223483640442
APH141	0.9994072199999999	0.7559014318464993
NAt6	0.9994059099999999	0.6324555320336759
NAt3_0_5	0.9994059099999999	0.9486832980505138
3PEPTabcpp	0.9994053039999999	0.8451460520948888
PHEabc	0.9994043580000002	0.8451460520948914
ASPTA4	0.999403922	0.894457573906341
CYST_II	0.9994028979999999	0.5
DTPH	0.99939798	0.7171151245109989
OCTD	0.999391106	0.7019351443837312
HXAND	0.999391092	0.7777875628076893
MALS	0.9993907139999999	0.6666666666666667
ACSPHAC100	0.9993905599999999	0.6666666666666667
LAAL5	0.9993898	0.7559187563303352
HMR_0201	0.9993867300000001	0.7999864121203843
TTDCEAc	0.9993867300000001	0.7999864121203938
ASNS3_1	0.999382692	0.8249734794184559
ARAB_Lt	0.999382654	0.7071067811865475
CYSGLNMETr	0.9993782079999999	0.6188235415715293
NH4ti	0.999378046	0.9999999999999998
NTP9	0.9993763000000001	0.717115124510999
FE2t	0.9993753420000001	0.5345354531071059
PHEPC	0.999374618	0.6666666666666667
LPLIPAL2A180	0.9993740179999999	0.6324233047264973
NADH18pp	0.9993701479999999	0.8757601360281408
TRPt2r	0.9993690000000001	0.6324555320336759
LAAL10	0.999368224	0.5962656640536885
FUMt2_3	0.9993677999999999	0.8485281374238569
FUMt3	0.9993677999999999	0.6324555320336759
FUMt2_2	0.9993677999999999	0.7999999999999998
FUMt2r	0.9993677999999999	0.6324555320336759
COBALT2tpp	0.999366796	0.7071067811865475
ORNt2r	0.999366416	0.7071067811865475
H4THDPR	0.9993657920000001	0.7581780244710623
OMMBLHX3	0.99936349	0.9203555346405097
OMPHHX3	0.99936349	0.9203555346405097
VALDHr	0.999362442	0.7200738876278299
TYRabc	0.9993610119999999	0.8451460520948912
HMR_4079	0.9993595120000001	0.831884570933834
SERDC	0.9993572460000001	0.5
ALDD31_1	0.999356726	0.7777875628076891
ALDD31	0.999356726	0.8618537926763046
5APTNabcpp	0.999356276	0.8451460520948875
LPLIPAL2A161	0.999355194	0.6324233047264979
AACOAT	0.9993528380000001	0.6666666666666667
PTRCORNt7pp	0.99935279	0.5
SR6	0.9993498800000001	0.6666792475381036
ICDHx	0.9993497699999999	0.6708431804297552
DCPDP	0.99934771	0.7171151245109982
MMCD	0.9993469300000001	0.5669604655149876
HDCAt2pp	0.9993453600000001	0.6737223483640442
GAPP	0.999344646	0.6030319998746457
FADRx	0.99934417	0.6999796181805888
GALt2_2	0.99934334	0.7999999999999998
GALt2	0.99934334	0.6324555320336759
RBK2	0.99933997	0.8944575739063386
CBPS_1	0.9993386540000001	0.9737354230323063
ASPt2_2pp	0.9993348479999999	0.8521988525551181
ASPt2_3pp	0.9993348479999999	0.9038933813416783
ASPt2pp	0.9993348479999999	0.6737223483640442
HEX7	0.9993330659999999	0.6324292733207744
GLYtpp	0.9993304220000001	0.7071067811865475
ALDD12	0.99932939	0.8618537926763068
THFGLUH	0.999329114	0.5163568476531087
ACITL	0.9993285220000001	0.6172283754855716
TMDPK	0.99932798	0.5999728242407935
SGDS	0.9993276980000001	0.5
NTD1_1	0.9993275479999999	0.717115124510999
FPGS7_1	0.999326538	0.5430684795878598
LPLIPAL2A181	0.999325646	0.6324233047264973
MI1PP_1	0.99932531	0.8944575739063452
INSK	0.999320604	0.6324292733207745
COADSR	0.9993194400000001	0.6324770159928406
FAS160ACP	0.9993181	0.9538522412691594
GLUTRS2	0.9993086179999999	0.5975882036035088
GLUTRS_3	0.9993086179999999	0.5714077740573711
GLUTRS_2	0.9993086179999999	0.5975882036035088
STFRNS	0.9993078759999999	0.6124071064635763
RE2640C	0.9993028799999999	0.5
GLP5H	0.9993025120000001	0.75
NTRIRy	0.9993021320000001	0.9366915238152004
SELNPS	0.9993005839999999	0.5477411631595759
FAS140ACP	0.9992992340000001	0.9538522412691596
DBTS	0.9992978819999999	0.7785109682910454
4ABUTD	0.9992963400000001	0.8318845709338307
MNDNS1	0.999287992	0.9033075390040591
RBPC	0.999280226	0.6030319998746593
TSULP	0.999276014	0.6324555320336759
DHR_1	0.999271064	0.5302249797700935
ASPO2	0.999269874	0.7905559876817094
MAK	0.9992680199999999	0.6324292733207745
CARORSr	0.9992667	0.7019351443837274
GTPCII2	0.9992666	0.7592531348726854
GTPCII_1	0.9992666	0.7171615261205518
GTPCII	0.9992666	0.7592531348726854
NTPP10	0.9992617920000001	0.5999728242407851
RPNTPH	0.999261772	0.5999728242407875
DGTP8DETOX	0.999261772	0.5999728242407795
TAPTPP	0.999261772	0.5999728242407882
FAS120ACP	0.999261768	0.9538522412691596
NOX	0.9992610199999999	0.6999796181805906
AKP1	0.99925346	0.8728645012538355
AKP1_2	0.99925346	0.8933142869473543
AKP1_1	0.99925346	0.8553349782030548
CE2047te	0.9992526320000001	0.845146052094888
CE1447te	0.9992526320000001	0.845146052094888
CE2006te	0.9992526320000001	0.845146052094888
PE15_HSABCt	0.9992526320000001	0.8451460520948912
DCA24Gte	0.9992526320000001	0.8451460520948914
2HATVLACGLUCteb	0.9992526320000001	0.8451460520948862
DCA3Gte	0.9992526320000001	0.8451460520948914
PE12_HSABCt	0.9992526320000001	0.8451460520948912
PE14_HSABCt	0.9992526320000001	0.8451460520948912
HC02194te	0.9992526320000001	0.8451460520948887
HC02195te	0.9992526320000001	0.8451460520948887
2HATVLACteb	0.9992526320000001	0.8451460520948862
HMR_0431	0.9992526320000001	0.8451460520948888
DHBSZ3FEabcpp	0.9992526320000001	0.8451460520948912
THYOCHOLabc	0.9992526320000001	0.8451460520948912
DGUDBUTNabcpp	0.9992526320000001	0.8451460520948912
CE1352te	0.9992526320000001	0.845146052094888
CE1297t	0.9992526320000001	0.845146052094888
HDCA24Gte	0.9992526320000001	0.8451460520948912
HDCA6Gte	0.9992526320000001	0.8451460520948912
PE1801819Zt	0.9992526320000001	0.8451460520948912
PE161_HSABCt	0.9992526320000001	0.8451460520948912
PE18111Z1819Zt	0.9992526320000001	0.8451460520948912
CE2445t	0.9992526320000001	0.8451460520948882
PE1829Z12Z1835Z9Z12Zt	0.9992526320000001	0.8451460520948912
PE1819Z1845Z9Z12Z15Zt	0.9992526320000001	0.8451460520948912
PE1819Z1835Z9Z12Zt	0.9992526320000001	0.8451460520948912
PE1819Z1829Z12Zt	0.9992526320000001	0.8451460520948912
HCA24Gte	0.9992526320000001	0.8451460520948912
PE1819Z1819Zt	0.9992526320000001	0.8451460520948912
PE18111Z1845Z9Z12Z15Zt	0.9992526320000001	0.8451460520948912
PE18111Z1835Z9Z12Zt	0.9992526320000001	0.8451460520948912
PE18111Z1829Z12Zt	0.9992526320000001	0.8451460520948912
HC02220te	0.9992526320000001	0.8451460520948887
PE17_HSABCt	0.9992526320000001	0.8451460520948912
PE1801845Z9Z12Z15Zt	0.9992526320000001	0.8451460520948912
CE2211te	0.9992526320000001	0.8451460520948882
PE1801835Z9Z12Zt	0.9992526320000001	0.8451460520948912
CE2209te	0.9992526320000001	0.845146052094888
HC02196te	0.9992526320000001	0.8451460520948887
OSKTabcpp	0.9992526320000001	0.8451460520948912
2HATVACIDGLUCteb	0.9992526320000001	0.8451460520948862
CE2049te	0.9992526320000001	0.845146052094888
2HATVACIDteb	0.9992526320000001	0.8451460520948862
PE1801829Z12Zt	0.9992526320000001	0.8451460520948912
PCt_cho	0.9992526320000001	0.8451460520948912
PCt	0.9992526320000001	0.8451460520948912
PACALtabcpp	0.9992526320000001	0.8451460520948914
PAFABCt	0.9992526320000001	0.8451460520948912
PCHOLLINL_HSABCt	0.9992526320000001	0.8451460520948912
PCHOLHEP_HSABCt	0.9992526320000001	0.8451460520948912
PCHOLET_HSABCt	0.9992526320000001	0.8451460520948912
PCHOLEIC_HSABCt	0.9992526320000001	0.8451460520948912
PCHOLDOC_HSABCt	0.9992526320000001	0.8451460520948912
PCHOLAR_HSABCt	0.9992526320000001	0.8451460520948912
CE0328t	0.9992526320000001	0.8451460520948914
PCHOL2STE_HSABCt	0.9992526320000001	0.8451460520948912
PCHOL2OLE_HSABCt	0.9992526320000001	0.8451460520948912
PCHOL2LINL_HSABCt	0.9992526320000001	0.8451460520948912
r1028	0.9992526320000001	0.8451460520948912
CMCBTFabcpp	0.9992526320000001	0.8451460520948912
PCHLN225_HSABCt	0.9992526320000001	0.8451460520948912
LIPAabcpp	0.9992526320000001	0.8451460520948912
PB2abcpp	0.9992526320000001	0.8451460520948912
DCA3Sabc	0.9992526320000001	0.8451460520948914
GUDACabcpp	0.9992526320000001	0.8451460520948912
GUDCA3Sabc	0.9992526320000001	0.8451460520948914
GUDPTNabcpp	0.9992526320000001	0.8451460520948912
TETDECA511ACt	0.9992526320000001	0.8451460520948912
THCHOLSTOICATP	0.9992526320000001	0.8451460520948912
LIPAabctex	0.9992526320000001	0.8451460520948914
PAIL1819Z160t	0.9992526320000001	0.8451460520948912
ARBTNabcpp	0.9992526320000001	0.8451460520948912
PAIL18111Z160t	0.9992526320000001	0.8451460520948912
PCHOLN15_HSABCt	0.9992526320000001	0.8451460520948912
PCHOLN1836_HSABCt	0.9992526320000001	0.8451460520948912
OARGabcpp	0.9992526320000001	0.8451460520948875
PCHOLN225_HSABCt	0.9992526320000001	0.8451460520948912
DESFVSteb	0.9992526320000001	0.8451460520948914
HCA6Gte	0.9992526320000001	0.8451460520948912
HMR_0427	0.9992526320000001	0.8451460520948914
CE1273t1	0.9992526320000001	0.8451460520948879
PCHOLSTE_HSABCt	0.9992526320000001	0.8451460520948912
DASNabcpp	0.9992526320000001	0.8451460520948914
PCHOLPALME_HSABCt	0.9992526320000001	0.8451460520948912
LIPTabc	0.9992526320000001	0.8451460520948914
PCHOLOLE_HSABCt	0.9992526320000001	0.8451460520948912
PCHOLN264_HSABCt	0.9992526320000001	0.8451460520948912
DARGabcpp	0.9992526320000001	0.8451460520948912
PCHOLN2254_HSABCt	0.9992526320000001	0.8451460520948912
PCHOLN183_HSABCt	0.9992526320000001	0.8451460520948912
THIOGabc	0.9992526320000001	0.8451460520948912
PCHOLN224_HSABCt	0.9992526320000001	0.8451460520948912
PCHOLN205_HSABCt	0.9992526320000001	0.8451460520948912
PCHOLN204_HSABCt	0.9992526320000001	0.8451460520948912
PCHOLN203_HSABCt	0.9992526320000001	0.8451460520948912
THRNTt	0.9992526320000001	0.8451460520948912
THEXDDte	0.9992526320000001	0.8451460520948912
CE1243ATP	0.9992526320000001	0.8451460520948879
PCHOLN201_HSABCt	0.9992526320000001	0.8451460520948912
PCHOLN19_HSABCt	0.9992526320000001	0.8451460520948912
OANTIabcpp	0.9992526320000001	0.8451460520948912
O16A4COLIPAabctex	0.9992526320000001	0.8451460520948914
PCHOLMYR_HsABCt	0.9992526320000001	0.8451460520948912
CE2510ABCt	0.9992526320000001	0.8451460520948882
17AHPRGNLONEte	0.9992526320000001	0.8451460520948857
HMR_0343	0.9992526320000001	0.8451460520948912
MDZtu	0.9992526320000001	0.8451460520948912
HMR_0273	0.9992526320000001	0.8451460520948889
HMR_0277	0.9992526320000001	0.8451460520948912
ADOCBLabc	0.9992526320000001	0.8451460520948902
ADOCBLabcpp	0.9992526320000001	0.8451460520948902
WHARACHDt	0.9992526320000001	0.8451460520948912
COLIPABabcpp	0.9992526320000001	0.8451460520948914
CRVSM1teb	0.9992526320000001	0.8451460520948914
CRVSATPtu	0.9992526320000001	0.8451460520948914
MOPSabc	0.9992526320000001	0.8451460520948914
HMR_0281	0.9992526320000001	0.8451460520948892
MOBDabcpp	0.9992526320000001	0.8451460520948914
MOBDabc_rev	0.9992526320000001	0.8451460520948912
MOBDabc	0.9992526320000001	0.8451460520948914
COLIPAPabctex	0.9992526320000001	0.8451460520948912
CRVSATPthc	0.9992526320000001	0.8451460520948912
ADRNLPVESSEC	0.9992526320000001	0.7254645768187146
ADRNLPVESSEC_1	0.9992526320000001	0.8451460520948902
HMR_0261	0.9992526320000001	0.8451460520948912
17AHPRGSTRNte	0.9992526320000001	0.8451460520948857
MANTRabc	0.9992526320000001	0.8451460520948914
CRVSM23teb	0.9992526320000001	0.8451460520948914
MANabc	0.9992526320000001	0.8451460520948914
MANabcpp	0.9992526320000001	0.8451460520948914
HMR_0207	0.9992526320000001	0.8451460520948889
MCBTFabcpp	0.9992526320000001	0.8451460520948912
HMR_0211	0.9992526320000001	0.8451460520948892
HMR_0215	0.9992526320000001	0.8451460520948912
HMR_0235	0.9992526320000001	0.8451460520948891
HMR_0239	0.9992526320000001	0.8451460520948912
HMR_0243	0.9992526320000001	0.8451460520948888
CTBTabcpp	0.9992526320000001	0.8451460520948912
CTBTabc	0.9992526320000001	0.8451460520948912
HMR_0247	0.9992526320000001	0.8451460520948892
CSAtu	0.9992526320000001	0.8451460520948914
VITEtl	0.9992526320000001	0.8451460520948914
18HARACHDte	0.9992526320000001	0.8451460520948857
AM1ACSteb	0.9992526320000001	0.8451460520948907
HMR_0257	0.9992526320000001	0.8451460520948889
CSASULPteb	0.9992526320000001	0.8451460520948914
CRVSM24teb	0.9992526320000001	0.8451460520948914
COLIPAabcex	0.9992526320000001	0.8451460520948912
HMR_0291	0.9992526320000001	0.8451460520948888
HMR_0329	0.9992526320000001	0.8451460520948892
AM1ALCSteb	0.9992526320000001	0.8451460520948907
HMR_0311	0.9992526320000001	0.8451460520948892
HMR_0317	0.9992526320000001	0.8451460520948914
METDabcpp	0.9992526320000001	0.8451460520948914
HMR_0321	0.9992526320000001	0.8451460520948914
AM1CGLCteb	0.9992526320000001	0.8451460520948907
MHGLZABCt	0.9992526320000001	0.8451460520948912
CPGNabcpp	0.9992526320000001	0.8451460520948912
15DAPabcpp	0.9992526320000001	0.8451460520948857
AM1CCSteb	0.9992526320000001	0.8451460520948907
HMR_0325	0.9992526320000001	0.8451460520948892
COPROSTabc	0.9992526320000001	0.8451460520948914
1531TACRteb	0.9992526320000001	0.8451460520948857
1513TACRtu	0.9992526320000001	0.8451460520948857
COLIPAabctex	0.9992526320000001	0.8451460520948912
AM1C9CSteb	0.9992526320000001	0.8451460520948907
METSabc	0.9992526320000001	0.8451460520948914
AM1C4N9CSteb	0.9992526320000001	0.8451460520948907
pentso3abcpp	0.9992526320000001	0.8451460520948914
COLIPAabcppmin	0.9992526320000001	0.8451460520948914
AM4NC9CSteb	0.9992526320000001	0.845146052094891
METDabc	0.9992526320000001	0.8451460520948914
MERACMPthc	0.9992526320000001	0.8451460520948914
XOL7AONEATP	0.9992526320000001	0.8451460520948912
HMR_0299	0.9992526320000001	0.8451460520948891
MEPIVESSte	0.9992526320000001	0.7254645768187057
CRNabcpp	0.9992526320000001	0.8451460520948912
HMR_0303	0.9992526320000001	0.8451460520948891
AEPabc	0.9992526320000001	0.8451460520948858
AEPabcpp	0.9992526320000001	0.8451460520948861
AM9CSAteb	0.9992526320000001	0.845146052094891
XOL7AH3ATP	0.9992526320000001	0.8451460520948912
XOLDIOLONEATP	0.9992526320000001	0.8451460520948912
AM4NCSteb	0.9992526320000001	0.845146052094891
CRNabc	0.9992526320000001	0.8451460520948912
CRGLZABCt	0.9992526320000001	0.8451460520948914
15HPETATP	0.9992526320000001	0.8451460520948857
15DMTtu	0.9992526320000001	0.8451460520948857
HMR_0307	0.9992526320000001	0.8451460520948892
MEPIVESSte_cho	0.9992526320000001	0.8451460520948912
MEPNabcpp	0.9992526320000001	0.8451460520948914
MERACMPtep	0.9992526320000001	0.8451460520948912
MANTTRabc	0.9992526320000001	0.8451460520948914
CU1abcpp	0.9992526320000001	0.8451460520948914
CE2510t	0.9992526320000001	0.8451460520948882
NMTHDA	0.9992526320000001	0.8682418459035736
HEXDIACATP	0.9992526320000001	0.8451460520948912
HEXDTRte	0.9992526320000001	0.8451460520948912
TSACGLUCtev	0.9992526320000001	0.8451460520948912
TSACMSULtev	0.9992526320000001	0.8451460520948912
TSTSTERONEGLCte	0.9992526320000001	0.8451460520948912
PE226_HSABCt	0.9992526320000001	0.8451460520948912
HEXSabc	0.9992526320000001	0.8451460520948914
HG2abcpp	0.9992526320000001	0.8451460520948912
CE7085te	0.9992526320000001	0.8451460520948884
TUDCA3Sabc	0.9992526320000001	0.8451460520948912
TUNGSabcpp	0.9992526320000001	0.8451460520948912
TXB2t	0.9992526320000001	0.8451460520948912
CE7090te	0.9992526320000001	0.8451460520948886
CE7096te	0.9992526320000001	0.8451460520948886
HISGLYabcpp	0.9992526320000001	0.8451460520948914
HISHISabcpp	0.9992526320000001	0.8451460520948914
HISTAVESSEC	0.9992526320000001	0.7254645768187129
HISTAVESSEC_1	0.9992526320000001	0.8451460520948912
NDERSVteb	0.9992526320000001	0.8451460520948912
ACOLIPAabctex	0.9992526320000001	0.8451460520948901
CE7083t	0.9992526320000001	0.8451460520948884
CYNTtabcpp	0.9992526320000001	0.8451460520948912
CE7082ATP	0.9992526320000001	0.8451460520948884
CE2513ATP	0.9992526320000001	0.8451460520948912
HMR_0423	0.9992526320000001	0.8451460520948912
HEMEti	0.9992526320000001	0.8451460520948914
CE2537ABCt	0.9992526320000001	0.8451460520948882
13DAMPPabcpp	0.9992526320000001	0.8451460520948856
CE2537ATP	0.9992526320000001	0.8451460520948882
CE4843t	0.9992526320000001	0.8451460520948914
NRVNCABCt	0.9992526320000001	0.8451460520948914
NRPPHRVESSEC_1	0.9992526320000001	0.8451460520948912
NRPPHRVESSEC	0.9992526320000001	0.7254645768187014
LSTNtu	0.9992526320000001	0.8451460520948912
CE4877te	0.9992526320000001	0.8451460520948882
CE5025t	0.9992526320000001	0.8451460520948882
CE5026t	0.9992526320000001	0.8451460520948882
NORMETEVESSte	0.9992526320000001	0.7254645768187014
CE5072te	0.9992526320000001	0.8451460520948884
TRIPVSteb	0.9992526320000001	0.8451460520948912
CE6247t	0.9992526320000001	0.8451460520948884
CE7081tm	0.9992526320000001	0.8451460520948884
NCBMPTSabcpp	0.9992526320000001	0.8451460520948894
ANDRSTRNGLCte	0.9992526320000001	0.8451460520948911
ANDRSTNDNte	0.9992526320000001	0.8451460520948911
CE7172ATP	0.9992526320000001	0.8451460520948886
HMR_0367	0.9992526320000001	0.8451460520948914
HMR_0363	0.9992526320000001	0.8451460520948912
HMR_0359	0.9992526320000001	0.8451460520948914
r0993	0.9992526320000001	0.8451460520948878
13DMTtu	0.9992526320000001	0.8451460520948856
CMtexabc	0.9992526320000001	0.8451460520948914
CHSTEROLt_1	0.9992526320000001	0.8451460520948912
CHSTEROLt	0.9992526320000001	0.8451460520948914
CHOLSabc_1	0.9992526320000001	0.8451460520948912
HMR_0347	0.9992526320000001	0.8451460520948894
AM19CSteb	0.9992526320000001	0.8451460520948907
21HPRGNLONEt1	0.9992526320000001	0.8451460520948858
CYSIabcpp	0.9992526320000001	0.8451460520948912
CYSDabcpp	0.9992526320000001	0.8451460520948912
AM1A4NCSteb	0.9992526320000001	0.8451460520948907
HMR_0194	0.9992526320000001	0.8451460520948892
1MNCAMti	0.9992526320000001	0.8451460520948858
CYSAMPtev	0.9992526320000001	0.8451460520948914
MANBabc	0.9992526320000001	0.8451460520948914
HMR_0371	0.9992526320000001	0.8451460520948912
HMR_0375	0.9992526320000001	0.8451460520948912
r1026	0.9992526320000001	0.8451460520948914
LTHSTRLABCt	0.9992526320000001	0.8451460520948912
ANDRSTANDRte	0.9992526320000001	0.845146052094891
CEL6abc	0.9992526320000001	0.8451460520948912
CELabc	0.9992526320000001	0.8451460520948912
CGMPt	0.9992526320000001	0.8451460520948866
HMR_0419	0.9992526320000001	0.8451460520948912
UCHOLabc	0.9992526320000001	0.8451460520948912
HMR_0415	0.9992526320000001	0.8451460520948902
UDCA3Sabc	0.9992526320000001	0.8451460520948912
CHOLATEt3	0.9992526320000001	0.8451460520948914
HMR_0383	0.9992526320000001	0.8451460520948888
HMR_0395	0.9992526320000001	0.8451460520948891
LVSTACIDtu	0.9992526320000001	0.8451460520948912
LVSTPGPtu	0.9992526320000001	0.8451460520948912
CHOLSabc	0.9992526320000001	0.8451460520948912
HMR_0391	0.9992526320000001	0.8451460520948889
LYSGLUGLYtr	0.9992526320000001	0.8451460520948914
ALLabcpp	0.9992526320000001	0.8451460520948906
HMR_0387	0.9992526320000001	0.8451460520948891
PE203_HSABCt	0.9992526320000001	0.8451460520948912
TACRtu	0.9992526320000001	0.8451460520948912
PE2LINL_HSABCt	0.9992526320000001	0.8451460520948912
56EPPVSteb	0.9992526320000001	0.8451460520948874
4PYRDX	0.9992526320000001	0.8451460520948874
AHANDROSTANte	0.9992526320000001	0.8451460520948904
BUTSabc	0.9992526320000001	0.8451460520948912
AHANDROSTANGLCte	0.9992526320000001	0.8451460520948904
BUTSO3abcpp	0.9992526320000001	0.8451460520948912
56DHPVSteb	0.9992526320000001	0.8451460520948874
DORNabcpp	0.9992526320000001	0.8451460520948914
r1520	0.9992526320000001	0.8451460520948912
PPP9ABCte	0.9992526320000001	0.8451460520948912
5ADTSTSTERONEGLCte	0.9992526320000001	0.8451460520948874
PRGNLONEte	0.9992526320000001	0.8451460520948912
DOPAVESSEC_1	0.9992526320000001	0.8451460520948914
RMNabc	0.9992526320000001	0.8451460520948912
DOPAVESSEC	0.9992526320000001	0.7254645768187151
DOPA4GLCURt	0.9992526320000001	0.8451460520948914
RSVATPtu	0.9992526320000001	0.8451460520948912
RSVLACteb	0.9992526320000001	0.8451460520948912
DOPA3GLCURt	0.9992526320000001	0.8451460520948914
r1519	0.9992526320000001	0.8451460520948914
r1518	0.9992526320000001	0.8451460520948912
PRGNLONESte	0.9992526320000001	0.8451460520948912
PRISTte	0.9992526320000001	0.8451460520948912
PPATabc	0.9992526320000001	0.8451460520948912
PS160abcpp	0.9992526320000001	0.8451460520948912
DSPVSteb	0.9992526320000001	0.8451460520948914
CARNabcpp	0.9992526320000001	0.8451460520948912
DPROabcpp	0.9992526320000001	0.8451460520948912
PSHSABCtc	0.9992526320000001	0.8451460520948912
PSFLIP_cho	0.9992526320000001	0.8451460520948912
PSFLIP	0.9992526320000001	0.8451460520948912
PS181abcpp	0.9992526320000001	0.8451460520948912
PS180abcpp	0.9992526320000001	0.8451460520948912
PS161abcpp	0.9992526320000001	0.8451460520948912
PS141abcpp	0.9992526320000001	0.8451460520948912
r1521	0.9992526320000001	0.8451460520948912
PS140abcpp	0.9992526320000001	0.8451460520948912
PS120abcpp	0.9992526320000001	0.8451460520948912
r1522	0.9992526320000001	0.8451460520948912
PROSTGE2t3	0.9992526320000001	0.8451460520948912
PROSTGE1t3	0.9992526320000001	0.8451460520948912
3MOXTYRESSte	0.9992526320000001	0.7254645768187125
PROLBabc	0.9992526320000001	0.8451460520948912
PROHISGLUtr	0.9992526320000001	0.8451460520948912
PROGLYabcpp	0.9992526320000001	0.8451460520948912
5EIPENCte	0.9992526320000001	0.8451460520948875
r1517	0.9992526320000001	0.8451460520948912
HPDECEte	0.9992526320000001	0.8451460520948912
FECRMabc	0.9992526320000001	0.8451460520948912
5OXPROabcpp	0.9992526320000001	0.8451460520948876
FE3DCIT2abcpp	0.9992526320000001	0.8451460520948912
FE3DHBZSabcpp	0.9992526320000001	0.8451460520948912
6AHGLZABCt	0.9992526320000001	0.8451460520948876
FE3HOXabcpp	0.9992526320000001	0.8451460520948912
DLYSabcpp	0.9992526320000001	0.8451460520948914
6BHGLZABCt	0.9992526320000001	0.8451460520948876
6BHGLZGLCABCt	0.9992526320000001	0.8451460520948876
FECHEabcpp	0.9992526320000001	0.8451460520948912
FECRMabcpp	0.9992526320000001	0.8451460520948912
5OHFVSteb	0.9992526320000001	0.8451460520948876
6CSMVACIDteb	0.9992526320000001	0.8451460520948876
FEOXAMabcpp	0.9992526320000001	0.8451460520948912
FEROXBFEabcpp	0.9992526320000001	0.8451460520948912
PEAL2tabc	0.9992526320000001	0.8451460520948914
6EPSteb	0.9992526320000001	0.8451460520948876
FEROXGFEabcpp	0.9992526320000001	0.8451460520948912
FERRICHabc	0.9992526320000001	0.8451460520948912
LCYSTabcpp	0.9992526320000001	0.8451460520948888
FERXAabc	0.9992526320000001	0.8451460520948912
CBIabc	0.9992526320000001	0.8451460520948912
BILDGLCURte	0.9992526320000001	0.8451460520948914
DODECANACt	0.9992526320000001	0.8451460520948914
5HTRPVESSEC_1	0.9992526320000001	0.8451460520948875
LANTHabc	0.9992526320000001	0.8451460520948914
PLPSabctex	0.9992526320000001	0.8451460520948914
S3MEACMPtev	0.9992526320000001	0.8451460520948912
LCA24Gte	0.9992526320000001	0.8451460520948912
LCA3Gte	0.9992526320000001	0.8451460520948912
LCA3Sabc	0.9992526320000001	0.8451460520948912
5HPETATP	0.9992526320000001	0.8451460520948874
BTNt	0.9992526320000001	0.8451460520948912
5HTRPVESSEC	0.9992526320000001	0.7254645768187128
r1514	0.9992526320000001	0.8451460520948912
3HSMVACIDteb	0.9992526320000001	0.8451460520948868
CLIPAabctex	0.9992526320000001	0.8451460520948914
DMSO2abcpp	0.9992526320000001	0.8451460520948912
SALCHS2FEabcpp	0.9992526320000001	0.8451460520948912
BLAMDabcpp	0.9992526320000001	0.8451460520948912
3ISPVSteb	0.9992526320000001	0.8451460520948868
FBACabcpp	0.9992526320000001	0.8451460520948914
DMGLYBabcpp	0.9992526320000001	0.8451460520948912
BILGLCURte	0.9992526320000001	0.8451460520948914
LCYSTabc	0.9992526320000001	0.8451460520948888
CAMPt	0.9992526320000001	0.8451460520948914
r1525	0.9992526320000001	0.8451460520948914
3HPVSteb	0.9992526320000001	0.8451460520948868
r1533	0.9992526320000001	0.8485185295052562
ESTROSABCCte	0.9992526320000001	0.8451460520948914
ALALEUabcpp	0.9992526320000001	0.8451460520948906
ALALEUt	0.9992526320000001	0.8451460520948906
ICLIPAabcpp	0.9992526320000001	0.8451460520948912
ESTRONEte	0.9992526320000001	0.8451460520948914
ESTRONEGLCt	0.9992526320000001	0.8451460520948914
RETABCtc	0.9992526320000001	0.8451460520948912
ESTRIOLGLCte	0.9992526320000001	0.8451460520948914
r1533_1	0.9992526320000001	0.8451460520948887
ESTRIOLATP	0.9992526320000001	0.8451460520948914
K2L4Aabctex	0.9992526320000001	0.8451460520948914
11DOCRTSLte	0.9992526320000001	0.8451460520948854
4BHGLZABCt	0.9992526320000001	0.845146052094887
11DOCRTSTRNte	0.9992526320000001	0.8451460520948854
ICDCHOLabc	0.9992526320000001	0.8451460520948912
4GLU56DIHDINDt	0.9992526320000001	0.845146052094887
IBUP_Stbc	0.9992526320000001	0.8451460520948912
AK2LGCHOLABCt	0.9992526320000001	0.8451460520948904
C05770te	0.9992526320000001	0.8451460520948879
r1532_1	0.9992526320000001	0.8451460520948887
ESTRSABCtc	0.9992526320000001	0.8451460520948912
ETHSO3abcpp	0.9992526320000001	0.8451460520948912
C05769te	0.9992526320000001	0.8451460520948879
C14768ATP	0.9992526320000001	0.8451460520948879
C14826ATP	0.9992526320000001	0.8451460520948879
r2505	0.9992526320000001	0.8451460520948887
C14825ATP	0.9992526320000001	0.8451460520948879
C14771ATP	0.9992526320000001	0.8451460520948879
C14770ATP	0.9992526320000001	0.8451460520948879
3OHACMPtev	0.9992526320000001	0.8451460520948869
C14769td2	0.9992526320000001	0.8451460520948879
ISETACabcpp	0.9992526320000001	0.8451460520948914
ISOCHOLabc	0.9992526320000001	0.8451460520948912
ISOLVSTtbc	0.9992526320000001	0.8451460520948912
ETHSabc	0.9992526320000001	0.8451460520948912
ISOP3PT	0.9992526320000001	0.8451460520948912
ALAGLNtr	0.9992526320000001	0.8451460520948906
ALAGLUabcpp	0.9992526320000001	0.8451460520948888
ISTNTabc	0.9992526320000001	0.8451460520948914
ALAGLYtr	0.9992526320000001	0.8451460520948906
ALAHISabcpp	0.9992526320000001	0.8451460520948906
r1536	0.9992526320000001	0.8451460520948912
ALAHIStr	0.9992526320000001	0.8451460520948906
K2L4Aabcpp	0.9992526320000001	0.8451460520948912
ALATHRabcpp	0.9992526320000001	0.8451460520948906
4HATVACIDteb	0.9992526320000001	0.845146052094887
DVALabcpp	0.9992526320000001	0.8451460520948912
12HPETATP	0.9992526320000001	0.8451460520948854
PYOVDtex	0.9992526320000001	0.8451460520948912
PYOVD2tex	0.9992526320000001	0.8451460520948912
12DHCHOLabc	0.9992526320000001	0.8451460520948856
12HARACHDte	0.9992526320000001	0.8451460520948856
4HPRODCabcpp	0.9992526320000001	0.845146052094887
HYOCHOLabc	0.9992526320000001	0.8451460520948912
AI2abcpp	0.9992526320000001	0.8451460520948914
4HPROLTabcpp	0.9992526320000001	0.845146052094887
PVSGLUCteb	0.9992526320000001	0.8451460520948912
12HTACRtu	0.9992526320000001	0.8451460520948856
ECTOabcpp	0.9992526320000001	0.8451460520948912
PVSATPtu	0.9992526320000001	0.8451460520948912
ECA4COLIPAabctex	0.9992526320000001	0.8451460520948912
PURabc1	0.9992526320000001	0.8451460520948912
PTVSTM3eb	0.9992526320000001	0.8451460520948912
r1526	0.9992526320000001	0.8485185295052562
PTVSTATPtu	0.9992526320000001	0.8451460520948912
CA24Gte	0.9992526320000001	0.8451460520948914
CA3Sabc	0.9992526320000001	0.8451460520948914
EANDRSTRNte	0.9992526320000001	0.8451460520948914
ECTOINEabc	0.9992526320000001	0.8451460520948912
C03681te	0.9992526320000001	0.8451460520948878
ALATHRtr	0.9992526320000001	0.8451460520948905
r1531_1	0.9992526320000001	0.8451460520948887
C05463t1	0.9992526320000001	0.8451460520948912
4HATVLACteb	0.9992526320000001	0.845146052094887
C05302te	0.9992526320000001	0.8451460520948879
ESTRADIOLGLCt2	0.9992526320000001	0.8451460520948914
C05301te	0.9992526320000001	0.8451460520948879
r1532	0.9992526320000001	0.8485185295052562
ESTRAABCtc	0.9992526320000001	0.8451460520948912
C05299te	0.9992526320000001	0.8451460520948879
C05298te	0.9992526320000001	0.8451460520948879
C04805ATP	0.9992526320000001	0.8451460520948878
C03990ATP	0.9992526320000001	0.8451460520948887
ALATRPabcpp	0.9992526320000001	0.8451460520948906
C04717ATP	0.9992526320000001	0.8451460520948878
IBUPGLUCtpvb	0.9992526320000001	0.8451460520948912
EPOXTACteb	0.9992526320000001	0.8451460520948914
Pe13_HSABCt	0.9992526320000001	0.8451460520948912
C04483t1	0.9992526320000001	0.8451460520948914
ENLIPAabctex	0.9992526320000001	0.8451460520948912
r1531	0.9992526320000001	0.8485185295052562
EIC21114TRte	0.9992526320000001	0.8451460520948914
6HMSMVACIDteb	0.9992526320000001	0.8451460520948876
FEROXEFEabcpp	0.9992526320000001	0.8451460520948912
3HPVSTETteb	0.9992526320000001	0.8451460520948868
GLYMETabcpp	0.9992526320000001	0.8451460520948912
35DSMVteb	0.9992526320000001	0.8451460520948866
LIPABabcpp	0.9992526320000001	0.8451460520948912
DIPEPabc1	0.9992526320000001	0.8451460520948905
SULAabc	0.9992526320000001	0.8451460520948912
PHYQt	0.9992526320000001	0.8451460520948914
SULFACabcpp	0.9992526320000001	0.8451460520948912
SULPACMPtev	0.9992526320000001	0.8451460520948912
GLYC2Pabcpp	0.9992526320000001	0.8451460520948912
DIGALSGALSIDEATPte	0.9992526320000001	0.8451460520948914
PHEMEabcpp	0.9992526320000001	0.8451460520948912
PHEMEABCte	0.9992526320000001	0.8451460520948912
PHEME2abcpp	0.9992526320000001	0.8451460520948914
ARSabc	0.9992526320000001	0.8451460520948912
ARSENBabc	0.9992526320000001	0.8451460520948912
CDCA24Gte	0.9992526320000001	0.8451460520948914
CDCA3Gte	0.9992526320000001	0.8451460520948914
GLYGLNabcpp	0.9992526320000001	0.8451460520948912
GLYGLNtr	0.9992526320000001	0.8451460520948912
GLYGLUabcpp	0.9992526320000001	0.8451460520948912
GLYGLYGLNtr	0.9992526320000001	0.8451460520948912
GLYGLYabcpp	0.9992526320000001	0.8451460520948912
DIPEPabc10	0.9992526320000001	0.8451460520948912
LIPAAabcpp	0.9992526320000001	0.8451460520948912
STACMPtev	0.9992526320000001	0.8451460520948912
DIPEPabc2	0.9992526320000001	0.8451460520948905
SPHMYLN1824_hs_ATPt	0.9992526320000001	0.8451460520948912
GLC3MEACPtev	0.9992526320000001	0.8451460520948914
SPHMYLN1825_hs_ATPt	0.9992526320000001	0.8451460520948912
GLCGLYCabcpp_syn	0.9992526320000001	0.8451460520948912
SPHMYLN_HsATPte	0.9992526320000001	0.8451460520948912
GLCMAN6abc	0.9992526320000001	0.8451460520948912
SPHS1Pt2e	0.9992526320000001	0.8451460520948912
DIPEPabc4	0.9992526320000001	0.8451460520948888
DIPEPabc3	0.9992526320000001	0.8451460520948905
3DHLCAabc	0.9992526320000001	0.8451460520948867
3DHCDCHOLabc	0.9992526320000001	0.8451460520948867
DIPEPabc14	0.9992526320000001	0.8451460520948912
SPRMabc	0.9992526320000001	0.8451460520948912
3DHDCAabc	0.9992526320000001	0.8451460520948867
DIPEPabc13	0.9992526320000001	0.8451460520948912
DIPEPabc12	0.9992526320000001	0.8451460520948914
GLUCYSte	0.9992526320000001	0.8451460520948914
3DHCHOLabc	0.9992526320000001	0.8451460520948867
DIPEPabc11	0.9992526320000001	0.8451460520948912
HMR_0435	0.9992526320000001	0.8451460520948889
LIPACabcpp	0.9992526320000001	0.8451460520948912
GLYMETtr	0.9992526320000001	0.8451460520948912
SPHMYLN18123_hs_ATPt	0.9992526320000001	0.8451460520948912
GLYPHEabcpp	0.9992526320000001	0.8451460520948912
PESTE_HSABCt	0.9992526320000001	0.8451460520948912
GTACMPtev	0.9992526320000001	0.8451460520948914
TCHOLABCtc	0.9992526320000001	0.8451460520948912
TCHOLAt3	0.9992526320000001	0.8451460520948912
PEPALM_HSASBCt	0.9992526320000001	0.8451460520948912
TDCA3Sabc	0.9992526320000001	0.8451460520948912
PEOLE_HSABCt	0.9992526320000001	0.8451460520948912
PELPALM_HSABCt	0.9992526320000001	0.8451460520948912
PELINL_HSABCt	0.9992526320000001	0.8451460520948912
PEFLIP_cho	0.9992526320000001	0.8451460520948914
PEFLIP	0.9992526320000001	0.8451460520948914
PEDH203_HSABCt	0.9992526320000001	0.8451460520948912
PEAtabcpp	0.9992526320000001	0.8451460520948914
ACMPGLUTtep	0.9992526320000001	0.8451460520948901
ACMPGLUTthc	0.9992526320000001	0.8451460520948901
ACMPGLUtep	0.9992526320000001	0.8451460520948901
ACMPGLUthc	0.9992526320000001	0.8451460520948901
PEAR_HSABCt	0.9992526320000001	0.8451460520948912
PEALtabc	0.9992526320000001	0.8451460520948912
ACMPthc	0.9992526320000001	0.84514605209489
ACMPtu	0.9992526320000001	0.84514605209489
TCDCA3Sabc	0.9992526320000001	0.8451460520948912
TCA3Sabc	0.9992526320000001	0.8451460520948912
DHCHOLESTANATEATP	0.9992526320000001	0.8451460520948914
DHEAte	0.9992526320000001	0.8451460520948914
GLYSERabcpp	0.9992526320000001	0.8451460520948912
PGP1819Z160t	0.9992526320000001	0.8451460520948912
PGP18111Z160t	0.9992526320000001	0.8451460520948912
COLIPAabcpp	0.9992526320000001	0.8451460520948914
DHGLZABCt	0.9992526320000001	0.8451460520948914
TAGabc	0.9992526320000001	0.8485185295052695
PGLYCABCte	0.9992526320000001	0.8451460520948912
GLZABCteb	0.9992526320000001	0.8451460520948914
GM1LIPAabcpp	0.9992526320000001	0.8451460520948912
PG1819Z160t	0.9992526320000001	0.8451460520948912
31DMTtu	0.9992526320000001	0.8451460520948866
PG18111Z160t	0.9992526320000001	0.8451460520948912
TAURabc	0.9992526320000001	0.8451460520948912
GM1LIPAabctex	0.9992526320000001	0.8451460520948912
ACHVESSEC	0.9992526320000001	0.7254645768187143
ACHVESSEC_1	0.9992526320000001	0.84514605209489
GM2LIPAabcpp	0.9992526320000001	0.8451460520948912
GM2LIPAabctex	0.9992526320000001	0.8451460520948912
TAURabcpp	0.9992526320000001	0.8451460520948912
DHEASABCCte	0.9992526320000001	0.8451460520948914
ASO3t8pp	0.9992526320000001	0.8451460520948914
GLCMAN4abc	0.9992526320000001	0.8451460520948912
SMIA1Eabc	0.9992526320000001	0.8451460520948912
SERGLUGLNtr	0.9992526320000001	0.8451460520948912
7DHCHOLabc	0.9992526320000001	0.8451460520948877
CBL1HBIabc	0.9992526320000001	0.8451460520948912
CBL1abc	0.9992526320000001	0.8451460520948912
7DHCHSTEROLt	0.9992526320000001	0.8451460520948877
LEULEUabcpp	0.9992526320000001	0.8451460520948914
7HPVSteb	0.9992526320000001	0.8451460520948878
CBL1abcpp	0.9992526320000001	0.8451460520948912
7KILTCHOLATP	0.9992526320000001	0.8451460520948878
DLEUabcpp	0.9992526320000001	0.8451460520948914
CBL2abc	0.9992526320000001	0.8451460520948912
SHEME2abcpp	0.9992526320000001	0.8451460520948912
HMR_0439	0.9992526320000001	0.8451460520948891
FVSteb	0.9992526320000001	0.8451460520948914
3HLVSTACtbc	0.9992526320000001	0.8451460520948867
SLNTabcpp	0.9992526320000001	0.8451460520948912
SMVACIDATPteb	0.9992526320000001	0.8451460520948912
DJENKabc	0.9992526320000001	0.8451460520948912
SMVtu	0.9992526320000001	0.8451460520948912
DIPEPabc9	0.9992526320000001	0.8451460520948912
7DHCDCHOLabc	0.9992526320000001	0.8451460520948877
ATVACIDtu	0.9992526320000001	0.8451460520948914
DIPEPabc8	0.9992526320000001	0.8451460520948912
7BHGLZGLCABCt	0.9992526320000001	0.8451460520948877
6HSMVACIDteb	0.9992526320000001	0.8451460520948876
1331TACRteb	0.9992526320000001	0.8451460520948856
CBIuabcpp	0.9992526320000001	0.8451460520948912
BALALEUabcpp	0.9992526320000001	0.8451460520948912
6MELVACtbc	0.9992526320000001	0.8451460520948876
BALAGLYabcpp	0.9992526320000001	0.8451460520948912
LEUKABCtc	0.9992526320000001	0.8451460520948914
BALABALAabcpp	0.9992526320000001	0.8451460520948912
BALAALAabcpp	0.9992526320000001	0.8451460520948912
LEUKTRB4WCOOHt	0.9992526320000001	0.8451460520948912
6OHFVSteb	0.9992526320000001	0.8451460520948876
Am1CSAteb	0.9992526320000001	0.845146052094891
AU1abcpp	0.9992526320000001	0.8451460520948914
SELabcpp	0.9992526320000001	0.8451460520948912
ATVLACtu	0.9992526320000001	0.8451460520948914
LEUKTRB4WOHt	0.9992526320000001	0.8451460520948912
HMR_0469	0.9992526320000001	0.8451460520948912
7AHGLZABCt	0.9992526320000001	0.8451460520948877
7BHGLZABCt	0.9992526320000001	0.8451460520948877
G3PCabcpp	0.9992526320000001	0.8451460520948912
COLIPAabcpp_kt	0.9992526320000001	0.8451460520948912
SPHMYLN18116_hs_ATPt	0.9992526320000001	0.8451460520948912
SPHMYLN18121_hs_ATPt	0.9992526320000001	0.8451460520948912
SPHMYLN18118_hs_ATPt	0.9992526320000001	0.8451460520948912
SPHMYLN18114_hs_ATPt	0.9992526320000001	0.8451460520948912
SPHMYLN181201_hs_ATPt	0.9992526320000001	0.8451460520948912
SPHMYLN180241_hs_ATPt	0.9992526320000001	0.8451460520948912
GBBTNabc	0.9992526320000001	0.8451460520948912
DIPEPabc5	0.9992526320000001	0.8451460520948905
GCDCA3Sabc	0.9992526320000001	0.8451460520948914
GCHOLAt3	0.9992526320000001	0.8451460520948914
SPHMYLN18117_hs_ATPt	0.9992526320000001	0.8451460520948912
G3Pabc	0.9992526320000001	0.8451460520948912
SPHMYLN18120_hs_ATPt	0.9992526320000001	0.8451460520948912
GDCA3Sabc	0.9992526320000001	0.8451460520948914
GCA3Sabc	0.9992526320000001	0.8451460520948914
DIPEPabc6	0.9992526320000001	0.8451460520948905
SPHMYLN181181_hs_ATPt	0.9992526320000001	0.8451460520948912
GALMAN4abc	0.9992526320000001	0.8451460520948912
SPHMYLN181221_hs_ATPt	0.9992526320000001	0.8451460520948912
SPHMYLN181161_hs_ATPt	0.9992526320000001	0.8451460520948912
G3PSabcpp	0.9992526320000001	0.8451460520948912
G3PIabcpp	0.9992526320000001	0.8451460520948912
DIPEPabc7	0.9992526320000001	0.8451460520948905
SPHMYLN18122_hs_ATPt	0.9992526320000001	0.8451460520948912
G3PEabcpp	0.9992526320000001	0.8451460520948912
GALMAN6abc	0.9992526320000001	0.8451460520948912
SPHMYLN18115_hs_ATPt	0.9992526320000001	0.8451460520948912
CYSDDS	0.9992514539999998	0.7999864121203858
PPA_1	0.99925142	0.8571359246857888
GDTPR	0.9992505000000002	0.7288143627862054
GLYALDDr	0.9992498679999999	0.861853792676309
NADH7	0.9992377959999998	0.7669726512563046
HEXDECACID	0.999235724	0.8762659853067879
HEXEDECACID	0.999235724	0.8762659853067879
DECACID	0.999235724	0.8724331134034028
OCTEDECACID	0.999235724	0.8762645593259994
TETDECACID	0.999235724	0.8759614036194611
OCTDECACID	0.999235724	0.8762645593259994
DODECACID	0.999235724	0.8749846849921664
ACYP	0.999232342	0.7171151245109895
PGLYCP_1	0.99922998	0.7171151245109904
FMNRy_1	0.999226548	0.7991160275779755
FMNRx2	0.999226548	0.7159752959898164
LAAL19	0.999226528	0.7142718493715807
FORt3	0.999225174	0.6324555320336759
FORt2	0.999225174	0.6324555320336759
APPAT	0.9992206299999999	0.9486886706369305
CDPDAGS_PALM_PALM_c	0.999220588	0.7999864121203938
HMR_0429	0.9992204619999999	0.6666666666666667
HMR_0385	0.9992204619999999	0.6666666666666667
HMR_0389	0.9992204619999999	0.6666666666666667
HMR_0437	0.9992204619999999	0.6666666666666667
HMR_0393	0.9992204619999999	0.6666666666666667
IBUP_RASCL1hep	0.9992204619999999	0.6666666666666667
LINOFATPtc	0.9992204619999999	0.6666666666666667
LEVUACOAL	0.9992204619999999	0.6666666666666667
LGNCFATPtc	0.9992204619999999	0.6666666666666667
HMR_0433	0.9992204619999999	0.6666666666666667
HMR_0327	0.9992204619999999	0.6666666666666667
IVCS	0.9992204619999999	0.6666666666666667
HMR_0345	0.9992204619999999	0.6666666666666667
r0651	0.9992204619999999	0.6666666666666667
HMR_1627	0.9992204619999999	0.6666666666666667
HMR_0381	0.9992204619999999	0.6666666666666667
RE3345C	0.9992204619999999	0.6666666666666667
HMR_0323	0.9992204619999999	0.6666666666666667
FACOAL244_1	0.9992204619999999	0.6666666666666667
FACOAL90i	0.9992204619999999	0.6666666666666667
FACOAL50i	0.9992204619999999	0.6666666666666667
FACOAL260	0.9992204619999999	0.6666666666666667
FACOAL246_1	0.9992204619999999	0.6666666666666667
4HPTNCOAL	0.9992204619999999	0.6666666666666667
FACOAL245_2	0.9992204619999999	0.6666666666666667
FACOAL245_1	0.9992204619999999	0.6666666666666667
FACOAL241	0.9992204619999999	0.6666666666666667
FACOAL205	0.9992204619999999	0.6666666666666667
FACOAL240i	0.9992204619999999	0.6666666666666667
FACOAL240_1	0.9992204619999999	0.6666666666666667
FACOAL240	0.9992204619999999	0.6666666666666667
FACOAL226	0.9992204619999999	0.6666666666666667
FACOAL2252	0.9992204619999999	0.6666666666666667
FACOAL2251	0.9992204619999999	0.6666666666666667
FACOAL224	0.9992204619999999	0.6666666666666667
CAFFCOA	0.9992204619999999	0.6666666666666667
FACOALPHDCA	0.9992204619999999	0.6666666666666667
FACOAL_161_2E_c	0.9992204619999999	0.6666666666666667
FACOAL_162_9Z12Z_c	0.9992204619999999	0.6666666666666667
3HPVSCOAhc	0.9992204619999999	0.6666666666666667
HMR_0319	0.9992204619999999	0.6666666666666667
SEBACACT	0.9992204619999999	0.6666666666666667
DOCO13EFATP	0.9992204619999999	0.6666666666666667
DOCOSACT	0.9992204619999999	0.6666666666666667
R_group_phosphotase_3	0.9992204619999999	0.6666666666666667
R_group_phosphotase_2	0.9992204619999999	0.6666666666666667
R_group_phosphotase_1	0.9992204619999999	0.6666666666666667
RTOTALFATPc	0.9992204619999999	0.6666666666666667
RTOTAL3FATPc	0.9992204619999999	0.6666666666666667
RTOTAL2FATPc	0.9992204619999999	0.6666666666666667
FACOAL_70_c	0.9992204619999999	0.6666666666666667
FACOAL_220_c	0.9992204619999999	0.6666666666666667
FACOAL_164_6Z9Z12Z15Z_c	0.9992204619999999	0.6666666666666667
FACOAL_163_6Z9Z12Z_c	0.9992204619999999	0.6666666666666667
FACOAL206	0.9992204619999999	0.6666666666666667
FACOAL2042	0.9992204619999999	0.6666666666666667
SUBERICACT	0.9992204619999999	0.6666666666666667
FACOAL160_ISO	0.9992204619999999	0.6666666666666667
C12DCACT	0.9992204619999999	0.6666666666666667
FACOAL171_ISO	0.9992204619999999	0.6666666666666667
FACOAL170_anteiso	0.9992204619999999	0.6666666666666667
FACOAL170_ISO	0.9992204619999999	0.6666666666666667
RE2635C	0.9992204619999999	0.6666666666666667
FACOAL170	0.9992204619999999	0.6666666666666667
FACOAL161_ISO	0.9992204619999999	0.6666666666666667
FACOAL150_anteiso	0.9992204619999999	0.6666666666666667
FACOAL204	0.9992204619999999	0.6666666666666667
FACOAL150_ISO	0.9992204619999999	0.6666666666666667
FACOAL150	0.9992204619999999	0.6666666666666667
FACOAL140_ISO	0.9992204619999999	0.6666666666666667
FACOAL1	0.9992204619999999	0.6666666666666667
RE3075C	0.9992204619999999	0.6666666666666667
RE3079C	0.9992204619999999	0.6666666666666667
RE3335C	0.9992204619999999	0.6666666666666667
FACOAL171_anteiso	0.9992204619999999	0.6666666666666667
RE3446C	0.9992204619999999	0.6666666666666667
FACOAL1812	0.9992204619999999	0.6666666666666667
FACOAL1812_1	0.9992204619999999	0.6666666666666667
FACOAL203	0.9992204619999999	0.6666666666666667
FACOAL2	0.9992204619999999	0.6666666666666667
FACOAL191	0.9992204619999999	0.6666666666666667
FACOAL184	0.9992204619999999	0.6666666666666667
4CMCOAS	0.9992204619999999	0.6666666666666667
FACOAL1832	0.9992204619999999	0.6666666666666667
FACOAL1831	0.9992204619999999	0.6666666666666667
FACOAL182_1	0.9992204619999999	0.6666666666666667
FACOAL1822	0.9992204619999999	0.6666666666666667
FACOAL1821	0.9992204619999999	0.6666666666666667
FACOAL182	0.9992204619999999	0.6666666666666667
RETNCOA	0.9992204619999999	0.6666666666666667
RE3562C	0.9992204619999999	0.6666666666666667
FACOAL181_1	0.9992204619999999	0.6666666666666667
FACOAL1813	0.9992204619999999	0.6666666666666667
FVSCOAhc	0.9992204619999999	0.6666666666666667
FERULCOAS	0.9992204619999999	0.6666666666666667
ACSPHAC140	0.9992204619999999	0.6666666666666667
ACSPHAC160	0.9992204619999999	0.6666666666666667
ACSPHACT60	0.9992204619999999	0.6666666666666667
OCT11EFATP	0.9992204619999999	0.6666666666666667
ACSPHACT40	0.9992204619999999	0.6666666666666667
ARACHDFATPtc	0.9992204619999999	0.6666666666666667
ACSPHACP90	0.9992204619999999	0.6666666666666667
ACSPHACP80	0.9992204619999999	0.6666666666666667
ACSPHACP70	0.9992204619999999	0.6666666666666667
ACSPHACP60	0.9992204619999999	0.6666666666666667
ACSPHACP50	0.9992204619999999	0.6666666666666667
ACSPHACP40	0.9992204619999999	0.6666666666666667
ACSPHACP100	0.9992204619999999	0.6666666666666667
CHCOAL	0.9992204619999999	0.6666666666666667
ACSPHAC90	0.9992204619999999	0.6666666666666667
HMR_0156	0.9992204619999999	0.6666666666666667
ACSPHAC80	0.9992204619999999	0.6666666666666667
HMR_0165	0.9992204619999999	0.6666666666666667
ACSPHAC70	0.9992204619999999	0.6666666666666667
ACSPHAC60	0.9992204619999999	0.6666666666666667
HMR_0171	0.9992204619999999	0.6666666666666667
ACSPHAC50	0.9992204619999999	0.6666666666666667
ACSPHAC101	0.9992204619999999	0.6666666666666667
ACSPHAC120	0.9992204619999999	0.6666666666666667
ACSPHAC121	0.9992204619999999	0.6666666666666667
ACSPHAC121d6	0.9992204619999999	0.6666666666666667
ACSPHAC40	0.9992204619999999	0.6666666666666667
ACSPHAC141	0.9992204619999999	0.6666666666666667
ACSPHAC141d5	0.9992204619999999	0.6666666666666667
OCT11EFATP_1	0.9992204619999999	0.6666666666666667
HMR_0177	0.9992204619999999	0.6666666666666667
HMR_0184	0.9992204619999999	0.6666666666666667
HMR_0255	0.9992204619999999	0.6666666666666667
HMR_0309	0.9992204619999999	0.6666666666666667
HMR_0301	0.9992204619999999	0.6666666666666667
DCHOLESTANCOAc	0.9992204619999999	0.6666666666666667
HMR_0297	0.9992204619999999	0.6666666666666667
HMR_0293	0.9992204619999999	0.6666666666666667
HMR_0289	0.9992204619999999	0.6666666666666667
PACOAL	0.9992204619999999	0.6666666666666667
HMR_0279	0.9992204619999999	0.6666666666666667
ADPACDAc	0.9992204619999999	0.6666666666666667
HMR_0271	0.9992204619999999	0.6666666666666667
HMR_0267	0.9992204619999999	0.6666666666666667
HMR_0192	0.9992204619999999	0.6666666666666667
PACCOAL3	0.9992204619999999	0.6666666666666667
PACCOAL2	0.9992204619999999	0.6666666666666667
PACCOAL	0.9992204619999999	0.6666666666666667
HMR_0245	0.9992204619999999	0.6666666666666667
HMR_0241	0.9992204619999999	0.6666666666666667
HMR_0233	0.9992204619999999	0.6666666666666667
HMR_0209	0.9992204619999999	0.6666666666666667
HMR_0204	0.9992204619999999	0.6666666666666667
ARACHFATPc	0.9992204619999999	0.6666666666666667
URSCHOLCOAc	0.9992204619999999	0.6666666666666667
ACSPHAC142	0.9992204619999999	0.6666666666666667
6PHBG_2	0.9992171400000001	0.6254584045486375
MALTe	0.999211912	0.4081339883215953
BARB	0.9992102839999999	0.7777875628076893
GLXO1	0.9992086839999998	0.861853792676309
AAAN	0.9992079979999999	0.857135924685791
LPLIPAL2A120	0.9992060580000001	0.6324233047264959
FUMAH	0.999196088	0.5476791418534921
PPPPH	0.999195566	0.7999864121203943
HMR_1467	0.9991911980000001	0.6536165417664332
SS	0.9991911980000001	0.6536165417664332
HDH	0.9991907760000001	0.9897643600928235
NTD11	0.9991902939999999	0.6030319998746457
LEUTAi	0.9991900579999999	1.0
MI4PP_2	0.9991871079999999	0.7559014318464994
MI4PP_1	0.9991871079999999	0.7171151245110013
MI3PP_2	0.9991871079999999	0.7559014318464994
MI3PP_1	0.9991871079999999	0.7171151245110013
HMR_6785	0.9991742159999999	0.7778174593052023
E4POR1	0.999171818	0.8888846952255938
SERt2rpp	0.999164214	0.6737223483640442
MOSDC	0.9991637000000001	0.5
MOADC	0.9991637000000001	0.5
RIBt	0.999163536	0.534535453107106
CMPA_1	0.9991617719999999	0.7698148860585058
PGLc	0.999160032	1.0
UDPDPRD	0.999159622	0.715975295989815
FAS180COA	0.999158658	0.9538522412691594
CCGS	0.9991527619999999	0.6707710160918471
FPGS4	0.999151364	0.8347750775104011
NTPP11_1	0.9991498759999999	0.8944575739063452
A6PAG	0.999144622	0.7999864121203965
FAS100COA	0.9991436479999999	0.9538522412691596
URIK1	0.9991431000000001	0.6324292733207745
ALAD_L2	0.9991421939999998	0.8176371821352852
FAS160COA	0.99913966	0.9538522412691594
O2XOADOX	0.999137854	0.6349258224430089
NADPt	0.999131058	0.3922373946487233
ICHDx	0.9991302879999999	0.6708431804297517
ALDD3y	0.9991287520000001	0.8318845709338225
POR_syn	0.9991280399999999	0.45291673077336503
POR2	0.9991280399999999	0.45291673077336514
TDP	0.9991266079999999	0.8090340055095309
FAS140COA	0.9991177560000001	0.9538522412691594
SUCCt	0.9991148620000001	0.7071067811865475
6TXAN5MPAML	0.9991054700000002	0.8333144604235063
ILEDHr_1	0.9991047539999999	0.7200738876278299
KAS12	0.9991044600000001	0.9977370935985298
KAS19SA	0.9991044600000001	0.9982022887598094
KAS10	0.9991044600000001	0.9974375019528277
KAS4	0.9991044600000001	0.9968559356360204
DMPSS_c	0.999104112	0.850517860708834
FAS120COA	0.999102852	0.9538522412691596
NADH17pp	0.9991023880000001	0.8757601360281434
HMR_4816	0.99910207	0.8728645012538356
UPPN	0.9991019879999999	0.7698148860585208
BUPN	0.9991019879999999	0.7071067811865476
NPHSb	0.999095992	0.5999728242407767
DHNCOAT	0.999095992	0.5999728242407767
LAT	0.9990946620000001	0.5000094356535792
ACSERHS	0.9990867999999999	0.9354256973627599
KAS5	0.999086226	0.9974375019528277
KAS1	0.999086226	0.99685593563602
KAS6	0.999086226	0.9977370935985297
DHNCM	0.9990860039999999	0.75
FTHFI_1	0.999085378	0.7303215508794344
OXADC	0.9990839100000001	0.5
DPCOAPP	0.999082922	0.7499575335485116
NADPHQR4	0.9990828900000001	0.7159752959898062
PEPCK_re	0.999080652	0.5999728242407869
HCO3_h_ti	0.9990758559999999	0.6324555320336759
ADPMAN	0.999074658	0.7499575335485142
TTDCAt2pp	0.9990734099999999	0.6737223483640442
FASm1601	0.999073356	0.9327639809182556
URAt2	0.9990685979999998	0.6324555320336759
CAPROICc	0.9990658199999999	0.7999864121203887
NTP12	0.999064956	0.7171151245110015
ACP1_FMN	0.9990624419999999	0.6030319998746456
RE0577C	0.9990624	0.5999728242407822
HYNE	0.999056322	0.5669604655149904
r0085	0.999056322	0.5669604655149904
OCDCAt2pp	0.999056032	0.6737223483640442
FE2DMT1	0.99905317	0.6324555320336759
FAS100ACP	0.99905251	0.9538522412691596
FAS80ACP_L	0.9990458619999998	0.9930014033420113
PYRDC2	0.999036032	0.6761053579331056
FUM	0.999035206	0.4329146270462345
3PGP	0.9990341840000001	0.6030319998746457
METTRS_1	0.9990311999999999	0.5975882036035086
HP	0.999029742	0.8944575739063452
HISTP_1	0.999029742	0.8944575739063452
METSR_S1	0.9990253319999999	0.7999864121203923
PFK_adp	0.99902412	0.5477411631595746
UDPGALOR	0.9990239800000001	0.9128720778762354
4HTHRS_1	0.999022678	0.8944575739063463
r0220_1	0.9990187480000001	0.47435776199462754
r0220	0.9990187480000001	0.6249363003227679
PACPT_1	0.9990187480000001	0.4743577619946304
LHIST	0.999017944	0.8944238152170261
HISTDb	0.999017944	0.8944238152170261
HISTDb_1	0.999017944	0.8216117447393697
F6PP	0.9990162720000001	0.6030319998746457
ALDD8	0.9990161519999999	0.8618537926763064
kaasIII	0.99901567	0.5000000000000001
GLNSP3	0.9990130200000001	0.7171220853407335
FOLR2_1	0.999011548	0.8944575739063415
r2073_1	0.999009412	0.6324555320336759
THRt2r	0.9990076460000001	0.6324555320336759
HISt2r1	0.999007622	0.6324555320336759
HMGCOAS	0.9990055879999999	0.6666666666666667
R05224	0.9990027140000001	0.7715171661435942
HYGBDIAS	0.9990027140000001	0.8179015316326795
CYRDAS	0.9990027140000001	0.771517166143594
ACGK_1	0.999001432	0.8944575739063365
SOR	0.998999542	0.5054062109543188
FADD17	0.9989995239999999	0.5754668343021134
METtec	0.998999336	0.5345354531071059
GLYCK2	0.998994136	0.7999864121203943
DHRG2	0.998991038	0.8097311702799952
GLYBCOAT	0.9989902880000001	0.5999728242407867
XAND	0.998985034	0.7777875628076891
LAAL35	0.998981978	0.7142718493715807
ALKP	0.998981204	0.6030319998746457
ALLTAMH	0.9989801899999999	0.745364431909505
NADH16	0.9989757639999999	0.8221131219964404
NADH6	0.9989757639999999	0.8374821730142838
UDPACGA6D	0.99897472	0.9128720778762354
GLNSCP	0.9989730099999999	0.864237173468519
PEPA	0.998971826	0.6030319998746458
ARGDI	0.9989656699999999	0.6455191513419061
RE1830C	0.9989563159999999	0.8318845709338314
34DHXMANDACOX_NADP	0.9989563159999999	0.8318845709338303
OXCOAHDH	0.9989563159999999	0.8247889576155514
34DHPLACOX_NADP	0.9989563159999999	0.8318845709338303
RE1807C	0.9989563159999999	0.831884570933803
UDPGALNAC6DH_2	0.9989563159999999	0.916041208110487
AASDH1_c	0.9989563159999999	0.8318845709338318
CDPGD	0.9989563159999999	0.7581780244710623
EPOXQR	0.9989563159999999	0.7581780244710623
3MOX4HOXPGALDOX_NADP	0.9989563159999999	0.8318845709338307
SULRSI	0.9989563159999999	0.9195567530016251
GGGABADr	0.9989563159999999	0.8318845709338369
MPOMC2	0.9989563159999999	0.7581780244710623
RE2626C	0.9989563159999999	0.8318845709338316
RADH4	0.9989563159999999	0.8318845709338183
MPOMOR2_1	0.9989563159999999	0.7581780244710623
ALDD19x_P	0.9989563159999999	0.8318845709338327
TNTR2	0.9989563159999999	0.8020124896984109
PY5CDHE	0.9989563159999999	0.7619379562245672
4HOXPACDOX_NADP	0.9989563159999999	0.8318845709338307
ALDD20y	0.9989563159999999	0.8318845709338376
TNTR1	0.9989563159999999	0.8020124896984109
RADH2	0.9989563159999999	0.8318845709338176
BSORy	0.9989563159999999	0.7581780244710623
EPXQR	0.9989563159999999	0.7581780244710623
HMR_6786	0.998954168	0.5999728242407784
MCITL2	0.998953724	0.43639695126616873
GDPMANNDH	0.9989492	0.9128720778762354
GALS1	0.9989448980000001	0.5773829571029679
GALS2	0.9989448980000001	0.5773829571029679
r0318	0.9989437280000001	0.6761053579331069
RHACOAE100	0.9989417599999999	0.5999728242407806
THMTP	0.998937082	0.7171151245110015
ORNDC	0.99893696	0.5
FASm2002	0.9989363639999999	0.9327639809182556
CYTDt5	0.998936266	0.9486832980505138
CDPDAGS_HDE_HDE_c	0.998934258	0.7999864121203937
TRSARyr	0.9989342200000001	0.799986412120395
GLCURDH	0.998933894	0.8618537926763086
FPGS7	0.998933632	0.8347750775104017
ALAt2r	0.99892282	0.6324555320336759
GALOR	0.9989187239999999	0.7159752959898167
PTRCTA	0.998916646	0.5000094356535792
LVACLAChep	0.998916356	0.5477411631595759
4HATVLAChc	0.998916356	0.5477411631595718
SMVLAChep	0.998916356	0.5477411631595759
2HATVLAChc	0.998916356	0.5477411631595711
ATVLAChc	0.998916356	0.5477411631595759
LAAL42	0.9989147379999999	0.67610535793311
5DH4DGLCD	0.9989134679999999	0.6708431804297497
ACCC_1	0.9989134679999999	0.4868458135328937
D4DGCD	0.9989134679999999	0.6708431804297497
PYAS	0.9989128780000002	0.7905559876817031
ALDD10	0.9989124439999999	0.8618537926763068
LAAL20	0.9989067200000001	0.7142718493715814
NADH16pp	0.9989003440000002	0.8276076134700459
FMNRy	0.9988971299999999	0.7159752959898162
LLEUDr	0.9988935760000001	0.7200738876278299
AAPT	0.99888979	0.6324292733207735
3A2OA	0.9988894399999999	0.5000094356535792
SLFAT	0.9988875440000001	0.565646991642788
NADK2	0.998886448	0.5999728242407718
XNAC	0.9988841659999999	0.7019351443837311
PAPA160	0.99887944	0.6030319998746457
LYSt2r	0.998874554	0.7071067811865475
LYSt3r	0.998874554	0.7071067811865475
NTD10	0.998872904	0.6030319998746457
GGPTRCS	0.998871622	0.7142718493715807
NTPP1_1	0.998869856	0.8944575739063413
FOMETRi	0.998868868	0.75
THFAT	0.998868868	0.75
MTAM_1	0.998868868	0.7559472873533213
UMPK5	0.998868482	0.6123724356957946
HMR_1495	0.9988679960000001	0.6151467450545727
HMR_1505	0.9988679960000001	0.6151467450545722
HMR_1546	0.9988679960000001	0.6151467450545722
HMR_1551	0.9988679960000001	0.6151467450545722
ACPS	0.998862454	0.6254584045486375
ACPAL	0.9988611800000001	0.6666666666666667
ELO6ETA_c	0.998860892	0.9538522412691596
ELO5DPA_c	0.998860892	0.9538522412691596
KAS11	0.998860892	0.9977370935985297
KAS9	0.998860892	0.9974375019528277
FAEL184_cho	0.998860892	0.9538522412691596
KAS3	0.998860892	0.99685593563602
FAEL183_cho	0.998860892	0.9538522412691596
FAEL205_cho	0.998860892	0.9538522412691596
FAEL204_cho	0.998860892	0.9538522412691589
FAS260	0.998860892	0.9538522412691596
NDH1_1p	0.99885873	0.8757601360281433
CDPGS	0.9988535759999999	0.5000000000000001
TBT	0.998846036	0.35355339059327373
AKPCAL	0.998846028	0.6666666666666667
AKACAL	0.998846028	0.6666666666666667
HPPK	0.998843058	0.5999728242407882
NITR	0.9988407880000001	0.7777875628076891
ALLTAMH2	0.9988406659999999	0.7698148860584914
LAAL22	0.9988403480000001	0.67610535793311
ANHMK	0.998839118	0.7303215508794344
DHORD6	0.998836762	0.6999796181805877
CYStpp	0.9988310779999999	0.534535453107106
NMNTP	0.9988278960000001	0.7071067811865475
ILEDHr	0.9988218380000001	0.7200738876278301
MMSAD2	0.99882136	0.6666666666666667
CITRt2r	0.998820916	0.6324555320336759
NADK4	0.9988207860000001	0.599972824240772
OAAt_1	0.998819822	0.632455532033676
BAMPPALDOX	0.998815024	0.8618537926763059
ALDD22x	0.998815024	0.8618537926763055
PCXHtpp	0.99880367	0.9527872823302822
UMPt6	0.99879894	0.6324555320336759
r0796	0.998795912	0.6999796181805935
AMCOXO	0.9987883399999999	0.5455579623082527
GLYGLYCNc	0.9987869420000001	0.6123724356957946
GAPDy	0.998786846	0.5477411631595706
DDPA_1	0.9987796199999999	0.912901938599285
LTDCL	0.99877126	0.5
OCDCEAt2pp	0.998769594	0.6737223483640442
ARGSS_1	0.9987679460000001	0.9561898488151909
RIBCTR	0.998766636	0.5500919939338405
FRUt2	0.9987660900000002	0.6324555320336759
NNDPR	0.9987561500000002	0.7453447396353509
ASNN	0.99875359	0.44722878695317314
ISOAML	0.9987533300000001	0.5773829571029702
PFK	0.998750918	0.6324292733207744
TMK	0.998747932	0.6324292733207745
BETALDHx	0.998746762	0.8618537926763057
ABFPT2	0.998744748	0.6324292733207744
PFK26	0.998744748	0.6324292733207744
PTRCt2	0.998742304	0.6324555320336759
PTRCt3i	0.998742304	0.632455532033676
KHK	0.9987391600000001	0.6324292733207744
ALDR18	0.998738718	0.7661365350210532
LPLIPAL2A141	0.998737752	0.6324233047264978
XYLt2	0.9987367020000001	0.6324555320336759
SO4t_e	0.9987332800000001	0.7999999999999998
SO4t2	0.9987332800000001	0.6324555320336759
LDH2	0.99873275	0.6999796181805794
2HBO	0.99873275	0.6999796181805794
VALtec	0.9987314179999999	0.7071067811865475
ARGKr	0.9987294099999999	0.6324292733207744
Mn2t	0.998725954	0.7999999999999998
MELIBt2	0.9987190399999999	0.6324555320336759
NTD2	0.998719024	0.6030319998746457
ALAALAPEPT1tc	0.998712214	0.6324555320336759
FHL	0.998705388	0.5000094356535787
GGSPMDS	0.9987029100000001	0.7142718493715807
GLYCt2	0.99869787	0.7071067811865475
ARNO	0.998697746	0.6389796737683548
CHORt2	0.9986915599999999	0.6324555320336759
BGLK_1	0.99868672	0.8164965809277261
FORA	0.9986847219999999	0.5999728242407851
ABUTD	0.9986769360000001	0.8618537926763024
CHOLt4	0.9986755839999999	0.6324555320336759
EAR180y	0.9986702060000001	0.7159752959898208
AMPt	0.998664436	0.40827140430904807
MNDNS2	0.998662392	0.9363816018114154
AIRSK	0.9986561979999999	0.7453559993825964
NTRIRx	0.9986542120000002	0.9190125400954405
GPAR	0.9986481599999999	0.8944575739063451
MDHy	0.9986450099999999	0.7159752959898198
CHOLK	0.9986436000000001	0.6324292733207744
BNOCA	0.998639296	0.7385517966403295
HMGCOAR	0.998639268	0.8753811386823256
DURIK1	0.99863858	0.6324292733207744
GUAD_1	0.9986353439999999	0.9486886706369215
AMETt2	0.9986333719999999	0.6324555320336759
ARABR	0.9986315680000001	0.7999864121203936
NOPD	0.9986270559999999	0.7142718493715728
CHORS_1	0.99862606	0.8660254093381731
ACTNt2r	0.99862191	0.6324555320336759
NARK	0.99861819	0.7071067811865475
NO3t	0.99861819	0.7071067811865475
DADNK	0.998617186	0.6324292733207744
GALK2	0.998615042	0.7999864121203947
EAR160y	0.998610714	0.7159752959898208
LTHRK	0.9986098	0.6324292733207745
UI45AH	0.9986075419999999	0.7071067811865476
AFLBURPPAAMH	0.9986075419999999	0.7071067811865476
CARBSARAH	0.9986075419999999	0.769814886058503
BUP2	0.9986075419999999	0.769814886058518
BUP	0.9986075419999999	0.769814886058518
SADH	0.9986075419999999	0.8199008751004554
GLYP	0.99860744	0.5477411631595747
PMI1346PH	0.998605132	0.7171151245110013
I14BP1P	0.998605132	0.5302249797700953
PMI12346PH	0.998605132	0.7171151245110013
NAGINS	0.998605132	0.7559014318464994
SBPP3_1	0.998605132	0.7171151245110015
DOLDPP	0.998605132	0.7171151245109987
DIDP	0.998605132	0.7171151245109986
DEDOLP1_L	0.998605132	0.9227415684253754
LPP_SC	0.998605132	0.9257817490977862
DEDOLP1	0.998605132	0.7171151245109985
PTDGT	0.998605132	0.7171151245110015
NTP11	0.998605132	0.7171151245109986
PGPP18111Z160	0.998605132	0.7559014318464994
OTSB1	0.998605132	0.7171151245110015
MIHKPP	0.998605132	0.7559014318464994
HKM1PP	0.998605132	0.71711512451099
DOLDPP11	0.998605132	0.7171151245109987
DOLDPP12	0.998605132	0.7171151245109987
PGPP1819Z160	0.998605132	0.7559014318464994
PGHHPD	0.998605132	0.7171151245110015
H23KMP	0.998605132	0.7559014318465003
M5DPP	0.998605132	0.7559014318465003
DKMPPD3_1	0.998605132	0.7171151245109986
DEDOLP1_U	0.998605132	0.9227415684253754
HMR_7256	0.998605132	0.9227415684253754
PGOGO	0.998605132	0.7171151245110015
CAMPP	0.998605132	0.7171151245109966
2OBUTt2ipp	0.99860278	0.6737223483640442
DAPDH	0.9986023700000001	0.753440486041033
THISAT	0.998597148	0.6761053579331098
SELADT	0.998597148	0.6761053579331088
GMHEPAT	0.998597148	0.6761053579331084
LIPATPT_1	0.998597148	0.6761053579331154
LIPATPT_2	0.998597148	0.6761053579331154
BACCL	0.998597148	0.6761053579331101
RE1944C	0.998597148	0.6761053579331067
MPTAT	0.998597148	0.6761053579331154
Spt3AdT	0.998597148	0.6761053579331047
S3AdT	0.998597148	0.6761053579331047
DHBS	0.998597148	0.6761053579331038
MPTSS	0.998597148	0.6761053579331154
GLUt3	0.9985966060000001	0.534535453107106
r0708	0.998592432	0.6488102642300894
SACCD_c	0.9985888199999999	0.7142718493715772
PRFGCL	0.9985705819999999	0.9128812695129731
RAFFINt2	0.9985684139999998	0.6324555320336759
CHOLD3	0.9985680420000002	0.7159752959898134
ALCD19y	0.9985603620000001	0.7159752959898175
HXANt2r	0.9985599199999999	0.6324555320336759
GPDDA1	0.998557194	0.5999728242407855
VNDH_2	0.9985561279999999	0.8618537926763024
GLNSP2	0.998554768	0.7171220853407335
GLNSP1	0.998554768	0.7171220853407335
PAPA180	0.998553796	0.6030319998746457
NADPHQR3	0.998553274	0.7159752959898206
HT44D	0.9985512639999999	0.6123724356957946
THMt2	0.9985434759999998	0.6324555320336759
THMt3	0.9985434759999998	0.632455532033676
PAPA181	0.998536852	0.6030319998746457
DGLACH	0.9985279499999999	0.5443379020462173
ADSK	0.998525066	0.6324292733207744
UDCPKr	0.99852352	0.6324292733207745
PDE2	0.9985225999999999	0.5443379020462173
GLYCL_2	0.99852144	1.0
ADEt2	0.998520302	0.6324555320336759
GPDDA4_1	0.99851553	0.799986412120392
SFCYSc	0.9985089180000001	0.5302249797701033
SACCD1	0.998504252	0.7019351443837307
GLYCDy	0.9985038580000001	0.7159752959898176
ALDD6	0.9985031679999998	0.861853792676309
CSNt2	0.9984970539999999	0.6324555320336759
LAAL36	0.998494766	0.7142718493715814
HSDxi	0.998490666	1.0
EAR120y	0.9984899800000001	0.7460030205237316
GLUS_F420	0.9984762539999998	0.7071201252158091
DATPHs	0.9984745440000001	0.6455191513419073
FACOAE1829Z12Z	0.9984731979999999	0.5999728242407871
HMR_0374	0.9984731979999999	0.5999728242407872
HMR_0366	0.9984731979999999	0.5999728242407834
HMR_0362	0.9984731979999999	0.5999728242407872
FACOAE90	0.9984731979999999	0.5999728242407872
RE3239C	0.9984731979999999	0.5999728242407795
FACOAE70	0.9984731979999999	0.5999728242407871
HMR_0358	0.9984731979999999	0.5999728242407849
HMR_0354	0.9984731979999999	0.5999728242407872
FACOAE50	0.9984731979999999	0.5999728242407872
HMR_0346	0.9984731979999999	0.5999728242407804
FACOAE1839Z12Z15Z	0.9984731979999999	0.5999728242407872
HMR_0328	0.9984731979999999	0.5999728242407805
3HBCOAHL	0.9984731979999999	0.5999728242407778
METHSUCC	0.9984731979999999	0.5999728242407872
RE3339C	0.9984731979999999	0.5999728242407795
HMR_0324	0.9984731979999999	0.59997282424078
FACOAE1836Z9Z12Z	0.9984731979999999	0.5999728242407871
HMR_0310	0.9984731979999999	0.5999728242407804
FACOAE1819Z	0.9984731979999999	0.5999728242407871
RE3343C	0.9984731979999999	0.5999728242407795
HMR_0302	0.9984731979999999	0.5999728242407802
HMR_0298	0.9984731979999999	0.5999728242407804
HMR_0290	0.9984731979999999	0.5999728242407801
3HPCOAHYD	0.9984731979999999	0.599972824240778
3HPVSTEThc	0.9984731979999999	0.599972824240778
HMR_0280	0.9984731979999999	0.5999728242407804
HMR_0276	0.9984731979999999	0.5999728242407871
HMR_0272	0.9984731979999999	0.5999728242407801
RE3444C	0.9984731979999999	0.5999728242407795
HMR_0268	0.9984731979999999	0.5999728242407802
HMR_0370	0.9984731979999999	0.5999728242407871
3H3MGLTc	0.9984731979999999	0.5999728242407839
HMR_0260	0.9984731979999999	0.5999728242407872
HMR_0378	0.9984731979999999	0.5999728242407827
TETDECA511ACc	0.9984731979999999	0.5999728242407871
CINNMCOAH	0.9984731979999999	0.5999728242407834
ICCT	0.9984731979999999	0.5999728242407872
IBUP_SACOT2	0.9984731979999999	0.5999728242407872
HPACOAT	0.9984731979999999	0.5999728242407777
RE0578C	0.9984731979999999	0.5999728242407846
ARTCOAL3_cho	0.9984731979999999	0.5999728242407808
ACChex	0.9984731979999999	0.5999728242407874
ARTCOAL2_cho	0.9984731979999999	0.5999728242407808
ARTCOAL1_cho	0.9984731979999999	0.5999728242407809
RE0579C	0.9984731979999999	0.5999728242407872
RE0579C_1	0.9984731979999999	0.5999728242407871
RE1834C	0.9984731979999999	0.5999728242407832
RE1835C	0.9984731979999999	0.5999728242407838
HMR_0438	0.9984731979999999	0.5999728242407794
HMR_0434	0.9984731979999999	0.5999728242407801
HMR_0430	0.9984731979999999	0.5999728242407794
HMR_0426	0.9984731979999999	0.5999728242407841
RE3237C	0.9984731979999999	0.5999728242407872
HMR_0422	0.9984731979999999	0.5999728242407872
HMR_0418	0.9984731979999999	0.5999728242407871
HMR_0414	0.9984731979999999	0.5999728242407814
HMR_0410	0.9984731979999999	0.5999728242407822
HMR_0406	0.9984731979999999	0.5999728242407845
HMR_0394	0.9984731979999999	0.5999728242407794
RE3238C	0.9984731979999999	0.5999728242407795
HMR_0390	0.9984731979999999	0.5999728242407794
HMR_0386	0.9984731979999999	0.5999728242407802
HMR_0382	0.9984731979999999	0.5999728242407801
ETHMALACc	0.9984731979999999	0.5999728242407852
HMR_0214	0.9984731979999999	0.5999728242407871
HATBH	0.9984731979999999	0.5999728242407778
RHACOAE160	0.9984731979999999	0.5999728242407807
RHACOAEP60	0.9984731979999999	0.5999728242407808
RHACOAEP100	0.9984731979999999	0.5999728242407807
PACOAT	0.9984731979999999	0.5999728242407871
RHACOAEP90	0.9984731979999999	0.5999728242407808
HBRCH	0.9984731979999999	0.5999728242407778
HMR_0210	0.9984731979999999	0.5999728242407804
RHACOAEP80	0.9984731979999999	0.5999728242407808
HMR_0206	0.9984731979999999	0.5999728242407798
HMR_0256	0.9984731979999999	0.5999728242407801
EIC21114TRc	0.9984731979999999	0.5999728242407794
RHACOAEP101	0.9984731979999999	0.5999728242407805
HMR_0193	0.9984731979999999	0.5999728242407805
RHACOAEP40	0.9984731979999999	0.5999728242407807
RHACOAEP70	0.9984731979999999	0.5999728242407807
RHACOAE142	0.9984731979999999	0.5999728242407808
[truncated: 1 more rows]
