# Supplementary material for: Teasing out missing reactions in genome-scale metabolic networks through hypergraph learning
Source: Nat Commun. 2023 Apr 25;14:2375. doi: 10.1038/s41467-023-38110-7 (PMC10130184; doi:10.1038/s41467-023-38110-7)
Supplement: Supplementary file 4 — Source Data [file 41467_2023_38110_MOESM4_ESM.zip › Source Data/Supplementary Figure 8/zimmermann/GCF_000008765.1.csv]

	predicted scores	similarity max
XYLI2	0.9999762459999999	0.35355339059327373
ADNCYC	0.9999692680000001	0.6547801476956737
DADNC	0.999967	0.7560039929071232
ATPADT	0.9999644599999999	0.6666666666666667
NADPHHR	0.9999627999999999	0.47579098554426413
NADPHHS	0.9999627999999999	0.4757909855442639
PPItex	0.999959728	0.632455532033676
UMPK5	0.999958282	0.6123724356957946
NADHHR	0.9999574699999998	0.4999154667637662
NADHHS	0.9999574699999998	0.4999154667637662
MALT	0.99995619	0.6123724356957946
SUCptspp_1	0.9999548	0.8660742035705723
GLUGLUr	0.9999547980000001	0.6123724356957946
AMPt6	0.999954246	0.6324555320336759
BGLA	0.999954132	0.6172283046043939
GLCGSD	0.9999537439999999	0.5959131488321331
TREH	0.99995298	0.6123724356957946
NTPP2_1	0.999952796	0.8944574300989377
ASPA1	0.9999509100000001	0.5000093909940266
MLTG7	0.9999507120000001	0.6123724356957946
LMN2	0.9999507120000001	0.6123724356957946
13BGH	0.9999507120000001	0.5959131488321265
MLTG6	0.9999507120000001	0.6880753852371295
GLS2	0.9999507120000001	0.6985006985010478
GLS	0.9999507120000001	0.6864064729836442
CYSCYSr	0.9999505159999998	0.6123724356957946
ADK2_1	0.9999500219999999	0.8944574300989779
HPOXR	0.99995002	0.707146626045092
CAT	0.99995002	0.7559188045593676
METt3	0.9999495040000002	0.6324555320336759
METt2r	0.9999495040000002	0.6324555320336759
PPK2	0.999947672	1.0
DAUPP	0.999947532	0.6123724356957946
PDE5	0.999944516	0.6708430725742096
AP4AH1	0.9999443579999999	0.7499577345731179
BPNT_1	0.9999441179999999	0.894457430098957
r1329	0.9999437519999999	0.5773828023803953
CMPt6	0.99994373	0.6324555320336759
TPHAP	0.999943214	0.8990014819649721
DNTP	0.999943214	0.78259165993504
AP3AH	0.999943214	0.78259165993504
AMETt2	0.9999430460000001	0.6324555320336759
GLCt2_2	0.99994189	0.7999999999999998
GLCt2	0.99994189	0.6324555320336759
NH4t3pp	0.99994175	0.7071067811865475
NH4tpp_1	0.99994175	0.7071067811865475
NH4t3r	0.9999404540000001	0.7071067811865475
NH4t_1	0.9999404540000001	0.7071067811865475
METRR	0.999940316	0.5409356017111859
NTPP8_1	0.9999402039999999	0.8944574300989809
CYSt2r	0.999937098	0.6324555320336759
AMPDA	0.9999361920000001	0.6455190475578633
KAT1	0.999935858	1.0
ACCOAS	0.999935858	0.9428621680601483
PPGPPDPE	0.999934876	0.9224263878994208
NPH	0.9999344820000001	0.9805794009473439
GUAC	0.9999338420000001	0.6708052775355334
UMPK6	0.9999335199999999	0.5
METt3pp	0.9999316	0.6708203932499369
CYSDSF	0.9999313859999999	0.5773828023804022
G1PP	0.99993132	0.75
NADDPp_1	0.9999312360000001	0.7071665510003614
GLY3Pt2	0.9999306200000001	0.6324555320336759
NH4OHDs	0.9999303060000001	0.6666791879920383
AKGt2r_1	0.999928858	0.632455532033676
FE2DMT1	0.9999279019999999	0.6324555320336759
AP3S	0.9999275519999999	0.8380799503076204
ANNAT	0.999927316	0.9486886451999911
HMR_7197	0.999927134	0.5773828023803715
SERHL	0.999927134	0.577382802380368
PYRt2	0.9999270040000001	0.6324555320336759
SUCCt3	0.9999255899999999	0.6324555320336759
SUCCt2_3	0.9999255899999999	0.8944271909999159
SUCCt2_2	0.9999255899999999	0.9486832980505138
SOR	0.999925148	0.7453559993175272
NADPHXD	0.9999244899999999	0.5163162962163254
FADDP	0.9999242559999999	0.7499577345731234
ACt2r	0.99992397	0.6324555320336759
ACt2r_1	0.99992397	0.632455532033676
PPGPPDP_c	0.9999238980000001	0.8944574300989644
ASP4DC	0.9999228299999998	0.75
OXGDC	0.999922708	0.6859943405700353
CDPPH	0.999922462	0.7171152288380408
CPK1	0.999922454	0.6123724356957947
OAADC	0.9999215659999999	0.6859943405700353
MALt	0.9999214459999999	0.7071067811865475
NAtex	0.999921152	0.7071067811865475
Kt2r	0.9999198659999999	0.8164965809277261
Kt3r	0.9999198659999999	0.6324555320336759
PEPt6	0.999919824	0.6324555320336759
CBMD	0.999919064	0.7778632520123193
ASPt2_3	0.9999189179999999	0.8485281374238569
ASPt2_2	0.9999189179999999	0.7999999999999998
ASPt2r	0.9999189179999999	0.6324555320336759
ASPt2_2pp	0.9999182860000001	0.9899494936611664
SFRR	0.9999169739999999	0.6740492304027705
GLNt2r	0.999916768	0.6324555320336759
MALt4	0.999916622	0.5
SERDA	0.99991587	0.5302254773469395
UREA	0.99991558	0.8704016550372916
SERASr	0.9999152880000001	0.6761054433475395
FMNAT_1	0.9999149199999999	0.8944574300989676
r0097	0.999914334	0.6761054433475584
ACOAM	0.999914334	0.6761054433475591
PHNACH	0.9999141699999999	0.6708430725742138
PYRt2rpp	0.999913196	0.6708203932499369
SUCCt2_2pp	0.9999124260000001	0.9899494936611664
SUCCt3pp	0.9999124260000001	0.6708203932499369
SUCCtpp	0.9999124260000001	0.8944271909999159
G3PCT	0.999912088	0.5999729528703933
FE2t3pp	0.9999111339999999	0.8164965809277261
G3PCT_2	0.9999107500000001	0.5477410750959175
GTPHL	0.999910708	0.5773828023803937
SERDC	0.999910206	0.6859943405700353
SUCCACT	0.999909912	0.6666666666666667
SUCD4	0.99990959	0.5669467095138407
DMALRED	0.9999091200000001	0.5
NTP3e_1	0.999908274	0.9129017918264785
r0120	0.999907808	0.8420930938793324
ALPHNH	0.999907754	0.8609536915841405
AADb	0.999907112	0.5669604004064572
r0068	0.99990676	0.547741075095881
SO3t	0.9999065139999999	0.6324555320336759
G3PD	0.999905824	0.5
PSP_L_1	0.9999058059999999	0.8944574300989673
CYSO	0.999905092	0.7083279394776012
Kt2pp	0.9999045800000002	0.8164965809277261
G3PCT_1	0.99990363	0.5
NADHXD	0.99990287	0.5163162962163254
PSP_1	0.9999020080000001	0.7559015620840458
AFAT	0.9999011299999999	0.9486886451999755
FEROc	0.999900742	0.5995430845609724
ASPO6_1	0.9999006140000001	0.8944574300989534
PPC	0.999900244	0.654685289615532
ZN2tpp	0.999899748	0.7071067811865475
DOPDH	0.999898986	0.8318846006209593
CYTDK1	0.9998984240000001	0.6324293976101056
METNA	0.999898	0.5999729528703344
SERt2rpp	0.9998961679999999	0.6708203932499369
ACt2rpp	0.9998956920000002	0.6708203932499369
ACt5pp	0.9998956920000002	0.8485281374238569
ACt2ipp	0.9998956920000002	0.670820393249937
OSUCCL	0.9998955259999999	0.6859943405700353
r0082	0.9998955259999999	0.6859943405700353
NDP3	0.9998932	0.8366479036325251
CYTBD2	0.99989293	0.7542500664543179
P4AH	0.9998927019999998	0.7171152288380784
MCITL2	0.99989238	0.4363971350557243
PYK3	0.999892272	0.5999729528703817
PItpp	0.9998922200000001	0.7071200620576721
CYS	0.99989142	0.6708430725742149
AKGt2rpp	0.999891284	0.6708203932499369
ALAALACNc	0.9998893719999999	0.5773502691896257
AP5AH	0.99988902	0.78259165993504
AHSERL2_1	0.999888612	0.894457430098952
GK_adp	0.999887652	0.5477410750958915
CYTDK1_1	0.9998876399999999	0.6123724356957946
GLUDy_1	0.9998870499999999	0.8366559862890233
ISCS	0.999886596	0.5
ACYP_3	0.999885922	0.9486886451999618
GLUMETr	0.999885102	0.5000093909940269
PHHL	0.99988504	0.8229428294835173
CYTBO3	0.99988479	0.7968212108160257
CYTBD	0.99988479	0.7542500664543179
PPPM	0.999884558	0.847552686363357
ALR	0.999884426	0.8318846006209544
PpGppP	0.99988397	0.75
SBTR	0.9998820979999999	0.715975355342233
SHL_c	0.9998813480000001	0.7302802839553437
NADS1_1	0.9998813299999998	0.9258424569065971
FISC	0.99987964	0.7373231873880601
UTPH1	0.99987961	0.8571290571870089
NTP7	0.9998795699999998	0.7171152288380684
ALAt2r	0.999879466	0.6324555320336759
r0027	0.9998788879999999	0.5660484800665544
PPIuabcpp	0.999878628	0.8451460909194254
PPIabc	0.999878628	0.8451460909194254
HCITS	0.9998778420000001	0.6666666666666667
AACT	0.9998778420000001	0.6116949936978956
GDH1	0.9998754420000001	0.813145704577122
APDH	0.999875228	0.6455190475578717
COORr	0.999875068	0.5477410750958854
GDPDPKE	0.9998744980000002	0.8889330541641502
ARHGDx	0.9998732700000001	0.7027450022115729
AHGDx	0.9998732700000001	0.7027450022115831
NADK1	0.9998724539999999	0.5999729528703498
SPODM_1	0.9998716200000001	0.28867513459481287
FHL	0.9998714999999999	0.6859943405700353
GSEALD	0.999870738	0.8318846006209552
PYR5CD2	0.99987067	0.8888847150745699
ASPSALy	0.9998694560000001	0.8318846006209606
TETDECACID	0.9998690419999999	0.8759614036194611
HEXEDECACID	0.9998690419999999	0.8762659853067879
DODECACID	0.9998690419999999	0.8749846849921664
OCTDECACID	0.9998690419999999	0.8762645593259994
HEXDECACID	0.9998690419999999	0.8762659853067879
OCTEDECACID	0.9998690419999999	0.8762645593259994
DECACID	0.9998690419999999	0.8724331134034028
FORt3	0.9998683139999999	0.6324555320336759
FORt2	0.9998683139999999	0.6324555320336759
FACOAL160t2pp	0.9998678200000001	0.7499999999999999
MMS	0.9998677539999999	0.8333333333333335
PPPGO4	0.999867746	0.670820393249937
ASPO2y	0.999867614	0.7991160112974509
r1326	0.9998673479999999	0.640502898802431
PANO	0.9998657999999999	0.8571372717721002
GLCATr	0.99986511	0.6123724356957946
FACOAL120t2pp	0.99986486	0.7499999999999999
NTRLASE3	0.999864234	0.6299252381038238
GLUK	0.9998642099999999	0.7999864764350846
FDH6	0.999863524	0.8141300182683859
r0210	0.999862776	0.5476793473586237
FACOAL40t2pp	0.999862752	0.7499999999999999
FACOAL181t2pp	0.9998623980000001	0.7499999999999999
PPANA	0.999862266	0.8819123710148995
PPCK	0.9998621919999999	0.599972952870377
BCOALIG	0.999861282	0.8580799852230245
FRDx	0.9998609719999999	0.702745002211579
RE2640C	0.99986058	0.5
UMPt6	0.9998604600000001	0.6324555320336759
FACOAL140t2pp	0.9998603600000001	0.7499999999999999
ACP1_FMN	0.999860046	0.603031955806652
PRPPP	0.999859826	0.7171152288380569
ALAD_L	0.999859128	0.714271914996369
FACOAL160	0.999859016	0.6666666666666667
LAAL23	0.9998582639999999	0.5962657545987047
TRNFE	0.999857532	0.45227396685498733
PPNCL3	0.9998569420000001	0.7142719149963533
FACOAL180t2pp	0.999856866	0.7499999999999999
SGDS	0.9998565880000001	0.5000093909940269
ASPO2	0.9998560560000002	0.808112975585944
ATPATF1	0.9998560360000001	0.7070828742714346
PYK4	0.9998554799999999	0.5999729528703874
NTRIRy_1	0.999855294	0.7921259106277201
NTRIR2y	0.999855294	0.9417619962848275
FORMCOAL	0.9998551180000002	0.6666666666666667
NADH7	0.99985488	0.882350601571098
NAD_H2	0.9998546959999999	0.8488831282204821
GLUSz	0.9998534320000001	0.7697931299325868
FACOAL60t2pp	0.9998532680000001	0.7499999999999999
CYTBDpp	0.999853156	0.9095893200355031
CYTBO3_4pp	0.999853156	0.9038933761885728
PFK_ppi	0.999850854	0.6761054433475946
RE1342C	0.999850852	0.7999864764351597
TSR	0.99985046	0.3535832755001761
GP4GH	0.99985032	0.7070828742713976
LYSt3r	0.9998487820000002	0.7071067811865475
AKGCAL	0.9998487340000001	0.5999729528702982
NDP7	0.9998487059999999	0.7171152288380674
ATPATF2	0.9998478899999999	0.5656471735618087
FACOAL40It2pp	0.999847884	0.7499999999999999
AMID4	0.999847812	0.5
LO	0.999847026	0.5773372565732564
AASAD1	0.9998464659999999	0.5773502691896258
FACOAL50It2pp	0.999846282	0.7499999999999999
GLUN	0.9998454600000001	0.6123724356957946
SUCOAACTr	0.9998453099999999	0.5
HMR_3996	0.9998452520000001	0.5556011494656659
HMR_8582	0.9998448219999998	0.6123724356957946
G1Dx	0.999844288	0.7027450022115738
ASLP	0.99984354	0.7698148173006536
GLCD	0.99984296	0.5547074088821063
SUCCt1pp	0.9998429200000001	0.7071067811865475
HDCAt2	0.999842768	0.6324555320336759
FACOAL80t2pp	0.9998413019999999	0.7499999999999999
MCD	0.9998411380000001	0.6859943405700353
AMID_1	0.9998407440000001	0.5999729528703284
GLUDxi	0.9998407400000001	0.7559188045593412
MCDC	0.999839752	0.4714310840300526
GTPCII_1	0.999839616	0.9723152532287753
PHNO	0.9998396100000001	0.878136309283942
FACOAL100t2pp	0.9998395519999999	0.7499999999999999
FACOAL181d6t2pp	0.999837078	0.7499999999999999
FACOALP50t2pp	0.999837078	0.7499999999999999
FACOAL182t2pp	0.999837078	0.7499999999999999
FACOALP100t2pp	0.999837078	0.7499999999999999
FACOAL70t2pp	0.999837078	0.7499999999999999
FACOALP90t2pp	0.999837078	0.7499999999999999
FACOAL50t2pp	0.999837078	0.7499999999999999
FACOALP80t2pp	0.999837078	0.7499999999999999
FACOALP60t2pp	0.999837078	0.7499999999999999
FACOAL90t2pp	0.999837078	0.7499999999999999
FACOALT60t2pp	0.999837078	0.7499999999999999
FACOAL181d11tpp	0.999837078	0.7499999999999999
FACOALP70t2pp	0.999837078	0.7499999999999999
APH160	0.999836488	0.7559015620840459
BIRA	0.999836378	0.8451460909194052
r0193	0.999836216	0.8332957619476993
P5CCD	0.999835824	0.8333333333333335
FACOAL140	0.99983568	0.6666666666666667
H2ASE_syn	0.9998355480000001	0.8488831282204821
FRD	0.999835412	1.0
LAAL21	0.999835176	0.6761054433475312
GLYFEM	0.9998349900000001	0.6324626632333059
GUACYC	0.99983447	0.7697931299325799
H2SO	0.9998325539999999	0.6324555320336759
NADH16	0.9998325119999999	0.9007536790465084
NADH6	0.9998325119999999	0.9032571942818176
ORNt2r	0.99983214	0.7071067811865475
SULFDH	0.9998321020000001	0.7303214334611976
THIH	0.9998317959999999	0.8164505642691162
RNAS_LLA	0.999831496	0.7307484447447006
OCDCAt2	0.99983132	0.6324555320336759
POX2	0.9998312299999998	0.5749614019938495
FACOAL180	0.99983086	0.6666666666666667
FACOAL180_2	0.999830716	0.6666666666666667
FACOAL180_1	0.999830716	0.6666666666666667
FRD2	0.99983008	0.5
FRUt2	0.9998294879999999	0.6324555320336759
FUMt3	0.999829274	0.6324555320336759
FUMt2_2	0.999829274	0.9486832980505138
FUMt2_3	0.999829274	0.8944271909999159
GLUN_1	0.99982852	0.645468125797451
TTDCAt2	0.9998282119999999	0.6324555320336759
METabcpp	0.9998279	0.8571359574981926
PACL	0.9998265959999999	0.6761054433475239
SERabcpp	0.9998264320000001	0.8451460909194254
ARAT	0.999826232	0.5999729528703132
DPCOAK_1	0.9998259299999999	0.8944574300989326
ASPTA4	0.9998258459999999	0.8944574300989485
ALDD2y	0.9998255100000002	0.8318846006209617
FA160ACPHi	0.999824802	0.5999729528703397
FA140ACPHi	0.999824186	0.5999729528703355
HKt	0.9998240279999999	0.8571359574981825
G3PD1ir	0.999823786	1.0
RE1933C	0.9998229180000001	0.6063450915860704
METTRS_1	0.99982255	0.6761054433475311
FACOAL161	0.999822426	0.7216878364870323
r1252	0.99982151	0.6666666666666667
SERabc	0.999821478	0.8451460909194254
unkFol	0.999821128	0.7453447928967478
NADH17pp	0.9998209599999999	0.8958280769070694
ACS2	0.9998193360000001	0.6666666666666667
PPNDH2	0.99981926	0.5
DAPAL_1	0.999819142	0.6708430725742374
2AMACHYD	0.999819142	0.6708430725742374
DAPAL	0.999819142	0.6761054433475877
APH140	0.999818956	0.7559015620840458
BACCL	0.9998181580000001	0.6761054433475564
NTPP9_1	0.999817618	0.8944574300989437
FACOAL181	0.9998154720000001	0.6666666666666667
APH180	0.9998145900000001	0.7559015620840458
CPP3O1	0.999813522	0.5
SUCBZL_1	0.9998134719999999	0.6172283046044117
ASPabc	0.9998131879999999	0.8571359574981501
ASPMETASPr	0.99981288	0.6324555320336759
PYROX_1	0.999811466	0.571407872494538
GALt2_2	0.999810952	0.9486832980505138
SQLS	0.999810662	0.4803844614152615
BTNt4i	0.999810218	0.632455532033676
BTNt2i	0.999810218	0.6324555320336759
MALt2_3	0.999810074	0.8944271909999159
MALt2_2	0.999810074	0.9486832980505138
MALt3r	0.999810074	0.632455532033676
DAAD	0.9998097640000001	0.5477410750959152
ADEt2	0.99980973	0.6324555320336759
LAAL8	0.99980937	0.5962657545987123
FORt2pp	0.999808964	0.6708203932499369
MLTHFte	0.9998081219999999	0.6324555320336759
FACOAL18111Z	0.999807826	0.6666666666666667
FACOAL181_2	0.999807826	0.6666666666666667
NADH16pp	0.999807118	0.8958280769070694
OCDOR	0.999807112	0.8164993975744204
LAAL20	0.999806718	0.7142719149963483
NTP2	0.9998064579999999	0.71711522883804
CYSSERMETr	0.999805896	0.582788245856225
UMPK7	0.9998058139999999	0.5
ASNS3_1	0.9998054620000001	0.8249734057339346
CYSabc	0.999804872	0.857135957498163
r1319	0.9998047079999999	0.8637626292120126
MMCD	0.999804582	0.6859943405700353
HEPEDECACID	0.9998042719999999	0.8734352155897035
HEPDECACID	0.9998042719999999	0.8734352155897035
PENDECACID	0.9998042719999999	0.8724799759255909
CBMKr2	0.9998037099999999	0.9525972357495435
UNK2	0.999803122	0.5962657545987067
UNK2_cho	0.999803122	0.6625267711444358
GAPP	0.9998020320000001	0.603031955806652
OPAH	0.99980028	0.8485568247520577
GLUTRS_3	0.99980018	0.9258424569065938
GLUTRS_2	0.99980018	0.9258424569065938
DUTPDP_1	0.999800104	0.8944574300989434
FRUpts2	0.999799836	0.75
ACOAD1fr	0.99979873	1.0
ADPGLC	0.99979818	0.7499577345731177
AASAD2	0.999797212	0.6324769143056617
GLXt2	0.9997964400000001	0.6324555320336759
FE3Ri	0.99979639	0.6298954860074003
r0800	0.9997961479999999	0.7696713944788713
STFRNS	0.999795958	0.7905961428820741
HMR_0188	0.999794526	0.6666666666666667
GMP5N	0.999794308	0.8944574300989381
F1PP	0.9997931660000001	0.75
RNF	0.9997908599999998	0.7680401552170643
GMPt6	0.9997899700000001	0.6324555320336759
GLYGLYCNc	0.9997899160000001	0.6123724356957946
r1254	0.9997891600000001	0.8959624664815681
CYSTRS_1	0.999789112	0.6761054433475122
CIGAMS	0.999789112	0.7070828742714158
AMPEP14	0.9997887459999999	0.47429086330523984
CMH2	0.999787972	0.5000093909940277
FMNRy_1	0.9997866199999998	0.9486886451999974
FMNRx2	0.9997866199999998	1.0
FCOAH2	0.9997858340000001	0.6507831768091549
FCOAH	0.9997858340000001	0.8990014819649716
FTHFDH	0.999783792	0.733352807735107
IPDAB	0.9997836959999999	0.7504987340099091
CACOAL	0.9997836959999999	0.6761054433475084
PCA1	0.9997836959999999	0.7504987340099062
HMR_0305	0.9997836959999999	0.6761054433475091
FADD3	0.9997836959999999	0.7504987340099062
PCA2	0.9997836959999999	0.7504987340099062
PALMCL	0.9997836959999999	0.6172283046043988
G6PDH2r	0.9997834299999999	0.7159753553422259
G6PDH2c	0.9997834299999999	0.715975355342247
APH181	0.9997820560000001	0.7559015620840458
MTHFD_1	0.999781634	0.8944574300989481
AADa	0.9997814420000001	0.6123724356957947
AACLAM	0.9997814420000001	0.6123724356957947
HCO3_h_ti	0.9997807	0.6324555320336759
r2073_1	0.9997799219999999	0.6324555320336759
ACS	0.9997795439999999	0.6666666666666667
SO3R	0.9997787800000001	0.9525814136768104
SULRR	0.9997787800000001	0.7581989366688874
ME2	0.999778748	0.599972952870339
FA120ACPHi	0.999777924	0.5999729528703304
GLUVESSEC	0.999777484	0.845146090919422
EAR140y	0.999777338	0.7460030244323679
NAt3_0_5	0.9997768880000001	0.9486832980505138
NAt6	0.9997768880000001	0.6063450915860473
NAt3_15	0.9997768880000001	0.9922778767136677
URIt2	0.999775466	0.6324555320336759
APH161	0.999775208	0.7559015620840459
NADH8	0.999775176	0.8989092388387682
FA180ACPH	0.9997745380000002	0.5999729528703414
GTPDPK_1	0.999774288	0.8944574300989484
SER_AL	0.999773802	0.5772851973078781
GD3P2	0.9997728300000001	0.8318846006209526
CYSGLNMETr	0.9997725799999999	0.6188230439766174
LAAL19	0.9997721519999999	0.7142719149963602
3SPYRSP	0.99977196	0.556452384137655
TREHe	0.9997697280000001	0.8333333333333335
ICHDx	0.9997693139999999	0.7999864764351644
SUCCabc	0.999768696	0.8451460909194254
THFOR2	0.9997683860000001	0.8557666280326651
RNA_1	0.9997677840000001	0.6438553921287341
PROt3	0.99976612	0.6324555320336759
MTHFD2	0.9997653700000001	0.8944574300989478
SULO	0.999764916	0.547741075095897
MTHFR3_1	0.9997648119999999	0.94868864520001
PTRCt3i	0.9997643220000001	0.632455532033676
PTRCt2	0.9997643220000001	0.6324555320336759
GLUTRS2	0.9997626260000001	0.6761054433475215
2OBUTt	0.999761176	0.6324555320336759
HMR_0156	0.9997598200000001	0.6666666666666667
ALAabcpp	0.99975676	0.8571359574981523
NTP6	0.999756494	0.7171152288380397
ACS_1	0.9997562400000002	0.617228304604384
FAD_13	0.9997558179999999	0.8701790266729821
SO4t_e	0.999754574	0.9486832980505138
DESAT16a	0.99975452	0.8436698764891496
DHFR2i	0.9997532240000002	0.70274500221158
GLYK1	0.9997528539999999	0.8944574300989463
NADH18pp	0.99975224	0.8958280769070697
IDPA	0.9997521779999999	0.717115228838038
PYK2	0.9997513399999999	0.599972952870411
FAH3	0.9997509500000001	0.8250257826444667
FUMtpp	0.999750648	0.8944271909999159
FUMt2_2pp	0.999750648	0.9899494936611664
PUACGAMS	0.9997497019999999	0.516357041397387
GLYDHDA	0.9997477	0.7142719149963662
NACASPAH	0.9997472139999999	0.5
TSULP	0.99974702	0.6324555320336759
DCTPD2_1	0.9997466340000001	0.6708430725742337
SULR	0.999746568	0.9291419942195877
SULRR2	0.999746568	0.7921259106277201
SULR_1	0.999746568	0.9400326389866036
IPDDI	0.999746208	0.49613893835683387
ARGSS_1	0.9997460740000002	0.9561898158602339
SPODM	0.9997458399999999	0.5925719408392494
GCALDDy	0.9997446740000001	0.8318846006209544
NADPHQR3	0.999744664	0.7159753553422218
CTPS1_2	0.9997443799999999	0.8366559862890384
MTHFR2	0.999744372	0.8081129755859443
MTHFR2_1	0.999744372	0.7027450022115672
MANt2	0.9997432460000001	0.6324555320336759
AACOAT	0.9997422760000001	0.6666666666666667
TAPTPP	0.999740618	0.7592531512838172
AKO	0.9997393920000001	0.5000000000000001
APH120	0.9997392279999999	0.7559015620840408
FACOAL141	0.999739126	0.7216878364870323
L24DC	0.9997375400000001	0.5163570413974139
FDH7	0.999736032	0.7453447928967232
HISt2r1	0.9997353600000001	0.6324555320336759
MTHFC_1	0.999733272	0.8660742035705787
FAH2	0.999733036	0.8250257826444838
PDE4	0.999732994	0.7559472005419504
SFCYSc	0.9997329839999999	0.530225477346915
ASPGLUr	0.999731838	0.5000093909940269
GPDDA3	0.9997311740000001	0.5999729528703016
SELNPS_cho	0.999729568	0.7999729510414214
PHEPS	0.999729568	0.7999729510414282
ALAD_L2	0.9997293199999999	0.813145704577123
LAAL5	0.99972814	0.755918804559391
PFK_adp	0.99972774	0.5477410750958878
PGAM1_PhosHydro	0.999727094	0.670843072574223
FACOAE140	0.9997269020000001	0.5999729528703612
GLYCLTt2r	0.9997245179999998	0.6324555320336759
NDH_1	0.99972447	0.8775243970558534
LYSt3pp	0.999723568	0.6708203932499369
BCOALIG2	0.999723532	0.6666666666666667
FA161ACPHi	0.9997217060000001	0.5999729528703251
PDH2	0.9997212259999999	0.7142719149963761
ETOHMO	0.9997209320000001	0.8436698764891496
BSORy	0.999718938	0.7921259106277201
DES2_C16	0.999716482	0.8436698764891496
NO2t3	0.999716058	0.6324555320336759
NO2t2r	0.999716058	0.6324555320336759
GLNTRS2	0.9997159400000001	0.7171221567178029
ACPAL	0.9997158519999999	0.6666666666666667
EAR120y	0.9997157399999999	0.7460030244323831
ALKP_1	0.999714754	0.7171152288380392
NTP8	0.999713904	0.7171152288380384
FACOAE180	0.9997131400000001	0.5999729528703543
LYSLYSLYSr	0.9997121840000001	0.5669467095138409
MALS	0.9997114120000001	0.6666666666666667
LAAL37	0.9997112060000001	0.71268039036026
FORA	0.999710572	0.894457430098941
GLYabc	0.9997102480000001	0.8571359574981883
GLYVESSEC_1	0.9997102480000001	0.8451460909194227
GLYVESSEC	0.9997102480000001	0.5516680168998417
MALTt2	0.99970987	0.6324555320336759
DNADDP	0.999709452	0.7499577345731222
DALAOX	0.999708672	0.6666666666666667
FRD7	0.999708478	1.0
PRAIC	0.9997081400000001	0.9449340006774521
r1322	0.99970684	0.6667042327595447
r1515	0.999706776	0.8451460909194254
HCYStabcpp	0.9997061620000001	0.845146090919425
NADH10	0.99970553	0.7027450022115664
MALTe	0.999704646	0.8333333333333335
MALDDH	0.9997042279999999	0.7999864764351408
SS	0.999704088	0.6536164846816077
HMR_1467	0.999704088	0.6536164846816077
PALDH	0.9997038939999999	0.603031955806652
PALDP	0.9997038939999999	0.603031955806652
HMR_1754	0.999703828	0.6172283046043847
SPMDt3i	0.999702656	1.0
SPMDt2	0.999702656	0.6324555320336759
MSADC	0.9997024	0.75
ALDD16	0.9997021440000001	0.8571372717721002
THFOR1	0.999701948	0.8399531023270344
GCPN	0.99970181	0.6547801476956351
UDCTPP	0.9997009519999999	0.5
NTD1_1	0.9996997999999999	0.8944574300989434
OAAt_1	0.999699694	0.632455532033676
6TXAN5MPAML	0.99969958	0.8333145497576787
FRDO6r	0.9996979999999999	0.7746228570694429
FAS80COA_L	0.999697612	0.9950074956065824
FA181ACPH	0.99969738	0.5999729528703381
CELBt2	0.9996971020000001	0.6324555320336759
FLDR2	0.9996968760000001	0.783361489533561
KAS20SA	0.999696688	0.999295545580207
ALDD31	0.9996959820000001	0.8571372717720989
GLP5H	0.999694938	0.75
RNA	0.999694704	0.6123456842626018
PGLYCP_1	0.9996941500000001	0.8944574300989312
SERD_D	0.999693686	0.6666290995154028
CYTDt2	0.9996928260000001	0.6324555320336759
APPAT	0.999691546	0.9486886452000195
HMR_0200	0.99969109	0.6666666666666667
NDP8	0.999690648	0.7171152288380384
ALAALAPEPT1tc	0.9996906019999999	0.6324555320336759
LAAL42	0.9996904359999998	0.6761054433475255
SACCD_c	0.9996903939999999	0.7333528077350946
NDH1_1p	0.999689132	0.871982621029183
HYNE	0.99968889	0.5669604004064654
r0085	0.99968889	0.5669604004064654
GLYALDDy	0.9996887799999999	0.8318846006209546
GLCt1	0.999688652	0.5773502691896257
GALS2	0.9996886479999999	0.5959131488321356
GALS1	0.9996886479999999	0.5959131488321356
LAT	0.9996884859999999	0.5000093909940266
G6PDH1	0.999688012	0.7027450022115702
r1529	0.9996878060000001	0.8451460909194254
FPGS_1	0.999687446	0.6286219847786256
BTNt2ipp	0.9996865180000001	0.6708203932499369
UREAt_2	0.999686254	0.7071067811865475
UREA2t2	0.999686254	0.7999999999999998
G3PA	0.9996862400000002	0.6123724356957946
ACTF	0.9996862400000002	0.6123724356957946
TRIOK	0.9996834059999999	0.6324293976101247
SERTRS_1	0.999683246	0.6761054433475423
FACOAL60i	0.99968252	0.6666666666666667
FF_11	0.9996821279999999	0.6324555320336759
MLTHFte1	0.99968144	0.8451460909194254
NT5C_2	0.9996811539999999	0.6708430725742164
LAAL32	0.9996810179999999	0.6761054433475312
DALADALAD	0.999680748	0.8333333333333335
ALDD14	0.9996799279999999	0.8571372717721002
DALAabcpp	0.99967907	0.8451460909194053
HMEDR	0.9996785340000001	0.8571372717721003
CYSO_I	0.9996782580000001	0.7303214334611926
ACSERHS	0.999678228	0.9354256436268886
NMNHYD_1	0.99967673	0.8944574300989642
Mn2t	0.9996763679999999	0.7999999999999998
FAH1	0.999676244	0.8250257826444639
CRNtHa	0.9996753559999998	0.6324555320336759
GALt2pp	0.9996744739999999	0.6708203932499369
ALDD18	0.9996740199999999	0.8571372717721002
HMR_0253	0.9996737039999999	0.8451460909194254
C120SN	0.999672658	0.998107348572472
FACOAE181	0.999672068	0.5999729528703411
EAR160y	0.9996708680000002	0.7460030244323723
NADPHQR2	0.9996696679999999	0.7159753553422314
TYRt2r	0.9996687	0.6324555320336759
R1PK	0.9996676640000001	0.632429397610143
KHK	0.99966749	0.7999864764350818
GLYCt2	0.9996667199999999	0.7071067811865475
NTD11	0.99966601	0.603031955806652
NOS1	0.9996648799999999	0.8250257826444629
RE2649C	0.9996622000000001	0.5999729528703452
HXANt2r	0.9996617139999999	0.6324555320336759
CHORt2	0.999661072	0.6324555320336759
NFORGLUAH	0.9996608699999999	0.7499506887142452
NOPD	0.99965896	0.7333528077350946
DES2_9	0.999657684	0.8436698764891496
DESAT18a	0.999657684	0.8436698764891496
NMNTP	0.999656272	0.6324555320336759
DHORD2	0.9996560899999999	0.5669467095138407
APH141	0.9996555600000001	0.7559015620840458
4ABZt2r	0.9996550059999999	0.7071067811865475
DHRG2	0.9996547	0.8097310898148247
3PGP	0.9996542460000001	0.603031955806652
DTPH	0.999653486	0.7171152288380384
UNK3	0.9996521600000001	0.5000093909940266
FACOAL80	0.9996520959999999	0.6666666666666667
RIBCTR	0.9996517020000001	0.5477410750959175
GUAt2r	0.9996513439999999	0.6324555320336759
ARGt2pp	0.99964882	0.6708203932499369
ARGt3pp	0.99964882	0.6708203932499369
CSNt2	0.999648054	0.6324555320336759
DTMPt6	0.999646928	0.6324555320336759
ASPO5_1	0.999645962	0.8944574300989427
RPNTPH	0.999644172	0.6507831768091757
DGTP8DETOX	0.999644172	0.6507831768091675
MDHy	0.9996440199999999	0.7159753553422239
BSORx	0.9996429200000001	0.7581989366688874
TRE6PH	0.999642334	0.75
CYOO3	0.9996422380000001	0.808127053625556
CYTB_B2	0.9996422380000001	0.7542500664543179
CYTB_B3	0.9996422380000001	0.8521988476967239
HMPPtr	0.999641572	0.8451460909194115
METOX	0.9996407680000001	0.6666666666666667
ADNt2	0.999640368	0.6324555320336759
r1516	0.99963958	0.8451460909194254
BTNt	0.9996389539999999	0.8451460909194053
RIBt2	0.9996374300000002	0.6324555320336759
AIRCra	0.9996371399999999	0.9090881150689951
LAAL6	0.999637094	0.7142719149963845
LAAL7	0.999637094	0.7142719149963268
FE2Gabcpp	0.9996370880000001	0.8451460909194309
HCYSMT2	0.9996370120000002	0.6761054433475482
PACCOAL	0.999635756	0.6666666666666667
MALt2_2pp	0.9996356680000001	0.9899494936611664
MALt3pp	0.9996356680000001	0.6708203932499369
MALtpp	0.9996356680000001	0.8944271909999159
FDH6r	0.99963482	0.6708430725742114
NTP4	0.999634442	0.7171152288380392
FRUabc	0.999633504	0.8451460909194194
C161SN	0.99963315	0.998960452410945
ADNK3	0.99963256	0.5999729528703368
TAUPAT1c	0.9996315960000001	0.6324555320336759
LAAL1	0.9996305619999999	0.7559188045593671
r1523	0.999630372	0.8451460909194254
LCTSt	0.9996287340000001	0.6324555320336759
FDH3	0.999627982	0.8775243970558563
ARGARGr	0.9996266759999999	0.5773502691896258
NTPP11_1	0.9996252720000001	0.8944574300989825
ACAFDOR	0.999624554	1.0
MGSA2	0.999623336	0.6666290995154168
HXAND	0.999623126	0.7581989366688875
SLFAT	0.999622234	0.5999729528703918
CD2t5	0.9996218880000001	0.75
ASPTRS_1	0.99962178	0.7142719149963054
NAt3_1p5pp	0.9996214799999998	0.9805806756909202
NAt3_2pp	0.9996214799999998	0.9486832980505138
UDPRHMS_c	0.9996211819999999	0.7921259106277201
GTHRDabcpp	0.9996206000000001	0.8451460909194247
ZN2t5	0.9996192199999999	0.75
C141SN	0.999617686	0.9986285001770515
r0318	0.9996166579999999	0.6761054433475555
ALKP	0.9996162479999999	0.603031955806652
PDE3	0.999616018	0.6708430725742078
BGLK_1	0.9996144360000001	0.7559472005419571
METTRS	0.9996142220000002	0.5477410750958944
DBTS	0.999614182	0.7970179915348673
NDP6	0.9996136959999999	0.7171152288380397
OROATP	0.999613052	0.6324555320336759
THFGLUS	0.9996120920000001	0.7142719149963828
r1382_1	0.9996120920000001	0.840489290927736
FPGS	0.9996120920000001	0.8347751191321862
FPGS_tm	0.9996120920000001	0.8347751191321859
FACOAL200	0.999611936	0.6666666666666667
H2O2syn	0.99961112	0.7592531512837664
2OBUTt2ipp	0.9996101940000001	0.670820393249937
OCTD	0.999610152	0.7333528077350948
UACGAMDH2	0.9996101020000001	0.4757909855442537
UDPACGLUDH	0.9996101020000001	0.4757909855442537
PHEPC	0.9996099600000001	0.654685289615532
DESATPE160	0.999609556	0.9150884627730017
GSNK	0.9996091360000001	0.6324293976101204
CITt3	0.999608688	0.6324555320336759
CITt2r	0.999608688	0.6455044985186208
HMR_0180	0.9996081219999999	0.6666666666666667
SUCRt2	0.9996071200000001	0.6324555320336759
DCPLD1	0.999606872	0.7019180017398803
SACCD2	0.999606872	0.7019180017398845
r1530	0.9996058920000002	0.8571359574981918
GTHRDt2_1	0.9996058920000002	0.8451460909194247
FACOAE120	0.999604774	0.5999729528703331
NADH5	0.999603974	0.7027450022115758
NADPHQR4	0.999603942	0.7159753553422481
GALabc	0.9996031420000001	0.8571359574981828
ASNt2r	0.999602812	0.6324555320336759
HMR_0168	0.999601892	0.6666666666666667
OXACOAL	0.9996017540000001	0.6666666666666667
URIK1_1	0.9996017119999999	0.8944574300989923
CDPDAGS_HDE_HDE_c	0.999600852	0.7999864764351934
NTRIRy	0.999600708	0.9366915202108709
NACHORCTL3le	0.99959957	0.6324555320336759
CD2abc2	0.9995992000000001	0.8451460909194068
UGP_PGM_c	0.999599022	0.7999864764351946
CHOLD3	0.9995974619999999	0.7159753553422354
P5CR_1	0.9995970960000001	0.9486886451999861
PRO1y	0.9995970960000001	1.0
SAM_MT	0.9995965640000002	0.6030319558066457
LAAL9	0.999596444	0.7142719149963809
r1528	0.9995964199999999	0.8451460909194121
BALAt2r	0.999596114	0.6324555320336759
LAAL22	0.9995954819999999	0.6761054433475312
FAS160ACP	0.9995953419999999	0.9538522441114032
CGLYt3_2	0.99959366	0.7999999999999998
CYSGLYt2ir	0.99959366	0.6324555320336759
6PHBG_2	0.9995928660000001	0.717752893813808
MSULR	0.999591942	0.9400326389866032
NAabc	0.999588688	0.845146090919425
GALOR	0.9995885440000001	0.7159753553422302
FLNDPR2r	0.999588432	0.6999070559231609
EAR161y	0.99958738	0.7159753553422273
FBP26	0.9995872819999999	0.75
ACTNt2r	0.9995871339999999	0.6324555320336759
GLCNt2r	0.999586332	0.6324555320336759
MI1PP_1	0.9995863180000001	0.8944574300989516
UAMRH	0.9995860779999999	0.8250257826444838
NTP9	0.9995857380000001	0.7171152288380384
CHLt3pp	0.999585704	0.6708203932499369
CHLt2pp	0.999585704	0.6708203932499369
FE2GTPabc	0.999584888	0.8451460909194309
ALDD12	0.99958414	0.8571372717721042
MDHi2	0.9995835620000001	1.0
NO3t3	0.999583232	0.6324555320336759
NO3t2	0.999583232	0.6324555320336759
ALOX	0.999581292	0.732462122648678
FOMETRi	0.9995806159999999	1.0
MTAM_1	0.9995806159999999	0.9449340006774387
SUCBZL	0.999580578	0.6666666666666667
BARB	0.9995792299999999	0.7581989366688875
CDPDAGS_PALM_PALM_c	0.9995788640000001	0.7999864764351934
PTRCt2pp	0.999578788	0.6708203932499369
PALFATPtc	0.999577378	0.6666666666666667
HYDFDi	0.9995763139999999	0.9166987575538397
FACOALPREPH	0.999575932	0.6666666666666667
UDPACGA6D	0.999575808	0.9263663025926037
LAAL36	0.999575746	0.7142719149963697
GLCP4	0.9995744140000001	0.8040456982742944
GLCP3	0.9995744140000001	0.8040456982742946
CYTK3	0.999572952	0.5
CHLabc_rev	0.999572866	0.8451460909194081
BUTt2r	0.9995711020000002	0.6324555320336759
DAAOP	0.99957068	0.6667418052035581
FRDO5r	0.9995699760000001	0.8682418520378504
AKP1_1	0.9995697159999999	0.855334988735126
AKP1_2	0.9995697159999999	0.8933143376593202
AKP1	0.9995697159999999	0.8728645346685281
FAS140ACP	0.99956958	0.9538522441114032
EAR180y	0.9995695139999998	0.7460030244323695
ACMANAt2	0.9995690100000001	0.6324555320336759
ACYP	0.9995686100000001	0.7171152288380509
3OAR40_2	0.9995675479999999	0.7999864764351801
3HOXTPP	0.9995675479999999	0.7999864764351701
LAAL28	0.9995671880000001	0.6761054433475312
CAt4	0.999566526	0.6324555320336759
FADOX	0.99956624	0.5
CHLP	0.99956519	0.603031955806652
THFGLUH	0.9995650319999999	0.5963665517848485
ARApts	0.9995641039999998	0.5
NITR	0.9995641	0.7303214334611976
FACOAL1813	0.9995636920000001	0.6666666666666667
A6PAG	0.9995629859999999	0.7999864764350922
DHGLYH	0.9995622660000001	0.7746228570694393
TMDPK	0.999561988	0.5999729528703355
FTHFI	0.9995619659999999	0.8451460909194097
MOEB1	0.999561864	0.6761054433475239
GDR	0.999561832	0.7499999999999999
r1162	0.999561584	0.8451460909194254
MOADC	0.999561426	0.75
UDPDPRD	0.9995611460000001	0.7159753553422266
TYRTAi	0.999560528	1.0
ALDD3y	0.9995601080000001	0.8318846006209544
PCNO	0.9995590679999999	0.7159753553422288
MANA1	0.9995588420000001	0.8215838362577491
NDH1_2p	0.999558368	0.871982621029183
NO2tabcpp	0.999558306	0.845146090919425
4HBHYOX	0.9995569719999999	0.8250257826444862
MAN1Pt6	0.9995565259999999	0.6324555320336759
ICL	0.9995557979999999	0.43639713505572963
HEX1_1	0.999554758	0.8944574300989431
TREt2	0.9995534819999999	0.6324555320336759
HPA3MOFAD	0.9995528	0.8660254037844388
DHPTt	0.99955072	0.6324555320336759
GLYCAt2rpp	0.999550142	0.6708203932499369
TRSARyr	0.999548628	0.7999864764351444
SHGO	0.999546292	0.5
PPCSCT	0.99954583	0.5
DESAT16	0.9995457919999999	0.8436698764891496
7OHOCTAc	0.99954565	0.8250257826444795
MANabc	0.999544848	0.845146090919425
ALAB	0.9995425900000001	0.5000093909940266
H4THDPR	0.99954228	0.7921259106277201
HPYRRx_1	0.999542198	1.0
3OAS160_2	0.999541472	0.8333333333333335
CYST_II	0.999541268	0.5
LAAL3	0.999540706	0.7142719149963594
ALAALAD_1	0.9995400919999999	0.6667418052035581
SO4t2pp	0.99953941	0.6708203932499369
DHAK	0.999539032	0.7453559993175025
MALTHXabc	0.9995372180000001	0.8571359574981926
DESAT14	0.9995368800000002	0.8436698764891496
MANabcpp	0.999536808	0.845146090919425
AACPS11	0.999536408	0.6666666666666667
MI4PP_1	0.9995360560000002	0.7171152288380568
MI4PP_2	0.9995360560000002	0.7559015620840458
MI3PP_1	0.9995360560000002	0.7171152288380568
MI3PP_2	0.9995360560000002	0.7559015620840458
OBDHc	0.9995358939999999	0.8333333333333335
CDAPPA161	0.999535306	0.717752893813804
ASPtpp	0.999535224	0.7071067811865475
IVCS	0.9995337080000001	0.6666666666666667
NDP4	0.999533314	0.7171152288380392
ALDR18	0.99953296	0.7661365082449892
THMt2	0.99953281	0.6324555320336759
THMt3	0.99953281	0.632455532033676
ACSPHAC120	0.99953196	0.6666666666666667
ETOHt3	0.999531124	0.6324555320336759
ETOHt2r	0.999531124	0.6324555320336759
BNOCA	0.999531112	0.7385517831478218
ALACt2r	0.9995288199999999	0.6324555320336759
CDAPPA141	0.99952872	0.717752893813804
SULR3	0.9995287059999999	1.0
ASPOb	0.999527706	0.6455190475578656
PYRDC2	0.9995270719999999	0.6761054433475674
CYSTabc	0.9995265400000001	0.8451460909194106
CITRt2r	0.99952601	0.6324555320336759
CMPA_1	0.9995257479999999	0.7698148173006524
DRIBt2	0.9995248159999999	0.6324555320336759
AIRSK	0.999524592	0.7453559993175018
FAS180ACP	0.9995245779999999	0.9538522441114032
FAO4	0.9995244079999999	0.7236272269866326
3PGt6	0.999523352	0.6324555320336759
CDAPPA181	0.9995232119999999	0.717752893813804
CDAPPA160	0.9995232079999999	0.717752893813804
DURIt2	0.9995231619999998	0.6324555320336759
PROPROPROr	0.9995227659999999	0.505088469092663
GLNS_1	0.9995227480000001	0.7715353807554943
CDAPPA180	0.9995215999999999	0.717752893813804
ICN	0.99952085	0.7905560512350838
1P2CBXLR	0.99952085	0.8749788672865655
FASC182ACP	0.999519778	0.7715353807554929
CLBH	0.999519386	0.507064795775718
SUCD5_BS	0.9995193520000001	0.7302967433402214
4HTHRS_1	0.999517906	0.8944574300989573
ACTLMO	0.999517576	0.8436698764891496
OLEICFATPtc	0.99951749	0.6666666666666667
HDH	0.9995172700000001	0.9897643508645176
DESATPG160	0.9995161400000001	0.9150884627730017
34DHPLACOX_NADP	0.9995149700000001	0.8318846006209668
DTARTD	0.99951463	0.6666290995154023
TTDCEAATP	0.999514148	0.8451460909194254
CYTCBB3pp	0.9995140680000001	0.46666265992530565
CYO1b2pp_syn_1	0.9995140680000001	0.7442180843298956
CYO1bpp_syn_1	0.9995140680000001	0.7442180843298951
CYTCAA3pp	0.9995140680000001	0.6640023997440444
CYOO2pp	0.9995140680000001	0.7442180843298951
FA141ACPHi	0.9995132699999999	0.599972952870385
RBFK_1	0.999513014	0.894457430098981
ADPRDP	0.999512702	0.7499577345731177
INSK	0.9995118119999999	0.6324293976101251
FAS141	0.999511646	0.9591833918628944
CDAPPA140	0.99951136	0.717752893813804
DADNt2	0.999510744	0.6324555320336759
PACCOAE	0.9995107400000001	0.8250257826444838
Cuabc	0.99951043	0.8571359574981624
GLYCLTt2rpp	0.9995098920000001	0.6708203932499369
THRt2r	0.999509696	0.6324555320336759
RBPC	0.9995064580000002	0.6228420634816114
TARTDC	0.9995057600000001	0.6859943405700353
HEX4	0.99950545	0.6324293976101295
MELIBabc	0.99950537	0.845146090919425
ARNO	0.999504992	0.6415069388817889
CYSTRS	0.9995047419999998	0.5477410750958944
ARGKr	0.9995033940000001	0.632429397610099
4HOXPACDOX_NADP	0.9995033660000001	0.8318846006209655
UREAabcpp	0.9995033339999999	0.8451460909194254
HMR_4079	0.99950322	0.8318846006209597
TYRabc	0.9995028180000001	0.8451460909194254
FPGS7_1	0.9995024060000001	0.6286219847786245
OPHHXy	0.999502208	0.8250257826444881
XAND	0.999501942	0.7581989366688875
PRO1x	0.9995018439999999	1.0
P5CR2	0.9995018439999999	0.9486886451999857
OXAt	0.9995017260000001	0.6324555320336759
HISt2rpp	0.999501422	0.6708203932499369
SUCOAS	0.99950093	0.6666666666666667
FASC201ACP	0.999500834	0.9029005338243586
GLYBt3pp	0.9995001520000001	0.6708203932499369
GLYBt2pp	0.9995001520000001	0.6708203932499369
HMR_2287	0.999500134	0.8436698764891496
TTDCAFATPc	0.999498856	0.6666666666666667
MNabc_rev	0.9994983940000001	0.8451460909194254
PDX5PO2	0.999498358	0.7027450022115704
NTRIRx	0.9994981299999999	0.9629063834367559
NODOy	0.99949578	0.3873026991111759
RE1944C	0.999494686	0.6761054433475554
SELADT	0.999494686	0.6761054433475565
THISAT	0.999494686	0.6761054433475568
LIPATPT_1	0.999494686	0.6761054433475416
LIPATPT_2	0.999494686	0.6761054433475414
DHBS	0.999494686	0.6761054433475675
S3AdT	0.999494686	0.6761054433475571
Spt3AdT	0.999494686	0.6761054433475572
NADH9	0.99949438	0.7027450022115921
ACTNMO	0.9994939119999999	0.8250257826444817
ILEt3pp	0.9994934900000001	0.6708203932499369
GTPCI_2	0.999493352	0.9486886451999414
ACOAH	0.999492618	0.7303214334611949
DHR_1	0.999491448	0.5302254773469326
DPCOAPP	0.999490354	0.7499577345731224
HPYRDC	0.9994900560000002	0.6859943405700353
LHIST	0.9994879640000001	0.8944238311946745
HISTDb	0.9994879640000001	0.8944238311946745
HISTDb_1	0.9994879640000001	0.8216116126438472
L_LACt3	0.9994870880000001	0.6324555320336759
L_LACt2r	0.9994870880000001	0.6324555320336759
THRS_2	0.999486742	0.8944574300989642
HMR_6729	0.9994866120000001	0.7177528938138106
HISTP_1	0.99948617	0.8944574300989406
HP	0.99948617	0.8944574300989628
RE2034C	0.999485194	0.5000093909940266
CDAPPA120	0.9994851599999999	0.717752893813804
ARBabcpp	0.99948408	0.857135957498151
GTHOXti2	0.9994837240000001	0.8451460909194246
LEUt3pp	0.9994837200000001	0.6708203932499369
PHPYRte	0.9994831740000001	0.6324555320336759
MALLAC	0.9994831120000001	0.6859943405700353
SPMDt2pp	0.999481716	0.6708203932499369
AMPTASEHH	0.999481336	0.4714310840300535
OCDCAFATPc	0.9994804540000001	0.6666666666666667
CBPS_1	0.999479992	0.9737353925874193
FAS120ACP	0.9994798380000001	0.9538522441113987
MCAO_c	0.999479382	0.9484027021577074
FCSTOLS_c	0.999479382	0.9484027021577068
ABUTt2r	0.99947909	0.6324555320336759
DTBTt	0.9994789259999999	0.5409356017111988
ASNabcpp	0.9994781079999999	0.8451460909194042
MAN6Pt6	0.9994779599999999	0.6324555320336759
GTPDPDP	0.9994765099999998	0.7171152288380545
GDTP	0.9994765099999998	0.7559015620840458
GPAR	0.99947558	0.8944574300989655
HMR_4816	0.99947506	0.8728645346685264
GCALDtabcpp	0.9994748139999998	0.845146090919421
FDH2	0.999474328	0.7669726149901235
FRD3	0.9994741659999999	0.5
OAAt2_2pp	0.999472842	0.8485281374238569
TRPabc	0.999472016	0.8451460909194254
4ABUTD	0.9994686939999999	0.8318846006209659
EAR181y	0.99946737	0.7159753553422237
5FTHFt	0.9994661	0.6324555320336759
NTP11	0.9994657160000001	0.717115228838039
EAR141y	0.999465428	0.7159753553422367
AGMabcpp	0.999465236	0.8451460909194057
GSNt2	0.9994634260000002	0.6324555320336759
MLTG1e	0.9994631399999999	0.6123724356957946
INDOLEt2r	0.9994623200000001	0.6324555320336759
AAAN	0.999462068	0.8571359574981425
XAH	0.9994605639999999	0.4757909855442537
PAPA181	0.999459202	0.603031955806652
FAH3_1	0.9994588820000001	0.693110171799255
TDP	0.999458688	0.8090340331005618
2PGt6	0.9994582019999999	0.6324555320336759
VALDHr	0.9994581659999999	0.7142719149963804
E4POR1	0.999458038	0.8888847150745721
CYTDt2pp	0.999456758	0.6708203932499369
6HNACMO	0.999456698	0.7753071862769498
SALCOD	0.999456698	0.7753071862769514
AHEXASE3	0.999455884	0.6123724356957946
CHTNASE	0.999455884	0.6681531047810609
CHITN1	0.999455884	0.5773828023804036
HXAD	0.999455884	0.6123724356957946
ABFPT2	0.99945552	0.7999864764350773
PFK26	0.99945552	0.7999864764350705
PNTOt2	0.9994550199999999	0.6324555320336759
MDH2	0.999454676	0.5669467095138407
XYLabcpp	0.999454242	0.8571359574981926
ASNabc	0.9994536	0.8451460909194042
BALAVECSEC_1	0.9994535639999998	0.8451460909194054
BALAVECSEC	0.9994535639999998	0.4662400679681813
FMETDF	0.9994534039999999	0.5
FMETDF_1	0.9994534039999999	0.5
CBIAT_DELETE	0.9994533600000001	0.6666666666666667
SELMETAT	0.9994533600000001	0.6666666666666667
COB1NDAAT2	0.9994533600000001	0.6666666666666667
CBLAT_DELETE	0.9994533600000001	0.6666666666666667
MALTPTabc	0.99945324	0.845146090919425
MALTPTabcpp	0.99945324	0.845146090919425
PAPA180	0.999453218	0.603031955806652
RMNt	0.999453132	0.6324555320336759
FE3abcpp	0.999451216	0.8571359574981775
GTPC	0.999450976	0.6324293989494173
DESAT18_2	0.9994508420000001	0.8436698764891496
HMR_2359	0.9994508420000001	0.8436698764891496
THMDt2	0.999450154	0.6324555320336759
MANE	0.9994490260000001	0.474341649025257
DDGLCNt2r	0.999448314	0.6324555320336759
FACOAL1821	0.9994482940000001	0.6666666666666667
OCT11EFATP	0.9994482940000001	0.6666666666666667
FACOAL1822	0.9994482940000001	0.6666666666666667
HMR_0301	0.9994482940000001	0.6666666666666667
HMR_0289	0.9994482940000001	0.6666666666666667
FACOAL160_ISO	0.9994482940000001	0.6666666666666667
FACOAL161_ISO	0.9994482940000001	0.6666666666666667
FACOAL150_anteiso	0.9994482940000001	0.6666666666666667
FACOAL170	0.9994482940000001	0.6666666666666667
FACOAL150	0.9994482940000001	0.6666666666666667
HMR_0255	0.9994482940000001	0.6666666666666667
FACOAL150_ISO	0.9994482940000001	0.6666666666666667
3HPVSCOAhc	0.9994482940000001	0.6666666666666667
HMR_0279	0.9994482940000001	0.6666666666666667
FACOAL140_ISO	0.9994482940000001	0.6666666666666667
FACOAL1	0.9994482940000001	0.6666666666666667
ADPACDAc	0.9994482940000001	0.6666666666666667
C12DCACT	0.9994482940000001	0.6666666666666667
HMR_0271	0.9994482940000001	0.6666666666666667
FACOAL182	0.9994482940000001	0.6666666666666667
HMR_0267	0.9994482940000001	0.6666666666666667
ACSPHACP70	0.9994482940000001	0.6666666666666667
HMR_0327	0.9994482940000001	0.6666666666666667
ACSPHAC50	0.9994482940000001	0.6666666666666667
HMR_0192	0.9994482940000001	0.6666666666666667
ACSPHAC141d5	0.9994482940000001	0.6666666666666667
FACOAL1812_1	0.9994482940000001	0.6666666666666667
ACSPHAC142	0.9994482940000001	0.6666666666666667
HMR_0184	0.9994482940000001	0.6666666666666667
ACSPHAC160	0.9994482940000001	0.6666666666666667
ACSPHAC40	0.9994482940000001	0.6666666666666667
ACSPHACT60	0.9994482940000001	0.6666666666666667
ACSPHACT40	0.9994482940000001	0.6666666666666667
ACSPHAC60	0.9994482940000001	0.6666666666666667
ACSPHAC140	0.9994482940000001	0.6666666666666667
ACSPHAC70	0.9994482940000001	0.6666666666666667
ACSPHAC80	0.9994482940000001	0.6666666666666667
ACSPHAC90	0.9994482940000001	0.6666666666666667
ACSPHACP100	0.9994482940000001	0.6666666666666667
ACSPHACP90	0.9994482940000001	0.6666666666666667
ACSPHACP80	0.9994482940000001	0.6666666666666667
ACSPHACP40	0.9994482940000001	0.6666666666666667
HMR_0345	0.9994482940000001	0.6666666666666667
ACSPHACP50	0.9994482940000001	0.6666666666666667
ACSPHAC141	0.9994482940000001	0.6666666666666667
FACOAL1812	0.9994482940000001	0.6666666666666667
FACOAL170_ISO	0.9994482940000001	0.6666666666666667
HMR_0319	0.9994482940000001	0.6666666666666667
HMR_0245	0.9994482940000001	0.6666666666666667
FACOAL170_anteiso	0.9994482940000001	0.6666666666666667
HMR_0323	0.9994482940000001	0.6666666666666667
HMR_0241	0.9994482940000001	0.6666666666666667
PACCOAL3	0.9994482940000001	0.6666666666666667
FACOAL171_ISO	0.9994482940000001	0.6666666666666667
HMR_0165	0.9994482940000001	0.6666666666666667
ACSPHACP60	0.9994482940000001	0.6666666666666667
FACOAL181_1	0.9994482940000001	0.6666666666666667
FACOAL171_anteiso	0.9994482940000001	0.6666666666666667
ACSPHAC121d6	0.9994482940000001	0.6666666666666667
HMR_0171	0.9994482940000001	0.6666666666666667
HMR_0177	0.9994482940000001	0.6666666666666667
HMR_0209	0.9994482940000001	0.6666666666666667
HMR_0204	0.9994482940000001	0.6666666666666667
HMR_0309	0.9994482940000001	0.6666666666666667
ACSPHAC100	0.9994482940000001	0.6666666666666667
ACSPHAC101	0.9994482940000001	0.6666666666666667
FVSCOAhc	0.9994482940000001	0.6666666666666667
ACSPHAC121	0.9994482940000001	0.6666666666666667
HMR_0233	0.9994482940000001	0.6666666666666667
HMR_0293	0.9994482940000001	0.6666666666666667
PACOAL	0.9994482940000001	0.6666666666666667
FACOAL240_1	0.9994482940000001	0.6666666666666667
FACOAL_161_2E_c	0.9994482940000001	0.6666666666666667
RE3335C	0.9994482940000001	0.6666666666666667
FACOALPHDCA	0.9994482940000001	0.6666666666666667
RTOTAL2FATPc	0.9994482940000001	0.6666666666666667
RTOTAL3FATPc	0.9994482940000001	0.6666666666666667
HMR_0429	0.9994482940000001	0.6666666666666667
RTOTALFATPc	0.9994482940000001	0.6666666666666667
URSCHOLCOAc	0.9994482940000001	0.6666666666666667
FACOAL50i	0.9994482940000001	0.6666666666666667
FACOAL260	0.9994482940000001	0.6666666666666667
R_group_phosphotase_1	0.9994482940000001	0.6666666666666667
FACOAL246_1	0.9994482940000001	0.6666666666666667
FACOAL245_2	0.9994482940000001	0.6666666666666667
FACOAL245_1	0.9994482940000001	0.6666666666666667
4CMCOAS	0.9994482940000001	0.6666666666666667
FACOAL244_1	0.9994482940000001	0.6666666666666667
R_group_phosphotase_2	0.9994482940000001	0.6666666666666667
R_group_phosphotase_3	0.9994482940000001	0.6666666666666667
FACOAL241	0.9994482940000001	0.6666666666666667
FACOAL240i	0.9994482940000001	0.6666666666666667
RE3079C	0.9994482940000001	0.6666666666666667
RE3345C	0.9994482940000001	0.6666666666666667
FACOAL_162_9Z12Z_c	0.9994482940000001	0.6666666666666667
ARACHFATPc	0.9994482940000001	0.6666666666666667
DOCO13EFATP	0.9994482940000001	0.6666666666666667
SUBERICACT	0.9994482940000001	0.6666666666666667
CAFFCOA	0.9994482940000001	0.6666666666666667
HMR_1627	0.9994482940000001	0.6666666666666667
DCHOLESTANCOAc	0.9994482940000001	0.6666666666666667
LEVUACOAL	0.9994482940000001	0.6666666666666667
HMR_0437	0.9994482940000001	0.6666666666666667
RETNCOA	0.9994482940000001	0.6666666666666667
LGNCFATPtc	0.9994482940000001	0.6666666666666667
HMR_0433	0.9994482940000001	0.6666666666666667
DOCOSACT	0.9994482940000001	0.6666666666666667
RE3446C	0.9994482940000001	0.6666666666666667
r0651	0.9994482940000001	0.6666666666666667
RE3562C	0.9994482940000001	0.6666666666666667
4HPTNCOAL	0.9994482940000001	0.6666666666666667
ARACHDFATPtc	0.9994482940000001	0.6666666666666667
LINOFATPtc	0.9994482940000001	0.6666666666666667
FACOAL_70_c	0.9994482940000001	0.6666666666666667
FACOAL_220_c	0.9994482940000001	0.6666666666666667
FACOAL_164_6Z9Z12Z15Z_c	0.9994482940000001	0.6666666666666667
FACOAL_163_6Z9Z12Z_c	0.9994482940000001	0.6666666666666667
RE3075C	0.9994482940000001	0.6666666666666667
FACOAL90i	0.9994482940000001	0.6666666666666667
FACOAL1832	0.9994482940000001	0.6666666666666667
FACOAL205	0.9994482940000001	0.6666666666666667
CHCOAL	0.9994482940000001	0.6666666666666667
FACOAL1831	0.9994482940000001	0.6666666666666667
FERULCOAS	0.9994482940000001	0.6666666666666667
HMR_0381	0.9994482940000001	0.6666666666666667
FACOAL206	0.9994482940000001	0.6666666666666667
FACOAL184	0.9994482940000001	0.6666666666666667
SEBACACT	0.9994482940000001	0.6666666666666667
FACOAL224	0.9994482940000001	0.6666666666666667
HMR_0297	0.9994482940000001	0.6666666666666667
FACOAL2042	0.9994482940000001	0.6666666666666667
FACOAL204	0.9994482940000001	0.6666666666666667
IBUP_RASCL1hep	0.9994482940000001	0.6666666666666667
FACOAL203	0.9994482940000001	0.6666666666666667
FACOAL191	0.9994482940000001	0.6666666666666667
HMR_0385	0.9994482940000001	0.6666666666666667
FACOAL2	0.9994482940000001	0.6666666666666667
FACOAL226	0.9994482940000001	0.6666666666666667
HMR_0393	0.9994482940000001	0.6666666666666667
FACOAL182_1	0.9994482940000001	0.6666666666666667
FACOAL240	0.9994482940000001	0.6666666666666667
FACOAL2251	0.9994482940000001	0.6666666666666667
HMR_0389	0.9994482940000001	0.6666666666666667
RE2635C	0.9994482940000001	0.6666666666666667
OCT11EFATP_1	0.9994482940000001	0.6666666666666667
FACOAL2252	0.9994482940000001	0.6666666666666667
DESAT18	0.999446824	0.8436698764891496
MNDNS1	0.999446316	0.9102977718466693
BPNT2	0.99944597	0.603031955806652
NTP12	0.9994445539999999	0.7171152288380697
FUMAH	0.9994438840000001	0.5476793473586116
FNOR_1	0.999443752	0.6742786039099535
FPRA	0.999443752	0.6324234572701717
FPGS4_1	0.999443634	0.6286219847786239
GLYCDy	0.9994436280000001	0.7999864764351501
DHORD6	0.999443598	0.7027450022115707
PPNCL2_1	0.99944329	0.9258424569065878
T2ECR	0.9994431479999999	0.715975355342237
PPAt6	0.999442446	0.6324555320336759
HSDxi	0.9994422500000001	0.9999999999999998
SKMt2	0.999441614	0.6324555320336759
CAATPS	0.9994409220000001	0.8386235854385137
CAATPS_1	0.9994409220000001	0.8571359574981993
UDCPKr	0.999440304	0.6324293976101506
PHEME2abcpp	0.999439832	0.845146090919425
CD2t6	0.9994397679999999	0.7071067811865475
G2PP	0.9994397119999998	0.75
CITabc	0.9994391920000002	0.878308180408962
INOSTO	0.99943886	0.5528378615184303
DXYLK	0.9994379560000001	0.6324293976101101
ICITt2	0.99943705	0.6324555320336759
HMR_2284	0.9994368359999999	0.8436698764891496
HMR_2282	0.9994368359999999	0.8436698764891496
HMR_2281	0.9994368359999999	0.8436698764891496
METSOX2abc	0.99943666	0.845146090919425
METSOX2abcpp	0.99943666	0.845146090919425
TAURabcpp	0.9994350900000001	0.8571359574981926
ASO3t8pp	0.999434132	0.8451460909194042
DURADx	0.999433654	0.7027450022115671
D_LACt2	0.999432566	0.6324555320336759
CRO4t3	0.999432522	0.6324555320336759
HMR_2292	0.999432294	0.8436698764891496
HMR_2293	0.999432294	0.8436698764891496
HMR_2295	0.999432294	0.8436698764891496
HMR_2296	0.999432294	0.8436698764891496
METSOX1abcpp	0.9994317800000001	0.845146090919425
METSOX1abc	0.9994317800000001	0.845146090919425
SUCRabc	0.9994304679999999	0.8571359574981926
RIBFLVt3o	0.9994302239999999	0.8451460909194254
RIBFLVt3	0.9994302239999999	0.8451460909194254
DINSt2	0.999429672	0.6324555320336759
CHOLK	0.999429288	0.6324293976101031
Ht	0.999428352	0.8944271909999159
FOLR2_1	0.9994282479999999	0.8944574300989578
SHEME2abcpp	0.9994280700000001	0.8451460909194254
ZN2t6	0.9994279839999999	0.6708203932499369
BTCOARx	0.999427268	0.7378731024194942
PHEMEABCte	0.99942625	0.8571359574981926
HEMEti	0.99942625	0.845146090919425
NTPP1_1	0.9994262199999999	0.8944574300989446
UREA2t2pp	0.99942618	0.8485281374238569
MECDPDH_syn	0.999426172	0.6708430725742107
HBCO_nadp	0.9994260520000001	0.7159753553422378
GLU_Dt2	0.9994249460000001	0.6324555320336759
DDPA_1	0.999423752	0.9129017918265059
CA2abc1pp	0.99942244	0.8571359574981537
3HPAOX	0.9994224299999999	0.8571359574982098
FLAVO2	0.9994224299999999	0.6761217820892813
4HPAOX	0.9994224299999999	0.8571359574982088
INSt2	0.99942239	0.6324555320336759
GLYBCOAT	0.9994220120000001	0.5999729528703274
PYROX	0.9994218	0.7302802839554173
DESAT16_2	0.9994203479999999	0.7378786459402433
ALCD19_L	0.9994203240000001	0.7999864764351474
2DR1PP	0.9994202980000001	0.603031955806652
UDPGALOR	0.99942026	0.9263663025926037
CBMK4	0.999420246	0.8165119163567516
MSO3abcpp	0.9994201979999999	0.8571359574981926
ORNt2	0.999419316	0.6324555320336759
R15BPK	0.999418822	0.6123724356957946
ACCDH	0.9994187099999999	0.75
NO3abc	0.99941744	0.8571359574981926
FAS240_L	0.999416948	0.9925664506475004
VALt3pp	0.999415374	0.6708203932499369
UACGAMDH	0.999413828	0.7027450022115842
2HBO	0.9994133279999999	0.7027450022115915
LDH2	0.9994133279999999	0.7027450022115915
MI1Pt	0.9994124879999999	0.6324555320336759
BEF	0.9994113139999999	0.7777694301491396
MALTTRabc	0.999411204	0.845146090919425
5AOPt2	0.99941066	0.6324555320336759
5AOPt	0.99941066	0.7999999999999998
BTS_nadph	0.9994105440000001	0.7999864764351736
GHBDHy	0.9994066	0.7159753553422276
MALTTTRabcpp	0.9994065200000002	0.845146090919425
MALTTTRabc	0.9994065200000002	0.845146090919425
PAPA161	0.9994059380000001	0.603031955806652
FNRR2	0.9994054219999999	0.750568039285208
FNOR	0.9994054219999999	0.809668455226857
MOX	0.9994050120000001	0.6123724356957946
LAAL35	0.9994018179999999	0.7142719149963809
G1PDH	0.999401736	0.7999864764351527
DHRG	0.999401736	0.8320529473020876
r1382	0.99940026	0.8590758541747886
CYRDAS	0.999400056	0.7715171641714534
R05224	0.999400056	0.7715171641714534
HYGBDIAS	0.999400056	0.8179015853534519
BVMO2	0.999399766	0.8250257826444638
PHTHCLS	0.999399766	0.8250257826444807
HMR_1543	0.999399766	0.8250257826444826
HMR_1765	0.999399766	0.825025782644462
HMR_1504	0.999399766	0.8250257826444832
HMR_1767	0.999399766	0.8250257826444831
ZCAROTDH1	0.999399766	0.8436698764891496
HMR_1786	0.999399766	0.8250257826444636
HMR_1838	0.999399766	0.843675064519822
HMR_1538	0.999399766	0.8436698764891496
HMR_1536	0.999399766	0.8250257826444825
HMR_1544	0.999399766	0.8436698764891496
BVMO4	0.999399766	0.8250257826444689
CACNAO	0.999399766	0.8250257826444781
LIDOMO	0.999399766	0.8250257826444728
HMR_1545	0.999399766	0.8250257826444832
CADMO	0.999399766	0.825025782644476
HMR_1739	0.999399766	0.8250257826444831
HMR_1737	0.999399766	0.8250257826444838
HMR_1548	0.999399766	0.8250257826444831
HMR_1549	0.999399766	0.8436698764891496
HMR_1735	0.999399766	0.8250257826444636
HMR_1550	0.999399766	0.8250257826444832
HMR_1940	0.999399766	0.8250257826444803
HMR_1681	0.999399766	0.8250257826444838
AND19ONEc	0.999399766	0.8250257826444807
BVMO1	0.999399766	0.8250257826444835
CERS324	0.999399766	0.8250257826444786
21HPRGNLONE	0.999399766	0.8250257826444785
HMR_1991	0.999399766	0.8250257826444831
C4STMO2	0.999399766	0.9571418105095424
C4STMO1	0.999399766	0.9571418105095395
HMR_2585	0.999399766	0.8250257826444799
C22STDS	0.999399766	0.8436698764891496
HMR_2581	0.999399766	0.7669726167435331
HMR_1993	0.999399766	0.8250257826444803
HMR_2007	0.999399766	0.8250257826444781
HMR_2495	0.999399766	0.8436698764891496
HMR_2484	0.999399766	0.8436698764891496
HMR_2472	0.999399766	0.8436698764891496
HMR_2457	0.999399766	0.8250257826444742
HMR_2403	0.999399766	0.8436698764891496
HMR_2393	0.999399766	0.8436698764891496
HMR_2380	0.999399766	0.8436698764891496
HMR_2288	0.999399766	0.8436698764891496
HMR_2368	0.999399766	0.8436698764891496
HMR_2365	0.999399766	0.8436698764891496
HMR_1992	0.999399766	0.825025782644476
ZXANHX	0.999399766	0.8250257826444816
MELATNOX	0.999399766	0.8250257826444759
MPOMC1_1	0.999399766	0.825025782644482
HMR_1944	0.999399766	0.8250257826444785
ZCAROTDH2	0.999399766	0.8436698764891496
KYN3OX	0.999399766	0.8250257826444685
CERH124	0.999399766	0.8250257826444786
CERH126	0.999399766	0.8250257826444786
HMR_2289	0.999399766	0.8436698764891496
CERS326	0.999399766	0.8250257826444786
C5STDS	0.999399766	0.8436698764891496
HMR_1948	0.999399766	0.8250257826444813
HMR_1981	0.999399766	0.8250257826444785
HMR_1988	0.999399766	0.8250257826444893
PGS	0.999399766	0.7669726167435329
HMR_1989	0.999399766	0.8250257826444813
CDCA6AH	0.999399766	0.8250257826444662
MPOMC1	0.999399766	0.825025782644482
HMR_1990	0.999399766	0.825025782644476
LTHSTRLOR	0.999399766	0.8436698764891496
HMR_1516	0.999399766	0.8436698764891496
RE2249C	0.999399766	0.8250257826444836
HMR_1503	0.999399766	0.8436698764891496
RE2675C2	0.999399766	0.8436698764891496
RE2240C	0.999399766	0.825025782644489
RE2248C	0.999399766	0.8250257826444836
RE2382C	0.999399766	0.8250257826444684
RE2383C	0.999399766	0.8911416494561851
RE2387C	0.999399766	0.8250257826444786
RE2398C	0.999399766	0.8911416494561851
RE2632C	0.999399766	0.8911416494561851
RE2636C	0.999399766	0.8250257826444751
RE2975C	0.999399766	0.825025782644485
RE2112C	0.999399766	0.8250257826444769
RE3013C	0.999399766	0.8250257826444723
RE3014C	0.999399766	0.8250257826444732
RE3015C	0.999399766	0.8250257826444849
RE3018C	0.999399766	0.8250257826444846
RE3019C	0.999399766	0.8250257826444846
RE3020C	0.999399766	0.8250257826444846
RE3041C	0.999399766	0.8250257826444732
RE3251C	0.999399766	0.8250257826444798
RE2235C	0.999399766	0.8250257826444722
RE1943C	0.999399766	0.8250257826444798
P4502C8	0.999399766	0.8250257826444838
RE1809C	0.999399766	0.8250257826444855
P4502A6	0.999399766	0.8250257826444701
r0268	0.999399766	0.8250257826444762
RE1308C	0.999399766	0.8250257826444839
RE1582C	0.999399766	0.8250257826444726
RE1587C	0.999399766	0.8250257826444722
RE1632C	0.999399766	0.8250257826444704
RE1803C	0.999399766	0.8250257826444838
RE1806C	0.999399766	0.8250257826444797
RE1811C	0.999399766	0.8250257826444855
RE1942C	0.999399766	0.9335194028291196
RE1812C	0.999399766	0.8250257826444855
RE1826C	0.999399766	0.8250257826444797
RE1828C	0.999399766	0.8250257826444849
RE1904C	0.999399766	0.8250257826444799
RE1905C	0.999399766	0.8250257826444799
RE1906C	0.999399766	0.8250257826444799
RE1938C	0.999399766	0.8250257826444797
RE1941C	0.999399766	0.93351940282912
RE3370C	0.999399766	0.8911416494561851
RE3434C	0.999399766	0.8250257826444848
RE3435C	0.999399766	0.8250257826444846
SMO	0.999399766	0.8250257826444807
RN0030C	0.999399766	0.8146046934916554
RN0032C	0.999399766	0.5344902127176379
BCAROHX2	0.999399766	0.8250257826444631
BCAROHX	0.999399766	0.825025782644479
7KLITCHOLc	0.999399766	0.8436698764891496
3DHCAS	0.999399766	0.8436698764891496
3DHCDCAS	0.999399766	0.8436698764891496
TYMc	0.999399766	0.8250257826444838
5OHHEXAc	0.999399766	0.8250257826444768
RE3436C	0.999399766	0.8250257826444845
3DHDCAS	0.999399766	0.8436698764891496
3DHLCAS	0.999399766	0.8436698764891496
4MZYMR	0.999399766	0.8436698764891495
FAH4	0.999399766	0.8250257826444838
44MZYMMO	0.999399766	0.9354953693142558
DOPAc	0.999399766	0.8250257826444825
3HPPPNOHc	0.999399766	0.8250257826444874
EPISTLDS_c	0.999399766	0.8436698764891496
RN0029C	0.999399766	0.5344902127176379
RN0027C	0.999399766	0.8146046934916554
RN0020C	0.999399766	0.8250257826444838
RN0001C	0.999399766	0.8250257826444795
RE3440C	0.999399766	0.8911416494561851
RE3464C	0.999399766	0.8250257826444786
RE3474C	0.999399766	0.8250257826444842
RE3506C	0.999399766	0.8250257826444842
RE3514C	0.999399766	0.8250257826444735
RE3518C	0.999399766	0.8250257826444841
RE3522C	0.999399766	0.8250257826444842
HMR_1502	0.999399766	0.8250257826444829
OMPHHXy	0.999399766	0.8250257826444881
OMMBLHXy	0.999399766	0.8250257826444881
r0741	0.999399766	0.8250257826444838
DES21	0.999399766	0.8250257826444642
DES2_12	0.999399766	0.8436698764891496
DES2_15	0.999399766	0.8436698764891496
DES2_6	0.999399766	0.8436698764891496
DES2_6B	0.999399766	0.8436698764891496
DESAT180_9	0.999399766	0.8436698764891496
P4502C19	0.999399766	0.8250257826444793
C14825c	0.999399766	0.8250257826444742
P4502C9	0.999399766	0.8250257826444792
MPOMOR_1	0.999399766	0.8436698764891496
HMR_0954	0.999399766	0.8250257826444787
HMR_0950	0.999399766	0.8250257826444787
CXANHX	0.999399766	0.8250257826444632
HMR_0946	0.999399766	0.8250257826444787
HMR_0942	0.999399766	0.8250257826444787
MPOMMM	0.999399766	0.8436698764891496
P4502C94	0.999399766	0.8250257826444805
MPOMOR	0.999399766	0.8436698764891496
P4502D6	0.999399766	0.8250257826444739
P4502C92	0.999399766	0.8250257826444756
AGLPED_cho	0.999399766	0.8436698764891496
AGLPED	0.999399766	0.8436698764891496
P4502E1	0.999399766	0.8250257826444857
P4502F1	0.999399766	0.8250257826444838
P4503A4	0.999399766	0.8250257826444838
P4503A5	0.999399766	0.8250257826444742
25HVITD3c	0.999399766	0.8250257826444889
PSPHS	0.999399766	0.8250257826444838
HMR_0981	0.999399766	0.8250257826444845
P4502C93	0.999399766	0.8250257826444743
HMR_1493	0.999399766	0.8436698764891496
HMR_1477	0.999399766	0.8250257826444732
RAHY	0.999399766	0.8250257826444838
HMR_1494	0.999399766	0.825025782644482
HMR_1490	0.999399766	0.8250257826444819
CYP2R1	0.999399766	0.8250257826444786
HMR_1126	0.999399766	0.825025782644477
HMR_1478	0.999399766	0.8436698764891496
MOBDabc_rev	0.9993993800000001	0.8451460909194254
THMATPe	0.9993989260000001	0.8451460909194254
THMabc	0.9993989260000001	0.8451460909194254
THMabcpp	0.9993989260000001	0.8451460909194254
TYRTYRr	0.999396136	0.40824829046386313
ALDD19x_P	0.99939574	0.8318846006209544
CLt_e	0.9993942839999999	0.9486832980505138
DMPSS_c	0.999394148	0.8571332467370463
r0381	0.9993936399999999	0.7581989366688875
ADPMAN	0.9993934980000001	0.7499577345731177
PS141abcpp	0.999393246	0.8451460909194254
PAPA140	0.999393238	0.603031955806652
OPHHX3	0.999392808	0.920355546245709
PS120abcpp	0.9993927119999999	0.8451460909194254
PS161abcpp	0.9993926499999999	0.8451460909194254
ILEDHr_1	0.9993923920000001	0.8571359574981684
RAFFabc	0.999392312	0.8451460909194254
34DHALDD	0.9993922040000001	0.8571372717721133
THMt6	0.9993915020000002	0.6324555320336759
THYMt3r	0.9993915020000002	0.6324555320336759
PAPA160	0.9993908380000001	0.603031955806652
PS160abcpp	0.9993903700000001	0.8451460909194254
GDPMANNDH	0.99938956	0.9263663025926028
PEPA	0.9993893140000001	0.6030319558066521
PC2DHG	0.9993892259999999	0.6324234572701719
SHCHD	0.9993892259999999	0.7159753553422266
PS180abcpp	0.99938908	0.8451460909194254
GDTPR	0.99938889	0.9279908525150224
MGt2pp	0.999388752	0.7071067811865475
ARBt3ipp	0.99938825	0.6708203932499369
PS181abcpp	0.99938813	0.8451460909194254
PS140abcpp	0.999387424	0.8451460909194254
AMPEP5	0.9993872999999999	0.5000093909940269
LALGP	0.9993872999999999	0.5000093909940269
PPP9ABCte	0.999387022	0.8451460909194254
RE2642C	0.9993864800000001	0.5
HMPK1_1	0.9993862659999999	0.8944574300989283
PAPA141	0.999385992	0.603031955806652
LACZe	0.999385696	0.6123724356957946
DIDP	0.9993854640000001	0.717115228838039
LLEUDr	0.9993843200000001	0.7142719149963679
GLUCYSte	0.9993841360000001	0.8451460909194222
HMR_0287	0.9993840460000001	0.8451460909194045
THMTP	0.9993839640000001	0.7171152288380646
BAMPPALDOX	0.99938273	0.8571372717721062
ALDD22x	0.99938273	0.8571372717721069
DCYTt2	0.9993805760000001	0.6324555320336759
HMR_0201	0.999379712	0.7999864764351412
TTDCEAc	0.999379712	0.7999864764351693
ADNt2pp	0.9993792959999999	0.6708203932499369
4HALDD	0.999379276	0.8571372717721122
DAPabcpp	0.999379262	0.8451460909194137
DAPabc	0.999379262	0.8451460909194137
XTSNt2	0.9993785880000001	0.6324555320336759
ARGDI	0.999377486	0.6455190475578723
SBTPD	0.9993770919999999	0.7999864764351496
PSLS	0.9993765079999999	0.499830909705794
ORNR	0.999375998	0.5409356017111817
ETHAt6	0.99937533	0.6324555320336759
6PGCt6	0.999375172	0.6324555320336759
ALDD20y	0.999375058	0.8318846006209542
GLNSCP	0.9993747479999999	0.8642371945209207
DGLACH	0.999373192	0.6063450915860704
MOBDabcpp	0.9993722399999999	0.8571359574981926
PPPPH	0.9993717579999999	0.7171152288380354
GGPTRCS	0.9993712699999999	0.7142719149963381
GLYCDH	0.9993711940000001	0.5773828023803884
CAMPt	0.999370656	0.8451460909194062
AACOAR_syn	0.9993705900000001	0.7159753553422378
PACt2r	0.999369812	0.6324555320336759
AGMt2pp	0.9993697920000001	0.6708203932499369
ALDD8	0.9993695739999999	0.8571372717721002
GABAVESSEC	0.9993691459999999	0.4662400679681904
GABAVESSEC_1	0.9993691459999999	0.8451460909194116
4ABUTabcpp	0.9993691459999999	0.8451460909194116
GUAD_1	0.9993690159999999	0.9486886452000215
r1527	0.9993682400000001	0.8451460909194114
HT44D	0.9993682219999999	0.6123724356957946
E4PP	0.9993667800000001	0.670843072574223
GLYP	0.999366698	0.6324234572702043
ACGAMT	0.99936653	0.5
15DAPabcpp	0.99936623	0.8451460909194142
FPGS7	0.99936413	0.8347751191321862
ARB_Dabc	0.9993631300000001	0.8451460909194045
HMR_6786	0.9993620140000001	0.5999729528703434
CHOLSabc	0.9993617779999999	0.8571359574981587
DHNCM	0.9993608399999999	0.75
MALTTRabcpp	0.999358948	0.845146090919425
FAD_14	0.999358196	0.8899438184514794
THRabcpp	0.9993565240000001	0.8571359574981926
FOLABCCte	0.9993558140000001	0.8451460909194191
LCYSTabcpp	0.9993555940000001	0.8571359574981599
FASC220ACP	0.9993544919999999	0.9543018559391788
FASC221ACP	0.9993544919999999	0.8779464535446264
DARBabcpp	0.9993541480000001	0.8451460909194045
POR2	0.999351682	0.7877212711336387
ARABR	0.999351532	0.7999864764351798
PDE2	0.999349954	0.6708430725742092
SELNPS	0.9993487480000001	0.6123724356957946
SBP	0.9993485120000001	0.603031955806652
NADK2	0.999345712	0.5999729528703553
CHORS_1	0.9993454080000002	0.8660254092857188
PSER_Lt6	0.999345226	0.6324555320336759
TAM4	0.9993438619999999	0.5000000000000001
TAM2	0.9993438619999999	0.5000000000000001
HISt4	0.9993433399999999	0.5
FPGSa	0.99934299	0.8347751191321862
MTHF3ES_c	0.99934299	0.8058127034471031
CUt3	0.9993419659999999	0.6324555320336759
CARORSr	0.999341512	0.7333528077351134
X00002	0.9993407620000001	0.6996046846756778
IDONt2r	0.99934011	0.6324555320336759
SMVLAChep	0.9993392779999999	0.5999729528703122
ATVLAChc	0.9993392779999999	0.5999729528702678
2HATVLAChc	0.9993392779999999	0.5999729528702765
LVACLAChep	0.9993392779999999	0.5999729528702957
4HATVLAChc	0.9993392779999999	0.5999729528702746
PHEt2r	0.999338876	0.6324555320336759
CBPSam_1	0.9993380479999999	0.8838743454223437
CPS_1	0.9993380479999999	0.5344902127176406
DADNK	0.9993371480000001	0.6324293976101059
HOMt2pp	0.999336628	0.6708203932499369
HOMtpp	0.999336628	0.6708203932499369
ACPS	0.9993356779999999	0.71775289381381
ASNt2rpp	0.999335434	0.6708203932499369
GGSPMDS	0.999332152	0.714271914996338
BUPN	0.999329622	0.7071067811865476
UPPN	0.999329622	0.7698148173006535
PAPA120	0.9993285740000001	0.603031955806652
CHORt2rpp	0.9993262600000001	0.6708203932499369
CU1abcpp	0.999326234	0.8451460909194103
NFORGLUAH2	0.9993256259999999	0.5000093909940269
DESAT18_8	0.9993249280000001	0.7378786459402433
ACGK_1	0.9993235979999999	0.8944574300989205
DGSNt2	0.9993211940000002	0.6324555320336759
CSNt2pp	0.999320838	0.6708203932499369
APCPT	0.999320666	0.6324293976101604
r0679	0.999320666	0.6324293976101029
TAGabc	0.99931532	0.8485185749810714
LCADi_D	0.999314292	0.8571372717721002
ATPATF3	0.999313766	0.5999729528703682
GLUTRS_Gln	0.999313566	0.6666666666666667
EAR100y	0.9993133679999999	0.7302928805109774
TMAt2	0.9993119119999999	0.6324555320336759
LCTSt3ipp	0.999311906	0.6708203932499369
ALLTAMH	0.9993096400000001	0.7453643919656862
GLUCANabc	0.99930948	0.8451460909194222
DESAT18_5	0.9993071199999999	0.7378786459402433
PACALtabcpp	0.999305988	0.845146090919425
XYLANabc	0.999305158	0.8451460909194254
GLYCYSAP	0.99930388	0.75
GLUCAN2abc	0.999302926	0.8451460909194222
r0220_1	0.9993014179999999	0.5477410750958943
PACPT_1	0.9993014179999999	0.5477410750959089
r0220	0.9993014179999999	0.6625267711444287
OMPHHX3	0.99930118	0.920355546245709
OMMBLHX3	0.99930118	0.920355546245709
GNP	0.9993008719999998	0.603031955806652
MBTG	0.999300066	0.693110171799255
GTPCIII	0.999299598	0.8575014519993771
AAPT	0.9992995619999998	0.6324293976100978
DEXTRINt2	0.9992986559999999	0.6324555320336759
r0156	0.99929796	0.5
ALDD10	0.999296004	0.8571372717721046
LEUTAi	0.999295378	1.0
OROTt2_2pp	0.9992952199999999	0.8485281374238569
MNDNS2	0.9992945540000001	0.9234262221026005
5APTNabcpp	0.999294308	0.8451460909194111
PHEabc	0.99929418	0.845146090919425
SULRSI	0.999293862	0.9400326389866036
OXCOAHDH	0.999293862	0.840176404437645
RADH4	0.999293862	0.8318846006209502
RE1807C	0.999293862	0.8318846006209533
RE1830C	0.999293862	0.8318846006209644
MPOMOR2_1	0.999293862	0.7921259106277201
GGGABADr	0.999293862	0.8318846006209553
PY5CDHE	0.999293862	0.8085026384254763
34DHXMANDACOX_NADP	0.999293862	0.8318846006209668
3MOX4HOXPGALDOX_NADP	0.999293862	0.8318846006209659
EPOXQR	0.999293862	0.7921259106277201
EPXQR	0.999293862	0.7921259106277201
MPOMC2	0.999293862	0.7921259106277201
CDPGD	0.999293862	0.7921259106277201
AASDH1_c	0.999293862	0.8318846006209633
TNTR2	0.999293862	0.840176404437645
TNTR1	0.999293862	0.840176404437645
RE2626C	0.999293862	0.8318846006209513
RADH2	0.999293862	0.8318846006209544
UDPGALNAC6DH_2	0.999293862	0.9160412178239401
FLVR_1	0.9992938	0.7159753553422327
FLVR	0.9992938	0.7159753553422319
NTRLASE2	0.999293038	0.6229892292195034
r1536	0.9992921300000001	0.8451460909194254
HMR_6785	0.999289286	0.7778174593052023
RFAC_HP	0.999288734	0.6324293976101006
ILETA2	0.999288234	1.0
DKGLCNR3	0.999287646	0.7159753553422481
2DGULRGy	0.9992862779999999	0.799986476435143
ACOAD24f	0.99928589	0.5
SPP	0.99928414	0.603031955806652
HEMEDS	0.999284072	0.897582664325951
AI2abcpp	0.9992835299999999	0.845146090919425
HPYRP	0.999283148	0.603031955806652
XYLR	0.999282636	0.7159753553422434
XYLOR	0.999282636	0.7159753553422432
NO3t2pp	0.9992821980000001	0.6933842611026262
GNK	0.99927656	0.6324293976101288
NACt1pp	0.999273824	0.6708203932499369
CELabc	0.9992721039999999	0.8451460909194076
FPGS4	0.9992680719999999	0.8347751191321862
5DH4DGLCD	0.9992674539999999	0.6928125155457414
ACCC_1	0.9992674539999999	0.5962657545987162
D4DGCD	0.9992674539999999	0.6928125155457414
FEENTERtpp	0.999267144	0.6708203932499369
LPLIPAL2A160	0.999264846	0.7177528938138098
ENTERES	0.9992642	0.68751632028045
FDR	0.9992641280000001	0.7371379172347952
DESAT18_6	0.9992640079999999	0.7378786459402433
NADHPO	0.999262814	0.8249734057339417
DESAT18_3	0.999258446	0.7378786459402433
NODOx	0.999257042	0.43031531793217126
AACPS10	0.999256426	0.6666666666666667
DAMPPH	0.999255606	0.75
GLYCDx	0.999253374	0.7999864764351496
FRNDPR2r	0.999252794	0.9999999999999999
r0708	0.999251922	0.8420930938793281
DPMVD	0.9992515719999998	0.5913828471880918
LAAL41	0.9992508320000001	0.6761054433475255
GALURDH	0.999248994	0.857137271772102
INOSTtpp	0.9992486439999999	0.6708203932499369
GLCURDH	0.999247738	0.8571372717721015
LALDO3	0.9992442100000002	0.7999864764351424
FASPHDCA	0.999243358	0.9979698992268693
FASC240ACP	0.999243358	0.954301855939184
MYCSacp50	0.999243358	0.9978868320782914
MYCSacp58	0.999243358	0.9980735645362944
MYCSacp56	0.999243358	0.9983209683877098
BZt2_pp	0.9992414700000001	0.8485281374238569
BZt1pp	0.9992414700000001	0.6708203932499369
FACOAE60	0.9992391860000002	0.5999729528703298
GAL1PP_c	0.9992384440000001	0.603031955806652
C05770te	0.999238358	0.8451460909194103
TSACMSULtev	0.999238358	0.8451460909194254
XYLBabc	0.999238358	0.8451460909194254
NMTHDA	0.999238358	0.8682418520378726
Am1CSAteb	0.999238358	0.8451460909194051
C05299te	0.999238358	0.8451460909194103
XOLDIOLONEATP	0.999238358	0.8451460909194254
C04483t1	0.999238358	0.8451460909194116
NDERSVteb	0.999238358	0.8451460909194254
C03990ATP	0.999238358	0.8451460909194086
C03681te	0.999238358	0.8451460909194104
BALABALAabcpp	0.999238358	0.8451460909194044
NCBMPTSabcpp	0.999238358	0.8451460909194074
BALAGLYabcpp	0.999238358	0.8451460909194044
C14768ATP	0.999238358	0.8451460909194103
C14769td2	0.999238358	0.8451460909194102
C14770ATP	0.999238358	0.8451460909194102
NORMETEVESSte	0.999238358	0.7254646320699247
BALAALAabcpp	0.999238358	0.8451460909194043
C05769te	0.999238358	0.8451460909194103
XOL7AONEATP	0.999238358	0.8451460909194254
C04717ATP	0.999238358	0.8451460909194104
C05298te	0.999238358	0.8451460909194103
AU1abcpp	0.999238358	0.8451460909194042
XYL3abc	0.999238358	0.8451460909194254
ATVLACtu	0.999238358	0.8451460909194042
BILGLCURte	0.999238358	0.8451460909194051
ATVACIDtu	0.999238358	0.8451460909194041
VITEtl	0.999238358	0.8451460909194042
MHGLZABCt	0.999238358	0.8451460909194254
C05302te	0.999238358	0.8451460909194103
ECTOINEabc	0.999238358	0.8451460909194152
MOPSabc	0.999238358	0.845146090919425
BUTSO3abcpp	0.999238358	0.8451460909194056
XOL7AH3ATP	0.999238358	0.8451460909194254
C04805ATP	0.999238358	0.8451460909194104
BLAMDabcpp	0.999238358	0.8451460909194045
BILDGLCURte	0.999238358	0.8451460909194051
WHARACHDt	0.999238358	0.8451460909194254
C05463t1	0.999238358	0.8451460909194254
C05301te	0.999238358	0.8451460909194103
BALALEUabcpp	0.999238358	0.8451460909194045
TSTSTERONEGLCte	0.999238358	0.8451460909194254
C14825ATP	0.999238358	0.8451460909194102
GCA3Sabc	0.999238358	0.8451460909194208
GCHOLAt3	0.999238358	0.845146090919421
GDCA3Sabc	0.999238358	0.845146090919421
r0993	0.999238358	0.8451460909194104
DESFVSteb	0.999238358	0.8451460909194123
14GLUCANabcpp	0.999238358	0.8451460909194142
GLC3MEACPtev	0.999238358	0.8451460909194213
GLCGLYCabcpp_syn	0.999238358	0.8451460909194214
DCA3Sabc	0.999238358	0.8451460909194113
DCA3Gte	0.999238358	0.8451460909194113
DCA24Gte	0.999238358	0.8451460909194112
DASNabcpp	0.999238358	0.8451460909194043
1513TACRtu	0.999238358	0.8451460909194142
DARGabcpp	0.999238358	0.8451460909194044
1531TACRteb	0.999238358	0.8451460909194142
15DMTtu	0.999238358	0.8451460909194142
GCDCA3Sabc	0.999238358	0.845146090919421
G3Pabc	0.999238358	0.8451460909194252
GLYC2Pabcpp	0.999238358	0.8451460909194235
G3PSabcpp	0.999238358	0.8451460909194201
FERRICHabc	0.999238358	0.8451460909194184
FERXAabc	0.999238358	0.8451460909194185
1331TACRteb	0.999238358	0.8451460909194145
DHGLZABCt	0.999238358	0.845146090919413
DHEAte	0.999238358	0.8451460909194128
DHEASABCCte	0.999238358	0.8451460909194128
DHCHOLESTANATEATP	0.999238358	0.8451460909194127
DHBSZ3FEabcpp	0.999238358	0.8451460909194177
13DAMPPabcpp	0.999238358	0.8451460909194142
13DMTtu	0.999238358	0.8451460909194142
DGUDBUTNabcpp	0.999238358	0.8451460909194125
FVSteb	0.999238358	0.8451460909194195
r1028	0.999238358	0.8451460909194254
r1026	0.999238358	0.8451460909194124
G3PIabcpp	0.999238358	0.84514609091942
15HPETATP	0.999238358	0.8451460909194142
GLYGLNabcpp	0.999238358	0.8451460909194237
FEROXGFEabcpp	0.999238358	0.8451460909194184
HC02220te	0.999238358	0.8451460909194085
HCA6Gte	0.999238358	0.8451460909194254
HDCA24Gte	0.999238358	0.8451460909194254
HDCA6Gte	0.999238358	0.8451460909194254
17AHPRGNLONEte	0.999238358	0.8451460909194142
17AHPRGSTRNte	0.999238358	0.8451460909194141
18HARACHDte	0.999238358	0.8451460909194141
HEXDIACATP	0.999238358	0.8451460909194254
HEXDTRte	0.999238358	0.8451460909194254
HISGLYabcpp	0.999238358	0.845146090919425
CYSIabcpp	0.999238358	0.8451460909194106
HISHISabcpp	0.999238358	0.845146090919425
CYSDabcpp	0.999238358	0.8451460909194103
HISTAVESSEC	0.999238358	0.7254646320699247
HISTAVESSEC_1	0.999238358	0.8451460909194254
CYSAMPtev	0.999238358	0.8451460909194104
HCA24Gte	0.999238358	0.8451460909194254
HC02196te	0.999238358	0.8451460909194085
GLYGLNtr	0.999238358	0.8451460909194229
HC02195te	0.999238358	0.8451460909194086
GLYGLUabcpp	0.999238358	0.8451460909194238
GLYGLYGLNtr	0.999238358	0.8451460909194238
GLYGLYabcpp	0.999238358	0.8451460909194238
GLYMETabcpp	0.999238358	0.8451460909194238
GLYMETtr	0.999238358	0.845146090919423
GLYPHEabcpp	0.999238358	0.845146090919424
GLYSERabcpp	0.999238358	0.845146090919424
GLZABCteb	0.999238358	0.8451460909194243
GM2LIPAabcpp	0.999238358	0.8451460909194254
GM2LIPAabctex	0.999238358	0.8451460909194244
GTACMPtev	0.999238358	0.8451460909194246
GUDACabcpp	0.999238358	0.8451460909194248
GUDCA3Sabc	0.999238358	0.8451460909194248
GUDPTNabcpp	0.999238358	0.8451460909194249
HC02194te	0.999238358	0.8451460909194086
r1514	0.999238358	0.8451460909194044
FEROXEFEabcpp	0.999238358	0.8451460909194183
C14826ATP	0.999238358	0.8451460909194102
11DOCRTSLte	0.999238358	0.8451460909194147
12DHCHOLabc	0.999238358	0.8451460909194145
DPROabcpp	0.999238358	0.8451460909194254
r1533_1	0.999238358	0.8451460909194085
r1533	0.999238358	0.8485185749811027
12HARACHDte	0.999238358	0.8451460909194145
12HPETATP	0.999238358	0.8451460909194147
r1532_1	0.999238358	0.8451460909194085
DORNabcpp	0.999238358	0.845146090919425
r1532	0.999238358	0.8485185749811026
DOPAVESSEC_1	0.999238358	0.8451460909194142
DOPAVESSEC	0.999238358	0.7254646320699177
DOPA4GLCURt	0.999238358	0.8451460909194142
DOPA3GLCURt	0.999238358	0.8451460909194142
12HTACRtu	0.999238358	0.8451460909194145
r1531_1	0.999238358	0.8451460909194085
11DOCRTSTRNte	0.999238358	0.8451460909194147
DSPVSteb	0.999238358	0.8451460909194145
r1526	0.999238358	0.8485185749811026
r2505	0.999238358	0.8451460909194085
EIC21114TRte	0.999238358	0.8451460909194152
EPOXTACteb	0.999238358	0.8451460909194157
ESTRAABCtc	0.999238358	0.845146090919416
ESTRADIOLGLCt2	0.999238358	0.845146090919416
ESTRIOLATP	0.999238358	0.8451460909194161
ESTRIOLGLCte	0.999238358	0.8451460909194161
ESTRONEGLCt	0.999238358	0.8451460909194161
ESTRONEte	0.999238358	0.8451460909194161
ESTROSABCCte	0.999238358	0.8451460909194163
ESTRSABCtc	0.999238358	0.8451460909194163
ETHSO3abcpp	0.999238358	0.8451460909194164
ETHSabc	0.999238358	0.8451460909194164
ECA4COLIPAabctex	0.999238358	0.8451460909194151
EANDRSTRNte	0.999238358	0.8451460909194151
DVALabcpp	0.999238358	0.8451460909194254
r1531	0.999238358	0.8485185749811026
r1525	0.999238358	0.8451460909194136
FEROXBFEabcpp	0.999238358	0.8451460909194183
DIPEPabc6	0.999238358	0.8451460909194054
DIPEPabc4	0.999238358	0.8451460909194083
DIPEPabc3	0.999238358	0.8451460909194054
DIPEPabc2	0.999238358	0.8451460909194054
DIPEPabc14	0.999238358	0.845146090919423
DIPEPabc13	0.999238358	0.8451460909194226
DIPEPabc12	0.999238358	0.845146090919425
DIPEPabc11	0.999238358	0.845146090919423
DIPEPabc10	0.999238358	0.8451460909194229
DIPEPabc1	0.999238358	0.8451460909194054
FE3HOXabcpp	0.999238358	0.8451460909194177
DIGALSGALSIDEATPte	0.999238358	0.8451460909194134
FECHEabcpp	0.999238358	0.8451460909194178
FECRMabc	0.999238358	0.8451460909194178
FECRMabcpp	0.999238358	0.8451460909194182
FEOXAMabcpp	0.999238358	0.8451460909194183
DIPEPabc5	0.999238358	0.8451460909194054
DIPEPabc7	0.999238358	0.8451460909194054
r1522	0.999238358	0.8451460909194254
DIPEPabc8	0.999238358	0.8451460909194226
r1521	0.999238358	0.8451460909194254
r1520	0.999238358	0.8451460909194254
DODECANACt	0.999238358	0.8451460909194141
r1519	0.999238358	0.8451460909194155
DMSO2abcpp	0.999238358	0.8451460909194138
DMGLYBabcpp	0.999238358	0.8451460909194137
r1518	0.999238358	0.8451460909194254
DLYSabcpp	0.999238358	0.845146090919425
FBACabcpp	0.999238358	0.8451460909194173
DLEUabcpp	0.999238358	0.845146090919425
r1517	0.999238358	0.8451460909194254
FE3DCIT2abcpp	0.999238358	0.8451460909194176
FE3DHBZSabcpp	0.999238358	0.8451460909194177
DJENKabc	0.999238358	0.8451460909194136
DIPEPabc9	0.999238358	0.8451460909194227
CYNTtabcpp	0.999238358	0.8451460909194103
HMR_0194	0.999238358	0.8451460909194074
HMR_0207	0.999238358	0.845146090919408
CE2513ATP	0.999238358	0.8451460909194254
CE2510ABCt	0.999238358	0.8451460909194095
CE2445t	0.999238358	0.8451460909194097
CE2211te	0.999238358	0.8451460909194097
CE2209te	0.999238358	0.8451460909194097
CE2049te	0.999238358	0.8451460909194098
CE2047te	0.999238358	0.8451460909194098
CE2006te	0.999238358	0.8451460909194098
CE1447te	0.999238358	0.8451460909194098
CE1352te	0.999238358	0.8451460909194098
CE1297t	0.999238358	0.8451460909194098
CE1273t1	0.999238358	0.8451460909194101
CE1243ATP	0.999238358	0.8451460909194101
LANTHabc	0.999238358	0.845146090919425
CE0328t	0.999238358	0.8451460909194098
LCA24Gte	0.999238358	0.8451460909194254
CE2510t	0.999238358	0.8451460909194095
CE2537ABCt	0.999238358	0.8451460909194095
LCA3Sabc	0.999238358	0.8451460909194254
CE2537ATP	0.999238358	0.8451460909194095
21HPRGNLONEt1	0.999238358	0.845146090919414
CEL6abc	0.999238358	0.8451460909194077
CE7172ATP	0.999238358	0.8451460909194088
CE7096te	0.999238358	0.8451460909194088
CE7090te	0.999238358	0.845146090919409
CE7085te	0.999238358	0.845146090919409
CE7083t	0.999238358	0.845146090919409
CE7082ATP	0.999238358	0.845146090919409
CE7081tm	0.999238358	0.845146090919409
CE6247t	0.999238358	0.845146090919409
CE5072te	0.999238358	0.8451460909194094
CE5026t	0.999238358	0.8451460909194094
CE5025t	0.999238358	0.8451460909194094
CE4877te	0.999238358	0.8451460909194094
CE4843t	0.999238358	0.8451460909194154
LCA3Gte	0.999238358	0.8451460909194254
LEUKABCtc	0.999238358	0.845146090919425
HMR_0211	0.999238358	0.8451460909194074
CBIabc	0.999238358	0.8451460909194066
CARNabcpp	0.999238358	0.8451460909194063
CA3Sabc	0.999238358	0.8451460909194061
CA24Gte	0.999238358	0.8451460909194058
MANBabc	0.999238358	0.845146090919425
MANTRabc	0.999238358	0.845146090919425
MANTTRabc	0.999238358	0.845146090919425
MCBTFabcpp	0.999238358	0.8451460909194177
MDZtu	0.999238358	0.8451460909194254
MEPIVESSte	0.999238358	0.7254646320699247
MEPIVESSte_cho	0.999238358	0.8451460909194254
MEPNabcpp	0.999238358	0.845146090919425
MERACMPtep	0.999238358	0.8451460909194254
MERACMPthc	0.999238358	0.845146090919425
METDabc	0.999238358	0.845146090919425
METDabcpp	0.999238358	0.845146090919425
LYSGLUGLYtr	0.999238358	0.845146090919425
CBIuabcpp	0.999238358	0.8451460909194066
LEUKTRB4WCOOHt	0.999238358	0.8451460909194254
CBL1HBIabc	0.999238358	0.8451460909194067
LEUKTRB4WOHt	0.999238358	0.8451460909194254
LEULEUabcpp	0.999238358	0.845146090919425
LIPAAabcpp	0.999238358	0.8451460909194254
LIPABabcpp	0.999238358	0.8451460909194254
LIPTabc	0.999238358	0.845146090919425
LMN2abc	0.999238358	0.845146090919425
LSTNtu	0.999238358	0.8451460909194254
CDCA3Gte	0.999238358	0.845146090919407
LTHSTRLABCt	0.999238358	0.8451460909194254
CDCA24Gte	0.999238358	0.8451460909194068
LVSTACIDtu	0.999238358	0.8451460909194254
LVSTPGPtu	0.999238358	0.8451460909194254
CBL2abc	0.999238358	0.8451460909194067
CBL1abcpp	0.999238358	0.8451460909194067
CBL1abc	0.999238358	0.8451460909194066
ISTNTabc	0.999238358	0.845146090919425
ISOP3PT	0.999238358	0.8451460909194052
ISOLVSTtbc	0.999238358	0.8451460909194254
HMR_0281	0.999238358	0.8451460909194075
HMR_0299	0.999238358	0.8451460909194076
HMR_0303	0.999238358	0.8451460909194076
HMR_0307	0.999238358	0.8451460909194075
HMR_0311	0.999238358	0.8451460909194075
HMR_0317	0.999238358	0.845146090919414
HMR_0321	0.999238358	0.8451460909194138
HMR_0325	0.999238358	0.8451460909194076
HMR_0329	0.999238358	0.8451460909194074
HMR_0343	0.999238358	0.8451460909194254
CRGLZABCt	0.999238358	0.8451460909194095
HMR_0347	0.999238358	0.8451460909194074
HMR_0359	0.999238358	0.8451460909194152
HMR_0363	0.999238358	0.8451460909194254
HMR_0367	0.999238358	0.845146090919409
HMR_0371	0.999238358	0.8451460909194254
HMR_0291	0.999238358	0.8451460909194081
HMR_0277	0.999238358	0.8451460909194254
[truncated: 1 more rows]
