# Supplementary material for: Teasing out missing reactions in genome-scale metabolic networks through hypergraph learning
Source: Nat Commun. 2023 Apr 25;14:2375. doi: 10.1038/s41467-023-38110-7 (PMC10130184; doi:10.1038/s41467-023-38110-7)
Supplement: Supplementary file 4 — Source Data [file 41467_2023_38110_MOESM4_ESM.zip › Source Data/Supplementary Figure 8/zimmermann/GCF_000175255.2.csv]

	predicted scores	similarity max
HPOXR	0.999978518	0.7071450974119768
CAT	0.999978518	0.7559191936166971
AP4AH	0.999972956	0.7070837914512754
G3PT	0.99997096	0.56695987518489
BPNT_1	0.9999694079999999	0.8944562700249267
GTPH1	0.999968888	0.8081126524032154
PIt2rpp	0.9999682640000002	0.666678707642098
NTPP2_1	0.999967574	0.8944562700249089
CDPPH	0.999967316	0.6761061323741686
PGAM1_PhosHydro	0.9999663179999999	0.6708422025187036
FRD	0.999965978	0.5
SUCD1	0.999965978	0.5
NDP3	0.9999655480000001	0.6761061323741618
GLUGLUr	0.999964504	0.6123724356957946
PItpp	0.999964282	0.7071195525696168
NTP5	0.999964222	0.6761061323741677
NADPHHR	0.9999641180000001	0.47579251881466744
NADPHHS	0.9999641180000001	0.47579251881466744
AP5AH	0.9999633259999999	0.7177548899525423
GTPHL	0.99996312	0.5773815542566817
P4AH	0.9999622819999999	0.6761061323741941
CYSCYSr	0.999961514	0.6123724356957946
SOR	0.999961474	0.6246046267515099
ATPADT	0.999961186	0.6666666666666667
NADHHR	0.9999611139999999	0.49991871020135914
NADHHS	0.9999611139999999	0.49991871020135914
FDH6	0.9999603300000001	0.8141285436273004
NTP7	0.999959892	0.6761061323741999
ACOAH	0.999959052	0.730320486264717
UTPH1	0.9999581079999998	0.8081126524032155
SUCD4	0.99995796	0.5
AP4AH1	0.99995785	0.7499593562022439
DNTP	0.999957542	0.7499593562022439
TPHAP	0.999957542	0.8990023047331677
AP3AH	0.999957542	0.7499593562022439
NH4OHDs	0.999957462	0.6666787076420937
SERHL	0.999957244	0.5773815542566535
HMR_7197	0.999957244	0.5773815542566569
NADHPO	0.9999563720000001	0.7216878364870323
AP4AS	0.999956152	0.6761061323741744
PPItex	0.9999554679999999	0.6063448603013672
METRR	0.9999550620000001	0.5409381408082838
AMPDA	0.9999545639999999	0.6928128150589884
SFRR	0.9999532180000001	0.6804220102118408
PSP_L_1	0.999953108	0.8944562700249427
METt2r	0.999952454	0.6063448603013672
METt3	0.999952454	0.6063448603013672
DADNC	0.9999519060000001	0.7697934072474089
METt3pp	0.999951838	0.6499373266129758
r1319	0.9999504779999999	0.863762582769875
PDE5	0.999950168	0.7071642578605672
PSP_1	0.9999500099999998	0.727563965904978
CMPDAi	0.9999487760000001	0.6928128150590145
SHL_c	0.9999480359999999	0.8944562700249062
AHSERL2_1	0.9999478500000001	0.8944562700249232
NPH	0.9999474079999999	0.9805794498387765
GLUDxi	0.999947222	0.7559191936166729
NTP3e_1	0.9999470519999999	0.645539198372219
MCD	0.9999469400000001	0.6859943405700353
r0120	0.999946716	0.8420935605321566
NTPP8_1	0.999946502	0.8944562700249588
FADDP	0.999946384	0.7499593562022493
PPGPPDPE	0.9999457999999999	0.9224269480842882
CPK1	0.9999453920000001	0.6123724356957947
PTAr	0.9999449499999999	0.6123724356957946
GLUMETr	0.9999443080000001	0.5
PPK2	0.9999429659999999	1.0
GLYC3Pabc	0.999942552	0.8451464041114566
OPAH	0.999941778	0.8485557242092013
PHNO	0.99994168	0.8366483687188021
GLUabc	0.9999396839999999	0.8571362221912587
GLUVESSEC	0.9999396839999999	0.8451464041114554
ATPATF1	0.9999392839999999	0.4471554327223126
GLYC3Pabcpp	0.9999390119999999	0.8451464041114566
CYSabc	0.99993844	0.8451464041114438
PPGPPDP_c	0.9999383420000001	0.8944562700249392
CMPt6	0.9999381999999999	0.6063448603013672
METabcpp	0.99993804	0.8571362221912642
UREA	0.99993798	0.8704011419308121
ALPHNH	0.99993798	0.8609533977506793
NH4t3r	0.9999377300000001	0.7071067811865475
NH4t_1	0.9999377300000001	0.7071067811865475
CYSabcpp	0.9999375279999999	0.8451464041114438
ALAD_L	0.9999373199999999	0.6761061323741775
NH4tpp_1	0.999937214	0.7071067811865475
NH4t3pp	0.999937214	0.7071067811865475
ACCOAS	0.9999370619999999	0.942860129882662
KAT1	0.9999370619999999	1.0
ASPabc	0.9999370299999999	0.8571362221912228
GLY3Pt2	0.999936896	0.6063448603013672
SERDA	0.999936776	0.5772876939692821
NTRIRy_1	0.999936584	0.7777871428963135
NTRIR2y	0.999936584	0.9525813342875484
NTRIR2x	0.9999360239999999	0.9263664835418732
PPIabc	0.9999356819999999	0.8451464041114581
PPIuabcpp	0.9999356819999999	0.8451464041114581
AMETt2	0.9999349860000001	0.6063448603013672
GUAC	0.999934984	0.8660254088716094
ADK2_1	0.9999341659999998	0.8944562700249521
NAD_H2	0.9999340999999999	0.7826492362718096
ATPATF2	0.9999334059999999	0.4472281350124754
PUTA3	0.999932912	0.8198845913168434
PIabc	0.9999326820000001	0.8944239600846754
ALR	0.9999326140000001	0.8618539518620194
CYSt2r	0.99993251	0.6063448603013672
SERabc	0.999932008	0.8451464041114581
CYTDK1	0.9999317919999999	0.632430400234655
SERabcpp	0.9999316539999998	0.8451464041114581
NADDPp_1	0.9999312579999999	0.7071642578605732
ASPSALy	0.999931174	0.8618539518620256
LAAL23	0.9999309479999999	0.5962664850133012
P5CD	0.9999308920000001	0.6804261067088531
GLYK	0.99993024	0.6324304002346682
H2ASE_syn	0.9999301280000001	0.8488828044219141
AFAT	0.999930028	0.9486884400068869
AP3S	0.999929968	0.8380813471476185
G3PCT_2	0.9999299220000001	0.5477403646985608
NDP7	0.9999295	0.6761061323741991
DPCOAK_1	0.9999294799999999	0.8944562700249045
PANO	0.9999292800000001	0.8198845913168425
GSEALD	0.9999286999999999	0.8618539518620203
CPMPS	0.999928028	0.6708422025186817
GLUDy	0.9999279919999999	0.7559191936166727
SUCptspp_1	0.99992796	0.8660723313850011
r1329	0.9999278799999999	0.5773815542566827
NMNAT	0.9999277719999998	0.6324246878165058
ANNAT	0.9999277719999998	0.7499593562022526
AMPt6	0.999926986	0.6063448603013672
SUCOAACTr	0.999926786	0.5
SO3R	0.9999266560000001	0.9128720285713843
SULRR	0.9999266560000001	0.7303204862647186
PYR5CD2	0.9999264	0.6468058158652931
GLNabcpp	0.99992444	0.8571362221912584
FMNAT_1	0.999924422	0.8944562700249418
NTP3	0.9999230239999999	0.7070837914512602
PHNACH	0.999922956	0.56695987518489
GP4GH	0.9999219659999999	0.6419690533074416
PYRt2	0.999921522	0.6063448603013672
ADMDC	0.9999210080000001	0.6859943405700353
SUCCabc	0.99992065	0.8451464041114581
CBMKr	0.999920356	0.7378575531686821
CBMKr2	0.999920356	0.6735996462252047
SERt2r	0.999920318	0.6063448603013672
G3PCT	0.9999202620000001	0.5999739905065496
NTP8	0.999920172	0.676106132374166
ACS	0.9999199319999998	0.6666666666666667
NADPHXD	0.9999196360000001	0.5000541917304817
H2O2syn	0.99991948	0.7159758341300843
ASPO2y	0.999919354	0.799115879968161
UMPK3	0.9999193319999999	0.6123724356957947
HCYSMT	0.999918768	0.674187906692491
NTP4	0.999918686	0.6761061323741671
HCYStabcpp	0.999918422	0.8451464041114581
FAO1	0.999918306	0.9971055882056197
LAAL21	0.9999176259999999	0.6761061323741461
NTRLASE3	0.9999168619999999	0.7559465002465
NADHXD	0.99991667	0.5000541917304817
METNA	0.9999164819999999	0.5999739905064838
ACYP_3	0.9999159280000001	0.7275639659049687
PHHL	0.9999159280000001	0.8229443077082494
ACYP_2	0.9999159280000001	0.6761061323741727
CYTBD2	0.9999158860000001	0.7231228063389742
SULR_1	0.99991571	0.9940173811325934
SULRR2	0.99991571	0.888899591881501
THIH	0.9999155820000001	0.8164523299680647
ASPMETASPr	0.9999155460000001	0.6324555320336759
G3PD1ir	0.9999151079999999	1.0
FAO2	0.9999150100000002	0.9978401771857784
GPDDA3	0.999914794	0.6324246878164256
NTP2	0.9999146879999999	0.6761061323741677
GLNt2r	0.9999146700000001	0.6063448603013672
GLYTA	0.999914422	0.5000090307315681
ASPt2r	0.99991442	0.6063448603013672
ASPt2_3	0.99991442	0.8134969952648823
ASPt2_2	0.99991442	0.766972322435572
APDH	0.999914378	0.6928128150590019
RNAS_LLA	0.9999139999999999	0.7307487251156277
THRA	0.9999139859999999	1.0
r0027	0.9999138779999999	0.5660480812656079
ASPt2_3pp	0.999913458	0.8944271909999159
ASPt2_2pp	0.999913458	0.9486832980505138
PYRt2rpp	0.9999134460000001	0.6499373266129758
NTP6	0.999911998	0.6761061323741675
DOPDH	0.999911734	0.8618539518620247
GDH1	0.99991173	0.7778013666400049
NADH17pp	0.999910584	0.9004993436349644
MMS	0.999910128	0.6666666666666667
CITMS	0.999910128	0.6666666666666667
DALAabcpp	0.999908886	0.8451464041114392
PPANA	0.9999086739999999	0.8819125525744101
GLUDy_1	0.9999086399999999	0.8176368660232147
2MAHMP	0.99990813	0.6761061323741778
GLUDC	0.9999075919999999	0.6859943405700353
SERASr	0.999907308	0.5999739905065323
SERDC	0.999907054	0.6859943405700353
P5CCD	0.999906408	0.8333333333333335
SUCCt2_2	0.99990574	0.9486832980505138
SUCCt2_3	0.99990574	0.8944271909999159
SUCCt3	0.99990574	0.6063448603013672
NOX	0.9999050580000001	0.6999804928798508
FRDO5r	0.9999050300000001	0.725470047714496
UMPK7	0.9999043799999999	0.5
ACALD	0.99990417	0.7552593373581465
SO3abcpp	0.9999040459999999	0.8451464041114581
AKO	0.9999039159999998	0.5000000000000001
GLYK1	0.999903306	0.6123724356957946
DAPAL_1	0.9999032480000001	0.6708422025187203
DAPAL	0.9999032480000001	0.6761061323742055
2AMACHYD	0.9999032480000001	0.6708422025187203
LAAL8	0.9999032159999999	0.5962664850133105
CYSTA	0.9999026540000001	0.5000090307315681
ASPA1	0.999902342	0.5000090307315681
PPS	0.999902118	0.7070837914513337
ASLP	0.9999019299999998	0.7745910731119248
ALDD2y	0.999901346	0.8618539518620274
NADK1	0.99990095	0.5999739905064948
PEPt6	0.9998999739999999	0.6063448603013672
FE3t	0.99989974	0.5345348965385395
ADHEr	0.999899726	0.8082878743449005
CBMD	0.999899474	0.7778625314142428
ASPO6_1	0.999897032	0.8944562700249232
r1530	0.9998964919999999	0.8571362221912636
GTHRDt2_1	0.9998964919999999	0.8571362221912636
ALDD2x	0.999896318	0.8198845913168502
NAabc	0.9998958160000001	0.8451464041114581
HCITS	0.9998957839999999	0.6666666666666667
AACT	0.9998957839999999	0.6116980746462239
ACS_1	0.9998950320000001	0.6172277328155412
RNA_1	0.9998949139999999	0.643853641164668
G3PD	0.999894826	0.5
GMP5N	0.999894776	0.894456270024909
CYSSERMETr	0.99989466	0.5827876041014015
SUCCACT	0.9998945459999999	0.6666666666666667
DAAD	0.9998926099999998	0.5477403646985602
APH140	0.9998904459999999	0.727563965904978
FE2DMT1	0.9998902599999999	0.6063448603013672
FPGS_1	0.9998892140000001	0.6286218532864047
LDH_L	0.999888898	0.7999869952532073
ORNabc	0.9998880280000002	0.8571362221912642
CTPS1_2	0.9998876839999999	0.836656141263437
UNK3	0.999887674	0.5000090307315681
SUCCt2_2pp	0.999887236	0.8221129153831089
SUCCt2_3pp	0.999887236	0.8719824260526582
SUCCt3pp	0.999887236	0.6499373266129758
SUCCtpp	0.999887236	0.6499373266129758
FAD_13	0.999887058	0.8701790266729821
CYTDK1_1	0.9998868680000002	0.6123724356957946
TRDR4	0.9998866339999999	0.7142724443825332
GDPDPKE	0.999886386	0.8889339590193205
ARAT	0.999886032	0.5999739905064626
FTHFDH	0.999885278	0.7200742486299951
ASPO2	0.9998851959999999	0.7905565639116694
AKGt2r_1	0.999884654	0.6063448603013672
AKGt2r	0.999884654	0.6063448603013672
r0068	0.9998839900000001	0.5477403646985226
HEXDECACID	0.999883648	0.8734853853405604
TETDECACID	0.999883648	0.8726822327623941
DECACID	0.999883648	0.8675008825366398
OCTDECACID	0.999883648	0.8738653626984447
OCTEDECACID	0.999883648	0.8738653626984447
DODECACID	0.999883648	0.8710269895525199
HEXEDECACID	0.999883648	0.8734853853405604
r0210	0.999883608	0.6708422025186851
PpGppP	0.999883312	0.75
FRD2	0.9998826700000001	0.5
ACTF	0.9998804979999999	0.6123724356957946
G3PA	0.9998804979999999	0.6123724356957946
DCTPD2_1	0.9998802979999999	0.6708422025187171
PPPM	0.999879898	0.8475539990136182
GAPP	0.9998793380000001	0.56695987518489
r0193	0.999878706	0.83329720355517
CYSLY3	0.99987823	0.6666746939111258
UMPK5	0.999877788	0.6123724356957946
ALAabc	0.999877462	0.8451464041114392
ALAabcpp	0.999877462	0.8451464041114392
GLYabcpp	0.9998770260000001	0.8451464041114568
GLYVESSEC	0.9998770260000001	0.5516683724217482
GLYabc	0.9998770260000001	0.8451464041114561
GLYVESSEC_1	0.9998770260000001	0.8451464041114561
HMR_3996	0.9998768259999998	0.5534165822582691
FRDx	0.9998754179999999	0.6999804928798634
COORr	0.999874484	0.5477403646985275
r1529	0.999873784	0.8451464041114581
NADS1_1	0.999873368	0.9258415992233318
FE2t	0.9998732560000001	0.5345348965385394
NADH16pp	0.99987268	0.967203801884019
ACt2r_1	0.999872492	0.6063448603013672
ACt2r	0.999872492	0.6063448603013672
FAS80COA_L	0.9998722500000001	0.9950074949204605
NDP4	0.99987066	0.6761061323741671
PPPGO4	0.999870656	0.670820393249937
GLUSz	0.999870112	0.7697934072474225
NADH7	0.9998700900000002	0.7592532836700226
KAS20SA	0.9998697919999999	0.999295545879972
NTD1_1	0.999869228	0.894456270024914
GLUN_1	0.9998685999999999	0.6708422025186825
FCOAH	0.999867994	0.8990023047331683
FCOAH2	0.999867994	0.6527383434670053
AIRCra	0.99986785	0.9090882222550606
NDP8	0.999867278	0.6761061323741661
AKGCAL	0.99986711	0.5999739905064477
APH161	0.999866918	0.727563965904978
RE1933C	0.9998660779999999	0.6063448603013649
OCDOR	0.99986584	0.8164992895230763
POR	0.9998657559999999	0.7142724443825303
ALKP_1	0.999865086	0.6761061323741671
HMPPtr	0.9998639340000001	0.8451464041114451
ALDD1	0.999863042	0.864279947699585
APH180	0.999861892	0.727563965904978
G3PEabcpp	0.999861006	0.8451464041114531
CYTBD	0.999860384	0.7231228063389742
CYTBO3	0.999860384	0.7639346236545668
TRPabc	0.999860322	0.8451464041114581
METSR_R1	0.99986018	0.799986995253288
METSR_S1	0.99986018	0.7999869952532879
OXGDC	0.99985862	0.6859943405700353
LAAL19	0.9998581959999999	0.7142724443825045
LAAL20	0.9998578800000001	0.7142724443824933
ATPATF3	0.9998570280000001	0.5999739905065256
CYSTabc	0.99985646	0.8451464041114441
FA140ACPHi	0.999856434	0.5999739905065303
SULFDH	0.99985638	0.7302897085822783
FE2t3pp	0.9998563279999999	0.6499373266129758
FE2t2pp	0.9998563279999999	0.6499373266129758
r1523	0.9998552199999999	0.8451464041114581
PPDK	0.999855146	0.6761061323742359
HMR_0253	0.999854652	0.8451464041114581
ASPGLUr	0.9998542159999999	0.5
GTPCII_1	0.99985395	0.9723148823481492
CYTDK2	0.999853278	0.5999739905064863
FEROc	0.9998529959999999	0.5577210803039324
AKGt2rpp	0.999852478	0.6499373266129758
PTRCabc	0.999851924	0.8571362221912642
FTHFI	0.999850632	0.845146404111443
BTNt	0.9998498999999998	0.8451464041114386
PGLYCP_1	0.9998488159999999	0.676106132374157
SO3t	0.999848742	0.6063448603013672
UNK2	0.999848244	0.5962664850133026
UNK2_cho	0.999848244	0.6625291647663417
MLTHFte1	0.99984669	0.8451464041114581
FE2GTPabc	0.99984664	0.7142724443825326
F6PP	0.99984649	0.56695987518489
FE2Gabcpp	0.9998461299999999	0.7142724443825326
APH120	0.9998453079999999	0.7275639659049734
HCO3abc	0.9998452560000001	0.8451464041114581
BCT1_syn	0.9998452560000001	0.8451464041114581
LYSabc	0.9998451399999999	0.8571362221912642
TSULabcpp	0.999844916	0.8451464041114581
TSULabc	0.999844916	0.8451464041114581
GLYDHDA	0.9998442280000001	0.6761061323741755
RIBFLVt3o	0.9998441440000001	0.8451464041114581
RIBFLVt3	0.9998441440000001	0.8451464041114581
NDP6	0.999843572	0.6761061323741675
GTHOXti2	0.99984132	0.8451464041114576
CYTK3	0.999841004	0.5
APH160	0.9998409500000001	0.727563965904978
r1528	0.99984055	0.8451464041114455
CITabc	0.999840232	0.8783082527295695
r1515	0.9998400719999999	0.8451464041114581
RNA	0.999839526	0.6688512707108983
CYTDt5	0.999839162	0.9486832980505138
r1162	0.9998390199999999	0.8451464041114581
TYRabc	0.9998380219999999	0.8451464041114581
THRA2	0.9998373560000001	1.0
r0097	0.99983687	0.59997399050655
ACOAM	0.99983687	0.5999739905065504
GLYFEM	0.999836742	0.6324623895170693
AHGDx	0.9998358059999999	0.6999804928798613
ARHGDx	0.9998357779999999	0.6999804928798562
r1516	0.999835414	0.8451464041114581
IDPA	0.999834428	0.6761061323741661
MCITL2	0.99983363	0.43639861765860255
NADH6	0.99983331	0.7426758301644166
NADH16	0.99983331	0.7206000461395003
DTPH	0.999833242	0.6761061323741661
APH181	0.999832906	0.727563965904978
GD3P2	0.999829604	0.8618539518620176
ACP1_FMN	0.9998291720000001	0.56695987518489
LAAL37	0.9998282599999999	0.7126810139512196
GLCabcpp	0.99982741	0.8451464041114548
G1PP	0.9998271620000001	0.5773815542566829
OOR2r	0.999826964	0.7142724443825328
TRNFE	0.999826822	0.4263769284978809
FORt3	0.999826734	0.6063448603013672
FORt2	0.999826734	0.6256537946030486
NAt3_0_5	0.999826386	0.632455532033676
NAt3_1	0.999826386	0.6063448603013672
NAt3_15	0.999826386	0.7134840633792376
NAt3_2	0.999826386	0.766972322435572
NAt6	0.999826386	0.6063448603013672
PRPPP	0.999825932	0.6761061323741873
r1382	0.999825218	0.8590730349527577
FPGS7_1	0.9998250320000001	0.6286218532864036
ASNabcpp	0.999824624	0.8451464041114377
RE2640C	0.9998242920000001	0.5
ALKP	0.9998238580000001	0.5773815542566723
SULabcpp	0.9998237160000001	0.8571362221912642
PHEME2abcpp	0.999821354	0.8451464041114581
NTP10	0.9998210779999999	0.6761061323741682
ADNK3	0.999819298	0.5999739905064894
ASPTA4	0.999818222	0.599973990506466
TTDCEAATP	0.9998179800000001	0.8451464041114581
CYSGLNMETr	0.9998177539999998	0.5827876041014015
ASNabc	0.9998160519999999	0.8451464041114377
FRDO6r	0.9998159660000001	0.7746218524158622
G3PGabcpp	0.999815626	0.8451464041114533
METSOX1abc	0.9998152680000001	0.8451464041114581
METSOX1abcpp	0.9998152680000001	0.8451464041114581
NTP9	0.9998150280000001	0.6761061323741661
r1382_1	0.9998149599999999	0.8404896143737944
FPGS	0.9998149599999999	0.8347754548892576
THFGLUS	0.9998149599999999	0.7142724443825257
FPGS_tm	0.9998149599999999	0.8347754548892576
HISabc	0.999814582	0.8571362221912642
XYLabcpp	0.999813748	0.8571362221912642
BALAVECSEC	0.999813728	0.5212897192861283
BALAVECSEC_1	0.999813728	0.8451464041114395
COBALT2abcpp	0.9998136280000001	0.8451464041114422
METSOX2abc	0.999813576	0.8451464041114581
METSOX2abcpp	0.999813576	0.8451464041114581
C120SN	0.9998135039999999	0.9981073498390215
FPGS4_1	0.9998132479999999	0.6286218532864032
HCYSMT2	0.999812948	0.6761061323741572
DESAT16a	0.9998121339999999	0.7679842651246007
INSTabc	0.9998120979999999	0.8451464041114581
MMSAD3	0.999812088	0.8333333333333335
APH141	0.99981187	0.7499593562022522
SUCRabcpp_syn	0.9998118079999999	0.8571362221912642
GLCabc	0.99981158	0.8451464041114548
FRUabc	0.9998106739999999	0.8451464041114528
ZN2abcpp	0.9998103840000001	0.8451464041114581
DARBabcpp	0.999808536	0.845146404111438
THRabcpp	0.9998080500000001	0.8451464041114581
THRabc	0.9998080500000001	0.8451464041114581
FA160ACPHi	0.9998079019999999	0.5999739905064891
MSO3abcpp	0.999807726	0.8571362221912642
FAS140ACP	0.9998076899999999	0.9538522670395994
HEMEti	0.9998074960000001	0.8451464041114581
PHEMEABCte	0.9998074960000001	0.8571362221912641
ACYP	0.9998074259999999	0.6761061323741777
AMPEP14	0.999807092	0.5163586043029078
ARBabc	0.9998068159999999	0.845146404111438
ACt2rpp	0.9998066380000001	0.6499373266129758
ACt5pp	0.9998066380000001	0.8221129153831089
ACt2ipp	0.9998066380000001	0.6499373266129758
FAS160ACP	0.999806506	0.9538522670395994
AGMabcpp	0.999806332	0.8451464041114397
DIPEPabc15	0.99980533	0.8571362221912292
GLNS_1	0.9998051880000001	0.7715346660194402
GCALDtabcpp	0.9998047099999999	0.845146404111454
CYTBO3_4pp	0.999804486	0.966663115562913
4PEPTabcpp	0.9998042500000001	0.8451464041114422
CA2abc1pp	0.9998037780000001	0.8451464041114393
RAFFabc	0.999803544	0.8451464041114581
unkFol	0.9998033879999999	0.7453452225490456
ARB_Dabc	0.99980318	0.845146404111438
ARBabcpp	0.999803172	0.845146404111438
IPDPS_syn	0.9998029780000002	0.7777871428963135
3PEPTabcpp	0.9998027620000001	0.845146404111442
ALAALACNc	0.9998026120000001	0.6123724356957946
r1527	0.9998022719999999	0.8451464041114448
POX2	0.999801566	0.5249063309503679
MNabc_rev	0.9998015499999999	0.8451464041114581
FA120ACPHi	0.9998015219999999	0.5999739905064809
FEENTER2tpp	0.999801274	0.8451464041114495
4ABUTabcpp	0.9998011499999999	0.8451464041114451
LAAL32	0.999801104	0.6761061323741461
GCALDDy	0.999800248	0.8618539518620194
ALAGLUabcpp	0.9997998879999999	0.845146404111442
GTPDPK_1	0.9997997380000001	0.8944562700249192
NO3abc	0.9997990759999998	0.8571362221912642
PS161abcpp	0.99979902	0.8451464041114581
NO2tabcpp	0.9997988939999999	0.8451464041114581
FOLABCCte	0.9997986300000001	0.8451464041114526
AMID_1	0.999798438	0.599973990506466
PROabc	0.999798156	0.8451464041114581
PROabcpp	0.999798156	0.8451464041114581
PS181abcpp	0.9997978160000001	0.8451464041114581
NCBMPTSabcpp	0.999797536	0.8451464041114413
URIt	0.999797436	0.7071067811865475
GLUCYSte	0.9997972340000001	0.8451464041114556
r0800	0.999797114	0.7696705396916891
PS120abcpp	0.9997970599999999	0.8451464041114581
PS180abcpp	0.999796702	0.8451464041114581
GLYBabc	0.999796366	0.8451464041114565
GTPCI_2	0.999796074	0.9486884400068489
PS140abcpp	0.9997958419999999	0.8451464041114581
PS141abcpp	0.999795612	0.8451464041114581
MNabc_1	0.9997951620000001	0.8571362221912642
Kabc	0.999795078	0.8451464041114581
SPMDabcpp	0.9997947999999999	0.8571362221912642
GALabc	0.999794496	0.8451464041114537
PS160abcpp	0.9997942099999999	0.8451464041114581
SER_AL	0.999794054	0.5772876939692735
FE3Ri	0.9997939199999999	0.5038850062591556
THRS_2	0.9997936300000001	0.8944562700249392
HMR_0287	0.99979302	0.8451464041114379
FAS180ACP	0.9997927780000001	0.9538522670395995
CELLBabc	0.999792634	0.8451464041114407
SSCOARy	0.9997920739999999	0.7385516743052009
THFOR2	0.9997920279999999	0.8557667245876323
DAPabc	0.999791886	0.8451464041114473
DAPabcpp	0.999791886	0.8451464041114473
PPP9ABCte	0.9997916160000001	0.8451464041114581
GABAVESSEC	0.9997913199999999	0.46624054121425396
GABAVESSEC_1	0.9997913199999999	0.8451464041114451
GLYBabcpp	0.999791278	0.8451464041114565
GALabcpp	0.999790924	0.8451464041114537
Kabcpp	0.999789836	0.8451464041114581
NI2abcpp	0.9997896340000001	0.8451464041114581
MELIBabc	0.999789582	0.8451464041114581
ORNt2r	0.9997893819999998	0.7071067811865475
MI1PP_1	0.9997892260000001	0.8944562700249223
MG2abc	0.999788774	0.8571362221912642
MANabcpp	0.9997876819999998	0.8451464041114581
FE3DCIT2abcpp	0.999787388	0.8451464041114513
CA2abc	0.9997867460000001	0.8571362221912259
CA2abc1	0.9997867460000001	0.8451464041114393
FBP26	0.999786688	0.75
CHLabc	0.999786602	0.8451464041114408
CHLabc_rev	0.999786602	0.8451464041114408
CHLabcpp	0.999786602	0.8451464041114408
NOX2	0.999785936	0.8677230760888159
G3PSabcpp	0.999784958	0.8451464041114535
C141SN	0.9997840480000001	0.9986285007947697
ALDD31	0.999783842	0.8198845913168409
ALDD31_1	0.999783842	0.7303204862647185
CMtexabc	0.9997835500000001	0.8451464041114417
SHEME2abcpp	0.9997832200000001	0.8451464041114581
4HTHRS_1	0.999783166	0.8944562700249326
2OBUTt	0.99978278	0.6063448603013672
CBPS_1	0.9997824179999999	0.9737351469935319
NIabc	0.9997817259999999	0.8571362221912642
BPNT2	0.9997803020000001	0.56695987518489
FISC	0.99977977	0.7313184295980206
TSR	0.9997790780000001	0.5303300858899106
FACOAL100t2pp	0.9997767380000001	0.7499999999999999
C161SN	0.9997764520000001	0.9989604529595866
MCDC	0.99977542	0.471430064941309
PGLYCP	0.999775378	0.56695987518489
CGMPt	0.999774596	0.8451464041114461
FAS120ACP	0.9997740479999999	0.9538522670395951
MANabc	0.999773252	0.8451464041114581
NADH18pp	0.999772736	0.9004993436349688
FE2tpp	0.999772372	0.5345348965385394
CU2abcpp	0.999771336	0.8571362221912348
CUabcpp	0.999771336	0.8571362221912348
PPCK	0.9997708979999999	0.599973990506532
FACOAL40t2pp	0.999770762	0.7499999999999999
AADa	0.99976979	0.6123724356957947
AACLAM	0.99976979	0.6123724356957947
CAMPt	0.999769588	0.8451464041114394
LAAL1	0.9997695219999999	0.7559191936166968
ALDD14	0.9997693999999999	0.8198845913168425
METSR_S2	0.9997692559999999	0.75
METSR_R2	0.9997692559999999	0.75
FRD7	0.9997686340000002	0.5
SUCDi	0.9997686340000002	0.5
PYDXPP	0.99976825	0.56695987518489
GLYt2r	0.99976804	0.6063448603013672
LCTSabc	0.9997676779999999	0.8451464041114581
FACOAE120	0.9997676280000001	0.5999739905064857
FACOAL40It2pp	0.9997670939999999	0.7499999999999999
FACOAL50It2pp	0.999766988	0.7499999999999999
LAAL5	0.9997664799999999	0.7559191936167189
r0082	0.999766238	0.6859943405700353
OSUCCL	0.999766238	0.6859943405700353
G3PCT_1	0.999765614	0.4472281350124805
5APTNabcpp	0.9997652459999999	0.8451464041114444
LAAL42	0.9997652020000001	0.6761061323741404
DHFR2i	0.9997651660000001	0.699980492879865
HISTP_1	0.9997646580000001	0.8944562700249116
HP	0.9997646580000001	0.8944562700249379
THFGLUH	0.99976448	0.5423136988324844
VALabcpp	0.9997644019999999	0.8451464041114581
VALabc	0.9997644019999999	0.8451464041114581
LAAL22	0.9997636320000002	0.6761061323741461
ILEabcpp	0.999763422	0.8451464041114581
ILEabc	0.999763422	0.8451464041114581
LEUabcpp	0.999762746	0.8451464041114581
LEUabc	0.999762746	0.8451464041114581
GDTP	0.999762584	0.7275639659049781
GTPDPDP	0.999762584	0.6761061323741847
PHEabc	0.9997620979999999	0.8451464041114581
MI3PP_1	0.9997618859999999	0.67610613237418
MI4PP_1	0.9997618859999999	0.6761061323741803
MI4PP_2	0.9997618859999999	0.727563965904978
MI3PP_2	0.9997618859999999	0.727563965904978
THYMDt1	0.9997616539999999	0.7071067811865475
FACOAL80t2pp	0.9997612480000001	0.7499999999999999
CYTK7	0.999760838	0.5
TTDCAt2	0.99976081	0.6063448603013672
CYSO	0.999757808	0.708328310161106
FORA	0.99975766	0.8944562700249117
CYTDt	0.99975649	0.7071067811865475
FRNDPR2r	0.99975618	0.6299069020718489
FDH	0.999756148	0.670842202518693
GTPCIII	0.9997551600000001	0.8575011249134097
MACPD	0.9997551039999999	0.6859943405700353
RIBt	0.99975468	0.5345348965385441
DMPPS_syn	0.9997541520000001	0.7777871428963135
OMMBLHX3	0.999753662	0.9203556398635712
OMPHHX3	0.999753662	0.9203556398635712
OPHHX3	0.999753662	0.9203556398635712
NT5C_2	0.9997524139999999	0.6708422025186979
FACOAE181	0.9997523600000001	0.5999739905064929
BSORy	0.9997471200000001	0.7777871428963135
GDR	0.9997457299999999	0.7499999999999999
HC02194te	0.9997454579999999	0.8451464041114423
SULAabc	0.9997454579999999	0.8451464041114581
METDabc	0.9997454579999999	0.8451464041114581
SULPACMPtev	0.9997454579999999	0.8451464041114581
LEUKTRB4WOHt	0.9997454579999999	0.8451464041114581
HC02196te	0.9997454579999999	0.8451464041114423
DGUDBUTNabcpp	0.9997454579999999	0.845146404111446
LEUKTRB4WCOOHt	0.9997454579999999	0.8451464041114581
HC02195te	0.9997454579999999	0.8451464041114423
SULFACabcpp	0.9997454579999999	0.8451464041114581
ARSabc	0.9997454579999999	0.8451464041114377
DESFVSteb	0.9997454579999999	0.8451464041114458
HMR_0207	0.9997454579999999	0.8451464041114417
HMR_0281	0.9997454579999999	0.8451464041114413
HISTAVESSEC	0.9997454579999999	0.7254650777741539
TAURabcpp	0.9997454579999999	0.8451464041114581
HMR_0235	0.9997454579999999	0.8451464041114416
HEXSabc	0.9997454579999999	0.8451464041114581
HG2abcpp	0.9997454579999999	0.8451464041114581
HMR_0215	0.9997454579999999	0.8451464041114581
MEPIVESSte	0.9997454579999999	0.7254650777741539
MEPIVESSte_cho	0.9997454579999999	0.8451464041114581
HISGLYabcpp	0.9997454579999999	0.8451464041114581
HISHISabcpp	0.9997454579999999	0.8451464041114581
HISTAVESSEC_1	0.9997454579999999	0.8451464041114581
HMR_0277	0.9997454579999999	0.8451464041114581
AI2abcpp	0.9997454579999999	0.8451464041114581
MEPNabcpp	0.9997454579999999	0.8451464041114581
TCA3Sabc	0.9997454579999999	0.8451464041114581
MERACMPtep	0.9997454579999999	0.8451464041114581
MERACMPthc	0.9997454579999999	0.8451464041114581
TCDCA3Sabc	0.9997454579999999	0.8451464041114581
HMR_0194	0.9997454579999999	0.8451464041114413
HMR_0211	0.9997454579999999	0.8451464041114413
TCHOLABCtc	0.9997454579999999	0.8451464041114581
HEXDTRte	0.9997454579999999	0.8451464041114581
HEXDIACATP	0.9997454579999999	0.8451464041114581
TAURabc	0.9997454579999999	0.8451464041114581
HMR_0239	0.9997454579999999	0.8451464041114581
HMR_0273	0.9997454579999999	0.8451464041114417
HC02220te	0.9997454579999999	0.8451464041114422
HCA24Gte	0.9997454579999999	0.8451464041114581
HCA6Gte	0.9997454579999999	0.8451464041114581
LEUKABCtc	0.9997454579999999	0.8451464041114581
12HPETATP	0.9997454579999999	0.8451464041114481
HMR_0261	0.9997454579999999	0.8451464041114581
HMR_0257	0.9997454579999999	0.8451464041114419
TCHOLAt3	0.9997454579999999	0.8451464041114581
r1522	0.9997454579999999	0.8451464041114581
HDCA24Gte	0.9997454579999999	0.8451464041114581
HMR_0247	0.9997454579999999	0.8451464041114414
HDCA6Gte	0.9997454579999999	0.8451464041114581
LCYSTabcpp	0.9997454579999999	0.845146404111442
TACRtu	0.9997454579999999	0.8451464041114581
HMR_0243	0.9997454579999999	0.845146404111442
TAGabc	0.9997454579999999	0.8485189418286738
ASO3t8pp	0.9997454579999999	0.8451464041114375
LCYSTabc	0.9997454579999999	0.845146404111442
GUDPTNabcpp	0.9997454579999999	0.845146404111458
PCHOLET_HSABCt	0.9997454579999999	0.8451464041114581
LEULEUabcpp	0.9997454579999999	0.8451464041114581
PEAR_HSABCt	0.9997454579999999	0.8451464041114581
PEPALM_HSASBCt	0.9997454579999999	0.8451464041114581
PEOLE_HSABCt	0.9997454579999999	0.8451464041114581
PELPALM_HSABCt	0.9997454579999999	0.8451464041114581
PELINL_HSABCt	0.9997454579999999	0.8451464041114581
PEFLIP_cho	0.9997454579999999	0.8451464041114581
PEFLIP	0.9997454579999999	0.8451464041114581
PEDH203_HSABCt	0.9997454579999999	0.8451464041114581
PEAtabcpp	0.9997454579999999	0.8451464041114581
31DMTtu	0.9997454579999999	0.8451464041114465
PEALtabc	0.9997454579999999	0.8451464041114581
PESTE_HSABCt	0.9997454579999999	0.8451464041114581
PEAL2tabc	0.9997454579999999	0.8451464041114581
PE2LINL_HSABCt	0.9997454579999999	0.8451464041114581
PE226_HSABCt	0.9997454579999999	0.8451464041114581
PE203_HSABCt	0.9997454579999999	0.8451464041114581
PE1829Z12Z1835Z9Z12Zt	0.9997454579999999	0.8451464041114581
PE1819Z1845Z9Z12Z15Zt	0.9997454579999999	0.8451464041114581
PE1819Z1835Z9Z12Zt	0.9997454579999999	0.8451464041114581
PE1819Z1829Z12Zt	0.9997454579999999	0.8451464041114581
PE1819Z1819Zt	0.9997454579999999	0.8451464041114581
DHBSZ3FEabcpp	0.9997454579999999	0.8451464041114514
STACMPtev	0.9997454579999999	0.8451464041114581
PB2abcpp	0.9997454579999999	0.8451464041114581
r1526	0.9997454579999999	0.8485189418287103
DHGLZABCt	0.9997454579999999	0.8451464041114465
r1532	0.9997454579999999	0.8485189418287105
PGP1819Z160t	0.9997454579999999	0.8451464041114581
PGP18111Z160t	0.9997454579999999	0.8451464041114581
CPGNabcpp	0.9997454579999999	0.8451464041114428
r1531_1	0.9997454579999999	0.8451464041114423
r1531	0.9997454579999999	0.8485189418287105
PGLYCABCte	0.9997454579999999	0.8451464041114581
12DHCHOLabc	0.9997454579999999	0.8451464041114481
PG1819Z160t	0.9997454579999999	0.8451464041114581
ACMPtu	0.9997454579999999	0.8451464041114403
PG18111Z160t	0.9997454579999999	0.8451464041114581
DHEAte	0.9997454579999999	0.8451464041114461
ACMPGLUTtep	0.9997454579999999	0.8451464041114403
ACMPGLUTthc	0.9997454579999999	0.8451464041114403
ACMPGLUtep	0.9997454579999999	0.8451464041114403
ACMPGLUthc	0.9997454579999999	0.8451464041114403
DHEASABCCte	0.9997454579999999	0.8451464041114465
DHCHOLESTANATEATP	0.9997454579999999	0.8451464041114461
ACMPthc	0.9997454579999999	0.8451464041114403
PE18111Z1845Z9Z12Z15Zt	0.9997454579999999	0.8451464041114581
PE18111Z1835Z9Z12Zt	0.9997454579999999	0.8451464041114581
PE18111Z1829Z12Zt	0.9997454579999999	0.8451464041114581
PCHOLHEP_HSABCt	0.9997454579999999	0.8451464041114581
PCHOLN203_HSABCt	0.9997454579999999	0.8451464041114581
PCHOLN201_HSABCt	0.9997454579999999	0.8451464041114581
PCHOLN19_HSABCt	0.9997454579999999	0.8451464041114581
PCHOLN183_HSABCt	0.9997454579999999	0.8451464041114581
PCHOLN1836_HSABCt	0.9997454579999999	0.8451464041114581
HMR_0299	0.9997454579999999	0.8451464041114416
PCHOLN15_HSABCt	0.9997454579999999	0.8451464041114581
PCHOLMYR_HsABCt	0.9997454579999999	0.8451464041114581
PCHOLLINL_HSABCt	0.9997454579999999	0.8451464041114581
PCHOLEIC_HSABCt	0.9997454579999999	0.8451464041114581
PE18111Z1819Zt	0.9997454579999999	0.8451464041114581
PCHOLDOC_HSABCt	0.9997454579999999	0.8451464041114581
PCHOLAR_HSABCt	0.9997454579999999	0.8451464041114581
PCHOL2STE_HSABCt	0.9997454579999999	0.8451464041114581
PCHOL2OLE_HSABCt	0.9997454579999999	0.8451464041114581
PCHOL2LINL_HSABCt	0.9997454579999999	0.8451464041114581
PCHLN225_HSABCt	0.9997454579999999	0.8451464041114581
MDZtu	0.9997454579999999	0.8451464041114581
AK2LGCHOLABCt	0.9997454579999999	0.8451464041114396
GUDCA3Sabc	0.9997454579999999	0.8451464041114579
GUDACabcpp	0.9997454579999999	0.8451464041114579
PCHOLN204_HSABCt	0.9997454579999999	0.8451464041114581
PCHOLN205_HSABCt	0.9997454579999999	0.8451464041114581
PCHOLN224_HSABCt	0.9997454579999999	0.8451464041114581
PE1801845Z9Z12Z15Zt	0.9997454579999999	0.8451464041114581
PE1801835Z9Z12Zt	0.9997454579999999	0.8451464041114581
PE1801829Z12Zt	0.9997454579999999	0.8451464041114581
PE1801819Zt	0.9997454579999999	0.8451464041114581
PE17_HSABCt	0.9997454579999999	0.8451464041114581
PE161_HSABCt	0.9997454579999999	0.8451464041114581
PE15_HSABCt	0.9997454579999999	0.8451464041114581
PE14_HSABCt	0.9997454579999999	0.8451464041114581
PE12_HSABCt	0.9997454579999999	0.8451464041114581
r1525	0.9997454579999999	0.845146404111447
12HARACHDte	0.9997454579999999	0.8451464041114481
PCt_cho	0.9997454579999999	0.8451464041114581
PCt	0.9997454579999999	0.8451464041114581
PCHOLSTE_HSABCt	0.9997454579999999	0.8451464041114581
PCHOLPALME_HSABCt	0.9997454579999999	0.8451464041114581
PCHOLOLE_HSABCt	0.9997454579999999	0.8451464041114581
PCHOLN264_HSABCt	0.9997454579999999	0.8451464041114581
PCHOLN225_HSABCt	0.9997454579999999	0.8451464041114581
PCHOLN2254_HSABCt	0.9997454579999999	0.8451464041114581
HMR_0291	0.9997454579999999	0.8451464041114419
HMR_0427	0.9997454579999999	0.8451464041114451
ARSENBabc	0.9997454579999999	0.8451464041114377
CTBTabcpp	0.9997454579999999	0.8451464041114434
CHSTEROLt	0.9997454579999999	0.8451464041114413
13DMTtu	0.9997454579999999	0.8451464041114479
IBUP_Stbc	0.9997454579999999	0.8451464041114581
UREAabcpp	0.9997454579999999	0.8451464041114581
ICDCHOLabc	0.9997454579999999	0.8451464041114581
COLIPAabcpp	0.9997454579999999	0.8451464041114423
CHSTEROLt_1	0.9997454579999999	0.8451464041114413
ICLIPAabcpp	0.9997454579999999	0.8451464041114581
COLIPAabcpp_kt	0.9997454579999999	0.8451464041114581
18HARACHDte	0.9997454579999999	0.8451464041114477
CRVSM23teb	0.9997454579999999	0.8451464041114432
VITEtl	0.9997454579999999	0.8451464041114378
CTBTabc	0.9997454579999999	0.8451464041114434
CSAtu	0.9997454579999999	0.8451464041114433
17AHPRGSTRNte	0.9997454579999999	0.8451464041114477
17AHPRGNLONEte	0.9997454579999999	0.8451464041114478
CSASULPteb	0.9997454579999999	0.8451464041114433
NDERSVteb	0.9997454579999999	0.8451464041114581
WHARACHDt	0.9997454579999999	0.8451464041114581
CRVSM24teb	0.9997454579999999	0.8451464041114433
IBUPGLUCtpvb	0.9997454579999999	0.8451464041114581
CU1abcpp	0.9997454579999999	0.8451464041114437
NMTHDA	0.9997454579999999	0.868241901522836
AEPabcpp	0.9997454579999999	0.845146404111447
ADOCBLabcpp	0.9997454579999999	0.8451464041114399
21HPRGNLONEt1	0.9997454579999999	0.8451464041114476
CYSAMPtev	0.9997454579999999	0.845146404111444
1331TACRteb	0.9997454579999999	0.8451464041114479
NRVNCABCt	0.9997454579999999	0.8451464041114581
r0993	0.9997454579999999	0.8451464041114435
COLIPABabcpp	0.9997454579999999	0.8451464041114423
NRPPHRVESSEC_1	0.9997454579999999	0.8451464041114581
NRPPHRVESSEC	0.9997454579999999	0.7254650777741539
CYNTtabcpp	0.9997454579999999	0.8451464041114437
ADRNLPVESSEC	0.9997454579999999	0.7254650777741393
ADRNLPVESSEC_1	0.9997454579999999	0.8451464041114397
NORMETEVESSte	0.9997454579999999	0.7254650777741539
13DAMPPabcpp	0.9997454579999999	0.8451464041114479
HYOCHOLabc	0.9997454579999999	0.8451464041114581
1MNCAMti	0.9997454579999999	0.8451464041114477
COLIPAPabctex	0.9997454579999999	0.8451464041114424
COLIPAabcex	0.9997454579999999	0.8451464041114424
AEPabc	0.9997454579999999	0.8451464041114473
ALLabcpp	0.9997454579999999	0.8451464041114388
COLIPAabcppmin	0.9997454579999999	0.8451464041114424
HMR_0303	0.9997454579999999	0.8451464041114416
AM1CGLCteb	0.9997454579999999	0.8451464041114386
CRNDabcpp	0.9997454579999999	0.8451464041114429
CRGLZABCt	0.9997454579999999	0.8451464041114429
ISOLVSTtbc	0.9997454579999999	0.8451464041114581
AM4NCSteb	0.9997454579999999	0.8451464041114386
ISOP3PT	0.9997454579999999	0.8451464041114386
AM4NC9CSteb	0.9997454579999999	0.8451464041114386
ISTNTabc	0.9997454579999999	0.8451464041114581
K2L4Aabcpp	0.9997454579999999	0.8451464041114581
K2L4Aabctex	0.9997454579999999	0.8451464041114581
AM1CCSteb	0.9997454579999999	0.8451464041114386
CRVSM1teb	0.9997454579999999	0.8451464041114432
AM1C9CSteb	0.9997454579999999	0.8451464041114387
AM1C4N9CSteb	0.9997454579999999	0.8451464041114387
AM1ALCSteb	0.9997454579999999	0.8451464041114387
pentso3abcpp	0.9997454579999999	0.8451464041114581
COLIPAabctex	0.9997454579999999	0.8451464041114423
AM1ACSteb	0.9997454579999999	0.8451464041114387
AM1A4NCSteb	0.9997454579999999	0.8451464041114387
AM19CSteb	0.9997454579999999	0.8451464041114387
COPROSTabc	0.9997454579999999	0.8451464041114425
1513TACRtu	0.9997454579999999	0.8451464041114478
1531TACRteb	0.9997454579999999	0.8451464041114478
ISOCHOLabc	0.9997454579999999	0.8451464041114581
CRNabc	0.9997454579999999	0.8451464041114429
CRVSATPtu	0.9997454579999999	0.8451464041114432
CRVSATPthc	0.9997454579999999	0.8451464041114432
CRO4abcpp	0.9997454579999999	0.845146404111443
MOBDabc	0.9997454579999999	0.8451464041114581
XOL7AH3ATP	0.9997454579999999	0.8451464041114581
XOL7AONEATP	0.9997454579999999	0.8451464041114581
MOBDabc_rev	0.9997454579999999	0.8451464041114581
XOLDIOLONEATP	0.9997454579999999	0.8451464041114581
MOBDabcpp	0.9997454579999999	0.8451464041114581
XYL3abc	0.9997454579999999	0.8451464041114581
XYLANabc	0.9997454579999999	0.8451464041114581
XYLBabc	0.9997454579999999	0.8451464041114581
AM9CSAteb	0.9997454579999999	0.8451464041114386
MOPSabc	0.9997454579999999	0.8451464041114581
ISETACabcpp	0.9997454579999999	0.8451464041114581
15HPETATP	0.9997454579999999	0.8451464041114478
15DMTtu	0.9997454579999999	0.8451464041114478
CRNabcpp	0.9997454579999999	0.8451464041114429
15DAPabcpp	0.9997454579999999	0.8451464041114478
ADOCBLabc	0.9997454579999999	0.8451464041114399
CYSDabcpp	0.9997454579999999	0.8451464041114438
CYSIabcpp	0.9997454579999999	0.8451464041114441
HMR_0431	0.9997454579999999	0.8451464041114419
TETDECA511ACt	0.9997454579999999	0.8451464041114581
LCA3Sabc	0.9997454579999999	0.8451464041114581
HMR_0419	0.9997454579999999	0.8451464041114581
r1520	0.9997454579999999	0.8451464041114581
HMR_0423	0.9997454579999999	0.8451464041114581
PAIL1819Z160t	0.9997454579999999	0.8451464041114581
PAIL18111Z160t	0.9997454579999999	0.8451464041114581
ACHVESSEC_1	0.9997454579999999	0.8451464041114403
PAFABCt	0.9997454579999999	0.8451464041114581
r1519	0.9997454579999999	0.8451464041114494
r1026	0.9997454579999999	0.8451464041114459
HMR_0435	0.9997454579999999	0.8451464041114417
PACALtabcpp	0.9997454579999999	0.8451464041114581
HMR_0439	0.9997454579999999	0.8451464041114416
HMR_0469	0.9997454579999999	0.8451464041114581
THCHOLSTOICATP	0.9997454579999999	0.8451464041114581
DCA3Sabc	0.9997454579999999	0.8451464041114447
2HATVLACteb	0.9997454579999999	0.8451464041114468
THEXDDte	0.9997454579999999	0.8451464041114581
2HATVLACGLUCteb	0.9997454579999999	0.8451464041114468
HMR_0415	0.9997454579999999	0.8451464041114398
HMR_0395	0.9997454579999999	0.8451464041114416
HMR_0391	0.9997454579999999	0.8451464041114417
HMR_0387	0.9997454579999999	0.8451464041114416
12HTACRtu	0.9997454579999999	0.8451464041114481
HMR_0307	0.9997454579999999	0.8451464041114414
HMR_0311	0.9997454579999999	0.8451464041114414
TDCA3Sabc	0.9997454579999999	0.8451464041114581
HMR_0317	0.9997454579999999	0.8451464041114476
HMR_0321	0.9997454579999999	0.8451464041114476
HMR_0325	0.9997454579999999	0.8451464041114414
HMR_0329	0.9997454579999999	0.8451464041114413
HMR_0343	0.9997454579999999	0.8451464041114581
HMR_0347	0.9997454579999999	0.8451464041114413
HMR_0359	0.9997454579999999	0.8451464041114493
HMR_0363	0.9997454579999999	0.8451464041114581
METDabcpp	0.9997454579999999	0.8451464041114581
HMR_0367	0.9997454579999999	0.8451464041114417
ACOLIPAabctex	0.9997454579999999	0.8451464041114403
HMR_0371	0.9997454579999999	0.8451464041114581
HMR_0375	0.9997454579999999	0.8451464041114581
r1521	0.9997454579999999	0.8451464041114581
HMR_0383	0.9997454579999999	0.8451464041114419
ARBTNabcpp	0.9997454579999999	0.8451464041114379
2HATVACIDteb	0.9997454579999999	0.8451464041114468
DCA3Gte	0.9997454579999999	0.8451464041114447
METSRabc	0.9997454579999999	0.8451464041114581
OANTIabcpp	0.9997454579999999	0.8451464041114581
TSACGLUCtev	0.9997454579999999	0.8451464041114581
TSACMSULtev	0.9997454579999999	0.8451464041114581
TSTSTERONEGLCte	0.9997454579999999	0.8451464041114581
METSabc	0.9997454579999999	0.8451464041114581
O16A4COLIPAabctex	0.9997454579999999	0.8451464041114581
r1028	0.9997454579999999	0.8451464041114581
CHOLSabc	0.9997454579999999	0.8451464041114412
LCA3Gte	0.9997454579999999	0.8451464041114581
HPDECEte	0.9997454579999999	0.8451464041114581
TUDCA3Sabc	0.9997454579999999	0.8451464041114581
MHGLZABCt	0.9997454579999999	0.8451464041114581
TUNGSabcpp	0.9997454579999999	0.8451464041114581
TXB2t	0.9997454579999999	0.8451464041114581
CHOLSabc_1	0.9997454579999999	0.8451464041114412
LCA24Gte	0.9997454579999999	0.8451464041114581
LANTHabc	0.9997454579999999	0.8451464041114581
UCHOLabc	0.9997454579999999	0.8451464041114581
UDCA3Sabc	0.9997454579999999	0.8451464041114581
OARGabcpp	0.9997454579999999	0.8451464041114443
TRIPVSteb	0.9997454579999999	0.8451464041114581
AHANDROSTANte	0.9997454579999999	0.8451464041114397
TREabc	0.9997454579999999	0.8451464041114581
2HATVACIDGLUCteb	0.9997454579999999	0.8451464041114468
AHANDROSTANGLCte	0.9997454579999999	0.8451464041114397
THIOGabc	0.9997454579999999	0.8451464041114581
THMATPe	0.9997454579999999	0.8451464041114581
DCA24Gte	0.9997454579999999	0.8451464041114447
r1518	0.9997454579999999	0.8451464041114581
r1517	0.9997454579999999	0.8451464041114581
OSKTabcpp	0.9997454579999999	0.8451464041114581
r1514	0.9997454579999999	0.8451464041114379
THMabc	0.9997454579999999	0.8451464041114581
THMabcpp	0.9997454579999999	0.8451464041114581
THRNTt	0.9997454579999999	0.8451464041114581
DASNabcpp	0.9997454579999999	0.8451464041114377
THYOCHOLabc	0.9997454579999999	0.8451464041114581
ANDRSTRNGLCte	0.9997454579999999	0.8451464041114383
DARGabcpp	0.9997454579999999	0.8451464041114379
CHOLATEt3	0.9997454579999999	0.845146404111441
ANDRSTNDNte	0.9997454579999999	0.8451464041114383
ANDRSTANDRte	0.9997454579999999	0.8451464041114383
SPRMabc	0.9997454579999999	0.8451464041114581
MCBTFabcpp	0.9997454579999999	0.8451464041114515
ACHVESSEC	0.9997454579999999	0.7254650777741389
6BHGLZABCt	0.9997454579999999	0.845146404111444
RMNabc	0.9997454579999999	0.8451464041114581
CE2211te	0.9997454579999999	0.8451464041114432
C14771ATP	0.9997454579999999	0.8451464041114433
CE2445t	0.9997454579999999	0.845146404111443
CE2510ABCt	0.9997454579999999	0.845146404111443
C14770ATP	0.9997454579999999	0.8451464041114434
CE2510t	0.9997454579999999	0.845146404111443
CE2513ATP	0.9997454579999999	0.8451464041114581
PROSTGE2t3	0.9997454579999999	0.8451464041114581
PROSTGE1t3	0.9997454579999999	0.8451464041114581
5OHFVSteb	0.9997454579999999	0.8451464041114441
C14769td2	0.9997454579999999	0.8451464041114434
PROLBabc	0.9997454579999999	0.8451464041114581
5OXPROabcpp	0.9997454579999999	0.8451464041114441
PROHISGLUtr	0.9997454579999999	0.8451464041114581
CE2537ABCt	0.9997454579999999	0.845146404111443
6AHGLZABCt	0.9997454579999999	0.8451464041114441
MALTHXabc	0.9997454579999999	0.8451464041114581
C14768ATP	0.9997454579999999	0.8451464041114434
ALAGLNtr	0.9997454579999999	0.8451464041114392
r1533_1	0.9997454579999999	0.8451464041114423
CE2209te	0.9997454579999999	0.8451464041114432
DPROabcpp	0.9997454579999999	0.8451464041114581
CE1273t1	0.9997454579999999	0.8451464041114433
DSPVSteb	0.9997454579999999	0.8451464041114484
CE1297t	0.9997454579999999	0.8451464041114433
r1536	0.9997454579999999	0.8451464041114581
CE1352te	0.9997454579999999	0.8451464041114432
MALTHPabc	0.9997454579999999	0.8451464041114581
CE1447te	0.9997454579999999	0.8451464041114432
CE2006te	0.9997454579999999	0.8451464041114432
CE2047te	0.9997454579999999	0.8451464041114432
5HTRPVESSEC_1	0.9997454579999999	0.8451464041114441
C14826ATP	0.9997454579999999	0.8451464041114433
PSHSABCtc	0.9997454579999999	0.8451464041114581
PSFLIP_cho	0.9997454579999999	0.8451464041114581
5HPETATP	0.9997454579999999	0.8451464041114444
PSFLIP	0.9997454579999999	0.8451464041114581
C14825ATP	0.9997454579999999	0.8451464041114433
CE2049te	0.9997454579999999	0.8451464041114432
5HTRPVESSEC	0.9997454579999999	0.725465077774135
PRISTte	0.9997454579999999	0.8451464041114581
6BHGLZGLCABCt	0.9997454579999999	0.845146404111444
C05302te	0.9997454579999999	0.8451464041114434
PRGNLONEte	0.9997454579999999	0.8451464041114581
3HPVSteb	0.9997454579999999	0.8451464041114457
SALCHS2FEabcpp	0.9997454579999999	0.8451464041114581
3HPVSTETteb	0.9997454579999999	0.8451464041114457
6OHFVSteb	0.9997454579999999	0.845146404111444
PPATabc	0.9997454579999999	0.8451464041114581
MALTPTabcpp	0.9997454579999999	0.8451464041114581
MALTTRabc	0.9997454579999999	0.8451464041114581
MALTTRabcpp	0.9997454579999999	0.8451464041114581
FVSteb	0.9997454579999999	0.845146404111453
DOPA4GLCURt	0.9997454579999999	0.8451464041114481
C05770te	0.9997454579999999	0.8451464041114434
DOPA3GLCURt	0.9997454579999999	0.8451464041114479
7AHGLZABCt	0.9997454579999999	0.8451464041114438
7BHGLZABCt	0.9997454579999999	0.8451464041114438
7BHGLZGLCABCt	0.9997454579999999	0.8451464041114438
C05769te	0.9997454579999999	0.8451464041114434
7DHCDCHOLabc	0.9997454579999999	0.8451464041114438
MALTTTRabc	0.9997454579999999	0.8451464041114581
C05463t1	0.9997454579999999	0.8451464041114581
MALTPTabc	0.9997454579999999	0.8451464041114581
CE5072te	0.9997454579999999	0.8451464041114429
CE5026t	0.9997454579999999	0.8451464041114429
6HMSMVACIDteb	0.9997454579999999	0.845146404111444
PRGNLONESte	0.9997454579999999	0.8451464041114581
CE2537ATP	0.9997454579999999	0.845146404111443
6CSMVACIDteb	0.9997454579999999	0.845146404111444
6EPSteb	0.9997454579999999	0.845146404111444
DORNabcpp	0.9997454579999999	0.8451464041114581
MALTHXabcpp	0.9997454579999999	0.8451464041114581
CE4877te	0.9997454579999999	0.8451464041114429
RSVATPtu	0.9997454579999999	0.8451464041114581
RSVLACteb	0.9997454579999999	0.8451464041114581
CE5025t	0.9997454579999999	0.8451464041114429
3ISPVSteb	0.9997454579999999	0.8451464041114456
DOPAVESSEC_1	0.9997454579999999	0.8451464041114481
6HSMVACIDteb	0.9997454579999999	0.845146404111444
DOPAVESSEC	0.9997454579999999	0.7254650777741475
S3MEACMPtev	0.9997454579999999	0.8451464041114581
3HSMVACIDteb	0.9997454579999999	0.8451464041114456
r1533	0.9997454579999999	0.8485189418287105
6MELVACtbc	0.9997454579999999	0.845146404111444
5EIPENCte	0.9997454579999999	0.8451464041114443
PTVSTATPtu	0.9997454579999999	0.8451464041114581
PTVSTM3eb	0.9997454579999999	0.8451464041114581
PURabc1	0.9997454579999999	0.8451464041114581
LIPAabcpp	0.9997454579999999	0.8451464041114581
LIPACabcpp	0.9997454579999999	0.8451464041114581
ETHSabc	0.9997454579999999	0.8451464041114501
ETHSO3abcpp	0.9997454579999999	0.8451464041114503
LIPABabcpp	0.9997454579999999	0.8451464041114581
ALALEUt	0.9997454579999999	0.8451464041114392
CBL2abc	0.9997454579999999	0.8451464041114398
ALALEUabcpp	0.9997454579999999	0.845146404111439
CBL1abcpp	0.9997454579999999	0.8451464041114396
CBL1abc	0.9997454579999999	0.8451464041114396
CBL1HBIabc	0.9997454579999999	0.8451464041114397
CBIuabcpp	0.9997454579999999	0.8451464041114396
4HPRODCabcpp	0.9997454579999999	0.8451464041114447
ESTRSABCtc	0.9997454579999999	0.84514640411145
CBIabc	0.9997454579999999	0.8451464041114396
4HPROLTabcpp	0.9997454579999999	0.8451464041114447
ESTROSABCCte	0.9997454579999999	0.84514640411145
RETABCtc	0.9997454579999999	0.8451464041114581
FBACabcpp	0.9997454579999999	0.8451464041114508
3OHACMPtev	0.9997454579999999	0.8451464041114455
LIPAabctex	0.9997454579999999	0.8451464041114581
LIPTabc	0.9997454579999999	0.8451464041114581
LVSTPGPtu	0.9997454579999999	0.8451464041114581
LTHSTRLABCt	0.9997454579999999	0.8451464041114581
CMCBTFabcpp	0.9997454579999999	0.8451464041114508
CDCA3Gte	0.9997454579999999	0.8451464041114399
CDCA24Gte	0.9997454579999999	0.8451464041114399
4BHGLZABCt	0.9997454579999999	0.8451464041114451
r2505	0.9997454579999999	0.8451464041114423
LVSTACIDtu	0.9997454579999999	0.8451464041114581
4GLU56DIHDINDt	0.9997454579999999	0.8451464041114449
LYSGLUGLYtr	0.9997454579999999	0.8451464041114581
CD2abc1	0.9997454579999999	0.8451464041114398
ALATRPabcpp	0.9997454579999999	0.8451464041114388
ALATHRtr	0.9997454579999999	0.8451464041114393
LMN2abc	0.9997454579999999	0.8451464041114581
ALATHRabcpp	0.9997454579999999	0.845146404111439
4HATVACIDteb	0.9997454579999999	0.8451464041114449
CD2abcpp	0.9997454579999999	0.8451464041114398
4HATVLACteb	0.9997454579999999	0.8451464041114448
CD2abc2	0.9997454579999999	0.8451464041114398
ESTRONEte	0.9997454579999999	0.84514640411145
CARNabcpp	0.9997454579999999	0.8451464041114395
ESTRONEGLCt	0.9997454579999999	0.84514640411145
56DHPVSteb	0.9997454579999999	0.8451464041114446
EANDRSTRNte	0.9997454579999999	0.845146404111449
Pe13_HSABCt	0.9997454579999999	0.8451464041114581
LIPAAabcpp	0.9997454579999999	0.8451464041114581
4PYRDX	0.9997454579999999	0.8451464041114446
FERRICHabc	0.9997454579999999	0.845146404111452
DVALabcpp	0.9997454579999999	0.8451464041114581
PYOVDtex	0.9997454579999999	0.8451464041114581
FERXAabc	0.9997454579999999	0.845146404111452
PYOVD2tex	0.9997454579999999	0.8451464041114581
FEROXGFEabcpp	0.9997454579999999	0.8451464041114519
56EPPVSteb	0.9997454579999999	0.8451464041114446
5ADTSTSTERONEGLCte	0.9997454579999999	0.8451464041114444
CE0328t	0.9997454579999999	0.845146404111443
ALAGLYtr	0.9997454579999999	0.845146404111439
PVSGLUCteb	0.9997454579999999	0.8451464041114581
PVSATPtu	0.9997454579999999	0.8451464041114581
3MOXTYRESSte	0.9997454579999999	0.7254650777741336
CE1243ATP	0.9997454579999999	0.8451464041114433
ECA4COLIPAabctex	0.9997454579999999	0.845146404111449
FEROXEFEabcpp	0.9997454579999999	0.8451464041114519
ESTRIOLGLCte	0.9997454579999999	0.8451464041114497
FE3DHBZSabcpp	0.9997454579999999	0.8451464041114514
ESTRIOLATP	0.9997454579999999	0.8451464041114497
ESTRADIOLGLCt2	0.9997454579999999	0.8451464041114496
ESTRAABCtc	0.9997454579999999	0.8451464041114496
EPOXTACteb	0.9997454579999999	0.8451464041114495
ENLIPAabctex	0.9997454579999999	0.8451464041114495
EIC21114TRte	0.9997454579999999	0.8451464041114491
ALAHIStr	0.9997454579999999	0.8451464041114392
CA3Sabc	0.9997454579999999	0.8451464041114394
ALAHISabcpp	0.9997454579999999	0.845146404111439
FEROXBFEabcpp	0.9997454579999999	0.8451464041114519
ECTOabcpp	0.9997454579999999	0.8451464041114491
CA24Gte	0.9997454579999999	0.8451464041114393
FE3HOXabcpp	0.9997454579999999	0.8451464041114515
FECHEabcpp	0.9997454579999999	0.8451464041114515
FECRMabc	0.9997454579999999	0.8451464041114517
FECRMabcpp	0.9997454579999999	0.8451464041114517
ECTOINEabc	0.9997454579999999	0.8451464041114491
FEOXAMabcpp	0.9997454579999999	0.8451464041114518
7DHCHOLabc	0.9997454579999999	0.8451464041114437
CE4843t	0.9997454579999999	0.8451464041114493
C05301te	0.9997454579999999	0.8451464041114435
GLYC2Pabcpp	0.9997454579999999	0.8451464041114566
3DHLCAabc	0.9997454579999999	0.845146404111446
BILDGLCURte	0.9997454579999999	0.8451464041114385
DIPEPabc4	0.9997454579999999	0.8451464041114422
DIPEPabc3	0.9997454579999999	0.8451464041114395
7DHCHSTEROLt	0.9997454579999999	0.8451464041114437
DIPEPabc2	0.9997454579999999	0.8451464041114395
MANTTRabc	0.9997454579999999	0.8451464041114581
3DHDCAabc	0.9997454579999999	0.845146404111446
SPHMYLN180241_hs_ATPt	0.9997454579999999	0.8451464041114581
BILGLCURte	0.9997454579999999	0.8451464041114385
3DHCHOLabc	0.9997454579999999	0.845146404111446
SPHMYLN18114_hs_ATPt	0.9997454579999999	0.8451464041114581
SPHMYLN18115_hs_ATPt	0.9997454579999999	0.8451464041114581
3DHCDCHOLabc	0.9997454579999999	0.845146404111446
DIPEPabc14	0.9997454579999999	0.8451464041114564
GLYGLNabcpp	0.9997454579999999	0.8451464041114568
GLYGLNtr	0.9997454579999999	0.8451464041114563
GLYGLUabcpp	0.9997454579999999	0.8451464041114568
DIPEPabc5	0.9997454579999999	0.8451464041114393
DIPEPabc6	0.9997454579999999	0.8451464041114393
GLCGLYCabcpp_syn	0.9997454579999999	0.8451464041114549
MANTRabc	0.9997454579999999	0.8451464041114581
GLCMAN6abc	0.9997454579999999	0.8451464041114549
11DOCRTSTRNte	0.9997454579999999	0.8451464041114483
DLYSabcpp	0.9997454579999999	0.8451464041114581
DLEUabcpp	0.9997454579999999	0.8451464041114581
SLNTabcpp	0.9997454579999999	0.8451464041114581
SMIA1Eabc	0.9997454579999999	0.8451464041114581
r1532_1	0.9997454579999999	0.8451464041114423
MANBabc	0.9997454579999999	0.8451464041114581
CELabc	0.9997454579999999	0.8451464041114406
DIPEPabc7	0.9997454579999999	0.8451464041114395
BLAMDabcpp	0.9997454579999999	0.8451464041114382
GLUCAN2abc	0.9997454579999999	0.8451464041114556
GLUCANabc	0.9997454579999999	0.8451464041114555
DJENKabc	0.9997454579999999	0.8451464041114469
SMVACIDATPteb	0.9997454579999999	0.8451464041114581
DIPEPabc9	0.9997454579999999	0.8451464041114561
DIPEPabc8	0.9997454579999999	0.8451464041114558
SMVtu	0.9997454579999999	0.8451464041114581
DIPEPabc13	0.9997454579999999	0.8451464041114558
SPHMYLN181161_hs_ATPt	0.9997454579999999	0.8451464041114581
GLYGLYGLNtr	0.9997454579999999	0.845146404111457
GM2LIPAabcpp	0.9997454579999999	0.8451464041114581
SPHMYLN18123_hs_ATPt	0.9997454579999999	0.8451464041114581
SPHMYLN1824_hs_ATPt	0.9997454579999999	0.8451464041114581
ATVACIDtu	0.9997454579999999	0.8451464041114376
SPHMYLN1825_hs_ATPt	0.9997454579999999	0.8451464041114581
GLZABCteb	0.9997454579999999	0.8451464041114574
SPHMYLN_HsATPte	0.9997454579999999	0.8451464041114581
GM1LIPAabcpp	0.9997454579999999	0.8451464041114581
GM1LIPAabctex	0.9997454579999999	0.8451464041114574
GM2LIPAabctex	0.9997454579999999	0.8451464041114574
GLYGLYabcpp	0.9997454579999999	0.845146404111457
35DSMVteb	0.9997454579999999	0.8451464041114461
SPHS1Pt2e	0.9997454579999999	0.8451464041114581
DIPEPabc12	0.9997454579999999	0.8451464041114581
DIPEPabc11	0.9997454579999999	0.8451464041114564
DIPEPabc10	0.9997454579999999	0.8451464041114563
DIPEPabc1	0.9997454579999999	0.8451464041114395
DIGALSGALSIDEATPte	0.9997454579999999	0.8451464041114468
GTACMPtev	0.9997454579999999	0.8451464041114576
SPHMYLN18122_hs_ATPt	0.9997454579999999	0.8451464041114581
SPHMYLN181221_hs_ATPt	0.9997454579999999	0.8451464041114581
ATVLACtu	0.9997454579999999	0.8451464041114377
PHYQt	0.9997454579999999	0.8451464041114581
BALALEUabcpp	0.9997454579999999	0.845146404111438
SPHMYLN18116_hs_ATPt	0.9997454579999999	0.8451464041114581
BALAGLYabcpp	0.9997454579999999	0.845146404111438
SPHMYLN18117_hs_ATPt	0.9997454579999999	0.8451464041114581
SPHMYLN181181_hs_ATPt	0.9997454579999999	0.8451464041114581
GLYMETabcpp	0.9997454579999999	0.8451464041114573
BALABALAabcpp	0.9997454579999999	0.845146404111438
GLYMETtr	0.9997454579999999	0.8451464041114564
BALAALAabcpp	0.9997454579999999	0.8451464041114378
GLYPHEabcpp	0.9997454579999999	0.8451464041114573
GLYSERabcpp	0.9997454579999999	0.8451464041114573
Am1CSAteb	0.9997454579999999	0.8451464041114386
SPHMYLN18118_hs_ATPt	0.9997454579999999	0.8451464041114581
SPHMYLN181201_hs_ATPt	0.9997454579999999	0.8451464041114581
SPHMYLN18120_hs_ATPt	0.9997454579999999	0.8451464041114581
AU1abcpp	0.9997454579999999	0.8451464041114377
SPHMYLN18121_hs_ATPt	0.9997454579999999	0.8451464041114581
GLCMAN4abc	0.9997454579999999	0.8451464041114549
14GLUCANabcpp	0.9997454579999999	0.8451464041114479
SERGLUGLNtr	0.9997454579999999	0.8451464041114581
3HLVSTACtbc	0.9997454579999999	0.8451464041114458
SELabcpp	0.9997454579999999	0.8451464041114581
C04483t1	0.9997454579999999	0.8451464041114451
CE7082ATP	0.9997454579999999	0.8451464041114428
C04717ATP	0.9997454579999999	0.8451464041114435
CE7081tm	0.9997454579999999	0.8451464041114428
C04805ATP	0.9997454579999999	0.8451464041114435
CE6247t	0.9997454579999999	0.8451464041114428
C03990ATP	0.9997454579999999	0.8451464041114423
C05298te	0.9997454579999999	0.8451464041114435
GLC3MEACPtev	0.9997454579999999	0.8451464041114548
7KILTCHOLATP	0.9997454579999999	0.8451464041114437
GCDCA3Sabc	0.9997454579999999	0.8451464041114541
BUTSabc	0.9997454579999999	0.8451464041114388
C05299te	0.9997454579999999	0.8451464041114435
G3PIabcpp	0.9997454579999999	0.8451464041114535
GCA3Sabc	0.9997454579999999	0.845146404111454
BUTSO3abcpp	0.9997454579999999	0.8451464041114388
PLPSabctex	0.9997454579999999	0.8451464041114581
CE7096te	0.9997454579999999	0.8451464041114425
CE7090te	0.9997454579999999	0.8451464041114425
DODECANACt	0.9997454579999999	0.8451464041114477
CE7085te	0.9997454579999999	0.8451464041114428
GBBTNabc	0.9997454579999999	0.845146404111454
MALTabcpp	0.9997454579999999	0.8451464041114581
GALMAN6abc	0.9997454579999999	0.8451464041114539
C03681te	0.9997454579999999	0.8451464041114435
GALMAN4abc	0.9997454579999999	0.8451464041114538
LSTNtu	0.9997454579999999	0.8451464041114581
MALTabc	0.9997454579999999	0.8451464041114581
CEL6abc	0.9997454579999999	0.8451464041114407
G3Pabc	0.9997454579999999	0.8451464041114578
CE7083t	0.9997454579999999	0.8451464041114428
GCHOLAt3	0.9997454579999999	0.8451464041114541
CE7172ATP	0.9997454579999999	0.8451464041114425
GDCA3Sabc	0.9997454579999999	0.8451464041114544
CLIPAabctex	0.9997454579999999	0.8451464041114581
7HPVSteb	0.9997454579999999	0.8451464041114437
MALTTTRabcpp	0.9997454579999999	0.8451464041114581
11DOCRTSLte	0.9997454579999999	0.8451464041114483
DMSO2abcpp	0.9997454579999999	0.8451464041114473
DMGLYBabcpp	0.9997454579999999	0.845146404111447
CYTDK2_1	0.9997443520000001	0.5
AKP1	0.999744194	0.8486609595952086
AKP1_2	0.999744194	0.8422284806038333
AKP1_1	0.999744194	0.824784822063921
FAD_14	0.9997421939999999	0.8899438184514794
MALS	0.99974185	0.6666666666666667
G6PP	0.999741414	0.56695987518489
NADH8	0.999738604	0.7096619890603921
GLYALDDy	0.9997385120000001	0.8618539518620199
DBTS	0.9997374959999998	0.7970193499707381
HMR_6785	0.9997364020000001	0.7778174593052023
NMNHYD_1	0.99973537	0.8944562700249392
NFORGLUAH	0.99973528	0.8109002755343357
GDTPR	0.999735046	0.9279913444125807
GLXO1	0.99973496	0.8198845913168423
FDH3	0.9997344699999999	0.7647013826471155
TDP	0.9997340180000001	0.676106132374196
FMETDF	0.999733996	0.5
FMETDF_1	0.999733996	0.5
3PGP	0.999733934	0.56695987518489
NTP12	0.999733916	0.6761061323742009
R5PP	0.999733674	0.56695987518489
FACOAL182t2pp	0.9997324799999999	0.7499999999999999
FACOAL70t2pp	0.9997324799999999	0.7499999999999999
FACOAL90t2pp	0.9997324799999999	0.7499999999999999
FACOAL181d6t2pp	0.9997324799999999	0.7499999999999999
FACOAL50t2pp	0.9997324799999999	0.7499999999999999
FACOALP70t2pp	0.9997324799999999	0.7499999999999999
FACOAL181d11tpp	0.9997324799999999	0.7499999999999999
FACOALP80t2pp	0.9997324799999999	0.7499999999999999
FACOALP100t2pp	0.9997324799999999	0.7499999999999999
FACOALT60t2pp	0.9997324799999999	0.7499999999999999
FACOALP50t2pp	0.9997324799999999	0.7499999999999999
FACOALP60t2pp	0.9997324799999999	0.7499999999999999
FACOALP90t2pp	0.9997324799999999	0.7499999999999999
PRAIS_1	0.9997323579999999	0.9525719704548501
FORt2pp	0.9997320540000001	0.6499373266129758
GLNSCP	0.9997311379999999	0.8642373643481869
THFOR1	0.9997302180000001	0.8366483687188133
ACPS	0.999728872	0.7177548899525505
GLYOX3	0.99972817	0.6708422025186876
ASNS3_1	0.99972777	0.8249728113312045
ALAt2r	0.9997267839999999	0.6063448603013672
3SPYRSP	0.999724666	0.5477073885932247
HMR_6786	0.9997233959999999	0.5999739905064956
CPP3O1	0.999723	0.5
GTPC	0.9997221700000001	0.632430401473169
HMR_4816	0.9997220259999999	0.8486609595952067
NTP11	0.999721156	0.6761061323741668
LPLIPAL2A140	0.999719542	0.749959356202252
DES2_C16	0.999719124	0.7679842651246007
FLNDPR2r	0.999718494	0.899227296670702
CCGS	0.99971754	0.670773135313693
LAAL9	0.9997168399999999	0.7142724443825246
FA180ACPH	0.999716684	0.5999739905065026
PPPPH	0.999715106	0.6761061323741635
ALAD_L2	0.999715002	0.7778013666400059
FAH2	0.999714584	0.8099278116069263
GMPt6	0.9997136320000001	0.6063448603013672
ALDD18	0.999712572	0.8198845913168425
PC	0.999708444	0.7142724443825101
NAt	0.9997082660000001	0.7071067811865475
3NUCLE2	0.9997076	0.75
FA161ACPHi	0.999707248	0.5999739905064755
GLYALDDr	0.999704492	0.8198845913168431
URIt5	0.999702868	0.9486832980505138
BSORx	0.9997010980000001	0.7303204862647186
FHL	0.9997003340000001	0.6859943405700353
PAPA141	0.999700236	0.56695987518489
HDECH	0.999699334	0.8229443077082488
ASPOb	0.999696228	0.6928128150589911
GLYGLYCNc	0.9996951639999999	0.6123724356957946
DIDP	0.9996950840000001	0.6761061323741668
LAAL28	0.999692254	0.6761061323741461
PENDECACID	0.9996920899999999	0.8696916904073744
HEPDECACID	0.9996920899999999	0.871088743645074
HEPEDECACID	0.9996920899999999	0.871088743645074
BCOALIG	0.999691876	0.8580813798196348
PAPA140	0.9996914240000001	0.56695987518489
CODH4	0.99968926	0.8333363449909439
FDH7	0.9996892519999999	0.6761061323741351
PAPA120	0.999688778	0.56695987518489
RE2034C	0.9996883219999999	0.5000090307315681
MSULR	0.999687424	0.9534447047566985
RE2649C	0.9996842539999999	0.5999739905065005
LCADi_D	0.9996831180000001	0.8198845913168427
GCPN	0.9996809580000001	0.8660723313850129
3NUCLE1	0.9996806020000001	0.75
CAMPP	0.999680208	0.6761061323741698
PHEPS	0.99967834	0.7070837914512509
SELNPS_cho	0.99967834	0.7070837914512447
ACITL	0.99967693	0.6172277328155418
PHEPC	0.9996769139999999	0.6666666666666667
r1254	0.999676554	0.8959632954455043
BIRA	0.99967567	0.8451464041114384
FORMCOAL	0.999675588	0.6666666666666667
AMID4	0.9996726	0.5164033755733556
DALAt2r	0.999672314	0.6063448603013672
ALDD16	0.999671616	0.8198845913168427
FASC200ACP	0.999671552	0.9543018814605743
ALDD12	0.999670836	0.8198845913168462
HMR_0201	0.9996692359999999	0.7999869952532146
TTDCEAc	0.9996692359999999	0.7999869952532487
FTHFI_1	0.9996688619999998	0.7885101598792306
E4PP	0.999668456	0.6708422025187036
THMDP	0.999667286	0.7977172989350463
THMTP	0.999667286	0.676106132374196
34DHPLACOX_NADP	0.9996671340000001	0.8618539518620318
MTHFR3	0.9996671279999999	0.7991158799681614
MTHFR3_1	0.9996671279999999	0.7159758341300789
ARGt4	0.999664188	0.7071067811865475
NDH_1	0.9996634820000001	0.7647013826471151
CAPROICc	0.999662818	0.799986995253174
GLXt2	0.999662064	0.6063448603013672
H4THDPR	0.99966197	0.7777871428963135
FAS240_L	0.99966197	0.9925664421395782
ACSERHS	0.999661506	0.9354252101512958
FDH6r	0.999661308	0.6708422025186888
HPACOAT	0.9996609939999999	0.5999739905064971
HKt	0.99966094	0.7300058408340174
TRIOK	0.99966047	0.6324304002346733
PACL	0.999659182	0.6761061323741389
DAMPPH	0.9996584599999998	0.75
FASC201ACP	0.999658226	0.877946210338668
GDPMANNDH	0.9996574619999998	0.8999934976266365
TRPt2r	0.999654924	0.6063448603013672
E4POR1	0.99965477	0.888884875194169
F1PP	0.9996546500000001	0.56695987518489
LGTHL	0.999653786	1.0
DESAT18a	0.99965126	0.7679842651246007
DES2_9	0.99965126	0.7679842651246007
OCDCAt2	0.9996510860000001	0.6063448603013672
PPPGO2	0.999650988	0.6708203932499369
FA141ACPHi	0.999650932	0.6324246878165186
THMDt5	0.999650252	0.9486832980505138
OCTD	0.9996499539999999	0.7200742486299814
PALDH	0.99964981	0.56695987518489
PALDP	0.99964981	0.56695987518489
VALDHr	0.999649596	0.6761061323741787
PTRCt2	0.999648998	0.6063448603013672
PTRCt3i	0.999648998	0.6063448603013672
DALAt2pp	0.9996476299999999	0.6499373266129758
GGPTRCS	0.999646254	0.7142724443824755
34DHALDD	0.999644938	0.8198845913168545
GLNt	0.99964454	0.5345348965385419
CAATPS	0.9996432399999999	0.5356720962632292
CAATPS_1	0.9996432399999999	0.7300058408340009
LPLIPAL2A161	0.9996415820000001	0.749959356202252
SUCBZL_1	0.9996373220000001	0.61722773281557
FA181ACPH	0.9996371980000001	0.5999739905064878
PDXPP	0.9996370459999999	0.56695987518489
GP4GH1	0.999636022	0.7499593562022517
FPGS7	0.999635728	0.8347754548892579
HKtpp	0.99963549	0.7300058408340174
GLYCLTt2r	0.9996351459999999	0.6063448603013672
CPS_1	0.9996342739999999	0.46292079961166577
CBPSam_1	0.9996342739999999	0.883874695730132
3NUCLE3	0.999633798	0.75
M5DPP	0.999633616	0.727563965904978
MIHKPP	0.999633616	0.727563965904978
LPP_SC	0.999633616	0.8728390856014003
DEDOLP1_L	0.999633616	0.8699727775429187
PMI12346PH	0.999633616	0.6761061323742013
DKMPPD3_1	0.999633616	0.6761061323741667
SBPP3_1	0.999633616	0.6761061323741928
DOLDPP	0.999633616	0.6761061323741663
DOLDPP11	0.999633616	0.6761061323741663
PGPP1819Z160	0.999633616	0.727563965904978
PGPP18111Z160	0.999633616	0.727563965904978
I14BP1P	0.999633616	0.6488301622854142
DOLDPP12	0.999633616	0.6761061323741664
PGOGO	0.999633616	0.6761061323741849
PGHHPD	0.999633616	0.6761061323741848
PTDGT	0.999633616	0.6761061323741849
H23KMP	0.999633616	0.7275639659049781
DEDOLP1_U	0.999633616	0.8699727775429187
NAGINS	0.999633616	0.727563965904978
HKM1PP	0.999633616	0.6761061323741802
DEDOLP1	0.999633616	0.6761061323741673
DCPDP	0.999633616	0.6761061323741673
OTSB1	0.999633616	0.6761061323741968
HMR_7256	0.999633616	0.8699727775429187
PMI1346PH	0.999633616	0.6761061323742017
BTNt4i	0.999632174	0.6063448603013672
BTNt2i	0.999632174	0.6063448603013672
DUTPDP_1	0.9996289920000001	0.8944562700249139
Ht	0.999628868	0.857501124913413
FAS100ACP	0.9996284660000001	0.9538522670395995
HMR_4079	0.999628174	0.861853951862025
LPLIPAL2A180	0.9996279399999999	0.749959356202252
FAS141	0.9996272919999999	0.9591834026658151
MLTHFte	0.9996262439999999	0.6063448603013672
UMPt6	0.999622074	0.6063448603013672
4HOXPACDOX_NADP	0.9996216	0.861853951862031
OAAt_1	0.9996208560000002	0.6063448603013672
MTHF3ES_c	0.999620586	0.8058130970784947
FPGSa	0.999620586	0.8347754548892579
NAt3_1p5pp	0.99961832	0.9805806756909202
NAt3_2pp	0.99961832	0.9486832980505138
SQLS	0.999618306	0.4803844614152615
LAAL7	0.99961828	0.7142724443824647
LAAL6	0.99961828	0.7142724443825268
LAAL3	0.99961545	0.7142724443824966
DAUPP	0.9996149280000001	0.6123724356957946
RPEc	0.9996146080000001	0.9999999999999998
r1383	0.99961413	0.6883532117407982
GNP	0.9996131180000001	0.56695987518489
UDPRHMS_c	0.999612154	0.7777871428963135
AASAD1	0.999611086	0.5660480812656078
FAS180COA	0.9996101960000001	0.9538522670395995
ADPGLC	0.9996088420000001	0.7499593562022435
FAS160COA	0.99960712	0.9538522670395995
FACOAE80	0.9996064920000001	0.5999739905064922
ALDD19x_P	0.9996060840000001	0.8618539518620194
HMEDR	0.9996057260000001	0.8198845913168427
FUMt2_3	0.9996049819999999	0.8134969952648823
FUMt3	0.9996049819999999	0.6063448603013672
FUMt2r	0.9996049819999999	0.6063448603013672
FUMt2_2	0.9996049819999999	0.766972322435572
PYROX_1	0.999602262	0.5714086665737443
TAPTPP	0.9996018259999999	0.7592532836700634
LYSt2r	0.999600762	0.7071067811865475
UDPACGA6D	0.9996003099999999	0.899993497626637
NTRIRy	0.999598786	0.936691491136543
THFGLUS_1	0.9995978879999999	0.6666666666666667
NOS1	0.9995976740000001	0.7559314538942979
FPGS4	0.9995974999999999	0.8347754548892579
PDH2	0.99959691	0.7142724443825197
HDH	0.9995958080000001	0.9897642764211025
OXADC	0.999595648	0.6859943405700353
NOPD	0.999595498	0.7200742486299809
CYSO_I	0.9995952840000001	0.730320486264714
HCO3_h_ti	0.9995951699999999	0.6063448603013672
NT5C	0.999594894	0.56695987518489
2OBUTt2ipp	0.999594506	0.6499373266129758
NADPHQR4	0.99959387	0.7159758341301039
DHGLYH	0.999593336	0.7746218524158588
FAH1	0.999592966	0.7559314538942988
GLNTRA	0.999591436	0.7856656869605007
SPODM_1	0.999590592	0.28867513459481287
PACOAT	0.99958826	0.5999739905064995
RIBFLVt2	0.99958564	0.6063448603013672
FAH3	0.999585232	0.809927811606926
CDAPPA141	0.9995845840000002	0.7499593562022396
DGUPP	0.9995827079999999	0.5
ALDR18	0.999581794	0.7149264161615577
CITt2r	0.9995809419999999	0.6455042194666891
CITt3	0.9995809419999999	0.6063448603013672
4HALDD	0.999578828	0.8198845913168535
PDE3	0.9995775979999999	0.6708422025186864
CDAPPA120	0.9995775339999999	0.7499593562022396
HDCAt2	0.9995764060000001	0.6063448603013672
FAO4	0.9995760739999999	0.7236272269866326
PDE2	0.999575432	0.6708422025186872
FADD17	0.999574872	0.7505009063611593
HXAND	0.9995748160000002	0.7303204862647185
CMPA_1	0.9995742599999999	0.8660254043495293
RE0577C	0.999573912	0.5999739905064895
GTPCI_1	0.9995729879999999	0.8944562700249042
METTRS_1	0.9995727120000002	0.6761061323741459
CDAPPA140	0.9995717620000001	0.7499593562022396
DDPA_1	0.999571564	0.9129006078309112
TSULP	0.999569584	0.6063448603013672
DESAT16	0.999568926	0.7679842651246007
NITR	0.999565792	0.7303204862647186
MNDNS1	0.9995646499999999	0.9363816267876636
D_LACt2	0.999561938	0.6063448603013672
ETOHMO	0.999561396	0.7679842651246007
AAAN	0.999560686	0.8571362221912158
GLYBCOAT	0.9995602380000002	0.5999739905064801
URIK1	0.9995576920000001	0.6324304002347052
r1383_1	0.9995553960000001	0.6974858324629157
HISTDb_1	0.9995545499999998	0.8216105470478081
HISTDb	0.9995545499999998	0.8944239600846657
LHIST	0.9995545499999998	0.8944239600846657
ILEDHr_1	0.999554492	0.6761061323741725
BAMPPALDOX	0.999554292	0.819884591316848
ALDD22x	0.999554292	0.8198845913168487
LLEUDr	0.9995541880000001	0.6761061323741742
SACCD_c	0.999554142	0.720074248629981
LPLIPAL2A160	0.9995540500000001	0.749959356202252
HYPOE	0.9995536600000001	0.56695987518489
PGLc	0.99955276	1.0
LPLIPAL2A120	0.999552682	0.7499593562022476
MTHFD_1	0.9995525919999999	0.8944562700249183
CDAPPA161	0.999552366	0.7499593562022396
PAPA161	0.999550456	0.56695987518489
CDAPPA181	0.99955038	0.7499593562022396
AMPEP9	0.9995499279999999	0.5
AMPTASEGM	0.9995499279999999	0.5
FAS140COA	0.999549734	0.9538522670395994
MTHFC_1	0.9995492240000001	0.8660723313850105
GLYt2pp	0.99954836	0.6499373266129758
ALDD19xr	0.999546814	0.8198845913168425
OCTNLL	0.9995459780000001	0.6666666666666667
RIBt2	0.9995457799999998	0.6063448603013672
BETALDHx	0.9995455779999999	0.8198845913168413
ADEt2	0.999545186	0.6063448603013672
PAPA181	0.999544384	0.56695987518489
ALDD10	0.999543506	0.8198845913168464
FE3Gabcpp	0.9995434719999998	0.7142724443825327
CHORt2	0.9995428759999999	0.6063448603013672
HYD2	0.999542864	0.7312664488374595
FAS80ACP_L	0.9995425600000001	0.9930014038103778
HMR_0305	0.999542494	0.676106132374125
PCA1	0.999542494	0.7505009063611595
IPDAB	0.999542494	0.7505009063611621
PCA2	0.999542494	0.7505009063611595
PALMCL	0.999542494	0.6172277328155551
CACOAL	0.999542494	0.6761061323741238
FADD3	0.999542494	0.7505009063611595
SUCD5_BS	0.999541372	0.7001467366334808
r0085	0.999540602	0.5164033755733556
HYNE	0.999540602	0.5164033755733556
DHAK	0.9995404240000001	0.6324304002346568
DMALRED	0.999539128	0.5
TYRt2r	0.99953887	0.6063448603013672
OIVD2E	0.9995384680000001	0.8103964122606485
COBNAD	0.9995351100000001	0.8606567477898348
ADCYRS	0.9995351100000001	0.8830161991030916
ADCOBNSYN	0.9995351100000001	0.8830161991030916
ASPTRA	0.9995351100000001	0.7856656869604879
ASNTRAT	0.9995351100000001	0.7856656869604879
HGYDAS	0.9995351100000001	0.8606567477898348
GLNTRAT	0.9995351100000001	0.7856656869605007
ALDD20y	0.999534414	0.8618539518620194
NADK3	0.9995331559999998	0.5999739905064997
CYStpp	0.999532726	0.5345348965385348
UDPGALOR	0.9995323260000001	0.899993497626637
PTHRP	0.999532258	0.75
METOX	0.9995305160000001	0.6666666666666667
HMR_2287	0.999529946	0.7679842651246006
4ABUTD	0.999529272	0.861853951862031
NPHSb	0.999528372	0.7999869952531781
RU5PP	0.99952576	0.56695987518489
ALAALAD	0.999524804	0.6804261067088462
MTHFR2_1	0.9995242660000001	0.9486884400069141
AASAD2	0.9995238819999999	0.5534165822582691
IGPDH_1	0.9995231	0.8660723313850216
MTHFR	0.99952129	0.6324246878165152
CDAPPA160	0.9995204879999999	0.7499593562022396
VNDH_2	0.999519948	0.8198845913168535
LAAL10	0.9995194700000001	0.5962664850133131
NTRIRx	0.9995178359999999	0.9190127863257689
FAS120COA	0.9995167319999998	0.9538522670395951
PAPA180	0.9995156279999999	0.56695987518489
LAAL36	0.999515452	0.7142724443825135
SO4t_e	0.999514684	0.9486832980505138
MALDDH	0.9995126320000001	0.7999869952532056
LPLIPAL2A181	0.999512146	0.749959356202252
PFK	0.999509922	0.632430400234661
GMPR	0.999507736	0.7534017683471974
PPNCL3	0.9995067719999999	0.7142724443824978
MI4PP	0.9995057920000001	0.75
MI3PP	0.9995057920000001	0.75
BACCL	0.9995057380000001	0.5999739905065478
PAPA160	0.9995056700000001	0.56695987518489
DPGase	0.999505632	0.56695987518489
HYGBDIAS	0.9995042319999999	0.8179020187110644
CYRDAS	0.9995042319999999	0.7715171482628014
R05224	0.9995042319999999	0.7715171482628013
LO	0.999504196	0.5773377557730806
STFRNS	0.999503564	0.790595117511808
FAS100COA	0.9995029460000001	0.9538522670395995
NADK2	0.9995007979999999	0.5999739905065001
TMPHi	0.9995007819999999	0.6063448603013649
NDH1_2p	0.9995006199999998	0.9310337096286008
CDAPPA180	0.999500604	0.7499593562022396
LAAL35	0.999500398	0.7142724443825246
ORNDC	0.9994992	0.6859943405700353
DESAT14	0.999496286	0.7679842651246007
SPP	0.9994960620000001	0.56695987518489
ARGDI	0.9994955400000001	0.6928128150589982
MNDNS2	0.9994954079999999	0.8858843133377836
LAAL34	0.999495044	0.6761061323741597
UMPK6	0.999494798	0.5
CARORSr	0.999493468	0.7200742486300006
ALDD6	0.9994933100000001	0.8198845913168427
MMSAD2	0.9994925199999999	0.6666666666666667
ME2	0.999492408	0.5999739905064849
UAMRH	0.999492322	0.7559314538943003
ALDD3y	0.99949148	0.8618539518620194
G2PP	0.999491194	0.56695987518489
DESAT16_2	0.999489962	0.7171538190036075
ALAALAPEPT1tc	0.9994879059999999	0.6063448603013672
KAS4	0.9994865260000001	0.9968559355517574
KAS12	0.9994865260000001	0.9977370942771646
KAS10	0.9994865260000001	0.9974375010511932
KAS19SA	0.9994865260000001	0.9982022896359629
GLCURDH	0.999485484	0.8198845913168435
ICDHx	0.99948402	0.5999739905064893
DMPSS_c	0.99948388	0.8385141323189608
2HBO	0.9994834879999999	0.6999804928798695
LDH2	0.9994834879999999	0.6999804928798695
HYDFDN	0.999478928	0.8823506913235568
DESAT18	0.99947862	0.7679842651246007
ALDD20x	0.999478596	0.8198845913168427
BZDH	0.99947848	0.8198845913168481
HPA3MOFAD	0.9994773020000001	0.8660254037844388
3NUCLE4	0.99947487	0.75
KAS1	0.99947462	0.9968559355517571
KAS5	0.99947462	0.9974375010511932
KAS6	0.99947462	0.9977370942771647
KAS9	0.999472832	0.9974375010511932
KAS3	0.999472832	0.9968559355517571
KAS11	0.999472832	0.9977370942771647
DGLACH	0.99947266	0.6063448603013649
GTHRDH_syn	0.99947144	0.5
NHFRBO	0.9994697220000001	0.5962664850133357
ABUTD	0.9994688	0.8198845913168538
HDCAt2pp	0.999468332	0.6499373266129758
DHR_1	0.9994681200000001	0.577287693969275
UTCY	0.9994675980000001	0.5999739905065905
UDPDPRD	0.9994671480000001	0.7159758341300828
MTAM_1	0.999466352	0.9449331253081221
HMR_2284	0.9994623939999998	0.7679842651246006
HMR_2281	0.9994623939999998	0.7679842651246006
HMR_2282	0.9994623939999998	0.7679842651246006
NFORGLUAH2	0.9994619119999999	0.5
XAND	0.9994615620000001	0.7303204862647185
GGSPMDS	0.9994607740000001	0.7142724443824755
ALDD8	0.9994607500000001	0.8198845913168425
ACTLMO	0.999460672	0.7679842651246007
TARTD	0.99945932	0.6666305408041809
NADK4	0.9994549319999999	0.5999739905064999
SS	0.99945382	0.6536160241859398
HMR_1467	0.99945382	0.6536160241859398
r1326	0.999453498	0.5773815542566676
RHACOAE80	0.99945343	0.5999739905064918
CBMK4	0.9994524300000002	0.6735996462252047
r1322	0.99945148	0.6667027915504233
ALAt2pp	0.9994514119999998	0.6499373266129758
HPYRP	0.999450586	0.56695987518489
PTRCAT1	0.9994504660000001	0.5999739905064962
APTRS	0.9994504660000001	0.599973990506496
FASC182ACP	0.9994503499999998	0.7715346660194388
DTMPt6	0.999449488	0.6063448603013672
GLP5H	0.999443984	0.75
MAN1Pt6	0.9994407759999999	0.6063448603013672
AIRSK	0.999440288	0.7453559988043627
EPOXQR	0.999436538	0.7777871428963135
EPXQR	0.999436538	0.7777871428963135
AASDH1_c	0.999436538	0.8618539518620287
UDPGALNAC6DH_2	0.999436538	0.9160412961814777
RE1807C	0.999436538	0.8618539518620183
CDPGD	0.999436538	0.7777871428963135
34DHXMANDACOX_NADP	0.999436538	0.8618539518620318
PY5CDHE	0.999436538	0.7711883672473354
TNTR2	0.999436538	0.802011854607354
TNTR1	0.999436538	0.802011854607354
MPOMC2	0.999436538	0.7777871428963135
MPOMOR2_1	0.999436538	0.7777871428963135
RE1830C	0.999436538	0.8618539518620296
GGGABADr	0.999436538	0.8618539518620203
OXCOAHDH	0.999436538	0.8642520276683756
RADH2	0.999436538	0.861853951862019
SULRSI	0.999436538	0.953444704756699
3MOX4HOXPGALDOX_NADP	0.999436538	0.8618539518620314
RADH4	0.999436538	0.861853951862015
RE2626C	0.999436538	0.8618539518620163
HMR_2293	0.999435686	0.7679842651246007
HMR_2295	0.999435686	0.7679842651246006
HMR_2296	0.999435686	0.7679842651246006
HMR_2292	0.999435686	0.7679842651246006
DCPLD1	0.99943495	0.6761061323741765
SACCD2	0.99943495	0.67610613237418
DHRG2	0.999433636	0.8097304407233832
BARB	0.9994331519999999	0.7303204862647185
PIt	0.9994315800000001	0.8944271909999159
ABFPT2	0.999431042	0.7999869952531464
PFK26	0.999431042	0.6324304002346613
GLNSP3	0.999429868	0.7171227325070054
BNOCA	0.999428434	0.7385516743052009
AMCOXO	0.999423028	0.5855282593694463
3OAR40_2	0.9994223	0.7999869952532455
3HOXTPP	0.9994223	0.7999869952532404
HEMEDS	0.9994217400000001	0.8975828820954752
PHACA	0.9994213399999999	0.6063448603013649
2DR1PP	0.9994196820000001	0.56695987518489
FMNRy_1	0.9994172039999999	0.9486884400069022
SO4NA1t	0.9994132560000001	0.5
SO4t4_2	0.9994132560000001	0.6324555320336759
SO4t4_3	0.9994132560000001	0.6708203932499369
FCSTOLS_c	0.999412024	0.8860905437307353
MCAO_c	0.999412024	0.8860905437307358
MOADC	0.9994109020000002	0.6859943405700353
MOSDC	0.9994109020000002	0.6859943405700353
FLAVO2	0.9994105560000002	0.5714219451087027
4HPAOX	0.9994105560000002	0.8571362221912819
ILEDHr	0.9994104399999999	0.6761061323741723
HMGCOAS	0.9994089580000001	0.6666666666666667
PYDXK	0.99940862	0.6324304002346947
DESATPE160	0.999407566	0.8329958911550193
FASm2002	0.9994074019999999	0.9327639485709702
MDHy	0.9994064500000001	0.7159758341300799
SMIA2abc	0.999404878	0.8017806236939041
SMIA1abc	0.999404878	0.8017806236939041
XNSPabc	0.999404878	0.8017806236939041
ALDD3	0.9994038599999999	0.8198845913168425
ALDD4	0.9994010600000001	0.8198845913168482
ICL	0.99940064	0.4363986176586101
CHORS_1	0.99939844	0.8660254088716615
G6PDH2c	0.9993980060000001	1.0
MMCD	0.9993968279999998	0.6859943405700353
r1252	0.999396684	0.8333333333333335
PPRDNDH	0.9993956299999999	0.6804261067088528
FASC220ACP	0.999395288	0.9543018814605684
FASC221ACP	0.999395288	0.877946210338668
SLFAT	0.999395118	0.5999739905065482
NADHDH	0.9993908380000001	0.7050183874606524
LAAL31	0.99939058	0.6761061323741597
23PDE4pp	0.9993901199999999	0.4536448952538439
23PDE7pp	0.9993901199999999	0.4536448952538439
23PDE9pp	0.9993901199999999	0.4536448952538439
23PDE2pp	0.9993901199999999	0.4536448952538439
6TXAN5MPAML	0.999389696	0.8333152704020667
FAEL204_cho	0.999388076	0.9538522670395944
FAEL183_cho	0.999388076	0.9538522670395991
FAEL184_cho	0.999388076	0.9538522670395995
ELO5DPA_c	0.999388076	0.9538522670395995
FAEL205_cho	0.999388076	0.9538522670395995
ELO6ETA_c	0.999388076	0.9538522670395995
FAS260	0.999388076	0.9538522670395995
DGTP8DETOX	0.999386522	0.6507834912512586
RPNTPH	0.999386522	0.650783491251271
PEPCK_re	0.9993863820000002	0.599973990506514
ACOAD1fr	0.9993835879999999	1.0
GAL1PP_c	0.999383524	0.56695987518489
RBK	0.999382516	0.6761061323741668
MI14P4P	0.9993810399999999	0.56695987518489
MI13PP	0.9993810399999999	0.56695987518489
4HBHYOX	0.999380256	0.7559314538943027
CITRt2r	0.999379158	0.6063448603013672
FLVR_1	0.99937884	0.7999869952532342
MTHFD2	0.9993750200000001	0.6999804928798452
DESATPG160	0.9993738600000001	0.8329958911550193
HYDFDi	0.9993693739999999	0.916698747555911
SBP	0.999367934	0.56695987518489
ACKr	0.9993677200000001	0.6123724356957946
O2XOADOX	0.9993675399999999	0.8433393891815631
7OHOCTAc	0.999366248	0.7559314538942965
GLYCt2	0.9993658099999999	0.6063448603013672
ETHP	0.999364856	0.56695987518489
DOHDUS	0.99936422	0.6761061323741767
POR_syn	0.999364004	0.7526111549055503
ENTERES	0.9993639999999999	0.6875166100122866
RBPC	0.9993617340000001	0.622840417417799
TYRTAi	0.9993592059999999	1.0
ACGAM6PS	0.999358872	0.5999739905064662
FDH2	0.999358522	0.7647013826471155
HMR_0256	0.999358314	0.5999739905064927
HMR_0302	0.999358314	0.5999739905064924
RE3239C	0.999358314	0.5999739905064854
RHACOAEP70	0.999358314	0.5999739905064918
CINNMCOAH	0.999358314	0.5999739905064877
HMR_0390	0.999358314	0.5999739905064921
RHACOAE160	0.999358314	0.5999739905064919
HMR_0386	0.999358314	0.5999739905064925
RHACOAE70	0.999358314	0.5999739905064919
HMR_0310	0.999358314	0.5999739905064924
RHACOAE121d6	0.999358314	0.599973990506492
3HBCOAHL	0.999358314	0.5999739905064966
HATBH	0.999358314	0.5999739905064969
FACOAE1819Z	0.999358286	0.5999739905064924
RHACOAE141	0.999358286	0.599973990506492
HIBHr	0.999358286	0.7177548899525508
HMR_0426	0.999358286	0.5999739905064859
RHACOAE100	0.999358286	0.599973990506492
RHACOAE120	0.999358286	0.5999739905064919
RHACOAE121	0.999358286	0.599973990506492
RE3237C	0.999358286	0.5999739905064919
RHACOAE140	0.999358286	0.5999739905064915
3HPCOAHYD	0.999358286	0.5999739905064965
HMR_0193	0.999358286	0.5999739905064921
RHACOAEP60	0.999358286	0.5999739905064918
HMR_0206	0.999358286	0.5999739905064925
RHACOAE141d5	0.999358286	0.5999739905064915
3HPVSTEThc	0.999358286	0.5999739905064965
HMR_0422	0.999358286	0.5999739905065093
HMR_0418	0.999358286	0.5999739905065095
HMR_0414	0.999358286	0.5999739905064908
RHACOAE142	0.999358286	0.5999739905064916
HMR_0410	0.999358286	0.5999739905064895
RHACOAEP80	0.999358286	0.5999739905064916
RE3238C	0.999358286	0.5999739905064936
HMR_0438	0.999358286	0.5999739905064921
ETHMALACc	0.999358286	0.5999739905064834
FACOAE1829Z12Z	0.999358286	0.5999739905064858
FACOAE1836Z9Z12Z	0.999358286	0.5999739905064859
FACOAE1839Z12Z15Z	0.999358286	0.5999739905064858
EIC21114TRc	0.999358286	0.5999739905064853
FACOAE50	0.999358286	0.5999739905065026
RHACOAET60	0.999358286	0.599973990506492
TETDECA511ACc	0.999358286	0.5999739905065091
RHACOAEP50	0.999358286	0.5999739905064916
FACOAE70	0.999358286	0.5999739905064821
RE3444C	0.999358286	0.5999739905064936
3H3MGLTc	0.999358286	0.5999739905064789
CE4843HYDc	0.999358286	0.5999739905064853
RHACOAET40	0.999358286	0.599973990506492
FACOAE90	0.999358286	0.5999739905064915
HMR_0434	0.999358286	0.5999739905064926
ACChex	0.999358286	0.5999739905064807
RHACOAEP90	0.999358286	0.5999739905064916
HMR_0430	0.999358286	0.5999739905064925
RE3343C	0.999358286	0.5999739905064936
RE3339C	0.999358286	0.5999739905064936
RE3560C	0.999358286	0.5999739905064935
METHSUCC	0.999358286	0.5999739905064883
HMR_0210	0.999358286	0.5999739905064921
HMR_0406	0.999358286	0.5999739905064849
HMR_0366	0.999358286	0.5999739905064874
HMR_0362	0.999358286	0.5999739905065103
HMR_0358	0.999358286	0.5999739905064839
HMR_0354	0.999358286	0.5999739905065073
HMR_0260	0.999358286	0.5999739905065135
HMR_0346	0.999358286	0.5999739905064921
HMR_0272	0.999358286	0.5999739905064926
HMR_0328	0.999358286	0.5999739905064922
ARTCOAL3_cho	0.999358286	0.5999739905064915
HMR_0276	0.999358286	0.5999739905064855
HMR_0324	0.999358286	0.5999739905064922
RE1834C	0.999358286	0.5999739905064878
RHACOAE90	0.999358286	0.5999739905064919
RE1835C	0.999358286	0.5999739905064837
RHACOAEP100	0.999358286	0.5999739905064918
RHACOAEP101	0.999358286	0.599973990506492
ARTCOAL2_cho	0.999358286	0.5999739905064915
ARTCOAL1_cho	0.999358286	0.5999739905064915
HMR_0280	0.999358286	0.5999739905064922
HMR_0290	0.999358286	0.5999739905064927
HMR_0298	0.999358286	0.5999739905064924
ICCT	0.999358286	0.5999739905064838
IBUP_SACOT2	0.999358286	0.5999739905064828
RHACOAEP40	0.999358286	0.5999739905064918
HMR_0246	0.999358286	0.5999739905064924
HMR_0268	0.999358286	0.5999739905064858
HMR_0374	0.999358286	0.5999739905065092
HMR_0234	0.999358286	0.5999739905064925
HMR_0238	0.999358286	0.5999739905064819
HMR_0378	0.999358286	0.599973990506487
RE0579C	0.999358286	0.599973990506485
RE0579C_1	0.999358286	0.5999739905065112
HMR_0394	0.999358286	0.5999739905064921
HMR_0382	0.999358286	0.5999739905064927
RE0578C	0.999358286	0.5999739905064847
HMR_0242	0.999358286	0.5999739905064928
RHACOAE60	0.999358286	0.5999739905064919
HBRCH	0.999358286	0.5999739905064863
HMR_0214	0.999358286	0.5999739905065027
HMR_0370	0.999358286	0.5999739905065092
RHACOAE50	0.999358286	0.5999739905064916
MEHLER_1	0.9993563440000001	0.9354953380253941
MEHLER	0.9993563440000001	0.9354953380253941
ACTNt2r	0.999355374	0.6063448603013672
DESAT18_5	0.999352332	0.7171538190036075
NPHSa	0.999350912	0.75
FRUt2	0.9993455579999999	0.6063448603013672
HISt2r1	0.999343318	0.6063448603013672
FMNRy	0.9993426639999999	0.7999869952532223
THMP	0.9993426559999999	0.56695987518489
HPACt2r	0.9993418420000001	0.6063448603013672
GLUTRS_3	0.99934183	0.925841599223329
GLUTRS_2	0.99934183	0.925841599223329
GPDDA4_1	0.9993413419999999	0.7999869952531661
PRAMPC_1	0.9993405799999999	0.8660254088715889
ACTNMO	0.9993402719999999	0.7559314538942994
r0708	0.999339218	0.8420935605321611
FASm1601	0.9993383	0.9327639485709702
SACCD1	0.999336506	0.7200742486299803
DESAT18_3	0.9993365000000001	0.7171538190036075
QUILSYN	0.999336246	0.5772876939692821
XNAC	0.9993336920000001	0.7200742486300026
ARGKr	0.99933324	0.6324304002346482
GUR1PP	0.9993324999999998	0.56695987518489
ICHDx	0.999332162	0.5999739905065028
ASPtpp	0.999330612	0.7071067811865475
ARGt2pp	0.999330348	0.6499373266129758
3MOX4HOXPGALDOX	0.9993284880000001	0.819884591316854
3MBZDH	0.9993284880000001	0.819884591316839
34DHXMANDACOX	0.9993284880000001	0.8198845913168545
3HPADHi	0.9993284880000001	0.8198845913168541
HEMEAS_1	0.9993284880000001	0.8660254039878487
3M4HDXPAC	0.9993284880000001	0.819884591316839
2MBALDH	0.9993284880000001	0.8198845913168549
DPNSPAD	0.9993284880000001	0.7303204862647185
DMSOR3	0.9993284880000001	0.7303204862647185
TMABADH	0.9993284880000001	0.8198845913168533
IMACTD	0.9993284880000001	0.8198845913168427
UACMAMO	0.9993284880000001	0.899993497626637
ALDD5	0.9993284880000001	0.8198845913168425
UDPGALNAC6DH	0.9993284880000001	0.899993497626637
ALDD4x	0.9993284880000001	0.8198845913168427
ALDD3C7_c	0.9993284880000001	0.8198845913168427
GGGABADxr	0.9993284880000001	0.8198845913168435
ALDD3C161_c	0.9993284880000001	0.8198845913168427
GLACO	0.9993284880000001	0.813488179879442
ALDD32	0.9993284880000001	0.813488179879442
AASAD3	0.9993284880000001	0.8198845913168514
4HGLSD	0.9993284880000001	0.8198845913168427
ALDD21	0.9993284880000001	0.8198845913168425
ALDD20x_1	0.9993284880000001	0.8198845913168427
HP5CD_1	0.9993284880000001	0.6804261067088642
r0381	0.9993284880000001	0.7303204862647185
HP5CD	0.9993284880000001	0.7746218524158588
CBL2OR	0.9993284880000001	0.5270519881689713
RE2152C	0.9993284880000001	0.8999934976266312
HMSD2	0.9993284880000001	0.8198845913168427
ALDD7	0.9993284880000001	0.8198845913168427
GGDAPDxr	0.9993284880000001	0.8198845913168437
ALDD9	0.9993284880000001	0.8198845913168425
GG15DAPDxr	0.9993284880000001	0.8198845913168435
PYLALDOX	0.9993284880000001	0.8198845913168425
QOR1	0.9993284880000001	0.7303204862647186
QOR2	0.9993284880000001	0.7303204862647186
QOR3	0.9993284880000001	0.7303204862647186
RADH	0.9993284880000001	0.8198845913168424
RADH3	0.9993284880000001	0.8198845913168384
VNDH_3	0.9993284880000001	0.8198845913168546
VNDH	0.9993284880000001	0.8198845913168424
GALURDH	0.9993284880000001	0.8198845913168438
r0558	0.9993284880000001	0.8198845913168518
4MBZDH	0.9993284880000001	0.819884591316839
r0642	0.9993284880000001	0.8198845913168508
GDBTALDH	0.9993284880000001	0.8198845913168405
r0688	0.9993284880000001	0.8198845913168415
NABTNO	0.9993284880000001	0.8198845913168391
AM6SAD	0.9993284880000001	0.819884591316849
ALDH_1	0.9993284880000001	0.8198845913168427
HMSD	0.9993284880000001	0.8366483687187916
ALDD17	0.9993284880000001	0.8198845913168427
6TINS5MPOR	0.9993284880000001	0.7303204862647185
4H3NALDD	0.9993284880000001	0.8198845913168535
5HOXINDACTOX	0.9993284880000001	0.8198845913168531
RE3346C	0.9993284880000001	0.8198845913168396
FAOXOHC16C16DCc	0.9993284880000001	0.8660254039878486
PHHL2	0.9993284880000001	0.5476810051356771
FAOXOHC22C22DCc	0.9993284880000001	0.8660254039878478
FAOXOHMC10DC10c	0.9993284880000001	0.899993497626637
COALDDH	0.9993284880000001	0.8198845913168435
[truncated: 1 more rows]
