# Supplementary material for: Teasing out missing reactions in genome-scale metabolic networks through hypergraph learning
Source: Nat Commun. 2023 Apr 25;14:2375. doi: 10.1038/s41467-023-38110-7 (PMC10130184; doi:10.1038/s41467-023-38110-7)
Supplement: Supplementary file 4 — Source Data [file 41467_2023_38110_MOESM4_ESM.zip › Source Data/Supplementary Figure 8/zimmermann/GCF_000008345.1.csv]

	predicted scores	similarity max
DADNC	0.999972262	0.7559967492481099
ADNCYC	0.999972262	0.6547679394696169
CAT	0.9999710819999998	0.7559197834299365
HPOXR	0.9999710819999998	0.7071427800044932
NTPP2_1	0.999968412	0.8944545113472446
PPK2	0.999968408	1.0
ALATA_L	0.9999665739999999	0.5000084845708056
H2CO3D	0.9999659299999999	0.5962756875729456
CPK1	0.999963764	0.6123724356957947
ATPADT	0.999961858	0.6666666666666667
GLYtpp	0.9999612900000001	0.7071067811865475
PPItex	0.999961106	0.6737222665683659
ADK2_1	0.999960306	0.8944545113472405
GLUGLUr	0.999958618	0.6123724356957946
ANNAT	0.9999563800000001	0.9486881289421728
NADPHHS	0.9999562940000001	0.4757948432531107
NADPHHR	0.9999562940000001	0.4757948432531107
SUCCACT	0.9999559600000001	0.6666666666666667
NADHHR	0.999954514	0.4999236271984635
NADHHS	0.999954514	0.4999236271984635
FMNAT_1	0.9999541259999999	0.8944545113472412
NTPP8_1	0.9999539619999999	0.8944545113472446
PItpp	0.99995347	0.7071187801816516
G1PP	0.9999522800000001	0.75
SUCptspp_1	0.999950858	0.8660694931520988
PDE1	0.9999507479999998	0.7071607814753782
TREH	0.99995052	0.8333333333333335
AP3S	0.9999495939999999	0.8580834939926916
GTPHL	0.999949194	0.5773796621013946
G6PP	0.9999483579999999	1.0
AFAT	0.9999477999999999	0.9486881289421742
GLCGSD	0.999947108	0.7697938276601197
G3PT	0.9999465000000001	0.75
CYSTA	0.9999464720000001	0.5000084845708056
AMPt6	0.9999464220000001	0.6737222665683658
BGLA	0.999946072	0.8333333333333335
GK_adp	0.9999459400000001	0.5477392877328016
ACS_1	0.99994584	0.9258402989696529
GLYTA	0.9999448360000001	0.5000084845708055
UNK3	0.99994447	0.5000084845708055
TPHAP	0.999943598	0.8598356242482785
DNTP	0.999943598	0.7825947616869446
AP3AH	0.999943598	0.7825947616869446
AP4AH1	0.999942922	0.7499618145715569
NADPHXD	0.9999428939999999	0.5000509139047022
NPH	0.99994063	0.9805795239603394
DAUPP	0.9999401560000001	0.6123724356957946
CYSCYSr	0.99994014	0.6123724356957946
AMPDA	0.999939414	0.6455169411302558
NADHXD	0.999938792	0.5000509139047022
BPNT_1	0.9999386539999999	0.8944545113472411
13BGH	0.99993818	0.76979382766011
GLS	0.99993818	0.9152241609497173
GLS2	0.99993818	0.9313500686110894
MLTG7	0.99993818	0.8333333333333335
AMETt2	0.9999361	0.6737222665683658
NADDPp_1	0.9999359739999999	0.7071607814753782
PPGPPDPE	0.999935842	0.8823411714427134
SOR	0.99993508	0.6117027453025856
G3PCT_1	0.999934688	0.447227255673621
METt2r	0.9999335	0.6737222665683658
METt3	0.9999335	0.6737222665683658
GUAC	0.9999318779999999	0.6708067362066811
GLY3Pt2	0.9999311259999999	0.6737222665683658
NTP3e_1	0.9999299799999999	0.9128988128880059
NADS1_1	0.999928044	0.9258402989696534
GLUt2r	0.9999271240000001	0.6737222665683658
FAO2	0.9999270659999999	0.9964749172678412
FADDP	0.9999266760000001	0.7499618145715631
FAO1	0.9999261160000001	0.9959551723697718
PPGPPDP_c	0.9999253600000001	0.8944545113472441
PPC	0.999924852	0.6546822376213751
NH4OHDs	0.9999233799999999	0.6063445096715565
FAO11	0.999921576	0.9976534969617458
FAO3	0.99992132	0.9966534913490154
PYRt2	0.999920436	0.6737222665683658
AP5AH	0.9999196639999999	0.7825947616869446
NH4t3r	0.999919416	0.7071067811865475
NH4t_1	0.999919416	0.7071067811865475
G3PD	0.99991866	0.5
METRR	0.99991798	0.5297568653164411
G3PCT	0.999917312	0.5999755635652823
UREA	0.9999162499999998	0.8704003640569086
PPCK	0.999915888	0.5999755635652844
ADMDC	0.999915824	0.6859943405700353
GDPDPKE	0.9999157440000002	0.876430516651883
PEPt6	0.9999152739999999	0.6737222665683658
ALPHNH	0.9999152199999999	0.8609529522962537
CDPPH	0.999915092	0.717117346281491
PPIabc	0.999914266	0.8451468789119406
PPIuabcpp	0.999914266	0.8451468789119406
PpGppP	0.9999139100000001	0.75
PYRDC	0.99991372	0.7559454385938256
ACOAH	0.999913172	0.7303190503104018
CYTK7	0.99991214	0.5
GLYK1	0.999911176	0.8944545113472405
ASNS2	0.9999106640000001	0.7559197834299378
ISCS	0.9999104639999998	0.5773796621013917
GLUMETr	0.99990968	0.5000084845708046
NDP3	0.9999095419999999	0.8366490737901764
DPCOAK_1	0.999909392	0.8944545113472405
GTPDPK_1	0.9999091419999999	0.8944545113472411
r0120	0.999909038	0.8420942680106688
NADHPO	0.9999087320000001	0.8249719102119255
GLCt2_2	0.99990646	0.8521987490908596
GLCt2	0.99990646	0.6737222665683658
AKGt2r_1	0.9999062759999999	0.6737222665683659
AKGt2r	0.9999062759999999	0.6737222665683658
ATPATF1	0.99990626	0.7070851818957924
P4AH	0.9999050180000001	0.7171173462814905
SERASr	0.999904748	0.6761071769412862
r0068	0.9999045799999999	0.5477392877328009
CBMKr2	0.9999045799999999	0.9525955088694716
AKO	0.9999043280000001	0.5000000000000001
GLUDC	0.999904048	0.6859943405700353
MCD	0.999903574	0.6859943405700353
H2ASE_syn	0.999903214	0.800512018468158
GUACYC	0.999902612	0.5773796621013886
DGUNC	0.999902612	0.6666779794277413
PTAr	0.99990241	0.6123724356957946
NTRLASE3	0.9999016200000002	0.7559454385938253
PYR5CD2	0.9999009319999999	0.8888851179365367
NTP7	0.999900376	0.7171173462814934
FORMCOAL	0.9998999659999999	0.6666666666666667
TETDECACID	0.9998994259999998	0.8639512832836291
HEXEDECACID	0.9998994259999998	0.8644295855896978
HEXDECACID	0.9998994259999998	0.8644295855896978
OCTDECACID	0.9998994259999998	0.8645639564846267
DODECACID	0.9998994259999998	0.8627451004738355
DECACID	0.9998994259999998	0.8598781788131137
OCTEDECACID	0.9998994259999998	0.8645639564846267
PHNO	0.99989843	0.8366490737901765
CBMD	0.9998982640000001	0.7778614389826468
CYSt2r	0.999897982	0.6737222665683658
ACCOAS	0.99989794	0.9428570400059835
KAT1	0.99989794	1.0
G3PCT_2	0.9998974860000001	0.5500919271479487
UTPH1	0.9998973259999999	0.8571303892476897
SERHL	0.999896232	0.5773796621013885
HMR_7197	0.999896232	0.5773796621013911
NAD_H2	0.999894316	0.7826476974288392
METt3pp	0.999894166	0.6737222665683658
HEX1_1	0.9998930600000001	0.8944545113472405
ACOAM	0.9998921299999999	0.6761071769412855
r0097	0.9998921299999999	0.6761071769412849
OCTNLL	0.999891386	0.6666666666666667
CYTDK1	0.999891016	0.6324319202153046
r1319	0.9998907340000001	0.8637625123647841
ALR	0.9998903499999999	0.8447388152555825
NTPP9_1	0.99989031	0.8944545113472446
UCPP	0.9998897720000001	0.5
GSEALD	0.9998890279999999	0.8447388152555821
DOPDH	0.99988875	0.8447388152555788
GLNt2r	0.9998877719999999	0.6737222665683658
GLUK	0.9998874900000001	0.7999877817826422
FDH6	0.9998869860000001	0.8141263080582805
CMPt6	0.99988625	0.6737222665683658
LAAL23	0.99988624	0.5962675923255354
AACLAM	0.9998860119999999	0.6123724356957947
AADa	0.999885992	0.6123724356957947
G3PD1ir	0.9998857039999999	0.6999816726739592
PANO	0.99988475	0.8198850146936615
THIH	0.999883672	0.749227488816606
DCTPD2_1	0.999882772	0.5
GLUDy_1	0.999881628	0.8366563762089181
ASP4DC	0.9998806120000001	0.75
2AMACHYD	0.999879642	0.6708408835104335
DAPAL	0.999879642	0.6761071769412804
DAPAL_1	0.999879642	0.6708408835104335
PFK_ppi	0.999879638	0.6761071769412835
r0082	0.99987818	0.6859943405700353
OSUCCL	0.99987818	0.6859943405700353
RNAS_LLA	0.9998778099999999	0.7307491501604975
TRPAS1	0.9998777600000001	0.912880226869625
r1254	0.999877592	0.9173458560525612
APDH	0.99987596	0.6455169411302554
GTPCII_1	0.9998758640000001	0.9723143200896014
HAMR	0.999875514	0.8198850146936616
CYTK3	0.999874988	0.5
ATPATF2	0.999873908	0.5656508658201127
G3PD2	0.999873834	0.7159765599751218
H2O2syn	0.999873826	0.7159765599751232
DUTPDP_1	0.999873766	0.8944545113472432
GLYGLYCNc	0.9998735140000001	0.6123724356957946
P5CCD	0.999872652	0.8333333333333335
FE2DMT1	0.9998723860000001	0.6737222665683658
IPDPS_syn	0.99987238	0.7911574902741427
GDH1	0.9998722379999998	0.8366563762089181
SUCCabc	0.999871602	0.8451468789119406
NDP7	0.999871194	0.7171173462814934
SQLS	0.99987107	0.5164135529042063
HMR_0188	0.9998708780000001	0.7216878364870323
NTRIRy_1	0.999870632	0.7911574902741425
NTRIR2y	0.999870632	0.9417621142681794
NTPP1_1	0.9998699999999999	0.8944545113472429
PGAM1_PhosHydro	0.99986866	0.6708408835104283
PPPM	0.9998680959999999	0.8300309684749316
NTRIR2x	0.9998676400000001	0.9263667578613539
DAAD	0.9998663320000001	0.5477392877328039
PDE5	0.9998661180000001	0.6708408835104316
SSALx	0.999865456	0.8198850146936616
RNA_1	0.9998650940000001	0.6438509866894597
SUCBZL_1	0.999864692	0.9258402989696534
NH4t3pp	0.999864394	0.7071067811865475
NH4tpp_1	0.999864394	0.7071067811865475
AACT	0.999864378	0.611702745302587
HCITS	0.999864378	0.6666666666666667
NOX	0.99986374	0.6999816726739607
ARAT	0.99986318	0.599975563565283
OPAH	0.999861844	0.8485540557810607
METNA	0.9998618180000001	0.5999755635652848
PACL	0.9998616800000001	0.6761071769412865
GLUVESSEC	0.99986142	0.8451468789119406
GTPC	0.9998609479999999	0.6324319213084297
CITMS	0.9998602200000001	0.6666666666666667
MMS	0.9998602200000001	0.6666666666666667
ALAALACNc	0.999860032	0.5773502691896257
r0027	0.9998590980000002	0.5660474766801653
RNA	0.9998580699999999	0.6123354185843679
HMR_8582	0.999857806	0.6123724356957946
FRDx	0.9998575820000001	0.69998167267396
PRPPP	0.999856934	0.7171173462814934
SUCCt3	0.999856692	0.6737222665683658
SUCCt2r	0.999856692	0.6737222665683658
SUCCt2_3	0.999856692	0.9038932716012598
SUCCt2_2	0.999856692	0.8521987490908596
BACCL	0.9998565320000001	0.6761071769412862
r1252	0.999852092	0.8333333333333335
HMR_3996	0.9998520559999999	0.5534154941319693
ASPA1	0.99985184	0.5000084845708056
SSCOARy	0.9998511819999999	0.7385515092985142
PSP_L_1	0.9998496860000001	0.8944545113472446
MACPD	0.999848998	0.6859943405700353
NADK1	0.9998484000000001	0.5999755635652814
AASAD1	0.999847746	0.5660474766801653
R5PP	0.999846432	0.5669590789453709
CYSabc	0.999846092	0.8571366234672971
BIRA	0.999843068	0.8451468789119402
GP4GH	0.99984181	0.7070851818957895
r0800	0.999841402	0.769669243870169
ARHGDx	0.9998411199999999	0.6999816726739575
AHGDx	0.9998411199999999	0.6999816726739573
ADHEr	0.9998410699999999	0.8432826284061412
CYTDK1_1	0.999840274	0.6123724356957946
FAD_13	0.9998391999999999	0.8701790266729821
PSP_1	0.99983852	0.7559042054011006
unkFol	0.9998380059999998	0.7453458739042866
FACOAL181_2	0.9998374419999999	0.8333333333333335
FACOAL18111Z	0.9998374419999999	0.8333333333333335
FADD3	0.99983734	0.88074777402406
CACOAL	0.99983734	0.6761071769412865
IPDAB	0.99983734	0.8807477740240495
PCA1	0.99983734	0.88074777402406
HMR_0305	0.99983734	0.6761071769412859
PALMCL	0.99983734	0.6446455862208512
PCA2	0.99983734	0.88074777402406
FORt3	0.999837222	0.6737222665683658
FORt2	0.999837222	0.6737222665683658
GLYt2r	0.999836752	0.6737222665683658
SFRR	0.9998345499999999	0.6740462739868982
GLUN_1	0.999834036	0.6708408835104331
SBTR	0.999832456	0.715976559975123
AASAD2	0.9998322999999999	0.632474850436534
DCTPD2	0.9998305139999999	0.7070851818957804
PHNACH	0.9998300500000001	0.5669590789453709
ALDD2y	0.9998299740000001	0.8447388152555803
IVCS	0.9998290799999999	0.7216878364870323
HMR_0180	0.9998274800000001	0.7216878364870323
NI2tpp	0.9998274260000001	0.7071067811865475
FACOAL60i	0.999826934	0.7216878364870323
ASPSALy	0.9998265620000002	0.8447388152555808
GLUTRS_2	0.9998258479999999	0.9258402989696534
GLUTRS_3	0.9998258479999999	0.9258402989696534
CYTBO3	0.9998258	0.9954039546474273
RE1342C	0.999825518	0.7999877817826389
THRt4pp	0.999825334	0.5
ADPGLC	0.9998244880000001	0.749961814571557
TRPtipp	0.9998239700000001	0.7071067811865475
FCOAH	0.999823772	0.8905329620517519
FCOAH2	0.999823772	0.6527392517559351
FACOAL180_2	0.999823278	0.8333333333333335
FACOAL180_1	0.999823278	0.8333333333333335
RNF	0.9998232359999999	0.8170218334195436
ALDD2x	0.999822604	0.8198850146936594
GLUCYS	0.9998218120000001	0.7142732469345945
ACt2r_1	0.9998214900000001	0.6737222665683659
ACt2r	0.9998214900000001	0.6737222665683658
GLNabcpp	0.999821294	0.8571366234672971
SULR	0.9998212800000001	0.9534445998696821
SULRR2	0.9998212800000001	0.7911574902741425
SULR_1	0.9998212800000001	0.9555552538875584
SHL_c	0.9998212719999999	0.5999755635652828
ADNK3	0.9998202660000001	0.5999755635652846
r0085	0.9998200540000001	0.5669590789453691
HYNE	0.9998200540000001	0.5669590789453691
GMP5N	0.999819202	0.8944545113472446
SADT	0.999818842	0.6761071769412862
SERDA	0.999818568	0.5302355761046846
ASNS3_1	0.999818036	0.824971910211927
AKGCAL	0.99981677	0.5999755635652847
CYS	0.99981582	0.6708408835104318
ALAabc	0.99981431	0.8451468789119406
ALAabcpp	0.999813288	0.8451468789119406
ASPt2_2	0.9998131440000002	0.8521987490908596
ASPt2_3	0.9998131440000002	0.9038932716012598
ASPt2r	0.9998131440000002	0.6737222665683658
ALDD31	0.9998128999999999	0.8198850146936594
FDH3	0.9998124520000001	0.8823508273892791
G1Dx	0.99981168	0.69998167267396
HMR_0156	0.9998108880000001	0.7216878364870323
FACOAL141	0.999810174	0.7216878364870323
NTPP11_1	0.99980987	0.8944545113472446
FE3t	0.9998096240000001	0.5345341458367328
METTRS_1	0.9998095300000001	0.6761071769412865
NTP2	0.999809374	0.7171173462814918
ACYP_2	0.9998085060000002	0.7171173462814898
ACYP_3	0.9998085060000002	0.7559042054010918
PHHL	0.9998085060000002	0.8085768024512431
GLYDHDA	0.9998082539999998	0.7142732469345902
SAM_MT	0.999808182	0.6030310613892047
FTHFDH	0.9998069239999999	0.73246827748098
RE2649C	0.999806892	0.599975563565283
CTPS1_2	0.99980639	0.8366563762089209
COORr	0.999804922	0.5477392877328024
PPS	0.999803226	0.7070851818957913
FACOALP60t2pp	0.9998029860000001	0.7499999999999999
FACOALT60t2pp	0.9998029860000001	0.7499999999999999
FACOALP90t2pp	0.9998029860000001	0.7499999999999999
FACOALP80t2pp	0.9998029860000001	0.7499999999999999
FACOALP100t2pp	0.9998029860000001	0.7499999999999999
FACOALP50t2pp	0.9998029860000001	0.7499999999999999
FACOAL182t2pp	0.9998029860000001	0.7499999999999999
FACOAL90t2pp	0.9998029860000001	0.7499999999999999
FACOAL70t2pp	0.9998029860000001	0.7499999999999999
FACOAL50t2pp	0.9998029860000001	0.7499999999999999
FACOAL181d11tpp	0.9998029860000001	0.7499999999999999
FACOAL181d6t2pp	0.9998029860000001	0.7499999999999999
FACOALP70t2pp	0.9998029860000001	0.7499999999999999
r0193	0.9998024040000001	0.7302818725947509
TRNFE	0.999802358	0.45227329604190425
NITR	0.9998019279999999	0.7303190503104053
HMR_0168	0.9998012	0.7216878364870323
OCDCAFATPc	0.9998008539999999	0.8333333333333335
ALDD31_1	0.9997998679999999	0.7303190503104053
ASLP	0.99979982	0.7698134217708044
GD3P2	0.99979877	0.8447388152555791
THRA	0.999798442	1.0
AACOAT	0.99979842	0.6666666666666667
TAPTPP	0.99979828	0.7592534843696719
TTDCAFATPc	0.999798152	0.8333333333333335
RIBt2	0.9997977459999999	0.6737222665683658
SULRR	0.999797204	0.7303190503104053
SO3R	0.999797204	0.9128719620701107
PALFATPtc	0.9997967939999999	0.8333333333333335
ALKP	0.999796648	0.5773796621013939
HMR_1754	0.9997948659999999	0.6172268659797684
KAS8	0.9997943639999999	0.9931983866335813
STFRNS	0.999794318	0.7905935630456672
SERabcpp	0.9997934980000001	0.8451468789119406
SERabc	0.999793454	0.8451468789119406
GLUTRS2	0.99979257	0.6761071769412865
HMEDR	0.9997922459999999	0.8198850146936616
GALt2_2	0.9997916279999999	0.9486832980505138
MTHFC_1	0.99979018	0.8660694931520817
ASPtpp	0.999790168	0.5345341458367328
MANt2	0.9997899560000001	0.6737222665683658
ASPabc	0.9997898540000001	0.8571366234672971
HEPEDECACID	0.9997870719999999	0.8612173055784073
HEPDECACID	0.9997870719999999	0.8612173055784073
PENDECACID	0.9997870719999999	0.8600261451922269
FEROc	0.9997869939999999	0.5494565052059646
ASPTA4	0.9997859139999999	0.5999755635652844
KAS17	0.999784142	0.9925511754616911
KAS7	0.9997832600000001	0.9930266626814632
GLYabc	0.9997829140000001	0.8571366234672971
GLYVESSEC	0.9997829140000001	0.5516689113961355
GLYVESSEC_1	0.9997829140000001	0.8451468789119406
GAPP	0.9997824200000001	0.5669590789453709
ALKP_1	0.9997806519999999	0.7171173462814919
NTP4	0.9997789920000001	0.7171173462814919
MALTt2	0.9997777720000001	0.6737222665683658
KAS13	0.99977733	0.9926558884293992
HMR_0200	0.9997771160000001	0.6666666666666667
UGP_PGM_c	0.9997759719999999	0.7999877817826392
PEPA	0.9997759460000001	0.5669590789453709
NTD11	0.9997753279999999	0.5773796621013949
2MAHMP	0.9997744800000001	0.7171173462814878
CYSO_I	0.9997716499999999	0.7303190503104022
LAAL8	0.99977157	0.5962675923255354
KAS2	0.9997714	0.9938093392958753
IDPA	0.999770468	0.7171173462814934
LAAL5	0.999769182	0.7559197834299379
LAAL21	0.999769014	0.6761071769412867
AMPEP14	0.999768948	0.474295765513305
FAS80COA_L	0.9997681719999999	0.9872014685774151
NTP8	0.9997665600000001	0.7171173462814922
GALS2	0.99976627	0.5959099077699825
GALS1	0.99976627	0.5959099077699825
FHL	0.9997661319999999	0.6859943405700353
ACTF	0.99976603	0.6123724356957946
G3PA	0.99976603	0.6123724356957946
AMPTASEGM	0.9997658700000001	0.5
AMPEP9	0.9997658700000001	0.5
CYSLY3	0.9997651380000001	0.6536153260708039
GLUSz	0.999764352	0.769793827660117
LAAL20	0.9997636759999999	0.7142732469345945
OLEICFATPtc	0.999763448	0.8333333333333335
NO2t3	0.9997629299999999	0.6933833908980911
NO2t2r	0.9997629299999999	0.6737222665683658
MLTHFte1	0.9997623820000001	0.8451468789119406
ASPMETASPr	0.999762062	0.6324555320336759
LAAL1	0.9997616739999999	0.7559197834299379
r0318	0.9997586179999999	0.676107176941285
PACCOAL	0.999758208	0.6666666666666667
FORA	0.9997580660000001	0.8944545113472437
G1PCTYT	0.999757226	0.5999755635652823
NTP6	0.9997557779999999	0.7171173462814918
G6PDH2c	0.9997547500000001	0.9999999999999929
ALAD_L2	0.999754512	0.8366563762089307
SS	0.9997539960000001	0.6536153260708039
HMR_1467	0.9997539960000001	0.6536153260708039
DNADDP	0.9997530339999999	0.7499618145715619
KAS20SA	0.9997527040000002	0.9921847244272275
MANabc	0.9997518700000001	0.8451468789119406
SERDC	0.9997517800000001	0.6859943405700353
DGTP8DETOX	0.9997516799999999	0.6507839679483941
RPNTPH	0.9997516799999999	0.6507839679483981
NTPP10	0.9997516799999999	0.6507839679483968
MANabcpp	0.99975102	0.8451468789119406
LAAL19	0.999750966	0.7142732469345945
GLNTRS2	0.999750908	0.7171236054065155
FACOAL200	0.99975059	0.6666666666666667
OCDOR	0.999749684	0.8164991257159627
UNK2_cho	0.9997486780000001	0.6488335205740798
UNK2	0.9997486780000001	0.5962675923255274
FRDO5r	0.9997483020000001	0.868241976543336
FACOAL1813	0.999747872	0.6666666666666667
FE2t3pp	0.9997467600000001	0.6737222665683658
Ht	0.9997453860000001	0.9527871666537244
PACCOAL2	0.999745072	0.6666666666666667
DMPPS_syn	0.999744952	0.7911574902741425
FACOALPREPH	0.99974366	0.6666666666666667
APPAT	0.9997425640000002	0.9486881289421745
SUCCt3pp	0.9997421839999999	0.7216878364870323
SUCCtpp	0.9997421839999999	0.8944271909999159
SUCCt2_2pp	0.9997421839999999	0.9899494936611664
NFORGLUAH2	0.99974048	0.7071607814753765
FRDO6r	0.9997400180000001	0.7746203293563094
ZN2tpp	0.9997369920000001	0.7071067811865475
NTRIRy	0.999736918	0.9366914470610156
NO2tabcpp	0.999735418	0.8451468789119406
NO3t2	0.9997352840000001	0.6933833908980909
NO3t3	0.9997352840000001	0.6737222665683658
BSORy	0.999735282	0.7911574902741425
AMID_1	0.9997347400000001	0.5423144515271241
G6PDH1	0.9997332460000001	0.6999816726739562
R15BPK	0.9997327519999999	0.6123724356957946
CRNt	0.9997307580000001	0.7071067811865475
SERD_D	0.999730682	0.6666327257916757
FE2tpp	0.9997286519999999	0.7071067811865475
ORNabcpp	0.999727872	0.8451468789119406
OXADC	0.99972726	0.6859943405700353
DALAabcpp	0.9997271920000002	0.8451468789119406
GLYFEM	0.999726108	0.6324619745832483
DBTS	0.99972441	0.7970214093411445
ADD	0.9997240399999999	0.6455169411302555
GCPN	0.99972397	0.5165187133867558
DHFR2i	0.999722186	0.6999816726739592
ADEt2	0.999721908	0.6737222665683658
AMPTASEGGLU	0.999721646	0.5000084845708046
AMPEP8	0.999721646	0.5000084845708046
APH160	0.999721536	0.7559042054011006
BTNt4i	0.999721134	0.6737222665683659
BTNt2i	0.999721134	0.6737222665683658
NTRIRx	0.999720466	0.9190131184408865
MANE	0.9997202000000002	0.5773502691896258
UMPK3	0.9997183999999999	0.6123724356957947
FISC	0.99971727	0.7373213300079597
URIK3_1	0.999715518	0.5
r0220	0.999715088	0.6488335205740721
r0220_1	0.999715088	0.5477392877328009
PACPT_1	0.999715088	0.5477392877328017
GMPt6	0.99971411	0.6737222665683658
THRS_2	0.999713904	0.8944545113472446
FMETDF_1	0.999713498	0.5
FMETDF	0.999713498	0.5
BTNt	0.9997133899999999	0.8451468789119406
FPGS_1	0.9997131499999998	0.6425737222002024
BARB	0.9997116760000001	0.7303190503104053
NO3abcpp	0.9997106859999999	0.8451468789119406
TRPt2r	0.9997093380000001	0.6737222665683658
ORNabc	0.999709118	0.8451468789119406
SELNPS_cho	0.999708286	0.7070851818957913
PHEPS	0.999708286	0.7070851818957913
AIRCra	0.999708206	0.9090883847499504
POX2	0.9997080979999999	0.5249053831361989
TRPabc	0.999707356	0.8451468789119406
NAt3_0_5	0.9997073200000001	0.9486832980505138
NAt6	0.9997073200000001	0.6737222665683658
NAt3_15	0.9997073200000001	0.9805806756909202
NAt3_2	0.9997073200000001	0.9486832980505138
APH181	0.9997065199999999	0.7559042054011006
GSNK	0.99970184	0.6324319202153046
ADPRDP	0.999701638	0.7499618145715571
NO3abc	0.9997013559999999	0.8451468789119406
FRD7	0.9996988099999999	1.0
MLTHFte	0.9996985119999999	0.6737222665683658
BSORx	0.9996978219999999	0.7303190503104053
GLNS_1	0.99969744	0.7715335824747109
COB1NDAAT2	0.999697166	0.6666666666666667
SELMETAT	0.999697166	0.6666666666666667
F6PP	0.999697054	0.5669590789453709
DCTPD	0.99969386	0.645516941130257
r1515	0.99969261	0.8451468789119406
GLCt1	0.999691838	0.5773502691896258
NAMNPP	0.999691202	0.6828694383122067
ASPO2y	0.9996910800000001	0.7991156808832818
MALTHXabc	0.9996902219999999	0.8571366234672974
FACOAL240	0.999690102	0.6666666666666667
HMR_0293	0.999690102	0.6666666666666667
FACOAL226	0.999690102	0.6666666666666667
FACOAL240_1	0.999690102	0.6666666666666667
SUBERICACT	0.999690102	0.6666666666666667
HMR_0233	0.999690102	0.6666666666666667
FACOAL2251	0.999690102	0.6666666666666667
HMR_0297	0.999690102	0.6666666666666667
FACOAL2252	0.999690102	0.6666666666666667
FACOAL241	0.999690102	0.6666666666666667
FACOAL224	0.999690102	0.6666666666666667
FACOAL206	0.999690102	0.6666666666666667
HMR_0209	0.999690102	0.6666666666666667
FACOAL205	0.999690102	0.6666666666666667
FERULCOAS	0.999690102	0.6666666666666667
HMR_0301	0.999690102	0.6666666666666667
FACOAL2042	0.999690102	0.6666666666666667
FACOAL204	0.999690102	0.6666666666666667
FACOAL240i	0.999690102	0.6666666666666667
HMR_0279	0.999690102	0.6666666666666667
FACOAL244_1	0.999690102	0.6666666666666667
FACOAL245_1	0.999690102	0.6666666666666667
FACOAL_220_c	0.999690102	0.6666666666666667
FACOAL_163_6Z9Z12Z_c	0.999690102	0.6666666666666667
FACOAL_162_9Z12Z_c	0.999690102	0.6666666666666667
FACOAL_70_c	0.999690102	0.6666666666666667
FACOAL_161_2E_c	0.999690102	0.6666666666666667
HMR_0245	0.999690102	0.6666666666666667
HMR_0271	0.999690102	0.6666666666666667
FACOALPHDCA	0.999690102	0.6666666666666667
HMR_0267	0.999690102	0.6666666666666667
FACOAL90i	0.999690102	0.6666666666666667
FACOAL50i	0.999690102	0.6666666666666667
HMR_0241	0.999690102	0.6666666666666667
ARACHFATPc	0.999690102	0.6666666666666667
FACOAL260	0.999690102	0.6666666666666667
ARACHDFATPtc	0.999690102	0.6666666666666667
FACOAL246_1	0.999690102	0.6666666666666667
FACOAL_164_6Z9Z12Z15Z_c	0.999690102	0.6666666666666667
FACOAL245_2	0.999690102	0.6666666666666667
HMR_0289	0.999690102	0.6666666666666667
ACSPHAC80	0.999690102	0.6666666666666667
HMR_0171	0.999690102	0.6666666666666667
PACOAL	0.999690102	0.6666666666666667
ACSPHAC101	0.999690102	0.6666666666666667
ACSPHACT40	0.999690102	0.6666666666666667
LINOFATPtc	0.999690102	0.6666666666666667
LGNCFATPtc	0.999690102	0.6666666666666667
LEVUACOAL	0.999690102	0.6666666666666667
ACSPHACP90	0.999690102	0.6666666666666667
URSCHOLCOAc	0.999690102	0.6666666666666667
ACSPHACP80	0.999690102	0.6666666666666667
ACSPHACP70	0.999690102	0.6666666666666667
ACSPHACP60	0.999690102	0.6666666666666667
ACSPHACP50	0.999690102	0.6666666666666667
ACSPHACP40	0.999690102	0.6666666666666667
ACSPHAC100	0.999690102	0.6666666666666667
ACSPHAC120	0.999690102	0.6666666666666667
r0651	0.999690102	0.6666666666666667
ACSPHAC121	0.999690102	0.6666666666666667
ACSPHAC121d6	0.999690102	0.6666666666666667
ACSPHAC140	0.999690102	0.6666666666666667
ACSPHACP100	0.999690102	0.6666666666666667
ACSPHAC141	0.999690102	0.6666666666666667
ACSPHAC141d5	0.999690102	0.6666666666666667
ACSPHAC142	0.999690102	0.6666666666666667
ACSPHAC160	0.999690102	0.6666666666666667
ACSPHAC40	0.999690102	0.6666666666666667
ACSPHAC50	0.999690102	0.6666666666666667
ACSPHAC90	0.999690102	0.6666666666666667
ACSPHAC60	0.999690102	0.6666666666666667
ACSPHACT60	0.999690102	0.6666666666666667
CHCOAL	0.999690102	0.6666666666666667
PACCOAL3	0.999690102	0.6666666666666667
HMR_0345	0.999690102	0.6666666666666667
HMR_0204	0.999690102	0.6666666666666667
HMR_0309	0.999690102	0.6666666666666667
OXACOAL	0.999690102	0.6666666666666667
HMR_0192	0.999690102	0.6666666666666667
HMR_0319	0.999690102	0.6666666666666667
OCT11EFATP_1	0.999690102	0.6666666666666667
OCT11EFATP	0.999690102	0.6666666666666667
HMR_0323	0.999690102	0.6666666666666667
HMR_0184	0.999690102	0.6666666666666667
HMR_0327	0.999690102	0.6666666666666667
HMR_0177	0.999690102	0.6666666666666667
ACSPHAC70	0.999690102	0.6666666666666667
HMR_0165	0.999690102	0.6666666666666667
IBUP_RASCL1hep	0.999690102	0.6666666666666667
HMR_0381	0.999690102	0.6666666666666667
HMR_0385	0.999690102	0.6666666666666667
HMR_0389	0.999690102	0.6666666666666667
HMR_0393	0.999690102	0.6666666666666667
HMR_0429	0.999690102	0.6666666666666667
HMR_0433	0.999690102	0.6666666666666667
FVSCOAhc	0.999690102	0.6666666666666667
HMR_0437	0.999690102	0.6666666666666667
HMR_1627	0.999690102	0.6666666666666667
CAFFCOA	0.999690102	0.6666666666666667
ADPACDAc	0.999690102	0.6666666666666667
C12DCACT	0.999690102	0.6666666666666667
FACOAL203	0.999690102	0.6666666666666667
HMR_0255	0.999690102	0.6666666666666667
FACOAL171_anteiso	0.999690102	0.6666666666666667
4CMCOAS	0.999690102	0.6666666666666667
SEBACACT	0.999690102	0.6666666666666667
RE3079C	0.999690102	0.6666666666666667
FACOAL181_1	0.999690102	0.6666666666666667
RTOTAL2FATPc	0.999690102	0.6666666666666667
FACOAL1	0.999690102	0.6666666666666667
FACOAL161_ISO	0.999690102	0.6666666666666667
RE3335C	0.999690102	0.6666666666666667
RTOTALFATPc	0.999690102	0.6666666666666667
4HPTNCOAL	0.999690102	0.6666666666666667
FACOAL140_ISO	0.999690102	0.6666666666666667
FACOAL150_ISO	0.999690102	0.6666666666666667
DOCOSACT	0.999690102	0.6666666666666667
R_group_phosphotase_3	0.999690102	0.6666666666666667
RETNCOA	0.999690102	0.6666666666666667
FACOAL1812_1	0.999690102	0.6666666666666667
R_group_phosphotase_1	0.999690102	0.6666666666666667
RE3345C	0.999690102	0.6666666666666667
FACOAL1812	0.999690102	0.6666666666666667
FACOAL150	0.999690102	0.6666666666666667
FACOAL170_ISO	0.999690102	0.6666666666666667
DCHOLESTANCOAc	0.999690102	0.6666666666666667
FACOAL170	0.999690102	0.6666666666666667
RE3075C	0.999690102	0.6666666666666667
RE3562C	0.999690102	0.6666666666666667
FACOAL1832	0.999690102	0.6666666666666667
FACOAL150_anteiso	0.999690102	0.6666666666666667
R_group_phosphotase_2	0.999690102	0.6666666666666667
FACOAL191	0.999690102	0.6666666666666667
FACOAL184	0.999690102	0.6666666666666667
FACOAL170_anteiso	0.999690102	0.6666666666666667
RE3446C	0.999690102	0.6666666666666667
FACOAL1831	0.999690102	0.6666666666666667
FACOAL2	0.999690102	0.6666666666666667
FACOAL171_ISO	0.999690102	0.6666666666666667
FACOAL160_ISO	0.999690102	0.6666666666666667
3HPVSCOAhc	0.999690102	0.6666666666666667
FACOAL182_1	0.999690102	0.6666666666666667
RTOTAL3FATPc	0.999690102	0.6666666666666667
FACOAL1822	0.999690102	0.6666666666666667
FACOAL1821	0.999690102	0.6666666666666667
FACOAL182	0.999690102	0.6666666666666667
DOCO13EFATP	0.999690102	0.6666666666666667
RE2635C	0.999690102	0.6666666666666667
TSULR3e	0.999689038	0.7071187801816524
APH140	0.999688956	0.7559042054011006
6TXAN5MPAML	0.9996886899999999	0.833316362895837
PFK_adp	0.9996873479999999	0.5477392877328016
AADb	0.9996862719999999	0.6123724356957946
THFGLUH	0.999683758	0.6324265533229297
PDE4	0.9996835940000001	0.6708408835104335
LDGUNPD	0.9996835940000001	0.6761071769412814
NDP8	0.999682824	0.7171173462814922
NADPHQR4	0.9996816599999999	0.7159765599751177
GTPCI_2	0.999681364	0.9486881289421756
SULFDH	0.9996811000000001	0.7159765599751232
NAabc	0.9996793939999999	0.8451468789119406
RE2640C	0.9996791720000001	0.5
HMPPtr	0.9996790860000001	0.8451468789119393
GCALDDy	0.9996786639999999	0.8447388152555823
MI1PP_1	0.9996782700000001	0.8944545113472446
SO3t	0.999677188	0.6737222665683658
PHEPC	0.999675206	0.6546822376213751
CYSTRS_1	0.9996741	0.7142732469345929
CIGAMS	0.9996741	0.7171236054065141
r1516	0.999673314	0.8451468789119406
THFOR2	0.9996711420000001	0.8557668709673171
MALTTTRabcpp	0.9996704380000001	0.8571366234672974
TRIOK	0.9996692959999999	0.6324319202153047
ALDD16	0.999669166	0.8198850146936616
FA140ACPHi	0.99966714	0.599975563565286
DTPH	0.999666862	0.7171173462814922
GLYALDDy	0.999666526	0.8447388152555823
APH161	0.9996650560000001	0.7559042054011006
FTHFI	0.9996645260000001	0.8451468789119384
PGLYCP_1	0.999663588	0.717117346281488
GLYBti4pp	0.999662972	0.5
CYSGLNMETr	0.999662918	0.6188129448705473
HDCAt2	0.9996627800000001	0.6737222665683658
ALDD14	0.99966275	0.8198850146936616
METSR_R1	0.9996607840000001	0.7999877817826406
METSR_S1	0.9996607840000001	0.7999877817826406
MTHFD_1	0.9996603860000001	0.8944545113472446
SGDS	0.9996597899999999	0.5000084845708046
r1326	0.9996597479999998	0.6405038366181564
APH180	0.999659686	0.7559042054011006
HCO3abc	0.999658528	0.8451468789119406
BCT1_syn	0.999658528	0.8451468789119406
NTD1_1	0.999658256	0.8944545113472432
r1529	0.9996580079999999	0.8451468789119406
MTHFD2	0.9996550299999999	0.8944545113472446
NDP4	0.999653404	0.7171173462814919
NDP6	0.999652864	0.7171173462814918
3PGP	0.9996518940000001	0.5669590789453709
ORNt2r	0.999650846	0.6737222665683658
LAAL9	0.99964987	0.7142732469345945
MALTPTabcpp	0.9996493000000001	0.8451468789119406
MALTPTabc	0.9996493000000001	0.8451468789119406
ACt5pp	0.9996470460000001	0.9486832980505138
ACt2ipp	0.9996470460000001	1.0
NADPHQR2	0.9996464279999999	0.7159765599751233
TYRabc	0.999645928	0.8451468789119406
ASPGLUr	0.9996449299999999	0.5000084845708046
SERR	0.999642708	0.4082690743910957
ASPO2	0.99964172	0.7905573411325554
THFGLUS	0.9996416699999999	0.7142732469345945
r1382_1	0.9996416699999999	0.8404901047192951
FPGS_tm	0.9996416699999999	0.8347759638984257
FPGS	0.9996416699999999	0.8347759638984255
TMDPK	0.9996401199999999	0.5999755635652843
THRabc	0.99963853	0.8571366234672974
APH120	0.9996380519999999	0.7559042054010965
HMR_0253	0.9996370960000001	0.8451468789119406
MI4PP_2	0.999636804	0.7559042054011006
MI4PP_1	0.999636804	0.7171173462814934
MI3PP_2	0.999636804	0.7559042054011006
MI3PP_1	0.999636804	0.7171173462814934
r1523	0.999635112	0.8451468789119406
AMID4	0.9996350719999999	0.5
GTPCIII	0.999634204	0.8575006290479793
PALDP	0.9996337900000001	0.5669590789453709
PALDH	0.9996337900000001	0.5669590789453709
FPGS7_1	0.99963182	0.6425737222002021
SUCOAACTr	0.9996314459999999	0.5
THFOR1	0.999630686	0.8366490737901771
HXAND	0.9996298659999999	0.7303190503104052
PROt2r	0.9996297460000001	0.6737222665683658
PROt3	0.9996297460000001	0.6737222665683658
r1528	0.9996294960000001	0.8451468789119406
DPMVD	0.9996268540000001	0.5913822841120631
GLYALDDr	0.999624182	0.8198850146936615
FLDR2	0.999623334	0.8992273877708112
TMPHi	0.99962243	0.6063445096715565
FA160ACPHi	0.9996206300000001	0.599975563565286
GLYBCOAT	0.999619736	0.5999755635652831
LALGP	0.999619006	0.5000084845708046
AMPEP5	0.999619006	0.5000084845708046
GTHRDt2_1	0.9996188079999999	0.8571366234672971
r1530	0.9996188079999999	0.8571366234672971
HCYStabcpp	0.999617274	0.8451468789119406
CU2abcpp	0.9996171300000001	0.8571366234672971
THMDP	0.9996171260000001	0.8058200873961601
CYTK8	0.9996157999999999	0.6123724356957946
2DR1PP	0.9996157400000001	0.5669590789453709
FADRx	0.99961547	0.7746203293563094
XYLI2	0.999614474	0.5773502691896257
r1162	0.999613836	0.8451468789119406
MNabc_rev	0.9996129180000001	0.8451468789119406
TTDCAt2	0.999612476	0.6737222665683658
CYSO	0.99961246	0.7142732469345852
ALDD12	0.9996122639999999	0.8198850146936606
FUMt3	0.9996109939999999	0.6737222665683658
FUMt2r	0.9996109939999999	0.6737222665683658
FUMt2_2	0.9996109939999999	0.8521987490908596
FUMt2_3	0.9996109939999999	0.9038932716012598
DPCOAPP	0.999610444	0.7499618145715621
r1383_1	0.999610032	0.6974976681987772
DALAOX	0.9996100219999999	0.6666666666666667
ASPO6_1	0.99960983	0.6123724356957946
UMPK5	0.999609472	0.6123724356957946
ACYP	0.9996094259999999	0.7171173462814876
A6PAG	0.99960887	0.7999877817826422
FRUabc	0.999607838	0.8451468789119406
ASPt2_2pp	0.999607484	0.9899494936611664
ASPt2pp	0.999607484	0.8944271909999159
r1382	0.999607012	0.8590687609973834
S3AdT	0.99960296	0.6761071769412837
THISAT	0.99960296	0.6761071769412863
LIPATPT_1	0.99960296	0.6761071769412862
RE1944C	0.99960296	0.676107176941285
LIPATPT_2	0.99960296	0.6761071769412862
GMHEPAT	0.99960296	0.6761071769412857
SELADT	0.99960296	0.6761071769412857
DHBS	0.99960296	0.6761071769412834
Spt3AdT	0.99960296	0.6761071769412837
FE3Ri	0.9996025339999999	0.6298998589985546
CDPDAGS_HDE_HDE_c	0.9996024199999999	0.7999877817826404
PRATPP_1	0.999602232	0.8944545113472446
CHLabc_rev	0.9996022	0.8451468789119406
r0210	0.9996001800000001	0.5999755635652768
HKt	0.9995999560000002	0.8571366234672972
CDPDAGS_PALM_PALM_c	0.9995998319999998	0.7999877817826404
DDPA_1	0.999599772	0.9128988128879995
PTHRP	0.999599752	0.75
MN2tpp	0.999599272	0.7071067811865475
MN2tipp	0.999599272	0.7071067811865475
PDE3	0.9995964860000001	0.6708408835104335
BALAVECSEC_1	0.999595598	0.8451468789119406
BALAVECSEC	0.999595598	0.5212894964799304
THMPP	0.999595508	0.5
AKP1_2	0.999595484	0.893315366915739
AKP1_1	0.999595484	0.824784899275614
AKP1	0.999595484	0.8728652128621881
NAt3_1p5pp	0.99959527	0.9922778767136677
GTHOXti2	0.9995943199999999	0.8451468789119406
THPPP	0.9995929739999999	0.5
CYTK10	0.9995923400000001	0.5
GLXO1	0.9995917320000001	0.8198850146936613
ICDHx	0.999591512	0.5999755635652845
DHGLYH	0.99959112	0.7746203293563086
TSULP	0.9995908699999999	0.6737222665683658
URIK1	0.9995905199999999	0.6324319202153046
GDTP	0.999589612	0.9486881289421787
TDP	0.99958919	0.7171173462814934
PPNDH	0.9995889059999999	0.6928132691237584
PYROX_1	0.99958773	0.5714098704018893
METTRS	0.9995872699999999	0.5477392877328017
ALDD18	0.9995870159999999	0.8198850146936616
GLUTRS_Gln	0.999586828	0.6666666666666667
INSK	0.9995859680000001	0.6324319202153046
HCO3_h_ti	0.999583788	0.6737222665683658
LAAL22	0.9995831460000002	0.6761071769412867
LYSabc	0.999583114	0.8571366234672974
C120SN	0.9995830160000001	0.9981073517590289
HYD2	0.9995829479999999	0.8775246395035837
HMR_6786	0.9995799460000001	0.5999755635652807
AMPN	0.99957908	0.5000763766902643
COBALT2abcpp	0.9995790660000001	0.8451468789119406
UMPt6	0.999577514	0.6737222665683658
FORt2pp	0.99957718	0.7071067811865475
HYGBDIAS	0.999574376	0.817902675682468
R05224	0.999574376	0.7715171241471962
CYRDAS	0.999574376	0.7715171241471962
HISabc	0.999573558	0.8571366234672974
MALS	0.999572616	0.6666666666666667
FPGS4_1	0.9995725	0.6425737222002021
LAAL32	0.9995723100000001	0.6761071769412867
MNDNS1	0.9995721020000001	0.9325046706489815
MALTTRabcpp	0.99957148	0.8571366234672974
MAK	0.99957034	0.6324319202153046
TTDCEAATP	0.9995699779999999	0.8451468789119406
NI2abcpp	0.9995695600000001	0.8451468789119406
PROt4pp	0.9995688380000001	0.5
ASNabcpp	0.99956874	0.8451468789119406
CPS_1	0.999568512	0.4629201494848265
CBPSam_1	0.999568512	0.883875226797032
METOX	0.9995681659999999	0.6666666666666667
ICHDx	0.9995679479999999	0.5999755635652816
4HATVLAChc	0.9995675399999999	0.5999755635652825
LVACLAChep	0.9995675399999999	0.5999755635652843
ATVLAChc	0.9995675399999999	0.5999755635652843
2HATVLAChc	0.9995675399999999	0.5999755635652821
SMVLAChep	0.9995675399999999	0.5999755635652843
FAS140ACP	0.9995671720000001	0.9430418537845967
LAAL36	0.999566156	0.7142732469345945
HMR_4079	0.999566106	0.8447388152555804
CELLBabc	0.9995660980000001	0.8451468789119406
ASNabc	0.9995654759999999	0.8451468789119406
METSR_R2	0.999563982	0.75
METSR_S2	0.999563982	0.75
UDPRHMS_c	0.999563478	0.7911574902741425
APH141	0.999563188	0.7559042054011006
GLXt2	0.9995630959999999	0.6737222665683658
CYTK9	0.99956162	0.5
ALDD3y	0.999561592	0.8447388152555826
ASO3t8pp	0.999559706	0.8451468789119406
UPPN	0.999559592	0.7698134217708041
BUPN	0.999559592	0.7071067811865476
ZN2abcpp	0.9995593599999999	0.8451468789119406
FRUpts2	0.999559234	0.75
TYRt2r	0.9995590159999999	0.6737222665683658
CBMK4	0.99955796	0.816510436173833
MGSA2	0.999557856	0.6666327257916688
6PHBG_2	0.999557852	0.6965436011730852
CITabc	0.999555812	0.8783083623685195
RBPC	0.9995557999999999	0.6228379219715674
ACTNt2r	0.9995550480000001	0.6737222665683658
CBPS_1	0.9995529999999999	0.9737347746738365
VALabc	0.9995521799999999	0.8571366234672974
LEUabc	0.9995514240000001	0.8571366234672974
HISTP_1	0.9995511840000001	0.8944545113472446
HP	0.9995511840000001	0.8944545113472447
MNLDHr	0.9995503099999998	0.6999816726739606
CAPROICc	0.999549588	0.7999877817826408
UDPACGA6D	0.99954897	0.8999938908913204
SHEME2abcpp	0.9995489519999999	0.8451468789119406
ARGSS_1	0.9995489	0.9561891470113273
NMNHYD_1	0.9995488699999999	0.7171173462814934
ILEabc	0.99954851	0.8571366234672974
R1PK	0.999547462	0.6324319202153046
SUCRabc	0.9995474479999998	0.8571366234672974
FAS160ACP	0.9995473199999999	0.9430418537845969
FE2GTPabc	0.999546896	0.8451468789119392
FE2Gabcpp	0.9995462780000001	0.8451468789119392
r1527	0.999545318	0.8451468789119406
ALAALAD	0.9995448100000001	0.6804253634781938
CD2abc2	0.999544186	0.8451468789119406
CD2abc1	0.999544186	0.8451468789119406
FDH2	0.9995441459999999	0.9032572335987142
FADRx2	0.9995441060000001	0.7159765599751223
CODH4	0.9995440219999999	0.8641237635523482
ACPAL	0.9995437340000001	0.6666666666666667
MOBDabc_rev	0.999543132	0.8451468789119406
MOBDabc	0.999543132	0.8571366234672974
OCDCAt2	0.9995419099999999	0.6737222665683658
CD2abcpp	0.999541826	0.8451468789119406
HMR_1465	0.99954152	0.5477392877328033
PSPPS	0.99954152	0.5477392877328033
PSQSYN	0.99954152	0.5477392877328033
ALAS	0.999541432	0.560112033611204
FA120ACPHi	0.999540728	0.599975563565286
ARApts	0.99954061	0.5
DNTPPA_1	0.99953897	0.8944545113472406
MTHFR3	0.9995367	0.7991156808832832
MTHFR3_1	0.9995367	0.7159765599751186
LAAL10	0.9995357300000001	0.5962675923255354
ARBabcpp	0.9995342779999999	0.8571366234672971
MSO3abc	0.9995339160000001	0.8571366234672974
Kt3r	0.9995336800000001	0.7071067811865475
Kt2r	0.9995336800000001	0.8164965809277261
NTP9	0.999532526	0.7171173462814922
METSOX2abcpp	0.999532142	0.8451468789119406
METSOX2abc	0.999532142	0.8451468789119406
HEMEti	0.999531468	0.8451468789119406
PHEMEABCte	0.999531468	0.8451468789119406
PHEME2abcpp	0.999531468	0.8451468789119406
PHEMEabcpp	0.999531468	0.8451468789119406
DCPDP	0.999529342	0.7171173462814919
METSOX1abc	0.99952919	0.8451468789119406
METSOX1abcpp	0.99952919	0.8451468789119406
ALAALAabcpp	0.9995286919999999	0.8451468789119406
r0796	0.9995268679999999	0.6999816726739607
THMTP	0.999526726	0.7171173462814934
TAURabc	0.999525834	0.8571366234672974
ADPMAN	0.9995257320000001	0.7499618145715571
LAAL37	0.999524914	0.7126819593174974
THMATPe	0.9995249000000002	0.8451468789119406
THMabc	0.9995249000000002	0.8571366234672974
H4THDPR	0.9995244299999999	0.7911574902741425
GCALDtabcpp	0.9995234359999999	0.8451468789119406
GABAVESSEC	0.999521694	0.5212894964799415
GABAVESSEC_1	0.999521694	0.8451468789119393
PRAIS_1	0.9995208379999999	0.9525724164401322
DARBabcpp	0.9995198820000001	0.8451468789119406
UACCpts	0.9995192100000001	0.7527334240359391
PTRCabc	0.9995189	0.8571366234672974
FBP26	0.99951836	0.75
NPHSb	0.9995179340000002	0.7999877817826329
C161SN	0.9995169839999999	0.9989604537911345
PPPPH	0.99951694	0.7999877817826406
RE1933C	0.9995162479999999	0.6063445096715564
OCTD	0.9995159619999999	0.7324682774809822
GALOR	0.999515798	0.7159765599751228
DHRG2	0.999515616	0.8097294567278088
4HTHRS_1	0.999515372	0.8944545113472385
DESAT16a	0.999515308	0.7679841110506321
RIBCTR	0.9995151120000001	0.5500919271479487
4ABUTabcpp	0.9995149699999999	0.8451468789119393
NAKt2pp	0.999514488	0.5
Nat_Kpp	0.999514488	0.5
GDTPR	0.9995142319999999	0.8902522387753296
MTAM_1	0.999513852	0.9449317982422804
ARGt2r	0.9995137140000001	0.6737222665683658
F1PP	0.9995126559999999	0.5669590789453709
PYRDC2	0.99951111	0.6761071769412837
ARB_Dabc	0.9995104539999999	0.8451468789119406
MANTRabc	0.99950861	0.8451468789119406
HIBHr	0.999507646	0.7905573411325566
LPLIPAL2A160	0.9995074599999999	0.6965436011730883
DAPabcpp	0.99950656	0.8451468789119387
DAPabc	0.99950656	0.8451468789119387
CA2abc1	0.999506062	0.8451468789119406
HMR_4816	0.9995053300000001	0.872865212862186
CYSTabc	0.999505128	0.8451468789119406
GLYCLTt2r	0.9995048719999999	0.6737222665683658
C141SN	0.999504272	0.9986285017312064
RIBFLVt3o	0.999503976	0.8451468789119406
RIBFLVt3	0.999503976	0.8451468789119406
THMtrbc	0.9995037739999999	0.4999999999999999
ARNO	0.99950224	0.6389826954573091
OMPHHX3	0.9995016800000001	0.9203557817891503
OPHHX3	0.9995016800000001	0.9203557817891503
OMMBLHX3	0.9995016800000001	0.9203557817891503
MOCDS	0.9995004279999999	0.5999755635652826
HMR_0287	0.999500064	0.8451468789119406
FRUt2	0.999499722	0.6737222665683658
PPP9ABCte	0.999499428	0.8451468789119406
CBL1abcpp	0.9994986320000001	0.8451468789119406
ADOCBLabcpp	0.9994986320000001	0.8451468789119406
CBL1abc	0.9994986320000001	0.8451468789119406
ADOCBLabc	0.9994986320000001	0.8451468789119406
FPGS7	0.9994985880000001	0.8347759638984262
VALDHr	0.999496726	0.7142732469345867
SPMDabc	0.999496544	0.8571366234672974
PGLYCP	0.99949645	0.5669590789453709
NTP12	0.9994961659999999	0.7171173462814934
ATPATF3	0.9994943340000001	0.5999755635652814
CA2abc1pp	0.999494112	0.8451468789119406
CA2abcpp	0.999494112	0.8571366234672971
FOLABCCte	0.9994933180000001	0.8451468789119406
LAAL35	0.99949318	0.7142732469345945
MG2abc	0.999492446	0.8451468789119406
DATPHs	0.999492182	0.645516941130257
CBIuabcpp	0.999492004	0.8451468789119406
CBIabc	0.999492004	0.8451468789119406
HDH	0.99949186	0.989764163566278
3PEPTabcpp	0.9994893380000001	0.8451468789119402
NTRLASE2	0.99948923	0.6229911334908727
OIVD2E	0.99948868	0.782549834708375
LAAL42	0.9994882479999999	0.6761071769412867
L24DC	0.9994880120000001	0.5773796621013934
SO4t_e	0.999487592	0.8521987490908596
SO4t2	0.999487592	0.6737222665683658
PHEabc	0.99948728	0.8451468789119406
FAS180ACP	0.999487066	0.9430418537845967
GLYCt2	0.999485906	0.7071067811865475
CTBTabc	0.99948504	0.8571366234672971
BAMPPALDOX	0.999484792	0.8198850146936595
ALDD22x	0.999484792	0.8198850146936595
SER_AL	0.9994845600000002	0.5772914788764489
E4POR1	0.9994835960000001	0.8888851179365308
FAH3	0.999483184	0.8099275732617024
CYSSERMETr	0.999483176	0.582786631197302
FF_11	0.9994829679999999	0.6737222665683658
MNDNS2	0.999481334	0.8858840263191246
DES2_C16	0.9994797719999999	0.7679841110506321
ETOHMO	0.9994797639999999	0.7679841110506321
UDPDPRD	0.9994795699999999	0.715976559975122
BRFAPS	0.9994786980000001	0.6804253634781948
PAPA140	0.999478588	0.5669590789453709
HMR_0201	0.9994783119999999	0.7999877817826395
TTDCEAc	0.9994783119999999	0.7999877817826415
NT5C_2	0.999477566	0.5071707368533022
CHLt2	0.99947643	0.6737222665683658
CMPA_1	0.9994759280000001	0.7698134217708037
ALAB	0.999475396	0.5000084845708056
DHR_1	0.9994743360000001	0.5302355761046773
CHORt2	0.9994738459999999	0.6737222665683658
Mn2t	0.999473558	0.8521987490908596
ALDD8	0.999471668	0.8198850146936616
LPLIPAL2A181	0.999471344	0.6965436011730883
MG2uabcpp	0.999470294	0.8451468789119406
CYTDt2	0.999468394	0.6737222665683658
34DHPLACOX_NADP	0.9994677280000002	0.844738815255579
TYRTAi	0.9994667460000001	1.0
BZDH	0.999466712	0.8198850146936599
UREAabcpp	0.99946664	0.8451468789119406
NOX2	0.9994662120000001	0.8677230007909238
4HOXPACDOX_NADP	0.9994655339999999	0.8447388152555794
LHIST	0.999465502	0.8944241554830374
HISTDb_1	0.999465502	0.8216089315992059
HISTDb	0.999465502	0.8944241554830374
FDH7	0.9994650500000001	0.6761071769412856
ALLTAMH	0.999464538	0.7453635812534976
SELNPS	0.9994640159999999	0.6123724356957946
4ABUTD	0.999463968	0.8447388152555791
5APTNabcpp	0.9994611280000001	0.8451468789119395
FDH5pp_1	0.9994586719999999	0.8046787846815586
ALDD3	0.999458322	0.8198850146936616
FDH	0.9994582900000001	0.6708408835104316
SACCD_c	0.9994577760000001	0.7324682774809821
CRNtHa	0.9994570919999999	0.6737222665683658
FA181ACPH	0.999455472	0.599975563565286
MTHFR2_1	0.99945503	0.6999816726739561
MTHFR2	0.99945503	0.7905573411325566
LLEUDr	0.9994545799999999	0.7142732469345869
SPODM_1	0.999454426	0.28867513459481287
FAD_14	0.999453344	0.8875203139603666
ILEDHr_1	0.9994520120000001	0.7142732469345867
MI3PP	0.999451952	0.75
MI4PP	0.999451952	0.75
LPLIPAL2A140	0.99945179	0.6965436011730883
DTMPt6	0.999451576	0.6737222665683658
PROPROPROr	0.99944893	0.6681531047810609
FASC201ACP	0.999448804	0.9028998933551872
NOPD	0.999448328	0.732468277480982
FAH2	0.999447284	0.8099275732617025
AI2abcpp	0.9994459880000001	0.8451468789119406
MAN6Gpts	0.999444802	0.7527334240359392
2OBUTt	0.999441214	0.6737222665683658
OAAt_1	0.99944028	0.6737222665683659
r1329	0.9994398199999999	0.5773796621013904
PGLc	0.999437962	1.0
MCDC	0.999437176	0.47142852000299174
GUAD_1	0.999436934	0.948688128942177
HDECH	0.9994368079999999	0.7764985789321317
DMPSS_c	0.999436452	0.838514819331707
FAS120ACP	0.9994363959999999	0.9430418537845967
THRA2	0.9994346820000001	1.0
ACPS	0.99943438	0.7499618145715683
FTHFI_1	0.9994340919999999	0.7885097080618423
GLYCOX1	0.9994328180000001	0.5
PRO1y	0.999431986	1.0
P5CR_1	0.999431986	0.9486881289421683
BGLK_1	0.9994304000000002	0.7559454385938253
VNDH_2	0.999428784	0.8198850146936585
PCNO	0.999427996	0.7159765599751231
PAPA161	0.9994279020000001	0.5669590789453709
GPAR	0.9994266599999999	0.8944545113472446
PAPA120	0.99942613	0.5669590789453709
URIt2	0.999425972	0.6737222665683658
CAATPS	0.9994255400000001	0.5356727007633268
CAATPS_1	0.9994255400000001	0.7300061914462346
GLYt	0.9994246279999999	0.4999999999999999
EAR140x	0.999422296	0.6999816726739607
DESAT18a	0.999420106	0.7679841110506321
DES2_9	0.999420106	0.7679841110506321
ALLTAMH2	0.999418146	0.7698134217708041
ARGDI	0.9994172500000001	0.8944545113472412
GLNSCP	0.9994142199999999	0.864237621807817
r1384	0.999412342	0.6455169411302585
ALDD10	0.999412006	0.8198850146936606
r0679	0.999411938	0.6324319202153031
APCPT	0.999411938	0.6324319202153035
LYSt2r	0.999409708	0.6737222665683658
LYSt3r	0.999409708	0.6737222665683658
GLCD	0.999409494	0.5547067127184724
AACPS11	0.9994079539999999	0.6666666666666667
DIPEPabc3	0.9994056499999999	0.8451468789119406
DIGALSGALSIDEATPte	0.9994056499999999	0.8451468789119406
CDCA3Gte	0.9994056499999999	0.8451468789119406
HEXDIACATP	0.9994056499999999	0.8451468789119406
DIPEPabc13	0.9994056499999999	0.8451468789119406
DHBSZ3FEabcpp	0.9994056499999999	0.8451468789119406
HC02196te	0.9994056499999999	0.8451468789119401
HMR_0247	0.9994056499999999	0.8451468789119403
HMR_0235	0.9994056499999999	0.8451468789119403
HC02220te	0.9994056499999999	0.8451468789119402
ALAHIStr	0.9994056499999999	0.8451468789119406
Am1CSAteb	0.9994056499999999	0.8451468789119406
DIPEPabc7	0.9994056499999999	0.8451468789119406
ALAHISabcpp	0.9994056499999999	0.8451468789119406
CBL1HBIabc	0.9994056499999999	0.8451468789119406
HMR_0215	0.9994056499999999	0.8451468789119406
ALALEUabcpp	0.9994056499999999	0.8451468789119406
HMR_0194	0.9994056499999999	0.8451468789119403
GUDACabcpp	0.9994056499999999	0.8451468789119406
DIPEPabc14	0.9994056499999999	0.8451468789119406
DHEAte	0.9994056499999999	0.8451468789119406
HDCA24Gte	0.9994056499999999	0.8451468789119406
CE1352te	0.9994056499999999	0.8451468789119397
HDCA6Gte	0.9994056499999999	0.8451468789119406
CE1297t	0.9994056499999999	0.8451468789119397
GUDPTNabcpp	0.9994056499999999	0.8451468789119406
HMR_0239	0.9994056499999999	0.8451468789119406
CE1273t1	0.9994056499999999	0.8451468789119397
ALALEUt	0.9994056499999999	0.8451468789119406
DHEASABCCte	0.9994056499999999	0.8451468789119406
CDCA24Gte	0.9994056499999999	0.8451468789119406
DLYSabcpp	0.9994056499999999	0.8451468789119406
HC02195te	0.9994056499999999	0.8451468789119401
AU1abcpp	0.9994056499999999	0.8451468789119406
DIPEPabc4	0.9994056499999999	0.8451468789119402
GUDCA3Sabc	0.9994056499999999	0.8451468789119406
HEXDTRte	0.9994056499999999	0.8451468789119406
CE1243ATP	0.9994056499999999	0.8451468789119397
ALAGLYtr	0.9994056499999999	0.8451468789119406
ATVACIDtu	0.9994056499999999	0.8451468789119406
HMR_0207	0.9994056499999999	0.8451468789119403
HISTAVESSEC	0.9994056499999999	0.7254657534643234
DIPEPabc1	0.9994056499999999	0.8451468789119406
CA3Sabc	0.9994056499999999	0.8451468789119406
HCA6Gte	0.9994056499999999	0.8451468789119406
AHANDROSTANGLCte	0.9994056499999999	0.8451468789119406
DHCHOLESTANATEATP	0.9994056499999999	0.8451468789119406
DIPEPabc2	0.9994056499999999	0.8451468789119406
HISHISabcpp	0.9994056499999999	0.8451468789119406
AK2LGCHOLABCt	0.9994056499999999	0.8451468789119406
HISGLYabcpp	0.9994056499999999	0.8451468789119406
HMR_0211	0.9994056499999999	0.8451468789119403
CARNabcpp	0.9994056499999999	0.8451468789119406
HG2abcpp	0.9994056499999999	0.8451468789119406
DHGLZABCt	0.9994056499999999	0.8451468789119406
DIPEPabc10	0.9994056499999999	0.8451468789119406
HMR_0243	0.9994056499999999	0.8451468789119402
ALAGLNtr	0.9994056499999999	0.8451468789119406
CAMPt	0.9994056499999999	0.8451468789119406
DIPEPabc6	0.9994056499999999	0.8451468789119406
DIPEPabc5	0.9994056499999999	0.8451468789119406
HEXSabc	0.9994056499999999	0.8451468789119406
ATVLACtu	0.9994056499999999	0.8451468789119406
DLEUabcpp	0.9994056499999999	0.8451468789119406
DJENKabc	0.9994056499999999	0.8451468789119406
DIPEPabc12	0.9994056499999999	0.8451468789119406
AHANDROSTANte	0.9994056499999999	0.8451468789119406
BALAALAabcpp	0.9994056499999999	0.8451468789119406
DIPEPabc9	0.9994056499999999	0.8451468789119406
CE0328t	0.9994056499999999	0.8451468789119406
CA24Gte	0.9994056499999999	0.8451468789119406
BALABALAabcpp	0.9994056499999999	0.8451468789119406
HCA24Gte	0.9994056499999999	0.8451468789119406
HC02194te	0.9994056499999999	0.8451468789119401
DIPEPabc11	0.9994056499999999	0.8451468789119406
GTACMPtev	0.9994056499999999	0.8451468789119406
ALAGLUabcpp	0.9994056499999999	0.8451468789119402
HISTAVESSEC_1	0.9994056499999999	0.8451468789119406
DIPEPabc8	0.9994056499999999	0.8451468789119406
DVALabcpp	0.9994056499999999	0.8451468789119406
CE1447te	0.9994056499999999	0.8451468789119397
CE2006te	0.9994056499999999	0.8451468789119397
ENLIPAabctex	0.9994056499999999	0.8451468789119406
EPOXTACteb	0.9994056499999999	0.8451468789119406
ESTRAABCtc	0.9994056499999999	0.8451468789119406
ESTRADIOLGLCt2	0.9994056499999999	0.8451468789119406
ESTRIOLATP	0.9994056499999999	0.8451468789119406
ESTRIOLGLCte	0.9994056499999999	0.8451468789119406
ESTRONEGLCt	0.9994056499999999	0.8451468789119406
ESTRONEte	0.9994056499999999	0.8451468789119406
C04483t1	0.9994056499999999	0.8451468789119406
COLIPAabcpp_kt	0.9994056499999999	0.8451468789119406
ESTROSABCCte	0.9994056499999999	0.8451468789119406
ESTRSABCtc	0.9994056499999999	0.8451468789119406
C03990ATP	0.9994056499999999	0.8451468789119401
ETHSO3abcpp	0.9994056499999999	0.8451468789119406
C03681te	0.9994056499999999	0.8451468789119396
ETHSabc	0.9994056499999999	0.8451468789119406
COLIPAabcppmin	0.9994056499999999	0.8451468789119406
COLIPAabctex	0.9994056499999999	0.8451468789119406
COPROSTabc	0.9994056499999999	0.8451468789119406
COLIPAabcpp	0.9994056499999999	0.8451468789119406
FVSteb	0.9994056499999999	0.8451468789119406
C04717ATP	0.9994056499999999	0.8451468789119396
C05463t1	0.9994056499999999	0.8451468789119406
CLIPAabctex	0.9994056499999999	0.8451468789119406
CMCBTFabcpp	0.9994056499999999	0.8451468789119406
G3Pabc	0.9994056499999999	0.8451468789119405
CMtexabc	0.9994056499999999	0.8451468789119406
C05770te	0.9994056499999999	0.8451468789119396
ECA4COLIPAabctex	0.9994056499999999	0.8451468789119406
C05769te	0.9994056499999999	0.8451468789119396
ECTOINEabc	0.9994056499999999	0.8451468789119406
C05302te	0.9994056499999999	0.8451468789119396
COLIPAabcex	0.9994056499999999	0.8451468789119406
C05301te	0.9994056499999999	0.8451468789119396
COLIPABabcpp	0.9994056499999999	0.8451468789119406
C05299te	0.9994056499999999	0.8451468789119396
C05298te	0.9994056499999999	0.8451468789119396
ECTOabcpp	0.9994056499999999	0.8451468789119406
EIC21114TRte	0.9994056499999999	0.8451468789119406
COLIPAPabctex	0.9994056499999999	0.8451468789119406
C04805ATP	0.9994056499999999	0.8451468789119396
CPGNabcpp	0.9994056499999999	0.8451468789119406
ANDRSTANDRte	0.9994056499999999	0.8451468789119406
ANDRSTNDNte	0.9994056499999999	0.8451468789119406
FBACabcpp	0.9994056499999999	0.8451468789119406
FECRMabc	0.9994056499999999	0.8451468789119406
FECHEabcpp	0.9994056499999999	0.8451468789119406
FE3HOXabcpp	0.9994056499999999	0.8451468789119406
FE3DHBZSabcpp	0.9994056499999999	0.8451468789119406
FE3DCIT2abcpp	0.9994056499999999	0.8451468789119406
DCA24Gte	0.9994056499999999	0.8451468789119406
CYSDabcpp	0.9994056499999999	0.8451468789119406
CYSIabcpp	0.9994056499999999	0.8451468789119406
ARBTNabcpp	0.9994056499999999	0.8451468789119406
FEOXAMabcpp	0.9994056499999999	0.8451468789119406
HMR_0257	0.9994056499999999	0.8451468789119402
BILDGLCURte	0.9994056499999999	0.8451468789119406
BILGLCURte	0.9994056499999999	0.8451468789119406
DASNabcpp	0.9994056499999999	0.8451468789119406
ARSabc	0.9994056499999999	0.8451468789119406
DARGabcpp	0.9994056499999999	0.8451468789119406
ARSENBabc	0.9994056499999999	0.8451468789119406
BLAMDabcpp	0.9994056499999999	0.8451468789119406
FECRMabcpp	0.9994056499999999	0.8451468789119406
FEROXBFEabcpp	0.9994056499999999	0.8451468789119406
ANDRSTRNGLCte	0.9994056499999999	0.8451468789119406
CU1abcpp	0.9994056499999999	0.8451468789119406
CRGLZABCt	0.9994056499999999	0.8451468789119406
CRVSATPthc	0.9994056499999999	0.8451468789119406
CRVSATPtu	0.9994056499999999	0.8451468789119406
CRVSM1teb	0.9994056499999999	0.8451468789119406
CRVSM23teb	0.9994056499999999	0.8451468789119406
CRVSM24teb	0.9994056499999999	0.8451468789119406
CSASULPteb	0.9994056499999999	0.8451468789119406
CSAtu	0.9994056499999999	0.8451468789119406
BUTSabc	0.9994056499999999	0.8451468789119406
FEROXEFEabcpp	0.9994056499999999	0.8451468789119406
CYNTtabcpp	0.9994056499999999	0.8451468789119406
BUTSO3abcpp	0.9994056499999999	0.8451468789119406
DCA3Sabc	0.9994056499999999	0.8451468789119406
CYSAMPtev	0.9994056499999999	0.8451468789119406
FERXAabc	0.9994056499999999	0.8451468789119406
DCA3Gte	0.9994056499999999	0.8451468789119406
FERRICHabc	0.9994056499999999	0.8451468789119406
FEROXGFEabcpp	0.9994056499999999	0.8451468789119406
GCA3Sabc	0.9994056499999999	0.8451468789119406
AM9CSAteb	0.9994056499999999	0.8451468789119406
EANDRSTRNte	0.9994056499999999	0.8451468789119406
CE2537ATP	0.9994056499999999	0.8451468789119397
CE2510ABCt	0.9994056499999999	0.8451468789119397
CE2510t	0.9994056499999999	0.8451468789119397
GLYSERabcpp	0.9994056499999999	0.8451468789119406
GLYPHEabcpp	0.9994056499999999	0.8451468789119406
GLYMETtr	0.9994056499999999	0.8451468789119406
GLYMETabcpp	0.9994056499999999	0.8451468789119406
CE2513ATP	0.9994056499999999	0.8451468789119406
CE2537ABCt	0.9994056499999999	0.8451468789119397
CE4843t	0.9994056499999999	0.8451468789119406
CE2211te	0.9994056499999999	0.8451468789119397
GLYGLYabcpp	0.9994056499999999	0.8451468789119406
GLYGLYGLNtr	0.9994056499999999	0.8451468789119406
CE4877te	0.9994056499999999	0.8451468789119397
GLYGLUabcpp	0.9994056499999999	0.8451468789119406
CE5025t	0.9994056499999999	0.8451468789119397
GLYGLNtr	0.9994056499999999	0.8451468789119406
CE5026t	0.9994056499999999	0.8451468789119401
GLYGLNabcpp	0.9994056499999999	0.8451468789119406
CE2445t	0.9994056499999999	0.8451468789119397
CE2209te	0.9994056499999999	0.8451468789119397
DOPAVESSEC_1	0.9994056499999999	0.8451468789119406
DMGLYBabcpp	0.9994056499999999	0.8451468789119406
GM2LIPAabctex	0.9994056499999999	0.8451468789119406
ALATHRabcpp	0.9994056499999999	0.8451468789119406
GM2LIPAabcpp	0.9994056499999999	0.8451468789119406
ALATHRtr	0.9994056499999999	0.8451468789119406
DESFVSteb	0.9994056499999999	0.8451468789119406
ALATRPabcpp	0.9994056499999999	0.8451468789119406
CE2047te	0.9994056499999999	0.8451468789119397
GM1LIPAabctex	0.9994056499999999	0.8451468789119406
BALAGLYabcpp	0.9994056499999999	0.8451468789119406
CE2049te	0.9994056499999999	0.8451468789119397
BALALEUabcpp	0.9994056499999999	0.8451468789119406
DMSO2abcpp	0.9994056499999999	0.8451468789119406
DODECANACt	0.9994056499999999	0.8451468789119406
DOPA3GLCURt	0.9994056499999999	0.8451468789119406
GM1LIPAabcpp	0.9994056499999999	0.8451468789119406
GLZABCteb	0.9994056499999999	0.8451468789119406
DOPA4GLCURt	0.9994056499999999	0.8451468789119406
DOPAVESSEC	0.9994056499999999	0.7254657534643234
CE5072te	0.9994056499999999	0.8451468789119401
CE6247t	0.9994056499999999	0.8451468789119401
CHSTEROLt_1	0.9994056499999999	0.8451468789119406
AM1CCSteb	0.9994056499999999	0.8451468789119406
GLC3MEACPtev	0.9994056499999999	0.8451468789119406
CHOLATEt3	0.9994056499999999	0.8451468789119406
AM19CSteb	0.9994056499999999	0.8451468789119406
AM1A4NCSteb	0.9994056499999999	0.8451468789119406
AM1ACSteb	0.9994056499999999	0.8451468789119406
AM1ALCSteb	0.9994056499999999	0.8451468789119406
AM1C4N9CSteb	0.9994056499999999	0.8451468789119406
AM1C9CSteb	0.9994056499999999	0.8451468789119406
CHOLSabc	0.9994056499999999	0.8451468789119406
C14768ATP	0.9994056499999999	0.8451468789119396
CHOLSabc_1	0.9994056499999999	0.8451468789119406
AM1CGLCteb	0.9994056499999999	0.8451468789119406
GDCA3Sabc	0.9994056499999999	0.8451468789119406
CHSTEROLt	0.9994056499999999	0.8451468789119406
AM4NC9CSteb	0.9994056499999999	0.8451468789119406
GCHOLAt3	0.9994056499999999	0.8451468789119406
AM4NCSteb	0.9994056499999999	0.8451468789119406
GCDCA3Sabc	0.9994056499999999	0.8451468789119406
GLCGLYCabcpp_syn	0.9994056499999999	0.8451468789119406
ALLabcpp	0.9994056499999999	0.8451468789119406
CE7081tm	0.9994056499999999	0.8451468789119401
C14826ATP	0.9994056499999999	0.8451468789119397
CE7082ATP	0.9994056499999999	0.8451468789119401
CE7083t	0.9994056499999999	0.8451468789119401
CE7085te	0.9994056499999999	0.8451468789119401
CE7090te	0.9994056499999999	0.8451468789119401
DORNabcpp	0.9994056499999999	0.8451468789119406
CE7096te	0.9994056499999999	0.8451468789119401
CE7172ATP	0.9994056499999999	0.8451468789119401
CELabc	0.9994056499999999	0.8451468789119406
C14825ATP	0.9994056499999999	0.8451468789119397
DSPVSteb	0.9994056499999999	0.8451468789119406
GLUCYSte	0.9994056499999999	0.8451468789119406
GLUCANabc	0.9994056499999999	0.8451468789119406
GLUCAN2abc	0.9994056499999999	0.8451468789119406
C14771ATP	0.9994056499999999	0.8451468789119397
DPROabcpp	0.9994056499999999	0.8451468789119406
CGMPt	0.9994056499999999	0.845146878911939
C14770ATP	0.9994056499999999	0.8451468789119397
C14769td2	0.9994056499999999	0.8451468789119396
DGUDBUTNabcpp	0.9994056499999999	0.8451468789119406
CBL2abc	0.9994056499999999	0.8451468789119406
PCHOL2OLE_HSABCt	0.9994056499999999	0.8451468789119406
PS180abcpp	0.9994056499999999	0.8451468789119406
PE203_HSABCt	0.9994056499999999	0.8451468789119406
PE226_HSABCt	0.9994056499999999	0.8451468789119406
5HPETATP	0.9994056499999999	0.8451468789119394
PE2LINL_HSABCt	0.9994056499999999	0.8451468789119406
PEAL2tabc	0.9994056499999999	0.8451468789119406
PEALtabc	0.9994056499999999	0.8451468789119406
PEAR_HSABCt	0.9994056499999999	0.8451468789119406
PEAtabcpp	0.9994056499999999	0.8451468789119406
PEDH203_HSABCt	0.9994056499999999	0.8451468789119406
PEFLIP	0.9994056499999999	0.8451468789119406
PEFLIP_cho	0.9994056499999999	0.8451468789119406
PELINL_HSABCt	0.9994056499999999	0.8451468789119406
PELPALM_HSABCt	0.9994056499999999	0.8451468789119406
PEOLE_HSABCt	0.9994056499999999	0.8451468789119406
17AHPRGSTRNte	0.9994056499999999	0.8451468789119385
LYSGLUGLYtr	0.9994056499999999	0.8451468789119406
LVSTPGPtu	0.9994056499999999	0.8451468789119406
LVSTACIDtu	0.9994056499999999	0.8451468789119406
LTHSTRLABCt	0.9994056499999999	0.8451468789119406
LSTNtu	0.9994056499999999	0.8451468789119406
PEPALM_HSASBCt	0.9994056499999999	0.8451468789119406
PE1829Z12Z1835Z9Z12Zt	0.9994056499999999	0.8451468789119406
5HTRPVESSEC	0.9994056499999999	0.7254657534643227
5HTRPVESSEC_1	0.9994056499999999	0.8451468789119395
PE1801835Z9Z12Zt	0.9994056499999999	0.8451468789119406
MEPIVESSte_cho	0.9994056499999999	0.8451468789119406
PE14_HSABCt	0.9994056499999999	0.8451468789119406
MEPIVESSte	0.9994056499999999	0.7254657534643234
PE15_HSABCt	0.9994056499999999	0.8451468789119406
5OHFVSteb	0.9994056499999999	0.8451468789119395
PE161_HSABCt	0.9994056499999999	0.8451468789119406
PE17_HSABCt	0.9994056499999999	0.8451468789119406
PE1801819Zt	0.9994056499999999	0.8451468789119406
PE1801829Z12Zt	0.9994056499999999	0.8451468789119406
PE1801845Z9Z12Z15Zt	0.9994056499999999	0.8451468789119406
PE1819Z1845Z9Z12Z15Zt	0.9994056499999999	0.8451468789119406
PE18111Z1819Zt	0.9994056499999999	0.8451468789119406
MDZtu	0.9994056499999999	0.8451468789119406
PE18111Z1829Z12Zt	0.9994056499999999	0.8451468789119406
PE18111Z1835Z9Z12Zt	0.9994056499999999	0.8451468789119406
PE18111Z1845Z9Z12Z15Zt	0.9994056499999999	0.8451468789119406
PE1819Z1819Zt	0.9994056499999999	0.8451468789119406
MCBTFabcpp	0.9994056499999999	0.8451468789119406
PE1819Z1829Z12Zt	0.9994056499999999	0.8451468789119406
PE1819Z1835Z9Z12Zt	0.9994056499999999	0.8451468789119406
5EIPENCte	0.9994056499999999	0.8451468789119395
PESTE_HSABCt	0.9994056499999999	0.8451468789119406
PG18111Z160t	0.9994056499999999	0.8451468789119406
4HPROLTabcpp	0.9994056499999999	0.8451468789119394
PRGNLONEte	0.9994056499999999	0.8451468789119406
PRISTte	0.9994056499999999	0.8451468789119406
UDCA3Sabc	0.9994056499999999	0.8451468789119406
1MNCAMti	0.9994056499999999	0.8451468789119385
UCHOLabc	0.9994056499999999	0.8451468789119406
OSKTabcpp	0.9994056499999999	0.8451468789119406
LCA3Gte	0.9994056499999999	0.8451468789119406
LCA24Gte	0.9994056499999999	0.8451468789119406
LANTHabc	0.9994056499999999	0.8451468789119406
PROHISGLUtr	0.9994056499999999	0.8451468789119406
PPATabc	0.9994056499999999	0.8451468789119406
PROLBabc	0.9994056499999999	0.8451468789119406
4HPRODCabcpp	0.9994056499999999	0.8451468789119394
PROSTGE1t3	0.9994056499999999	0.8451468789119406
PROSTGE2t3	0.9994056499999999	0.8451468789119406
PS120abcpp	0.9994056499999999	0.8451468789119406
PS140abcpp	0.9994056499999999	0.8451468789119406
PS141abcpp	0.9994056499999999	0.8451468789119406
ACOLIPAabctex	0.9994056499999999	0.8451468789119406
PS160abcpp	0.9994056499999999	0.8451468789119406
PRGNLONESte	0.9994056499999999	0.8451468789119406
PLPSabctex	0.9994056499999999	0.8451468789119406
LIPTabc	0.9994056499999999	0.8451468789119406
LEUKTRB4WCOOHt	0.9994056499999999	0.8451468789119406
LIPAabctex	0.9994056499999999	0.8451468789119406
LIPAabcpp	0.9994056499999999	0.8451468789119406
LIPACabcpp	0.9994056499999999	0.8451468789119406
PG1819Z160t	0.9994056499999999	0.8451468789119406
LIPABabcpp	0.9994056499999999	0.8451468789119406
LIPAAabcpp	0.9994056499999999	0.8451468789119406
18HARACHDte	0.9994056499999999	0.8451468789119385
LEULEUabcpp	0.9994056499999999	0.8451468789119406
LEUKTRB4WOHt	0.9994056499999999	0.8451468789119406
LEUKABCtc	0.9994056499999999	0.8451468789119406
PHYQt	0.9994056499999999	0.8451468789119406
PGLYCABCte	0.9994056499999999	0.8451468789119406
5ADTSTSTERONEGLCte	0.9994056499999999	0.8451468789119394
56EPPVSteb	0.9994056499999999	0.8451468789119394
PGP18111Z160t	0.9994056499999999	0.8451468789119406
PGP1819Z160t	0.9994056499999999	0.8451468789119406
56DHPVSteb	0.9994056499999999	0.8451468789119394
LCYSTabcpp	0.9994056499999999	0.8451468789119402
4PYRDX	0.9994056499999999	0.8451468789119394
LCYSTabc	0.9994056499999999	0.8451468789119402
MEPNabcpp	0.9994056499999999	0.8451468789119406
MERACMPtep	0.9994056499999999	0.8451468789119406
MERACMPthc	0.9994056499999999	0.8451468789119406
PCHLN225_HSABCt	0.9994056499999999	0.8451468789119406
NRPPHRVESSEC	0.9994056499999999	0.7254657534643234
7DHCHOLabc	0.9994056499999999	0.8451468789119396
7DHCDCHOLabc	0.9994056499999999	0.8451468789119395
XYLBabc	0.9994056499999999	0.8451468789119406
PB2abcpp	0.9994056499999999	0.8451468789119406
NORMETEVESSte	0.9994056499999999	0.7254657534643234
7BHGLZGLCABCt	0.9994056499999999	0.8451468789119395
7BHGLZABCt	0.9994056499999999	0.8451468789119395
7AHGLZABCt	0.9994056499999999	0.8451468789119395
PCHOL2LINL_HSABCt	0.9994056499999999	0.8451468789119406
XYLANabc	0.9994056499999999	0.8451468789119406
pentso3abcpp	0.9994056499999999	0.8451468789119406
NMTHDA	0.9994056499999999	0.8682419765433357
6OHFVSteb	0.9994056499999999	0.8451468789119395
PCHOL2STE_HSABCt	0.9994056499999999	0.8451468789119406
PCHOLAR_HSABCt	0.9994056499999999	0.8451468789119406
PCHOLDOC_HSABCt	0.9994056499999999	0.8451468789119406
PCHOLEIC_HSABCt	0.9994056499999999	0.8451468789119406
PCHOLET_HSABCt	0.9994056499999999	0.8451468789119406
NDERSVteb	0.9994056499999999	0.8451468789119406
NRPPHRVESSEC_1	0.9994056499999999	0.8451468789119406
NRVNCABCt	0.9994056499999999	0.8451468789119406
NCBMPTSabcpp	0.9994056499999999	0.8451468789119404
1531TACRteb	0.9994056499999999	0.8451468789119385
WHARACHDt	0.9994056499999999	0.8451468789119406
PACALtabcpp	0.9994056499999999	0.8451468789119406
15HPETATP	0.9994056499999999	0.8451468789119385
15DMTtu	0.9994056499999999	0.8451468789119385
PAFABCt	0.9994056499999999	0.8451468789119406
15DAPabcpp	0.9994056499999999	0.8451468789119385
PAIL18111Z160t	0.9994056499999999	0.8451468789119406
PAIL1819Z160t	0.9994056499999999	0.8451468789119406
XOL7AH3ATP	0.9994056499999999	0.8451468789119406
1513TACRtu	0.9994056499999999	0.8451468789119385
7DHCHSTEROLt	0.9994056499999999	0.8451468789119396
OARGabcpp	0.9994056499999999	0.8451468789119395
OANTIabcpp	0.9994056499999999	0.8451468789119406
XOL7AONEATP	0.9994056499999999	0.8451468789119406
XOLDIOLONEATP	0.9994056499999999	0.8451468789119406
O16A4COLIPAabctex	0.9994056499999999	0.8451468789119406
VITEtl	0.9994056499999999	0.8451468789119406
XYL3abc	0.9994056499999999	0.8451468789119406
7KILTCHOLATP	0.9994056499999999	0.8451468789119396
7HPVSteb	0.9994056499999999	0.8451468789119396
PCHOLHEP_HSABCt	0.9994056499999999	0.8451468789119406
PCHOLLINL_HSABCt	0.9994056499999999	0.8451468789119406
5OXPROabcpp	0.9994056499999999	0.8451468789119395
6CSMVACIDteb	0.9994056499999999	0.8451468789119395
PCHOLN264_HSABCt	0.9994056499999999	0.8451468789119406
13DAMPPabcpp	0.9994056499999999	0.8451468789119385
PCHOLOLE_HSABCt	0.9994056499999999	0.8451468789119406
PCHOLPALME_HSABCt	0.9994056499999999	0.8451468789119406
MOPSabc	0.9994056499999999	0.8451468789119406
PCHOLSTE_HSABCt	0.9994056499999999	0.8451468789119406
6EPSteb	0.9994056499999999	0.8451468789119395
PCt	0.9994056499999999	0.8451468789119406
PCt_cho	0.9994056499999999	0.8451468789119406
MHGLZABCt	0.9994056499999999	0.8451468789119406
13DMTtu	0.9994056499999999	0.8451468789119385
6BHGLZGLCABCt	0.9994056499999999	0.8451468789119395
METSabc	0.9994056499999999	0.8451468789119406
6BHGLZABCt	0.9994056499999999	0.8451468789119395
METSRabc	0.9994056499999999	0.8451468789119406
17AHPRGNLONEte	0.9994056499999999	0.8451468789119385
6AHGLZABCt	0.9994056499999999	0.8451468789119395
PE12_HSABCt	0.9994056499999999	0.8451468789119406
METDabcpp	0.9994056499999999	0.8451468789119406
METDabc	0.9994056499999999	0.8451468789119406
PCHOLN225_HSABCt	0.9994056499999999	0.8451468789119406
PCHOLN2254_HSABCt	0.9994056499999999	0.8451468789119406
ACHVESSEC	0.9994056499999999	0.7254657534643234
6HSMVACIDteb	0.9994056499999999	0.8451468789119395
ACHVESSEC_1	0.9994056499999999	0.8451468789119405
14GLUCANabcpp	0.9994056499999999	0.8451468789119385
6MELVACtbc	0.9994056499999999	0.8451468789119395
PCHOLMYR_HsABCt	0.9994056499999999	0.8451468789119406
PCHOLN15_HSABCt	0.9994056499999999	0.8451468789119406
PCHOLN1836_HSABCt	0.9994056499999999	0.8451468789119406
PCHOLN183_HSABCt	0.9994056499999999	0.8451468789119406
PCHOLN19_HSABCt	0.9994056499999999	0.8451468789119406
PCHOLN201_HSABCt	0.9994056499999999	0.8451468789119406
PCHOLN203_HSABCt	0.9994056499999999	0.8451468789119406
6HMSMVACIDteb	0.9994056499999999	0.8451468789119395
ACMPGLUTtep	0.9994056499999999	0.8451468789119406
ACMPGLUTthc	0.9994056499999999	0.8451468789119406
ACMPGLUtep	0.9994056499999999	0.8451468789119406
ACMPGLUthc	0.9994056499999999	0.8451468789119406
PCHOLN204_HSABCt	0.9994056499999999	0.8451468789119406
PCHOLN205_HSABCt	0.9994056499999999	0.8451468789119406
PCHOLN224_HSABCt	0.9994056499999999	0.8451468789119406
ACMPthc	0.9994056499999999	0.8451468789119406
ACMPtu	0.9994056499999999	0.8451468789119406
PS161abcpp	0.9994056499999999	0.8451468789119406
LCA3Sabc	0.9994056499999999	0.8451468789119406
PS181abcpp	0.9994056499999999	0.8451468789119406
SPHMYLN18115_hs_ATPt	0.9994056499999999	0.8451468789119406
SPHMYLN181161_hs_ATPt	0.9994056499999999	0.8451468789119406
HMR_0423	0.9994056499999999	0.8451468789119406
35DSMVteb	0.9994056499999999	0.845146878911939
r1521	0.9994056499999999	0.8451468789119406
HMR_0419	0.9994056499999999	0.8451468789119406
SPHMYLN18116_hs_ATPt	0.9994056499999999	0.8451468789119406
SPHMYLN18117_hs_ATPt	0.9994056499999999	0.8451468789119406
SPHMYLN181181_hs_ATPt	0.9994056499999999	0.8451468789119406
HMR_0415	0.9994056499999999	0.8451468789119406
SPHMYLN18118_hs_ATPt	0.9994056499999999	0.8451468789119406
SPHMYLN181201_hs_ATPt	0.9994056499999999	0.8451468789119406
SPHMYLN18120_hs_ATPt	0.9994056499999999	0.8451468789119406
SPHMYLN18121_hs_ATPt	0.9994056499999999	0.8451468789119406
AGMabcpp	0.9994056499999999	0.8451468789119406
HMR_0395	0.9994056499999999	0.8451468789119403
12HTACRtu	0.9994056499999999	0.8451468789119385
HMR_0391	0.9994056499999999	0.8451468789119403
SPHMYLN181221_hs_ATPt	0.9994056499999999	0.8451468789119406
HMR_0387	0.9994056499999999	0.8451468789119403
SPHMYLN18122_hs_ATPt	0.9994056499999999	0.8451468789119406
HMR_0383	0.9994056499999999	0.8451468789119402
HMR_0427	0.9994056499999999	0.8451468789119406
HMR_0431	0.9994056499999999	0.8451468789119402
AEPabc	0.9994056499999999	0.8451468789119387
TCA3Sabc	0.9994056499999999	0.8451468789119406
SELabcpp	0.9994056499999999	0.8451468789119406
SERGLUGLNtr	0.9994056499999999	0.8451468789119406
r1519	0.9994056499999999	0.8451468789119406
TDCA3Sabc	0.9994056499999999	0.8451468789119406
3DHLCAabc	0.9994056499999999	0.8451468789119392
3DHDCAabc	0.9994056499999999	0.8451468789119392
TCHOLAt3	0.9994056499999999	0.8451468789119406
3DHCHOLabc	0.9994056499999999	0.845146878911939
PSFLIP	0.9994056499999999	0.8451468789119406
SMIA1Eabc	0.9994056499999999	0.8451468789119406
3DHCDCHOLabc	0.9994056499999999	0.845146878911939
SMVACIDATPteb	0.9994056499999999	0.8451468789119406
TCHOLABCtc	0.9994056499999999	0.8451468789119406
TCDCA3Sabc	0.9994056499999999	0.8451468789119406
SMVtu	0.9994056499999999	0.8451468789119406
SPHMYLN180241_hs_ATPt	0.9994056499999999	0.8451468789119406
HMR_0469	0.9994056499999999	0.8451468789119406
HMR_0439	0.9994056499999999	0.8451468789119403
r1520	0.9994056499999999	0.8451468789119406
HMR_0435	0.9994056499999999	0.8451468789119402
SPHMYLN18114_hs_ATPt	0.9994056499999999	0.8451468789119406
SPHMYLN18123_hs_ATPt	0.9994056499999999	0.8451468789119406
r1522	0.9994056499999999	0.8451468789119406
SPHMYLN1824_hs_ATPt	0.9994056499999999	0.8451468789119406
HMR_0375	0.9994056499999999	0.8451468789119406
r1526	0.9994056499999999	0.8485194979714672
HMR_0307	0.9994056499999999	0.8451468789119403
HMR_0303	0.9994056499999999	0.8451468789119403
12DHCHOLabc	0.9994056499999999	0.8451468789119385
r1531	0.9994056499999999	0.8485194979714672
HMR_0299	0.9994056499999999	0.8451468789119403
SULPACMPtev	0.9994056499999999	0.8451468789119406
r1531_1	0.9994056499999999	0.8451468789119401
HMR_0291	0.9994056499999999	0.8451468789119402
r1532	0.9994056499999999	0.8485194979714672
11DOCRTSTRNte	0.9994056499999999	0.8451468789119384
HMR_0281	0.9994056499999999	0.8451468789119403
11DOCRTSLte	0.9994056499999999	0.8451468789119384
r1532_1	0.9994056499999999	0.8451468789119401
HMR_0277	0.9994056499999999	0.8451468789119406
r1533	0.9994056499999999	0.8485194979714672
r1533_1	0.9994056499999999	0.8451468789119401
HMR_0273	0.9994056499999999	0.8451468789119402
r1536	0.9994056499999999	0.8451468789119406
r2505	0.9994056499999999	0.8451468789119401
HMR_0261	0.9994056499999999	0.8451468789119406
HMR_0311	0.9994056499999999	0.8451468789119403
r1525	0.9994056499999999	0.8451468789119406
HMR_0317	0.9994056499999999	0.8451468789119406
HMR_0359	0.9994056499999999	0.8451468789119406
SPHMYLN1825_hs_ATPt	0.9994056499999999	0.8451468789119406
SPHMYLN_HsATPte	0.9994056499999999	0.8451468789119406
HMR_0371	0.9994056499999999	0.8451468789119406
12HPETATP	0.9994056499999999	0.8451468789119384
HMR_0367	0.9994056499999999	0.8451468789119406
SPHS1Pt2e	0.9994056499999999	0.8451468789119406
HMR_0363	0.9994056499999999	0.8451468789119406
TAGabc	0.9994056499999999	0.8485194979714706
SPRMabc	0.9994056499999999	0.8451468789119406
31DMTtu	0.9994056499999999	0.845146878911939
HMR_0321	0.9994056499999999	0.8451468789119406
STACMPtev	0.9994056499999999	0.8451468789119406
TACRtu	0.9994056499999999	0.8451468789119406
HMR_0347	0.9994056499999999	0.8451468789119404
SULAabc	0.9994056499999999	0.8451468789119406
HMR_0343	0.9994056499999999	0.8451468789119406
HMR_0329	0.9994056499999999	0.8451468789119403
SULFACabcpp	0.9994056499999999	0.8451468789119406
HMR_0325	0.9994056499999999	0.8451468789119403
12HARACHDte	0.9994056499999999	0.8451468789119385
AEPabcpp	0.9994056499999999	0.8451468789119387
SLNTabcpp	0.9994056499999999	0.8451468789119406
HYOCHOLabc	0.9994056499999999	0.8451468789119406
r1514	0.9994056499999999	0.8451468789119406
Pe13_HSABCt	0.9994056499999999	0.8451468789119406
IBUP_Stbc	0.9994056499999999	0.8451468789119406
r1028	0.9994056499999999	0.8451468789119406
PTVSTM3eb	0.9994056499999999	0.8451468789119406
r1026	0.9994056499999999	0.8451468789119406
r0993	0.9994056499999999	0.8451468789119396
PYOVDtex	0.9994056499999999	0.8451468789119406
1331TACRteb	0.9994056499999999	0.8451468789119385
PTVSTATPtu	0.9994056499999999	0.8451468789119406
IBUPGLUCtpvb	0.9994056499999999	0.8451468789119406
THYOCHOLabc	0.9994056499999999	0.8451468789119406
ISETACabcpp	0.9994056499999999	0.8451468789119406
THRNTt	0.9994056499999999	0.8451468789119406
3ISPVSteb	0.9994056499999999	0.8451468789119392
TRIPVSteb	0.9994056499999999	0.8451468789119406
TSACGLUCtev	0.9994056499999999	0.8451468789119406
ICDCHOLabc	0.9994056499999999	0.8451468789119406
TSACMSULtev	0.9994056499999999	0.8451468789119406
PURabc1	0.9994056499999999	0.8451468789119406
TSTSTERONEGLCte	0.9994056499999999	0.8451468789119406
TUDCA3Sabc	0.9994056499999999	0.8451468789119406
ICLIPAabcpp	0.9994056499999999	0.8451468789119406
PVSATPtu	0.9994056499999999	0.8451468789119406
RETABCtc	0.9994056499999999	0.8451468789119406
PVSGLUCteb	0.9994056499999999	0.8451468789119406
TUNGSabcpp	0.9994056499999999	0.8451468789119406
TXB2t	0.9994056499999999	0.8451468789119406
K2L4Aabctex	0.9994056499999999	0.8451468789119406
3MOXTYRESSte	0.9994056499999999	0.7254657534643225
21HPRGNLONEt1	0.9994056499999999	0.8451468789119387
PYOVD2tex	0.9994056499999999	0.8451468789119406
THIOGabc	0.9994056499999999	0.8451468789119406
3OHACMPtev	0.9994056499999999	0.8451468789119392
2HATVACIDGLUCteb	0.9994056499999999	0.8451468789119388
ISOP3PT	0.9994056499999999	0.8451468789119406
RSVATPtu	0.9994056499999999	0.8451468789119406
r1518	0.9994056499999999	0.8451468789119406
THCHOLSTOICATP	0.9994056499999999	0.8451468789119406
RSVLACteb	0.9994056499999999	0.8451468789119406
4HATVLACteb	0.9994056499999999	0.8451468789119394
PSHSABCtc	0.9994056499999999	0.8451468789119406
3HLVSTACtbc	0.9994056499999999	0.8451468789119392
TETDECA511ACt	0.9994056499999999	0.8451468789119406
S3MEACMPtev	0.9994056499999999	0.8451468789119406
ADRNLPVESSEC	0.9994056499999999	0.7254657534643234
ISTNTabc	0.9994056499999999	0.8451468789119406
ADRNLPVESSEC_1	0.9994056499999999	0.8451468789119406
K2L4Aabcpp	0.9994056499999999	0.8451468789119406
PSFLIP_cho	0.9994056499999999	0.8451468789119406
SALCHS2FEabcpp	0.9994056499999999	0.8451468789119406
4BHGLZABCt	0.9994056499999999	0.8451468789119393
4HATVACIDteb	0.9994056499999999	0.8451468789119393
ISOLVSTtbc	0.9994056499999999	0.8451468789119406
3HPVSteb	0.9994056499999999	0.8451468789119392
THEXDDte	0.9994056499999999	0.8451468789119406
RMNabc	0.9994056499999999	0.8451468789119406
2HATVLACteb	0.9994056499999999	0.8451468789119388
4GLU56DIHDINDt	0.9994056499999999	0.8451468789119393
HPDECEte	0.9994056499999999	0.8451468789119406
2HATVLACGLUCteb	0.9994056499999999	0.8451468789119388
r1517	0.9994056499999999	0.8451468789119406
2HATVACIDteb	0.9994056499999999	0.8451468789119388
3HSMVACIDteb	0.9994056499999999	0.8451468789119392
3HPVSTETteb	0.9994056499999999	0.8451468789119392
ISOCHOLabc	0.9994056499999999	0.8451468789119406
PAPA160	0.9994047479999999	0.5669590789453709
MSADC	0.999404618	0.6859943405700353
LTHRK	0.9994044320000001	0.6324319202153046
PPPGO4	0.9994029320000001	0.670820393249937
CMCMSAD	0.999401554	1.0
ASPOb	0.999400856	0.6455169411302586
LTDCL	0.999400398	0.6859943405700353
HISt2r	0.9993984919999999	0.6737222665683658
HISt2r1	0.9993984919999999	0.6737222665683658
AMMQLT8_2	0.9993965900000001	0.7635027614248884
DCPLD1	0.99939503	0.7142732469345944
SACCD2	0.99939503	0.7142732469345945
TREptspp	0.99939418	0.75
GMPR	0.999393274	0.7534023009578555
EAR160x	0.9993928999999999	0.6999816726739607
GP4GH1	0.9993916439999999	0.6965436011730857
ORNDC	0.9993915879999999	0.6859943405700353
ISOAML	0.99939053	0.5773796621013924
METGL	0.9993889960000001	0.5999755635652868
GDPMANNDH	0.9993882280000002	0.8999938908913195
NT5C	0.99938558	0.5669590789453709
5DH4DGLCD	0.999384596	0.6928132691237548
D4DGCD	0.999384596	0.6928132691237548
ACCC_1	0.999384596	0.542314451527125
PRO1x	0.9993840540000001	1.0
P5CR2	0.9993840540000001	0.9486881289421683
r0186	0.9993817700000001	0.5070674749706267
HXANt2r	0.999381674	0.6737222665683658
CGLYt3_2	0.999380664	0.8521987490908596
CYSGLYt2ir	0.999380664	0.6737222665683658
VNDH_3	0.999380356	0.8198850146936582
PACOAT	0.99937971	0.599975563565283
HMR_6785	0.99937579	0.7752170911825529
FPGS4	0.99937563	0.8347759638984255
FAH1	0.9993744880000002	0.7559313022144635
FCSTOLS_c	0.9993732960000001	0.8860905863111553
MCAO_c	0.9993732960000001	0.8860905863111553
XAND	0.9993727339999999	0.7303190503104053
FUMAH	0.99937228	0.5423144515271262
3SPYRSP	0.9993722	0.5564556940491059
CF3Ha	0.999370004	0.6324265533229263
MAN1PT	0.9993678280000001	0.5999755635652814
LPLIPAL2A161	0.9993675059999999	0.6965436011730883
CHLP	0.999367368	0.5669590789453709
PDE2	0.99935888	0.670840883510432
r2073_1	0.9993578619999999	0.6737222665683658
THFGLUS_1	0.9993572799999999	0.6666666666666667
CARORSr	0.999356822	0.7324682774809825
DHPTt	0.9993556619999999	0.6737222665683658
DXYLK	0.999355414	0.6324319202153046
DESAT18_5	0.9993553140000001	0.7378773083046872
O2XOADOX	0.9993533300000002	0.8240579685112882
FA180ACPH	0.99935291	0.599975563565286
AAAN	0.9993519	0.8571366234672972
LCADi_D	0.999348962	0.8198850146936616
CCGS	0.9993480739999999	0.6707759936952162
NH4ti	0.999347134	0.9999999999999998
LPLIPAL2A180	0.9993468719999999	0.6965436011730883
ME2	0.99934553	0.599975563565283
SBP	0.999341992	0.5669590789453709
IGPDH_1	0.9993416439999999	0.8660694931520915
PFK26	0.9993412600000001	0.7999877817826422
ABFPT2	0.9993412600000001	0.7999877817826422
4ABZt2r	0.99934054	0.6737222665683658
TYRTYRr	0.999339318	0.40824829046386313
LAAL28	0.999338998	0.6761071769412867
HPACOAT	0.999336216	0.5999755635652804
ILEDHr	0.9993360599999999	0.7142732469345866
TARTD	0.9993345760000001	0.4757948432531107
GTPCI_1	0.9993340639999999	0.8944545113472406
OROATP	0.999333934	0.6737222665683658
RE0577C	0.999331986	0.5999755635652825
r1322	0.9993305260000002	0.6667006066777057
NADK2	0.999329912	0.5999755635652767
DESAT18	0.999329616	0.7679841110506321
HMR_2296	0.999329264	0.7679841110506321
HMR_2295	0.999329264	0.7679841110506321
HMR_2292	0.999329264	0.7679841110506321
HMR_2293	0.999329264	0.7679841110506321
ACGK_1	0.9993290180000001	0.8944545113472403
DRIBt2	0.9993284039999999	0.6737222665683658
LCTSt	0.9993281699999998	0.6737222665683658
NHFRBO	0.9993278999999999	0.5962675923255327
ABUTD	0.99932754	0.8198850146936584
DHRG	0.9993262919999999	0.806221988115883
G1PDH	0.9993262919999999	0.6999816726739592
34DHALDD	0.9993261	0.8198850146936582
ALDD6	0.99932541	0.8198850146936616
E4PP	0.999324318	0.6708408835104283
HMR_7256	0.99932406	0.9227423556444038
DEDOLP1	0.99932406	0.7171173462814919
SBPP3_1	0.99932406	0.7171173462814934
H23KMP	0.99932406	0.7559042054011016
DEDOLP1_L	0.99932406	0.9227423556444038
CAMPP	0.99932406	0.7171173462814909
DEDOLP1_U	0.99932406	0.9227423556444038
NAGINS	0.99932406	0.7559042054011006
DOLDPP12	0.99932406	0.7171173462814919
DOLDPP	0.99932406	0.7171173462814919
PTDGT	0.99932406	0.7171173462814934
DOLDPP11	0.99932406	0.7171173462814919
OTSB1	0.99932406	0.7171173462814934
LPP_SC	0.99932406	0.9257825042705111
PMI12346PH	0.99932406	0.7171173462814934
NTP11	0.99932406	0.7171173462814919
PGHHPD	0.99932406	0.7171173462814934
PGOGO	0.99932406	0.7171173462814934
PMI1346PH	0.99932406	0.7171173462814934
DKMPPD3_1	0.99932406	0.7171173462814919
PGPP18111Z160	0.99932406	0.7559042054011006
HKM1PP	0.99932406	0.7171173462814874
M5DPP	0.99932406	0.7559042054011017
DIDP	0.99932406	0.7171173462814919
PGPP1819Z160	0.99932406	0.7559042054011006
I14BP1P	0.99932406	0.6488335205740802
MIHKPP	0.99932406	0.7559042054011006
LAAL3	0.9993227680000001	0.7142732469345942
GLNSP3	0.9993220300000001	0.7171236054065151
LO	0.999321838	0.5773385125636009
HMR_2281	0.99931902	0.7679841110506321
HMR_2284	0.99931902	0.7679841110506321
HMR_2282	0.99931902	0.7679841110506321
ALOX	0.999317924	0.732462595413084
3OAR40_2	0.999317778	0.7999877817826384
3HOXTPP	0.999317778	0.7999877817826402
ANS2	0.999317634	0.6665987780040931
GUAt2r	0.999317324	0.6737222665683658
HMR_2287	0.999316226	0.7679841110506321
MECDPDH_syn	0.9993159540000001	0.6708408835104284
CITt3	0.9993154719999999	0.6737222665683658
CITt2r	0.9993154719999999	0.6737222665683658
r0381	0.999315468	0.7303190503104052
CELBt2	0.9993152299999999	0.6737222665683658
DHNCM	0.9993141080000001	0.75
SERTRS_1	0.999314056	0.6761071769412865
METtec	0.9993128099999999	0.5345341458367328
LCADi	0.9993122	0.8198850146936616
FAS240_L	0.9993111100000001	0.9817472615936041
UI45AH	0.9993104839999999	0.7071067811865476
BUP	0.9993104839999999	0.7698134217708028
SADH	0.9993104839999999	0.8198999393788476
BUP2	0.9993104839999999	0.7698134217708028
AFLBURPPAAMH	0.9993104839999999	0.7071067811865476
CARBSARAH	0.9993104839999999	0.7698134217708037
DAMPPH	0.9993099580000001	0.75
KHK	0.9993081580000001	0.7999877817826422
UDPGALOR	0.9993069379999999	0.8999938908913204
CDPDAGS1819Z160	0.999304888	0.7686560261122506
DASYN_EC	0.999304888	0.7744776281164929
DASYN160190	0.999304888	0.5999755635652821
DASYN_HP	0.999304888	0.5999755635652821
CDS_18_0_20_5	0.999304888	0.5999755635652823
PHCYT_BS	0.999304888	0.7745550747290745
PHCYT_LM	0.999304888	0.7745550747290745
CHLPCTD	0.999304888	0.5999755635652821
CDS	0.999304888	0.5999755635652823
RIBCT	0.999304888	0.5999755635652823
DASYN_LLA	0.999304888	0.7745550747290745
DASYN_SA	0.999304888	0.7744776281164929
CDS_18_1_18_1	0.999304888	0.5999755635652823
DASYN_SC	0.999304888	0.7745550747290745
CPCTDTX	0.999304888	0.5999755635652824
PETHCT	0.999304888	0.5999755635652823
CDS_16_0_16_1	0.999304888	0.5999755635652823
CDS_18_0_18_2	0.999304888	0.5999755635652823
DASYN190190	0.999304888	0.5999755635652821
CDS_16_0_18_1	0.999304888	0.5999755635652823
CDGGGS	0.999304888	0.5999755635652821
CDS_16_0_18_2	0.999304888	0.5999755635652823
DASYN182_9_12	0.999304888	0.5999755635652823
DASYN183_6_9_12	0.999304888	0.5999755635652823
CDS_18_0_18_3	0.999304888	0.5999755635652823
CDS_18_0_18_4	0.999304888	0.5999755635652823
CDS_16_0_18_3	0.999304888	0.5999755635652823
CDGGGS2	0.999304888	0.5999755635652797
DASYN183_9_12_15	0.999304888	0.5999755635652823
DASYN184_6_9_12_15	0.999304888	0.5999755635652823
CDS_16_0_18_0	0.999304888	0.5999755635652823
CDPDAGS18111Z160	0.999304888	0.7686560261122506
RBTCT	0.999304888	0.5999755635652823
CDS_18_0_20_4	0.999304888	0.5999755635652823
CDS_16_0_16_0	0.999304888	0.5999755635652821
IMPCT2	0.999304888	0.5999755635652821
EPCTX	0.999304888	0.5999755635652794
CDS_16_0_18_4	0.999304888	0.5999755635652823
CDS_18_2_18_1	0.999304888	0.5999755635652823
CDPDAGS_PALM_EPA_c	0.999304888	0.5999755635652821
CDS_18_2_18_2	0.999304888	0.5999755635652823
CDS_18_2_20_4	0.999304888	0.5999755635652823
CDPDAGS_HDE_PALM_c	0.999304888	0.5999755635652821
CDPDAGS_LNA_EPA_c	0.999304888	0.5999755635652821
CDPDAGS_OLE_PALM	0.999304888	0.5999755635652821
CDPDAGS_LNA_HDE_c	0.999304888	0.5999755635652821
DASYN181_9	0.999304888	0.5999755635652823
CDS_18_2_16_0	0.999304888	0.5999755635652823
CDPDAGS_LNA_LNA_c	0.999304888	0.5999755635652821
CDS_20_4_20_4	0.999304888	0.5999755635652823
CDS_16_0_20_4	0.999304888	0.5999755635652823
CDS_18_0_18_0	0.999304888	0.5999755635652823
CDS_20_4_20_5	0.999304888	0.5999755635652823
CDS_18_0_18_1	0.999304888	0.5999755635652823
CDPDAGS_LNA_PALM_c	0.999304888	0.5999755635652821
CDS_cho	0.999304888	0.5999755635652821
CDPDAGS_EPA_EPA_c	0.999304888	0.5999755635652821
CG3P	0.999304888	0.5999755635652823
CDS_18_1_20_4	0.999304888	0.5999755635652823
CDPDAGS_EPA_LNA_c	0.999304888	0.5999755635652821
CDS_18_1_20_5	0.999304888	0.5999755635652823
CDPDAGS_HDE_LNA_c	0.999304888	0.5999755635652821
CDPDAGS_PALM_HDE_c	0.999304888	0.5999755635652821
CDS_18_1_18_2	0.999304888	0.5999755635652823
CDPDAGS_HDE_EPA_c	0.999304888	0.5999755635652821
CDPDAGS_EPA_PALM_c	0.999304888	0.5999755635652821
ETAPCT	0.999304888	0.5999755635652823
CDS_18_1_18_3	0.999304888	0.5999755635652823
CDPDAGS_PALM_LNA_c	0.999304888	0.5999755635652821
CDPDAGS_EPA_HDE_c	0.999304888	0.5999755635652821
4HALDD	0.999304722	0.8198850146936585
ACMANAt2	0.9993046299999999	0.6737222665683658
DESAT14	0.9993041960000001	0.7679841110506321
EPXQR	0.999303282	0.7911574902741425
RE1807C	0.999303282	0.8447388152555817
RADH4	0.999303282	0.8447388152555789
PY5CDHE	0.999303282	0.7950777590810221
ALDD20y	0.999303282	0.8447388152555825
OXCOAHDH	0.999303282	0.8606658867067325
ALDD19x_P	0.999303282	0.8447388152555826
UDPGALNAC6DH_2	0.999303282	0.9160414149725211
RE1830C	0.999303282	0.8447388152555798
EPOXQR	0.999303282	0.7911574902741425
RADH2	0.999303282	0.8447388152555826
RE2626C	0.999303282	0.8447388152555799
3MOX4HOXPGALDOX_NADP	0.999303282	0.8447388152555791
CDPGD	0.999303282	0.7911574902741425
TNTR2	0.999303282	0.8176325923713958
SULRSI	0.999303282	0.9555552538875587
34DHXMANDACOX_NADP	0.999303282	0.844738815255579
MPOMOR2_1	0.999303282	0.7911574902741425
GGGABADr	0.999303282	0.8447388152555823
MPOMC2	0.999303282	0.7911574902741425
TNTR1	0.999303282	0.8176325923713958
AASDH1_c	0.999303282	0.8447388152555799
DESAT16	0.9993028899999998	0.7679841110506321
LPLIPAL2A120	0.9993017419999999	0.6965436011730843
RBK2	0.9993013000000002	0.8944545113472405
TSULt	0.9993007219999999	0.5345341458367328
MAN6Pt6	0.9993006299999999	0.6737222665683658
OCDCEAt2pp	0.99929831	0.6737222665683658
SACCD1	0.999297146	0.7324682774809812
LAAL6	0.9992962540000001	0.7142732469345945
LAAL7	0.9992962540000001	0.7142732469345945
PYAS	0.999294592	0.7905573411325573
GLYOX3	0.99929454	0.6063445096715565
[truncated: 1 more rows]
