# Supplementary material for: Teasing out missing reactions in genome-scale metabolic networks through hypergraph learning
Source: Nat Commun. 2023 Apr 25;14:2375. doi: 10.1038/s41467-023-38110-7 (PMC10130184; doi:10.1038/s41467-023-38110-7)
Supplement: Supplementary file 4 — Source Data [file 41467_2023_38110_MOESM4_ESM.zip › Source Data/Supplementary Figure 8/zimmermann/GCF_000005845.2.csv]

	predicted scores	similarity max
HPOXR	0.9999743200000001	0.769794680920795
CAT	0.9999743200000001	0.7777712211960996
H2CO3D	0.9999578	0.5962768772672056
PPItex	0.9999545099999999	0.662087119193918
AMPt6	0.9999491559999999	0.6620871191939179
CMPt6	0.9999484639999998	0.6620871191939179
MALT	0.999946452	0.8333333333333335
DADNC	0.99994608	0.7697946809208155
PDE5	0.9999440439999999	0.816514417532357
NTPP2_1	0.999943612	0.8944509420041588
SOR	0.999942524	0.7453559967055611
NPH	0.9999418520000001	0.9805796744011104
AMPDA	0.9999400920000001	0.6928141906803347
NADDPp_1	0.9999397460000001	0.7071537260351325
NADHHR	0.999937196	0.4999336062849882
NADHHS	0.999937196	0.4999336062849882
NH4t3r	0.9999362599999999	0.7071067811865475
NH4t_1	0.9999362599999999	0.7071067811865475
AP4AH1	0.99993566	0.749966803877304
BPNT_1	0.9999356580000001	0.894450942004128
FADDP	0.999934082	0.7499668038773105
PItpp	0.999931142	0.8944271909999159
TPHAP	0.99993052	0.8990060834371159
AP3AH	0.99993052	0.7825985547414601
DNTP	0.99993052	0.7825985547414601
METt3	0.99992848	0.6620871191939179
METt2r	0.99992848	0.6620871191939179
PYK2	0.999927774	0.5999787561740051
ADK2	0.9999274680000001	0.6123724356957946
GLUGLUr	0.9999261479999999	0.6123724356957946
GLY3Pt2	0.9999261300000001	0.6620871191939179
NADPHHS	0.9999247519999999	0.4757995608172534
NADPHHR	0.9999247519999999	0.4757995608172534
PANO	0.9999246940000001	0.8571384701563818
ATPADT	0.9999244019999999	0.6666666666666667
CDPPH	0.99992333	0.7302351260224679
CMPDAi	0.9999232319999999	0.6928141906803056
PEPt6	0.999922494	0.6620871191939179
SERHL	0.999921728	0.5773758218802864
HMR_7197	0.999921728	0.5773758218802898
NH4OHDs	0.9999207680000002	0.6471259238682809
ANNAT	0.9999204760000001	0.9486874976502151
PPK2	0.999919948	1.0
PYRDC	0.9999188880000001	0.7559432838997465
NDP7	0.999918078	0.6761092969515125
ADK2_1	0.9999174179999999	0.5751933407993195
SUCptspp_1	0.9999163799999999	0.8660637328204472
AMETt2	0.9999160079999999	0.6620871191939179
GK_adp	0.999915878	0.5751933407993471
ACCOAS	0.9999158539999999	0.9428507689511846
FEROc	0.9999156599999999	0.8810625151837619
FMNAT_1	0.999914794	0.8944509420041182
ALAD_L	0.999914424	0.6834922810016582
MCD	0.9999138179999999	0.6859943405700353
NTP7	0.9999137960000001	0.6761092969515112
ACOAH	0.999913072	0.7303161359539758
GLCt2	0.99991286	0.6620871191939179
GLCt2_2	0.99991286	0.8374813224448663
SUCCt2_2	0.9999124800000001	0.9486832980505138
SUCCt2_3	0.9999124800000001	0.8944271909999159
SUCCt3	0.9999124800000001	0.6620871191939179
ALPHNH	0.9999088500000001	0.8992275726651506
AACT	0.999907922	0.6117122244019689
HCITS	0.999907922	0.6666666666666667
SFRR	0.9999076180000002	0.6804205091242055
PPGPPDPE	0.9999072420000001	0.9224295208519742
OXGDC	0.999905962	0.6859943405700353
GLYTA	0.9999058120000001	0.500007376099979
SUCCACT	0.9999052919999999	0.6666666666666667
MMS	0.9999050300000001	0.6666666666666667
CITMS	0.9999050300000001	0.6666666666666667
CYTBD2	0.999904706	0.9095890483217377
AFAT	0.99990461	0.9486874976502168
NH4tpp_1	0.9999041739999999	0.7071067811865475
NH4t3pp	0.9999041739999999	0.7071067811865475
NTPP8_1	0.99990358	0.8944509420040987
PYK3	0.999902656	0.5999787561740488
FORt3	0.9999025400000001	0.7071067811865475
CYTDK1_1	0.9999013800000001	0.8944509420041798
PPGPPDP_c	0.9999012	0.8944509420041212
NAD_H2	0.9999006099999999	0.8488813172594329
FE2DMT1	0.9998993300000001	0.6620871191939179
ALR	0.9998990800000002	0.8618546023423583
LDH_L	0.999899042	0.7999893780870725
NTP3e_1	0.999897932	0.9128951699424738
PYRt2rpp	0.999897282	0.6737221712363657
GTPHL	0.9998945559999999	0.5773758218802932
AP3S	0.999893518	0.8380877623525289
METt3pp	0.9998927460000001	0.6737221712363657
ACt2r	0.9998925420000001	0.6620871191939179
ACt2r_1	0.9998925420000001	0.662087119193918
SERDA	0.99989221	0.5302479253917092
ACS_1	0.9998921519999999	0.9258376600191885
NADHXD	0.999890526	0.5250168441906677
DOPDH	0.9998901960000002	0.8618546023423539
DCTPD2	0.9998897320000001	0.692814190680305
SUCOAACTr	0.9998871699999998	0.5
AKO	0.99988694	0.5000000000000001
GLCGSD	0.9998866659999999	0.707138076713394
SO3t	0.9998864060000001	0.6620871191939179
FAO10	0.999886292	0.9966534913490154
FAO11	0.999886246	0.9956507532941515
NADPHXD	0.999884478	0.5250168441906677
PUTA3	0.9998838899999999	0.8571384701563816
PDH2	0.99988363	0.7142748757634281
AKGt2r_1	0.9998832739999999	0.662087119193918
BGLA	0.99988174	0.8333333333333335
NTRIRy_1	0.9998816180000001	0.7911571394986951
NTRIR2y	0.9998816180000001	0.9525809696714812
FHL	0.999881616	0.6859943405700353
PYR5CD2	0.9998813740000001	0.888885610598052
GTPH1	0.999881244	0.8366505047692205
FCOAH2	0.9998808819999999	0.6527410952816808
FCOAH	0.9998808819999999	0.899006083437115
r0120	0.999878584	0.8420957039948799
HAMR	0.999878238	0.9047593815469418
r0068	0.99987757	0.5751933407993611
PHNO	0.9998771599999999	0.878741261318084
DALAOX	0.9998764300000001	0.6666666666666667
GLUDxi	0.9998764119999999	0.7559209804936118
APDH	0.9998753240000001	0.6928141906803176
GLYGS	0.9998752459999999	0.5999787561739919
CELLS	0.9998752459999999	0.7589318589484574
NADS1_1	0.9998742199999999	0.9258376600191617
POR	0.999874146	0.6172251066794477
DPCOAK_1	0.9998736639999999	0.8944509420041736
H2ASE_syn	0.9998734499999999	0.8488813172594329
FISC	0.9998719859999999	0.7855669604872203
NH3c	0.9998716919999999	0.6963036202302229
GUAC	0.999870524	0.8660254071779501
ASPt2_3	0.999870262	0.8944271909999159
ASPt2_2	0.999870262	0.9486832980505138
H2O2syn	0.999870056	0.7159780331230471
GDH1	0.99986939	0.8131481522838335
AP5AH	0.99986872	0.7825985547414601
G3PD1ir	0.9998673	0.7027491259434973
METNA	0.9998670539999999	0.5999787561740829
GLNt2r	0.9998648319999999	0.6620871191939179
NADS2	0.9998645679999999	0.7777712211961167
THIH	0.999864234	0.8164604391672287
FAS80COA_L	0.99986239	0.9950074917688936
AHGDx	0.99986178	0.7027491259434953
ARHGDx	0.99986178	0.7027491259434777
NDP3	0.99986166	0.6761092969515732
PPANA	0.999861346	0.8819133864479702
P4AH	0.999861048	0.6761092969515347
NADK1	0.999859352	0.5999787561740637
UTCY	0.999859114	0.5999787561740547
MLTG7	0.99985878	0.8333333333333335
13BGH	0.99985878	0.7071380767133837
GLS2	0.99985878	0.8814089405208615
MLTG6	0.99985878	0.8165086260485547
GLS	0.99985878	0.8807048459279794
LMN2	0.99985878	0.8333333333333335
SO3R	0.9998585240000001	0.9525809696714809
SULRR	0.9998585240000001	0.7581938859277507
NADHPO	0.99985781	0.8249700813283667
FACOAL140	0.999857572	0.7216878364870323
FA180ACPH	0.999857464	0.632430339453305
GSEALD	0.9998565320000001	0.8618546023423579
FORMCOAL	0.9998565139999999	0.6666666666666667
DAPAL_1	0.9998563300000001	0.9449291048746963
r0082	0.999856112	0.6859943405700353
OSUCCL	0.999856112	0.6859943405700353
FA181ACPH	0.9998558080000001	0.7234511418167998
GLUDy_1	0.9998542699999999	0.8366568530579843
KAS20SA	0.9998542559999999	0.9992955472566053
PSP_L_1	0.9998541060000001	0.8944509420041188
PHNACH	0.9998531060000001	0.7069654022425799
ASLP	0.999851904	0.8040251302979029
FRDx	0.9998518480000002	0.702749125943475
SUCCt3pp	0.9998514119999999	0.6737221712363657
SUCCtpp	0.9998514119999999	0.9486832980505138
POX2	0.9998501360000001	0.6190339132036646
FRD	0.99984987	1.0
PPIabc	0.999849588	0.8451478425479264
PPIuabcpp	0.999849588	0.8451478425479264
TRNFE	0.9998487820000002	0.8058204631846348
AKGCAL	0.9998485699999999	0.5999787561740934
GLYFEM	0.9998479180000001	0.6324611325282891
SULRR2	0.9998462459999999	0.9128736224984944
METRR	0.999846168	0.5409498021959167
ASP4DC	0.9998457540000001	0.75
GLYDHDA	0.999844482	0.683492281001671
ADHEr	0.9998443399999999	0.8432815067338779
FACOAL160	0.9998432879999999	0.7216878364870323
GMPS	0.999843186	0.8215668667766151
FDH6	0.999843166	0.8141217708115026
ALDD14	0.999843094	0.8571384701563818
ACP1_FMN	0.9998410740000001	0.7069654022425799
NAt6	0.9998405119999999	0.6620871191939179
NAt3_0_5	0.9998405119999999	0.9486832980505138
ACOAM	0.99984003	0.6761092969515694
r0097	0.99984003	0.6761092969515687
ADPGLC	0.999839626	0.749966803877304
2AMACHYD	0.999839412	0.755943283899757
UCPP	0.999838682	0.5
UTPH1	0.9998380280000001	0.8081143716491901
P5CCD	0.9998380219999999	0.6666666666666667
LAAL23	0.9998376959999999	0.5962698396835079
UGP_PGM_c	0.9998372379999999	0.7999893780870019
PRPPP	0.9998370399999998	0.676109296951527
ALDD16	0.9998364819999999	0.8571384701563818
GDPDPKE	0.9998353	0.8889381147219241
CYSTA	0.9998342920000001	0.500007376099979
FAD_13	0.999833898	0.8622305715071568
PSP_1	0.9998310660000002	0.7499668038773155
ASPSALy	0.99983096	0.8618546023423561
ACYP_3	0.9998306079999999	0.7559074378706709
ACYP_2	0.9998306079999999	0.6761092969515531
UMPK4	0.999829954	0.5
UDPRHMS_c	0.999829746	0.7911571394986951
SERDC	0.9998292360000001	0.6859943405700353
OXADC	0.9998277200000001	0.6859943405700353
PHHL	0.9998263059999999	0.8229510966969698
CYSt2r	0.9998259239999999	0.6620871191939179
GTPCII_1	0.9998258960000002	0.9074923003480413
GTPCII	0.9998258960000002	0.9411755517720684
GLCS2	0.99982478	0.6708085201136144
FTHFDH	0.999824312	0.7324681132826016
HEXEDECACID	0.99982399	0.8762659853067879
DODECACID	0.99982399	0.8749846849921664
OCTEDECACID	0.99982399	0.8762645593259994
HEXDECACID	0.99982399	0.8762659853067879
TETDECACID	0.99982399	0.8759614036194611
OCTDECACID	0.99982399	0.8762645593259994
DECACID	0.99982399	0.8724331134034028
LO	0.999823288	0.5773400485204727
ADEt2	0.9998216879999999	0.6620871191939179
GP4GH	0.999820414	0.7070880038704951
CYSCYSr	0.9998196659999999	0.6123724356957946
DALADALAD	0.9998184799999998	0.8333333333333335
SPODM_1	0.9998180060000001	0.6546785053534041
FMETDF_1	0.999814858	0.5
FMETDF	0.999814858	0.5
DESAT16a	0.9998144	0.7679837983457262
3SPYRSP	0.999814118	0.5787455437669689
ACt2rpp	0.9998135920000001	0.6737221712363657
ACt5pp	0.9998135920000001	0.8521986285043579
ACt2ipp	0.9998135920000001	0.6737221712363657
FAS141	0.999812492	0.9591834522822471
CBMKr2	0.99981246	0.9525933970566595
ATPATF1	0.9998123120000001	0.7070880038704697
FAS140ACP	0.9998111519999998	0.9538523723455915
AMID_1	0.9998108840000001	0.5975893666083127
NITR	0.999808414	0.7382955041093693
STFRNS	0.9998079900000001	0.7905904081622914
GLUVESSEC	0.999807948	0.8451478425479295
RE2640C	0.9998076900000001	0.5
UMPK3	0.9998045339999999	0.6123724356957947
AACLAM	0.9998045	0.6123724356957947
AADa	0.9998045	0.6123724356957947
FORA	0.9998036960000001	0.6527410952816874
ASPO2	0.9998032840000001	0.8081149194138844
BCOALIG	0.999801892	0.8580877846797376
G3PCT_2	0.999800248	0.7070438021466317
FAS160ACP	0.999800056	0.9538523723455913
FACOAL40t2pp	0.9997999259999999	0.7499999999999999
16GS	0.999798452	0.6708085201136224
13GS	0.999798452	0.6708085201136225
PPDK	0.9997969079999999	0.6761092969515589
OPAH	0.999795834	0.8485506696048899
FAH2	0.9997945959999999	0.8099270895273276
LAAL21	0.999793152	0.6761092969515697
HMR_0201	0.9997924819999999	0.799989378087061
TTDCEAc	0.9997924819999999	0.7999893780870129
FAH3	0.999791512	0.8099270895273275
AASAD2	0.999790866	0.6324723265298073
OOR2r	0.9997904999999999	0.617225106679448
FACOAL161	0.9997896940000001	0.7216878364870323
FACOAL181	0.9997887679999999	0.7216878364870323
ALDD18	0.999788334	0.8571384701563818
MCDC	0.9997875119999999	0.47142538447559246
OCDOR	0.999786634	0.8164987932568938
ACTF	0.999786514	0.6123724356957947
G3PA	0.999786514	0.6123724356957947
COORr	0.999786106	0.5477371019654919
G3PCT	0.999786036	0.7744796900744593
PYROX_1	0.999785516	0.5714123136452005
NFORGLUAH	0.9997852120000001	0.8109058612593156
NTRLASE3	0.9997844459999999	0.7559432838997717
FACOAL180	0.9997833899999999	0.7216878364870323
CPK1	0.99978287	0.6123724356957947
ALAALACNc	0.999781144	0.6123724356957946
GDR	0.999781106	0.7499999999999999
ALAD_L2	0.999781076	0.8131481522838344
SSCOARy	0.9997806319999999	0.7385511744048529
FAS120ACP	0.9997796580000001	0.9538523723455969
FORAMD	0.999779362	0.5669574629248177
r1319	0.9997791360000001	0.8637623694782747
BIRA	0.999777834	0.8451478425479501
RE1342C	0.9997778119999999	0.7999893780870264
UMPK2	0.9997777600000001	0.5
GLUMETr	0.99977658	0.5000073760999763
FRDO6r	0.9997757140000001	0.7746172382145048
SUCBZL_1	0.9997753899999999	0.9258376600191343
GLYK1	0.999775126	0.8944509420041573
METOX	0.99977387	0.6666666666666667
FACOAL141	0.999772914	0.7216878364870323
ALDD31_1	0.9997726680000001	0.8165086260485502
FAS180ACP	0.999771898	0.9538523723455913
C140SN	0.9997712	0.9968920041613616
r1252	0.9997694559999999	0.6666666666666667
C161SN	0.999769366	0.9955262525920842
GLYGLYCNc	0.9997683199999999	0.6123724356957946
RE2649C	0.9997682680000001	0.7303161359539471
C120SN	0.999767984	0.9969876362238178
ASPA1	0.999767748	0.500007376099979
PPPM	0.9997657600000001	0.8475600275641813
PpGppP	0.9997656279999999	0.75
FMNRy_1	0.999764986	0.9486874976502376
AMID4	0.9997638779999999	0.5669574629248177
GLUK	0.9997634740000001	0.7999893780871211
TRE6PSP_c	0.999763312	0.6761092969515129
r1254	0.9997621999999999	0.8959671026109126
SULO	0.99976056	0.5477371019654829
CELLSYN	0.999758422	0.5476886189290927
ALDD12	0.999757872	0.8571384701563804
PACL	0.9997578319999999	0.9258376600191617
TRPAS1	0.999757504	0.9128790117915971
METSR_R2	0.99975735	0.75
UDPGP	0.9997559559999999	0.7499668038773161
HMR_0188	0.9997544999999999	0.7216878364870323
r1529	0.99975398	0.8451478425479264
ASPO2y	0.999753842	0.7991152768685541
C160SN	0.999753424	0.9966591847105295
METSR_S2	0.9997530899999999	0.75
FAS240_L	0.9997501400000001	0.9925664030641519
FACOAL18111Z	0.999749674	0.6666666666666667
FACOAL181_2	0.999749674	0.6666666666666667
BARB	0.999749212	0.7581938859277506
ACTD2	0.9997489679999999	0.6782591098942375
ETOHMO	0.999747144	0.7679837983457262
METOX1s	0.999746902	0.75
FACOAL181d6t2pp	0.9997468100000001	0.7499999999999999
FACOALP70t2pp	0.9997468100000001	0.7499999999999999
FACOALP100t2pp	0.9997468100000001	0.7499999999999999
FACOALP50t2pp	0.9997468100000001	0.7499999999999999
FACOAL70t2pp	0.9997468100000001	0.7499999999999999
FACOALP60t2pp	0.9997468100000001	0.7499999999999999
FACOALP90t2pp	0.9997468100000001	0.7499999999999999
FACOALP80t2pp	0.9997468100000001	0.7499999999999999
FACOAL181d11tpp	0.9997468100000001	0.7499999999999999
FACOALT60t2pp	0.9997468100000001	0.7499999999999999
FACOAL50t2pp	0.9997468100000001	0.7499999999999999
FACOAL40It2pp	0.9997468100000001	0.7499999999999999
FACOAL182t2pp	0.9997468100000001	0.7499999999999999
FACOAL50It2pp	0.9997468100000001	0.7499999999999999
FACOAL90t2pp	0.9997468100000001	0.7499999999999999
G1Dx	0.9997464879999999	0.7027491259434981
AASAD1	0.99974639	0.5773502691896258
NTPP9_1	0.9997462720000001	0.8944509420041509
PYK4	0.9997454579999999	0.5999787561740513
GTPCI_2	0.99974504	0.9486874976502585
HYNE	0.9997438620000001	0.5669574629248287
r0085	0.9997438620000001	0.5669574629248287
GD3P2	0.9997436720000001	0.8618546023423543
ATPATF2	0.999743634	0.5656553810440377
MMSAD3	0.999741352	0.8333333333333335
G6PDH1	0.99974095	0.7027491259434939
FACOAL180_1	0.9997403699999999	0.6666666666666667
FACOAL180_2	0.9997403699999999	0.6666666666666667
DALAabcpp	0.999738784	0.8451478425479514
GMP5N	0.9997338100000001	0.8944509420041588
HEX1_1	0.9997324280000001	0.8944509420041605
r0800	0.9997287939999999	0.769666614069762
SERabcpp	0.9997266020000002	0.8451478425479264
C141SN	0.9997257920000001	0.9956763978103002
FAH1	0.999725314	0.7559309943732245
HMR_0200	0.9997248900000001	0.6666666666666667
HMR_8582	0.9997246740000001	0.6123724356957946
CTPS1	0.9997242740000001	0.8215668667766151
r1515	0.9997240600000001	0.8451478425479264
CYTK7	0.999723944	0.5
SBTR	0.9997217559999999	0.7159780331230268
FRDO5r	0.99972101	0.8682421288060506
DES2_C16	0.9997192980000001	0.7679837983457262
UMPt6	0.9997178160000001	0.6620871191939179
SERabc	0.9997170280000001	0.8451478425479264
NAabc	0.999714046	0.8451478425479264
GMPt6	0.9997134259999999	0.6620871191939179
AADb	0.99971332	0.6123724356957946
LYSMO	0.99971258	0.504661643414867
LAAL8	0.9997110600000001	0.5962698396834969
ALDD4	0.99971039	0.85713847015638
NTRIRx	0.9997091000000001	0.9629068062858789
ACSERHS	0.9997058799999999	0.9354232193615031
SQD1	0.9997036319999999	0.5787455437669622
SUCCt4_3	0.999703526	0.8485281374238569
HMR_9610	0.999703526	0.6324555320336759
SUCCt4_2	0.999703526	0.7999999999999998
PFK_ppi	0.9997034539999999	0.6761092969515275
PCA1	0.9997017880000001	0.750510883215758
PCA2	0.9997017880000001	0.750510883215758
FADD3	0.9997017880000001	0.750510883215758
CACOAL	0.9997017880000001	0.6761092969515967
HMR_0305	0.9997017880000001	0.6761092969515977
PALMCL	0.9997017880000001	0.6172251066794403
IPDAB	0.9997017880000001	0.7505108832157588
GLYALDDy	0.99970084	0.8618546023423579
RNAS_LLA	0.999699748	0.7307500128188381
NO3t2	0.999697562	0.6933823267173498
NO3t3	0.999697562	0.6620871191939179
NO2t3	0.999696056	0.6933823267173498
DHFR2i	0.9996946320000001	0.7027491259434713
IDPA	0.99969412	0.6761092969515516
LAAL19	0.9996940540000001	0.7142748757634764
SAM_MT	0.9996922439999999	0.6030299675991279
THRA	0.9996919200000001	1.0
RIBt2	0.9996907499999999	0.6620871191939179
OCTD	0.99968994	0.7324681132825926
G3PD	0.999688814	0.5
C181SN	0.9996887360000001	0.9953423411328893
r1530	0.999687328	0.8571374378817084
GTHRDt2_1	0.999687328	0.8571374378817084
FASm1601	0.999687246	0.9327638163926605
GUAD_1	0.999686814	0.9486874976501944
FUMt3	0.999685644	0.6620871191939179
FUMt2_2	0.999685644	0.9486832980505138
FUMt2_3	0.999685644	0.8944271909999159
FPGS_1	0.9996852859999998	0.6286212493598153
ALDD3	0.9996848219999999	0.8571384701563818
GTPCIII	0.999684788	0.8574996226524467
PC	0.999684388	0.7142748757634564
CYSabc	0.999680484	0.8571374378817423
C180SN	0.999679732	0.9963981725914917
NTP8	0.999676994	0.6761092969515552
BGLK	0.999675438	0.714274875763423
SPODM	0.999675274	0.845141429832204
NADHDH	0.999674988	0.903257281680263
AIRC1	0.999674926	0.8090352779207651
GTPCI_1	0.999674504	0.8944509420041549
SALCOD	0.9996717540000001	0.775308838318526
AAAN	0.9996716720000001	0.6782591098942374
PENDECACID	0.999671316	0.8724799759255909
HEPDECACID	0.999671316	0.8734352155897035
HEPEDECACID	0.999671316	0.8734352155897035
LCADi_D	0.999670476	0.8571384701563818
UDUPP	0.9996701120000001	0.5
GLUN_1	0.9996698479999999	0.6708382065031189
unkFol	0.9996694739999998	0.7453471958706535
G6PDH2c	0.999668714	1.0
HMR_6785	0.9996681799999999	0.753778361444409
NOS1	0.9996669779999999	0.7559309943732238
GCPN	0.9996668160000001	0.8660637328204298
r0193	0.9996665440000001	0.73028381536037
FAS100ACP	0.999666206	0.9538523723455915
NTP4	0.9996657360000001	0.676109296951555
r1516	0.999662364	0.8451478425479264
HDH	0.9996622760000001	0.9897639345274684
UAG2EMA	0.999661888	0.5999787561739963
NOPD	0.999661768	0.7324681132825924
HMR_0253	0.999660234	0.8451478425479264
FRD2rpp	0.999658546	0.8606655051133516
DNADDP	0.999658344	0.749966803877309
LAAL20	0.999658058	0.714274875763461
NTRIRy	0.9996580399999999	0.9366913576121825
GCALDDy	0.9996574599999999	0.8618546023423574
r1523	0.9996567200000002	0.8451478425479264
NTP6	0.99965637	0.6761092969515549
AIRCra	0.999655848	0.8090352779207651
PTRCt3i	0.9996545600000001	0.6620871191939179
PTRCt2	0.9996545600000001	0.6620871191939179
METTRS_1	0.999654176	0.6761092969515696
CMPA_1	0.9996537799999998	0.804025130297902
GLYBCOAT	0.999652302	0.5999787561740795
ACPS	0.999651826	0.7215981964057517
DESAT18_3	0.9996513400000001	0.7378756725015032
THFOR1	0.9996503039999999	0.8399554197811175
CYTB_B3	0.999650226	0.901859869057447
CYTB_B2	0.999650226	0.8451535422904322
CYOO3	0.999650226	0.8671292913378409
6HNACMO	0.999650172	0.7753088383185249
DESAT18_5	0.9996496440000001	0.7378756725015032
GLXt2	0.9996488979999999	0.6620871191939179
ASPOb	0.9996486920000001	0.6928141906803363
FASC182ACP	0.999648506	0.771531383349292
MALTt2	0.999648438	0.6620871191939179
HMR_1754	0.999648126	0.6172251066794587
FAD_14	0.999646652	0.8899438184514794
OPHHX3	0.9996457	0.9203560698374292
HDECH	0.9996439599999999	0.8825060818532712
DESAT16_2	0.999643564	0.7378756725015032
BTCOARx	0.9996411719999999	0.6666666666666667
ICDHx	0.9996410800000002	0.6708382065031011
TTDCEAATP	0.999640354	0.8451478425479264
ARGt4	0.9996398639999999	0.6324555320336759
GLYVESSEC_1	0.9996397180000001	0.8451478425479291
GLYVESSEC	0.9996397180000001	0.5516700052825951
GLYabc	0.9996397180000001	0.8571374378817121
ASPO1	0.9996392540000001	0.6666666666666667
THRS_2	0.999639062	0.894450942004123
VALDHr	0.999637664	0.6834922810016565
HMR_3996	0.9996367660000001	0.5555974483294001
FASC201ACP	0.999636118	0.902899110118367
SELNPS_cho	0.9996339219999999	0.7999787550456853
PHEPS	0.9996339219999999	0.7999787550456854
SACCD_c	0.9996335439999999	0.7324681132825925
PDE3	0.999631838	0.6708382065031132
HMR_0156	0.999631434	0.6666666666666667
NDH_1	0.999631168	0.8775249359949325
NTP2	0.99962976	0.6761092969515549
ARGt2pp	0.99962671	0.6737221712363657
CYSO_I	0.99962621	0.7303161359539763
r1528	0.9996244219999999	0.845147842547942
LHIST	0.9996231739999999	0.8944245520578558
HISTDb	0.9996231739999999	0.8944245520578558
HISTDb_1	0.9996231739999999	0.8216056529482086
UDPACGA6D	0.99962309	0.9263673146082998
ALDD8	0.9996230479999999	0.8571384701563818
CAPROICc	0.999620924	0.7999893780871
FAS120COA	0.9996203899999999	0.9538523723455969
FAS140COA	0.99961935	0.9538523723455915
AMPEP14	0.9996188800000001	0.4743017603548403
FLAVO2	0.999618602	0.6761221281743761
4HPAOX	0.999618602	0.8571374378817399
FASm2002	0.999618538	0.9327638163926605
FAS160COA	0.99961848	0.9538523723455913
FAS100COA	0.999618072	0.9538523723455915
DMPSS_c	0.9996175300000001	0.857135308771213
PROt3	0.999617224	0.6620871191939179
DHGLYH	0.999616634	0.7746172382145038
HMR_6786	0.99961526	0.5999787561740767
SADT	0.9996149840000002	0.67610929695157
FAS80ACP_L	0.99961467	0.993001405724292
MDHi2	0.9996113980000001	0.9999999999999998
MALTe	0.9996102199999999	0.8333333333333335
IPDPS_syn	0.9996099900000001	0.7911571394986954
OMPHHX3	0.9996085819999999	0.9203560698374292
OMMBLHX3	0.9996085819999999	0.9203560698374292
DESAT14_9	0.999608518	0.7378756725015032
FAS180COA	0.99960793	0.9538523723455913
NFORGLUAH2	0.99960757	0.5000073760999764
RE1933C	0.99960663	0.6471259238682813
SHL_c	0.999603914	0.5999787561740741
DESAT18a	0.9996034659999999	0.7679837983457262
DES2_9	0.9996034659999999	0.7679837983457262
PFK_adp	0.999602296	0.5751933407993524
MTHFC_1	0.999601582	0.8660637328204283
DESAT18_4	0.999600544	0.7378756725015032
DESAT18_11	0.999600544	0.7378756725015032
GLYOX3	0.9995988280000001	0.6708382065031113
ALKP_1	0.99959729	0.676109296951555
XAH	0.9995951160000001	0.4757995608172534
FDH7	0.9995950060000001	0.597589366608315
GLNTRS2	0.9995945660000001	0.7142748757634707
ICHDx	0.999594374	0.6708382065031004
FACOAL60i	0.9995940620000001	0.7216878364870323
GLCATr	0.9995930700000001	0.6123724356957947
LAAL22	0.9995928879999999	0.6761092969515697
OAAt_1	0.9995915360000002	0.662087119193918
ARGDI	0.9995906519999999	0.692814190680335
HKt	0.999590078	0.8571374378817198
NO2tabcpp	0.99958937	0.8451478425479264
ALOX	0.999589058	0.7324631735608783
NO3t2pp	0.999587204	0.6933823267173498
THFOR2	0.9995868299999999	0.8557671680608818
MNDNS2	0.999586532	0.9234250965825667
MCAO_c	0.9995861179999999	0.8860906727313599
FCSTOLS_c	0.9995861179999999	0.8860906727313599
FPGS	0.99958368	0.8347769969629977
FPGS_tm	0.99958368	0.8347769969629977
r1382_1	0.99958368	0.8404910999049994
THFGLUS	0.99958368	0.7142748757634746
ACTLMO	0.999582966	0.7679837983457262
4ABUTabcpp	0.999582714	0.8451478425479496
AACOAT	0.9995823720000001	0.6666666666666667
ARNO	0.9995815780000001	0.6415125365786993
THFGLUH	0.9995811480000001	0.599978756174035
DCPLD1	0.999580892	0.7019214389033199
SACCD2	0.999580892	0.7019214389033093
ASPMETASPr	0.999580776	0.6324555320336759
DESAT18_6	0.999580598	0.7378756725015032
7OHOCTAc	0.999580276	0.7559309943732222
NTD1_1	0.9995795279999999	0.894450942004157
GLUTRS_2	0.9995794199999999	0.925837660019165
GLUTRS_3	0.9995794199999999	0.925837660019165
NPHSb	0.999578554	0.7999893780871002
DMPPS_syn	0.9995784679999999	0.7911571394986951
ALDD10	0.999578398	0.8571384701563804
NO3abc	0.999578262	0.8571374378817073
FUMtpp	0.99957794	0.9486832980505138
FPGS7_1	0.999576634	0.6286212493598187
PYRDC2	0.999575654	0.6761092969515532
PGAM1_PhosHydro	0.999574952	0.7069654022425799
RBPC	0.9995729579999999	0.6228328572906023
PHEPC	0.9995717880000001	0.6666666666666667
r0381	0.999570428	0.7581938859277506
r0027	0.9995704240000001	0.5660462496322691
GDPMANNDH	0.9995699100000002	0.9263673146082991
SPT_syn	0.999569906	0.4472254710020528
ACPAL	0.9995696479999999	0.6666666666666667
FE3abcpp	0.999569618	0.8571374378817258
34DHALDD	0.9995694179999999	0.8571384701563778
HXANt2r	0.99956868	0.6620871191939179
E4POR1	0.9995678659999999	0.8888856105980454
HMGCOAS	0.9995677860000001	0.6666666666666667
CHLabc_rev	0.99956712	0.8451478425479472
r0400	0.9995669819999999	0.3872764632892831
SQLS	0.9995668560000001	0.4999554670938028
HCYStabcpp	0.99956663	0.8451478425479264
GTHP_CAT	0.999564532	0.9087428267692256
OIVD2E	0.9995643879999999	0.8104049865167308
r1329	0.999564292	0.5773758218802889
TAPTPP	0.99956321	0.6507849354390715
RPNTPH	0.99956321	0.6507849354390751
DGTP8DETOX	0.99956321	0.6507849354391024
FACOAL80	0.99956182	0.7216878364870323
FTHFI	0.9995606260000001	0.8451478425479486
NDP8	0.99955941	0.6761092969515554
HMEDR	0.999558792	0.8571384701563817
CBMK4	0.9995582580000001	0.8165086260485652
GABAVESSEC_1	0.9995580700000002	0.8451478425479496
GABAVESSEC	0.9995580700000002	0.5212890442779214
GLCURDH	0.9995573959999999	0.8571384701563816
ALDD22x	0.99955474	0.8571384701563796
BAMPPALDOX	0.99955474	0.8571384701563796
UDPGALOR	0.99955368	0.9263673146082998
UAMRH	0.9995527359999998	0.755930994373226
r1162	0.9995525000000001	0.8451478425479264
GAPP	0.9995509800000001	0.7069654022425799
DESAT14	0.9995489280000001	0.7679837983457262
DPCOAPP	0.99954872	0.7499668038773092
VNDH_2	0.9995486799999999	0.8571384701563782
RNA_1	0.999548674	0.6438455992504324
MTHFR2_1	0.9995484959999998	0.9486874976502591
MSADC	0.9995482860000001	0.6859943405700353
LAAL1	0.9995475020000001	0.7559209804935803
DESAT18	0.999547118	0.7679837983457262
X00002	0.999546974	0.699606132964762
MECDPDH	0.99954618	0.6708382065030983
FE2Gabcpp	0.999545608	0.8451478425479256
LLEUDr	0.999545354	0.6834922810016624
Kt3r	0.9995441140000001	0.6620871191939179
ALDD6	0.9995440419999999	0.8571384701563818
FAEL205	0.999543712	0.9600452864087986
FAEL204	0.999543712	0.9600452864087985
FAEL184	0.999543712	0.9600452864087986
FAEL183	0.999543712	0.9600452864087986
GALURDH	0.9995432379999999	0.8571384701563813
PALDP	0.9995425499999999	0.7069654022425799
PALDH	0.9995425499999999	0.7069654022425799
DESAT16	0.999541854	0.7679837983457262
O2XOADOX	0.9995413799999999	0.8433468855372597
HPACOAT	0.9995396480000001	0.5999787561740763
HCO3_h_ti	0.999538542	0.6620871191939179
DESAT18_8	0.9995377599999999	0.7378756725015032
GTPDPK_1	0.999536904	0.8944509420041559
PEPt6pp	0.9995352519999999	0.6324555320336759
UAD	0.999533306	0.5787455437669599
PGLYCP_1	0.99953325	0.8944509420041513
GTHOXti2	0.999532858	0.845147842547927
BZDH	0.999532166	0.85713847015638
LAAL5	0.999531878	0.7559209804935494
MLTHFte1	0.99953137	0.8451478425479264
HMR_0180	0.999530432	0.7216878364870323
ILEDHr_1	0.9995304280000001	0.683492281001664
AGMabcpp	0.9995295479999999	0.8451478425479514
BNOCA	0.999529438	0.7385511744048529
CITabc	0.9995288999999999	0.8451478425479468
4HBHYOX	0.999526214	0.7559309943732333
ASPO6_1	0.999526096	0.894450942004133
MI1PP_1	0.999526024	0.8944509420041422
DESATPE160	0.999525848	0.8329953848622443
SPMDt2	0.9995258359999999	0.6620871191939179
SPMDt3i	0.9995258359999999	0.6620871191939179
ALDD32	0.9995256999999999	0.8772008624705855
GLACO	0.9995256999999999	0.8772008624705855
FRUabc	0.9995242799999999	0.8451478425479336
BSORx	0.9995237920000001	0.7581938859277507
4HALDD	0.99952299	0.8571384701563782
RIBFLVt3o	0.9995228279999999	0.8451478425479264
RIBFLVt3	0.9995228279999999	0.8451478425479264
GGGABADxr	0.9995225	0.8571384701563813
HCO3abc	0.9995215359999999	0.8571374378817073
FASC220ACP	0.999520382	0.9485424040398779
FASC221ACP	0.999520382	0.8586358668857715
LAAL32	0.999519794	0.6761092969515697
3NUCLE2	0.999519304	0.75
HMR_1467	0.999517526	0.6536139091979376
SS	0.999517526	0.6536139091979376
THMDP	0.9995157979999998	0.852642647216079
HMR_2287	0.9995157060000001	0.7679837983457262
HMR_2282	0.999513666	0.7679837983457262
HMR_2281	0.999513666	0.7679837983457262
HMR_2284	0.999513666	0.7679837983457262
HPA3MOFAD	0.999513584	0.8660254037844388
GAPDi_nadp	0.999513304	0.6666666666666667
LAAL42	0.99951296	0.6761092969515768
ILEDHr	0.9995117480000001	0.6834922810016636
TYRabc	0.999510162	0.8451478425479264
TRIOK	0.9995099379999999	0.6324350050970627
MSULR	0.9995086860000001	0.9555552932984783
GLYO1	0.999508612	0.6666666666666667
HMR_2292	0.999508086	0.7679837983457262
HMR_2293	0.999508086	0.7679837983457262
HMR_2295	0.999508086	0.7679837983457262
HMR_2296	0.999508086	0.7679837983457262
ARGARGr	0.999507374	0.4714253844755931
DBTS	0.999506698	0.7970255888662708
INOSTO	0.999506366	0.5528438142403851
SO4t_e	0.9995063600000001	0.8374813224448663
SO4t2	0.9995063600000001	0.6620871191939179
PACOAT	0.99950592	0.5999787561740558
BCOALIG2	0.9995058520000001	0.6666666666666667
DDPA_1	0.999504934	0.9128951699424299
DTPH	0.9995044479999999	0.6761092969515552
ADNK3	0.9995039160000001	0.599978756174106
DESATPG160	0.9995022880000001	0.8329953848622443
MNDNS1	0.999501968	0.9363817288487015
A24T	0.999501306	0.6123724356957947
GLP5H	0.999501006	0.75
LAAL37	0.999497828	0.7126838779933019
3HPPPNOHc	0.9994976019999999	0.7559309943732336
ACTNMO	0.9994946760000001	0.7559309943732352
TSULP	0.9994942659999999	0.6620871191939179
ALL_D_Et	0.9994941900000001	0.4999999999999999
THMATPe	0.999493152	0.8451478425479264
HPYRRx_1	0.99949279	1.0
TRPabc	0.999491788	0.8451478425479264
3PGP	0.9994916180000001	0.7069654022425799
GLUTRS2	0.999491562	0.6761092969515806
CHOLt4ipp	0.9994904720000001	0.5
H2CO3_NAt_syn	0.999490382	0.5
CYTCAA3pp	0.9994892820000001	0.6995432370359864
CYTCBB3pp	0.9994892820000001	0.46666351958174546
TMPHi	0.999488744	0.6471259238682812
HISt2r1	0.9994875499999999	0.6620871191939179
r0318	0.99948671	0.6761092969515687
3HPADHi	0.9994865579999999	0.8571384701563778
ADPMAN	0.9994864619999999	0.7499668038773075
UDPGNP	0.9994864380000001	0.5787455437669617
HMR_0168	0.999485372	0.7216878364870323
FE2GTPabc	0.999483774	0.8451478425479256
34DHPLACOX_NADP	0.9994837219999999	0.8618546023423541
PALFATPtc	0.99948372	0.7216878364870323
CHLt3pp	0.999482492	0.6737221712363657
r1382	0.99948105	0.8590600867387587
CITt2r	0.9994807379999999	0.6620871191939179
CITt3	0.9994807379999999	0.6620871191939179
PRO1x	0.9994796459999999	0.808114919413887
P5CR2	0.9994796459999999	0.7027491259434777
P5CRx	0.9994796459999999	0.8081149194138869
UPPN	0.999478638	0.8040251302979026
BUPN	0.999478638	0.7385578601124534
MDHy	0.9994784720000001	0.7159780331230472
DESAT18_2	0.999477898	0.7679837983457262
HMR_2359	0.999477898	0.7679837983457262
RIBFLVt2	0.9994765320000001	0.6620871191939179
ELO5DPA_c	0.9994746400000001	0.9538523723455915
KAS6	0.9994746400000001	0.9977370970503159
KAS10	0.9994746400000001	0.9974374973664893
FAEL205_cho	0.9994746400000001	0.9538523723455915
ELO6ETA_c	0.9994746400000001	0.9538523723455915
FAEL204_cho	0.9994746400000001	0.9538523723455977
FAEL184_cho	0.9994746400000001	0.9538523723455915
FAEL183_cho	0.9994746400000001	0.9538523723455915
KAS11	0.9994746400000001	0.9977370970503159
KAS9	0.9994746400000001	0.9974374973664895
KAS1	0.9994746400000001	0.9968559352073703
KAS5	0.9994746400000001	0.9974374973664895
KAS3	0.9994746400000001	0.9968559352073703
KAS12	0.9994746400000001	0.9977370970503159
KAS4	0.9994746400000001	0.9968559352073703
KAS19SA	0.9994746400000001	0.9982022932157848
FAS260	0.9994746400000001	0.9538523723455915
RE2220C	0.999473794	0.7142748757634366
RE2675C	0.999473794	0.7378756725015032
PRE3BS	0.999473794	0.7142748757634291
RE2675C_1	0.999473794	0.7378756725015032
BCAROHX21	0.999473794	0.7142748757634306
RE1309C	0.999473794	0.7142748757634368
RE2221C	0.999473794	0.7142748757634367
PXMO	0.999473794	0.7142748757634252
BCAROHX11	0.999473794	0.7142748757634382
RE2155C	0.999473794	0.7142748757634368
CACNAO2	0.999473794	0.7142748757634387
R05217_nad	0.999473794	0.8131481522838322
C22STDSx	0.999473794	0.7378756725015032
LNLCCOADS	0.999473794	0.7378756725015032
CYP1	0.999473794	0.7142748757634384
CYP3	0.999473794	0.7142748757634272
XMO	0.999473794	0.7142748757634272
ECHINH	0.999473794	0.7142748757634361
DESAT24_1	0.999473794	0.7378756725015032
DESAT20_2	0.999473794	0.7378756725015032
MXMO	0.999473794	0.714274875763429
HMR_1557	0.999473794	0.7378756725015032
4HOXPACMON	0.999473794	0.7142748757634361
DESAT20_1	0.999473794	0.7378756725015032
DESAT18_9	0.999473794	0.7378756725015032
r0267	0.999473794	0.7142748757634371
DESAT18_7	0.999473794	0.7378756725015032
DESAT18_12	0.999473794	0.7378756725015032
KSH	0.999473794	0.7142748757634366
DESAT18_10	0.999473794	0.7378756725015032
HPHACA	0.999473794	0.7142748757634344
FAH3_1	0.999473154	0.6415347661304165
ASNabcpp	0.999473046	0.8451478425479514
PDX5PO2	0.999472456	0.7027491259434915
HYD3	0.9994716199999999	0.8939936087045138
DURAD	0.99947085	0.7159780331230416
HMR_4079	0.9994669780000001	0.8618546023423559
HT44D	0.9994650459999999	0.6123724356957946
MLTHFte	0.99946503	0.6620871191939179
CELLBabc	0.9994650079999999	0.8451478425479477
CPS_1	0.9994646960000001	0.46291883000958056
CBPSam_1	0.9994646960000001	0.8838763046241512
5DH4DGLCD	0.9994641700000001	0.6928141906803319
DAPabc	0.999464154	0.8571374378817583
r1527	0.999463942	0.8451478425479427
CARORSr	0.999463914	0.732468113282593
SR6	0.999462548	0.6666765014666312
FEENTER2tpp	0.9994613860000001	0.8451478425479375
TMDPK	0.9994607600000001	0.599978756174069
MOBDabc_rev	0.999460314	0.8451478425479264
CYSO	0.999460136	0.7083300127026955
DGLACH	0.9994598800000001	0.6471259238682812
NTP9	0.9994598419999999	0.6761092969515552
ALLTAMH2	0.999459504	0.860660426500676
UACCpts	0.999457312	0.7661163865037781
FRUt2	0.9994570280000001	0.6620871191939179
RE0577C	0.999456522	0.5999787561740789
Cobalt2abcppI	0.999453308	0.8571374378817463
MI4PP_2	0.9994532939999999	0.7499668038773155
MI4PP_1	0.9994532939999999	0.6761092969515609
MI3PP_2	0.9994532939999999	0.7499668038773155
MI3PP_1	0.9994532939999999	0.6761092969515609
PHEME2abcpp	0.9994531199999999	0.8451478425479264
METSOX2abc	0.999452558	0.8571374378817073
MALt3r	0.999451438	0.6620871191939179
MALt2_2	0.999451438	0.9486832980505138
MALt2_3	0.999451438	0.8944271909999159
6PHBG_2	0.9994508740000001	0.7215981964057497
ASNabc	0.999450828	0.8451478425479514
Cuabc	0.999450486	0.8571374378817431
Cut1	0.999450486	0.8571374378817431
MSO3abc	0.999449284	0.8571374378817073
NDH1_2p	0.999447154	0.9310338512814392
OXACOAL	0.9994470880000002	0.6666666666666667
ALDD19x_P	0.999446986	0.8618546023423583
6TXAN5MPAML	0.9994467119999999	0.8333185801540248
FPGS4_1	0.999446006	0.6286212493598171
OCDCAFATPc	0.999445036	0.7216878364870323
MNabc_rev	0.9994449379999999	0.8451478425479264
UREAabcpp	0.999444636	0.8451478425479264
r0796	0.99944456	0.7027491259434809
NAKt2pp	0.9994444620000001	0.5
Nat_Kpp	0.9994444620000001	0.5
INSt3pp	0.999444012	0.6737221712363657
HKtpp	0.999443114	0.8571374378817199
LYSLYSLYSr	0.9994430700000001	0.6681531047810609
OPHHXy	0.9994430599999999	0.7559309943732333
CD2abc2	0.9994421999999998	0.8451478425479487
CD2abc1	0.9994421999999998	0.857137437881752
3HPCOAHYD	0.9994414620000001	0.5999787561740766
r0220_1	0.9994410300000001	0.5751933407993425
PACPT_1	0.9994410300000001	0.57519334079932
r0220	0.9994410300000001	0.7275651971425803
HMR_6729	0.999439754	0.7215981964057543
VNDH_3	0.9994395380000001	0.8571384701563778
MAN6Gpts	0.9994393199999999	0.7661163865037781
NDP4	0.9994390120000001	0.676109296951555
TYMc	0.9994377100000001	0.755930994373226
CBPS_1	0.999437564	0.9737340190351969
MYCSacp50	0.999436828	0.9926437749046401
MYCSacp56	0.999436828	0.9929151718578901
MYCSacp58	0.999436828	0.991031921410754
FASC240ACP	0.999436828	0.9485424040398713
FASPHDCA	0.999436828	0.9919467532748742
SO4t4pp_1	0.9994361779999998	0.5
GALt2_2	0.99943504	0.8374813224448663
GALt2	0.99943504	0.6620871191939179
ARGKr	0.999434642	0.6324350050970866
4HOXPACDOX_NADP	0.9994336479999999	0.8618546023423543
PHEabc	0.999432238	0.8451478425479264
3NUCLE3	0.9994321319999999	0.75
MTHFD2	0.9994318879999999	0.702749125943499
BALAVECSEC	0.9994308400000002	0.4662427147629944
BALAVECSEC_1	0.9994308400000002	0.8451478425479514
MANabcpp	0.999429984	0.8451478425479264
TTDCAFATPc	0.9994294980000001	0.7216878364870323
MANabc	0.9994290180000001	0.8451478425479264
CYNTtabcpp	0.99942829	0.8451478425479441
BSORy	0.9994268639999999	0.7911571394986951
NMNTP	0.9994261059999999	0.7071067811865475
r1536	0.999425652	0.8451478425479264
ALKP	0.999425128	0.7069654022425799
CA2abc1pp	0.9994233039999999	0.8451478425479495
CA2abcpp	0.9994233039999999	0.8451478425479496
LAAL28	0.9994229279999999	0.6761092969515697
DUTPDP_1	0.999421016	0.894450942004157
CYO1b2pp_syn_1	0.999420834	0.7863703973637182
CYO1bpp_syn_1	0.999420834	0.7863703973637146
POR_syn	0.999420054	0.7526123740852353
GTHRDH_syn	0.9994179360000001	0.5000073760999764
HEMEti	0.999416304	0.8451478425479264
PHEMEABCte	0.999416304	0.8571374378817074
AMPEP9	0.99941575	0.5
AMPTASEGM	0.99941575	0.5
XNAC	0.9994133780000001	0.732468113282595
ARGSS_1	0.99941226	0.9561883291056752
NDP6	0.99941148	0.6761092969515549
ARAT	0.999411336	0.670838206503114
GCALDtabcpp	0.9994087759999999	0.8451478425479313
MELIBabc	0.9994061759999999	0.8451478425479264
PFK26	0.9994059140000001	0.7999893780871367
ABFPT2	0.9994059140000001	0.7999893780871299
A4GA	0.999400846	0.5
MTHFR3_1	0.9994005699999999	0.9486874976502587
DHRG	0.9994000080000001	0.8320523775206307
G1PDH	0.9994000080000001	0.7027491259434973
SUCRabcpp_syn	0.999398334	0.8451478425479264
HOXPRx	0.999396524	0.7999893780870662
GLUCYSte	0.9993962740000001	0.8451478425479294
ARB_Dabc	0.9993957380000001	0.8571374378817578
PACALtabcpp	0.999393068	0.8451478425479264
NT5C_2	0.9993912499999998	0.6708382065030922
NMNHYD_1	0.999391146	0.894450942004123
HXANt2pp	0.9993901780000002	0.6737221712363657
CA2abc	0.999390092	0.8451478425479496
CA2abc1	0.999390092	0.8451478425479495
BTNt	0.9993897579999999	0.8451478425479502
LAAL10	0.999389556	0.596269839683494
METSOX1abc	0.9993893939999999	0.8571374378817073
PEAtabcpp	0.999389038	0.8451478425479264
OCOAT1	0.9993878120000002	0.5
15DAPabcpp	0.9993873760000002	0.8451478425479487
r0210	0.999387008	0.5999787561740721
5DKGR	0.999386604	0.7999893780870757
CMPN	0.9993859159999999	0.5
SUCRabc	0.9993852999999999	0.8451478425479264
MG2abc	0.999384626	0.8571374378817073
MAK	0.9993843740000001	0.632435005097051
CYTDK2_1	0.9993841980000001	0.894450942004157
PEPA	0.9993841400000001	0.70696540224258
H4THDPR	0.999383222	0.7911571394986951
PS180abcpp	0.9993829059999999	0.8451478425479264
APPAT	0.9993824839999998	0.9486874976502173
PS161abcpp	0.999381492	0.8451478425479264
DHORDfum	0.9993806979999998	0.6708203932499369
RADH3	0.9993801119999999	0.8571384701563773
ALDD7	0.9993801119999999	0.8571384701563818
RADH	0.9993801119999999	0.8571384701563818
AASAD3	0.9993801119999999	0.8571384701563787
ALDD5	0.9993801119999999	0.8571384701563818
TNTR2x	0.9993801119999999	0.7835659019753961
ALDD9	0.9993801119999999	0.8571384701563818
DMSOR3	0.9993801119999999	0.7581938859277506
NABTNO	0.9993801119999999	0.8571384701563778
CHMSDH	0.9993801119999999	0.7581938859277506
4H3NALDD	0.9993801119999999	0.8571384701563782
QOR3	0.9993801119999999	0.7581938859277507
QOR2	0.9993801119999999	0.7581938859277507
3MOX4HOXPGALDOX	0.9993801119999999	0.8571384701563778
RE3346C	0.9993801119999999	0.8571384701563788
QOR1	0.9993801119999999	0.7581938859277507
PHCD	0.9993801119999999	0.7777712211960939
ALDH_1	0.9993801119999999	0.8571384701563818
RE3012C	0.9993801119999999	0.8571384701563787
3MBZDH	0.9993801119999999	0.8571384701563778
3M4HDXPAC	0.9993801119999999	0.8571384701563778
4HALDD_1	0.9993801119999999	0.8571384701563782
AM6SAD	0.9993801119999999	0.8571384701563796
DPNSPAD	0.9993801119999999	0.7581938859277506
FAOXOHMC10DC10c	0.9993801119999999	0.9263673146082998
TNTR1x	0.9993801119999999	0.7835659019753961
RE2334C	0.9993801119999999	0.8571384701563787
ALDD17	0.9993801119999999	0.8571384701563818
FAOXOHC16C16DCc	0.9993801119999999	0.8852533763610566
HEMEAS_1	0.9993801119999999	0.8852533763610566
4MBZDH	0.9993801119999999	0.8571384701563782
ALDD15	0.9993801119999999	0.8571384701563818
IMACTD	0.9993801119999999	0.8571384701563818
ALDD13	0.9993801119999999	0.8571384701563818
ALDD11	0.9993801119999999	0.8571384701563818
GGDAPDxr	0.9993801119999999	0.8571384701563816
RE2335C	0.9993801119999999	0.8571384701563787
PHHL2	0.9993801119999999	0.5476886189291337
2MBALDH	0.9993801119999999	0.8571384701563778
PPRDNDH	0.9993801119999999	0.7777712211960947
RE2333C	0.9993801119999999	0.8571384701563787
GDBTALDH	0.9993801119999999	0.8571384701563782
RE2152C	0.9993801119999999	0.926367314608294
5HOXINDACTOX	0.9993801119999999	0.8571384701563782
CDP4D6DGLCRx	0.9993801119999999	0.7581938859277507
OXPTNDH	0.9993801119999999	0.8571384701563818
r0558	0.9993801119999999	0.8571384701563787
r0642	0.9993801119999999	0.8571384701563778
r0688	0.9993801119999999	0.8571384701563809
MACOXO	0.9993801119999999	0.8571384701563778
VNDH	0.9993801119999999	0.8571384701563818
COALDDH	0.9993801119999999	0.8571384701563802
HMSD2	0.9993801119999999	0.8571384701563818
4HGLSD	0.9993801119999999	0.8571384701563782
ALDD4x	0.9993801119999999	0.8571384701563818
PYLALDOX	0.9993801119999999	0.8571384701563818
6TINS5MPOR	0.9993801119999999	0.7581938859277506
TMABADH	0.9993801119999999	0.8571384701563782
UDPGALNAC6DH	0.9993801119999999	0.9263673146082998
HP5CD_1	0.9993801119999999	0.7777712211960939
ALDD3C161_c	0.9993801119999999	0.8571384701563818
34DHXMANDACOX	0.9993801119999999	0.8571384701563778
HMSD	0.9993801119999999	0.8781379767047761
ALDD3C7_c	0.9993801119999999	0.8571384701563818
HP5CD	0.9993801119999999	0.8542697849595415
ALDD20x	0.9993801119999999	0.8571384701563818
CBL2OR	0.9993801119999999	0.6024554423373927
FAOXOHC22C22DCc	0.9993801119999999	0.8852533763610562
GG15DAPDxr	0.9993801119999999	0.8571384701563816
ALDD20x_1	0.9993801119999999	0.8571384701563818
ALDD21	0.9993801119999999	0.8571384701563818
PS181abcpp	0.99937954	0.8451478425479264
HMPPtr	0.9993795320000001	0.8451478425479497
PS160abcpp	0.9993790619999998	0.8451478425479264
PS120abcpp	0.9993779920000001	0.8451478425479264
CHOLSabc	0.9993774959999999	0.8571374378817488
PS141abcpp	0.9993759819999999	0.8451478425479264
ALAALAPEPT1tc	0.9993758340000001	0.6620871191939179
ACYP	0.9993754819999999	0.6761092969515503
DHORD6	0.9993744379999999	0.7027491259434973
FE3DCIT2abcpp	0.9993722980000002	0.8451478425479356
SPMDt2pp	0.99937198	0.6737221712363657
PSLS	0.9993718680000001	0.499867197875163
CTPS1_2	0.999371068	0.7637529580915262
r1384	0.9993710659999999	0.6928141906803057
RBFK_1	0.9993701999999999	0.8944509420041109
OLEICFATPtc	0.9993694999999999	0.7216878364870323
CAATPS_1	0.9993687939999999	0.7300069030386321
CAATPS	0.9993687939999999	0.5356739276390036
DIPEPabc15	0.999367548	0.8571374378817497
THMt2	0.999367208	0.6620871191939179
THMt3	0.999367208	0.6620871191939179
HMR_0287	0.99936696	0.8451478425479514
FPGS7	0.9993643759999999	0.8347769969629986
PPP9ABCte	0.9993635019999999	0.8451478425479264
NDH1_1p	0.999362888	0.8757576268683586
TRSARyr	0.999362352	0.7999893780870658
CYTDt5	0.999361034	0.9486832980505138
LTHRK	0.999360652	0.6324350050970227
LAAL3	0.999360488	0.714274875763476
DHR_1	0.99935945	0.5302479253917001
TAGabc	0.999359306	0.8485206266969346
SER_AL	0.999358756	0.5772991604152009
HSDxi	0.999357702	0.7027491259434961
PS140abcpp	0.999353324	0.8451478425479264
ALAGLUabcpp	0.999352998	0.8451478425479507
4HTHRS_1	0.9993521559999999	0.8944509420041162
CBL1abcpp	0.99934986	0.8451478425479488
ADOCBLabc	0.99934986	0.8451478425479514
CBL1abc	0.99934986	0.8451478425479488
ADOCBLabcpp	0.99934986	0.8451478425479514
FALDtpp2	0.999347762	0.7071067811865475
CYRDAS	0.99934765	0.7715170752099141
HYGBDIAS	0.99934765	0.8179040090430614
R05224	0.99934765	0.7715170752099141
ALAALAD_1	0.99934703	0.6667256819959881
GUAt2r	0.99934624	0.6620871191939179
CBIabc	0.999346152	0.845147842547949
CBIuabcpp	0.999346152	0.845147842547949
D4DGCD	0.999345702	0.6928141906803319
ACCC_1	0.999345702	0.5787455437669982
GDTP	0.999345192	0.9486874976502232
RE2112C	0.99934458	0.7559309943732362
25HVITD3c	0.99934458	0.7559309943732331
RE2249C	0.99934458	0.7559309943732329
RE2248C	0.99934458	0.7559309943732329
RE2240C	0.99934458	0.7559309943732332
RE2235C	0.99934458	0.7559309943732343
ZCAROTDH2	0.99934458	0.7679837983457262
ZXANHX	0.99934458	0.755930994373224
CDCA6AH	0.99934458	0.7559309943732311
P4502E1	0.99934458	0.7559309943732332
21HPRGNLONE	0.99934458	0.7559309943732211
P4502D6	0.99934458	0.7559309943732339
P4502C94	0.99934458	0.7559309943732356
EPISTLDS_c	0.99934458	0.7679837983457262
4MZYMR	0.99934458	0.767983798345726
RN0030C	0.99934458	0.843293535644927
RN0001C	0.99934458	0.7559309943732222
RN0020C	0.99934458	0.7559309943732343
RN0027C	0.99934458	0.843293535644927
RE2398C	0.99934458	0.7873381220691477
ZCAROTDH1	0.99934458	0.7679837983457262
RN0029C	0.99934458	0.5241298767469467
RE2387C	0.99934458	0.7559309943732345
RE2383C	0.99934458	0.7873381220691477
P4502F1	0.99934458	0.755930994373226
P4503A4	0.99934458	0.755930994373226
P4503A5	0.99934458	0.7559309943732353
RE2382C	0.99934458	0.7559309943732345
RN0032C	0.99934458	0.5241298767469467
DES2_6B	0.99934458	0.7679837983457262
P4502C93	0.99934458	0.755930994373226
MPOMC1	0.99934458	0.7559309943732272
RE1806C	0.99934458	0.7559309943732222
r0741	0.99934458	0.755930994373226
RE1803C	0.99934458	0.755930994373226
5OHHEXAc	0.99934458	0.7559309943732341
LTHSTRLOR	0.99934458	0.7679837983457262
RE1632C	0.99934458	0.7559309943732362
RE1587C	0.99934458	0.7559309943732343
RE1582C	0.99934458	0.7559309943732343
MELATNOX	0.99934458	0.7559309943732253
7KLITCHOLc	0.99934458	0.7679837983457262
MPOMC1_1	0.99934458	0.7559309943732272
FAH4	0.99934458	0.755930994373226
RE1308C	0.99934458	0.7559309943732332
MPOMMM	0.99934458	0.7679837983457262
MPOMOR	0.99934458	0.7679837983457262
MPOMOR_1	0.99934458	0.7679837983457262
CERH124	0.99934458	0.7559309943732362
CERH126	0.99934458	0.7559309943732362
SMO	0.99934458	0.7559309943732233
CERS324	0.99934458	0.7559309943732362
CERS326	0.99934458	0.7559309943732362
RAHY	0.99934458	0.755930994373226
RE1809C	0.99934458	0.7559309943732343
RE1811C	0.99934458	0.7559309943732343
P4502C92	0.99934458	0.75593099437323
RE1904C	0.99934458	0.7559309943732224
P4502C9	0.99934458	0.755930994373222
RE1943C	0.99934458	0.7559309943732224
P4502C8	0.99934458	0.755930994373226
P4502C19	0.99934458	0.755930994373222
RE1942C	0.99934458	0.8522781686929801
RE1941C	0.99934458	0.8522781686929807
RE1938C	0.99934458	0.7559309943732222
P4502A6	0.99934458	0.7559309943732361
RE1906C	0.99934458	0.7559309943732225
RE1905C	0.99934458	0.7559309943732225
KYN3OX	0.99934458	0.7559309943732347
PSPHS	0.99934458	0.755930994373226
OMPHHXy	0.99934458	0.7559309943732333
AGLPED	0.99934458	0.7679837983457262
AGLPED_cho	0.99934458	0.7679837983457262
RE1828C	0.99934458	0.7559309943732343
OMMBLHXy	0.99934458	0.7559309943732333
CYP2R1	0.99934458	0.7559309943732211
CXANHX	0.99934458	0.755930994373224
RE1826C	0.99934458	0.7559309943732222
LIDOMO	0.99934458	0.7559309943732274
RE1812C	0.99934458	0.7559309943732343
r0268	0.99934458	0.7559309943732346
CADMO	0.99934458	0.7559309943732332
DESAT180_9	0.99934458	0.7679837983457262
HMR_1536	0.99934458	0.7559309943732343
HMR_1543	0.99934458	0.7559309943732343
RE3041C	0.99934458	0.7559309943732287
HMR_1538	0.99934458	0.7679837983457262
RE3020C	0.99934458	0.7559309943732343
RE3019C	0.99934458	0.7559309943732343
RE3018C	0.99934458	0.7559309943732343
RE3015C	0.99934458	0.7559309943732343
RE3014C	0.99934458	0.7559309943732286
RE3013C	0.99934458	0.7559309943732343
HMR_1992	0.99934458	0.755930994373235
RE2975C	0.99934458	0.7559309943732343
HMR_1545	0.99934458	0.755930994373235
HMR_1993	0.99934458	0.7559309943732229
HMR_1516	0.99934458	0.7679837983457262
AND19ONEc	0.99934458	0.7559309943732356
RE3464C	0.99934458	0.7559309943732345
HMR_1504	0.99934458	0.755930994373235
CACNAO	0.99934458	0.7559309943732364
HMR_2007	0.99934458	0.7559309943732208
RE3474C	0.99934458	0.7559309943732343
HMR_1503	0.99934458	0.7679837983457262
HMR_1502	0.99934458	0.7559309943732346
HMR_1544	0.99934458	0.7679837983457262
HMR_1991	0.99934458	0.7559309943732351
HMR_1493	0.99934458	0.7679837983457262
HMR_1735	0.99934458	0.7559309943732243
HMR_1838	0.99934458	0.8176355743578378
HMR_1786	0.99934458	0.7559309943732243
HMR_1767	0.99934458	0.755930994373235
HMR_1765	0.99934458	0.7559309943732229
BCAROHX2	0.99934458	0.7559309943732239
HMR_1988	0.99934458	0.7559309943732329
RE3370C	0.99934458	0.7873381220691477
HMR_1989	0.99934458	0.7559309943732331
HMR_1739	0.99934458	0.755930994373235
HMR_1737	0.99934458	0.755930994373226
HMR_1948	0.99934458	0.7559309943732331
RE3440C	0.99934458	0.7873381220691477
HMR_1681	0.99934458	0.755930994373226
HMR_1990	0.99934458	0.7559309943732351
RE3434C	0.99934458	0.7559309943732343
HMR_1981	0.99934458	0.755930994373221
RE3435C	0.99934458	0.7559309943732345
HMR_1550	0.99934458	0.755930994373235
HMR_1549	0.99934458	0.7679837983457262
HMR_1548	0.99934458	0.755930994373235
RE3436C	0.99934458	0.7559309943732343
PGS	0.99934458	0.7171253770103179
HMR_1494	0.99934458	0.7559309943732339
44MZYMMO	0.99934458	0.8367338091289873
HMR_1944	0.99934458	0.755930994373221
3DHLCAS	0.99934458	0.7679837983457262
DES2_12	0.99934458	0.7679837983457262
DOPAc	0.99934458	0.7559309943732249
HMR_2484	0.99934458	0.7679837983457262
RE2675C2	0.99934458	0.7679837983457262
HMR_2495	0.99934458	0.7679837983457262
HMR_2581	0.99934458	0.7171253770103183
HMR_2585	0.99934458	0.7559309943732225
C14825c	0.99934458	0.7559309943732276
C22STDS	0.99934458	0.7679837983457262
RE3251C	0.99934458	0.7559309943732224
RE2636C	0.99934458	0.7559309943732346
DES21	0.99934458	0.7559309943732248
3DHDCAS	0.99934458	0.7679837983457262
DES2_15	0.99934458	0.7679837983457262
C4STMO1	0.99934458	0.8748184149596349
3DHCDCAS	0.99934458	0.7679837983457262
PHTHCLS	0.99934458	0.755930994373226
DES2_6	0.99934458	0.7679837983457262
3DHCAS	0.99934458	0.7679837983457262
C4STMO2	0.99934458	0.8748184149596381
C5STDS	0.99934458	0.7679837983457262
RE2632C	0.99934458	0.7873381220691477
HMR_2472	0.99934458	0.7679837983457262
HMR_2457	0.99934458	0.7559309943732276
HMR_2288	0.99934458	0.7679837983457262
HMR_0946	0.99934458	0.7559309943732343
HMR_2289	0.99934458	0.7679837983457262
HMR_1490	0.99934458	0.7559309943732337
HMR_1478	0.99934458	0.7679837983457262
HMR_1477	0.99934458	0.7559309943732296
RE3506C	0.99934458	0.7559309943732345
HMR_1126	0.99934458	0.7559309943732323
HMR_0981	0.99934458	0.7559309943732345
HMR_0954	0.99934458	0.7559309943732343
HMR_0950	0.99934458	0.7559309943732343
RE3514C	0.99934458	0.7559309943732287
RE3518C	0.99934458	0.7559309943732343
BVMO4	0.99934458	0.7559309943732334
BCAROHX	0.99934458	0.7559309943732357
HMR_0942	0.99934458	0.7559309943732343
RE3522C	0.99934458	0.7559309943732343
HMR_2365	0.99934458	0.7679837983457262
HMR_2368	0.99934458	0.7679837983457262
HMR_2380	0.99934458	0.7679837983457262
HMR_2393	0.99934458	0.7679837983457262
HMR_2403	0.99934458	0.7679837983457262
BVMO1	0.99934458	0.7559309943732263
BVMO2	0.99934458	0.7559309943732244
HMR_1940	0.99934458	0.7559309943732229
CYSTabc	0.9993423339999999	0.8451478425479436
GLYBt3pp	0.999339284	0.6737221712363657
DOHDUS	0.9993388920000001	0.6834922810016703
SHEME2abcpp	0.9993360920000001	0.8451478425479264
CCGS	0.9993352659999999	0.668139164421071
CMtexabc	0.99933516	0.8451478425479462
HICITD	0.9993330480000001	0.8018032877827059
C3STDH1	0.9993330480000001	0.6415125365786882
C3STDH2	0.9993330480000001	0.6415125365787122
FUMAH	0.9993326039999999	0.599978756174075
PPAt6	0.999330792	0.6620871191939179
CHOLD3	0.9993306580000001	0.7159780331230443
CGMPt	0.999325168	0.8451478425479493
CAMPt	0.9993246859999999	0.8451478425479491
ASNS3_1	0.9993242840000001	0.8249700813283876
CHOLK	0.9993223419999999	0.632435005097082
LAAL7	0.9993197540000001	0.7142748757634929
LAAL6	0.9993197540000001	0.7142748757634148
GLYCt2	0.999317184	0.6620871191939179
FALDep	0.999317048	0.6737221712363657
LIPATPT_2	0.999315824	0.8944509420041182
TARTDC	0.999312	0.6859943405700353
BACCL	0.9993109520000001	0.6761092969515702
ALDR18	0.999309856	0.7661353001903957
GLYBti4pp	0.9993098100000001	0.5
FRUt3	0.999304302	0.6737221712363657
GLXCBL	0.9993031520000001	0.8571374378816993
CYS	0.999302978	0.670838206503102
MALtpp	0.9993016819999999	0.9486832980505138
MALt3pp	0.9993016819999999	0.6737221712363657
RAFFabc	0.9992998200000001	0.8451478425479264
DOPAVESSEC	0.999298896	0.7254671248202595
DOPAVESSEC_1	0.999298896	0.8451478425479393
PROPROPROr	0.999298878	0.6681531047810609
PGLc	0.999298108	1.0
CRNtHa	0.999297254	0.6620871191939179
POR2	0.999297246	0.452915439232344
CU1abcpp	0.9992965720000001	0.845147842547944
AI2abcpp	0.999295046	0.8451478425479264
PACCOAL2	0.999293692	0.6666666666666667
ACITL	0.99929322	0.6172251066794558
FBP26	0.9992923279999999	0.75
INOSTtpp	0.999291384	0.6737221712363657
PTHRP	0.9992907219999999	0.75
THMTP	0.9992893480000001	0.6761092969515163
MTHFD_1	0.9992887500000001	0.8944509420041389
UDCPKr	0.9992883459999999	0.6324350050970192
OROATP	0.9992883280000001	0.6620871191939179
KHK	0.999285682	0.7999893780871298
CODH4	0.999284848	0.8017786566232366
DHRG2	0.999284834	0.8097274597607006
GGSPMDS	0.9992847360000001	0.714274875763495
PRO1y	0.99928282	1.0
P5CR_1	0.99928282	0.9486874976502074
CITt_kt	0.999282648	0.6737221712363657
CITt3pp	0.999282648	0.6737221712363657
VALt2r	0.999280306	0.6620871191939179
HOMtpp	0.99927567	0.6737221712363657
AMCOXO	0.999275544	0.629928574539219
PRAIS_1	0.99927464	0.952573321588895
AKPCAL	0.999274526	0.6666666666666667
AKACAL	0.999274526	0.6666666666666667
RHACOAE80	0.9992724880000001	0.5999787561740781
RHACOAE121d6	0.9992724880000001	0.5999787561740781
FACOAE1829Z12Z	0.9992724880000001	0.5999787561740716
FACOAE1836Z9Z12Z	0.9992724880000001	0.5999787561740716
FACOAE1839Z12Z15Z	0.9992724880000001	0.5999787561740716
FACOAE50	0.9992724880000001	0.5999787561740522
RHACOAEP80	0.9992724880000001	0.5999787561740781
FACOAE70	0.9992724880000001	0.5999787561740761
FACOAE90	0.9992724880000001	0.5999787561740648
RHACOAE100	0.9992724880000001	0.5999787561740781
FACOAE1819Z	0.9992724880000001	0.5999787561740637
RHACOAEP90	0.9992724880000001	0.5999787561740781
RHACOAEP50	0.9992724880000001	0.5999787561740781
RHACOAE120	0.9992724880000001	0.5999787561740781
RHACOAET40	0.9992724880000001	0.599978756174078
RHACOAE121	0.9992724880000001	0.599978756174078
RHACOAEP40	0.9992724880000001	0.5999787561740781
RHACOAET60	0.9992724880000001	0.599978756174078
RHACOAEP101	0.9992724880000001	0.599978756174078
RHACOAEP100	0.9992724880000001	0.5999787561740781
RHACOAE140	0.9992724880000001	0.5999787561740781
RHACOAE141	0.9992724880000001	0.5999787561740781
TETDECA511ACc	0.9992724880000001	0.5999787561740444
RHACOAEP60	0.9992724880000001	0.5999787561740781
RHACOAE141d5	0.9992724880000001	0.5999787561740781
RHACOAE142	0.9992724880000001	0.5999787561740781
ICCT	0.9992724880000001	0.5999787561740741
RHACOAE160	0.9992724880000001	0.5999787561740781
RHACOAE50	0.9992724880000001	0.5999787561740781
IBUP_SACOT2	0.9992724880000001	0.5999787561740756
RHACOAE70	0.9992724880000001	0.5999787561740781
RHACOAE90	0.9992724880000001	0.5999787561740781
RHACOAEP70	0.9992724880000001	0.5999787561740781
RHACOAE60	0.9992724880000001	0.5999787561740781
ETHMALACc	0.9992724880000001	0.5999787561740795
HMR_0242	0.9992724880000001	0.5999787561740778
RE3237C	0.9992724880000001	0.5999787561740645
EIC21114TRc	0.9992724880000001	0.5999787561740775
HMR_0298	0.9992724880000001	0.5999787561740779
HMR_0290	0.9992724880000001	0.5999787561740778
3HPVSTEThc	0.9992724880000001	0.5999787561740766
HMR_0280	0.9992724880000001	0.599978756174078
HMR_0276	0.9992724880000001	0.5999787561740717
HMR_0272	0.9992724880000001	0.5999787561740778
HMR_0268	0.9992724880000001	0.5999787561740778
HMR_0260	0.9992724880000001	0.5999787561740387
HMR_0256	0.9992724880000001	0.5999787561740778
HMR_0246	0.9992724880000001	0.5999787561740779
HMR_0238	0.9992724880000001	0.5999787561740766
RE3239C	0.9992724880000001	0.5999787561740775
HMR_0234	0.9992724880000001	0.5999787561740779
HMR_0214	0.9992724880000001	0.5999787561740519
HMR_0210	0.9992724880000001	0.5999787561740779
HMR_0206	0.9992724880000001	0.5999787561740777
HATBH	0.9992724880000001	0.5999787561740764
HMR_0193	0.9992724880000001	0.599978756174078
HBRCH	0.9992724880000001	0.5999787561740764
3HBCOAHL	0.9992724880000001	0.5999787561740766
HIBHr	0.9992724880000001	0.7215981964057543
ARTCOAL1_cho	0.9992724880000001	0.5999787561740781
ARTCOAL2_cho	0.9992724880000001	0.5999787561740781
ARTCOAL3_cho	0.9992724880000001	0.5999787561740781
RE3238C	0.9992724880000001	0.5999787561740773
HMR_0302	0.9992724880000001	0.5999787561740778
HMR_0438	0.9992724880000001	0.5999787561740775
RE3444C	0.9992724880000001	0.5999787561740776
HMR_0434	0.9992724880000001	0.5999787561740778
HMR_0430	0.9992724880000001	0.5999787561740775
HMR_0426	0.9992724880000001	0.5999787561740795
RE3560C	0.9992724880000001	0.5999787561740776
HMR_0422	0.9992724880000001	0.5999787561740442
HMR_0418	0.9992724880000001	0.599978756174044
HMR_0414	0.9992724880000001	0.5999787561740784
HMR_0410	0.9992724880000001	0.5999787561740789
HMR_0406	0.9992724880000001	0.5999787561740795
HMR_0394	0.9992724880000001	0.5999787561740775
HMR_0390	0.9992724880000001	0.5999787561740775
HMR_0386	0.9992724880000001	0.5999787561740779
HMR_0382	0.9992724880000001	0.5999787561740778
HMR_0310	0.9992724880000001	0.599978756174078
HMR_0378	0.9992724880000001	0.5999787561740791
HMR_0374	0.9992724880000001	0.5999787561740443
HMR_0370	0.9992724880000001	0.5999787561740442
HMR_0366	0.9992724880000001	0.5999787561740795
HMR_0362	0.9992724880000001	0.5999787561740427
RE3343C	0.9992724880000001	0.5999787561740775
RE3339C	0.9992724880000001	0.5999787561740775
HMR_0358	0.9992724880000001	0.5999787561740795
HMR_0354	0.9992724880000001	0.5999787561740464
HMR_0346	0.9992724880000001	0.599978756174078
HMR_0328	0.9992724880000001	0.599978756174078
HMR_0324	0.9992724880000001	0.5999787561740778
CE4843HYDc	0.9992724880000001	0.5999787561740775
3H3MGLTc	0.9992724880000001	0.5999787561740738
RE1835C	0.9992724880000001	0.599978756174077
RE1834C	0.9992724880000001	0.5999787561740793
ACChex	0.9992724880000001	0.5999787561740779
RE0579C_1	0.9992724880000001	0.5999787561740417
RE0579C	0.9992724880000001	0.5999787561740725
CINNMCOAH	0.9992724880000001	0.5999787561740793
METHSUCC	0.9992724880000001	0.5999787561740686
RE0578C	0.9992724880000001	0.5999787561740795
FACOAL200	0.999270918	0.6666666666666667
SMIA2abc	0.9992698320000001	0.8017811918913152
SMIA1abc	0.9992698320000001	0.8017811918913152
XNSPabc	0.9992698320000001	0.8017811918913152
CA2t	0.9992693559999999	0.4999999999999999
3NUCLE1	0.999269144	0.75
G5SD2	0.9992687339999999	0.6666666666666667
G1PCTYT	0.9992686980000001	0.7744796900744593
THMDt5	0.999268406	0.9486832980505138
MAN6Pt6	0.999268144	0.6620871191939179
GLNSP3	0.99926728	0.7142748757634385
DADNK	0.99926514	0.632435005097078
RADH4	0.9992649480000001	0.8618546023423539
RADH2	0.9992649480000001	0.8618546023423583
ALDD20y	0.9992649480000001	0.8618546023423583
3MOX4HOXPGALDOX_NADP	0.9992649480000001	0.8618546023423543
SULRSI	0.9992649480000001	0.9555552932984788
RE1807C	0.9992649480000001	0.8618546023423572
RE1830C	0.9992649480000001	0.8618546023423548
CDPGD	0.9992649480000001	0.7911571394986951
34DHXMANDACOX_NADP	0.9992649480000001	0.8618546023423541
RE2626C	0.9992649480000001	0.861854602342355
MPOMC2	0.9992649480000001	0.7911571394986951
AASDH1_c	0.9992649480000001	0.8618546023423552
TNTR2	0.9992649480000001	0.8176322298576841
MPOMOR2_1	0.9992649480000001	0.7911571394986951
PY5CDHE	0.9992649480000001	0.795073661123395
EPXQR	0.9992649480000001	0.7911571394986951
EPOXQR	0.9992649480000001	0.7911571394986951
TNTR1	0.9992649480000001	0.8176322298576841
UDPGALNAC6DH_2	0.9992649480000001	0.9160416560683307
HMR_0359	0.9992637280000001	0.8451478425479377
BILGLCURte	0.9992637280000001	0.8451478425479502
HMR_0367	0.9992637280000001	0.8451478425479463
DHEASABCCte	0.9992637280000001	0.8451478425479411
SPHMYLN18123_hs_ATPt	0.9992637280000001	0.8451478425479264
SPHMYLN18122_hs_ATPt	0.9992637280000001	0.8451478425479264
COLIPAabcpp_kt	0.9992637280000001	0.8451478425479264
COLIPAabcex	0.9992637280000001	0.8451478425479455
HMR_0363	0.9992637280000001	0.8451478425479264
HMR_0395	0.9992637280000001	0.8451478425479508
COLIPAabcppmin	0.9992637280000001	0.8451478425479454
HMR_0391	0.9992637280000001	0.8451478425479508
SPHMYLN18118_hs_ATPt	0.9992637280000001	0.8451478425479264
DHEAte	0.9992637280000001	0.8451478425479412
BILDGLCURte	0.9992637280000001	0.8451478425479504
COLIPABabcpp	0.9992637280000001	0.8451478425479455
DHGLZABCt	0.9992637280000001	0.8451478425479411
SPHMYLN181181_hs_ATPt	0.9992637280000001	0.8451478425479264
PGP1819Z160t	0.9992637280000001	0.8451478425479264
SPHMYLN181201_hs_ATPt	0.9992637280000001	0.8451478425479264
3HSMVACIDteb	0.9992637280000001	0.8451478425479496
HMR_0383	0.9992637280000001	0.8451478425479508
6HMSMVACIDteb	0.9992637280000001	0.84514784254795
SPHMYLN18117_hs_ATPt	0.9992637280000001	0.8451478425479264
SPHMYLN18120_hs_ATPt	0.9992637280000001	0.8451478425479264
HMR_0375	0.9992637280000001	0.8451478425479264
SPHMYLN18121_hs_ATPt	0.9992637280000001	0.8451478425479264
7DHCDCHOLabc	0.9992637280000001	0.84514784254795
SPHMYLN181221_hs_ATPt	0.9992637280000001	0.8451478425479264
HMR_0387	0.9992637280000001	0.8451478425479508
6EPSteb	0.9992637280000001	0.84514784254795
CE7090te	0.9992637280000001	0.8451478425479505
PGP18111Z160t	0.9992637280000001	0.8451478425479264
BUTSabc	0.9992637280000001	0.84514784254795
HMR_0469	0.9992637280000001	0.8451478425479264
PEAR_HSABCt	0.9992637280000001	0.8451478425479264
PEALtabc	0.9992637280000001	0.8451478425479264
PEAL2tabc	0.9992637280000001	0.8451478425479264
PE2LINL_HSABCt	0.9992637280000001	0.8451478425479264
PE226_HSABCt	0.9992637280000001	0.8451478425479264
PE203_HSABCt	0.9992637280000001	0.8451478425479264
DGUDBUTNabcpp	0.9992637280000001	0.8451478425479416
3ISPVSteb	0.9992637280000001	0.8451478425479496
PE1829Z12Z1835Z9Z12Zt	0.9992637280000001	0.8451478425479264
PE1819Z1845Z9Z12Z15Zt	0.9992637280000001	0.8451478425479264
PE1819Z1835Z9Z12Zt	0.9992637280000001	0.8451478425479264
HMR_0439	0.9992637280000001	0.8451478425479508
PE1819Z1829Z12Zt	0.9992637280000001	0.8451478425479264
PE1819Z1819Zt	0.9992637280000001	0.8451478425479264
TXB2t	0.9992637280000001	0.8451478425479264
PE18111Z1845Z9Z12Z15Zt	0.9992637280000001	0.8451478425479264
PE18111Z1835Z9Z12Zt	0.9992637280000001	0.8451478425479264
PE18111Z1829Z12Zt	0.9992637280000001	0.8451478425479264
PE18111Z1819Zt	0.9992637280000001	0.8451478425479264
PE1801845Z9Z12Z15Zt	0.9992637280000001	0.8451478425479264
TUNGSabcpp	0.9992637280000001	0.8451478425479264
PE1801835Z9Z12Zt	0.9992637280000001	0.8451478425479264
PE1801829Z12Zt	0.9992637280000001	0.8451478425479264
PEDH203_HSABCt	0.9992637280000001	0.8451478425479264
PEFLIP	0.9992637280000001	0.8451478425479264
6CSMVACIDteb	0.9992637280000001	0.84514784254795
COPROSTabc	0.9992637280000001	0.8451478425479453
6BHGLZGLCABCt	0.9992637280000001	0.84514784254795
HMR_0415	0.9992637280000001	0.8451478425479514
BLAMDabcpp	0.9992637280000001	0.8451478425479508
PGLYCABCte	0.9992637280000001	0.8451478425479264
PG18111Z160t	0.9992637280000001	0.8451478425479264
SPHMYLN18116_hs_ATPt	0.9992637280000001	0.8451478425479264
DHCHOLESTANATEATP	0.9992637280000001	0.8451478425479413
HMR_0419	0.9992637280000001	0.8451478425479264
SPHMYLN181161_hs_ATPt	0.9992637280000001	0.8451478425479264
HMR_0423	0.9992637280000001	0.8451478425479264
DHBSZ3FEabcpp	0.9992637280000001	0.8451478425479355
CHOLATEt3	0.9992637280000001	0.8451478425479471
PEFLIP_cho	0.9992637280000001	0.8451478425479264
HMR_0427	0.9992637280000001	0.8451478425479424
PESTE_HSABCt	0.9992637280000001	0.8451478425479264
HMR_0431	0.9992637280000001	0.8451478425479508
SPHMYLN18115_hs_ATPt	0.9992637280000001	0.8451478425479264
PEPALM_HSASBCt	0.9992637280000001	0.8451478425479264
HMR_0435	0.9992637280000001	0.8451478425479508
PEOLE_HSABCt	0.9992637280000001	0.8451478425479264
6BHGLZABCt	0.9992637280000001	0.84514784254795
SPHMYLN18114_hs_ATPt	0.9992637280000001	0.8451478425479264
PELPALM_HSABCt	0.9992637280000001	0.8451478425479264
PELINL_HSABCt	0.9992637280000001	0.8451478425479264
PG1819Z160t	0.9992637280000001	0.8451478425479264
HMR_0329	0.9992637280000001	0.8451478425479511
SPHMYLN1824_hs_ATPt	0.9992637280000001	0.8451478425479264
MEPIVESSte	0.9992637280000001	0.7254671248202513
7KILTCHOLATP	0.9992637280000001	0.8451478425479502
MHGLZABCt	0.9992637280000001	0.8451478425479264
HMR_0207	0.9992637280000001	0.8451478425479508
MEPNabcpp	0.9992637280000001	0.8451478425479264
DMGLYBabcpp	0.9992637280000001	0.8451478425479404
HMR_0211	0.9992637280000001	0.8451478425479511
HMR_0215	0.9992637280000001	0.8451478425479264
MEPIVESSte_cho	0.9992637280000001	0.8451478425479264
HMR_0235	0.9992637280000001	0.8451478425479508
HMR_0239	0.9992637280000001	0.8451478425479264
HMR_0243	0.9992637280000001	0.8451478425479507
DMSO2abcpp	0.9992637280000001	0.8451478425479401
STACMPtev	0.9992637280000001	0.8451478425479264
HMR_0247	0.9992637280000001	0.8451478425479511
DLYSabcpp	0.9992637280000001	0.8451478425479264
6OHFVSteb	0.9992637280000001	0.84514784254795
HMR_0257	0.9992637280000001	0.8451478425479508
SPRMabc	0.9992637280000001	0.8451478425479264
HMR_0261	0.9992637280000001	0.8451478425479264
DLEUabcpp	0.9992637280000001	0.8451478425479264
MDZtu	0.9992637280000001	0.8451478425479264
CMCBTFabcpp	0.9992637280000001	0.8451478425479361
HMR_0194	0.9992637280000001	0.8451478425479511
7HPVSteb	0.9992637280000001	0.8451478425479502
HMR_0277	0.9992637280000001	0.8451478425479264
7DHCHSTEROLt	0.9992637280000001	0.84514784254795
7BHGLZGLCABCt	0.9992637280000001	0.84514784254795
7BHGLZABCt	0.9992637280000001	0.84514784254795
UDCA3Sabc	0.9992637280000001	0.8451478425479264
7AHGLZABCt	0.9992637280000001	0.84514784254795
HEXDIACATP	0.9992637280000001	0.8451478425479264
7DHCHOLabc	0.9992637280000001	0.84514784254795
HEXDTRte	0.9992637280000001	0.8451478425479264
DORNabcpp	0.9992637280000001	0.8451478425479264
UCHOLabc	0.9992637280000001	0.8451478425479264
HEXSabc	0.9992637280000001	0.8451478425479264
METDabcpp	0.9992637280000001	0.8451478425479264
3HLVSTACtbc	0.9992637280000001	0.8451478425479494
DOPA4GLCURt	0.9992637280000001	0.8451478425479393
DOPA3GLCURt	0.9992637280000001	0.8451478425479394
HISGLYabcpp	0.9992637280000001	0.8451478425479264
HISHISabcpp	0.9992637280000001	0.8451478425479264
HISTAVESSEC	0.9992637280000001	0.7254671248202513
HISTAVESSEC_1	0.9992637280000001	0.8451478425479264
METDabc	0.9992637280000001	0.8451478425479264
MERACMPthc	0.9992637280000001	0.8451478425479264
MERACMPtep	0.9992637280000001	0.8451478425479264
DODECANACt	0.9992637280000001	0.8451478425479394
HMR_0273	0.9992637280000001	0.8451478425479508
DJENKabc	0.9992637280000001	0.8451478425479405
SPHMYLN1825_hs_ATPt	0.9992637280000001	0.8451478425479264
Am1CSAteb	0.9992637280000001	0.8451478425479514
HMR_0307	0.9992637280000001	0.8451478425479511
ATVACIDtu	0.9992637280000001	0.8451478425479511
MANTRabc	0.9992637280000001	0.8451478425479264
HMR_0311	0.9992637280000001	0.8451478425479511
HMR_0317	0.9992637280000001	0.8451478425479398
ATVLACtu	0.9992637280000001	0.8451478425479511
3HPVSteb	0.9992637280000001	0.8451478425479496
AU1abcpp	0.9992637280000001	0.8451478425479511
MANBabc	0.9992637280000001	0.8451478425479264
HMR_0321	0.9992637280000001	0.8451478425479398
SPHS1Pt2e	0.9992637280000001	0.8451478425479264
MANTTRabc	0.9992637280000001	0.8451478425479264
SPHMYLN_HsATPte	0.9992637280000001	0.8451478425479264
HMR_0325	0.9992637280000001	0.8451478425479511
BALAALAabcpp	0.9992637280000001	0.8451478425479512
BALABALAabcpp	0.9992637280000001	0.8451478425479511
MOPSabc	0.9992637280000001	0.8451478425479264
SPHMYLN180241_hs_ATPt	0.9992637280000001	0.8451478425479264
BALAGLYabcpp	0.9992637280000001	0.8451478425479511
HMR_0343	0.9992637280000001	0.8451478425479264
BALALEUabcpp	0.9992637280000001	0.8451478425479508
HMR_0347	0.9992637280000001	0.8451478425479511
HMR_0303	0.9992637280000001	0.8451478425479508
HMR_0299	0.9992637280000001	0.8451478425479511
HMR_0281	0.9992637280000001	0.8451478425479511
DIPEPabc13	0.9992637280000001	0.8451478425479293
DIPEPabc9	0.9992637280000001	0.8451478425479292
DIPEPabc8	0.9992637280000001	0.8451478425479293
DIPEPabc7	0.9992637280000001	0.8451478425479514
DIPEPabc6	0.9992637280000001	0.8451478425479514
DIPEPabc5	0.9992637280000001	0.8451478425479514
DIPEPabc4	0.9992637280000001	0.8451478425479507
DIPEPabc3	0.9992637280000001	0.8451478425479514
DIPEPabc2	0.9992637280000001	0.8451478425479514
6MELVACtbc	0.9992637280000001	0.84514784254795
DIPEPabc14	0.9992637280000001	0.8451478425479289
DIPEPabc12	0.9992637280000001	0.8451478425479264
6HSMVACIDteb	0.9992637280000001	0.84514784254795
DIPEPabc11	0.9992637280000001	0.845147842547929
DIPEPabc10	0.9992637280000001	0.845147842547929
DIPEPabc1	0.9992637280000001	0.8451478425479514
3HPVSTETteb	0.9992637280000001	0.8451478425479496
PHYQt	0.9992637280000001	0.8451478425479264
CHSTEROLt_1	0.9992637280000001	0.845147842547947
HMR_0291	0.9992637280000001	0.8451478425479508
CHSTEROLt	0.9992637280000001	0.8451478425479468
DIGALSGALSIDEATPte	0.9992637280000001	0.8451478425479406
MCBTFabcpp	0.9992637280000001	0.8451478425479354
LYSGLUGLYtr	0.9992637280000001	0.8451478425479264
PE14_HSABCt	0.9992637280000001	0.8451478425479264
CPGNabcpp	0.9992637280000001	0.8451478425479453
HYOCHOLabc	0.9992637280000001	0.8451478425479264
PAIL18111Z160t	0.9992637280000001	0.8451478425479264
LEULEUabcpp	0.9992637280000001	0.8451478425479264
PAFABCt	0.9992637280000001	0.8451478425479264
NRPPHRVESSEC	0.9992637280000001	0.7254671248202513
NRPPHRVESSEC_1	0.9992637280000001	0.8451478425479264
TDCA3Sabc	0.9992637280000001	0.8451478425479264
RSVATPtu	0.9992637280000001	0.8451478425479264
RSVLACteb	0.9992637280000001	0.8451478425479264
5APTNabcpp	0.9992637280000001	0.8451478425479498
TCHOLAt3	0.9992637280000001	0.8451478425479264
TCHOLABCtc	0.9992637280000001	0.8451478425479264
5EIPENCte	0.9992637280000001	0.84514784254795
OSKTabcpp	0.9992637280000001	0.8451478425479264
NRVNCABCt	0.9992637280000001	0.8451478425479264
TCDCA3Sabc	0.9992637280000001	0.8451478425479264
CYSIabcpp	0.9992637280000001	0.8451478425479437
TCA3Sabc	0.9992637280000001	0.8451478425479264
S3MEACMPtev	0.9992637280000001	0.8451478425479264
ACMPtu	0.9992637280000001	0.8451478425479513
ACMPthc	0.9992637280000001	0.8451478425479513
ACMPGLUthc	0.9992637280000001	0.8451478425479513
ACMPGLUtep	0.9992637280000001	0.8451478425479513
ACMPGLUTthc	0.9992637280000001	0.8451478425479513
PAIL1819Z160t	0.9992637280000001	0.8451478425479264
5ADTSTSTERONEGLCte	0.9992637280000001	0.8451478425479498
56EPPVSteb	0.9992637280000001	0.8451478425479498
THIOGabc	0.9992637280000001	0.8451478425479264
NORMETEVESSte	0.9992637280000001	0.7254671248202513
IBUP_Stbc	0.9992637280000001	0.8451478425479264
CRVSM1teb	0.9992637280000001	0.8451478425479446
ICDCHOLabc	0.9992637280000001	0.8451478425479264
CBL1HBIabc	0.9992637280000001	0.8451478425479488
ICLIPAabcpp	0.9992637280000001	0.8451478425479264
CBL2abc	0.9992637280000001	0.8451478425479487
CRVSM23teb	0.9992637280000001	0.8451478425479446
CRVSM24teb	0.9992637280000001	0.8451478425479446
CSASULPteb	0.9992637280000001	0.8451478425479444
CDCA24Gte	0.9992637280000001	0.8451478425479484
56DHPVSteb	0.9992637280000001	0.8451478425479498
ISOCHOLabc	0.9992637280000001	0.8451478425479264
CDCA3Gte	0.9992637280000001	0.8451478425479483
ISOLVSTtbc	0.9992637280000001	0.8451478425479264
ISOP3PT	0.9992637280000001	0.8451478425479503
ISTNTabc	0.9992637280000001	0.8451478425479264
THEXDDte	0.9992637280000001	0.8451478425479264
THCHOLSTOICATP	0.9992637280000001	0.8451478425479264
4PYRDX	0.9992637280000001	0.8451478425479498
TETDECA511ACt	0.9992637280000001	0.8451478425479264
CSAtu	0.9992637280000001	0.8451478425479444
ACMPGLUTtep	0.9992637280000001	0.8451478425479513
SALCHS2FEabcpp	0.9992637280000001	0.8451478425479264
CYSAMPtev	0.9992637280000001	0.8451478425479436
LCYSTabc	0.9992637280000001	0.8451478425479507
CE2510ABCt	0.9992637280000001	0.8451478425479504
CE2510t	0.9992637280000001	0.8451478425479504
SELabcpp	0.9992637280000001	0.8451478425479264
CEL6abc	0.9992637280000001	0.8451478425479478
CE2513ATP	0.9992637280000001	0.8451478425479264
CE2537ABCt	0.9992637280000001	0.8451478425479504
CE2537ATP	0.9992637280000001	0.8451478425479504
CE7172ATP	0.9992637280000001	0.8451478425479505
CE4843t	0.9992637280000001	0.8451478425479377
CE4877te	0.9992637280000001	0.8451478425479504
LCYSTabcpp	0.9992637280000001	0.8451478425479507
CE2211te	0.9992637280000001	0.8451478425479504
CE5025t	0.9992637280000001	0.8451478425479504
CE5026t	0.9992637280000001	0.8451478425479504
CE5072te	0.9992637280000001	0.8451478425479504
CE7096te	0.9992637280000001	0.8451478425479505
ACHVESSEC_1	0.9992637280000001	0.8451478425479513
CE6247t	0.9992637280000001	0.8451478425479504
CE7081tm	0.9992637280000001	0.8451478425479505
CE7082ATP	0.9992637280000001	0.8451478425479505
ACHVESSEC	0.9992637280000001	0.725467124820271
CE7083t	0.9992637280000001	0.8451478425479505
CE2445t	0.9992637280000001	0.8451478425479504
CE2209te	0.9992637280000001	0.8451478425479504
SERGLUGLNtr	0.9992637280000001	0.8451478425479264
CE1273t1	0.9992637280000001	0.8451478425479503
LEUKTRB4WOHt	0.9992637280000001	0.8451478425479264
CELabc	0.9992637280000001	0.8451478425479478
LEUKTRB4WCOOHt	0.9992637280000001	0.8451478425479264
5HPETATP	0.9992637280000001	0.8451478425479498
LEUKABCtc	0.9992637280000001	0.8451478425479264
CE0328t	0.9992637280000001	0.8451478425479447
TACRtu	0.9992637280000001	0.8451478425479264
CE1243ATP	0.9992637280000001	0.8451478425479503
LANTHabc	0.9992637280000001	0.8451478425479264
5HTRPVESSEC	0.9992637280000001	0.7254671248202788
CE1297t	0.9992637280000001	0.8451478425479503
5HTRPVESSEC_1	0.9992637280000001	0.84514784254795
CE1352te	0.9992637280000001	0.8451478425479503
CE1447te	0.9992637280000001	0.8451478425479503
OARGabcpp	0.9992637280000001	0.84514784254795
OANTIabcpp	0.9992637280000001	0.8451478425479264
CE2006te	0.9992637280000001	0.8451478425479503
LCA24Gte	0.9992637280000001	0.8451478425479264
LCA3Gte	0.9992637280000001	0.8451478425479264
CE2047te	0.9992637280000001	0.8451478425479503
CE2049te	0.9992637280000001	0.8451478425479503
LCA3Sabc	0.9992637280000001	0.8451478425479264
IBUPGLUCtpvb	0.9992637280000001	0.8451478425479264
HPDECEte	0.9992637280000001	0.8451478425479264
LVSTPGPtu	0.9992637280000001	0.8451478425479264
THRNTt	0.9992637280000001	0.8451478425479264
PCHOLSTE_HSABCt	0.9992637280000001	0.8451478425479264
PCHOLPALME_HSABCt	0.9992637280000001	0.8451478425479264
PCHOLOLE_HSABCt	0.9992637280000001	0.8451478425479264
PCHOLN264_HSABCt	0.9992637280000001	0.8451478425479264
PCHOLN225_HSABCt	0.9992637280000001	0.8451478425479264
PCHOLN2254_HSABCt	0.9992637280000001	0.8451478425479264
PCHOLN224_HSABCt	0.9992637280000001	0.8451478425479264
PCHOLN205_HSABCt	0.9992637280000001	0.8451478425479264
PCHOLN204_HSABCt	0.9992637280000001	0.8451478425479264
5OXPROabcpp	0.9992637280000001	0.84514784254795
PCHOLN203_HSABCt	0.9992637280000001	0.8451478425479264
PCHOLN201_HSABCt	0.9992637280000001	0.8451478425479264
PCHOLN19_HSABCt	0.9992637280000001	0.8451478425479264
PCHOLN183_HSABCt	0.9992637280000001	0.8451478425479264
PCHOLN1836_HSABCt	0.9992637280000001	0.8451478425479264
PCHOLN15_HSABCt	0.9992637280000001	0.8451478425479264
PCHOLMYR_HsABCt	0.9992637280000001	0.8451478425479264
LSTNtu	0.9992637280000001	0.8451478425479264
PCHOLLINL_HSABCt	0.9992637280000001	0.8451478425479264
PCHOLHEP_HSABCt	0.9992637280000001	0.8451478425479264
PCHOLET_HSABCt	0.9992637280000001	0.8451478425479264
PCHOLEIC_HSABCt	0.9992637280000001	0.8451478425479264
CRGLZABCt	0.9992637280000001	0.8451478425479452
PCt	0.9992637280000001	0.8451478425479264
C05770te	0.9992637280000001	0.8451478425479502
PCt_cho	0.9992637280000001	0.8451478425479264
C03990ATP	0.9992637280000001	0.8451478425479507
LVSTACIDtu	0.9992637280000001	0.8451478425479264
6AHGLZABCt	0.9992637280000001	0.84514784254795
SULAabc	0.9992637280000001	0.8451478425479264
PE1801819Zt	0.9992637280000001	0.8451478425479264
PE17_HSABCt	0.9992637280000001	0.8451478425479264
PE161_HSABCt	0.9992637280000001	0.8451478425479264
PE15_HSABCt	0.9992637280000001	0.8451478425479264
CE7085te	0.9992637280000001	0.8451478425479505
PE12_HSABCt	0.9992637280000001	0.8451478425479264
C03681te	0.9992637280000001	0.8451478425479502
C04483t1	0.9992637280000001	0.8451478425479425
C05769te	0.9992637280000001	0.8451478425479502
RETABCtc	0.9992637280000001	0.8451478425479264
C04717ATP	0.9992637280000001	0.8451478425479502
TUDCA3Sabc	0.9992637280000001	0.8451478425479264
C04805ATP	0.9992637280000001	0.8451478425479502
C05298te	0.9992637280000001	0.8451478425479502
C05299te	0.9992637280000001	0.8451478425479502
C05301te	0.9992637280000001	0.8451478425479502
C05302te	0.9992637280000001	0.8451478425479502
C05463t1	0.9992637280000001	0.8451478425479264
LTHSTRLABCt	0.9992637280000001	0.8451478425479264
PCHOLDOC_HSABCt	0.9992637280000001	0.8451478425479264
PCHOLAR_HSABCt	0.9992637280000001	0.8451478425479264
PCHOL2STE_HSABCt	0.9992637280000001	0.8451478425479264
4HATVLACteb	0.9992637280000001	0.8451478425479497
DCA3Gte	0.9992637280000001	0.8451478425479428
LMN2abc	0.9992637280000001	0.8451478425479264
LIPTabc	0.9992637280000001	0.8451478425479264
DCA24Gte	0.9992637280000001	0.8451478425479428
4BHGLZABCt	0.9992637280000001	0.8451478425479497
LIPABabcpp	0.9992637280000001	0.8451478425479264
4GLU56DIHDINDt	0.9992637280000001	0.8451478425479497
DASNabcpp	0.9992637280000001	0.8451478425479514
4HATVACIDteb	0.9992637280000001	0.8451478425479497
DARGabcpp	0.9992637280000001	0.8451478425479514
CA24Gte	0.9992637280000001	0.8451478425479495
TRIPVSteb	0.9992637280000001	0.8451478425479264
LIPAAabcpp	0.9992637280000001	0.8451478425479264
NMTHDA	0.9992637280000001	0.8682421288060493
CA3Sabc	0.9992637280000001	0.8451478425479495
CRVSATPthc	0.9992637280000001	0.845147842547945
FECRMabcpp	0.9992637280000001	0.8451478425479353
4HPRODCabcpp	0.9992637280000001	0.8451478425479497
THYOCHOLabc	0.9992637280000001	0.8451478425479264
4HPROLTabcpp	0.9992637280000001	0.8451478425479497
CRVSATPtu	0.9992637280000001	0.8451478425479447
CARNabcpp	0.9992637280000001	0.8451478425479493
DCA3Sabc	0.9992637280000001	0.8451478425479427
SLNTabcpp	0.9992637280000001	0.8451478425479264
SMVtu	0.9992637280000001	0.8451478425479264
C14825ATP	0.9992637280000001	0.8451478425479502
PCHOL2OLE_HSABCt	0.9992637280000001	0.8451478425479264
PCHOL2LINL_HSABCt	0.9992637280000001	0.8451478425479264
PCHLN225_HSABCt	0.9992637280000001	0.8451478425479264
C14768ATP	0.9992637280000001	0.8451478425479502
5OHFVSteb	0.9992637280000001	0.84514784254795
SMVACIDATPteb	0.9992637280000001	0.8451478425479264
C14769td2	0.9992637280000001	0.8451478425479502
C14770ATP	0.9992637280000001	0.8451478425479502
TSTSTERONEGLCte	0.9992637280000001	0.8451478425479264
C14771ATP	0.9992637280000001	0.8451478425479502
SULPACMPtev	0.9992637280000001	0.8451478425479264
SMIA1Eabc	0.9992637280000001	0.8451478425479264
C14826ATP	0.9992637280000001	0.8451478425479502
TSACMSULtev	0.9992637280000001	0.8451478425479264
TSACGLUCtev	0.9992637280000001	0.8451478425479264
PB2abcpp	0.9992637280000001	0.8451478425479264
NCBMPTSabcpp	0.9992637280000001	0.8451478425479511
3MOXTYRESSte	0.9992637280000001	0.725467124820281
DESFVSteb	0.9992637280000001	0.8451478425479418
DPROabcpp	0.9992637280000001	0.8451478425479264
3OHACMPtev	0.9992637280000001	0.8451478425479496
NDERSVteb	0.9992637280000001	0.8451478425479264
FECRMabc	0.9992637280000001	0.8451478425479353
HMR_0371	0.9992637280000001	0.8451478425479264
2HATVACIDGLUCteb	0.9992637280000001	0.8451478425479491
PROSTGE2t3	0.9992637280000001	0.8451478425479264
GTACMPtev	0.9992637280000001	0.8451478425479271
ETHSabc	0.9992637280000001	0.845147842547937
15HPETATP	0.9992637280000001	0.8451478425479487
15DMTtu	0.9992637280000001	0.8451478425479487
XOL7AH3ATP	0.9992637280000001	0.8451478425479264
21HPRGNLONEt1	0.9992637280000001	0.8451478425479488
PROSTGE1t3	0.9992637280000001	0.8451478425479264
2HATVACIDteb	0.9992637280000001	0.8451478425479491
ADRNLPVESSEC	0.9992637280000001	0.7254671248202701
AEPabc	0.9992637280000001	0.845147842547949
ANDRSTANDRte	0.9992637280000001	0.8451478425479514
ANDRSTNDNte	0.9992637280000001	0.8451478425479514
ANDRSTRNGLCte	0.9992637280000001	0.8451478425479514
ADRNLPVESSEC_1	0.9992637280000001	0.8451478425479514
2HATVLACGLUCteb	0.9992637280000001	0.8451478425479491
2HATVLACteb	0.9992637280000001	0.8451478425479491
GLC3MEACPtev	0.9992637280000001	0.8451478425479304
PSFLIP_cho	0.9992637280000001	0.8451478425479264
GLCGLYCabcpp_syn	0.9992637280000001	0.8451478425479304
AK2LGCHOLABCt	0.9992637280000001	0.8451478425479514
ALAGLNtr	0.9992637280000001	0.8451478425479514
GLCMAN6abc	0.9992637280000001	0.8451478425479303
GDCA3Sabc	0.9992637280000001	0.845147842547931
ECTOINEabc	0.9992637280000001	0.8451478425479381
ECTOabcpp	0.9992637280000001	0.8451478425479381
ALALEUt	0.9992637280000001	0.8451478425479514
ESTRONEGLCt	0.9992637280000001	0.8451478425479371
ALALEUabcpp	0.9992637280000001	0.8451478425479514
35DSMVteb	0.9992637280000001	0.8451478425479493
ALAHIStr	0.9992637280000001	0.8451478425479514
PRGNLONEte	0.9992637280000001	0.8451478425479264
ALAHISabcpp	0.9992637280000001	0.8451478425479514
GCA3Sabc	0.9992637280000001	0.8451478425479312
Pe13_HSABCt	0.9992637280000001	0.8451478425479264
r1533_1	0.9992637280000001	0.8451478425479507
PRISTte	0.9992637280000001	0.8451478425479264
XOL7AONEATP	0.9992637280000001	0.8451478425479264
GCDCA3Sabc	0.9992637280000001	0.8451478425479311
GCHOLAt3	0.9992637280000001	0.8451478425479311
ALAGLYtr	0.9992637280000001	0.8451478425479514
FOLABCCte	0.9992637280000001	0.845147842547934
FVSteb	0.9992637280000001	0.8451478425479331
GLCMAN4abc	0.9992637280000001	0.8451478425479304
GM2LIPAabctex	0.9992637280000001	0.8451478425479275
AEPabcpp	0.9992637280000001	0.845147842547949
EPOXTACteb	0.9992637280000001	0.8451478425479375
11DOCRTSLte	0.9992637280000001	0.8451478425479486
GLYGLYGLNtr	0.9992637280000001	0.8451478425479281
PSHSABCtc	0.9992637280000001	0.8451478425479264
GLUCANabc	0.9992637280000001	0.8451478425479297
PROLBabc	0.9992637280000001	0.8451478425479264
GLYGLUabcpp	0.9992637280000001	0.8451478425479281
GLYGLNtr	0.9992637280000001	0.8451478425479292
13DAMPPabcpp	0.9992637280000001	0.8451478425479487
GLYGLNabcpp	0.9992637280000001	0.8451478425479282
ESTRAABCtc	0.9992637280000001	0.8451478425479373
AHANDROSTANGLCte	0.9992637280000001	0.8451478425479514
ESTRADIOLGLCt2	0.9992637280000001	0.8451478425479372
ESTRIOLATP	0.9992637280000001	0.8451478425479372
1331TACRteb	0.9992637280000001	0.8451478425479487
ESTRSABCtc	0.9992637280000001	0.8451478425479372
ESTROSABCCte	0.9992637280000001	0.8451478425479371
AHANDROSTANte	0.9992637280000001	0.8451478425479514
ESTRONEte	0.9992637280000001	0.8451478425479371
ESTRIOLGLCte	0.9992637280000001	0.8451478425479371
GLYGLYabcpp	0.9992637280000001	0.8451478425479281
13DMTtu	0.9992637280000001	0.8451478425479487
GM2LIPAabcpp	0.9992637280000001	0.8451478425479264
ARBTNabcpp	0.9992637280000001	0.8451478425479514
1531TACRteb	0.9992637280000001	0.8451478425479487
1513TACRtu	0.9992637280000001	0.8451478425479487
WHARACHDt	0.9992637280000001	0.8451478425479264
EIC21114TRte	0.9992637280000001	0.845147842547938
GM1LIPAabctex	0.9992637280000001	0.8451478425479276
GM1LIPAabcpp	0.9992637280000001	0.8451478425479264
GLZABCteb	0.9992637280000001	0.8451478425479275
r0993	0.9992637280000001	0.8451478425479502
31DMTtu	0.9992637280000001	0.8451478425479493
11DOCRTSTRNte	0.9992637280000001	0.8451478425479486
r1026	0.9992637280000001	0.8451478425479417
GLYSERabcpp	0.9992637280000001	0.845147842547928
GLYPHEabcpp	0.9992637280000001	0.845147842547928
PROHISGLUtr	0.9992637280000001	0.8451478425479264
r1028	0.9992637280000001	0.8451478425479264
VITEtl	0.9992637280000001	0.8451478425479511
GLYMETtr	0.9992637280000001	0.8451478425479289
GLUCAN2abc	0.9992637280000001	0.8451478425479295
GLYMETabcpp	0.9992637280000001	0.8451478425479281
PRGNLONESte	0.9992637280000001	0.8451478425479264
XOLDIOLONEATP	0.9992637280000001	0.8451478425479264
XYL3abc	0.9992637280000001	0.8451478425479264
12DHCHOLabc	0.9992637280000001	0.8451478425479487
FERRICHabc	0.9992637280000001	0.8451478425479347
HC02220te	0.9992637280000001	0.8451478425479507
ARSENBabc	0.9992637280000001	0.8451478425479514
HC02196te	0.9992637280000001	0.8451478425479507
GALMAN4abc	0.9992637280000001	0.845147842547932
r1525	0.9992637280000001	0.8451478425479402
r1519	0.9992637280000001	0.8451478425479376
3DHDCAabc	0.9992637280000001	0.8451478425479493
HC02195te	0.9992637280000001	0.8451478425479507
12HARACHDte	0.9992637280000001	0.8451478425479487
HC02194te	0.9992637280000001	0.8451478425479507
r1518	0.9992637280000001	0.8451478425479264
PPATabc	0.9992637280000001	0.8451478425479264
3DHCHOLabc	0.9992637280000001	0.8451478425479493
r1522	0.9992637280000001	0.8451478425479264
GUDACabcpp	0.9992637280000001	0.8451478425479269
r1531_1	0.9992637280000001	0.8451478425479507
1MNCAMti	0.9992637280000001	0.8451478425479488
r1532	0.9992637280000001	0.8485206266969307
r2505	0.9992637280000001	0.8451478425479507
HCA24Gte	0.9992637280000001	0.8451478425479264
12HPETATP	0.9992637280000001	0.8451478425479486
PVSATPtu	0.9992637280000001	0.8451478425479264
PTVSTATPtu	0.9992637280000001	0.8451478425479264
FEROXBFEabcpp	0.9992637280000001	0.8451478425479348
PTVSTM3eb	0.9992637280000001	0.8451478425479264
PURabc1	0.9992637280000001	0.8451478425479264
FEROXEFEabcpp	0.9992637280000001	0.8451478425479347
r1526	0.9992637280000001	0.8485206266969305
12HTACRtu	0.9992637280000001	0.8451478425479487
FEROXGFEabcpp	0.9992637280000001	0.8451478425479347
FECHEabcpp	0.9992637280000001	0.8451478425479354
r1531	0.9992637280000001	0.8485206266969307
HDCA6Gte	0.9992637280000001	0.8451478425479264
HDCA24Gte	0.9992637280000001	0.8451478425479264
GALMAN6abc	0.9992637280000001	0.845147842547932
3DHLCAabc	0.9992637280000001	0.8451478425479493
ARSabc	0.9992637280000001	0.8451478425479514
PVSGLUCteb	0.9992637280000001	0.8451478425479264
HCA6Gte	0.9992637280000001	0.8451478425479264
DSPVSteb	0.9992637280000001	0.8451478425479391
FERXAabc	0.9992637280000001	0.8451478425479346
r1517	0.9992637280000001	0.8451478425479264
pentso3abcpp	0.9992637280000001	0.8451478425479264
AM1CGLCteb	0.9992637280000001	0.8451478425479514
PYOVD2tex	0.9992637280000001	0.8451478425479264
EANDRSTRNte	0.9992637280000001	0.8451478425479382
PLPSabctex	0.9992637280000001	0.8451478425479264
17AHPRGSTRNte	0.9992637280000001	0.8451478425479487
AM1C4N9CSteb	0.9992637280000001	0.8451478425479514
FE3HOXabcpp	0.9992637280000001	0.8451478425479355
AM1C9CSteb	0.9992637280000001	0.8451478425479514
AM1CCSteb	0.9992637280000001	0.8451478425479514
AM4NC9CSteb	0.9992637280000001	0.8451478425479514
AM1ACSteb	0.9992637280000001	0.8451478425479514
AM4NCSteb	0.9992637280000001	0.8451478425479514
AM9CSAteb	0.9992637280000001	0.8451478425479514
r1521	0.9992637280000001	0.8451478425479264
17AHPRGNLONEte	0.9992637280000001	0.8451478425479487
GUDPTNabcpp	0.9992637280000001	0.8451478425479267
[truncated: 1 more rows]
