# Supplementary material for: Teasing out missing reactions in genome-scale metabolic networks through hypergraph learning
Source: Nat Commun. 2023 Apr 25;14:2375. doi: 10.1038/s41467-023-38110-7 (PMC10130184; doi:10.1038/s41467-023-38110-7)
Supplement: Supplementary file 4 — Source Data [file 41467_2023_38110_MOESM4_ESM.zip › Source Data/Supplementary Figure 8/zimmermann/GCF_000389635.1.csv]

	predicted scores	similarity max
ADNCYC	0.9999556999999999	0.6547705091083396
DADNC	0.999951154	0.7559982739284633
HPOXR	0.999951	0.707143589535203
CAT	0.999951	0.755919577392561
H2CO3D	0.9999501399999999	0.5962754828048908
ATPADT	0.999948288	0.6666666666666667
PPItex	0.999945548	0.6620875433964655
SUCOAACTr	0.999944642	0.5
AMPt6	0.999941962	0.6620875433964655
NTPP2_1	0.999938466	0.8944551256998464
ACCOAS	0.99993603	0.9428581193802799
KAT1	0.99993603	1.0
NADPHHR	0.9999354120000001	0.47579403126622166
NADPHHS	0.9999354120000001	0.47579403126622166
SOR	0.999935078	0.7453559983179022
CYSCYSr	0.9999322939999999	0.6123724356957946
CPK1	0.999931174	0.6123724356957947
GTPHL	0.9999285499999999	0.5773803230804541
GK_adp	0.99992652	0.5625310572727598
PPK2	0.999925022	1.0
METRR	0.9999249539999999	0.5409406454161096
G1PP	0.99992492	0.666678233812526
AMPDA	0.999924532	0.6928131105067802
GUAC	0.9999243	0.6708064291726524
GLCGSD	0.9999211320000001	0.7697936807985931
TREH	0.999921034	0.8333333333333335
NH4OHDs	0.999920966	0.666678233812514
METt2r	0.9999203939999999	0.6620875433964655
METt3	0.9999203939999999	0.6620875433964655
ANNAT	0.999920132	0.9486882376040977
AMETt2	0.99991895	0.6620875433964655
NADDPp_1	0.999918528	0.7071619958652223
NPH	0.999917598	0.9805794980674956
PPGPPDPE	0.99991748	0.9224275006593872
NTPP8_1	0.999915906	0.8944551256998983
PDE5	0.9999157299999999	0.6708413442748868
G3PT	0.9999150520000001	0.5669593570930468
SERHL	0.999914826	0.577380323080444
HMR_7197	0.999914826	0.5773803230804472
ASP4DC	0.9999148139999999	0.75
GLUGLUr	0.9999145500000001	0.6123724356957946
CYSt2r	0.99991442	0.6620875433964655
FMNAT_1	0.9999143400000001	0.8944551256998778
NADHHS	0.999914248	0.4999219095708263
NADHHR	0.999914248	0.4999219095708263
SERDA	0.99991416	0.5302334505004191
OAADC	0.9999133060000001	0.6859943405700353
GLS	0.999912832	0.9152245101724426
13BGH	0.999912832	0.7697936807985819
GLS2	0.999912832	0.9313504239869885
BGLA	0.999912832	0.8333333333333335
MLTG7	0.999912832	0.8333333333333335
LMN2	0.999912832	0.8333333333333335
GUACYC	0.999910728	0.7697936807985526
r0120	0.9999090299999999	0.8420940208653472
G6PP	0.999908878	0.666678233812526
ADK2_1	0.9999086680000001	0.8944551256998838
CDPPH	0.9999085080000001	0.7171169005929073
NH4t3r	0.9999084979999999	0.7071067811865475
NH4t_1	0.9999084979999999	0.7071067811865475
SFRR	0.999906384	0.6740468962664032
PPGPPDP_c	0.9999058780000001	0.8944551256998781
AADa	0.9999031599999999	0.6123724356957947
AACLAM	0.9999031599999999	0.6123724356957947
CYTDK1	0.999900062	0.6324313892461892
FADDP	0.999899538	0.7499609558019549
METt3pp	0.99989916	0.6499371832585641
SERDC	0.999898934	0.6859943405700353
UMPK5	0.999898606	0.6123724356957946
r0068	0.9998978660000001	0.5625310572727488
GLY3Pt2	0.9998975	0.6620875433964655
AP3S	0.999895078	0.8380827250061929
ALPHNH	0.99989452	0.8992273559470332
CBMD	0.999894428	0.7977175640191466
AFAT	0.9998931900000001	0.9486882376040917
CYTDK1_1	0.9998931040000001	0.6123724356957946
SUCCACT	0.9998925359999999	0.6666666666666667
FHL	0.999891828	0.6859943405700353
FRD2	0.9998917200000002	0.5773502691896257
CMPt6	0.999891176	0.6620875433964655
AP4AH1	0.99989107	0.749960955801949
SERt2r	0.9998904559999999	0.6620875433964655
FRD	0.9998901499999999	1.0
BPNT_1	0.9998900940000001	0.8944551256998649
PSP_L_1	0.9998899399999999	0.8944551256998816
THRA	0.999889662	0.9999999999999999
GLCt2	0.999889576	0.6620875433964655
GLCt2_2	0.999889576	0.8374818590233619
AP3AH	0.9998892920000001	0.7825941088204256
TPHAP	0.9998892920000001	0.8990031163219092
DNTP	0.9998892920000001	0.7825941088204257
NH4tpp_1	0.999888666	0.7071067811865475
NH4t3pp	0.999888666	0.7071067811865475
MCD	0.99988726	0.6859943405700353
NADK1	0.999886636	0.5999750140545498
PPC	0.9998858339999999	0.65468288001846
PSP_1	0.9998857640000001	0.755903649025942
CYTBD2	0.9998851419999999	0.7895959147721734
PHNACH	0.9998846199999999	0.6708413442748885
GDPDPKE	0.9998843919999999	0.88893485157947
GTPDPK_1	0.99988386	0.8944551256998494
FDH6	0.999882994	0.8141270890026034
PRPPP	0.9998821360000001	0.7171169005929322
ACt2r	0.9998818119999999	0.6620875433964655
ACt2r_1	0.9998818119999999	0.6620875433964655
DPCOAK_1	0.999881714	0.8944551256998343
ASPA1	0.9998799180000001	0.5000086753593834
NTP7	0.999879874	0.717116900592946
METNA	0.999879488	0.5999750140545167
GLUMETr	0.999878846	0.5
PPCK	0.9998784859999998	0.5999750140545501
FRD3	0.9998782079999999	0.5
G3PCT	0.9998776000000001	0.5999750140545724
GLNt2r	0.999877562	0.6620875433964655
NADPHXD	0.9998771339999999	0.5134621005289949
ALAD_L	0.9998768200000001	0.7142729665818998
NADS1_1	0.999876768	0.9258407531828885
r0097	0.999876632	0.6761068120463832
ACOAM	0.999876632	0.676106812046382
NDP3	0.9998765199999999	0.8366488274902788
UTPH1	0.999875466	0.8571301088702448
CYTBD	0.9998748199999999	0.7677047269261337
CYTBO3	0.9998748199999999	0.8110334224769955
P5CCD	0.999874084	0.8333333333333335
ATPATF2	0.999873268	0.5656500886586247
r0210	0.9998730659999999	0.6708413442748843
PYK3	0.99987303	0.5999750140545826
GLUK	0.9998725500000001	0.7999875070271866
PYR5CD2	0.999872478	0.6468040785333566
PUTA3	0.9998721780000001	0.8571376974056619
H2O2syn	0.99987113	0.7592534142597814
NADHXD	0.999870914	0.5134621005289949
GLYK1	0.9998702899999999	0.8944551256998471
CYTBD2pp	0.999869698	0.8606659523858606
GTPCII_1	0.999868788	0.972314516501631
H2ASE_syn	0.999867486	0.8488824850183696
HEX1_1	0.99986678	0.8944551256998443
AKGt2r_1	0.9998659099999999	0.6620875433964655
AKGt2r	0.9998659099999999	0.6620875433964655
P5CD	0.99986569	0.7143632123867905
ASNS2	0.9998656720000001	0.7559195773925701
G3PD1ir	0.9998655059999999	1.0
ASPt2_2	0.9998638360000001	0.8374818590233619
ASPt2_3	0.9998638360000001	0.888283652454203
ASPt2r	0.9998638360000001	0.6620875433964655
GDH1	0.9998637200000001	0.8131465739376256
GLYFEM	0.9998634660000001	0.6324621195277409
HCITS	0.9998634279999999	0.6666666666666667
AACT	0.9998634279999999	0.6117011137291004
GLUDxi	0.99986318	0.7559195773925202
r0082	0.999862966	0.6859943405700353
OSUCCL	0.999862966	0.6859943405700353
ACTF	0.999862366	0.6123724356957946
G3PA	0.999862366	0.6123724356957946
r1329	0.9998613520000001	0.5773803230804493
GLUDy	0.9998608880000001	0.75591957739252
PANO	0.999860148	0.8571376974056619
AHGDx	0.9998599460000002	0.7027464668545171
ARHGDx	0.9998599460000002	0.7027464668545249
PEPt6	0.9998592800000001	0.6620875433964655
GLYDHDA	0.9998586740000001	0.7142729665818875
ASLP	0.9998586140000001	0.804024228097445
APDH	0.9998583520000001	0.6928131105067943
G3PCT_2	0.9998577860000001	0.5477396639454273
CBMKr	0.999857546	0.737857837829551
CBMKr2	0.999857546	0.6735986886945516
FA160ACPHi	0.9998574720000001	0.6324259016531883
NTP3e_1	0.999857198	0.9128994399090046
RE2640C	0.999856072	0.5
DOPDH	0.999856018	0.8318850763352819
AADb	0.9998556480000002	0.5669593570930201
ASPO2	0.999854668	0.8081136659761556
GLCt2pp	0.99985415	0.6499371832585641
ACYP_3	0.999853734	0.9486882376040421
TSR	0.9998528499999999	0.35358099793259623
PFK_ppi	0.9998516859999999	0.676106812046434
AKO	0.999851434	0.5000000000000001
SUCOAS	0.9998512099999999	0.6666666666666667
HMR_3996	0.999851202	0.5555998349210794
ASPO2y	0.999851008	0.7991157504274813
CYSO	0.999849946	0.7083286758165852
ASPO6_1	0.999849652	0.8944551256998693
HCYSMT	0.999849584	0.717116900592902
FE2DMT1	0.999849466	0.6620875433964655
GLUDy_1	0.999848884	0.7891985272251199
FDH3	0.9998483219999998	0.8823507798578031
NAD_H2	0.9998473920000001	0.8488824850183696
SHL_c	0.999846254	0.8944551256998492
ACt5pp	0.9998460379999999	0.8221127340525278
ACt2rpp	0.9998460379999999	0.6499371832585641
ACt2ipp	0.9998460379999999	0.6499371832585641
MMS	0.9998458060000001	0.8333333333333335
PpGppP	0.9998446879999999	0.75
GLCATr	0.9998442900000001	0.6123724356957946
ASPSALy	0.999844156	0.8318850763352794
SUCptspp_1	0.999843684	0.8660704846206727
FRDx	0.999841738	0.7027464668545327
PPANA	0.9998417079999999	0.8819127316692689
PHHL	0.9998414600000001	0.82294576584623
SERt2rpp	0.9998373	0.6499371832585641
GSEALD	0.999836668	0.8318850763352775
AMID_1	0.9998364240000001	0.5999750140545114
NDP7	0.9998358079999999	0.7171169005929451
r0193	0.9998352	0.8332986255727292
FA140ACPHi	0.999834702	0.6324259016531841
CYTBDpp	0.9998339959999999	0.775106653744772
CYTBO3_4pp	0.9998339959999999	0.8757592097621747
RE1342C	0.9998339680000001	0.7999875070272753
ALR	0.9998339099999999	0.8318850763352772
THIH	0.9998338560000001	0.8164540716692787
SSCOARy	0.99983334	0.7385515669397875
SO3t	0.9998328319999998	0.6620875433964655
SUCCt3	0.9998325939999999	0.6620875433964655
SUCCt2_2	0.9998325939999999	0.8374818590233619
SUCCt2_3	0.9998325939999999	0.888283652454203
SUCCt2r	0.9998325939999999	0.6620875433964655
unkFol	0.9998317499999999	0.7453456463686461
NTRIR2y	0.999831712	0.9417620894343737
NTRIRy_1	0.999831712	0.7921253104307772
LAAL8	0.9998316300000001	0.5962672055120366
ASPt2_3pp	0.99983065	0.8944271909999159
ASPt2_2pp	0.99983065	0.9486832980505138
AHSERL2_1	0.999829044	0.8944551256998515
FORMCOAL	0.9998280700000001	0.6666666666666667
LAAL23	0.9998279419999999	0.5962672055120467
FEROc	0.999827814	0.5577224158031894
ASPMETASPr	0.999825356	0.6324555320336759
COORr	0.999825184	0.5477396639453976
GLUSz	0.99982325	0.769793680798575
CYSSERMETr	0.9998220900000001	0.5827869710585558
F6PP	0.99982176	0.5669593570930468
ATPATF1	0.99982078	0.7070846961773434
r0027	0.9998192340000001	0.5660476878780343
UNK3	0.9998189359999999	0.5000086753593833
PYK4	0.9998181159999999	0.5999750140545844
CYTK3	0.99981738	0.5
GLUCYS	0.99981733	0.7142729665819018
ALAALACNc	0.9998165159999999	0.5773502691896257
DAPAL_1	0.999815782	0.670841344274925
2AMACHYD	0.999815782	0.670841344274925
DAPAL	0.999815782	0.6761068120464314
ARAT	0.999815706	0.59997501405453
DODECACID	0.9998155240000001	0.8749846849921664
TETDECACID	0.9998155240000001	0.8759614036194611
HEXEDECACID	0.9998155240000001	0.8762659853067879
DECACID	0.9998155240000001	0.8724331134034028
HEXDECACID	0.9998155240000001	0.8762659853067879
OCTDECACID	0.9998155240000001	0.8762645593259994
OCTEDECACID	0.9998155240000001	0.8762645593259994
FTHFDH	0.9998151060000001	0.7333532641879201
P4AH	0.9998146139999999	0.7171169005929187
SULRR	0.9998139079999999	0.7581971427807562
SO3R	0.9998139079999999	0.9525812559763611
GLUN_1	0.9998137479999999	0.6708413442748852
NADHPO	0.9998136479999999	0.7576361385287447
LAAL21	0.9998134999999999	0.6761068120463815
GMP5N	0.999813176	0.8944551256998465
G1Dx	0.9998128599999999	0.7027464668545131
SBTR	0.9998119400000001	0.7159763064182203
TRNFE	0.9998104480000001	0.45227343723812674
AP5AH	0.999810332	0.7825941088204257
DAAD	0.9998101299999999	0.5477396639454359
GAPP	0.999809012	0.5669593570930468
G3PD	0.9998088700000001	0.5
GTPC	0.9998087200000001	0.6324313903890953
r0800	0.999808128	0.8186535779249589
AKGCAL	0.9998080380000001	0.599975014054508
SUCD4	0.9998080219999999	0.5669467095138407
LO	0.9998079540000001	0.5773382481965046
FCOAH	0.9998070840000001	0.8990031163219103
FCOAH2	0.9998070840000001	0.650783801425287
GP4GH	0.999805692	0.7070846961773225
ACSERHS	0.999805542	0.935424782567231
AMID4	0.9998037820000001	0.5164031553619515
NTRLASE3	0.999803594	0.7559458094573744
FAD_13	0.9998023960000001	0.8701790266729821
NTP2	0.999801218	0.7171169005929066
AKGt2rpp	0.9997990079999999	0.6499371832585641
FISC	0.999797088	0.7373217209570129
G3PCT_1	0.999796798	0.44722756284994303
AMPEP14	0.9997963200000001	0.4742947336777368
METSR_S1	0.9997960119999998	0.7999875070272854
FAS80COA_L	0.9997938320000002	0.9950074942435212
RNAS_LLA	0.9997934879999999	0.7307490016808867
FA180ACPH	0.9997900279999999	0.6324259016531861
SULR	0.999789886	0.9291421184758952
SULRR2	0.999789886	0.7921253104307772
SULR_1	0.999789886	0.9400325890640486
NTPP9_1	0.9997897520000001	0.8944551256998527
SULFDH	0.999787742	0.730319551927218
PDH2	0.9997868139999999	0.7142729665819025
ALKP_1	0.9997851680000001	0.7171169005929062
DAAOP	0.9997841319999999	0.6667360785744642
PHNO	0.9997828660000001	0.8781369015085154
ASPTA4	0.9997822900000001	0.8944551256998597
DNADDP	0.999781112	0.7499609558019535
FORt2	0.99978104	0.7276135585871744
FORt3	0.99978104	0.6620875433964655
GTPCI_2	0.9997809180000001	0.948688237604068
KAS20SA	0.9997809180000001	0.9992955461755352
RNF	0.9997804419999999	0.7680393415066347
IPDPS_syn	0.99978038	0.7921253104307772
2MAHMP	0.99978031	0.7171169005929114
H2SO	0.999778164	0.5926941939837902
RE2649C	0.9997776399999999	0.5999750140545705
OCTNLL	0.99977742	0.6666666666666667
FAS160ACP	0.9997768419999999	0.9538522896564591
ACAFDOR	0.9997755399999999	0.9145447330498238
SER_AL	0.999775	0.5772901567141693
ASPO4_1	0.999774234	0.8944551256998657
FA120ACPHi	0.9997720900000001	0.6324259016531711
DUTPDP_1	0.99977192	0.8944551256998483
CYSGLNMETr	0.9997712639999999	0.6188150705452062
UMPK3	0.999770642	0.6123724356957947
SUCCtpp	0.99976994	0.6499371832585641
SUCCt2_2pp	0.99976994	0.8221127340525278
SUCCt2_3pp	0.99976994	0.8719822337225325
SUCCt3pp	0.99976994	0.7216878364870323
ASPabc	0.9997696699999998	0.8571364832909139
ADPGLC	0.9997675380000001	0.7499609558019489
FAS140ACP	0.9997666200000002	0.9538522896564589
FORA	0.9997666080000001	0.8944551256998474
NTP4	0.9997652499999999	0.7171169005929062
BCOALIG	0.99976373	0.8580827554618442
DESAT16a	0.999763222	0.8436692372371395
ALKP	0.9997612520000001	0.5773803230804551
LAAL37	0.99976043	0.7126816290760744
POX2	0.9997600899999999	0.5749634981803243
F1PP	0.999759854	0.5669593570930468
3SPYRSP	0.999759532	0.5564549973646915
C120SN	0.9997583139999999	0.9981073510883541
RNA_1	0.9997574800000001	0.6438519139686567
LAAL20	0.9997573299999999	0.7142729665818749
PPNCL3	0.9997570020000002	0.7142729665818812
LAAL19	0.999756088	0.7142729665818599
FLNDPR2r	0.9997559880000001	0.6999075271182134
MALTe	0.999754596	0.6547366229362552
r0085	0.9997541240000001	0.5164031553619515
HYNE	0.9997541240000001	0.5164031553619515
LAAL5	0.999753782	0.755919577392587
RE1933C	0.999753748	0.606344632155977
IDPA	0.999753132	0.7171169005929089
MALS	0.999752282	0.6666666666666667
FMNRy_1	0.999751468	0.9486882376040799
FA161ACPHi	0.999751182	0.6324259016531735
FAS180ACP	0.999750866	0.9538522896564591
NTD1_1	0.9997508460000001	0.8944551256998483
NTP8	0.9997507000000001	0.717116900592906
MCDC	0.999750176	0.4714290596901365
CYSDSF	0.9997489900000002	0.5773803230804536
ALAt2r	0.9997473800000002	0.6620875433964655
NTP6	0.999747152	0.7171169005929064
r1252	0.999745356	0.8333333333333335
SERabcpp	0.9997453359999999	0.8451467130515944
SERabc	0.9997453359999999	0.8451467130515944
GLUVESSEC	0.999742462	0.8451467130515915
CYSabc2pp	0.9997408920000002	0.84514671305158
ASPO5_1	0.99974086	0.894455125699855
NDP8	0.9997407779999999	0.717116900592906
TAPTPP	0.999740598	0.7592534142598195
PPPM	0.99974013	0.8475552938262251
UNK2	0.999739948	0.5962672055120413
UNK2_cho	0.999739948	0.6625315258687423
HMR_0156	0.9997391	0.7216878364870323
PPIuabcpp	0.9997380619999999	0.8451467130515944
PPIabc	0.9997380619999999	0.8451467130515944
CYSabc	0.9997375920000001	0.857136483290928
ALAD_L2	0.9997361579999999	0.8131465739376263
PGLYCP_1	0.9997343320000001	0.8944551256998551
DBTS	0.99973431	0.7970206899520472
NMNHYD_1	0.9997342119999999	0.8944551256998777
RNA	0.999732742	0.6123375793497718
BIRA	0.9997320859999999	0.8451467130515744
UMPK7	0.9997315519999999	0.5
BACCL	0.9997312020000001	0.6761068120463809
OCDOR	0.9997309000000001	0.8164991829381955
OPAH	0.9997303040000001	0.8485546386071203
LAAL9	0.99972992	0.7142729665818597
CMH2	0.9997292459999999	0.5000086753593939
LAAL1	0.9997268319999998	0.7559195773925609
R1PK	0.9997256579999998	0.6324313892462302
NT5C_2	0.999724494	0.6708413442749084
AACOAT	0.99972398	0.6666666666666667
PDE4	0.999721976	0.7559458094573805
BGLK	0.999720424	0.7142729665819073
ALDD31_1	0.9997198920000001	0.8165107477302826
TRIOK	0.999719818	0.6324313892462021
FMETDF	0.9997195399999999	0.5
FMETDF_1	0.9997195399999999	0.5
C161SN	0.999718404	0.9989604535006399
CTPS1_2	0.9997183099999999	0.8366562941357416
DHFR2i	0.99971766	0.7027464668545343
GTPCIII	0.999717336	0.8575008022671081
GLYabcpp	0.9997146600000001	0.8451467130515925
GLYVESSEC_1	0.9997146600000001	0.8451467130515922
GLYVESSEC	0.9997146600000001	0.5516687231179307
GLYabc	0.9997146600000001	0.8451467130515922
AIRC1	0.999713592	0.8090344752261488
ALDD16	0.99971286	0.8571376974056617
NTPP1_1	0.9997125240000001	0.8944551256998488
DHGLYH	0.9997111499999999	0.7746208614012844
ALAabcpp	0.99971039	0.8571364832909134
PFK_adp	0.999710228	0.5625310572727561
HEPEDECACID	0.9997081040000001	0.8734352155897035
HEPDECACID	0.9997081040000001	0.8734352155897035
PENDECACID	0.9997081040000001	0.8724799759255909
FACOAE180	0.9997073740000001	0.6324259016532056
GD3P2	0.9997069679999999	0.8318850763352745
C141SN	0.999705866	0.9986285014040341
FACOAL180_1	0.9997058240000001	0.8333333333333335
FACOAL180_2	0.9997058240000001	0.8333333333333335
LAAL6	0.9997052500000001	0.7142729665819135
LAAL7	0.9997052500000001	0.714272966581845
FRDO5r	0.99970514	0.868241950336563
METabcpp	0.9997043540000001	0.857136483290957
SQLS	0.9997038979999999	0.4803844614152615
SUCBZL_1	0.9997029399999999	0.9258407531829131
GSNK	0.999700062	0.6324313892462033
FACOAL60i	0.999697598	0.7216878364870323
FPGS_1	0.9996975459999999	0.6286217235789149
AIRCra	0.9996963860000001	0.8090344752261488
HMR_0188	0.99969588	0.7216878364870323
AASAD2	0.999695558	0.6324752848494472
GLNS_1	0.999694746	0.7715339609857373
CYTDK2_1	0.999694504	0.5
FA181ACPH	0.999693236	0.6324259016531867
3PGP	0.9996925600000001	0.5669593570930468
ASPOb	0.9996924420000001	0.6928131105067842
PACL	0.999690796	0.6761068120463742
CYST_II	0.99968831	0.5
r1254	0.9996878920000001	0.8959641131464191
FORt2pp	0.9996877879999999	0.6499371832585641
DALAabcpp	0.999687236	0.8451467130515739
ASNS3_1	0.9996863279999999	0.8249722249970274
PALDP	0.9996861379999998	0.5669593570930468
PALDH	0.9996861379999998	0.5669593570930468
NDP6	0.999686	0.7171169005929066
ORNt2r	0.9996858019999999	0.7071067811865475
r1382_1	0.9996852300000001	0.8404899334286545
THFGLUS	0.9996852300000001	0.7142729665819043
FPGS_tm	0.9996852300000001	0.8347757860880736
FPGS	0.9996852300000001	0.8347757860880755
MI1PP_1	0.99968346	0.8944551256998603
CA2t	0.999683168	0.5345344080768539
URIK1	0.9996827960000001	0.6324313892462408
NO2tabcpp	0.9996823320000001	0.8451467130515943
FAS120ACP	0.9996816040000001	0.9538522896564545
PHEPS	0.9996797580000001	0.70708469617733
SELNPS_cho	0.9996797580000001	0.70708469617733
NTPP11_1	0.999679486	0.8944551256998995
NFORGLUAH	0.9996794	0.7499544470522206
LAAL3	0.9996792400000001	0.7142729665818599
HMR_8582	0.9996778620000001	0.6123724356957946
ICHDx	0.99967522	0.7999875070272312
MLTG1e	0.99967435	0.8171701299245452
G6PDH1	0.999673992	0.7027464668545089
r1319	0.9996733600000001	0.863762536958985
FLDR2	0.999673298	0.7833605722102488
GLYALDDy	0.9996715359999999	0.8318850763352774
IVCS	0.9996712719999999	0.7216878364870323
SUCCabc	0.999669656	0.8451467130515944
BSORx	0.999668428	0.7581971427807563
ADEt2	0.999668404	0.6620875433964655
FACOAL80t2pp	0.9996683479999999	0.7499999999999999
SFCYSc	0.999668296	0.5302334505003752
2OBUTt	0.999666916	0.6620875433964655
AMPN	0.9996658500000001	0.5000780944947967
AASAD1	0.9996652999999999	0.5660476878780344
RPNTPH	0.9996652899999999	0.6507838014253139
DGTP8DETOX	0.9996652899999999	0.6507838014252916
PPPGO4	0.999665004	0.670820393249937
HDCAt2	0.999664286	0.6620875433964655
SLFAT	0.999663808	0.5999750140545542
GCALDDy	0.9996627659999999	0.8318850763352774
MGSA2	0.999662092	0.6666319625195241
HMPPtr	0.999661006	0.8451467130515761
DTPH	0.9996595699999998	0.717116900592906
METTRS_1	0.9996590659999999	0.6761068120463811
ASPGLUr	0.9996577200000001	0.5
PHEPC	0.99965765	0.6546828800184601
BTNt	0.999657636	0.8451467130515742
R5PP	0.9996575099999999	0.5669593570930468
APSR	0.999657056	0.7777083550279318
FACOAL100t2pp	0.999656736	0.7499999999999999
GAPDi_nadp	0.999655894	0.6666666666666667
NITR	0.999655888	0.7303195519272179
ETOHMO	0.999655826	0.8436692372371395
GLXt2	0.999655156	0.6620875433964655
CBPSam_1	0.9996548300000001	0.8838750412814708
CPS_1	0.999654806	0.5344926720308685
PYROX_1	0.9996545359999999	0.571409449872804
r1515	0.99965426	0.8451467130515944
LYSabc	0.999652738	0.857136483290957
FACOAE60	0.9996525140000001	0.5999750140545518
FRUabc	0.999650412	0.8451467130515888
FACOAL40It2pp	0.99964993	0.7499999999999999
THFOR2	0.999649418	0.8557668198327926
FAH3	0.99964937	0.8250260009408982
ALDD14	0.999648004	0.8571376974056273
METSR_S2	0.9996479520000001	0.75
STFRNS	0.999647786	0.7905941060617874
r1162	0.999647686	0.8451467130515944
BARB	0.9996470080000002	0.7581971427807563
ACITL	0.99964643	0.6172271687885802
HKt	0.99964643	0.8571364832909468
CYSO_I	0.9996463199999999	0.7303195519272072
LAAL32	0.999643528	0.6761068120463813
THMDP	0.99964342	0.8058200227168608
FRDO6r	0.9996432800000001	0.7746208614012863
FACOAL181_2	0.9996423680000002	0.8333333333333335
FACOAL18111Z	0.9996423680000002	0.8333333333333335
MLTHFte1	0.999641864	0.8451467130515944
GDTP	0.9996416379999999	0.9486882376041039
HMR_1754	0.9996399100000002	0.6172271687885775
FTHFI	0.9996386100000001	0.8451467130515746
THRS_2	0.9996385999999999	0.8944551256998777
CU2tpp	0.9996385479999998	0.534534408076857
MALDDH	0.999637884	0.7999875070272308
FE2Gabcpp	0.999637272	0.8451467130515965
NDP4	0.9996367339999999	0.7171169005929062
HDCAt2pp	0.999636458	0.6499371832585641
ALDD18	0.99963558	0.857137697405659
LAAL22	0.9996353580000001	0.6761068120463815
THFOR1	0.999634382	0.8399539254271716
BCOALIG2	0.99963432	0.6666666666666667
AAAN	0.999634038	0.8571364832908968
CACOAL	0.999633914	0.6761068120463585
FADD3	0.999633914	0.725778258613705
PCA2	0.999633914	0.725778258613705
PALMCL	0.999633914	0.6172271687885934
IPDAB	0.999633914	0.7257782586137063
PCA1	0.999633914	0.725778258613705
HMR_0305	0.999633914	0.6761068120463579
AKP1_2	0.999633548	0.8933151502738272
AKP1_1	0.999633548	0.8247848723034125
AKP1	0.999633548	0.8728650701127736
GLYt2r	0.9996331360000001	0.6620875433964655
6PHBG_2	0.9996330800000001	0.7177568589720797
SGDS	0.999633034	0.5
GMPt6	0.99963216	0.6620875433964655
HCYStabcpp	0.9996321420000001	0.8451467130515944
PTRCt2	0.9996315299999999	0.6620875433964655
PTRCt3i	0.9996315299999999	0.6620875433964655
DES2_C16	0.999631208	0.8436692372371395
KHK	0.999630576	0.7999875070271808
DALAt2r	0.99962816	0.6620875433964655
r1529	0.9996260960000001	0.8451467130515944
CHLabc_rev	0.99962599	0.845146713051577
CMPA_1	0.999625264	0.8040242280974254
FACOALT60t2pp	0.9996251	0.7499999999999999
FACOALP80t2pp	0.9996251	0.7499999999999999
FACOAL90t2pp	0.9996251	0.7499999999999999
FACOALP70t2pp	0.9996251	0.7499999999999999
FACOALP60t2pp	0.9996251	0.7499999999999999
FACOAL70t2pp	0.9996251	0.7499999999999999
FACOALP50t2pp	0.9996251	0.7499999999999999
FACOALP100t2pp	0.9996251	0.7499999999999999
FACOALP90t2pp	0.9996251	0.7499999999999999
FACOAL50t2pp	0.9996251	0.7499999999999999
FACOAL182t2pp	0.9996251	0.7499999999999999
FACOAL181d11tpp	0.9996251	0.7499999999999999
FACOAL181d6t2pp	0.9996251	0.7499999999999999
DMPPS_syn	0.9996246980000001	0.7921253104307772
NAabc	0.999623662	0.8451467130515944
ATPATF3	0.9996231200000001	0.5999750140545597
BTCOARx	0.9996222180000001	0.7378724687833054
FACOAE120	0.999620326	0.6324259016531738
FA141ACPHi	0.999620054	0.6324259016532048
BNOCA	0.9996195800000001	0.7385515669397875
MALTHXabc	0.999619454	0.857136483290957
r1523	0.9996189440000001	0.8451467130515944
FADOX	0.9996188799999999	0.5
FACOAE181	0.9996186720000001	0.6324259016531896
RBFK_1	0.999618588	0.8944551256998874
HMR_6785	0.99961856	0.7778174593052023
HMR_0168	0.9996185399999999	0.7216878364870323
HMR_0253	0.999617812	0.8451467130515944
CBIAT_DELETE	0.9996163299999999	0.6666666666666667
COB1NDAAT2	0.9996163299999999	0.6666666666666667
CBLAT_DELETE	0.9996163299999999	0.6666666666666667
SELMETAT	0.9996163299999999	0.6666666666666667
TRPabc	0.9996163279999999	0.8451467130515944
MI3PP_2	0.9996160399999999	0.755903649025942
MI3PP_1	0.9996160399999999	0.7171169005929156
MI4PP_2	0.9996160399999999	0.755903649025942
MI4PP_1	0.9996160399999999	0.7171169005929156
ACOAD1fr	0.99961579	1.0
BTNt2i	0.999615772	0.6620875433964655
BTNt4i	0.999615772	0.6620875433964655
R15BPK	0.9996149080000001	0.6123724356957946
FUMt2_2	0.9996148920000001	0.8374818590233619
FUMt3	0.9996148920000001	0.6620875433964655
FUMt2_3	0.9996148920000001	0.888283652454203
FUMt2r	0.9996148920000001	0.6620875433964655
NACASPAH	0.999614542	0.5
MTHFR3_1	0.9996141780000001	0.7159763064182095
MTHFR3	0.9996141780000001	0.7991157504274817
LAAL42	0.999613452	0.6761068120463759
GCPN	0.999612286	0.6547705091083331
ADNK3	0.9996108539999999	0.5999750140545249
FAO4	0.999610216	0.7236272269866326
HMEDR	0.99960995	0.8571376974056617
Cuabc	0.999609862	0.8571364832909275
MMCD	0.9996092799999999	0.6859943405700353
BSORy	0.9996089679999999	0.7921253104307772
G6PDH2c	0.999608456	0.715976306418185
G6PDH2r	0.999608456	0.7159763064181996
GMPR	0.9996082279999999	0.7534021149028124
TDP	0.99960767	0.7171169005929421
MNabc_rev	0.9996044960000001	0.8451467130515944
MTHFD_1	0.9996041999999999	0.8944551256998603
FAH2	0.9996039800000001	0.8250260009409112
GTHRDt2_1	0.99960132	0.8571364832909564
r1530	0.99960132	0.8571364832909563
SO4t_e	0.99960098	0.9486832980505138
UMPK6	0.9995997220000001	0.5
LCADi_D	0.999599338	0.8571376974056617
FBP26	0.999597974	0.75
SHEME2abcpp	0.9995972719999999	0.8451467130515944
HCO3abc	0.999596546	0.8451467130515944
BCT1_syn	0.999596546	0.8451467130515943
MALTPTabcpp	0.999595974	0.8451467130515943
MALTPTabc	0.999595974	0.8451467130515944
GABAVESSEC_1	0.999594692	0.8451467130515762
GABAVESSEC	0.999594692	0.5212895743121351
FACOAL141	0.999594482	0.7216878364870323
4ABUTabcpp	0.99959354	0.8451467130515762
THFGLUH	0.999592842	0.5423141885908138
FAD_14	0.99959179	0.8899438184514794
FE2GTPabc	0.9995908760000001	0.8451467130515965
PALFATPtc	0.9995906660000001	0.8333333333333335
MALTTTRabcpp	0.99959057	0.857136483290957
PHEME2abcpp	0.9995900899999999	0.8451467130515943
GLNTRS2	0.9995898200000001	0.7171233004795309
ADPRDP	0.9995877139999999	0.7499609558019488
4HTHRS_1	0.9995876800000001	0.8944551256998707
CHLP	0.999587558	0.5669593570930468
r1382	0.999587382	0.8590702540033738
NOPD	0.999586854	0.7333532641879126
ACYP	0.9995866000000001	0.7171169005929121
CAATPS_1	0.9995861000000001	0.8571364832909637
CAATPS	0.9995861000000001	0.838623911892436
MALTabcpp	0.99958594	0.857136483290957
UGP_PGM_c	0.999585826	0.799987507027305
TYRabc	0.99958529	0.8451467130515944
G3PD7	0.9995841140000001	0.5
FPGS7_1	0.9995837740000001	0.6286217235789124
r1516	0.9995833	0.8451467130515944
2DR1PP	0.9995825440000001	0.5669593570930468
FE3Ri	0.999582412	0.5345463331269905
CYSTabc	0.9995811379999999	0.8451467130515804
HMR_1467	0.9995811019999999	0.6536155699410968
SS	0.9995811019999999	0.653615569941097
MTHFR2_1	0.99958106	0.9486882376041188
r1528	0.9995798319999999	0.8451467130515815
HMPK1_1	0.999579386	0.8944551256998222
DESAT16	0.999578444	0.8436692372371395
FAS160COA	0.999576594	0.9538522896564591
CD2abc2	0.9995760199999999	0.8451467130515758
ACOAH	0.99957512	0.7303195519272081
LAAL36	0.999574492	0.7142729665818954
FAS141	0.9995740320000002	0.9591834133221178
SUCRabc	0.999573024	0.857136483290957
PDE3	0.999572948	0.6708413442748895
BALAVECSEC_1	0.9995723380000001	0.8451467130515739
BALAVECSEC	0.9995723380000001	0.5212895743121315
GLYOX3	0.99957215	0.606344632155977
GUAD_1	0.999572006	0.9486882376041232
FASC201ACP	0.9995713399999999	0.902900028164556
HMR_0180	0.9995711439999999	0.6666666666666667
FASC182ACP	0.9995711180000001	0.7715339609857443
NTRIRx	0.9995694	0.9629065336214694
NOS1	0.999568786	0.8250260009408944
FE3abcpp	0.999568738	0.8571364832909425
FAS240_L	0.9995681659999999	0.9925664337472289
GLYBabcpp	0.999568006	0.8571364832909537
ARBabcpp	0.9995673079999999	0.8571364832909137
DESAT18a	0.999566382	0.8436692372371395
DES2_9	0.999566382	0.8436692372371395
TTDCAFATPc	0.9995662660000001	0.8333333333333335
DESAT16_2	0.9995653040000001	0.6776503631842883
ACPS	0.9995650960000001	0.7177568589720811
CITabc	0.999564256	0.8783083240685927
GALt2	0.99956415	0.6620875433964655
GALt2_2	0.99956415	0.8374818590233619
EAR160y	0.9995635400000001	0.746003087066911
CAPROICc	0.99956327	0.5999750140545553
ACTLMO	0.999562428	0.8436692372371395
FRUt2	0.9995621700000001	0.6620875433964655
HYDFDi	0.999562128	0.9166987376939227
ALAt2pp	0.999562092	0.6499371832585641
VALDHr	0.999561452	0.7142729665818919
TSULP	0.9995613179999999	0.6620875433964655
FPGS4_1	0.99956078	0.6286217235789131
SULO	0.999560454	0.5477396639454171
LPLIPAL2A160	0.99956026	0.7499609558019583
PHEMEABCte	0.9995602439999999	0.8571364832909572
HEMEti	0.9995602439999999	0.8451467130515944
GP4GH1	0.99955987	0.7177568589720806
SACCD_c	0.999559764	0.7333532641879079
r0318	0.9995597100000001	0.6761068120463831
CIGAMS	0.999559646	0.7070846961773171
CYSTRS_1	0.999559646	0.6761068120463627
PPPPH	0.9995595740000001	0.7999875070272255
PEPA	0.99955927	0.5669593570930469
MANabcpp	0.9995591239999999	0.8451467130515943
MALTTRabcpp	0.999558804	0.857136483290957
LAAL35	0.999557894	0.7142729665818597
NTP9	0.9995570239999999	0.717116900592906
DMPSS_c	0.999556732	0.8571339791185888
HP	0.9995561119999999	0.8944551256998778
HISTP_1	0.9995561119999999	0.8944551256998492
GGPTRCS	0.999556102	0.7142729665818588
GCALDtabcpp	0.9995559820000001	0.8451467130515904
UDPACGA6D	0.999555838	0.9263666620343378
OMPHHX3	0.9995550080000001	0.9203557322107582
OMMBLHX3	0.9995550080000001	0.9203557322107582
OPHHX3	0.9995550080000001	0.9203557322107582
TTDCAt2	0.999554646	0.6620875433964655
HISabc	0.999554058	0.857136483290957
CA2abc1pp	0.9995536320000001	0.8571364832909175
HMGCOAS	0.999553162	0.6666666666666667
MANabc	0.999553054	0.8451467130515944
INSK	0.9995504719999999	0.6324313892462082
HDH	0.9995499039999999	0.9897642029891703
AMMQT8	0.999549652	0.4472275628499315
UREAabcpp	0.999549258	0.8451467130515944
OCDCAt2	0.999548802	0.6620875433964655
GLNSP3	0.9995485760000001	0.7171233004795504
GTHOXti2	0.999548528	0.845146713051594
MOBDabc_rev	0.99954808	0.8451467130515944
LAAL34	0.9995463240000001	0.676106812046396
ARNO	0.999545374	0.6415089270382637
EAR140y	0.999544846	0.7460030870669067
RIBFLVt3	0.9995437620000001	0.8451467130515944
RIBFLVt3o	0.9995437620000001	0.8451467130515944
PAPA161	0.99954321	0.5669593570930468
G2PP	0.9995429719999999	0.5669593570930468
MTHFD2	0.9995423000000001	0.70274646685451
ARGDI	0.99954062	0.6928131105067853
HMR_4816	0.9995404499999999	0.8728650701127715
RBPC	0.9995403079999999	0.6228387936978448
EAR120y	0.9995402739999999	0.746003087066917
TTDCEAATP	0.9995398879999999	0.8451467130515944
NTP12	0.9995391920000001	0.7171169005929471
APPAT	0.999539156	0.9486882376040898
LAAL10	0.9995391180000001	0.5962672055120339
THMATPe	0.9995379379999999	0.8451467130515944
THMabc	0.9995379379999999	0.8451467130515944
THMTP	0.9995378	0.7171169005929421
PS181abcpp	0.9995375519999999	0.8451467130515944
ASNabc	0.9995374720000001	0.8451467130515732
PS161abcpp	0.9995370619999999	0.8451467130515944
2HBO	0.999536894	0.7027464668545196
LDH2	0.999536894	0.7027464668545196
PAPA181	0.999536856	0.5669593570930468
MSO3abcpp	0.9995366920000001	0.857136483290957
CBPS_1	0.999536362	0.9737349047347812
LAAL28	0.999535686	0.6761068120463813
GLUTRS_2	0.999535676	0.9258407531828856
GLUTRS_3	0.999535676	0.9258407531828861
ASNabcpp	0.99953538	0.8451467130515732
HMR_0200	0.99953532	0.6666666666666667
NO3abc	0.999535216	0.857136483290957
PS120abcpp	0.999535216	0.8451467130515944
PS180abcpp	0.9995348400000001	0.8451467130515944
PAPA140	0.999534566	0.5669593570930468
PS140abcpp	0.999534444	0.8451467130515944
AMPTASEGM	0.99953342	0.5
AMPEP9	0.99953342	0.5
HPYRRx_1	0.9995330279999999	1.0
MSULR	0.9995327140000001	0.9400325890640493
PYK2	0.99953239	0.5999750140546141
TAURabcpp	0.99953225	0.857136483290957
PS160abcpp	0.999532112	0.8451467130515944
CBMK4	0.999531178	0.6735986886945516
AMMQLT8_2	0.9995309579999999	0.7796221490854749
PAPA141	0.99953048	0.5669593570930468
METSOX2abc	0.9995300739999999	0.8451467130515944
METSOX2abcpp	0.9995300739999999	0.8451467130515943
GDTPR	0.999529246	0.9279918296289391
ALDD12	0.9995283699999999	0.8571376974056628
DHR_1	0.9995283239999999	0.5302334505004125
DESAT14	0.9995281739999999	0.8436692372371395
ACS_1	0.9995280340000001	0.6172271687885774
METSOX1abc	0.9995277900000001	0.8451467130515944
METSOX1abcpp	0.9995277900000001	0.8451467130515943
HYD3	0.9995273539999999	0.8939935539753899
THMabcpp	0.999527026	0.8451467130515944
CYSDDS	0.9995264660000001	0.7999875070272342
CHLt2	0.999526058	0.6620875433964655
MNDNS2	0.999524758	0.9234258223457149
NPHSb	0.9995243839999999	0.7999875070272069
NTRIRy	0.9995243819999999	0.9366914624575098
FACOAE80	0.9995242679999998	0.5999750140545618
PAPA120	0.999523982	0.5669593570930468
GLCP3	0.999523656	0.8040445211062025
GLCP4	0.999523656	0.8040445211062021
NTP11	0.99952284	0.7171169005929061
HMR_6786	0.9995227659999999	0.599975014054556
DAPabcpp	0.99952193	0.845146713051577
DAPabc	0.99952193	0.845146713051577
FTHFI_1	0.999521638	0.7885098658938396
OIVD2E	0.9995207479999999	0.7990714480844511
FAS180COA	0.9995181200000001	0.9538522896564591
LYSt3r	0.9995174259999999	0.7071067811865475
LYSt2r	0.9995174259999999	0.8164965809277261
FAS140COA	0.999517032	0.9538522896564591
FAS100ACP	0.9995166059999999	0.9538522896564589
r1536	0.9995156780000001	0.8451467130515944
15DAPabcpp	0.99951562	0.8451467130515771
PPP9ABCte	0.999515508	0.8451467130515944
SALCOD	0.9995154599999999	0.775307773036916
6HNACMO	0.9995154599999999	0.7753077730369274
MOBDabcpp	0.999515248	0.857136483290957
FACOAE141	0.999514588	0.6324259016532074
PACCOAL	0.999514156	0.6666666666666667
CAMPt	0.9995127699999999	0.8451467130515752
FEENTER2tpp	0.9995123180000001	0.8451467130515853
LAAL31	0.9995121100000001	0.676106812046396
DESATPE160	0.9995092879999999	0.9150877694068456
PAPA160	0.999509042	0.5669593570930468
FAH1	0.99950902	0.8250260009408957
DARBabcpp	0.9995085079999999	0.8451467130515734
E4POR1	0.999508062	0.8888850331402423
HCYSMT2	0.999506834	0.676106812046399
GLYCLTt2r	0.9995068220000001	0.6620875433964655
r1527	0.9995052799999999	0.8451467130515808
DCPLD1	0.9995045260000002	0.7019192225296633
SACCD2	0.9995045260000002	0.7019192225296702
GLYBCOAT	0.9995041060000001	0.5999750140545493
CELLBabc	0.99950355	0.8451467130515764
ILEDHr_1	0.999502828	0.8571364832909278
HMR_2287	0.999502706	0.8436692372371395
ARB_Dabc	0.9995011	0.8451467130515734
OCDCAFATPc	0.9995002	0.8333333333333335
ARGKr	0.999500128	0.6324313892461817
G3PD6	0.999500012	0.5669467095138407
HMR_0287	0.999499168	0.8451467130515733
SELNPS	0.999497302	0.6123724356957946
LLEUDr	0.9994960519999999	0.7142729665818878
CU1abcpp	0.9994944	0.8451467130515797
DESAT18	0.9994937480000001	0.8436692372371395
DPMVD	0.999493724	0.5913824026254912
ACS	0.999493092	0.6666666666666667
MALTt2	0.999492626	0.6620875433964655
BAMPPALDOX	0.9994918939999999	0.8571376974056633
ALDD22x	0.9994918939999999	0.8571376974056637
DPCOAPP	0.9994912680000001	0.7499609558019539
CHOLD3	0.999490246	0.7159763064182059
AGMabcpp	0.9994902099999999	0.8451467130515741
MOADC	0.999489266	0.75
FRNDPR2r	0.999489136	1.0
FPGS7	0.9994889060000001	0.8347757860880755
FA100ACPHi	0.9994884860000001	0.5999750140545472
BUPN	0.9994883939999999	0.7385594302987056
UPPN	0.9994883939999999	0.8040242280974456
SPP	0.999487478	0.5669593570930468
GDPMANNDH	0.9994873099999999	0.9263666620343372
TRE6PP	0.9994855960000001	0.5669593570930468
PAPA180	0.9994843440000001	0.5669593570930468
HMR_2282	0.999483332	0.8436692372371395
HMR_2281	0.999483332	0.8436692372371395
HMR_2284	0.999483332	0.8436692372371395
FCSTOLS_c	0.9994825940000001	0.9484026039365705
MCAO_c	0.9994825940000001	0.9484026039365705
METOX	0.999482092	0.6666666666666667
OXACOAL	0.9994817999999999	0.6666666666666667
MLTHFte	0.9994811739999999	0.6620875433964655
DESAT18_5	0.999479272	0.6776503631842883
HISTDb_1	0.9994792699999999	0.82160949591812
HISTDb	0.9994792699999999	0.8944240872251817
LHIST	0.9994792699999999	0.8944240872251817
FDH5pp_1	0.999479078	0.8892956415669383
CYTB_B2	0.9994786040000001	0.7895959147721734
CYTB_B3	0.9994786040000001	0.8921306158993604
CYOO3	0.9994786040000001	0.867129108043279
MNDNS1	0.9994784019999999	0.9102978751417053
GLCURDH	0.9994770279999999	0.8571376974056619
BPNT2	0.999475704	0.5669593570930468
A6PAG	0.9994753599999999	0.7999875070271834
DIDP	0.9994747119999999	0.7171169005929061
G1PCTYT	0.99947438	0.5999750140545755
SBP	0.999474258	0.5669593570930468
PItpp	0.999473672	0.7071190499974382
UMPt6	0.999473652	0.6620875433964655
SERTRS_1	0.9994730759999999	0.6761068120463958
H4THDPR	0.9994723540000001	0.7921253104307772
FADD17	0.99947222	0.7302511205556462
5APTNabcpp	0.99947199	0.845146713051576
GTPCI_1	0.99947178	0.8944551256998439
DESATPG160	0.9994704640000001	0.9150877694068456
TAGabc	0.9994696319999999	0.8485193036960357
T2ECR	0.99946945	0.7159763064182063
DESAT14_9	0.9994688359999999	0.6776503631842883
FF_11	0.9994686799999999	0.6620875433964655
ARGSS_1	0.999468394	0.9561892877919212
FACOAE100	0.999467892	0.5999750140545521
GLYGLYCNc	0.9994672339999999	0.6123724356957946
FACOAL200	0.999467082	0.6666666666666667
AMMQT8_2	0.9994647000000001	0.7171169005929053
E4PP	0.999464062	0.670841344274915
OLEICFATPtc	0.9994635519999999	0.8333333333333335
GNP	0.999463192	0.5669593570930468
FACOALPREPH	0.99946278	0.6666666666666667
DESAT18_3	0.9994626199999999	0.6776503631842883
LAAL18	0.9994626040000002	0.6761068120463773
UAMRH	0.999462026	0.8250260009409112
KAS11	0.999461956	0.9977370948727049
KAS3	0.999461956	0.9968559354776934
KAS9	0.999461956	0.9974375002597008
PHEabc	0.999461844	0.8451467130515944
FAS120COA	0.99946164	0.9538522896564545
FOLABCCte	0.9994601700000001	0.8451467130515885
r0381	0.9994566819999999	0.7581971427807563
4HBHYOX	0.9994566579999999	0.8250260009409056
CCGS	0.999455874	0.6707749951906875
FACOAL1813	0.99945556	0.6666666666666667
ACTNMO	0.9994548159999999	0.8250260009409035
HT44D	0.999454468	0.6123724356957946
UDPGALOR	0.99945377	0.9263666620343378
LAAL41	0.999453104	0.6761068120463759
NO2t2r	0.999451974	0.6620875433964655
UDPRHMS_c	0.9994513699999998	0.7921253104307772
ALDR18	0.999451308	0.7661360791784187
GGSPMDS	0.999451286	0.7142729665818588
HCO3_h_ti	0.999451152	0.6620875433964655
FPGS4	0.999449184	0.8347757860880514
7OHOCTAc	0.9994486419999999	0.8250260009409158
HMR_2295	0.9994484700000001	0.8436692372371395
HMR_2296	0.9994484700000001	0.8436692372371395
HMR_2293	0.9994484700000001	0.8436692372371395
HMR_2292	0.9994484700000001	0.8436692372371395
DMALRED	0.999448338	0.5
FPGSa	0.999444396	0.8347757860880755
MTHF3ES_c	0.999444396	0.8058134853659374
EAR180y	0.9994434959999999	0.7460030870669018
HMR_0201	0.9994434040000002	0.6324259016531815
TTDCEAc	0.9994434040000002	0.6324259016532101
PYDXPP	0.999442788	0.5669593570930468
OAAt_1	0.9994426479999999	0.6620875433964655
HMR_0277	0.999442088	0.8451467130515944
LIPAAabcpp	0.999442088	0.8451467130515944
ADRNLPVESSEC_1	0.999442088	0.8451467130515742
PCHOLSTE_HSABCt	0.999442088	0.8451467130515944
PE1801819Zt	0.999442088	0.8451467130515944
LIPABabcpp	0.999442088	0.8451467130515944
ADRNLPVESSEC	0.999442088	0.7254655174278498
LIPACabcpp	0.999442088	0.8451467130515944
ICDCHOLabc	0.999442088	0.8451467130515944
PE161_HSABCt	0.999442088	0.8451467130515944
CA3Sabc	0.999442088	0.845146713051575
PE1801829Z12Zt	0.999442088	0.8451467130515944
LIPAabcpp	0.999442088	0.8451467130515944
PE17_HSABCt	0.999442088	0.8451467130515944
LEULEUabcpp	0.999442088	0.8451467130515944
PE15_HSABCt	0.999442088	0.8451467130515944
PE14_HSABCt	0.999442088	0.8451467130515944
PE12_HSABCt	0.999442088	0.8451467130515944
ICLIPAabcpp	0.999442088	0.8451467130515944
LIPTabc	0.999442088	0.8451467130515944
K2L4Aabctex	0.999442088	0.8451467130515944
LEUKTRB4WOHt	0.999442088	0.8451467130515944
LEUKTRB4WCOOHt	0.999442088	0.8451467130515944
LEUKABCtc	0.999442088	0.8451467130515944
LCYSTabcpp	0.999442088	0.8451467130515751
LCYSTabc	0.999442088	0.8451467130515751
HMR_0273	0.999442088	0.845146713051575
r1531	0.999442088	0.8485193036960468
HMR_0261	0.999442088	0.8451467130515944
HMR_0257	0.999442088	0.8451467130515751
LIPAabctex	0.999442088	0.8451467130515944
LMN2abc	0.999442088	0.8451467130515944
DARGabcpp	0.999442088	0.8451467130515733
r2505	0.999442088	0.8451467130515751
DIPEPabc3	0.999442088	0.8451467130515739
PE18111Z1845Z9Z12Z15Zt	0.999442088	0.8451467130515944
r1525	0.999442088	0.8451467130515833
HMR_0363	0.999442088	0.8451467130515944
HMR_0359	0.999442088	0.845146713051585
HMR_0347	0.999442088	0.8451467130515746
HMR_0343	0.999442088	0.8451467130515944
LTHSTRLABCt	0.999442088	0.8451467130515944
HMR_0329	0.999442088	0.8451467130515746
HMR_0325	0.999442088	0.8451467130515747
HMR_0321	0.999442088	0.8451467130515836
PE18111Z1835Z9Z12Zt	0.999442088	0.8451467130515944
HMR_0317	0.999442088	0.8451467130515836
HMR_0311	0.999442088	0.8451467130515747
HMR_0307	0.999442088	0.8451467130515747
PE1801835Z9Z12Zt	0.999442088	0.8451467130515944
r1526	0.999442088	0.8485193036960467
HMR_0303	0.999442088	0.8451467130515747
HMR_0299	0.999442088	0.8451467130515747
HMR_0291	0.999442088	0.8451467130515751
LSTNtu	0.999442088	0.8451467130515944
PE18111Z1829Z12Zt	0.999442088	0.8451467130515944
HYOCHOLabc	0.999442088	0.8451467130515944
PE18111Z1819Zt	0.999442088	0.8451467130515944
IBUPGLUCtpvb	0.999442088	0.8451467130515944
IBUP_Stbc	0.999442088	0.8451467130515944
LCA3Sabc	0.999442088	0.8451467130515944
PE1801845Z9Z12Z15Zt	0.999442088	0.8451467130515944
HMR_0281	0.999442088	0.8451467130515746
CA24Gte	0.999442088	0.845146713051575
12HTACRtu	0.999442088	0.8451467130515772
HMR_0215	0.999442088	0.8451467130515944
HMR_0247	0.999442088	0.8451467130515747
PCHOLN205_HSABCt	0.999442088	0.8451467130515944
r1533_1	0.999442088	0.8451467130515751
12HPETATP	0.999442088	0.8451467130515772
ASO3t8pp	0.999442088	0.8451467130515732
PCHOLN224_HSABCt	0.999442088	0.8451467130515944
UDCA3Sabc	0.999442088	0.8451467130515944
ISOP3PT	0.999442088	0.8451467130515741
UCHOLabc	0.999442088	0.8451467130515944
12DHCHOLabc	0.999442088	0.8451467130515772
11DOCRTSTRNte	0.999442088	0.8451467130515772
PCHOLN204_HSABCt	0.999442088	0.8451467130515944
PCHOLN203_HSABCt	0.999442088	0.8451467130515944
PCHOLN201_HSABCt	0.999442088	0.8451467130515944
PCHOLN19_HSABCt	0.999442088	0.8451467130515944
PCHOLN183_HSABCt	0.999442088	0.8451467130515944
CBIuabcpp	0.999442088	0.8451467130515755
CBL1HBIabc	0.999442088	0.8451467130515756
CARNabcpp	0.999442088	0.8451467130515753
CBL1abcpp	0.999442088	0.8451467130515755
PCHOLOLE_HSABCt	0.999442088	0.8451467130515944
r1533	0.999442088	0.8485193036960468
PCt	0.999442088	0.8451467130515944
PCt_cho	0.999442088	0.8451467130515944
PCHOLN264_HSABCt	0.999442088	0.8451467130515944
r1532_1	0.999442088	0.8451467130515751
ISOCHOLabc	0.999442088	0.8451467130515944
CBL1abc	0.999442088	0.8451467130515755
PCHOLN225_HSABCt	0.999442088	0.8451467130515944
PCHOLN2254_HSABCt	0.999442088	0.8451467130515944
12HARACHDte	0.999442088	0.8451467130515772
CBL2abc	0.999442088	0.8451467130515756
ISOLVSTtbc	0.999442088	0.8451467130515944
ISETACabcpp	0.999442088	0.8451467130515944
PCHOLN1836_HSABCt	0.999442088	0.8451467130515944
LVSTACIDtu	0.999442088	0.8451467130515944
PCHOLMYR_HsABCt	0.999442088	0.8451467130515944
HMR_0207	0.999442088	0.845146713051575
PB2abcpp	0.999442088	0.8451467130515944
LCA24Gte	0.999442088	0.8451467130515944
DIPEPabc2	0.999442088	0.8451467130515739
ISTNTabc	0.999442088	0.8451467130515944
HMR_0194	0.999442088	0.8451467130515746
LCA3Gte	0.999442088	0.8451467130515944
ARSENBabc	0.999442088	0.8451467130515732
11DOCRTSLte	0.999442088	0.8451467130515772
HMR_0211	0.999442088	0.8451467130515746
PCHOLPALME_HSABCt	0.999442088	0.8451467130515944
K2L4Aabcpp	0.999442088	0.8451467130515944
HMR_0235	0.999442088	0.8451467130515747
HMR_0239	0.999442088	0.8451467130515944
HMR_0243	0.999442088	0.8451467130515751
LANTHabc	0.999442088	0.8451467130515944
ARSabc	0.999442088	0.8451467130515732
AEPabc	0.999442088	0.845146713051577
AEPabcpp	0.999442088	0.8451467130515768
r1531_1	0.999442088	0.8451467130515751
PCHLN225_HSABCt	0.999442088	0.8451467130515944
PCHOL2LINL_HSABCt	0.999442088	0.8451467130515944
PCHOL2OLE_HSABCt	0.999442088	0.8451467130515944
PCHOL2STE_HSABCt	0.999442088	0.8451467130515944
PCHOLAR_HSABCt	0.999442088	0.8451467130515944
PCHOLDOC_HSABCt	0.999442088	0.8451467130515944
r1532	0.999442088	0.8485193036960468
PCHOLEIC_HSABCt	0.999442088	0.8451467130515944
PCHOLET_HSABCt	0.999442088	0.8451467130515944
PCHOLHEP_HSABCt	0.999442088	0.8451467130515944
PCHOLLINL_HSABCt	0.999442088	0.8451467130515944
CBIabc	0.999442088	0.8451467130515753
PCHOLN15_HSABCt	0.999442088	0.8451467130515944
HMR_0415	0.999442088	0.8451467130515742
HMR_0367	0.999442088	0.8451467130515777
WHARACHDt	0.999442088	0.8451467130515944
ALALEUt	0.999442088	0.8451467130515737
BALALEUabcpp	0.999442088	0.8451467130515735
ALATHRabcpp	0.999442088	0.8451467130515737
ALATHRtr	0.999442088	0.8451467130515739
ALATRPabcpp	0.999442088	0.8451467130515737
1513TACRtu	0.999442088	0.8451467130515771
OARGabcpp	0.999442088	0.845146713051576
OANTIabcpp	0.999442088	0.8451467130515944
1531TACRteb	0.999442088	0.8451467130515771
XOL7AH3ATP	0.999442088	0.8451467130515944
XOL7AONEATP	0.999442088	0.8451467130515944
BUTSO3abcpp	0.999442088	0.8451467130515746
O16A4COLIPAabctex	0.999442088	0.8451467130515944
XOLDIOLONEATP	0.999442088	0.8451467130515944
15DMTtu	0.999442088	0.8451467130515771
AM9CSAteb	0.999442088	0.8451467130515735
15HPETATP	0.999442088	0.8451467130515771
ALALEUabcpp	0.999442088	0.8451467130515737
ALAHIStr	0.999442088	0.8451467130515737
BALAGLYabcpp	0.999442088	0.8451467130515734
ANDRSTRNGLCte	0.999442088	0.8451467130515734
DIPEPabc10	0.999442088	0.8451467130515924
DIPEPabc1	0.999442088	0.8451467130515739
ATVACIDtu	0.999442088	0.8451467130515732
ALAGLNtr	0.999442088	0.8451467130515737
ATVLACtu	0.999442088	0.8451467130515732
AU1abcpp	0.999442088	0.8451467130515732
ALAGLUabcpp	0.999442088	0.8451467130515751
ANDRSTNDNte	0.999442088	0.8451467130515734
DIGALSGALSIDEATPte	0.999442088	0.8451467130515831
ANDRSTANDRte	0.999442088	0.8451467130515734
Am1CSAteb	0.999442088	0.8451467130515735
BALAALAabcpp	0.999442088	0.8451467130515733
BALABALAabcpp	0.999442088	0.8451467130515734
ALAGLYtr	0.999442088	0.8451467130515737
ALAHISabcpp	0.999442088	0.8451467130515737
MOPSabc	0.999442088	0.8451467130515944
AM4NCSteb	0.999442088	0.8451467130515735
AM4NC9CSteb	0.999442088	0.8451467130515735
AM1CGLCteb	0.999442088	0.8451467130515735
ALLabcpp	0.999442088	0.8451467130515737
DHCHOLESTANATEATP	0.999442088	0.8451467130515823
DHBSZ3FEabcpp	0.999442088	0.8451467130515872
BILDGLCURte	0.999442088	0.8451467130515739
NRVNCABCt	0.999442088	0.8451467130515944
BILGLCURte	0.999442088	0.8451467130515739
NRPPHRVESSEC_1	0.999442088	0.8451467130515944
NRPPHRVESSEC	0.999442088	0.7254655174278499
DGUDBUTNabcpp	0.999442088	0.8451467130515823
XYLabcpp	0.999442088	0.8451467130515944
BLAMDabcpp	0.999442088	0.8451467130515735
17AHPRGSTRNte	0.999442088	0.8451467130515771
NORMETEVESSte	0.999442088	0.7254655174278499
18HARACHDte	0.999442088	0.8451467130515771
DESFVSteb	0.999442088	0.8451467130515818
NMTHDA	0.999442088	0.8682419503365771
pentso3abcpp	0.999442088	0.8451467130515944
PE1819Z1819Zt	0.999442088	0.8451467130515944
17AHPRGNLONEte	0.999442088	0.8451467130515771
AM1CCSteb	0.999442088	0.8451467130515735
21HPRGNLONEt1	0.999442088	0.845146713051577
AM1C9CSteb	0.999442088	0.8451467130515735
AM1C4N9CSteb	0.999442088	0.8451467130515735
AM1ALCSteb	0.999442088	0.8451467130515736
XYL3abc	0.999442088	0.8451467130515944
AM1ACSteb	0.999442088	0.8451467130515736
AM1A4NCSteb	0.999442088	0.8451467130515736
XYLANabc	0.999442088	0.8451467130515944
DHGLZABCt	0.999442088	0.8451467130515827
NDERSVteb	0.999442088	0.8451467130515944
AM19CSteb	0.999442088	0.8451467130515736
XYLBabc	0.999442088	0.8451467130515944
DHEAte	0.999442088	0.8451467130515824
DHEASABCCte	0.999442088	0.8451467130515825
1MNCAMti	0.999442088	0.845146713051577
XYLabc	0.999442088	0.8451467130515944
NCBMPTSabcpp	0.999442088	0.8451467130515746
MHGLZABCt	0.999442088	0.8451467130515944
14GLUCANabcpp	0.999442088	0.8451467130515771
HMR_0371	0.999442088	0.8451467130515944
r0993	0.999442088	0.8451467130515756
HMR_0419	0.999442088	0.8451467130515944
ARBTNabcpp	0.999442088	0.8451467130515733
r1514	0.999442088	0.8451467130515733
MANBabc	0.999442088	0.8451467130515944
HMR_0423	0.999442088	0.8451467130515944
HMR_0427	0.999442088	0.8451467130515813
DCA24Gte	0.999442088	0.8451467130515807
MANTRabc	0.999442088	0.8451467130515944
MANTTRabc	0.999442088	0.8451467130515944
1331TACRteb	0.999442088	0.8451467130515771
HMR_0431	0.999442088	0.8451467130515751
MCBTFabcpp	0.999442088	0.8451467130515876
DCA3Gte	0.999442088	0.8451467130515807
AHANDROSTANGLCte	0.999442088	0.8451467130515741
AHANDROSTANte	0.999442088	0.8451467130515741
13DAMPPabcpp	0.999442088	0.8451467130515771
PAIL1819Z160t	0.999442088	0.8451467130515944
r1517	0.999442088	0.8451467130515944
HMR_0395	0.999442088	0.845146713051575
HMR_0391	0.999442088	0.845146713051575
C14771ATP	0.999442088	0.8451467130515755
LVSTPGPtu	0.999442088	0.8451467130515944
HMR_0375	0.999442088	0.8451467130515944
LYSGLUGLYtr	0.999442088	0.8451467130515944
r1522	0.999442088	0.8451467130515944
C14826ATP	0.999442088	0.8451467130515755
r1521	0.999442088	0.8451467130515944
C14825ATP	0.999442088	0.8451467130515755
HMR_0383	0.999442088	0.8451467130515751
r1518	0.999442088	0.8451467130515944
C14770ATP	0.999442088	0.8451467130515755
r1520	0.999442088	0.8451467130515944
C14769td2	0.999442088	0.8451467130515755
r1519	0.999442088	0.8451467130515852
DASNabcpp	0.999442088	0.8451467130515732
C14768ATP	0.999442088	0.8451467130515755
HMR_0387	0.999442088	0.845146713051575
PAIL18111Z160t	0.999442088	0.8451467130515944
PAFABCt	0.999442088	0.8451467130515944
HMR_0435	0.999442088	0.8451467130515751
C04483t1	0.999442088	0.8451467130515812
MERACMPtep	0.999442088	0.8451467130515944
C05298te	0.999442088	0.8451467130515755
MERACMPthc	0.999442088	0.8451467130515944
METDabc	0.999442088	0.8451467130515944
METDabcpp	0.999442088	0.8451467130515943
C04805ATP	0.999442088	0.8451467130515755
C04717ATP	0.999442088	0.8451467130515755
C03990ATP	0.999442088	0.8451467130515751
MEPIVESSte_cho	0.999442088	0.8451467130515944
C03681te	0.999442088	0.8451467130515755
DIPEPabc12	0.999442088	0.8451467130515944
DIPEPabc11	0.999442088	0.8451467130515924
OSKTabcpp	0.999442088	0.8451467130515944
r1028	0.999442088	0.8451467130515944
METSabc	0.999442088	0.8451467130515944
r1026	0.999442088	0.8451467130515822
MEPNabcpp	0.999442088	0.8451467130515944
VITEtl	0.999442088	0.8451467130515733
HPDECEte	0.999442088	0.8451467130515944
AK2LGCHOLABCt	0.999442088	0.8451467130515741
AI2abcpp	0.999442088	0.8451467130515944
PACALtabcpp	0.999442088	0.8451467130515944
HMR_0439	0.999442088	0.845146713051575
DIPEPabc14	0.999442088	0.8451467130515925
HMR_0469	0.999442088	0.8451467130515944
DCA3Sabc	0.999442088	0.8451467130515808
MDZtu	0.999442088	0.8451467130515944
C05770te	0.999442088	0.8451467130515755
C05299te	0.999442088	0.8451467130515755
C05769te	0.999442088	0.8451467130515755
C05463t1	0.999442088	0.8451467130515944
C05302te	0.999442088	0.8451467130515755
C05301te	0.999442088	0.8451467130515755
13DMTtu	0.999442088	0.8451467130515771
MEPIVESSte	0.999442088	0.7254655174278553
DIPEPabc13	0.999442088	0.8451467130515921
DIPEPabc4	0.999442088	0.8451467130515751
CRVSM1teb	0.999442088	0.8451467130515794
CE5072te	0.999442088	0.8451467130515753
CE4843t	0.999442088	0.8451467130515852
RSVLACteb	0.999442088	0.8451467130515944
CE2537ABCt	0.999442088	0.8451467130515753
CE2513ATP	0.999442088	0.8451467130515944
CE2510t	0.999442088	0.8451467130515753
CYNTtabcpp	0.999442088	0.8451467130515798
3DHLCAabc	0.999442088	0.8451467130515763
4HATVACIDteb	0.999442088	0.8451467130515761
CE2510ABCt	0.999442088	0.8451467130515753
CE2445t	0.999442088	0.8451467130515753
CE2211te	0.999442088	0.8451467130515753
DOPAVESSEC	0.999442088	0.7254655174278591
CHOLATEt3	0.999442088	0.8451467130515771
SULPACMPtev	0.999442088	0.8451467130515944
DOPA4GLCURt	0.999442088	0.8451467130515842
FVSteb	0.999442088	0.845146713051589
CE2209te	0.999442088	0.8451467130515755
CE2049te	0.999442088	0.8451467130515755
CE2537ATP	0.999442088	0.8451467130515753
RSVATPtu	0.999442088	0.8451467130515944
CYSAMPtev	0.999442088	0.8451467130515801
CE4877te	0.999442088	0.8451467130515753
EANDRSTRNte	0.999442088	0.8451467130515847
CE7096te	0.999442088	0.8451467130515752
CPGNabcpp	0.999442088	0.8451467130515787
CE7090te	0.999442088	0.8451467130515752
CE7085te	0.999442088	0.8451467130515752
CE7083t	0.999442088	0.8451467130515752
CE7082ATP	0.999442088	0.8451467130515752
COLIPABabcpp	0.999442088	0.8451467130515783
CE7081tm	0.999442088	0.8451467130515752
3DHDCAabc	0.999442088	0.8451467130515763
CE6247t	0.999442088	0.8451467130515753
DOPAVESSEC_1	0.999442088	0.8451467130515842
4HATVLACteb	0.999442088	0.8451467130515761
TACRtu	0.999442088	0.8451467130515944
CE5026t	0.999442088	0.8451467130515753
CE5025t	0.999442088	0.8451467130515753
GLYC2Pabcpp	0.999442088	0.8451467130515928
SULFACabcpp	0.999442088	0.8451467130515944
SULAabc	0.999442088	0.8451467130515944
CE2047te	0.999442088	0.8451467130515755
ECA4COLIPAabctex	0.999442088	0.8451467130515848
CE1273t1	0.999442088	0.8451467130515755
GLYGLYabcpp	0.999442088	0.8451467130515933
7DHCDCHOLabc	0.999442088	0.8451467130515756
CTBTabcpp	0.999442088	0.8451467130515796
CE1243ATP	0.999442088	0.8451467130515755
GLYMETabcpp	0.999442088	0.8451467130515933
CE0328t	0.999442088	0.8451467130515792
GLYMETtr	0.999442088	0.8451467130515925
7BHGLZGLCABCt	0.999442088	0.8451467130515756
GLYPHEabcpp	0.999442088	0.8451467130515933
GLYSERabcpp	0.999442088	0.8451467130515936
7BHGLZABCt	0.999442088	0.8451467130515756
CHSTEROLt	0.999442088	0.8451467130515772
CYSIabcpp	0.999442088	0.8451467130515801
7AHGLZABCt	0.999442088	0.8451467130515756
GLZABCteb	0.999442088	0.8451467130515936
SPHMYLN1824_hs_ATPt	0.999442088	0.8451467130515944
GLYGLYGLNtr	0.999442088	0.8451467130515933
CE1297t	0.999442088	0.8451467130515755
CE1352te	0.999442088	0.8451467130515755
7DHCHSTEROLt	0.999442088	0.8451467130515756
ECTOINEabc	0.999442088	0.845146713051585
ECTOabcpp	0.999442088	0.8451467130515848
3HLVSTACtbc	0.999442088	0.8451467130515763
7KILTCHOLATP	0.999442088	0.8451467130515756
STACMPtev	0.999442088	0.8451467130515944
PLPSabctex	0.999442088	0.8451467130515944
7HPVSteb	0.999442088	0.8451467130515756
7DHCHOLabc	0.999442088	0.8451467130515756
GLYGLUabcpp	0.999442088	0.8451467130515932
DOPA3GLCURt	0.999442088	0.8451467130515842
CE2006te	0.999442088	0.8451467130515755
EIC21114TRte	0.999442088	0.845146713051585
THYOCHOLabc	0.999442088	0.8451467130515944
GLYGLNabcpp	0.999442088	0.8451467130515932
GLYGLNtr	0.999442088	0.8451467130515922
CE1447te	0.999442088	0.8451467130515755
G3Pabc	0.999442088	0.8451467130515943
CE7172ATP	0.999442088	0.8451467130515752
GALMAN4abc	0.999442088	0.8451467130515897
PROGLYabcpp	0.999442088	0.8451467130515944
ACMPtu	0.999442088	0.8451467130515742
TDCA3Sabc	0.999442088	0.8451467130515944
PYOVD2tex	0.999442088	0.8451467130515944
PS141abcpp	0.999442088	0.8451467130515944
PYOVDtex	0.999442088	0.8451467130515944
TCHOLAt3	0.999442088	0.8451467130515944
4HPROLTabcpp	0.999442088	0.845146713051576
GLUCAN2abc	0.999442088	0.8451467130515916
DPROabcpp	0.999442088	0.8451467130515944
4HPRODCabcpp	0.999442088	0.8451467130515761
Pe13_HSABCt	0.999442088	0.8451467130515944
TCHOLABCtc	0.999442088	0.8451467130515944
PROSTGE2t3	0.999442088	0.8451467130515944
5ADTSTSTERONEGLCte	0.999442088	0.845146713051576
PROSTGE1t3	0.999442088	0.8451467130515944
PROLBabc	0.999442088	0.8451467130515944
GLUCANabc	0.999442088	0.8451467130515916
35DSMVteb	0.999442088	0.8451467130515764
ACMPthc	0.999442088	0.8451467130515742
PSFLIP	0.999442088	0.8451467130515944
ACMPGLUTthc	0.999442088	0.8451467130515742
TETDECA511ACt	0.999442088	0.8451467130515944
PTVSTM3eb	0.999442088	0.8451467130515944
THCHOLSTOICATP	0.999442088	0.8451467130515944
THEXDDte	0.999442088	0.8451467130515944
PSHSABCtc	0.999442088	0.8451467130515944
PSFLIP_cho	0.999442088	0.8451467130515944
ACMPGLUTtep	0.999442088	0.8451467130515742
PURabc1	0.999442088	0.8451467130515944
ACHVESSEC	0.999442088	0.7254655174278493
COPROSTabc	0.999442088	0.8451467130515786
DSPVSteb	0.999442088	0.8451467130515843
ACMPGLUtep	0.999442088	0.8451467130515742
ACMPGLUthc	0.999442088	0.8451467130515742
PVSATPtu	0.999442088	0.8451467130515944
PVSGLUCteb	0.999442088	0.8451467130515944
ACHVESSEC_1	0.999442088	0.8451467130515744
PROHISGLUtr	0.999442088	0.8451467130515944
GLCMAN6abc	0.999442088	0.8451467130515912
SPHMYLN1825_hs_ATPt	0.999442088	0.8451467130515944
GLCMAN4abc	0.999442088	0.8451467130515912
CYSDabcpp	0.999442088	0.8451467130515798
31DMTtu	0.999442088	0.8451467130515764
3DHCDCHOLabc	0.999442088	0.8451467130515764
DORNabcpp	0.999442088	0.8451467130515944
GCHOLAt3	0.999442088	0.8451467130515905
THRNTt	0.999442088	0.8451467130515944
GCDCA3Sabc	0.999442088	0.8451467130515905
COLIPAabcex	0.999442088	0.8451467130515785
GCA3Sabc	0.999442088	0.8451467130515904
PPATabc	0.999442088	0.8451467130515944
CGMPt	0.999442088	0.8451467130515764
SPHS1Pt2e	0.999442088	0.8451467130515944
COLIPAPabctex	0.999442088	0.8451467130515786
SPHMYLN_HsATPte	0.999442088	0.8451467130515944
3DHCHOLabc	0.999442088	0.8451467130515763
GALMAN6abc	0.999442088	0.8451467130515897
CEL6abc	0.999442088	0.8451467130515764
GDCA3Sabc	0.999442088	0.8451467130515905
COLIPAabcpp	0.999442088	0.8451467130515785
THIOGabc	0.999442088	0.8451467130515944
GLC3MEACPtev	0.999442088	0.845146713051591
PRISTte	0.999442088	0.8451467130515944
TCDCA3Sabc	0.999442088	0.8451467130515944
PRGNLONEte	0.999442088	0.8451467130515944
GLCGLYCabcpp_syn	0.999442088	0.845146713051591
RMNabc	0.999442088	0.8451467130515944
TCA3Sabc	0.999442088	0.8451467130515944
PRGNLONESte	0.999442088	0.8451467130515944
PE1819Z1829Z12Zt	0.999442088	0.8451467130515944
COLIPAabcpp_kt	0.999442088	0.8451467130515944
GLUCYSte	0.999442088	0.8451467130515918
COLIPAabctex	0.999442088	0.8451467130515783
CELabc	0.999442088	0.8451467130515763
COLIPAabcppmin	0.999442088	0.8451467130515786
ESTRONEGLCt	0.999442088	0.8451467130515857
3ISPVSteb	0.999442088	0.8451467130515763
DVALabcpp	0.999442088	0.8451467130515944
GM1LIPAabcpp	0.999442088	0.8451467130515944
CHSTEROLt_1	0.999442088	0.8451467130515772
GM1LIPAabctex	0.999442088	0.8451467130515937
PGLYCABCte	0.999442088	0.8451467130515944
CRVSM23teb	0.999442088	0.8451467130515794
ETHSabc	0.999442088	0.8451467130515858
5OHFVSteb	0.999442088	0.8451467130515758
CLIPAabctex	0.999442088	0.8451467130515944
ETHSO3abcpp	0.999442088	0.845146713051586
SLNTabcpp	0.999442088	0.8451467130515944
SMIA1Eabc	0.999442088	0.8451467130515944
SPRMabc	0.999442088	0.8451467130515944
3HPVSteb	0.999442088	0.8451467130515763
ESTRADIOLGLCt2	0.999442088	0.8451467130515856
3MOXTYRESSte	0.999442088	0.7254655174278413
CRVSATPthc	0.999442088	0.8451467130515792
5HTRPVESSEC_1	0.999442088	0.8451467130515758
PGP1819Z160t	0.999442088	0.8451467130515944
PGP18111Z160t	0.999442088	0.8451467130515944
DLEUabcpp	0.999442088	0.8451467130515944
5HTRPVESSEC	0.999442088	0.725465517427843
ESTRSABCtc	0.999442088	0.8451467130515858
SMVACIDATPteb	0.999442088	0.8451467130515944
SMVtu	0.999442088	0.8451467130515944
CRVSM24teb	0.999442088	0.8451467130515794
56DHPVSteb	0.999442088	0.845146713051576
CSAtu	0.999442088	0.8451467130515795
3OHACMPtev	0.999442088	0.8451467130515762
6CSMVACIDteb	0.999442088	0.8451467130515758
SPHMYLN181161_hs_ATPt	0.999442088	0.8451467130515944
CMtexabc	0.999442088	0.845146713051578
6BHGLZGLCABCt	0.999442088	0.8451467130515758
6BHGLZABCt	0.999442088	0.8451467130515758
5OXPROabcpp	0.999442088	0.8451467130515758
SPHMYLN18115_hs_ATPt	0.999442088	0.8451467130515944
ESTRAABCtc	0.999442088	0.8451467130515856
3HPVSTETteb	0.999442088	0.8451467130515763
SPHMYLN18114_hs_ATPt	0.999442088	0.8451467130515944
6AHGLZABCt	0.999442088	0.8451467130515758
SPHMYLN180241_hs_ATPt	0.999442088	0.8451467130515944
FBACabcpp	0.999442088	0.8451467130515868
2HATVACIDGLUCteb	0.999442088	0.8451467130515765
5HPETATP	0.999442088	0.845146713051576
SPHMYLN18116_hs_ATPt	0.999442088	0.8451467130515944
56EPPVSteb	0.999442088	0.845146713051576
PELINL_HSABCt	0.999442088	0.8451467130515944
PEFLIP_cho	0.999442088	0.8451467130515944
PEFLIP	0.999442088	0.8451467130515944
PEDH203_HSABCt	0.999442088	0.8451467130515944
PEAtabcpp	0.999442088	0.8451467130515944
PEAR_HSABCt	0.999442088	0.8451467130515944
PEALtabc	0.999442088	0.8451467130515944
PEAL2tabc	0.999442088	0.8451467130515943
PE2LINL_HSABCt	0.999442088	0.8451467130515944
PE226_HSABCt	0.999442088	0.8451467130515944
PE203_HSABCt	0.999442088	0.8451467130515944
PE1829Z12Z1835Z9Z12Zt	0.999442088	0.8451467130515944
PE1819Z1845Z9Z12Z15Zt	0.999442088	0.8451467130515944
PE1819Z1835Z9Z12Zt	0.999442088	0.8451467130515944
ADOCBLabc	0.999442088	0.8451467130515742
3HSMVACIDteb	0.999442088	0.8451467130515763
ADOCBLabcpp	0.999442088	0.8451467130515742
PELPALM_HSABCt	0.999442088	0.8451467130515944
DIPEPabc5	0.999442088	0.8451467130515739
DIPEPabc6	0.999442088	0.8451467130515739
DJENKabc	0.999442088	0.8451467130515832
TUDCA3Sabc	0.999442088	0.8451467130515944
PG1819Z160t	0.999442088	0.8451467130515944
TUNGSabcpp	0.999442088	0.8451467130515944
CMCBTFabcpp	0.999442088	0.8451467130515868
TXB2t	0.999442088	0.8451467130515944
CSASULPteb	0.999442088	0.8451467130515795
PG18111Z160t	0.999442088	0.8451467130515944
5EIPENCte	0.999442088	0.845146713051576
CRVSATPtu	0.999442088	0.8451467130515792
DIPEPabc9	0.999442088	0.8451467130515922
ESTRIOLATP	0.999442088	0.8451467130515856
PESTE_HSABCt	0.999442088	0.8451467130515944
PEPALM_HSASBCt	0.999442088	0.8451467130515944
DIPEPabc8	0.999442088	0.845146713051592
PEOLE_HSABCt	0.999442088	0.8451467130515944
DIPEPabc7	0.999442088	0.8451467130515739
GM2LIPAabcpp	0.999442088	0.8451467130515944
EPOXTACteb	0.999442088	0.8451467130515854
2HATVACIDteb	0.999442088	0.8451467130515765
6HSMVACIDteb	0.999442088	0.8451467130515758
DLYSabcpp	0.999442088	0.8451467130515944
FEOXAMabcpp	0.999442088	0.8451467130515877
ESTRIOLGLCte	0.999442088	0.8451467130515856
FEENTERabcpp	0.999442088	0.8451467130515877
S3MEACMPtev	0.999442088	0.8451467130515944
TSACGLUCtev	0.999442088	0.8451467130515944
FECRMabcpp	0.999442088	0.8451467130515876
HC02194te	0.999442088	0.8451467130515751
HC02195te	0.999442088	0.8451467130515751
SALCHS2FEabcpp	0.999442088	0.8451467130515944
SALCHS4FEabcpp	0.999442088	0.8451467130515944
SALCHS4abcpp	0.999442088	0.8451467130515944
HC02196te	0.999442088	0.8451467130515751
HC02220te	0.999442088	0.8451467130515751
HCA24Gte	0.999442088	0.8451467130515944
CRGLZABCt	0.999442088	0.8451467130515787
SPHMYLN18123_hs_ATPt	0.999442088	0.8451467130515944
6MELVACtbc	0.999442088	0.8451467130515758
FEROXBFEabcpp	0.999442088	0.8451467130515878
GUDPTNabcpp	0.999442088	0.8451467130515942
FERRICHabc	0.999442088	0.845146713051588
CTBTabc	0.999442088	0.8451467130515796
GM2LIPAabctex	0.999442088	0.8451467130515937
4GLU56DIHDINDt	0.999442088	0.8451467130515761
DODECANACt	0.999442088	0.845146713051584
ENLIPAabctex	0.999442088	0.8451467130515853
6OHFVSteb	0.999442088	0.8451467130515758
FERXAabc	0.999442088	0.8451467130515881
FEROXGFEabcpp	0.999442088	0.845146713051588
GUDCA3Sabc	0.999442088	0.8451467130515942
4BHGLZABCt	0.999442088	0.8451467130515761
GTACMPtev	0.999442088	0.845146713051594
DMSO2abcpp	0.999442088	0.8451467130515835
FEROXEFEabcpp	0.999442088	0.8451467130515878
TRIPVSteb	0.999442088	0.8451467130515944
DMGLYBabcpp	0.999442088	0.8451467130515833
GUDACabcpp	0.999442088	0.8451467130515942
SPHMYLN18117_hs_ATPt	0.999442088	0.8451467130515944
HCA6Gte	0.999442088	0.8451467130515944
ESTRONEte	0.999442088	0.8451467130515857
SPHMYLN18121_hs_ATPt	0.999442088	0.8451467130515944
SERGLUGLNtr	0.999442088	0.8451467130515944
HG2abcpp	0.999442088	0.8451467130515944
SPHMYLN18120_hs_ATPt	0.999442088	0.8451467130515944
CDCA3Gte	0.999442088	0.845146713051576
SPHMYLN181201_hs_ATPt	0.999442088	0.8451467130515944
CDCA24Gte	0.999442088	0.845146713051576
HISGLYabcpp	0.999442088	0.8451467130515944
HISHISabcpp	0.999442088	0.8451467130515944
ESTROSABCCte	0.999442088	0.8451467130515858
HISTAVESSEC	0.999442088	0.725465517427863
SPHMYLN18118_hs_ATPt	0.999442088	0.8451467130515944
FE3HOXabcpp	0.999442088	0.8451467130515874
FE3DHBZSabcpp	0.999442088	0.8451467130515874
FE3DCIT2abcpp	0.999442088	0.8451467130515872
SPHMYLN181181_hs_ATPt	0.999442088	0.8451467130515944
HISTAVESSEC_1	0.999442088	0.8451467130515944
6EPSteb	0.999442088	0.8451467130515758
TSACMSULtev	0.999442088	0.8451467130515944
HEXDTRte	0.999442088	0.8451467130515944
SPHMYLN181221_hs_ATPt	0.999442088	0.8451467130515944
RETABCtc	0.999442088	0.8451467130515944
SPHMYLN18122_hs_ATPt	0.999442088	0.8451467130515944
TSTSTERONEGLCte	0.999442088	0.8451467130515944
HDCA24Gte	0.999442088	0.8451467130515944
ACOLIPAabctex	0.999442088	0.8451467130515742
HDCA6Gte	0.999442088	0.8451467130515944
PHYQt	0.999442088	0.8451467130515944
SELabcpp	0.999442088	0.8451467130515944
FECRMabc	0.999442088	0.8451467130515876
2HATVLACteb	0.999442088	0.8451467130515765
4PYRDX	0.999442088	0.845146713051576
2HATVLACGLUCteb	0.999442088	0.8451467130515765
FECHEabcpp	0.999442088	0.8451467130515876
6HMSMVACIDteb	0.999442088	0.8451467130515758
HEXDIACATP	0.999442088	0.8451467130515944
PTVSTATPtu	0.999442088	0.8451467130515944
GLYCDy	0.9994414620000001	0.7999875070272264
TMDPK	0.999440532	0.5999750140545685
FAS100COA	0.9994400600000001	0.9538522896564589
HMR_4079	0.999439908	0.831885076335279
O2XOADOX	0.999439778	0.8414561528548369
DHRG2	0.999439076	0.8097298004592972
FAS80ACP_L	0.999438952	0.9930014042213713
PACCOAE	0.999438698	0.8250260009409112
PTA2E	0.9994378819999999	0.8380827250061924
FASC221ACP	0.9994377139999999	0.8779459704336228
FASC220ACP	0.9994377139999999	0.9543019066353906
Kt3r	0.999437414	0.6620875433964655
PPPGO2	0.9994367519999999	0.7606388292556647
DXYLK	0.999436642	0.6324313892461938
ALDD8	0.9994365000000001	0.8571376974056584
INOSTO	0.999435296	0.5528399757706247
r1326	0.9994348800000001	0.6405036392216332
HPYRP	0.9994325459999999	0.5669593570930468
PTHRP	0.99943194	0.75
L24DC	0.999431216	0.5163601459863636
MN6PP	0.9994282419999999	0.5669593570930468
GLNSCP	0.999428234	0.8642375318703125
MI3PP	0.9994260279999999	0.75
MI4PP	0.9994260279999999	0.75
ABFPT2	0.99942566	0.7999875070271809
PFK26	0.99942566	0.7999875070271749
CDAPPA160	0.999424748	0.7177568589720749
THFGLUS_1	0.99942469	0.6666666666666667
CDAPPA181	0.99942431	0.7177568589720749
CDAPPA120	0.999424056	0.7177568589720749
SPMDt3i	0.9994232819999999	1.0
SPMDt2	0.9994232819999999	0.6620875433964655
DALAOX	0.99942165	0.6666666666666667
CDAPPA161	0.9994215259999999	0.7177568589720749
GLYCt2	0.999421442	0.7071067811865475
NAt6	0.9994214159999999	0.6620875433964655
NAt3_0_5	0.9994214159999999	0.7999999999999998
NAt3_1	0.9994214159999999	0.9486832980505138
NAt3_15	0.9994214159999999	0.9922778767136677
HMR_2359	0.9994206699999999	0.8436692372371395
DESAT18_2	0.9994206699999999	0.8436692372371395
DHORD6	0.999418818	0.7027464668545145
CHOLK	0.9994176060000001	0.6324313892461857
DESAT18_4	0.9994155320000001	0.6776503631842883
DESAT18_11	0.9994155320000001	0.6776503631842883
FNRR2	0.999415486	0.7505694556620167
FNOR	0.999415486	0.8096687740352525
OCTD	0.9994144520000001	0.7333532641879081
SPMDtex2	0.9994143399999998	0.7071067811865475
CYTDK2	0.9994141040000001	0.5999750140545229
G1PDH	0.9994137519999999	0.7999875070272289
DHRG	0.9994137519999999	0.8320527448956396
6TXAN5MPAML	0.999413508	0.8333159812597641
HDECH	0.9994134999999998	0.8229457658462356
PRFGCL	0.9994134600000001	0.9128804360186201
PACOAT	0.999413238	0.5999750140545692
3HOXTPP	0.9994126440000001	0.79998750702726
3OAR40_2	0.9994126440000001	0.7999875070272315
DDPA_1	0.9994123479999999	0.9128994399090463
SR6	0.99941207	0.6666782338125193
LAAL14	0.9994120479999999	0.6761068120463787
DCTPD2_1	0.999411216	0.6708413442749217
ALLTAMH2	0.9994111880000001	0.8606599792151756
ALDD10	0.9994111699999999	0.8571376974056628
GAL1PP_c	0.99941066	0.5669593570930468
TRSARyr	0.9994105899999999	0.7999875070272212
CDAPPA140	0.9994102720000001	0.7177568589720749
PACCOAL2	0.9994080299999999	0.6666666666666667
BGLK_1	0.9994075680000002	0.75
LAAL12	0.9994070860000001	0.676106812046396
FA80ACPHi	0.999405616	0.5999750140545567
HEX7_1	0.999404582	0.8944551256998411
MTHFC_1	0.999403798	0.8660704846206944
HSDxi	0.9994032260000001	0.9999999999999998
HXANt2r	0.9994022899999999	0.6620875433964655
HYGBDIAS	0.9994021	0.8179024461850818
CYRDAS	0.9994021	0.7715171325711656
R05224	0.9994021	0.7715171325711655
CDAPPA180	0.9993995380000001	0.7177568589720749
GLUTRS2	0.9993988699999999	0.676106812046372
PCNO	0.999398302	0.7159763064182121
MDHy	0.9993976	0.7159763064182014
KAS19SA	0.999392248	0.9982022904046564
KAS4	0.999392248	0.9968559354776934
KAS12	0.999392248	0.9977370948727048
KAS10	0.999392248	0.9974375002597008
EAR181y	0.9993915660000001	0.7159763064182024
ALOX	0.999389858	0.7324624959031011
FUMAH	0.999389742	0.5476826403999803
CRNCAL2	0.9993868260000001	0.6666666666666667
FNRR	0.9993854939999999	0.7505694556620166
THRt2r	0.999383978	0.6620875433964655
EAR141y	0.999383748	0.7159763064182227
GALOR	0.999383578	0.715976306418204
DHNCM	0.9993813279999999	0.75
DESAT18_6	0.9993812440000001	0.6776503631842883
TREHe	0.9993798399999999	0.7639079139994369
FADRx2	0.999379616	0.7159763064182048
PGPP141	0.9993785980000001	0.5669593570930468
PPS	0.999377172	0.7070846961773589
NAGINS	0.9993754600000001	0.755903649025942
DKMPPD3_1	0.9993754600000001	0.7171169005929061
PTDGT	0.9993754600000001	0.7171169005929294
PMI12346PH	0.9993754600000001	0.7171169005929305
DEDOLP1_L	0.9993754600000001	0.9227421977280582
SBPP3_1	0.9993754600000001	0.7171169005929385
MIHKPP	0.9993754600000001	0.755903649025942
DEDOLP1_U	0.9993754600000001	0.9227421977280582
PGPP1819Z160	0.9993754600000001	0.755903649025942
I14BP1P	0.9993754600000001	0.648832347440021
H23KMP	0.9993754600000001	0.7559036490259422
DOLDPP	0.9993754600000001	0.7171169005929061
OTSB1	0.9993754600000001	0.717116900592943
PGPP18111Z160	0.9993754600000001	0.755903649025942
DOLDPP11	0.9993754600000001	0.7171169005929061
DOLDPP12	0.9993754600000001	0.7171169005929061
PGHHPD	0.9993754600000001	0.7171169005929294
HKM1PP	0.9993754600000001	0.717116900592911
PMI1346PH	0.9993754600000001	0.7171169005929305
HMR_7256	0.9993754600000001	0.9227421977280582
M5DPP	0.9993754600000001	0.7559036490259423
PGOGO	0.9993754600000001	0.7171169005929294
LPP_SC	0.9993754600000001	0.925782352782661
DCPDP	0.9993754600000001	0.7171169005929064
DEDOLP1	0.9993754600000001	0.7171169005929064
XANt2	0.9993752560000001	0.6620875433964655
ME2	0.999374314	0.5999750140545521
UDPDPRD	0.99937392	0.7159763064182051
GDR	0.9993731560000001	0.7499999999999999
THMP	0.999372548	0.5669593570930468
GALS2	0.999371952	0.5773803230804535
GALS1	0.999371952	0.5773803230804535
CRNtHa	0.999371146	0.6620875433964655
BEF	0.9993704080000001	0.7777700662804187
MTAM_1	0.9993690520000001	0.944932261821716
FOMETRi	0.9993690520000001	1.0
KAS5	0.9993661600000001	0.9974375002597008
KAS6	0.9993661600000001	0.9977370948727049
KAS1	0.9993661600000001	0.9968559354776934
P5CR_1	0.999366102	0.9486882376040942
PRO1y	0.999366102	1.0
MDHi2	0.999365114	0.9999999999999998
GLYP	0.9993649579999999	0.6324259016532022
Mn2t	0.999364724	0.8374818590233619
ADPMAN	0.99936463	0.7499609558019488
ACCC_1	0.999364626	0.5962672055120475
D4DGCD	0.999364626	0.6928131105067877
5DH4DGLCD	0.999364626	0.6928131105067877
AIRSK	0.99936457	0.745355998317892
ANHMK	0.999363574	0.7303195519272069
LPLIPAL2A140	0.9993630939999999	0.7499609558019583
EAR161y	0.999362474	0.7159763064182032
CHORS_1	0.9993615720000001	0.8660254084789539
ARGARGr	0.9993610179999999	0.5773502691896258
DESAT18_8	0.9993606899999999	0.6776503631842883
CDPGS	0.9993602640000001	0.5773953517859827
MYCSacp50	0.9993601139999999	0.9978868161600342
MYCSacp56	0.9993601139999999	0.998320960504058
FASC240ACP	0.9993601139999999	0.9543019066353963
FASPHDCA	0.9993601139999999	0.9979698999228309
MYCSacp58	0.9993601139999999	0.9980735664247256
GLYt2pp	0.9993591479999999	0.6499371832585641
POR2	0.99935336	0.7877216590359176
4HALDD	0.9993532439999999	0.8571376974056659
r0186	0.9993508779999999	0.5070669110412803
PYAS	0.9993478979999999	0.7905570696286639
GLACO	0.9993471740000001	0.866198998762989
ALDD32	0.9993471740000001	0.866198998762989
LPLIPAL2A180	0.9993469320000001	0.7499609558019583
FAEL205	0.999346318	0.9600453392545641
FAEL204	0.999346318	0.9600453392545654
FAEL183	0.999346318	0.9600453392545639
FAEL184	0.999346318	0.9600453392545641
SULR2pp	0.9993452680000001	0.9211367316726418
GLNSP2	0.9993447639999999	0.7171233004795504
GLNSP1	0.9993447639999999	0.7171233004795504
NADK2	0.9993435399999999	0.5999750140545521
ALDD20x	0.9993428480000001	0.8571376974056617
PGPP160	0.9993420540000001	0.5669593570930468
CITL	0.9993420479999999	0.4714290596901365
PROt3	0.9993386899999999	0.6620875433964655
PROt2r	0.9993386899999999	0.6620875433964655
GPAR	0.999337	0.894455125699879
HPA3MO	0.9993362899999999	0.7019192225296681
RE0577C	0.9993350700000001	0.5999750140545536
DGLACH	0.999334366	0.606344632155977
BTS6	0.999334226	0.8017807457217809
INSTt2	0.999333582	0.6620875433964655
BG_CELLB	0.999333008	0.7639079139994369
ALAALAPEPT1tc	0.999332928	0.6620875433964655
LPLIPAL2A161	0.9993318880000001	0.7499609558019583
TTDCAt2pp	0.9993313019999999	0.6499371832585641
NODOy	0.999330116	0.36523770985914084
PPRDNDH	0.9993300599999999	0.7143632123867971
UREAt_2	0.9993297600000002	0.7071067811865475
UREA2t2	0.9993297600000002	0.8374818590233619
ACGK_1	0.999329352	0.8944551256998198
LINOFATPtc	0.99932786	0.6666666666666667
FACOAL203	0.99932786	0.6666666666666667
FACOAL204	0.99932786	0.6666666666666667
FACOAL182	0.99932786	0.6666666666666667
FACOAL2042	0.99932786	0.6666666666666667
RTOTAL2FATPc	0.99932786	0.6666666666666667
FACOAL160_ISO	0.99932786	0.6666666666666667
4HPTNCOAL	0.99932786	0.6666666666666667
FACOAL161_ISO	0.99932786	0.6666666666666667
IBUP_RASCL1hep	0.99932786	0.6666666666666667
FACOAL1812	0.99932786	0.6666666666666667
FACOAL1831	0.99932786	0.6666666666666667
FACOAL191	0.99932786	0.6666666666666667
FACOAL205	0.99932786	0.6666666666666667
FACOAL_70_c	0.99932786	0.6666666666666667
FACOAL171_anteiso	0.99932786	0.6666666666666667
FACOAL_163_6Z9Z12Z_c	0.99932786	0.6666666666666667
FACOAL1812_1	0.99932786	0.6666666666666667
FACOAL181_1	0.99932786	0.6666666666666667
FACOAL171_ISO	0.99932786	0.6666666666666667
LEVUACOAL	0.99932786	0.6666666666666667
FACOAL170_anteiso	0.99932786	0.6666666666666667
FACOAL_164_6Z9Z12Z15Z_c	0.99932786	0.6666666666666667
FACOAL2	0.99932786	0.6666666666666667
FACOAL170_ISO	0.99932786	0.6666666666666667
LGNCFATPtc	0.99932786	0.6666666666666667
FACOAL170	0.99932786	0.6666666666666667
FACOAL_220_c	0.99932786	0.6666666666666667
ARACHDFATPtc	0.99932786	0.6666666666666667
FACOAL206	0.99932786	0.6666666666666667
SEBACACT	0.99932786	0.6666666666666667
FACOAL1821	0.99932786	0.6666666666666667
RE3562C	0.99932786	0.6666666666666667
R_group_phosphotase_1	0.99932786	0.6666666666666667
FACOAL184	0.99932786	0.6666666666666667
FACOAL245_2	0.99932786	0.6666666666666667
FACOALPHDCA	0.99932786	0.6666666666666667
FACOAL246_1	0.99932786	0.6666666666666667
RETNCOA	0.99932786	0.6666666666666667
FACOAL244_1	0.99932786	0.6666666666666667
FACOAL260	0.99932786	0.6666666666666667
FACOAL1	0.99932786	0.6666666666666667
FACOAL140_ISO	0.99932786	0.6666666666666667
FACOAL90i	0.99932786	0.6666666666666667
4CMCOAS	0.99932786	0.6666666666666667
R_group_phosphotase_3	0.99932786	0.6666666666666667
FACOAL50i	0.99932786	0.6666666666666667
FACOAL245_1	0.99932786	0.6666666666666667
FACOAL1832	0.99932786	0.6666666666666667
FACOAL224	0.99932786	0.6666666666666667
FACOAL240	0.99932786	0.6666666666666667
R_group_phosphotase_2	0.99932786	0.6666666666666667
FACOAL2251	0.99932786	0.6666666666666667
FACOAL182_1	0.99932786	0.6666666666666667
RTOTAL3FATPc	0.99932786	0.6666666666666667
FACOAL150_anteiso	0.99932786	0.6666666666666667
FACOAL2252	0.99932786	0.6666666666666667
FACOAL226	0.99932786	0.6666666666666667
RTOTALFATPc	0.99932786	0.6666666666666667
FACOAL150	0.99932786	0.6666666666666667
FACOAL240_1	0.99932786	0.6666666666666667
FACOAL1822	0.99932786	0.6666666666666667
FACOAL_162_9Z12Z_c	0.99932786	0.6666666666666667
ARACHFATPc	0.99932786	0.6666666666666667
FACOAL_161_2E_c	0.99932786	0.6666666666666667
FACOAL241	0.99932786	0.6666666666666667
FACOAL150_ISO	0.99932786	0.6666666666666667
FACOAL240i	0.99932786	0.6666666666666667
ADPACDAc	0.99932786	0.6666666666666667
RE3446C	0.99932786	0.6666666666666667
HMR_0171	0.99932786	0.6666666666666667
HMR_1627	0.99932786	0.6666666666666667
HMR_0301	0.99932786	0.6666666666666667
HMR_0297	0.99932786	0.6666666666666667
HMR_0293	0.99932786	0.6666666666666667
HMR_0289	0.99932786	0.6666666666666667
HMR_0279	0.99932786	0.6666666666666667
HMR_0271	0.99932786	0.6666666666666667
CAFFCOA	0.99932786	0.6666666666666667
HMR_0267	0.99932786	0.6666666666666667
HMR_0255	0.99932786	0.6666666666666667
HMR_0245	0.99932786	0.6666666666666667
HMR_0241	0.99932786	0.6666666666666667
HMR_0233	0.99932786	0.6666666666666667
HMR_0209	0.99932786	0.6666666666666667
URSCHOLCOAc	0.99932786	0.6666666666666667
HMR_0192	0.99932786	0.6666666666666667
HMR_0184	0.99932786	0.6666666666666667
HMR_0309	0.99932786	0.6666666666666667
HMR_0319	0.99932786	0.6666666666666667
HMR_0323	0.99932786	0.6666666666666667
RE3345C	0.99932786	0.6666666666666667
HMR_0437	0.99932786	0.6666666666666667
PACCOAL3	0.99932786	0.6666666666666667
PACOAL	0.99932786	0.6666666666666667
HMR_0433	0.99932786	0.6666666666666667
HMR_0429	0.99932786	0.6666666666666667
C12DCACT	0.99932786	0.6666666666666667
HMR_0393	0.99932786	0.6666666666666667
HMR_0389	0.99932786	0.6666666666666667
OCT11EFATP	0.99932786	0.6666666666666667
HMR_0385	0.99932786	0.6666666666666667
DOCOSACT	0.99932786	0.6666666666666667
DOCO13EFATP	0.99932786	0.6666666666666667
HMR_0381	0.99932786	0.6666666666666667
HMR_0345	0.99932786	0.6666666666666667
HMR_0327	0.99932786	0.6666666666666667
OCT11EFATP_1	0.99932786	0.6666666666666667
HMR_0177	0.99932786	0.6666666666666667
HMR_0204	0.99932786	0.6666666666666667
ACSPHAC100	0.99932786	0.6666666666666667
ACSPHACT40	0.99932786	0.6666666666666667
ACSPHAC70	0.99932786	0.6666666666666667
DCHOLESTANCOAc	0.99932786	0.6666666666666667
ACSPHAC101	0.99932786	0.6666666666666667
ACSPHAC80	0.99932786	0.6666666666666667
ACSPHAC90	0.99932786	0.6666666666666667
FERULCOAS	0.99932786	0.6666666666666667
ACSPHACP100	0.99932786	0.6666666666666667
ACSPHACP40	0.99932786	0.6666666666666667
3HPVSCOAhc	0.99932786	0.6666666666666667
r0651	0.99932786	0.6666666666666667
ACSPHACP50	0.99932786	0.6666666666666667
RE3075C	0.99932786	0.6666666666666667
ACSPHACT60	0.99932786	0.6666666666666667
ACSPHACP60	0.99932786	0.6666666666666667
RE3079C	0.99932786	0.6666666666666667
ACSPHACP70	0.99932786	0.6666666666666667
ACSPHACP80	0.99932786	0.6666666666666667
ACSPHAC60	0.99932786	0.6666666666666667
ACSPHAC50	0.99932786	0.6666666666666667
ACSPHAC40	0.99932786	0.6666666666666667
ACSPHAC160	0.99932786	0.6666666666666667
CHCOAL	0.99932786	0.6666666666666667
ACSPHAC120	0.99932786	0.6666666666666667
ACSPHAC121	0.99932786	0.6666666666666667
ACSPHAC121d6	0.99932786	0.6666666666666667
FVSCOAhc	0.99932786	0.6666666666666667
ACSPHAC140	0.99932786	0.6666666666666667
SUBERICACT	0.99932786	0.6666666666666667
ACSPHAC141	0.99932786	0.6666666666666667
RE2635C	0.99932786	0.6666666666666667
ACSPHAC141d5	0.99932786	0.6666666666666667
HMR_0165	0.99932786	0.6666666666666667
RE3335C	0.99932786	0.6666666666666667
ACSPHAC142	0.99932786	0.6666666666666667
ACSPHACP90	0.99932786	0.6666666666666667
PYROX	0.9993277060000001	0.7302815382093195
GALURDH	0.999325814	0.8571376974056619
FASm1601	0.9993250579999999	0.9327639201821044
GG15DAPS	0.999324408	0.7142729665819045
HMR_0942	0.999321048	0.8250260009409047
C4STMO2	0.999321048	0.9571418725673501
C14825c	0.999321048	0.8250260009409106
C22STDS	0.999321048	0.8436692372371395
C4STMO1	0.999321048	0.9571418725673472
C5STDS	0.999321048	0.8436692372371395
CACNAO	0.999321048	0.8250260009409021
CADMO	0.999321048	0.8250260009408992
CDCA6AH	0.999321048	0.8250260009408943
HMR_0946	0.999321048	0.8250260009409046
HMR_1502	0.999321048	0.8250260009409037
HMR_0950	0.999321048	0.8250260009409046
HMR_0954	0.999321048	0.8250260009409046
BCAROHX	0.999321048	0.8250260009409027
BCAROHX2	0.999321048	0.8250260009408947
CXANHX	0.999321048	0.8250260009408947
DESAT180_9	0.999321048	0.8436692372371395
HMR_2289	0.999321048	0.8436692372371395
HMR_2288	0.999321048	0.8436692372371395
CERS326	0.999321048	0.8250260009409022
CERS324	0.999321048	0.8250260009409022
CERH126	0.999321048	0.8250260009409022
CERH124	0.999321048	0.8250260009409022
HMR_2007	0.999321048	0.8250260009409175
CYP2R1	0.999321048	0.8250260009409172
HMR_1993	0.999321048	0.8250260009409152
HMR_1991	0.999321048	0.8250260009409041
HMR_1990	0.999321048	0.8250260009409001
HMR_2365	0.999321048	0.8436692372371395
HMR_2368	0.999321048	0.8436692372371395
HMR_2380	0.999321048	0.8436692372371395
DES2_6	0.999321048	0.8436692372371395
FAH4	0.999321048	0.825026000940911
DES21	0.999321048	0.8250260009408958
HMR_2585	0.999321048	0.8250260009409156
DES2_12	0.999321048	0.8436692372371395
HMR_2581	0.999321048	0.7669720353483096
DES2_15	0.999321048	0.8436692372371395
DES2_6B	0.999321048	0.8436692372371395
HMR_2393	0.999321048	0.8436692372371395
HMR_2495	0.999321048	0.8436692372371395
HMR_2484	0.999321048	0.8436692372371395
HMR_2472	0.999321048	0.8436692372371395
HMR_2457	0.999321048	0.8250260009409106
EPISTLDS_c	0.999321048	0.8436692372371395
HMR_2403	0.999321048	0.8436692372371395
HMR_1989	0.999321048	0.8250260009409022
HMR_1988	0.999321048	0.8250260009409062
HMR_1981	0.999321048	0.8250260009409174
HMR_1503	0.999321048	0.8436692372371395
BVMO2	0.999321048	0.8250260009408955
HMR_1536	0.999321048	0.8250260009409035
DOPAc	0.999321048	0.8250260009409125
BVMO4	0.999321048	0.8250260009408968
HMR_1516	0.999321048	0.8436692372371395
HMR_1504	0.999321048	0.8250260009409041
HMR_1494	0.999321048	0.8250260009409052
HMR_1538	0.999321048	0.8436692372371395
HMR_1493	0.999321048	0.8436692372371395
HMR_1490	0.999321048	0.825026000940903
HMR_1478	0.999321048	0.8436692372371395
HMR_1477	0.999321048	0.8250260009409087
HMR_1126	0.999321048	0.8250260009409051
HMR_0981	0.999321048	0.8250260009409045
BVMO1	0.999321048	0.8250260009409107
HMR_1543	0.999321048	0.8250260009409035
HMR_1948	0.999321048	0.8250260009409022
HMR_1739	0.999321048	0.8250260009409041
HMR_1944	0.999321048	0.8250260009409174
HMR_1940	0.999321048	0.8250260009409152
HMR_1838	0.999321048	0.8436740297634836
HMR_1786	0.999321048	0.8250260009408952
HMR_1767	0.999321048	0.8250260009409041
HMR_1765	0.999321048	0.8250260009408935
HMR_1737	0.999321048	0.8250260009409112
HMR_1544	0.999321048	0.8436692372371395
HMR_1735	0.999321048	0.8250260009408952
HMR_1681	0.999321048	0.8250260009409112
HMR_1550	0.999321048	0.8250260009409041
HMR_1549	0.999321048	0.8436692372371395
HMR_1548	0.999321048	0.8250260009409041
HMR_1545	0.999321048	0.8250260009409041
HMR_1992	0.999321048	0.8250260009409001
MPOMC1_1	0.999321048	0.8250260009409096
RE1943C	0.999321048	0.8250260009409157
[truncated: 1 more rows]
