# Supplementary material for: Teasing out missing reactions in genome-scale metabolic networks through hypergraph learning
Source: Nat Commun. 2023 Apr 25;14:2375. doi: 10.1038/s41467-023-38110-7 (PMC10130184; doi:10.1038/s41467-023-38110-7)
Supplement: Supplementary file 4 — Source Data [file 41467_2023_38110_MOESM4_ESM.zip › Source Data/Supplementary Figure 8/zimmermann/GCF_000173975.1.csv]

	predicted scores	similarity max
CAT	0.9999677799999999	0.8447312301842411
HPOXR	0.9999677799999999	0.7745804137895727
ATPADT	0.9999648640000001	0.6666666666666667
G1PP	0.9999626599999999	0.6123724356957946
ACCOAS	0.9999610959999998	0.9428585056066703
KAT1	0.9999610959999998	1.0
H2CO3D	0.999960776	0.5962754095340435
G6PP	0.9999606759999999	0.6123724356957946
PIt2r	0.9999567260000001	0.6666783248374291
NTD7	0.999956368	0.6030313170152937
NADHHS	0.999956296	0.47579374071741865
NADHHR	0.999956296	0.47579374071741865
NADPHHS	0.9999561659999999	0.47579374071741865
NADPHHR	0.9999561659999999	0.47579374071741865
CYSCYSr	0.99995525	0.6123724356957946
DADNC	0.9999543200000002	0.769793628248056
GLCGSD	0.9999531020000001	0.707143879205022
METt3	0.999953004	0.6620875656859135
METt2r	0.999953004	0.6620875656859135
TREH	0.9999515259999999	0.8333333333333335
NTPP2_1	0.9999505360000001	0.8944553455300492
G3PT	0.9999503900000001	0.6030313170152937
PPItex	0.9999501519999999	0.6620875656859135
AMPt6	0.999950018	0.6620875656859135
SERHL	0.9999488860000001	0.5773805595949
HMR_7197	0.9999488860000001	0.5773805595948969
GTPHL	0.999948148	0.5773805595948708
GLUGLUr	0.999946802	0.6123724356957946
SFRR	0.99994598	0.68042174975089
13BGH	0.9999444220000001	0.7071438792050296
MLTG6	0.9999444220000001	0.8165108592125823
GLS2	0.9999444220000001	0.8814089405208615
GLS	0.9999444220000001	0.8807048459279794
MLTG7	0.9999444220000001	0.8333333333333335
AMETt2	0.999944288	0.6620875656859135
PDE5	0.9999438059999999	0.6708415091475314
NTD4	0.9999431440000001	0.6030313170152937
CYSt2r	0.99994304	0.6620875656859135
AMPDA	0.999942986	0.6455175431498451
METRR	0.999942684	0.5409401642706901
NADDPp_1	0.999940974	0.7071624304040688
AP4AH	0.9999407220000001	0.7070845223754572
AP4AS	0.999940308	0.6761066814782831
NPH	0.99993944	0.9805794888024346
METNA	0.99993827	0.59997481742633
FADDP	0.999937918	0.7499606485125168
PYRt2	0.9999376100000001	0.6620875656859135
SOR	0.9999370919999999	0.7453559984098254
NH4t3r	0.999936712	0.7071067811865475
NH4t_1	0.999936712	0.7071067811865475
CMPt6	0.999936576	0.6620875656859135
PEPt6	0.9999365319999999	0.6620875656859135
PHNACH	0.9999357379999999	0.6030313170152937
CYS	0.999932978	0.6708415091475388
METt3pp	0.9999313799999999	0.6499372107976411
BPNT_1	0.9999304280000001	0.8944553455300533
DCTPD2	0.99993038	0.7070845223754221
r0120	0.99992981	0.8420939324319915
NTP5	0.999928858	0.7171167411147427
PPGPPDPE	0.99992825	0.9224273945076056
DPCOAK_1	0.99992742	0.8944553455300388
PYRDC	0.999927312	0.7559459421612567
NAt6	0.999927044	0.6708203932499369
NAt3_15	0.999927044	0.9922778767136677
NAt3_0_5	0.999927044	0.9486832980505138
NDP3	0.9999258520000002	0.8366487393582626
GLY3Pt2	0.99992566	0.6620875656859135
AP4AH1	0.999925496	0.7499606485125223
NTP7	0.999925478	0.7171167411147487
PYK3	0.999925374	0.5999748174263446
ASPMETASPr	0.999925252	0.5212606222470084
DNTP	0.999925232	0.7499606485125222
TPHAP	0.999925232	0.8990029604126557
AP3AH	0.999925232	0.7499606485125223
CDPPH	0.999925004	0.7171167411147418
SERDA	0.9999242	0.5302326899040607
CITt2r	0.9999241000000001	0.8164965809277261
CITt3	0.9999241000000001	0.6620875656859135
SERt2r	0.9999233679999999	0.6620875656859135
SUCCt2_2	0.999922612	0.9486832980505138
SUCCt2_3	0.999922612	0.8944271909999159
SUCCt3	0.999922612	0.6620875656859135
ASP4DC	0.9999211339999998	0.75
CYTBO3	0.999921104	0.8110335366158336
CYTBD	0.999921104	0.7677048552491424
NTPP8_1	0.9999209419999999	0.8944553455300497
ASPt2_2	0.9999208740000001	0.8374818872175314
ASPt2_3	0.9999208740000001	0.8882836823586358
ASPt2r	0.9999208740000001	0.6620875656859135
GLUMETr	0.999920848	0.5
ALAALACNc	0.999920374	0.6123724356957946
PANO	0.999920368	0.857137656802007
PROPAT4te	0.999920128	0.7071067811865475
AFAT	0.999919612	0.9486882764863689
HEX1_1	0.9999194599999999	0.8944553455300388
UREA	0.99991939	0.8704007330213873
PYK4	0.999918432	0.5999748174263568
NTP3	0.99991834	0.8366487393582628
CYTBD2	0.9999176999999999	0.7895960235544565
NH4t3pp	0.99991725	0.7071067811865475
r0068	0.9999169200000001	0.5625307612116798
PPC	0.999916182	0.6546831098837186
NAD_H2	0.9999160440000001	0.8488825463773275
PPK2	0.99991582	1.0
UTPH1	0.999915608	0.8571300085443277
ALAD_L	0.99991533	0.714272866264968
GLCt2	0.9999151920000001	0.6620875656859135
GLCt2_2	0.9999151920000001	0.8374818872175314
LDH_D	0.999914792	0.7999874087131664
GUAC	0.9999139579999999	0.6708063193093512
PSP_L_1	0.9999135740000001	0.8944553455300497
FDH6	0.9999128560000001	0.8141273684429595
ANNAT	0.9999120140000001	0.9486882764863523
MMS	0.9999100179999999	0.8333333333333335
GLNt2r	0.9999098719999999	0.6620875656859135
NADHPO	0.9999098319999999	0.7576363095317094
GLYTA	0.999909204	0.5000087436280758
RE2640C	0.999908518	0.5
GK_adp	0.999908184	0.562530761211681
SUCptspp_1	0.999907916	0.8660708393923294
ALPHNH	0.99990734	0.8609531635861445
OOR2r	0.999906728	0.714272866264969
PPGPPDP_c	0.9999058359999999	0.8944553455300501
PYRt2rpp	0.9999058160000001	0.6499372107976411
ADK2_1	0.999905	0.8944553455300372
HMR_3996	0.999904212	0.5812604459039389
FMNAT_1	0.999904014	0.8944553455300474
ASPO2	0.999903318	0.8137188834590554
GLYK1	0.9999032980000001	0.8944553455300388
GLUDxi	0.999903228	0.7559195036673589
SERDC	0.99990302	0.6859943405700353
NADK1	0.999902966	0.5999748174263446
ACYP_3	0.999902608	0.7559034499411345
ACYP_2	0.999902608	0.7171167411147372
ACt2r	0.999902442	0.6620875656859135
ACt2r_1	0.999902442	0.6620875656859135
AKO	0.9999022999999999	0.5000000000000001
AACLAM	0.9999021880000001	0.6123724356957947
AADa	0.9999021880000001	0.6123724356957947
ALR	0.99990088	0.8618540647301285
PSP_1	0.9999004859999999	0.7559034499411252
ACONTa_1	0.999900212	0.6666316894017826
AKGt2r	0.9999000600000001	0.6620875656859135
AKGt2r_1	0.9999000600000001	0.6620875656859135
ALDD2x	0.9999000560000001	0.8571376568019988
G3PA	0.99990001	0.6123724356957946
ACTF	0.99990001	0.6123724356957946
AHGDx	0.9998997599999999	0.7351964826868949
ARHGDx	0.9998997599999999	0.7351964826869168
PRPPP	0.9998997340000001	0.7171167411147487
APDH	0.999899132	0.6762130963175239
AKGCAL	0.999898664	0.5999748174263563
FE2DMT1	0.99989858	0.6620875656859135
G3PCT_2	0.999897404	0.5477397985633663
CYTDK1	0.99989727	0.6324311992526885
ASPA1	0.9998970459999998	0.5000087436280757
CYTBO3_4pp	0.9998968960000001	0.8875738721447788
CYTBDpp	0.9998968960000001	0.9095892327363485
G3PCT	0.99989653	0.5999748174263192
DAPAL_1	0.9998964000000001	0.9449324277015824
GDH1	0.9998961380000001	0.8131464910041768
PYR5CD2	0.9998961279999999	0.6468044122830632
FRDx	0.9998961080000001	0.7351964826869142
CBMD	0.9998960800000001	0.7778619571492573
PHHL	0.999896076	0.8229454857325351
PUTA3	0.9998960400000001	0.8571376568020062
MCD	0.999895304	0.6859943405700353
NTRIRy_1	0.9998952360000001	0.8054180997886105
NTRIR2y	0.9998952360000001	0.962906519294463
FA140ACPHi	0.9998950339999999	0.6324256684698082
P5CD	0.99989502	0.7143638222525341
ASPt2_3pp	0.9998948320000001	0.9899494936611664
CYTBD2pp	0.9998943739999999	0.7751067757827613
OXGDC	0.9998941800000001	0.6859943405700353
CYTDK1_1	0.999893724	0.6123724356957946
AACT	0.999892934	0.6117005299100811
HCITS	0.999892934	0.6666666666666667
ALDD2y	0.9998926559999999	0.8618540647301205
FHL	0.9998917840000001	0.6859943405700353
NADH16	0.999891154	0.9989366635473853
ASPSALy	0.999889804	0.8618540647301225
SSALx	0.99988961	0.857137656802007
HMR_8582	0.9998895000000001	0.6123724356957946
GLYFEM	0.9998891179999999	0.6324621713931609
SHL_c	0.9998886	0.7302814185583932
SERt2rpp	0.9998879260000001	0.6499372107976411
CYSSERMETr	0.9998869920000001	0.5827870926690748
r0210	0.9998869020000001	0.5476823262586206
NDP7	0.9998867840000001	0.7171167411147487
AP3S	0.9998859080000001	0.838082460314524
H2O2syn	0.999885864	0.7592533891728094
r0027	0.9998855500000001	0.5812604459039388
PPPM	0.999885448	0.8475550450879997
NADHXD	0.99988537	0.516321914008888
DAAD	0.9998845920000001	0.6172272771408622
SULR	0.99988411	1.0
SULR_1	0.99988411	0.9940173058059243
SULRR2	0.99988411	0.8888992516167401
r0193	0.9998838600000001	0.8332983523979425
ASPO2y	0.9998838300000001	0.8137188834590554
NTP3e_1	0.999883726	0.7637969615310051
2AMACHYD	0.999883088	0.7559459421612659
SULRR	0.9998828599999999	0.758197313910343
SO3R	0.9998828599999999	0.9525812710203054
THRA	0.9998828099999999	1.0
GLUDy_1	0.9998824860000001	0.836656264768183
FCOAH2	0.9998817320000001	0.6507837418393285
FCOAH	0.9998817320000001	0.8990029604126568
DOPDH	0.9998813779999999	0.8618540647301232
NAt3_2pp	0.9998808539999999	0.9486832980505138
NAt3_1p5pp	0.9998808539999999	0.9805806756909202
F6PP	0.9998802000000001	0.6030313170152937
ATPATF2	0.999880038	0.47435658021963456
ACOAM	0.99987888	0.5999748174263183
r0097	0.99987888	0.5999748174263188
FEROc	0.999878878	0.5577221592478191
GDPDPKE	0.9998788519999999	0.8889346801153245
GP4GH	0.9998784279999999	0.6419708079455968
PHNO	0.999877622	0.8781368450127593
FA160ACPHi	0.99987689	0.6324256684698082
P5CCD	0.999875636	0.6711817498238422
GAPP	0.99987525	0.6030313170152937
AMPEP14	0.9998749119999999	0.4742943644615749
G3PD2	0.9998746019999999	0.7351964826869062
PEPA	0.999874318	0.6030313170152937
GSEALD	0.9998732379999999	0.8618540647301277
RE2649C	0.999873228	0.7303197314178155
NADPHXD	0.99987261	0.516321914008888
GPDDA3	0.999871074	0.6324256684698745
OSUCCL	0.999870662	0.6859943405700353
r0082	0.999870662	0.6859943405700353
GLCt2pp	0.999870048	0.6499372107976411
AP5AH	0.9998693020000001	0.7177564807157821
LO	0.9998692840000001	0.5773381535996074
ALKP	0.9998692	0.6030313170152937
SSALy	0.9998690419999999	0.8618540647301285
PIt2rpp	0.99986891	0.6666783248374291
ALAD_L2	0.999868574	0.8131464910041756
CYST_II	0.99986857	0.5
FDH7	0.99986788	0.7453455649508829
RE1342C	0.999867518	0.7351964826869137
FDH3	0.999866866	0.8823507628499493
ASLP	0.999866756	0.7698138206155574
NTP2	0.999866412	0.7171167411147427
P4AH	0.999866222	0.717116741114722
CYSO	0.999865966	0.7083286055722517
FORt2	0.9998656799999999	0.6620875656859135
FORt3	0.9998656799999999	0.6620875656859135
AMID4	0.999865134	0.5669594566209495
TRNFE	0.9998650080000001	0.426407533529368
GLUSz	0.999864834	0.7697936282480549
ALDD1	0.9998646280000001	0.8642787288655601
DTARTD	0.999864614	0.6666316894018687
FE2t2pp	0.999863508	0.7071067811865475
ASNS2	0.9998627680000001	0.7559195036673635
G1Dx	0.9998624599999999	0.7351964826869046
SUCCt3pp	0.9998621719999999	0.6499372107976411
SUCCtpp	0.9998621719999999	0.9486832980505138
SUCCt2_3pp	0.9998621719999999	0.9899494936611664
CYSGLNMETr	0.999861216	0.618815831167117
ASNN	0.9998610859999999	0.5669594566209495
DMALRED	0.99986067	0.5
SO3t	0.999859996	0.6620875656859135
GLUK	0.999859354	0.7999874087131826
SULFDH	0.9998589680000001	0.7351964826869057
UNK2	0.9998587819999999	0.5962670671009264
UNK2_cho	0.9998587819999999	0.6625310722918074
GTPCII_1	0.9998585600000001	0.972314586782514
G3PD1ir	0.999857886	1.0
ADPGLC	0.999857636	0.7499606485125224
GLYGLYCNc	0.999857332	0.6123724356957946
AMID_1	0.9998569959999999	0.5476823262586243
FDH2	0.9998562400000001	0.9032572223619956
GLCATr	0.9998560719999998	0.6123724356957946
NADPHQR2	0.999855702	0.735196482686913
AKGt2rpp	0.999853528	0.6499372107976411
FMETDF_1	0.9998526479999998	0.5
FMETDF	0.9998526479999998	0.5
SBTR	0.9998518759999999	0.7351964826869134
r0800	0.9998515099999998	0.76966985850329
GLYDHDA	0.9998511600000001	0.7142728662649609
GLUN_1	0.9998511320000001	0.6708415091475359
RE1933C	0.999849276	0.6063446759838077
COORr	0.9998490280000001	0.5477397985633546
LSERDHr	0.999848952	0.7351964826869193
ASPOb	0.9998483260000001	0.6455175431498439
UMPK5	0.9998480279999999	0.6123724356957946
NTRLASE3	0.9998469560000001	0.7559459421612627
2MAHMP	0.9998465120000001	0.7171167411147316
FA120ACPHi	0.999844202	0.6324256684698059
PTRCtex2	0.9998439399999999	0.7071067811865475
ARAT	0.999843388	0.599974817426349
R5PP	0.9998431099999999	0.6030313170152937
Kt3r	0.9998429300000001	0.6620875656859135
CBMKr2	0.9998423320000001	0.9525960024146733
LAAL23	0.99984222	0.5962670671009263
r1319	0.9998419820000001	0.8637625457593887
FISC	0.9998403039999999	0.7373218608481213
METSR_R2	0.9998382320000001	0.75
METSR_S2	0.9998379119999999	0.75
ATPATF1	0.9998377600000001	0.47435658021963456
CITt4_4	0.999837498	0.9203579866168444
CITt4_3	0.999837498	0.8999999999999998
CITt4_1	0.999837498	0.6708203932499369
CITt4_2	0.999837498	0.8485281374238569
MCDC	0.999836584	0.47142925280335723
PYK2	0.999835622	0.5999748174263234
FRD	0.99983418	0.5
SUCD1	0.99983418	0.5
DAAOP	0.9998336999999999	0.666736624866861
FAD_13	0.9998336560000001	0.8701790266729821
FACOAE180	0.9998332820000002	0.6324256684698057
CPK1	0.999832492	0.6123724356957947
NTD9	0.9998299320000001	0.6030313170152937
DNADDP	0.999828512	0.7499606485125179
ALKP_1	0.999827518	0.7171167411147432
THIH	0.9998274620000001	0.8164537370824955
ALDD31_1	0.999827404	0.816510859212584
LAAL8	0.999827292	0.5962670671009261
LAAL21	0.999827236	0.6761066814782872
TTDCAt2	0.999826066	0.6620875656859135
ICDHx	0.9998255159999999	0.6708415091475421
ALDD14	0.9998242279999999	0.857137656802007
ACt5pp	0.999822464	0.8221127688870109
ACt2ipp	0.999822464	0.6499372107976411
ACt2rpp	0.999822464	0.6499372107976411
RNTR1	0.99982034	0.6761066814782302
POX	0.9998199079999999	0.46292045785564095
HKtpp	0.9998198479999999	0.7300060251423203
SGDS	0.9998192939999999	0.5
NADS1_1	0.999819242	0.9258409157112794
FTHFDH	0.9998177819999998	0.7333532206440807
MALS	0.999817528	0.6666666666666667
NTP8	0.999816114	0.7171167411147444
BSORx	0.999814984	0.758197313910343
OCDOR	0.9998144	0.8164992034137141
OAAt_1	0.999813728	0.6620875656859135
GTPCI_2	0.9998133500000002	0.948688276486373
ALDD16	0.9998121579999999	0.8571376568020068
ACITL	0.999811526	0.6172272771408532
FAS140ACP	0.9998087999999999	0.9538522853116257
FORA	0.999808664	0.8944553455300462
PFK_ppi	0.9998082979999999	0.6761066814782474
ASPGLUr	0.999808052	0.5
NTD2	0.999807882	0.6030313170152937
PALDP	0.9998069620000001	0.6030313170152937
PALDH	0.9998069620000001	0.6030313170152937
DESAT16a	0.9998057819999999	0.8436692982192748
CODH4	0.9998055819999999	1.0
GLYOX3	0.9998051739999999	0.6063446759838077
FA180ACPH	0.9998051699999999	0.6324256684698082
NTP6	0.9998050560000001	0.7171167411147431
FA161ACPHi	0.9998045299999999	0.6324256684698082
NTP4	0.9998045080000001	0.7171167411147432
GCALDDy	0.999804192	0.8618540647301285
GLUCYS	0.9998034319999999	0.7142728662649663
PROt3	0.9998030059999999	0.6620875656859135
LCADi	0.999802648	0.8571376568020068
FAS80COA_L	0.99980242	0.9950074943735723
HDCAt2	0.999802268	0.6620875656859135
GTPC	0.9998019200000001	0.6324312004135494
LAAL20	0.999800832	0.7142728662649636
NITR	0.999800602	0.7303197314178131
DCTPD2_1	0.999799994	0.5
GD3P2	0.9997997940000001	0.8618540647301303
GMP5N	0.9997991939999998	0.6761066814782805
PEPC	0.9997986640000001	0.566959456620941
MALTt2	0.9997981060000001	0.6620875656859135
H2SO	0.9997980819999999	0.6324555320336759
GCPN	0.9997979919999999	0.6547714285877148
BPNT2	0.99979727	0.6030313170152937
FRDO5r	0.9997961999999999	0.8682419409591495
FUMt3	0.999795934	0.6620875656859135
FUMt2_2	0.999795934	0.9486832980505138
FUMt2_3	0.999795934	0.8944271909999159
ASPTA4	0.999795456	0.8944553455300516
ORNt2r	0.9997943379999998	0.7071067811865475
FBP26	0.99979336	0.75
GTPDPK_1	0.9997932259999999	0.8944553455300382
FRD7	0.999792034	1.0
POX2	0.999789886	0.5749632982130354
RNTR3	0.999789052	0.6761066814782297
F1PP	0.99978886	0.6030313170152937
LAAL19	0.9997881119999998	0.714272866264964
OXADC	0.9997874720000001	0.6859943405700353
HMPK1_1	0.9997874	0.8944553455300275
FACOAL50It2pp	0.9997871660000002	0.7499999999999999
FAS160ACP	0.9997871400000001	0.9538522853116257
3SPYRSP	0.999786752	0.5564547480741797
FACOAE120	0.9997865280000001	0.6324256684698036
BSORy	0.999786144	0.7921253676872122
DHFR2i	0.9997860660000001	0.735196482686915
PDE4	0.999785688	0.7559459421612647
SUCOAS	0.999784174	0.6666666666666667
PGLYCP	0.9997839300000001	0.6030313170152937
HYNE	0.9997834099999998	0.5669594566209495
r0085	0.9997834099999998	0.5669594566209495
ALDD18	0.999783062	0.857137656802007
LCADi_D	0.999782908	0.8571376568020068
HMEDR	0.999782666	0.8571376568020069
MDHi2	0.9997825599999999	1.0
CTPS1_2	0.9997818439999999	0.836656264768185
ACP1_FMN	0.999781482	0.6030313170152937
L_LACt3	0.9997813579999999	0.8017837257372732
FLDR2	0.9997806919999999	0.8992273445597818
HCO3_h_ti	0.9997804560000001	0.6620875656859135
FRDO6r	0.9997799860000001	0.7746210517798072
THRS_2	0.99977982	0.8944553455300497
KAS20SA	0.9997795939999999	0.9992955461187326
BTNt2i	0.99977906	0.6620875656859135
BTNt4i	0.99977906	0.6620875656859135
NIt5	0.9997786339999999	0.5773502691896257
PROPROPROr	0.999777746	0.6681531047810609
ASPabc	0.9997776179999999	0.8571364331324831
UMPK3	0.999777452	0.6123724356957947
NDH_1	0.99977703	0.8229665682642495
ICHDx	0.999776736	0.6708415091475273
MTHFC_1	0.999776554	0.8660708393923178
CYSabc2pp	0.999775426	0.8451466537027562
ACAFDOR	0.9997753979999999	0.914544675132583
CYSabc	0.999775284	0.8571364331324831
NDP8	0.9997750719999999	0.7171167411147444
NACASPAH	0.9997747	0.5
HKt	0.9997742860000001	0.7300060251423203
NTD11	0.9997739360000001	0.6030313170152937
C140SN	0.999773772	0.9968919965899037
FORt2pp	0.9997734359999999	0.6499372107976411
2OBUTt	0.9997718680000001	0.6620875656859135
AAAN	0.9997707720000001	0.8571364331324722
FLDR	0.999770382	0.7351964826869027
unkFol	0.999770138	0.745345564950883
RNTR2	0.999769726	0.676106681478236
NAKt2pp	0.999768384	0.6708203932499369
Nat_Kpp	0.999768384	0.670820393249937
PAPA161	0.9997682619999999	0.6030313170152937
MMCD	0.999767554	0.6859943405700353
CITabc	0.999767	0.8783083103640621
ALAALAD_1	0.9997664720000001	0.666736624866861
SERabc	0.9997663939999999	0.8571364331324832
IDPA	0.999766114	0.7171167411147488
CHLP	0.999765974	0.6030313170152937
PGLYCP_1	0.99976374	0.7171167411147538
SUCCACT	0.9997632060000001	0.6666666666666667
UNK3	0.9997628199999999	0.5000087436280758
NT5C	0.9997626540000001	0.6030313170152937
R15BPK	0.999761082	0.6123724356957946
G6PDH1	0.99976036	0.735196482686908
PAPA181	0.9997596879999999	0.6030313170152937
PDH2	0.999758878	0.7142728662649647
NTD10	0.999758538	0.6030313170152937
PTRCt2	0.9997577459999999	0.6620875656859135
PTRCt3i	0.9997577459999999	0.6620875656859135
ALDD3	0.999757548	0.857137656802007
C120SN	0.9997574199999999	0.9969876284593276
SUCCabc	0.9997569260000001	0.8451466537027563
FACOAL40t2pp	0.9997553339999999	0.7499999999999999
ALAt2pp	0.999754452	0.6499372107976411
DTPH	0.9997538339999998	0.7171167411147443
PAPA120	0.9997533000000001	0.6030313170152937
CITt_kt	0.99975328	0.6499372107976411
CITt3pp	0.99975328	0.6499372107976411
GLXO1	0.9997525020000001	0.8571376568020073
OPAH	0.999751732	0.8485548471563491
NFORGLUAH	0.99975155	0.7499540885260148
PAPA140	0.9997511320000001	0.6030313170152937
DALAabcpp	0.999750866	0.8451466537027544
RNAS_LLA	0.999749926	0.7307489485514146
FA181ACPH	0.9997498979999999	0.6324256684698082
PAPA141	0.9997487360000001	0.6030313170152937
ACOAH	0.9997475999999998	0.7303197314178007
G1PDH	0.999747334	0.7999874087131569
DHRG	0.999747334	0.832052764202825
EAR140y	0.9997461659999999	0.7460030810916869
GLYALDDr	0.9997458979999999	0.8571376568020068
AMPEP9	0.9997456339999999	0.5
AMPTASEGM	0.9997456339999999	0.5
MGSA2	0.9997453119999999	0.6666316894018434
r1326	0.999745016	0.6405035685884932
ALDD12	0.999744748	0.8571376568020033
TSULP	0.9997444	0.6620875656859135
G2PP	0.9997443479999999	0.6030313170152937
r2073_1	0.9997441760000001	0.8164965809277261
SO4t_e	0.999744032	0.9486832980505138
NDP6	0.9997434460000001	0.717116741114743
OCDCAt2	0.999742608	0.6620875656859135
HYD1	0.9997413319999999	0.8983182486248456
PPNDH2	0.9997411960000001	0.5
PAPA160	0.9997409580000001	0.6030313170152937
GTPCIII	0.9997407060000001	0.8575008642490206
CHTNASE	0.999740276	0.6681531047810609
CHITN1	0.999740276	0.577380559594861
HXAD	0.999740276	0.6123724356957946
AHEXASE3	0.999740276	0.6123724356957946
LAAL5	0.9997400940000001	0.7559195036673642
METOX	0.9997382079999999	0.6666666666666667
XAH	0.999736894	0.4757937407174331
ETOHMO	0.999735938	0.8436692982192748
NTP9	0.999735752	0.7171167411147443
3PGP	0.999735742	0.6030313170152937
Kabcpp	0.999734774	0.8451466537027563
FAH2	0.999734248	0.8250259801162915
PPNCL3	0.9997338600000001	0.714272866264967
LAAL37	0.99973368	0.7126815109078265
GNP	0.9997333020000001	0.6030313170152937
FACOAL40It2pp	0.9997331279999999	0.7499999999999999
C160SN	0.9997330300000001	0.9966591769732484
THFOR1	0.999733022	0.8787397244521478
NTD5	0.9997322719999999	0.6030313170152937
MALDDH	0.999731914	0.7999874087131685
GLUVESSEC	0.9997312019999999	0.8451466537027562
NI2tpp	0.9997311339999999	0.7071067811865475
PYROX_1	0.999730768	0.5714092993974312
MDHy	0.9997295860000002	0.7351964826869102
OCTEDECACID	0.999729402	0.8762645593259994
OCTDECACID	0.999729402	0.8762645593259994
DECACID	0.999729402	0.8724331134034028
TETDECACID	0.999729402	0.8759614036194611
DODECACID	0.999729402	0.8749846849921664
HEXEDECACID	0.999729402	0.8762659853067879
HEXDECACID	0.999729402	0.8762659853067879
PAPA180	0.9997289699999999	0.6030313170152937
NO2t3	0.999728754	0.6620875656859135
ASPO6_1	0.9997281819999999	0.894455345530053
CYSDSF	0.9997281279999999	0.5773805595948631
DHR_1	0.9997272340000001	0.5302326899040672
ISOAML	0.99972716	0.5773805595948798
GAPDi_nadp	0.9997269579999999	0.671181749823842
NAabc	0.9997258739999999	0.8451466537027563
BARB	0.9997258240000001	0.7581973139103431
HMR_6786	0.9997232500000001	0.5999748174263411
GMPt6	0.9997232159999999	0.6620875656859135
BACCL	0.9997225399999999	0.5999748174263212
MTHFD2	0.999722238	0.735196482686912
MECDPDH_syn	0.9997218	0.6708415091475427
UDPACGA6D	0.999720842	0.9263666277451355
HCYStabcpp	0.9997204719999999	0.8451466537027563
GLYVESSEC_1	0.999719786	0.8451466537027562
GLYabc	0.999719786	0.8571364331324831
GLYVESSEC	0.999719786	0.5516686557474848
Kabc	0.999719698	0.8451466537027563
PTHRP	0.999719468	0.75
AKP1_2	0.999719086	0.893315072753884
AKP1_1	0.999719086	0.8553351414036497
AKP1	0.999719086	0.8728650190336286
LAAL22	0.9997189200000001	0.6761066814782872
LAAL9	0.999718556	0.7142728662649663
G3PD	0.9997182600000001	0.5
BCOALIG	0.99971789	0.8580824911962212
FAH3	0.999717582	0.8250259801162915
DHORD6	0.99971742	0.7351964826869077
TRIOK	0.999717338	0.6324311992526828
ALDD3y	0.9997171699999999	0.8618540647301285
PDE3	0.999717098	0.6708415091475373
r0220_1	0.999716772	0.5625307612116818
r0220	0.999716772	0.6670700849730564
PACPT_1	0.999716772	0.5625307612116839
MLTHFte	0.9997153899999999	0.6620875656859135
FAS180ACP	0.999715084	0.9538522853116259
C161SN	0.999715082	0.9955262618997336
OCTD	0.9997149780000001	0.7333532206440849
DALADALAD	0.999714788	0.8333333333333335
EAR120y	0.9997145279999999	0.7460030810916791
GTPCI_1	0.9997140259999998	0.8944553455300533
LAAL1	0.999713156	0.7559195036673612
TTDCEAc	0.9997131079999999	0.7999874087131789
HMR_0201	0.9997131079999999	0.799987408713171
PpGppP	0.9997124020000001	0.75
LYSt2r	0.9997119720000001	0.8164965809277261
LYSt3r	0.9997119720000001	0.7071067811865475
FE2Gabcpp	0.999711614	0.7142728662649555
GLCP3	0.999711252	0.8040446334025328
GLCP4	0.999711252	0.8040446334025331
NADPHQR4	0.9997104520000001	0.7351964826868848
ALDD8	0.9997096299999999	0.857137656802007
BETALDHy	0.9997092200000001	0.8618540647301298
FACOALP80t2pp	0.9997083099999999	0.7499999999999999
FACOAL70t2pp	0.9997083099999999	0.7499999999999999
FACOAL181d6t2pp	0.9997083099999999	0.7499999999999999
FACOAL182t2pp	0.9997083099999999	0.7499999999999999
FACOALT60t2pp	0.9997083099999999	0.7499999999999999
FACOAL50t2pp	0.9997083099999999	0.7499999999999999
FACOALP90t2pp	0.9997083099999999	0.7499999999999999
FACOALP70t2pp	0.9997083099999999	0.7499999999999999
FACOALP60t2pp	0.9997083099999999	0.7499999999999999
FACOAL90t2pp	0.9997083099999999	0.7499999999999999
FACOALP50t2pp	0.9997083099999999	0.7499999999999999
FACOALP100t2pp	0.9997083099999999	0.7499999999999999
FACOAL181d11tpp	0.9997083099999999	0.7499999999999999
HMR_6785	0.9997083060000002	0.7778174593052023
BTNt	0.9997078399999999	0.8451466537027562
DCTPD	0.9997078120000001	0.6455175431498389
LAAL32	0.9997075860000001	0.6761066814782872
DHAK	0.99970756	0.7453559984097905
CYSDDS	0.9997073460000001	0.7999874087131839
ACGAM6PS	0.9997072359999999	0.5999748174263371
NDP4	0.9997065519999999	0.7171167411147432
GLYALDDy	0.9997063560000001	0.8618540647301283
CDAPPA161	0.99970614	0.7177564807157801
DDPA_1	0.999704876	0.9128996642722675
C180SN	0.9997047440000001	0.9963981645794252
FAS120ACP	0.9997043800000001	0.9538522853116259
LYSLYSLYSr	0.999703934	0.5669467095138409
HSDxi	0.999702132	1.0
E4POR1	0.999701988	0.8888850027979861
FA141ACPHi	0.999701542	0.6324256684698082
C141SN	0.999701416	0.9956764113290072
GLYt2pp	0.99970133	0.6499372107976411
r1529	0.9997012740000001	0.8451466537027563
2HBO	0.999700234	0.7351964826868858
LDH2	0.999700234	0.7351964826868858
L24DC	0.9997002	0.5773805595948658
PPIabc	0.999699646	0.8451466537027563
PPIuabcpp	0.999699646	0.8451466537027563
CDAPPA181	0.9996985200000001	0.7177564807157801
MTHFR2	0.9996984879999999	0.813718883459055
MTHFR2_1	0.9996984879999999	0.7351964826869112
HMPPtr	0.999697752	0.8451466537027486
SLFAT	0.9996975920000001	0.5999748174263706
CDAPPA140	0.99969745	0.7177564807157801
GLYBCOAT	0.99969728	0.5999748174263567
CDAPPA180	0.9996969499999999	0.7177564807157801
UMPt6	0.999696586	0.6620875656859135
NTD1	0.999696382	0.6030313170152937
NTD1_1	0.999695792	0.7171167411147444
MALt2_3	0.9996941140000001	0.8944271909999159
MALt3r	0.9996941140000001	0.6620875656859135
MALt2_2	0.9996941140000001	0.9486832980505138
DALAOX	0.9996934420000001	0.6666666666666667
VALDHr	0.999692432	0.7142728662649555
CDAPPA120	0.9996924	0.7177564807157801
r1515	0.999691848	0.8451466537027563
CDAPPA141	0.999691346	0.7177564807157801
UDPGALOR	0.9996911159999999	0.9263666277451355
CMCMSAD	0.9996910760000001	1.0
CDAPPA160	0.9996905500000001	0.7177564807157801
HDH	0.999689308	0.9897642170956471
C181SN	0.9996886839999999	0.9953423474076735
THFOR2	0.999687666	0.8787397244521474
NI2abcpp	0.9996874120000001	0.8451466537027563
SACCD2	0.999687224	0.7019191060713874
DCPLD1	0.999687224	0.7019191060713821
ALDD10	0.999685804	0.8571376568020033
SBP	0.9996849319999999	0.6030313170152937
DES2_C16	0.99968404	0.8436692982192748
4HALDD	0.999683254	0.8571376568019957
ACYP	0.9996831480000001	0.7171167411147317
RU5PP	0.9996829839999999	0.6030313170152937
GLYCLTt2r	0.9996829080000001	0.6620875656859135
34DHALDD	0.9996825900000001	0.8571376568019944
UACCpts	0.9996822959999999	0.7661094217192579
GLCt1	0.9996822399999999	0.5773502691896258
X00002	0.999682148	0.6996051499964657
r0381	0.999682008	0.7581973139103428
HCYSMT2	0.9996806000000001	0.6761066814782852
THMP	0.999680152	0.7537891462691172
PACOAT	0.999680028	0.5999748174263575
G3PCT_1	0.9996795	0.5
SQLS	0.999678638	0.4803844614152615
GLXt2	0.9996779879999999	0.6620875656859135
Mn2t	0.999677954	0.8374818872175315
MNt2	0.999677954	0.8164965809277261
H4THDPR	0.999677666	0.7921253676872122
SPMDt2	0.9996775199999999	0.6620875656859135
SPMDt3i	0.9996775199999999	1.0
P5CR2	0.999677434	0.9486882764863589
PRO1x	0.999677434	1.0
GTPDPDP	0.999676716	0.7171167411147492
GDTP	0.999676716	0.7559034499411252
CPS_1	0.9996762840000001	0.507173124093036
CBPSam_1	0.9996762840000001	0.8838749748995764
SPP	0.99967494	0.6030313170152937
HCO3abc	0.9996744979999999	0.8571364331324832
BGLK	0.9996744100000001	0.7142728662649663
HISTP_1	0.9996737679999999	0.8944553455300497
HP	0.9996737679999999	0.8944553455300509
SACCD_c	0.9996730140000001	0.7333532206440853
CAt4	0.999672804	0.6620875656859135
NO2tabcpp	0.999672318	0.8451466537027563
r1162	0.9996717900000001	0.8451466537027563
TAPTPP	0.9996712499999999	0.7592533891728085
FAD_14	0.999670676	0.8899438184514794
MAK	0.9996701080000001	0.6324311992526884
HMR_0253	0.9996699000000001	0.8451466537027563
MLTHFte1	0.999669724	0.8451466537027563
G6PDH2r	0.999669572	0.7351964826869075
G6PDH2c	0.999669572	0.7351964826869277
CAATPS_1	0.999668872	0.7300060251423203
CAATPS	0.999668872	0.5661453710080058
LAAL7	0.9996679119999999	0.7142728662649634
LAAL6	0.9996679119999999	0.7142728662649678
BTCOARx	0.999667844	0.737872529229714
FPGS_1	0.999666818	0.6286217484963517
HSK	0.999666736	0.6324311992526884
MALTHXabc	0.999665626	0.8571364331324832
METTRS_1	0.9996655599999998	0.6761066814782875
LLEUDr	0.9996651379999999	0.7142728662649631
RNA_1	0.9996650800000001	0.6438522457712297
CHLabc_rev	0.9996637820000001	0.8451466537027562
LAAL42	0.999663626	0.6761066814782872
MTHFD_1	0.9996623939999999	0.8944553455300569
ACPS	0.9996620799999999	0.7177564807157744
NTP10	0.999662034	0.7171167411147469
CARORSr	0.9996618460000001	0.7333532206440846
DALAt2pp	0.999661386	0.6499372107976411
ALDD4	0.9996609600000002	0.8571376568020015
FAS141	0.9996607059999999	0.9591834112749861
CBPS_1	0.99966025	0.9737349512736638
ILEDHr_1	0.999660014	0.8571364331324863
E4PP	0.99965954	0.6708415091475377
GDPMANNDH	0.9996591240000001	0.9263666277451363
TDP	0.9996589119999999	0.8090344330490846
DBTS	0.999658828	0.7746020902273664
PACL	0.9996585980000001	0.9258409157112794
PItpp	0.9996584540000001	0.7071191465439508
CYSTS	0.9996584460000001	0.6708415091475388
POR3b	0.9996575499999999	0.7142728662649708
GLCURDH	0.999657416	0.8571376568020059
HPYRP	0.9996568800000001	0.6030313170152937
GAL1PP_c	0.9996566619999999	0.6030313170152937
DHGLYH	0.9996565079999999	0.7746210517798109
BAMPPALDOX	0.999655346	0.8571376568020015
ALDD22x	0.999655346	0.8571376568020008
r1523	0.99965522	0.8451466537027563
LYSabc	0.999654982	0.8571364331324832
BZDH	0.999654872	0.8571376568020015
4HTHRS_1	0.9996548500000001	0.894455345530056
AASAD2	0.999654356	0.6324754402928633
HISTDb_1	0.9996535080000001	0.82160969784504
LHIST	0.9996535080000001	0.8944240628008497
HISTDb	0.9996535080000001	0.8944240628008497
r1516	0.9996527040000001	0.8451466537027563
HMGCOAS	0.999649488	0.6666666666666667
MNabc_rev	0.99964937	0.8451466537027563
ADEt2	0.9996492119999999	0.6620875656859135
AADb	0.9996487220000001	0.6123724356957946
TRE6PP	0.9996483460000001	0.6030313170152937
GLNS_1	0.9996480519999998	0.7715340964260663
AIRC1	0.999646708	0.8090344330490862
MALTPTabcpp	0.9996465800000001	0.8451466537027563
MALTPTabc	0.9996465800000001	0.8451466537027563
MTHFR3_1	0.9996463999999999	0.9486882764863233
GUAD_1	0.99964599	0.9486882764863396
ECOAH1_1	0.999645564	1.0
SUCOAACTr	0.9996454	0.5
HPACOAT	0.999645194	0.5999748174263397
HYDFDi	0.999644744	0.9166987395885
PYAS	0.9996443580000001	0.7905569724780681
FACOAE60	0.999644268	0.5999748174263575
CAPROICc	0.999644268	0.5999748174263576
ARGt2r	0.9996441779999999	0.7071067811865475
DHRG2	0.9996440379999999	0.8207210307670849
THRt2r	0.999643882	0.6620875656859135
MALTTTRabcpp	0.9996435659999999	0.8571364331324832
FTHFI	0.999643552	0.8451466537027505
FAO4	0.99964291	0.7236272269866326
FUMAH	0.999642268	0.5476823262586312
UACGAMDH2	0.99964198	0.4757937407174332
UDPACGLUDH	0.99964198	0.4757937407174332
CU2abcpp	0.9996412299999999	0.8571364331324831
GLYCYSAP	0.9996409199999998	0.75
GLYCt2	0.9996403919999999	0.7071067811865475
TREHe	0.9996398400000001	0.8333333333333335
CA2abc1	0.9996398280000001	0.8451466537027562
NADK2	0.9996397760000001	0.5999748174263277
FASC201ACP	0.9996385379999999	0.9029000764025276
ATPATF3	0.9996381119999999	0.4743565802196409
FORMCOAL	0.9996370600000001	0.6666666666666667
HMR_4816	0.999636086	0.8728650190336306
VNDH_2	0.99963572	0.8571376568019955
DESAT16_2	0.99963392	0.7171532895574363
r1528	0.9996335339999998	0.8451466537027562
MNDNS2	0.999633476	0.923425860480839
HEPEDECACID	0.9996326480000001	0.8734352155897035
PENDECACID	0.9996326480000001	0.8724799759255909
HEPDECACID	0.9996326480000001	0.8734352155897035
FAH1	0.9996314500000001	0.8250259801162928
4HOXPACDOX_NADP	0.9996313779999999	0.8618540647301169
DES2_9	0.999629912	0.8436692982192748
DESAT18a	0.999629912	0.8436692982192748
TYRTYRr	0.9996297420000001	0.40824829046386313
FRUt2	0.9996296919999998	0.6620875656859135
34DHPLACOX_NADP	0.999629416	0.8618540647301158
NOPD	0.99962708	0.7333532206440851
3HPADHi	0.9996266700000002	0.8571376568019948
LAAL3	0.9996265120000001	0.7142728662649458
OIVD2E	0.9996262659999999	0.8103979000727205
MALLAC	0.9996260600000001	0.6859943405700353
MAN6Gpts	0.9996258499999999	0.7661094217192579
NTP11	0.9996257100000001	0.7171167411147438
TRPabc	0.999624672	0.8451466537027563
OAAt2_2pp	0.999624444	0.8221127688870109
UDPRHMS_c	0.999623938	0.7921253676872122
TRPt2r	0.99962386	0.6620875656859135
CYTB_B3	0.999623098	0.8921306879649403
CYOO3	0.999623098	0.8671290984124332
CYTB_B2	0.999623098	0.7895960235544565
PTA2E	0.999622832	0.8499622190038334
LAAL28	0.999622768	0.6761066814782872
ADNK3	0.999622568	0.5999748174263603
ARGARGr	0.9996223000000001	0.5773502691896258
BNOCA	0.999622034	0.7385515875652524
CD2abc2	0.9996216339999998	0.8451466537027562
ACTLMO	0.99962163	0.8436692982192748
ADD	0.999620934	0.6455175431498454
PCNO	0.999620552	0.7351964826869128
ALDD19xr	0.9996199560000001	0.857137656802007
MTAM_1	0.999619324	0.9449324277015814
FRUabc	0.99961877	0.8451466537027562
TTDCEAATP	0.9996185580000001	0.8451466537027563
DHNCM	0.9996182920000001	0.75
DESAT14	0.999617998	0.8436692982192748
CA2abc1pp	0.999617252	0.8451466537027562
CA2abcpp	0.999617252	0.8571364331324831
DESAT16	0.999616888	0.8436692982192748
GALS2	0.9996167880000002	0.5773805595948669
GALS1	0.9996167880000002	0.5773805595948669
NTP12	0.9996166580000001	0.7171167411147487
GCALDtabcpp	0.999616352	0.8451466537027562
FUMtpp	0.999615328	0.9486832980505138
FUMt2_3pp	0.999615328	0.9899494936611664
TYRabc	0.999615174	0.8451466537027563
CD2abcpp	0.9996144600000001	0.8571364331324831
HDECH	0.9996134720000001	0.8825030174535246
NMNHYD_1	0.999613388	0.7171167411147488
NT5C_2	0.999613388	0.507173124093062
FE2GTPabc	0.9996119980000001	0.7142728662649557
r1530	0.99961179	0.8571364331324831
GTHRDt2_1	0.99961179	0.8571364331324831
PPRDNDH	0.999611754	0.7143638222525346
BIRA	0.9996113059999999	0.8451466537027558
ABUTD	0.9996106099999998	0.8571376568019953
MG2uabcpp	0.9996104399999999	0.8571364331324832
DESAT18_5	0.99961003	0.7171532895574363
DKMPPD3_1	0.9996098600000002	0.7171167411147438
AIRCra	0.999609826	0.8090344330490862
DPCOAPP	0.999609524	0.7499606485125175
OROATP	0.999609224	0.6620875656859135
ALDD20y	0.99960859	0.8618540647301285
MI3PP_2	0.9996069759999999	0.7559034499411252
MI4PP_2	0.9996069759999999	0.7559034499411252
MI3PP_1	0.9996069759999999	0.7171167411147369
MI4PP_1	0.9996069759999999	0.7171167411147369
MI1PP_1	0.9996069759999999	0.7171167411147369
FF_11	0.9996068899999999	0.6620875656859135
MALTTRabcpp	0.9996058760000001	0.8571364331324832
GMPR	0.999605846	0.767186312632752
r1254	0.999605352	0.8959639560629574
PPPPH	0.9996050540000001	0.7171167411147472
GALt2	0.999604752	0.6620875656859135
GALt2_2	0.999604752	0.8374818872175314
ALAALAPEPT1tc	0.9996045200000001	0.6620875656859135
P5CR_1	0.99960449	0.9486882764863586
PRO1y	0.99960449	1.0
PPAt6	0.9996042860000001	0.6620875656859135
ARNO	0.99960346	0.6711254108743288
DESAT18_3	0.9996027380000001	0.7171532895574363
EAR160y	0.999602552	0.7460030810916872
NTD3	0.9996024559999999	0.6030313170152937
SUCBZL_1	0.9996022660000001	0.6172272771408529
DAMPPH	0.9996012819999999	0.6030313170152937
NTD6	0.9996012819999999	0.6030313170152937
HMR_4079	0.9996007	0.8618540647301232
GDTPR	0.9995980879999999	0.9279917364168595
DMPSS_c	0.9995969739999999	0.8630840622362554
FRUpts2	0.9995967799999999	0.75
BTNt2ipp	0.9995960100000001	0.6499372107976411
CRNtHa	0.999594806	0.6620875656859135
r1527	0.9995935600000001	0.8451466537027562
GSNK	0.999593198	0.6324311992526883
RE0577C	0.9995931600000001	0.5999748174263477
DGLACH	0.999590052	0.6063446759838077
FADRx2	0.9995899659999999	0.7351964826869021
SELNPS_cho	0.999589584	0.7999748158407939
PHEPS	0.999589584	0.799974815840786
7OHOCTAc	0.999589486	0.8250259801162954
XNAC	0.999589348	0.7333532206440829
CMPA_1	0.9995891840000001	0.7698138206155589
DESAT14_9	0.999588696	0.7171532895574363
DESAT18	0.999587298	0.8436692982192748
ACONTb_1	0.9995871519999999	0.6666316894018294
AGMabcpp	0.999586912	0.845146653702754
LPLIPAL2A180	0.99958666	0.7499606485125043
CYTCAA3pp	0.9995859960000001	0.7322771117843963
CYTCBB3pp	0.9995859960000001	0.9067640148946721
MN2tipp	0.9995855240000001	0.9999999999999998
NOS1	0.9995847039999999	0.8250259801162938
THMTP	0.99958466	0.7171167411147487
PHEME2abcpp	0.999584202	0.8451466537027563
3HPAOX	0.9995837379999999	0.857136433132439
FLAVO2	0.9995837379999999	0.6761218931722783
4HPAOX	0.9995837379999999	0.8571364331324404
FPGS7_1	0.999583664	0.6286217484963497
HPA3MOFAD	0.999583296	0.8660254037844388
AMPN	0.999582946	0.5000787091701235
DHNCOAT	0.9995824460000001	0.5999748174263535
NPHSb	0.9995824460000001	0.5999748174263535
OCDCEAt2pp	0.999582324	0.6499372107976411
FAS240_L	0.9995812020000001	0.9925664353595101
UREAabcpp	0.99958071	0.8451466537027563
ILEtec	0.99958061	0.7071067811865475
O2XOADOX	0.9995805360000001	0.8433406899583565
DPGase	0.9995800559999999	0.6030313170152937
MNDNS1	0.9995799519999998	0.9363816444967139
DESATPE160	0.999579898	0.9150878355512583
THFGLUH	0.999579838	0.5423140945058507
TAURabcpp	0.9995791260000001	0.8571364331324832
DAPabc	0.9995790660000001	0.8451466537027461
DAPabcpp	0.9995790660000001	0.8451466537027463
ARB_Dabc	0.9995787140000001	0.8571364331324822
CYSTabc	0.999578262	0.8451466537027562
r1382_1	0.9995776519999999	0.840489872136731
FPGS_tm	0.9995776519999999	0.8347757224632494
FPGS	0.9995776519999999	0.8347757224632496
THFGLUS	0.9995776519999999	0.7142728662649662
METSOX1abc	0.9995775459999999	0.8451466537027563
METSOX1abcpp	0.9995775459999999	0.8451466537027563
UAMRH	0.9995771000000001	0.8250259801162915
RBPC	0.999576892	0.6228391056221447
RIBt2	0.9995764959999999	0.6620875656859135
METSOX2abc	0.999575626	0.8451466537027563
METSOX2abcpp	0.999575626	0.8451466537027563
SHEME2abcpp	0.999574412	0.8451466537027563
EAR161y	0.9995741419999999	0.7351964826869061
RIBCTR	0.9995738700000001	0.5477397985633663
OAADCS	0.9995738279999999	0.7745966692414834
GTHOXti2	0.9995736120000001	0.8451466537027562
AASAD1	0.9995723120000001	0.5812604459039388
MANabcpp	0.999572254	0.8451466537027563
DIDP	0.999570812	0.7171167411147435
MOBDabc_rev	0.99956976	0.8451466537027563
PDX5PO2	0.999569678	0.7351964826869133
GLCD	0.99956937	0.5547069116833164
TYRt2r	0.999568926	0.6620875656859135
GUR1PP	0.999568626	0.6030313170152937
G5SD2	0.999568554	0.6711817498238422
NO3abc	0.9995683799999998	0.8571364331324832
SUCRabc	0.999568096	0.8571364331324832
HISabc	0.9995666139999999	0.8571364331324832
2OBUTt2ipp	0.9995662	0.6499372107976411
CHORt2	0.9995661300000002	0.6620875656859135
GUAt2r	0.9995657900000001	0.7071067811865475
ALDD19x_P	0.9995648300000001	0.8618540647301285
HBCHLR	0.9995648100000001	0.6666316894017801
PHEPC	0.999564654	0.6546831098837186
2DR1PP	0.9995637820000001	0.6030313170152937
MANabc	0.99956338	0.8451466537027563
PS120abcpp	0.9995632500000001	0.8451466537027563
NACHORCTL3le	0.9995632359999999	0.6620875656859135
PHEMEABCte	0.999562828	0.8571364331324831
HEMEti	0.999562828	0.8451466537027563
OMMBLHX3	0.9995627779999999	0.9203557144703954
OMPHHX3	0.9995627779999999	0.9203557144703954
OPHHX3	0.9995627779999999	0.9203557144703954
FPGS4_1	0.999562686	0.6286217484963517
NTRLASE2	0.9995623420000002	0.6229905892478831
CAMPP	0.9995621939999999	0.7171167411147402
HG2abcpp	0.9995617259999999	0.8451466537027563
PS160abcpp	0.99956134	0.8451466537027563
BALAVECSEC	0.999561252	0.4662409183576852
BALAVECSEC_1	0.999561252	0.8451466537027543
PS141abcpp	0.99956118	0.8451466537027563
DIPEPabc15	0.9995600760000001	0.8571364331324831
r1536	0.9995596260000001	0.8451466537027563
PS180abcpp	0.999559506	0.8451466537027563
GDBTALDH	0.999559088	0.857137656802009
NABTNO	0.999559088	0.8571376568020104
IMACTD	0.999559088	0.8571376568020068
GLACO	0.999559088	0.8661990014235705
4MBZDH	0.999559088	0.8571376568020108
QOR3	0.999559088	0.758197313910343
VNDH	0.999559088	0.857137656802007
RE3012C	0.999559088	0.8571376568020099
RE3346C	0.999559088	0.8571376568020102
PYLALDOX	0.999559088	0.857137656802007
HEMEAS_1	0.999559088	0.8914037508590049
VNDH_3	0.999559088	0.8571376568019944
r0688	0.999559088	0.8571376568020079
COALDDH	0.999559088	0.8571376568020059
DMSOR3	0.999559088	0.7581973139103431
RADH	0.999559088	0.857137656802007
TNTR2x	0.999559088	0.8068151834054558
PHCD	0.999559088	0.7143638222525324
PHHL2	0.999559088	0.5476823262586463
DPNSPAD	0.999559088	0.7581973139103431
GG15DAPDxr	0.999559088	0.8571376568020059
GGDAPDxr	0.999559088	0.8571376568020059
3MBZDH	0.999559088	0.8571376568020108
UACMAMO	0.999559088	0.9263666277451355
5HOXINDACTOX	0.999559088	0.8571376568019959
GGGABADxr	0.999559088	0.8571376568020059
TNTR1x	0.999559088	0.8068151834054558
RADH3	0.999559088	0.8571376568020113
AM6SAD	0.999559088	0.8571376568020004
QOR2	0.999559088	0.758197313910343
GALURDH	0.999559088	0.8571376568020059
4HGLSD	0.999559088	0.857137656802007
HP5CD_1	0.999559088	0.7143638222525226
ALDD32	0.999559088	0.8661990014235705
2MBALDH	0.999559088	0.8571376568019939
ALDD3C161_c	0.999559088	0.8571376568020068
ALDD3C7_c	0.999559088	0.8571376568020068
ALDD4x	0.999559088	0.8571376568020068
6TINS5MPOR	0.999559088	0.7581973139103431
UDPGALNAC6DH	0.999559088	0.9263666277451355
ALDD5	0.999559088	0.857137656802007
ALDD6	0.999559088	0.8571376568020068
ALDD7	0.999559088	0.8571376568020068
3MOX4HOXPGALDOX	0.999559088	0.8571376568019948
HP5CD	0.999559088	0.8248099417591215
ALDD9	0.999559088	0.857137656802007
ALDH_1	0.999559088	0.8571376568020068
SGSAD	0.999559088	0.857137656802007
FAOXOHC16C16DCc	0.999559088	0.8914037508590049
MACOXO	0.999559088	0.8571376568019948
4H3NALDD	0.999559088	0.8571376568019955
4HALDD_1	0.999559088	0.8571376568019955
RE2152C	0.999559088	0.9263666277451417
FAOXOHC22C22DCc	0.999559088	0.8914037508590054
r0642	0.999559088	0.8571376568019984
34DHXMANDACOX	0.999559088	0.8571376568019944
RE2333C	0.999559088	0.857137656801997
FAOXOHMC10DC10c	0.999559088	0.9263666277451355
ALDD15	0.999559088	0.857137656802007
CBL2OR	0.999559088	0.5533399667640233
AASAD3	0.999559088	0.8571376568019979
r0558	0.999559088	0.8571376568019975
TMABADH	0.999559088	0.8571376568019957
HMSD	0.999559088	0.87813684501277
ALDD20x_1	0.999559088	0.8571376568020068
ALDD13	0.999559088	0.857137656802007
ALDD21	0.999559088	0.857137656802007
QOR1	0.999559088	0.758197313910343
RE2335C	0.999559088	0.857137656801997
HMSD2	0.999559088	0.8571376568020068
ALDD11	0.999559088	0.857137656802007
ALDD17	0.999559088	0.8571376568020068
RE2334C	0.999559088	0.857137656801997
3M4HDXPAC	0.999559088	0.8571376568020108
CHMSDH	0.999559088	0.7581973139103431
4ABUTD	0.999558818	0.8618540647301165
PS161abcpp	0.999558446	0.8451466537027563
THMabcpp	0.999558326	0.8451466537027563
THMabc	0.999558326	0.8451466537027563
THMATPe	0.999558326	0.8451466537027563
STFRNS	0.999557776	0.790594300366058
PS140abcpp	0.9995571999999999	0.8451466537027563
PS181abcpp	0.9995571519999998	0.8451466537027563
HMR_2282	0.999557134	0.8436692982192748
HMR_2281	0.999557134	0.8436692982192748
HMR_2284	0.999557134	0.8436692982192748
TAUPAT1c	0.9995565120000001	0.6620875656859135
FE3Ri	0.9995564440000001	0.6298986091987577
DESAT18_6	0.999556134	0.7171532895574363
THRA2	0.9995560959999998	1.0
ARGDI	0.9995557460000001	0.6455175431498362
FE3abcpp	0.9995554299999998	0.8571364331324831
SALCOD	0.99955488	0.8181766153493917
NFORGLUAH2	0.9995548	0.5
SR4	0.999554734	0.8017708488009927
HXANt2r	0.9995545480000001	0.7071067811865475
POR2	0.99955339	0.5241275515181075
FOLABCCte	0.999552518	0.8451466537027562
VALVALr	0.9995519079999999	0.46292045785563984
15DAPabcpp	0.9995517979999999	0.8451466537027458
APTRS	0.999551514	0.5999748174263322
PTRCAT1	0.999551514	0.5999748174263322
INSTabc	0.9995514919999999	0.8451466537027563
GLNt4	0.9995509659999999	0.6708203932499369
DESAT18_11	0.9995505	0.7171532895574363
DESAT18_4	0.9995505	0.7171532895574363
HMR_2287	0.9995485399999999	0.8436692982192748
ACCOAL	0.999547286	0.6666666666666667
CELLBabc	0.9995470599999999	0.8451466537027562
CITRt2r	0.999546528	0.6620875656859135
CHOLSabc	0.9995464439999999	0.8571364331324831
RIBFLVt3	0.999545546	0.8451466537027563
RIBFLVt3o	0.999545546	0.8451466537027563
MOBDabcpp	0.99954553	0.8571364331324832
LEULEULAPc	0.9995454259999998	0.46292045785563984
XYLt2	0.999544634	0.6620875656859135
FE3DCITR	0.999544456	0.5547539267202244
FEENTER2tpp	0.9995442600000001	0.8451466537027562
CYSO_I	0.999544204	0.730319731417804
CITL	0.9995434880000001	0.4714292528033417
HMR_0287	0.999542856	0.8451466537027558
MSO3abcpp	0.999542298	0.8571364331324832
PPP9ABCte	0.9995417740000001	0.8451466537027563
ACTNMO	0.9995409900000001	0.8250259801162814
PNTOt2	0.999540732	0.6620875656859135
DTMPt6	0.999539482	0.6620875656859135
3NUCLE1	0.999539188	0.6030313170152937
DESATPG160	0.9995388740000001	0.9150878355512583
FASC182ACP	0.999538294	0.7715340964260767
RNA	0.999538244	0.6688522573860646
URIK1	0.99953824	0.6324311992526884
GDR	0.9995378020000001	0.7499999999999999
CU1abcpp	0.99953727	0.8451466537027562
FASC220ACP	0.9995367639999999	0.9485422951416331
FASC221ACP	0.9995367639999999	0.8586370170943143
AIRSK	0.99953625	0.7453559984097875
PACCOAE	0.999535998	0.8250259801162915
ACGAM2E	0.99953594	0.35355339059327373
LCYSTabcpp	0.9995325559999999	0.8571364331324728
ADPMAN	0.999532402	0.7499606485125225
HYD1pp	0.9995310960000001	0.8958280728112632
ASNabcpp	0.999529928	0.8451466537027561
ASNabc	0.999529928	0.8451466537027561
UDPDPRD	0.9995298399999999	0.7351964826869072
FA100ACPHi	0.9995297839999999	0.5999748174263482
FAS160COA	0.9995296899999999	0.9538522853116259
ALDR18	0.9995293199999999	0.766136120109695
GABAVESSEC	0.9995286240000001	0.6255475225947976
GABAVESSEC_1	0.9995286240000001	0.8451466537027484
DESAT18_8	0.999527286	0.7171532895574363
DESAT18_2	0.9995272199999998	0.8436692982192748
HMR_2359	0.9995272199999998	0.8436692982192748
RHACOAE120	0.9995271280000001	0.5999748174263451
NMNHYD	0.999526912	0.6030313170152937
PROt2rpp	0.999526346	0.6499372107976411
LAAL10	0.999526	0.5962670671009261
6PHBG_2	0.999525792	0.7177564807157761
MOADC	0.9995248419999999	0.75
DGTP8DETOX	0.999524508	0.6507837418393164
RPNTPH	0.999524508	0.650783741839331
CYSSNAT5tc	0.999524296	0.8164965809277263
5APTNabcpp	0.999524274	0.8451466537027493
PTRCt2pp	0.99952402	0.6499372107976411
THRD	0.999522642	0.7351964826869195
TREt2	0.999522214	0.6620875656859135
SS	0.9995215180000001	0.671181749823842
HMR_1467	0.9995215180000001	0.671181749823842
MAN6Pt6	0.999520534	0.6620875656859135
ENOPH	0.9995205260000001	0.6030313170152937
HMR_5387	0.9995205260000001	0.6030313170152937
4ABUTabcpp	0.999520332	0.8451466537027484
DHDPRx_r	0.9995202599999999	0.7351964826869198
ABFPT2	0.9995190600000001	0.7999874087131849
PFK26	0.9995190600000001	0.7999874087131849
HMR_2295	0.999518778	0.8436692982192748
HMR_2292	0.999518778	0.8436692982192748
HMR_2296	0.999518778	0.8436692982192748
HMR_2293	0.999518778	0.8436692982192748
PDE2	0.9995181800000001	0.6708415091475315
CHORS_1	0.9995179799999999	0.8660254085531196
PAN4PP	0.999516242	0.6030313170152937
CAMPt	0.999515734	0.8451466537027562
KHK	0.999514316	0.7999874087131813
LCTSt	0.999513804	0.6620875656859135
DHPTt	0.999512466	0.6620875656859135
ALAGLUabcpp	0.9995118719999999	0.8451466537027519
MI1PP	0.9995104400000001	0.6030313170152937
MI3PP	0.9995104400000001	0.6030313170152937
MI4PP	0.9995104400000001	0.6030313170152937
FAS100COA	0.999509988	0.9538522853116257
NO3t2	0.9995097279999999	0.6620875656859135
NO3t3	0.9995097279999999	0.6620875656859135
NPHBDC	0.9995091900000002	0.6190313720967466
CYTK3	0.999508938	0.5
CBMK4	0.9995081819999999	0.8165108592125772
4ABZt2r	0.9995081279999999	0.6620875656859135
IPDAB	0.999508086	0.7505026375463987
HMR_0305	0.999508086	0.6761066814782847
FADD3	0.999508086	0.7505026375463931
CACOAL	0.999508086	0.6761066814782873
PCA2	0.999508086	0.7505026375463931
PALMCL	0.999508086	0.6172272771408529
PCA1	0.999508086	0.7505026375463931
EAR180y	0.999507944	0.7460030810916873
CHOLD3	0.999506708	0.7351964826868982
UREA2t2	0.9995053	0.8374818872175314
UREAt_2	0.9995053	0.7071067811865475
GLNSCP	0.999505092	0.8642374996884342
1P2CBXLR	0.9995038380000001	0.8749803242562493
ICN	0.9995038380000001	0.7905569724780822
NICRNS	0.999502824	0.6324311992526884
PHEabc	0.9995011	0.8451466537027563
NTD8	0.999500866	0.6030313170152937
r1322	0.9994995080000001	0.6667016430139274
4HBHYOX	0.999498792	0.8250259801162775
LAAL36	0.999498648	0.7142728662649636
FAS100ACP	0.9994985780000001	0.9538522853116257
CDPGD	0.9994978999999999	0.7921253676872122
TNTR2	0.9994978999999999	0.8401758285622726
EPOXQR	0.9994978999999999	0.7921253676872122
TNTR1	0.9994978999999999	0.8401758285622726
MPOMOR2_1	0.9994978999999999	0.7921253676872122
34DHXMANDACOX_NADP	0.9994978999999999	0.8618540647301158
EPXQR	0.9994978999999999	0.7921253676872122
MPOMC2	0.9994978999999999	0.7921253676872122
RADH2	0.9994978999999999	0.8618540647301285
UDPGALNAC6DH_2	0.9994978999999999	0.9190129609108479
RE1807C	0.9994978999999999	0.8618540647301298
AASDH1_c	0.9994978999999999	0.8618540647301192
PY5CDHE	0.9994978999999999	0.8084991534266521
RE1830C	0.9994978999999999	0.8618540647301183
OXCOAHDH	0.9994978999999999	0.8642516968385356
SULRSI	0.9994978999999999	0.9555552446769792
3MOX4HOXPGALDOX_NADP	0.9994978999999999	0.8618540647301165
GGGABADr	0.9994978999999999	0.8618540647301276
RADH4	0.9994978999999999	0.8618540647301329
RE2626C	0.9994978999999999	0.8618540647301316
CSNt2	0.9994971940000001	0.6620875656859135
r0708	0.999496934	0.8420939324319958
DEDOLP1_L	0.99949548	0.9227421412217157
SBPP3_1	0.99949548	0.7171167411147487
DOLDPP	0.99949548	0.7171167411147442
DEDOLP1	0.99949548	0.7171167411147432
DCPDP	0.99949548	0.7171167411147431
M5DPP	0.99949548	0.7559034499411249
I14BP1P	0.99949548	0.6488319276630827
DEDOLP1_U	0.99949548	0.9227421412217157
NAGINS	0.99949548	0.7559034499411252
PGHHPD	0.99949548	0.7171167411147488
DOLDPP11	0.99949548	0.7171167411147442
PGPP18111Z160	0.99949548	0.7559034499411252
PGPP1819Z160	0.99949548	0.7559034499411252
H23KMP	0.99949548	0.7559034499411249
OTSB1	0.99949548	0.7171167411147487
HKM1PP	0.99949548	0.7171167411147289
PGOGO	0.99949548	0.7171167411147488
LPP_SC	0.99949548	0.9257822985765919
PMI12346PH	0.99949548	0.7171167411147252
HMR_7256	0.99949548	0.9227421412217157
DOLDPP12	0.99949548	0.7171167411147442
PTDGT	0.99949548	0.7171167411147488
MIHKPP	0.99949548	0.7559034499411252
PMI1346PH	0.99949548	0.7171167411147251
FAS140COA	0.999494662	0.9538522853116257
FAS180COA	0.9994908980000001	0.9538522853116259
FAS120COA	0.9994908419999999	0.9538522853116259
FCSTOLS_c	0.999490396	0.9484026133065251
MCAO_c	0.999490396	0.9484026133065245
DURADx	0.9994897439999999	0.7351964826869113
ZN2t5	0.9994883480000001	0.75
PSER_Lt6	0.999487886	0.6620875656859135
HMR_9610	0.99948417	0.6708203932499369
SUCCt4_2	0.99948417	0.8485281374238569
SUCCt4_3	0.99948417	0.8999999999999998
SUCRt2	0.9994840799999999	0.6620875656859135
INSK	0.999480722	0.6324311992526884
GP4GH1	0.9994802399999999	0.7177564807157748
XYLOS3	0.999480022	0.5773502691896257
XYLOS2	0.999480022	0.5669467095138407
XYL14BASE	0.999480022	0.47579374071744196
XYLOS1	0.999480022	0.5547001962252291
FAH3_1	0.9994800080000001	0.6931096967263106
HISt2r	0.9994791700000001	0.6620875656859135
HISt2r1	0.9994791700000001	0.6620875656859135
AMPDA2	0.99947788	0.5669594566209495
TMN_c	0.99947788	0.5669594566209495
2DHPACCOAH	0.9994773760000001	0.47579374071738867
GLYCDy	0.9994770799999999	0.7999874087131593
PRAIC	0.9994765400000001	0.9449324277015675
ACOAD4	0.9994757419999999	0.7999874087131422
AKPCAL	0.999475586	0.6666666666666667
AKACAL	0.999475586	0.6666666666666667
HMR_0419	0.9994749620000001	0.8451466537027563
HMR_0391	0.9994749620000001	0.8451466537027521
COLIPAabcppmin	0.9994749620000001	0.8451466537027562
COLIPAabcpp_kt	0.9994749620000001	0.8451466537027563
3DHLCAabc	0.9994749620000001	0.8451466537027476
HMR_0423	0.9994749620000001	0.8451466537027563
PRISTte	0.9994749620000001	0.8451466537027563
COLIPAabcpp	0.9994749620000001	0.8451466537027562
ARSENBabc	0.9994749620000001	0.8451466537027561
HMR_0395	0.9994749620000001	0.8451466537027521
HMR_0415	0.9994749620000001	0.845146653702754
COLIPAabcex	0.9994749620000001	0.8451466537027562
HMR_0427	0.9994749620000001	0.8451466537027562
3DHDCAabc	0.9994749620000001	0.8451466537027476
PRGNLONESte	0.9994749620000001	0.8451466537027563
COLIPAPabctex	0.9994749620000001	0.8451466537027562
PRGNLONEte	0.9994749620000001	0.8451466537027563
CPGNabcpp	0.9994749620000001	0.8451466537027562
COLIPABabcpp	0.9994749620000001	0.8451466537027562
DIPEPabc8	0.9994749620000001	0.8451466537027562
ARSabc	0.9994749620000001	0.8451466537027561
DMGLYBabcpp	0.9994749620000001	0.8451466537027562
ANDRSTANDRte	0.9994749620000001	0.8451466537027553
MHGLZABCt	0.9994749620000001	0.8451466537027563
ANDRSTNDNte	0.9994749620000001	0.8451466537027554
ANDRSTRNGLCte	0.9994749620000001	0.8451466537027554
35DSMVteb	0.9994749620000001	0.8451466537027474
UCHOLabc	0.9994749620000001	0.8451466537027563
UDCA3Sabc	0.9994749620000001	0.8451466537027563
DLYSabcpp	0.9994749620000001	0.8451466537027563
DLEUabcpp	0.9994749620000001	0.8451466537027563
DJENKabc	0.9994749620000001	0.8451466537027562
DIPEPabc9	0.9994749620000001	0.8451466537027562
DIPEPabc7	0.9994749620000001	0.8451466537027543
CMCBTFabcpp	0.9994749620000001	0.8451466537027562
DIPEPabc6	0.9994749620000001	0.8451466537027544
DIPEPabc5	0.9994749620000001	0.8451466537027544
DIPEPabc4	0.9994749620000001	0.8451466537027518
DIGALSGALSIDEATPte	0.9994749620000001	0.8451466537027562
DIPEPabc3	0.9994749620000001	0.8451466537027544
DIPEPabc2	0.9994749620000001	0.8451466537027543
DIPEPabc14	0.9994749620000001	0.8451466537027562
ARBTNabcpp	0.9994749620000001	0.8451466537027559
DIPEPabc1	0.9994749620000001	0.8451466537027543
CMtexabc	0.9994749620000001	0.8451466537027562
DIPEPabc10	0.9994749620000001	0.8451466537027562
DIPEPabc13	0.9994749620000001	0.8451466537027562
DIPEPabc12	0.9994749620000001	0.8451466537027563
DMSO2abcpp	0.9994749620000001	0.8451466537027562
COPROSTabc	0.9994749620000001	0.8451466537027562
DGUDBUTNabcpp	0.9994749620000001	0.8451466537027562
AM1A4NCSteb	0.9994749620000001	0.845146653702755
3DHCHOLabc	0.9994749620000001	0.8451466537027474
HMR_0431	0.9994749620000001	0.8451466537027519
DHBSZ3FEabcpp	0.9994749620000001	0.8451466537027562
3DHCDCHOLabc	0.9994749620000001	0.8451466537027474
DHCHOLESTANATEATP	0.9994749620000001	0.8451466537027562
HMR_0435	0.9994749620000001	0.845146653702752
DHEASABCCte	0.9994749620000001	0.8451466537027562
PPATabc	0.9994749620000001	0.8451466537027563
ALLabcpp	0.9994749620000001	0.8451466537027548
DHEAte	0.9994749620000001	0.8451466537027562
DIPEPabc11	0.9994749620000001	0.8451466537027562
AM19CSteb	0.9994749620000001	0.8451466537027548
DHGLZABCt	0.9994749620000001	0.8451466537027562
AM1ACSteb	0.9994749620000001	0.845146653702755
XYLBabc	0.9994749620000001	0.8451466537027563
HMR_0469	0.9994749620000001	0.8451466537027563
AM1ALCSteb	0.9994749620000001	0.845146653702755
AM1C4N9CSteb	0.9994749620000001	0.845146653702755
AM1C9CSteb	0.9994749620000001	0.8451466537027552
AM1CCSteb	0.9994749620000001	0.8451466537027552
AM1CGLCteb	0.9994749620000001	0.8451466537027552
AM4NC9CSteb	0.9994749620000001	0.8451466537027552
AM4NCSteb	0.9994749620000001	0.8451466537027552
DODECANACt	0.9994749620000001	0.8451466537027562
AM9CSAteb	0.9994749620000001	0.8451466537027553
PLPSabctex	0.9994749620000001	0.8451466537027563
XYLANabc	0.9994749620000001	0.8451466537027563
XYL3abc	0.9994749620000001	0.8451466537027563
HMR_0439	0.9994749620000001	0.8451466537027521
CYSIabcpp	0.9994749620000001	0.8451466537027562
MOPSabc	0.9994749620000001	0.8451466537027563
CBIabc	0.9994749620000001	0.8451466537027562
PCHOL2LINL_HSABCt	0.9994749620000001	0.8451466537027563
PCHLN225_HSABCt	0.9994749620000001	0.8451466537027563
PB2abcpp	0.9994749620000001	0.8451466537027563
CA24Gte	0.9994749620000001	0.8451466537027562
MANTTRabc	0.9994749620000001	0.8451466537027563
HMR_0383	0.9994749620000001	0.8451466537027519
CA3Sabc	0.9994749620000001	0.8451466537027562
NORMETEVESSte	0.9994749620000001	0.7254654329682793
CARNabcpp	0.9994749620000001	0.8451466537027562
MANTRabc	0.9994749620000001	0.8451466537027563
CHOLATEt3	0.9994749620000001	0.8451466537027562
2HATVACIDteb	0.9994749620000001	0.8451466537027467
CBIuabcpp	0.9994749620000001	0.8451466537027562
CGMPt	0.9994749620000001	0.8451466537027474
CBL1HBIabc	0.9994749620000001	0.8451466537027562
CBL1abc	0.9994749620000001	0.8451466537027562
CBL1abcpp	0.9994749620000001	0.8451466537027562
LANTHabc	0.9994749620000001	0.8451466537027563
MANBabc	0.9994749620000001	0.8451466537027563
CBL2abc	0.9994749620000001	0.8451466537027562
LCA24Gte	0.9994749620000001	0.8451466537027563
NRPPHRVESSEC	0.9994749620000001	0.7254654329682793
NRPPHRVESSEC_1	0.9994749620000001	0.8451466537027563
NRVNCABCt	0.9994749620000001	0.8451466537027563
LCA3Gte	0.9994749620000001	0.8451466537027563
LCA3Sabc	0.9994749620000001	0.8451466537027563
PCHOL2OLE_HSABCt	0.9994749620000001	0.8451466537027563
PCHOL2STE_HSABCt	0.9994749620000001	0.8451466537027563
PCHOLAR_HSABCt	0.9994749620000001	0.8451466537027563
PCHOLDOC_HSABCt	0.9994749620000001	0.8451466537027563
PCHOLOLE_HSABCt	0.9994749620000001	0.8451466537027563
PCHOLN264_HSABCt	0.9994749620000001	0.8451466537027563
PCHOLN225_HSABCt	0.9994749620000001	0.8451466537027563
PCHOLN2254_HSABCt	0.9994749620000001	0.8451466537027563
PCHOLN224_HSABCt	0.9994749620000001	0.8451466537027563
PCHOLN205_HSABCt	0.9994749620000001	0.8451466537027563
C14768ATP	0.9994749620000001	0.8451466537027503
PCHOLN204_HSABCt	0.9994749620000001	0.8451466537027563
PCHOLN203_HSABCt	0.9994749620000001	0.8451466537027563
C14769td2	0.9994749620000001	0.8451466537027503
C14770ATP	0.9994749620000001	0.8451466537027504
PCHOLN201_HSABCt	0.9994749620000001	0.8451466537027563
C14771ATP	0.9994749620000001	0.8451466537027504
PCHOLN19_HSABCt	0.9994749620000001	0.8451466537027563
C14825ATP	0.9994749620000001	0.8451466537027504
PCHOLN183_HSABCt	0.9994749620000001	0.8451466537027563
C14826ATP	0.9994749620000001	0.8451466537027504
PCHOLN1836_HSABCt	0.9994749620000001	0.8451466537027563
PCHOLN15_HSABCt	0.9994749620000001	0.8451466537027563
PCHOLMYR_HsABCt	0.9994749620000001	0.8451466537027563
PCHOLLINL_HSABCt	0.9994749620000001	0.8451466537027563
NMTHDA	0.9994749620000001	0.8682419409591292
PCHOLHEP_HSABCt	0.9994749620000001	0.8451466537027563
PCHOLET_HSABCt	0.9994749620000001	0.8451466537027563
PCHOLEIC_HSABCt	0.9994749620000001	0.8451466537027563
2HATVLACGLUCteb	0.9994749620000001	0.8451466537027468
2HATVLACteb	0.9994749620000001	0.8451466537027468
PCHOLSTE_HSABCt	0.9994749620000001	0.8451466537027563
OSKTabcpp	0.9994749620000001	0.8451466537027563
CE1447te	0.9994749620000001	0.8451466537027505
CE2006te	0.9994749620000001	0.8451466537027508
CE7172ATP	0.9994749620000001	0.8451466537027512
CE7096te	0.9994749620000001	0.8451466537027512
CE2047te	0.9994749620000001	0.8451466537027508
CE7090te	0.9994749620000001	0.8451466537027511
CE2049te	0.9994749620000001	0.8451466537027508
CE2209te	0.9994749620000001	0.8451466537027508
CE2211te	0.9994749620000001	0.8451466537027508
CE2445t	0.9994749620000001	0.8451466537027509
CE2510ABCt	0.9994749620000001	0.8451466537027509
CE2510t	0.9994749620000001	0.8451466537027509
CE2513ATP	0.9994749620000001	0.8451466537027563
CYNTtabcpp	0.9994749620000001	0.8451466537027562
CE2537ABCt	0.9994749620000001	0.8451466537027509
CE2537ATP	0.9994749620000001	0.8451466537027509
CE4843t	0.9994749620000001	0.8451466537027562
CE7085te	0.9994749620000001	0.8451466537027511
CE4877te	0.9994749620000001	0.8451466537027509
LYSGLUGLYtr	0.9994749620000001	0.8451466537027563
CE7083t	0.9994749620000001	0.8451466537027511
CE7082ATP	0.9994749620000001	0.8451466537027511
CE5025t	0.9994749620000001	0.845146653702751
CE7081tm	0.9994749620000001	0.8451466537027511
CE5026t	0.9994749620000001	0.845146653702751
CE6247t	0.9994749620000001	0.8451466537027511
CE1352te	0.9994749620000001	0.8451466537027505
CE1297t	0.9994749620000001	0.8451466537027505
CE1273t1	0.9994749620000001	0.8451466537027504
LVSTPGPtu	0.9994749620000001	0.8451466537027563
O16A4COLIPAabctex	0.9994749620000001	0.8451466537027563
CDCA24Gte	0.9994749620000001	0.8451466537027562
CDCA3Gte	0.9994749620000001	0.8451466537027562
OANTIabcpp	0.9994749620000001	0.8451466537027563
OARGabcpp	0.9994749620000001	0.8451466537027494
LEUKABCtc	0.9994749620000001	0.8451466537027563
PAIL1819Z160t	0.9994749620000001	0.8451466537027563
PAIL18111Z160t	0.9994749620000001	0.8451466537027563
LEUKTRB4WCOOHt	0.9994749620000001	0.8451466537027563
PAFABCt	0.9994749620000001	0.8451466537027563
PACALtabcpp	0.9994749620000001	0.8451466537027563
LEUKTRB4WOHt	0.9994749620000001	0.8451466537027563
LEULEUabcpp	0.9994749620000001	0.8451466537027563
LIPAAabcpp	0.9994749620000001	0.8451466537027563
LIPABabcpp	0.9994749620000001	0.8451466537027563
LIPTabc	0.9994749620000001	0.8451466537027563
CYSAMPtev	0.9994749620000001	0.8451466537027562
CYSDabcpp	0.9994749620000001	0.8451466537027562
CELabc	0.9994749620000001	0.8451466537027562
pentso3abcpp	0.9994749620000001	0.8451466537027563
LSTNtu	0.9994749620000001	0.8451466537027563
LTHSTRLABCt	0.9994749620000001	0.8451466537027563
CE0328t	0.9994749620000001	0.8451466537027562
LVSTACIDtu	0.9994749620000001	0.8451466537027563
CE1243ATP	0.9994749620000001	0.8451466537027504
PCHOLPALME_HSABCt	0.9994749620000001	0.8451466537027563
2HATVACIDGLUCteb	0.9994749620000001	0.8451466537027467
HPDECEte	0.9994749620000001	0.8451466537027563
ISOP3PT	0.9994749620000001	0.8451466537027562
MERACMPtep	0.9994749620000001	0.8451466537027563
MEPNabcpp	0.9994749620000001	0.8451466537027563
BALAGLYabcpp	0.9994749620000001	0.8451466537027562
BALALEUabcpp	0.9994749620000001	0.8451466537027562
MEPIVESSte_cho	0.9994749620000001	0.8451466537027563
CE5072te	0.9994749620000001	0.845146653702751
VITEtl	0.9994749620000001	0.8451466537027562
ISETACabcpp	0.9994749620000001	0.8451466537027563
BILDGLCURte	0.9994749620000001	0.8451466537027562
ISOCHOLabc	0.9994749620000001	0.8451466537027563
BILGLCURte	0.9994749620000001	0.8451466537027562
ISOLVSTtbc	0.9994749620000001	0.8451466537027563
BLAMDabcpp	0.9994749620000001	0.8451466537027562
CRVSM23teb	0.9994749620000001	0.8451466537027562
ISTNTabc	0.9994749620000001	0.8451466537027563
MEPIVESSte	0.9994749620000001	0.7254654329682793
PGP1819Z160t	0.9994749620000001	0.8451466537027563
PGP18111Z160t	0.9994749620000001	0.8451466537027563
CHSTEROLt_1	0.9994749620000001	0.8451466537027562
CHSTEROLt	0.9994749620000001	0.8451466537027562
MDZtu	0.9994749620000001	0.8451466537027563
PGLYCABCte	0.9994749620000001	0.8451466537027563
CRVSATPthc	0.9994749620000001	0.8451466537027562
PG1819Z160t	0.9994749620000001	0.8451466537027563
PG18111Z160t	0.9994749620000001	0.8451466537027563
CRVSATPtu	0.9994749620000001	0.8451466537027562
WHARACHDt	0.9994749620000001	0.8451466537027563
MERACMPthc	0.9994749620000001	0.8451466537027563
BALABALAabcpp	0.9994749620000001	0.8451466537027562
BALAALAabcpp	0.9994749620000001	0.8451466537027562
DESFVSteb	0.9994749620000001	0.8451466537027562
CRGLZABCt	0.9994749620000001	0.8451466537027562
ASO3t8pp	0.9994749620000001	0.8451466537027563
XOLDIOLONEATP	0.9994749620000001	0.8451466537027563
METDabcpp	0.9994749620000001	0.8451466537027563
METDabc	0.9994749620000001	0.8451466537027563
XOL7AONEATP	0.9994749620000001	0.8451466537027563
HYOCHOLabc	0.9994749620000001	0.8451466537027563
XOL7AH3ATP	0.9994749620000001	0.8451466537027563
IBUPGLUCtpvb	0.9994749620000001	0.8451466537027563
IBUP_Stbc	0.9994749620000001	0.8451466537027563
ICDCHOLabc	0.9994749620000001	0.8451466537027563
1MNCAMti	0.9994749620000001	0.8451466537027459
DCA3Sabc	0.9994749620000001	0.8451466537027562
DCA3Gte	0.9994749620000001	0.8451466537027562
DCA24Gte	0.9994749620000001	0.8451466537027562
ICLIPAabcpp	0.9994749620000001	0.8451466537027563
DASNabcpp	0.9994749620000001	0.8451466537027561
PHYQt	0.9994749620000001	0.8451466537027563
DARGabcpp	0.9994749620000001	0.8451466537027559
ATVACIDtu	0.9994749620000001	0.8451466537027562
ATVLACtu	0.9994749620000001	0.8451466537027562
AU1abcpp	0.9994749620000001	0.8451466537027562
Am1CSAteb	0.9994749620000001	0.8451466537027552
31DMTtu	0.9994749620000001	0.8451466537027473
CRVSM1teb	0.9994749620000001	0.8451466537027562
PESTE_HSABCt	0.9994749620000001	0.8451466537027563
CTBTabcpp	0.9994749620000001	0.8451466537027562
PE1801835Z9Z12Zt	0.9994749620000001	0.8451466537027563
C04805ATP	0.9994749620000001	0.8451466537027501
PE18111Z1845Z9Z12Z15Zt	0.9994749620000001	0.8451466537027563
C05298te	0.9994749620000001	0.8451466537027503
C05299te	0.9994749620000001	0.8451466537027503
PE18111Z1835Z9Z12Zt	0.9994749620000001	0.8451466537027563
C05301te	0.9994749620000001	0.8451466537027503
C05302te	0.9994749620000001	0.8451466537027503
C05463t1	0.9994749620000001	0.8451466537027563
PE18111Z1829Z12Zt	0.9994749620000001	0.8451466537027563
PE18111Z1819Zt	0.9994749620000001	0.8451466537027563
C05769te	0.9994749620000001	0.8451466537027503
PE1801845Z9Z12Z15Zt	0.9994749620000001	0.8451466537027563
C05770te	0.9994749620000001	0.8451466537027503
CRVSM24teb	0.9994749620000001	0.8451466537027562
PE1801829Z12Zt	0.9994749620000001	0.8451466537027563
PE1801819Zt	0.9994749620000001	0.8451466537027563
PE17_HSABCt	0.9994749620000001	0.8451466537027563
PE161_HSABCt	0.9994749620000001	0.8451466537027563
PE15_HSABCt	0.9994749620000001	0.8451466537027563
CSAtu	0.9994749620000001	0.8451466537027562
PE14_HSABCt	0.9994749620000001	0.8451466537027563
PE12_HSABCt	0.9994749620000001	0.8451466537027563
MCBTFabcpp	0.9994749620000001	0.8451466537027562
PCt_cho	0.9994749620000001	0.8451466537027563
CTBTabc	0.9994749620000001	0.8451466537027562
PCt	0.9994749620000001	0.8451466537027563
PE1819Z1819Zt	0.9994749620000001	0.8451466537027563
C04717ATP	0.9994749620000001	0.8451466537027501
PE1819Z1829Z12Zt	0.9994749620000001	0.8451466537027563
C04483t1	0.9994749620000001	0.8451466537027562
BUTSO3abcpp	0.9994749620000001	0.8451466537027562
BUTSabc	0.9994749620000001	0.8451466537027562
PEPALM_HSASBCt	0.9994749620000001	0.8451466537027563
CSASULPteb	0.9994749620000001	0.8451466537027562
PEOLE_HSABCt	0.9994749620000001	0.8451466537027563
NCBMPTSabcpp	0.9994749620000001	0.8451466537027527
PELPALM_HSABCt	0.9994749620000001	0.8451466537027563
PELINL_HSABCt	0.9994749620000001	0.8451466537027563
PEFLIP_cho	0.9994749620000001	0.8451466537027563
PEFLIP	0.9994749620000001	0.8451466537027563
PEDH203_HSABCt	0.9994749620000001	0.8451466537027563
PEAtabcpp	0.9994749620000001	0.8451466537027563
PEAR_HSABCt	0.9994749620000001	0.8451466537027563
PEALtabc	0.9994749620000001	0.8451466537027563
PEAL2tabc	0.9994749620000001	0.8451466537027563
NDERSVteb	0.9994749620000001	0.8451466537027563
PE2LINL_HSABCt	0.9994749620000001	0.8451466537027563
PE226_HSABCt	0.9994749620000001	0.8451466537027563
21HPRGNLONEt1	0.9994749620000001	0.845146653702746
PE203_HSABCt	0.9994749620000001	0.8451466537027563
PE1829Z12Z1835Z9Z12Zt	0.9994749620000001	0.8451466537027563
PE1819Z1845Z9Z12Z15Zt	0.9994749620000001	0.8451466537027563
C03681te	0.9994749620000001	0.8451466537027501
C03990ATP	0.9994749620000001	0.8451466537027514
PE1819Z1835Z9Z12Zt	0.9994749620000001	0.8451466537027563
HMR_0387	0.9994749620000001	0.8451466537027521
COLIPAabctex	0.9994749620000001	0.8451466537027562
SPHMYLN18118_hs_ATPt	0.9994749620000001	0.8451466537027563
SPHMYLN1825_hs_ATPt	0.9994749620000001	0.8451466537027563
SPHS1Pt2e	0.9994749620000001	0.8451466537027563
13DMTtu	0.9994749620000001	0.8451466537027457
7KILTCHOLATP	0.9994749620000001	0.84514665370275
7HPVSteb	0.9994749620000001	0.84514665370275
7DHCHSTEROLt	0.9994749620000001	0.84514665370275
7DHCHOLabc	0.9994749620000001	0.84514665370275
SPRMabc	0.9994749620000001	0.8451466537027563
Pe13_HSABCt	0.9994749620000001	0.8451466537027563
DSPVSteb	0.9994749620000001	0.8451466537027562
7DHCDCHOLabc	0.9994749620000001	0.84514665370275
HMR_0194	0.9994749620000001	0.8451466537027523
7BHGLZGLCABCt	0.9994749620000001	0.84514665370275
PYOVDtex	0.9994749620000001	0.8451466537027563
7BHGLZABCt	0.9994749620000001	0.8451466537027499
PYOVD2tex	0.9994749620000001	0.8451466537027563
7AHGLZABCt	0.9994749620000001	0.8451466537027499
r1514	0.9994749620000001	0.8451466537027558
HMR_0207	0.9994749620000001	0.845146653702752
6OHFVSteb	0.9994749620000001	0.8451466537027499
SPHMYLN_HsATPte	0.9994749620000001	0.8451466537027563
SPHMYLN1824_hs_ATPt	0.9994749620000001	0.8451466537027563
TSACGLUCtev	0.9994749620000001	0.8451466537027563
SPHMYLN18123_hs_ATPt	0.9994749620000001	0.8451466537027563
HISTAVESSEC	0.9994749620000001	0.7254654329682793
HISTAVESSEC_1	0.9994749620000001	0.8451466537027563
TSTSTERONEGLCte	0.9994749620000001	0.8451466537027563
SPHMYLN180241_hs_ATPt	0.9994749620000001	0.8451466537027563
DVALabcpp	0.9994749620000001	0.8451466537027563
3HSMVACIDteb	0.9994749620000001	0.8451466537027481
SPHMYLN18114_hs_ATPt	0.9994749620000001	0.8451466537027563
SPHMYLN18115_hs_ATPt	0.9994749620000001	0.8451466537027563
SPHMYLN181161_hs_ATPt	0.9994749620000001	0.8451466537027563
SPHMYLN18116_hs_ATPt	0.9994749620000001	0.8451466537027563
SPHMYLN18117_hs_ATPt	0.9994749620000001	0.8451466537027563
TSACMSULtev	0.9994749620000001	0.8451466537027563
SPHMYLN181181_hs_ATPt	0.9994749620000001	0.8451466537027563
HC02196te	0.9994749620000001	0.8451466537027517
SPHMYLN181201_hs_ATPt	0.9994749620000001	0.8451466537027563
SPHMYLN18120_hs_ATPt	0.9994749620000001	0.8451466537027563
SPHMYLN18121_hs_ATPt	0.9994749620000001	0.8451466537027563
SPHMYLN181221_hs_ATPt	0.9994749620000001	0.8451466537027563
SPHMYLN18122_hs_ATPt	0.9994749620000001	0.8451466537027563
HMR_0211	0.9994749620000001	0.8451466537027523
STACMPtev	0.9994749620000001	0.8451466537027563
SMVACIDATPteb	0.9994749620000001	0.8451466537027563
1331TACRteb	0.9994749620000001	0.8451466537027457
5HTRPVESSEC_1	0.9994749620000001	0.8451466537027494
PTVSTATPtu	0.9994749620000001	0.8451466537027563
HMR_0235	0.9994749620000001	0.8451466537027522
5HTRPVESSEC	0.9994749620000001	0.725465432968275
SULAabc	0.9994749620000001	0.8451466537027563
SULFACabcpp	0.9994749620000001	0.8451466537027563
5HPETATP	0.9994749620000001	0.8451466537027492
SULPACMPtev	0.9994749620000001	0.8451466537027563
r1518	0.9994749620000001	0.8451466537027563
r1519	0.9994749620000001	0.8451466537027562
HMR_0239	0.9994749620000001	0.8451466537027563
r1520	0.9994749620000001	0.8451466537027563
TACRtu	0.9994749620000001	0.8451466537027563
HMR_0243	0.9994749620000001	0.8451466537027519
r1521	0.9994749620000001	0.8451466537027563
5EIPENCte	0.9994749620000001	0.8451466537027494
TAGabc	0.9994749620000001	0.8485192341797354
5ADTSTSTERONEGLCte	0.9994749620000001	0.8451466537027492
56EPPVSteb	0.9994749620000001	0.8451466537027492
PTVSTM3eb	0.9994749620000001	0.8451466537027563
r1517	0.9994749620000001	0.8451466537027563
6MELVACtbc	0.9994749620000001	0.8451466537027499
GLC3MEACPtev	0.9994749620000001	0.8451466537027562
GLCMAN6abc	0.9994749620000001	0.8451466537027562
6HSMVACIDteb	0.9994749620000001	0.8451466537027497
FBACabcpp	0.9994749620000001	0.8451466537027562
GLCMAN4abc	0.9994749620000001	0.8451466537027562
6HMSMVACIDteb	0.9994749620000001	0.8451466537027497
13DAMPPabcpp	0.9994749620000001	0.8451466537027457
GLCGLYCabcpp_syn	0.9994749620000001	0.8451466537027562
6EPSteb	0.9994749620000001	0.8451466537027497
PVSGLUCteb	0.9994749620000001	0.8451466537027563
PVSATPtu	0.9994749620000001	0.8451466537027563
HMR_0215	0.9994749620000001	0.8451466537027563
PURabc1	0.9994749620000001	0.8451466537027563
6CSMVACIDteb	0.9994749620000001	0.8451466537027497
3ISPVSteb	0.9994749620000001	0.8451466537027481
6BHGLZGLCABCt	0.9994749620000001	0.8451466537027496
6BHGLZABCt	0.9994749620000001	0.8451466537027496
6AHGLZABCt	0.9994749620000001	0.8451466537027496
5OXPROabcpp	0.9994749620000001	0.8451466537027496
5OHFVSteb	0.9994749620000001	0.8451466537027496
SMVtu	0.9994749620000001	0.8451466537027563
SMIA1Eabc	0.9994749620000001	0.8451466537027563
TCDCA3Sabc	0.9994749620000001	0.8451466537027563
GUDCA3Sabc	0.9994749620000001	0.8451466537027562
GTACMPtev	0.9994749620000001	0.8451466537027562
EIC21114TRte	0.9994749620000001	0.8451466537027562
ACOLIPAabctex	0.9994749620000001	0.8451466537027537
r0993	0.9994749620000001	0.8451466537027501
18HARACHDte	0.9994749620000001	0.8451466537027459
ETHSO3abcpp	0.9994749620000001	0.8451466537027562
ETHSabc	0.9994749620000001	0.8451466537027562
GM2LIPAabctex	0.9994749620000001	0.8451466537027562
GM2LIPAabcpp	0.9994749620000001	0.8451466537027563
GM1LIPAabctex	0.9994749620000001	0.8451466537027562
GM1LIPAabcpp	0.9994749620000001	0.8451466537027563
GLZABCteb	0.9994749620000001	0.8451466537027562
HEXDIACATP	0.9994749620000001	0.8451466537027563
HEXDTRte	0.9994749620000001	0.8451466537027563
HEXSabc	0.9994749620000001	0.8451466537027563
r1026	0.9994749620000001	0.8451466537027562
15HPETATP	0.9994749620000001	0.8451466537027458
GLYSERabcpp	0.9994749620000001	0.8451466537027562
ADOCBLabc	0.9994749620000001	0.8451466537027539
GUDACabcpp	0.9994749620000001	0.8451466537027562
GUDPTNabcpp	0.9994749620000001	0.8451466537027562
TXB2t	0.9994749620000001	0.8451466537027563
17AHPRGNLONEte	0.9994749620000001	0.8451466537027459
ESTRAABCtc	0.9994749620000001	0.8451466537027562
HC02194te	0.9994749620000001	0.8451466537027517
ESTRADIOLGLCt2	0.9994749620000001	0.8451466537027562
HC02220te	0.9994749620000001	0.8451466537027517
ESTRIOLATP	0.9994749620000001	0.8451466537027562
HCA24Gte	0.9994749620000001	0.8451466537027563
HCA6Gte	0.9994749620000001	0.8451466537027563
ESTRIOLGLCte	0.9994749620000001	0.8451466537027562
EPOXTACteb	0.9994749620000001	0.8451466537027562
ESTRONEGLCt	0.9994749620000001	0.8451466537027562
ESTRONEte	0.9994749620000001	0.8451466537027562
ESTROSABCCte	0.9994749620000001	0.8451466537027562
ESTRSABCtc	0.9994749620000001	0.8451466537027562
HDCA24Gte	0.9994749620000001	0.8451466537027563
HDCA6Gte	0.9994749620000001	0.8451466537027563
3HLVSTACtbc	0.9994749620000001	0.8451466537027479
TUDCA3Sabc	0.9994749620000001	0.8451466537027563
TUNGSabcpp	0.9994749620000001	0.8451466537027563
17AHPRGSTRNte	0.9994749620000001	0.8451466537027459
ADOCBLabcpp	0.9994749620000001	0.8451466537027539
15DMTtu	0.9994749620000001	0.8451466537027459
SLNTabcpp	0.9994749620000001	0.8451466537027563
ACMPthc	0.9994749620000001	0.8451466537027535
ACMPGLUtep	0.9994749620000001	0.8451466537027535
ACMPGLUTthc	0.9994749620000001	0.8451466537027537
ACMPGLUTtep	0.9994749620000001	0.8451466537027537
RSVATPtu	0.9994749620000001	0.8451466537027563
RSVLACteb	0.9994749620000001	0.8451466537027563
ACHVESSEC_1	0.9994749620000001	0.8451466537027535
ACHVESSEC	0.9994749620000001	0.7254654329682777
S3MEACMPtev	0.9994749620000001	0.8451466537027563
SALCHS2FEabcpp	0.9994749620000001	0.8451466537027563
14GLUCANabcpp	0.9994749620000001	0.8451466537027458
SELabcpp	0.9994749620000001	0.8451466537027563
ECA4COLIPAabctex	0.9994749620000001	0.8451466537027562
GLUCYSte	0.9994749620000001	0.8451466537027562
SERGLUGLNtr	0.9994749620000001	0.8451466537027563
GLUCANabc	0.9994749620000001	0.8451466537027562
GLUCAN2abc	0.9994749620000001	0.8451466537027562
3HPVSTETteb	0.9994749620000001	0.8451466537027481
EANDRSTRNte	0.9994749620000001	0.8451466537027562
3HPVSteb	0.9994749620000001	0.8451466537027479
ACMPGLUthc	0.9994749620000001	0.8451466537027535
ACMPtu	0.9994749620000001	0.8451466537027535
r1028	0.9994749620000001	0.8451466537027563
HISHISabcpp	0.9994749620000001	0.8451466537027563
1531TACRteb	0.9994749620000001	0.8451466537027458
GLYPHEabcpp	0.9994749620000001	0.8451466537027562
ECTOabcpp	0.9994749620000001	0.8451466537027562
ADRNLPVESSEC	0.9994749620000001	0.7254654329682779
ADRNLPVESSEC_1	0.9994749620000001	0.845146653702754
ECTOINEabc	0.9994749620000001	0.8451466537027562
1513TACRtu	0.9994749620000001	0.8451466537027458
GLYMETtr	0.9994749620000001	0.8451466537027562
GLYMETabcpp	0.9994749620000001	0.8451466537027562
RETABCtc	0.9994749620000001	0.8451466537027563
AEPabc	0.9994749620000001	0.8451466537027463
AEPabcpp	0.9994749620000001	0.8451466537027464
GLYGLYabcpp	0.9994749620000001	0.8451466537027562
GLYGLYGLNtr	0.9994749620000001	0.8451466537027562
GLYGLUabcpp	0.9994749620000001	0.8451466537027562
GLYGLNtr	0.9994749620000001	0.8451466537027562
GLYGLNabcpp	0.9994749620000001	0.8451466537027562
HISGLYabcpp	0.9994749620000001	0.8451466537027563
GLYC2Pabcpp	0.9994749620000001	0.8451466537027562
TCA3Sabc	0.9994749620000001	0.8451466537027563
HC02195te	0.9994749620000001	0.8451466537027517
4HATVLACteb	0.9994749620000001	0.8451466537027487
3MOXTYRESSte	0.9994749620000001	0.7254654329682743
PSHSABCtc	0.9994749620000001	0.8451466537027563
FEROXEFEabcpp	0.9994749620000001	0.8451466537027562
HMR_0299	0.9994749620000001	0.8451466537027522
11DOCRTSLte	0.9994749620000001	0.8451466537027451
ALATRPabcpp	0.9994749620000001	0.8451466537027548
AK2LGCHOLABCt	0.9994749620000001	0.8451466537027541
THRNTt	0.9994749620000001	0.8451466537027563
FEROXBFEabcpp	0.9994749620000001	0.8451466537027562
ALATHRtr	0.9994749620000001	0.8451466537027544
FEOXAMabcpp	0.9994749620000001	0.8451466537027562
r1532_1	0.9994749620000001	0.8451466537027517
HMR_0281	0.9994749620000001	0.8451466537027523
DOPA4GLCURt	0.9994749620000001	0.8451466537027562
HMR_0261	0.9994749620000001	0.8451466537027563
AI2abcpp	0.9994749620000001	0.8451466537027563
FEENTERabcpp	0.9994749620000001	0.8451466537027562
HMR_0311	0.9994749620000001	0.8451466537027523
HMR_0321	0.9994749620000001	0.8451466537027562
PROLBabc	0.9994749620000001	0.8451466537027563
HMR_0307	0.9994749620000001	0.8451466537027523
GALMAN4abc	0.9994749620000001	0.8451466537027562
12DHCHOLabc	0.9994749620000001	0.8451466537027456
GALMAN6abc	0.9994749620000001	0.8451466537027562
ALAGLNtr	0.9994749620000001	0.8451466537027545
HMR_0257	0.9994749620000001	0.845146653702752
DPROabcpp	0.9994749620000001	0.8451466537027563
PROSTGE2t3	0.9994749620000001	0.8451466537027563
ALATHRabcpp	0.9994749620000001	0.8451466537027548
PSFLIP_cho	0.9994749620000001	0.8451466537027563
HMR_0359	0.9994749620000001	0.8451466537027562
11DOCRTSTRNte	0.9994749620000001	0.8451466537027451
4HATVACIDteb	0.9994749620000001	0.8451466537027487
ALALEUt	0.9994749620000001	0.8451466537027547
PROHISGLUtr	0.9994749620000001	0.8451466537027563
G3PCabcpp	0.9994749620000001	0.8451466537027562
HMR_0277	0.9994749620000001	0.8451466537027563
HMR_0317	0.9994749620000001	0.8451466537027562
r1532	0.9994749620000001	0.8485192341796963
FERXAabc	0.9994749620000001	0.8451466537027562
G3PIabcpp	0.9994749620000001	0.8451466537027562
FERRICHabc	0.9994749620000001	0.8451466537027562
HMR_0343	0.9994749620000001	0.8451466537027563
G3PSabcpp	0.9994749620000001	0.8451466537027562
r1531_1	0.9994749620000001	0.8451466537027517
r1531	0.9994749620000001	0.8485192341796963
12HTACRtu	0.9994749620000001	0.8451466537027456
HMR_0363	0.9994749620000001	0.8451466537027563
G3Pabc	0.9994749620000001	0.8451466537027562
FEROXGFEabcpp	0.9994749620000001	0.8451466537027562
3OHACMPtev	0.9994749620000001	0.8451466537027483
THYOCHOLabc	0.9994749620000001	0.8451466537027563
4BHGLZABCt	0.9994749620000001	0.8451466537027486
HMR_0367	0.9994749620000001	0.8451466537027562
r1533_1	0.9994749620000001	0.8451466537027517
4GLU56DIHDINDt	0.9994749620000001	0.8451466537027487
HMR_0347	0.9994749620000001	0.8451466537027527
HMR_0273	0.9994749620000001	0.845146653702752
TRIPVSteb	0.9994749620000001	0.8451466537027563
PSFLIP	0.9994749620000001	0.8451466537027563
12HARACHDte	0.9994749620000001	0.8451466537027456
DORNabcpp	0.9994749620000001	0.8451466537027563
HMR_0247	0.9994749620000001	0.8451466537027522
PROSTGE1t3	0.9994749620000001	0.8451466537027563
GCDCA3Sabc	0.9994749620000001	0.8451466537027562
GCHOLAt3	0.9994749620000001	0.8451466537027562
FVSteb	0.9994749620000001	0.8451466537027562
TETDECA511ACt	0.9994749620000001	0.8451466537027563
ALALEUabcpp	0.9994749620000001	0.8451466537027547
FE3DHBZSabcpp	0.9994749620000001	0.8451466537027562
HMR_0291	0.9994749620000001	0.845146653702752
r1526	0.9994749620000001	0.8485192341796967
DOPAVESSEC_1	0.9994749620000001	0.8451466537027562
r1533	0.9994749620000001	0.8485192341796963
AHANDROSTANte	0.9994749620000001	0.845146653702754
GDCA3Sabc	0.9994749620000001	0.8451466537027562
r1525	0.9994749620000001	0.8451466537027562
ALAGLYtr	0.9994749620000001	0.8451466537027547
HMR_0371	0.9994749620000001	0.8451466537027563
FE3DCIT2abcpp	0.9994749620000001	0.8451466537027562
r1522	0.9994749620000001	0.8451466537027563
DOPAVESSEC	0.9994749620000001	0.7254654329682793
ALAHIStr	0.9994749620000001	0.8451466537027545
HMR_0325	0.9994749620000001	0.8451466537027522
HMR_0303	0.9994749620000001	0.8451466537027522
ALAHISabcpp	0.9994749620000001	0.8451466537027547
TDCA3Sabc	0.9994749620000001	0.8451466537027563
4PYRDX	0.9994749620000001	0.8451466537027491
AHANDROSTANGLCte	0.9994749620000001	0.8451466537027541
TCHOLAt3	0.9994749620000001	0.8451466537027563
HMR_0375	0.9994749620000001	0.8451466537027563
TCHOLABCtc	0.9994749620000001	0.8451466537027563
r2505	0.9994749620000001	0.8451466537027517
HMR_0329	0.9994749620000001	0.8451466537027523
THEXDDte	0.9994749620000001	0.8451466537027563
12HPETATP	0.9994749620000001	0.8451466537027452
FE3HOXabcpp	0.9994749620000001	0.8451466537027562
THCHOLSTOICATP	0.9994749620000001	0.8451466537027563
FECRMabc	0.9994749620000001	0.8451466537027562
FECRMabcpp	0.9994749620000001	0.8451466537027562
THIOGabc	0.9994749620000001	0.8451466537027563
FECHEabcpp	0.9994749620000001	0.8451466537027562
GCA3Sabc	0.9994749620000001	0.8451466537027562
4HPROLTabcpp	0.9994749620000001	0.8451466537027488
4HPRODCabcpp	0.9994749620000001	0.8451466537027488
DOPA3GLCURt	0.9994749620000001	0.8451466537027562
56DHPVSteb	0.9994749620000001	0.8451466537027492
EAR141y	0.99947465	0.735196482686913
HT44D	0.9994740139999999	0.6123724356957946
HEMEDS	0.999470974	0.8975830556434476
PFK_adp	0.9994709179999999	0.562530761211681
QUILSYN	0.9994707740000001	0.5302326899040662
ACOAD6	0.999469828	0.7351964826869133
NO2t2rpp	0.999469428	0.6499372107976411
ETHP	0.999469152	0.6030313170152937
SFCYSc	0.999467364	0.5302326899040906
DAPADHL	0.9994671540000001	0.7019191060713896
RAFFINt2	0.999466902	0.6620875656859135
FDH4pp_1	0.9994665420000001	0.8046787537205373
CHOLK	0.999466062	0.6324311992526888
MSADC	0.999465932	0.6859943405700353
CMH2	0.999465128	0.5000087436280723
DRIBt2	0.999464848	0.6620875656859135
SBTD_D2	0.9994635479999999	0.7351964826869142
MYCSacp50	0.99946347	0.9926438601560162
MYCSacp56	0.99946347	0.992915227887832
FASPHDCA	0.99946347	0.9919467387704097
FASC240ACP	0.99946347	0.9485422951416332
MYCSacp58	0.99946347	0.9910319113783718
DHFOR	0.9994634120000001	0.7351964826869039
2A4H6ET	0.999463106	0.5165224060473808
GGPTRCS	0.99946298	0.7142728662649657
NPHSa	0.9994615580000001	0.6063446759838076
DHNCOAS	0.9994615580000001	0.6063446759838076
GMAND	0.999460172	0.47579374071740865
ACTNt2r	0.999459826	0.6620875656859135
UAGHD	0.99945976	0.7351964826869132
r1382	0.9994590000000001	0.8590707882366772
ECOAH5_1	0.999458694	1.0
RE1897C	0.99945548	0.7351964826869177
THYMt3r	0.999455384	0.6620875656859135
ETOHt2r	0.999454708	0.6620875656859135
ETOHt3	0.999454708	0.6620875656859135
CYSGLYt2ir	0.9994545480000001	0.6620875656859135
CGLYt3_2	0.9994545480000001	0.8374818872175314
ALR2x	0.999454096	0.7999874087131674
MANt2	0.999454028	0.6620875656859135
UMPK6	0.99945382	0.5
GLDBRAN2	0.9994534720000001	0.9999999999999998
HACD1i	0.999452572	0.9999999999999998
DUTPDP_1	0.99945241	0.8944553455300444
HACD1_1	0.99945202	0.9999999999999998
RE3339C	0.99945059	0.5999748174263434
3HPCOAHYD	0.99945059	0.5999748174263403
HMR_0426	0.99945059	0.5999748174263514
HMR_0310	0.99945059	0.5999748174263446
HMR_0430	0.99945059	0.5999748174263445
HMR_0346	0.99945059	0.5999748174263448
RE3343C	0.99945059	0.5999748174263434
HMR_0302	0.99945059	0.5999748174263446
3H3MGLTc	0.99945059	0.5999748174263603
HMR_0354	0.99945059	0.5999748174263575
HMR_0378	0.99945059	0.5999748174263504
HMR_0410	0.99945059	0.5999748174263477
RHACOAE141	0.99945059	0.5999748174263451
HMR_0414	0.99945059	0.5999748174263463
HMR_0324	0.99945059	0.5999748174263447
RHACOAE121d6	0.99945059	0.5999748174263451
RHACOAE121	0.99945059	0.5999748174263451
RHACOAE100	0.99945059	0.5999748174263451
FACOAE90	0.99945059	0.5999748174263575
FACOAE70	0.99945059	0.5999748174263575
IBUP_SACOT2	0.99945059	0.5999748174263575
FACOAE50	0.99945059	0.5999748174263575
FACOAE1839Z12Z15Z	0.99945059	0.5999748174263575
FACOAE1836Z9Z12Z	0.99945059	0.5999748174263575
FACOAE1829Z12Z	0.99945059	0.5999748174263575
FACOAE1819Z	0.99945059	0.5999748174263575
RE3444C	0.99945059	0.5999748174263434
HMR_0422	0.99945059	0.5999748174263575
RE3560C	0.99945059	0.5999748174263434
HMR_0328	0.99945059	0.5999748174263448
HMR_0418	0.99945059	0.5999748174263575
HIBHr	0.99945059	0.7177564807157737
RHACOAE140	0.99945059	0.5999748174263455
RHACOAE141d5	0.99945059	0.5999748174263454
RE1834C	0.99945059	0.5999748174263495
RHACOAE142	0.99945059	0.5999748174263454
HMR_0382	0.99945059	0.5999748174263443
RE1835C	0.99945059	0.5999748174263535
ICCT	0.99945059	0.5999748174263575
RHACOAET60	0.99945059	0.599974817426345
RHACOAET40	0.99945059	0.599974817426345
RHACOAEP90	0.99945059	0.5999748174263454
RHACOAEP80	0.99945059	0.5999748174263454
RHACOAEP70	0.99945059	0.5999748174263454
RHACOAEP60	0.99945059	0.5999748174263454
RHACOAEP50	0.99945059	0.5999748174263454
RHACOAEP40	0.99945059	0.5999748174263452
RHACOAEP101	0.99945059	0.599974817426345
RHACOAEP100	0.99945059	0.5999748174263452
RHACOAE90	0.99945059	0.5999748174263452
RHACOAE80	0.99945059	0.5999748174263452
RHACOAE70	0.99945059	0.5999748174263451
RHACOAE60	0.99945059	0.5999748174263452
RHACOAE50	0.99945059	0.5999748174263454
RHACOAE160	0.99945059	0.5999748174263451
ARTCOAL3_cho	0.99945059	0.5999748174263455
RE0579C	0.99945059	0.5999748174263575
ARTCOAL2_cho	0.99945059	0.5999748174263454
3HPVSTEThc	0.99945059	0.5999748174263403
RE0579C_1	0.99945059	0.5999748174263575
TETDECA511ACc	0.99945059	0.5999748174263575
HMR_0390	0.99945059	0.5999748174263448
HMR_0370	0.99945059	0.5999748174263575
CINNMCOAH	0.99945059	0.5999748174263496
HMR_0394	0.99945059	0.5999748174263448
HMR_0362	0.99945059	0.5999748174263575
CE4843HYDc	0.99945059	0.599974817426352
HMR_0438	0.99945059	0.5999748174263448
HMR_0366	0.99945059	0.5999748174263498
HMR_0214	0.99945059	0.5999748174263575
3HBCOAHL	0.99945059	0.5999748174263402
HMR_0276	0.99945059	0.5999748174263575
HMR_0272	0.99945059	0.5999748174263444
HMR_0434	0.99945059	0.5999748174263444
HATBH	0.99945059	0.59997481742634
HMR_0256	0.99945059	0.5999748174263443
HMR_0268	0.99945059	0.5999748174263516
HMR_0193	0.99945059	0.5999748174263448
HBRCH	0.99945059	0.5999748174263508
METHSUCC	0.99945059	0.5999748174263575
HMR_0206	0.99945059	0.5999748174263445
HMR_0260	0.99945059	0.5999748174263575
HMR_0234	0.99945059	0.5999748174263446
RE0578C	0.99945059	0.5999748174263526
HMR_0358	0.99945059	0.5999748174263532
EIC21114TRc	0.99945059	0.599974817426352
ARTCOAL1_cho	0.99945059	0.5999748174263455
HMR_0298	0.99945059	0.5999748174263446
[truncated: 1 more rows]
