# Supplementary material for: Teasing out missing reactions in genome-scale metabolic networks through hypergraph learning
Source: Nat Commun. 2023 Apr 25;14:2375. doi: 10.1038/s41467-023-38110-7 (PMC10130184; doi:10.1038/s41467-023-38110-7)
Supplement: Supplementary file 4 — Source Data [file 41467_2023_38110_MOESM4_ESM.zip › Source Data/Supplementary Figure 8/zimmermann/GCF_000162015.1.csv]

	predicted scores	similarity max
ATPADT	0.999976854	0.6666666666666667
DADNC	0.9999667320000001	0.7697931567157007
NTPP2_1	0.9999653119999999	0.894457318058969
SUCptspp_1	0.9999641579999998	0.8660740227545124
PIt2r	0.9999629560000001	0.6737223415308158
H2CO3D	0.9999619619999999	0.5773826818363395
AMPt6	0.9999616379999999	0.6737223415308158
PPItex	0.9999584699999999	0.6737223415308157
PItpp	0.9999551099999999	0.7071200128513402
NADPHHR	0.99995397	0.43639727824576147
NADPHHS	0.99995397	0.43639727824576147
BPNT	0.99995211	0.6123896243737778
SUCCt2_2	0.999948262	0.9486832980505138
SUCCt2_3	0.999948262	0.9038933721739402
SUCCt3	0.999948262	0.6737223415308158
GLY3Pt2	0.999945924	0.6737223415308158
PPK2	0.9999448980000001	1.0
NH4t3r	0.999944494	0.7071067811865475
NH4t_1	0.999944494	0.7071067811865475
CITt3	0.9999433200000001	0.6737223415308158
CYSt2r	0.9999424959999998	0.6737223415308158
NADHHR	0.999942394	0.49991578001681525
NADHHS	0.999942394	0.49991578001681525
CYTDK1_1	0.9999422899999999	0.8944573180589864
G1PP	0.9999422579999999	0.6123896243737778
CYSCYSr	0.9999415600000001	0.6123724356957946
GLYK1	0.999941254	0.6123724356957946
SUCCACT	0.9999406540000001	0.6666666666666667
NADDP	0.999940584	0.7698099647672298
NPH	0.999940584	0.8229429722514483
G3PT	0.9999404719999999	0.6123896243737778
G6PP	0.999939058	0.6123896243737778
PYRt2	0.999938444	0.6737223415308158
AMPDA	0.999938032	0.6928125444727016
GLUGLUr	0.99993725	0.5773502691896258
DAAOP	0.999937034	0.6667415267720725
COBALTt5	0.999936812	0.5773502691896257
CMPt6	0.999936402	0.6737223415308158
ANNAT	0.999935612	0.948688625382307
NADDPp_1	0.9999353919999999	0.5
AP4AH1	0.999934762	0.7177530866019657
BPNT_1	0.9999336160000001	0.7302803440738646
DNTP	0.999932862	0.7825917790008436
AP3AH	0.999932862	0.7825917790008436
TPHAP	0.999932862	0.8990015614283875
PEPt6	0.9999326740000001	0.6737223415308158
ADK2_1	0.99993254	0.8944573180589367
SFRR	0.999932078	0.680422305477278
NTP3e_1	0.999932068	0.9129016774761646
NH4t3pp	0.9999302880000001	0.7071067811865475
CDPPH	0.9999271679999999	0.7302803440738825
GLCt2	0.9999255759999999	0.6737223415308158
GLCt2_2	0.9999255759999999	0.8521988439116919
ACS	0.9999254000000001	0.6666666666666667
CMPDAi	0.9999252519999999	0.692812544472677
NDP3	0.9999249960000001	0.8366479485507313
NH4OHDs	0.999923252	0.666679141599869
NADPHXD	0.999920698	0.5000561450790544
DHORD2	0.999920268	0.5
AP3S	0.9999192880000001	0.8380800852153848
NAD_H2	0.99991903	0.7826501533015839
GK_adp	0.9999186200000001	0.5477410064857011
DCTPD2	0.9999174399999999	0.7070829628528621
NTPP8	0.9999169779999999	0.5999730530854588
H2ASE_syn	0.999916608	0.8488830969479815
ACS_1	0.999915002	0.6172282493810577
NADHPO	0.9999145	0.8179230846650651
GLYK	0.9999140900000001	0.6761055098939328
ACOAH	0.9999135600000001	0.7303213419809307
CYTK7	0.9999125080000001	0.6123724356957946
MLTG1e	0.99991226	0.6123724356957946
G3PCT_2	0.9999121859999999	0.5477410064856794
PPGPPDPE	0.999912112	0.9224264420023054
NADHXD	0.999911834	0.5000561450790544
PYRDC	0.9999117779999999	0.7559471329074209
ALAD_L	0.9999114800000001	0.7200739584635256
PPC	0.999910648	0.6666853793290721
GLCGSD	0.999910048	0.7071464784093792
AFAT	0.999909618	0.948688625382305
TREH	0.9999095200000001	0.8333333333333335
SUCOAACTr	0.9999091340000001	0.5
NTPP8_1	0.999908922	0.5
METt2r	0.99990831	0.6737223415308158
METt3	0.99990831	0.6737223415308158
SSALx	0.9999078640000001	0.8618538239116722
UREA	0.9999068359999999	0.8704016054815078
TSR	0.999906464	0.5303300858899106
GLNt2r	0.9999061140000001	0.6737223415308158
CYTDK2_1	0.9999057920000001	0.894457318058969
PPGPPDP_c	0.9999041200000001	0.8944573180589381
MEHLER_1	0.9999040880000001	0.9400326365593492
MEHLER	0.9999040880000001	0.9400326365593492
PIt2rpp	0.9999035979999998	0.6666791415998684
PDE5	0.999903428	0.6708429885442261
GUAC	0.99990249	0.6708053335272414
FADDP	0.9999023680000001	0.7177530866019679
HEX1_1	0.999901658	0.8944573180589728
P4AH	0.99990014	0.7302803440738658
CYTK14	0.9999000619999998	0.5
GTPHL	0.9998999099999999	0.5773826818363399
AP5AH	0.999899678	0.7825917790008436
FRDx	0.99989966	0.6999797898141025
SUCCt2_3pp	0.9998992680000001	0.8719826021983121
SUCCtpp	0.9998992680000001	0.6499374579041944
SUCCt3pp	0.9998992680000001	0.7216878364870323
SUCCt2_2pp	0.9998992680000001	0.8221130814548242
ALPHNH	0.9998981599999999	0.8609536632056859
DPCOAK_1	0.9998981199999999	0.8944573180589819
GDPDPKE	0.99989803	0.8889331415556698
CPMPS	0.999897972	0.6708429885442266
SSALy	0.99989628	0.8447390231659919
NOX2	0.9998962280000001	0.924136156732079
GLUN	0.999895968	0.6123724356957946
NADH7	0.999895954	0.8170233192186791
NH3c	0.9998956920000002	0.6667040935672784
G3PD1ir	0.999893964	1.0
MALTe	0.999893928	0.8333333333333335
G3PCT	0.9998932039999999	0.599973053085451
NADS1_1	0.99989306	0.9258423740715654
PYRt2rpp	0.99989244	0.6499374579041944
NTRIR2x	0.99989233	0.9525814060094494
ARGt5r	0.9998918120000001	0.5345353438973927
UCPP	0.9998901379999999	0.5
GLS2	0.9998901	0.8814089405208615
GLS	0.9998901	0.8807048459279794
13BGH	0.9998901	0.7071464784093761
MLTG6	0.9998901	0.8165118595381889
MLTG7	0.9998901	0.8333333333333335
NDP7	0.99988975	0.7302803440738441
ALR	0.99988919	0.8447390231659919
MCD	0.9998890819999999	0.5669603496805854
AKGt2r_1	0.9998884579999998	0.6737223415308158
AKGt2r	0.9998884579999998	0.6737223415308158
NAt3_0_5	0.999888268	0.8485281374238569
NAt3_1	0.999888268	0.9486832980505138
NAt3_15	0.999888268	0.9922778767136677
NAt6	0.999888268	0.6737223415308158
UTPH1	0.9998877480000001	0.872864560701904
NTP7	0.99988717	0.7302803440738435
PANO	0.9998859040000001	0.8618538239116722
r0120	0.99988498	0.8420931389480695
ATPATF2	0.999884686	0.5656473152944221
GTPDPK_1	0.9998842139999999	0.8944573180589686
PHNO	0.999883946	0.872875450558593
NTRIRy_1	0.9998838999999998	0.7911577660997395
NTRIR2y	0.9998838999999998	0.9370299349150186
SULR_1	0.999882968	0.9555552228975196
SULR	0.999882968	0.9534447672609954
SULRR2	0.999882968	0.7911577660997395
PRPPP	0.9998823979999999	0.7302803440738568
ACt2r	0.9998821359999999	0.6737223415308158
ACt2r_1	0.9998821359999999	0.6737223415308158
UDUPP	0.9998820120000002	0.5
FMNAT_1	0.999879412	0.894457318058937
NADH16	0.9998791340000001	0.8757600392298914
NADH6	0.9998791340000001	0.8921313346031748
NADH17pp	0.999878502	0.9004993049495535
HMR_3996	0.999878058	0.5534172306962408
PUTA3	0.999877826	0.8618538239116722
SUCCabc	0.999877168	0.845146121167523
CITL	0.9998760839999999	0.47143098560625174
PHNACH	0.99987574	0.6123896243737778
SUCOAS	0.9998744199999999	0.6666666666666667
r0027	0.9998744	0.55673571922468
ATPATF1	0.999874318	0.7070829628528781
CBMD	0.99987402	0.7637809911851656
PPANA	0.999873178	0.8819123885499356
P5CD	0.999871232	0.7711902668359101
THIH	0.9998706179999999	0.8164507348017169
CBMKr	0.99986915	0.7378572924627316
CBMKr2	0.99986915	0.6736005231833023
AKO	0.999868444	0.4177863742936748
SULRR	0.9998665299999999	0.8888999776146532
APDH	0.99986578	0.6928125444726871
CYTK3	0.9998655019999999	0.6123724356957946
PYR5CD2	0.999864766	0.646006435571413
Kt3pp	0.9998644140000001	0.6499374579041944
NAt3_2pp	0.999864226	0.9486832980505138
NAt3_1p5pp	0.999864226	0.9805806756909202
DOPDH	0.999861872	0.8447390231659908
FE2tpp	0.999861356	0.5773502691896257
ACYP_3	0.9998603620000001	0.7559016635517469
ACYP_2	0.9998603620000001	0.730280344073882
r0097	0.999860024	0.6761055098939214
ACOAM	0.999860024	0.6761055098939216
FAO2	0.9998588099999999	0.9978401771857784
FAO10	0.999857668	0.9966534913490154
Kt3r	0.9998576	0.6737223415308158
NIt5	0.999857374	0.5773502691896257
FAO11	0.999857332	0.9956473453807007
ASPt2r	0.999855492	0.6737223415308158
ASPt2_2	0.999855492	0.8521988439116919
ASPt2_3	0.999855492	0.9038933721739402
PPIuabcpp	0.999855026	0.845146121167523
PPIabc	0.999855026	0.845146121167523
P5CCD	0.999854588	0.6666666666666667
SHL_c	0.99985448	0.7302803449371842
FAO1	0.9998544299999998	0.9971055882056197
AKGDH	0.9998537239999999	0.5477410064856885
PHHL	0.9998531820000001	0.8229429722514479
NADK1	0.9998526739999999	0.5999730530854814
ASP4DC	0.9998512679999999	0.75
TREHe	0.9998510319999999	0.8333333333333335
NADH16pp	0.999850648	0.9672037892786638
CYSLY3	0.999847602	0.642863034723698
RE0915E	0.9998461259999999	0.7502072589727614
GSEALD	0.9998437680000001	0.8447390231659921
GLCt2pp	0.9998437520000001	0.6499374579041944
G3PD	0.9998435320000001	0.5
ACONTa_1	0.999841888	0.6666292387154751
2AMACHYD	0.9998418499999999	0.6708429885442138
DAPAL_1	0.9998418499999999	0.6708429885442138
DAPAL	0.9998418499999999	0.6761055098939056
CYSabc	0.9998395499999999	0.8571359830622807
ACCOAS	0.999839328	0.9428619712125035
KAT1	0.999839328	1.0
ALDD2x	0.99983787	0.8618538239116718
r0068	0.999837106	0.5477410064857113
GLUK	0.9998365479999999	0.7999865265428125
ASPA1	0.999836004	0.5000093561999026
ALDD2y	0.9998348140000001	0.8447390231659914
GLUDy_1	0.999834004	0.8366560012564728
r0193	0.9998333740000002	0.8332959011791182
HKtpp	0.9998323619999999	0.7300056318971129
LAAL23	0.9998323580000001	0.596265825142315
NARK	0.999832158	0.7071067811865475
DAUPP	0.9998317919999999	0.6123724356957946
GDH1	0.99983086	0.8366560012564728
HPOXR	0.9998307400000002	0.7697931567156862
CAT	0.9998307400000002	0.7777694610778303
GLYFEM	0.9998294159999999	0.6124411990934222
PPPM	0.9998289140000001	0.847552813140042
GLUCYS	0.99982887	0.7142719661245405
PpGppP	0.999827732	0.75
2OBUTt	0.999827694	0.6737223415308158
GP4GH	0.9998268100000001	0.7070829628529006
HKt	0.9998263960000001	0.7300056318971129
ADHEr	0.9998255480000001	0.8432835104138876
TBT	0.9998251140000001	0.6172579516619663
AHGDx	0.9998243879999998	0.699979789814121
ARHGDx	0.9998243879999998	0.6999797898141061
CYSTA	0.9998241800000001	0.5000093561999026
SO3t	0.9998220699999999	0.6737223415308158
NADH8	0.9998210220000001	0.8673966847317468
OPAH	0.9998191000000001	0.8485567184615987
RE1342C	0.999818866	0.7999865265427358
UMPK2	0.9998173639999999	0.6123724356957946
FUMt2_3	0.999814816	0.9038933721739402
FUMt2_2	0.999814816	0.8521988439116919
FUMt3	0.999814816	0.6737223415308158
FUMt2r	0.999814816	0.6737223415308158
GLUVESSEC	0.99981349	0.8451461211675259
ASPSALy	0.9998119039999999	0.8447390231659915
GALt2	0.99981166	0.6737223415308158
GALt2_2	0.99981166	0.8521988439116919
GLUabcpp	0.9998110219999999	0.85713598306226
OXGDC	0.999809874	0.5000093561999015
METabcpp	0.9998098240000001	0.8571359830622546
ADEt2	0.999809814	0.6737223415308158
FACOAL100t2pp	0.999809648	0.7499999999999999
RNAS_LLA	0.9998081799999999	0.6716586349159885
CYS	0.9998074319999999	0.6708429885442138
FACOAL60t2pp	0.999806974	0.7499999999999999
HMR_8582	0.9998062620000001	0.6123724356957946
METt3pp	0.9998047800000001	0.6499374579041944
FACOAL40t2pp	0.9998044719999999	0.7499999999999999
FRDO6r	0.999803316	0.7746227600399507
ADPGLC	0.9998026	0.7177530866019652
G1Dx	0.9998021699999999	0.6999797898141218
MMS	0.9997987160000001	0.8333333333333335
UNK3	0.9997986799999999	0.5000093561999026
F6PP	0.9997983039999999	0.6123896243737778
R1PK	0.999797188	0.6324294944438822
r1319	0.9997961180000001	0.8637626247265731
HMR_3915	0.99979175	0.4472286590294934
SULFDH	0.9997911079999999	0.7042097506984655
SBTR	0.9997856580000001	0.7042097506984489
FDH6	0.9997836760000001	0.7276140830982594
FE2DMT1	0.99978336	0.6737223415308158
NOX	0.9997829939999999	0.699979789814122
BCOALIG	0.999782596	0.8580801199142314
ASPabcpp	0.9997806600000001	0.8451461211675425
ASPabc	0.9997798299999999	0.8451461211675425
Kabc	0.999775344	0.845146121167523
FACOAL40It2pp	0.9997747819999999	0.7499999999999999
FACOAL182t2pp	0.9997747819999999	0.7499999999999999
FACOAL181d6t2pp	0.9997747819999999	0.7499999999999999
FACOAL181d11tpp	0.9997747819999999	0.7499999999999999
FACOAL90t2pp	0.9997747819999999	0.7499999999999999
FACOAL50It2pp	0.9997747819999999	0.7499999999999999
FACOAL70t2pp	0.9997747819999999	0.7499999999999999
FACOAL50t2pp	0.9997747819999999	0.7499999999999999
FACOALP80t2pp	0.9997747819999999	0.7499999999999999
FACOALP60t2pp	0.9997747819999999	0.7499999999999999
FACOALP90t2pp	0.9997747819999999	0.7499999999999999
FACOALT60t2pp	0.9997747819999999	0.7499999999999999
FACOALP50t2pp	0.9997747819999999	0.7499999999999999
FACOALP70t2pp	0.9997747819999999	0.7499999999999999
FACOALP100t2pp	0.9997747819999999	0.7499999999999999
G3PCT_1	0.999774764	0.44722865902948405
SGDS	0.999774436	0.5
CYTK12	0.9997741000000001	0.6123724356957947
OCTDECACID	0.99977374	0.8738653626984447
DECACID	0.99977374	0.8675008825366398
DODECACID	0.99977374	0.8710269895525199
HEXEDECACID	0.99977374	0.8734853853405604
HEXDECACID	0.99977374	0.8734853853405604
OCTEDECACID	0.99977374	0.8738653626984447
TETDECACID	0.99977374	0.8726822327623941
R15BPK	0.999771028	0.6123724356957946
CYTK13	0.999766002	0.6123724356957946
NTPP9_1	0.9997657180000001	0.8944573180589628
NAabc	0.9997652300000001	0.845146121167523
CITt3pp	0.9997650140000001	0.6499374579041944
AKGt2rpp	0.999764364	0.6499374579041944
ORNt2r	0.999763836	0.6737223415308158
PPNCL3	0.9997635280000001	0.7142719661245372
NTPP5	0.9997622119999999	0.5999730530854911
GAPP	0.999760444	0.6123896243737778
ALAALACNc	0.9997598480000001	0.5773502691896257
FRDO5r	0.999757842	0.8682418568170862
NADH18pp	0.9997565140000001	0.9004993049495534
ACt2ipp	0.999756062	0.6499374579041945
ACt2rpp	0.999756062	0.6499374579041944
ACt5pp	0.999756062	0.8221130814548242
unkFol	0.99975454	0.8845335063656227
AASAD1	0.9997545000000001	0.55673571922468
ASPt2_3pp	0.9997536200000001	0.8944271909999159
ASPt2_2pp	0.9997536200000001	0.9486832980505138
GMP5N	0.999753458	0.894457318058969
OSUCCL	0.999753188	0.5000093561999015
r0082	0.999753188	0.5000093561999015
r2465_1	0.9997502739999999	0.5773502691896257
IDPA	0.9997494579999999	0.7302803440738792
NO2t3	0.999748806	0.6737223415308158
NDH_1	0.999747774	0.8170233192186792
2MAHMP	0.9997428939999999	0.7302803440738813
SSCOARy	0.999742818	0.7277783481540157
ASPO2	0.999740506	0.7905561007494791
TSULP	0.9997404339999999	0.6737223415308158
r1254	0.9997394419999999	0.895962546543421
PFK_ppi	0.9997386340000001	0.6761055098938891
DNADDP	0.999737716	0.7177530866019677
HMPPtr	0.9997372999999999	0.845146121167542
GMPt6	0.999736828	0.6737223415308158
AASAD2	0.9997363800000001	0.632476835081407
METRR	0.999736238	0.5409358469382348
MALDDH	0.999735714	0.7999865265427745
ADNK3	0.99973542	0.599973053085513
ACS2	0.999734082	0.6666666666666667
ASLP	0.9997336740000001	0.7745908714273084
NTP2	0.999731444	0.7302803440738828
PPS	0.9997313120000001	0.7070829628529012
NADH10	0.999728914	0.699979789814122
AMETt2	0.999727686	0.6737223415308158
BIRA	0.99972738	0.6546326697080728
H2O2syn	0.999725276	0.7042097506984655
MALTt2	0.9997221780000001	0.6737223415308158
AADb	0.999715162	0.5773826818363392
TRIOK	0.9997143599999999	0.6324294944439091
MALTabcpp	0.9997133459999998	0.8571359830622546
LAAL5	0.999712948	0.755918842134495
SUCBZL_1	0.999710434	0.6172282493810285
G3PA	0.9997091899999999	0.6123724356957946
ACTF	0.9997091899999999	0.6123724356957946
GD3P2	0.999709184	0.8447390231659909
CTPS1_2	0.9997078800000001	0.8366560012564589
OCTNLL	0.999706708	0.6172282493810579
CYTDt2	0.999704028	0.6737223415308158
SERt2r	0.9997028	0.6737223415308158
GUACYC	0.9997009720000001	0.769793156715683
DALAabcpp	0.9997004859999998	0.8451461211675425
HMPK1_1	0.999697284	0.8944573180589959
RNA_1	0.999696842	0.6438552230207003
F1PP	0.9996926480000001	0.6123896243737778
FDH	0.999690408	0.6708429885442141
GLCP4	0.9996894080000001	0.8040456410397905
GLCP3	0.9996894080000001	0.8040456410397906
GALS1	0.9996881500000001	0.5959130244193739
GALS2	0.9996881500000001	0.5959130244193739
AMID_1	0.9996879	0.5476795074672113
NITR	0.9996851520000002	0.7777874804128215
CITabc	0.9996850500000001	0.8783081873936726
HCYStabcpp	0.99968171	0.845146121167523
r2073_1	0.99967994	0.8164965809277261
FRUt2	0.99967925	0.6737223415308158
CAATPS	0.9996780380000001	0.5661458511853072
CAATPS_1	0.9996780380000001	0.7300056318971284
IPDPS_syn	0.999676232	0.7911577660997395
FDH6r	0.999675102	0.670842988544214
SPMDt2	0.999674926	0.6737223415308158
SPMDt3i	0.999674926	1.0
PTRCt2	0.9996726300000001	0.6737223415308158
PTRCt3i	0.9996726300000001	0.6737223415308158
FTHFDH	0.9996720360000001	0.7324684065988367
RNA	0.999671434	0.6688501521838123
ALKP_1	0.9996713740000001	0.8944573180589683
NDP6	0.999670872	0.7302803440738828
ALAD_L2	0.999670832	0.8176371201073042
FAD_13	0.99966612	0.8622305715071568
LDH2	0.9996656399999999	0.6999797898141201
2HBO	0.9996656399999999	0.6999797898141201
AIRC1	0.99966362	0.809034054596701
MGSA2	0.9996633100000001	0.6666292387154719
SERabcpp	0.999662488	0.845146121167523
BARB	0.9996616540000002	0.7777874804128215
PFK_adp	0.9996587759999999	0.5477410064857047
PROt3	0.9996580739999998	0.6737223415308158
PROt2r	0.9996580739999998	0.6737223415308158
FRUabc	0.9996575919999999	0.8451461211675289
ZN2tpp	0.9996575679999999	0.5773502691896257
MELIB_Et	0.999655898	0.7071067811865475
ASPO2y	0.99965568	0.7835643964295351
SERabc	0.999654528	0.845146121167523
UMPt6	0.999652828	0.6737223415308158
GSNK	0.99965184	0.632429494443908
MMSAD3	0.9996505819999999	0.6666666666666667
MALTHXabc	0.99964984	0.8571359830622546
NDH1_2p	0.9996481359999999	0.9004993049495538
NO2tabcpp	0.9996475260000001	0.845146121167523
r1329	0.999646048	0.5773826818363386
NTRLASE3	0.99964394	0.5855278346573162
PCA2	0.9996433939999999	0.7504989438171376
PCA1	0.9996433939999999	0.7504989438171376
HMR_0305	0.9996433939999999	0.6681691798717408
PACL	0.9996433939999999	0.6681691798717254
FADD3	0.9996433939999999	0.7504989438171376
CACOAL	0.9996433939999999	0.6681691798717396
PALMCL	0.9996433939999999	0.617228249381043
IPDAB	0.9996433939999999	0.7504989438171434
CYST_II	0.999642654	0.5
VALtec	0.999641724	0.7071067811865475
AIRCra	0.999639872	0.809034054596701
PDH	0.999639714	0.6666666666666667
FACOAL180	0.9996396919999999	0.7216878364870323
Kabcpp	0.9996389279999999	0.845146121167523
MALTPTabcpp	0.999637284	0.845146121167523
MALTPTabc	0.999637284	0.845146121167523
CITt4_3	0.999636078	0.8999999999999998
CITt4_2	0.999636078	0.8485281374238569
CITt4_1	0.999636078	0.6708203932499369
CITt4_4	0.999636078	0.9203579866168444
FLNDPR2r	0.999635494	0.6999070788325914
URIK3_1	0.9996295999999999	0.8944573180589201
OBDHc	0.9996291640000001	0.6172282493810485
NADHDH	0.999628632	0.8170233192186994
r1326	0.9996280740000001	0.6405029348015756
NADH5	0.9996258540000001	0.6999797898141074
DAAD	0.999624832	0.5477410064856884
THRt2r	0.9996243100000001	0.6737223415308158
ACSERHS	0.999624188	0.935425601761467
MALTTTRabcpp	0.999623826	0.8571359830622546
PSP_L_1	0.999618646	0.8944573180589358
FRNDPR2r	0.9996181960000001	1.0
AACT	0.9996120300000001	0.6116952912578812
HCITS	0.9996120300000001	0.6666666666666667
OAAt_1	0.9996098740000001	0.6737223415308157
A6PAG	0.999607842	0.7999865265428167
SQLS	0.99960752	0.4803844614152615
PHEPS	0.99960297	0.7070829628529012
SELNPS_cho	0.99960297	0.7070829628529012
UMPK3	0.999602638	0.6123724356957947
23PDE2pp	0.9996015939999999	0.4472286590294833
23PDE4pp	0.9996015939999999	0.4472286590294833
23PDE9pp	0.9996015939999999	0.4472286590294833
23PDE7pp	0.9996015939999999	0.4472286590294833
NO3abc	0.999600168	0.845146121167523
RPEc	0.999599798	0.9999999999999998
FAS80COA_L	0.9995994899999999	0.9950074955403417
AHSERL2_1	0.999598512	0.8944573180589674
C120SN	0.9995982760000001	0.9969876249813019
NO3t2	0.9995951700000001	0.6737223415308158
NO3t3	0.9995951700000001	0.6737223415308158
GLUN_1	0.99959466	0.6454682336154011
TRNFE	0.9995936240000001	0.42637604537705664
FORMCOAL	0.9995924	0.6666666666666667
G6PDH1	0.999592284	0.6999797898141203
HCO3_h_ti	0.9995920039999999	0.6737223415308158
NADPHQR3	0.9995903580000001	0.7042097506984654
FTHFI	0.9995892200000001	0.8451461211675417
SERASr	0.999588784	0.6761055098939166
URIt2	0.9995879259999999	0.6737223415308158
NTP6	0.999587266	0.7302803440738828
2OBUTt2ipp	0.9995859960000001	0.6499374579041945
L24DC	0.9995855460000002	0.5773826818363395
ALAALAPEPT1tc	0.9995833	0.6737223415308158
DHAK	0.9995820100000001	0.745355999267132
NDH1_1p	0.99958171	0.8337948206204435
KHK	0.999580752	0.799986526542819
C160SN	0.99958003	0.9966591735074055
FORt3	0.9995795519999999	0.6737223415308158
FORt2	0.9995795519999999	0.6737223415308158
r1530	0.9995765520000001	0.8571359830622554
GTHRDt2_1	0.9995765520000001	0.8571359830622554
CYSTRS_1	0.9995751220000001	0.5975884233987786
CIGAMS	0.9995751220000001	0.6999595769049427
GLYabc	0.9995751140000001	0.8451461211675253
GLYVESSEC	0.9995751140000001	0.5516680512360674
GLYVESSEC_1	0.9995751140000001	0.8451461211675253
GLYabcpp	0.999574986	0.8451461211675249
FRD7	0.999574774	1.0
NTRIRx	0.9995742639999999	0.9190125884108165
CYSTabc	0.999574132	0.8451461211675357
C140SN	0.999573034	0.9968919931983843
GLNTRS2	0.9995725820000001	0.7171222123276215
NDP8	0.99957204	0.7302803440738829
ALAt2pp	0.999570246	0.6499374579041944
HMR_0253	0.9995691319999999	0.845146121167523
GCPN	0.9995688060000001	0.6547796790657144
DMPPS_syn	0.999567986	0.7911577660997395
PSP_1	0.9995676120000001	0.75590166355175
MG2abc	0.9995668139999999	0.8571359830622546
FLDR2	0.999565688	0.783361444933361
MALTTRabcpp	0.9995640980000001	0.8571359830622546
RNTR3	0.999561368	0.6761055098938944
CA2abcpp	0.999559882	0.8451461211675407
CA2abc1pp	0.999559882	0.8451461211675407
LYSabc	0.9995595720000001	0.8571359830622546
STFRNS	0.9995594859999999	0.6124068144992254
ARGt2r	0.999558794	0.6737223415308158
RNTR2	0.9995583659999999	0.6761055098938944
XAH	0.9995580079999999	0.4714309856062531
MANabc	0.9995547720000001	0.845146121167523
MLTHFte1	0.999553948	0.845146121167523
PEPA	0.999553446	0.6123896243737779
BCT1_syn	0.9995519640000001	0.8571359830622546
NO3abcpp	0.999550288	0.845146121167523
KAS20SA	0.9995485940000002	0.9992955456090591
FAS80_L	0.9995485940000002	0.9938093528921527
GLCATr	0.9995474960000001	0.6123724356957946
LAAL8	0.999546742	0.5962658251423057
APH180	0.999546234	0.75590166355175
ASNabcpp	0.999545154	0.8451461211675425
MANabcpp	0.999544992	0.845146121167523
RNTR1	0.9995447399999999	0.6761055098938941
CD2abc2	0.9995441280000001	0.8451461211675401
NTD1_1	0.999542852	0.8944573180589686
CHLabc	0.999541088	0.857135983062287
CHLabc_rev	0.999541088	0.8451461211675391
OCDCAt2	0.999540172	0.6737223415308158
GALt2pp	0.9995398380000001	0.6499374579041944
LYSt2r	0.9995395799999999	0.8164965809277261
LYSt3r	0.9995395799999999	0.6737223415308158
DHFR2i	0.99953801	0.6999797898140998
ICDHx	0.999537136	0.5999730530854714
3NUCLE3	0.999535174	0.75
MANt2	0.9995340780000002	0.6737223415308158
FE2t3pp	0.9995329600000001	0.8164965809277261
FE2t2pp	0.9995329600000001	0.6499374579041944
r1515	0.999529394	0.845146121167523
FADRx2	0.999527984	0.704209750698465
GPAR	0.9995263400000001	0.8944573180589384
METSOX1abc	0.9995248140000002	0.845146121167523
METSOX1abcpp	0.9995248140000002	0.845146121167523
DHORD6	0.999524394	0.6999797898141216
UDPGD	0.999524378	0.9128720682015379
ATPATF3	0.999523616	0.47435762631105627
SOR	0.999522894	0.6246013672332195
CYSO_I	0.9995227520000001	0.5892887320078151
CA2abc1	0.999517962	0.8451461211675408
CA2abc	0.999517962	0.8451461211675408
METSOX2abcpp	0.999517904	0.845146121167523
METSOX2abc	0.999517904	0.845146121167523
SUCRabc	0.999517438	0.8571359830622546
C161SN	0.9995174199999999	0.9955262660690809
r1516	0.9995149019999999	0.845146121167523
FACOAL180_2	0.9995141180000001	0.6666666666666667
FACOAL180_1	0.9995141180000001	0.6666666666666667
CITt7	0.9995126040000001	0.5164035772542567
ASNabc	0.9995119800000001	0.8451461211675425
AMPN	0.9995114600000001	0.5
THRS_2	0.9995092700000001	0.8944573180589391
NTPP7	0.999507486	0.5999730530854913
GCALDtabcpp	0.99950696	0.8451461211675273
NTP4	0.99950345	0.7302803440738828
OOR2r	0.9995019940000001	0.7142719661245033
DBTS	0.9995017340000001	0.7745444779757734
HISabc	0.999500572	0.8571359830622546
THMabcpp	0.9994999059999999	0.845146121167523
THMabc	0.9994999059999999	0.845146121167523
THMATPe	0.9994999059999999	0.845146121167523
BGLK	0.99949976	0.7142719661245163
GUAD_1	0.9994993780000001	0.9486886253822825
G1PDH	0.9994987700000001	0.7999865265427744
DHRG	0.9994987700000001	0.8062215993133597
BTNt	0.9994983980000001	0.8451461211675414
NTRIRy	0.99949838	0.9204499793426224
FUMtpp	0.999498182	0.7216878364870323
FUMt2_3pp	0.999498182	0.8719826021983121
FUMt2_2pp	0.999498182	0.8221130814548242
FPGS_1	0.9994980200000001	0.5430685377484995
GLYC3Pt6pp	0.999496694	0.5000093561999013
C181SN	0.9994951180000001	0.9953423502184625
C141SN	0.9994932179999999	0.9956764173846683
ARB_Dabc	0.999491312	0.8451461211675425
ALDD1	0.9994881440000001	0.8642813294328138
SUCRt2	0.99948772	0.6737223415308158
PRAIS_1	0.999484028	0.952571704681911
LAAL20	0.999480926	0.7142719661245455
NT5C	0.999479226	0.6123896243737778
RAFFINt2	0.9994783779999998	0.6737223415308158
r1529	0.999477848	0.845146121167523
RE2649C	0.999475662	0.7303213419809063
AACOAT	0.9994754180000001	0.6666666666666667
NACHORCTL3le	0.9994745180000001	0.6737223415308158
GTHOXti2	0.999470144	0.8451461211675236
GLXt2	0.99946945	0.6737223415308158
AKP1_2	0.99946751	0.9855300252004427
AKP1_1	0.99946751	0.979963245572685
MOADC	0.9994653980000001	0.75
PPAt6	0.9994651960000001	0.6737223415308158
ADPRDP	0.999465106	0.7177530866019652
ALDD18	0.99946474	0.8618538239116722
APH160	0.9994646079999999	0.75590166355175
FBP26	0.9994643679999999	0.75
DARBabcpp	0.9994631479999999	0.8451461211675425
BCOALIG2	0.999462922	0.6666666666666667
G6PDH2c	0.9994615899999999	0.7042097506985092
G6PDH2r	0.9994615899999999	0.7042097506984639
CITRt2r	0.99946	0.6737223415308158
APH181	0.9994596760000001	0.75590166355175
PDE4	0.9994578940000001	0.7559471329074422
CGLYt3_2	0.999457576	0.8521988439116919
CYSGLYt2ir	0.999457576	0.6737223415308158
SS	0.999456758	0.642863034723698
HMR_1467	0.999456758	0.642863034723698
BALAVECSEC_1	0.999456224	0.8451461211675425
BALAVECSEC	0.999456224	0.4662401136741994
LAAL10	0.999455566	0.5962658251423032
MAK	0.9994554920000001	0.6324294944438998
SADT	0.9994552599999998	0.6761055098939218
r1523	0.999453362	0.845146121167523
C180SN	0.9994532380000001	0.9963981609905029
r1528	0.9994521859999999	0.8451461211675346
MNabc_rev	0.999452134	0.845146121167523
NADPHQR2	0.99945098	0.7042097506984508
TTDCEAATP	0.9994502439999999	0.845146121167523
THRA	0.999448568	0.9999999999999999
FAS140ACP	0.999446364	0.9538522463256999
HDCAt2	0.9994459640000001	0.6737223415308158
MMSAD2	0.9994456060000001	0.6666666666666667
PS160abcpp	0.9994451599999999	0.845146121167523
NTP8	0.9994451480000001	0.7302803440738829
PALFATPtc	0.999444424	0.8333333333333335
RE1933C	0.999443396	0.5466643048737634
COBALT2tpp	0.9994424199999999	0.5773502691896257
CBMK4	0.9994423400000001	0.6736005231833023
r1162	0.9994412440000001	0.845146121167523
CHORt2	0.999440348	0.6737223415308158
RBK	0.9994393739999999	0.6761055098939026
CBPSam_1	0.9994367399999999	0.8838743792552477
CPS_1	0.9994367399999999	0.46292118703578256
MNabc_1	0.9994364680000001	0.8571359830622546
G1PCTYT	0.999435306	0.5999730530854509
NTD11	0.99943487	0.6123896243737778
OROATP	0.9994342700000001	0.6737223415308158
DAPabc	0.99943404	0.8451461211675417
DAPabcpp	0.99943404	0.8451461211675417
TRPabc	0.999433772	0.845146121167523
STAS	0.9994324779999999	0.654632669708048
INSK	0.9994316360000001	0.6324294944439032
LAAL9	0.9994307259999999	0.7142719661245609
FPGS7_1	0.9994301379999999	0.543068537748502
15DAPabcpp	0.999429894	0.8451461211675417
GLXO1	0.9994295759999998	0.8618538239116722
FE3abcpp	0.99942892	0.8571359830622689
HSDxi	0.9994283920000001	0.9999999999999998
Nat_Kpp	0.9994276040000001	0.670820393249937
NAKt2pp	0.9994276040000001	0.6708203932499369
GLUMETr	0.999426276	0.5
OCDOR	0.9994259060000001	0.7922942811951182
RE2034C	0.9994255500000001	0.5000093561999026
GLYDHDA	0.9994251759999999	0.7200739584635354
HMR_7197	0.999424602	0.5773826818363388
SERHL	0.999424602	0.5773826818363377
OIVD2E	0.999423556	0.8103947256113694
ASPTA4	0.9994223040000001	0.5999730530854817
UDPRHMS_c	0.999419374	0.7911577660997395
PFK26	0.9994186519999999	0.7999865265428233
ABFPT2	0.9994186519999999	0.7999865265428191
r1252	0.999417738	0.8333333333333335
FAS160ACP	0.99941747	0.9538522463257
GLYBabcpp	0.999417354	0.8451461211675249
L_LACt2r	0.99941678	0.6737223415308158
L_LACt3	0.99941678	0.6737223415308158
E4POR1	0.999416742	0.8888847305389138
GLYALDDr	0.99941546	0.8618538239116722
HMR_8579	0.99941405	0.7502072589727614
NT5C_2	0.9994133099999999	0.6708429885442044
ARBabcpp	0.99940897	0.8571359830622939
ADNt2	0.999407978	0.6737223415308158
ASNt2r	0.9994075060000001	0.6737223415308158
MSO3abcpp	0.9994071999999999	0.8571359830622546
TMDPK	0.999405372	0.5999730530854828
SO3ti	0.9994046040000001	0.5
GLYBabc	0.999403422	0.8451461211675249
GLUTRS_2	0.9994028699999999	0.5975884233987714
GLUTRS_3	0.9994028699999999	0.5714079491868596
GLUTRS2	0.9994028699999999	0.5975884233987714
CELLBabc	0.9994017339999999	0.8451461211675393
SULabcpp	0.999401532	0.8571359830622546
GMPR	0.9994015039999999	0.7387294041236935
R5PP	0.9994001319999999	0.6123896243737778
TYRabc	0.9993974099999999	0.845146121167523
MLTHFte	0.999396838	0.6737223415308158
r1536	0.9993947320000001	0.845146121167523
HMR_1754	0.999392744	0.6172282493810577
HMR_0188	0.999390648	0.7216878364870323
HMEDR	0.9993877099999999	0.8618538239116723
FACOAL141	0.999387158	0.7216878364870323
GALOR	0.9993866839999999	0.7042097506984653
RIBFLVt3	0.999386282	0.845146121167523
RIBFLVt3o	0.999386282	0.845146121167523
HDH	0.999383482	0.9897643436747237
ACITL	0.99938243	0.6172282493810548
GCALDDy	0.9993822399999999	0.8447390231659921
UDPACGA6D	0.999381748	0.9128720682015379
OMPHHX3	0.99937904	0.920355555287316
OMMBLHX3	0.99937904	0.920355555287316
OPHHX3	0.99937904	0.920355555287316
SPP	0.9993788800000001	0.6123896243737778
ALDD31_1	0.9993774819999999	0.7777874804128215
ALDD31	0.9993774819999999	0.8618538239116718
THFOR1	0.999376406	0.8366479485507166
CHOLD2	0.9993752600000001	0.5
r1527	0.9993747799999999	0.8451461211675351
2DR1PP	0.9993737599999999	0.6123896243737778
GABAVESSEC	0.999373594	0.46624011367419227
GABAVESSEC_1	0.999373594	0.845146121167542
AGMabcpp	0.999373594	0.8451461211675425
4ABUTabcpp	0.999373594	0.845146121167542
TREt2	0.9993703220000001	0.6737223415308158
CSNt2	0.999370034	0.6737223415308158
DTMPt6	0.999368546	0.6737223415308158
MNt2	0.999368188	0.8164965809277261
Mn2t	0.999368188	0.8521988439116919
ACYP	0.9993680920000001	0.7302803440738812
MOBDabc_rev	0.9993667500000001	0.845146121167523
O2XOADOX	0.999365354	0.8433379145624985
OCDCAFATPc	0.9993627760000001	0.7216878364870323
AADa	0.9993611339999999	0.6123724356957947
AACLAM	0.9993611339999999	0.6123724356957947
HISt2r	0.99935935	0.6737223415308158
HISt2r1	0.99935935	0.6737223415308158
MTHFC_1	0.9993592	0.8660740227545062
LAAL1	0.999357438	0.7559188421345188
ALDD16	0.9993571600000001	0.8618538239116722
CAMPt	0.999356654	0.8451461211675406
ALDD3	0.99935328	0.8618538239116722
TAGabc	0.9993514059999999	0.8485186104113632
ALAALAD_1	0.999349982	0.6667415267720725
AMID4	0.9993468459999999	0.5164035772542522
PHEPC	0.999345186	0.6666853793290721
MCDC	0.99934503	0.47143098560625174
DTPH	0.9993446760000001	0.7302803440738829
THFGLUS	0.99934461	0.714271966124538
r1382_1	0.99934461	0.8404893221662372
FPGS_tm	0.99934461	0.8347751515596529
FPGS	0.99934461	0.8347751515596531
EAR120y	0.999343476	0.7460030274775491
3SPYRSP	0.99934333	0.5477068418987074
GDR	0.999342832	0.7216878364870323
GLP5H	0.9993389699999999	0.75
FACOAL181_2	0.9993354520000001	0.8333333333333335
FACOAL18111Z	0.9993354520000001	0.8333333333333335
BTNt2i	0.9993349220000001	0.6737223415308158
BTNt4i	0.9993349220000001	0.6737223415308158
THMt2	0.99933481	0.6737223415308158
THMt3	0.99933481	0.6737223415308158
APH140	0.99933472	0.75590166355175
CYTBD2	0.9993340679999999	0.8662301617124935
FPGS4_1	0.9993334520000001	0.5430685377484957
DMALRED	0.9993331060000001	0.5
FADRx	0.99933238	0.7746227600399507
EAR160y	0.9993319999999999	0.746003027477552
MOBDabcpp	0.99933166	0.8571359830622546
ASPT	0.9993304420000001	0.40827120966615027
NMNTP	0.99932998	0.7071067811865475
GLYCt2	0.9993296260000001	0.6737223415308158
TDP	0.9993264500000001	0.8090340545966944
GTPCII	0.999325642	0.759253164069532
GTPCII_1	0.999325642	0.7171613209862892
GTPCII2	0.999325642	0.759253164069532
ISOAML	0.9993253320000001	0.5773826818363392
M1PD	0.9993245680000001	0.6999797898141217
SBTPD	0.9993245680000001	0.6999797898141055
APH141	0.999323658	0.75590166355175
r0318	0.9993224960000001	0.6761055098939214
4ABZt2r	0.999322136	0.7071067811865475
NI2tpp	0.9993208299999999	0.5773502691896257
APH161	0.99931708	0.75590166355175
TALA	0.999316522	0.5
DHRG2	0.999314268	0.7926282278320554
HMR_4816	0.999313942	0.9583309942177051
RIBt2	0.999313298	0.6737223415308158
CMCMSAD	0.9993132979999999	1.0
ASPO5_1	0.99931207	0.8944573180589636
COORr	0.9993111880000001	0.457677458303262
GLNS_1	0.9993092820000001	0.7715353117263071
TTDCAFATPc	0.9993090200000001	0.8333333333333335
UREA2t2	0.999304774	0.8521988439116919
UREAt_2	0.999304774	0.7071067811865475
BSORx	0.9993044680000001	0.7777874804128215
VALDHr	0.999303176	0.7200739584635434
CO2tpp	0.999302462	0.4999999999999999
HMR_0180	0.9993019280000001	0.6666666666666667
APH120	0.999298112	0.7559016635517485
DURIt2	0.999297462	0.6737223415308158
FASC200ACP	0.99929614	0.9485422463618047
FASC201ACP	0.99929612	0.858637532318214
UDCPDPpp	0.9992946699999999	0.44722865902946063
NTP3pp	0.9992946699999999	0.4472286590294843
PHEabc	0.99929452	0.845146121167523
NDPK9	0.9992936800000001	0.6123724356957946
BETALDHx	0.999291818	0.8618538239116718
MN6PP	0.999291708	0.6708203932499369
NMNHYD_1	0.999291268	0.8944573180589391
LCTSt	0.999290234	0.6737223415308158
NDP4	0.9992889439999999	0.7302803440738828
PAPA181	0.9992858720000001	0.6123896243737778
GLYALDDy	0.99928425	0.8447390231659921
P5CRx	0.999284154	0.7905561007494848
PRO1x	0.999284154	0.7905561007494849
P5CR2	0.999284154	0.6999797898141076
ARGSS_1	0.9992838799999999	0.9561897901853417
DMPSS_c	0.9992837	0.8505178557465056
NADK2	0.999283528	0.5999730530854687
OCTD	0.99928296	0.7324684065988284
HISTDb	0.9992801760000001	0.8944238436428819
LHIST	0.9992801760000001	0.8944238436428819
HISTDb_1	0.9992801760000001	0.8216115097285336
DCTPD2_1	0.99928015	0.44722865902948405
GSNt2	0.9992779720000001	0.6737223415308158
BACCL	0.9992769860000001	0.6761055098939218
PAPA140	0.9992761779999999	0.6123896243737778
DPCOAPP	0.9992725339999999	0.7177530866019677
FACOAL80	0.9992720399999999	0.7216878364870323
ORNt2	0.99927183	0.6737223415308158
HEX7_1	0.999267476	0.8944573180589763
ICHDx	0.999266152	0.5999730530854704
HMR_0156	0.9992653240000001	0.6666666666666667
MAN6Pt6	0.999263442	0.6737223415308158
GGPTRCS	0.99926168	0.7142719661245684
FRUt3	0.9992609720000001	0.6499374579041944
NH4ti	0.9992604220000001	0.9999999999999998
MTHFD2	0.999258472	0.6999797898141221
FCOAH2	0.9992579820000002	0.6324294957731763
FCOAH	0.9992579820000002	0.8990015614283875
FUMAH	0.9992566079999999	0.5476795074672078
GTPDPDP	0.9992531	0.7302803440738587
GDTP	0.9992531	0.7559016635517496
BALAt2r	0.9992525999999999	0.6737223415308158
ETHAt6	0.999252392	0.7071067811865475
GM2LIPAabctex	0.9992504999999999	0.8451461211675239
GLUCANabc	0.9992504999999999	0.8451461211675257
XOLDIOLONEATP	0.9992504999999999	0.845146121167523
GTACMPtev	0.9992504999999999	0.8451461211675236
ADRNLPVESSEC_1	0.9992504999999999	0.8451461211675425
CLIPAabctex	0.9992504999999999	0.845146121167523
DRIBabc	0.9992504999999999	0.8451461211675325
21HPRGNLONEt1	0.9992504999999999	0.8451461211675417
DSPVSteb	0.9992504999999999	0.8451461211675325
GLUCAN2abc	0.9992504999999999	0.8451461211675257
GM2LIPAabcpp	0.9992504999999999	0.845146121167523
GLYPHEabcpp	0.9992504999999999	0.845146121167524
CMCBTFabcpp	0.9992504999999999	0.8451461211675304
r1531	0.9992504999999999	0.8485186104113617
XOL7AONEATP	0.9992504999999999	0.845146121167523
CRGLZABCt	0.9992504999999999	0.8451461211675371
GLYMETtr	0.9992504999999999	0.845146121167525
CE7081tm	0.9992504999999999	0.8451461211675422
GLYSERabcpp	0.9992504999999999	0.845146121167524
DOPAVESSEC	0.9992504999999999	0.7254646751160468
THRNTt	0.9992504999999999	0.845146121167523
GLYMETabcpp	0.9992504999999999	0.8451461211675241
XOL7AH3ATP	0.9992504999999999	0.845146121167523
ADOCBLabcpp	0.9992504999999999	0.8451461211675425
ADOCBLabc	0.9992504999999999	0.8451461211675426
ADRNLPVESSEC	0.9992504999999999	0.7254646751160557
AEPabc	0.9992504999999999	0.8451461211675417
CRNabc	0.9992504999999999	0.845146121167537
CRNabcpp	0.9992504999999999	0.845146121167537
GLZABCteb	0.9992504999999999	0.8451461211675239
GM1LIPAabcpp	0.9992504999999999	0.845146121167523
GM1LIPAabctex	0.9992504999999999	0.8451461211675239
AEPabcpp	0.9992504999999999	0.8451461211675417
DPROabcpp	0.9992504999999999	0.845146121167523
GLUCYSte	0.9992504999999999	0.8451461211675256
PE15_HSABCt	0.9992504999999999	0.845146121167523
PE18111Z1829Z12Zt	0.9992504999999999	0.845146121167523
PE18111Z1819Zt	0.9992504999999999	0.845146121167523
PE1801845Z9Z12Z15Zt	0.9992504999999999	0.845146121167523
PE1801835Z9Z12Zt	0.9992504999999999	0.845146121167523
PE1801829Z12Zt	0.9992504999999999	0.845146121167523
DASNabcpp	0.9992504999999999	0.8451461211675425
PE1801819Zt	0.9992504999999999	0.845146121167523
COLIPAPabctex	0.9992504999999999	0.8451461211675373
PE17_HSABCt	0.9992504999999999	0.845146121167523
COLIPAabcex	0.9992504999999999	0.8451461211675373
PE161abcpp	0.9992504999999999	0.845146121167523
PE161_HSABCt	0.9992504999999999	0.845146121167523
COLIPAabcpp	0.9992504999999999	0.8451461211675374
PE18111Z1845Z9Z12Z15Zt	0.9992504999999999	0.845146121167523
COLIPAabcpp_kt	0.9992504999999999	0.845146121167523
COLIPAabcppmin	0.9992504999999999	0.8451461211675373
PE14_HSABCt	0.9992504999999999	0.845146121167523
PHEME2abcpp	0.9992504999999999	0.845146121167523
PHEMEABCte	0.9992504999999999	0.845146121167523
PE12_HSABCt	0.9992504999999999	0.845146121167523
PHEMEabcpp	0.9992504999999999	0.845146121167523
AHANDROSTANGLCte	0.9992504999999999	0.8451461211675425
AHANDROSTANte	0.9992504999999999	0.8451461211675425
3DHDCAabc	0.9992504999999999	0.8451461211675418
11DOCRTSTRNte	0.9992504999999999	0.8451461211675416
PHYQt	0.9992504999999999	0.845146121167523
PE18111Z1835Z9Z12Zt	0.9992504999999999	0.845146121167523
PE1819Z1819Zt	0.9992504999999999	0.845146121167523
WHARACHDt	0.9992504999999999	0.845146121167523
PEDH203_HSABCt	0.9992504999999999	0.845146121167523
PG18111Z160t	0.9992504999999999	0.845146121167523
3DHLCAabc	0.9992504999999999	0.8451461211675418
PESTE_HSABCt	0.9992504999999999	0.845146121167523
PG1819Z160t	0.9992504999999999	0.845146121167523
PGLYCABCte	0.9992504999999999	0.845146121167523
PEPALM_HSASBCt	0.9992504999999999	0.845146121167523
PEOLE_HSABCt	0.9992504999999999	0.845146121167523
PELPALM_HSABCt	0.9992504999999999	0.845146121167523
PELINL_HSABCt	0.9992504999999999	0.845146121167523
PGP18111Z160t	0.9992504999999999	0.845146121167523
PEFLIP_cho	0.9992504999999999	0.845146121167523
PEFLIP	0.9992504999999999	0.845146121167523
PEAtabcpp	0.9992504999999999	0.845146121167523
PE1819Z1829Z12Zt	0.9992504999999999	0.845146121167523
PEAR_HSABCt	0.9992504999999999	0.845146121167523
PEALtabc	0.9992504999999999	0.845146121167523
PEAL2tabc	0.9992504999999999	0.845146121167523
PE2LINL_HSABCt	0.9992504999999999	0.845146121167523
PE226_HSABCt	0.9992504999999999	0.845146121167523
PGP1819Z160t	0.9992504999999999	0.845146121167523
PE203_HSABCt	0.9992504999999999	0.845146121167523
PE1829Z12Z1835Z9Z12Zt	0.9992504999999999	0.845146121167523
GLYC2Pabcpp	0.9992504999999999	0.8451461211675247
PE1819Z1845Z9Z12Z15Zt	0.9992504999999999	0.845146121167523
PE1819Z1835Z9Z12Zt	0.9992504999999999	0.845146121167523
COLIPABabcpp	0.9992504999999999	0.8451461211675374
PCt_cho	0.9992504999999999	0.845146121167523
AI2abcpp	0.9992504999999999	0.845146121167523
PCt	0.9992504999999999	0.845146121167523
12HARACHDte	0.9992504999999999	0.8451461211675417
PCHOL2OLE_HSABCt	0.9992504999999999	0.845146121167523
PCHOL2LINL_HSABCt	0.9992504999999999	0.845146121167523
PCHLN225_HSABCt	0.9992504999999999	0.845146121167523
DOPAVESSEC_1	0.9992504999999999	0.8451461211675325
PB2abcpp	0.9992504999999999	0.845146121167523
COPROSTabc	0.9992504999999999	0.8451461211675372
1MNCAMti	0.9992504999999999	0.8451461211675417
ALAGLNtr	0.9992504999999999	0.8451461211675425
GLYGLNabcpp	0.9992504999999999	0.8451461211675244
ALAGLUabcpp	0.9992504999999999	0.8451461211675423
GLYGLNtr	0.9992504999999999	0.8451461211675251
ALAGLYtr	0.9992504999999999	0.8451461211675425
VITEtl	0.9992504999999999	0.8451461211675423
PCHOLSTE_HSABCt	0.9992504999999999	0.845146121167523
ALAHISabcpp	0.9992504999999999	0.8451461211675425
ALAHIStr	0.9992504999999999	0.8451461211675425
ALALEUabcpp	0.9992504999999999	0.8451461211675425
ALALEUt	0.9992504999999999	0.8451461211675425
GLYGLUabcpp	0.9992504999999999	0.8451461211675244
GLYGLYGLNtr	0.9992504999999999	0.8451461211675241
GLYGLYabcpp	0.9992504999999999	0.8451461211675241
CMtexabc	0.9992504999999999	0.8451461211675381
ALATHRabcpp	0.9992504999999999	0.8451461211675425
ALATHRtr	0.9992504999999999	0.8451461211675425
ALATRPabcpp	0.9992504999999999	0.8451461211675425
CPGNabcpp	0.9992504999999999	0.8451461211675371
PCHOL2STE_HSABCt	0.9992504999999999	0.845146121167523
PCHOLAR_HSABCt	0.9992504999999999	0.845146121167523
PCHOLDOC_HSABCt	0.9992504999999999	0.845146121167523
PCHOLEIC_HSABCt	0.9992504999999999	0.845146121167523
PCHOLPALME_HSABCt	0.9992504999999999	0.845146121167523
PCHOLOLE_HSABCt	0.9992504999999999	0.845146121167523
PCHOLN264_HSABCt	0.9992504999999999	0.845146121167523
COLIPAabctex	0.9992504999999999	0.8451461211675374
PCHOLN225_HSABCt	0.9992504999999999	0.845146121167523
PCHOLN2254_HSABCt	0.9992504999999999	0.845146121167523
PCHOLN224_HSABCt	0.9992504999999999	0.845146121167523
PCHOLN205_HSABCt	0.9992504999999999	0.845146121167523
PCHOLN204_HSABCt	0.9992504999999999	0.845146121167523
PCHOLN203_HSABCt	0.9992504999999999	0.845146121167523
AK2LGCHOLABCt	0.9992504999999999	0.8451461211675425
PCHOLN201_HSABCt	0.9992504999999999	0.845146121167523
PCHOLN19_HSABCt	0.9992504999999999	0.845146121167523
PCHOLN183_HSABCt	0.9992504999999999	0.845146121167523
THYOCHOLabc	0.9992504999999999	0.845146121167523
PCHOLN1836_HSABCt	0.9992504999999999	0.845146121167523
PCHOLN15_HSABCt	0.9992504999999999	0.845146121167523
PCHOLMYR_HsABCt	0.9992504999999999	0.845146121167523
DORNabcpp	0.9992504999999999	0.845146121167523
11DOCRTSLte	0.9992504999999999	0.8451461211675416
PCHOLLINL_HSABCt	0.9992504999999999	0.845146121167523
3DHCHOLabc	0.9992504999999999	0.8451461211675418
PCHOLHEP_HSABCt	0.9992504999999999	0.845146121167523
PCHOLET_HSABCt	0.9992504999999999	0.845146121167523
3DHCDCHOLabc	0.9992504999999999	0.8451461211675418
DHEASABCCte	0.9992504999999999	0.8451461211675337
ARSabc	0.9992504999999999	0.8451461211675425
ALLabcpp	0.9992504999999999	0.8451461211675425
ESTRSABCtc	0.9992504999999999	0.845146121167531
ESTRONEGLCt	0.9992504999999999	0.845146121167531
IBUP_Stbc	0.9992504999999999	0.845146121167523
HISGLYabcpp	0.9992504999999999	0.845146121167523
IBUPGLUCtpvb	0.9992504999999999	0.845146121167523
ESTRONEte	0.9992504999999999	0.8451461211675311
HISHISabcpp	0.9992504999999999	0.845146121167523
HYOCHOLabc	0.9992504999999999	0.845146121167523
r1533_1	0.9992504999999999	0.8451461211675423
CBIabc	0.9992504999999999	0.8451461211675405
ESTROSABCCte	0.9992504999999999	0.845146121167531
CBIuabcpp	0.9992504999999999	0.8451461211675404
CBL1HBIabc	0.9992504999999999	0.8451461211675402
CBL1abc	0.9992504999999999	0.8451461211675404
CBL1abcpp	0.9992504999999999	0.8451461211675404
CBL2abc	0.9992504999999999	0.8451461211675402
HMR_0419	0.9992504999999999	0.845146121167523
HPDECEte	0.9992504999999999	0.845146121167523
CDCA24Gte	0.9992504999999999	0.8451461211675401
CDCA3Gte	0.9992504999999999	0.8451461211675398
HISTAVESSEC	0.9992504999999999	0.725464675116041
HISTAVESSEC_1	0.9992504999999999	0.845146121167523
ETHSO3abcpp	0.9992504999999999	0.8451461211675309
ETHSabc	0.9992504999999999	0.8451461211675309
r1533	0.9992504999999999	0.8485186104113617
HMR_0469	0.9992504999999999	0.845146121167523
HMR_0439	0.9992504999999999	0.8451461211675423
HMR_0435	0.9992504999999999	0.8451461211675423
r1532_1	0.9992504999999999	0.8451461211675423
HMR_0431	0.9992504999999999	0.8451461211675423
HMR_0427	0.9992504999999999	0.8451461211675347
ICDCHOLabc	0.9992504999999999	0.845146121167523
CARNabcpp	0.9992504999999999	0.8451461211675405
ICLIPAabcpp	0.9992504999999999	0.845146121167523
ESTRIOLGLCte	0.9992504999999999	0.8451461211675311
LCA3Sabc	0.9992504999999999	0.845146121167523
LCA3Gte	0.9992504999999999	0.845146121167523
LCA24Gte	0.9992504999999999	0.845146121167523
LANTHabc	0.9992504999999999	0.845146121167523
HEMEti	0.9992504999999999	0.845146121167523
EPOXTACteb	0.9992504999999999	0.8451461211675313
C14768ATP	0.9992504999999999	0.8451461211675422
C14769td2	0.9992504999999999	0.8451461211675422
C14770ATP	0.9992504999999999	0.8451461211675422
C14771ATP	0.9992504999999999	0.8451461211675422
C14825ATP	0.9992504999999999	0.8451461211675422
C14826ATP	0.9992504999999999	0.8451461211675422
r1532	0.9992504999999999	0.8485186104113617
HEXDIACATP	0.9992504999999999	0.845146121167523
HEXDTRte	0.9992504999999999	0.845146121167523
CGMPt	0.9992504999999999	0.8451461211675418
HEXSabc	0.9992504999999999	0.845146121167523
K2L4Aabctex	0.9992504999999999	0.845146121167523
K2L4Aabcpp	0.9992504999999999	0.845146121167523
ISTNTabc	0.9992504999999999	0.845146121167523
ISOP3PT	0.9992504999999999	0.8451461211675415
ISOLVSTtbc	0.9992504999999999	0.845146121167523
ISOCHOLabc	0.9992504999999999	0.845146121167523
ISETACabcpp	0.9992504999999999	0.845146121167523
ESTRAABCtc	0.9992504999999999	0.8451461211675312
CA24Gte	0.9992504999999999	0.8451461211675408
ESTRADIOLGLCt2	0.9992504999999999	0.8451461211675312
CA3Sabc	0.9992504999999999	0.8451461211675407
ESTRIOLATP	0.9992504999999999	0.8451461211675312
HMR_0423	0.9992504999999999	0.845146121167523
HMR_0415	0.9992504999999999	0.8451461211675425
AM19CSteb	0.9992504999999999	0.8451461211675425
CE2537ABCt	0.9992504999999999	0.8451461211675422
CE1447te	0.9992504999999999	0.8451461211675422
HMR_0291	0.9992504999999999	0.8451461211675423
CE2006te	0.9992504999999999	0.8451461211675422
HMR_0287	0.9992504999999999	0.8451461211675425
CE2047te	0.9992504999999999	0.8451461211675422
CE2049te	0.9992504999999999	0.8451461211675422
HMR_0281	0.9992504999999999	0.8451461211675425
CE7172ATP	0.9992504999999999	0.8451461211675423
CE2209te	0.9992504999999999	0.8451461211675422
CE2211te	0.9992504999999999	0.8451461211675422
CE2445t	0.9992504999999999	0.8451461211675422
CE2510ABCt	0.9992504999999999	0.8451461211675422
CE2510t	0.9992504999999999	0.8451461211675422
CE2513ATP	0.9992504999999999	0.845146121167523
CE2537ATP	0.9992504999999999	0.8451461211675422
HMR_0194	0.9992504999999999	0.8451461211675425
HMR_0277	0.9992504999999999	0.845146121167523
CE7096te	0.9992504999999999	0.8451461211675423
CE7090te	0.9992504999999999	0.8451461211675423
CE4843t	0.9992504999999999	0.8451461211675317
HMR_0273	0.9992504999999999	0.8451461211675423
CE4877te	0.9992504999999999	0.8451461211675422
CE7085te	0.9992504999999999	0.8451461211675422
CE7083t	0.9992504999999999	0.8451461211675422
CE5025t	0.9992504999999999	0.8451461211675422
CE5026t	0.9992504999999999	0.8451461211675422
CE5072te	0.9992504999999999	0.8451461211675422
HMR_0261	0.9992504999999999	0.845146121167523
HMR_0257	0.9992504999999999	0.8451461211675423
CE7082ATP	0.9992504999999999	0.8451461211675422
CE1352te	0.9992504999999999	0.8451461211675422
CEL6abc	0.9992504999999999	0.8451461211675393
CE1297t	0.9992504999999999	0.8451461211675422
HMR_0299	0.9992504999999999	0.8451461211675425
HMR_0395	0.9992504999999999	0.8451461211675423
HMR_0391	0.9992504999999999	0.8451461211675423
HMR_0387	0.9992504999999999	0.8451461211675423
HMR_0207	0.9992504999999999	0.8451461211675423
HMR_0383	0.9992504999999999	0.8451461211675423
HMR_0211	0.9992504999999999	0.8451461211675425
HMR_0375	0.9992504999999999	0.845146121167523
HMR_0215	0.9992504999999999	0.845146121167523
HMR_0371	0.9992504999999999	0.845146121167523
HMR_0367	0.9992504999999999	0.8451461211675381
CELabc	0.9992504999999999	0.8451461211675393
HMR_0363	0.9992504999999999	0.845146121167523
HMR_0235	0.9992504999999999	0.8451461211675425
HMR_0359	0.9992504999999999	0.8451461211675317
HMR_0239	0.9992504999999999	0.845146121167523
HMR_0347	0.9992504999999999	0.8451461211675425
HMR_0243	0.9992504999999999	0.8451461211675423
HMR_0343	0.9992504999999999	0.845146121167523
HMR_0329	0.9992504999999999	0.8451461211675425
HMR_0325	0.9992504999999999	0.8451461211675425
HMR_0321	0.9992504999999999	0.845146121167533
HMR_0317	0.9992504999999999	0.845146121167533
HMR_0311	0.9992504999999999	0.8451461211675425
HMR_0307	0.9992504999999999	0.8451461211675425
CE0328t	0.9992504999999999	0.8451461211675368
HMR_0303	0.9992504999999999	0.8451461211675425
CE1243ATP	0.9992504999999999	0.8451461211675422
HMR_0247	0.9992504999999999	0.8451461211675425
CE1273t1	0.9992504999999999	0.8451461211675422
C05770te	0.9992504999999999	0.8451461211675422
C05769te	0.9992504999999999	0.8451461211675422
C05463t1	0.9992504999999999	0.845146121167523
TUNGSabcpp	0.9992504999999999	0.845146121167523
NRPPHRVESSEC_1	0.9992504999999999	0.845146121167523
NRPPHRVESSEC	0.9992504999999999	0.7254646751160408
NORMETEVESSte	0.9992504999999999	0.7254646751160408
NMTHDA	0.9992504999999999	0.8682418568170851
ARBTNabcpp	0.9992504999999999	0.8451461211675425
NDERSVteb	0.9992504999999999	0.845146121167523
NCBMPTSabcpp	0.9992504999999999	0.8451461211675425
TSACGLUCtev	0.9992504999999999	0.845146121167523
12DHCHOLabc	0.9992504999999999	0.8451461211675417
TSACMSULtev	0.9992504999999999	0.845146121167523
TSTSTERONEGLCte	0.9992504999999999	0.845146121167523
ARSENBabc	0.9992504999999999	0.8451461211675425
DCA24Gte	0.9992504999999999	0.8451461211675354
TUDCA3Sabc	0.9992504999999999	0.845146121167523
TXB2t	0.9992504999999999	0.845146121167523
C05302te	0.9992504999999999	0.8451461211675422
2HATVLACteb	0.9992504999999999	0.8451461211675418
DCA3Gte	0.9992504999999999	0.8451461211675353
2HATVLACGLUCteb	0.9992504999999999	0.8451461211675418
DCA3Sabc	0.9992504999999999	0.8451461211675353
MOPSabc	0.9992504999999999	0.845146121167523
r1531_1	0.9992504999999999	0.8451461211675423
ASO3t8pp	0.9992504999999999	0.8451461211675425
2HATVACIDteb	0.9992504999999999	0.8451461211675417
2HATVACIDGLUCteb	0.9992504999999999	0.8451461211675418
HC02194te	0.9992504999999999	0.8451461211675423
HC02195te	0.9992504999999999	0.8451461211675423
HC02196te	0.9992504999999999	0.8451461211675423
CHOLSabc_1	0.9992504999999999	0.845146121167539
CHOLSabc	0.9992504999999999	0.845146121167539
NRVNCABCt	0.9992504999999999	0.845146121167523
EANDRSTRNte	0.9992504999999999	0.845146121167532
31DMTtu	0.9992504999999999	0.8451461211675418
O16A4COLIPAabctex	0.9992504999999999	0.845146121167523
AM1A4NCSteb	0.9992504999999999	0.8451461211675425
AM1ACSteb	0.9992504999999999	0.8451461211675425
AM1ALCSteb	0.9992504999999999	0.8451461211675425
AM1C4N9CSteb	0.9992504999999999	0.8451461211675425
AM1C9CSteb	0.9992504999999999	0.8451461211675425
AM1CCSteb	0.9992504999999999	0.8451461211675425
AM1CGLCteb	0.9992504999999999	0.8451461211675425
AM4NC9CSteb	0.9992504999999999	0.8451461211675425
AM4NCSteb	0.9992504999999999	0.8451461211675425
PAIL1819Z160t	0.9992504999999999	0.845146121167523
PAIL18111Z160t	0.9992504999999999	0.845146121167523
PAFABCt	0.9992504999999999	0.845146121167523
AM9CSAteb	0.9992504999999999	0.8451461211675425
PACALtabcpp	0.9992504999999999	0.845146121167523
35DSMVteb	0.9992504999999999	0.8451461211675418
GUDACabcpp	0.9992504999999999	0.8451461211675233
GUDCA3Sabc	0.9992504999999999	0.8451461211675233
GUDPTNabcpp	0.9992504999999999	0.8451461211675232
CHSTEROLt_1	0.9992504999999999	0.8451461211675388
TRIPVSteb	0.9992504999999999	0.845146121167523
OSKTabcpp	0.9992504999999999	0.845146121167523
CHSTEROLt	0.9992504999999999	0.8451461211675388
DVALabcpp	0.9992504999999999	0.845146121167523
OARGabcpp	0.9992504999999999	0.845146121167542
ANDRSTANDRte	0.9992504999999999	0.8451461211675425
ANDRSTNDNte	0.9992504999999999	0.8451461211675425
ANDRSTRNGLCte	0.9992504999999999	0.8451461211675425
OANTIabcpp	0.9992504999999999	0.845146121167523
DESFVSteb	0.9992504999999999	0.8451461211675344
MHGLZABCt	0.9992504999999999	0.845146121167523
HC02220te	0.9992504999999999	0.8451461211675423
HCA24Gte	0.9992504999999999	0.845146121167523
BLAMDabcpp	0.9992504999999999	0.845146121167542
LYSGLUGLYtr	0.9992504999999999	0.845146121167523
LVSTPGPtu	0.9992504999999999	0.845146121167523
LVSTACIDtu	0.9992504999999999	0.845146121167523
LTHSTRLABCt	0.9992504999999999	0.845146121167523
LSTNtu	0.9992504999999999	0.845146121167523
ENLIPAabctex	0.9992504999999999	0.8451461211675316
LIPTabc	0.9992504999999999	0.845146121167523
LIPAabctex	0.9992504999999999	0.845146121167523
LIPAabcpp	0.9992504999999999	0.845146121167523
LIPACabcpp	0.9992504999999999	0.845146121167523
BUTSO3abcpp	0.9992504999999999	0.845146121167541
LIPABabcpp	0.9992504999999999	0.845146121167523
BUTSabc	0.9992504999999999	0.845146121167541
LIPAAabcpp	0.9992504999999999	0.845146121167523
LEULEUabcpp	0.9992504999999999	0.845146121167523
LEUKTRB4WOHt	0.9992504999999999	0.845146121167523
LEUKTRB4WCOOHt	0.9992504999999999	0.845146121167523
LEUKABCtc	0.9992504999999999	0.845146121167523
C03681te	0.9992504999999999	0.8451461211675422
C03990ATP	0.9992504999999999	0.8451461211675423
C04483t1	0.9992504999999999	0.8451461211675348
UDCA3Sabc	0.9992504999999999	0.845146121167523
C04717ATP	0.9992504999999999	0.8451461211675422
LCYSTabcpp	0.9992504999999999	0.8451461211675423
C04805ATP	0.9992504999999999	0.8451461211675422
LCYSTabc	0.9992504999999999	0.8451461211675423
C05298te	0.9992504999999999	0.8451461211675422
C05299te	0.9992504999999999	0.8451461211675422
C05301te	0.9992504999999999	0.8451461211675422
UCHOLabc	0.9992504999999999	0.845146121167523
CHOLATEt3	0.9992504999999999	0.8451461211675391
ECA4COLIPAabctex	0.9992504999999999	0.845146121167532
EIC21114TRte	0.9992504999999999	0.8451461211675318
HCA6Gte	0.9992504999999999	0.845146121167523
METSabc	0.9992504999999999	0.845146121167523
METSRabc	0.9992504999999999	0.845146121167523
ATVACIDtu	0.9992504999999999	0.8451461211675425
METDabcpp	0.9992504999999999	0.845146121167523
METDabc	0.9992504999999999	0.845146121167523
ATVLACtu	0.9992504999999999	0.8451461211675425
AU1abcpp	0.9992504999999999	0.8451461211675423
MERACMPthc	0.9992504999999999	0.845146121167523
MERACMPtep	0.9992504999999999	0.845146121167523
MEPNabcpp	0.9992504999999999	0.845146121167523
Am1CSAteb	0.9992504999999999	0.8451461211675425
MEPIVESSte_cho	0.9992504999999999	0.845146121167523
MEPIVESSte	0.9992504999999999	0.7254646751160408
BALAALAabcpp	0.9992504999999999	0.8451461211675422
BALABALAabcpp	0.9992504999999999	0.8451461211675422
MDZtu	0.9992504999999999	0.845146121167523
BALAGLYabcpp	0.9992504999999999	0.8451461211675422
BALALEUabcpp	0.9992504999999999	0.845146121167542
HDCA24Gte	0.9992504999999999	0.845146121167523
MCBTFabcpp	0.9992504999999999	0.8451461211675299
MANTTRabc	0.9992504999999999	0.845146121167523
MANTRabc	0.9992504999999999	0.845146121167523
MANBabc	0.9992504999999999	0.845146121167523
ECTOINEabc	0.9992504999999999	0.8451461211675318
ECTOabcpp	0.9992504999999999	0.8451461211675318
BILDGLCURte	0.9992504999999999	0.8451461211675416
HDCA6Gte	0.9992504999999999	0.845146121167523
BILGLCURte	0.9992504999999999	0.8451461211675416
XYL3abc	0.9992504999999999	0.845146121167523
CE6247t	0.9992504999999999	0.8451461211675422
FEROXGFEabcpp	0.9992504999999999	0.8451461211675294
4HPROLTabcpp	0.9992504999999999	0.845146121167542
CSAtu	0.9992504999999999	0.8451461211675365
PS141abcpp	0.9992504999999999	0.845146121167523
TCHOLABCtc	0.9992504999999999	0.845146121167523
SPHMYLN18116_hs_ATPt	0.9992504999999999	0.845146121167523
4HPRODCabcpp	0.9992504999999999	0.845146121167542
18HARACHDte	0.9992504999999999	0.8451461211675417
DARGabcpp	0.9992504999999999	0.8451461211675425
GDCA3Sabc	0.9992504999999999	0.8451461211675271
CTBTabc	0.9992504999999999	0.8451461211675364
CTBTabcpp	0.9992504999999999	0.8451461211675362
PS140abcpp	0.9992504999999999	0.845146121167523
GCHOLAt3	0.9992504999999999	0.8451461211675272
GCDCA3Sabc	0.9992504999999999	0.8451461211675272
XYLabc	0.9992504999999999	0.845146121167523
TCDCA3Sabc	0.9992504999999999	0.845146121167523
CU1abcpp	0.9992504999999999	0.8451461211675362
GCA3Sabc	0.9992504999999999	0.8451461211675273
GBBTNabc	0.9992504999999999	0.8451461211675274
PROHISGLUtr	0.9992504999999999	0.845146121167523
17AHPRGSTRNte	0.9992504999999999	0.8451461211675417
PVSGLUCteb	0.9992504999999999	0.845146121167523
PS120abcpp	0.9992504999999999	0.845146121167523
PVSATPtu	0.9992504999999999	0.845146121167523
17AHPRGNLONEte	0.9992504999999999	0.8451461211675417
XYLabcpp	0.9992504999999999	0.845146121167523
RSVLACteb	0.9992504999999999	0.845146121167523
DIPEPabc14	0.9992504999999999	0.8451461211675249
FOLABCCte	0.9992504999999999	0.8451461211675292
DIPEPabc2	0.9992504999999999	0.8451461211675425
3ISPVSteb	0.9992504999999999	0.8451461211675418
PS161abcpp	0.9992504999999999	0.845146121167523
SPHMYLN18118_hs_ATPt	0.9992504999999999	0.845146121167523
SPHMYLN181181_hs_ATPt	0.9992504999999999	0.845146121167523
5HTRPVESSEC_1	0.9992504999999999	0.845146121167542
FBACabcpp	0.9992504999999999	0.8451461211675306
SERGLUGLNtr	0.9992504999999999	0.845146121167523
Pe13_HSABCt	0.9992504999999999	0.845146121167523
13DMTtu	0.9992504999999999	0.8451461211675417
DIPEPabc10	0.9992504999999999	0.845146121167525
7AHGLZABCt	0.9992504999999999	0.8451461211675422
r1525	0.9992504999999999	0.8451461211675333
DMSO2abcpp	0.9992504999999999	0.8451461211675331
6HMSMVACIDteb	0.9992504999999999	0.8451461211675422
DIPEPabc11	0.9992504999999999	0.845146121167525
12HTACRtu	0.9992504999999999	0.8451461211675417
TDCA3Sabc	0.9992504999999999	0.845146121167523
5EIPENCte	0.9992504999999999	0.845146121167542
r1518	0.9992504999999999	0.845146121167523
PS181abcpp	0.9992504999999999	0.845146121167523
DIPEPabc5	0.9992504999999999	0.8451461211675425
DIPEPabc4	0.9992504999999999	0.8451461211675423
PS180abcpp	0.9992504999999999	0.845146121167523
TCHOLAt3	0.9992504999999999	0.845146121167523
SPHMYLN18117_hs_ATPt	0.9992504999999999	0.845146121167523
6OHFVSteb	0.9992504999999999	0.8451461211675422
DIPEPabc3	0.9992504999999999	0.8451461211675425
13DAMPPabcpp	0.9992504999999999	0.8451461211675417
3HPVSTETteb	0.9992504999999999	0.8451461211675418
PROLBabc	0.9992504999999999	0.845146121167523
SPHMYLN181161_hs_ATPt	0.9992504999999999	0.845146121167523
SPHMYLN18120_hs_ATPt	0.9992504999999999	0.845146121167523
TCA3Sabc	0.9992504999999999	0.845146121167523
PROSTGE1t3	0.9992504999999999	0.845146121167523
DIPEPabc12	0.9992504999999999	0.845146121167523
PROSTGE2t3	0.9992504999999999	0.845146121167523
RMNabc	0.9992504999999999	0.845146121167523
56DHPVSteb	0.9992504999999999	0.845146121167542
r1517	0.9992504999999999	0.845146121167523
CYSDabcpp	0.9992504999999999	0.8451461211675361
4GLU56DIHDINDt	0.9992504999999999	0.845146121167542
PTVSTM3eb	0.9992504999999999	0.845146121167523
r1028	0.9992504999999999	0.845146121167523
56EPPVSteb	0.9992504999999999	0.845146121167542
6HSMVACIDteb	0.9992504999999999	0.8451461211675422
5ADTSTSTERONEGLCte	0.9992504999999999	0.845146121167542
DHBSZ3FEabcpp	0.9992504999999999	0.84514612116753
r1026	0.9992504999999999	0.8451461211675343
FE3DCIT2abcpp	0.9992504999999999	0.8451461211675301
CYSIabcpp	0.9992504999999999	0.8451461211675357
5APTNabcpp	0.9992504999999999	0.845146121167542
PURabc1	0.9992504999999999	0.845146121167523
SLNTabcpp	0.9992504999999999	0.845146121167523
4HATVACIDteb	0.9992504999999999	0.845146121167542
SMIA1Eabc	0.9992504999999999	0.845146121167523
TAURabcpp	0.9992504999999999	0.845146121167523
14GLUCANabcpp	0.9992504999999999	0.8451461211675417
r2505	0.9992504999999999	0.8451461211675423
4HATVLACteb	0.9992504999999999	0.845146121167542
SMVtu	0.9992504999999999	0.845146121167523
1513TACRtu	0.9992504999999999	0.8451461211675417
CYSAMPtev	0.9992504999999999	0.8451461211675357
1331TACRteb	0.9992504999999999	0.8451461211675417
DGUDBUTNabcpp	0.9992504999999999	0.8451461211675342
ACOLIPAabctex	0.9992504999999999	0.8451461211675425
ACHVESSEC_1	0.9992504999999999	0.8451461211675425
SPHMYLN18115_hs_ATPt	0.9992504999999999	0.845146121167523
SPHMYLN18114_hs_ATPt	0.9992504999999999	0.845146121167523
ACHVESSEC	0.9992504999999999	0.7254646751160566
SPHMYLN180241_hs_ATPt	0.9992504999999999	0.845146121167523
PTVSTATPtu	0.9992504999999999	0.845146121167523
CYNTtabcpp	0.9992504999999999	0.8451461211675361
DIPEPabc13	0.9992504999999999	0.8451461211675253
4PYRDX	0.9992504999999999	0.845146121167542
G3Pabc	0.9992504999999999	0.8451461211675231
RSVATPtu	0.9992504999999999	0.845146121167523
6MELVACtbc	0.9992504999999999	0.8451461211675422
4BHGLZABCt	0.9992504999999999	0.845146121167542
G3PSabcpp	0.9992504999999999	0.8451461211675282
G3PIabcpp	0.9992504999999999	0.8451461211675283
pentso3abcpp	0.9992504999999999	0.845146121167523
r0993	0.9992504999999999	0.8451461211675422
PLPSabctex	0.9992504999999999	0.845146121167523
r1514	0.9992504999999999	0.8451461211675425
r1526	0.9992504999999999	0.8485186104113616
15HPETATP	0.9992504999999999	0.8451461211675417
15DMTtu	0.9992504999999999	0.8451461211675417
12HPETATP	0.9992504999999999	0.8451461211675416
SHEME2abcpp	0.9992504999999999	0.845146121167523
1531TACRteb	0.9992504999999999	0.8451461211675417
FVSteb	0.9992504999999999	0.8451461211675285
SPHMYLN181201_hs_ATPt	0.9992504999999999	0.845146121167523
SMVACIDATPteb	0.9992504999999999	0.845146121167523
7BHGLZABCt	0.9992504999999999	0.8451461211675422
FEROXBFEabcpp	0.9992504999999999	0.8451461211675295
6BHGLZGLCABCt	0.9992504999999999	0.8451461211675422
DHEAte	0.9992504999999999	0.845146121167534
FECHEabcpp	0.9992504999999999	0.8451461211675299
DHCHOLESTANATEATP	0.9992504999999999	0.845146121167534
S3MEACMPtev	0.9992504999999999	0.845146121167523
GLC3MEACPtev	0.9992504999999999	0.8451461211675265
PPP9ABCte	0.9992504999999999	0.845146121167523
6CSMVACIDteb	0.9992504999999999	0.8451461211675422
DJENKabc	0.9992504999999999	0.8451461211675334
DIPEPabc9	0.9992504999999999	0.8451461211675251
RETABCtc	0.9992504999999999	0.845146121167523
3HLVSTACtbc	0.9992504999999999	0.8451461211675418
DIPEPabc8	0.9992504999999999	0.8451461211675253
THIOGabc	0.9992504999999999	0.845146121167523
STACMPtev	0.9992504999999999	0.845146121167523
3OHACMPtev	0.9992504999999999	0.8451461211675418
5OXPROabcpp	0.9992504999999999	0.8451461211675422
DHGLZABCt	0.9992504999999999	0.8451461211675337
FECRMabc	0.9992504999999999	0.8451461211675297
SPHMYLN18121_hs_ATPt	0.9992504999999999	0.845146121167523
FECRMabcpp	0.9992504999999999	0.8451461211675297
DIGALSGALSIDEATPte	0.9992504999999999	0.8451461211675335
DODECANACt	0.9992504999999999	0.8451461211675328
FE3DHBZSabcpp	0.9992504999999999	0.84514612116753
PYOVD2tex	0.9992504999999999	0.845146121167523
PPATabc	0.9992504999999999	0.845146121167523
FEOXAMabcpp	0.9992504999999999	0.8451461211675295
6BHGLZABCt	0.9992504999999999	0.8451461211675422
GLCGLYCabcpp_syn	0.9992504999999999	0.8451461211675264
r1522	0.9992504999999999	0.845146121167523
5HPETATP	0.9992504999999999	0.845146121167542
SULPACMPtev	0.9992504999999999	0.845146121167523
PRISTte	0.9992504999999999	0.845146121167523
PRGNLONEte	0.9992504999999999	0.845146121167523
XYLANabc	0.9992504999999999	0.845146121167523
SALCHS2FEabcpp	0.9992504999999999	0.845146121167523
XYLBabc	0.9992504999999999	0.845146121167523
SULFACabcpp	0.9992504999999999	0.845146121167523
PRGNLONESte	0.9992504999999999	0.845146121167523
SALCHS4FEabcpp	0.9992504999999999	0.845146121167523
6AHGLZABCt	0.9992504999999999	0.8451461211675422
SULAabc	0.9992504999999999	0.845146121167523
DLYSabcpp	0.9992504999999999	0.845146121167523
3HPVSteb	0.9992504999999999	0.8451461211675418
ACMPtu	0.9992504999999999	0.8451461211675425
3MOXTYRESSte	0.9992504999999999	0.7254646751160646
r1521	0.9992504999999999	0.845146121167523
ACMPGLUTtep	0.9992504999999999	0.8451461211675425
ACMPGLUTthc	0.9992504999999999	0.8451461211675425
TACRtu	0.9992504999999999	0.845146121167523
ACMPGLUtep	0.9992504999999999	0.8451461211675425
GLCMAN6abc	0.9992504999999999	0.8451461211675263
ACMPGLUthc	0.9992504999999999	0.8451461211675425
DLEUabcpp	0.9992504999999999	0.845146121167523
GLCMAN4abc	0.9992504999999999	0.8451461211675264
ACMPthc	0.9992504999999999	0.8451461211675425
DMGLYBabcpp	0.9992504999999999	0.8451461211675333
3HSMVACIDteb	0.9992504999999999	0.8451461211675418
5HTRPVESSEC	0.9992504999999999	0.7254646751160627
CSASULPteb	0.9992504999999999	0.8451461211675365
PSFLIP_cho	0.9992504999999999	0.845146121167523
THEXDDte	0.9992504999999999	0.845146121167523
SPRMabc	0.9992504999999999	0.845146121167523
FERRICHabc	0.9992504999999999	0.8451461211675294
PSHSABCtc	0.9992504999999999	0.845146121167523
6EPSteb	0.9992504999999999	0.8451461211675422
THCHOLSTOICATP	0.9992504999999999	0.845146121167523
7HPVSteb	0.9992504999999999	0.8451461211675422
FERXAabc	0.9992504999999999	0.8451461211675293
7BHGLZGLCABCt	0.9992504999999999	0.8451461211675422
TETDECA511ACt	0.9992504999999999	0.845146121167523
7DHCHSTEROLt	0.9992504999999999	0.8451461211675422
TAURabc	0.9992504999999999	0.845146121167523
FEROXEFEabcpp	0.9992504999999999	0.8451461211675294
PSFLIP	0.9992504999999999	0.845146121167523
r1519	0.9992504999999999	0.8451461211675316
7DHCHOLabc	0.9992504999999999	0.8451461211675422
SELabcpp	0.9992504999999999	0.845146121167523
SPHS1Pt2e	0.9992504999999999	0.845146121167523
DIPEPabc6	0.9992504999999999	0.8451461211675425
SPHMYLN_HsATPte	0.9992504999999999	0.845146121167523
PROGLYabcpp	0.9992504999999999	0.845146121167523
7DHCDCHOLabc	0.9992504999999999	0.8451461211675422
SPHMYLN1825_hs_ATPt	0.9992504999999999	0.845146121167523
SPHMYLN1824_hs_ATPt	0.9992504999999999	0.845146121167523
DOPA3GLCURt	0.9992504999999999	0.8451461211675326
SPHMYLN18123_hs_ATPt	0.9992504999999999	0.845146121167523
SPHMYLN18122_hs_ATPt	0.9992504999999999	0.845146121167523
PYOVDtex	0.9992504999999999	0.845146121167523
r1520	0.9992504999999999	0.845146121167523
DOPA4GLCURt	0.9992504999999999	0.8451461211675326
FE3HOXabcpp	0.9992504999999999	0.8451461211675299
DIPEPabc7	0.9992504999999999	0.8451461211675425
SPHMYLN181221_hs_ATPt	0.9992504999999999	0.845146121167523
CRVSM23teb	0.9992504999999999	0.8451461211675366
CRVSATPthc	0.9992504999999999	0.8451461211675368
CRVSM1teb	0.9992504999999999	0.8451461211675366
CRVSM24teb	0.9992504999999999	0.8451461211675366
DIPEPabc1	0.9992504999999999	0.8451461211675425
5OHFVSteb	0.9992504999999999	0.8451461211675422
7KILTCHOLATP	0.9992504999999999	0.8451461211675422
CRVSATPtu	0.9992504999999999	0.8451461211675368
HEPEDECACID	0.9992500639999999	0.871088743645074
PENDECACID	0.9992500639999999	0.8696916904073744
HEPDECACID	0.9992500639999999	0.871088743645074
SO4t_e	0.999248914	0.8521988439116919
SO4t2	0.999248914	0.6737223415308158
UMPK5	0.9992481559999999	0.6123724356957946
GLNSP3	0.9992471399999999	0.7171222123276105
THMDt2	0.9992465660000001	0.6737223415308158
GLYTA	0.9992459839999999	0.5000093561999026
ARNO	0.999243646	0.6389799262021812
MDHi2	0.9992430560000001	0.699979789814122
MDH	0.9992430560000001	0.6999797898141221
TRPt2r	0.99924207	0.6737223415308158
INSTt2	0.999241896	0.6737223415308158
HISTP_1	0.9992406220000001	0.8944573180589662
HP	0.9992406220000001	0.8944573180589392
BAMPPALDOX	0.9992403519999999	0.8618538239116718
ALDD22x	0.9992403519999999	0.8618538239116718
FF_11	0.999239966	0.6737223415308158
MTHFR2_1	0.999239574	0.9486886253823177
ALDD14	0.999239236	0.8618538239116722
BZDH	0.9992358360000001	0.8618538239116718
GGSPMDS	0.9992345200000001	0.7142719661245684
MECDPDH_syn	0.999231136	0.6708429885442128
CYStpp	0.9992307440000001	0.5345353438973885
OCDCAt2pp	0.999228942	0.6499374579041944
ADADir	0.9992272999999999	0.6324294944439194
HMR_0168	0.9992270440000001	0.6666666666666667
FACOAL60i	0.9992270440000001	0.6666666666666667
RE2640C	0.99922666	0.5
FA160ACPHi	0.99922407	0.5999730530854555
34DHALDD	0.99922299	0.8618538239116711
LACZe	0.999221406	0.6123724356957946
TTDCAt2	0.9992206720000001	0.6737223415308158
FAS120ACP	0.999220234	0.953852246325704
GLYCLTt2r	0.9992192400000001	0.6737223415308158
ILEDHr_1	0.9992185219999999	0.8571359830622697
PAPA141	0.9992175480000001	0.6123896243737778
PAPA161	0.999217352	0.6123896243737778
LDPCDES	0.999217286	0.6124068144992253
ACOAD7	0.999217196	0.699979789814111
DDPA_1	0.9992170999999999	0.9129016774761317
ALDD4	0.99921604	0.8618538239116718
FAS180ACP	0.999211706	0.9538522463257002
FPGS7	0.999210962	0.8347751515596536
ACGK_1	0.9992103539999999	0.8944573180589964
HT44D	0.9992092159999999	0.5477410064856886
H4THDPR	0.999209188	0.7911577660997395
NADH9	0.9992077220000001	0.6999797898141202
ALDD3y	0.9992043579999998	0.8447390231659919
AIRSK	0.9992043	0.7453559992671392
LAAL36	0.999203584	0.7142719661245258
CBPS_1	0.9992030099999999	0.9737353688678515
OXACOAL	0.999202346	0.6666666666666667
LTHRK	0.99919938	0.6324294944438759
DGSNt2	0.9991986220000001	0.6737223415308158
GLYCTO1	0.999196594	0.5
THMP	0.9991939259999999	0.7537899018417468
CCGS	0.99919377	0.6707714319267072
ALDD12	0.9991907400000001	0.8618538239116722
SUCBZL	0.999190076	0.6666666666666667
BSORy	0.999187068	0.7911577660997395
APPAT	0.9991857599999999	0.9486886253823048
ASNS3_1	0.9991853220000001	0.8249733483265783
PAPA120	0.9991840240000001	0.6123896243737778
HMR_0200	0.9991833400000001	0.6666666666666667
SERDA	0.999182484	0.5302258650074116
3PGt6	0.999182156	0.6737223415308158
CMPA_1	0.999180498	0.7745908714273082
PTHRP	0.9991799739999999	0.75
GPDDA3	0.9991797800000001	0.5999730530854918
EAR140y	0.99917668	0.7460030274775563
GLYCLTDx	0.99917543	0.699979789814122
URIK1_1	0.99917506	0.8944573180589188
LAAL21	0.9991658860000001	0.6761055098939232
BNOCA	0.999165612	0.7277783481540157
THFOR2	0.9991613159999998	0.841703791801956
BTCOARx	0.999161252	0.6666666666666667
DXYLK	0.9991593520000001	0.6324294944439167
MNDNS2	0.9991574580000002	0.9363816067122991
FACOAL1813	0.999155268	0.6666666666666667
2PGt6	0.9991538	0.6737223415308158
VNDH_2	0.999150006	0.8618538239116713
URATEt_1	0.999141492	0.6737223415308158
RE1897C	0.99914135	0.6999797898141017
CELBt2	0.9991403	0.6737223415308158
PPNDH2	0.9991399559999999	0.5
XTSNt2	0.9991359299999999	0.6737223415308158
NHFRBO	0.9991355799999999	0.6350421446411685
SERt2rpp	0.999135448	0.6499374579041944
LCADi_D	0.9991351319999999	0.8618538239116722
EAR141y	0.999134664	0.7042097506984448
E4PP	0.9991324520000001	0.6708429885442025
UDPGALOR	0.999128894	0.9128720682015379
LYSt5r	0.99912501	0.5773502691896258
PGLYCP_1	0.99912377	0.7302803440738813
r0679	0.999122772	0.632429494443927
APCPT	0.999122772	0.632429494443883
CYSDDS	0.9991213520000001	0.7999865265427718
TYRt2r	0.99912048	0.6737223415308158
CRO4t3	0.999119072	0.6737223415308158
GLCURDH	0.999116688	0.8618538239116722
DHORDfum	0.9991093979999999	0.5
NTP12	0.9991085460000001	0.7302803440738426
LSERDHr	0.9991084560000001	0.7042097506984466
NTP11	0.9991077159999999	0.7302803440738828
DADNt2	0.9991047720000001	0.6737223415308158
CYTDt2pp	0.99910432	0.6499374579041944
PROPROPROr	0.9991006460000001	0.5050884239024485
GPDDA4pp	0.9991004459999999	0.5999730530854901
ABUTD	0.9990982599999999	0.8618538239116713
ANHMK	0.9990978079999999	0.7303213419809308
ACOAD1fr	0.99909544	1.0
CARORSr	0.9990947800000001	0.7324684065988283
r0210	0.999094358	0.5476795074672101
GALURDH	0.9990942619999998	0.8618538239116722
UDCTPP	0.9990908319999999	0.5
3HPADHi	0.9990895719999999	0.8618538239116713
HMR_4079	0.999088218	0.8447390231659915
GLCD	0.999088106	0.5547073821590549
PGAM1_PhosHydro	0.9990874999999999	0.6708429885442025
THRD	0.999086194	0.6999797898140981
ARGKr	0.9990856100000001	0.6324294944439276
FA120ACPHi	0.99908255	0.5477410064856978
ALDD10	0.999082308	0.8618538239116722
THMt6	0.999080648	0.6737223415308158
THYMt3r	0.999080648	0.6737223415308158
ADPMAN	0.999079794	0.7177530866019652
GTHOr	0.99907926	0.7071200128513409
ALACt2r	0.99907588	0.6737223415308158
PDE3	0.9990755539999998	0.670842988544222
OLEICFATPtc	0.9990734440000001	0.8333333333333335
6TXAN5MPAML	0.99907239	0.8333146193577369
FADD17	0.9990708680000001	0.7504989438171445
ALLTNt2r	0.9990704340000001	0.6737223415308158
ACTNt2r	0.9990703719999999	0.6737223415308158
ABUTt2r	0.9990700499999999	0.6737223415308158
PPPPH	0.999069828	0.7302803440738832
INSt2	0.999069072	0.6737223415308158
34DHPLACOX_NADP	0.9990644959999999	0.8447390231659908
PEPt6pp	0.9990640560000001	0.5000093561999013
LLEUDr	0.9990607819999999	0.7200739584635383
MI1PP_1	0.9990584	0.7302803440738725
MI3PP_1	0.9990584	0.7302803440738725
MI4PP_2	0.9990584	0.75590166355175
MI4PP_1	0.9990584	0.7302803440738725
MI3PP_2	0.9990584	0.75590166355175
PALDP	0.999057816	0.6123896243737778
PALDH	0.999057816	0.6123896243737778
FRUpts2	0.9990571779999999	0.75
DHPTt	0.999056102	0.6737223415308158
PAPA160	0.999053894	0.6123896243737778
NO2t2rpp	0.99905104	0.6499374579041944
GLYtpp	0.9990493519999999	0.7071067811865475
ETOHt3	0.9990469280000001	0.6737223415308158
ETOHt2r	0.9990469280000001	0.6737223415308158
DTARTD	0.999045102	0.6666292387154753
GLNt	0.9990443920000001	0.5345353438973822
METSR_R1	0.9990442999999999	0.7999865265427217
METSR_S1	0.9990442999999999	0.7999865265427217
NI2t3pp	0.9990436859999999	0.8164965809277261
CHOLK	0.999043168	0.6324294944439238
SLFAT	0.9990397379999999	0.5656473152944219
SKMt2	0.9990397	0.6737223415308158
LAAL22	0.999038952	0.6761055098939232
GDTPR	0.999037238	0.9279909000227171
DDGLCNt2r	0.9990339540000001	0.6737223415308158
GAPDy	0.999033742	0.9129016774761457
MALt2_2	0.9990332859999999	0.8521988439116919
MALt2_3	0.9990332859999999	0.9038933721739402
MALt2r	0.9990332859999999	0.6737223415308158
MALt3r	0.9990332859999999	0.6737223415308158
EAR161y	0.9990304140000001	0.7042097506984655
PHPYRte	0.99902845	0.6737223415308158
CHLP	0.99902409	0.6123896243737778
METTRS_1	0.99902011	0.5975884233987636
FPGS4	0.9990196600000001	0.834775151559653
PRO1y	0.999017366	1.0
P5CR_1	0.999017366	0.9486886253823111
ACMANAt2	0.999016832	0.6737223415308158
COBALT2t3pp	0.99901555	0.8164965809277261
DCYTt2	0.9990137600000001	0.6737223415308158
C3STDH2	0.99901372	0.6389799262021865
C3STDH1	0.99901372	0.63897992620218
HICITD	0.99901372	0.776913274211759
RPNTPH	0.999004412	0.5999730530854674
DGTP8DETOX	0.999004412	0.5999730530854903
TAPTPP	0.999004412	0.5999730530854673
COB1NDAAT2	0.999002706	0.6666666666666667
CBLAT_DELETE	0.999002706	0.6666666666666667
CBIAT_DELETE	0.999002706	0.6666666666666667
SELMETAT	0.999002706	0.6666666666666667
THMTP	0.999001438	0.7302803440738473
NTP9	0.9990005200000001	0.7302803440738829
NADPt	0.998998536	0.3922373514989054
ACOAD4	0.998997844	0.7999865265427745
CODH4	0.998996588	0.8333364535841841
MTHFD_1	0.99899473	0.8944573180589529
MDHy	0.9989923900000001	0.7042097506984655
CLt_e	0.9989904299999999	0.9486832980505138
GLCt1	0.9989904199999999	0.5773502691896258
G5SD2	0.99899027	0.6666666666666667
3NUCLE1	0.99898931	0.75
FASC182ACP	0.998987526	0.771535311726298
PSER_Lt6	0.99898733	0.6737223415308158
MNDNS1	0.9989850899999999	0.9325046565149462
CYTK11	0.998983494	0.5
DGNSK	0.99898191	0.6324294944439188
FDH3	0.9989765079999999	0.8170233192186768
DHDPRx_r	0.998976052	0.6999797898140985
FE3DCITR	0.9989718399999999	0.5547576915166348
DADNK	0.998971092	0.6324294944439203
FACOAE181	0.9989702560000001	0.5999730530854797
4HTHRS_1	0.99896776	0.7302803440738572
ZN2t3pp	0.998963638	0.8164965809277261
HXANt2pp	0.998963232	0.6499374579041944
FACOAE140	0.998961976	0.5999730530854641
MELIBt3ipp	0.9989602200000001	0.6499374579041944
PTRCt2pp	0.998959726	0.6499374579041944
SPMDt2pp	0.998956918	0.6499374579041944
HYGBDIAS	0.9989564879999999	0.8179016272071491
R05224	0.9989564879999999	0.7715171626348489
CYRDAS	0.9989564879999999	0.7715171626348487
DINSt2	0.998956454	0.6737223415308158
COADSR	0.9989555219999999	0.6324768350814445
DIDP	0.99895498	0.7302803440738828
GALt2_3	0.99895498	0.6737223415308158
GLYCK	0.998954272	0.799986526542806
LPLIPAL2A180	0.9989530500000001	0.717753086601963
SACCD_c	0.998952308	0.7324684065988283
HMR_6786	0.9989513640000001	0.5999730530854918
ARGARGr	0.9989469979999999	0.47143098560625196
MTHFR3_1	0.9989456600000001	0.7042097506984638
MTHFR3	0.9989456600000001	0.7835643964295331
ACOAD6	0.998944406	0.6999797898141014
NOPD	0.99894392	0.7324684065988281
BRFAPS	0.998943182	0.6804265496151551
ZN2t5	0.998942574	0.6499374579041944
4ABUTD	0.998941802	0.8447390231659909
ACSPHAC80	0.9989400460000001	0.6666666666666667
FPGSa	0.998936668	0.8347751515596533
MTHF3ES_c	0.998936668	0.8058127414640492
LYSLYSLYSr	0.99893656	0.5050884239024485
FA140ACPHi	0.9989348999999998	0.5477410064856882
EAR181y	0.9989331799999999	0.704209750698463
OXAt	0.99893196	0.6737223415308158
GLYP	0.998927724	0.5477410064856745
PTRCtex2	0.998926988	0.5345353438973803
METNA	0.998924208	0.5999730530854894
GLYCDx	0.998923596	0.7999865265427735
UACCpts	0.9989225000000002	0.7661063017913838
CYTBD	0.998922268	0.8662301617124935
CYTBO3	0.998922268	0.9018598509228765
CAMPP	0.99892109	0.7302803440738825
r1322	0.9989210739999999	0.6667040935672761
CITt4pp	0.9989205459999999	0.8485281374238569
CITt4pp_1	0.9989205459999999	0.6708203932499369
MANA1	0.9989177	0.8215838362577491
AKGCAL	0.9989128899999999	0.5999730530854975
LAAL19	0.99891168	0.7142719661245607
NAtex	0.998910504	0.474341649025257
SERDC	0.99890928	0.5000093561999015
HYDFDN	0.998905158	0.8823506102392562
D_LACt2	0.998903894	0.6737223415308158
3PGP	0.9988952940000001	0.6123896243737778
GLCNt2r	0.998894484	0.6737223415308158
GLNSCP	0.9988936900000001	0.8642372109228114
ADSK	0.9988900299999999	0.6324294944439071
SBP	0.9988894580000001	0.6123896243737778
ACONTb_1	0.998888526	0.6666292387154715
GLYGLYCNc	0.9988844460000001	0.6123724356957946
DHR_1	0.998884054	0.5302258650074061
PCNO	0.9988829960000001	0.7042097506984542
HMR_6785	0.9988826620000001	0.753778361444409
CDPGS	0.9988780119999999	0.5174599691139979
SELNPS	0.9988753920000001	0.5913828218445691
GLYCLTDy	0.9988749640000002	0.7042097506984654
BPNT2	0.998874314	0.6123896243737778
NADPHQR4	0.9988715499999999	0.7042097506984634
ECOAR	0.99887072	0.7042097506984465
r0085	0.99886939	0.5669603496805813
HYNE	0.99886939	0.5669603496805813
ACOAD5	0.998867632	0.6999797898141216
GLU_Dt2	0.998864972	0.6737223415308158
RBPC	0.9988631619999999	0.6121390252567773
FAOXOHC22C22DCc	0.998860726	0.8784076120619313
FAOXOHC16C16DCc	0.998860726	0.8784076120619315
CHMSDH	0.998860726	0.7777874804128215
34DHXMANDACOX	0.998860726	0.8618538239116711
HEMEAS_1	0.998860726	0.8784076120619315
4HGLSD	0.998860726	0.8618538239116713
FAOXOHMC10DC10c	0.998860726	0.9128720682015379
4HALDD_1	0.998860726	0.8618538239116713
RE3012C	0.998860726	0.8618538239116713
TMABADH	0.998860726	0.8618538239116713
NABTNO	0.998860726	0.8618538239116713
DPNSPAD	0.998860726	0.7777874804128215
4H3NALDD	0.998860726	0.8618538239116713
CDP4D6DGLCRx	0.998860726	0.7777874804128215
r0381	0.998860726	0.7777874804128215
4HALDD	0.998860726	0.8618538239116713
DMSOR3	0.998860726	0.7777874804128215
QOR3	0.998860726	0.7777874804128215
OXPTNDH	0.998860726	0.8618538239116722
r0558	0.998860726	0.8618538239116713
r0642	0.998860726	0.8618538239116711
5HOXINDACTOX	0.998860726	0.8618538239116713
HMSD	0.998860726	0.8728754505585896
HMSD2	0.998860726	0.8618538239116722
UACMAMO	0.998860726	0.9128720682015379
HP5CD	0.998860726	0.8642524027058509
GDBTALDH	0.998860726	0.8618538239116713
GDPMANNDH	0.998860726	0.9128720682015374
AASAD3	0.998860726	0.8618538239116718
RADH	0.998860726	0.8618538239116722
3MOX4HOXPGALDOX	0.998860726	0.8618538239116713
3MBZDH	0.998860726	0.8618538239116713
GLACO	0.998860726	0.8911304999374483
3M4HDXPAC	0.998860726	0.8618538239116713
VNDH_3	0.998860726	0.8618538239116711
RE2152C	0.998860726	0.9128720682015357
VNDH	0.998860726	0.8618538239116722
GGGABADxr	0.998860726	0.8618538239116722
GGDAPDxr	0.998860726	0.8618538239116722
GG15DAPDxr	0.998860726	0.8618538239116722
RE2333C	0.998860726	0.8618538239116713
PHHL2	0.998860726	0.5476795074672001
RE2334C	0.998860726	0.8618538239116713
RE2335C	0.998860726	0.8618538239116713
PHCD	0.998860726	0.7711902668359101
RADH3	0.998860726	0.8618538239116709
6TINS5MPOR	0.998860726	0.7777874804128215
HP5CD_1	0.998860726	0.7711902668359101
COALDDH	0.998860726	0.861853823911672
MACOXO	0.998860726	0.8618538239116713
ALDD4x	0.998860726	0.8618538239116722
QOR2	0.998860726	0.7777874804128215
ALDD7	0.998860726	0.8618538239116722
ALDD8	0.998860726	0.8618538239116722
ALDD9	0.998860726	0.8618538239116722
ALDH_1	0.998860726	0.8618538239116722
r0688	0.998860726	0.861853823911672
RE3346C	0.998860726	0.8618538239116714
4MBZDH	0.998860726	0.8618538239116713
IMACTD	0.998860726	0.8618538239116722
TNTR2x	0.998860726	0.7856840024598646
PYLALDOX	0.998860726	0.8618538239116722
UDPGALNAC6DH	0.998860726	0.9128720682015379
AM6SAD	0.998860726	0.8618538239116718
2MBALDH	0.998860726	0.8618538239116711
PPRDNDH	0.998860726	0.7711902668359105
ALDD5	0.998860726	0.8618538239116722
ALDD6	0.998860726	0.8618538239116722
ALDD3C7_c	0.998860726	0.8618538239116722
CBL2OR	0.998860726	0.5973569408246936
SGSAD	0.998860726	0.8618538239116722
ALDD11	0.998860726	0.8618538239116722
ALDD13	0.998860726	0.8618538239116722
ALDD15	0.998860726	0.8618538239116722
ALDD17	0.998860726	0.8618538239116722
QOR1	0.998860726	0.7777874804128215
ALDD19xr	0.998860726	0.8618538239116722
ALDD20x_1	0.998860726	0.8618538239116722
ALDD21	0.998860726	0.8618538239116722
TNTR1x	0.998860726	0.7856840024598646
ALDD20x	0.998860726	0.8618538239116722
ALDD32	0.998860726	0.8911304999374483
ALDD3C161_c	0.998860726	0.8618538239116722
HACD1_1	0.998858952	1.0
HACD1i	0.99885678	1.0
ACOAD3	0.99885552	0.6999797898141203
UACGAMDH	0.998853706	0.6999797898140976
DAGK180	0.998853048	0.6324294944439063
UAGHD	0.998851728	0.6999797898140976
ICN	0.9988513860000001	0.7905561007494708
1P2CBXLR	0.9988513860000001	0.8749789455954265
HEX10	0.998851142	0.6324294944439119
ACTD2	0.99885102	0.6769075751039247
G2PP	0.9988481979999999	0.6123896243737778
XYLK	0.9988468000000001	0.6324294944438713
GG15DAPS	0.998843662	0.7142719661245405
ACP1_FMN	0.9988312799999999	0.6123896243737778
RU5PP	0.998831028	0.6123896243737778
FACOAE120	0.99883003	0.5999730530854928
THRt2pp	0.9988220460000001	0.6499374579041944
THRt2rpp	0.9988220460000001	0.6499374579041944
FAS180	0.998818228	0.9596332516358815
ACPAL	0.99881791	0.6666666666666667
UDPDPRD	0.99881551	0.7042097506984649
FE3DCITabcpp	0.9988148600000001	0.7785363009028111
FE3DCITabc	0.9988148600000001	0.7785363009028111
MYCSacp58	0.998813734	0.9910319068845891
MYCSacp50	0.998813734	0.992643898343513
FASC220ACP	0.998813734	0.9485422463618096
FASC221ACP	0.998813734	0.858637532318214
MYCSacp56	0.998813734	0.9929152529858324
FASC240ACP	0.998813734	0.9485422463618047
FASPHDCA	0.998813734	0.9919467322732956
HPYRRx_1	0.998812326	1.0
GALK2	0.9988107079999999	0.7999865265428167
PRFGS_1	0.998810602	0.962257652066224
r0220	0.9988099699999999	0.6625270023217309
r0220_1	0.9988099699999999	0.5070648986202434
PACPT_1	0.9988099699999999	0.5070648986202264
EAR180y	0.9988079000000001	0.7460030274775549
CDAPPA160	0.99880475	0.7177530866019661
SR6	0.99880187	0.5962658251422814
Ktex	0.9987952200000001	0.35355339059327373
PAPA180	0.9987895800000001	0.6123896243737778
GHBDHx	0.998788062	0.699979789814122
OAAt2_2pp	0.998786252	0.8221130814548242
RNTR4	0.998777078	0.6761055098938915
PHEt2r	0.9987754800000002	0.6737223415308158
FA180ACPH	0.9987744560000001	0.5999730530854505
DHFOR	0.998766246	0.6999797898141216
SACCD2	0.998762606	0.7200739584635438
DCPLD1	0.998762606	0.7200739584635416
FTHFI_1	0.9987598959999999	0.7885104291260921
GLUSz	0.998757814	0.769793156715691
FHL	0.9987545040000001	0.6063450692485581
GLYt	0.998751304	0.7071067811865475
2A4H6ET	0.998750476	0.5165311378349049
FADOX	0.9987490600000001	0.5
TRE6PP	0.998746062	0.6123896243737778
LAAL42	0.9987446	0.6761055098939285
HPPK	0.9987379300000001	0.5999730530855308
HMR_0385	0.998737584	0.6666666666666667
RE3075C	0.998737584	0.6666666666666667
HMR_0389	0.998737584	0.6666666666666667
HMR_0209	0.998737584	0.6666666666666667
FACOAL1822	0.998737584	0.6666666666666667
FACOAL181_1	0.998737584	0.6666666666666667
ACSPHAC121d6	0.998737584	0.6666666666666667
ACSPHAC100	0.998737584	0.6666666666666667
FACOAL1812_1	0.998737584	0.6666666666666667
ACSPHAC101	0.998737584	0.6666666666666667
FACOAL1812	0.998737584	0.6666666666666667
HMR_0204	0.998737584	0.6666666666666667
ACSPHAC121	0.998737584	0.6666666666666667
ACSPHAC120	0.998737584	0.6666666666666667
RE3079C	0.998737584	0.6666666666666667
FACOAL245_1	0.998737584	0.6666666666666667
HMR_1627	0.998737584	0.6666666666666667
4CMCOAS	0.998737584	0.6666666666666667
HMR_0437	0.998737584	0.6666666666666667
RE3335C	0.998737584	0.6666666666666667
FACOAL1831	0.998737584	0.6666666666666667
HMR_0165	0.998737584	0.6666666666666667
HMR_0433	0.998737584	0.6666666666666667
HMR_0429	0.998737584	0.6666666666666667
FACOAL245_2	0.998737584	0.6666666666666667
HMR_0171	0.998737584	0.6666666666666667
ACSPHAC140	0.998737584	0.6666666666666667
FACOAL200	0.998737584	0.6666666666666667
HMR_0177	0.998737584	0.6666666666666667
FACOAL182_1	0.998737584	0.6666666666666667
3HPVSCOAhc	0.998737584	0.6666666666666667
FACOAL_220_c	0.998737584	0.6666666666666667
HMR_0184	0.998737584	0.6666666666666667
FACOAL244_1	0.998737584	0.6666666666666667
HMR_0192	0.998737584	0.6666666666666667
HMR_0393	0.998737584	0.6666666666666667
FVSCOAhc	0.998737584	0.6666666666666667
ACSPHAC40	0.998737584	0.6666666666666667
HMR_0381	0.998737584	0.6666666666666667
ACSPHAC141	0.998737584	0.6666666666666667
ACSPHACP90	0.998737584	0.6666666666666667
ACSPHACT40	0.998737584	0.6666666666666667
ACSPHACT60	0.998737584	0.6666666666666667
HMR_0319	0.998737584	0.6666666666666667
FACOAL240_1	0.998737584	0.6666666666666667
HMR_0309	0.998737584	0.6666666666666667
HMR_0301	0.998737584	0.6666666666666667
HMR_0297	0.998737584	0.6666666666666667
FACOAL203	0.998737584	0.6666666666666667
HMR_0293	0.998737584	0.6666666666666667
SUBERICACT	0.998737584	0.6666666666666667
HMR_0289	0.998737584	0.6666666666666667
FACOAL240	0.998737584	0.6666666666666667
FACOAL1821	0.998737584	0.6666666666666667
FACOAL226	0.998737584	0.6666666666666667
HMR_0279	0.998737584	0.6666666666666667
FACOAL2252	0.998737584	0.6666666666666667
FACOAL2251	0.998737584	0.6666666666666667
HMR_0271	0.998737584	0.6666666666666667
ADPACDAc	0.998737584	0.6666666666666667
HMR_0267	0.998737584	0.6666666666666667
FACOAL182	0.998737584	0.6666666666666667
HMR_0255	0.998737584	0.6666666666666667
ACSPHACP80	0.998737584	0.6666666666666667
HMR_0323	0.998737584	0.6666666666666667
HMR_0245	0.998737584	0.6666666666666667
ACSPHAC90	0.998737584	0.6666666666666667
ACSPHAC141d5	0.998737584	0.6666666666666667
ACSPHAC142	0.998737584	0.6666666666666667
ACSPHAC160	0.998737584	0.6666666666666667
FACOAL246_1	0.998737584	0.6666666666666667
ACSPHAC50	0.998737584	0.6666666666666667
[truncated: 1 more rows]
