# Supplementary material for: Teasing out missing reactions in genome-scale metabolic networks through hypergraph learning
Source: Nat Commun. 2023 Apr 25;14:2375. doi: 10.1038/s41467-023-38110-7 (PMC10130184; doi:10.1038/s41467-023-38110-7)
Supplement: Supplementary file 4 — Source Data [file 41467_2023_38110_MOESM4_ESM.zip › Source Data/Supplementary Figure 8/zimmermann/GCF_000160535.1.csv]

	predicted scores	similarity max
DADNC	0.9999812899999998	0.6666780140878139
ADNCYC	0.9999812899999998	0.577379752160136
ATPADT	0.9999787120000001	0.6666666666666667
PPK2	0.9999775100000001	1.0
NADS1_1	0.9999772979999999	0.9258403608565029
ANNAT	0.999977204	0.9486881437473546
AP4AS	0.9999766400000001	0.6761071272241499
G3PD	0.999976322	0.5
NTPP2_1	0.9999761580000002	0.8944545950531555
NPH	0.9999754160000001	0.9805795204323907
PPItex	0.999974012	0.662087489592284
HPOXR	0.99997398	0.7071428903034633
CAT	0.99997398	0.7559197553571569
FRD	0.9999737599999999	1.0
PDE1	0.9999737459999999	0.707160946936486
ADK2_1	0.9999733699999999	0.8944545950531648
NADDPp_1	0.9999729460000001	0.707160946936486
SUCCACT	0.999972706	0.6666666666666667
AMPDA	0.999971872	0.6455170015397962
H2CO3D	0.9999713880000002	0.5962756596731222
PIt2rpp	0.9999712199999999	0.6708203932499369
AFAT	0.999971096	0.9486881437473472
FMNAT_1	0.9999709320000001	0.8944545950531583
FAO1	0.999970268	0.9971206368703792
AP3AH	0.9999697519999999	0.7575769014809123
DNTP	0.9999697519999999	0.7575769014809123
TPHAP	0.9999697519999999	0.8754017168666949
AP4AH1	0.9999697120000001	0.7575769014809123
BPNT_1	0.9999691940000002	0.894454595053155
FADDP	0.9999675799999999	0.7575769014809123
AP3S	0.999967378	0.8580833933677893
AMPt6	0.999967124	0.6620874895922841
NADHPO	0.99996688	0.7216878364870323
CDPPH	0.9999663139999999	0.6761071272241578
AP4AH	0.999965972	0.7070851157164197
CYTDK1_1	0.9999658199999999	0.894454595053163
NADHXD	0.999965288	0.513463819720078
ACS_1	0.9999651799999999	0.9258403608565045
NTP3e_1	0.9999650119999999	0.912898898319994
CYSCYSr	0.999964632	0.6123724356957946
DODECACID	0.99996455	0.8728442745496873
DECACID	0.99996455	0.8697387265008203
OCTDECACID	0.99996455	0.8750097344985066
OCTEDECACID	0.99996455	0.8750097344985066
TETDECACID	0.99996455	0.8742066029408421
HEXDECACID	0.99996455	0.8747944745619679
HEXEDECACID	0.99996455	0.8747944745619679
ACOAH	0.999964158	0.7303191186560034
NADPHHS	0.999963946	0.47579473261948224
NADPHHR	0.999963946	0.47579473261948224
MCD	0.99996195	0.6859943405700353
DPCOAK_1	0.9999616579999999	0.894454595053163
PPGPPDPE	0.999961502	0.8830158514407931
NH4t3pp	0.9999608120000001	0.7071067811865475
NH4tpp_1	0.9999608120000001	0.7071067811865475
CPK1	0.9999605920000001	0.6123724356957947
PPS	0.9999604999999999	0.7227686936147514
NTPP8_1	0.999960468	0.8944545950531554
PDE5	0.9999602560000002	0.6708409462898706
GUAC	0.9999594380000001	0.6708066943728815
NADPHXD	0.999958476	0.513463819720078
r0068	0.999957992	0.5625317719317847
PGAM1_PhosHydro	0.9999566599999999	0.6708409462898792
G3PCT_2	0.9999565499999999	0.5477393389920056
NADHHS	0.9999558719999999	0.4999233931713376
NADHHR	0.9999558719999999	0.4999233931713376
GDPDPKE	0.9999551	0.8764304268494196
G3PT	0.9999543019999999	0.6030310870399587
GTPH1	0.999953436	0.836649040231692
PHNO	0.9999530980000001	0.8399493398570043
H2ASE_syn	0.9999527140000002	0.8005120591633547
UREA	0.999952594	0.8704004010805723
AP5AH	0.999952384	0.7575769014809121
Ht	0.999952142	0.9363331072589633
NTRIR2x	0.999951676	0.9263667448049535
NH4OHDs	0.999950972	0.6429073920597326
NAD_H2	0.99995093	0.7826477706715109
FDH6	0.9999506739999999	0.8141264144623229
GMPS	0.9999502899999999	0.8215642565995309
P4AH	0.99995028	0.6761071272241528
PPGPPDP_c	0.999950188	0.8944545950531553
ALPHNH	0.99995008	0.8609529734980941
G3PCT	0.999950028	0.5999754886941626
FORMCOAL	0.9999499359999999	0.6666666666666667
CBMKr	0.9999499159999999	0.7378579698331122
CBMKr2	0.9999499159999999	0.6735982446683535
GLUGLUr	0.999949434	0.6123724356957946
CBMD	0.999949384	0.7778614909779988
PPIabc	0.999949308	0.845146856313367
PPIuabcpp	0.999949308	0.845146856313367
HAMR	0.9999483080000001	0.819884994542595
CMPt6	0.9999481080000001	0.6620874895922841
GTPDPK_1	0.999947802	0.894454595053163
CPMPS	0.99994628	0.6708409462898666
G3PD1ir	0.9999449760000001	1.0
DCTPD2	0.99994494	0.7070851157164073
ATPATF1	0.999944646	0.4766821608065823
NTRIRy_1	0.9999445	0.7777866034746459
NTRIR2y	0.9999445	0.9525812196620608
UNK3	0.999943808	0.5000085105658489
GLYK	0.9999427080000001	0.6324318478704803
SSALx	0.9999425860000001	0.8198849945426219
FACOAL180_1	0.999942502	0.8333333333333335
FACOAL180_2	0.999942502	0.8333333333333335
FRDx	0.9999418240000001	0.6999816165206112
SUCCt2_2pp	0.999941546	0.8485281374238569
SUCCt2_3pp	0.999941546	0.8999999999999998
SUCCt3pp	0.999941546	0.7216878364870323
SUCCtpp	0.999941546	0.6708203932499369
PUTA3	0.999940982	0.8198849945425953
r1319	0.99994096	0.7999877443470722
GLUSx	0.999940888	0.7777702127658793
ASP4DC	0.999940752	0.75
NH4t_1	0.999940742	0.7071067811865475
NH4t3r	0.999940742	0.7071067811865475
PYRDC	0.999940488	0.7559454891242272
P5CD	0.99993984	0.6804253988529672
FTHFDH	0.99993956	0.7200747123758617
P5CCD	0.9999393920000001	0.6666666666666667
HMR_3996	0.999939154	0.5534155459223591
GLYK1	0.999939078	0.6123724356957946
GTPHL	0.9999384640000001	0.5773797521601307
METt3pp	0.999938226	0.6708203932499369
ALAD_L	0.9999380600000001	0.7142732087363763
PYR5CD2	0.999937536	0.6468032728960984
GSEALD	0.999937442	0.8618541563531569
ASPSALy	0.9999366680000001	0.8618541563531603
FAD_13	0.9999362379999999	0.8701790266729821
H2O2syn	0.9999362219999999	0.7159765254279056
ASPO2y	0.9999360920000001	0.7991156903587187
ASPO5_1	0.9999358	0.894454595053163
ADHEr	0.9999352659999999	0.8432826547107402
PYRt2rpp	0.9999352180000001	0.6708203932499369
r0027	0.9999345080000002	0.5660475054560148
SSALy	0.9999344860000001	0.8618541563531843
NDP3	0.99993406	0.6761071272241609
PPC	0.9999339019999999	0.6324619910330471
NOX	0.999933174	0.6999816165206112
NADK1	0.999932216	0.5999754886941628
SOR	0.99993132	0.6117025230003551
HMR_7197	0.999931288	0.5773797521601276
SERHL	0.999931288	0.5773797521601274
ATPATF2	0.999931092	0.44722729752658186
PFL	0.9999309459999999	0.6123724356957946
ASPO2	0.9999306500000001	0.7905573041399844
r0120	0.9999295100000001	0.842094234336523
ASPt2pp	0.999928548	0.6708203932499369
ASPt2_3pp	0.999928548	0.8999999999999998
ASPt2_2pp	0.999928548	0.8485281374238569
PANO	0.9999280220000001	0.8198849945425947
UTPH1	0.999927506	0.8081131928830272
NDP7	0.9999274619999999	0.6761071272241528
r1252	0.999926812	0.8333333333333335
AKGt2rpp	0.999926548	0.6708203932499369
GLYTA	0.9999260480000001	0.5000085105658489
FACOAL18111Z	0.9999258379999999	0.8333333333333335
FACOAL181_2	0.9999258379999999	0.8333333333333335
PItpp	0.99992518	0.70711881694421
DOPDH	0.9999251599999999	0.8618541563531652
ASNS1	0.9999246399999999	0.777770212765861
r1254	0.999924418	0.9173457975569529
GLUt2r	0.9999241900000001	0.6620874895922841
PIabc	0.9999240440000001	0.8944241461828275
CYSt2r	0.999923956	0.6620874895922841
GLUN	0.99992386	0.6123724356957946
NTP7	0.999923192	0.6761071272241528
GLYC3Pabc	0.99992317	0.845146856313367
LDH_L	0.9999228779999999	0.7999877443470751
ASLP	0.999922546	0.7698134617927948
FACOAL50t2pp	0.9999221500000001	0.7499999999999999
FACOAL181d11tpp	0.9999221500000001	0.7499999999999999
FACOAL70t2pp	0.9999221500000001	0.7499999999999999
FACOAL90t2pp	0.9999221500000001	0.7499999999999999
FACOALP100t2pp	0.9999221500000001	0.7499999999999999
FACOALP50t2pp	0.9999221500000001	0.7499999999999999
FACOAL181d6t2pp	0.9999221500000001	0.7499999999999999
FACOALP60t2pp	0.9999221500000001	0.7499999999999999
FACOALP70t2pp	0.9999221500000001	0.7499999999999999
FACOAL182t2pp	0.9999221500000001	0.7499999999999999
FACOALP80t2pp	0.9999221500000001	0.7499999999999999
FACOALP90t2pp	0.9999221500000001	0.7499999999999999
FACOALT60t2pp	0.9999221500000001	0.7499999999999999
GLYC3Pabcpp	0.9999210380000001	0.845146856313367
SUCBZL_1	0.999920916	0.9258403608565031
ALR	0.999920904	0.8618541563531559
GDH1	0.999920674	0.8366563650263751
RNAS_LLA	0.999920658	0.7307491299300836
LAAL23	0.9999201299999999	0.5962675396219334
GK_adp	0.999919734	0.5625317719317833
GLUVESSEC	0.999919376	0.845146856313367
CYSabc	0.999918898	0.845146856313367
CYSabc2pp	0.999918574	0.845146856313367
CYSabcpp	0.999918574	0.845146856313367
DHFR2i	0.999918282	0.6999816165206112
GLUDy_1	0.9999179119999999	0.8366563650263751
GLUabcpp	0.9999177079999999	0.8571366043681835
OPAH	0.9999174679999999	0.8485541351914715
AHGDx	0.999917076	0.6999816165206193
ARHGDx	0.999917076	0.6999816165206111
PENDECACID	0.999916318	0.8710036311914744
HEPDECACID	0.999916318	0.8722099957043378
HEPEDECACID	0.999916318	0.8722099957043378
AACLAM	0.9999163039999999	0.6123724356957946
AADa	0.9999163039999999	0.6123724356957946
ACOAM	0.999915974	0.5999754886941615
r0097	0.999915974	0.5999754886941628
ORNt	0.999915394	0.7071067811865475
METabcpp	0.9999150099999999	0.8571366043681834
ASPabcpp	0.9999139959999999	0.8451468563133671
G6PP	0.9999136559999998	0.6985006985010478
SUCCabc	0.999913408	0.845146856313367
THFOR1	0.999913128	0.8366490402316917
PPNCL3	0.999912972	0.7142732087363639
G1PP	0.999911938	0.6985006985010478
ASPabc	0.999911936	0.8451468563133671
RNA_1	0.9999112	0.5963588866215788
CYS	0.9999109800000001	0.6708409462898706
PACL	0.999910418	0.6761071272241485
SERDC	0.999910002	0.6859943405700353
METt3	0.9999093200000001	0.6620874895922841
METt2r	0.9999093200000001	0.6620874895922841
AASAD2	0.9999090839999999	0.6324749096255533
OSUCCL	0.9999090240000001	0.6859943405700353
r0082	0.9999090240000001	0.6859943405700353
FACOAL141	0.999908952	0.7216878364870323
RNA	0.9999086500000001	0.6031619400285984
PSP_L_1	0.999908098	0.8944545950531553
THFOR2	0.999908038	0.8557668640002638
HMR_0188	0.9999077679999999	0.7216878364870323
SERt2rpp	0.9999076179999999	0.6708203932499369
SERabc	0.9999074559999999	0.845146856313367
SERabcpp	0.9999074559999999	0.845146856313367
ASNS3_1	0.99990682	0.8018012723506833
CYTK3	0.999906588	0.5
OCTNLL	0.999904802	0.6666666666666667
LAAL8	0.999903902	0.5962675396219531
GTPCII_1	0.9999025539999999	0.9723143468508472
ACGS	0.999902194	0.5999754886941391
HMR_0305	0.9998995519999999	0.6761071272241502
PALMCL	0.9998995519999999	0.6446455470537775
IPDAB	0.9998995519999999	0.8807477028150837
PCA1	0.9998995519999999	0.8807477028150821
FADD3	0.9998995519999999	0.8807477028150821
PCA2	0.9998995519999999	0.8807477028150821
CACOAL	0.9998995519999999	0.6761071272241485
GLUCYS	0.999899392	0.7142732087363671
SHL_c	0.999898846	0.7302818270345117
COORr	0.9998984399999999	0.5477393389920002
MMSAD3	0.999898432	0.8333333333333335
SERDA	0.9998975700000001	0.5772912987314722
r1329	0.999896004	0.5773797521601307
LSERDHr	0.999895738	0.7159765254279054
PSP_1	0.9998957239999999	0.8080923459432932
AASAD1	0.999894244	0.5660475054560148
HMR_0200	0.999893242	0.6666666666666667
SULR_1	0.9998923040000001	0.994017244657865
SULRR2	0.9998923040000001	0.8888989753995954
FRD2	0.999890866	0.5773502691896257
SO3R	0.9998903219999999	0.9128719652352275
SULRR	0.9998903219999999	0.7303191186559954
SUCCt2r	0.9998900620000001	0.6620874895922841
SUCCt2_3	0.9998900620000001	0.8882835802683189
SUCCt2_2	0.9998900620000001	0.8374817909658576
SUCCt3	0.9998900620000001	0.6620874895922841
ALDD2x	0.9998897600000001	0.8198849945425998
AACT	0.999889628	0.611702523000358
HCITS	0.999889628	0.6666666666666667
SFRR	0.999887906	0.6804215383161829
ALDD2y	0.999887548	0.8618541563531616
PYRt2	0.9998862200000002	0.6620874895922841
FRDO5r	0.99988566	0.8682419729726059
FPGS_1	0.9998847940000001	0.6286216634307809
CYTDK2_1	0.9998845380000001	0.8944545950531605
CTPS1_2	0.9998839	0.8366563650263615
GLNabc	0.99988353	0.8571366043681835
r1383	0.9998827560000001	0.6883471044357229
BIRA	0.9998809699999999	0.8451468563133687
KAT1	0.999880618	0.6123724356957947
ACCOAS	0.999880618	0.5773797521601385
ACACT1r	0.999880618	0.6123724356957947
MMS	0.999879964	0.6666666666666667
CITMS	0.999879964	0.6666666666666667
NI2tpp	0.99987982	0.5773502691896257
FACOAL60i	0.9998791499999999	0.7216878364870323
METNA	0.999878864	0.599975488694139
METRR	0.9998782160000002	0.5297566934894316
APDH	0.999877648	0.6455170015397962
THFGLUS	0.999877168	0.714273208736367
r1382_1	0.999877168	0.8404900813809159
FPGS_tm	0.999877168	0.834775939671658
FPGS	0.999877168	0.8347759396716595
ALDD1	0.999877044	0.8642777394695002
GLCabcpp	0.9998759740000001	0.845146856313367
HMR_0156	0.9998745840000002	0.7216878364870323
DAAD	0.9998741899999999	0.5477393389919996
UMPK5	0.99987402	0.6123724356957946
PALFATPtc	0.9998735740000001	0.8333333333333335
GUACYC	0.9998732539999999	0.7697938076501073
TTDCAFATPc	0.99987276	0.8333333333333335
NADPHQR3	0.9998725540000001	0.7159765254279024
GLNTRS2	0.999872536	0.7142732087363673
GP4GH	0.9998724719999998	0.7070851157164073
HMR_0180	0.999872126	0.7216878364870323
GLCabc	0.999871564	0.845146856313367
UDUPP	0.9998712979999999	0.5
ASPt2r	0.9998705080000001	0.6620874895922841
ASPt2_3	0.9998705080000001	0.8882835802683189
ASPt2_2	0.9998705080000001	0.8374817909658576
OCDCAFATPc	0.99986998	0.8333333333333335
FE2t2pp	0.9998685439999999	0.7071067811865475
FE2t3pp	0.9998685439999999	0.8164965809277261
NTRLASE3	0.9998684499999999	0.6229910788790036
MTHFC_1	0.9998680280000001	0.8660696282402207
HKt	0.99986783	0.8571366043681836
GLUK	0.999867478	0.7999877443470704
THIH	0.999867356	0.8164548793223827
AKGt2r_1	0.9998669620000001	0.662087489592284
AKGt2r	0.9998669620000001	0.6620874895922841
ASPT	0.9998661419999999	0.47142859353564903
ASPA1	0.9998660600000001	0.5000085105658489
FTHFI	0.999865522	0.8451468563133712
GLYDHDA	0.9998637	0.7142732087363715
FAS80COA_L	0.9998635339999999	0.9950074939296454
r1382	0.999861806	0.7957016782037306
HMR_0253	0.9998609680000001	0.845146856313367
FRDO6r	0.999860222	0.7746204018477579
FCOAH2	0.999859578	0.6507839452594955
FCOAH	0.999859578	0.9019352000527098
TREH	0.9998590439999999	0.8814089405208615
SUCptspp_1	0.99985888	0.8660696282401801
HMR_0168	0.999858554	0.7216878364870323
Nat_Kpp	0.9998585520000001	0.670820393249937
NAKt2pp	0.9998585520000001	0.6708203932499369
G3PCT_1	0.999858216	0.5
MCDC	0.9998581160000001	0.47142859353564737
FORt2pp	0.999857806	0.6708203932499369
PFK_ppi	0.9998577080000001	0.67610712722417
LAAL21	0.99985755	0.6761071272241483
GLYabc	0.9998565279999999	0.845146856313367
GLYabcpp	0.9998565279999999	0.845146856313367
GLYVESSEC	0.9998565279999999	0.5516688857430875
GLYVESSEC_1	0.9998565279999999	0.845146856313367
CYSLY3	0.9998562420000001	0.6666742315496965
FAS80_L	0.9998562339999999	0.9938093397014319
ADPGLC	0.999852868	0.7575769014809121
THFGLUS_1	0.9998528100000001	0.6666666666666667
GLUTRS_2	0.9998526479999998	0.9258403608565028
GLUTRS_3	0.9998526479999998	0.9258403608565033
MLTHFte1	0.9998519140000001	0.845146856313367
FRNDPR2r	0.999851874	1.0
AKO	0.9998512460000001	0.5000000000000001
IVCS	0.9998508060000001	0.7216878364870323
HYNE	0.9998507480000001	0.5669591168431667
r0085	0.9998507480000001	0.5669591168431667
NAabc	0.999850532	0.845146856313367
OLEICFATPtc	0.999850074	0.8333333333333335
SERt2r	0.9998495220000001	0.6620874895922841
ALDD31	0.999848748	0.8198849945425999
ALDD18	0.99984801	0.8198849945425972
KAS20SA	0.9998471280000001	0.9992955463126054
AKGCAL	0.9998469539999999	0.5999754886941391
ARGSS_1	0.9998459199999999	0.9561891661927197
2AMACHYD	0.9998457119999999	0.6708409462898705
DAPAL	0.9998457119999999	0.6761071272241661
DAPAL_1	0.9998457119999999	0.6708409462898705
SADT	0.9998438460000001	0.6324749096255593
FRD7	0.999842632	0.5
SUCDi	0.999842632	0.5
FACOAL200	0.9998424140000001	0.6666666666666667
FAS140ACP	0.9998417780000001	0.9538523001443892
PpGppP	0.9998409199999999	0.75
LAAL1	0.9998403060000001	0.7559197553571545
FLNDPR2r	0.9998400660000002	0.6999076356232575
FUMt2_2pp	0.9998399279999999	0.9899494936611664
FUMtpp	0.9998399279999999	0.8944271909999159
SBTR	0.999839386	0.7159765254279056
GLCGSD	0.9998385479999999	0.8066003203684241
ALDD31_1	0.999837938	0.7303191186559951
GLCt2pp	0.999837412	0.6708203932499369
NAt3_2pp	0.9998349360000001	0.9486832980505138
NAt3_1p5pp	0.9998349360000001	0.9805806756909202
FAS160ACP	0.9998325900000001	0.9538523001443896
SULFDH	0.99983258	0.7302901137792136
G3PA	0.9998298800000001	0.5
ACTF	0.9998298800000001	0.5
RE1342C	0.9998290000000001	0.7999877443470836
ACYP_3	0.999828926	0.8080923459432929
ACYP_2	0.999828926	0.67610712722416
PHNACH	0.9998278599999999	0.6030310870399587
GLYFEM	0.9998277400000001	0.632461994331804
NOX2	0.9998275700000001	0.867723004374731
r1515	0.9998261540000002	0.845146856313367
FACOALPREPH	0.9998260479999999	0.6666666666666667
HMR_1754	0.999825944	0.61722690723767
unkFol	0.999825818	0.7453458429023943
GSNK	0.99982545	0.6324318478704803
FPGS7_1	0.999825128	0.6286216634307817
NTP2	0.9998248359999999	0.6761071272241566
r1516	0.9998243199999999	0.845146856313367
FHL	0.9998234140000001	0.6859943405700353
OXADC	0.9998234140000001	0.6859943405700353
r0193	0.9998231360000001	0.8332992849847296
HMPPtr	0.9998225000000002	0.8451468563133718
AIRCra	0.999821338	0.9090883770158565
MALTabc	0.999820362	0.8571366043681834
ACt2ipp	0.9998202279999999	0.670820393249937
ACt2rpp	0.9998202279999999	0.6708203932499369
ACt5pp	0.9998202279999999	0.8485281374238569
PACCOAL	0.9998195900000001	0.6666666666666667
CYTBO3_4pp	0.999819008	0.9666630853305864
C120SN	0.9998184520000001	0.9981073516676671
GLUTRS2	0.999817552	0.6761071272241483
TRNFE	0.99981703	0.426407370912232
CYSTRS_1	0.9998167179999999	0.6761071272241485
CIGAMS	0.9998167179999999	0.7070851157164004
r1523	0.999815594	0.845146856313367
DCTPD2_1	0.99981507	0.5
FTHFI_1	0.9998123800000001	0.7303191186560013
ACSPHAC120	0.99981229	0.6666666666666667
STFRNS	0.999811122	0.7905936370319488
PHHL	0.999809692	0.871650218632908
DALAabcpp	0.9998096000000001	0.845146856313368
FDH6r	0.9998093279999999	0.6708409462898767
G1Dx	0.9998089239999999	0.6999816165206123
HEX1_1	0.999808792	0.894454595053163
HCYStabcpp	0.999807298	0.845146856313367
FAS180	0.999804542	0.9596332983148047
THFGLUH	0.999804202	0.5999754886941602
MTHFD_1	0.99980413	0.894454595053152
GLUMETr	0.9998039719999999	0.5
13BGH	0.9998019100000001	0.8066003203684237
MLTG6	0.9998019100000001	0.9313501170312171
MLTG7	0.9998019100000001	0.8814089405208615
FACOAL1813	0.99980168	0.6666666666666667
ICDHx	0.99980043	0.670840946289871
r1529	0.999798736	0.845146856313367
PFK_adp	0.9997978960000001	0.5625317719317833
MTHFD2	0.999797768	0.6999816165206086
SQLS	0.9997975480000001	0.4803844614152615
METTRS_1	0.999796824	0.6761071272241483
GD3P2	0.999795512	0.8618541563531572
CPS_1	0.99979121	0.4629201804282521
CBPSam_1	0.99979121	0.8838752015204451
TRIOK	0.9997897099999999	0.6324318478704803
GLNS_1	0.9997894119999999	0.7715336340470856
GLNt2r	0.999788878	0.6620874895922841
FPGS7	0.999788476	0.8347759396716595
ALAabc	0.999788012	0.845146856313368
ALAabcpp	0.999788012	0.845146856313368
LAAL9	0.9997878320000002	0.7142732087363671
TMDPK	0.9997873079999999	0.5999754886941473
ICHDx	0.9997859520000001	0.6708409462898746
GPDDA3	0.999785414	0.6324264645326151
OMMBLHX3	0.999783942	0.9203557750340295
OPHHX3	0.999783942	0.9203557750340295
OMPHHX3	0.999783942	0.9203557750340295
C161SN	0.999783906	0.9989604537515652
PPA_1	0.9997835519999999	0.8571366043681852
ALDD16	0.99978286	0.8198849945425947
GMP5N	0.9997825779999999	0.8944545950531556
SGDS	0.999779946	0.5
R_group_phosphotase_1	0.9997783800000001	0.6666666666666667
ACSPHAC90	0.9997783800000001	0.6666666666666667
ACSPHACP100	0.9997783800000001	0.6666666666666667
ACSPHACP40	0.9997783800000001	0.6666666666666667
R_group_phosphotase_2	0.9997783800000001	0.6666666666666667
R_group_phosphotase_3	0.9997783800000001	0.6666666666666667
HMR_0381	0.9997783800000001	0.6666666666666667
SEBACACT	0.9997783800000001	0.6666666666666667
ACSPHACP50	0.9997783800000001	0.6666666666666667
ACSPHACT60	0.9997783800000001	0.6666666666666667
ACSPHACP60	0.9997783800000001	0.6666666666666667
RTOTALFATPc	0.9997783800000001	0.6666666666666667
ACSPHACP70	0.9997783800000001	0.6666666666666667
FVSCOAhc	0.9997783800000001	0.6666666666666667
ACSPHACP80	0.9997783800000001	0.6666666666666667
ACSPHACP90	0.9997783800000001	0.6666666666666667
ACSPHACT40	0.9997783800000001	0.6666666666666667
4HPTNCOAL	0.9997783800000001	0.6666666666666667
RE3079C	0.9997783800000001	0.6666666666666667
RTOTAL3FATPc	0.9997783800000001	0.6666666666666667
HMR_0233	0.9997783800000001	0.6666666666666667
HMR_0245	0.9997783800000001	0.6666666666666667
HMR_0255	0.9997783800000001	0.6666666666666667
HMR_1627	0.9997783800000001	0.6666666666666667
CHCOAL	0.9997783800000001	0.6666666666666667
HMR_0267	0.9997783800000001	0.6666666666666667
HMR_0271	0.9997783800000001	0.6666666666666667
HMR_0437	0.9997783800000001	0.6666666666666667
HMR_0279	0.9997783800000001	0.6666666666666667
HMR_0433	0.9997783800000001	0.6666666666666667
HMR_0289	0.9997783800000001	0.6666666666666667
HMR_0293	0.9997783800000001	0.6666666666666667
HMR_0429	0.9997783800000001	0.6666666666666667
HMR_0297	0.9997783800000001	0.6666666666666667
HMR_0301	0.9997783800000001	0.6666666666666667
HMR_0309	0.9997783800000001	0.6666666666666667
HMR_0319	0.9997783800000001	0.6666666666666667
HMR_0323	0.9997783800000001	0.6666666666666667
HMR_0327	0.9997783800000001	0.6666666666666667
HMR_0393	0.9997783800000001	0.6666666666666667
HMR_0345	0.9997783800000001	0.6666666666666667
HMR_0389	0.9997783800000001	0.6666666666666667
HMR_0241	0.9997783800000001	0.6666666666666667
HMR_0204	0.9997783800000001	0.6666666666666667
RTOTAL2FATPc	0.9997783800000001	0.6666666666666667
HMR_0192	0.9997783800000001	0.6666666666666667
LINOFATPtc	0.9997783800000001	0.6666666666666667
LGNCFATPtc	0.9997783800000001	0.6666666666666667
RETNCOA	0.9997783800000001	0.6666666666666667
LEVUACOAL	0.9997783800000001	0.6666666666666667
RE3562C	0.9997783800000001	0.6666666666666667
RE3446C	0.9997783800000001	0.6666666666666667
RE3345C	0.9997783800000001	0.6666666666666667
RE3335C	0.9997783800000001	0.6666666666666667
r0651	0.9997783800000001	0.6666666666666667
RE3075C	0.9997783800000001	0.6666666666666667
RE2635C	0.9997783800000001	0.6666666666666667
C12DCACT	0.9997783800000001	0.6666666666666667
ADPACDAc	0.9997783800000001	0.6666666666666667
AACOAT	0.9997783800000001	0.6666666666666667
HMR_0165	0.9997783800000001	0.6666666666666667
HMR_0171	0.9997783800000001	0.6666666666666667
HMR_0177	0.9997783800000001	0.6666666666666667
HMR_0184	0.9997783800000001	0.6666666666666667
CAFFCOA	0.9997783800000001	0.6666666666666667
IBUP_RASCL1hep	0.9997783800000001	0.6666666666666667
URSCHOLCOAc	0.9997783800000001	0.6666666666666667
ACSPHAC80	0.9997783800000001	0.6666666666666667
HMR_0209	0.9997783800000001	0.6666666666666667
FACOAL240i	0.9997783800000001	0.6666666666666667
FACOAL240	0.9997783800000001	0.6666666666666667
FACOAL191	0.9997783800000001	0.6666666666666667
FACOAL2	0.9997783800000001	0.6666666666666667
FACOAL203	0.9997783800000001	0.6666666666666667
FACOAL204	0.9997783800000001	0.6666666666666667
FACOAL2042	0.9997783800000001	0.6666666666666667
FACOAL205	0.9997783800000001	0.6666666666666667
FACOAL206	0.9997783800000001	0.6666666666666667
FACOAL224	0.9997783800000001	0.6666666666666667
3HPVSCOAhc	0.9997783800000001	0.6666666666666667
FACOAL2251	0.9997783800000001	0.6666666666666667
FACOAL2252	0.9997783800000001	0.6666666666666667
FACOAL226	0.9997783800000001	0.6666666666666667
FACOAL240_1	0.9997783800000001	0.6666666666666667
FACOAL_164_6Z9Z12Z15Z_c	0.9997783800000001	0.6666666666666667
ACSPHAC70	0.9997783800000001	0.6666666666666667
FACOAL241	0.9997783800000001	0.6666666666666667
FACOAL244_1	0.9997783800000001	0.6666666666666667
FACOAL245_1	0.9997783800000001	0.6666666666666667
FACOAL245_2	0.9997783800000001	0.6666666666666667
FACOAL246_1	0.9997783800000001	0.6666666666666667
FACOAL260	0.9997783800000001	0.6666666666666667
FACOAL50i	0.9997783800000001	0.6666666666666667
FACOAL90i	0.9997783800000001	0.6666666666666667
FACOALPHDCA	0.9997783800000001	0.6666666666666667
FACOAL_161_2E_c	0.9997783800000001	0.6666666666666667
FACOAL_162_9Z12Z_c	0.9997783800000001	0.6666666666666667
FACOAL184	0.9997783800000001	0.6666666666666667
OCT11EFATP	0.9997783800000001	0.6666666666666667
OCT11EFATP_1	0.9997783800000001	0.6666666666666667
FACOAL1832	0.9997783800000001	0.6666666666666667
DOCOSACT	0.9997783800000001	0.6666666666666667
DOCO13EFATP	0.9997783800000001	0.6666666666666667
FACOAL1	0.9997783800000001	0.6666666666666667
FACOAL140_ISO	0.9997783800000001	0.6666666666666667
FACOAL150	0.9997783800000001	0.6666666666666667
FACOAL150_ISO	0.9997783800000001	0.6666666666666667
FACOAL150_anteiso	0.9997783800000001	0.6666666666666667
FACOAL160_ISO	0.9997783800000001	0.6666666666666667
FACOAL161_ISO	0.9997783800000001	0.6666666666666667
FACOAL170	0.9997783800000001	0.6666666666666667
FACOAL170_ISO	0.9997783800000001	0.6666666666666667
FACOAL170_anteiso	0.9997783800000001	0.6666666666666667
FACOAL171_ISO	0.9997783800000001	0.6666666666666667
FACOAL171_anteiso	0.9997783800000001	0.6666666666666667
PACOAL	0.9997783800000001	0.6666666666666667
PACCOAL3	0.9997783800000001	0.6666666666666667
FACOAL1812	0.9997783800000001	0.6666666666666667
FACOAL1812_1	0.9997783800000001	0.6666666666666667
FACOAL181_1	0.9997783800000001	0.6666666666666667
OXACOAL	0.9997783800000001	0.6666666666666667
FACOAL182	0.9997783800000001	0.6666666666666667
FACOAL1821	0.9997783800000001	0.6666666666666667
FACOAL1822	0.9997783800000001	0.6666666666666667
FACOAL182_1	0.9997783800000001	0.6666666666666667
FACOAL1831	0.9997783800000001	0.6666666666666667
FACOAL_163_6Z9Z12Z_c	0.9997783800000001	0.6666666666666667
HMR_0385	0.9997783800000001	0.6666666666666667
FACOAL_220_c	0.9997783800000001	0.6666666666666667
ACSPHAC101	0.9997783800000001	0.6666666666666667
ACSPHAC141d5	0.9997783800000001	0.6666666666666667
ACSPHAC141	0.9997783800000001	0.6666666666666667
ACSPHAC100	0.9997783800000001	0.6666666666666667
ACSPHAC140	0.9997783800000001	0.6666666666666667
ACSPHAC121d6	0.9997783800000001	0.6666666666666667
ACSPHAC121	0.9997783800000001	0.6666666666666667
ARACHFATPc	0.9997783800000001	0.6666666666666667
4CMCOAS	0.9997783800000001	0.6666666666666667
ACSPHAC142	0.9997783800000001	0.6666666666666667
ACSPHAC160	0.9997783800000001	0.6666666666666667
DCHOLESTANCOAc	0.9997783800000001	0.6666666666666667
FERULCOAS	0.9997783800000001	0.6666666666666667
ACSPHAC50	0.9997783800000001	0.6666666666666667
ARACHDFATPtc	0.9997783800000001	0.6666666666666667
ACSPHAC60	0.9997783800000001	0.6666666666666667
FACOAL_70_c	0.9997783800000001	0.6666666666666667
ACSPHAC40	0.9997783800000001	0.6666666666666667
SUBERICACT	0.9997783800000001	0.6666666666666667
DHBS	0.99977766	0.8944545950531728
BCT1_syn	0.9997776459999999	0.845146856313367
HCO3abc	0.9997776459999999	0.845146856313367
MALTHXabc	0.9997771799999999	0.8571366043681834
AADb	0.9997768199999999	0.6123724356957946
r0210	0.9997744040000001	0.5749535932520611
r1528	0.9997741960000001	0.845146856313367
CYTBD2	0.999773194	0.8222210118532887
r1383_1	0.9997723260000001	0.6974858324629157
GMPR	0.9997719979999999	0.7534022756077607
FA140ACPHi	0.999771988	0.6324264645326143
PHEPS	0.999771846	0.7227686936147514
SELNPS_cho	0.999771846	0.7227686936147514
r1162	0.99976772	0.845146856313367
NADPHQR4	0.9997672759999998	0.7159765254279189
NADPHQR2	0.9997670600000002	0.715976525427902
MEHLER	0.9997658359999999	0.9241362968277916
MEHLER_1	0.9997658359999999	0.9241362968277916
TTDCEAATP	0.99976564	0.845146856313367
r0318	0.999765214	0.5999754886941571
R1PK	0.9997645500000001	0.6324318478704803
PRPPP	0.9997641500000001	0.6761071272241528
CHLabc_rev	0.999761618	0.845146856313367
CHLabc	0.999761618	0.845146856313367
FORA	0.9997605679999999	0.6507839452594955
MALTTTRabc	0.9997599420000001	0.845146856313367
MALTTTRabcpp	0.9997599420000001	0.845146856313367
BACCL	0.99975992	0.5999754886941595
LAAL37	0.9997587359999999	0.7126819143219201
CHLabcpp	0.9997585680000001	0.845146856313367
FLDR2	0.999757896	0.783360360972492
UDPACGA6D	0.9997574120000001	0.8999938721735373
Cobalt2abcppI	0.9997570899999999	0.8571366043681835
ASPO6_1	0.9997569079999999	0.8944545950531632
CYSTabc	0.999756108	0.845146856313367
ADNK3	0.999755128	0.5999754886941642
PROabc	0.999751088	0.8571366043681834
DESAT16a	0.9997492999999998	0.7315718222389871
MALTPTabcpp	0.999749098	0.845146856313367
MALTPTabc	0.999749098	0.845146856313367
NI2abcpp	0.9997489139999999	0.845146856313367
ME1	0.9997482979999999	0.6708409462898641
GTHOXti2	0.999747392	0.845146856313367
GTHRDt2_1	0.999747392	0.845146856313367
r1530	0.999747392	0.845146856313367
OIVD2E	0.9997463879999999	0.7825497251735655
CYSO_I	0.999745524	0.7303191186560015
MTHFR3	0.999744076	0.7991156903587182
MTHFR3_1	0.999744076	0.7159765254279168
APPAT	0.9997439220000001	0.9486881437473444
PEPt6	0.999743598	0.6620874895922841
GLYt2pp	0.9997432700000001	0.6708203932499369
TRPabc	0.9997422400000001	0.845146856313367
ASPTRS_1	0.99974196	0.714273208736367
2MAHMP	0.9997416360000001	0.6761071272241652
NTP4	0.9997410999999999	0.6761071272241562
CA2abc1pp	0.9997407839999999	0.8571366043681835
MTHFR2	0.99973905	0.790557304139984
MTHFR2_1	0.99973905	0.6999816165206223
AGMabcpp	0.9997384460000001	0.8451468563133681
MALDDH	0.9997382760000001	0.6708409462898641
LAAL19	0.9997379399999999	0.714273208736367
HMR_1467	0.99973636	0.6536153592982926
SS	0.99973636	0.6536153592982926
XYLabc	0.999735762	0.845146856313367
ASNabcpp	0.9997352319999999	0.8451468563133672
OCDOR	0.99973493	0.7922938270003412
ALDD14	0.99973476	0.819884994542628
PYK4	0.999734638	0.5999754886941728
GTHRDabc2pp	0.9997334899999999	0.845146856313367
GTHRDabcpp	0.9997334899999999	0.845146856313367
ALAALAabcpp	0.9997332520000001	0.8451468563133678
ADMDC	0.9997323600000001	0.6859943405700353
IPDPS_syn	0.9997316020000001	0.7777866034746459
CD2abc2	0.999729518	0.845146856313367
THMATPe	0.9997290059999999	0.845146856313367
THMabc	0.9997290059999999	0.845146856313367
XYLabcpp	0.9997279899999999	0.845146856313367
GALabcpp	0.9997266419999999	0.845146856313367
Kt3r	0.999726632	0.6620874895922841
ASPOb	0.9997257060000001	0.6455170015397962
PYK3	0.9997247979999999	0.5999754886941693
THMabcpp	0.99972393	0.845146856313367
DBTS	0.999723906	0.7970213113241322
ASO3t8pp	0.9997235480000001	0.8451468563133671
TREabc	0.9997234580000001	0.845146856313367
FORt2	0.99972155	0.6620874895922841
FORt3	0.99972155	0.6620874895922841
FRUabc	0.9997207619999999	0.845146856313367
MNabc_rev	0.9997205060000001	0.845146856313367
PHEME2abcpp	0.9997193400000001	0.845146856313367
CD2abcpp	0.9997191539999999	0.8571366043681835
LYSabc	0.99971856	0.8571366043681834
ASNabc	0.999718466	0.8451468563133672
GALabc	0.999718068	0.845146856313367
GLUN_1	0.9997177180000001	0.6454708539974259
VALDHr	0.99971657	0.7142732087363709
ATPATF3	0.999714476	0.599975488694149
FAD_14	0.9997143640000001	0.8899438184514794
CBMK4	0.999712912	0.6735982446683535
BTNt	0.999712718	0.845146856313367
C141SN	0.99971204	0.9986285016865732
METSOX2abcpp	0.9997116939999999	0.845146856313367
METSOX2abc	0.9997116939999999	0.845146856313367
PS161abcpp	0.9997113519999999	0.845146856313367
PS180abcpp	0.9997101880000001	0.845146856313367
METSOX1abcpp	0.99971009	0.845146856313367
METSOX1abc	0.99971009	0.845146856313367
GLCP3	0.9997099	0.8040442500351633
GLCP4	0.9997099	0.8040442500351633
ARBabc	0.999708448	0.8451468563133672
MALTTRabc	0.9997069740000001	0.845146856313367
FA180ACPH	0.9997068779999999	0.6324264645326143
LAAL5	0.99970684	0.7559197553571539
FAS180ACP	0.99970474	0.9538523001443895
TTDCAt2pp	0.999704498	0.6708203932499369
NTP8	0.9997024700000001	0.6761071272241554
ASPGLUr	0.9997016819999999	0.5
GLYBabcpp	0.999701522	0.8571366043681835
GAPP	0.999700584	0.6030310870399587
CITabc	0.9996965400000001	0.845146856313367
SERTRS_1	0.9996953559999999	0.6761071272241483
DIPEPabc15	0.9996943	0.845146856313367
PHEMEABCte	0.9996940340000002	0.8571366043681835
HEMEti	0.9996940340000002	0.845146856313367
POX2	0.999693772	0.5249054282483331
NO3abcpp	0.99969284	0.845146856313367
AMID_1	0.999692496	0.5999754886941608
DAPabcpp	0.9996922319999999	0.8451468563133733
DAPabc	0.9996922319999999	0.8451468563133733
NO2tabcpp	0.999691612	0.845146856313367
LCTSabc	0.99969159	0.845146856313367
UDPRHMS_c	0.9996901659999999	0.7777866034746459
GCALDtabcpp	0.99969012	0.845146856313367
CYSO	0.9996896060000001	0.6936737933908543
PRAIS_1	0.999686284	0.9525723952132147
CGLYabcpp	0.9996859599999999	0.845146856313367
G3PEabcpp	0.9996850199999999	0.845146856313367
GLNSP3	0.999684598	0.7171235638600292
GLYGLYCNc	0.999683592	0.6123724356957946
FAS160	0.999683318	0.9599487539721033
CHOLSabc	0.999683028	0.8571366043681835
ACITL	0.999682572	0.6172269072376695
NO3abc	0.9996823399999999	0.845146856313367
DCTPD	0.9996816660000001	0.645517001539799
INSK	0.999680622	0.6324318478704803
DHAK	0.999680446	0.6324318478704803
RIBabc	0.9996802600000001	0.8571366043681834
RIBabc1	0.9996802600000001	0.845146856313367
MMSAD2	0.999679996	0.6666666666666667
TYRabc	0.9996797860000001	0.845146856313367
NCBMPTSabcpp	0.9996795580000001	0.845146856313369
MALTTRabcpp	0.9996782600000002	0.845146856313367
GLCt2_2	0.9996780319999999	0.9486832980505138
CELLBabc	0.99967787	0.845146856313367
MALTHPabc	0.9996777719999999	0.845146856313367
HMR_0287	0.99967751	0.8451468563133672
BALAVECSEC_1	0.999677172	0.8451468563133681
BALAVECSEC	0.999677172	0.4662412245116765
MAK	0.99967638	0.6324318478704803
UDCPKr	0.999674836	0.6324318478704803
DMPPS_syn	0.9996742340000001	0.7777866034746459
ALDD12	0.999673614	0.8198849945425971
PFK26	0.9996732400000001	0.7999877443470704
ABFPT2	0.9996732400000001	0.7999877443470705
4PEPTabcpp	0.999673048	0.8451468563133697
FAS240_L	0.999668246	0.9925664298554606
PPP9ABCte	0.9996665839999999	0.845146856313367
FPGS4_1	0.999666342	0.6286216634307809
O2XOADOX	0.999665214	0.8240578837094933
r0220	0.99966368	0.6670715325382577
r0220_1	0.99966368	0.5625317719317846
PACPT_1	0.99966368	0.5625317719317809
FE3DCIT2abcpp	0.999662412	0.845146856313367
ARBabcpp	0.999662	0.8451468563133672
3PEPTabcpp	0.99966124	0.8451468563133697
RIBFLVt3	0.9996612300000001	0.845146856313367
RIBFLVt3o	0.9996612300000001	0.845146856313367
CMPA_1	0.999660626	0.8660254042862712
ASPMETASPr	0.9996601860000001	0.6324555320336759
r1527	0.9996599079999999	0.845146856313367
FE2DMT1	0.999659314	0.6620874895922841
IDPA	0.9996591899999998	0.6761071272241528
THRabc	0.999655396	0.845146856313367
THRabcpp	0.999655396	0.845146856313367
MOBDabc_rev	0.9996549220000001	0.845146856313367
MOBDabc	0.9996549220000001	0.8571366043681834
NTP6	0.999654688	0.6761071272241563
NADK2	0.9996543299999999	0.5999754886941662
FAS120ACP	0.9996542399999999	0.9538523001443893
FORAMD	0.999654104	0.5
GABAVESSEC	0.99965376	0.6255474085015317
GABAVESSEC_1	0.99965376	0.845146856313372
HXAND	0.999652352	0.7303191186559953
RMNabc	0.999649984	0.845146856313367
FAS181	0.9996499419999999	0.935040397454547
SUCRabcpp_syn	0.9996498880000001	0.845146856313367
5APTNabcpp	0.999648558	0.8451468563133715
4ABUTabcpp	0.9996484600000001	0.845146856313372
G6PDH2c	0.999646098	1.0
PPPM	0.999646072	0.8300308876162563
CMtexabc	0.99964464	0.845146856313367
LAAL3	0.999643242	0.7142732087363681
r1322	0.9996429900000001	0.6667007106685727
2HATVLAChc	0.99964225	0.5999754886941472
SMVLAChep	0.99964225	0.5999754886941412
LVACLAChep	0.99964225	0.5999754886941412
ATVLAChc	0.99964225	0.5999754886941413
4HATVLAChc	0.99964225	0.599975488694146
GCALDDy	0.9996414680000001	0.861854156353157
RE2649C	0.9996411779999999	0.7303191186559951
VALabcpp	0.99963996	0.845146856313367
VALabc	0.99963996	0.845146856313367
UREAabcpp	0.99963884	0.845146856313367
ALAGLUabcpp	0.999637598	0.8451468563133697
LEUabc	0.9996368920000002	0.845146856313367
LEUabcpp	0.9996368920000002	0.845146856313367
HISabcpp	0.999636128	0.845146856313367
HISabc	0.999636128	0.845146856313367
TAGabc	0.9996354500000001	0.8485194715013202
PCXHtpp	0.999632926	0.9486832980505138
SUCRabc	0.9996314719999999	0.845146856313367
FE3Ri	0.99963096	0.6298997335878788
ILEabcpp	0.999629584	0.845146856313367
ILEabc	0.999629584	0.845146856313367
OAAt2_2pp	0.999629556	0.8485281374238569
DARBabcpp	0.9996295400000001	0.8451468563133673
ARB_Dabc	0.9996295400000001	0.8451468563133673
CCGS	0.99962744	0.6707758576486385
FADD17	0.9996265120000001	0.7706289369379541
CYTD	0.999623828	0.6455170015397962
AI2abcpp	0.999623158	0.845146856313367
CYTBO3	0.999622772	0.8451534327175654
CYTBD	0.999622772	0.8222210118532887
MDHy	0.999622682	0.7159765254279034
GGPTRCS	0.9996224399999999	0.714273208736367
ACPAL	0.9996224	0.6666666666666667
BARB	0.9996221399999999	0.7303191186559952
FDH3	0.99962041	0.8823508209131069
DRIBabc	0.999620066	0.845146856313367
CYST_II	0.999618828	0.5
S3AdT	0.9996186899999999	0.5999754886941654
MPTSS	0.9996186899999999	0.5999754886941547
LIPATPT_2	0.9996186899999999	0.5999754886941547
LIPATPT_1	0.9996186899999999	0.5999754886941547
MPTAT	0.9996186899999999	0.5999754886941547
Spt3AdT	0.9996186899999999	0.5999754886941654
SELADT	0.9996186899999999	0.5999754886941553
THISAT	0.9996186899999999	0.5999754886941543
RE1944C	0.9996186899999999	0.5999754886941573
34DHALDD	0.999618094	0.8198849945426028
ACt2r	0.999617418	0.6620874895922841
ACt2r_1	0.999617418	0.662087489592284
GTPCI_2	0.9996171759999999	0.9486881437473567
6TXAN5MPAML	0.999615844	0.8333163108977648
FOLABCCte	0.999615694	0.845146856313367
DMPSS_c	0.99961439	0.838514786632737
GLCpts	0.999614058	0.75
GLYALDDr	0.999613868	0.8198849945425951
PHEabc	0.9996131500000001	0.845146856313367
MNDNS2	0.9996090040000001	0.8858840399800636
GLXO1	0.999607668	0.8198849945425952
FDH7	0.999605532	0.6761071272241583
HMR_6785	0.999604898	0.7778174593052023
CAATPS_1	0.99960444	0.8571366043681836
CAATPS	0.99960444	0.8386239870668234
GDPMANNDH	0.9996040199999999	0.8999938721735373
TAPTPP	0.999603456	0.7592534748171222
HMPK1_1	0.999602712	0.8944545950531705
34DHPLACOX_NADP	0.9996024479999999	0.8618541563531648
AAAN	0.9996008359999999	0.857136604368183
FAO4	0.999595598	0.7236272269866326
F6PP	0.999595358	0.6030310870399587
FA160ACPHi	0.9995944959999999	0.6324264645326143
DES2_C16	0.9995943199999999	0.7315718222389871
LLEUDr	0.9995939799999999	0.714273208736371
r1518	0.999593196	0.845146856313367
ALALEUabcpp	0.999593196	0.8451468563133678
ALALEUt	0.999593196	0.845146856313368
ALATHRabcpp	0.999593196	0.8451468563133678
ALAHIStr	0.999593196	0.845146856313368
ALATRPabcpp	0.999593196	0.8451468563133678
ALATHRtr	0.999593196	0.845146856313368
ARSabc	0.999593196	0.8451468563133672
DCA3Sabc	0.999593196	0.845146856313367
DIPEPabc9	0.999593196	0.845146856313367
THRNTt	0.999593196	0.845146856313367
ALAGLNtr	0.999593196	0.845146856313368
ACOLIPAabctex	0.999593196	0.8451468563133685
ALAGLYtr	0.999593196	0.8451468563133678
ALAHISabcpp	0.999593196	0.8451468563133678
DMSO2abcpp	0.999593196	0.845146856313367
DMGLYBabcpp	0.999593196	0.845146856313367
DLYSabcpp	0.999593196	0.845146856313367
DLEUabcpp	0.999593196	0.845146856313367
DJENKabc	0.999593196	0.845146856313367
DIPEPabc8	0.999593196	0.845146856313367
DCA3Gte	0.999593196	0.845146856313367
DIPEPabc7	0.999593196	0.8451468563133681
DIPEPabc6	0.999593196	0.8451468563133681
DIPEPabc5	0.999593196	0.8451468563133681
DIPEPabc4	0.999593196	0.8451468563133697
r1514	0.999593196	0.8451468563133672
r1517	0.999593196	0.845146856313367
r1519	0.999593196	0.845146856313367
ARSENBabc	0.999593196	0.8451468563133672
DIPEPabc3	0.999593196	0.8451468563133681
DIPEPabc2	0.999593196	0.8451468563133681
r2505	0.999593196	0.8451468563133697
THYOCHOLabc	0.999593196	0.845146856313367
r1536	0.999593196	0.845146856313367
r1533_1	0.999593196	0.8451468563133697
AM1CCSteb	0.999593196	0.8451468563133676
AM1CGLCteb	0.999593196	0.8451468563133676
AM4NC9CSteb	0.999593196	0.8451468563133676
AM4NCSteb	0.999593196	0.8451468563133676
AHANDROSTANGLCte	0.999593196	0.8451468563133681
AHANDROSTANte	0.999593196	0.8451468563133681
r1520	0.999593196	0.845146856313367
r1521	0.999593196	0.845146856313367
r1522	0.999593196	0.845146856313367
12HTACRtu	0.999593196	0.8451468563133738
AM9CSAteb	0.999593196	0.8451468563133674
12DHCHOLabc	0.999593196	0.8451468563133738
ANDRSTANDRte	0.999593196	0.8451468563133674
ANDRSTNDNte	0.999593196	0.8451468563133674
ANDRSTRNGLCte	0.999593196	0.8451468563133674
r1526	0.999593196	0.848519471501335
DHBSZ3FEabcpp	0.999593196	0.845146856313367
DHCHOLESTANATEATP	0.999593196	0.845146856313367
DHEASABCCte	0.999593196	0.845146856313367
12HPETATP	0.999593196	0.8451468563133739
12HARACHDte	0.999593196	0.8451468563133738
DHGLZABCt	0.999593196	0.845146856313367
DHEAte	0.999593196	0.845146856313367
DGUDBUTNabcpp	0.999593196	0.845146856313367
AM1C9CSteb	0.999593196	0.8451468563133676
DIGALSGALSIDEATPte	0.999593196	0.845146856313367
r1531	0.999593196	0.848519471501335
18HARACHDte	0.999593196	0.8451468563133735
r1533	0.999593196	0.848519471501335
r1532_1	0.999593196	0.8451468563133697
DIPEPabc14	0.999593196	0.845146856313367
r1532	0.999593196	0.848519471501335
DIPEPabc13	0.999593196	0.845146856313367
11DOCRTSLte	0.999593196	0.845146856313374
11DOCRTSTRNte	0.999593196	0.845146856313374
DESFVSteb	0.999593196	0.845146856313367
r1531_1	0.999593196	0.8451468563133697
DIPEPabc12	0.999593196	0.845146856313367
AM1C4N9CSteb	0.999593196	0.8451468563133676
DIPEPabc11	0.999593196	0.845146856313367
DIPEPabc10	0.999593196	0.845146856313367
ALLabcpp	0.999593196	0.8451468563133678
AK2LGCHOLABCt	0.999593196	0.8451468563133681
AM19CSteb	0.999593196	0.8451468563133676
ARBTNabcpp	0.999593196	0.8451468563133672
AM1A4NCSteb	0.999593196	0.8451468563133676
DIPEPabc1	0.999593196	0.8451468563133681
AM1ACSteb	0.999593196	0.8451468563133676
AM1ALCSteb	0.999593196	0.8451468563133676
r1525	0.999593196	0.845146856313367
CE1352te	0.999593196	0.8451468563133705
r1028	0.999593196	0.845146856313367
r1026	0.999593196	0.845146856313367
CMCBTFabcpp	0.999593196	0.845146856313367
XOL7AONEATP	0.999593196	0.845146856313367
CAMPt	0.999593196	0.845146856313367
CARNabcpp	0.999593196	0.845146856313367
AEPabc	0.999593196	0.8451468563133733
DODECANACt	0.999593196	0.845146856313367
XOL7AH3ATP	0.999593196	0.845146856313367
CHSTEROLt_1	0.999593196	0.845146856313367
CBIabc	0.999593196	0.845146856313367
CHSTEROLt	0.999593196	0.845146856313367
CHOLATEt3	0.999593196	0.845146856313367
CBIuabcpp	0.999593196	0.845146856313367
CBL1HBIabc	0.999593196	0.845146856313367
CBL1abc	0.999593196	0.845146856313367
CBL1abcpp	0.999593196	0.845146856313367
CA3Sabc	0.999593196	0.845146856313367
COLIPABabcpp	0.999593196	0.845146856313367
ADRNLPVESSEC_1	0.999593196	0.8451468563133682
C14826ATP	0.999593196	0.8451468563133706
1513TACRtu	0.999593196	0.8451468563133738
C14770ATP	0.999593196	0.8451468563133706
C14771ATP	0.999593196	0.8451468563133706
C14825ATP	0.999593196	0.8451468563133706
CPGNabcpp	0.999593196	0.845146856313367
COPROSTabc	0.999593196	0.845146856313367
COLIPAabctex	0.999593196	0.845146856313367
ADRNLPVESSEC	0.999593196	0.7254657213041533
CA24Gte	0.999593196	0.845146856313367
COLIPAabcppmin	0.999593196	0.845146856313367
COLIPAabcpp_kt	0.999593196	0.845146856313367
COLIPAabcpp	0.999593196	0.845146856313367
COLIPAabcex	0.999593196	0.845146856313367
COLIPAPabctex	0.999593196	0.845146856313367
CGMPt	0.999593196	0.8451468563133726
CBL2abc	0.999593196	0.845146856313367
WHARACHDt	0.999593196	0.845146856313367
CE1243ATP	0.999593196	0.8451468563133706
CE2537ABCt	0.999593196	0.8451468563133704
CE2513ATP	0.999593196	0.845146856313367
CE0328t	0.999593196	0.845146856313367
CE2510t	0.999593196	0.8451468563133704
CE2510ABCt	0.999593196	0.8451468563133704
CE2445t	0.999593196	0.8451468563133704
CE1273t1	0.999593196	0.8451468563133706
CE2537ATP	0.999593196	0.8451468563133704
CE2211te	0.999593196	0.8451468563133704
CE2209te	0.999593196	0.8451468563133704
CE2049te	0.999593196	0.8451468563133705
CE2047te	0.999593196	0.8451468563133705
CE2006te	0.999593196	0.8451468563133705
CE1447te	0.999593196	0.8451468563133705
CDCA3Gte	0.999593196	0.845146856313367
CE4843t	0.999593196	0.845146856313367
CELabc	0.999593196	0.845146856313367
CE7083t	0.999593196	0.8451468563133703
CEL6abc	0.999593196	0.845146856313367
CE7172ATP	0.999593196	0.8451468563133699
CE7096te	0.999593196	0.8451468563133699
CE7090te	0.999593196	0.8451468563133699
VITEtl	0.999593196	0.845146856313367
CE7085te	0.999593196	0.8451468563133699
CE7082ATP	0.999593196	0.8451468563133703
CDCA24Gte	0.999593196	0.845146856313367
CE7081tm	0.999593196	0.8451468563133703
CE6247t	0.999593196	0.8451468563133703
CE5072te	0.999593196	0.8451468563133703
CE5026t	0.999593196	0.8451468563133703
CE5025t	0.999593196	0.8451468563133703
CE4877te	0.999593196	0.8451468563133703
C14769td2	0.999593196	0.8451468563133706
CRGLZABCt	0.999593196	0.845146856313367
ADOCBLabcpp	0.999593196	0.8451468563133682
BILDGLCURte	0.999593196	0.845146856313367
BALAALAabcpp	0.999593196	0.845146856313367
BALABALAabcpp	0.999593196	0.845146856313367
CE1297t	0.999593196	0.8451468563133706
BALAGLYabcpp	0.999593196	0.845146856313367
BALALEUabcpp	0.999593196	0.845146856313367
TUDCA3Sabc	0.999593196	0.845146856313367
BILGLCURte	0.999593196	0.845146856313367
TSACMSULtev	0.999593196	0.845146856313367
TUNGSabcpp	0.999593196	0.845146856313367
TXB2t	0.999593196	0.845146856313367
BLAMDabcpp	0.999593196	0.845146856313367
XOLDIOLONEATP	0.999593196	0.845146856313367
BUTSO3abcpp	0.999593196	0.845146856313367
BUTSabc	0.999593196	0.845146856313367
TSTSTERONEGLCte	0.999593196	0.845146856313367
TSACGLUCtev	0.999593196	0.845146856313367
C03990ATP	0.999593196	0.8451468563133698
ATVACIDtu	0.999593196	0.845146856313367
r0993	0.999593196	0.8451468563133707
1331TACRteb	0.999593196	0.8451468563133738
13DAMPPabcpp	0.999593196	0.8451468563133738
13DMTtu	0.999593196	0.8451468563133738
pentso3abcpp	0.999593196	0.845146856313367
DCA24Gte	0.999593196	0.845146856313367
DASNabcpp	0.999593196	0.8451468563133672
Am1CSAteb	0.999593196	0.8451468563133676
DARGabcpp	0.999593196	0.8451468563133672
17AHPRGSTRNte	0.999593196	0.8451468563133735
17AHPRGNLONEte	0.999593196	0.8451468563133738
ATVLACtu	0.999593196	0.845146856313367
AU1abcpp	0.999593196	0.845146856313367
TRIPVSteb	0.999593196	0.845146856313367
C03681te	0.999593196	0.8451468563133707
CYSIabcpp	0.999593196	0.845146856313367
ADOCBLabc	0.999593196	0.8451468563133682
CRVSM24teb	0.999593196	0.845146856313367
CTBTabcpp	0.999593196	0.845146856313367
C05770te	0.999593196	0.8451468563133706
C14768ATP	0.999593196	0.8451468563133706
CTBTabc	0.999593196	0.845146856313367
CSAtu	0.999593196	0.845146856313367
CSASULPteb	0.999593196	0.845146856313367
CRVSM23teb	0.999593196	0.845146856313367
C05463t1	0.999593196	0.845146856313367
CRVSM1teb	0.999593196	0.845146856313367
CRVSATPtu	0.999593196	0.845146856313367
CRVSATPthc	0.999593196	0.845146856313367
CRNabcpp	0.999593196	0.845146856313367
CRNabc	0.999593196	0.845146856313367
CRNDabcpp	0.999593196	0.845146856313367
C05769te	0.999593196	0.8451468563133706
1531TACRteb	0.999593196	0.8451468563133738
CYSDabcpp	0.999593196	0.845146856313367
C04805ATP	0.999593196	0.8451468563133707
C04483t1	0.999593196	0.845146856313367
15HPETATP	0.999593196	0.8451468563133738
CYSAMPtev	0.999593196	0.845146856313367
15DMTtu	0.999593196	0.8451468563133738
UCHOLabc	0.999593196	0.845146856313367
C04717ATP	0.999593196	0.8451468563133707
C05298te	0.999593196	0.8451468563133707
CU1abcpp	0.999593196	0.845146856313367
15DAPabcpp	0.999593196	0.8451468563133738
C05299te	0.999593196	0.8451468563133706
UDCA3Sabc	0.999593196	0.845146856313367
C05301te	0.999593196	0.8451468563133706
CYNTtabcpp	0.999593196	0.845146856313367
C05302te	0.999593196	0.8451468563133706
AEPabcpp	0.999593196	0.8451468563133732
PCHOLN1836_HSABCt	0.999593196	0.845146856313367
DOPA3GLCURt	0.999593196	0.845146856313367
PGP1819Z160t	0.999593196	0.845146856313367
56DHPVSteb	0.999593196	0.8451468563133715
LEUKTRB4WOHt	0.999593196	0.845146856313367
LEUKTRB4WCOOHt	0.999593196	0.845146856313367
LEUKABCtc	0.999593196	0.845146856313367
LCYSTabcpp	0.999593196	0.8451468563133697
56EPPVSteb	0.999593196	0.8451468563133715
LCYSTabc	0.999593196	0.8451468563133697
5ADTSTSTERONEGLCte	0.999593196	0.8451468563133715
LCA3Sabc	0.999593196	0.845146856313367
LCA3Gte	0.999593196	0.845146856313367
LCA24Gte	0.999593196	0.845146856313367
LANTHabc	0.999593196	0.845146856313367
3DHLCAabc	0.999593196	0.8451468563133724
PHYQt	0.999593196	0.845146856313367
5EIPENCte	0.999593196	0.8451468563133714
3DHDCAabc	0.999593196	0.8451468563133724
3DHCHOLabc	0.999593196	0.8451468563133724
PLPSabctex	0.999593196	0.845146856313367
ISTNTabc	0.999593196	0.845146856313367
ISOP3PT	0.999593196	0.845146856313367
ISOLVSTtbc	0.999593196	0.845146856313367
LEULEUabcpp	0.999593196	0.845146856313367
4PYRDX	0.999593196	0.8451468563133716
LIPAAabcpp	0.999593196	0.845146856313367
MANabcpp	0.999593196	0.845146856313367
METDabc	0.999593196	0.845146856313367
MERACMPthc	0.999593196	0.845146856313367
MERACMPtep	0.999593196	0.845146856313367
MEPNabcpp	0.999593196	0.845146856313367
MEPIVESSte_cho	0.999593196	0.845146856313367
MEPIVESSte	0.999593196	0.7254657213041636
MELIBabc	0.999593196	0.845146856313367
MDZtu	0.999593196	0.845146856313367
MCBTFabcpp	0.999593196	0.845146856313367
MANabc	0.999593196	0.845146856313367
LIPABabcpp	0.999593196	0.845146856313367
MANTTRabc	0.999593196	0.845146856313367
MANTRabc	0.999593196	0.845146856313367
MANBabc	0.999593196	0.845146856313367
LYSGLUGLYtr	0.999593196	0.845146856313367
LVSTPGPtu	0.999593196	0.845146856313367
LVSTACIDtu	0.999593196	0.845146856313367
LTHSTRLABCt	0.999593196	0.845146856313367
LSTNtu	0.999593196	0.845146856313367
LIPTabc	0.999593196	0.845146856313367
ISOCHOLabc	0.999593196	0.845146856313367
ISETACabcpp	0.999593196	0.845146856313367
3DHCDCHOLabc	0.999593196	0.8451468563133724
6HSMVACIDteb	0.999593196	0.8451468563133709
6EPSteb	0.999593196	0.8451468563133709
HMR_0395	0.999593196	0.8451468563133695
HMR_0391	0.999593196	0.8451468563133695
HMR_0387	0.999593196	0.8451468563133695
6HMSMVACIDteb	0.999593196	0.8451468563133709
HMR_0383	0.999593196	0.8451468563133696
HMR_0375	0.999593196	0.845146856313367
HMR_0371	0.999593196	0.845146856313367
HMR_0367	0.999593196	0.845146856313367
HMR_0363	0.999593196	0.845146856313367
HMR_0419	0.999593196	0.845146856313367
HMR_0359	0.999593196	0.845146856313367
HMR_0347	0.999593196	0.845146856313369
HMR_0343	0.999593196	0.845146856313367
HMR_0329	0.999593196	0.8451468563133692
6MELVACtbc	0.999593196	0.8451468563133709
HMR_0325	0.999593196	0.8451468563133694
HMR_0321	0.999593196	0.845146856313367
HMR_0317	0.999593196	0.845146856313367
HMR_0311	0.999593196	0.8451468563133694
HMR_0415	0.999593196	0.8451468563133682
HMR_0423	0.999593196	0.845146856313367
ICLIPAabcpp	0.999593196	0.845146856313367
35DSMVteb	0.999593196	0.8451468563133726
5HPETATP	0.999593196	0.8451468563133715
ICDCHOLabc	0.999593196	0.845146856313367
5HTRPVESSEC	0.999593196	0.7254657213041553
5HTRPVESSEC_1	0.999593196	0.8451468563133714
IBUP_Stbc	0.999593196	0.845146856313367
IBUPGLUCtpvb	0.999593196	0.845146856313367
PPATabc	0.999593196	0.845146856313367
HYOCHOLabc	0.999593196	0.845146856313367
HPDECEte	0.999593196	0.845146856313367
5OHFVSteb	0.999593196	0.8451468563133712
6CSMVACIDteb	0.999593196	0.8451468563133709
5OXPROabcpp	0.999593196	0.8451468563133712
HMR_0469	0.999593196	0.845146856313367
HMR_0439	0.999593196	0.8451468563133695
6AHGLZABCt	0.999593196	0.8451468563133712
HMR_0435	0.999593196	0.8451468563133696
6BHGLZABCt	0.999593196	0.8451468563133709
6BHGLZGLCABCt	0.999593196	0.8451468563133709
HMR_0431	0.999593196	0.8451468563133696
HMR_0427	0.999593196	0.845146856313367
METDabcpp	0.999593196	0.845146856313367
PGP18111Z160t	0.999593196	0.845146856313367
DOPA4GLCURt	0.999593196	0.845146856313367
PGLYCABCte	0.999593196	0.845146856313367
3ISPVSteb	0.999593196	0.8451468563133722
PCHOLN2254_HSABCt	0.999593196	0.845146856313367
PCHOLN225_HSABCt	0.999593196	0.845146856313367
OSKTabcpp	0.999593196	0.845146856313367
PCHOLN264_HSABCt	0.999593196	0.845146856313367
PCHOLOLE_HSABCt	0.999593196	0.845146856313367
3HSMVACIDteb	0.999593196	0.8451468563133723
PCHOLPALME_HSABCt	0.999593196	0.845146856313367
PCHOLSTE_HSABCt	0.999593196	0.845146856313367
PCt	0.999593196	0.845146856313367
OARGabcpp	0.999593196	0.8451468563133714
OANTIabcpp	0.999593196	0.845146856313367
O16A4COLIPAabctex	0.999593196	0.845146856313367
3HPVSteb	0.999593196	0.8451468563133723
3OHACMPtev	0.999593196	0.845146856313372
PCt_cho	0.999593196	0.845146856313367
3HPVSTETteb	0.999593196	0.8451468563133723
PE12_HSABCt	0.999593196	0.845146856313367
PE14_HSABCt	0.999593196	0.845146856313367
PE15_HSABCt	0.999593196	0.845146856313367
PE161_HSABCt	0.999593196	0.845146856313367
PCHOLN224_HSABCt	0.999593196	0.845146856313367
3MOXTYRESSte	0.999593196	0.7254657213041557
PACALtabcpp	0.999593196	0.845146856313367
PCHOL2LINL_HSABCt	0.999593196	0.845146856313367
PCHOLMYR_HsABCt	0.999593196	0.845146856313367
PCHOLLINL_HSABCt	0.999593196	0.845146856313367
PCHOLHEP_HSABCt	0.999593196	0.845146856313367
PCHOLET_HSABCt	0.999593196	0.845146856313367
PCHOLEIC_HSABCt	0.999593196	0.845146856313367
PCHOLDOC_HSABCt	0.999593196	0.845146856313367
PCHOLAR_HSABCt	0.999593196	0.845146856313367
PCHOL2STE_HSABCt	0.999593196	0.845146856313367
PCHOL2OLE_HSABCt	0.999593196	0.845146856313367
PCHLN225_HSABCt	0.999593196	0.845146856313367
PCHOLN205_HSABCt	0.999593196	0.845146856313367
PCHOLN183_HSABCt	0.999593196	0.845146856313367
PCHOLN19_HSABCt	0.999593196	0.845146856313367
PB2abcpp	0.999593196	0.845146856313367
PCHOLN201_HSABCt	0.999593196	0.845146856313367
PCHOLN203_HSABCt	0.999593196	0.845146856313367
PCHOLN204_HSABCt	0.999593196	0.845146856313367
PAIL1819Z160t	0.999593196	0.845146856313367
PAIL18111Z160t	0.999593196	0.845146856313367
PAFABCt	0.999593196	0.845146856313367
PE17_HSABCt	0.999593196	0.845146856313367
NRVNCABCt	0.999593196	0.845146856313367
NRPPHRVESSEC_1	0.999593196	0.845146856313367
4HATVLACteb	0.999593196	0.8451468563133717
4GLU56DIHDINDt	0.999593196	0.8451468563133718
PEAtabcpp	0.999593196	0.845146856313367
PEDH203_HSABCt	0.999593196	0.845146856313367
PEFLIP	0.999593196	0.845146856313367
PEFLIP_cho	0.999593196	0.845146856313367
PELINL_HSABCt	0.999593196	0.845146856313367
PELPALM_HSABCt	0.999593196	0.845146856313367
4HATVACIDteb	0.999593196	0.8451468563133718
PEOLE_HSABCt	0.999593196	0.845146856313367
PEPALM_HSASBCt	0.999593196	0.845146856313367
4BHGLZABCt	0.999593196	0.8451468563133718
MSO3abcpp	0.999593196	0.845146856313367
MSO3abc	0.999593196	0.845146856313367
MOPSabc	0.999593196	0.845146856313367
PESTE_HSABCt	0.999593196	0.845146856313367
MHGLZABCt	0.999593196	0.845146856313367
4HPRODCabcpp	0.999593196	0.8451468563133716
PG18111Z160t	0.999593196	0.845146856313367
PG1819Z160t	0.999593196	0.845146856313367
4HPROLTabcpp	0.999593196	0.8451468563133716
PEAR_HSABCt	0.999593196	0.845146856313367
PEALtabc	0.999593196	0.845146856313367
NRPPHRVESSEC	0.999593196	0.7254657213041685
PE18111Z1845Z9Z12Z15Zt	0.999593196	0.845146856313367
PE1801819Zt	0.999593196	0.845146856313367
PE1801829Z12Zt	0.999593196	0.845146856313367
PE1801835Z9Z12Zt	0.999593196	0.845146856313367
NORMETEVESSte	0.999593196	0.7254657213041684
NMTHDA	0.999593196	0.8682419729725933
PE1801845Z9Z12Z15Zt	0.999593196	0.845146856313367
PE18111Z1819Zt	0.999593196	0.845146856313367
PE18111Z1829Z12Zt	0.999593196	0.845146856313367
PE18111Z1835Z9Z12Zt	0.999593196	0.845146856313367
PE1819Z1819Zt	0.999593196	0.845146856313367
PEAL2tabc	0.999593196	0.845146856313367
PE1819Z1829Z12Zt	0.999593196	0.845146856313367
3HLVSTACtbc	0.999593196	0.8451468563133723
NDERSVteb	0.999593196	0.845146856313367
PE1819Z1835Z9Z12Zt	0.999593196	0.845146856313367
PE1819Z1845Z9Z12Z15Zt	0.999593196	0.845146856313367
PE1829Z12Z1835Z9Z12Zt	0.999593196	0.845146856313367
PE203_HSABCt	0.999593196	0.845146856313367
PE226_HSABCt	0.999593196	0.845146856313367
PE2LINL_HSABCt	0.999593196	0.845146856313367
6OHFVSteb	0.999593196	0.8451468563133709
HMR_0307	0.999593196	0.8451468563133694
PRGNLONESte	0.999593196	0.845146856313367
HMR_0303	0.999593196	0.8451468563133694
SMVtu	0.999593196	0.845146856313367
PCHOLN15_HSABCt	0.999593196	0.845146856313367
SPHMYLN18114_hs_ATPt	0.999593196	0.845146856313367
SPHMYLN18115_hs_ATPt	0.999593196	0.845146856313367
SPHMYLN181161_hs_ATPt	0.999593196	0.845146856313367
SPHMYLN18116_hs_ATPt	0.999593196	0.845146856313367
SPHMYLN18117_hs_ATPt	0.999593196	0.845146856313367
SPHMYLN181181_hs_ATPt	0.999593196	0.845146856313367
SPHMYLN18118_hs_ATPt	0.999593196	0.845146856313367
SPHMYLN181201_hs_ATPt	0.999593196	0.845146856313367
SPHMYLN18120_hs_ATPt	0.999593196	0.845146856313367
SPHMYLN18121_hs_ATPt	0.999593196	0.845146856313367
SPHMYLN181221_hs_ATPt	0.999593196	0.845146856313367
FERXAabc	0.999593196	0.845146856313367
FERRICHabc	0.999593196	0.845146856313367
FEROXGFEabcpp	0.999593196	0.845146856313367
FEROXEFEabcpp	0.999593196	0.845146856313367
FEROXBFEabcpp	0.999593196	0.845146856313367
FEOXAMabcpp	0.999593196	0.845146856313367
FECRMabcpp	0.999593196	0.845146856313367
FECRMabc	0.999593196	0.845146856313367
SMVACIDATPteb	0.999593196	0.845146856313367
SMIA1Eabc	0.999593196	0.845146856313367
SLNTabcpp	0.999593196	0.845146856313367
G3PCabcpp	0.999593196	0.845146856313367
GBBTNabc	0.999593196	0.845146856313367
GALMAN6abc	0.999593196	0.845146856313367
GALMAN4abc	0.999593196	0.845146856313367
SELabcpp	0.999593196	0.845146856313367
G3Pabc	0.999593196	0.845146856313367
2HATVLACteb	0.999593196	0.8451468563133729
G3PSabcpp	0.999593196	0.845146856313367
G3PIabcpp	0.999593196	0.845146856313367
2HATVLACGLUCteb	0.999593196	0.8451468563133729
SERGLUGLNtr	0.999593196	0.845146856313367
SHEME2abcpp	0.999593196	0.845146856313367
2HATVACIDteb	0.999593196	0.845146856313373
2HATVACIDGLUCteb	0.999593196	0.845146856313373
ACMPGLUTtep	0.999593196	0.8451468563133685
ACMPGLUTthc	0.999593196	0.8451468563133685
ACMPGLUtep	0.999593196	0.8451468563133685
ACMPGLUthc	0.999593196	0.8451468563133685
ACMPthc	0.999593196	0.8451468563133685
ACMPtu	0.999593196	0.8451468563133685
FVSteb	0.999593196	0.845146856313367
FECHEabcpp	0.999593196	0.845146856313367
FE3HOXabcpp	0.999593196	0.845146856313367
SPHMYLN18122_hs_ATPt	0.999593196	0.845146856313367
EIC21114TRte	0.999593196	0.845146856313367
ESTRSABCtc	0.999593196	0.845146856313367
ESTROSABCCte	0.999593196	0.845146856313367
ESTRONEte	0.999593196	0.845146856313367
ESTRONEGLCt	0.999593196	0.845146856313367
ESTRIOLGLCte	0.999593196	0.845146856313367
ESTRIOLATP	0.999593196	0.845146856313367
ESTRADIOLGLCt2	0.999593196	0.845146856313367
ESTRAABCtc	0.999593196	0.845146856313367
EPOXTACteb	0.999593196	0.845146856313367
ECTOabcpp	0.999593196	0.845146856313367
ETHSabc	0.999593196	0.845146856313367
ECTOINEabc	0.999593196	0.845146856313367
ECA4COLIPAabctex	0.999593196	0.845146856313367
EANDRSTRNte	0.999593196	0.845146856313367
DVALabcpp	0.999593196	0.845146856313367
DSPVSteb	0.999593196	0.845146856313367
DPROabcpp	0.999593196	0.845146856313367
DORNabcpp	0.999593196	0.845146856313367
DOPAVESSEC_1	0.999593196	0.845146856313367
DOPAVESSEC	0.999593196	0.7254657213041524
ETHSO3abcpp	0.999593196	0.845146856313367
THIOGabc	0.999593196	0.845146856313367
SPHMYLN18123_hs_ATPt	0.999593196	0.845146856313367
SULPACMPtev	0.999593196	0.845146856313367
SPHMYLN1824_hs_ATPt	0.999593196	0.845146856313367
SPHMYLN1825_hs_ATPt	0.999593196	0.845146856313367
SPHMYLN_HsATPte	0.999593196	0.845146856313367
FBACabcpp	0.999593196	0.845146856313367
SPHS1Pt2e	0.999593196	0.845146856313367
SPRMabc	0.999593196	0.845146856313367
STACMPtev	0.999593196	0.845146856313367
SULAabc	0.999593196	0.845146856313367
SULFACabcpp	0.999593196	0.845146856313367
TACRtu	0.999593196	0.845146856313367
THEXDDte	0.999593196	0.845146856313367
21HPRGNLONEt1	0.999593196	0.8451468563133734
TCA3Sabc	0.999593196	0.845146856313367
TCDCA3Sabc	0.999593196	0.845146856313367
TCHOLABCtc	0.999593196	0.845146856313367
TCHOLAt3	0.999593196	0.845146856313367
TDCA3Sabc	0.999593196	0.845146856313367
TETDECA511ACt	0.999593196	0.845146856313367
1MNCAMti	0.999593196	0.8451468563133735
THCHOLSTOICATP	0.999593196	0.845146856313367
GCA3Sabc	0.999593196	0.845146856313367
ACHVESSEC_1	0.999593196	0.8451468563133685
ACHVESSEC	0.999593196	0.7254657213041535
GCDCA3Sabc	0.999593196	0.845146856313367
HMR_0194	0.999593196	0.8451468563133692
PROHISGLUtr	0.999593196	0.845146856313367
PROLBabc	0.999593196	0.845146856313367
PROSTGE1t3	0.999593196	0.845146856313367
PROSTGE2t3	0.999593196	0.845146856313367
HISTAVESSEC_1	0.999593196	0.845146856313367
HISTAVESSEC	0.999593196	0.7254657213041553
HISHISabcpp	0.999593196	0.845146856313367
HISGLYabcpp	0.999593196	0.845146856313367
HG2abcpp	0.999593196	0.845146856313367
HEXSabc	0.999593196	0.845146856313367
PS120abcpp	0.999593196	0.845146856313367
HEXDTRte	0.999593196	0.845146856313367
HEXDIACATP	0.999593196	0.845146856313367
PS140abcpp	0.999593196	0.845146856313367
PS141abcpp	0.999593196	0.845146856313367
PS160abcpp	0.999593196	0.845146856313367
HDCA6Gte	0.999593196	0.845146856313367
HDCA24Gte	0.999593196	0.845146856313367
PS181abcpp	0.999593196	0.845146856313367
PSFLIP	0.999593196	0.845146856313367
PRISTte	0.999593196	0.845146856313367
HMR_0207	0.999593196	0.8451468563133695
HMR_0211	0.999593196	0.8451468563133692
HMR_0273	0.999593196	0.8451468563133695
HMR_0299	0.999593196	0.8451468563133694
7AHGLZABCt	0.999593196	0.8451468563133709
HMR_0291	0.999593196	0.8451468563133696
7BHGLZABCt	0.999593196	0.8451468563133709
7BHGLZGLCABCt	0.999593196	0.8451468563133708
7DHCDCHOLabc	0.999593196	0.8451468563133708
HMR_0281	0.999593196	0.8451468563133692
7DHCHOLabc	0.999593196	0.8451468563133708
HMR_0277	0.999593196	0.845146856313367
7DHCHSTEROLt	0.999593196	0.8451468563133708
HMR_0215	0.999593196	0.845146856313367
7HPVSteb	0.999593196	0.8451468563133708
7KILTCHOLATP	0.999593196	0.8451468563133708
HMR_0261	0.999593196	0.845146856313367
HMR_0257	0.999593196	0.8451468563133696
PRGNLONEte	0.999593196	0.845146856313367
HMR_0247	0.999593196	0.8451468563133694
HMR_0243	0.999593196	0.8451468563133697
HMR_0239	0.999593196	0.845146856313367
HMR_0235	0.999593196	0.8451468563133694
HCA6Gte	0.999593196	0.845146856313367
HCA24Gte	0.999593196	0.845146856313367
HC02220te	0.999593196	0.8451468563133697
RSVATPtu	0.999593196	0.845146856313367
GLYMETtr	0.999593196	0.845146856313367
GLYMETabcpp	0.999593196	0.845146856313367
GLYGLYabcpp	0.999593196	0.845146856313367
GLYGLYGLNtr	0.999593196	0.845146856313367
GLYGLUabcpp	0.999593196	0.845146856313367
GLYGLNtr	0.999593196	0.845146856313367
GLYGLNabcpp	0.999593196	0.845146856313367
GLYC2Pabcpp	0.999593196	0.845146856313367
RETABCtc	0.999593196	0.845146856313367
RSVLACteb	0.999593196	0.845146856313367
HC02196te	0.999593196	0.8451468563133697
GLUCYSte	0.999593196	0.845146856313367
GLCMAN6abc	0.999593196	0.845146856313367
GLCMAN4abc	0.999593196	0.845146856313367
S3MEACMPtev	0.999593196	0.845146856313367
GLCGLYCabcpp_syn	0.999593196	0.845146856313367
GLC3MEACPtev	0.999593196	0.845146856313367
SALCHS2FEabcpp	0.999593196	0.845146856313367
GDCA3Sabc	0.999593196	0.845146856313367
GCHOLAt3	0.999593196	0.845146856313367
GLYPHEabcpp	0.999593196	0.845146856313367
GLYSERabcpp	0.999593196	0.845146856313367
RAFFabc	0.999593196	0.845146856313367
GLZABCteb	0.999593196	0.845146856313367
HC02195te	0.999593196	0.8451468563133697
HC02194te	0.999593196	0.8451468563133698
PSFLIP_cho	0.999593196	0.845146856313367
PSHSABCtc	0.999593196	0.845146856313367
PTVSTATPtu	0.999593196	0.845146856313367
PTVSTM3eb	0.999593196	0.845146856313367
GUDPTNabcpp	0.999593196	0.845146856313367
GUDCA3Sabc	0.999593196	0.845146856313367
GUDACabcpp	0.999593196	0.845146856313367
PURabc1	0.999593196	0.845146856313367
PVSATPtu	0.999593196	0.845146856313367
31DMTtu	0.999593196	0.8451468563133726
PVSGLUCteb	0.999593196	0.845146856313367
GTACMPtev	0.999593196	0.845146856313367
PYOVD2tex	0.999593196	0.845146856313367
PYOVDtex	0.999593196	0.845146856313367
Pe13_HSABCt	0.999593196	0.845146856313367
GM2LIPAabctex	0.999593196	0.845146856313367
GM2LIPAabcpp	0.999593196	0.845146856313367
SPHMYLN180241_hs_ATPt	0.999593196	0.845146856313367
CODH4	0.9995906339999999	0.7142807528460243
MNDNS1	0.99959056	0.9363816588723647
10FTHFGLULL	0.999589666	0.6172269072376685
DNADDP	0.999589538	0.7575769014809121
r1326	0.999587962	0.6405038097227336
URIK1_1	0.99958784	0.894454595053163
DUTPDP_1	0.9995873239999999	0.894454595053159
FASC201ACP	0.99958668	0.9028999117230379
OCDCAt2	0.999584072	0.6620874895922841
GLYALDDy	0.999583658	0.8618541563531565
DHORD6	0.9995835059999999	0.6999816165206147
RIBCTR	0.999583278	0.5477393389920056
FASm2002	0.9995830700000001	0.9327639070177813
AMETt2	0.9995806439999999	0.6620874895922841
RE2034C	0.999579862	0.5000085105658489
G6PDH1	0.9995798419999999	0.6999816165206124
LAAL20	0.999579714	0.7142732087363663
r0381	0.9995787960000001	0.7303191186559953
MDH	0.999573318	0.6999816165206091
MDHi2	0.999573318	0.699981616520609
GGSPMDS	0.9995725199999999	0.714273208736367
PYDXK	0.999571868	0.6324318478704803
FUMt3	0.999566038	0.6620874895922841
FUMt2_3	0.999566038	0.8882835802683189
FUMt2_2	0.999566038	0.8374817909658576
FUMt2r	0.999566038	0.6620874895922841
FACOAE120	0.9995652899999999	0.6324264645326176
HT44D	0.999564812	0.6123724356957946
PHEPC	0.9995647379999999	0.6324619910330471
BETALDHx	0.9995643019999999	0.8198849945425984
FAH3	0.9995622039999998	0.7200747123758514
ALAD_L2	0.9995609419999999	0.7778022936088722
ALKP_1	0.9995606419999999	0.6761071272241562
BTCOARx	0.999559692	0.6666666666666667
UACGAMDH	0.9995586860000001	0.699981616520608
AACPS11	0.999558614	0.6666666666666667
ORNDC	0.999558088	0.6859943405700353
NFORGLUAH	0.9995579379999999	0.8080923459432932
DALAt2pp	0.999557254	0.6708203932499369
2OBUTt2ipp	0.999556924	0.670820393249937
CDAPPA180	0.99955558	0.7575769014809123
FAS140	0.9995529439999998	0.9602594400640249
4HALDD	0.9995528620000002	0.8198849945426021
FAS161	0.999552646	0.935040397454547
SR6	0.99955143	0.5962675396219463
PTRCt2pp	0.9995505120000001	0.6708203932499369
4HOXPACDOX_NADP	0.999549992	0.8618541563531641
UDPGALOR	0.9995487839999999	0.8999938721735372
E4POR1	0.9995486719999999	0.8888851063828912
CDAPPA161	0.99954831	0.7575769014809123
APCPT	0.9995464039999999	0.6324318478704817
r0679	0.9995464039999999	0.6324318478704835
ALDD3	0.9995439239999999	0.81988499454261
ALAALAD_1	0.999543662	0.6667347598864851
SELMETAT	0.9995434900000001	0.6666666666666667
CBIAT_DELETE	0.9995434900000001	0.6666666666666667
CBLAT_DELETE	0.9995434900000001	0.6666666666666667
COB1NDAAT2	0.9995434900000001	0.6666666666666667
ADD	0.9995397879999999	0.6455170015397962
ASPTA4	0.999539618	0.8944545950531607
BSORx	0.9995389720000001	0.730319118655995
ILEDHr_1	0.999538942	0.714273208736371
ALDD3y	0.9995385880000001	0.8618541563531719
BNOCA	0.999537402	0.7305112839216212
CHOLK	0.999535998	0.6324318478704803
ADPRDP	0.9995324499999999	0.7575769014809121
ARNO	0.999531946	0.6389826128687103
BSORy	0.9995296999999999	0.7777866034746459
DTPH	0.9995296760000001	0.6761071272241554
CBPS_1	0.9995295479999999	0.9737347923946271
NDP8	0.9995286499999999	0.6761071272241554
AIRSK	0.9995278080000001	0.7453559980989356
AMID4	0.999524726	0.5
NTD1_1	0.999524304	0.894454595053159
HMEDR	0.999523336	0.8198849945425946
2HBO	0.999521676	0.6999816165206242
LDH2	0.999521676	0.6999816165206242
SR4	0.999520854	0.7768831628939439
MMCD	0.999517198	0.6859943405700353
SBTPD	0.999516202	0.6999816165206111
M1PD	0.999516202	0.6999816165206113
DADNK	0.9995159640000001	0.6324318478704803
HYDFDN2r	0.9995156060000001	0.7080681781036997
MSULR	0.9995142179999998	0.9534446048619081
XAND	0.999512734	0.7303191186559951
PDE4	0.999512592	0.7559454891242302
KHK	0.999510482	0.7999877443470704
TMK	0.9995094840000001	0.6324318478704803
GLYCK	0.9995085199999998	0.7999877443470739
PYROX_1	0.9995080700000001	0.5714098131045549
G5SD2	0.9995061679999999	0.6666666666666667
SERD_D	0.9995060880000001	0.666632621795521
FPGS4	0.999506068	0.8347759396716595
GTPCIII	0.9995052980000001	0.8575006526491797
BZDH	0.9995036880000001	0.8198849945425983
MGSA2	0.999498436	0.6666326217955324
RFAC_HP	0.9994983700000001	0.6324318478704817
RE1508C	0.999498054	0.6324318478704817
TTDCEAc	0.99949426	0.7999877443470743
HMR_0201	0.99949426	0.7999877443470844
PEPA	0.9994927499999999	0.6030310870399587
GCPN	0.9994901119999999	0.654768289584229
DMALRED	0.999487612	0.5
LAAL35	0.999486782	0.714273208736367
ALAt2pp	0.99948663	0.6708203932499369
FA161ACPHi	0.999485172	0.6324264645326143
FBP26	0.999485	0.75
N2OR	0.999484468	0.730319118655995
DHORDfum	0.999481924	0.5
HYDFDN	0.999480874	0.7050187100382925
VNDH_2	0.999480196	0.8198849945426022
FA120ACPHi	0.9994714379999999	0.6324264645326175
LAAL10	0.9994705020000001	0.5962675396219584
LCADi_D	0.9994697880000001	0.8198849945425947
NITR	0.999469648	0.730319118655995
FAH2	0.999469114	0.7200747123758514
GLNSP1	0.999467596	0.7171235638600292
GLNSP2	0.999467596	0.7171235638600292
ARGKr	0.9994665859999999	0.6324318478704806
DHRG2	0.999465558	0.8097295035611565
UACGAMDH2	0.9994652179999999	0.4757947326194747
UDPACGLUDH	0.9994652179999999	0.4757947326194747
ARGSS2	0.999459392	0.925840360856503
NADK3	0.9994584080000001	0.5999754886941658
NDP6	0.999456092	0.6761071272241564
HMR_1505	0.999452722	0.6151477658562694
HMR_1546	0.999452722	0.6151477658562694
HMR_1551	0.999452722	0.6151477658562694
HMR_1495	0.999452722	0.6151477658562694
HMR_4079	0.999451238	0.8618541563531603
HPA3MOFAD	0.9994493099999999	0.8660254037844388
3HOXTPP	0.9994484760000001	0.7999877443470886
3OAR40_2	0.9994484760000001	0.7999877443470804
BAMPPALDOX	0.999447408	0.8198849945425984
ALDD22x	0.999447408	0.8198849945425989
HDH	0.999447026	0.9897641689376183
GLYt2r	0.99944627	0.6620874895922841
ALCD2y	0.999446066	0.715976525427908
RBK_Dr	0.999446038	0.6324318478704803
GLCURDH	0.999445082	0.8198849945425953
UMPK4	0.99944495	0.5
H4THDPR	0.9994446340000002	0.7777866034746459
NTPP9_1	0.999443544	0.8944545950531553
TDP	0.999442616	0.8090345770370294
DES2_9	0.999441684	0.7315718222389871
DESAT18a	0.999441684	0.7315718222389871
GNK	0.9994411700000001	0.6324318478704817
ALDD6	0.999440804	0.8198849945425947
ALDD8	0.999436666	0.819884994542598
NAt6	0.9994358120000001	0.6708203932499369
NAt3_15	0.9994358120000001	0.9922778767136677
NAt3_0_5	0.9994358120000001	0.9486832980505138
CYSSERMETr	0.9994284560000001	0.5827866775036221
NTRIRy	0.9994267280000001	0.9366914491588145
HPACOAT	0.9994255800000001	0.5999754886941707
ALDR18	0.9994230679999999	0.7661359803745144
NPHSb	0.99942087	0.7999877443470924
RNMK	0.9994198559999999	0.6324318478704803
HMR_8582	0.999418372	0.6123724356957946
FASm1601	0.999416206	0.9327639070177816
CYRDAS	0.999416018	0.7715171252949145
HYGBDIAS	0.999416018	0.817902644413314
R05224	0.999416018	0.7715171252949143
NTRIRx	0.999415688	0.9190131026336428
MCAO_c	0.99941534	0.8257232497712569
FCSTOLS_c	0.99941534	0.8257232497712569
AMCOXO	0.9994143999999998	0.5455566645481981
SO3t	0.9994106	0.6620874895922841
PRUK	0.9994094600000001	0.6324318478704803
FAS120	0.99940657	0.9538523001443893
NTPP1_1	0.999405512	0.8944545950531599
ARAT	0.9994049279999999	0.5962675396219494
ADPMAN	0.9994033740000001	0.7575769014809121
MLTHFte	0.99940333	0.6620874895922841
4ABUTD	0.99940193	0.8618541563531643
ILEDHr	0.999400578	0.714273208736371
NTD11	0.9993968760000002	0.6030310870399587
TARTD	0.9993961280000001	0.6666326217955156
GLNSCP	0.999396112	0.864237609553704
NADHDH	0.9993959799999999	0.9032572324712145
CHOLD3	0.9993947320000001	0.7159765254279107
FRUK	0.999394688	0.7999877443470705
FA181ACPH	0.9993946300000001	0.6324264645326143
PPRDNDH	0.999394262	0.6804253988529729
CDAPPA140	0.999392852	0.7575769014809123
PCNO	0.999389906	0.715976525427902
A6PAG	0.9993894619999999	0.7999877443470704
NTP9	0.9993866240000001	0.6761071272241554
ALDD10	0.99938638	0.8198849945425972
ALDD4	0.99938524	0.8198849945425984
ALAALACNc	0.9993847600000001	0.6123724356957946
PYDAMK	0.999382746	0.6324318478704803
ABUTD	0.9993813279999999	0.8198849945426023
HEPK1	0.9993799280000001	0.6324318478704803
LAAL6	0.999378332	0.7142732087363662
LAAL7	0.999378332	0.7142732087363663
NOPD	0.9993775119999999	0.7200747123758557
G1PDH	0.9993769180000001	0.799987744347074
DHRG	0.9993769180000001	0.8062219765198084
DAGK181	0.99937674	0.6324318478704877
FADRx2	0.9993754239999999	0.715976525427908
SELNPS	0.999374682	0.6123724356957946
2H3MBDH	0.999371026	0.6999816165206243
2HIVc	0.999371026	0.6999816165206241
PRFGS_1	0.999369454	0.9622570009223739
NDP4	0.999367288	0.6761071272241562
DAPDH	0.9993662320000001	0.7534375523198374
GALURDH	0.999364788	0.8198849945425956
ALKP	0.999364396	0.6030310870399587
GLUK_syn	0.999363744	0.6324318478704803
DGTP8DETOX	0.9993625400000001	0.6507839452595036
RPNTPH	0.9993625400000001	0.6507839452594937
THMTP	0.9993613459999999	0.6761071272241528
DOHDUS	0.99936116	0.7142732087363732
FAS160COA	0.999360788	0.9538523001443895
HISTDb_1	0.9993592119999999	0.8216090084879946
LHIST	0.9993592119999999	0.8944241461828125
HISTDb	0.9993592119999999	0.8944241461828125
FAH1	0.9993556419999999	0.7200747123758513
CDPGS	0.999355452	0.5000000000000001
HICITD	0.9993514680000001	0.776911946523773
C3STDH1	0.9993514680000001	0.6389826128687102
C3STDH2	0.9993514680000001	0.6389826128686877
PGLYCP_1	0.999350722	0.8944545950531715
ETOHMO	0.999350716	0.7315718222389871
GALK2	0.999350014	0.7999877443470728
MI1PP_1	0.99934932	0.8944545950531553
SRK	0.999348766	0.6324318478704857
PRO1y	0.99934739	1.0
P5CR_1	0.99934739	0.9486881437473544
CHLt3pp	0.999347144	0.6708203932499369
SPMDt2pp	0.999341916	0.6708203932499369
ACGK_1	0.9993412340000001	0.8944545950531653
FAS180COA	0.9993390100000001	0.9538523001443895
SO4t2pp	0.999338024	0.6708203932499369
CDAPPA141	0.99933592	0.7575769014809123
FRUpts2	0.9993349200000001	0.75
HSDxi	0.9993345619999999	0.6999816165206112
ALCD2x	0.9993340439999999	0.6999816165206135
ALCD2ir	0.9993340439999999	0.6999816165206134
FDH5pp_1	0.999332392	0.8046787815748015
UTCY	0.999330576	0.5999754886941907
SACCD_c	0.9993292579999998	0.7200747123758513
PROt2rpp	0.999328194	0.6708203932499369
FAS141	0.9993251040000001	0.935040397454547
ACGAMT	0.9993216440000001	0.5
ARGt2pp	0.9993208819999999	0.6708203932499369
ARGt3pp	0.9993208819999999	0.6708203932499369
UMPt6	0.9993195079999999	0.6620874895922841
ALLTAMH	0.99931942	0.7453636045036884
RE1933C	0.9993137299999999	0.6429073920597324
NDPK10_1	0.9993121800000001	0.5477393389920021
COBALT2t3pp	0.9993112740000001	0.8164965809277261
PYDXNK	0.99930704	0.6324318478704803
FDH2	0.999306518	0.9032572324712163
DRBK	0.999304306	0.6324318478704816
FASC220ACP	0.9993036	0.9543019183095053
FASC221ACP	0.9993036	0.877945859184533
CDAPPA160	0.9993034940000001	0.7575769014809123
UPPN	0.999302696	0.7698134617927955
BUPN	0.999302696	0.7071067811865476
ZN2t3pp	0.9993023860000001	0.8164965809277261
2DHGLCK	0.9993010700000001	0.6783433055610663
MOADC	0.9993008660000001	0.6859943405700353
MOSDC	0.9993008660000001	0.6859943405700353
6HNACMO	0.9992970700000001	0.741611586191659
SALCOD	0.99929705	0.7416115861916726
FAS100COA	0.9992969	0.9538523001443893
LAAL32	0.999294154	0.6761071272241483
R5PP	0.9992938880000001	0.6030310870399587
OCTD	0.9992928500000001	0.7200747123758513
CHOLD	0.999292674	0.6999816165206162
FAS100ACP	0.9992923520000001	0.9538523001443893
TNTR1	0.9992891480000001	0.8020110387647871
ALDD19x_P	0.9992891480000001	0.8618541563531614
OXCOAHDH	0.9992891480000001	0.8642514282803884
AASDH1_c	0.9992891480000001	0.8618541563531625
34DHXMANDACOX_NADP	0.9992891480000001	0.8618541563531648
ALDD20y	0.9992891480000001	0.8618541563531561
TNTR2	0.9992891480000001	0.8020110387647871
GGGABADr	0.9992891480000001	0.8618541563531568
PY5CDHE	0.9992891480000001	0.7711853313127561
UDPGALNAC6DH_2	0.9992891480000001	0.9160414093186171
MPOMC2	0.9992891480000001	0.7777866034746459
SULRSI	0.9992891480000001	0.9534446048619074
RADH4	0.9992891480000001	0.8618541563531779
RE1807C	0.9992891480000001	0.8618541563531958
CDPGD	0.9992891480000001	0.7777866034746459
RE2626C	0.9992891480000001	0.861854156353163
3MOX4HOXPGALDOX_NADP	0.9992891480000001	0.8618541563531643
EPXQR	0.9992891480000001	0.7777866034746459
RE1830C	0.9992891480000001	0.861854156353163
MPOMOR2_1	0.9992891480000001	0.7777866034746459
EPOXQR	0.9992891480000001	0.7777866034746459
RADH2	0.9992891480000001	0.8618541563531781
ACYP	0.9992889220000001	0.6761071272241661
HMR_6786	0.999288138	0.5999754886941701
NI2t3pp	0.9992853500000001	0.8164965809277261
RE2782C	0.9992844599999999	0.6324318478704817
FEROc	0.999284048	0.5886592731305034
NT5C_2	0.9992796199999999	0.6708409462898666
r0408	0.9992778359999999	0.7999877443470722
FAS140COA	0.9992769460000002	0.9538523001443893
CAPROICc	0.9992766700000001	0.7999877443470796
MVNOR	0.9992766160000001	0.8009745438672411
GDR	0.99927654	0.7499999999999999
DESAT16	0.99927626	0.7315718222389871
GLYP	0.999275878	0.5477393389920021
1P2CBXLR	0.9992747120000001	0.8749808487819952
ICN	0.9992747120000001	0.790557304139995
HMGCOAR	0.99927289	0.8753814175325663
AACPS10	0.999272356	0.6666666666666667
HEX4	0.999271966	0.6324318478704803
AKP1	0.9992685659999999	0.8616367227205677
AKP1_2	0.9992685659999999	0.8422288496435714
AKP1_1	0.9992685659999999	0.8553351963668836
DESAT18	0.999268264	0.7315718222389871
SLFAT	0.9992643479999999	0.5999754886941409
ECOAR	0.999263762	0.715976525427902
ETHAK	0.9992614159999998	0.6324318478704803
ETHAMK	0.9992614159999998	0.6324318478704803
GLUSz	0.9992598100000001	0.7697938076500932
CDAPPA120	0.999256924	0.7575769014809123
FADRx	0.999256648	0.774620401847758
GG15DAPS	0.9992537560000001	0.7142732087363726
H4MPTGL_atp	0.9992537560000001	0.714273208736367
FPGS2	0.9992537560000001	0.7142732087363706
FPGS3	0.9992537560000001	0.7142732087363703
MTHF3ES_c	0.9992537560000001	0.8058136654226681
GGDAPS	0.9992537560000001	0.7142732087363727
FPGS6	0.9992537560000001	0.7142732087363705
FPGS5	0.9992537560000001	0.7142732087363707
FPGS9	0.9992537560000001	0.714273208736373
FPGSa	0.9992537560000001	0.8347759396716595
FPGS8	0.9992537560000001	0.714273208736373
GUAt2pp	0.999253654	0.6708203932499369
2PGK	0.99925274	0.6324318478704863
FE2Gabcpp	0.999252108	0.8451468563133709
CDAPPA181	0.9992492900000001	0.7575769014809123
ALDD20x_1	0.9992486100000001	0.8198849945425947
2MBALDH	0.9992486100000001	0.819884994542603
RADH3	0.9992486100000001	0.8198849945426154
HP5CD_1	0.9992486100000001	0.6804253988529729
TNTR2x	0.9992486100000001	0.7746204018477556
4HGLSD	0.9992486100000001	0.8198849945426021
RE3346C	0.9992486100000001	0.8198849945426012
CHMSDH	0.9992486100000001	0.7303191186559951
HP5CD	0.9992486100000001	0.7746204018477555
PHCD	0.9992486100000001	0.6804253988529685
PYLALDOX	0.9992486100000001	0.8198849945426145
IMACTD	0.9992486100000001	0.8198849945425947
GDBTALDH	0.9992486100000001	0.8198849945425953
DMSOR3	0.9992486100000001	0.7303191186559951
6TINS5MPOR	0.9992486100000001	0.7303191186559951
5HOXINDACTOX	0.9992486100000001	0.8198849945426018
ALDD21	0.9992486100000001	0.8198849945426114
GG15DAPDxr	0.9992486100000001	0.8198849945425954
SGSAD	0.9992486100000001	0.8198849945426218
3MOX4HOXPGALDOX	0.9992486100000001	0.8198849945426026
GGDAPDxr	0.9992486100000001	0.8198849945425954
QOR1	0.9992486100000001	0.730319118655995
UDPGALNAC6DH	0.9992486100000001	0.8999938721735372
FAOXOHMC10DC10c	0.9992486100000001	0.8999938721735373
FAOXOHC16C16DCc	0.9992486100000001	0.8660254039650703
r0558	0.9992486100000001	0.8198849945426008
3MBZDH	0.9992486100000001	0.8198849945426026
r0688	0.9992486100000001	0.8198849945426325
RE2152C	0.9992486100000001	0.899993872173537
QOR2	0.9992486100000001	0.730319118655995
RADH	0.9992486100000001	0.8198849945426157
3M4HDXPAC	0.9992486100000001	0.8198849945426024
RE2333C	0.9992486100000001	0.8198849945426012
AM6SAD	0.9992486100000001	0.8198849945425989
DPNSPAD	0.9992486100000001	0.7303191186559951
RE2334C	0.9992486100000001	0.8198849945426012
QOR3	0.9992486100000001	0.730319118655995
RE2335C	0.9992486100000001	0.8198849945426012
RE3012C	0.9992486100000001	0.8198849945426011
34DHXMANDACOX	0.9992486100000001	0.8198849945426028
TNTR1x	0.9992486100000001	0.7746204018477556
ALDD7	0.9992486100000001	0.8198849945425947
3HPADHi	0.9992486100000001	0.8198849945426026
ALDD4x	0.9992486100000001	0.8198849945425947
COALDDH	0.9992486100000001	0.8198849945425976
ALDD3C7_c	0.9992486100000001	0.8198849945425947
ALDD13	0.9992486100000001	0.8198849945426263
VNDH	0.9992486100000001	0.8198849945426322
VNDH_3	0.9992486100000001	0.8198849945426028
HEMEAS_1	0.9992486100000001	0.8660254039650704
ALDD15	0.9992486100000001	0.8198849945426135
ALDD17	0.9992486100000001	0.8198849945425947
ALDD3C161_c	0.9992486100000001	0.8198849945425947
UACMAMO	0.9992486100000001	0.8999938721735373
ALDD19xr	0.9992486100000001	0.8198849945426001
ALDD32	0.9992486100000001	0.8315701261559153
ALDD20x	0.9992486100000001	0.8198849945425947
4MBZDH	0.9992486100000001	0.8198849945426021
4H3NALDD	0.9992486100000001	0.8198849945426023
ALDD11	0.9992486100000001	0.8198849945426298
ALDD5	0.9992486100000001	0.8198849945426132
MACOXO	0.9992486100000001	0.8198849945426026
HMSD2	0.9992486100000001	0.8198849945425947
GGGABADxr	0.9992486100000001	0.8198849945425954
TMABADH	0.9992486100000001	0.8198849945426019
CBL2OR	0.9992486100000001	0.5270516591941954
ALDH_1	0.9992486100000001	0.8198849945425947
FAOXOHC22C22DCc	0.9992486100000001	0.8660254039650703
AASAD3	0.9992486100000001	0.8198849945426007
HMSD	0.9992486100000001	0.8366490402316915
r0642	0.9992486100000001	0.819884994542603
GLACO	0.9992486100000001	0.8315701261559153
4HALDD_1	0.9992486100000001	0.8198849945426021
NABTNO	0.9992486100000001	0.8198849945425946
PHHL2	0.9992486100000001	0.5476833987029175
ALDD9	0.9992486100000001	0.819884994542596
AAPT	0.999241666	0.6324318478704817
AHMMPDPT	0.9992408380000001	0.6708409462898779
CYSGLNMETr	0.999239946	0.6188132344938964
FMNRy_1	0.9992392539999999	0.9486881437473487
FMNRx2	0.9992392539999999	1.0
SACCD2	0.999238364	0.7142732087363713
DCPLD1	0.999238364	0.7142732087363723
AI2K	0.99923684	0.6324318478704803
PYK2	0.999235168	0.5999754886941824
PRFGCL	0.99923486	0.7453559980989407
DURADx	0.99923456	0.6999816165206226
FRUt3	0.999234098	0.6708203932499369
APNPT	0.9992336119999999	0.6324318478704803
PTA2E	0.99923349	0.8207542218589996
LAAL22	0.99923181	0.6761071272241483
DESAT14	0.9992317140000001	0.7315718222389871
HMR_2287	0.999231648	0.7315718222389871
ALLTAMH2	0.999231076	0.7698134617928281
CA2t2pp	0.9992302080000002	0.7071067811865475
SER_AL	0.999230012	0.5772912987314682
FAS120COA	0.9992293859999999	0.9538523001443893
4HTHRS_1	0.9992239739999998	0.894454595053155
LTHRK	0.999223658	0.6324318478704803
GLYBCOAT	0.999223494	0.5999754886941605
DESAT16_2	0.999218108	0.7171528597687848
GMPt6	0.999217814	0.6620874895922841
HMR_2292	0.999217368	0.7315718222389871
HMR_2295	0.999217368	0.7315718222389871
HMR_2293	0.999217368	0.7315718222389871
HMR_2296	0.999217368	0.7315718222389871
SACCD1	0.9992163	0.720074712375852
ZN2t5	0.9992162440000001	0.6708203932499369
ACPS	0.99921291	0.7575769014809123
HDCAt2	0.9992117620000001	0.6620874895922841
CYNTAH	0.9992113120000001	0.8575257666357988
PTRCTA	0.9992101699999999	0.5000085105658489
FPRA	0.999209692	0.6741885953463012
FNOR_1	0.999209692	0.674271221560622
DESAT18_3	0.9992065200000001	0.7171528597687847
FOLR2_1	0.999205798	0.8944545950531599
GLP5H	0.999205012	0.75
GNKr	0.9992050060000001	0.6324318478704817
FEENTERtpp	0.9992010419999999	0.6708203932499369
T2ECR	0.999198114	0.7159765254279116
UDPDPRD	0.999198112	0.7159765254279087
PYDXPP	0.9991978659999999	0.6030310870399587
FE2GTPabc	0.999197054	0.8451468563133709
P5CRx	0.99919686	0.7905573041399838
P5CR2	0.99919686	0.699981616520611
PRO1x	0.99919686	0.7905573041399838
RBPC	0.9991954239999998	0.646089251090452
HEX10	0.9991949999999999	0.6324318478704803
FAS80ACP_L	0.99919447	0.9930014044119929
KHK2	0.999193322	0.7999877443470705
NMNHYD_1	0.9991933019999999	0.8944545950531553
ALAB	0.999192606	0.5000085105658489
PPPGO4	0.999191196	0.670820393249937
MTHFR	0.999189078	0.6324264645326139
CDPDAGS_HDE_HDE_c	0.99918824	0.7999877443470739
KAS11	0.99918409	0.9977370951489029
KAS9	0.99918409	0.9974374998928113
KAS3	0.99918409	0.996855935443372
FNRR2	0.99918266	0.9438805587276858
LAAL42	0.9991825440000002	0.6761071272241483
FLAVO2	0.9991822320000001	0.5714223263197463
4HPAOX	0.9991822320000001	0.8571366043681817
GSNt3pp	0.999182128	0.6708203932499369
HMR_2284	0.9991816700000001	0.7315718222389871
HMR_2281	0.9991816700000001	0.7315718222389871
HMR_2282	0.9991816700000001	0.7315718222389871
ACOAD7	0.9991802599999999	0.699981616520611
OROTt2_2pp	0.999179936	0.8485281374238569
GAPDy	0.9991783999999999	0.9128988983200121
NADK4	0.9991774920000001	0.599975488694166
KAS1	0.999177162	0.996855935443372
KAS6	0.999177162	0.9977370951489029
KAS5	0.999177162	0.9974374998928113
FASC182ACP	0.99917367	0.7715336340470844
MALS	0.9991728240000001	0.6666666666666667
TRSARyr	0.999171398	0.7999877443470736
TAG1PK	0.999171002	0.7999877443470705
[truncated: 1 more rows]
