# Supplementary material for: Teasing out missing reactions in genome-scale metabolic networks through hypergraph learning
Source: Nat Commun. 2023 Apr 25;14:2375. doi: 10.1038/s41467-023-38110-7 (PMC10130184; doi:10.1038/s41467-023-38110-7)
Supplement: Supplementary file 4 — Source Data [file 41467_2023_38110_MOESM4_ESM.zip › Source Data/Supplementary Figure 8/zimmermann/GCF_000056065.1.csv]

	predicted scores	similarity max
SUCptspp_1	0.99995022	0.8660744190038671
PPItex	0.9999303640000001	0.632455532033676
KAT1	0.999928748	1.0
ACCOAS	0.999928748	0.9428624025941643
H2CO3D	0.999928242	0.5773829460025773
NTPP2	0.999926924	0.7592531360500229
ATPADT	0.999926232	0.6666666666666667
GLYTA	0.999925734	0.5
AMPDA	0.9999239939999999	0.645519143896071
PDE5	0.9999236320000001	0.8165345666111549
PFL	0.9999229599999999	0.6123724356957947
CMPt6	0.999920894	0.6324555320336759
AMPt6	0.9999206599999999	0.6324555320336759
FADDP	0.999920444	0.7499575479707944
PIt2r	0.999919942	0.6666792432660212
NH4OHDs	0.999919768	0.612400924958366
ADNCYC	0.999917326	0.6547807060447725
HPOXR	0.9999152060000001	0.7422886261433832
CAT	0.9999152060000001	0.7559187597903603
GLY3Pt2	0.999914768	0.6324555320336759
NH4t_1	0.9999143	0.7071067811865475
NH4t3r	0.9999143	0.7071067811865475
CYSt2r	0.9999136359999999	0.6324555320336759
ACS_1	0.999909694	0.6446441580555675
SUCCACT	0.99990884	0.6666666666666667
AP4AH1	0.9999085400000001	0.7499575479707944
DADNC	0.9999080319999999	0.7560043241982538
CDPPH	0.9999076520000001	0.7302315197980765
SFRR	0.999907634	0.6804223746510168
MCD	0.9999067400000001	0.5669604608438799
G1PP	0.9999065079999999	0.75
NADPHHS	0.999905652	0.43639696445196985
NADPHHR	0.999905652	0.43639696445196985
NTPP2_1	0.99990501	0.6666792432660222
PIt2rpp	0.999904938	0.6666792432660212
BPNT_1	0.999904692	0.8944575635890833
NTPP8	0.999904556	0.650783140626126
METt2r	0.99990417	0.6324555320336759
METt3	0.99990417	0.6324555320336759
NADHHR	0.999903018	0.49991509353800745
NADHHS	0.999903018	0.49991509353800745
ADK2_1	0.999902436	0.8944575635890739
AFAT	0.999902408	0.9486886688120023
DCTPD2	0.9999018100000001	0.7070827687311154
PPGPPDP_c	0.999900692	0.8944575635890742
DPCOAK_1	0.9998997299999999	0.8944575635891174
UREA	0.9998992359999999	0.8704017140805532
ACS	0.999899152	0.6666666666666667
NH4tpp_1	0.999899074	0.7071067811865475
NH4t3pp	0.999899074	0.7071067811865475
SUCCt2_3	0.999898492	0.8944271909999159
SUCCt3	0.999898492	0.6324555320336759
SUCCt2_2	0.999898492	0.9486832980505138
NPH	0.999896268	0.9805793953214165
PEPt6	0.9998959940000001	0.6324555320336759
NDP3	0.999895918	0.6761053640611336
GP4GH	0.9998953700000002	0.7070827687311536
TPHAP	0.9998939620000001	0.899001387288116
DNTP	0.9998939620000001	0.7825915180739439
AP3AH	0.9998939620000001	0.7825915180739439
r0120	0.9998934	0.842093040182459
r0068	0.9998933720000001	0.5625277739807463
ASP4DC	0.999892614	0.75
PYRt2	0.99988912	0.6324555320336759
GTPH1	0.99988838	0.8366478501149412
PPGPPDPE	0.9998882	0.9224263234385242
ACOAH	0.9998875679999999	0.7303215424554472
OAADC	0.9998875140000001	0.6123724356957947
ALPHNH	0.999886768	0.8609537253955691
NH3c	0.999886662	0.6667043986001748
GK_adp	0.9998864340000001	0.5625277739807357
ASPt2_2	0.9998852319999999	0.7999999999999998
ASPt2_3	0.9998852319999999	0.8485281374238569
ASPt2r	0.9998852319999999	0.6324555320336759
SHL_c	0.9998832640000002	0.8944575635891038
CYSCYSr	0.9998823160000001	0.6123724356957946
G3PA	0.9998799499999999	0.6123724356957946
ACTF	0.9998799499999999	0.6123724356957946
AP3S	0.999877066	0.8580798247449258
NTP3e_1	0.999876684	0.9129019280693096
CBMD	0.9998755539999999	0.7637811409388726
H2ASE_syn	0.9998747079999999	0.7873432635922907
ANNAT	0.9998745980000001	0.9486886688120023
GLUDy	0.99987414	0.7324684178941745
METRR	0.999874102	0.5409353095352114
BGLA	0.99987402	0.8333333333333335
ASPO5_1	0.999873876	0.8944575635891001
NAD_H2	0.999872688	0.7484646121161185
GLCt2_2	0.9998720000000001	0.7999999999999998
GLCt2	0.9998720000000001	0.6324555320336759
ARGt5r	0.9998720000000001	0.7071067811865475
ASPt2_2pp	0.9998715199999999	0.8221131203615397
ASPt2_3pp	0.9998715199999999	0.8719826434651157
ASPt2pp	0.9998715199999999	0.6499374886626538
GLUDxi	0.9998703800000002	0.720073890484275
AKGt2r_1	0.9998701999999999	0.632455532033676
ALAD_L	0.999869644	0.7200738904842661
PYRDC	0.999867446	0.7559472811251527
GLUt2r	0.999866838	0.6324555320336759
r1329	0.9998647679999999	0.5773829460025772
METt3pp	0.99986222	0.6499374886626538
GUAC	0.999861482	0.6666792528777998
UTPH1	0.9998613859999999	0.8081122349961605
METNA	0.9998604480000001	0.5999728334692302
NADHPO	0.9998597	0.8179231678175389
ADHEr	0.9998592399999999	0.843283587571324
GLCGSD	0.99985741	0.7071468019456237
FDH6	0.999857288	0.7276141418399902
SUCCt2_3pp	0.9998571180000001	0.8719826434651157
SUCCtpp	0.9998571180000001	0.6499374886626538
SUCCt3pp	0.9998571180000001	0.6499374886626538
SUCCt2_2pp	0.9998571180000001	0.8221131203615397
NTP7	0.9998563200000001	0.6761053640610811
APDH	0.999856162	0.6455191438960581
SERDA	0.999854498	0.5302250154682376
AKO	0.999853392	0.4330127018922194
PPPM	0.9998524520000001	0.847552535315209
NDP7	0.9998518919999999	0.6761053640610821
HCITS	0.9998506	0.6666666666666667
AACT	0.9998506	0.6116946391696214
MMS	0.99984912	0.6666666666666667
CITMS	0.99984912	0.6666666666666667
GLYK	0.9998486520000001	0.676105364061137
FAO1	0.99984851	0.9971206368703792
SUCOAS	0.999846028	0.6666666666666667
PPK2	0.999844382	1.0
NTPP8_1	0.9998438720000001	0.5
FMNAT_1	0.999842264	0.8944575635890739
SOR	0.99984181	0.6666551211391955
ASLP	0.9998415040000002	0.7698148811255341
G3PCT_2	0.9998403020000002	0.7070525238895824
ACt2r_1	0.999839436	0.632455532033676
ACt2r	0.999839436	0.6324555320336759
ASPO2	0.9998386920000002	0.7698100430730528
ASPA1	0.9998364399999999	0.5
PSP_L_1	0.9998344100000001	0.8944575635890719
GLUSx	0.9998332019999999	0.503931579125684
ACYP_2	0.99983124	0.6761053640611174
ACYP_3	0.99983124	0.7499575479707927
GLUGLUr	0.9998311739999999	0.5773502691896258
CPMPS	0.9998307900000001	0.6666792432660222
ACGS	0.9998307399999999	0.5999728334692411
G3PCT	0.99982955	0.7744758648696534
13BGH	0.999829538	0.7071468019456228
MLTG6	0.999829538	0.816511984053258
GLS	0.999829538	0.8807048459279794
LMN2	0.999829538	0.8333333333333335
GLS2	0.999829538	0.8814089405208615
MLTG7	0.999829538	0.8333333333333335
MOX	0.99982869	0.6123724356957946
RE1933C	0.9998282780000001	0.6124009249583662
GTPHL	0.999826942	0.5601968799018511
SUCOAACTr	0.9998263159999998	0.40824829046386313
PPCK	0.9998256480000001	0.5999728334692
AP5AH	0.999825564	0.7825915180739439
MEHLER	0.9998254620000001	0.9400326418785196
MEHLER_1	0.9998254620000001	0.9400326418785196
G3PD1ir	0.999823638	1.0
GLUSy	0.9998232579999999	0.52487900580926
PRPPP	0.9998224199999999	0.676105364061094
DAUPP	0.999822228	0.6123724356957946
HMR_3996	0.999822086	0.5292444027054664
CBMKr2	0.999822064	0.6736007286343498
CBMKr	0.999822064	0.7378572313855115
PpGppP	0.999821648	0.75
PPDK	0.9998215800000001	0.6761053640610926
FRDx	0.999818514	0.6694285017092685
GLCt2pp	0.9998179580000001	0.6499374886626538
r0193	0.999817642	0.8332955960602287
HAMR	0.9998165059999999	0.861853793935895
NTRIR2x	0.9998165059999999	0.9525814228122699
ASPSALy	0.99981575	0.8447390413538864
P4AH	0.999815632	0.676105364061103
GLUDC	0.999815272	0.5000094324495173
r0027	0.9998152680000001	0.5567357608076562
PANO	0.99981518	0.8618537939358946
AKGCAL	0.999814586	0.5999728334692381
NTRIR2y	0.99981437	0.9370300243438421
NTRIRy_1	0.99981437	0.7911577902287652
ASPO2y	0.9998129760000001	0.783564539911336
ALR	0.999812912	0.8447390413538864
NOX2	0.9998122520000001	0.9241361440999121
OSUCCL	0.999810458	0.5000094324495173
OXGDC	0.999810458	0.6708431726918009
r0082	0.999810458	0.5000094324495173
DAAOP	0.9998103	0.6667421369410518
FE2DMT1	0.99980998	0.6324555320336759
GLUt2rpp	0.9998097720000001	0.6499374886626538
NTPP5	0.999809702	0.6507831406261608
DOPDH	0.9998079200000001	0.8447390413538862
PSP_1	0.999806914	0.7499575479707938
AADa	0.9998064440000001	0.6123724356957947
AACLAM	0.9998064440000001	0.6123724356957947
NTPP4	0.999806428	0.7302315197980765
GLNt2r	0.999805422	0.6324555320336759
NADPHXD	0.999802428	0.5163159364649975
NADHXD	0.999801108	0.5163159364649975
SULR_1	0.9998008199999999	0.9555552201865329
SULRR2	0.9998008199999999	0.7911577902287652
SULR	0.9998008199999999	0.9534447819042517
FUMt2_3	0.999800486	0.8944271909999159
FUMt3	0.999800486	0.6324555320336759
FUMt2_2	0.999800486	0.9486832980505138
SULRR	0.9997992339999999	0.8889000679828473
PHHL	0.999798446	0.822942659382571
RIBt2	0.9997962719999999	0.6324555320336759
CYTDK1_1	0.99979408	0.894457563589123
ATPATF1	0.999793156	0.707082768731131
PItpp	0.9997928759999999	0.7071201206845794
FRUpts2	0.999792626	0.75
SO3t	0.9997917920000001	0.6324555320336759
r0097	0.9997915319999999	0.6761053640611265
ACOAM	0.9997915319999999	0.6761053640611265
NADDPp_1	0.9997900660000001	0.7071668148735567
FAD_13	0.99978938	0.8701790266729821
NADH7	0.9997891419999998	0.7669726486543942
CITtupp	0.99978842	0.7071067811865475
SUCD4	0.999787508	0.5
THIH	0.999786396	0.8164503610878457
SERDC	0.9997851640000001	0.5000094324495173
GDPDPKE	0.999784802	0.8889329500415415
NTP2	0.9997839799999999	0.6761053640611177
DUTPDP	0.9997837799999999	0.6507831406261609
IDPA	0.9997816860000001	0.6761053640611143
GLCATr	0.9997811779999999	0.6123724356957946
CYSLY3	0.9997784260000001	0.6428630827395827
NOX	0.9997756819999999	0.6694285017092871
SERHL	0.9997750599999999	0.5773829460025769
HMR_7197	0.9997750599999999	0.5773829460025772
SERt2rpp	0.999774712	0.6499374886626538
PHNACH	0.9997746979999999	0.5669604608438669
AMETt2	0.9997737540000001	0.6324555320336759
ARHGDx	0.9997736759999999	0.6694285017092727
AHGDx	0.9997736759999999	0.6694285017092869
GLUK	0.9997735999999999	0.799986416734682
DECACID	0.999771384	0.8697387265008203
OCTEDECACID	0.999771384	0.8750097344985066
OCTDECACID	0.999771384	0.8750097344985066
TETDECACID	0.999771384	0.8742066029408421
DODECACID	0.999771384	0.8728442745496873
HEXEDECACID	0.999771384	0.8747944745619679
HEXDECACID	0.999771384	0.8747944745619679
ADPGLC	0.999770298	0.7499575479707943
PPANA	0.999768628	0.881912350122785
POR5	0.99976686	0.7526108589083287
MALS	0.9997668340000001	0.6666666666666667
H2O2syn	0.99976494	0.7042097102277503
AKGt2rpp	0.99976462	0.6499374886626538
GLYFEM	0.999764416	0.612441759569416
ATPATF2	0.999763458	0.565647004694374
PPIuabcpp	0.9997621459999999	0.8451460548802967
PPIabc	0.9997621459999999	0.8451460548802967
GLYK1	0.999761524	0.6123724356957946
UMPt6	0.999760912	0.6324555320336759
ACt2rpp	0.9997606439999999	0.6499374886626538
ACt2ipp	0.9997606439999999	0.6499374886626539
ACt5pp	0.9997606439999999	0.8221131203615397
GLYDHDA	0.999757112	0.720073890484275
SSALy	0.9997495539999999	0.8447390413539123
DMALRED	0.99974878	0.5
GSEALD	0.99974626	0.8447390413538867
AMID_1	0.9997434359999999	0.5962656705497564
LAAL23	0.9997377399999999	0.5962656705497493
NTPP3	0.9997360399999999	0.6507831406261608
DAAD	0.999732704	0.547741156841576
SSALx	0.999729368	0.861853793935921
r0210	0.999729106	0.6708431726918277
FCOAH2	0.9997289840000001	0.6507831406261609
FCOAH	0.9997289840000001	0.8990013872881151
ALDD2y	0.999727062	0.8447390413538864
FRD7	0.9997269259999999	1.0
COORr	0.9997267519999999	0.4743577565230953
FACOAL120t2pp	0.9997259599999999	0.7499999999999999
NAt6	0.999724746	0.6708203932499369
NAt3_15	0.999724746	0.9922778767136677
NAt3_0_5	0.999724746	0.9486832980505138
PACL	0.9997244420000001	0.9258425556004716
FA160ACPHi	0.999724388	0.599972833469219
GLUDy_1	0.9997240140000001	0.8014131220732758
TSULP	0.999720542	0.6324555320336759
ASPOb	0.999720078	0.6455191438960703
SBTR	0.999718902	0.7042097102277342
ASPabc	0.999717764	0.857135927039904
G3PD	0.99971673	0.5
MCDC	0.999715324	0.47143120129708216
FACOAL160t2pp	0.9997136019999999	0.7499999999999999
P5CD	0.9997126099999999	0.77119071186507
PUTA3	0.9997126099999999	0.8618537939358943
PHNO	0.99971242	0.8728754822630989
METabcpp	0.999710798	0.8571359270398647
NADH17pp	0.9997104199999999	0.8276076062010791
FACOAE180	0.99970942	0.5999728334692074
NTPP7	0.999707792	0.6507831406261609
NTPP9_1	0.9997077759999999	0.8944575635890986
FACOAE181	0.999706804	0.5999728334692216
PYR5CD2	0.999706804	0.6468077797710206
GPDDA3	0.99970669	0.5999728334692335
CYSabc	0.999706232	0.8571359270398912
ADNK3	0.9997048920000001	0.599972833469254
NADH16	0.9997026479999999	0.8221131203615397
NADH6	0.9997026479999999	0.8374821716910921
UMPK5	0.99970184	0.6123724356957946
GDH1	0.9996988380000001	0.8176371796338286
NTPP1	0.999696306	0.6507831406261608
CYTDt2	0.9996907	0.6324555320336759
POR	0.9996902500000001	0.7142718540797246
FACOAL40t2pp	0.9996875839999999	0.7499999999999999
CS	0.9996873879999999	0.6666666666666667
SULFDH	0.999686262	0.7042097102277503
ALAt2r	0.9996861880000001	0.6324555320336759
FACOAL140t2pp	0.999686116	0.7499999999999999
FACOAL60t2pp	0.999685818	0.7499999999999999
FRUt2	0.9996832099999999	0.6324555320336759
GLYC3Pabcpp	0.9996816020000001	0.8571359270398677
DAPAL	0.9996805	0.6761053640611123
DAPAL_1	0.9996805	0.6708431726918161
2AMACHYD	0.9996805	0.6708431726918161
SUCBZL_1	0.999679088	0.6446441580555372
PGAM1_PhosHydro	0.999677702	0.6708431726918058
NADPHQR3	0.9996761080000001	0.7042097102277503
RE1342C	0.9996754859999999	0.7999864167346085
FE3Ri	0.999675424	0.6298952860056136
FORt2	0.999674838	0.6324555320336759
FORt3	0.999674838	0.6324555320336759
ALKP_1	0.9996708679999999	0.6761053640611177
FACOAL180t2pp	0.999668808	0.7499999999999999
APH160	0.999667362	0.7499575479707938
RE2649C	0.999666032	0.7303215424554232
FACOAL40It2pp	0.999665834	0.7499999999999999
GLUVESSEC	0.999665066	0.8451460548802995
APH180	0.999663254	0.7499575479707938
GLUN	0.9996605199999999	0.6123724356957946
LSERDHr	0.999657996	0.7042097102277332
SUCCabc	0.9996552380000001	0.8451460548802967
SSCOARy	0.9996539200000001	0.7378731391249086
FACOAL80t2pp	0.99965367	0.7499999999999999
FACOAL100t2pp	0.999650834	0.7499999999999999
GLUCYS	0.9996483780000001	0.7142718540797592
FA180ACPH	0.999648032	0.5999728334692208
SARCOX2	0.9996440980000001	0.4082610218539511
OPAH	0.9996423579999998	0.8485569513919381
FTHFDH	0.9996417799999999	0.7324684178941744
OCDCAt2	0.9996417000000001	0.6324555320336759
MALt3r	0.9996416100000001	0.632455532033676
MALt2_2	0.9996416100000001	0.9486832980505138
MALt2_3	0.9996416100000001	0.8944271909999159
FE2t2pp	0.9996413860000001	0.6499374886626538
FE2t3pp	0.9996413860000001	0.6499374886626538
HDCAt2	0.999638268	0.6324555320336759
NTP6	0.9996377260000001	0.6761053640611177
FAS80COA_L	0.9996374620000001	0.9950074956855312
LAAL8	0.9996357359999999	0.5962656705497588
URIt2	0.9996356000000001	0.6324555320336759
G1Dx	0.999635374	0.6694285017092869
NADS1_1	0.999632794	0.9258425556004716
RNAS_LLA	0.9996315600000001	0.6716587032846911
APH181	0.99963065	0.7499575479707938
GMP5N	0.99963044	0.8944575635891043
FUMt2_3pp	0.9996298960000001	0.8719826434651157
FUMtpp	0.9996298960000001	0.6499374886626538
FUMt2_2pp	0.9996298960000001	0.8221131203615397
PDE4	0.99962977	0.7559472811251737
HEX1_1	0.9996294500000001	0.8944575635891089
ADMDC	0.9996288	0.5000094324495173
SERabcpp	0.99962836	0.8571359270398647
r1319	0.999626662	0.7999864167346729
NADH10	0.999625466	0.6694285017092871
PFK_ppi	0.999623854	0.6761053640610951
FAS80_L	0.9996227099999999	0.9938093540815828
FA181ACPH	0.99962012	0.5999728334692204
G3PCT_1	0.9996170259999999	0.5773059682921632
unkFol	0.9996166599999998	0.7453447434564959
GMPt6	0.999616646	0.6324555320336759
NADH8	0.9996160599999999	0.8142617916904515
PDE3	0.999615986	0.6708431726918238
G6PDH2c	0.999615442	1.0
HMR_8582	0.999614796	0.6123724356957946
TRNFE	0.9996103639999999	0.4263758384825642
KAS20SA	0.999608086	0.9992955455456825
GLYGLYCNc	0.999606824	0.6123724356957946
NTP8	0.9996053619999999	0.6761053640611178
SQLS	0.9996044300000001	0.49996163429738705
GLXt2	0.999603774	0.6324555320336759
r1254	0.99960369	0.9173437230332351
CACOAL	0.99960369	0.668169310878943
HMR_0305	0.99960369	0.6681693108789445
FADD3	0.99960369	0.8807451774231237
PCA1	0.99960369	0.8807451774231237
PCA2	0.99960369	0.8807451774231237
IPDAB	0.99960369	0.8807451774231325
PALMCL	0.99960369	0.644644158055552
FACOALP60t2pp	0.999602872	0.7499999999999999
FACOAL182t2pp	0.999602872	0.7499999999999999
FACOAL50It2pp	0.999602872	0.7499999999999999
FACOALT60t2pp	0.999602872	0.7499999999999999
FACOAL181d6t2pp	0.999602872	0.7499999999999999
FACOALP90t2pp	0.999602872	0.7499999999999999
FACOAL70t2pp	0.999602872	0.7499999999999999
FACOALP80t2pp	0.999602872	0.7499999999999999
FACOALP70t2pp	0.999602872	0.7499999999999999
FACOAL90t2pp	0.999602872	0.7499999999999999
FACOALP100t2pp	0.999602872	0.7499999999999999
FACOALP50t2pp	0.999602872	0.7499999999999999
FACOAL50t2pp	0.999602872	0.7499999999999999
FACOAL181d11tpp	0.999602872	0.7499999999999999
FACOAL141t2pp	0.999602872	0.7499999999999999
CYTBD2	0.999602772	0.7542500789608044
GLCabcpp	0.99960062	0.8571359270398714
MLTHFte	0.99960001	0.6324555320336759
FA140ACPHi	0.999598612	0.547741156841576
RNF	0.999597698	0.7669726486543942
APH161	0.999596722	0.7499575479707938
NTP4	0.999596554	0.6761053640611177
FAS140ACP	0.999591438	0.9538522414730192
P5CCD	0.999591234	0.6666666666666667
FA161ACPHi	0.9995905199999999	0.5999728334692319
FHL	0.999588758	0.5000849112683352
ORNt2r	0.999584516	0.6324555320336759
NADS2	0.9995838779999999	0.7777693932990404
TSULt	0.99958288	0.5345354487031432
FAS160ACP	0.9995815520000001	0.9538522414730191
NDP8	0.999577496	0.6761053640611178
ALAALACNc	0.999571164	0.5773502691896257
GD3P2	0.99956935	0.8447390413538862
FDH3	0.999569002	0.7669726486543942
OAAt_1	0.9995627340000001	0.632455532033676
LAAL21	0.9995622479999999	0.6761053640611273
NTD1_1	0.9995556460000001	0.8944575635891041
DTPH	0.9995547440000001	0.6761053640611177
BIRA	0.999552964	0.6546324985513303
KHK	0.9995486259999999	0.7999864167346864
HCYStabcpp	0.9995472019999999	0.8451460548802967
ATPATF3	0.9995453920000001	0.5999728334691947
FORA	0.999544312	0.8944575635891041
CPK1	0.999543828	0.6123724356957947
R15BPK	0.9995436120000001	0.6123724356957946
IPDPS_syn	0.999543218	0.7911577902287652
GLYAT	0.9995388399999999	0.6123724356957946
NADH16pp	0.999536272	0.8276076062010791
GTPCII_1	0.9995339320000001	0.9074942761789252
GTPCII	0.9995339320000001	0.9411752956216061
ADEt2	0.99953165	0.6324555320336759
FA120ACPHi	0.999530432	0.5477411568415858
DNADDP	0.999530386	0.7499575479707944
FACOAE140	0.9995298340000002	0.5999728334692058
ALAB	0.999527942	0.5
FUMAH	0.9995253479999999	0.5476791565972493
FACOAL160	0.999523602	0.6666666666666667
r1959	0.999523562	0.5477225575051661
F1PP	0.9995218899999999	0.75
GCALDDy	0.9995214560000001	0.8447390413538866
G6PDH1	0.9995186119999999	0.6694285017092865
C120SN	0.999517856	0.9969876245484702
NDH_1	0.9995137719999999	0.7669726486543942
SR6	0.999513752	0.6666792432660059
FORMCOAL	0.9995115739999999	0.6666666666666667
PDH2	0.9995110159999999	0.6172283704003183
FAS180ACP	0.99950711	0.9538522414730192
NTP9	0.9995044500000001	0.6761053640611178
C140SN	0.999503636	0.9968919927763253
ENTERES	0.9995033900000001	0.947515657863595
C160SN	0.999503078	0.9966591730760852
4ABZt2r	0.9995030079999999	0.7071067811865475
FE2abcpp	0.999501822	0.857135927039878
MTHFD_1	0.999501774	0.8944575635890888
GLYCLTt2r	0.9995017300000001	0.6324555320336759
MDHy	0.99950098	0.7042097102277503
CRNt	0.9994988319999999	0.7071067811865475
DHFR2i	0.9994983399999999	0.6694285017092662
ALKP	0.999496686	0.5773829460025774
r0796	0.9994966599999999	0.7999864167346113
GLYVESSEC_1	0.999496392	0.8451460548802988
GLYVESSEC	0.999496392	0.5516679759898027
TRIOK	0.9994953039999999	0.6324292822378452
CITt2r	0.999494486	0.6455045306291615
CITt3	0.999494486	0.6324555320336759
HEPEDECACID	0.99949297	0.8722099957043378
PENDECACID	0.99949297	0.8710036311914744
HEPDECACID	0.99949297	0.8722099957043378
NADPHQR2	0.999489966	0.7042097102277359
AASAD1	0.9994878759999999	0.5567357608076561
NDP4	0.99948655	0.6761053640611177
SUCptspp	0.9994855640000001	0.75
RNA_1	0.9994841539999999	0.5963669127045814
ACPS	0.999483186	0.7215866158811569
ADNt2	0.999483092	0.6324555320336759
LAAL9	0.9994806620000001	0.7142718540797797
PGLYCP_1	0.9994802	0.6761053640611172
FLNDPR2r	0.9994795599999999	0.8992272296639261
ALDD31	0.9994795199999998	0.8618537939358943
3NUCLE3	0.9994788139999999	0.75
CRNtuNa	0.99947803	0.6708203932499369
DHORDfum	0.999476484	0.5
HXAND	0.999474706	0.7777875594849912
PACOAT	0.999474122	0.5999728334692151
CDAPPA180	0.9994740500000001	0.8659431530573012
NDP6	0.99947353	0.6761053640611177
THFOR2	0.9994730620000001	0.8417038424601413
FACOAE120	0.99947272	0.5999728334692339
INSK	0.9994666640000001	0.6324292822378399
TSR	0.99946421	0.5303300858899106
APSR	0.999462402	0.777702294686002
GLU5K	0.9994617519999999	0.6123724356957946
ARAB_Lt	0.9994614399999999	0.7071067811865475
C161SN	0.999461016	0.9955262665881635
LAAL1	0.999460706	0.7559187597903595
UDUPP	0.999460644	0.5
CDAPPA181	0.999458892	0.8659431530573012
GLYALDDy	0.9994587020000001	0.8447390413538866
CDAPPA160	0.9994586380000001	0.8659431530573012
GLNt4	0.999457814	0.6708203932499369
SERD_L	0.99945694	0.5163568615530856
CELBt2	0.999456614	0.6324555320336759
FAS180	0.9994508940000001	0.9596332474269824
LAAL19	0.9994504280000001	0.7142718540797794
OIVD2E	0.9994503680000001	0.8103943304649395
IPDPS	0.9994492399999999	0.7777875594849913
HMEDR	0.9994492399999999	0.8618537939358948
GLCP3	0.999448146	0.8040457664659969
GLCP4	0.999448146	0.8040457664659968
GLCP2	0.999448146	0.6666289336653843
CTPS1_2	0.999446966	0.8366559684562604
FACOAL181	0.999445824	0.7216878364870323
GLYCOX1	0.999445498	0.500015592704716
OCTNLL	0.9994447799999999	0.6666666666666667
NAabc	0.999444368	0.8451460548802967
FAS120ACP	0.999443028	0.9538522414730233
FADOX	0.9994423020000001	0.5
ASPMETASPr	0.9994388759999999	0.6324555320336759
FACOAL161	0.9994375679999999	0.7216878364870323
BARB	0.9994369759999999	0.7777875594849912
APH140	0.999434624	0.7499575479707937
GAPP	0.999434572	0.5669604608438669
ACTD2	0.9994322519999999	0.6992512350407972
UMPK6	0.9994310559999999	0.5
2OBUTt	0.999424902	0.6324555320336759
3SPYRSP	0.999424694	0.5477067138208849
GSNK	0.999424444	0.632429282237844
PTRCt2	0.9994235579999999	0.6324555320336759
PTRCt3i	0.9994235579999999	0.632455532033676
OCDOR	0.9994202900000001	0.7922943221491268
ACYP	0.9994179539999999	0.6761053640611172
NADH18pp	0.9994140659999999	0.8276076062010791
PACPT_1	0.99941358	0.562527773980714
r0220_1	0.99941358	0.5625277739807326
r0220	0.99941358	0.6670658065950175
SPMDt2	0.9994112820000002	0.6324555320336759
SPMDt3i	0.9994112820000002	1.0
DHR_1	0.999411008	0.5302250154682381
DALAabcpp	0.9994087200000001	0.8451460548803162
UDCTPP	0.999408682	0.5
GLYBCOAT	0.999406872	0.5999728334692339
HCO3_h_ti	0.99940579	0.6324555320336759
C181SN	0.99940446	0.9953423505684135
FRD	0.99940442	1.0
VALDHr	0.99940417	0.7200738904842834
ADA	0.9994034340000001	0.645519143896071
ME2	0.999403246	0.5999728334692128
AHSERL2_1	0.9994030979999999	0.8944575635891038
FRUabc	0.9994027320000001	0.8451460548803017
BGLK	0.999402166	0.7142718540797357
CRNtHa	0.9994010880000002	0.6324555320336759
C180SN	0.9994001619999999	0.9963981605437735
GLYOX3	0.999398358	0.6124009249583661
GUAD_1	0.999397786	0.7144951641261326
GUAD	0.999397786	0.6455191438960475
FRUt3	0.99939098	0.6499374886626538
LEUTAi	0.9993899599999999	1.0
GLXCL	0.9993893440000001	0.8571359270398632
FAD_14	0.9993885920000001	0.8899438184514794
BNOCA	0.9993865599999999	0.7378731391249086
NMNHYD_1	0.9993851899999999	0.894457563589075
O2XOADOX	0.9993847800000001	0.8433375690900177
HMR_1754	0.9993837400000001	0.6172283704003286
FBP	0.999382368	0.5669604608438669
ACS2	0.9993813420000001	0.6666666666666667
PNTOt1	0.9993805600000002	0.9486832980505138
FACOAL180_1	0.9993783180000001	0.6666666666666667
FACOAL180	0.9993783180000001	0.6666666666666667
FACOAL180_2	0.9993783180000001	0.6666666666666667
URIK1_1	0.9993767419999999	0.8944575635890556
LEUt4	0.9993756280000001	0.6708203932499369
MTHFD2	0.999372202	0.894457563589089
PPNDH2	0.999372202	0.5
MDHi2	0.999369962	0.9999999999999998
NADH5	0.99936931	0.6694285017092734
FORt2pp	0.999367604	0.6499374886626538
ALDD18	0.99936741	0.8618537939358968
FACOAE60	0.9993670380000002	0.5999728334692316
CAPROICc	0.9993670380000002	0.5999728334692316
AKP1	0.999366644	0.8486606275098936
AKP1_2	0.999366644	0.842228195598663
AKP1_1	0.999366644	0.8247847652727707
ALDD16	0.999365424	0.8618537939358948
MTHFC_1	0.9993648119999999	0.8660744190038652
HYNE	0.999364426	0.5
r0085	0.999364426	0.5
BTCOARx	0.9993623359999999	0.6804266533777259
AASAD2	0.999359388	0.6324770086974316
ICDHyr	0.999358526	0.5999728334692127
MTHFR3	0.999357058	0.7835645399113355
MTHFR3_1	0.999357058	0.7042097102277497
DHGLYH	0.9993567380000001	0.7746229726752855
r1515	0.9993534119999999	0.8451460548802967
THRS_2	0.99935226	0.894457563589075
FRNDPR2r	0.9993484799999999	0.8320611610819149
CYSO_I	0.999344586	0.5940944590470122
4HTHRS_1	0.9993445599999999	0.8944575635890746
GCPN	0.9993442120000001	0.6547807060447581
PFK_adp	0.9993441620000001	0.562527773980739
ME1	0.9993439260000001	0.6708431726918165
HMR_0253	0.9993423	0.8451460548802967
NDH1_1p	0.9993413999999999	0.8276076062010791
ALAALAPEPT1tc	0.9993412660000001	0.6324555320336759
OROATP	0.9993404800000001	0.6324555320336759
DHRG2	0.999340102	0.7926285074616486
PFK26	0.9993400899999999	0.7999864167346916
ABFPT2	0.9993400899999999	0.7999864167346867
C141SN	0.999339054	0.9956764181384906
HMR_6786	0.9993381139999998	0.5999728334692337
GTPDPK_1	0.999337452	0.8944575635891047
MLTHFte1	0.9993369980000001	0.8451460548802967
FDH6r	0.99933681	0.670843172691816
HMR_1467	0.99933275	0.6428630827395827
SS	0.99933275	0.6428630827395827
MALLAC	0.999332646	0.5345224838248488
ALAD_L2	0.9993323000000001	0.8176371796338288
NADPHQR4	0.999331988	0.7042097102277497
DGTP8DETOX	0.99932652	0.6507831406261605
TAPTPP	0.99932652	0.650783140626137
PRATPP	0.99932652	0.650783140626139
RPNTPH	0.99932652	0.6507831406261356
r1516	0.999325876	0.8451460548802967
FACOAL181_2	0.999325604	0.6666666666666667
FACOAL18111Z	0.999325604	0.6666666666666667
HMGCOAR	0.999323656	1.0
LAAL5	0.9993232559999999	0.7559187597903357
SELNPS_cho	0.999322426	0.7999728316239907
PHEPS	0.999322426	0.7999728316239907
NT5C_2	0.9993220319999999	0.6708431726918065
SERD_D	0.9993219400000001	0.5163568615530856
L24DC	0.999321554	0.4082713964598885
GLNTRS2	0.99932106	0.7171220904616236
CBPSam_1	0.9993200659999999	0.8838743051123791
CPS_1	0.9993200659999999	0.46307848744969937
3H3MGLTc	0.9993193579999999	0.5999728334692318
FADRx2	0.999317832	0.70420971022775
L_LACt2r	0.999315692	0.6324555320336759
L_LACt3	0.999315692	0.8017837257372732
ARGt2r	0.999314816	0.6324555320336759
NTRLASE3	0.999313274	0.5714077811196736
NPHSb	0.999312904	0.5999728334692337
DHNCOAT	0.999312904	0.5999728334692337
THFOR1	0.999309108	0.8001317419477386
PAI2T	0.9993089359999999	0.6123724356957947
HDECH	0.9993070599999999	0.8229426593825697
RBK2	0.999306726	0.8944575635890692
ADPRDP	0.9993031900000002	0.7499575479707943
r1326	0.9993022140000001	0.5963759139257839
STFRNS	0.9993014920000001	0.6124070946898328
LAAL20	0.9992994119999998	0.7142718540797647
CYSTabc	0.99929919	0.8451460548803095
AIRCra	0.99929715	0.9090881027350831
ORNTA	0.9992948079999999	0.5
GLP5H	0.9992948079999999	0.5
ILEDHr_1	0.99929244	0.7200738904842772
GLUN_1	0.999289192	0.6454679973379359
SER_AL	0.999288716	0.5669283775214402
BALAt2r	0.9992861319999999	0.6324555320336759
AAAN	0.9992849139999999	0.6992512350407973
ALDR18	0.999280866	0.7142923141550919
FADD17	0.9992802920000001	0.7706239857991565
CD2abc2	0.9992794600000001	0.8451460548803136
ASNt2r	0.9992788960000001	0.6324555320336759
FE3abcpp	0.9992714319999999	0.8571359270398776
HMR_6785	0.999270582	0.7778174593052023
CSNt2	0.9992643600000001	0.6324555320336759
G3PGabcpp	0.9992636860000002	0.8451460548803013
FRDO5r	0.999262628	0.5587024692811607
LAAL37	0.9992617260000001	0.7126803186035668
r1523	0.99926096	0.8451460548802967
PNTOt2	0.9992600460000001	0.6324555320336759
CHLt2	0.9992596599999999	0.6324555320336759
DESAT16a	0.99925906	0.7542500789608049
GLUMETr	0.9992586619999999	0.5
FASC200ACP	0.9992585	0.9485422402899593
FASC201ACP	0.9992585	0.8586375964504454
BTNt4i	0.9992583079999999	0.632455532033676
BTNt2i	0.9992583079999999	0.6324555320336759
TTDCAt2	0.9992571800000001	0.6324555320336759
CMPA_1	0.9992562040000001	0.7698148811255501
HPYRRy	0.9992538120000001	0.7042097102277503
DTARTD	0.999252362	0.4714312012970825
TARTD	0.999252362	0.4714312012970825
FAS160	0.999251764	0.9599487063443006
FADRx	0.9992475259999999	0.669428501709287
TALA	0.9992453339999999	0.5773829460025774
RNA	0.999244906	0.6123461537678464
BETALDHy	0.999243972	0.8447390413538864
D_LACt2	0.999243736	0.6324555320336759
DTMPt6	0.9992437300000001	0.6324555320336759
FPGS_1	0.999241432	0.5430684819332149
CYTBO3	0.9992413800000002	0.7968212202534155
CYTBD	0.9992413800000002	0.7542500789608044
BUPN	0.9992412099999999	0.7071067811865476
UPPN	0.9992412099999999	0.769814881125534
LPLIPAL2A160	0.999241052	0.7215866158811559
LPLIPAL2A180	0.999236794	0.7215866158811559
GALt2_2	0.9992360039999999	0.7999999999999998
GALt2	0.9992360039999999	0.6324555320336759
PRAIC	0.9992359480000002	0.9449341014064662
CYSGLYt2ir	0.99923588	0.6324555320336759
CGLYt3_2	0.99923588	0.7999999999999998
NAt3_1p5pp	0.9992343220000001	0.9805806756909202
NAt3_2pp	0.9992343220000001	0.9486832980505138
APH120	0.9992341479999999	0.7499575479707934
ILEDHr	0.9992334320000001	0.7200738904842772
DAPDH	0.999233012	0.7387880545620736
URIt2pp	0.999232484	0.6499374886626538
APCPT	0.999231872	0.63242928223782
r0679	0.999231872	0.6324292822378635
GTPDPDP	0.999231476	0.6761053640610957
GDTP	0.999231476	0.7499575479707936
BSORy	0.999230278	0.7911577902287652
GUACYC	0.9992297539999999	0.769793098021985
FADMQOR	0.9992287080000001	0.5
r1252	0.9992264259999999	0.6666666666666667
ASPO6_1	0.999223038	0.894457563589087
CYSO	0.9992223140000001	0.7083278968233182
3NUCLE2	0.9992211579999999	0.75
CITabc	0.9992197239999999	0.87830817208708
FOLR2_1	0.99921893	0.8944575635890888
ALDD3y	0.9992159380000001	0.8447390413539012
H4THDPR	0.999215152	0.7911577902287652
ACMANApts	0.9992143559999999	0.75
DUTPDP_1	0.9992143539999999	0.5
TREptspp	0.999213548	0.75
FE2GTPabc	0.999212526	0.8451460548802969
DHNCM	0.9992124780000001	0.75
MALDDH	0.999212462	0.6708431726918165
TTDCEAc	0.999212244	0.6324233156705669
HMR_0201	0.999212244	0.6324233156705988
FACOAE141	0.999212244	0.6324233156705692
3A2OA	0.9992115380000002	0.5
DHPTt	0.9992084200000001	0.6324555320336759
r2073_1	0.9992067	0.6324555320336759
BCT1_syn	0.9992045880000001	0.8451460548802967
HCO3abc	0.9992045880000001	0.8451460548802967
DBTS	0.9992029	0.797017835218298
FTHFI	0.9992011399999999	0.8451460548803158
HEX7_1	0.9991986200000001	0.8944575635891114
G3PEabcpp	0.999196824	0.8451460548803014
DUUPP	0.99919625	0.5
PEPCK_re	0.9991957679999999	0.5999728334691996
HMR_4079	0.99919467	0.8447390413538864
THRt2r	0.9991920420000001	0.6324555320336759
SUCD5_BS	0.9991913099999999	0.7302967433402214
HISt2r1	0.999189654	0.6324555320336759
HISt2r	0.999189654	0.6324555320336759
FBP26	0.999186916	0.5669604608438669
ALDD19x_P	0.9991854419999999	0.8447390413538912
CDAPPA120	0.9991839199999999	0.8659431530573012
THMDP	0.9991819599999999	0.7977169992799964
DHORD6	0.999179762	0.6694285017092871
ALCD2y	0.9991793299999999	0.7042097102277498
GTHRDt2_1	0.9991779239999999	0.8571359270398654
r1530	0.9991779239999999	0.8571359270398654
PGLc	0.999176526	0.6124009249583661
PGL	0.999176526	0.6124009249583661
SUCRt2	0.999176014	0.6324555320336759
NTP11	0.999169684	0.6761053640611177
BALAVECSEC	0.999169274	0.46624001351157773
BALAVECSEC_1	0.999169274	0.8451460548803162
NACHORCTL3le	0.9991689559999999	0.6324555320336759
DIDP	0.9991674700000001	0.6761053640611177
CDAPPA141	0.9991672280000001	0.8659431530573012
CHOLD2	0.999166682	0.5
TREt2	0.999166658	0.6324555320336759
GTPCI_2	0.9991653360000001	0.9486886688120342
MNt2	0.999163484	0.6324555320336759
Mn2t	0.999163484	0.7999999999999998
HSDxi	0.9991633679999999	1.0
RHACOAE80	0.999161856	0.5999728334692338
MMETt2	0.9991591340000001	0.6324555320336759
HMR_4816	0.9991575399999999	0.8486606275098936
CDAPPA161	0.999157394	0.8659431530573012
ARBabc	0.9991564479999999	0.857135927039904
RHACOAE100	0.999156146	0.5999728334692338
LPLIPAL2A181	0.9991541359999999	0.7215866158811559
ALAALAD	0.999153948	0.6804266533777272
3PGP	0.9991527980000001	0.5669604608438669
LAAL3	0.9991518960000001	0.7142718540797796
MVNOR	0.9991515559999999	0.8178884131091038
ASNabcpp	0.999150974	0.8451460548803162
ASNabc	0.999150974	0.8451460548803162
FE3t	0.9991484320000001	0.5345354487031474
GLYCt2	0.99914644	0.7071067811865475
CHLabc_rev	0.999145264	0.8451460548803128
TAUPAT1c	0.99914497	0.6324555320336759
SFCYSc	0.9991439080000001	0.5302250154682406
UDPRHMS_c	0.999143478	0.7911577902287652
SR4	0.9991431399999999	0.7637598717900458
HMGCOAS	0.9991426179999999	1.0
POR2	0.999142196	0.4529167287640865
POR_syn	0.999142196	0.45291672876408673
PFOR	0.999142196	0.6172283704003184
NTP12	0.9991390899999999	0.6761053640610805
ALLTAMH	0.999135012	0.7453644290437453
DMPPS_syn	0.99913492	0.7911577902287652
DURIt2	0.9991315999999999	0.6324555320336759
RHACOAE140	0.999130744	0.5999728334692338
GALabc	0.999130682	0.8571359270398733
FASC182ACP	0.999127848	0.7715354630003871
TDACPT	0.999127712	0.5
CCGS	0.9991275139999999	0.6707710328608175
r1529	0.999125472	0.8451460548802967
MALTHXabc	0.99912387	0.8571359270398647
GTHOXti2	0.999123176	0.8451460548802971
CAt4	0.99912288	0.6324555320336759
GDTPR	0.9991219539999999	0.9279907959119975
MTHFR2_1	0.9991210799999999	0.6694285017092866
MTHFR2	0.9991210799999999	0.7698100430730521
FPGS7_1	0.9991197319999999	0.5430684819332172
SGDS	0.9991176279999999	0.5
4ABUTD	0.99911712	0.8447390413538862
DHDPRy	0.999116992	0.7042097102277282
SUCRabc	0.999114702	0.8571359270398647
PROt3	0.999113772	0.6324555320336759
PROt2r	0.999113772	0.6324555320336759
FE2Gabcpp	0.99911116	0.8451460548802969
SBTPD	0.999110948	0.7999864167346271
ACMANAt2	0.999108846	0.6324555320336759
MNabc_rev	0.99910785	0.8451460548802967
BTNt	0.999106572	0.845146054880315
DHRG	0.99910652	0.7926201657601686
G1PDH	0.99910652	0.7999864167346455
MI4PP_2	0.999106216	0.7499575479707938
MI4PP_1	0.999106216	0.6761053640611081
MI3PP_2	0.999106216	0.7499575479707938
MI1PP_1	0.999106216	0.6761053640611082
MI3PP_1	0.999106216	0.6761053640611082
TRSARyr	0.99910619	0.7042097102277497
FPGS_tm	0.9991058880000001	0.8347750804965246
r1382_1	0.9991058880000001	0.8404892537086944
THFGLUS	0.9991058880000001	0.714271854079757
FPGS	0.9991058880000001	0.8347750804965248
MNLDH2	0.999105746	0.7999864167346269
UREA2t2	0.999103088	0.7999999999999998
UREAt_2	0.999103088	0.7071067811865475
OCTD	0.999102712	0.7324684178941655
METSOX2abc	0.9991027020000001	0.8451460548802967
METSOX2abcpp	0.9991027020000001	0.8451460548802967
METSOX1abcpp	0.999102302	0.8451460548802967
METSOX1abc	0.999102302	0.8451460548802967
ARApts	0.9991020800000001	0.5
NMNTP	0.9991017899999999	0.6324555320336759
MTHFR	0.9990973799999999	0.6324233156705991
FPGS4_1	0.9990948	0.5430684819332112
DAPabcpp	0.99909407	0.857135927039904
ICHDx	0.9990938420000001	0.6708431726918164
ICDHx	0.9990938420000001	0.6708431726918164
MALTt2	0.99909376	0.6324555320336759
FAS240_L	0.999092068	0.9925664516265484
FAS200	0.999092068	0.9534344377611069
NDH1_2p	0.999090532	0.8276076062010791
ASPTA4	0.999089994	0.8944575635890926
MALTTRabc	0.99908927	0.8451460548802967
MALTTRabcpp	0.99908927	0.8451460548802967
UDPACGA6D	0.9990887820000001	0.9128720774860066
CA2abc1pp	0.999088124	0.8571359270399007
GLNSP3	0.9990877040000001	0.7171220904616123
CDAPPA140	0.999087162	0.8659431530573012
HT44D	0.9990869660000001	0.6123724356957946
3NUCLE1	0.9990864720000001	0.75
GLYBabcpp	0.9990815239999999	0.8571359270398682
DDPA_1	0.999080764	0.9129019280692794
PACALtabcpp	0.999078312	0.8451460548802967
NADH9	0.99907671	0.6694285017092865
THFAT	0.9990752439999999	0.75
FOMETRi	0.9990752439999999	0.75
MTAM_1	0.9990752439999999	0.7714665595001926
MALTabc	0.99907495	0.8451460548802967
NADHDH	0.9990744380000001	0.7669726486543942
PYAS	0.999073578	0.7905559922412863
MALTabcpp	0.99907122	0.8451460548802967
RPEc	0.999069302	0.9999999999999998
AMPEP14	0.99906838	0.4742906390998747
PCNO	0.999068108	0.7042097102277389
UDPDPRD	0.999067176	0.7042097102277501
RBPC	0.999066888	0.6154119888893309
RAFFabc	0.99906664	0.8451460548802967
MNDNS1	0.999066	0.9325046552784952
MSO3abc	0.999065244	0.8571359270398647
LEUt3pp	0.999064922	0.6499374886626538
NDPK9	0.999064594	0.6123724356957946
FMNRy_1	0.9990614699999998	0.790555992241303
FMNRx2	0.9990614699999998	0.7999864167346451
LCTSabc	0.999061412	0.8451460548802967
TRPabc	0.99906124	0.8451460548802967
TDP	0.999060882	0.676105364061085
MELIBabc	0.9990604319999999	0.8451460548802967
PDE2	0.9990600839999999	0.6124009249583661
UMPK7	0.999058268	0.5
AMID4	0.9990578880000001	0.5
PS180abcpp	0.999057144	0.8451460548802967
DRIBt2	0.99905662	0.6324555320336759
PS160abcpp	0.9990561099999999	0.8451460548802967
PPPPH	0.9990561040000001	0.6761053640611179
TSULt4_3	0.9990557600000001	0.8999999999999998
PS181abcpp	0.9990553500000001	0.8451460548802967
ALCD19y	0.9990545479999999	0.7042097102277503
LAAL42	0.99905451	0.6761053640611324
CITt4_1	0.9990540379999999	0.6708203932499369
CITt4_4	0.9990540379999999	0.9203579866168444
CITt4_3	0.9990540379999999	0.8999999999999998
CITt4_2	0.9990540379999999	0.8485281374238569
CARORSr	0.99905372	0.7324684178941654
MALTTTRabc	0.99905148	0.8451460548802967
MALTTTRabcpp	0.99905148	0.8451460548802967
PGLYCP	0.9990507959999999	0.5669604608438669
r1162	0.9990504920000001	0.8451460548802967
CBMK4	0.9990464659999999	0.6736007286343498
3OAS160_2	0.9990460800000001	0.8333333333333335
MELIBt2	0.9990452639999999	0.6324555320336759
LAAL22	0.9990450359999998	0.6761053640611273
THMabc	0.9990448820000001	0.8571359270398647
THMATPe	0.9990448820000001	0.8451460548802967
ACP1_FMN	0.9990437460000001	0.5669604608438669
RNMK	0.999043272	0.6324292822378185
TAURabcpp	0.999042742	0.8571359270398647
PYDXOR	0.9990423500000001	0.7042097102277363
URIK3_1	0.9990422240000001	0.8944575635890561
OPHHX3	0.999041568	0.9203555354730586
OMPHHX3	0.999041568	0.9203555354730586
OMMBLHX3	0.999041568	0.9203555354730586
TGTpts	0.999037554	0.5
Kabc	0.999037128	0.8451460548802967
r1536	0.999036184	0.8451460548802967
TYRabc	0.9990356759999999	0.8451460548802967
THYMt3r	0.99903428	0.6324555320336759
IPPS	0.999033056	0.6666666666666667
FOLABCCte	0.9990325	0.8451460548803021
TARTDC	0.999029492	0.5000094324495173
GDR	0.9990287520000001	0.7499999999999999
LYSabc	0.999028704	0.8571359270398647
THMt3	0.999028528	0.632455532033676
THMt2	0.999028528	0.6324555320336759
GCALDtabcpp	0.999026306	0.8451460548803004
INSTabc	0.99902628	0.8451460548802967
FF_11	0.999025946	0.6324555320336759
UDCPKr	0.99902511	0.63242928223781
Kt3r	0.9990236079999999	0.6324555320336759
Kt2r	0.9990236079999999	0.8164965809277261
CYNTAH	0.9990220360000001	0.7500318356431994
NOPD	0.999021632	0.7324684178941655
ETHAt6	0.999021022	0.7071067811865475
PHEabc	0.999018714	0.8451460548802967
GLYCDy	0.9990185300000001	0.70420971022775
PYROX_1	0.999018416	0.9179096040645756
CAMPt	0.999017094	0.8451460548803144
SHGO	0.9990157140000001	0.500015592704716
Kabcpp	0.9990155680000001	0.8451460548802967
PHEPC	0.999015	0.6666666666666667
ALDD20y	0.99901277	0.8447390413538866
RBK_Dr	0.999012364	0.632429282237819
OAAt2_2pp	0.9990123319999998	0.8221131203615397
NADPHQR	0.999011784	0.7042097102277503
MALTPTabcpp	0.9990112999999999	0.8451460548802967
MALTPTabc	0.9990112999999999	0.8451460548802967
FAS100ACP	0.99901033	0.9538522414730191
MSADC	0.99900997	0.5000849112683319
CAATPS	0.9990093920000002	0.8386235665275398
CAATPS_1	0.9990093920000002	0.8571359270398587
RIBFLVt3o	0.9990086100000001	0.8451460548802967
RIBFLVt3	0.9990086100000001	0.8451460548802967
ARB_Dabc	0.999006598	0.8451460548803162
DMPSS_c	0.9990050580000001	0.8505178605086194
LPLIPAL2A161	0.999004238	0.7215866158811559
HMR_0156	0.9990036400000001	0.6666666666666667
NIabc	0.99899896	0.8571359270398647
MMCD	0.9989983199999999	0.5000094324495173
SULabcpp	0.9989977700000001	0.8571359270398647
ALLTAMH2	0.9989971519999999	0.7698148811255647
ALDD14	0.9989965719999999	0.8618537939359265
FEROc	0.99899552	0.5607001539235301
LCADi_D	0.998990734	0.8618537939358948
HMR_0210	0.9989904239999999	0.5999728334692338
HMR_0214	0.9989904239999999	0.599972833469212
HMR_0206	0.9989904239999999	0.5999728334692338
HMR_0193	0.9989904239999999	0.5999728334692338
HMR_0370	0.9989904239999999	0.5999728334692054
TETDECA511ACc	0.9989904239999999	0.5999728334692056
HMR_0234	0.9989904239999999	0.5999728334692338
HMR_0374	0.9989904239999999	0.5999728334692056
METHSUCC	0.9989904239999999	0.5999728334692258
HMR_0378	0.9989904239999999	0.5999728334692339
HMR_0382	0.9989904239999999	0.5999728334692338
HMR_0386	0.9989904239999999	0.5999728334692338
HMR_0238	0.9989904239999999	0.5999728334692319
HIBHr	0.9989904239999999	0.7215866158811561
EIC21114TRc	0.9989904239999999	0.5999728334692338
HMR_0390	0.9989904239999999	0.5999728334692338
HMR_0394	0.9989904239999999	0.5999728334692338
IBUP_SACOT2	0.9989904239999999	0.5999728334692314
CE4843HYDc	0.9989904239999999	0.5999728334692338
RE3237C	0.9989904239999999	0.5999728334692226
RE3238C	0.9989904239999999	0.5999728334692338
RE3239C	0.9989904239999999	0.5999728334692338
HMR_0406	0.9989904239999999	0.5999728334692339
ETHMALACc	0.9989904239999999	0.5999728334692339
HMR_0246	0.9989904239999999	0.5999728334692338
HMR_0242	0.9989904239999999	0.5999728334692338
HMR_0324	0.9989904239999999	0.5999728334692338
HMR_0302	0.9989904239999999	0.5999728334692338
HPACOAT	0.9989904239999999	0.5999728334692337
ARTCOAL1_cho	0.9989904239999999	0.5999728334692338
HMR_0310	0.9989904239999999	0.5999728334692338
ARTCOAL2_cho	0.9989904239999999	0.5999728334692338
ARTCOAL3_cho	0.9989904239999999	0.5999728334692338
ACChex	0.9989904239999999	0.5999728334692329
HMR_0290	0.9989904239999999	0.5999728334692338
HMR_0328	0.9989904239999999	0.5999728334692338
HMR_0346	0.9989904239999999	0.5999728334692338
HMR_0354	0.9989904239999999	0.5999728334692072
HMR_0358	0.9989904239999999	0.5999728334692339
HMR_0362	0.9989904239999999	0.5999728334692043
HMR_0366	0.9989904239999999	0.5999728334692339
HMR_0298	0.9989904239999999	0.5999728334692338
HMR_0280	0.9989904239999999	0.5999728334692338
RE1835C	0.9989904239999999	0.5999728334692338
HMR_0272	0.9989904239999999	0.5999728334692338
RE1834C	0.9989904239999999	0.5999728334692339
RE3339C	0.9989904239999999	0.5999728334692338
FACOAE1839Z12Z15Z	0.9989904239999999	0.5999728334692285
HMR_0256	0.9989904239999999	0.5999728334692338
HMR_0260	0.9989904239999999	0.5999728334692014
HMR_0268	0.9989904239999999	0.5999728334692338
FACOAE1819Z	0.9989904239999999	0.599972833469222
RE0577C	0.9989904239999999	0.5999728334692338
HMR_0276	0.9989904239999999	0.5999728334692286
FACOAE70	0.9989904239999999	0.5999728334692318
FACOAE90	0.9989904239999999	0.5999728334692227
RE0579C_1	0.9989904239999999	0.5999728334692035
RE0579C	0.9989904239999999	0.599972833469229
RE0578C	0.9989904239999999	0.5999728334692339
ICCT	0.9989904239999999	0.5999728334692304
FACOAE50	0.9989904239999999	0.5999728334692122
RHACOAEP101	0.9989904239999999	0.5999728334692338
RHACOAE142	0.9989904239999999	0.5999728334692338
HMR_0414	0.9989904239999999	0.5999728334692338
RHACOAE141d5	0.9989904239999999	0.5999728334692338
HMR_0418	0.9989904239999999	0.5999728334692053
RHACOAE141	0.9989904239999999	0.5999728334692338
RHACOAEP50	0.9989904239999999	0.5999728334692338
RHACOAEP60	0.9989904239999999	0.5999728334692338
3HBCOAHL	0.9989904239999999	0.5999728334692337
HMR_0422	0.9989904239999999	0.5999728334692054
HMR_0438	0.9989904239999999	0.5999728334692338
RHACOAE121d6	0.9989904239999999	0.5999728334692338
RHACOAE121	0.9989904239999999	0.5999728334692338
RHACOAE120	0.9989904239999999	0.5999728334692338
RHACOAEP70	0.9989904239999999	0.5999728334692338
HATBH	0.9989904239999999	0.5999728334692337
FACOAE1829Z12Z	0.9989904239999999	0.5999728334692285
HMR_0434	0.9989904239999999	0.5999728334692338
RE3343C	0.9989904239999999	0.5999728334692338
FACOAE1836Z9Z12Z	0.9989904239999999	0.5999728334692283
HMR_0430	0.9989904239999999	0.5999728334692338
RHACOAEP80	0.9989904239999999	0.5999728334692338
HBRCH	0.9989904239999999	0.5999728334692337
RHACOAEP90	0.9989904239999999	0.5999728334692338
RE3560C	0.9989904239999999	0.5999728334692338
RHACOAE160	0.9989904239999999	0.5999728334692338
RHACOAE70	0.9989904239999999	0.5999728334692338
RHACOAEP100	0.9989904239999999	0.5999728334692338
CINNMCOAH	0.9989904239999999	0.5999728334692339
HMR_0410	0.9989904239999999	0.5999728334692338
RHACOAET60	0.9989904239999999	0.5999728334692338
3HPVSTEThc	0.9989904239999999	0.5999728334692337
RHACOAEP40	0.9989904239999999	0.5999728334692338
RHACOAE50	0.9989904239999999	0.5999728334692338
RHACOAE90	0.9989904239999999	0.5999728334692338
RE3444C	0.9989904239999999	0.5999728334692338
HMR_0426	0.9989904239999999	0.5999728334692339
RHACOAET40	0.9989904239999999	0.5999728334692338
RHACOAE60	0.9989904239999999	0.5999728334692338
3HPCOAHYD	0.9989904239999999	0.5999728334692337
MOBDabc_rev	0.9989895320000001	0.8451460548802967
ARNO	0.998988988	0.612441759569416
r1528	0.99898895	0.8451460548803084
FA141ACPHi	0.9989878680000001	0.6324233156705691
DPCOAPP	0.99898655	0.7499575479707944
RIBCTR	0.9989836719999999	0.7070525238895822
ASPGLUr	0.9989836000000001	0.5
FRDO6r	0.9989832700000001	0.5587024692811607
BSORx	0.998981588	0.7777875594849913
BRFAPS	0.998981266	0.6804266533777397
MOSDC	0.99898074	0.5000094324495173
MOADC	0.99898074	0.5000094324495173
RE2640C	0.9989783259999999	0.5
NO2tabcpp	0.99897718	0.8451460548802967
LYSt2r	0.9989745939999999	0.6324555320336759
LYSt3r	0.9989745939999999	0.6324555320336759
3PGt6	0.998973382	0.6324555320336759
HPYRRx_1	0.998973304	1.0
SO4t2	0.998972088	0.6324555320336759
SO4t_e	0.998972088	0.7999999999999998
AIRSK	0.9989720459999999	0.7453559993778875
LEULEULAPc	0.9989699	0.46292127780023584
CHORS_1	0.99896776	0.8660254093343261
E4POR1	0.998967546	0.8888846966494782
GABAVESSEC_1	0.9989673079999999	0.8451460548803159
GABAVESSEC	0.9989673079999999	0.6255478597999717
LPAMt	0.9989655879999999	0.6324555320336759
DARBabcpp	0.9989653940000001	0.8451460548803162
TTDCEAATP	0.998963114	0.8451460548802967
r1527	0.9989623099999999	0.845146054880309
ALDD22x	0.9989604999999999	0.8618537939358943
BAMPPALDOX	0.9989604999999999	0.8618537939358943
SPODM_1	0.998960078	0.28867513459481287
ACTNt2r	0.99895868	0.6324555320336759
ETOHt2r	0.9989580480000001	0.7071067811865475
ETOHt3	0.9989580480000001	0.7071067811865475
CHOLD3	0.9989577000000001	0.70420971022775
HKt	0.9989568179999999	0.6761053640611334
MANabcpp	0.9989541080000001	0.8451460548802967
4ABUTabcpp	0.9989529600000001	0.8451460548803159
AMCOXO	0.998948586	0.6299251694580069
MANabc	0.9989450119999999	0.8451460548802967
CYSSERMETr	0.99894242	0.5345354487031435
BEF	0.99894164	0.7777693932990307
LAAL32	0.9989413859999999	0.6761053640611273
MOBDabcpp	0.9989403259999999	0.8571359270398647
r0280	0.998936608	0.5999728334692009
CYSDSF	0.9989361240000001	0.5773829460025772
LAAL10	0.99893467	0.5962656705497612
PPAt6	0.998929216	0.6324555320336759
PTA2E	0.9989250479999999	0.8499592418993291
SACCD_c	0.9989243440000001	0.7324684178941656
PAPA160	0.9989193499999999	0.5669604608438797
CRNCAL2	0.998918274	0.6666666666666667
FAS181	0.9989110560000001	0.9302123692528462
UACCpts	0.9989048520000001	0.7661059134346255
MAN6Pt6	0.998900682	0.6324555320336759
A6PAG	0.9988955479999999	0.7999864167346848
r0708	0.99889498	0.8420930401824548
DHFOR	0.99889448	0.669428501709287
GLNSP1	0.9988940279999999	0.7171220904616123
GLNSP2	0.9988940279999999	0.7171220904616123
LAAL28	0.998892758	0.6761053640611273
LAAL6	0.9988903560000001	0.7142718540797295
LAAL7	0.9988903560000001	0.7142718540797923
PAPA161	0.9988896759999999	0.5669604608438797
UDPGD	0.9988857720000001	0.9128720774860066
RIBFLVt2	0.9988848279999999	0.6324555320336759
THMTP	0.9988789239999999	0.676105364061085
HMR_1495	0.9988782860000001	0.6324626947306848
HMR_1546	0.9988782860000001	0.6324626947306848
HMR_1505	0.9988782860000001	0.6324626947306848
HMR_1551	0.9988782860000001	0.6324626947306848
MAN1Pt6	0.998877886	0.6324555320336759
GLYCLTt2rpp	0.998874722	0.6499374886626538
FDH2	0.998874442	0.7669726486543942
OXAt	0.9988738659999999	0.6324555320336759
HKtpp	0.998872352	0.6761053640611333
PAPA181	0.9988714399999999	0.5669604608438797
QUILSYN	0.998869902	0.5302250154682391
DHNCOAS	0.998868188	0.6124009249583662
NPHSa	0.998868188	0.6124009249583662
ADADir	0.9988680999999999	0.6324292822378558
SADT	0.99886804	0.6761053640611265
DHPM1	0.9988680299999999	0.6124009249583661
CRO4t3	0.998866026	0.6324555320336759
GALOR	0.998865766	0.70420971022775
C03681te	0.9988636160000001	0.8451460548803159
FERRICHabc	0.9988636160000001	0.8451460548803024
C05298te	0.9988636160000001	0.8451460548803159
6AHGLZABCt	0.9988636160000001	0.8451460548803159
GLUCYSte	0.9988636160000001	0.8451460548802994
6BHGLZABCt	0.9988636160000001	0.8451460548803159
PAFABCt	0.9988636160000001	0.8451460548802967
C04805ATP	0.9988636160000001	0.8451460548803159
C04717ATP	0.9988636160000001	0.8451460548803159
FEROXGFEabcpp	0.9988636160000001	0.8451460548803024
FEROXEFEabcpp	0.9988636160000001	0.8451460548803025
C04483t1	0.9988636160000001	0.8451460548803087
C03990ATP	0.9988636160000001	0.8451460548803159
5HTRPVESSEC	0.9988636160000001	0.7254645807825667
PAIL18111Z160t	0.9988636160000001	0.8451460548802967
DSPVSteb	0.9988636160000001	0.8451460548803057
ANDRSTNDNte	0.9988636160000001	0.8451460548803162
ANDRSTRNGLCte	0.9988636160000001	0.8451460548803162
STACMPtev	0.9988636160000001	0.8451460548802967
MHGLZABCt	0.9988636160000001	0.8451460548802967
56DHPVSteb	0.9988636160000001	0.8451460548803159
UCHOLabc	0.9988636160000001	0.8451460548802967
HYOCHOLabc	0.9988636160000001	0.8451460548802967
56EPPVSteb	0.9988636160000001	0.8451460548803159
CGMPt	0.9988636160000001	0.8451460548803158
ICLIPAabcpp	0.9988636160000001	0.8451460548802967
5ADTSTSTERONEGLCte	0.9988636160000001	0.8451460548803159
5EIPENCte	0.9988636160000001	0.8451460548803159
CYSAMPtev	0.9988636160000001	0.8451460548803096
IBUPGLUCtpvb	0.9988636160000001	0.8451460548802967
5APTNabcpp	0.9988636160000001	0.8451460548803159
ICDCHOLabc	0.9988636160000001	0.8451460548802967
IBUP_Stbc	0.9988636160000001	0.8451460548802967
ANDRSTANDRte	0.9988636160000001	0.8451460548803162
UDCA3Sabc	0.9988636160000001	0.8451460548802967
BUTSO3abcpp	0.9988636160000001	0.8451460548803147
SPRMabc	0.9988636160000001	0.8451460548802967
PAIL1819Z160t	0.9988636160000001	0.8451460548802967
5OXPROabcpp	0.9988636160000001	0.8451460548803159
31DMTtu	0.9988636160000001	0.8451460548803158
CYNTtabcpp	0.9988636160000001	0.8451460548803099
SULPACMPtev	0.9988636160000001	0.8451460548802967
HPDECEte	0.9988636160000001	0.8451460548802967
5OHFVSteb	0.9988636160000001	0.8451460548803159
5HTRPVESSEC_1	0.9988636160000001	0.8451460548803159
SULAabc	0.9988636160000001	0.8451460548802967
CYSIabcpp	0.9988636160000001	0.8451460548803096
DPROabcpp	0.9988636160000001	0.8451460548802967
FERXAabc	0.9988636160000001	0.8451460548803024
CYSDabcpp	0.9988636160000001	0.8451460548803097
BUTSabc	0.9988636160000001	0.8451460548803147
4PYRDX	0.9988636160000001	0.8451460548803159
SULFACabcpp	0.9988636160000001	0.8451460548802967
C05299te	0.9988636160000001	0.8451460548803159
5HPETATP	0.9988636160000001	0.8451460548803159
C05301te	0.9988636160000001	0.8451460548803159
SPHMYLN181221_hs_ATPt	0.9988636160000001	0.8451460548802967
SPHMYLN181181_hs_ATPt	0.9988636160000001	0.8451460548802967
SPHMYLN18118_hs_ATPt	0.9988636160000001	0.8451460548802967
CE4877te	0.9988636160000001	0.8451460548803159
SPHMYLN181201_hs_ATPt	0.9988636160000001	0.8451460548802967
CE5025t	0.9988636160000001	0.8451460548803159
CE5026t	0.9988636160000001	0.8451460548803159
6HSMVACIDteb	0.9988636160000001	0.8451460548803159
GLYC2Pabcpp	0.9988636160000001	0.8451460548802984
SPHMYLN18120_hs_ATPt	0.9988636160000001	0.8451460548802967
SPHMYLN18121_hs_ATPt	0.9988636160000001	0.8451460548802967
DORNabcpp	0.9988636160000001	0.8451460548802967
CE7085te	0.9988636160000001	0.8451460548803159
MEPNabcpp	0.9988636160000001	0.8451460548802967
6HMSMVACIDteb	0.9988636160000001	0.8451460548803159
CE5072te	0.9988636160000001	0.8451460548803159
SPHMYLN18122_hs_ATPt	0.9988636160000001	0.8451460548802967
CE6247t	0.9988636160000001	0.8451460548803159
CE7081tm	0.9988636160000001	0.8451460548803159
ETHSabc	0.9988636160000001	0.8451460548803039
SPHMYLN18123_hs_ATPt	0.9988636160000001	0.8451460548802967
CE7082ATP	0.9988636160000001	0.8451460548803159
ETHSO3abcpp	0.9988636160000001	0.8451460548803039
6MELVACtbc	0.9988636160000001	0.8451460548803159
CE4843t	0.9988636160000001	0.8451460548803048
SPHMYLN18117_hs_ATPt	0.9988636160000001	0.8451460548802967
SPHMYLN18116_hs_ATPt	0.9988636160000001	0.8451460548802967
HMR_0439	0.9988636160000001	0.8451460548803162
HMR_0469	0.9988636160000001	0.8451460548802967
ALAGLNtr	0.9988636160000001	0.8451460548803162
CE2513ATP	0.9988636160000001	0.8451460548802967
ALAGLUabcpp	0.9988636160000001	0.8451460548803159
CE2537ABCt	0.9988636160000001	0.8451460548803159
ALAGLYtr	0.9988636160000001	0.8451460548803162
ALAHISabcpp	0.9988636160000001	0.8451460548803162
6OHFVSteb	0.9988636160000001	0.8451460548803159
ALAHIStr	0.9988636160000001	0.8451460548803162
ALALEUabcpp	0.9988636160000001	0.8451460548803162
ALALEUt	0.9988636160000001	0.8451460548803162
SPHMYLN180241_hs_ATPt	0.9988636160000001	0.8451460548802967
DOPAVESSEC_1	0.9988636160000001	0.8451460548803058
CE2537ATP	0.9988636160000001	0.8451460548803159
ALATHRabcpp	0.9988636160000001	0.8451460548803162
SPHMYLN18114_hs_ATPt	0.9988636160000001	0.8451460548802967
ALATHRtr	0.9988636160000001	0.8451460548803162
ALATRPabcpp	0.9988636160000001	0.8451460548803162
SPHMYLN18115_hs_ATPt	0.9988636160000001	0.8451460548802967
SPHMYLN181161_hs_ATPt	0.9988636160000001	0.8451460548802967
CE7083t	0.9988636160000001	0.8451460548803159
FBACabcpp	0.9988636160000001	0.8451460548803035
C05302te	0.9988636160000001	0.8451460548803159
AM1C9CSteb	0.9988636160000001	0.8451460548803162
OSKTabcpp	0.9988636160000001	0.8451460548802967
FECHEabcpp	0.9988636160000001	0.8451460548803028
AM19CSteb	0.9988636160000001	0.8451460548803162
FECRMabc	0.9988636160000001	0.8451460548803028
AM1A4NCSteb	0.9988636160000001	0.8451460548803162
AM1ACSteb	0.9988636160000001	0.8451460548803162
6BHGLZGLCABCt	0.9988636160000001	0.8451460548803159
AM1ALCSteb	0.9988636160000001	0.8451460548803162
MOPSabc	0.9988636160000001	0.8451460548802967
AM1C4N9CSteb	0.9988636160000001	0.8451460548803162
AM1CCSteb	0.9988636160000001	0.8451460548803162
CE7090te	0.9988636160000001	0.8451460548803159
FECRMabcpp	0.9988636160000001	0.8451460548803026
AM1CGLCteb	0.9988636160000001	0.8451460548803162
AM4NC9CSteb	0.9988636160000001	0.8451460548803162
FEOXAMabcpp	0.9988636160000001	0.8451460548803026
AM4NCSteb	0.9988636160000001	0.8451460548803162
C05770te	0.9988636160000001	0.8451460548803159
AM9CSAteb	0.9988636160000001	0.8451460548803162
C05769te	0.9988636160000001	0.8451460548803159
FEROXBFEabcpp	0.9988636160000001	0.8451460548803025
C05463t1	0.9988636160000001	0.8451460548802967
6CSMVACIDteb	0.9988636160000001	0.8451460548803159
SPHS1Pt2e	0.9988636160000001	0.8451460548802967
FE3HOXabcpp	0.9988636160000001	0.845146054880303
ALLabcpp	0.9988636160000001	0.8451460548803162
CE7096te	0.9988636160000001	0.8451460548803159
CE7172ATP	0.9988636160000001	0.8451460548803159
2HATVACIDGLUCteb	0.9988636160000001	0.8451460548803158
CEL6abc	0.9988636160000001	0.8451460548803129
C14826ATP	0.9988636160000001	0.8451460548803159
2HATVACIDteb	0.9988636160000001	0.8451460548803158
C14825ATP	0.9988636160000001	0.8451460548803159
2HATVLACGLUCteb	0.9988636160000001	0.8451460548803158
C14771ATP	0.9988636160000001	0.8451460548803159
2HATVLACteb	0.9988636160000001	0.8451460548803158
C14770ATP	0.9988636160000001	0.8451460548803159
C14769td2	0.9988636160000001	0.8451460548803159
CU1abcpp	0.9988636160000001	0.8451460548803099
SPHMYLN1824_hs_ATPt	0.9988636160000001	0.8451460548802967
SPHMYLN1825_hs_ATPt	0.9988636160000001	0.8451460548802967
C14768ATP	0.9988636160000001	0.8451460548803159
6EPSteb	0.9988636160000001	0.8451460548803159
SPHMYLN_HsATPte	0.9988636160000001	0.8451460548802967
FE3DCIT2abcpp	0.9988636160000001	0.8451460548803031
FE3DHBZSabcpp	0.9988636160000001	0.845146054880303
CELabc	0.9988636160000001	0.845146054880313
GLUCANabc	0.9988636160000001	0.8451460548802995
COLIPAabctex	0.9988636160000001	0.8451460548803111
TACRtu	0.9988636160000001	0.8451460548802967
CMtexabc	0.9988636160000001	0.8451460548803118
PCHOLN224_HSABCt	0.9988636160000001	0.8451460548802967
PCHOLN205_HSABCt	0.9988636160000001	0.8451460548802967
PCHOLN204_HSABCt	0.9988636160000001	0.8451460548802967
PCHOLN203_HSABCt	0.9988636160000001	0.8451460548802967
PCHOLN201_HSABCt	0.9988636160000001	0.8451460548802967
PCHOLN19_HSABCt	0.9988636160000001	0.8451460548802967
PCHOLN183_HSABCt	0.9988636160000001	0.8451460548802967
TRIPVSteb	0.9988636160000001	0.8451460548802967
GALMAN6abc	0.9988636160000001	0.8451460548803008
GALMAN4abc	0.9988636160000001	0.845146054880301
PCHOLN1836_HSABCt	0.9988636160000001	0.8451460548802967
PCHOLN15_HSABCt	0.9988636160000001	0.8451460548802967
PCHOLMYR_HsABCt	0.9988636160000001	0.8451460548802967
CHOLATEt3	0.9988636160000001	0.8451460548803127
PCHOLLINL_HSABCt	0.9988636160000001	0.8451460548802967
PCHOLHEP_HSABCt	0.9988636160000001	0.8451460548802967
PCHOLET_HSABCt	0.9988636160000001	0.8451460548802967
PCHOLEIC_HSABCt	0.9988636160000001	0.8451460548802967
PCHOLDOC_HSABCt	0.9988636160000001	0.8451460548802967
PCHOLAR_HSABCt	0.9988636160000001	0.8451460548802967
CLIPAabctex	0.9988636160000001	0.8451460548802967
PCHOL2STE_HSABCt	0.9988636160000001	0.8451460548802967
PCHOL2OLE_HSABCt	0.9988636160000001	0.8451460548802967
PCHOL2LINL_HSABCt	0.9988636160000001	0.8451460548802967
LSTNtu	0.9988636160000001	0.8451460548802967
PCHOLN2254_HSABCt	0.9988636160000001	0.8451460548802967
PCHOLN225_HSABCt	0.9988636160000001	0.8451460548802967
PCHOLN264_HSABCt	0.9988636160000001	0.8451460548802967
3OHACMPtev	0.9988636160000001	0.8451460548803159
LEULEUabcpp	0.9988636160000001	0.8451460548802967
PE12_HSABCt	0.9988636160000001	0.8451460548802967
PE120abcpp	0.9988636160000001	0.8451460548802967
THYOCHOLabc	0.9988636160000001	0.8451460548802967
CMCBTFabcpp	0.9988636160000001	0.8451460548803035
LIPAAabcpp	0.9988636160000001	0.8451460548802967
LIPABabcpp	0.9988636160000001	0.8451460548802967
LIPACabcpp	0.9988636160000001	0.8451460548802967
LIPAabcpp	0.9988636160000001	0.8451460548802967
GDCA3Sabc	0.9988636160000001	0.8451460548803003
LIPAabctex	0.9988636160000001	0.8451460548802967
ECTOINEabc	0.9988636160000001	0.8451460548803049
PCHOLOLE_HSABCt	0.9988636160000001	0.8451460548802967
ECTOabcpp	0.9988636160000001	0.845146054880305
LIPTabc	0.9988636160000001	0.8451460548802967
PCt_cho	0.9988636160000001	0.8451460548802967
GCHOLAt3	0.9988636160000001	0.8451460548803003
PCt	0.9988636160000001	0.8451460548802967
GCDCA3Sabc	0.9988636160000001	0.8451460548803004
LMN2abc	0.9988636160000001	0.8451460548802967
PCHOLSTE_HSABCt	0.9988636160000001	0.8451460548802967
PCHOLPALME_HSABCt	0.9988636160000001	0.8451460548802967
GCA3Sabc	0.9988636160000001	0.8451460548803006
3MOXTYRESSte	0.9988636160000001	0.7254645807825686
PCHLN225_HSABCt	0.9988636160000001	0.8451460548802967
LTHSTRLABCt	0.9988636160000001	0.8451460548802967
ATVACIDtu	0.9988636160000001	0.8451460548803159
TUDCA3Sabc	0.9988636160000001	0.8451460548802967
ESTRAABCtc	0.9988636160000001	0.8451460548803044
ESTRADIOLGLCt2	0.9988636160000001	0.8451460548803044
MANBabc	0.9988636160000001	0.8451460548802967
BILDGLCURte	0.9988636160000001	0.8451460548803154
MANTRabc	0.9988636160000001	0.8451460548802967
MANTTRabc	0.9988636160000001	0.8451460548802967
BILGLCURte	0.9988636160000001	0.8451460548803154
MCBTFabcpp	0.9988636160000001	0.845146054880303
ESTRIOLATP	0.9988636160000001	0.8451460548803044
ESTRIOLGLCte	0.9988636160000001	0.8451460548803043
ESTRONEGLCt	0.9988636160000001	0.8451460548803043
MDZtu	0.9988636160000001	0.8451460548802967
TSACMSULtev	0.9988636160000001	0.8451460548802967
TUNGSabcpp	0.9988636160000001	0.8451460548802967
TXB2t	0.9988636160000001	0.8451460548802967
CHOLSabc_1	0.9988636160000001	0.8451460548803124
BLAMDabcpp	0.9988636160000001	0.8451460548803156
CHOLSabc	0.9988636160000001	0.8451460548803124
ESTRONEte	0.9988636160000001	0.8451460548803043
ESTROSABCCte	0.9988636160000001	0.8451460548803041
ESTRSABCtc	0.9988636160000001	0.8451460548803041
MERACMPtep	0.9988636160000001	0.8451460548802967
MEPIVESSte	0.9988636160000001	0.7254645807825539
MEPIVESSte_cho	0.9988636160000001	0.8451460548802967
TSTSTERONEGLCte	0.9988636160000001	0.8451460548802967
TSACGLUCtev	0.9988636160000001	0.8451460548802967
LVSTACIDtu	0.9988636160000001	0.8451460548802967
G3PIabcpp	0.9988636160000001	0.8451460548803013
LVSTPGPtu	0.9988636160000001	0.8451460548802967
ATVLACtu	0.9988636160000001	0.8451460548803159
AU1abcpp	0.9988636160000001	0.8451460548803159
PB2abcpp	0.9988636160000001	0.8451460548802967
Am1CSAteb	0.9988636160000001	0.8451460548803162
EIC21114TRte	0.9988636160000001	0.8451460548803049
G3Pabc	0.9988636160000001	0.8451460548802967
BALAALAabcpp	0.9988636160000001	0.8451460548803158
G3PSabcpp	0.9988636160000001	0.8451460548803011
BALABALAabcpp	0.9988636160000001	0.8451460548803158
LYSGLUGLYtr	0.9988636160000001	0.8451460548802967
BALAGLYabcpp	0.9988636160000001	0.8451460548803157
3HLVSTACtbc	0.9988636160000001	0.8451460548803158
BALALEUabcpp	0.9988636160000001	0.8451460548803157
ENLIPAabctex	0.9988636160000001	0.8451460548803047
3ISPVSteb	0.9988636160000001	0.8451460548803158
G3PCabcpp	0.9988636160000001	0.8451460548803014
3HSMVACIDteb	0.9988636160000001	0.8451460548803158
3HPVSteb	0.9988636160000001	0.8451460548803159
CHSTEROLt_1	0.9988636160000001	0.8451460548803122
CHSTEROLt	0.9988636160000001	0.8451460548803122
3HPVSTETteb	0.9988636160000001	0.8451460548803159
FVSteb	0.9988636160000001	0.8451460548803015
EPOXTACteb	0.9988636160000001	0.8451460548803046
PE141abcpp	0.9988636160000001	0.8451460548802967
PE14_HSABCt	0.9988636160000001	0.8451460548802967
GLUCAN2abc	0.9988636160000001	0.8451460548802994
PE15_HSABCt	0.9988636160000001	0.8451460548802967
4HPROLTabcpp	0.9988636160000001	0.8451460548803159
PHEMEabcpp	0.9988636160000001	0.8451460548802967
PHEMEABCte	0.9988636160000001	0.8451460548802967
PHEME2abcpp	0.9988636160000001	0.8451460548802967
4HPRODCabcpp	0.9988636160000001	0.8451460548803159
METDabcpp	0.9988636160000001	0.8451460548802967
METDabc	0.9988636160000001	0.8451460548802967
CRGLZABCt	0.9988636160000001	0.8451460548803109
3DHDCAabc	0.9988636160000001	0.8451460548803158
TETDECA511ACt	0.9988636160000001	0.8451460548802967
THCHOLSTOICATP	0.9988636160000001	0.8451460548802967
CPGNabcpp	0.9988636160000001	0.845146054880311
THEXDDte	0.9988636160000001	0.8451460548802967
EANDRSTRNte	0.9988636160000001	0.845146054880305
ECA4COLIPAabctex	0.9988636160000001	0.845146054880305
COPROSTabc	0.9988636160000001	0.845146054880311
4HATVLACteb	0.9988636160000001	0.8451460548803159
4HATVACIDteb	0.9988636160000001	0.8451460548803159
THIOGabc	0.9988636160000001	0.8451460548802967
4GLU56DIHDINDt	0.9988636160000001	0.8451460548803159
COLIPAabcppmin	0.9988636160000001	0.8451460548803111
ARSENBabc	0.9988636160000001	0.8451460548803162
COLIPAabcpp_kt	0.9988636160000001	0.8451460548802967
COLIPAabcpp	0.9988636160000001	0.8451460548803111
PGP1819Z160t	0.9988636160000001	0.8451460548802967
K2L4Aabctex	0.9988636160000001	0.8451460548802967
K2L4Aabcpp	0.9988636160000001	0.8451460548802967
CRVSATPthc	0.9988636160000001	0.8451460548803105
ARBTNabcpp	0.9988636160000001	0.8451460548803162
TAGabc	0.9988636160000001	0.8485185327679152
35DSMVteb	0.9988636160000001	0.8451460548803158
CTBTabcpp	0.9988636160000001	0.84514605488031
PHYQt	0.9988636160000001	0.8451460548802967
CTBTabc	0.9988636160000001	0.8451460548803102
TCA3Sabc	0.9988636160000001	0.8451460548802967
ISETACabcpp	0.9988636160000001	0.8451460548802967
TCDCA3Sabc	0.9988636160000001	0.8451460548802967
CSAtu	0.9988636160000001	0.8451460548803104
TCHOLABCtc	0.9988636160000001	0.8451460548802967
TCHOLAt3	0.9988636160000001	0.8451460548802967
ISOCHOLabc	0.9988636160000001	0.8451460548802967
CRVSATPtu	0.9988636160000001	0.8451460548803105
ISOLVSTtbc	0.9988636160000001	0.8451460548802967
TDCA3Sabc	0.9988636160000001	0.8451460548802967
CSASULPteb	0.9988636160000001	0.8451460548803102
ISOP3PT	0.9988636160000001	0.8451460548803152
ISTNTabc	0.9988636160000001	0.8451460548802967
DVALabcpp	0.9988636160000001	0.8451460548802967
3DHCDCHOLabc	0.9988636160000001	0.8451460548803158
3DHCHOLabc	0.9988636160000001	0.8451460548803158
CRVSM24teb	0.9988636160000001	0.8451460548803104
CRVSM23teb	0.9988636160000001	0.8451460548803104
CRVSM1teb	0.9988636160000001	0.8451460548803105
PGP18111Z160t	0.9988636160000001	0.8451460548802967
ARSabc	0.9988636160000001	0.8451460548803162
COLIPAabcex	0.9988636160000001	0.8451460548803111
PE1819Z1819Zt	0.9988636160000001	0.8451460548802967
PEAL2tabc	0.9988636160000001	0.8451460548802967
PE2LINL_HSABCt	0.9988636160000001	0.8451460548802967
PE226_HSABCt	0.9988636160000001	0.8451460548802967
PE203_HSABCt	0.9988636160000001	0.8451460548802967
PE1829Z12Z1835Z9Z12Zt	0.9988636160000001	0.8451460548802967
PE1819Z1845Z9Z12Z15Zt	0.9988636160000001	0.8451460548802967
LEUKABCtc	0.9988636160000001	0.8451460548802967
PE1819Z1835Z9Z12Zt	0.9988636160000001	0.8451460548802967
LEUKTRB4WCOOHt	0.9988636160000001	0.8451460548802967
PE1819Z1829Z12Zt	0.9988636160000001	0.8451460548802967
LEUKTRB4WOHt	0.9988636160000001	0.8451460548802967
PE18111Z1845Z9Z12Z15Zt	0.9988636160000001	0.8451460548802967
PEALtabc	0.9988636160000001	0.8451460548802967
PE18111Z1835Z9Z12Zt	0.9988636160000001	0.8451460548802967
PE18111Z1829Z12Zt	0.9988636160000001	0.8451460548802967
PE18111Z1819Zt	0.9988636160000001	0.8451460548802967
ASO3t8pp	0.9988636160000001	0.8451460548803162
PE1801845Z9Z12Z15Zt	0.9988636160000001	0.8451460548802967
PE1801835Z9Z12Zt	0.9988636160000001	0.8451460548802967
PE1801829Z12Zt	0.9988636160000001	0.8451460548802967
PE1801819Zt	0.9988636160000001	0.8451460548802967
PE17_HSABCt	0.9988636160000001	0.8451460548802967
PE161abcpp	0.9988636160000001	0.8451460548802967
PE161_HSABCt	0.9988636160000001	0.8451460548802967
MERACMPthc	0.9988636160000001	0.8451460548802967
LCYSTabcpp	0.9988636160000001	0.8451460548803159
4BHGLZABCt	0.9988636160000001	0.8451460548803159
LCA24Gte	0.9988636160000001	0.8451460548802967
PGLYCABCte	0.9988636160000001	0.8451460548802967
COLIPAPabctex	0.9988636160000001	0.845146054880311
PG1819Z160t	0.9988636160000001	0.8451460548802967
PG18111Z160t	0.9988636160000001	0.8451460548802967
GLCMAN6abc	0.9988636160000001	0.8451460548802997
GLCMAN4abc	0.9988636160000001	0.8451460548802998
GLCGLYCabcpp_syn	0.9988636160000001	0.8451460548802998
COLIPABabcpp	0.9988636160000001	0.8451460548803114
LANTHabc	0.9988636160000001	0.8451460548802967
PESTE_HSABCt	0.9988636160000001	0.8451460548802967
GLC3MEACPtev	0.9988636160000001	0.8451460548802999
THRNTt	0.9988636160000001	0.8451460548802967
PEAR_HSABCt	0.9988636160000001	0.8451460548802967
LCA3Gte	0.9988636160000001	0.8451460548802967
LCA3Sabc	0.9988636160000001	0.8451460548802967
PEPALM_HSASBCt	0.9988636160000001	0.8451460548802967
PEOLE_HSABCt	0.9988636160000001	0.8451460548802967
PELPALM_HSABCt	0.9988636160000001	0.8451460548802967
PELINL_HSABCt	0.9988636160000001	0.8451460548802967
PEFLIP_cho	0.9988636160000001	0.8451460548802967
LCYSTabc	0.9988636160000001	0.8451460548803162
PEFLIP	0.9988636160000001	0.8451460548802967
PEDH203_HSABCt	0.9988636160000001	0.8451460548802967
PEAtabcpp	0.9988636160000001	0.8451460548802967
DOPAVESSEC	0.9988636160000001	0.7254645807825503
3DHLCAabc	0.9988636160000001	0.8451460548803158
CE2510t	0.9988636160000001	0.8451460548803159
SHEME2abcpp	0.9988636160000001	0.8451460548802967
PYOVD2tex	0.9988636160000001	0.8451460548802967
GM1LIPAabcpp	0.9988636160000001	0.8451460548802967
1331TACRteb	0.9988636160000001	0.8451460548803158
ADOCBLabc	0.9988636160000001	0.8451460548803162
ADOCBLabcpp	0.9988636160000001	0.8451460548803162
PVSGLUCteb	0.9988636160000001	0.8451460548802967
PVSATPtu	0.9988636160000001	0.8451460548802967
SERGLUGLNtr	0.9988636160000001	0.8451460548802967
PURabc1	0.9988636160000001	0.8451460548802967
PTVSTATPtu	0.9988636160000001	0.8451460548802967
GLZABCteb	0.9988636160000001	0.8451460548802976
ADRNLPVESSEC	0.9988636160000001	0.7254645807825595
ADRNLPVESSEC_1	0.9988636160000001	0.8451460548803162
r1521	0.9988636160000001	0.8451460548802967
r1520	0.9988636160000001	0.8451460548802967
NMTHDA	0.9988636160000001	0.8682418463435962
CDCA3Gte	0.9988636160000001	0.8451460548803136
AEPabc	0.9988636160000001	0.8451460548803158
AEPabcpp	0.9988636160000001	0.8451460548803158
CDCA24Gte	0.9988636160000001	0.8451460548803136
DODECANACt	0.9988636160000001	0.8451460548803061
PYOVDtex	0.9988636160000001	0.8451460548802967
r1522	0.9988636160000001	0.8451460548802967
GM1LIPAabctex	0.9988636160000001	0.8451460548802975
r1532	0.9988636160000001	0.8485185327679151
HMR_0329	0.9988636160000001	0.8451460548803162
SALCHS2FEabcpp	0.9988636160000001	0.8451460548802967
HMR_0343	0.9988636160000001	0.8451460548802967
HMR_0347	0.9988636160000001	0.8451460548803162
HMR_0359	0.9988636160000001	0.8451460548803049
HMR_0363	0.9988636160000001	0.8451460548802967
r1533_1	0.9988636160000001	0.8451460548803159
r1533	0.9988636160000001	0.8485185327679151
r1532_1	0.9988636160000001	0.8451460548803159
r1531_1	0.9988636160000001	0.8451460548803159
GM2LIPAabcpp	0.9988636160000001	0.8451460548802967
GTACMPtev	0.9988636160000001	0.8451460548802971
DMGLYBabcpp	0.9988636160000001	0.8451460548803067
r1531	0.9988636160000001	0.8485185327679151
DMSO2abcpp	0.9988636160000001	0.8451460548803066
r1526	0.9988636160000001	0.8485185327679151
SELabcpp	0.9988636160000001	0.8451460548802967
Pe13_HSABCt	0.9988636160000001	0.8451460548802967
r1525	0.9988636160000001	0.8451460548803068
GM2LIPAabctex	0.9988636160000001	0.8451460548802975
r1519	0.9988636160000001	0.8451460548803047
13DAMPPabcpp	0.9988636160000001	0.8451460548803158
PSHSABCtc	0.9988636160000001	0.8451460548802967
CBL1HBIabc	0.9988636160000001	0.8451460548803139
r1026	0.9988636160000001	0.8451460548803079
NORMETEVESSte	0.9988636160000001	0.7254645807825587
PROLBabc	0.9988636160000001	0.8451460548802967
r0993	0.9988636160000001	0.8451460548803159
PROHISGLUtr	0.9988636160000001	0.8451460548802967
PROGLYabcpp	0.9988636160000001	0.8451460548802967
CBL2abc	0.9988636160000001	0.8451460548803139
CBL1abcpp	0.9988636160000001	0.8451460548803139
CBL1abc	0.9988636160000001	0.8451460548803139
CBIuabcpp	0.9988636160000001	0.845146054880314
15DMTtu	0.9988636160000001	0.8451460548803158
CBIabc	0.9988636160000001	0.845146054880314
PRISTte	0.9988636160000001	0.8451460548802967
PRGNLONEte	0.9988636160000001	0.8451460548802967
PRGNLONESte	0.9988636160000001	0.8451460548802967
17AHPRGNLONEte	0.9988636160000001	0.8451460548803158
NRPPHRVESSEC	0.9988636160000001	0.7254645807825587
NRPPHRVESSEC_1	0.9988636160000001	0.8451460548802967
NRVNCABCt	0.9988636160000001	0.8451460548802967
17AHPRGSTRNte	0.9988636160000001	0.8451460548803158
15HPETATP	0.9988636160000001	0.8451460548803158
r1028	0.9988636160000001	0.8451460548802967
PSFLIP_cho	0.9988636160000001	0.8451460548802967
PS141abcpp	0.9988636160000001	0.8451460548802967
PSFLIP	0.9988636160000001	0.8451460548802967
r1518	0.9988636160000001	0.8451460548802967
r1517	0.9988636160000001	0.8451460548802967
13DMTtu	0.9988636160000001	0.8451460548803158
r1514	0.9988636160000001	0.8451460548803162
NO3abc	0.9988636160000001	0.8451460548802967
NO3abcpp	0.9988636160000001	0.8451460548802967
14GLUCANabcpp	0.9988636160000001	0.8451460548803158
PS161abcpp	0.9988636160000001	0.8451460548802967
PS140abcpp	0.9988636160000001	0.8451460548802967
PROSTGE1t3	0.9988636160000001	0.8451460548802967
AGMabcpp	0.9988636160000001	0.8451460548803162
PS120abcpp	0.9988636160000001	0.8451460548802967
GLYSERabcpp	0.9988636160000001	0.8451460548802976
CE0328t	0.9988636160000001	0.8451460548803106
GLYPHEabcpp	0.9988636160000001	0.8451460548802976
1513TACRtu	0.9988636160000001	0.8451460548803158
1531TACRteb	0.9988636160000001	0.8451460548803158
15DAPabcpp	0.9988636160000001	0.8451460548803158
PROSTGE2t3	0.9988636160000001	0.8451460548802967
HMR_0325	0.9988636160000001	0.8451460548803162
HMR_0321	0.9988636160000001	0.8451460548803064
DARGabcpp	0.9988636160000001	0.8451460548803162
11DOCRTSTRNte	0.9988636160000001	0.8451460548803158
HDCA24Gte	0.9988636160000001	0.8451460548802967
HDCA6Gte	0.9988636160000001	0.8451460548802967
DIPEPabc13	0.9988636160000001	0.8451460548802989
DIPEPabc14	0.9988636160000001	0.8451460548802986
HEMEti	0.9988636160000001	0.8451460548802967
DGUDBUTNabcpp	0.9988636160000001	0.8451460548803078
DIPEPabc2	0.9988636160000001	0.8451460548803162
DIPEPabc3	0.9988636160000001	0.8451460548803162
11DOCRTSLte	0.9988636160000001	0.8451460548803158
12DHCHOLabc	0.9988636160000001	0.8451460548803158
DIPEPabc11	0.9988636160000001	0.8451460548802987
DIPEPabc4	0.9988636160000001	0.8451460548803159
DIPEPabc5	0.9988636160000001	0.8451460548803162
HEXDIACATP	0.9988636160000001	0.8451460548802967
HEXDTRte	0.9988636160000001	0.8451460548802967
HEXSabc	0.9988636160000001	0.8451460548802967
HG2abcpp	0.9988636160000001	0.8451460548802967
HISGLYabcpp	0.9988636160000001	0.8451460548802967
HISHISabcpp	0.9988636160000001	0.8451460548802967
HISTAVESSEC	0.9988636160000001	0.7254645807825466
DIPEPabc12	0.9988636160000001	0.8451460548802967
DIPEPabc10	0.9988636160000001	0.8451460548802987
DESFVSteb	0.9988636160000001	0.8451460548803081
RETABCtc	0.9988636160000001	0.8451460548802967
ACMPtu	0.9988636160000001	0.8451460548803162
ACMPthc	0.9988636160000001	0.8451460548803162
DIGALSGALSIDEATPte	0.9988636160000001	0.8451460548803069
ACMPGLUthc	0.9988636160000001	0.8451460548803162
ACMPGLUtep	0.9988636160000001	0.8451460548803162
ACMPGLUTthc	0.9988636160000001	0.8451460548803162
r2505	0.9988636160000001	0.8451460548803159
DHGLZABCt	0.9988636160000001	0.8451460548803074
ACMPGLUTtep	0.9988636160000001	0.8451460548803162
DHEAte	0.9988636160000001	0.8451460548803075
DHBSZ3FEabcpp	0.9988636160000001	0.8451460548803031
DHEASABCCte	0.9988636160000001	0.8451460548803075
HC02194te	0.9988636160000001	0.8451460548803159
HC02195te	0.9988636160000001	0.8451460548803159
HC02196te	0.9988636160000001	0.8451460548803159
HC02220te	0.9988636160000001	0.8451460548803159
DHCHOLESTANATEATP	0.9988636160000001	0.8451460548803076
HCA24Gte	0.9988636160000001	0.8451460548802967
HCA6Gte	0.9988636160000001	0.8451460548802967
DIPEPabc1	0.9988636160000001	0.8451460548803162
HISTAVESSEC_1	0.9988636160000001	0.8451460548802967
ACHVESSEC_1	0.9988636160000001	0.8451460548803162
HMR_0317	0.9988636160000001	0.8451460548803064
DLEUabcpp	0.9988636160000001	0.8451460548802967
HMR_0277	0.9988636160000001	0.8451460548802967
HMR_0281	0.9988636160000001	0.8451460548803162
HMR_0287	0.9988636160000001	0.8451460548803162
HMR_0291	0.9988636160000001	0.8451460548803159
HMR_0299	0.9988636160000001	0.8451460548803162
DCA3Sabc	0.9988636160000001	0.8451460548803091
DCA3Gte	0.9988636160000001	0.8451460548803091
DCA24Gte	0.9988636160000001	0.8451460548803091
HMR_0303	0.9988636160000001	0.8451460548803162
GUDPTNabcpp	0.9988636160000001	0.8451460548802969
HMR_0273	0.9988636160000001	0.8451460548803159
GUDCA3Sabc	0.9988636160000001	0.8451460548802969
HMR_0307	0.9988636160000001	0.8451460548803162
DASNabcpp	0.9988636160000001	0.8451460548803162
HMR_0311	0.9988636160000001	0.8451460548803162
NDERSVteb	0.9988636160000001	0.8451460548802967
GUDACabcpp	0.9988636160000001	0.845146054880297
12HTACRtu	0.9988636160000001	0.8451460548803158
DLYSabcpp	0.9988636160000001	0.8451460548802967
S3MEACMPtev	0.9988636160000001	0.8451460548802967
NCBMPTSabcpp	0.9988636160000001	0.8451460548803162
DJENKabc	0.9988636160000001	0.8451460548803068
ACHVESSEC	0.9988636160000001	0.7254645807825603
HMR_0235	0.9988636160000001	0.8451460548803162
DIPEPabc6	0.9988636160000001	0.8451460548803162
HMPPtr	0.9988636160000001	0.8451460548803159
RMNabc	0.9988636160000001	0.8451460548802967
HMR_0194	0.9988636160000001	0.8451460548803162
DIPEPabc7	0.9988636160000001	0.8451460548803162
HMR_0207	0.9988636160000001	0.8451460548803162
HMR_0211	0.9988636160000001	0.8451460548803162
DIPEPabc8	0.9988636160000001	0.8451460548802989
HMR_0215	0.9988636160000001	0.8451460548802967
HMR_0239	0.9988636160000001	0.8451460548802967
HMR_0261	0.9988636160000001	0.8451460548802967
DIPEPabc9	0.9988636160000001	0.8451460548802988
HMR_0243	0.9988636160000001	0.8451460548803162
12HARACHDte	0.9988636160000001	0.8451460548803158
12HPETATP	0.9988636160000001	0.8451460548803158
HMR_0247	0.9988636160000001	0.8451460548803162
RSVATPtu	0.9988636160000001	0.8451460548802967
RSVLACteb	0.9988636160000001	0.8451460548802967
HMR_0257	0.9988636160000001	0.8451460548803162
ACOLIPAabctex	0.9988636160000001	0.8451460548803162
18HARACHDte	0.9988636160000001	0.8451460548803158
PTVSTM3eb	0.9988636160000001	0.8451460548802967
HMR_0415	0.9988636160000001	0.8451460548803162
HMR_0423	0.9988636160000001	0.8451460548802967
OANTIabcpp	0.9988636160000001	0.8451460548802967
PPATabc	0.9988636160000001	0.8451460548802967
SMVACIDATPteb	0.9988636160000001	0.8451460548802967
7KILTCHOLATP	0.9988636160000001	0.8451460548803159
SMIA1Eabc	0.9988636160000001	0.8451460548802967
CE2445t	0.9988636160000001	0.8451460548803159
XYLabc	0.9988636160000001	0.8451460548802967
OARGabcpp	0.9988636160000001	0.8451460548803159
CE1352te	0.9988636160000001	0.8451460548803159
PLPSabctex	0.9988636160000001	0.8451460548802967
HMR_0427	0.9988636160000001	0.8451460548803086
VITEtl	0.9988636160000001	0.8451460548803158
HMR_0383	0.9988636160000001	0.8451460548803162
CE2510ABCt	0.9988636160000001	0.8451460548803159
CARNabcpp	0.9988636160000001	0.8451460548803141
CE2209te	0.9988636160000001	0.8451460548803159
CE2211te	0.9988636160000001	0.8451460548803159
XYLabcpp	0.9988636160000001	0.8451460548802967
7BHGLZABCt	0.9988636160000001	0.8451460548803159
HMR_0375	0.9988636160000001	0.8451460548802967
AHANDROSTANte	0.9988636160000001	0.8451460548803162
21HPRGNLONEt1	0.9988636160000001	0.8451460548803158
HMR_0367	0.9988636160000001	0.8451460548803118
pentso3abcpp	0.9988636160000001	0.8451460548802967
7AHGLZABCt	0.9988636160000001	0.8451460548803159
CE2006te	0.9988636160000001	0.8451460548803159
7HPVSteb	0.9988636160000001	0.8451460548803159
CA3Sabc	0.9988636160000001	0.8451460548803144
CE1297t	0.9988636160000001	0.8451460548803159
HMR_0371	0.9988636160000001	0.8451460548802967
HMR_0431	0.9988636160000001	0.8451460548803162
AHANDROSTANGLCte	0.9988636160000001	0.8451460548803162
HMR_0435	0.9988636160000001	0.8451460548803159
1MNCAMti	0.9988636160000001	0.8451460548803158
CE2049te	0.9988636160000001	0.8451460548803159
7DHCHOLabc	0.9988636160000001	0.8451460548803159
CE2047te	0.9988636160000001	0.8451460548803159
O16A4COLIPAabctex	0.9988636160000001	0.8451460548802967
AI2abcpp	0.9988636160000001	0.8451460548802967
XYLBabc	0.9988636160000001	0.8451460548802967
XOL7AH3ATP	0.9988636160000001	0.8451460548802967
HMR_0391	0.9988636160000001	0.8451460548803162
CE1273t1	0.9988636160000001	0.8451460548803159
HMR_0395	0.9988636160000001	0.8451460548803162
7BHGLZGLCABCt	0.9988636160000001	0.8451460548803159
HMR_0419	0.9988636160000001	0.8451460548802967
SLNTabcpp	0.9988636160000001	0.8451460548802967
XOLDIOLONEATP	0.9988636160000001	0.8451460548802967
XOL7AONEATP	0.9988636160000001	0.8451460548802967
DOPA4GLCURt	0.9988636160000001	0.8451460548803059
HMR_0387	0.9988636160000001	0.8451460548803162
DOPA3GLCURt	0.9988636160000001	0.8451460548803059
PPP9ABCte	0.9988636160000001	0.8451460548802967
GLYGLNabcpp	0.9988636160000001	0.8451460548802978
GLYGLUabcpp	0.9988636160000001	0.8451460548802978
GLYGLNtr	0.9988636160000001	0.8451460548802987
AK2LGCHOLABCt	0.9988636160000001	0.8451460548803162
CA24Gte	0.9988636160000001	0.8451460548803146
CE1243ATP	0.9988636160000001	0.8451460548803159
WHARACHDt	0.9988636160000001	0.8451460548802967
7DHCHSTEROLt	0.9988636160000001	0.8451460548803159
GLYMETtr	0.9988636160000001	0.8451460548802986
GLYMETabcpp	0.9988636160000001	0.8451460548802977
GLYGLYGLNtr	0.9988636160000001	0.8451460548802977
7DHCDCHOLabc	0.9988636160000001	0.8451460548803159
CE1447te	0.9988636160000001	0.8451460548803159
GLYGLYabcpp	0.9988636160000001	0.8451460548802978
XYLANabc	0.9988636160000001	0.8451460548802967
XYL3abc	0.9988636160000001	0.8451460548802967
SMVtu	0.9988636160000001	0.8451460548802967
AAPT	0.9988631819999998	0.6324292822378635
PYDXNK	0.9988618600000001	0.6324292822378196
FPGS7	0.998860876	0.8347750804965242
INSt2	0.998857982	0.6324555320336759
PRUK	0.9988569540000001	0.6324292822378181
R5P2D	0.998855632	0.7926285074616493
RIBDH_2	0.998855632	0.7042097102277352
RBT5PD	0.998855632	0.7042097102277356
DR1ORy	0.998855632	0.7042097102277501
ALCD2ir	0.998855198	0.9999999999999998
ACSERHS	0.9988537519999999	0.9354256935075007
SKMt2	0.9988519220000001	0.6324555320336759
FPGS4	0.998849978	0.8347750804965246
DMPPS	0.998846376	0.7777875594849913
2PGt6	0.9988437680000001	0.6324555320336759
DAGK120	0.99884269	0.6324292822378428
UDPGALOR	0.998840908	0.9128720774860066
ARABR	0.99883998	0.799986416734645
LEUtec	0.9988399659999999	0.7071067811865475
DOHDUS	0.9988372699999999	0.720073890484275
GTPCIII	0.9988371380000001	0.8575014896371439
3HOXTPP	0.998836302	0.7999864167346284
3OAR40_2	0.998836302	0.7999864167346449
FA100ACPHi	0.99883607	0.5999728334692338
FACOAL140	0.9988358319999999	0.6666666666666667
CITt_kt	0.99883442	0.6499374886626538
PAPA180	0.9988331	0.5669604608438797
AACOAR_syn	0.9988316840000001	0.7042097102277497
HBCO_nadp	0.9988316840000001	0.7042097102277497
LHIST	0.9988312519999999	0.8618537939358948
HDH	0.9988312519999999	0.9166299486316798
HISTDb_1	0.9988312519999999	0.7777875594849912
HISTD	0.9988312519999999	0.9128720774860066
HISTDb	0.9988312519999999	0.8618537939358948
DGSNt2	0.9988294	0.6324555320336759
kaasIII	0.9988280780000001	0.6666666666666667
MVLACc	0.998821542	0.612400924958366
LCARSyi	0.9988195880000001	0.7999864167346455
r1989	0.9988190880000001	0.5477225575051661
GSNt2	0.9988189679999999	0.6324555320336759
CHOLK	0.998815368	0.63242928223786
GDPMANNDH	0.9988135699999999	0.9128720774860066
MAK	0.99881302	0.6324292822378363
THD2pp	0.9988119120000001	0.7504831680716251
PACt2r	0.9988111399999999	0.6324555320336759
ACGAM6PS	0.998810776	0.5999728334692424
FASPHDCA	0.99880992	0.9919467314645702
FASC220ACP	0.99880992	0.9485422402899647
FASC221ACP	0.99880992	0.8586375964504454
MYCSacp50	0.99880992	0.9926439030969311
MYCSacp56	0.99880992	0.9929152561100499
MYCSacp58	0.99880992	0.991031906325088
FASC240ACP	0.99880992	0.9485422402899595
PHACTE	0.998808616	0.6123724356957947
UNK3	0.9988083059999999	0.5
CD2t5	0.9988077820000001	0.75
SADH	0.9988076600000001	0.81990087194812
BUP2	0.9988076600000001	0.769814881125534
BUP	0.9988076600000001	0.769814881125534
UI45AH	0.9988076600000001	0.7071067811865476
CARBSARAH	0.9988076600000001	0.7698148811255531
AFLBURPPAAMH	0.9988076600000001	0.7071067811865476
PMI1346PH	0.9988075779999999	0.676105364061095
PTDGT	0.9988075779999999	0.676105364061096
PGOGO	0.9988075779999999	0.676105364061096
OTSB1	0.9988075779999999	0.6761053640610841
PMI12346PH	0.9988075779999999	0.6761053640610952
I14BP1P	0.9988075779999999	0.6488276921275458
PGHHPD	0.9988075779999999	0.6761053640610961
DEDOLP1	0.9988075779999999	0.6761053640611177
NAGINS	0.9988075779999999	0.7499575479707937
DEDOLP1_U	0.9988075779999999	0.8699726138971164
HMR_7256	0.9988075779999999	0.8699726138971164
2MAHMP	0.9988075779999999	0.6761053640611172
SBPP3_1	0.9988075779999999	0.6761053640610882
PGPP18111Z160	0.9988075779999999	0.7499575479707938
LPP_SC	0.9988075779999999	0.872838935210988
DEDOLP1_L	0.9988075779999999	0.8699726138971164
DKMPPD3_1	0.9988075779999999	0.6761053640611177
MIHKPP	0.9988075779999999	0.7499575479707938
DOLDPP12	0.9988075779999999	0.6761053640611178
HP	0.9988075779999999	0.4742906390998656
H23KMP	0.9988075779999999	0.7499575479707933
HKM1PP	0.9988075779999999	0.6761053640611172
DCPDP	0.9988075779999999	0.6761053640611177
DOLDPP11	0.9988075779999999	0.6761053640611177
HISTP_1	0.9988075779999999	0.6761053640611158
DOLDPP	0.9988075779999999	0.6761053640611178
PGPP1819Z160	0.9988075779999999	0.7499575479707938
M5DPP	0.9988075779999999	0.7499575479707933
ALAS	0.9988060620000001	0.5477411568415855
ARGKr	0.9988053740000001	0.6324292822378637
SPP	0.9988048559999999	0.5669604608438799
CDPABEQS2	0.9988041320000001	0.7042097102277499
GALTpts	0.9988040180000001	0.75
LTHRK	0.9988039180000001	0.6324292822378124
XAH	0.99880005	0.4714312012970826
r0381	0.998799584	0.7777875594849912
ANHMK	0.998797082	0.7303215424554474
ALCD4y	0.9987966979999999	0.70420971022775
GLUK_syn	0.9987950019999999	0.6324292822378466
CYSDDS	0.99878862	0.7999864167346438
XTSNt2	0.998788476	0.6324555320336759
ALACt2r	0.9987876659999999	0.6324555320336759
ARAT	0.99878508	0.5070646732418708
DADNt2	0.9987832520000002	0.6324555320336759
FAS140	0.9987822580000001	0.9602593972950332
DINSt2	0.99877968	0.6324555320336759
XNAC	0.998778912	0.7324684178941658
C3STDH1	0.9987777760000001	0.6124417595694157
HICITD	0.9987777760000001	0.763821644367844
C3STDH2	0.9987777760000001	0.6124417595694166
T2ECR	0.9987753039999999	0.7042097102277499
PHACA	0.9987739999999998	0.6124009249583661
ADPMAN	0.99877147	0.7499575479707943
BUTt2r	0.9987701680000001	0.6324555320336759
THMDt2	0.998766618	0.6324555320336759
DAGK140	0.99876655	0.6324292822378428
ABUTt2r	0.9987628200000002	0.6324555320336759
ALCD19_L	0.998761556	0.7042097102277497
HMR_0188	0.998761326	0.6666666666666667
CBPS_1	0.9987611000000001	0.9737354208479421
r1322	0.99875899	0.5773829460025772
BACCL	0.9987583879999999	0.6761053640611265
CRNDCAL2	0.9987581460000001	0.6666666666666667
APPAT	0.9987567260000001	0.9486886688120023
GGSPMDS	0.998754804	0.7142718540797869
HPYRDC	0.9987546399999999	0.5000094324495173
G6PADH	0.998754542	0.7999864167346452
DHPCPH	0.998754402	0.6708431726918278
LAAL14	0.998751782	0.6761053640611301
DADA	0.99875125	0.6455191438960712
FAS80ACP_L	0.998750472	0.9930014033456349
DAGK_SA	0.998747092	0.8163723222231208
DCYTt2	0.99874639	0.6324555320336759
MNDNS2	0.9987462539999999	0.9363816020090485
RE2782C	0.998746114	0.6324292822378178
ACONTa	0.998746104	0.4472945909046433
ACONTa_1	0.998746104	0.4472945909046433
LAAL35	0.998745688	0.7142718540797797
CLt_e	0.99874384	0.632455532033676
CLt3r_2	0.99874384	0.4999999999999999
R1PK	0.9987437339999999	0.6324292822378192
RE2034C	0.9987389460000001	0.5
GGPTRCS	0.99873648	0.7142718540797869
RADH4	0.998736362	0.8447390413539061
NTRIRy	0.998736362	0.9204500395682192
EPOXQR	0.998736362	0.7911577902287653
RE1807C	0.998736362	0.8447390413539217
RE2626C	0.998736362	0.8447390413538861
EPXQR	0.998736362	0.7911577902287652
RADH2	0.998736362	0.8447390413539062
GGGABADr	0.998736362	0.8447390413538866
3MOX4HOXPGALDOX_NADP	0.998736362	0.8447390413538862
TNTR1	0.998736362	0.8176329023636275
TNTR2	0.998736362	0.8176329023636275
RE1830C	0.998736362	0.8447390413538862
4HOXPACDOX_NADP	0.998736362	0.8447390413538862
SULRSI	0.998736362	0.9555552201865329
CDPGD	0.998736362	0.7911577902287652
PY5CDHE	0.998736362	0.7950812633356056
MPOMOR2_1	0.998736362	0.7911577902287653
34DHPLACOX_NADP	0.998736362	0.8447390413538862
UDPGALNAC6DH_2	0.998736362	0.9000113194562166
34DHXMANDACOX_NADP	0.998736362	0.8447390413538862
OXCOAHDH	0.998736362	0.8606662130143446
MPOMC2	0.998736362	0.7911577902287653
AASDH1_c	0.998736362	0.8447390413538862
NDPK10_1	0.9987353219999999	0.5477411568415949
GLYP	0.9987268479999999	0.5477411568415627
r0408	0.998725804	0.7999864167346097
BZDH	0.9987255100000001	0.8618537939358943
3OACOAR	0.9987250560000002	0.7042097102277497
TMPHi	0.9987236800000001	0.6124009249583661
FEENTERtpp	0.998721424	0.6499374886626538
SRK	0.9987212480000001	0.6324292822378429
NFORGLUAH	0.998717332	0.7215866158811566
[truncated: 1 more rows]
