# Supplementary material for: Teasing out missing reactions in genome-scale metabolic networks through hypergraph learning
Source: Nat Commun. 2023 Apr 25;14:2375. doi: 10.1038/s41467-023-38110-7 (PMC10130184; doi:10.1038/s41467-023-38110-7)
Supplement: Supplementary file 4 — Source Data [file 41467_2023_38110_MOESM4_ESM.zip › Source Data/Supplementary Figure 8/zimmermann/GCF_000013285.1.csv]

	predicted scores	similarity max
CAT	0.9999742140000001	0.8447303313912038
HPOXR	0.9999742140000001	0.7745777865417338
DADNC	0.999968574	0.7697925405125303
ATPADT	0.99996503	0.6666666666666667
PPItex	0.9999618100000001	0.632455532033676
NTPP2_1	0.9999614899999999	0.8944598957987943
AMPt6	0.999959874	0.6324555320336759
METt3	0.999957806	0.6324555320336759
G1PP	0.999957274	0.75
CMPt6	0.99995513	0.6324555320336759
AMPDA	0.999953698	0.645520827023436
SOR	0.9999534999999999	0.7453560004748973
SUCptspp_1	0.9999533140000001	0.8660781828565359
PDE5	0.9999525840000001	0.6708449218490915
GK_adp	0.9999511200000001	0.547742585022511
ADK2_1	0.9999510599999999	0.8944598957987575
CYSCYSr	0.9999506180000001	0.6123724356957946
NPH	0.999948702	0.9805792970333976
BPNT_1	0.9999486980000001	0.8944598957987703
H2CO3D	0.999947736	0.596273892909696
CYSt2r	0.99994771	0.6324555320336759
AP4AH1	0.999947572	0.7499542878039712
SUCCACT	0.9999469120000001	0.6666666666666667
PPK2	0.9999461139999999	0.6123724356957946
CDPPH	0.9999458600000001	0.7171134400577548
TREH	0.9999450099999999	0.8333333333333335
AP3AH	0.9999440959999999	0.7825890395947278
TPHAP	0.9999440959999999	0.89899973316404
DNTP	0.9999440959999999	0.7825890395947279
GLCGSD	0.99994385	0.7697925405125166
NH4t_1	0.9999435200000001	0.7071067811865475
NH4t3r	0.9999435200000001	0.7071067811865475
PPGPPDPE	0.999942448	0.9224251972274349
METt3pp	0.999941536	0.6499377808259257
NTPP8_1	0.9999414879999999	0.8944598957987516
ANNAT	0.9999413740000002	0.9486890813468095
ACS	0.999940784	0.6666666666666667
METRR	0.9999407720000001	0.5409302048778466
NADHHS	0.9999401779999999	0.4757877266160029
NADHHR	0.9999401779999999	0.4757877266160029
FADDP	0.9999390079999999	0.7499542878039734
NAt6	0.999938998	0.6708203932499369
NAt3_0_5	0.999938998	0.9486832980505138
NAt3_15	0.999938998	0.9922778767136677
MCD	0.9999388760000001	0.6859943405700353
PYRt2	0.9999387040000001	0.6324555320336759
GUAC	0.999938272	0.8660254102194178
ASPt2_3	0.999937512	0.8485281374238569
ASPt2_2	0.999937512	0.7999999999999998
ASPt2r	0.999937512	0.6324555320336759
SERASr	0.999936964	0.6761039788428963
SHL_c	0.999936394	0.7302789419166582
AMETt2	0.9999356460000002	0.6324555320336759
ASPO6_1	0.9999355079999999	0.8944598957987836
r0120	0.99993546	0.8420921020776803
SFRR	0.9999351219999999	0.6804230317080294
PYRDC	0.99993512	0.7559486889947017
PItpp	0.99993478	0.7071211449551311
NADPHHR	0.9999343920000001	0.4757877266160029
NADPHHS	0.9999343920000001	0.4757877266160029
GTPHL	0.999933768	0.5773854552376799
PEPt6	0.99993355	0.6324555320336759
NADDPp_1	0.9999334839999999	0.7071714250392545
GDPDPKE	0.999933468	0.8889311308872434
HMR_7197	0.99993251	0.5773854552376947
SERHL	0.99993251	0.5773854552376929
NH4OHDs	0.9999321700000001	0.6666802089575623
NAD_H2	0.9999320060000001	0.8488838164407846
PYK3	0.9999319799999998	0.599970747403884
13BGH	0.999931872	0.7697925405125091
GLS	0.999931872	0.9152272216771196
MLTG7	0.999931872	0.8333333333333335
GLS2	0.999931872	0.9313531832673645
CYS	0.999931746	0.6708449218490871
FDH6	0.999928898	0.8141331525590925
GLCt2	0.9999288420000001	0.6324555320336759
GLCt2_2	0.9999288420000001	0.7999999999999998
NADPHXD	0.999926318	0.5000609495949164
NTP3e_1	0.9999257399999999	0.9129043083708569
DPCOAK_1	0.999925356	0.8944598957987969
SERDA	0.999925256	0.5302169458490196
PPANA	0.999924944	0.8819119851165251
r0068	0.9999239259999999	0.5477425850225204
THYMDt1	0.9999238399999999	0.7071067811865475
CYSDSF	0.999923192	0.5773854552376717
CYTBD2	0.9999230100000001	0.7542502974616059
FRD	0.9999227740000001	1.0
CYTDK1_1	0.999922518	0.894459895798802
H2ASE_syn	0.9999224019999999	0.8488838164407848
AFAT	0.99992235	0.948689081346821
AP3S	0.9999218799999999	0.858077020979937
NH4tpp_1	0.9999217400000001	0.7071067811865475
NH4t3pp	0.9999217400000001	0.7071067811865475
NADS1_1	0.9999212239999998	0.9258442798814754
NADHXD	0.999921202	0.5000609495949164
SUCCt2_3	0.999921026	0.8944271909999159
SUCCt2_2	0.999921026	0.9486832980505138
SUCCt3	0.999921026	0.6324555320336759
ASPt2_2pp	0.9999203340000001	0.9486832980505138
ASPt2_3pp	0.9999203340000001	0.8944271909999159
NTP7	0.999920014	0.7171134400577247
PSP_L_1	0.999918774	0.8944598957987646
NADK1	0.999918686	0.5999707474038953
METNA	0.9999183199999999	0.5999707474038722
OAADC	0.99991816	0.6859943405700353
ARGt5r	0.999917738	0.7071067811865475
UMPK5	0.999916228	0.6123724356957946
G3PCT_2	0.999916	0.5477425850224944
ACCOAS	0.9999152520000001	0.9428665001579069
KAT1	0.9999152520000001	1.0
PPGPPDP_c	0.99991418	0.8944598957987665
ASPT	0.9999140499999999	0.4714332500789651
ACt2r_1	0.999913794	0.632455532033676
ACt2r	0.999913794	0.6324555320336759
NADH7	0.9999135560000001	0.8823504108056428
PYK4	0.9999131	0.5999707474038942
GLUGLUr	0.9999119540000001	0.6123724356957946
PSP_1	0.9999109799999999	0.7558993290400942
ACS_1	0.999910904	0.6446430668227889
NDP3	0.9999098679999999	0.8366469151039486
CYTBD2pp	0.9999095519999999	0.8606664623431313
PPC	0.9999084	0.6546878678856547
UTPH1	0.9999082359999999	0.8571279318811118
FORMCOAL	0.999907756	0.6666666666666667
UMPK7	0.9999076539999999	0.5
GTPDPK_1	0.9999069260000001	0.894459895798786
ASPO2y	0.9999066080000001	0.7835659028171529
ASPMETASPr	0.999906556	0.6708203932499369
ASPO2	0.999905808	0.8081122368780114
FACOAL160	0.99990545	0.6666666666666667
ARAB_Lt	0.999905318	0.7071067811865475
FACOAL140	0.9999051080000001	0.6666666666666667
CYTBD	0.9999046140000001	0.7542502974616059
CYTBO3	0.9999046140000001	0.7968213851340062
FE3t	0.9999045320000001	0.5345364442172484
G3PCT	0.9999045000000001	0.5999707474038245
GLNt2r	0.999904326	0.6324555320336759
ALR	0.9999039200000001	0.8618535092064841
NADH6	0.9999034400000001	0.9032571610681985
NADH16	0.9999034400000001	0.9007535959467077
r0210	0.999902516	0.5999707474038998
CITMS	0.9999019199999999	0.5477425850225107
MMS	0.9999019199999999	0.5477425850225107
FRDx	0.999899986	0.7027434350447427
NDP7	0.9998997480000001	0.7171134400577257
PANO	0.9998986000000001	0.8571368163465021
PHNACH	0.9998982740000001	0.6708449218490877
NAt3_2pp	0.9998982200000001	0.9486832980505138
NAt3_1p5pp	0.9998982200000001	0.9805806756909202
ALAALACNc	0.999897504	0.6123724356957946
ACOAM	0.999896544	0.6761039788428841
r0097	0.999896544	0.6761039788428851
UREA	0.9998964359999999	0.8704027456249163
ACYP_3	0.99989612	0.9486890813468266
r1329	0.999895826	0.5773854552376732
APDH	0.99989548	0.6455208270234242
FMNAT_1	0.999895388	0.8944598957987626
ACOAH	0.9998952879999999	0.6001170103846716
ATPATF2	0.9998944980000001	0.5656440543963788
DCTPD2	0.9998933859999999	0.707080924827372
FORt2	0.999892974	0.7276146998064035
FORt3	0.999892974	0.6324555320336759
MALTe	0.9998925100000001	0.8333333333333335
SERDC	0.999892448	0.6859943405700353
PRPPP	0.999892096	0.7171134400577356
HMR_3996	0.9998915260000001	0.5556025560233497
NO3t3	0.999891288	0.6324555320336759
ASPSALy	0.999890634	0.8618535092064792
DAUPP	0.9998895400000001	0.6123724356957946
RE1933C	0.999888226	0.6063455831719776
HEX1_1	0.9998878600000001	0.894459895798789
r0027	0.9998873039999999	0.5567361557893069
THIH	0.9998869539999999	0.8164468112418334
ALPHNH	0.9998867820000001	0.8609543161147565
ATPPRT	0.9998867459999999	0.5773854552376702
G3PD1ir	0.9998863419999999	0.9999999999999998
r0193	0.9998861800000001	0.8332926977935297
LAAL23	0.999884088	0.5962642021265288
GLYK1	0.99988319	0.8944598957987868
GLCt2pp	0.99988288	0.6499377808259257
SO3R	0.999882796	0.9525815824177949
SULRR	0.999882796	0.7582008561223321
CYSO	0.999882708	0.7142707898035965
CYSSERMETr	0.9998823779999999	0.5827896098840961
CPK1	0.9998822759999999	0.6123724356957947
FRDO6r	0.999880918	0.7746249924281234
AMPEP14	0.999880808	0.47428672198240984
LAAL21	0.999880076	0.6761039788429124
P4AH	0.9998800600000001	0.7171134400577177
PPPM	0.9998797859999999	0.8475498963092238
PPNCL3	0.9998795140000001	0.7142707898036098
ALDD2y	0.99987881	0.8618535092064783
ACTF	0.9998787720000001	0.6123724356957946
G3PA	0.9998787720000001	0.6123724356957946
GTPCII_1	0.9998781539999999	0.9723160415199358
CYTBO3_4pp	0.9998779680000001	0.887574580658276
CYTBDpp	0.9998779680000001	0.9095894232961994
ALAD_L	0.9998777839999999	0.6761039788428849
SERt2rpp	0.99987714	0.6499377808259257
GLUK	0.999877092	0.7999853737020115
RE1342C	0.999876996	0.7999853737019461
UMPK6	0.9998754779999999	0.5
AACLAM	0.9998741360000001	0.6123724356957947
AADa	0.9998741360000001	0.6123724356957947
DAPAL	0.999873944	0.6761039788428875
DAPAL_1	0.999873944	0.670844921849087
2AMACHYD	0.999873944	0.670844921849087
FACOAL140t2pp	0.9998734800000001	0.7499999999999999
SUCCt3pp	0.9998731060000001	0.7216878364870323
SUCCtpp	0.9998731060000001	0.6499377808259257
SUCCt2_3pp	0.9998731060000001	0.8719830354432774
SUCCt2_2pp	0.9998731060000001	0.8221134899220948
ACt5pp	0.9998728159999999	0.8221134899220948
ACt2ipp	0.9998728159999999	0.6499377808259257
ACt2rpp	0.9998728159999999	0.6499377808259257
H2O2syn	0.9998724539999999	0.7592528699032902
PHHL	0.9998718799999999	0.8229396875017931
AP5AH	0.9998716980000001	0.7825890395947278
r1252	0.9998715039999999	0.6666666666666667
MALTt2	0.999871128	0.6324555320336759
AKGt2r	0.99986955	0.6324555320336759
AKGt2r_1	0.99986955	0.632455532033676
NADH16pp	0.9998690940000001	0.9672037582747297
FACOAL120t2pp	0.999868752	0.7499999999999999
PYROX_1	0.9998685399999999	0.9179092880032033
DALAOX	0.9998684219999999	0.6666666666666667
CBMD	0.999867786	0.7778647836175724
PHNO	0.999866638	0.8781356756042249
URIK3_1	0.9998659539999999	0.8944598957987534
FACOAL180	0.999865074	0.6666666666666667
G1Dx	0.9998650079999999	0.7027434350447539
PTRCtex2	0.999864838	0.7071067811865475
METTRS_1	0.9998646280000001	0.6761039788429123
PFK_ppi	0.9998640599999999	0.6761039788428627
SULR_1	0.99986326	0.994017676555246
SULRR2	0.99986326	0.8889009263585341
FACOAL180_1	0.999862384	0.6666666666666667
FACOAL180_2	0.999862384	0.6666666666666667
HMR_0188	0.999862376	0.6666666666666667
FACOAL161	0.9998622819999999	0.7216878364870323
NITR	0.9998619960000001	0.6998777133436912
FACOAL181	0.999860788	0.6666666666666667
METSR_S2	0.9998605919999999	0.75
FACOAL181t2pp	0.9998602560000001	0.7499999999999999
SO3t	0.999859114	0.6324555320336759
FACOAL160t2pp	0.9998581520000001	0.7499999999999999
LAAL8	0.9998574660000001	0.5962642021265198
GLYFEM	0.999856726	0.6324632450453437
HDCAt2	0.99985668	0.6324555320336759
ALAt2pp	0.999855842	0.6499377808259257
GLUDxi	0.9998549460000001	0.7559179776314873
LSERDHr	0.99985327	0.7042093258113478
UMPt6	0.99985288	0.6324555320336759
FCOAH2	0.9998522860000001	0.650782508474855
FCOAH	0.9998522860000001	0.89899973316404
SSALx	0.9998516199999999	0.8571368163465021
LAAL20	0.99985155	0.7142707898036138
TTDCAt2	0.999851434	0.6324555320336759
METSR_S1	0.999851316	0.7999853737018984
FACOAL40t2pp	0.999850058	0.7499999999999999
ASLP	0.999848998	0.7698159962100855
ALAD_L2	0.9998481920000002	0.8131447743640342
AACT	0.999848064	0.6116884451098987
HCITS	0.999848064	0.5477425850225106
PYR5CD2	0.999847992	0.6468113205528936
ATPATF1	0.999847576	0.7070809248274221
NADH8	0.99984742	0.8989091349189242
FUMt3	0.999846324	0.6324555320336759
FUMt2r	0.999846324	0.6324555320336759
FUMt2_3	0.999846324	0.8485281374238569
FUMt2_2	0.999846324	0.7999999999999998
SBTR	0.999845876	0.7042093258113514
FACOAL60t2pp	0.9998446400000001	0.7499999999999999
FACOAL181_2	0.999844428	0.6666666666666667
FACOAL18111Z	0.999844428	0.6666666666666667
P5CD	0.9998441	0.7143764458744188
FACOAL180t2pp	0.9998440559999999	0.7499999999999999
NTP2	0.999843312	0.717113440057755
ADEt2	0.999843272	0.6324555320336759
AADb	0.9998418899999999	0.5773854552376702
DAAOP	0.999841508	0.666747932793222
DOPDH	0.999841194	0.8618535092064814
OCTNLL	0.999840832	0.6666666666666667
SUCBZL_1	0.9998406799999999	0.6446430668227615
MLTG1e	0.9998401399999999	0.8171701299245452
RE2640C	0.9998392199999999	0.5
METOX	0.9998392020000001	0.6666666666666667
GP4GH	0.999838678	0.7070809248274599
FACOAL80t2pp	0.9998377359999999	0.7499999999999999
FRD7	0.9998376600000001	1.0
FACOAL100t2pp	0.9998365220000001	0.7499999999999999
DECACID	0.99983609	0.8724331134034028
HEXDECACID	0.99983609	0.8762659853067879
HEXEDECACID	0.99983609	0.8762659853067879
DODECACID	0.99983609	0.8749846849921664
OCTEDECACID	0.99983609	0.8762645593259994
OCTDECACID	0.99983609	0.8762645593259994
TETDECACID	0.99983609	0.8759614036194611
PUTA3	0.999836086	0.8571368163465016
HMR_0156	0.999836048	0.6666666666666667
METabcpp	0.9998357560000001	0.8571353949017922
GLYDHDA	0.999835328	0.6761039788428871
PPIuabcpp	0.9998332360000001	0.8451454252396946
PPIabc	0.9998332360000001	0.8451454252396946
PACL	0.99983296	0.6761039788429178
ADNK3	0.9998313699999999	0.5999707474039246
PYK2	0.9998312979999999	0.5999707474038338
GSEALD	0.9998310159999999	0.8618535092064837
PPCK	0.999830676	0.5999707474038325
APH140	0.999829064	0.7558993290400942
FACOAL40It2pp	0.999828426	0.7499999999999999
FACOAL50It2pp	0.999828426	0.7499999999999999
FACOAL182t2pp	0.999828426	0.7499999999999999
FACOAL181d11tpp	0.999828426	0.7499999999999999
FACOALP70t2pp	0.999828426	0.7499999999999999
FACOALT60t2pp	0.999828426	0.7499999999999999
FACOAL50t2pp	0.999828426	0.7499999999999999
FACOAL70t2pp	0.999828426	0.7499999999999999
FACOALP60t2pp	0.999828426	0.7499999999999999
FACOAL181d6t2pp	0.999828426	0.7499999999999999
FACOALP50t2pp	0.999828426	0.7499999999999999
FACOALP90t2pp	0.999828426	0.7499999999999999
FACOALP100t2pp	0.999828426	0.7499999999999999
FACOALP80t2pp	0.999828426	0.7499999999999999
FACOAL90t2pp	0.999828426	0.7499999999999999
GLUMETr	0.999827786	0.5
ORNt2r	0.9998265579999999	0.6324555320336759
PPPGO4	0.9998261239999999	0.670820393249937
FHL	0.999825908	0.6859943405700353
ASNS3_1	0.999824304	0.8249746691143341
ADPGLC	0.999824122	0.74995428780397
RNAS_LLA	0.999823986	0.7307478488272902
SERabcpp	0.999823786	0.8451454252396946
GLYt2pp	0.999823688	0.6499377808259257
SERabc	0.9998236859999998	0.8451454252396946
r1254	0.999823346	0.917342093139409
FRDO5r	0.999821582	0.8682417468610463
P5CCD	0.9998215500000001	0.6666666666666667
DGUPP	0.99982136	0.5
ARHGDx	0.999820536	0.702743435044745
AHGDx	0.999820536	0.7027434350447472
GLCATr	0.9998201059999999	0.6123724356957946
TREHe	0.99982001	0.8333333333333335
FE2DMT1	0.9998197900000001	0.6324555320336759
AMID_1	0.9998197059999999	0.5999707474038766
NO3t	0.9998180900000001	0.7071067811865475
GLYGLYCNc	0.9998179119999999	0.6123724356957946
PpGppP	0.999817882	0.75
ARGSS_1	0.9998172179999999	0.9561903809071481
PCA2	0.999816972	0.8807431933088491
PALMCL	0.999816972	0.6446430668227751
HMR_0305	0.999816972	0.6761039788429315
CACOAL	0.999816972	0.676103978842932
PCA1	0.999816972	0.8807431933088491
FADD3	0.999816972	0.8807431933088491
IPDAB	0.999816972	0.8807431933088498
CBMKr2	0.9998168300000001	0.9525986945755615
PPS	0.9998141199999999	0.7070809248274724
FORt2pp	0.9998140940000001	0.6499377808259257
FDH3	0.999813968	0.8823504108056401
BIRA	0.9998136719999999	0.8451454252397135
OXGDC	0.9998132559999998	0.6859943405700353
HMR_8582	0.999810748	0.6123724356957946
SULFDH	0.999810594	0.730323446696674
FA140ACPHi	0.999808338	0.6324208417705325
GMPt6	0.9998069279999999	0.6324555320336759
LAAL19	0.9998065220000001	0.7142707898036276
GMP5N	0.9998063760000001	0.8944598957987943
ACGS	0.9998055840000001	0.5999707474038843
FA160ACPHi	0.999804694	0.6324208417705216
NTRIRy_1	0.9998043799999999	0.7921265528328922
NTRIR2y	0.9998043799999999	0.9525815824177952
unkFol	0.9998024320000001	0.7453438796853
LYSt3r	0.999801888	0.6324555320336759
AASAD2	0.999800834	0.6324786578187244
PGAM1_PhosHydro	0.9997993399999998	0.67084492184908
FACOAL141	0.9997990659999999	0.7216878364870323
AKGt2rpp	0.99979798	0.6499377808259257
DNADDP	0.9997978	0.7499542878039702
AASAD1	0.999796004	0.5567361557893069
GPAR	0.9997949500000001	0.8944598957987667
G3PCT_1	0.999794638	0.4472299478993944
OCDCAt2	0.99979426	0.6324555320336759
CIGAMS	0.99979409	0.7070809248274386
CYSTRS_1	0.99979409	0.676103978842927
NO3t2pp	0.99979178	0.6933849962289753
ASPabc	0.9997914800000001	0.8571353949018302
GLUDy_1	0.999790926	0.8366556569021302
RNA	0.999789692	0.6688474010439358
IDPA	0.99978756	0.7171134400577553
NTP4	0.9997871679999999	0.7171134400577556
RNA_1	0.999786716	0.6438591137366011
AKO	0.99978448	0.5000000000000001
LAAL5	0.9997844500000002	0.7559179776314434
NTRIRx	0.999783828	0.9629062227396661
DHFR2i	0.9997833539999998	0.7027434350447409
r1319	0.999783302	0.8637627279255435
ALKP_1	0.9997831600000001	0.7171134400577556
SER_AL	0.9997828959999999	0.5772798906595663
GDH1	0.9997827539999999	0.8131447743640305
MLTHFte	0.9997820259999999	0.6324555320336759
G1PCTYT	0.99978166	0.5999707474038335
NTPP9_1	0.9997811820000001	0.894459895798789
HMR_0200	0.999777524	0.6666666666666667
r0082	0.99977688	0.6859943405700353
OSUCCL	0.99977688	0.6859943405700353
NTP8	0.9997749600000001	0.7171134400577566
PEPA	0.99977489	0.6030327113879206
2MAHMP	0.9997735500000001	0.7171134400577469
GAPP	0.9997730859999999	0.6030327113879206
CTPS1_2	0.9997722920000001	0.8366556569021163
LO	0.9997715300000001	0.5773361955423407
SO4t_e	0.9997712240000001	0.9486832980505138
NADHPO	0.999770994	0.7576398491227496
NADH18pp	0.999769706	0.9310336132334776
ALDD31	0.9997691580000001	0.857136816346505
OCDOR	0.9997690020000001	0.8164996272328137
L_LACt3	0.99976818	0.8017837257372732
GLXt2	0.9997664800000001	0.6324555320336759
2OBUTt	0.999765532	0.6324555320336759
FTHFDH	0.9997634200000001	0.7333523193341906
AKGCAL	0.999762374	0.5999707474039012
GTPCI_2	0.9997612220000001	0.9486890813468629
FAS80COA_L	0.9997609199999999	0.9950074970651979
NTD1_1	0.99976047	0.894459895798791
FEROc	0.9997602619999999	0.5995473600826597
PTRCt2	0.999759244	0.6324555320336759
PTRCt3i	0.999759244	0.632455532033676
NTP6	0.999758394	0.7171134400577553
BACCL	0.9997567860000001	0.6761039788428861
FACOAL80	0.999755732	0.6666666666666667
KAS20SA	0.999755536	0.9992955449430769
NAabc	0.9997550159999999	0.8451454252396947
AHSERL2_1	0.9997545779999999	0.8944598957987834
CYSabc	0.9997542239999999	0.8571353949018153
FAD_13	0.999753146	0.8701790266729821
FACOAE180	0.9997527140000001	0.632420841770513
BTNt2i	0.999752488	0.6324555320336759
BTNt4i	0.999752488	0.632455532033676
HMR_0180	0.999752004	0.6666666666666667
DUTPDP_1	0.999749158	0.894459895798791
ALAabcpp	0.9997482739999999	0.8571353949018279
ALDD16	0.9997481200000001	0.8571368163465021
HCYStabcpp	0.99974494	0.8451454252396947
MTHFD2	0.9997448180000001	0.8944598957987833
ALDD14	0.999743484	0.8571368163465021
ALKP	0.9997404360000001	0.6030327113879206
DAAD	0.9997404000000001	0.5477425850225072
FACOAE161	0.999739656	0.6324208417705376
FACOAE181	0.9997389520000001	0.6324208417705257
TRNFE	0.9997387700000001	0.42640851949971004
GD3P2	0.999738528	0.8618535092064814
FUM	0.999737964	0.4757877266160031
HXAND	0.9997378979999999	0.7582008561223321
DESAT16a	0.9997368379999999	0.8436705604828825
UDCTPP	0.9997361400000001	0.5
FAH2	0.999735634	0.8250255490695014
TAPTPP	0.9997329819999999	0.7592528699032454
SUCBZL	0.9997329580000001	0.6666666666666667
NTRIRy	0.999732768	0.9204506116338902
OXACOAL	0.9997325399999999	0.6666666666666667
HCYSMT2	0.9997314239999999	0.676103978842906
ARGt2pp	0.9997309920000002	0.6499377808259257
ARGt3pp	0.9997309920000002	0.6499377808259257
FACOAL1813	0.999730658	0.6666666666666667
OPAH	0.999730312	0.8485591639203104
HMR_1754	0.9997301139999999	0.617229519920996
THFOR1	0.9997294219999999	0.8399522216100712
FACOAE120	0.9997290480000001	0.6324208417705351
GLYCLTt2r	0.999728816	0.6324555320336759
PALFATPtc	0.999728494	0.6666666666666667
AMID4	0.9997278399999999	0.5
SQLS	0.99972782	0.4803844614152615
NDP8	0.9997270460000001	0.7171134400577563
FAH3	0.9997268699999999	0.8250255490695155
TTDCAFATPc	0.99972676	0.6666666666666667
AACOAT	0.999726728	0.6666666666666667
THRA	0.999725898	1.0
FACOAL60i	0.9997256459999999	0.6666666666666667
HMR_0168	0.9997256459999999	0.6666666666666667
FORA	0.9997247079999999	0.6507825084748553
NADPHQR2	0.9997242	0.7042093258113507
TSULP	0.999724116	0.6324555320336759
GALt2	0.999723818	0.6324555320336759
GALt2_2	0.999723818	0.7999999999999998
SERTRS_1	0.9997237139999999	0.6761039788428992
G6PDH1	0.9997234800000001	0.7027434350447512
GLUVESSEC	0.9997219260000001	0.8451454252396965
MALS	0.999721048	0.5477425850225107
OCTD	0.9997189860000001	0.7333523193341946
PFK_adp	0.99971824	0.5477425850225139
SUCCabc	0.999718072	0.8451454252396946
GLYO1	0.9997179600000001	0.6666666666666667
APH120	0.9997172799999999	0.7558993290400919
ASPTRS_1	0.9997160340000001	0.7142707898036603
CYSGLNMETr	0.999715838	0.6188315757963716
LAAL37	0.99971516	0.7126790649368508
R1PK	0.9997151540000001	0.6324272665589638
NTRLASE3	0.9997149999999999	0.7559486889947211
CYST_II	0.99971333	0.5
PGLYCP_1	0.999712938	0.8944598957988041
LAAL7	0.9997127520000001	0.7142707898036404
LAAL6	0.9997127520000001	0.7142707898035844
LAAL1	0.9997095219999999	0.7559179776314671
BARB	0.999709346	0.7582008561223321
GAPDi_nadp	0.999708526	0.6666666666666667
GLNTRS2	0.999706192	0.7171209328971337
UGP_PGM_c	0.9997058899999999	0.7999853737019196
ME1	0.9997047	0.6708449218490857
MTHFD_1	0.999704528	0.894459895798783
RIBt2	0.999704492	0.6324555320336759
DCTPD2_1	0.99970429	0.5
H2SO	0.999701724	0.717155895432471
UMPK3	0.9997013859999999	0.6123724356957947
FF_11	0.9996993359999999	0.6324555320336759
PACCOAL	0.99969906	0.6666666666666667
SULO	0.999698352	0.5477425850225103
OLEICFATPtc	0.9996979680000001	0.6666666666666667
CHLt2	0.999697366	0.6324555320336759
DUUPP	0.9996966199999999	0.5
STFRNS	0.999696314	0.7905983222734172
FUMt2_3pp	0.999693768	0.8719830354432774
FUMtpp	0.999693768	0.7216878364870323
FUMt2_2pp	0.999693768	0.8221134899220948
SPMDt3i	0.999693654	1.0
SPMDt2	0.999693654	0.6324555320336759
APPAT	0.99969237	0.9486890813467797
LAAL9	0.9996908760000001	0.7142707898036296
GTPCIII	0.999690766	0.8575021472068344
UCPP	0.9996888199999999	0.5
SELNPS_cho	0.999685836	0.7070809248274821
PHEPS	0.999685836	0.707080924827476
MTHFR2_1	0.9996849320000001	0.702743435044762
MTHFR2	0.9996849320000001	0.8081122368780141
FE2t2pp	0.9996825680000001	0.7071067811865475
ACTNt2r	0.9996825100000001	0.6324555320336759
NOS1	0.9996790000000001	0.8250255490695148
G3PD	0.9996766320000001	0.5
ADPRDP	0.9996763359999999	0.749954287803968
IPDPS_syn	0.9996757300000001	0.7921265528328923
RIBFLVt2	0.999675496	0.6324555320336759
PROt2r	0.999675438	0.6324555320336759
PROt3	0.999675438	0.6324555320336759
FLDR2	0.99967504	0.8992271088557027
ALDD18	0.99967381	0.8571368163465021
INSTt2	0.999672554	0.6324555320336759
r0800	0.999672022	0.7696732113709404
3SPYRSP	0.999669714	0.5564495879808167
OCDCAFATPc	0.9996684779999999	0.6666666666666667
ETOHMO	0.999668368	0.8436705604828825
NO2tabcpp	0.9996683519999999	0.8451454252396947
LAAL3	0.9996669260000001	0.7142707898036097
FMETDF_1	0.99966668	0.5
FMETDF	0.99966668	0.5
GCALDDy	0.9996662879999999	0.8618535092064841
TRIOK	0.99966592	0.6324272665589831
GLYtpp	0.9996657820000001	0.7071067811865475
NTPP1_1	0.9996652619999999	0.8944598957987899
SPODM	0.99966434	0.5975862088921637
LAAL32	0.999664174	0.6761039788429125
GLYVESSEC	0.9996621579999999	0.5516672612519157
GLYVESSEC_1	0.9996621579999999	0.8451454252396962
GLYabc	0.9996621579999999	0.8571353949017947
ME2	0.999661536	0.49620941038484623
CPP3O1	0.999661508	0.5
DALAabcpp	0.999661498	0.845145425239713
MALDDH	0.9996614060000001	0.6708449218490857
DTPH	0.999661304	0.7171134400577563
R15BPK	0.9996603000000001	0.6123724356957946
DCTPD	0.99966004	0.6455208270234347
AMPN	0.9996593240000001	0.5000914327519672
DPCOAPP	0.9996582039999999	0.7499542878039752
PRATPP	0.99965793	0.650782508474836
DGTP8DETOX	0.99965793	0.6507825084748455
RPNTPH	0.99965793	0.650782508474833
FRUt2	0.9996578700000001	0.6324555320336759
NT5C_2	0.999656326	0.6708449218490814
NMNHYD_1	0.9996557660000001	0.8944598957987676
Kt3r	0.9996555739999999	0.6324555320336759
CYTB_B3	0.9996548480000002	0.887574580658276
CYTB_B2	0.9996548480000002	0.9095894232961994
NDH_1	0.999652756	0.7669732368026203
MAK	0.999651708	0.6324272665589801
DES2_C16	0.999651528	0.8436705604828825
FLDR	0.999651372	0.7042093258113592
DTMPt6	0.9996512919999999	0.6324555320336759
BSORx	0.999649604	0.7582008561223321
THFOR2	0.9996495699999999	0.8417043236499433
GSNK	0.99964754	0.6324272665589865
HMR_1467	0.9996468500000001	0.6428635388251075
SS	0.9996468500000001	0.6428635388251075
RIBCTR	0.999646744	0.5477425850224944
SUCOAACTr	0.9996465520000001	0.40824829046386313
MTHFR3_1	0.99964527	0.9486890813468545
GDR	0.9996437659999999	0.7499999999999999
FACOAL50i	0.9996426780000001	0.6666666666666667
HMR_0429	0.9996426780000001	0.6666666666666667
FACOAL2252	0.9996426780000001	0.6666666666666667
FACOAL244_1	0.9996426780000001	0.6666666666666667
OCT11EFATP_1	0.9996426780000001	0.6666666666666667
FACOAL2251	0.9996426780000001	0.6666666666666667
HMR_0241	0.9996426780000001	0.6666666666666667
FACOAL224	0.9996426780000001	0.6666666666666667
FACOAL245_1	0.9996426780000001	0.6666666666666667
FACOAL241	0.9996426780000001	0.6666666666666667
FACOAL206	0.9996426780000001	0.6666666666666667
ADPACDAc	0.9996426780000001	0.6666666666666667
HMR_0233	0.9996426780000001	0.6666666666666667
FACOAL240i	0.9996426780000001	0.6666666666666667
HMR_0165	0.9996426780000001	0.6666666666666667
FACOAL_70_c	0.9996426780000001	0.6666666666666667
FACOAL90i	0.9996426780000001	0.6666666666666667
FACOAL260	0.9996426780000001	0.6666666666666667
FACOALPHDCA	0.9996426780000001	0.6666666666666667
LINOFATPtc	0.9996426780000001	0.6666666666666667
r0651	0.9996426780000001	0.6666666666666667
FACOAL_161_2E_c	0.9996426780000001	0.6666666666666667
FACOAL_162_9Z12Z_c	0.9996426780000001	0.6666666666666667
FACOAL_163_6Z9Z12Z_c	0.9996426780000001	0.6666666666666667
FACOAL240	0.9996426780000001	0.6666666666666667
HMR_0437	0.9996426780000001	0.6666666666666667
FACOAL245_2	0.9996426780000001	0.6666666666666667
FACOAL240_1	0.9996426780000001	0.6666666666666667
HMR_0433	0.9996426780000001	0.6666666666666667
HMR_1627	0.9996426780000001	0.6666666666666667
FACOAL_164_6Z9Z12Z15Z_c	0.9996426780000001	0.6666666666666667
FACOAL_220_c	0.9996426780000001	0.6666666666666667
FACOAL246_1	0.9996426780000001	0.6666666666666667
FACOAL226	0.9996426780000001	0.6666666666666667
FACOALPREPH	0.9996426780000001	0.6666666666666667
ACSPHACP90	0.9996426780000001	0.6666666666666667
LGNCFATPtc	0.9996426780000001	0.6666666666666667
LEVUACOAL	0.9996426780000001	0.6666666666666667
ACSPHAC121d6	0.9996426780000001	0.6666666666666667
ACSPHAC121	0.9996426780000001	0.6666666666666667
ACSPHAC120	0.9996426780000001	0.6666666666666667
ACSPHAC101	0.9996426780000001	0.6666666666666667
ACSPHAC100	0.9996426780000001	0.6666666666666667
RE2635C	0.9996426780000001	0.6666666666666667
RE3075C	0.9996426780000001	0.6666666666666667
RE3079C	0.9996426780000001	0.6666666666666667
RE3335C	0.9996426780000001	0.6666666666666667
RE3345C	0.9996426780000001	0.6666666666666667
RE3446C	0.9996426780000001	0.6666666666666667
RE3562C	0.9996426780000001	0.6666666666666667
RETNCOA	0.9996426780000001	0.6666666666666667
CHCOAL	0.9996426780000001	0.6666666666666667
HMR_0184	0.9996426780000001	0.6666666666666667
HMR_0192	0.9996426780000001	0.6666666666666667
3HPVSCOAhc	0.9996426780000001	0.6666666666666667
RTOTAL2FATPc	0.9996426780000001	0.6666666666666667
RTOTAL3FATPc	0.9996426780000001	0.6666666666666667
RTOTALFATPc	0.9996426780000001	0.6666666666666667
R_group_phosphotase_1	0.9996426780000001	0.6666666666666667
R_group_phosphotase_2	0.9996426780000001	0.6666666666666667
R_group_phosphotase_3	0.9996426780000001	0.6666666666666667
SEBACACT	0.9996426780000001	0.6666666666666667
HMR_0209	0.9996426780000001	0.6666666666666667
ACSPHAC140	0.9996426780000001	0.6666666666666667
ACSPHAC141	0.9996426780000001	0.6666666666666667
ACSPHAC141d5	0.9996426780000001	0.6666666666666667
ACSPHACP60	0.9996426780000001	0.6666666666666667
DCHOLESTANCOAc	0.9996426780000001	0.6666666666666667
HMR_0171	0.9996426780000001	0.6666666666666667
IBUP_RASCL1hep	0.9996426780000001	0.6666666666666667
FVSCOAhc	0.9996426780000001	0.6666666666666667
ACSPHACT60	0.9996426780000001	0.6666666666666667
ACSPHACT40	0.9996426780000001	0.6666666666666667
FACOAL205	0.9996426780000001	0.6666666666666667
ACSPHACP80	0.9996426780000001	0.6666666666666667
4CMCOAS	0.9996426780000001	0.6666666666666667
FERULCOAS	0.9996426780000001	0.6666666666666667
ACSPHACP70	0.9996426780000001	0.6666666666666667
ACSPHACP50	0.9996426780000001	0.6666666666666667
ACSPHAC142	0.9996426780000001	0.6666666666666667
ACSPHACP40	0.9996426780000001	0.6666666666666667
ACSPHACP100	0.9996426780000001	0.6666666666666667
ACSPHAC90	0.9996426780000001	0.6666666666666667
HMR_0177	0.9996426780000001	0.6666666666666667
IVCS	0.9996426780000001	0.6666666666666667
ACSPHAC80	0.9996426780000001	0.6666666666666667
ACSPHAC70	0.9996426780000001	0.6666666666666667
ACSPHAC60	0.9996426780000001	0.6666666666666667
ACSPHAC50	0.9996426780000001	0.6666666666666667
ACSPHAC40	0.9996426780000001	0.6666666666666667
ACSPHAC160	0.9996426780000001	0.6666666666666667
SUBERICACT	0.9996426780000001	0.6666666666666667
4HPTNCOAL	0.9996426780000001	0.6666666666666667
HMR_0301	0.9996426780000001	0.6666666666666667
ARACHDFATPtc	0.9996426780000001	0.6666666666666667
FACOAL171_anteiso	0.9996426780000001	0.6666666666666667
HMR_0309	0.9996426780000001	0.6666666666666667
HMR_0319	0.9996426780000001	0.6666666666666667
HMR_0297	0.9996426780000001	0.6666666666666667
HMR_0293	0.9996426780000001	0.6666666666666667
HMR_0204	0.9996426780000001	0.6666666666666667
FACOAL170_anteiso	0.9996426780000001	0.6666666666666667
HMR_0381	0.9996426780000001	0.6666666666666667
FACOAL170_ISO	0.9996426780000001	0.6666666666666667
FACOAL170	0.9996426780000001	0.6666666666666667
FACOAL161_ISO	0.9996426780000001	0.6666666666666667
FACOAL160_ISO	0.9996426780000001	0.6666666666666667
HMR_0245	0.9996426780000001	0.6666666666666667
FACOAL150_anteiso	0.9996426780000001	0.6666666666666667
FACOAL150_ISO	0.9996426780000001	0.6666666666666667
HMR_0323	0.9996426780000001	0.6666666666666667
FACOAL150	0.9996426780000001	0.6666666666666667
CAFFCOA	0.9996426780000001	0.6666666666666667
HMR_0389	0.9996426780000001	0.6666666666666667
C12DCACT	0.9996426780000001	0.6666666666666667
FACOAL140_ISO	0.9996426780000001	0.6666666666666667
FACOAL1	0.9996426780000001	0.6666666666666667
DOCO13EFATP	0.9996426780000001	0.6666666666666667
HMR_0327	0.9996426780000001	0.6666666666666667
HMR_0345	0.9996426780000001	0.6666666666666667
DOCOSACT	0.9996426780000001	0.6666666666666667
HMR_0289	0.9996426780000001	0.6666666666666667
HMR_0385	0.9996426780000001	0.6666666666666667
HMR_0279	0.9996426780000001	0.6666666666666667
ARACHFATPc	0.9996426780000001	0.6666666666666667
FACOAL171_ISO	0.9996426780000001	0.6666666666666667
OCT11EFATP	0.9996426780000001	0.6666666666666667
FACOAL1832	0.9996426780000001	0.6666666666666667
FACOAL184	0.9996426780000001	0.6666666666666667
FACOAL191	0.9996426780000001	0.6666666666666667
FACOAL1831	0.9996426780000001	0.6666666666666667
FACOAL182_1	0.9996426780000001	0.6666666666666667
FACOAL2	0.9996426780000001	0.6666666666666667
FACOAL200	0.9996426780000001	0.6666666666666667
HMR_0393	0.9996426780000001	0.6666666666666667
FACOAL1822	0.9996426780000001	0.6666666666666667
HMR_0267	0.9996426780000001	0.6666666666666667
URSCHOLCOAc	0.9996426780000001	0.6666666666666667
FACOAL1821	0.9996426780000001	0.6666666666666667
HMR_0255	0.9996426780000001	0.6666666666666667
FACOAL182	0.9996426780000001	0.6666666666666667
FACOAL181_1	0.9996426780000001	0.6666666666666667
FACOAL203	0.9996426780000001	0.6666666666666667
FACOAL204	0.9996426780000001	0.6666666666666667
HMR_0271	0.9996426780000001	0.6666666666666667
PACCOAL2	0.9996426780000001	0.6666666666666667
FACOAL2042	0.9996426780000001	0.6666666666666667
PACCOAL3	0.9996426780000001	0.6666666666666667
FACOAL1812_1	0.9996426780000001	0.6666666666666667
FACOAL1812	0.9996426780000001	0.6666666666666667
PACOAL	0.9996426780000001	0.6666666666666667
NDP6	0.999639348	0.7171134400577553
RE2649C	0.999638948	0.5999707474038691
DURADx	0.9996377540000001	0.7027434350447619
FUMAH	0.9996373080000002	0.5476758237832936
AAAN	0.9996366799999998	0.8571353949018299
AGTi	0.9996366720000001	0.5
GLYCt2	0.999635968	0.7071067811865475
URIK1_1	0.9996356039999998	0.8944598957987424
UDUPP	0.999634292	0.5
NO3abcpp	0.999634116	0.8451454252396947
G6PDH2r	0.9996339300000001	0.7042093258113573
G6PDH2c	0.9996339300000001	0.704209325811382
CSNt2	0.999633266	0.6324555320336759
MTHFC_1	0.999632708	0.8660781828565366
r1515	0.99963195	0.8451454252396946
MMSAD2	0.9996314180000001	0.7378737804046445
ORNt	0.999631316	0.7071067811865475
NO3abc	0.999629294	0.8451454252396947
r1529	0.9996286380000001	0.8451454252396946
LAAL22	0.999628586	0.6761039788429124
NADK2	0.99962767	0.5999707474038678
GLUN_1	0.999626484	0.6708449218490952
FAS140ACP	0.9996234319999999	0.9538521953784808
FAS160ACP	0.99962208	0.9538521953784808
CHORt2	0.999617692	0.6324555320336759
GLYBCOAT	0.9996160399999999	0.5999707474038876
OOR2r	0.9996151040000001	0.714270789803584
EAR140x	0.999611764	0.7027434350447574
BETALDHx	0.9996112399999999	0.8571368163465043
DHRG	0.9996106859999999	0.8320531639191472
G1PDH	0.9996106859999999	0.7999853737019591
GLUTRS_2	0.999608486	0.9258442798814774
GLUTRS_3	0.999608486	0.9258442798814778
GCPN	0.9996081140000002	0.8660781828565113
METTRANSc	0.9996081099999999	0.5
DHORD6	0.9996079119999999	0.7027434350447566
HMPPtr	0.9996078259999999	0.8451454252397087
AKP1_2	0.9996075900000001	0.8933134681575805
AKP1_1	0.9996075900000001	0.8553348081545044
AKP1	0.9996075900000001	0.8728639617448457
NACASPAH	0.999605212	0.5303300858899106
NDH1_2p	0.9996036260000001	0.9310336132334808
GLYALDDy	0.9996035379999999	0.8618535092064838
BGLK	0.999602292	0.7142707898035887
METTRS	0.999602146	0.5477425850225088
BTCOARx	0.9996020080000001	0.7378737804046446
CYSO_I	0.99960138	0.7303234466966784
ALDD12	0.9996010780000001	0.8571368163464994
OROATP	0.999600808	0.6324555320336759
NDP4	0.999599578	0.7171134400577556
MI1PP_1	0.99959936	0.7171134400577422
MI4PP_2	0.99959936	0.7558993290400942
MI4PP_1	0.99959936	0.717113440057742
MI3PP_1	0.99959936	0.7171134400577421
MI3PP_2	0.99959936	0.7558993290400942
DHRG2	0.9995975659999999	0.7926311636192571
MCDC	0.9995961120000001	0.4714332500789691
UTCY	0.9995941979999999	0.5999707474038894
FAH1	0.9995930599999999	0.8250255490695155
ALAALAPEPT1tc	0.999591838	0.6324555320336759
MALTHXabc	0.9995889800000001	0.8571353949017922
RE0915E	0.9995885399999999	0.7502072589727614
FADRx2	0.99958617	0.7042093258113586
CDAPPA160	0.999584464	0.7177486510170517
LYSt3pp	0.99958197	0.6499377808259257
MLTHFte1	0.99958124	0.8451454252396946
MTAM_1	0.9995800200000001	0.9449358612434009
FAS141	0.999579808	0.9591833689017558
r0318	0.9995796799999999	0.6761039788428876
DMPPS_syn	0.999579172	0.7921265528328923
ASPGLUr	0.9995790120000001	0.5303300858899106
HPYRRx_1	0.999578608	1.0
ARGARGr	0.999575454	0.5773502691896258
ATPATF3	0.9995741240000001	0.47435899336404064
LAAL42	0.999572966	0.6761039788429167
CRNtHa	0.9995723919999999	0.6324555320336759
BSORy	0.9995722459999999	0.7921265528328923
ACOAD1fr	0.9995717620000001	1.0
FACOAE141	0.999571306	0.6324208417705117
DHR_1	0.999570526	0.5302169458490195
GUAD_1	0.999570228	0.9486890813467939
PYRDC2	0.999569872	0.6761039788428787
CDAPPA161	0.9995669819999999	0.7177486510170517
NDH1_1p	0.9995655579999999	0.8620672264669615
FA120ACPHi	0.99956432	0.6324208417705338
PDE3	0.9995637220000001	0.6708449218490917
NOPD	0.999563188	0.7333523193341989
CDAPPA140	0.99956312	0.7177486510170517
CDAPPA141	0.9995626100000001	0.7177486510170517
GTHRDabcpp	0.9995616119999999	0.8451454252396949
ARGKr	0.999560826	0.6999780605529603
THRS_2	0.99956073	0.7171134400577377
FBP	0.9995598080000001	0.6030327113879206
TMDPK	0.999557778	0.5999707474039052
EAR160y	0.999556656	0.7460029574170364
CDPDAGS_HDE_HDE_c	0.9995562619999999	0.7999853737019155
AMPEP9	0.999555878	0.5
AMPTASEGM	0.999555878	0.5
LPLIPAL2A160	0.999554868	0.7499542878039874
CDPDAGS_PALM_PALM_c	0.9995541880000001	0.799985373701916
UDPACGA6D	0.99955295	0.9263659179902413
NADPHQR4	0.999552846	0.7042093258113461
ACP1_FMN	0.9995526939999999	0.6030327113879206
HMR_0253	0.9995521999999999	0.8451454252396946
DESATPE160	0.9995510339999999	0.9150892046683698
CDAPPA120	0.999550828	0.7177486510170517
ASPO5_1	0.9995500140000001	0.8944598957987925
CDAPPA181	0.9995472939999999	0.7177486510170517
DMALRED	0.999547264	0.5
r1530	0.999546438	0.8571353949017926
GTHRDt2_1	0.999546438	0.8451454252396949
HMEDR	0.999545612	0.8571368163465021
ALCD2y	0.99954451	0.7042093258113571
PENDECACID	0.999544442	0.8724799759255909
HEPEDECACID	0.999544442	0.8734352155897035
HEPDECACID	0.999544442	0.8734352155897035
PALDP	0.99954301	0.6030327113879206
PALDH	0.99954301	0.6030327113879206
SSCOARy	0.9995428780000001	0.7385520144880589
ARGDI	0.9995427579999999	0.8944598957987727
GLNt4	0.9995408619999999	0.6708203932499369
ACMANAt2	0.9995392519999999	0.6324555320336759
APSR	0.99953874	0.7776964967893911
MALTPTabcpp	0.999537956	0.8451454252396947
MALTPTabc	0.999537956	0.8451454252396947
CDAPPA180	0.9995369000000001	0.7177486510170517
CS	0.9995364800000001	0.6172295199209943
TTDCEAc	0.99953576	0.6324208417705094
HMR_0201	0.99953576	0.6324208417705376
SUCRt2	0.99953489	0.6324555320336759
CYTDK2_1	0.9995344119999998	0.8944598957987896
SALCOD	0.9995338200000001	0.7753065584473382
XAND	0.9995333759999999	0.7582008561223321
CYSGLYt2ir	0.9995320980000001	0.6324555320336759
CGLYt3_2	0.9995320980000001	0.7999999999999998
2HBO	0.999531302	0.7027434350447406
LDH2	0.999531302	0.7027434350447406
DHPTt	0.999530332	0.6324555320336759
3PGP	0.9995300699999999	0.6030327113879206
LYSabc	0.9995293180000001	0.8571353949017922
EAR120y	0.999527496	0.7460029574170333
NACHORCTL3le	0.9995271320000001	0.6324555320336759
r1162	0.999526936	0.8451454252396946
NMNTP	0.9995268320000001	0.6324555320336759
SLFAT	0.9995267699999999	0.5999707474038953
BTNt	0.99952568	0.845145425239713
r1516	0.99952566	0.8451454252396946
GLUTRS2	0.999524918	0.6761039788429192
ACYP	0.9995248320000002	0.7171134400577472
r1523	0.999523952	0.8451454252396946
DHGLYH	0.9995237119999999	0.7746249924281238
ARNO	0.999522348	0.6415048115569677
GLCP4	0.999521676	0.8040469578559891
GLCP3	0.999521676	0.8040469578559893
FAS180ACP	0.9995210699999999	0.9538521953784808
BNOCA	0.9995210499999999	0.7385520144880589
BTNt2ipp	0.99952104	0.6499377808259257
4ABZt2r	0.9995203399999999	0.6324555320336759
FTHFI	0.999519686	0.8451454252397087
C160SN	0.999515626	0.9966591689783444
ACTLMO	0.9995153720000001	0.8436705604828825
CELBt2	0.999515204	0.6324555320336759
LCADi_D	0.9995127880000002	0.8571368163465021
UDPGD	0.9995126400000001	0.9263659179902413
FA161ACPHi	0.999511368	0.632420841770536
COORr	0.99951081	0.547742585022516
C120SN	0.9995098520000001	0.9969876204362502
HCO3_h_ti	0.999509848	0.6324555320336759
LAAL28	0.999509558	0.6761039788429125
FISC	0.999509308	0.73732475647289
GLDBRAN2	0.99950902	0.9999999999999998
PRAIS_1	0.9995068880000002	0.9525710509849894
E4POR1	0.9995066419999998	0.8888843747460663
PTRCt2pp	0.999504248	0.6499377808259257
C140SN	0.999504186	0.9968919887664128
CYSTabc	0.999504004	0.8451454252397059
RAFFINt2	0.9995033259999999	0.6324555320336759
DESAT18a	0.999503296	0.8436705604828825
DES2_9	0.999503296	0.8436705604828825
GLCSGLT1le	0.999502272	0.7505644976500124
TREt2	0.9994985599999999	0.6324555320336759
PDH2	0.999498346	0.7142707898035898
NT5C	0.9994953280000001	0.6030327113879206
TDP	0.999495104	0.8090335600294944
FAS120ACP	0.999494962	0.9538521953784844
HMR_6785	0.9994934660000002	0.7778174593052023
ARGSS2	0.9994923159999999	0.9258442798814963
NTD11	0.9994914619999999	0.6030327113879206
OIVD2E	0.9994893140000001	0.8103905770334867
FA180ACPH	0.9994883019999999	0.6324208417705253
LAAL36	0.9994879059999999	0.7142707898035977
MALTTTRabcpp	0.9994853200000001	0.8571353949017922
MGSA2	0.999483394	0.6666260360799243
HMR_6786	0.9994822200000002	0.5999707474038778
ASPtpp	0.9994800940000002	0.7071067811865475
CYTK3	0.999479486	0.5
r1528	0.9994783159999999	0.8451454252397047
NFORGLUAH	0.9994781859999999	0.7499466672083681
OAAt_1	0.9994775340000001	0.632455532033676
FACOAE80	0.9994767340000001	0.5999707474038767
GTPDPDP	0.9994759160000001	0.7171134400577382
GDTP	0.9994759160000001	0.7558993290400945
CODH4	0.9994757680000002	1.0
HMPK1_1	0.999473714	0.8944598957988064
BRFAPS	0.9994727880000001	0.680427638982541
MOEB1	0.999472596	0.6761039788429178
DDPA_1	0.9994720060000001	0.9129043083708357
FACOAE100	0.9994715700000001	0.5999707474038851
CYTDt	0.99947076	0.7071067811865475
6HNACMO	0.999470072	0.7753065584473371
NTP9	0.999468678	0.7171134400577563
4HTHRS_1	0.999467088	0.8944598957987642
TSR	0.9994659100000002	0.35358571251961646
FRUabc	0.9994658879999999	0.8451454252396989
NTP11	0.999465726	0.7171134400577559
ASNabcpp	0.9994637839999999	0.8451454252397135
HMR_4816	0.999463646	0.8728639617448437
4ABUTabcpp	0.9994634439999999	0.8451454252397087
NADK3	0.999462248	0.5999707474038682
SPODM_1	0.999461692	0.28867513459481287
UACCpts	0.9994616799999999	0.7661022245133915
ASPTA6	0.9994606319999999	0.5
4ABUTD	0.999460372	0.8618535092064752
VALDHr	0.9994577159999999	0.6479185473716171
GLYOX3	0.999456812	0.6063455831719776
Cuabc	0.999456468	0.8571353949018159
PDX5PO2	0.9994557540000001	0.7027434350447512
HISt2r1	0.9994556680000001	0.6324555320336759
GLUSz	0.99945559	0.7697925405125096
CHLabc_rev	0.99945548	0.8451454252397088
F1PP	0.999455252	0.75
LLEUDr	0.9994549320000001	0.6479185473716214
Ht	0.9994508599999999	0.8944271909999159
ASPOb	0.9994507699999999	0.645520827023438
O2XOADOX	0.999450378	0.8433342874997408
M1PD	0.9994502080000001	0.7027434350447588
SBTPD	0.9994502080000001	0.7027434350447446
SACCD_c	0.999449482	0.7333523193341946
NTP12	0.99944764	0.7171134400577238
CITRt2r	0.99944724	0.6324555320336759
RIBFLVt3	0.9994455999999999	0.8451454252396946
RIBFLVt3o	0.9994455999999999	0.8451454252396946
BALAt2r	0.999445504	0.6324555320336759
NTPP11_1	0.999445454	0.8944598957987505
DESAT16_2	0.99944498	0.6776536820404611
DHNCM	0.9994436600000001	0.75
TYRabc	0.999442574	0.8451454252396946
CHLt2pp	0.9994425120000001	0.6499377808259257
CHLt3pp	0.9994425120000001	0.6499377808259257
TAUPAT1c	0.9994414899999999	0.6324555320336759
PRO1x	0.9994404319999999	1.0
P5CR2	0.9994404319999999	0.9486890813468004
ACTNMO	0.9994397700000001	0.8250255490695033
DBTS	0.9994396139999999	0.7970151041801369
GABAVESSEC_1	0.999437794	0.8451454252397087
GABAVESSEC	0.999437794	0.5212901786308457
TSULabcpp	0.999437576	0.8571353949017922
r2073_1	0.99943682	0.6324555320336759
EAR141x	0.999435664	0.7027434350447394
CYOO3	0.9994355599999999	0.8081274627742516
ASNabc	0.9994338899999999	0.8451454252397135
DESAT16	0.999432528	0.8436705604828825
GALt2pp	0.9994324000000001	0.6499377808259257
UAMRH	0.9994323739999998	0.8250255490695014
FPGS_1	0.999431846	0.6286222642595707
2DR1PP	0.99942981	0.6030327113879206
r0220_1	0.999428894	0.5477425850225097
r0220	0.999428894	0.6625216834961187
PACPT_1	0.999428894	0.5477425850224934
UDPGALOR	0.9994285980000001	0.9263659179902413
MSADC	0.999427624	0.6859943405700353
DRIBt2	0.999427456	0.6324555320336759
UDPDPRD	0.999426156	0.7042093258113628
NTRLASE2	0.999425886	0.6229876205307192
DESATPG160	0.9994256680000001	0.9150892046683698
LIPATPT_2	0.9994255280000001	0.6761039788428936
LIPATPT_1	0.9994255280000001	0.6761039788428935
THISAT	0.9994255280000001	0.6761039788428856
S3AdT	0.9994255280000001	0.6761039788428869
RE1944C	0.9994255280000001	0.676103978842888
DHBS	0.9994255280000001	0.6761039788428778
GMHEPAT	0.9994255280000001	0.6761039788428864
Spt3AdT	0.9994255280000001	0.6761039788428869
SELADT	0.9994255280000001	0.6761039788428864
ARAT	0.99942463	0.596264202126527
FAS240_L	0.999424358	0.9925664687306812
FAS200	0.999424358	0.9534344089208844
DESAT14	0.9994242959999999	0.8436705604828825
GLYCYSAP	0.9994242360000001	0.75
CA2abc1pp	0.9994208140000002	0.8571353949018278
DHNCOAT	0.999419458	0.59997074740389
NPHSb	0.999419458	0.59997074740389
OPHHX3	0.99941942	0.9203553472647733
OMPHHX3	0.99941942	0.9203553472647733
OMMBLHX3	0.99941942	0.9203553472647733
H4THDPR	0.999417154	0.7921265528328923
ALDD22x	0.99941664	0.857136816346497
BAMPPALDOX	0.99941664	0.8571368163464972
CA2t2pp	0.999415954	0.7071067811865475
INSK	0.9994145839999999	0.6324272665589824
7OHOCTAc	0.999413822	0.8250255490695071
ILEDHr_1	0.999413538	0.647918547371622
UDPRHMS_c	0.9994130099999999	0.7921265528328923
INOSTtpp	0.99941268	0.6499377808259257
MALt3r	0.999412272	0.632455532033676
MALt2_3	0.999412272	0.8485281374238569
MALt2_2	0.999412272	0.8451542547285166
MALt2r	0.999412272	0.8017837257372732
CYSTRS	0.9994120540000001	0.5477425850225088
6PHBG_2	0.999411778	0.7177486510170552
FCSTOLS_c	0.9994087480000001	0.9484028072536423
MCAO_c	0.9994087480000001	0.9484028072536419
KHK	0.9994085559999999	0.7999853737020145
ALATRS_1	0.99940845	0.6761039788429327
C141SN	0.9994078180000001	0.9956764252983763
MALTTRabcpp	0.9994071120000001	0.8571353949017922
PYROX	0.9994066159999999	0.7302789419165616
GSNt2	0.999405928	0.6324555320336759
CARORSr	0.999405164	0.733352319334184
XNAC	0.999405164	0.7333523193341811
DESAT18_5	0.999404892	0.6776536820404611
ACPAL	0.9994045079999999	0.6666666666666667
GP4GH1	0.9994027600000001	0.7177486510170539
THMTP	0.999402616	0.7171134400577284
C161SN	0.999400782	0.9955262715177791
AIRCra	0.9994007720000001	0.9090878872490373
r0796	0.9994005720000001	0.7027434350447438
TRSARyr	0.9994003560000001	0.7999853737019558
3HPPPNH	0.9994002359999999	0.7019166954979379
CHORS_1	0.99939954	0.8660254102194379
ALCD22_L	0.9993995160000001	0.7999853737019669
DIDP	0.999399418	0.7171134400577559
ORNTA	0.99939886	0.5000101567181718
3HPPPNOHc	0.9993987780000001	0.8250255490694993
GDTPR	0.9993984960000001	0.9279898069904156
DESAT18_8	0.999396664	0.6776536820404611
DHFOR	0.9993961459999999	0.7027434350447541
GCALDtabcpp	0.9993958900000001	0.8451454252396975
LEUt3pp	0.999394462	0.6499377808259257
ILEDHr	0.99939415	0.647918547371622
FACOAE60	0.999394104	0.5999707474038852
CAPROICc	0.999394104	0.5999707474038879
INS2D	0.99939365	0.7027434350447537
PPPPH	0.99939312	0.7171134400577581
r0085	0.9993927560000001	0.5669615167460408
HYNE	0.9993927560000001	0.5669615167460408
r0381	0.9993927280000001	0.7582008561223321
GTHOXti2	0.99939167	0.845145425239695
MAN6Pt6	0.9993908600000001	0.6324555320336759
ALAALAD_1	0.999389542	0.666747932793222
GMPR	0.999388836	0.7387289251893674
GLYBabcpp	0.999388398	0.8571353949017942
HMR_2287	0.999387462	0.8436705604828825
LAAL2	0.999387158	0.714270789803642
FLVR_1	0.999385942	0.7999853737019432
CHOLD3	0.9993855899999999	0.7042093258113553
4HBHYOX	0.999382752	0.8250255490695007
URIt5	0.999380948	0.9486832980505138
HMR_2284	0.999379976	0.8436705604828825
HMR_2282	0.999379976	0.8436705604828825
HMR_2281	0.999379976	0.8436705604828825
DMPSS_c	0.9993798740000001	0.8571324630889716
MOCDS	0.999379448	0.5999707474038394
ALDD8	0.99937884	0.8571368163465021
DESAT14_9	0.9993785520000001	0.6776536820404611
UNK2	0.99937768	0.5962642021265185
UNK2_cho	0.99937768	0.6625216834961202
THRabcpp	0.9993736679999999	0.8571353949017922
ALDD3y	0.999373666	0.8618535092064843
ALDD10	0.999373512	0.8571368163464994
EAR181x	0.99937191	0.7027434350447551
r0400	0.999371824	0.3872898116951602
HDH	0.9993715799999998	0.9347554589779268
LHIST	0.9993715799999998	0.8571368163465021
HISTD	0.9993715799999998	0.9263659179902413
HISTDb	0.9993715799999998	0.8571368163465021
HISTDb_1	0.9993715799999998	0.7582008561223321
ADPMAN	0.999371304	0.749954287803968
SUCRabc	0.9993700640000001	0.8571353949017922
FRUpts2	0.9993692299999999	0.75
UREA2t2	0.999369158	0.7999999999999998
UREAt_2	0.999369158	0.7071067811865475
FA181ACPH	0.99936834	0.6324208417705246
3PGt6	0.9993681999999999	0.6324555320336759
METSOX1abcpp	0.9993669000000001	0.8451454252396947
METSOX1abc	0.9993669000000001	0.8451454252396947
SPMDt2pp	0.9993665820000001	0.6499377808259257
MDHi2	0.999366354	1.0
THMt2	0.99936612	0.6324555320336759
THMt3	0.99936612	0.632455532033676
UACGAMDH	0.999365954	0.7027434350447361
DADNK	0.999365858	0.632427266558998
P5CR_1	0.999364226	0.9486890813468
PRO1y	0.999364226	1.0
r1322	0.99936364	0.6667072960152978
GLYCAt2rpp	0.999362374	0.6499377808259257
MNDNS2	0.9993622200000001	0.9234266498437218
GLYCDy	0.9993616660000001	0.70420932581136
CELLBabc	0.9993611299999999	0.8451454252397094
TTDCEAATP	0.999360864	0.8451454252396946
ALCD19y	0.999359338	0.7042093258113605
MAN6Gpts	0.9993567200000001	0.7661022245133915
MNLDH2	0.9993565480000001	0.7999853737019553
ACAFDOR	0.999356336	0.9145434762948108
HKt	0.999355024	0.8571353949018008
CAMPP	0.999354258	0.7171134400577526
PDE2	0.999351716	0.670844921849092
ABFPT2	0.9993507380000001	0.7999853737020182
PFK26	0.9993507380000001	0.7999853737020226
PYAS	0.99934958	0.7905549615586663
PROGLYPEPT1tc	0.9993486580000001	0.6324555320336759
AIRSK	0.9993483940000001	0.7453560004749334
HCO3abc	0.999348318	0.8451454252396947
BCT1_syn	0.999348318	0.8451454252396947
CPS_1	0.9993481479999999	0.5071861459351391
CBPSam_1	0.9993481479999999	0.8838736008520726
DESAT18_3	0.999347358	0.6776536820404611
FBP26	0.9993466719999999	0.6030327113879206
DESAT18	0.99934642	0.8436705604828825
THRD	0.9993453200000001	0.7027434350447381
METSOX2abc	0.999344374	0.8451454252396947
METSOX2abcpp	0.999344374	0.8451454252396947
EAR100x	0.999343716	0.7027434350447569
GALOR	0.9993414700000001	0.7042093258113598
CAATPS_1	0.999341448	0.8571353949017859
CAATPS	0.999341448	0.8386232361353102
LCTSt	0.999338584	0.6324555320336759
EAR161y	0.9993374319999999	0.7042093258113612
PACOAT	0.9993370199999999	0.5999707474038705
HMR_2359	0.9993361999999999	0.8436705604828825
DESAT18_2	0.9993361999999999	0.8436705604828825
C181SN	0.9993343320000001	0.9953423538917385
DESAT18_6	0.9993343100000001	0.6776536820404611
r1382_1	0.999330018	0.8404886034535036
FPGS	0.999330018	0.8347744054911914
THFGLUS	0.999330018	0.7142707898036091
FPGS_tm	0.999330018	0.8347744054911902
RMNt	0.9993299180000002	0.6324555320336759
NO3R2	0.999328098	0.8461495190414543
ASPTA4	0.9993278	0.8944598957987854
CD2abc2	0.9993277840000001	0.8451454252397117
PPAt6	0.99932766	0.6324555320336759
A6PAG	0.9993274	0.7999853737020056
ACGAM6PS	0.999326984	0.5999707474038876
GLXCL	0.999323974	0.8571353949017871
C180SN	0.999323052	0.9963981563004531
LALDO3	0.9993225640000001	0.7999853737019706
LAAL10	0.999320672	0.5962642021265182
GLUCYSte	0.99931894	0.8451454252396964
3HPADHi	0.99931865	0.8571368163464927
PHEME2abcpp	0.999318538	0.8451454252396947
LAAL31	0.999318136	0.6761039788428993
TRPabc	0.999318028	0.8451454252396946
HMR_4079	0.999317492	0.8618535092064792
FORAMD	0.999317198	0.5
NADK4	0.99931626	0.599970747403868
HMR_3855	0.9993152160000001	0.70420932581137
ARB_Dabc	0.999314798	0.8571353949018296
HT44D	0.9993135439999999	0.6123724356957946
HSDxi	0.9993132960000001	0.7027434350447544
MOBDabc_rev	0.9993120780000002	0.8451454252396946
PYNP2r_1	0.9993119960000001	0.8944598957987611
IPPS	0.9993116799999999	0.5477425850225107
DINSt2	0.9993106399999998	0.6324555320336759
SFCYSc	0.9993103320000001	0.5302169458489854
SGDS	0.9993099019999999	0.5
RE1897C	0.9993097719999999	0.7027434350447412
ASPA1	0.9993089039999999	0.5000101567181718
BALAVECSEC_1	0.99930767	0.845145425239713
BALAVECSEC	0.99930767	0.4662390621015584
Kt1	0.9993070960000001	0.7071067811865475
PRAIC	0.999306874	0.9449358612433947
OXAt	0.9993066460000002	0.6324555320336759
ICHDx	0.999305992	0.6708449218490782
ICDHx	0.999305992	0.6708449218490887
PHEPC	0.99930544	0.6546878678856548
ALR2x	0.9993039099999999	0.7999853737019712
PNTOt2	0.9993036400000002	0.6324555320336759
NAtex	0.999302682	0.474341649025257
2PGt6	0.999301852	0.6324555320336759
GLCt1	0.999300566	0.5773502691896258
ICN	0.9992992300000001	0.7905549615586808
1P2CBXLR	0.9992992300000001	0.8749771439020059
DMGLYBabcpp	0.999298732	0.8451454252397033
HISabc	0.9992972100000002	0.8571353949017922
COB1NDAAT2	0.999296614	0.6666666666666667
CBLAT_DELETE	0.999296614	0.6666666666666667
SELMETAT	0.999296614	0.6666666666666667
CBIAT_DELETE	0.999296614	0.6666666666666667
HMR_2292	0.99929568	0.8436705604828825
HMR_2295	0.99929568	0.8436705604828825
HMR_2293	0.99929568	0.8436705604828825
HMR_2296	0.99929568	0.8436705604828825
CITt3	0.999294068	0.6324555320336759
CITt2r	0.999294068	0.6455050916320845
HMGCOAS	0.99929378	0.5477425850225106
INSt2	0.999293196	0.6324555320336759
DGSNt2	0.999292752	0.6324555320336759
PS141abcpp	0.9992926480000002	0.8451454252396946
TAURabcpp	0.9992923079999999	0.8571353949017922
UREAabcpp	0.9992910540000001	0.8451454252396946
RNMK	0.999290946	0.6324272665589629
LAAL14	0.9992907539999999	0.6761039788429145
PS181abcpp	0.9992895579999999	0.8451454252396946
PAPA140	0.999289232	0.6030327113879206
THMabcpp	0.9992890420000002	0.8451454252396946
THMabc	0.9992890420000002	0.8451454252396946
THMATPe	0.9992890420000002	0.8451454252396946
PPNCL2_1	0.99928876	0.9258442798814837
PS120abcpp	0.9992862319999999	0.8451454252396946
PS180abcpp	0.9992860700000001	0.8451454252396946
DESAT18_11	0.9992846519999998	0.6776536820404611
DESAT18_4	0.9992846519999998	0.6776536820404611
PS140abcpp	0.999284368	0.8451454252396946
SELNPS	0.9992831640000001	0.6123724356957946
PS160abcpp	0.9992828860000001	0.8451454252396946
FOLR2_1	0.9992828580000002	0.8944598957987792
CO2tpp	0.9992823999999999	0.4999999999999999
T2ECR	0.999281886	0.7042093258113541
PS161abcpp	0.99928131	0.8451454252396946
MOBDabcpp	0.999277524	0.8571353949017922
13PPDH2_1	0.9992771100000001	0.70420932581137
PPRDNDH	0.9992755819999999	0.7143764458744246
r1527	0.9992749980000001	0.8451454252397054
PHEMEABCte	0.99927386	0.8571353949017921
HEMEti	0.99927386	0.8451454252396947
LYSLYSLYSr	0.999271746	0.545611227050057
CRO4t3	0.99927151	0.6324555320336759
CHLP	0.9992714380000001	0.6030327113879206
MSO3abc	0.999269806	0.8571353949017922
LCARSyi	0.9992689459999999	0.7999853737019395
ALCD22_D	0.999267666	1.0
NH4ti	0.9992674819999999	0.9999999999999998
LPAMt	0.999267448	0.6324555320336759
FMNRx2	0.999266572	0.799985373701953
FMNRy_1	0.999266572	0.7905549615587024
ALAALAD	0.9992663439999999	0.6804276389825488
CMPA_1	0.9992661039999999	0.7698159962100856
CHOLSabc	0.999265574	0.8571353949018202
15DAPabcpp	0.99926504	0.8451454252397064
SKMt2	0.999262478	0.6324555320336759
EAR180y	0.999262448	0.7460029574170408
ALAGLUabcpp	0.99926242	0.8451454252397109
LAAL35	0.999260266	0.7142707898036286
ALOX	0.999259254	0.7324617232695415
FRUt3	0.9992592419999999	0.6499377808259257
DAPabc	0.99925896	0.8451454252397069
DAPabcpp	0.99925896	0.8451454252397069
FMNRx	0.9992565859999999	0.702743435044753
CITabc	0.999253674	0.8783080266948408
MELIBt3ipp	0.999253658	0.6499377808259257
P4502C94	0.9992533619999999	0.8250255490695045
P4503A4	0.9992533619999999	0.8250255490695014
P4502C93	0.9992533619999999	0.8250255490695094
P4502C92	0.9992533619999999	0.8250255490695094
CYP2R1	0.9992533619999999	0.8250255490695086
OMMBLHXy	0.9992533619999999	0.8250255490694985
CXANHX	0.9992533619999999	0.825025549069515
P4502F1	0.9992533619999999	0.8250255490695014
P4502D6	0.9992533619999999	0.825025549069512
CERH124	0.9992533619999999	0.8250255490695062
MPOMOR_1	0.9992533619999999	0.8436705604828825
MPOMOR	0.9992533619999999	0.8436705604828825
MPOMMM	0.9992533619999999	0.8436705604828825
MPOMC1_1	0.9992533619999999	0.8250255490695028
MELATNOX	0.9992533619999999	0.8250255490695102
P4502E1	0.9992533619999999	0.8250255490695014
PACCOAE	0.9992533619999999	0.8250255490695014
MPOMC1	0.9992533619999999	0.8250255490695028
P4503A5	0.9992533619999999	0.8250255490695075
LTHSTRLOR	0.9992533619999999	0.8436705604828825
CERH126	0.9992533619999999	0.8250255490695062
OMPHHXy	0.9992533619999999	0.8250255490694987
4MZYMR	0.9992533619999999	0.8436705604828825
TYMc	0.9992533619999999	0.8250255490695014
44MZYMMO	0.9992533619999999	0.9354954358176547
KYN3OX	0.9992533619999999	0.8250255490695089
P4502C9	0.9992533619999999	0.8250255490695074
CDCA6AH	0.9992533619999999	0.82502554906951
P4502C8	0.9992533619999999	0.8250255490695014
PSPHS	0.9992533619999999	0.8250255490695014
CERS324	0.9992533619999999	0.8250255490695062
P4502C19	0.9992533619999999	0.8250255490695073
7KLITCHOLc	0.9992533619999999	0.8436705604828825
P4502A6	0.9992533619999999	0.8250255490695101
CERS326	0.9992533619999999	0.8250255490695062
LIDOMO	0.9992533619999999	0.8250255490695129
OPHHXy	0.9992533619999999	0.8250255490694987
5OHHEXAc	0.9992533619999999	0.8250255490695081
HMR_1989	0.9992533619999999	0.8250255490695013
HMR_0981	0.9992533619999999	0.8250255490695015
HMR_1516	0.9992533619999999	0.8436705604828825
RN0020C	0.9992533619999999	0.8250255490695014
HMR_1504	0.9992533619999999	0.8250255490695024
HMR_1503	0.9992533619999999	0.8436705604828825
HMR_1502	0.9992533619999999	0.8250255490695022
RN0001C	0.9992533619999999	0.825025549069507
25HVITD3c	0.9992533619999999	0.8250255490694981
SMO	0.9992533619999999	0.8250255490695056
HMR_1494	0.9992533619999999	0.8250255490695036
HMR_1493	0.9992533619999999	0.8436705604828825
HMR_1490	0.9992533619999999	0.8250255490695019
HMR_1478	0.9992533619999999	0.8436705604828825
HMR_1477	0.9992533619999999	0.8250255490695115
ZXANHX	0.9992533619999999	0.8250255490695045
ZCAROTDH2	0.9992533619999999	0.8436705604828825
HMR_1126	0.9992533619999999	0.8250255490695068
ZCAROTDH1	0.9992533619999999	0.8436705604828825
HMR_0954	0.9992533619999999	0.8250255490695066
HMR_0950	0.9992533619999999	0.8250255490695066
HMR_0946	0.9992533619999999	0.8250255490695066
RE2382C	0.9992533619999999	0.8250255490695159
HMR_1536	0.9992533619999999	0.825025549069502
HMR_1767	0.9992533619999999	0.8250255490695024
HMR_1538	0.9992533619999999	0.8436705604828825
HMR_1765	0.9992533619999999	0.8250255490695143
21HPRGNLONE	0.9992533619999999	0.8250255490695089
RN0030C	0.9992533619999999	0.8433008857767692
RE2235C	0.9992533619999999	0.8250255490695131
RE2240C	0.9992533619999999	0.825025549069498
RE3434C	0.9992533619999999	0.8250255490695013
HMR_1739	0.9992533619999999	0.8250255490695024
HMR_1737	0.9992533619999999	0.8250255490695014
HMR_1735	0.9992533619999999	0.8250255490695153
RE2248C	0.9992533619999999	0.8250255490695004
HMR_1681	0.9992533619999999	0.8250255490695014
RE2249C	0.9992533619999999	0.8250255490695004
RN0027C	0.9992533619999999	0.8433008857767692
HMR_1550	0.9992533619999999	0.8250255490695024
HMR_1549	0.9992533619999999	0.8436705604828825
HMR_1548	0.9992533619999999	0.8250255490695024
HMR_1545	0.9992533619999999	0.8250255490695024
HMR_1544	0.9992533619999999	0.8436705604828825
HMR_1543	0.9992533619999999	0.8250255490695021
HMR_0942	0.9992533619999999	0.8250255490695066
3DHLCAS	0.9992533619999999	0.8436705604828825
RE2383C	0.9992533619999999	0.8911423719370041
RE2387C	0.9992533619999999	0.8250255490695069
RE3019C	0.9992533619999999	0.8250255490695013
RE3020C	0.9992533619999999	0.8250255490695013
C14825c	0.9992533619999999	0.8250255490695115
RE3041C	0.9992533619999999	0.8250255490695121
BCAROHX2	0.9992533619999999	0.825025549069515
BVMO4	0.9992533619999999	0.8250255490695112
BVMO2	0.9992533619999999	0.8250255490695155
RE3522C	0.9992533619999999	0.8250255490695014
RE3518C	0.9992533619999999	0.8250255490695013
DOPAc	0.9992533619999999	0.8250255490695027
BVMO1	0.9992533619999999	0.8250255490695015
RE3514C	0.9992533619999999	0.8250255490695118
RE3506C	0.9992533619999999	0.8250255490695015
RE3474C	0.9992533619999999	0.8250255490695013
RE3464C	0.9992533619999999	0.8250255490695066
RE3251C	0.9992533619999999	0.8250255490695069
RE3440C	0.9992533619999999	0.8911423719370041
RE3436C	0.9992533619999999	0.8250255490695014
RE3370C	0.9992533619999999	0.8911423719370041
RE3018C	0.9992533619999999	0.8250255490695013
RE3015C	0.9992533619999999	0.8250255490695011
RE3014C	0.9992533619999999	0.825025549069512
3DHCDCAS	0.9992533619999999	0.8436705604828825
RE2398C	0.9992533619999999	0.8911423719370041
PHTHCLS	0.9992533619999999	0.8250255490695044
CADMO	0.9992533619999999	0.8250255490695038
CACNAO	0.9992533619999999	0.8250255490695066
RE2632C	0.9992533619999999	0.8911423719370041
3DHDCAS	0.9992533619999999	0.8436705604828825
RE2636C	0.9992533619999999	0.8250255490695063
RE2675C2	0.9992533619999999	0.8436705604828825
PGS	0.9992533619999999	0.766973238853545
RE3013C	0.9992533619999999	0.8250255490695131
C5STDS	0.9992533619999999	0.8436705604828825
C4STMO2	0.9992533619999999	0.957141744108115
EPISTLDS_c	0.9992533619999999	0.8436705604828825
3DHCAS	0.9992533619999999	0.8436705604828825
C4STMO1	0.9992533619999999	0.9571417441081138
C22STDS	0.9992533619999999	0.8436705604828825
BCAROHX	0.9992533619999999	0.8250255490695056
RE2975C	0.9992533619999999	0.8250255490695011
RE2112C	0.9992533619999999	0.8250255490695082
RN0029C	0.9992533619999999	0.5241251488145671
HMR_1786	0.9992533619999999	0.8250255490695153
RE1811C	0.9992533619999999	0.8250255490695009
r0741	0.9992533619999999	0.8250255490695014
HMR_2457	0.9992533619999999	0.8250255490695115
RE1582C	0.9992533619999999	0.8250255490695129
RE1587C	0.9992533619999999	0.8250255490695131
HMR_2403	0.9992533619999999	0.8436705604828825
RE1632C	0.9992533619999999	0.8250255490695109
HMR_2393	0.9992533619999999	0.8436705604828825
HMR_2380	0.9992533619999999	0.8436705604828825
HMR_2368	0.9992533619999999	0.8436705604828825
r0268	0.9992533619999999	0.8250255490695095
HMR_2365	0.9992533619999999	0.8436705604828825
RE1803C	0.9992533619999999	0.8250255490695014
HMR_2289	0.9992533619999999	0.8436705604828825
RE1806C	0.9992533619999999	0.825025549069507
HMR_2288	0.9992533619999999	0.8436705604828825
HMR_2472	0.9992533619999999	0.8436705604828825
HMR_1838	0.9992533619999999	0.8436761717285094
HMR_2484	0.9992533619999999	0.8436705604828825
DESAT180_9	0.9992533619999999	0.8436705604828825
DES21	0.9992533619999999	0.8250255490695156
RAHY	0.9992533619999999	0.8250255490695014
DES2_12	0.9992533619999999	0.8436705604828825
DES2_15	0.9992533619999999	0.8436705604828825
DES2_6	0.9992533619999999	0.8436705604828825
DES2_6B	0.9992533619999999	0.8436705604828825
FAH4	0.9992533619999999	0.8250255490695014
HMR_2495	0.9992533619999999	0.8436705604828825
AND19ONEc	0.9992533619999999	0.8250255490695044
HMR_2585	0.9992533619999999	0.8250255490695065
RE1308C	0.9992533619999999	0.8250255490695004
AGLPED_cho	0.9992533619999999	0.8436705604828825
AGLPED	0.9992533619999999	0.8436705604828825
HMR_2581	0.9992533619999999	0.7669732388535494
RE1809C	0.9992533619999999	0.8250255490695009
RE3435C	0.9992533619999999	0.8250255490695014
RE1812C	0.9992533619999999	0.8250255490695009
RN0032C	0.9992533619999999	0.5241251488145668
HMR_1948	0.9992533619999999	0.8250255490695013
RE1942C	0.9992533619999999	0.9335193495705079
RE1941C	0.9992533619999999	0.933519349570508
RE1938C	0.9992533619999999	0.825025549069507
RE1906C	0.9992533619999999	0.8250255490695068
RE1826C	0.9992533619999999	0.825025549069507
RE1905C	0.9992533619999999	0.8250255490695068
RE1904C	0.9992533619999999	0.8250255490695068
HMR_1944	0.9992533619999999	0.8250255490695089
HMR_1981	0.9992533619999999	0.8250255490695089
HMR_1940	0.9992533619999999	0.8250255490695062
RE1943C	0.9992533619999999	0.8250255490695069
HMR_1988	0.9992533619999999	0.8250255490694979
HMR_1990	0.9992533619999999	0.825025549069506
HMR_1991	0.9992533619999999	0.8250255490695022
HMR_1992	0.9992533619999999	0.8250255490695059
HMR_1993	0.9992533619999999	0.8250255490695062
HMR_2007	0.9992533619999999	0.825025549069509
RE1828C	0.9992533619999999	0.8250255490695011
MNDNS1	0.9992533	0.9363815573351874
PAPA180	0.9992526420000001	0.6030327113879206
SACCD2	0.999251514	0.7019166954979328
DCPLD1	0.999251514	0.7019166954979386
CHOLK	0.99925105	0.6324272665590012
DHORD2	0.999249354	0.5
FOLABCCte	0.9992470360000001	0.8451454252396992
FADD17	0.9992462119999999	0.7706200958552641
GLNt	0.999243888	0.5345364442172463
HACD6i	0.9992426699999999	0.9999999999999998
GLNS_1	0.999242454	0.7715368999012313
LPLIPAL2A180	0.999242214	0.7499542878039872
GLYCOX1	0.9992422119999999	0.5000167900110507
MANabcpp	0.999241174	0.8451454252396947
PXMO	0.9992408700000001	0.701916695497939
FLAVO2	0.9992408700000001	0.6761216508324019
CACNAO2	0.9992408700000001	0.7019166954979386
DESAT18_7	0.9992408700000001	0.6776536820404611
DESAT18_12	0.9992408700000001	0.6776536820404611
DESAT18_10	0.9992408700000001	0.6776536820404611
HMR_1557	0.9992408700000001	0.6776536820404611
RE2221C	0.9992408700000001	0.7019166954979336
MXMO	0.9992408700000001	0.7019166954979429
RE2220C	0.9992408700000001	0.7019166954979336
LNLCCOADS	0.9992408700000001	0.6776536820404611
BCAROHX11	0.9992408700000001	0.7019166954979376
BCAROHX21	0.9992408700000001	0.7019166954979328
R05217_nad	0.9992408700000001	0.8131447743640438
RE2155C	0.9992408700000001	0.7019166954979338
PRE3BS	0.9992408700000001	0.7019166954979339
HPHACA	0.9992408700000001	0.7019166954979387
HPA3MO	0.9992408700000001	0.7019166954979335
ECHINH	0.9992408700000001	0.7019166954979446
DESAT18_9	0.9992408700000001	0.6776536820404611
XMO	0.9992408700000001	0.7019166954979366
3HCINNMH	0.9992408700000001	0.7019166954979379
DESAT24_1	0.9992408700000001	0.6776536820404611
RE1309C	0.9992408700000001	0.7019166954979337
KSH	0.9992408700000001	0.7019166954979382
C22STDSx	0.9992408700000001	0.6776536820404611
DESAT20_1	0.9992408700000001	0.6776536820404611
DESAT20_2	0.9992408700000001	0.6776536820404611
3HPAOX	0.9992408700000001	0.7019166954979323
r0267	0.9992408700000001	0.7019166954979408
CYP3	0.9992408700000001	0.7019166954979364
RE2675C	0.9992408700000001	0.6776536820404611
CYP1	0.9992408700000001	0.701916695497941
4HOXPACMON	0.9992408700000001	0.7019166954979333
RE2675C_1	0.9992408700000001	0.6776536820404611
4HPAOX	0.9992408700000001	0.7019166954979333
FAEL183	0.999239806	0.9596459328418461
FAEL205	0.999239806	0.959645932841846
FAEL184	0.999239806	0.959645932841846
FAEL204	0.999239806	0.9596459328418474
MANabc	0.999239158	0.8451454252396947
FAS100ACP	0.9992375240000001	0.9538521953784808
IDONt2r	0.9992369699999999	0.6324555320336759
ACTNtpp	0.9992369159999999	0.6499377808259257
ADADir	0.9992345699999999	0.632427266558997
MDHy	0.999233774	0.7042093258113624
CF3Ha	0.9992332599999999	0.6708449218490926
SBPP3_1	0.999232796	0.7171134400577307
H23KMP	0.999232796	0.7558993290400938
OTSB1	0.999232796	0.7171134400577276
PGPP18111Z160	0.999232796	0.7558993290400942
PGPP1819Z160	0.999232796	0.7558993290400942
DEDOLP1_U	0.999232796	0.9227409715865493
PMI1346PH	0.999232796	0.7171134400577159
DOLDPP12	0.999232796	0.7171134400577562
DEDOLP1_L	0.999232796	0.9227409715865493
PTDGT	0.999232796	0.7171134400577378
HMR_7256	0.999232796	0.9227409715865493
HP	0.999232796	0.4743589933640415
DKMPPD3_1	0.999232796	0.7171134400577559
PMI12346PH	0.999232796	0.7171134400577163
MIHKPP	0.999232796	0.7558993290400942
M5DPP	0.999232796	0.7558993290400938
DOLDPP	0.999232796	0.7171134400577562
DOLDPP11	0.999232796	0.7171134400577562
NAGINS	0.999232796	0.7558993290400942
I14BP1P	0.999232796	0.648823238537172
DEDOLP1	0.999232796	0.7171134400577555
DCPDP	0.999232796	0.7171134400577555
PGOGO	0.999232796	0.717113440057738
PGHHPD	0.999232796	0.717113440057738
HISTP_1	0.999232796	0.7171134400577573
HKM1PP	0.999232796	0.7171134400577439
LPP_SC	0.999232796	0.9257811765552356
PAPA181	0.9992317060000001	0.6030327113879206
FUCt	0.9992307180000001	0.6324555320336759
r1326	0.9992305	0.640502106561653
AGMabcpp	0.999230032	0.8451454252397129
METS_1	0.9992298039999999	0.8944598957987933
NIabc	0.999229268	0.8571353949017922
FPGS7_1	0.999225176	0.6286222642595725
CYSDDS	0.9992251580000001	0.7999853737019811
MANt2	0.99922504	0.6324555320336759
PAPA120	0.9992249120000001	0.6030327113879206
5FTHFt	0.99922456	0.6324555320336759
PPP9ABCte	0.999224498	0.8451454252396946
METGL	0.9992242899999999	0.5999707474038908
ATVLAChc	0.999223554	0.5999707474039316
LVACLAChep	0.999223554	0.5999707474039074
SMVLAChep	0.999223554	0.5999707474038892
2HATVLAChc	0.999223554	0.5999707474039254
4HATVLAChc	0.999223554	0.5999707474039269
RBPC	0.999223418	0.6228455621269924
CRNDH	0.999223092	0.7027434350447521
6TXAN5MPAML	0.9992220119999999	0.8333130180399977
ETOHt3	0.9992219999999999	0.6324555320336759
ETOHt2r	0.9992219999999999	0.6324555320336759
DXYLK	0.9992197959999999	0.6324272665589938
ALACt2r	0.99921975	0.6324555320336759
BTS	0.9992192400000001	0.7999853737019398
MNabc_rev	0.999219196	0.8451454252396946
PAPA160	0.9992185299999999	0.6030327113879206
PTA2E	0.999218112	0.8499561114768381
PHPYRte	0.999217808	0.6324555320336759
UAGHD	0.999215832	0.7027434350447361
CCGS	0.999213714	0.6707672422335234
LAAL18	0.999212378	0.6761039788429154
NADPt	0.999211412	0.3922377862452108
SR4	0.99921106	0.8017687676159237
MVNOR	0.99921106	0.8178861554007204
Mn2t	0.9992105240000001	0.7999999999999998
MNt2	0.9992105240000001	0.6324555320336759
14GLUCANabcpp	0.9992100020000001	0.8451454252397064
5APTNabcpp	0.9992085019999999	0.8451454252397094
ICDHyr	0.9992080699999999	0.5070625324460394
ALDD19x_P	0.99920753	0.8618535092064843
ALCD19_L	0.999207238	0.7042093258113584
CGMPt	0.9992057379999999	0.8451454252397078
ABUTt2pp	0.9992050060000001	0.6499377808259257
PAPA141	0.9992045319999999	0.6030327113879206
LAAL12	0.999202882	0.6761039788428993
FASC200ACP	0.9992022599999999	0.948542182615696
FASC201ACP	0.9992022599999999	0.8586382056193171
CAMPt	0.999201712	0.8451454252397121
G5SD2	0.99920094	0.6666666666666667
ARTCOAL1_cho	0.999199488	0.5999707474038811
TETDECA511ACc	0.999199488	0.5999707474038624
ARTCOAL3_cho	0.999199488	0.599970747403881
ARTCOAL2_cho	0.999199488	0.599970747403881
ACChex	0.999199488	0.5999707474038865
CE4843HYDc	0.999199488	0.5999707474038879
RE3339C	0.999199488	0.5999707474038792
RHACOAE121d6	0.999199488	0.5999707474038808
RHACOAE121	0.999199488	0.5999707474038808
RHACOAE120	0.999199488	0.5999707474038808
RHACOAE100	0.999199488	0.5999707474038808
RE3560C	0.999199488	0.5999707474038793
EIC21114TRc	0.999199488	0.5999707474038879
HATBH	0.999199488	0.5999707474038768
HBRCH	0.999199488	0.5999707474038862
RE3444C	0.999199488	0.5999707474038793
HIBHr	0.999199488	0.7177486510170556
RE3343C	0.999199488	0.5999707474038791
RE3239C	0.999199488	0.5999707474038878
RHACOAE141	0.999199488	0.5999707474038807
RE3238C	0.999199488	0.5999707474038791
RE3237C	0.999199488	0.599970747403877
HMR_0193	0.999199488	0.5999707474038805
HMR_0206	0.999199488	0.5999707474038801
HMR_0210	0.999199488	0.5999707474038805
HMR_0214	0.999199488	0.5999707474038671
HMR_0234	0.999199488	0.5999707474038802
HMR_0238	0.999199488	0.5999707474038857
HMR_0242	0.999199488	0.5999707474038798
HMR_0246	0.999199488	0.5999707474038803
HMR_0256	0.999199488	0.5999707474038799
RHACOAE140	0.999199488	0.5999707474038811
RHACOAE141d5	0.999199488	0.599970747403881
HMR_0272	0.999199488	0.5999707474038799
RHACOAEP80	0.999199488	0.5999707474038809
FACOAE90	0.999199488	0.5999707474038771
FACOAE70	0.999199488	0.5999707474038856
FACOAE50	0.999199488	0.5999707474038672
FACOAE1839Z12Z15Z	0.999199488	0.5999707474038827
FACOAE1836Z9Z12Z	0.999199488	0.5999707474038826
FACOAE1829Z12Z	0.999199488	0.5999707474038827
FACOAE1819Z	0.999199488	0.5999707474038763
ETHMALACc	0.999199488	0.5999707474038861
RHACOAET60	0.999199488	0.5999707474038807
RHACOAET40	0.999199488	0.5999707474038807
RHACOAEP90	0.999199488	0.5999707474038809
RHACOAEP70	0.999199488	0.5999707474038809
RHACOAE142	0.999199488	0.599970747403881
RHACOAEP60	0.999199488	0.5999707474038809
RHACOAEP50	0.999199488	0.5999707474038809
RHACOAEP40	0.999199488	0.5999707474038809
RHACOAEP101	0.999199488	0.5999707474038807
RHACOAEP100	0.999199488	0.5999707474038809
RHACOAE90	0.999199488	0.5999707474038809
RHACOAE80	0.999199488	0.5999707474038809
RHACOAE70	0.999199488	0.5999707474038808
RHACOAE60	0.999199488	0.5999707474038809
RHACOAE50	0.999199488	0.599970747403881
RHACOAE160	0.999199488	0.5999707474038808
HMR_0260	0.999199488	0.5999707474038586
HMR_0268	0.999199488	0.5999707474038872
HMR_0430	0.999199488	0.5999707474038803
RE0579C_1	0.999199488	0.5999707474038605
HMR_0418	0.999199488	0.599970747403862
HMR_0422	0.999199488	0.5999707474038621
HMR_0426	0.999199488	0.5999707474038852
HMR_0276	0.999199488	0.5999707474038828
HMR_0434	0.999199488	0.5999707474038799
HMR_0438	0.999199488	0.5999707474038807
3H3MGLTc	0.999199488	0.5999707474038872
RE1835C	0.999199488	0.5999707474038845
RE1834C	0.999199488	0.5999707474038842
RE0579C	0.999199488	0.5999707474038832
HMR_0410	0.999199488	0.5999707474038823
RE0577C	0.999199488	0.5999707474038823
HPACOAT	0.999199488	0.5999707474038765
IBUP_SACOT2	0.999199488	0.5999707474038849
ICCT	0.999199488	0.599970747403884
3HBCOAHL	0.999199488	0.5999707474038769
3HPCOAHYD	0.999199488	0.599970747403877
3HPVSTEThc	0.999199488	0.599970747403877
METHSUCC	0.999199488	0.5999707474038807
CINNMCOAH	0.999199488	0.5999707474038843
HMR_0414	0.999199488	0.5999707474038818
RE0578C	0.999199488	0.5999707474038858
HMR_0310	0.999199488	0.5999707474038803
HMR_0358	0.999199488	0.599970747403886
HMR_0280	0.999199488	0.5999707474038803
HMR_0290	0.999199488	0.5999707474038799
HMR_0298	0.999199488	0.5999707474038803
HMR_0302	0.999199488	0.5999707474038805
HMR_0406	0.999199488	0.5999707474038857
HMR_0324	0.999199488	0.5999707474038807
HMR_0328	0.999199488	0.5999707474038805
HMR_0346	0.999199488	0.5999707474038807
HMR_0354	0.999199488	0.5999707474038635
HMR_0362	0.999199488	0.5999707474038615
HMR_0366	0.999199488	0.5999707474038845
HMR_0370	0.999199488	0.5999707474038621
HMR_0374	0.999199488	0.5999707474038624
HMR_0378	0.999199488	0.5999707474038853
HMR_0382	0.999199488	0.5999707474038799
HMR_0386	0.999199488	0.59997074740388
HMR_0390	0.999199488	0.5999707474038807
HMR_0394	0.999199488	0.5999707474038807
CLt_e	0.999199012	0.632455532033676
CLt3r_2	0.999199012	0.4999999999999999
LALDD	0.999197798	0.7999853737019706
LALDO2	0.999197798	0.7999853737019706
THYMt3r	0.999197448	0.6324555320336759
THMt6	0.999197448	0.6324555320336759
ILEt3pp	0.999196782	0.6499377808259257
PACALtabcpp	0.999196624	0.8451454252396947
SHEME2abcpp	0.9991955000000001	0.8451454252396946
MI1PP	0.9991952019999999	0.6030327113879206
MI3PP	0.9991952019999999	0.6030327113879206
MI4PP	0.9991952019999999	0.6030327113879206
FDH6r	0.9991946800000001	0.5547079969831762
MNabc_1	0.9991909119999999	0.8571353949017922
AI2abcpp	0.9991853479999999	0.8451454252396947
GLCNt2r	0.9991842240000001	0.6324555320336759
PHEabc	0.9991841919999999	0.8451454252396947
r1536	0.999180644	0.8451454252396946
ARGt4	0.999178114	0.6708203932499369
5AOPt	0.999177954	0.7999999999999998
5AOPt2	0.999177954	0.6324555320336759
C3STDH2	0.9991775759999999	0.6415048115569537
HICITD	0.9991775759999999	0.8018106671603369
C3STDH1	0.9991775759999999	0.6415048115569597
POR2	0.99917698	0.5241251488146151
O16G2e	0.9991766	0.8171701299245452
PAPA161	0.999176054	0.6030327113879206
TMPHi	0.9991742419999999	0.6063455831719776
CYO1bpp_syn_1	0.9991734400000001	0.7553683172904494
CYTCAA3pp	0.9991734400000001	0.6259563458110595
CYOO2pp	0.9991734400000001	0.7553683172904494
CYTCBB3pp	0.9991734400000001	0.41344149209269176
CYO1b2pp_syn_1	0.9991734400000001	0.7553683172904507
LCARR	0.9991701660000001	0.79998537370194
ALCD21_D	0.9991701660000001	0.79998537370194
UDPGALNAC6DH	0.999168802	0.9263659179902413
GDPMANNDH	0.999168802	0.9263659179902413
PHCD	0.999168802	0.714376445874418
6TINS5MPOR	0.999168802	0.7582008561223321
ALDD20x_1	0.999168802	0.8571368163465021
CMCMSAD	0.999168802	0.8571368163464936
ALDD20x	0.999168802	0.8571368163465021
GDBTALDH	0.999168802	0.8571368163464994
GGDAPDxr	0.999168802	0.8571368163465014
GG15DAPDxr	0.999168802	0.8571368163465016
COALDDH	0.999168802	0.8571368163465019
ALDD15	0.999168802	0.8571368163465021
34DHXMANDACOX	0.999168802	0.8571368163464923
5HOXINDACTOX	0.999168802	0.8571368163464936
GGGABADxr	0.999168802	0.8571368163465016
HMSD	0.999168802	0.8781356756042193
DPNSPAD	0.999168802	0.7582008561223321
GLCURDH	0.999168802	0.8571368163465016
2MBALDH	0.999168802	0.8571368163464923
HMSD2	0.999168802	0.8571368163465021
HP5CD	0.999168802	0.8248137951777645
ALDD17	0.999168802	0.8571368163465021
RE2333C	0.999168802	0.8571368163464941
CBL2OR	0.999168802	0.5533491193626551
AM6SAD	0.999168802	0.857136816346497
CHMSDH	0.999168802	0.7582008561223321
DMSOR3	0.999168802	0.7582008561223321
AASAD3	0.999168802	0.857136816346495
4HALDD	0.999168802	0.8571368163464936
4HALDD_1	0.999168802	0.8571368163464936
4MBZDH	0.999168802	0.857136816346507
ALDD11	0.999168802	0.8571368163465021
TNTR2x	0.999168802	0.7835731054188763
GALURDH	0.999168802	0.8571368163465012
ALDD13	0.999168802	0.8571368163465021
CDP4D6DGLCRx	0.999168802	0.7582008561223321
RE2152C	0.999168802	0.9263659179902382
NABTNO	0.999168802	0.8571368163465003
TMABADH	0.999168802	0.8571368163464936
TNTR1x	0.999168802	0.7835731054188763
RE2335C	0.999168802	0.8571368163464941
FAOXOHC16C16DCc	0.999168802	0.8852533915279841
r0688	0.999168802	0.8571368163465016
RE2334C	0.999168802	0.8571368163464941
UACMAMO	0.999168802	0.9263659179902413
4H3NALDD	0.999168802	0.8571368163464932
RE3012C	0.999168802	0.8571368163465065
HP5CD_1	0.999168802	0.7143764458744135
SGSAD	0.999168802	0.8571368163465021
FAOXOHC22C22DCc	0.999168802	0.8852533915279839
ALDD32	0.999168802	0.8661990564980049
4HGLSD	0.999168802	0.8571368163465043
ALDD3C161_c	0.999168802	0.8571368163465021
ALDD3C7_c	0.999168802	0.8571368163465021
3MBZDH	0.999168802	0.8571368163465074
RADH3	0.999168802	0.8571368163464999
RE3346C	0.999168802	0.8571368163465065
ALDD4x	0.999168802	0.8571368163465021
FAOXOHMC10DC10c	0.999168802	0.9263659179902413
IMACTD	0.999168802	0.8571368163465021
PYLALDOX	0.999168802	0.8571368163465021
ALDD5	0.999168802	0.8571368163465021
3M4HDXPAC	0.999168802	0.8571368163465074
ALDD6	0.999168802	0.8571368163465021
VNDH_3	0.999168802	0.8571368163464923
ALDD7	0.999168802	0.8571368163465021
GLACO	0.999168802	0.8661990564980049
QOR3	0.999168802	0.7582008561223321
QOR2	0.999168802	0.7582008561223321
ALDD9	0.999168802	0.8571368163465021
HEMEAS_1	0.999168802	0.8852533915279843
QOR1	0.999168802	0.7582008561223321
ALDH_1	0.999168802	0.8571368163465021
PHHL2	0.999168802	0.5476758237832899
VNDH	0.999168802	0.8571368163465021
RADH	0.999168802	0.8571368163465021
34DHALDD	0.999168802	0.8571368163464923
r0642	0.999168802	0.8571368163464963
3MOX4HOXPGALDOX	0.999168802	0.8571368163464932
ALDD21	0.999168802	0.8571368163465021
MACOXO	0.999168802	0.8571368163464927
r0558	0.999168802	0.857136816346495
HDECH	0.9991622320000001	0.8229396875017976
GLNSP3	0.99916222	0.7171209328971274
PSER_Lt6	0.99916152	0.6324555320336759
FAH3_1	0.9991602479999999	0.6931107337287808
FDR	0.9991594320000001	0.7371365943961632
ACOAD6	0.9991590199999999	0.7027434350447392
ACSERHS	0.9991523680000001	0.9354265649882442
GLYTRS_1	0.9991462600000001	0.6761039788429185
RE2638C	0.9991462600000001	0.6761039788429308
SPP	0.9991443739999999	0.6030327113879206
HMGCOAR	0.99914416	0.856348601398889
BTS_nadph	0.9991435479999999	0.7999853737019396
MOADC	0.9991410359999999	0.6859943405700353
MOSDC	0.9991410359999999	0.6859943405700353
SHCHD	0.9991408199999998	0.7042093258113624
PC2DHG	0.9991408199999998	0.6201597182708707
r0708	0.999140158	0.8420921020776803
FAS140COA	0.9991382719999999	0.9538521953784808
XTSNt2	0.9991338280000001	0.6324555320336759
PTRCAT1	0.999132672	0.59997074740386
APTRS	0.999132672	0.5999707474038601
FAS160COA	0.999132368	0.9538521953784808
APCPT	0.9991323439999998	0.6324272665589501
r0679	0.9991323439999998	0.6324272665590027
AMPEP13	0.9991319519999999	0.5303300858899106
HACD1_1	0.99912981	1.0
FNRR	0.9991295920000001	0.6928118789420763
CSNt2pp	0.9991290859999999	0.6499377808259257
PCNO	0.99912873	0.7042093258113535
INOSTO	0.9991278399999999	0.552835599271078
HMR_6729	0.9991278020000001	0.7177486510170605
5DKGR	0.99912742	0.7999853737019635
GLXO3r	0.9991268000000002	0.6804276389825397
GLYP	0.99912486	0.547742585022488
NADH4	0.9991241460000001	0.7027434350447573
LAAL34	0.999123916	0.6761039788428993
DOHDUS	0.9991234680000002	0.6479185473716242
DASYN160190	0.9991232999999999	0.5999707474038248
DASYN182_9_12	0.9991232999999999	0.5999707474038246
DASYN183_6_9_12	0.9991232999999999	0.5999707474038246
DASYN183_9_12_15	0.9991232999999999	0.5999707474038246
CPCTDTX	0.9991232999999999	0.5999707474038243
DASYN184_6_9_12_15	0.9991232999999999	0.5999707474038246
DASYN190190	0.9991232999999999	0.5999707474038248
DASYN_SC	0.9991232999999999	0.7745519654261954
CDGGGS2	0.9991232999999999	0.5999707474038243
DASYN_EC	0.9991232999999999	0.774474517570723
DASYN_HP	0.9991232999999999	0.5999707474038248
CDGGGS	0.9991232999999999	0.5999707474038315
DASYN_LLA	0.9991232999999999	0.7745519654261954
DASYN_SA	0.9991232999999999	0.774474517570723
IMPCT2	0.9991232999999999	0.5999707474038248
PHCYT_LM	0.9991232999999999	0.7745519654261954
RIBCT	0.9991232999999999	0.5999707474038245
ETAPCT	0.9991232999999999	0.5999707474038285
PHCYT_BS	0.9991232999999999	0.7745519654261953
RBTCT	0.9991232999999999	0.5999707474038245
DASYN181_9	0.9991232999999999	0.5999707474038246
CDPDAGS_EPA_PALM_c	0.9991232999999999	0.5999707474038248
CDPDAGS_PALM_HDE_c	0.9991232999999999	0.5999707474038249
CDS_16_0_18_1	0.9991232999999999	0.5999707474038247
CDS_16_0_18_0	0.9991232999999999	0.5999707474038247
CDS_16_0_16_1	0.9991232999999999	0.5999707474038246
CDS_16_0_16_0	0.9991232999999999	0.5999707474038247
CDS	0.9991232999999999	0.5999707474038247
EPCTX	0.9991232999999999	0.5999707474038299
PETHCT	0.9991232999999999	0.5999707474038286
CDPDAGS_PALM_LNA_c	0.9991232999999999	0.5999707474038249
CDPDAGS_PALM_EPA_c	0.9991232999999999	0.5999707474038249
CDPDAGS_EPA_LNA_c	0.9991232999999999	0.5999707474038248
CDPDAGS_OLE_PALM	0.9991232999999999	0.5999707474038248
CDPDAGS_LNA_PALM_c	0.9991232999999999	0.5999707474038248
CDPDAGS_LNA_LNA_c	0.9991232999999999	0.5999707474038248
CDPDAGS_LNA_HDE_c	0.9991232999999999	0.5999707474038248
CDPDAGS_LNA_EPA_c	0.9991232999999999	0.5999707474038248
CDPDAGS_HDE_PALM_c	0.9991232999999999	0.5999707474038249
CDPDAGS_HDE_LNA_c	0.9991232999999999	0.5999707474038249
CDPDAGS_HDE_EPA_c	0.9991232999999999	0.5999707474038249
CDS_16_0_18_2	0.9991232999999999	0.5999707474038247
CDS_16_0_18_3	0.9991232999999999	0.5999707474038246
CDS_16_0_18_4	0.9991232999999999	0.5999707474038246
CDS_16_0_20_4	0.9991232999999999	0.5999707474038247
CDS_18_1_18_3	0.9991232999999999	0.5999707474038246
CDS_18_2_16_0	0.9991232999999999	0.5999707474038247
CDS_18_1_18_2	0.9991232999999999	0.5999707474038247
CDS_18_2_18_1	0.9991232999999999	0.5999707474038247
CDS_18_1_18_1	0.9991232999999999	0.5999707474038247
CDS_18_0_20_5	0.9991232999999999	0.5999707474038246
CDS_18_2_18_2	0.9991232999999999	0.5999707474038247
CDS_18_2_20_4	0.9991232999999999	0.5999707474038247
CDS_18_0_20_4	0.9991232999999999	0.5999707474038247
CDS_20_4_20_4	0.9991232999999999	0.5999707474038247
CDS_20_4_20_5	0.9991232999999999	0.5999707474038246
CDS_18_0_18_4	0.9991232999999999	0.5999707474038246
CDS_18_0_18_3	0.9991232999999999	0.5999707474038246
CDS_cho	0.9991232999999999	0.5999707474038247
CDS_18_0_18_2	0.9991232999999999	0.5999707474038247
CDS_18_0_18_1	0.9991232999999999	0.5999707474038247
CDS_18_0_18_0	0.9991232999999999	0.5999707474038247
CDS_18_1_20_4	0.9991232999999999	0.5999707474038247
CDS_18_1_20_5	0.9991232999999999	0.5999707474038246
CHLPCTD	0.9991232999999999	0.5999707474038319
CG3P	0.9991232999999999	0.5999707474038245
CDPDAGS_EPA_EPA_c	0.9991232999999999	0.5999707474038248
CDPDAGS18111Z160	0.9991232999999999	0.7796145663214818
CDPDAGS_EPA_HDE_c	0.9991232999999999	0.5999707474038248
CDPDAGS1819Z160	0.9991232999999999	0.7796145663214818
CYSAMPtev	0.9991145679999999	0.845145425239706
LSTNtu	0.9991145679999999	0.8451454252396946
GCHOLAt3	0.9991145679999999	0.8451454252396975
PE1801845Z9Z12Z15Zt	0.9991145679999999	0.8451454252396946
AM1CGLCteb	0.9991145679999999	0.8451454252397131
PE18111Z1819Zt	0.9991145679999999	0.8451454252396946
PROSTGE1t3	0.9991145679999999	0.8451454252396946
SPHMYLN_HsATPte	0.9991145679999999	0.8451454252396946
LIPAabcpp	0.9991145679999999	0.8451454252396946
AM1ACSteb	0.9991145679999999	0.8451454252397131
2HATVACIDteb	0.9991145679999999	0.8451454252397073
PE18111Z1829Z12Zt	0.9991145679999999	0.8451454252396946
AHANDROSTANte	0.9991145679999999	0.8451454252397129
AM4NC9CSteb	0.9991145679999999	0.8451454252397131
SALCHS2FEabcpp	0.9991145679999999	0.8451454252396946
TDCA3Sabc	0.9991145679999999	0.8451454252396946
FE3DCIT2abcpp	0.9991145679999999	0.8451454252396999
PE18111Z1835Z9Z12Zt	0.9991145679999999	0.8451454252396946
CTBTabc	0.9991145679999999	0.8451454252397067
PE18111Z1845Z9Z12Z15Zt	0.9991145679999999	0.8451454252396946
PE1819Z1819Zt	0.9991145679999999	0.8451454252396946
PE1819Z1829Z12Zt	0.9991145679999999	0.8451454252396946
CTBTabcpp	0.9991145679999999	0.8451454252397064
PRISTte	0.9991145679999999	0.8451454252396946
PE1819Z1835Z9Z12Zt	0.9991145679999999	0.8451454252396946
GLCGLYCabcpp_syn	0.9991145679999999	0.845145425239697
PE1801829Z12Zt	0.9991145679999999	0.8451454252396946
PE1801835Z9Z12Zt	0.9991145679999999	0.8451454252396946
BUTSabc	0.9991145679999999	0.8451454252397127
PE14_HSABCt	0.9991145679999999	0.8451454252396946
CSASULPteb	0.9991145679999999	0.8451454252397068
PE12_HSABCt	0.9991145679999999	0.8451454252396946
BUTSO3abcpp	0.9991145679999999	0.8451454252397126
CYSIabcpp	0.9991145679999999	0.845145425239706
CYSDabcpp	0.9991145679999999	0.8451454252397063
CRVSM24teb	0.9991145679999999	0.8451454252397068
LIPTabc	0.9991145679999999	0.8451454252396947
CRVSM23teb	0.9991145679999999	0.8451454252397068
PE161_HSABCt	0.9991145679999999	0.8451454252396946
PE17_HSABCt	0.9991145679999999	0.8451454252396946
r1028	0.9991145679999999	0.8451454252396946
LIPAabctex	0.9991145679999999	0.8451454252396947
CRVSM1teb	0.9991145679999999	0.8451454252397069
CRVSATPtu	0.9991145679999999	0.8451454252397069
AM1ALCSteb	0.9991145679999999	0.8451454252397131
FBACabcpp	0.9991145679999999	0.8451454252397003
[truncated: 1 more rows]
