# Supplementary material for: Teasing out missing reactions in genome-scale metabolic networks through hypergraph learning
Source: Nat Commun. 2023 Apr 25;14:2375. doi: 10.1038/s41467-023-38110-7 (PMC10130184; doi:10.1038/s41467-023-38110-7)
Supplement: Supplementary file 4 — Source Data [file 41467_2023_38110_MOESM4_ESM.zip › Source Data/Supplementary Figure 8/zimmermann/GCF_000143845.1.csv]

	predicted scores	similarity max
Ht	0.9993334880000001	0.8944271909999159
PPIabc	0.99895304	0.8451465788001408
PPIuabcpp	0.99895304	0.8451465788001408
PIuabcpp	0.99894694	0.894424031975597
AP5AH	0.9988776900000002	0.7825935803724279
PIabc	0.99887467	0.894424031975597
P4AH	0.9988242679999999	0.7171165398414366
NADHPO	0.9987376300000002	0.8179225105969428
ATPATF1	0.998713212	0.7070843030245704
BPNT_1	0.9986777699999999	0.7171165398414358
PPA_1	0.99864997	0.8571363698287969
RPEc	0.998639124	0.9999999999999998
PHNO	0.998637624	0.8728752316794413
AP4AH1	0.9986343940000001	0.7499602606898944
AP3S	0.9986096480000001	0.8580821576724716
ADK2_1	0.998565514	0.894455622971922
TPHAP	0.9985556360000001	0.8990027636433231
AP3AH	0.9985556360000001	0.7825935803724279
DNTP	0.9985556360000001	0.7825935803724279
GLUVESSEC	0.998529742	0.8451465788001435
FE3t	0.998490958	0.5345346203403689
OPAH	0.9984784880000002	0.8485551103608617
r1319	0.998469296	0.8637625568662406
PCXHtpp	0.9984215939999999	0.9191500673538497
ANNAT	0.9983857480000001	0.9486883255587266
ZN2tpp	0.998376034	0.5773502691896257
NPH	0.9983375779999999	0.9805794771092824
PGAM1_PhosHydro	0.99833109	0.670841717228938
SUCptspp_1	0.998316176	0.8660712871405138
GLDBRAN2	0.998313024	0.9999999999999998
PItpp	0.9982545199999999	0.7071067811865475
MEHLER	0.9982441979999999	0.9354953205733922
MEHLER_1	0.9982441979999999	0.9354953205733922
NADHXD	0.998129314	0.5163211663246339
NADPHXD	0.9980358199999999	0.516321166324634
CBMKr2	0.99802405	0.9525961665633773
NTD7	0.998019434	0.566959582232461
ACS_1	0.997975282	0.925841120834073
NTRIR2x	0.997924168	0.9525812900068231
LEUtec	0.9979237920000001	0.7071067811865475
BPNT	0.9978774739999998	0.566959582232461
AMPDA	0.9978733199999998	0.6928129821184086
NOX2	0.997862066	0.9241362439423719
PPK2	0.997858498	1.0
CYSabc2pp	0.9978325979999999	0.8451465788001549
PANO	0.9978244759999999	0.8618540308582692
UREA	0.997817766	0.8563455390780252
ALPHNH	0.997817766	0.8292853237326716
CU2tpp	0.99781424	0.5345346203403736
ALAALAD_1	0.997813236	0.6667373143293
CYSabc	0.9977927220000001	0.8571363698288192
URIt5	0.9977877319999999	0.9486832980505138
PUTA3	0.997774096	0.8618540308582687
NTRIR2y	0.9977706940000001	0.941762069333306
NTRIRy_1	0.9977706940000001	0.7581778557369947
NAD_H2	0.997766388	0.8488826238168476
P5CD	0.9977611	0.77118719444604
ACOAH	0.9977458799999999	0.7303199579481794
ASPabc	0.997733322	0.8571363698288332
ALAD_L	0.997719042	0.7200744277780418
ALR	0.9977177520000001	0.8318849736795833
ORNt	0.997659028	0.7071067811865475
SUCCabc	0.99760186	0.8451465788001408
PYR5CD2	0.9975724999999999	0.6351004256706805
FDH6	0.99756589	0.727613677557303
CA2t2pp	0.9975201659999999	0.5345346203403767
GSEALD	0.9975128639999999	0.8318849736795827
METabcpp	0.9974977700000001	0.8571363698287915
NH4OHDs	0.997446926	0.6666784397175833
H2CO3D	0.9974202660000001	0.5773808580936715
NDP3	0.9973902459999999	0.8366486281291018
PPGPPDPE	0.997353442	0.9224272605359425
DOPDH	0.99734688	0.8318849736795766
CA2t	0.997341252	0.5345346203403767
r1529	0.997314416	0.8451465788001409
THRA	0.997309212	0.9999999999999999
DALAabcpp	0.99730285	0.8451465788001609
P5CCD	0.9972994679999999	0.8333333333333335
AIRCra	0.9972884279999998	0.9090882820401691
PPItex	0.997279526	0.632455532033676
NTP3e_1	0.99726029	0.9128999474352321
r1515	0.997254302	0.8451465788001408
ASPSALy	0.997245858	0.8318849736795801
PPANA	0.9972288780000002	0.8819126538427072
NADDPp_1	0.9972128039999999	0.7071629788246991
NAtex	0.9972113199999999	0.35355339059327373
PPGPPDP_c	0.997170452	0.8944556229719296
KAS2	0.9971556619999999	0.9938093446808703
HMR_0253	0.997146388	0.8451465788001408
KAS13	0.997135048	0.9926558973316643
OPHHX3	0.9971292779999998	0.92035569208079
MCD	0.9970998100000001	0.5669595822324757
KAS8	0.9970980020000001	0.9931983939548595
DAAOP	0.9970952820000001	0.6667373143293
SERabcpp	0.9970885399999998	0.8451465788001408
SERabc	0.9970885399999998	0.8451465788001408
MALTHXabc	0.9970701	0.8571363698287915
ALDD2y	0.9970646679999999	0.8318849736795793
NAabc	0.997046602	0.8451465788001409
r1516	0.9970308079999999	0.8451465788001408
OAADC	0.9970127739999999	0.6123724356957947
MALTPTabc	0.9970015380000001	0.8451465788001409
MALTPTabcpp	0.9970015380000001	0.8451465788001409
MALTTTRabc	0.9970000859999999	0.8451465788001409
MALTTTRabcpp	0.9970000859999999	0.8451465788001409
SSALy	0.99699373	0.8318849736795833
CHLabc_rev	0.9969933440000001	0.8451465788001581
PYRDC	0.996988582	0.6708417172289673
r1523	0.996987842	0.8451465788001408
KAS7	0.99698702	0.9930266620832348
SSALx	0.996982672	0.8618540308582692
KAS17	0.9969817879999999	0.9925511762683917
CDPPH	0.996972868	0.7171165398414481
NADHHR	0.99695354	0.4999205192735563
NADHHS	0.99695354	0.4999205192735563
unkFol	0.996949686	0.7453454621957278
OMMBLHX3	0.9969397219999999	0.92035569208079
OMPHHX3	0.9969397219999999	0.92035569208079
r1528	0.9969393799999999	0.8451465788001536
PPA_1pp	0.996920122	0.8571363698287969
NADPHHS	0.996918716	0.43639944460697766
NADPHHR	0.996918716	0.43639944460697766
BCT1_syn	0.996916158	0.8571363698287915
SULRR2	0.9969135039999999	0.7581778557369947
SULR_1	0.9969135039999999	0.9195565123194862
SULR	0.9969135039999999	0.9291420916623676
NTP2	0.9969051519999999	0.7171165398414492
MNabc_rev	0.996898424	0.8451465788001408
HCYStabcpp	0.9968931980000001	0.8451465788001409
FRUabc	0.9968916400000001	0.8451465788001463
Kabcpp	0.9968846360000001	0.8451465788001409
Kabc	0.99687707	0.8451465788001409
MALTTRabcpp	0.996876132	0.8571363698287915
SULRR	0.996870148	0.8888993537306343
OCDOR	0.9968690919999998	0.816499229255225
CD2abc2	0.9968682119999999	0.8451465788001591
THD2pp	0.9968524280000001	0.7504828873539074
CYSTabc	0.996838562	0.8451465788001548
MLTHFte1	0.996789886	0.8451465788001408
FDH	0.996781006	0.6708417172289612
CITabc	0.996764516	0.8783082930678665
RAFFabc	0.9967617000000001	0.8451465788001408
IPDPS_syn	0.9967598799999999	0.7581778557369946
BALAVECSEC	0.996747652	0.5212896373113465
BALAVECSEC_1	0.996747652	0.8451465788001605
r1527	0.9967462919999999	0.8451465788001541
Cuabc	0.9967400960000001	0.8571363698288199
MANabcpp	0.9967355720000001	0.8451465788001409
DCTPD2	0.99672263	0.7070843030245493
GLYBabcpp	0.9967224400000001	0.8571363698287942
HMR_0287	0.99672216	0.8451465788001613
UTPH1	0.99672178	0.8571298819255269
XYLabcpp	0.996719152	0.8571363698287912
MANabc	0.9967164860000001	0.8451465788001409
GTHRDt2_1	0.996707232	0.8571363698287918
r1530	0.996707232	0.8571363698287919
NO2tabcpp	0.9966999480000001	0.8451465788001409
GCALDtabcpp	0.9966996140000001	0.845146578800145
r1162	0.99669773	0.8451465788001409
TTDCEAATP	0.9966909640000001	0.8451465788001409
NTPP2_1	0.9966820220000001	0.8944556229719611
CA2abc1pp	0.9966810880000001	0.8571363698288298
SUCRabc	0.99667186	0.8571363698287912
FTHFDH	0.9966706280000001	0.6584998425314983
GLYabcpp	0.996657406	0.8451465788001428
GLYVESSEC	0.996657406	0.5516685707210728
GLYVESSEC_1	0.996657406	0.8451465788001431
GLYabc	0.996657406	0.8451465788001431
TYRabc	0.996653326	0.8451465788001408
FTHFI	0.9966528020000001	0.8451465788001585
METSOX1abcpp	0.9966517380000001	0.8451465788001409
METSOX1abc	0.9966517380000001	0.8451465788001409
METSOX2abc	0.996646424	0.8451465788001409
METSOX2abcpp	0.996646424	0.8451465788001409
MELIBabc	0.9966433699999999	0.8451465788001409
GLUDy_1	0.9966406539999999	0.8366562277041947
NTP7	0.9966365920000001	0.7171165398414111
GALabc	0.9966341679999999	0.8571363698288007
NO3abc	0.996632552	0.8571363698287915
INSTabc	0.9966317840000001	0.8451465788001409
HISabc	0.9966283920000001	0.8571363698287915
ASNabc	0.9966279520000001	0.8451465788001614
ASNabcpp	0.9966279520000001	0.8451465788001614
LYSabc	0.99662738	0.8571363698287915
APDH	0.996624566	0.6928129821183941
MMS	0.996623466	0.8333333333333335
ASLP	0.9966190920000001	0.7745911976315307
ARBabc	0.9966182440000001	0.8451465788001612
KAS20SA	0.9966065719999999	0.9921847346314041
FAS80COA_L	0.9966065719999999	0.9872014903504892
PHEPC	0.99660456	0.6666666666666667
TAURabcpp	0.9966038300000001	0.8571363698287912
RIBFLVt3	0.9966030720000001	0.8451465788001408
RIBFLVt3o	0.9966030720000001	0.8451465788001409
NIabc	0.996595886	0.8571363698287915
SULabcpp	0.996594706	0.8571363698287912
H2O2syn	0.9965945660000001	0.7159761011830726
HMPPtr	0.996594462	0.8451465788001575
TRPabc	0.996590326	0.8451465788001408
DAPabcpp	0.9965855719999999	0.8571363698288347
DPCOAK_1	0.9965817319999999	0.8944556229719705
G3PEabcpp	0.9965809739999999	0.8451465788001459
BTNt	0.9965780499999999	0.8451465788001604
GTHOXti2	0.9965766659999999	0.8451465788001413
PS161abcpp	0.996574918	0.8451465788001409
DADNC	0.996572194	0.7697935619255181
GABAVESSEC_1	0.9965668400000001	0.8451465788001575
GABAVESSEC	0.9965668400000001	0.5212896373113489
THMabc	0.9965601620000001	0.8571363698287912
THMATPe	0.9965601620000001	0.8451465788001409
MOBDabc_rev	0.996545166	0.8451465788001408
GDH1	0.996543068	0.8366562277041947
CAMPt	0.996532742	0.8451465788001599
ARBabcpp	0.99653192	0.8451465788001612
ATPADT	0.996521746	0.6666666666666667
GD3P2	0.99650832	0.8318849736795841
4ABUTabcpp	0.99649249	0.8451465788001575
BIRA	0.9964842299999999	0.8451465788001598
PHEabc	0.9964830279999999	0.8451465788001409
PRPPP	0.99648129	0.717116539841425
DMPPS_syn	0.9964667779999999	0.7581778557369947
CELLBabc	0.996464166	0.8451465788001584
NTP4	0.996459186	0.7171165398414493
MOBDabcpp	0.99644584	0.8571363698287915
RE2649C	0.996436926	0.7303199579481608
14GLUCANabcpp	0.99642398	0.8451465788001564
PHEPS	0.996388602	0.7999745676500586
SELNPS_cho	0.996388602	0.7999745676500586
ALDD14	0.9963882099999999	0.8618540308582692
MALDDH	0.9963869599999999	0.799987284633548
ACLS	0.9963749500000001	0.6761065166916651
GMP5N	0.996362282	0.6761065166916663
CBMD	0.996355954	0.755919410620814
CU2t2ex	0.99635543	0.5345346203403736
AMPt6	0.9963553700000001	0.6324555320336759
NTP6	0.9963508940000001	0.7171165398414492
ALDD16	0.996346752	0.8618540308582692
PACALtabcpp	0.996340408	0.8451465788001409
PAIL18111Z160t	0.996340408	0.8451465788001408
DMGLYBabcpp	0.996340408	0.8451465788001516
PAIL1819Z160t	0.996340408	0.8451465788001408
DIPEPabc3	0.996340408	0.8451465788001605
DIPEPabc4	0.996340408	0.8451465788001592
ALAGLYtr	0.996340408	0.8451465788001609
PAFABCt	0.996340408	0.8451465788001408
ALAGLUabcpp	0.996340408	0.8451465788001593
OSKTabcpp	0.996340408	0.8451465788001409
DLYSabcpp	0.996340408	0.8451465788001409
DIPEPabc7	0.996340408	0.8451465788001605
DIPEPabc8	0.996340408	0.8451465788001432
OARGabcpp	0.996340408	0.8451465788001579
AK2LGCHOLABCt	0.996340408	0.8451465788001605
OANTIabcpp	0.996340408	0.8451465788001408
DIPEPabc9	0.996340408	0.8451465788001431
DIPEPabc6	0.996340408	0.8451465788001609
O16A4COLIPAabctex	0.996340408	0.8451465788001409
AI2abcpp	0.996340408	0.8451465788001409
DJENKabc	0.996340408	0.845146578800152
DLEUabcpp	0.996340408	0.8451465788001409
DIPEPabc5	0.996340408	0.8451465788001609
ALAGLNtr	0.996340408	0.8451465788001609
AHANDROSTANte	0.996340408	0.8451465788001604
AHANDROSTANGLCte	0.996340408	0.8451465788001604
ALAHISabcpp	0.996340408	0.8451465788001609
CMCBTFabcpp	0.996340408	0.845146578800148
ALAHIStr	0.996340408	0.8451465788001609
ECA4COLIPAabctex	0.996340408	0.8451465788001502
ECTOINEabc	0.996340408	0.8451465788001498
AM1ACSteb	0.996340408	0.845146578800161
AM1ALCSteb	0.996340408	0.845146578800161
AM1C4N9CSteb	0.996340408	0.845146578800161
AM1C9CSteb	0.996340408	0.8451465788001611
AM1CCSteb	0.996340408	0.8451465788001611
AM1CGLCteb	0.996340408	0.8451465788001611
AM4NC9CSteb	0.996340408	0.8451465788001611
AM4NCSteb	0.996340408	0.8451465788001611
ECTOabcpp	0.996340408	0.8451465788001501
AM9CSAteb	0.996340408	0.8451465788001611
EIC21114TRte	0.996340408	0.8451465788001498
MSO3abcpp	0.996340408	0.8451465788001409
MSO3abc	0.996340408	0.8451465788001409
MOPSabc	0.996340408	0.8451465788001409
ANDRSTANDRte	0.996340408	0.8451465788001612
ANDRSTNDNte	0.996340408	0.8451465788001612
ANDRSTRNGLCte	0.996340408	0.8451465788001612
ENLIPAabctex	0.996340408	0.8451465788001495
MHGLZABCt	0.996340408	0.8451465788001408
EPOXTACteb	0.996340408	0.8451465788001494
ESTRAABCtc	0.996340408	0.8451465788001493
ESTRADIOLGLCt2	0.996340408	0.8451465788001494
AM1A4NCSteb	0.996340408	0.845146578800161
AM19CSteb	0.996340408	0.845146578800161
ALALEUabcpp	0.996340408	0.8451465788001609
EANDRSTRNte	0.996340408	0.8451465788001502
ALALEUt	0.996340408	0.8451465788001609
ALATHRabcpp	0.996340408	0.8451465788001609
ALATHRtr	0.996340408	0.8451465788001609
ALATRPabcpp	0.996340408	0.8451465788001609
DMSO2abcpp	0.996340408	0.8451465788001515
NRVNCABCt	0.996340408	0.8451465788001409
DODECANACt	0.996340408	0.8451465788001512
NRPPHRVESSEC_1	0.996340408	0.8451465788001408
NRPPHRVESSEC	0.996340408	0.7254653263741208
DOPA3GLCURt	0.996340408	0.8451465788001508
NORMETEVESSte	0.996340408	0.7254653263741208
NMTHDA	0.996340408	0.8682419291242244
DOPA4GLCURt	0.996340408	0.8451465788001508
PB2abcpp	0.996340408	0.8451465788001408
DOPAVESSEC	0.996340408	0.7254653263741269
NDERSVteb	0.996340408	0.8451465788001408
DOPAVESSEC_1	0.996340408	0.8451465788001506
DORNabcpp	0.996340408	0.8451465788001409
NCBMPTSabcpp	0.996340408	0.8451465788001599
ALLabcpp	0.996340408	0.845146578800161
DPROabcpp	0.996340408	0.8451465788001408
DSPVSteb	0.996340408	0.8451465788001506
DVALabcpp	0.996340408	0.8451465788001408
DIPEPabc2	0.996340408	0.8451465788001605
PCHOLN224_HSABCt	0.996340408	0.8451465788001408
PCHLN225_HSABCt	0.996340408	0.8451465788001408
DGUDBUTNabcpp	0.996340408	0.845146578800153
DARBabcpp	0.996340408	0.8451465788001612
DARGabcpp	0.996340408	0.8451465788001613
PPP9ABCte	0.996340408	0.8451465788001409
PRGNLONESte	0.996340408	0.8451465788001409
PRGNLONEte	0.996340408	0.8451465788001409
PRISTte	0.996340408	0.8451465788001409
PROGLYabcpp	0.996340408	0.8451465788001408
PROHISGLUtr	0.996340408	0.8451465788001408
PROLBabc	0.996340408	0.8451465788001408
PROSTGE1t3	0.996340408	0.8451465788001409
PROSTGE2t3	0.996340408	0.8451465788001409
PS120abcpp	0.996340408	0.8451465788001409
PS140abcpp	0.996340408	0.8451465788001409
PS141abcpp	0.996340408	0.8451465788001409
PS160abcpp	0.996340408	0.8451465788001409
DESFVSteb	0.996340408	0.8451465788001531
DHBSZ3FEabcpp	0.996340408	0.8451465788001477
PCHOL2LINL_HSABCt	0.996340408	0.8451465788001408
DHCHOLESTANATEATP	0.996340408	0.8451465788001529
ADRNLPVESSEC	0.996340408	0.7254653263741357
DIPEPabc12	0.996340408	0.8451465788001409
ADOCBLabcpp	0.996340408	0.8451465788001603
ADOCBLabc	0.996340408	0.8451465788001603
PHYQt	0.996340408	0.8451465788001409
DIPEPabc11	0.996340408	0.8451465788001428
DIPEPabc10	0.996340408	0.845146578800143
ACOLIPAabctex	0.996340408	0.8451465788001603
DIPEPabc1	0.996340408	0.8451465788001605
DIGALSGALSIDEATPte	0.996340408	0.845146578800152
DHGLZABCt	0.996340408	0.8451465788001524
DHEAte	0.996340408	0.8451465788001528
PLPSabctex	0.996340408	0.8451465788001409
DHEASABCCte	0.996340408	0.8451465788001525
PPATabc	0.996340408	0.8451465788001408
PS180abcpp	0.996340408	0.8451465788001409
PS181abcpp	0.996340408	0.8451465788001409
PSFLIP	0.996340408	0.8451465788001408
PSFLIP_cho	0.996340408	0.8451465788001408
ACHVESSEC	0.996340408	0.7254653263741364
7KILTCHOLATP	0.996340408	0.8451465788001582
7HPVSteb	0.996340408	0.8451465788001582
7DHCHSTEROLt	0.996340408	0.8451465788001582
7DHCHOLabc	0.996340408	0.8451465788001582
7DHCDCHOLabc	0.996340408	0.8451465788001582
7BHGLZGLCABCt	0.996340408	0.8451465788001582
7BHGLZABCt	0.996340408	0.8451465788001582
7AHGLZABCt	0.996340408	0.8451465788001582
6OHFVSteb	0.996340408	0.8451465788001582
6MELVACtbc	0.996340408	0.8451465788001582
6HSMVACIDteb	0.996340408	0.8451465788001582
6HMSMVACIDteb	0.996340408	0.8451465788001582
6EPSteb	0.996340408	0.8451465788001581
6CSMVACIDteb	0.996340408	0.8451465788001581
ACHVESSEC_1	0.996340408	0.8451465788001602
Pe13_HSABCt	0.996340408	0.8451465788001408
ACMPGLUTtep	0.996340408	0.8451465788001603
PVSGLUCteb	0.996340408	0.8451465788001409
PSHSABCtc	0.996340408	0.8451465788001409
PTVSTATPtu	0.996340408	0.8451465788001409
PTVSTM3eb	0.996340408	0.8451465788001409
PURabc1	0.996340408	0.8451465788001409
DASNabcpp	0.996340408	0.8451465788001614
PVSATPtu	0.996340408	0.8451465788001409
PYOVD2tex	0.996340408	0.8451465788001408
ACMPGLUTthc	0.996340408	0.8451465788001603
PYOVDtex	0.996340408	0.8451465788001408
ACMPtu	0.996340408	0.8451465788001603
ACMPthc	0.996340408	0.8451465788001603
DCA24Gte	0.996340408	0.8451465788001542
ACMPGLUthc	0.996340408	0.8451465788001603
ACMPGLUtep	0.996340408	0.8451465788001603
ADRNLPVESSEC_1	0.996340408	0.8451465788001604
PHEMEabcpp	0.996340408	0.8451465788001408
PHEMEABCte	0.996340408	0.8451465788001408
PE1801835Z9Z12Zt	0.996340408	0.8451465788001408
PCHOLN2254_HSABCt	0.996340408	0.8451465788001408
PCHOLN225_HSABCt	0.996340408	0.8451465788001408
PCHOLN264_HSABCt	0.996340408	0.8451465788001408
PCHOLOLE_HSABCt	0.996340408	0.8451465788001408
PCHOLPALME_HSABCt	0.996340408	0.8451465788001408
PCHOLSTE_HSABCt	0.996340408	0.8451465788001408
DIPEPabc14	0.996340408	0.8451465788001425
PCt	0.996340408	0.8451465788001408
PCt_cho	0.996340408	0.8451465788001408
PE12_HSABCt	0.996340408	0.8451465788001408
PE14_HSABCt	0.996340408	0.8451465788001408
PE15_HSABCt	0.996340408	0.8451465788001408
PE161_HSABCt	0.996340408	0.8451465788001408
PE17_HSABCt	0.996340408	0.8451465788001408
PE1801819Zt	0.996340408	0.8451465788001408
METSabc	0.996340408	0.8451465788001409
PCHOLN205_HSABCt	0.996340408	0.8451465788001408
PCHOLN204_HSABCt	0.996340408	0.8451465788001408
PCHOLHEP_HSABCt	0.996340408	0.8451465788001408
PCHOL2OLE_HSABCt	0.996340408	0.8451465788001408
PCHOL2STE_HSABCt	0.996340408	0.8451465788001408
PCHOLAR_HSABCt	0.996340408	0.8451465788001408
PCHOLDOC_HSABCt	0.996340408	0.8451465788001408
PCHOLEIC_HSABCt	0.996340408	0.8451465788001408
PCHOLET_HSABCt	0.996340408	0.8451465788001408
PCHOLLINL_HSABCt	0.996340408	0.8451465788001408
PCHOLN203_HSABCt	0.996340408	0.8451465788001408
PCHOLMYR_HsABCt	0.996340408	0.8451465788001408
PCHOLN15_HSABCt	0.996340408	0.8451465788001408
PCHOLN1836_HSABCt	0.996340408	0.8451465788001408
PCHOLN183_HSABCt	0.996340408	0.8451465788001408
PCHOLN19_HSABCt	0.996340408	0.8451465788001408
PCHOLN201_HSABCt	0.996340408	0.8451465788001408
PE1801829Z12Zt	0.996340408	0.8451465788001408
PE1801845Z9Z12Z15Zt	0.996340408	0.8451465788001408
PHEME2abcpp	0.996340408	0.8451465788001409
PE18111Z1819Zt	0.996340408	0.8451465788001408
PEFLIP	0.996340408	0.8451465788001409
PEFLIP_cho	0.996340408	0.8451465788001409
PELINL_HSABCt	0.996340408	0.8451465788001408
PELPALM_HSABCt	0.996340408	0.8451465788001408
PEOLE_HSABCt	0.996340408	0.8451465788001408
PEPALM_HSASBCt	0.996340408	0.8451465788001408
PESTE_HSABCt	0.996340408	0.8451465788001408
PG18111Z160t	0.996340408	0.8451465788001408
PG1819Z160t	0.996340408	0.8451465788001408
DIPEPabc13	0.996340408	0.8451465788001432
PGLYCABCte	0.996340408	0.8451465788001408
PGP18111Z160t	0.996340408	0.8451465788001408
PGP1819Z160t	0.996340408	0.8451465788001408
AEPabcpp	0.996340408	0.8451465788001566
AEPabc	0.996340408	0.8451465788001565
PEDH203_HSABCt	0.996340408	0.8451465788001408
PEAtabcpp	0.996340408	0.8451465788001409
AGMabcpp	0.996340408	0.8451465788001604
PE1819Z1845Z9Z12Z15Zt	0.996340408	0.8451465788001408
PE18111Z1829Z12Zt	0.996340408	0.8451465788001408
PE18111Z1835Z9Z12Zt	0.996340408	0.8451465788001408
PE18111Z1845Z9Z12Z15Zt	0.996340408	0.8451465788001408
PE1819Z1819Zt	0.996340408	0.8451465788001408
PE1819Z1829Z12Zt	0.996340408	0.8451465788001408
PE1819Z1835Z9Z12Zt	0.996340408	0.8451465788001408
PE181abcpp	0.996340408	0.8451465788001408
PEAR_HSABCt	0.996340408	0.8451465788001408
PE1829Z12Z1835Z9Z12Zt	0.996340408	0.8451465788001408
PE203_HSABCt	0.996340408	0.8451465788001408
PE226_HSABCt	0.996340408	0.8451465788001408
PE2LINL_HSABCt	0.996340408	0.8451465788001408
PEAL2tabc	0.996340408	0.8451465788001409
PEALtabc	0.996340408	0.8451465788001408
ESTRIOLATP	0.996340408	0.8451465788001493
LVSTPGPtu	0.996340408	0.8451465788001408
METSRabc	0.996340408	0.8451465788001409
CE1243ATP	0.996340408	0.8451465788001586
CE2047te	0.996340408	0.8451465788001586
CE2006te	0.996340408	0.8451465788001586
CE1447te	0.996340408	0.8451465788001586
CE1352te	0.996340408	0.8451465788001586
CE1297t	0.996340408	0.8451465788001586
CE1273t1	0.996340408	0.8451465788001586
CE0328t	0.996340408	0.8451465788001556
GUDPTNabcpp	0.996340408	0.845146578800141
HC02194te	0.996340408	0.8451465788001591
HC02195te	0.996340408	0.8451465788001591
COLIPAabcppmin	0.996340408	0.8451465788001564
HC02196te	0.996340408	0.8451465788001592
HC02220te	0.996340408	0.8451465788001592
HCA24Gte	0.996340408	0.8451465788001408
CE2049te	0.996340408	0.8451465788001586
CE2209te	0.996340408	0.8451465788001586
CE2211te	0.996340408	0.8451465788001586
CE2445t	0.996340408	0.8451465788001586
CE2510ABCt	0.996340408	0.8451465788001586
CE2510t	0.996340408	0.8451465788001586
CE2513ATP	0.996340408	0.8451465788001408
CE2537ABCt	0.996340408	0.8451465788001586
CE2537ATP	0.996340408	0.8451465788001586
CE4843t	0.996340408	0.8451465788001498
CE4877te	0.996340408	0.8451465788001588
COLIPAabcpp_kt	0.996340408	0.8451465788001408
CE5025t	0.996340408	0.8451465788001588
CE5026t	0.996340408	0.8451465788001588
CE5072te	0.996340408	0.8451465788001588
CE6247t	0.996340408	0.845146578800159
CE7081tm	0.996340408	0.845146578800159
HCA6Gte	0.996340408	0.8451465788001408
HDCA24Gte	0.996340408	0.8451465788001408
HDCA6Gte	0.996340408	0.8451465788001408
HMR_0243	0.996340408	0.8451465788001593
HMR_0281	0.996340408	0.8451465788001596
HMR_0277	0.996340408	0.8451465788001408
HMR_0273	0.996340408	0.8451465788001595
HMR_0261	0.996340408	0.8451465788001409
CBIabc	0.996340408	0.8451465788001595
HMR_0257	0.996340408	0.8451465788001593
CBIuabcpp	0.996340408	0.8451465788001595
CBL1HBIabc	0.996340408	0.8451465788001593
CBL1abc	0.996340408	0.8451465788001593
CBL1abcpp	0.996340408	0.8451465788001593
CBL2abc	0.996340408	0.8451465788001592
COPROSTabc	0.996340408	0.8451465788001563
HMR_0247	0.996340408	0.8451465788001596
COLIPAabctex	0.996340408	0.8451465788001564
HMR_0239	0.996340408	0.8451465788001408
HEMEti	0.996340408	0.8451465788001409
HMR_0235	0.996340408	0.8451465788001595
HMR_0215	0.996340408	0.8451465788001409
HMR_0211	0.996340408	0.8451465788001596
HMR_0207	0.996340408	0.8451465788001595
HMR_0194	0.996340408	0.8451465788001599
CDCA24Gte	0.996340408	0.8451465788001591
CDCA3Gte	0.996340408	0.8451465788001591
HISTAVESSEC_1	0.996340408	0.8451465788001408
HISTAVESSEC	0.996340408	0.7254653263741208
HISHISabcpp	0.996340408	0.8451465788001409
HISGLYabcpp	0.996340408	0.8451465788001409
HEXSabc	0.996340408	0.8451465788001409
HEXDTRte	0.996340408	0.8451465788001408
HEXDIACATP	0.996340408	0.8451465788001408
CE7082ATP	0.996340408	0.8451465788001591
CE7083t	0.996340408	0.8451465788001591
HMR_0299	0.996340408	0.8451465788001596
GBBTNabc	0.996340408	0.845146578800145
G3PGabcpp	0.996340408	0.8451465788001459
G3PIabcpp	0.996340408	0.8451465788001459
G3PSabcpp	0.996340408	0.8451465788001458
G3Pabc	0.996340408	0.8451465788001411
GALMAN4abc	0.996340408	0.8451465788001454
GALMAN6abc	0.996340408	0.8451465788001454
GCA3Sabc	0.996340408	0.845146578800145
CE7085te	0.996340408	0.8451465788001591
GCDCA3Sabc	0.996340408	0.845146578800145
GCHOLAt3	0.996340408	0.8451465788001449
GDCA3Sabc	0.996340408	0.8451465788001448
CHOLSabc_1	0.996340408	0.8451465788001578
CHOLSabc	0.996340408	0.8451465788001578
GLC3MEACPtev	0.996340408	0.8451465788001443
G3PCabcpp	0.996340408	0.8451465788001459
CHSTEROLt	0.996340408	0.8451465788001578
CHSTEROLt_1	0.996340408	0.8451465788001576
FVSteb	0.996340408	0.8451465788001461
FOLABCCte	0.996340408	0.8451465788001468
CLIPAabctex	0.996340408	0.8451465788001409
FERXAabc	0.996340408	0.8451465788001469
FERRICHabc	0.996340408	0.845146578800147
FEROXGFEabcpp	0.996340408	0.845146578800147
FEROXEFEabcpp	0.996340408	0.8451465788001471
FEROXBFEabcpp	0.996340408	0.8451465788001471
FEOXAMabcpp	0.996340408	0.8451465788001471
FECRMabcpp	0.996340408	0.8451465788001472
FECRMabc	0.996340408	0.8451465788001472
FECHEabcpp	0.996340408	0.8451465788001474
FE3DCIT2abcpp	0.996340408	0.8451465788001478
FE3HOXabcpp	0.996340408	0.8451465788001477
GLCGLYCabcpp_syn	0.996340408	0.8451465788001442
GLCMAN4abc	0.996340408	0.8451465788001442
CHOLATEt3	0.996340408	0.8451465788001579
GLYPHEabcpp	0.996340408	0.8451465788001418
CE7090te	0.996340408	0.8451465788001591
CE7096te	0.996340408	0.8451465788001591
CE7172ATP	0.996340408	0.8451465788001591
GUDCA3Sabc	0.996340408	0.845146578800141
GUDACabcpp	0.996340408	0.845146578800141
CELabc	0.996340408	0.8451465788001585
GTACMPtev	0.996340408	0.8451465788001415
COLIPAabcpp	0.996340408	0.8451465788001564
GM2LIPAabctex	0.996340408	0.8451465788001415
GM2LIPAabcpp	0.996340408	0.8451465788001408
GM1LIPAabctex	0.996340408	0.8451465788001415
GM1LIPAabcpp	0.996340408	0.8451465788001408
GLZABCteb	0.996340408	0.8451465788001417
GLYSERabcpp	0.996340408	0.8451465788001417
COLIPAabcex	0.996340408	0.8451465788001564
GLCMAN6abc	0.996340408	0.8451465788001441
GLYMETtr	0.996340408	0.8451465788001428
GLYMETabcpp	0.996340408	0.8451465788001418
GLYGLYabcpp	0.996340408	0.8451465788001419
COLIPAPabctex	0.996340408	0.8451465788001564
GLYGLYGLNtr	0.996340408	0.8451465788001419
GLYGLUabcpp	0.996340408	0.8451465788001419
GLYGLNtr	0.996340408	0.845146578800143
GLYGLNabcpp	0.996340408	0.8451465788001419
GLYC2Pabcpp	0.996340408	0.8451465788001423
COLIPABabcpp	0.996340408	0.8451465788001565
CGMPt	0.996340408	0.8451465788001572
GLUCYSte	0.996340408	0.8451465788001434
FBACabcpp	0.996340408	0.8451465788001481
CMtexabc	0.996340408	0.8451465788001572
HMR_0291	0.996340408	0.8451465788001593
CPGNabcpp	0.996340408	0.8451465788001561
METDabcpp	0.996340408	0.8451465788001409
LCA24Gte	0.996340408	0.8451465788001408
CU1abcpp	0.996340408	0.8451465788001551
CYNTtabcpp	0.996340408	0.845146578800155
CYSAMPtev	0.996340408	0.8451465788001548
ARSabc	0.996340408	0.8451465788001614
ARSENBabc	0.996340408	0.8451465788001614
LANTHabc	0.996340408	0.8451465788001409
LCA3Gte	0.996340408	0.8451465788001408
CRVSM1teb	0.996340408	0.8451465788001555
LCA3Sabc	0.996340408	0.8451465788001408
LCYSTabc	0.996340408	0.8451465788001593
LCYSTabcpp	0.996340408	0.8451465788001593
LEUKABCtc	0.996340408	0.8451465788001409
LEUKTRB4WCOOHt	0.996340408	0.8451465788001408
LEUKTRB4WOHt	0.996340408	0.8451465788001408
CTBTabcpp	0.996340408	0.8451465788001552
CTBTabc	0.996340408	0.8451465788001552
CSAtu	0.996340408	0.8451465788001555
ASO3t8pp	0.996340408	0.8451465788001614
K2L4Aabctex	0.996340408	0.8451465788001409
K2L4Aabcpp	0.996340408	0.8451465788001408
ISTNTabc	0.996340408	0.8451465788001409
ISOP3PT	0.996340408	0.8451465788001609
ISOLVSTtbc	0.996340408	0.8451465788001408
ISOCHOLabc	0.996340408	0.8451465788001408
CSASULPteb	0.996340408	0.8451465788001554
ISETACabcpp	0.996340408	0.8451465788001409
ICLIPAabcpp	0.996340408	0.8451465788001408
ICDCHOLabc	0.996340408	0.8451465788001408
IBUP_Stbc	0.996340408	0.8451465788001408
CRVSM24teb	0.996340408	0.8451465788001555
IBUPGLUCtpvb	0.996340408	0.8451465788001408
LEULEUabcpp	0.996340408	0.8451465788001409
CYSDabcpp	0.996340408	0.8451465788001549
LIPAAabcpp	0.996340408	0.8451465788001408
ARBTNabcpp	0.996340408	0.8451465788001613
METDabc	0.996340408	0.8451465788001409
MERACMPthc	0.996340408	0.8451465788001409
MERACMPtep	0.996340408	0.8451465788001408
DCA3Gte	0.996340408	0.8451465788001542
MEPIVESSte_cho	0.996340408	0.8451465788001408
MEPIVESSte	0.996340408	0.7254653263741208
ESTRIOLGLCte	0.996340408	0.8451465788001493
CYSIabcpp	0.996340408	0.8451465788001548
MDZtu	0.996340408	0.8451465788001408
ESTRONEGLCt	0.996340408	0.8451465788001492
MCBTFabcpp	0.996340408	0.8451465788001477
MANTTRabc	0.996340408	0.8451465788001409
MANTRabc	0.996340408	0.8451465788001409
MANBabc	0.996340408	0.8451465788001409
ESTRONEte	0.996340408	0.8451465788001492
LIPABabcpp	0.996340408	0.8451465788001408
ESTROSABCCte	0.996340408	0.845146578800149
ESTRSABCtc	0.996340408	0.845146578800149
ARB_Dabc	0.996340408	0.8451465788001612
ETHSO3abcpp	0.996340408	0.8451465788001488
ETHSabc	0.996340408	0.8451465788001489
LYSGLUGLYtr	0.996340408	0.8451465788001409
FE3DHBZSabcpp	0.996340408	0.8451465788001477
LVSTACIDtu	0.996340408	0.8451465788001408
LTHSTRLABCt	0.996340408	0.8451465788001408
LSTNtu	0.996340408	0.8451465788001408
LIPTabc	0.996340408	0.8451465788001409
LIPAabctex	0.996340408	0.8451465788001409
LIPAabcpp	0.996340408	0.8451465788001408
LIPACabcpp	0.996340408	0.8451465788001408
CRVSM23teb	0.996340408	0.8451465788001555
CRVSATPtu	0.996340408	0.8451465788001556
HMR_0303	0.996340408	0.8451465788001596
HMR_0419	0.996340408	0.8451465788001409
HMR_0375	0.996340408	0.8451465788001409
HMR_0383	0.996340408	0.8451465788001593
HMR_0387	0.996340408	0.8451465788001595
HMR_0391	0.996340408	0.8451465788001595
HMR_0395	0.996340408	0.8451465788001595
HMR_0415	0.996340408	0.8451465788001603
HMR_0423	0.996340408	0.8451465788001409
HYOCHOLabc	0.996340408	0.8451465788001408
HMR_0427	0.996340408	0.8451465788001539
HMR_0431	0.996340408	0.8451465788001593
HMR_0435	0.996340408	0.8451465788001595
HMR_0439	0.996340408	0.8451465788001595
HMR_0469	0.996340408	0.8451465788001408
C14826ATP	0.996340408	0.8451465788001585
HMR_0371	0.996340408	0.8451465788001409
HMR_0367	0.996340408	0.8451465788001573
HMR_0363	0.996340408	0.8451465788001409
HMR_0359	0.996340408	0.8451465788001498
CA24Gte	0.996340408	0.8451465788001601
CRNabc	0.996340408	0.845146578800156
CRGLZABCt	0.996340408	0.845146578800156
CA3Sabc	0.996340408	0.84514657880016
HMR_0347	0.996340408	0.8451465788001599
HMR_0343	0.996340408	0.8451465788001408
HMR_0329	0.996340408	0.8451465788001599
HMR_0325	0.996340408	0.8451465788001596
HMR_0321	0.996340408	0.8451465788001514
HMR_0317	0.996340408	0.8451465788001513
HMR_0311	0.996340408	0.8451465788001596
CARNabcpp	0.996340408	0.8451465788001596
HMR_0307	0.996340408	0.8451465788001596
C14825ATP	0.996340408	0.8451465788001585
C14771ATP	0.996340408	0.8451465788001585
C14770ATP	0.996340408	0.8451465788001585
CRNabcpp	0.996340408	0.8451465788001558
6BHGLZABCt	0.996340408	0.8451465788001581
ATVACIDtu	0.996340408	0.8451465788001616
ATVLACtu	0.996340408	0.8451465788001614
AU1abcpp	0.996340408	0.8451465788001614
Am1CSAteb	0.996340408	0.8451465788001611
HPDECEte	0.996340408	0.8451465788001408
BALAALAabcpp	0.996340408	0.8451465788001612
BALABALAabcpp	0.996340408	0.8451465788001612
BALAGLYabcpp	0.996340408	0.8451465788001612
BALALEUabcpp	0.996340408	0.8451465788001612
BILDGLCURte	0.996340408	0.8451465788001609
BILGLCURte	0.996340408	0.8451465788001609
BLAMDabcpp	0.996340408	0.8451465788001611
CRVSATPthc	0.996340408	0.8451465788001555
BUTSO3abcpp	0.996340408	0.8451465788001603
C14769td2	0.996340408	0.8451465788001585
BUTSabc	0.996340408	0.8451465788001603
C03681te	0.996340408	0.8451465788001584
C03990ATP	0.996340408	0.8451465788001591
C04483t1	0.996340408	0.8451465788001539
C04717ATP	0.996340408	0.8451465788001584
C04805ATP	0.996340408	0.8451465788001584
C05298te	0.996340408	0.8451465788001584
C05299te	0.996340408	0.8451465788001584
C05301te	0.996340408	0.8451465788001584
C05302te	0.996340408	0.8451465788001584
C05463t1	0.996340408	0.8451465788001409
C05769te	0.996340408	0.8451465788001585
C05770te	0.996340408	0.8451465788001585
C14768ATP	0.996340408	0.8451465788001585
6BHGLZGLCABCt	0.996340408	0.8451465788001581
MEPNabcpp	0.996340408	0.8451465788001409
DCA3Sabc	0.996340408	0.8451465788001541
3DHLCAabc	0.996340408	0.8451465788001572
3HPVSteb	0.996340408	0.8451465788001573
SPRMabc	0.996340408	0.8451465788001408
12HTACRtu	0.996340408	0.8451465788001563
r1532	0.996340408	0.8485191464449424
3HSMVACIDteb	0.996340408	0.8451465788001573
r1532_1	0.996340408	0.8451465788001592
12HPETATP	0.996340408	0.8451465788001561
12HARACHDte	0.996340408	0.8451465788001563
r1533	0.996340408	0.8485191464449424
11DOCRTSLte	0.996340408	0.8451465788001561
SPMDabcpp	0.996340408	0.8451465788001408
SPMDabc	0.996340408	0.8451465788001408
SPHS1Pt2e	0.996340408	0.8451465788001409
3ISPVSteb	0.996340408	0.8451465788001573
SPHMYLN_HsATPte	0.996340408	0.8451465788001409
SPHMYLN1825_hs_ATPt	0.996340408	0.8451465788001409
SPHMYLN1824_hs_ATPt	0.996340408	0.8451465788001409
SPHMYLN18123_hs_ATPt	0.996340408	0.8451465788001409
SPHMYLN18122_hs_ATPt	0.996340408	0.8451465788001409
3HPVSTETteb	0.996340408	0.8451465788001573
r1531_1	0.996340408	0.8451465788001592
r1531	0.996340408	0.8485191464449424
r1514	0.996340408	0.8451465788001613
13DAMPPabcpp	0.996340408	0.8451465788001563
TAGabc	0.996340408	0.8485191464449552
TACRtu	0.996340408	0.8451465788001409
1331TACRteb	0.996340408	0.8451465788001563
SULPACMPtev	0.996340408	0.8451465788001409
SULFACabcpp	0.996340408	0.8451465788001408
SULAabc	0.996340408	0.8451465788001408
5HTRPVESSEC_1	0.996340408	0.8451465788001579
r1517	0.996340408	0.8451465788001409
r1526	0.996340408	0.8485191464449424
r1518	0.996340408	0.8451465788001408
r1519	0.996340408	0.8451465788001497
3HLVSTACtbc	0.996340408	0.8451465788001573
STACMPtev	0.996340408	0.8451465788001409
r1520	0.996340408	0.8451465788001408
r1521	0.996340408	0.8451465788001408
r1522	0.996340408	0.8451465788001408
r1525	0.996340408	0.8451465788001519
SPHMYLN181221_hs_ATPt	0.996340408	0.8451465788001409
SPHMYLN18121_hs_ATPt	0.996340408	0.8451465788001409
SPHMYLN18120_hs_ATPt	0.996340408	0.8451465788001409
4HPRODCabcpp	0.996340408	0.8451465788001576
S3MEACMPtev	0.996340408	0.8451465788001409
RSVLACteb	0.996340408	0.8451465788001409
RSVATPtu	0.996340408	0.8451465788001409
4BHGLZABCt	0.996340408	0.8451465788001575
4GLU56DIHDINDt	0.996340408	0.8451465788001575
4HATVACIDteb	0.996340408	0.8451465788001576
RMNabc	0.996340408	0.8451465788001408
4HATVLACteb	0.996340408	0.8451465788001576
4HPROLTabcpp	0.996340408	0.8451465788001576
3OHACMPtev	0.996340408	0.8451465788001574
RETABCtc	0.996340408	0.8451465788001408
4PYRDX	0.996340408	0.8451465788001578
56DHPVSteb	0.996340408	0.8451465788001578
56EPPVSteb	0.996340408	0.8451465788001578
5ADTSTSTERONEGLCte	0.996340408	0.8451465788001578
5APTNabcpp	0.996340408	0.8451465788001578
5EIPENCte	0.996340408	0.8451465788001579
5HPETATP	0.996340408	0.8451465788001578
SALCHS2FEabcpp	0.996340408	0.8451465788001408
SELabcpp	0.996340408	0.8451465788001408
SPHMYLN181201_hs_ATPt	0.996340408	0.8451465788001409
SMVtu	0.996340408	0.8451465788001409
SPHMYLN18118_hs_ATPt	0.996340408	0.8451465788001409
SPHMYLN181181_hs_ATPt	0.996340408	0.8451465788001409
SPHMYLN18117_hs_ATPt	0.996340408	0.8451465788001409
SPHMYLN18116_hs_ATPt	0.996340408	0.8451465788001409
SPHMYLN181161_hs_ATPt	0.996340408	0.8451465788001409
SPHMYLN18115_hs_ATPt	0.996340408	0.8451465788001409
SPHMYLN18114_hs_ATPt	0.996340408	0.8451465788001409
SPHMYLN180241_hs_ATPt	0.996340408	0.8451465788001409
SMVACIDATPteb	0.996340408	0.8451465788001409
SERGLUGLNtr	0.996340408	0.8451465788001408
3MOXTYRESSte	0.996340408	0.7254653263741441
SMIA1Eabc	0.996340408	0.8451465788001409
SLNTabcpp	0.996340408	0.8451465788001408
r1533_1	0.996340408	0.8451465788001592
12DHCHOLabc	0.996340408	0.8451465788001563
r1536	0.996340408	0.8451465788001409
11DOCRTSTRNte	0.996340408	0.8451465788001561
SHEME2abcpp	0.996340408	0.8451465788001408
13DMTtu	0.996340408	0.8451465788001563
5HTRPVESSEC	0.996340408	0.7254653263741425
pentso3abcpp	0.996340408	0.8451465788001409
r0993	0.996340408	0.8451465788001584
31DMTtu	0.996340408	0.8451465788001569
WHARACHDt	0.996340408	0.8451465788001409
THRNTt	0.996340408	0.8451465788001409
THYOCHOLabc	0.996340408	0.8451465788001409
3DHDCAabc	0.996340408	0.8451465788001572
21HPRGNLONEt1	0.996340408	0.8451465788001564
TRIPVSteb	0.996340408	0.8451465788001409
TSACGLUCtev	0.996340408	0.8451465788001409
TSACMSULtev	0.996340408	0.8451465788001409
TSTSTERONEGLCte	0.996340408	0.8451465788001409
r1028	0.996340408	0.8451465788001409
r1026	0.996340408	0.8451465788001531
1MNCAMti	0.996340408	0.8451465788001564
THIOGabc	0.996340408	0.8451465788001408
TUDCA3Sabc	0.996340408	0.8451465788001409
TUNGSabcpp	0.996340408	0.8451465788001408
TXB2t	0.996340408	0.8451465788001409
2HATVLACteb	0.996340408	0.8451465788001568
2HATVLACGLUCteb	0.996340408	0.8451465788001568
2HATVACIDteb	0.996340408	0.8451465788001568
2HATVACIDGLUCteb	0.996340408	0.8451465788001568
UCHOLabc	0.996340408	0.8451465788001409
UDCA3Sabc	0.996340408	0.8451465788001409
5OHFVSteb	0.996340408	0.8451465788001581
VITEtl	0.996340408	0.8451465788001613
1531TACRteb	0.996340408	0.8451465788001564
UREAabcpp	0.996340408	0.8451465788001408
18HARACHDte	0.996340408	0.8451465788001564
THEXDDte	0.996340408	0.8451465788001409
XOL7AONEATP	0.996340408	0.8451465788001409
15DMTtu	0.996340408	0.8451465788001564
5OXPROabcpp	0.996340408	0.8451465788001581
15HPETATP	0.996340408	0.8451465788001564
3DHCHOLabc	0.996340408	0.8451465788001572
6AHGLZABCt	0.996340408	0.8451465788001581
XOLDIOLONEATP	0.996340408	0.8451465788001409
TCA3Sabc	0.996340408	0.8451465788001409
3DHCDCHOLabc	0.996340408	0.8451465788001572
TCDCA3Sabc	0.996340408	0.8451465788001409
17AHPRGSTRNte	0.996340408	0.8451465788001564
TCHOLABCtc	0.996340408	0.8451465788001408
1513TACRtu	0.996340408	0.8451465788001564
TCHOLAt3	0.996340408	0.8451465788001409
XOL7AH3ATP	0.996340408	0.8451465788001409
r2505	0.996340408	0.8451465788001592
THCHOLSTOICATP	0.996340408	0.8451465788001409
15DAPabcpp	0.996340408	0.8451465788001564
TETDECA511ACt	0.996340408	0.8451465788001409
35DSMVteb	0.996340408	0.8451465788001572
TDCA3Sabc	0.996340408	0.8451465788001409
17AHPRGNLONEte	0.996340408	0.8451465788001564
ACYP_3	0.9962940579999999	0.9486883255587891
ALDD18	0.996282766	0.8618540308582692
HMEDR	0.9962593080000002	0.8618540308582692
LAAL23	0.996256292	0.5962668924159011
ATPS4r_1	0.9962514819999999	0.7020300073575213
ATPS4r	0.9962514819999999	0.8221128128506873
ATPS3r	0.9962514819999999	0.7669721592574662
ATPS10_3	0.9962514819999999	0.7904900554130826
ATPS1	0.9962514819999999	0.6324667009304452
CCGS	0.996242232	0.6707741869737675
r0068	0.9962257900000001	0.5625303875606419
DMPSS_c	0.9962107259999999	0.8505178228710202
ALKP_1	0.996198866	0.7171165398414494
PSP_L_1	0.9961986359999999	0.8944556229719265
NDP7	0.99619664	0.7171165398414119
THD2	0.996163248	0.8401759052075195
GUAC	0.996156008	0.6708061806544031
FAS140ACP	0.996107772	0.9430418510828998
SFRR	0.996099714	0.6804218279155576
ALDD3	0.9960981459999999	0.8618540308582692
GLUDC	0.9960943	0.5000794849380941
APH161	0.9960915080000001	0.7559031986812734
GLUSx	0.996087586	0.7777699290078629
POX2	0.9960801800000001	0.5749630458394587
GCALDDy	0.9960774139999999	0.8318849736795826
GLYALDDr	0.996075852	0.861854030858269
IDPA	0.9960731879999999	0.7171165398414477
PHHL	0.9960715920000001	0.8229451322076842
CHOLtu	0.9960673499999999	0.5345346203403754
FPGS_1	0.9960633099999999	0.6286217799439895
COBALT2tpp	0.99606286	0.5773502691896257
SUCBZL_1	0.9960610900000001	0.6446450660796754
HXAND	0.9960514459999998	0.7777869345143049
APH120	0.9960509460000001	0.7559031986812755
NH3c	0.9960502519999999	0.5962753170609199
PFK_ppi	0.996042106	0.6761065166916261
FAO2	0.9960353700000001	0.9978401771857784
FAO1	0.996029002	0.9971055882056197
NTP8	0.996023786	0.7171165398414501
FPGS7_1	0.996020054	0.6286217799439915
FPGS4_1	0.9960138840000001	0.628621779943991
FACOAE180	0.9960075500000001	0.6324253741750595
DTPH	0.99599909	0.71711653984145
HCITS	0.995990792	0.6666666666666667
AACT	0.995990792	0.6116997930856167
BETALDHy	0.9959864599999999	0.8318849736795804
FADDP	0.9959838379999999	0.7499602606898914
ALDD12	0.9959706779999999	0.8618540308582674
NDP6	0.995960612	0.7171165398414492
PSP_1	0.99595945	0.7559031986812734
E4POR1	0.9959396460000001	0.8888849645039353
OIVD2E	0.9959346660000001	0.8103974535807997
BARB	0.995933166	0.7777869345143049
NDP8	0.9959316599999999	0.71711653984145
CACOAL	0.995915492	0.676106516691702
r1254	0.995915492	0.917345079218413
IPDAB	0.995915492	0.8807468283534856
PACL	0.995915492	0.6761065166916868
PALMCL	0.995915492	0.6446450660796911
PCA1	0.995915492	0.8807468283534934
PCA2	0.995915492	0.8807468283534934
FADD3	0.995915492	0.8807468283534934
HMR_0305	0.995915492	0.6761065166917021
r0120	0.995904998	0.8420938208233198
ASNS2	0.995903528	0.755919410620793
FADMQOR	0.99589028	0.5
DBTS	0.9958840739999999	0.7970201076580998
CPS_1	0.9958810419999999	0.4629205604170251
CBPSam_1	0.9958810419999999	0.8838748911206695
FADD17	0.9958619200000001	0.7706272225192724
GLYALDDy	0.995850548	0.831884973679583
ALDD3y	0.995841678	0.8318849736795833
NITR	0.9958360980000002	0.777786934514305
FRDx	0.9958320500000001	0.6999809269502641
TBT	0.995826688	0.6172554448352828
NTP9	0.995814434	0.71711653984145
FAS120ACP	0.995810198	0.9430418510829041
UDPGD	0.995797286	0.9128720041040399
ATPATF2	0.995791358	0.565649459604209
NTD1_1	0.995789184	0.8944556229719582
NDP4	0.995788018	0.7171165398414493
AHGDx	0.9957870779999999	0.6999809269502778
ARHGDx	0.9957870779999999	0.6999809269502698
TAPTPP	0.9957718300000001	0.5999745692670191
DGTP8DETOX	0.9957718300000001	0.5999745692670332
RPNTPH	0.9957718300000001	0.599974569267015
THRS_2	0.995755844	0.8944556229719302
FACOAE120	0.995753792	0.5999745692670352
MNDNS2	0.9957488720000001	0.936381639182203
PGLYCP_1	0.995746138	0.8944556229719487
NH4t_1	0.9957431619999999	0.7071067811865475
NH4t3r	0.9957431619999999	0.7071067811865475
FAS160ACP	0.9957411119999999	0.9430418510828997
HDH	0.995739648	0.9897642348992864
ALDD31	0.9957357099999999	0.8618540308582652
VALDHr	0.9957197799999999	0.7200744277780669
GGGABADxr	0.995715916	0.8618540308582687
GLUN	0.9957105399999999	0.6123724356957946
ALDD10	0.995696792	0.8618540308582672
HMR_6786	0.995696304	0.5999745692670299
ALDD8	0.9956943020000001	0.8618540308582692
GLUCYS	0.9956901840000001	0.7142727396576368
FCOAH2	0.9956885119999999	0.599974569267039
FCOAH	0.9956885119999999	0.8990027636433227
ALDD4	0.995682328	0.8618540308582663
UDPACGA6D	0.995681776	0.9128720041040399
FDH6r	0.9956659200000001	0.6708417172289612
HP	0.995664856	0.8944556229719302
HISTP_1	0.995664856	0.8944556229719582
LAAL5	0.9956645799999999	0.7559194106207768
UDPGALOR	0.9956581999999999	0.9128720041040399
FRDO6r	0.99564527	0.6707943296884129
OXGDC	0.995641788	0.500008829788193
BAMPPALDOX	0.995637114	0.8618540308582663
ALDD22x	0.995637114	0.8618540308582658
SQLS	0.995622916	0.4803844614152615
LCADi_D	0.99561414	0.8618540308582692
RE0577C	0.9956110380000001	0.5999745692670333
XAND	0.995600588	0.7777869345143049
GP4GH	0.9956001219999999	0.7070843030245898
ASPOb	0.995592852	0.6928129821184063
ALAD_L2	0.995591458	0.8176367091540631
ASPO2	0.9955881339999999	0.790556849866916
ILEDHr_1	0.995586258	0.7200744277780602
GLXO1	0.995583488	0.8618540308582685
ALDD31_1	0.9955741939999999	0.7777869345143049
NTRIRx	0.9955720640000001	0.9190129085177885
4HTHRS_1	0.99556869	0.8944556229719336
BSORx	0.9955673060000001	0.777786934514305
AASAD2	0.9955553380000002	0.6324756364738903
GK_adp	0.995549426	0.5625303875606315
r0381	0.995533694	0.7777869345143049
ASP4DC	0.9955223360000002	0.75
34DHALDD	0.9955181120000001	0.8618540308582627
NADS1_1	0.99551465	0.9258411208340513
ACYP	0.9955115240000001	0.7171165398414414
DCTPD	0.9955040799999999	0.6928129821184054
LAAL8	0.9955040780000001	0.5962668924158916
O2XOADOX	0.9955038199999999	0.8433402995957202
LHIST	0.995499688	0.894424031975607
HISTDb	0.995499688	0.894424031975607
HISTDb_1	0.995499688	0.8216099526916933
HIBHr	0.9954986380000002	0.7905568498669064
4HALDD	0.9954953159999999	0.8618540308582632
CPMPS	0.9954828000000001	0.6708417172289708
PDE5	0.995479718	0.6708417172289679
NMNHYD_1	0.9954788459999999	0.7171165398414274
NPHSb	0.9954783200000001	0.5999745692670285
DHNCOAT	0.9954783200000001	0.5999745692670285
GDPMANNDH	0.995476528	0.9128720041040399
G1PP	0.995471644	0.75
AKP1_1	0.995452148	0.8247848504715132
AKP1_2	0.995452148	0.8933149749181722
AKP1	0.995452148	0.8728649545679722
CAT	0.9954518200000001	0.7559194106208015
HPOXR	0.9954518200000001	0.7071442447898972
UDPRHMS_c	0.9954509179999999	0.7581778557369947
FACOAE100	0.995440348	0.5999745692670351
PYRt2	0.9954371439999999	0.6324555320336759
OCTNLL	0.9954314500000001	0.6666666666666667
GLCURDH	0.9954300460000001	0.8618540308582687
FACOAE80	0.9954294359999999	0.5999745692670255
FAS240_L	0.9954231139999999	0.9817472809994958
r0082	0.9954189440000001	0.500008829788193
OSUCCL	0.9954189440000001	0.500008829788193
TTDCEAc	0.9954149280000001	0.7999872846334962
HMR_0201	0.9954149280000001	0.7999872846335307
ALDD4x	0.9954135000000001	0.8618540308582692
r0193	0.99540902	0.833298007630295
CYSO_I	0.9954046400000001	0.7303199579481807
ALDH_1	0.995403974	0.8618540308582692
GTPDPDP	0.995402782	0.7171165398414266
GDTP	0.995402782	0.7559031986812742
GLUGLUr	0.995402328	0.6123724356957946
RBPC	0.995399048	0.6121394227740773
ALDD20x	0.99539644	0.8618540308582692
FAS180ACP	0.9953952899999999	0.9430418510828997
ADPGLC	0.9953765379999998	0.7499602606898935
NH4tpp_1	0.995371246	0.7071067811865475
NH4t3pp	0.9953712219999999	0.7071067811865475
GLYBCOAT	0.9953642440000001	0.599974569267038
GLYDHDA	0.9953467159999999	0.7200744277780549
AASAD1	0.9953439639999999	0.566047858826605
ABUTD	0.995336588	0.861854030858263
TDP	0.9953360100000002	0.7171165398414155
MNDNS1	0.9953341339999999	0.9033075394719796
2MAHMP	0.99533258	0.7171165398414422
GLUK	0.9953284740000001	0.7999872846335918
LLEUDr	0.995315418	0.7200744277780617
RE1342C	0.99529134	0.7999872846335021
FACOAL140t2pp	0.9952821780000001	0.7499999999999999
r0642	0.995277228	0.8618540308582627
FA140ACPHi	0.995275908	0.6324253741750789
FRDO5r	0.9952687859999999	0.8682419291242255
NTP12	0.99526252	0.7171165398414099
RNF	0.995256868	0.7680395170970837
GAPDi_nadp	0.9952541760000001	0.6666666666666667
GLUN_1	0.9952425619999999	0.6454698648204377
ANHMK	0.9952396239999999	0.730319957948181
THMDP	0.99523242	0.8058199703640155
H4THDPR	0.9952308559999998	0.7581778557369947
AFAT	0.995228608	0.9486883255587356
NT5C_2	0.9952281080000001	0.47435672735541723
MI3PP_2	0.9952033	0.7559031986812734
MI4PP_2	0.9952033	0.7559031986812734
MI4PP_1	0.9952033	0.717116539841441
MI3PP_1	0.9952033	0.717116539841441
MI1PP_1	0.9952033	0.717116539841441
PPPPH	0.995200644	0.7171165398414514
RNAS_LLA	0.9951904	0.730748881498115
DKMPPD3_1	0.9951861559999999	0.7171165398414496
UGLYCH	0.995179132	0.7453638900188939
HMR_4816	0.9951789200000001	0.8728649545679722
NTP11	0.99515776	0.7171165398414496
HMR_1467	0.9951508419999999	0.6536157673355035
SS	0.9951508419999999	0.6536157673355035
HPACOAT	0.99514763	0.5999745692670292
PRAIS_1	0.995146248	0.95257213454196
G3PD1ir	0.9951454139999999	1.0
CBMK4	0.9951451760000001	0.8165109999114661
MMCD	0.9951428400000001	0.5669595822324722
HMR_6785	0.9951368519999999	0.7778174593052023
THIH	0.9951170640000001	0.8164533148078277
ATPS	0.9951073279999999	0.8637625568662045
HMR_4079	0.9951072099999999	0.8318849736795804
ASPO2y	0.99510057	0.7991158067193542
ILEDHr	0.995099956	0.7200744277780602
AMID_1	0.9950976199999999	0.5999745692670466
FACOAL160t2pp	0.9950958600000002	0.7499999999999999
DNADDP	0.99509027	0.7499602606898905
FACOAL181t2pp	0.995088374	0.7499999999999999
GDTPR	0.9950872220000001	0.9279916187762374
NTRIRy	0.9950829599999998	0.9366914749200671
BSORy	0.995078386	0.7581778557369947
CAMPP	0.99507816	0.717116539841448
GLUt2r	0.995072554	0.6324555320336759
HMR_1754	0.9950707120000001	0.6172274138893816
FACOAL40It2pp	0.9950667900000001	0.7499999999999999
FACOAL120t2pp	0.9950658860000001	0.7499999999999999
PDE4	0.995065144	0.7559461096432942
G1Dx	0.9950636079999999	0.6999809269502831
DIDP	0.995061752	0.7171165398414496
HP5CD_1	0.995058938	0.7711871944460333
QOR1	0.995058938	0.777786934514305
ALDD21	0.995058938	0.8618540308582692
2MBALDH	0.995058938	0.8618540308582625
PYLALDOX	0.995058938	0.8618540308582692
PHHL2	0.995058938	0.5476819297888156
VNDH	0.995058938	0.8618540308582692
CHMSDH	0.995058938	0.7777869345143049
RADH	0.995058938	0.8618540308582692
ALDD20x_1	0.995058938	0.8618540308582692
ALDD32	0.995058938	0.8911306287090452
34DHXMANDACOX	0.995058938	0.8618540308582627
RE2152C	0.995058938	0.9128720041040426
ALDD3C161_c	0.995058938	0.8618540308582692
3MBZDH	0.995058938	0.861854030858263
VNDH_3	0.995058938	0.8618540308582627
3HPADHi	0.995058938	0.861854030858263
AASAD3	0.995058938	0.8618540308582645
PHCD	0.995058938	0.7711871944460389
4H3NALDD	0.995058938	0.8618540308582632
UACMAMO	0.995058938	0.9128720041040399
CBL2OR	0.995058938	0.5973548125440628
TNTR2x	0.995058938	0.7856834510190889
HP5CD	0.995058938	0.8642517961209979
COALDDH	0.995058938	0.861854030858267
TNTR1x	0.995058938	0.7856834510190889
ALDD11	0.995058938	0.8618540308582692
ALDD19xr	0.995058938	0.8618540308582692
QOR3	0.995058938	0.777786934514305
ALDD13	0.995058938	0.8618540308582692
GALURDH	0.995058938	0.8618540308582685
ALDD15	0.995058938	0.8618540308582692
RE3346C	0.995058938	0.8618540308582638
ALDD17	0.995058938	0.8618540308582692
4HALDD_1	0.995058938	0.8618540308582632
GDBTALDH	0.995058938	0.8618540308582703
ALDD3C7_c	0.995058938	0.8618540308582692
3MOX4HOXPGALDOX	0.995058938	0.861854030858263
5HOXINDACTOX	0.995058938	0.8618540308582634
HMSD2	0.995058938	0.8618540308582692
4HGLSD	0.995058938	0.8618540308582632
RE3012C	0.995058938	0.8618540308582641
HMSD	0.995058938	0.8728752316794464
AM6SAD	0.995058938	0.8618540308582658
MACOXO	0.995058938	0.861854030858263
6TINS5MPOR	0.995058938	0.7777869345143049
DPNSPAD	0.995058938	0.7777869345143049
NABTNO	0.995058938	0.861854030858271
GG15DAPDxr	0.995058938	0.8618540308582687
RE2334C	0.995058938	0.8618540308582641
IMACTD	0.995058938	0.8618540308582692
PPRDNDH	0.995058938	0.7711871944460333
GGDAPDxr	0.995058938	0.8618540308582687
HEMEAS_1	0.995058938	0.8784077723610895
RE2335C	0.995058938	0.8618540308582641
SGSAD	0.995058938	0.8618540308582692
r0558	0.995058938	0.8618540308582643
3M4HDXPAC	0.995058938	0.861854030858263
DMSOR3	0.995058938	0.7777869345143049
UDPGALNAC6DH	0.995058938	0.9128720041040399
RE2333C	0.995058938	0.8618540308582641
QOR2	0.995058938	0.777786934514305
r0688	0.995058938	0.8618540308582698
ALDD5	0.995058938	0.8618540308582692
GLACO	0.995058938	0.8911306287090452
ALDD6	0.995058938	0.8618540308582692
ALDD7	0.995058938	0.8618540308582692
RADH3	0.995058938	0.8618540308582714
FAOXOHMC10DC10c	0.995058938	0.9128720041040399
TMABADH	0.995058938	0.8618540308582632
4MBZDH	0.995058938	0.861854030858263
OXPTNDH	0.995058938	0.8618540308582694
FAOXOHC22C22DCc	0.995058938	0.8784077723610899
FAOXOHC16C16DCc	0.995058938	0.8784077723610897
ALDD9	0.995058938	0.8618540308582692
ACPS	0.9950554879999999	0.7177560033275276
LAAL10	0.995049946	0.5962668924158889
CYTDK1	0.99503664	0.6324309594668053
MSULR	0.9950339639999999	0.9195565123194855
ARGDI	0.9950321599999998	0.8944556229719394
FAS160COA	0.99502764	0.9430418510828997
PROPAT4te	0.99500709	0.7071067811865475
FA160ACPHi	0.9950036539999999	0.6324253741750748
SBTR	0.995003548	0.7159761011830553
34DHPLACOX_NADP	0.9949994999999999	0.831884973679577
FAS100ACP	0.9949904	0.9430418510829
NO3t	0.9949759800000001	0.4999999999999999
HMR_3996	0.9949729100000001	0.5534161819146624
GDPDPKE	0.9949578920000001	0.888934463714602
NADH10	0.994950802	0.6999809269502868
FACOAL40t2pp	0.994947558	0.7499999999999999
NTPP8_1	0.994941026	0.8944556229719097
4HOXPACDOX_NADP	0.9949326839999999	0.8318849736795775
FACOAL180t2pp	0.99490994	0.7499999999999999
THMTP	0.994907166	0.7171165398414155
4ABZt	0.9948711060000001	0.9999999999999998
BUPN	0.99486717	0.7378726055175217
UPPN	0.99486717	0.7745911976315304
TRIOK	0.994838204	0.6324309594667926
FACOAL80t2pp	0.9948312099999999	0.7499999999999999
FACOAL50It2pp	0.9948312099999999	0.7499999999999999
FACOAL181d6t2pp	0.9948312099999999	0.7499999999999999
FACOAL50t2pp	0.9948312099999999	0.7499999999999999
FACOAL60t2pp	0.9948312099999999	0.7499999999999999
FACOAL70t2pp	0.9948312099999999	0.7499999999999999
FACOAL181d11tpp	0.9948312099999999	0.7499999999999999
FACOALP100t2pp	0.9948312099999999	0.7499999999999999
FACOAL90t2pp	0.9948312099999999	0.7499999999999999
FACOALT60t2pp	0.9948312099999999	0.7499999999999999
FACOAL100t2pp	0.9948312099999999	0.7499999999999999
FACOALP50t2pp	0.9948312099999999	0.7499999999999999
FACOAL182t2pp	0.9948312099999999	0.7499999999999999
FACOALP60t2pp	0.9948312099999999	0.7499999999999999
FACOALP90t2pp	0.9948312099999999	0.7499999999999999
FACOALP80t2pp	0.9948312099999999	0.7499999999999999
FACOALP70t2pp	0.9948312099999999	0.7499999999999999
CMPA_1	0.994831048	0.7745911976315321
FA120ACPHi	0.9948296679999998	0.5999745692670128
r0220_1	0.9948215460000001	0.562530387560627
PACPT_1	0.9948215460000001	0.5625303875606106
r0220	0.9948215460000001	0.6670695498242241
ACCC_1	0.99481993	0.4982340995290777
D4DGCD	0.99481993	0.6708417172289629
5DH4DGLCD	0.99481993	0.6708417172289629
LAAL1	0.9947992419999998	0.7559194106208021
ALDD20y	0.994783018	0.8318849736795833
M5DPP	0.9947808420000002	0.7559031986812731
LPP_SC	0.9947808420000002	0.9257822301644791
HKM1PP	0.9947808420000002	0.7171165398414422
DEDOLP1_U	0.9947808420000002	0.9227420699064859
DEDOLP1_L	0.9947808420000002	0.9227420699064859
OTSB1	0.9947808420000002	0.7171165398414144
MIHKPP	0.9947808420000002	0.7559031986812734
I14BP1P	0.9947808420000002	0.6488313978726826
HMR_7256	0.9947808420000002	0.9227420699064859
DEDOLP1	0.9947808420000002	0.7171165398414493
DOLDPP11	0.9947808420000002	0.7171165398414497
DCPDP	0.9947808420000002	0.7171165398414493
PGOGO	0.9947808420000002	0.7171165398414276
SBPP3_1	0.9947808420000002	0.7171165398414189
NAGINS	0.9947808420000002	0.7559031986812734
PMI12346PH	0.9947808420000002	0.7171165398414266
DOLDPP12	0.9947808420000002	0.7171165398414497
PGPP18111Z160	0.9947808420000002	0.7559031986812734
PGPP1819Z160	0.9947808420000002	0.7559031986812734
PTDGT	0.9947808420000002	0.7171165398414275
PMI1346PH	0.9947808420000002	0.7171165398414266
PGHHPD	0.9947808420000002	0.7171165398414276
DOLDPP	0.9947808420000002	0.7171165398414497
H23KMP	0.9947808420000002	0.7559031986812731
FAS140COA	0.9947701199999999	0.9430418510828996
GLNSP3	0.9947590639999999	0.7171230536643511
STFRNS	0.9947577599999999	0.7905945455923843
NH4ti	0.994745086	0.9999999999999998
CS	0.994742714	0.6666666666666667
RHACOAEP100	0.9947324	0.5999745692670322
RHACOAE90	0.9947324	0.5999745692670321
HATBH	0.9947324	0.5999745692670293
RHACOAEP101	0.9947324	0.599974569267032
RHACOAEP60	0.9947324	0.5999745692670322
RHACOAEP40	0.9947324	0.5999745692670321
RHACOAEP50	0.9947324	0.5999745692670322
HMR_0390	0.9947324	0.5999745692670311
RHACOAEP70	0.9947324	0.5999745692670322
RHACOAEP80	0.9947324	0.5999745692670322
RHACOAEP90	0.9947324	0.5999745692670322
RHACOAET40	0.9947324	0.599974569267032
RHACOAET60	0.9947324	0.599974569267032
ETHMALACc	0.9947324	0.5999745692670364
ARTCOAL2_cho	0.9947324	0.5999745692670322
HMR_0382	0.9947324	0.5999745692670315
RHACOAE80	0.9947324	0.5999745692670321
RHACOAE141	0.9947324	0.5999745692670321
PACOAT	0.9947324	0.5999745692670181
RHACOAE100	0.9947324	0.5999745692670321
RHACOAE120	0.9947324	0.5999745692670321
3HPVSTEThc	0.9947324	0.5999745692670294
RHACOAE121	0.9947324	0.599974569267032
RHACOAE121d6	0.9947324	0.5999745692670321
RHACOAE140	0.9947324	0.5999745692670321
CE4843HYDc	0.9947324	0.599974569267031
HMR_0394	0.9947324	0.5999745692670311
RHACOAE70	0.9947324	0.5999745692670321
RHACOAE141d5	0.9947324	0.5999745692670322
3HPCOAHYD	0.9947324	0.5999745692670294
HBRCH	0.9947324	0.5999745692670293
RHACOAE142	0.9947324	0.5999745692670322
ARTCOAL3_cho	0.9947324	0.5999745692670322
RHACOAE160	0.9947324	0.5999745692670321
RHACOAE50	0.9947324	0.5999745692670322
RHACOAE60	0.9947324	0.5999745692670321
HMR_0386	0.9947324	0.5999745692670317
HMR_0234	0.9947324	0.5999745692670317
HMR_0378	0.9947324	0.5999745692670339
FACOAE50	0.9947324	0.5999745692670149
HMR_0298	0.9947324	0.5999745692670317
HMR_0290	0.9947324	0.5999745692670315
HMR_0354	0.9947324	0.5999745692670099
HMR_0280	0.9947324	0.5999745692670319
HMR_0276	0.9947324	0.5999745692670321
HMR_0272	0.9947324	0.5999745692670315
HMR_0438	0.9947324	0.5999745692670311
HMR_0268	0.9947324	0.5999745692670317
HMR_0358	0.9947324	0.5999745692670362
FACOAE90	0.9947324	0.5999745692670261
METHSUCC	0.9947324	0.5999745692670294
RE3237C	0.9947324	0.5999745692670259
RE3560C	0.9947324	0.5999745692670312
HMR_0256	0.9947324	0.5999745692670315
HMR_0246	0.9947324	0.5999745692670319
FACOAE70	0.9947324	0.5999745692670355
HMR_0362	0.9947324	0.5999745692670071
HMR_0434	0.9947324	0.5999745692670315
HMR_0302	0.9947324	0.5999745692670315
HMR_0430	0.9947324	0.599974569267031
HMR_0418	0.9947324	0.5999745692670079
HMR_0346	0.9947324	0.5999745692670319
HMR_0410	0.9947324	0.5999745692670333
RE3339C	0.9947324	0.5999745692670312
RE3343C	0.9947324	0.5999745692670312
HMR_0328	0.9947324	0.5999745692670319
HMR_0414	0.9947324	0.5999745692670327
3H3MGLTc	0.9947324	0.5999745692670339
HMR_0422	0.9947324	0.599974569267008
TETDECA511ACc	0.9947324	0.5999745692670082
HMR_0324	0.9947324	0.5999745692670314
CAPROICc	0.9947324	0.5999745692670315
IBUP_SACOT2	0.9947324	0.599974569267035
ICCT	0.9947324	0.599974569267034
RE3444C	0.9947324	0.5999745692670312
HMR_0426	0.9947324	0.5999745692670352
HMR_0310	0.9947324	0.5999745692670319
FACOAE60	0.9947324	0.5999745692670353
HMR_0260	0.9947324	0.5999745692670038
HMR_0366	0.9947324	0.5999745692670343
FACOAE1829Z12Z	0.9947324	0.599974569267032
HMR_0206	0.9947324	0.5999745692670314
HMR_0193	0.9947324	0.599974569267032
FACOAE1836Z9Z12Z	0.9947324	0.5999745692670319
RE0579C	0.9947324	0.5999745692670325
RE1834C	0.9947324	0.5999745692670342
CINNMCOAH	0.9947324	0.5999745692670342
RE1835C	0.9947324	0.5999745692670359
RE0578C	0.9947324	0.5999745692670359
HMR_0210	0.9947324	0.5999745692670317
FACOAE1819Z	0.9947324	0.5999745692670253
HMR_0370	0.9947324	0.599974569267008
RE3239C	0.9947324	0.5999745692670311
RE3238C	0.9947324	0.5999745692670312
EIC21114TRc	0.9947324	0.599974569267031
HMR_0374	0.9947324	0.599974569267008
HMR_0406	0.9947324	0.5999745692670357
RE0579C_1	0.9947324	0.599974569267006
ARTCOAL1_cho	0.9947324	0.5999745692670323
ACChex	0.9947324	0.5999745692670371
FACOAE1839Z12Z15Z	0.9947324	0.599974569267032
HMR_0242	0.9947324	0.5999745692670314
HMR_0238	0.9947324	0.599974569267036
HMR_0214	0.9947324	0.5999745692670148
PYRt2rpp	0.994726466	0.649937245553979
r0027	0.994726414	0.5660478588266051
SUCCACT	0.994722004	0.6666666666666667
4ABUTD	0.9947149659999999	0.8318849736795773
ALLTAMH2	0.994697546	0.8606599260513
CBPS_1	0.994695686	0.9737350100093067
LACLt2	0.99468105	0.7071067811865475
FORA	0.9946726720000001	0.8944556229719595
DAPAL	0.9946707079999999	0.6761065166916508
DAPAL_1	0.9946707079999999	0.6708417172289549
2AMACHYD	0.9946707079999999	0.6708417172289549
SUCOAS	0.994670606	0.6666666666666667
OCTD	0.9946686940000001	0.7019350722614244
BTCOARx	0.994652358	0.7378726055175217
SERDA	0.9946075719999999	0.5302317299726765
NADH7	0.99459794	0.8823507413847876
DHR_1	0.994581844	0.5302317299726819
HT44D	0.9945421400000001	0.5477399684611313
SR4	0.994535988	0.7768825839852674
KAS1	0.994523508	0.9910738459434085
KAS6	0.994523508	0.991009856671732
KAS5	0.994523508	0.9905441687542188
3SPYRSP	0.994492542	0.5477077261208687
GLYFEM	0.9944923539999999	0.612437329717648
FADRx2	0.9944809639999999	0.7159761011830708
FASm1601	0.994478902	0.9327639325186624
PDE3	0.994473592	0.6708417172289658
FA180ACPH	0.994468458	0.632425374175077
KAS12	0.99446596	0.991009856671732
KAS10	0.99446596	0.9905441687542188
KAS19SA	0.99446596	0.9908051228156538
KAS4	0.99446596	0.9910738459434083
ARNO	0.994462518	0.6389815986694765
FA161ACPHi	0.994453726	0.5999745692670415
TRNFE	0.9944536459999999	0.42637747373519963
6HNACMO	0.9944426639999999	0.7795737999228859
SALCOD	0.9944426639999999	0.7795737999228848
ACGS	0.9944343120000001	0.5999745692670546
GSNK	0.9944319260000001	0.6324309594667914
MAK	0.994419726	0.632430959466783
FAS180COA	0.9944077659999999	0.9430418510828997
DHORD2	0.9944043639999999	0.5669467095138407
FAS80ACP_L	0.9943973679999999	0.9817472809994962
SOR	0.9943966200000001	0.7453559985269071
PpGppP	0.994391462	0.75
FASm2002	0.9943739199999999	0.9327639325186622
MACPD	0.994372798	0.6123724356957946
PYROX_1	0.994365842	0.5070664545831329
FLDR2	0.99435959	0.8992273301882046
DOHDUS	0.9943212640000002	0.7200744277780535
FADRx	0.9943206100000002	0.6999809269502821
MDHi2	0.994318546	1.0
GUAD_1	0.994317176	0.7303044836031456
GUAD	0.994317176	0.6928129821183803
GTPCII	0.99431367	0.7592533575112649
GTPCII2	0.99431367	0.7592533575112649
GTPCII_1	0.99431367	0.7171599618931129
RADH2	0.994300222	0.8318849736795833
CDPGD	0.994300222	0.7581778557369947
RE1807C	0.994300222	0.8318849736795837
EPOXQR	0.994300222	0.7581778557369947
EPXQR	0.994300222	0.7581778557369947
TNTR1	0.994300222	0.8020115394420474
OXCOAHDH	0.994300222	0.8247887740570845
RADH4	0.994300222	0.8318849736795855
RE2626C	0.994300222	0.8318849736795784
MPOMOR2_1	0.994300222	0.7581778557369947
AASDH1_c	0.994300222	0.8318849736795786
PY5CDHE	0.994300222	0.7619358248164714
34DHXMANDACOX_NADP	0.994300222	0.831884973679577
3MOX4HOXPGALDOX_NADP	0.994300222	0.831884973679577
UDPGALNAC6DH_2	0.994300222	0.9160413398870548
MPOMC2	0.994300222	0.7581778557369947
TNTR2	0.994300222	0.8020115394420474
SULRSI	0.994300222	0.9195565123194864
RE1830C	0.994300222	0.8318849736795779
ALDD19x_P	0.994300222	0.8318849736795833
DESAT16a	0.9942706219999999	0.7679842084377647
ADPMAN	0.9942514140000001	0.749960260689891
RE1933C	0.9942433039999999	0.5571134941172008
CDPGS	0.99422828	0.5174596833306667
ASPO6_1	0.994222752	0.8944556229719366
PYK3	0.9942206560000001	0.5999745692670158
ETOHMO	0.994209586	0.7679842084377647
DDPA_1	0.9942055000000002	0.9128999474351872
UI45AH	0.99419878	0.7378726055175217
BUP2	0.99419878	0.7745911976315278
AFLBURPPAAMH	0.99419878	0.7378726055175217
SADH	0.9941987600000001	0.8666638411494166
BUP	0.9941987600000001	0.7745911976315278
CARBSARAH	0.9941987600000001	0.7745911976315321
FAD_13	0.9941783900000001	0.8701790266729821
FUMAH	0.9941620259999999	0.5476819297888437
GLNSP1	0.9941579339999999	0.7171230536643511
GLNSP2	0.9941579339999999	0.7171230536643511
FAS141	0.994145398	0.9591834086913648
LEUt4	0.994122924	0.5
PTRCtex2	0.994118444	0.5345346203403643
LDH2	0.9941124520000001	0.6999809269502739
2HBO	0.9941124520000001	0.6999809269502739
NADH9	0.994093036	0.6999809269502739
THFGLUS	0.994078336	0.7142727396576345
FPGS_tm	0.994078336	0.8347756421640705
FPGS	0.994078336	0.834775642164069
r1382_1	0.994078336	0.840489794781903
NTRLASE3	0.9940611619999998	0.5855285215857057
FAH2	0.9940533260000001	0.8099277239148223
DPCOAPP	0.994050494	0.7499602606898907
KAS9	0.9940409920000001	0.9905441687542188
FAEL183_cho	0.9940409920000001	0.9430418510829
FAEL184_cho	0.9940409920000001	0.9430418510829
KAS11	0.9940409920000001	0.991009856671732
FAEL204_cho	0.9940409920000001	0.9430418510829045
FAEL205_cho	0.9940409920000001	0.9430418510828996
FAS260	0.9940409920000001	0.9430418510828997
ELO5DPA_c	0.9940409920000001	0.9430418510829
FAS100COA	0.9940409920000001	0.9430418510829
FAS120COA	0.9940409920000001	0.9430418510829041
KAS3	0.9940409920000001	0.9910738459434085
ELO6ETA_c	0.9940409920000001	0.9430418510829
MCAO_c	0.9940239500000001	0.886090559396907
FCSTOLS_c	0.9940239500000001	0.886090559396907
GMPR	0.9940139	0.7534019643053412
FPGS7	0.9939777920000001	0.8347756421640689
FAH3	0.9939715619999999	0.8099277239148222
FPGS4	0.993969156	0.834775642164069
CARORSr	0.993959634	0.7019350722614204
GLNSCP	0.993957706	0.8642374590726645
AKGt2r	0.993945338	0.6324555320336759
AKGt2r_1	0.993945338	0.632455532033676
DHORD6	0.993940452	0.6999809269502812
CYTBD2	0.9939318060000002	0.754249897146523
MVNOR	0.9939035279999999	0.8178902917046391
HSDxi	0.993896268	1.0
KHK	0.993890358	0.7999872846335976
MTHFD2	0.993880042	0.8944556229719476
UACCpts	0.993873226	0.7661089828963832
NADH17pp	0.9938672719999999	0.8276062389705774
URIK1	0.993851946	0.6324309594667543
MDH3	0.9938485800000001	0.5
ANS2	0.9938263660000001	0.6665960152606342
NADH8	0.99382138	0.8989093150027891
MALS	0.993818636	0.6666666666666667
FHL	0.9938145479999999	0.6063447312977482
PEPt6	0.9938133820000001	0.6324555320336759
C3STDH1	0.99379893	0.6389815986694779
HICITD	0.99379893	0.7769124476945825
C3STDH2	0.99379893	0.6389815986694914
DHNCM	0.993787452	0.75
GLNTRS2	0.9937824039999998	0.7171230536643716
R05224	0.993779272	0.7715171393898914
CYRDAS	0.993779272	0.7715171393898912
HYGBDIAS	0.993779272	0.8179022604241827
ADA	0.9937665219999999	0.6928129821184087
G6PDH1	0.9937554299999999	0.6999809269502849
FLDR	0.99375187	0.7159761011830711
PYAS	0.9937493079999999	0.7905568498668866
EAR120x	0.9937458939999999	0.699980926950281
RIBt	0.9937315940000001	0.5345346203403645
FA181ACPH	0.9936919339999999	0.6324253741750764
MDHy	0.9936677320000001	0.7159761011830748
CYTK8	0.993657672	0.6123724356957946
ASPT	0.993647588	0.47142949652659305
HKt	0.99364612	0.7300059698311347
NADH5	0.9936454399999999	0.6999809269502717
r1384	0.99363218	0.6928129821183797
BNOCA	0.9936286919999999	0.7385516135960055
PDE2	0.993618646	0.6708417172289679
r0097	0.9936128479999999	0.6761065166916767
ACOAM	0.9936128479999999	0.6761065166916779
PTA2E	0.9936112539999999	0.8499618466234395
AKGCAL	0.9936069740000001	0.5999745692670516
DESAT14	0.993590618	0.7679842084377647
ENTERES	0.993583602	0.9475155677932269
BGLK	0.99357682	0.7142727396575891
AMCOXO	0.9935647299999999	0.5855285215856915
R1PK	0.993558932	0.6324309594667646
GLYCLTDx	0.9935432719999999	0.6999809269502837
GLYOX3	0.993529962	0.5571134941172008
TMPHi	0.993516812	0.5571134941172008
NFORGLUAH	0.9934874459999999	0.7177560033275299
MAN6Gpts	0.993474906	0.7661089828963832
G1PDH	0.9934663479999999	0.7999872846335498
DHRG	0.9934663479999999	0.8062218341220673
FACOAL181_2	0.9934417720000001	0.8333333333333335
FACOAL18111Z	0.9934417720000001	0.8333333333333335
AAAN	0.993422238	0.8571363698288508
FOMETRi	0.993417812	0.75
MTAM_1	0.993417812	0.7673637121456331
THFAT	0.993417812	0.75
NTPP9_1	0.993413558	0.8944556229719544
FACOAL180	0.9934054280000002	0.6666666666666667
FACOAL180_2	0.9934054280000002	0.6666666666666667
FACOAL180_1	0.9934054280000002	0.6666666666666667
AASS_c	0.993400924	0.7200744277780657
C120SN	0.99339308	0.9969876279701904
NOPD	0.993386692	0.7142727396575912
FPGS2	0.9933781859999999	0.714272739657649
FPGSa	0.9933781859999999	0.834775642164069
FPGS9	0.9933781859999999	0.7142727396576471
FPGS8	0.9933781859999999	0.7142727396576471
H4MPTGL_atp	0.9933781859999999	0.7142727396576344
FPGS6	0.9933781859999999	0.714272739657649
FPGS3	0.9933781859999999	0.7142727396576491
FPGS5	0.9933781859999999	0.7142727396576488
MTHF3ES_c	0.9933781859999999	0.8058133166337609
GG15DAPS	0.9933781859999999	0.7142727396576332
GGDAPS	0.9933781859999999	0.714272739657633
GGSPMDS	0.9933781859999999	0.714272739657644
DUTPDP_1	0.9933671860000001	0.8944556229719582
MOADC	0.993364748	0.75
DHFR2i	0.9933626	0.6999809269502622
CAATPS_1	0.993355854	0.8571363698287847
CAATPS	0.993355854	0.8386238414459557
NTPP1_1	0.9933544000000001	0.8944556229719576
P5CR2	0.993333314	0.9486883255587193
PRO1x	0.993333314	1.0
CYSTA	0.9933312900000001	0.5000088297881892
DHGLYH	0.993327052	0.6928129821184071
CODH4	0.9933012	0.8333362779476503
NADH16	0.99327492	0.9007537399513468
NADH6	0.9932749	0.903257218624653
NADPHQR4	0.9932745940000001	0.7159761011830623
HKtpp	0.993272184	0.7300059698311347
MTHFD_1	0.9932627460000001	0.8944556229719476
M2BCT	0.993262088	0.8061804240948942
PEPA	0.9932542099999999	0.5669595822324727
MMSAD1	0.99324089	0.8333333333333335
SULFDH	0.9932391060000001	0.7159761011830726
FAH1	0.993232452	0.7559313980881236
FACOAL161	0.9932198299999999	0.7216878364870323
PFK26	0.9932127860000002	0.7999872846336028
ABFPT2	0.9932127860000002	0.7999872846335976
XNAC	0.993183366	0.7019350722614234
DADA	0.99316675	0.6928129821184048
GLCt2_2	0.9931578200000001	0.7999999999999998
GLCt2	0.9931578200000001	0.6324555320336759
SR6	0.9931501020000001	0.5962668924158581
r1252	0.993125276	0.6666666666666667
M1PD	0.9931249600000001	0.6999809269502844
SBTPD	0.9931249600000001	0.6999809269502674
FTHFI_1	0.9931247500000001	0.7885099936467301
SERDC	0.993120738	0.500008829788193
EAR140x	0.9931124779999999	0.6999809269502872
PCNO	0.9931017279999999	0.7159761011830643
TSR	0.993100626	0.3535814894123618
ACOAD6	0.9930817299999999	0.6999809269502655
GLUTRS_3	0.993062454	0.5714091094864747
GLUTRS_2	0.993062454	0.6761065166916888
GLUTRS2	0.993062454	0.6761065166916888
DCPLD1	0.99306089	0.7200744277780613
SACCD2	0.99306089	0.7200744277780657
CF3Ha	0.993046178	0.6708417172289702
CBIAT_DELETE	0.9930436400000001	0.6666666666666667
SELMETAT	0.9930436400000001	0.6666666666666667
COB1NDAAT2	0.9930436400000001	0.6666666666666667
CBLAT_DELETE	0.9930436400000001	0.6666666666666667
MSADC	0.993043152	0.5000794849380896
P5PSDP	0.99304118	0.9166313334746619
GLYCDx	0.9930381260000001	0.7999872846335512
CHOLD3	0.993027308	0.7159761011830685
PYK4	0.9930099139999999	0.5999745692670193
DES2_C16	0.993009644	0.7679842084377647
FRD7	0.99300906	1.0
HPYRRx_1	0.993001728	0.9999999999999998
PRAMPC_1	0.9929987199999999	0.8660254086476932
DADNK	0.9929867099999999	0.6324309594668048
MG2tpp	0.9929776880000001	0.5345346203403645
DXYLK	0.992974276	0.6324309594668006
L_LACt4r_2	0.992957552	0.632455532033676
L_LACt4r	0.992957552	0.5
FORMCOAL	0.9929547339999999	0.6666666666666667
GLNTRAT	0.992951526	0.7856658764162427
GLNTRA	0.992951526	0.7856658764162427
ASPTRA	0.992951526	0.7856658764162556
ASNTRAT	0.992951526	0.7856658764162556
ADCYRS	0.992951526	0.8830163186439032
ADCOBNSYN	0.992951526	0.8830163186439032
COBNAD	0.992951526	0.8606568861498958
HGYDAS	0.992951526	0.8606568861498959
BZALt	0.992949282	0.4999999999999999
CHOLK	0.992926516	0.6324309594668086
HMR_0188	0.992922886	0.6666666666666667
C140SN	0.992920232	0.9968919961129341
HMR_1756	0.992905114	0.5685206410129509
G6PDH2r	0.9928946700000001	0.7159761011830734
G6PDH2c	0.9928946700000001	0.7159761011831214
FACOAL141	0.992894602	0.7216878364870323
NTD4	0.9928921	0.566959582232461
PFK_adp	0.992878546	0.562530387560635
LYSMO	0.9928780079999999	0.4712546332882306
ICDHx	0.9928743320000001	0.5999745692670211
NOS1	0.992863264	0.7559313980881238
HMR_1546	0.99284738	0.6151474136019681
HMR_1495	0.99284738	0.6151474136019703
HMR_1505	0.99284738	0.6151474136019681
HMR_1551	0.99284738	0.6151474136019681
DESAT14_9	0.9928441859999999	0.7315721336088225
MTHFR2_1	0.99283132	0.6999809269502753
MTHFR2	0.99283132	0.7905568498669191
HPA3MO	0.99283041	0.7200744277780483
GLYCK2	0.992823718	0.7999872846335859
MNLDH2	0.9928225659999999	0.7999872846335302
3AMACHYD	0.9928145340000001	0.69281298211841
GDR	0.9927929179999999	0.7499999999999999
THFGLUH	0.99277456	0.5163594760408443
ATPS10rpp	0.9927378680000001	0.9966394223810904
Htabcpp	0.9927378680000001	0.8944240319755968
ATPS4rpp_1	0.9927378680000001	0.9982402146241501
ACTLMO	0.99273646	0.7679842084377647
DESAT16_2	0.9927214899999999	0.7315721336088222
FAEL183	0.992707354	0.9600453455359766
FAEL205	0.992707354	0.9600453455359764
FAEL184	0.992707354	0.9600453455359764
FAEL204	0.992707354	0.9600453455359751
HMR_2284	0.9927066659999999	0.7679842084377647
HMR_2282	0.9927066659999999	0.7679842084377647
HMR_2281	0.9927066659999999	0.7679842084377647
PYRDC2	0.9927000400000001	0.5999745692670424
LTHRK	0.992694738	0.6324309594667581
LSERDHr	0.992688352	0.7159761011830577
G3PCT	0.9926824919999999	0.5999745692669984
SACCD_c	0.9926780799999999	0.7142727396575956
7OHOCTAc	0.9926759839999999	0.7559313980881165
EAR120y	0.9926692279999999	0.7460030735505583
HMGCOAR	0.992659512	0.8753813213090078
EAR161x	0.9926556979999999	0.6999809269502841
ADADir	0.9926552000000001	0.632430959466804
DESAT18a	0.99265066	0.7679842084377647
DES2_9	0.99265066	0.7679842084377647
ARGKr	0.99264644	0.6324309594668122
SACCD1	0.9926426379999999	0.7019350722614244
NADPHQR2	0.99263943	0.7159761011830603
C161SN	0.9926349459999999	0.995526262486243
SUCD4	0.9926302180000001	0.5669467095138407
NADH18pp	0.9926241219999999	0.8276062389705756
AGPR	0.992613244	0.6666666666666667
CYTBD	0.992611922	0.754249897146523
CYTBO3	0.992611922	0.7968210830564222
r0679	0.9925943079999999	0.6324309594668102
APCPT	0.9925943079999999	0.6324309594667658
4HBHYOX	0.9925920360000001	0.7559313980881256
r1382	0.9925817200000001	0.8590714624786383
DESAT16	0.992577932	0.7679842084377647
DESATPE160	0.992574536	0.8329958296695129
6TXAN5MPAML	0.9925741739999999	0.8333156723535
HMGCOAS	0.992551068	0.6666666666666667
DESATPG160	0.99254777	0.8329958296695129
PYDXNK	0.9925201280000001	0.6324309594667652
GLYCLTDy	0.9925120459999999	0.7159761011830723
NPHSa	0.9924684480000001	0.5590880844743216
DHNCOAS	0.9924684480000001	0.5590880844743216
ARGt4	0.9924674900000001	0.5
HMR_0180	0.9924597000000001	0.6666666666666667
NTD9	0.9924555740000001	0.566959582232461
FA100ACPHi	0.9924481119999999	0.5999745692670125
GLYP	0.992436384	0.5477399684611102
EAR160x	0.9924337120000001	0.6999809269502828
3HPAOX	0.992431386	0.7200744277780483
4HPAOX	0.992431386	0.7200744277780483
FLAVO2	0.992431386	0.6761218783817926
FACOAL80	0.9924296220000001	0.6666666666666667
TTDCAFATPc	0.992422614	0.8333333333333335
HMR_0200	0.992411618	0.6666666666666667
G3PCT_2	0.992405182	0.5477399684611166
r0085	0.9923797520000001	0.5669595822324756
HYNE	0.9923797520000001	0.5669595822324756
NICRNS	0.9923742440000002	0.6324309594667782
DHRG2	0.9923722859999999	0.8097300786872764
FA141ACPHi	0.992372244	0.632425374175059
C160SN	0.992369678	0.9966591764857913
r0796	0.9923690160000002	0.6999809269502713
THFOR1	0.9923434459999999	0.8366486281290872
r0708	0.9923420999999999	0.8420938208233198
r0408	0.99233671	0.7999872846335132
OPHHXy	0.9923179220000001	0.7559313980881256
UAMRH	0.9923044360000001	0.7559313980881228
LacR	0.9923025839999999	0.35355339059327373
DESAT18_3	0.992296748	0.7315721336088225
DESAT18_6	0.992296748	0.7315721336088222
UAGHD	0.9922858719999998	0.6999809269502615
FASm320	0.992282908	0.9327639325186624
FASm1801	0.992282908	0.9327639325186625
FASm300	0.992282908	0.9327639325186622
FASm2801	0.992282908	0.9327639325186624
FASm2602	0.992282908	0.9327639325186622
FASm2601	0.992282908	0.9327639325186622
FASm2402	0.992282908	0.9327639325186621
FASm2401	0.992282908	0.9327639325186622
FASm2202	0.992282908	0.9327639325186625
FASm2201	0.992282908	0.9327639325186622
FASm2001	0.992282908	0.9327639325186621
FASm2802	0.992282908	0.9327639325186622
FASm340	0.992282908	0.9327639325186624
FASm3001	0.992282908	0.9327639325186624
CPPPGO	0.99228089	0.7746048765839493
ALOX	0.99228089	0.654658625307198
NTPP11_1	0.992276238	0.8944556229719083
ICHDx	0.9922740259999999	0.5999745692670025
ALCD22_L	0.99226872	0.74534546219572
HEX10	0.9922681900000001	0.6324309594667953
DAPADHL	0.99225877	0.7200744277780617
SRK	0.9922490419999999	0.6324309594667863
SELNPS	0.992237896	0.5913824952350476
DHPM1	0.9922234339999999	0.5571134941172008
SHGO	0.992222896	0.5
2H3MBDH	0.992194804	0.6999809269502739
2HIVc	0.992194804	0.6999809269502739
P5CR_1	0.992189422	0.9486883255587193
PRO1y	0.992189422	1.0
UDCPKr	0.9921842739999999	0.6324309594667553
GLYTYRabc	0.99218086	0.7885099936467301
CO1abc	0.99218086	0.7885099936467301
GLYPHEtr	0.99218086	0.7885099936467301
GLYLEUtr	0.99218086	0.7885099936467301
GLYCYSabc	0.99218086	0.7885099936467301
CTPS1_2	0.9921794780000001	0.8366562277041996
RE1508C	0.9921672320000001	0.6324309594667822
AKACAL	0.9921671199999998	0.6666666666666667
AKPCAL	0.9921671199999998	0.6666666666666667
HMR_0156	0.99215448	0.6666666666666667
AIRSK	0.99215272	0.7453559985269191
ACTNMO	0.992145266	0.7559313980881284
PDH2	0.992141986	0.7142727396575936
FASC200ACP	0.9921264520000002	0.948542288280596
QUILSYN	0.99212352	0.5302317299726812
SMIA2abc	0.992118256	0.8017806926936465
SMIA1abc	0.992118256	0.8017806926936465
XNSPabc	0.992118256	0.8017806926936465
AI2K	0.9921081700000001	0.6324309594668027
EAR100x	0.99210657	0.699980926950281
FASC181ACP	0.9920836319999999	0.9029001372823959
4HBADH	0.99207728	0.6999809269502748
ACGAMK	0.992044512	0.632430959466811
MTAD	0.9920366099999999	0.6928129821183987
AI4AH	0.9920366099999999	0.6928129821184087
AGMDA	0.9920366099999999	0.5476819297888591
DHPPDA2	0.9920366099999999	0.692812982118399
1PY4h3cAH	0.9920366099999999	0.692812982118397
FORGLUIH2	0.9920366099999999	0.6928129821184007
DHPPDA	0.9920366099999999	0.692812982118399
APENTAMAH2	0.9920366099999999	0.6928129821183985
DRTPPD	0.9920366099999999	0.692812982118399
CRTNIH	0.9920366099999999	0.692812982118408
HMR_2287	0.9920318	0.7679842084377647
DPMVD	0.992030622	0.591382498555302
ECOAH2c	0.9920249240000001	0.5772890865189994
DESAT18_2	0.992020048	0.7679842084377647
DESAT18	0.992020048	0.7679842084377647
HMR_2359	0.992020048	0.7679842084377647
DGNSK	0.9920166120000001	0.6324309594668035
C180SN	0.9920068260000001	0.9963981640746317
DHFOR	0.992001368	0.6999809269502812
PALFATPtc	0.9919976460000001	0.8333333333333335
OLEICFATPtc	0.99199473	0.8333333333333335
XYLI2	0.9919851879999999	0.5773502691896257
H4THDPS	0.991973542	0.790556849866888
ARACHFATPc	0.9919639779999999	0.8333333333333335
DHPCPH	0.991963078	0.6708417172289655
HETZK	0.9919577800000001	0.6324309594668083
PGLc	0.9919551139999999	0.5773808580936592
PGL	0.9919551139999999	0.5773808580936595
GLNt2r	0.99194486	0.6324555320336759
UACGAMDH	0.991940348	0.6999809269502616
SLFAT	0.9919367400000001	0.5656494596042096
ALR2x	0.991918872	0.6999809269502779
ADSK	0.9919178399999999	0.6324309594667903
GLYCDy	0.991916074	0.715976101183073
A6PAG	0.991912718	0.7999872846335956
M51PH	0.9919065180000001	0.7673637121456331
EAR140y	0.9919034960000002	0.7460030735505686
GALK2	0.99189881	0.7999872846335937
HTHRPDH	0.9918867020000001	0.6999809269502758
PDX5PSa	0.9918867020000001	0.6999809269502758
SUCBZL	0.9918731000000001	0.6666666666666667
NADH16pp	0.9918576	0.8276062389705774
ALCD19y	0.9918565380000001	0.7159761011830721
INS2D	0.9918462299999999	0.6999809269502868
MALLAC	0.9918271080000001	0.500008829788193
2H3MVc	0.991824828	0.6999809269502739
2H3MPDH	0.991824828	0.6999809269502739
FNRR	0.9918218	0.7376958786864851
FACOALPREPH	0.991820558	0.6666666666666667
CHORS_1	0.991816744	0.8660254086477491
RE2782C	0.99180032	0.6324309594667628
PYDAMK	0.9917962379999998	0.6324309594667652
AGM4PCPpp	0.991788566	0.5
SHL_c	0.991788412	0.7302812675501311
SADT	0.991773394	0.6761065166916788
PACCOAL2	0.9917645820000001	0.6666666666666667
X00002	0.991762992	0.5145005654848478
EAR180x	0.991748662	0.6999809269502855
GAPP	0.991688524	0.566959582232461
HBCH	0.991686194	0.8957013589960122
ASPt2r	0.991679186	0.6324555320336759
ASPt2_2	0.991679186	0.7999999999999998
ASPt2_3	0.991679186	0.8485281374238569
C141SN	0.9916735259999999	0.9956764121808434
MTHFR3	0.9916596179999999	0.7991158067193576
MTHFR3_1	0.9916596179999999	0.7159761011830637
ORNDC	0.9916544500000001	0.500008829788193
FEROc	0.9916461460000001	0.5577218354560326
NDPK10_1	0.991644058	0.5477399684611448
OOR2r	0.99162816	0.714272739657579
RE2675C_1	0.99162247	0.7315721336088225
3HCINNMH	0.99162247	0.7200744277780547
RE2675C	0.99162247	0.7315721336088225
RE1309C	0.99162247	0.7200744277780496
HPHACA	0.99162247	0.7200744277780584
4HOXPACMON	0.99162247	0.7200744277780483
MXMO	0.99162247	0.7200744277780423
3HPPPNH	0.99162247	0.7200744277780549
r0400	0.99162247	0.39727850889480076
C22STDSx	0.99162247	0.7315721336088225
r0267	0.99162247	0.7200744277780499
LNLCCOADS	0.99162247	0.7315721336088225
CYP1	0.99162247	0.7200744277780562
ECHINH	0.99162247	0.7200744277780483
CYP3	0.99162247	0.7200744277780426
KSH	0.99162247	0.7200744277780493
DESAT18_5	0.99162247	0.7315721336088225
DESAT24_1	0.99162247	0.7315721336088225
XMO	0.99162247	0.7200744277780423
DESAT18_4	0.99162247	0.7315721336088225
HMR_1557	0.99162247	0.7315721336088225
PXMO	0.99162247	0.7200744277780392
BCAROHX11	0.99162247	0.720074427778052
RE2155C	0.99162247	0.7200744277780498
BCAROHX21	0.99162247	0.7200744277780657
DESAT20_2	0.99162247	0.7315721336088225
DESAT18_12	0.99162247	0.7315721336088222
DESAT18_10	0.99162247	0.7315721336088225
DESAT18_8	0.99162247	0.7315721336088222
DESAT18_7	0.99162247	0.7315721336088222
RE2221C	0.99162247	0.7200744277780494
DESAT18_9	0.99162247	0.7315721336088225
RE2220C	0.99162247	0.7200744277780496
CACNAO2	0.99162247	0.7200744277780526
R05217_nad	0.99162247	0.8176367091540595
DESAT20_1	0.99162247	0.7315721336088225
DESAT18_11	0.99162247	0.7315721336088225
PRE3BS	0.99162247	0.7200744277780456
HPYRRy	0.9915985279999999	0.7159761011830721
r0186	0.991587004	0.5070664545831034
CYSt2r	0.991586578	0.6324555320336759
GLY3Pt2	0.9915653259999999	0.6324555320336759
NADPHQR	0.9915575640000001	0.7592533575112714
AACOAT	0.9915513300000001	0.6666666666666667
2PGK	0.9915485720000001	0.6324309594668078
SKDH_1	0.9915447780000001	0.6999809269502688
RNA_1	0.9915358619999999	0.6438526645305254
KHK2	0.9915315039999999	0.7999872846334872
ACTD	0.991531384	0.699980926950278
FA80ACPHi	0.9915189640000002	0.599974569267003
AAPT	0.9915165260000001	0.6324309594668119
UDPRIBc	0.991496476	0.5477399684611313
ETHAMK	0.9914729680000001	0.6324309594667993
ETHAK	0.9914729680000001	0.6324309594667993
ACITL	0.9914552000000001	0.6172274138893792
APNPT	0.9914125199999999	0.6324309594667655
CYNTAH	0.9914058600000001	0.7500298015218605
RE2235C	0.99140218	0.7559313980881267
AGLPED	0.99140218	0.7679842084377647
CERH126	0.99140218	0.7559313980881299
RE2398C	0.99140218	0.7873385424961098
PGS	0.99140218	0.6776474870508926
HMR_1988	0.99140218	0.7559313980881247
RE3251C	0.99140218	0.755931398088117
HMR_1989	0.99140218	0.7559313980881286
HMR_1990	0.99140218	0.7559313980881313
RE3041C	0.99140218	0.7559313980881225
CERH124	0.99140218	0.7559313980881299
HMR_1767	0.99140218	0.7559313980881278
HMR_1981	0.99140218	0.7559313980881148
RE2240C	0.99140218	0.755931398088125
RE3018C	0.99140218	0.7559313980881271
MPOMC1_1	0.99140218	0.7559313980881242
HMR_1765	0.99140218	0.7559313980881245
RN0001C	0.99140218	0.7559313980881166
BVMO4	0.99140218	0.7559313980881311
RN0020C	0.99140218	0.7559313980881276
BVMO2	0.99140218	0.7559313980881236
3HPPPNOHc	0.99140218	0.7559313980881257
CXANHX	0.99140218	0.7559313980881238
BVMO1	0.99140218	0.7559313980881233
AGLPED_cho	0.99140218	0.7679842084377647
HMR_1786	0.99140218	0.7559313980881236
HMR_1838	0.99140218	0.8131827286967698
HMR_1940	0.99140218	0.7559313980881176
HMR_1944	0.99140218	0.7559313980881148
RE2248C	0.99140218	0.7559313980881278
RE3019C	0.99140218	0.7559313980881271
HMR_1948	0.99140218	0.7559313980881286
RE3020C	0.99140218	0.7559313980881271
4MZYMR	0.99140218	0.7679842084377646
RE2636C	0.99140218	0.7559313980881317
DOPAc	0.99140218	0.7559313980881212
HMR_1991	0.99140218	0.7559313980881277
PSPHS	0.99140218	0.7559313980881227
HMR_2368	0.99140218	0.7679842084377647
HMR_2380	0.99140218	0.7679842084377647
HMR_2393	0.99140218	0.7679842084377647
HMR_2403	0.99140218	0.7679842084377647
HMR_2457	0.99140218	0.7559313980881215
HMR_2472	0.99140218	0.7679842084377645
HMR_2484	0.99140218	0.7679842084377645
RE2383C	0.99140218	0.7873385424961098
HMR_2495	0.99140218	0.7679842084377647
RE3522C	0.99140218	0.7559313980881275
RE3518C	0.99140218	0.7559313980881275
RE3514C	0.99140218	0.7559313980881226
HMR_2581	0.99140218	0.6776474870508972
[truncated: 1 more rows]
