# Supplementary material for: Teasing out missing reactions in genome-scale metabolic networks through hypergraph learning
Source: Nat Commun. 2023 Apr 25;14:2375. doi: 10.1038/s41467-023-38110-7 (PMC10130184; doi:10.1038/s41467-023-38110-7)
Supplement: Supplementary file 4 — Source Data [file 41467_2023_38110_MOESM4_ESM.zip › Source Data/Supplementary Figure 8/zimmermann/GCF_001456065.2.csv]

	predicted scores	similarity max
HPOXR	0.999979884	0.7071477052703097
CAT	0.999979884	0.7559185298830244
NTPP2_1	0.99997038	0.8944582491172479
ADNCYC	0.999964546	0.6547835734065638
DADNC	0.999959584	0.7560060255170858
H2CO3D	0.9999577000000001	0.5962744417535506
ASPO6_1	0.9999552300000001	0.8944582491172305
PItpp	0.9999550279999999	0.8944271909999159
SOR	0.9999548360000002	0.745355999691986
NTPP8_1	0.999954052	0.8944582491172035
GLUGLUr	0.9999536600000001	0.6123724356957946
ATPADT	0.9999528879999999	0.6666666666666667
NADPHHR	0.9999526	0.47578990304535074
NADPHHS	0.9999526	0.47578990304535074
ASPA1	0.9999497180000001	0.5000096453408278
CYSCYSr	0.999947824	0.6123724356957946
TREH	0.999945786	0.8333333333333335
GLCGSD	0.999945554	0.7697929341475919
PPItex	0.999944056	0.6620878600896343
G1PP	0.999942728	0.75
ACCOAS	0.9999420920000001	0.9428636070270511
KAT1	0.9999420920000001	1.0
AMPt6	0.9999414159999999	0.6620878600896343
SERHL	0.999940492	0.5773836835641164
HMR_7197	0.999940492	0.5773836835641154
NADHHR	0.99994027	0.49991317685806447
NADHHS	0.99994027	0.49991317685806447
BGLA	0.999938472	0.8333333333333335
MLTG7	0.999938472	0.8333333333333335
GLS2	0.999938472	0.9313522307408783
GLS	0.999938472	0.9152262856432011
13BGH	0.999938472	0.7697929341475932
LMN2	0.999938472	0.8333333333333335
PHNACH	0.999937722	0.6708436868379242
SUCOAACTr	0.9999360339999999	0.5
FMNAT_1	0.999935776	0.8944582491172169
CYS	0.999935168	0.6708436868379237
GLUMETr	0.9999335519999999	0.5
PDE5	0.999932828	0.6708436868379293
FRD	0.99993254	1.0
NADDPp_1	0.999931908	0.7071681699769752
GTPHL	0.99993146	0.5773836835640953
GLYTA	0.9999295220000001	0.5000096453408278
SUCptspp_1	0.999928948	0.8660755253461662
SUCCACT	0.9999285700000001	0.6666666666666667
METt3	0.999927002	0.6620878600896343
METt2r	0.999927002	0.6620878600896343
METRR	0.99992571	0.540933809083731
RE2640C	0.999923394	0.5
NH4t3pp	0.9999222980000001	0.7071067811865475
ASPO5_1	0.9999193139999999	0.8944582491172406
ALAALACNc	0.9999186739999999	0.6123724356957946
SFRR	0.9999171419999999	0.6804225677862678
CMPt6	0.999917026	0.6620878600896343
ASPMETASPr	0.999915438	0.6708203932499369
PPGPPDPE	0.999915324	0.9224259924028071
AADb	0.9999150059999999	0.5669607712153014
UMPK5	0.9999134639999999	0.6123724356957946
DNTP	0.999912994	0.7825907895552705
TPHAP	0.999912994	0.8990009010801754
AP3AH	0.999912994	0.7825907895552705
ACP1_FMN	0.999911984	0.6123901555747194
NPH	0.9999111559999999	0.9805793664304351
HMR_8582	0.99991062	0.6123724356957946
METt3pp	0.9999094559999999	0.6499375745411407
SERDA	0.999907522	0.5302226435135935
AMPDA	0.9999070479999999	0.6928123040881917
CYTBD2	0.999906992	0.789597460373965
NH4t_1	0.999906946	0.7071067811865475
NH4t3r	0.999906946	0.7071067811865475
CYSt2r	0.9999049079999999	0.6620878600896343
MCD	0.9999048179999999	0.6859943405700353
AMETt2	0.999904748	0.6620878600896343
AP4AH1	0.999904482	0.749956589685712
CPK1	0.9999030979999999	0.6123724356957947
NTRLASE3	0.9999029	0.7559476949537258
BPNT_1	0.99990191	0.8944582491172264
ADK2_1	0.999899574	0.8944582491172065
PPGPPDP_c	0.99989926	0.894458249117221
GLY3Pt2	0.999897148	0.6620878600896343
r0120	0.999895572	0.8420927644297583
THIH	0.999895368	0.816449317660016
NTPP9_1	0.99989445	0.8944582491172417
CYTBD2pp	0.9998944319999999	0.7751083876921468
ACt2r_1	0.9998936660000002	0.6620878600896343
ACt2r	0.9998936660000002	0.6620878600896343
GLCt2_2	0.9998936319999998	0.8374822596120552
GLCt2	0.9998936319999998	0.6620878600896343
GUAC	0.999892422	0.6708048682370289
PpGppP	0.999892028	0.75
ANNAT	0.999891868	0.9486887900702787
FADDP	0.99989162	0.7499565896857099
NADS1_1	0.999891532	0.9258430624348597
ASP4DC	0.999889808	0.75
ASPt2_3	0.999889614	0.8882840773426754
ASPt2r	0.999889614	0.6620878600896343
ASPt2_2	0.999889614	0.8374822596120552
NADPHXD	0.99988855	0.5249897077454283
r0068	0.9998879439999999	0.575183987385546
MCDC	0.99988788	0.47143180351354563
DAUPP	0.9998870679999999	0.6123724356957946
SERt2r	0.999886404	0.6620878600896343
FORMCOAL	0.99988619	0.6666666666666667
ASPt2_3pp	0.9998850539999999	0.9899494936611664
NADHXD	0.999882794	0.5249897077454283
G3PD	0.9998823980000001	0.6708203932499369
NAKt2pp	0.999882006	0.6708203932499369
Nat_Kpp	0.999882006	0.670820393249937
AFAT	0.9998798600000001	0.9486887900702975
ACOAM	0.9998791279999999	0.676104956891115
r0097	0.9998791279999999	0.6761049568911152
NADK1	0.999878992	0.5999722202931467
GUACYC	0.9998764299999999	0.7697929341475911
SO3t	0.9998739799999999	0.6620878600896343
DUTPDP_1	0.999873824	0.8944582491172421
DALADALAD	0.999873586	0.8333333333333335
GDPDPKE	0.99987348	0.8889324153251774
NDP3	0.999871232	0.8366475752787991
LO	0.999870778	0.5773369041359984
ADPGLC	0.99987075	0.7499565896857112
PSP_L_1	0.999870728	0.8944582491172186
AMID4	0.9998705959999998	0.5164037564242432
NTP3e_1	0.999869848	0.9129026277335417
SERt2rpp	0.999869052	0.6499375745411407
PSP_1	0.9998689860000001	0.7559008203483762
GLYGLYCNc	0.99986897	0.6123724356957946
DALAOX	0.9998680139999999	0.6666666666666667
PYRt2	0.9998678479999998	0.6620878600896343
SPODM_1	0.99986733	0.28867513459481287
OXGDC	0.9998666079999999	0.6859943405700353
AMPN	0.999866452	0.5000868281677167
CYSO	0.999866072	0.7083276777757486
ACSERHS	0.99986604	0.9354259496670562
G3PCT_2	0.99986545	0.5477415766401132
NAD_H2	0.99986535	0.8488833568233666
NAt3_1p5pp	0.9998646900000001	0.9805806756909202
NAt3_2pp	0.9998646900000001	0.9486832980505138
GLNt2r	0.999864402	0.6620878600896343
PPK2	0.9998642600000001	0.6123724356957946
GK_adp	0.999864088	0.5751839873855362
ASPGLUr	0.999864086	0.5303300858899106
PEPt6	0.999863202	0.6620878600896343
PYK3	0.9998628500000001	0.5999722202931372
FACOAL180	0.9998626319999999	0.6666666666666667
FACOAL161	0.9998624279999999	0.7216878364870323
PFK_ppi	0.999862268	0.6761049568910787
CYTBD	0.9998621699999999	0.7677065501729298
CYTBO3	0.9998621699999999	0.8110350441881544
DAPAL	0.999861872	0.676104956891105
DAPAL_1	0.999861872	0.6708436868379236
2AMACHYD	0.999861872	0.6708436868379236
AKGt2r_1	0.999861538	0.6620878600896343
AKGt2r	0.999861538	0.6620878600896343
ACt5pp	0.99986076	0.9486832980505138
ACt2ipp	0.99986076	1.0
ALPHNH	0.999860748	0.8992271941535805
FACOAL180_1	0.999860438	0.6666666666666667
FACOAL180_2	0.999860438	0.6666666666666667
TMDSf	0.999859832	0.6123724356957946
GTPDPK_1	0.999857754	0.8944582491172358
SHL_c	0.999857248	0.7302798381766329
CYSSERMETr	0.999856634	0.5827886989382471
CDPPH	0.9998565599999999	0.7302798372591028
AACOAT	0.9998551260000001	0.6666666666666667
r1252	0.9998537259999999	0.6666666666666667
AADa	0.9998528280000001	0.6123724356957947
AACLAM	0.9998528280000001	0.6123724356957947
METNA	0.999852418	0.5999722202931288
ACS2	0.999851474	0.6666666666666667
SUCCt2r	0.9998507480000001	0.6620878600896343
SUCCt2_2	0.9998507480000001	0.8374822596120552
SUCCt3	0.9998507480000001	0.6620878600896343
SUCCt2_3	0.9998507480000001	0.8882840773426754
GLCt2pp	0.99984936	0.6499375745411407
FACOAL181	0.999849182	0.6666666666666667
FACOAL160	0.999848508	0.6666666666666667
H2SO	0.9998482799999999	0.6324555320336759
G3PCT	0.9998482	0.5999722202930884
PYRt2rpp	0.9998467940000001	0.6499375745411407
FMETDF	0.9998456640000001	0.5
FMETDF_1	0.9998456640000001	0.5
FACOAL140	0.9998442760000001	0.6666666666666667
ASNS3_1	0.9998442579999999	0.8249738253847594
G3PCT_1	0.9998438759999999	0.5
AMID_1	0.999843692	0.5999722202931338
r0210	0.9998415000000002	0.5999722202931519
CBMD	0.9998409260000001	0.797716840477065
METSR_R2	0.999840002	0.75
PHHL	0.9998386800000001	0.8229417858378683
GTPCII_1	0.999838452	0.9723155150717191
FACOAL18111Z	0.99983808	0.6666666666666667
FACOAL181_2	0.99983808	0.6666666666666667
FACOAL120t2pp	0.999837648	0.7499999999999999
FACOAL40t2pp	0.9998375660000001	0.7499999999999999
METSR_S2	0.9998370160000001	0.75
FACOAL141	0.999836986	0.7216878364870323
ACYP_3	0.999836962	0.9486887900703163
NAt6	0.9998363920000001	0.6708203932499369
NAt3_15	0.9998363920000001	0.9922778767136677
NAt3_0_5	0.9998363920000001	0.9486832980505138
FACOAL140t2pp	0.999836242	0.7499999999999999
NADH16	0.99983554	0.9989366690851726
ATPATF2	0.999835214	0.5656461374876995
NACASPAH	0.999834656	0.5303300858899106
FACOAL181t2pp	0.9998342499999999	0.7499999999999999
SERDC	0.9998332299999999	0.6859943405700353
FEROc	0.999832692	0.5577187705699712
FHL	0.99983247	0.6859943405700353
GLUN_1	0.999832052	0.6708436868379349
CYTBO3_4pp	0.9998318279999999	0.8757603914894575
CYTBDpp	0.9998318279999999	0.7751083876921468
PRPPP	0.9998318239999999	0.7302798372590872
APDH	0.999831386	0.6928123040881814
FACOAL60t2pp	0.999831332	0.7499999999999999
OCTDECACID	0.9998308440000001	0.8762645593259994
HEXDECACID	0.9998308440000001	0.8762659853067879
HEXEDECACID	0.9998308440000001	0.8762659853067879
TETDECACID	0.9998308440000001	0.8759614036194611
OCTEDECACID	0.9998308440000001	0.8762645593259994
DODECACID	0.9998308440000001	0.8749846849921664
DECACID	0.9998308440000001	0.8724331134034028
ASPO2	0.999829758	0.8137173789790904
HMR_0156	0.9998295	0.6666666666666667
AASAD2	0.999829474	0.6324774934390397
FACOAL160t2pp	0.9998289440000001	0.7499999999999999
GAPP	0.9998283299999999	0.6123901555747193
UDUPP	0.9998279480000001	0.5
ARHGDx	0.9998279100000002	0.7351946119184904
AHGDx	0.9998279100000002	0.735194611918482
HMR_3996	0.9998273940000001	0.5812627408058699
FDH3	0.99982696	0.8823505382054354
FACOAL180t2pp	0.99982685	0.7499999999999999
OAADC	0.999826816	0.6859943405700353
P5CCD	0.999826528	0.6711843997483375
OCTNLL	0.999825614	0.6666666666666667
Kt3r	0.999825126	0.7071067811865475
r0082	0.99982462	0.6859943405700353
OSUCCL	0.99982462	0.6859943405700353
PYR5CD2	0.999824486	0.6468088205473794
GLCP4	0.999824476	0.804046116660878
GLCP3	0.999824476	0.8040461166608779
PUTA3	0.9998241880000001	0.8571371204957141
CYSDSF	0.9998240899999999	0.577383683564086
G3PD1ir	0.999823908	0.9999999999999998
FRDx	0.999823292	0.7351946119184853
DNADDP	0.999822958	0.749956589685709
HMR_0188	0.999822724	0.6666666666666667
ADNK3	0.9998226800000001	0.599972220293181
FACOAL100t2pp	0.99982205	0.7499999999999999
FACOAL80t2pp	0.9998215120000001	0.7499999999999999
P5CD	0.999820956	0.7143718775542602
PPNCL3	0.999818436	0.7142715412471087
BIRA	0.99981791	0.8451458698042076
GLYFEM	0.9998171379999998	0.6324628564851935
GP4GH	0.9998159360000001	0.7070822267363397
AKGt2rpp	0.9998149260000002	0.6499375745411407
DPCOAK_1	0.9998148099999999	0.8944582491172489
CYSGLNMETr	0.9998146379999999	0.6188258779140625
PPCK	0.9998143240000001	0.5999722202930853
CYTDK1_1	0.999813616	0.8944582491172542
FACOAL40It2pp	0.9998133320000001	0.7499999999999999
FORt2	0.999812476	0.7276143058486002
FORt3	0.999812476	0.6620878600896343
RE1933C	0.999812352	0.6063452548738344
F1PP	0.9998123479999999	0.75
ASPSALy	0.999812228	0.8618537102426089
DMALRED	0.9998114819999999	0.6708203932499369
FACOAL60i	0.999810314	0.6666666666666667
PYRDC	0.999809808	0.7559476949537017
DAAD	0.9998090399999999	0.5477415766401149
HMR_0200	0.9998089059999999	0.6666666666666667
AP3S	0.9998087840000001	0.8580790006173489
r0027	0.999807866	0.5812627408058697
DHORD2	0.9998076319999999	0.5669467095138407
GDH1	0.999807438	0.8131453955931325
SUCCt2_3pp	0.9998072619999998	0.9899494936611664
SUCCtpp	0.9998072619999998	0.9486832980505138
PANO	0.999807178	0.857137120495715
AACT	0.9998071599999999	0.6116928185085239
HCITS	0.9998071599999999	0.6666666666666667
FACOAL90t2pp	0.999806742	0.7499999999999999
FACOAL50t2pp	0.999806742	0.7499999999999999
FACOALP80t2pp	0.999806742	0.7499999999999999
FACOALT60t2pp	0.999806742	0.7499999999999999
FACOAL181d11tpp	0.999806742	0.7499999999999999
FACOAL182t2pp	0.999806742	0.7499999999999999
FACOALP90t2pp	0.999806742	0.7499999999999999
FACOALP100t2pp	0.999806742	0.7499999999999999
FACOALP60t2pp	0.999806742	0.7499999999999999
FACOALP70t2pp	0.999806742	0.7499999999999999
FACOALP50t2pp	0.999806742	0.7499999999999999
FACOAL70t2pp	0.999806742	0.7499999999999999
FACOAL181d6t2pp	0.999806742	0.7499999999999999
G3PA	0.9998061340000002	0.6123724356957946
ACTF	0.9998061340000002	0.6123724356957946
GLCATr	0.999804836	0.6123724356957946
ASLP	0.9998047079999999	0.8040235545452665
ACPAL	0.99980431	0.6666666666666667
r0085	0.9998037419999999	0.5669607712152942
HYNE	0.9998037419999999	0.5669607712152942
AMPEP14	0.99980177	0.4742894877084547
GSEALD	0.9998012600000001	0.861853710242615
SGDS	0.9998009659999999	0.5
NTPP1_1	0.9998009079999999	0.8944582491172406
ARAT	0.9998008840000001	0.6708436868379253
NITR	0.9997998619999999	0.7303221021868196
unkFol	0.9997986900000001	0.8845333686479808
PFK_adp	0.999798578	0.5751839873855397
3PGP	0.9997982219999999	0.6123901555747193
PEPA	0.99979799	0.6123901555747193
RNAS_LLA	0.9997975800000001	0.7307482468017521
ALR	0.99979677	0.8618537102426163
GCPN	0.999796184	0.6547835734066015
OOR2r	0.9997950939999999	0.7142715412470754
MALTe	0.9997949479999999	0.8333333333333335
PACL	0.9997945619999999	0.6761049568911496
HMR_1754	0.999794236	0.6172287082899179
ASPO2y	0.9997940740000001	0.8137173789790904
METOX	0.9997936000000001	0.6666666666666667
GLYDHDA	0.9997931800000002	0.714271541247094
RNA_1	0.99979169	0.6438566283167141
SULO	0.999791214	0.5477415766401185
DOPDH	0.9997909760000001	0.8618537102426085
GALS1	0.9997906779999999	0.5959140582962691
GALS2	0.9997906779999999	0.5959140582962692
GLUDy_1	0.999790426	0.8366558768774935
FCOAH2	0.9997900840000001	0.650782954811758
FCOAH	0.9997900840000001	0.899000901080176
MGSA2	0.9997890719999999	0.6666280819538917
PYK4	0.99978702	0.5999722202931479
r0193	0.999784998	0.8332947441537345
CYTDK2_1	0.999784314	0.89445824911724
METTRS_1	0.99978278	0.6761049568911428
SUCBZL_1	0.999782772	0.6446438372970823
NDP7	0.999781292	0.7302798372590753
AMPEP9	0.9997803879999999	0.5
AMPTASEGM	0.9997803879999999	0.5
MMS	0.99977944	0.8333333333333335
RE1342C	0.999778762	0.799986110146568
FORA	0.999778712	0.8944582491172444
FE2DMT1	0.99977815	0.6620878600896343
UTPH1	0.9997779400000001	0.8728643443635833
MTHFD2	0.9997764180000001	0.8944582491172383
ARGSS_1	0.99977636	0.95619000354719
UNK2	0.999775286	0.5962652389223946
UNK2_cho	0.999775286	0.6625250812200114
CYST_II	0.9997748019999999	0.5
AKGCAL	0.999773864	0.5999722202931619
HMR_0168	0.9997717439999999	0.6666666666666667
G1Dx	0.9997703920000001	0.7351946119184927
ALKP_1	0.999770048	0.8944582491172406
AKO	0.999769824	0.5477225575051661
RNA	0.99976929	0.612348564876608
PPC	0.99976884	0.6666859576274088
r1329	0.9997684899999999	0.774641499329122
URIK3_1	0.99976757	0.8944582491172068
PHNO	0.999767436	0.8781360987979314
DCTPD2_1	0.99976719	0.5
PACCOAL	0.999766314	0.6666666666666667
PPPM	0.999766134	0.8475517596149509
NADHPO	0.9997656380000001	0.7576385681924911
FA140ACPHi	0.9997651519999999	0.5999722202931292
FISC	0.9997646039999999	0.7373237085816107
AP5AH	0.999764412	0.7825907895552705
FACOAL80	0.999764026	0.6666666666666667
GLUTRS_3	0.99976398	0.9258430624348621
GLUTRS_2	0.99976398	0.9258430624348621
PACCOAL2	0.9997638739999999	0.6666666666666667
GUAD_1	0.9997637860000002	0.9486887900702557
H2O2syn	0.999763372	0.7592530578187668
ADHEr	0.999763036	0.8489541810316436
APH180	0.999762958	0.7559008203483762
r1254	0.99976285	0.9173432439486805
NTP7	0.999762106	0.7302798372590744
3SPYRSP	0.999760938	0.556451455354724
HMR_0180	0.9997609259999999	0.6666666666666667
UMPK6	0.999760152	0.5
AASAD1	0.9997597	0.5812627408058699
GLUSz	0.999759576	0.7697929341475866
NTPP11_1	0.999759396	0.8944582491172022
DAAOP	0.9997591220000001	0.666743840559005
LAAL23	0.999758244	0.596265238922402
GMP5N	0.9997580819999999	0.8944582491172475
PALMCL	0.9997571940000001	0.6446438372970956
CACOAL	0.9997571940000001	0.6761049568911636
PCA1	0.9997571940000001	0.8807445942192287
HMR_0305	0.9997571940000001	0.6761049568911621
FADD3	0.9997571940000001	0.8807445942192287
PCA2	0.9997571940000001	0.8807445942192287
IPDAB	0.9997571940000001	0.8807445942192371
MLTG1e	0.999756962	0.8171701299245452
FACOAL200	0.999755468	0.6666666666666667
STFRNS	0.99975287	0.7905968667988038
MTHFC_1	0.999751062	0.8660755253461467
GLYK1	0.9997506780000001	0.8944582491172373
IVCS	0.9997504860000002	0.7216878364870323
NTP2	0.9997473620000001	0.730279837259104
NFORGLUAH	0.9997469200000001	0.749949352923242
SO3R	0.9997453460000001	0.9525814697263748
SULRR	0.9997453460000001	0.7581995742435874
PPIuabcpp	0.999745214	0.8451458698041897
PPIabc	0.999745214	0.8451458698041897
FBP26	0.9997448519999999	0.75
FRDO6r	0.9997438319999998	0.7746235663600686
FACOALPREPH	0.999743614	0.6666666666666667
LSERDHr	0.9997433419999998	0.7351946119184891
SUCBZL	0.9997432039999999	0.6666666666666667
LAAL8	0.9997431800000001	0.596265238922394
MTHFR2	0.9997415440000001	0.8137173789790922
MTHFR2_1	0.9997415440000001	0.868241817101556
P4AH	0.99974013	0.7302798372590944
ALDD2y	0.99973802	0.8618537102426072
GLUK	0.9997379900000001	0.7999861101466428
PDH2	0.9997364660000001	0.7142715412470884
FACOAL1813	0.9997362539999999	0.6666666666666667
TRNFE	0.9997356719999999	0.426408162691147
GTPCI_2	0.999735214	0.9486887900703311
ALDD18	0.99973516	0.857137120495715
XYLI2	0.999734886	0.5773502691896257
THRA	0.999734496	0.9999999999999999
LAAL21	0.999732818	0.6761049568911428
GLUTRS2	0.9997317920000001	0.6761049568911511
UMPt6	0.999731008	0.6620878600896343
OXACOAL	0.9997304660000002	0.6666666666666667
PHEPS	0.9997297580000002	0.7070822267363484
SELNPS_cho	0.9997297580000002	0.7070822267363548
CIGAMS	0.99972911	0.7070822267363235
CYSTRS_1	0.99972911	0.6761049568911598
POX2	0.9997288	0.5749606569763865
XAH	0.999726982	0.47578990304536184
UMPK7	0.9997266340000002	0.5
IDPA	0.999725314	0.7302798372591063
OXADC	0.9997252120000001	0.6859943405700353
FA160ACPHi	0.999722874	0.5999722202931419
GLNTRS2	0.9997215500000001	0.7171217502078155
NT5C	0.999720842	0.6123901555747193
ADPMAN	0.99972023	0.7499565896857098
APH160	0.9997197800000001	0.7559008203483762
SULRR2	0.9997197440000001	0.8889003202936825
SULR_1	0.9997197440000001	0.9940175423862039
FE2t3pp	0.9997190620000002	0.8164965809277261
FE2t2pp	0.9997190620000002	0.7071067811865475
GLUCYS	0.999718172	0.7142715412471118
SBTR	0.9997177480000001	0.7351946119184881
PDE4	0.999716866	0.7559476949537275
CYTK3	0.999716834	0.5
GTPC	0.99971508	0.6324286911638917
TTDCAFATPc	0.999714866	0.6666666666666667
FA180ACPH	0.999713128	0.5999722202931246
OLEICFATPtc	0.999713116	0.6666666666666667
NTD11	0.999713116	0.6123901555747193
APH161	0.99971262	0.7559008203483762
r0800	0.999712208	0.7696719979756123
SULFDH	0.9997111179999999	0.7351946119184946
DCTPD	0.9997104499999999	0.6928123040881864
FMNRx2	0.999709968	0.7999861101465741
FMNRy_1	0.999709968	0.8137173789790884
LAAL20	0.9997091000000001	0.714271541247114
PALDH	0.9997084380000001	0.6123901555747193
PALDP	0.9997084380000001	0.6123901555747193
PROPROPROr	0.9997083960000002	0.6681531047810609
MN2tipp	0.999707446	0.9999999999999998
ASPTA4	0.999707406	0.8944582491172355
IPDPS_syn	0.9997066	0.7921261239459778
PALFATPtc	0.9997064379999999	0.6666666666666667
PYROX_1	0.9997060879999999	0.5714073118706618
RNF	0.999705258	0.7680404444274525
ALDD16	0.9997029599999999	0.857137120495715
APH140	0.999702128	0.7559008203483762
HMEDR	0.9997017100000001	0.8571371204957151
BACCL	0.999700612	0.676104956891118
APH181	0.9996987799999999	0.7559008203483762
OCDCAFATPc	0.9996986380000001	0.6666666666666667
SFCYSc	0.9996957240000001	0.5302226435136004
ALAt2pp	0.999695058	0.6499375745411407
BSORx	0.9996937800000001	0.7581995742435875
FRD7	0.99969261	1.0
ALAD_L2	0.999692222	0.8131453955931356
DHFR2i	0.9996918520000001	0.7351946119184837
DPCOAPP	0.999691794	0.7499565896857094
LAAL19	0.9996907120000001	0.7142715412471231
DCTPD2	0.9996906879999999	0.7070822267362549
FACOAE180	0.999689828	0.5999722202931319
NFORGLUAH2	0.9996898240000001	0.5
TAPTPP	0.9996892159999999	0.7592530578187344
VALDHr	0.99968871	0.7142715412470783
RE3335C	0.9996866900000001	0.6666666666666667
ACSPHACP100	0.9996866900000001	0.6666666666666667
ACSPHAC60	0.9996866900000001	0.6666666666666667
RE3562C	0.9996866900000001	0.6666666666666667
ACSPHAC70	0.9996866900000001	0.6666666666666667
ACSPHAC80	0.9996866900000001	0.6666666666666667
ACSPHACT40	0.9996866900000001	0.6666666666666667
ACSPHAC90	0.9996866900000001	0.6666666666666667
ACSPHACP40	0.9996866900000001	0.6666666666666667
RETNCOA	0.9996866900000001	0.6666666666666667
ACSPHACP90	0.9996866900000001	0.6666666666666667
ACSPHACP80	0.9996866900000001	0.6666666666666667
ACSPHACP50	0.9996866900000001	0.6666666666666667
ACSPHACP60	0.9996866900000001	0.6666666666666667
ACSPHACP70	0.9996866900000001	0.6666666666666667
4HPTNCOAL	0.9996866900000001	0.6666666666666667
PACOAL	0.9996866900000001	0.6666666666666667
ACSPHACT60	0.9996866900000001	0.6666666666666667
ACSPHAC50	0.9996866900000001	0.6666666666666667
ACSPHAC120	0.9996866900000001	0.6666666666666667
ADPACDAc	0.9996866900000001	0.6666666666666667
PACCOAL3	0.9996866900000001	0.6666666666666667
RE3079C	0.9996866900000001	0.6666666666666667
RE2635C	0.9996866900000001	0.6666666666666667
OCT11EFATP_1	0.9996866900000001	0.6666666666666667
ACSPHAC100	0.9996866900000001	0.6666666666666667
ACSPHAC101	0.9996866900000001	0.6666666666666667
OCT11EFATP	0.9996866900000001	0.6666666666666667
RE3446C	0.9996866900000001	0.6666666666666667
ACSPHAC40	0.9996866900000001	0.6666666666666667
ACSPHAC121	0.9996866900000001	0.6666666666666667
RE3345C	0.9996866900000001	0.6666666666666667
ACSPHAC121d6	0.9996866900000001	0.6666666666666667
ACSPHAC140	0.9996866900000001	0.6666666666666667
ACSPHAC141	0.9996866900000001	0.6666666666666667
RE3075C	0.9996866900000001	0.6666666666666667
ACSPHAC142	0.9996866900000001	0.6666666666666667
ACSPHAC160	0.9996866900000001	0.6666666666666667
ACSPHAC141d5	0.9996866900000001	0.6666666666666667
HMR_0271	0.9996866900000001	0.6666666666666667
FACOAL205	0.9996866900000001	0.6666666666666667
HMR_0279	0.9996866900000001	0.6666666666666667
HMR_0184	0.9996866900000001	0.6666666666666667
HMR_0192	0.9996866900000001	0.6666666666666667
HMR_0204	0.9996866900000001	0.6666666666666667
FACOAL240_1	0.9996866900000001	0.6666666666666667
HMR_0209	0.9996866900000001	0.6666666666666667
HMR_0233	0.9996866900000001	0.6666666666666667
HMR_0241	0.9996866900000001	0.6666666666666667
FACOAL240	0.9996866900000001	0.6666666666666667
HMR_0245	0.9996866900000001	0.6666666666666667
HMR_0255	0.9996866900000001	0.6666666666666667
HMR_0267	0.9996866900000001	0.6666666666666667
FACOAL226	0.9996866900000001	0.6666666666666667
FACOAL2252	0.9996866900000001	0.6666666666666667
HMR_0177	0.9996866900000001	0.6666666666666667
HMR_0289	0.9996866900000001	0.6666666666666667
HMR_0293	0.9996866900000001	0.6666666666666667
FACOAL2251	0.9996866900000001	0.6666666666666667
HMR_0297	0.9996866900000001	0.6666666666666667
FACOAL224	0.9996866900000001	0.6666666666666667
HMR_0301	0.9996866900000001	0.6666666666666667
FACOAL206	0.9996866900000001	0.6666666666666667
HMR_0309	0.9996866900000001	0.6666666666666667
FACOAL2042	0.9996866900000001	0.6666666666666667
HMR_0319	0.9996866900000001	0.6666666666666667
HMR_0323	0.9996866900000001	0.6666666666666667
HMR_0327	0.9996866900000001	0.6666666666666667
FACOAL240i	0.9996866900000001	0.6666666666666667
HMR_0171	0.9996866900000001	0.6666666666666667
HMR_0345	0.9996866900000001	0.6666666666666667
FACOAL_161_2E_c	0.9996866900000001	0.6666666666666667
LINOFATPtc	0.9996866900000001	0.6666666666666667
DOCOSACT	0.9996866900000001	0.6666666666666667
r0651	0.9996866900000001	0.6666666666666667
FVSCOAhc	0.9996866900000001	0.6666666666666667
SUBERICACT	0.9996866900000001	0.6666666666666667
FERULCOAS	0.9996866900000001	0.6666666666666667
CHCOAL	0.9996866900000001	0.6666666666666667
FACOAL_70_c	0.9996866900000001	0.6666666666666667
FACOAL_220_c	0.9996866900000001	0.6666666666666667
FACOAL_164_6Z9Z12Z15Z_c	0.9996866900000001	0.6666666666666667
FACOAL_163_6Z9Z12Z_c	0.9996866900000001	0.6666666666666667
FACOAL_162_9Z12Z_c	0.9996866900000001	0.6666666666666667
FACOALPHDCA	0.9996866900000001	0.6666666666666667
HMR_0165	0.9996866900000001	0.6666666666666667
FACOAL90i	0.9996866900000001	0.6666666666666667
FACOAL50i	0.9996866900000001	0.6666666666666667
CAFFCOA	0.9996866900000001	0.6666666666666667
FACOAL260	0.9996866900000001	0.6666666666666667
FACOAL246_1	0.9996866900000001	0.6666666666666667
FACOAL245_2	0.9996866900000001	0.6666666666666667
DCHOLESTANCOAc	0.9996866900000001	0.6666666666666667
3HPVSCOAhc	0.9996866900000001	0.6666666666666667
FACOAL245_1	0.9996866900000001	0.6666666666666667
FACOAL244_1	0.9996866900000001	0.6666666666666667
C12DCACT	0.9996866900000001	0.6666666666666667
FACOAL241	0.9996866900000001	0.6666666666666667
FACOAL204	0.9996866900000001	0.6666666666666667
DOCO13EFATP	0.9996866900000001	0.6666666666666667
HMR_0381	0.9996866900000001	0.6666666666666667
FACOAL170_anteiso	0.9996866900000001	0.6666666666666667
4CMCOAS	0.9996866900000001	0.6666666666666667
FACOAL1831	0.9996866900000001	0.6666666666666667
FACOAL182_1	0.9996866900000001	0.6666666666666667
FACOAL1822	0.9996866900000001	0.6666666666666667
FACOAL1821	0.9996866900000001	0.6666666666666667
FACOAL203	0.9996866900000001	0.6666666666666667
FACOAL181_1	0.9996866900000001	0.6666666666666667
FACOAL1812_1	0.9996866900000001	0.6666666666666667
FACOAL1812	0.9996866900000001	0.6666666666666667
URSCHOLCOAc	0.9996866900000001	0.6666666666666667
FACOAL171_anteiso	0.9996866900000001	0.6666666666666667
FACOAL171_ISO	0.9996866900000001	0.6666666666666667
FACOAL170_ISO	0.9996866900000001	0.6666666666666667
FACOAL1832	0.9996866900000001	0.6666666666666667
FACOAL170	0.9996866900000001	0.6666666666666667
FACOAL161_ISO	0.9996866900000001	0.6666666666666667
FACOAL160_ISO	0.9996866900000001	0.6666666666666667
FACOAL150_anteiso	0.9996866900000001	0.6666666666666667
FACOAL150_ISO	0.9996866900000001	0.6666666666666667
ARACHFATPc	0.9996866900000001	0.6666666666666667
FACOAL150	0.9996866900000001	0.6666666666666667
ARACHDFATPtc	0.9996866900000001	0.6666666666666667
LEVUACOAL	0.9996866900000001	0.6666666666666667
FACOAL140_ISO	0.9996866900000001	0.6666666666666667
LGNCFATPtc	0.9996866900000001	0.6666666666666667
FACOAL1	0.9996866900000001	0.6666666666666667
IBUP_RASCL1hep	0.9996866900000001	0.6666666666666667
FACOAL182	0.9996866900000001	0.6666666666666667
FACOAL2	0.9996866900000001	0.6666666666666667
SEBACACT	0.9996866900000001	0.6666666666666667
HMR_0437	0.9996866900000001	0.6666666666666667
RTOTAL2FATPc	0.9996866900000001	0.6666666666666667
FACOAL191	0.9996866900000001	0.6666666666666667
HMR_0393	0.9996866900000001	0.6666666666666667
HMR_0429	0.9996866900000001	0.6666666666666667
HMR_0385	0.9996866900000001	0.6666666666666667
HMR_1627	0.9996866900000001	0.6666666666666667
HMR_0433	0.9996866900000001	0.6666666666666667
HMR_0389	0.9996866900000001	0.6666666666666667
R_group_phosphotase_3	0.9996866900000001	0.6666666666666667
R_group_phosphotase_2	0.9996866900000001	0.6666666666666667
R_group_phosphotase_1	0.9996866900000001	0.6666666666666667
FACOAL184	0.9996866900000001	0.6666666666666667
RTOTALFATPc	0.9996866900000001	0.6666666666666667
RTOTAL3FATPc	0.9996866900000001	0.6666666666666667
COORr	0.99968539	0.6000208344184823
NTD1_1	0.999684654	0.8944582491172421
ATPATF1	0.999684516	0.7070822267363064
2DR1PP	0.9996844960000001	0.6123901555747193
PYK2	0.999683814	0.5999722202930746
NTP4	0.9996836379999999	0.7302798372591048
GLYt2pp	0.999683364	0.6499375745411407
NTP8	0.999682412	0.7302798372591062
CYSabc	0.999681786	0.8571357706235663
ALDD14	0.9996802920000001	0.857137120495715
ASPOb	0.9996799880000001	0.6928123040881916
BARB	0.9996797200000002	0.7581995742435876
ARGARGr	0.9996747060000001	0.5773502691896258
ASPabc	0.9996735299999999	0.8571357706235782
MALTt2	0.9996728879999999	0.6620878600896343
CBMKr2	0.9996724459999999	0.6736013022604612
CBMKr	0.9996724459999999	0.7378570608564835
METabcpp	0.999671778	0.8571357706235402
SERabc	0.999671066	0.8571357706235402
METTRS	0.99966889	0.5477415766401169
FUMt2_2	0.9996669199999999	0.8374822596120552
FUMt2_3	0.9996669199999999	0.8882840773426754
FUMt2r	0.9996669199999999	0.6620878600896343
FUMt3	0.9996669199999999	0.6620878600896343
ARGDI	0.9996646160000001	0.8944582491172207
LLEUDr	0.999664178	0.7142715412470896
G6PDH1	0.99966262	0.7351946119184931
ALAD_L	0.999661988	0.7142715412470902
PGLYCP_1	0.9996618479999999	0.8944582491172495
ILEDHr_1	0.9996596	0.8571357706235551
6TXAN5MPAML	0.9996592900000001	0.8333140409769791
LCADi_D	0.99965826	0.857137120495715
NTP6	0.99965712	0.7302798372591043
UACGAMDH2	0.999655672	0.47578990304536206
UDPACGLUDH	0.999655672	0.47578990304536206
RE0915E	0.999655218	0.7502072589727614
FA120ACPHi	0.99965455	0.5999722202931483
CYSabc2pp	0.9996527479999999	0.8451458698042026
GLYC3Pt6pp	0.9996514119999999	0.6324555320336759
GALt2	0.9996496199999999	0.6620878600896343
GALt2_2	0.9996496199999999	0.8374822596120552
HCO3_h_ti	0.999649382	0.6620878600896343
FRDO5r	0.9996491220000001	0.8682418171015517
FACOAE160	0.999648784	0.5999722202931385
OCDCAt2	0.999648324	0.6620878600896343
UCPP	0.999648208	0.5
SERTRS_1	0.9996477880000001	0.6761049568911308
r0381	0.999646068	0.7581995742435874
ICDHx	0.9996459160000001	0.6708436868379263
ADEt2	0.9996449399999999	0.6620878600896343
SQLS	0.999643558	0.4803844614152615
DESAT16a	0.999642042	0.8436701036881161
FTHFDH	0.9996408459999999	0.7333526455053205
ASPTRS_1	0.99963862	0.7142715412471559
UDPACGA6D	0.9996374899999999	0.9263661748413119
DHGLYH	0.9996374159999999	0.7746235663600711
FAD_13	0.9996360299999999	0.8701790266729821
FACOAE181	0.9996346280000001	0.5999722202931427
PROt3	0.9996321459999999	0.6620878600896343
ARGSS2	0.9996315899999999	0.9258430624348806
MLTHFte	0.9996311560000001	0.6620878600896343
ACS	0.99963036	0.6666666666666667
HEPEDECACID	0.99962968	0.8734352155897035
PENDECACID	0.99962968	0.8724799759255909
HEPDECACID	0.99962968	0.8734352155897035
TREHe	0.999629148	0.8333333333333335
CMPA_1	0.999628976	0.8040235545452673
GTPCI_1	0.999628414	0.8944582491172492
MALS	0.999628242	0.6666666666666667
GLYOX3	0.999628132	0.6063452548738345
LAAL37	0.9996278180000001	0.7126799501017507
APH141	0.9996273999999999	0.7559008203483762
OPAH	0.9996272939999999	0.8485576017410268
FA161ACPHi	0.999626724	0.5999722202931562
NDP8	0.999626088	0.7302798372591062
CODH4	0.9996258000000001	1.0
ISOAML	0.999623972	0.5773836835641023
MTHFD_1	0.99962272	0.8944582491172381
CYTB_B3	0.9996200720000001	0.8921316398231047
CYTB_B2	0.9996200720000001	0.9095893543350705
FACOAE140	0.99961992	0.5999722202931308
CHLP	0.9996191300000001	0.6123901555747193
LAAL9	0.9996189	0.7142715412471254
HKt	0.99961882	0.8571357706235507
ICHDx	0.99961876	0.6708436868379123
RE2649C	0.9996176179999999	0.5999722202931381
MANA1	0.999617368	0.8215838362577491
THRS_2	0.999616416	0.8944582491172217
PTRCt2	0.999616226	0.6620878600896343
PTRCt3i	0.999616226	0.6620878600896343
4HATVLAChc	0.999612802	0.5999722202931804
LVACLAChep	0.999612802	0.599972220293163
2HATVLAChc	0.999612802	0.599972220293178
SMVLAChep	0.999612802	0.5999722202931458
ATVLAChc	0.999612802	0.5999722202931883
THFOR1	0.99961126	0.8787387110678304
GTPCIII	0.999610902	0.8575016829231478
ALDD12	0.99961034	0.8571371204957108
GD3P2	0.9996090499999999	0.8618537102426151
HCYSMT2	0.99960839	0.6761049568911269
BPNT2	0.999608046	0.6123901555747193
MMSAD3	0.999606088	0.8333333333333335
NADPHQR4	0.9996055159999999	0.7351946119184706
CDAPPA161	0.99960518	0.7177514845170854
CDAPPA181	0.999603072	0.7177514845170854
CDAPPA141	0.999602332	0.7177514845170854
URIK1_1	0.9996017980000002	0.8944582491171906
APH120	0.999601692	0.7559008203483776
SPP	0.9996013979999999	0.6123901555747193
SELNPS	0.9996001059999999	0.6123724356957946
GPAR	0.99959956	0.8944582491172205
GDR	0.9995994539999999	0.7499999999999999
GMPt6	0.9995987239999999	0.6620878600896343
FLAVO2	0.9995980419999999	0.6761217384740891
4HPAOX	0.9995980419999999	0.857135770623527
CDAPPA120	0.99959381	0.7177514845170854
LAAL5	0.999593656	0.7559185298830046
RPNTPH	0.999592878	0.6507829548117373
DGTP8DETOX	0.999592878	0.650782954811744
FAS80COA_L	0.999592514	0.9950074960911645
FAS80_L	0.9995913379999999	0.9938093574024027
DTPH	0.999590128	0.7302798372591061
LYSLYSLYSr	0.999589954	0.5669467095138409
NODOx	0.9995879160000001	0.43031488011743746
THFGLUH	0.999587852	0.5423128518047371
NO3t2	0.999587154	0.6933845052860219
NO3t3	0.999587154	0.6620878600896343
CTPS1_2	0.999587142	0.8366558768774854
PYROX	0.9995863759999999	0.7302798381765561
FRUt2	0.999584534	0.6620878600896343
KAS20SA	0.9995845259999999	0.9992955453685548
LAAL22	0.999584492	0.6761049568911428
TARTD	0.9995838500000002	0.47578990304536006
DTARTD	0.9995838500000002	0.47578990304535995
PAPA181	0.999583192	0.6123901555747193
RBFK_1	0.999583	0.894458249117203
CDAPPA180	0.999581984	0.7177514845170854
MALDDH	0.99958086	0.7999861101465909
r1326	0.9995805680000001	0.6405026356474695
E4POR1	0.999579522	0.8888846020293909
PTHRP	0.999579296	0.75
NTRIRy_1	0.999578176	0.8054212796980048
NTRIR2y	0.999578176	0.9629063300588556
34DHALDD	0.999577914	0.8571371204957003
FA181ACPH	0.999576924	0.5999722202931239
GDPMANNDH	0.999576852	0.9263661748413119
r1319	0.999575542	0.8637626620008074
GLUVESSEC	0.999574476	0.8451458698041918
FUMt2_3pp	0.9995739799999999	0.9899494936611664
FUMtpp	0.9995739799999999	0.9486832980505138
SAM_MT	0.9995730199999999	0.6030322067844167
HDCAt2	0.9995728319999999	0.6620878600896343
CDAPPA160	0.999572054	0.7177514845170854
UTCY	0.9995706500000001	0.5999722202931458
TMDPK	0.9995690400000001	0.5999722202931607
LAAL32	0.999568576	0.6761049568911428
PRO1x	0.9995683439999998	1.0
P5CR2	0.9995683439999998	0.9486887900702728
CDAPPA140	0.999568294	0.7177514845170854
SLFAT	0.99956782	0.5999722202931526
GLYALDDy	0.9995674219999999	0.8618537102426156
AKP1_1	0.9995663300000001	0.9799634111795442
AKP1_2	0.9995663300000001	0.985530104591342
BUPN	0.9995662639999999	0.9525977203205566
AMPEP5	0.99956601	0.75
DHRG	0.9995648340000001	0.8320530192497732
G1PDH	0.9995648340000001	0.7999861101465802
CYSO_I	0.9995624339999999	0.7303221021868227
ARGt2r	0.999562432	0.7071067811865475
LAAL1	0.999561166	0.7559185298830259
UGP_PGM_c	0.9995598859999999	0.7999861101465291
MLTHFte1	0.99955973	0.8451458698041897
ORNt2r	0.999559702	0.7071067811865475
LAAL7	0.999559162	0.7142715412471363
LAAL6	0.999559162	0.7142715412470811
C120SN	0.9995589239999999	0.9981073476782854
NDP6	0.9995588940000001	0.7302798372591043
PAPA120	0.999557068	0.6123901555747193
DESAT16_2	0.9995553559999999	0.7171549524023753
SALCOD	0.9995550160000001	0.8181760787903526
PAPA141	0.9995540199999999	0.6123901555747193
CBPSam_1	0.999553956	0.883874098102896
CPS_1	0.999553956	0.5071814335007777
CYTK7	0.9995532920000001	0.5
GCALDDy	0.999553126	0.8618537102426156
MDHi2	0.999552806	1.0
BAMPPALDOX	0.9995526720000001	0.8571371204957083
ALDD22x	0.9995526720000001	0.8571371204957074
FAS140ACP	0.999552578	0.9538522279239946
SUCCabc	0.9995506620000001	0.8451458698041897
PAPA140	0.9995505940000001	0.6123901555747193
CBLAT_DELETE	0.9995503859999999	0.6666666666666667
SELMETAT	0.9995503859999999	0.6666666666666667
CBIAT_DELETE	0.9995503859999999	0.6666666666666667
COB1NDAAT2	0.9995503859999999	0.6666666666666667
HPYRRx_1	0.999549908	1.0
MTHFR3_1	0.999549212	0.9486887900702871
FLDR2	0.999548974	0.899227194153569
DALAabcpp	0.99954824	0.8451458698042075
ACAFDOR	0.9995465680000001	0.9145439101399186
NTP9	0.999546102	0.7302798372591062
HDH	0.9995460920000001	0.9897644034224856
DHORD6	0.9995454220000001	0.7351946119184949
HEX1_1	0.999544822	0.8944582491172399
SO4t_e	0.9995442220000001	0.9486832980505138
BTNt2i	0.9995423779999999	0.6620878600896343
BTNt4i	0.9995423779999999	0.6620878600896343
ASPTA6	0.999541604	0.5
DUUPP	0.9995401000000002	0.5
NTRLASE2	0.999539346	0.6229886948699812
FRUpts2	0.999539152	0.75
CF3Ha	0.999539152	0.6708436868379332
FACOAE120	0.999535994	0.599972220293151
SBTPD	0.999535966	0.7999861101465812
BTCOARx	0.999535936	0.6804269430861116
PAPA180	0.999535772	0.6123901555747193
DBTS	0.999535728	0.7970170324643409
FAH3	0.9995352179999999	0.8250257050589314
GLNS_1	0.9995341200000001	0.7715358853623855
NT5C_2	0.9995338259999998	0.5999722202931047
NDH_1	0.9995325000000002	0.8229664167944
PAPA161	0.9995322719999999	0.6123901555747193
NAabc	0.999532222	0.8451458698041896
CMCMSAD	0.9995303740000001	1.0
DES2_C16	0.9995293220000001	0.8436701036881161
HCYStabcpp	0.999529004	0.8451458698041896
FPGS_1	0.9995260179999998	0.6286220776125193
CS	0.9995252520000001	0.6666666666666667
DNTPPA_1	0.999523168	0.8944582491172415
Ht	0.9995209399999998	0.9363336312213411
4HALDD	0.9995204660000001	0.8571371204957021
DMPSS_c	0.9995204619999999	0.8630829668397604
GLYCYSAP	0.999520338	0.75
MTAM_1	0.9995201720000001	0.9449346186921588
FOMETRi	0.9995201720000001	1.0
2HBO	0.999519874	0.7351946119184714
LDH2	0.999519874	0.7351946119184714
HSDxi	0.9995191520000001	0.9999999999999998
r1382_1	0.9995186159999999	0.8404890625730965
THFGLUS	0.9995186159999999	0.7142715412471097
FPGS_tm	0.9995186159999999	0.8347748820859469
FPGS	0.9995186159999999	0.834774882085947
GAPDi_nadp	0.999518548	0.6711843997483374
SSCOARy	0.9995167840000001	0.7305129050632363
FAS160ACP	0.9995166919999999	0.9538522279239946
ARNO	0.9995160500000001	0.6711222503471319
AAAN	0.999514244	0.8571357706235865
AIRCra	0.9995137279999999	0.909088039395184
GMPR	0.9995132900000001	0.7671853884442936
HISTDb_1	0.9995120719999999	0.8216123649601722
HISTDb	0.9995120719999999	0.8944237401978599
LHIST	0.9995120719999999	0.8944237401978599
E4PP	0.9995096200000001	0.6708436868379135
MMSAD2	0.9995093799999999	0.6804269430861167
TTDCAt2	0.999509174	0.6620878600896343
LAAL3	0.9995086599999998	0.7142715412471056
NMNHYD_1	0.9995074880000001	0.7302798372590894
LAAL42	0.9995069780000001	0.6761049568911481
DHR_1	0.999506798	0.5302226435135989
FAH2	0.99950667	0.825025705058915
TTDCEAc	0.999504	0.7999861101465594
HMR_0201	0.999504	0.7999861101465878
AMPEP8	0.999502708	0.5
AMPTASEGGLU	0.999502708	0.5
DESAT18_5	0.9995021959999999	0.7171549524023754
NO2tabcpp	0.9995015580000001	0.8451458698041897
HMR_6785	0.999500144	0.7778174593052023
DESAT18a	0.999499404	0.8436701036881161
DES2_9	0.999499404	0.8436701036881161
G5SD2	0.9994985599999999	0.6711843997483375
SBP	0.999497828	0.6123901555747193
DESAT18_8	0.99949534	0.7171549524023753
PDE3	0.99949483	0.6708436868379313
UDPGALOR	0.9994948060000001	0.9263661748413119
RE2034C	0.9994945279999999	0.5000096453408278
TRIOK	0.9994942800000001	0.6324286897512083
G2PP	0.9994940680000001	0.75
LEULEULAPc	0.999491338	0.46292153121742985
R1PK	0.999490612	0.6324286897511902
FA141ACPHi	0.9994896180000001	0.5999722202931118
r0400	0.999489576	0.3872873568119295
BGLK	0.9994890219999999	0.714271541247086
6PHBG_2	0.999488482	0.7177514845170854
ETOHMO	0.9994884299999999	0.8436701036881161
r0318	0.9994883080000001	0.676104956891118
OPHHX3	0.999487768	0.9203554801511604
OMPHHX3	0.999487768	0.9203554801511604
OMMBLHX3	0.999487768	0.9203554801511604
C161SN	0.9994863219999999	0.9989604520237776
BSORy	0.999486288	0.7921261239459779
FAS180	0.99948548	0.9596332356754159
NDP4	0.999485452	0.7302798372591047
OIVD2E	0.9994853600000001	0.810393227196186
GLXt2	0.9994852100000001	0.6620878600896343
2OBUTt	0.9994847379999999	0.6620878600896343
PDX5PO2	0.9994845399999999	0.7351946119184962
OCDOR	0.99948397	0.7922944364939752
G6PDH2c	0.9994837139999999	0.7351946119185531
G6PDH2r	0.9994837139999999	0.7351946119184931
TRE6PP	0.999483066	0.6123901555747193
SPODM	0.999479988	0.5925701579892023
4HTHRS_1	0.9994790139999999	0.8944582491172237
ECOAH1_1	0.999478374	1.0
GLYCDH	0.999478048	0.5773836835640966
MNDNS2	0.9994766780000001	0.9234263641827916
NOS1	0.9994762459999998	0.825025705058933
TYRTYRr	0.9994755399999999	0.40824829046386313
GLYAT	0.99947418	0.6123724356957946
SHGO	0.9994739820000001	0.5
FAS181	0.9994738779999999	0.9354953914043345
GLYVESSEC_1	0.999473858	0.8451458698041914
GLYVESSEC	0.999473858	0.5516677658999336
GLYabc	0.999473858	0.8571357706235432
TAUPAT1c	0.999473572	0.6620878600896343
DESAT18_3	0.99947324	0.7171549524023754
GLYBCOAT	0.999472964	0.599972220293156
CYOO3	0.9994718240000001	0.8671289712029038
FACOAE60	0.999470662	0.5999722202931532
DCPLD1	0.999469878	0.7019175678525644
SACCD2	0.999469878	0.70191756785256
PRATPP_1	0.999468648	0.8944582491172202
GSNK	0.99946828	0.6324286897512126
ACS_1	0.999468236	0.6446438372971092
DOHDUS	0.9994669679999999	0.714271541247091
GALt2pp	0.999465354	0.6499375745411407
GNP	0.9994640300000001	0.6123901555747193
HMR_4816	0.999463626	0.958330921928352
C141SN	0.9994632299999999	0.998628499740922
DESAT18_6	0.9994616259999999	0.7171549524023753
MI3PP_1	0.9994607240000001	0.7302798372591001
MI1PP_1	0.9994607240000001	0.7302798372591001
MI3PP_2	0.9994607240000001	0.7559008203483762
MI4PP_1	0.9994607240000001	0.7302798372590997
MI4PP_2	0.9994607240000001	0.7559008203483762
DESAT14_9	0.9994593	0.7171549524023754
HMR_0253	0.999456852	0.8451458698041897
TSULP	0.9994568100000001	0.6620878600896343
ALAALAD_1	0.9994559519999999	0.6667438405590049
MOEB1	0.9994554920000001	0.6761049568911496
SPMDt3i	0.9994551919999999	1.0
SPMDt2	0.9994551919999999	0.6620878600896343
PAPA160	0.99945471	0.6123901555747193
GLUTRS_Gln	0.999453702	0.6666666666666667
NADPHQR2	0.9994500219999999	0.73519461191849
NMNHYD	0.9994475679999999	0.6123901555747194
ARGARGMETr	0.99944728	0.6708203932499369
RIBCTR	0.999447122	0.5477415766401132
ALDD10	0.9994456759999999	0.8571371204957106
DMPPS_syn	0.999444542	0.7921261239459779
GMAND	0.9994438779999999	0.47578990304534097
CHORS_1	0.9994426820000001	0.8660254095876718
ALDD8	0.99944258	0.857137120495715
DDPA_1	0.999441414	0.912902627733511
O2XOADOX	0.9994404219999999	0.8433366045131381
AHEXASE3	0.999439868	0.6123724356957946
HXAD	0.999439868	0.6123724356957946
CHITN1	0.999439868	0.5773836835640838
CHTNASE	0.999439868	0.6681531047810609
HT44D	0.999439542	0.6123724356957946
DESAT18_11	0.99943805	0.7171549524023754
DESAT18_4	0.99943805	0.7171549524023754
GALURDH	0.9994379999999999	0.8571371204957137
FDH6	0.9994340919999999	0.8141310593705992
ACYP	0.99943345	0.7302798372590903
GGPTRCS	0.9994330640000001	0.7142715412471318
APPAT	0.9994315	0.9486887900702562
LYSt3r	0.9994306199999998	0.7071067811865475
LYSt2r	0.9994306199999998	0.8164965809277261
FAS161	0.9994304639999999	0.9354953914043346
GLYO1	0.999429468	0.6666666666666667
HPACOAT	0.9994265280000001	0.5999722202931375
DHPD	0.9994257940000001	0.8660755253461249
MANt2	0.999424278	0.6620878600896343
MANE	0.99942306	0.5773502691896258
HMR_6729	0.9994220799999999	0.7177514845170878
RE2642C	0.999421534	0.5
EAR140y	0.9994213759999999	0.7460030021718564
HISTP_1	0.999421044	0.8944582491172453
HP	0.999421044	0.8944582491172232
FRUt3	0.99941902	0.6499375745411407
PPRDNDH	0.9994167519999999	0.7143718775542607
RE1309C	0.9994160940000001	0.7142715412470794
KSH	0.9994160940000001	0.7142715412470841
CACNAO2	0.9994160940000001	0.7142715412470861
PXMO	0.9994160940000001	0.7142715412470836
BCAROHX21	0.9994160940000001	0.7142715412470829
3HPPPNH	0.9994160940000001	0.7142715412470887
BCAROHX11	0.9994160940000001	0.7142715412470853
LNLCCOADS	0.9994160940000001	0.7171549524023754
C22STDSx	0.9994160940000001	0.7171549524023754
ECHINH	0.9994160940000001	0.7142715412470897
HMR_1557	0.9994160940000001	0.7171549524023753
r0267	0.9994160940000001	0.7142715412470867
R05217_nad	0.9994160940000001	0.8131453955931439
4HOXPACMON	0.9994160940000001	0.714271541247078
DESAT24_1	0.9994160940000001	0.7171549524023754
RE2221C	0.9994160940000001	0.714271541247079
CYP3	0.9994160940000001	0.7142715412470829
MXMO	0.9994160940000001	0.7142715412470874
CYP1	0.9994160940000001	0.7142715412470924
HPHACA	0.9994160940000001	0.7142715412470918
3HCINNMH	0.9994160940000001	0.7142715412470886
DESAT20_2	0.9994160940000001	0.7171549524023754
RE2155C	0.9994160940000001	0.7142715412470797
DESAT20_1	0.9994160940000001	0.7171549524023754
DESAT18_9	0.9994160940000001	0.7171549524023754
DESAT18_7	0.9994160940000001	0.7171549524023753
RE2675C_1	0.9994160940000001	0.7171549524023754
RE2675C	0.9994160940000001	0.7171549524023754
DESAT18_12	0.9994160940000001	0.7171549524023753
RE2220C	0.9994160940000001	0.714271541247079
DESAT18_10	0.9994160940000001	0.7171549524023754
PRE3BS	0.9994160940000001	0.7142715412470826
VNDH_2	0.9994158859999999	0.8571371204957017
CBPS_1	0.9994155899999999	0.9737355659784913
CYSTRS	0.99941451	0.5477415766401169
VALVALr	0.9994140619999999	0.46292153121742985
MALTHXabc	0.9994128159999999	0.8571357706235402
FPGS7_1	0.999411916	0.62862207761252
DHBS	0.9994100119999999	0.8944582491171909
MALTPTabcpp	0.9994092059999999	0.8451458698041897
MALTPTabc	0.9994092059999999	0.8451458698041896
PSLS	0.9994051799999999	0.4998263285863065
GDTP	0.9994049979999999	0.7559008203483768
GTPDPDP	0.9994049979999999	0.7302798372590894
MMCD	0.9994042719999999	0.6859943405700353
LAAL28	0.9994029879999999	0.6761049568911429
FRUabc	0.9994026120000001	0.8451458698041949
GLCURDH	0.999402076	0.8571371204957141
MI1PP	0.9994009160000001	0.6123901555747193
MI3PP	0.9994009160000001	0.6123901555747193
MI4PP	0.9994009160000001	0.6123901555747193
r1515	0.999399562	0.8451458698041897
LPLIPAL2A180	0.99939902	0.717751484517088
SS	0.999398764	0.6711843997483374
HMR_1467	0.999398764	0.6711843997483374
NO3t2pp	0.99939662	0.6499375745411407
r0186	0.9993955079999999	0.5476940284817365
HMPPtr	0.9993950939999999	0.8451458698042004
TDP	0.999393088	0.8090338759628709
AACPS11	0.9993918900000001	0.6666666666666667
r1523	0.999390282	0.8451458698041897
CYO1b2pp_syn_1	0.9993881139999999	0.7553684908173766
CYO1bpp_syn_1	0.9993881139999999	0.755368490817378
CYOO2pp	0.9993881139999999	0.755368490817378
CYTCBB3pp	0.9993881139999999	0.38755899976606667
CYTCAA3pp	0.9993881139999999	0.6259556521110557
r1529	0.9993870340000001	0.8451458698041897
BTNt	0.9993859979999999	0.8451458698042078
ACPS	0.99938576	0.7177514845170849
INOSTO	0.999385732	0.5528371100803179
NTP12	0.999385642	0.7302798372590734
NTP11	0.999384442	0.7302798372591053
r1516	0.999381326	0.8451458698041897
THRt2r	0.9993807	0.6620878600896343
FAH1	0.999380676	0.8250257050589326
ALLTAMH2	0.9993796960000001	0.8606596452880316
OAAt_1	0.9993791399999999	0.6620878600896343
FPGS4_1	0.9993781480000001	0.6286220776125209
r1530	0.9993779500000001	0.8571357706235406
GTHRDt2_1	0.9993779500000001	0.8571357706235406
GLNSP3	0.999376204	0.7171217502078024
KHK	0.9993761680000001	0.7999861101466478
ASPO4_1	0.999374678	0.8944582491172344
DESATPE160	0.999374384	0.9150887092048807
R15BPK	0.9993718380000001	0.6123724356957946
ARGt3pp	0.9993716019999999	0.6499375745411407
ARGt2pp	0.9993716019999999	0.6499375745411407
FLDR	0.9993710960000002	0.735194611918491
HEX7_1	0.9993687760000001	0.8944582491172433
ALOX	0.99936525	0.7324619899888231
MALTTTRabcpp	0.999364988	0.8571357706235402
GGSPMDS	0.999364924	0.7142715412471318
UACGAMDH	0.9993648	0.7351946119184802
THMPP	0.999364766	0.5
SUCD4	0.999362816	0.670820393249937
PGPP141	0.999362354	0.6123901555747193
ATPATF3	0.999360478	0.5999722202930908
OCTD	0.9993603719999999	0.7333526455053334
A6PAG	0.999359822	0.7999861101466375
ACTLMO	0.9993593879999999	0.8436701036881161
NO3abc	0.9993592680000001	0.8571357706235402
FAS180ACP	0.999359046	0.9538522279239946
HMPK1_1	0.9993578120000001	0.8944582491172512
THMP	0.9993575	0.7537902584805147
PGPP161	0.999356774	0.6123901555747193
PGPP140	0.99935638	0.6123901555747193
RE2152C	0.99935601	0.9263661748413137
TNTR1x	0.99935601	0.8068183688307422
RADH	0.99935601	0.857137120495715
IMACTD	0.99935601	0.857137120495715
RE3012C	0.99935601	0.8571371204957159
CBL2OR	0.99935601	0.5533458071614838
RE3346C	0.99935601	0.8571371204957159
TNTR2x	0.99935601	0.8068183688307422
VNDH	0.99935601	0.857137120495715
AM6SAD	0.99935601	0.8571371204957074
3HPADHi	0.99935601	0.8571371204957012
VNDH_3	0.99935601	0.8571371204957003
UDPGALNAC6DH	0.99935601	0.9263661748413119
GLACO	0.99935601	0.866199036566293
GG15DAPDxr	0.99935601	0.8571371204957139
4H3NALDD	0.99935601	0.8571371204957017
4HALDD_1	0.99935601	0.8571371204957021
6TINS5MPOR	0.99935601	0.7581995742435876
ALDD20x	0.99935601	0.857137120495715
ALDD3C161_c	0.99935601	0.857137120495715
ALDD32	0.99935601	0.866199036566293
HP5CD_1	0.99935601	0.7143718775542491
GGGABADxr	0.99935601	0.8571371204957139
ALDD21	0.99935601	0.857137120495715
HP5CD	0.99935601	0.824812400677529
ALDD20x_1	0.99935601	0.857137120495715
RADH3	0.99935601	0.8571371204957161
MACOXO	0.99935601	0.8571371204957012
ALDD17	0.99935601	0.857137120495715
NABTNO	0.99935601	0.8571371204957163
4MBZDH	0.99935601	0.8571371204957163
ALDD15	0.99935601	0.857137120495715
HMSD2	0.99935601	0.857137120495715
ALDD11	0.99935601	0.857137120495715
HMSD	0.99935601	0.8781360987979343
ALDD3C7_c	0.99935601	0.857137120495715
ALDD4x	0.99935601	0.857137120495715
ALDD5	0.99935601	0.857137120495715
ALDD7	0.99935601	0.857137120495715
34DHXMANDACOX	0.99935601	0.8571371204957003
GDBTALDH	0.99935601	0.8571371204957146
CHMSDH	0.99935601	0.7581995742435876
5HOXINDACTOX	0.99935601	0.8571371204957026
RE2333C	0.99935601	0.8571371204957032
RE2334C	0.99935601	0.8571371204957032
ALDH_1	0.99935601	0.857137120495715
RE2335C	0.99935601	0.8571371204957032
2MBALDH	0.99935601	0.8571371204957001
GGDAPDxr	0.99935601	0.8571371204957139
FAOXOHC16C16DCc	0.99935601	0.8914041010165463
TMABADH	0.99935601	0.8571371204957021
FAOXOHC22C22DCc	0.99935601	0.8914041010165468
FAOXOHMC10DC10c	0.99935601	0.9263661748413119
ALDD9	0.99935601	0.857137120495715
ALDD13	0.99935601	0.857137120495715
UACMAMO	0.99935601	0.9263661748413119
SGSAD	0.99935601	0.857137120495715
PHCD	0.99935601	0.7143718775542582
QOR1	0.99935601	0.7581995742435875
3MBZDH	0.99935601	0.8571371204957163
4HGLSD	0.99935601	0.8571371204957128
PYLALDOX	0.99935601	0.857137120495715
3MOX4HOXPGALDOX	0.99935601	0.8571371204957012
PHHL2	0.99935601	0.54767817695512
HEMEAS_1	0.99935601	0.8914041010165468
QOR3	0.99935601	0.7581995742435875
AASAD3	0.99935601	0.8571371204957046
DMSOR3	0.99935601	0.7581995742435876
r0688	0.99935601	0.8571371204957152
DPNSPAD	0.99935601	0.7581995742435876
r0642	0.99935601	0.8571371204957046
COALDDH	0.99935601	0.8571371204957132
QOR2	0.99935601	0.7581995742435875
r0558	0.99935601	0.8571371204957043
3M4HDXPAC	0.99935601	0.8571371204957163
FAS160	0.99935525	0.9599486953456088
r0220_1	0.999354484	0.5751839873855336
r0220	0.999354484	0.7275523727718701
PACPT_1	0.999354484	0.575183987385519
HBCHLR	0.99935424	0.6666280819538362
PGPP180	0.9993542100000001	0.6123901555747193
PGPP120	0.9993541819999999	0.6123901555747193
NOPD	0.9993538259999999	0.7333526455053336
DKMPPD3_1	0.999352532	0.7302798372591053
PTRCt2pp	0.9993515820000001	0.6499375745411407
MAK	0.999349258	0.6324286897512048
2A4H6ET	0.999348142	0.5165352593637509
DHNCM	0.999347878	0.75
PGPP181	0.9993474059999998	0.6123901555747193
PGPP160	0.999346238	0.6123901555747193
CHLabc_rev	0.999344082	0.8451458698042053
PS_asn__L_c	0.9993432099999999	0.475789903045332
R05224	0.999341762	0.7715171754035377
CYRDAS	0.999341762	0.7715171754035377
HYGBDIAS	0.999341762	0.8179012794004675
r1162	0.99934016	0.8451458698041897
CCGS	0.9993385180000001	0.6707699186523728
CAPROICc	0.9993380540000001	0.5999722202931531
GDTPR	0.9993365799999999	0.9279905052305297
FPGS7	0.9993354140000001	0.834774882085946
BZ12DOX	0.999334666	0.73027983817656
HACD1_1	0.99933353	1.0
CAATPS_1	0.999329612	0.8571357706235341
CAATPS	0.999329612	0.838623469412175
MANabc	0.999329528	0.8451458698041896
PPPPH	0.999327742	0.730279837259109
GLYCOX1	0.99932748	0.5
GLYCt2	0.999326852	0.7071067811865475
PPDD	0.9993265920000001	0.6666280819538755
CMPN	0.9993257080000001	0.5000868281677167
CYSDDS	0.999325644	0.7999861101466016
RE1897C	0.999325582	0.7351946119184869
HMGCOAS	0.99932508	0.6666666666666667
r1382	0.99932507	0.8590778445595837
ACOAD1fr	0.999324148	1.0
UDPRHMS_c	0.99932377	0.7921261239459779
PHEPC	0.9993237620000001	0.6666859576274088
LAAL36	0.999320444	0.7142715412470942
MANabcpp	0.9993204280000001	0.8451458698041897
BTNt2ipp	0.999320354	0.6499375745411407
EAR120y	0.999319346	0.7460030021718425
UAMRH	0.99931757	0.825025705058915
GLNSCP	0.9993155340000002	0.8642370746221818
URIt2pp	0.9993145780000001	0.6499375745411407
LYSabc	0.999314326	0.8571357706235402
PTA2E	0.9993129420000001	0.8499583217560387
ABFPT2	0.9993073599999999	0.7999861101466512
PFK26	0.9993073599999999	0.7999861101466553
HPYRP	0.99930685	0.6123901555747193
GLUDxi	0.99930649	0.7559185298830498
PEPt6pp	0.9993057120000002	0.6324555320336759
AACPS10	0.9993055719999999	0.6666666666666667
DIDP	0.9993038440000002	0.7302798372591051
PACOAT	0.99930348	0.5999722202931393
THMTP	0.99930322	0.730279837259079
CYSTabc	0.9993026520000001	0.8451458698042024
GAL1PP_c	0.9993002000000001	0.6123901555747193
MSULR	0.99929998	0.9534448227888128
FCSTOLS_c	0.9992989380000001	0.9484027370668867
MCAO_c	0.9992989380000001	0.9484027370668862
RU5PP	0.9992981499999999	0.6123901555747193
LAAL10	0.999296918	0.5962652389223921
ALAALAPEPT1tc	0.999296398	0.6620878600896343
r0708	0.9992949259999999	0.8420927644297624
METMETILEr	0.9992946400000001	0.632455532033676
FASC201ACP	0.9992925920000001	0.9029007135427378
TTDCEAATP	0.9992901999999999	0.8451458698041897
CD2abc2	0.9992884820000001	0.8451458698042065
NADK2	0.9992881480000001	0.5999722202931024
DGLACH	0.999287588	0.6063452548738345
UAGHD	0.999285932	0.73519461191848
RE0577C	0.9992852799999999	0.5999722202931468
SACCD_c	0.99928466	0.7333526455053334
THFOR2	0.9992841560000001	0.8787387110678306
HICITD	0.999282552	0.8018093098323131
C3STDH2	0.999282552	0.6711222503471266
C3STDH1	0.999282552	0.6711222503471332
CA2abc1pp	0.9992824200000001	0.8571357706235755
NTPP10_1	0.999282032	0.8944582491172411
HDECH	0.9992815199999999	0.8229417858378634
FPGS4	0.999278732	0.8347748820859469
GTHOXti2	0.999278412	0.84514586980419
FTHFI	0.999277768	0.8451458698042018
Cuabc	0.9992755759999999	0.8571357706235665
DAMPPH	0.9992749240000001	0.75
FNRR	0.999274758	0.6928123040881627
GLP5H	0.99927348	0.75
GLYCAt2rpp	0.9992733600000001	0.6499375745411407
r1528	0.9992720900000001	0.8451458698042013
TYRabc	0.999271498	0.8451458698041897
L24DC	0.999270418	0.5163559379753759
FPGSa	0.9992699560000002	0.8347748820859463
MTHF3ES_c	0.9992699560000002	0.8058124255412656
HEX4	0.9992697359999999	0.6324286897512041
ALCD22_L	0.99926964	0.7999861101465893
NODOy	0.999267712	0.3873028173181824
FF_11	0.9992651379999999	0.6620878600896343
CHORt2	0.999264964	0.6620878600896343
ASNabcpp	0.999264614	0.8451458698042085
FAS141	0.999263298	0.9354953914043346
LAAL35	0.999261106	0.7142715412471242
HMR_6786	0.99926014	0.5999722202931393
PRAIC	0.99925696	0.9449346186921466
CPP3O1	0.999256824	0.6708203932499369
DHNCOAT	0.9992541600000001	0.5999722202931504
NPHSb	0.9992541600000001	0.5999722202931504
FAS120ACP	0.9992535339999999	0.9538522279239987
r2073_1	0.9992533659999999	0.6620878600896343
2OBUTt2ipp	0.999251468	0.6499375745411407
ASNabc	0.999250132	0.8451458698042085
GCALDtabcpp	0.99924932	0.8451458698041932
BTS	0.9992482599999999	0.7999861101465591
DESAT16	0.999247536	0.8436701036881161
FDH6r	0.999245588	0.6708436868379278
RBPC	0.99924272	0.6228432256094087
ALR2x	0.9992401979999999	0.7999861101465869
DESAT14	0.999236324	0.8436701036881161
ACTNMO	0.999235466	0.8250257050589153
AASS_c	0.9992341939999999	0.70191756785256
ALDD3y	0.9992341660000001	0.861853710242616
UDCTPP	0.99923296	0.5
GTHRDH_syn	0.9992293520000001	0.5
HPA3MOFAD	0.9992275879999999	0.8660254037844388
BALAVECSEC_1	0.99922681	0.8451458698042073
BALAVECSEC	0.99922681	0.4662397338544386
BGLK_1	0.9992262120000002	0.75
TRPabc	0.999223536	0.8451458698041897
CDPDAGS_HDE_HDE_c	0.9992227680000001	0.7999861101465405
TREY	0.9992224460000001	0.5774171037409022
ALATRS_1	0.9992223100000001	0.6761049568911639
MOBDabc_rev	0.999220906	0.8451458698041897
FAS140	0.9992196339999999	0.9602593874183794
IGPDH_1	0.999219614	0.8660755253461434
UI45AH	0.9992184519999998	0.7385606025431608
CARBSARAH	0.9992184519999998	0.8040235545452673
AFLBURPPAAMH	0.9992184519999998	0.7385606025431608
BUP2	0.9992184519999998	0.8040235545452595
BUP	0.9992184519999998	0.8040235545452595
SADH	0.9992184519999998	0.8666635801754611
MNabc_rev	0.999218294	0.8451458698041897
r1322	0.999218054	0.6667052502628688
LCYSTCBOXL	0.999216234	0.8660755253461279
PEPC	0.999215994	0.5669607712152884
ALCD22_D	0.9992157899999998	1.0
AGMabcpp	0.999215132	0.8451458698042071
SUCRabc	0.9992135039999999	0.8571357706235402
POX	0.99921244	0.46292153121741986
LAAL18	0.999211906	0.6761049568911466
ALAB	0.9992096400000001	0.5000096453408277
MALTTRabcpp	0.9992055000000001	0.8571357706235402
FDH5pp_1	0.9992044480000001	0.8046786459540284
PRO1y	0.9992043479999999	1.0
P5CR_1	0.9992043479999999	0.9486887900702727
THPPP	0.999203502	0.5
ACITL	0.999203134	0.6172287082899177
AMPEP13	0.99920174	0.5303300858899106
5DKGR	0.999201574	0.7999861101465822
NACHORCTL3le	0.999201156	0.6620878600896343
DESATPG160	0.9992001399999999	0.9150887092048807
SR4	0.9991982219999999	0.8017695207704172
FUMAH	0.999197272	0.5476781769551302
SPMDt2pp	0.999197018	0.6499375745411407
AMPTASEGS	0.999196652	0.5
DHFOR	0.9991965159999999	0.7351946119184914
ADPRDP_1	0.9991964680000001	0.7071681699769792
34DHPLACOX_NADP	0.9991958180000001	0.8618537102426012
MDH2	0.9991951699999999	0.5669467095138407
GABAVESSEC	0.9991937	0.46623973385443995
GABAVESSEC_1	0.9991937	0.8451458698042003
4ABUTabcpp	0.9991937	0.8451458698042003
CYNTAH	0.999191072	0.8575301457106145
L_LACt3	0.9991908840000001	0.6620878600896343
CBMK4	0.9991904120000001	0.6736013022604612
DHRG2	0.999190298	0.8207201724596835
EAR160y	0.9991898239999999	0.7460030021718523
DAPabcpp	0.9991874920000001	0.8451458698041975
DAPabc	0.9991874920000001	0.8451458698041971
FAD_14	0.999183604	0.8899438184514794
PHEME2abcpp	0.999179818	0.8451458698041897
ASO3t8pp	0.999179804	0.8451458698042085
DPGase	0.999178504	0.6123901555747193
ARGKr	0.9991781640000001	0.6999791652199041
HMR_5387	0.9991774659999999	0.6123901555747193
ENOPH	0.9991774659999999	0.6123901555747193
LPLIPAL2A160	0.9991758660000001	0.717751484517088
METSOX2abc	0.99917462	0.8451458698041896
METSOX2abcpp	0.99917462	0.8451458698041897
LAAL14	0.9991743320000002	0.6761049568911454
PTDGT	0.999173488	0.7302798372590897
H23KMP	0.999173488	0.7559008203483752
HMR_7256	0.999173488	0.9396816116911058
PGHHPD	0.999173488	0.7302798372590898
SBPP3_1	0.999173488	0.7302798372590815
PGPP1819Z160	0.999173488	0.7559008203483762
PGPP18111Z160	0.999173488	0.7559008203483762
NAGINS	0.999173488	0.7559008203483762
PGOGO	0.999173488	0.7302798372590897
DEDOLP1	0.999173488	0.7302798372591047
DOLDPP	0.999173488	0.7302798372591056
DEDOLP1_U	0.999173488	0.9396816116911058
I14BP1P	0.999173488	0.6488263830502721
MIHKPP	0.999173488	0.7559008203483762
M5DPP	0.999173488	0.755900820348375
HKM1PP	0.999173488	0.7302798372590875
LPP_SC	0.999173488	0.9427776129425891
OTSB1	0.999173488	0.7302798372590781
PMI1346PH	0.999173488	0.7302798372590885
PMI12346PH	0.999173488	0.7302798372590886
DCPDP	0.999173488	0.7302798372591045
DOLDPP11	0.999173488	0.7302798372591056
DOLDPP12	0.999173488	0.7302798372591056
DEDOLP1_L	0.999173488	0.9396816116911058
METSOX1abcpp	0.999173092	0.8451458698041897
METSOX1abc	0.999173092	0.8451458698041896
CARORSr	0.9991721520000001	0.733352645505316
INSK	0.99917184	0.632428689751208
FAS240_L	0.99916981	0.9925664566540685
ETHP	0.999169698	0.6123901555747193
CDPDAGS_PALM_PALM_c	0.9991681160000001	0.7999861101465405
THRt2pp	0.9991672460000001	0.6499375745411407
THRt2rpp	0.9991672460000001	0.6499375745411407
PPNCL2_1	0.9991663259999999	0.9258430624348661
HMR_4079	0.999164832	0.8618537102426092
r1383_1	0.999164296	0.6974858324629157
GALOR	0.999163602	0.7351946119184922
FAO4	0.999163272	0.7236272269866326
AMPTASEHH	0.99915998	0.46292153121742985
PHEMEABCte	0.999157962	0.8571357706235403
HEMEti	0.999157962	0.8451458698041896
LAAL31	0.999157272	0.676104956891131
MAN6Pt6	0.999156058	0.6620878600896343
GG15DAPS	0.9991557740000001	0.7142715412471116
THISAT	0.999154884	0.6761049568911176
Spt3AdT	0.999154884	0.6761049568911155
LIPATPT_1	0.999154884	0.6761049568911316
SELADT	0.999154884	0.6761049568911177
S3AdT	0.999154884	0.6761049568911156
RE1944C	0.999154884	0.676104956891118
LIPATPT_2	0.999154884	0.6761049568911317
THFGLUS_1	0.99915114	0.6666666666666667
CHLt2pp	0.9991504379999998	0.6499375745411407
CHLt3pp	0.9991504379999998	0.6499375745411407
TSR	0.999145418	0.3535840849884896
HISabc	0.9991436439999999	0.8571357706235402
PS161abcpp	0.9991431199999999	0.8451458698041897
PS140abcpp	0.9991425059999999	0.8451458698041897
PDE2	0.999141764	0.6708436868379296
PS181abcpp	0.999141466	0.8451458698041897
HYD2	0.999140856	0.87752432902387
FADD17	0.9991408460000001	0.7706228424023089
ARB_Dabc	0.999140498	0.8451458698042082
PAN4PP	0.9991402600000001	0.6123901555747194
CELLBabc	0.9991402280000001	0.8451458698042059
THMabcpp	0.999139654	0.8451458698041897
THMATPe	0.999139654	0.8451458698041897
THMabc	0.999139654	0.8451458698041897
FEENTER2tpp	0.9991394339999999	0.8451458698041973
H4THDPR	0.99913825	0.7921261239459779
PS120abcpp	0.9991377739999999	0.8451458698041897
DARBabcpp	0.999136738	0.8451458698042082
ILEt3pp	0.999136678	0.6499375745411407
PS141abcpp	0.999136236	0.8451458698041897
BNOCA	0.9991343340000001	0.7305129050632363
PS180abcpp	0.999134252	0.8451458698041897
AGTi	0.999132766	0.5
LPLIPAL2A161	0.999129896	0.717751484517088
CITabc	0.9991288260000001	0.8783081293504154
HMR_0287	0.99912855	0.8451458698042082
DHBZS2H	0.99912741	0.6943822968261355
LAAL12	0.999127348	0.676104956891131
PS160abcpp	0.999126496	0.8451458698041897
TRSARyr	0.99912646	0.799986110146583
DPMVD	0.999125712	0.5913830052024867
15DAPabcpp	0.9991256199999998	0.8451458698041967
RAFFINt2	0.9991250920000001	0.6620878600896343
MECDPDH_syn	0.9991250699999998	0.6708436868379248
SSAH	0.9991250239999999	0.8137173789790878
GHBDHx	0.9991250239999999	0.7351946119184947
AMPD2	0.999124066	0.5
CAMPt	0.999123984	0.8451458698042069
2HIVc	0.999123172	0.735194611918473
2H3MBDH	0.999123172	0.7351946119184732
AMPMS	0.999122972	0.9337780680681881
AIRSK	0.999122918	0.7453559996920295
TMPHi	0.9991185100000001	0.6063452548738345
BDH	0.9991175460000001	0.7351946119184842
2DGULRGx	0.9991168720000001	0.7999861101465825
PPP9ABCte	0.9991159780000001	0.8451458698041897
7OHOCTAc	0.99911574	0.825025705058916
PACCOAE	0.9991152059999999	0.825025705058915
ILETA2	0.9991148280000001	1.0
r1536	0.9991129400000001	0.8451458698041897
cADPR	0.99911096	0.516535259363742
CRNtHa	0.999110548	0.6620878600896343
LEUt3pp	0.99910935	0.6499375745411407
HEMEDS	0.9991078340000001	0.8975825105808426
INSTt2	0.999107686	0.6620878600896343
HYDFDi	0.9991076379999999	0.9166987646125265
GAPD_1	0.99910561	0.9129026277335234
GLCt1	0.999105344	0.5773502691896258
NI2tpp	0.9991049479999999	0.7071067811865475
CHOLSabc	0.99910418	0.8571357706235712
TYRt2r	0.9991021979999999	0.6620878600896343
CITRt2r	0.9991020480000001	0.6620878600896343
RE0691C	0.9991005960000001	0.47578990304532376
PPAt6	0.9990995579999999	0.6620878600896343
MOADC	0.9990985099999999	0.75
CRNDH	0.9990964059999999	0.7351946119184882
SO4t4pp_1	0.9990956860000001	0.6708203932499369
EAR180y	0.9990940580000001	0.746003002171855
X00002	0.999093968	0.6996045018536619
2INSD	0.9990926720000001	0.4757899030453385
MSADC	0.99909153	0.6859943405700353
AMCOXO	0.9990902179999999	0.5855274573496534
LYSt3pp	0.999088502	0.6499375745411407
LYSt2pp	0.999088502	0.6499375745411407
RECOAH2	0.999088292	0.6666280819538737
MVNOR	0.999087956	0.8178877494837669
LPLIPAL2A140	0.999087118	0.717751484517088
FASm2002	0.999086642	0.9327639976691345
ORNt2	0.999086306	0.6620878600896343
ARBabcpp	0.9990852379999999	0.8571357706235773
r0796	0.999085	0.7351946119184892
ECOAH5_1	0.9990840820000001	1.0
RIBFLVt3	0.99908377	0.8451458698041897
RIBFLVt3o	0.99908377	0.8451458698041897
AMPEP10	0.9990822720000001	0.5303300858899106
H2CO3_NAt_syn	0.9990821719999999	0.6708203932499369
FASC182ACP	0.9990820020000001	0.7715358853623859
DAPADHL	0.999079886	0.7019175678525604
GP4GH1	0.9990798399999999	0.7499565896857072
LPLIPAL2A181	0.9990793159999999	0.717751484517088
MTOBR_c	0.9990790119999999	0.7351946119185025
DKMPPD3	0.999075938	0.8924443987488078
r1527	0.9990756359999999	0.8451458698042017
SR6	0.9990748999999999	0.6666795271210942
4HBHYOX	0.999074326	0.8250257050589099
ALAGLUabcpp	0.9990737280000002	0.8451458698042041
EAR161y	0.999073454	0.7351946119184951
ASNt2r	0.9990733439999999	0.6620878600896343
DHACOAH	0.999072694	0.5477542571641127
ALCD21_D	0.9990709899999999	0.7999861101465655
LCARR	0.9990709899999999	0.7999861101465655
BTCR	0.9990706039999999	0.7999861101465577
DESAT18	0.999069862	0.8436701036881161
UREA2t2	0.9990698200000001	0.8374822596120552
UREAt_2	0.9990698200000001	0.7071067811865475
PYAS	0.999069754	0.7905556892829867
XYLOS2	0.9990682960000001	0.5669467095138407
XYLOS3	0.9990682960000001	0.5773502691896257
XYLOS1	0.9990682960000001	0.5547001962252291
XYL14BASE	0.9990682960000001	0.47578990304536606
GLYTRS_1	0.9990677079999999	0.6761049568911505
RE2638C	0.999067688	0.676104956891161
SHEME2abcpp	0.999067098	0.8451458698041897
GLNSP1	0.9990654339999999	0.7171217502078024
GLNSP2	0.9990654339999999	0.7171217502078024
DTMPt6	0.99906498	0.6620878600896343
4HOXPACDOX_NADP	0.999064634	0.8618537102426029
PUNP1_1	0.999064164	0.8944582491172013
GLYCL_2	0.9990640900000001	1.0
TARTDC	0.999063316	0.6859943405700353
TAGabc	0.99906094	0.8485183159849001
OROATP	0.999060092	0.6620878600896343
CHOLK	0.9990589660000001	0.6324286897512289
2DHPACCOAH	0.99905806	0.475789903045318
SUCRt2	0.9990538500000001	0.6620878600896343
THRA2	0.9990535319999999	1.0
HMR_2281	0.999053202	0.8436701036881161
HMR_2282	0.999053202	0.8436701036881161
HMR_2284	0.999053202	0.8436701036881161
DESAT18_2	0.9990527199999999	0.8436701036881161
HMR_2359	0.9990527199999999	0.8436701036881161
MNt2	0.999052714	0.6620878600896343
Mn2t	0.999052714	0.8374822596120551
GLYBt3pp	0.999052378	0.6499375745411407
GLYBt2pp	0.999052378	0.6499375745411407
MDHy	0.9990495840000001	0.7351946119184989
LAT	0.9990494099999999	0.5000096453408278
PACALtabcpp	0.9990488980000001	0.8451458698041896
ACTD	0.99904694	0.7351946119184891
TDPGDH_2	0.999043872	0.6666280819538547
26DPAi	0.999043476	0.735194611918478
LAAL34	0.999042598	0.676104956891131
UACCpts	0.99904248	0.7661048291246431
ACNAMPH	0.99904043	0.6123901555747193
RIBt2	0.9990400059999999	0.6620878600896343
CGLYt3_2	0.999039686	0.8374822596120552
CYSGLYt2ir	0.999039686	0.6620878600896343
5APTNabcpp	0.9990389260000001	0.8451458698042013
ACOAD4	0.9990380780000001	0.7999861101465661
NPHSa	0.9990361520000001	0.6063452548738344
DHNCOAS	0.9990361520000001	0.6063452548738344
AHSERL2_1	0.9990355580000001	0.894458249117232
HMR_2287	0.9990298540000001	0.8436701036881161
AGMDA	0.999029616	0.5476781769551231
TYRTAi	0.99902856	1.0
2DHPFALDL	0.99902818	0.5163559379753875
ACMANAt2	0.9990267240000001	0.6620878600896343
MELIBt2	0.999026128	0.6620878600896343
QUILSYN	0.999025546	0.5302226435135993
MAN6Gpts	0.99902509	0.7661048291246431
RECOAH6	0.9990227039999999	0.6666280819538736
MAN1Pt6	0.9990218280000001	0.6620878600896343
FASC220ACP	0.999020816	0.9543018379209849
FASC221ACP	0.999020816	0.8779466252488887
ACODA	0.999020572	0.75
NADH2r	0.999016868	0.7592530578187616
SHCHD3	0.9990160620000001	0.7999861101465635
FE2Gabcpp	0.99901417	0.8451458698041838
FOLABCCte	0.99901182	0.8451458698041951
RHACOAET60	0.9990116919999998	0.5999722202931441
RHACOAEP50	0.9990116919999998	0.5999722202931445
RHACOAE70	0.9990116919999998	0.5999722202931442
RHACOAE141	0.9990116919999998	0.5999722202931441
RHACOAET40	0.9990116919999998	0.599972220293144
RHACOAE60	0.9990116919999998	0.5999722202931442
RHACOAE141d5	0.9990116919999998	0.5999722202931446
RHACOAE121	0.9990116919999998	0.5999722202931441
RHACOAE160	0.9990116919999998	0.5999722202931442
RHACOAEP100	0.9990116919999998	0.5999722202931443
RHACOAE100	0.9990116919999998	0.5999722202931441
RHACOAEP40	0.9990116919999998	0.5999722202931443
RHACOAE120	0.9990116919999998	0.5999722202931442
RHACOAE80	0.9990116919999998	0.5999722202931443
RHACOAE142	0.9990116919999998	0.5999722202931446
RHACOAE140	0.9990116919999998	0.5999722202931446
TETDECA511ACc	0.9990116919999998	0.5999722202931306
RE3444C	0.9990116919999998	0.5999722202931419
RHACOAE121d6	0.9990116919999998	0.5999722202931442
RE3560C	0.9990116919999998	0.599972220293142
RHACOAE50	0.9990116919999998	0.5999722202931445
RHACOAEP80	0.9990116919999998	0.5999722202931445
RHACOAEP90	0.9990116919999998	0.5999722202931445
3H3MGLTc	0.9990116919999998	0.5999722202931549
RHACOAE90	0.9990116919999998	0.5999722202931442
RHACOAEP101	0.9990116919999998	0.599972220293144
RHACOAEP60	0.9990116919999998	0.5999722202931445
METHSUCC	0.9990116919999998	0.5999722202931478
HMR_0324	0.9990116919999998	0.5999722202931438
HMR_0378	0.9990116919999998	0.5999722202931494
HMR_0374	0.9990116919999998	0.5999722202931305
HMR_0370	0.9990116919999998	0.5999722202931305
HMR_0366	0.9990116919999998	0.5999722202931491
HMR_0362	0.9990116919999998	0.5999722202931297
HMR_0358	0.9990116919999998	0.5999722202931528
HMR_0354	0.9990116919999998	0.5999722202931318
HMR_0346	0.9990116919999998	0.5999722202931439
3HPVSTEThc	0.9990116919999998	0.5999722202931383
HMR_0328	0.9990116919999998	0.5999722202931438
RE0578C	0.9990116919999998	0.599972220293152
HMR_0268	0.9990116919999998	0.5999722202931499
RE0579C	0.9990116919999998	0.5999722202931509
HMR_0310	0.9990116919999998	0.5999722202931437
RHACOAEP70	0.9990116919999998	0.5999722202931443
HMR_0434	0.9990116919999998	0.5999722202931431
HMR_0298	0.9990116919999998	0.5999722202931437
RE0579C_1	0.9990116919999998	0.5999722202931286
HMR_0290	0.9990116919999998	0.5999722202931431
HIBHr	0.9990116919999998	0.7177514845170834
HMR_0280	0.9990116919999998	0.5999722202931438
HMR_0276	0.9990116919999998	0.5999722202931502
HMR_0382	0.9990116919999998	0.599972220293143
HMR_0386	0.9990116919999998	0.5999722202931432
HMR_0390	0.9990116919999998	0.5999722202931432
CINNMCOAH	0.9990116919999998	0.599972220293149
EIC21114TRc	0.9990116919999998	0.59997222029315
HATBH	0.9990116919999998	0.5999722202931379
HMR_0438	0.9990116919999998	0.5999722202931432
ETHMALACc	0.9990116919999998	0.599972220293153
HMR_0430	0.9990116919999998	0.5999722202931431
HBRCH	0.9990116919999998	0.5999722202931483
HMR_0426	0.9990116919999998	0.5999722202931508
3HPCOAHYD	0.9990116919999998	0.5999722202931382
FACOAE1819Z	0.9990116919999998	0.5999722202931433
FACOAE1829Z12Z	0.9990116919999998	0.5999722202931501
FACOAE1836Z9Z12Z	0.9990116919999998	0.59997222029315
HMR_0422	0.9990116919999998	0.5999722202931304
FACOAE1839Z12Z15Z	0.9990116919999998	0.5999722202931501
FACOAE50	0.9990116919999998	0.5999722202931361
FACOAE70	0.9990116919999998	0.5999722202931538
FACOAE90	0.9990116919999998	0.5999722202931441
HMR_0418	0.9990116919999998	0.5999722202931304
HMR_0414	0.9990116919999998	0.5999722202931458
HMR_0410	0.9990116919999998	0.5999722202931468
HMR_0406	0.9990116919999998	0.5999722202931517
HMR_0394	0.9990116919999998	0.5999722202931432
HMR_0272	0.9990116919999998	0.5999722202931431
HMR_0302	0.9990116919999998	0.5999722202931437
3HBCOAHL	0.9990116919999998	0.5999722202931381
HMR_0242	0.9990116919999998	0.599972220293143
HMR_0238	0.9990116919999998	0.5999722202931539
HMR_0234	0.9990116919999998	0.5999722202931435
ACChex	0.9990116919999998	0.599972220293155
HMR_0214	0.9990116919999998	0.599972220293136
HMR_0210	0.9990116919999998	0.5999722202931438
CE4843HYDc	0.9990116919999998	0.59997222029315
HMR_0206	0.9990116919999998	0.5999722202931432
HMR_0193	0.9990116919999998	0.5999722202931439
ARTCOAL3_cho	0.9990116919999998	0.5999722202931448
ARTCOAL2_cho	0.9990116919999998	0.5999722202931446
ARTCOAL1_cho	0.9990116919999998	0.5999722202931448
IBUP_SACOT2	0.9990116919999998	0.599972220293153
ICCT	0.9990116919999998	0.5999722202931519
RE1835C	0.9990116919999998	0.5999722202931512
RE1834C	0.9990116919999998	0.5999722202931488
RE3237C	0.9990116919999998	0.5999722202931439
RE3238C	0.9990116919999998	0.5999722202931416
RE3239C	0.9990116919999998	0.59997222029315
RE3339C	0.9990116919999998	0.5999722202931418
RE3343C	0.9990116919999998	0.5999722202931416
HMR_0256	0.9990116919999998	0.5999722202931431
HMR_0260	0.9990116919999998	0.599972220293126
HMR_0246	0.9990116919999998	0.5999722202931437
LMN2abc	0.99901061	0.8451458698041896
ENTERH	0.99900953	0.4757899030453403
PHEabc	0.9990069079999999	0.8451458698041896
HTHRPDH	0.9990049079999999	0.7351946119184958
PDX5PSa	0.9990049079999999	0.7351946119184958
r1384	0.9990037380000001	0.6928123040881686
FTHFD	0.9990036099999999	0.6507829548117592
H2CO3D2	0.999003508	0.5773836835640953
HMR_2292	0.999003302	0.8436701036881161
HMR_2293	0.999003302	0.8436701036881161
HMR_2295	0.999003302	0.8436701036881161
HMR_2296	0.999003302	0.8436701036881161
ICN	0.9990028760000002	0.7905556892829984
1P2CBXLR	0.9990028760000002	0.8749782948428453
LAAL41	0.9990005720000001	0.676104956891148
VALt3pp	0.998994368	0.6499375745411407
ACCC_1	0.9989900220000001	0.5962652389223906
5DH4DGLCD	0.9989900220000001	0.6928123040881681
D4DGCD	0.9989900220000001	0.6928123040881681
FAH3_1	0.9989894460000001	0.6931103584527306
RECOAH4	0.9989890819999999	0.6666280819538486
ACGAM6PS	0.998988368	0.5999722202931476
MHGS	0.998987054	0.5999722202931597
GOR1	0.998986478	0.8131453955931337
LAAL2	0.9989840879999999	0.714271541247137
CHOLD3	0.998983072	0.7351946119184856
NADH4	0.9989830599999999	0.7351946119185004
DHPCPH	0.998982954	0.6708436868379312
LTHRK	0.998981178	0.6324286897511844
TREP	0.9989800639999998	0.5773836835640948
APENTAMAH2	0.9989791400000001	0.6928123040881722
MNDNS1	0.998976528	0.9363815888775905
FADRx2	0.998974872	0.7351946119184906
FBPO	0.9989746140000001	0.735194611918492
SPTc	0.998973668	0.5
SKDH_1	0.998973576	0.7351946119184886
ACTNt2r	0.99897267	0.6620878600896343
HMR_6874	0.9989688720000001	0.6181407615271798
C14825c	0.9989673800000001	0.8250257050589214
BCAROHX2	0.9989673800000001	0.825025705058933
BCAROHX	0.9989673800000001	0.8250257050589184
BVMO1	0.9989673800000001	0.8250257050589153
KYN3OX	0.9989673800000001	0.8250257050589271
BVMO2	0.9989673800000001	0.8250257050589326
C22STDS	0.9989673800000001	0.8436701036881161
SMO	0.9989673800000001	0.8250257050589158
BVMO4	0.9989673800000001	0.8250257050589282
HMR_1478	0.9989673800000001	0.8436701036881161
C4STMO1	0.9989673800000001	0.9571417884532867
HMR_2368	0.9989673800000001	0.8436701036881161
HMR_1940	0.9989673800000001	0.8250257050589159
HMR_1944	0.9989673800000001	0.8250257050589165
HMR_1948	0.9989673800000001	0.8250257050589143
HMR_1981	0.9989673800000001	0.8250257050589165
HMR_1989	0.9989673800000001	0.8250257050589143
HMR_1990	0.9989673800000001	0.8250257050589207
HMR_1991	0.9989673800000001	0.8250257050589136
HMR_1992	0.9989673800000001	0.8250257050589207
HMR_1993	0.9989673800000001	0.8250257050589159
HMR_2007	0.9989673800000001	0.8250257050589165
HMR_2288	0.9989673800000001	0.8436701036881161
44MZYMMO	0.9989673800000001	0.9354953914043331
HMR_2289	0.9989673800000001	0.8436701036881161
HMR_2365	0.9989673800000001	0.8436701036881161
HMR_2380	0.9989673800000001	0.8436701036881161
HMR_1767	0.9989673800000001	0.8250257050589139
HMR_2393	0.9989673800000001	0.8436701036881161
HMR_2403	0.9989673800000001	0.8436701036881161
HMR_2457	0.9989673800000001	0.8250257050589214
HMR_2472	0.9989673800000001	0.8436701036881161
RN0032C	0.9989673800000001	0.5241260183196075
HMR_2484	0.9989673800000001	0.8436701036881161
HMR_2495	0.9989673800000001	0.8436701036881161
HMR_2581	0.9989673800000001	0.7669728233842508
HMR_2585	0.9989673800000001	0.8250257050589159
RN0030C	0.9989673800000001	0.8432995339582925
RN0029C	0.9989673800000001	0.5241260183196075
RN0027C	0.9989673800000001	0.8432995339582926
RN0020C	0.9989673800000001	0.8250257050589126
RN0001C	0.9989673800000001	0.825025705058916
HMR_1786	0.9989673800000001	0.8250257050589328
HMR_1765	0.9989673800000001	0.8250257050589334
C4STMO2	0.9989673800000001	0.9571417884532857
HMR_1502	0.9989673800000001	0.8250257050589139
C5STDS	0.9989673800000001	0.8436701036881161
3HPPPNOHc	0.9989673800000001	0.8250257050589087
HMR_0942	0.9989673800000001	0.8250257050589176
HMR_0946	0.9989673800000001	0.8250257050589176
HMR_0950	0.9989673800000001	0.8250257050589176
HMR_0954	0.9989673800000001	0.8250257050589176
HMR_0981	0.9989673800000001	0.8250257050589125
3DHLCAS	0.9989673800000001	0.8436701036881161
HMR_1126	0.9989673800000001	0.825025705058921
HMR_1477	0.9989673800000001	0.8250257050589223
HMR_1490	0.9989673800000001	0.8250257050589141
HMR_1493	0.9989673800000001	0.8436701036881161
HMR_1494	0.9989673800000001	0.8250257050589141
CACNAO	0.9989673800000001	0.8250257050589195
HMR_1503	0.9989673800000001	0.8436701036881161
HMR_1739	0.9989673800000001	0.8250257050589139
HMR_1504	0.9989673800000001	0.8250257050589138
HMR_1516	0.9989673800000001	0.8436701036881161
HMR_1536	0.9989673800000001	0.8250257050589139
HMR_1538	0.9989673800000001	0.8436701036881161
HMR_1543	0.9989673800000001	0.8250257050589139
HMR_1544	0.9989673800000001	0.8436701036881161
HMR_1545	0.9989673800000001	0.8250257050589138
HMR_1548	0.9989673800000001	0.8250257050589138
HMR_1549	0.9989673800000001	0.8436701036881161
HMR_1550	0.9989673800000001	0.8250257050589138
CADMO	0.9989673800000001	0.8250257050589193
HMR_1681	0.9989673800000001	0.825025705058915
HMR_1735	0.9989673800000001	0.8250257050589328
HMR_1737	0.9989673800000001	0.825025705058915
HMR_1838	0.9989673800000001	0.8436754322927382
HMR_1988	0.9989673800000001	0.825025705058906
RE2248C	0.9989673800000001	0.8250257050589123
PHTHCLS	0.9989673800000001	0.8250257050589179
RE1943C	0.9989673800000001	0.825025705058916
RE1942C	0.9989673800000001	0.9335193851384453
RE1941C	0.9989673800000001	0.9335193851384451
RE1938C	0.9989673800000001	0.825025705058916
RE1906C	0.9989673800000001	0.8250257050589159
RE1905C	0.9989673800000001	0.8250257050589159
RE1904C	0.9989673800000001	0.8250257050589159
5OHHEXAc	0.9989673800000001	0.8250257050589189
RE2235C	0.9989673800000001	0.8250257050589236
RE1828C	0.9989673800000001	0.8250257050589118
RE1826C	0.9989673800000001	0.825025705058916
RE1812C	0.9989673800000001	0.8250257050589114
RE1811C	0.9989673800000001	0.8250257050589114
PGS	0.9989673800000001	0.7669728233842467
RE1809C	0.9989673800000001	0.8250257050589114
RE1806C	0.9989673800000001	0.825025705058916
RE2112C	0.9989673800000001	0.8250257050589209
RE2240C	0.9989673800000001	0.8250257050589066
MPOMC1	0.9989673800000001	0.8250257050589167
DES2_6B	0.9989673800000001	0.8436701036881161
MPOMMM	0.9989673800000001	0.8436701036881161
MPOMOR	0.9989673800000001	0.8436701036881161
MPOMOR_1	0.9989673800000001	0.8436701036881161
DES21	0.9989673800000001	0.8250257050589326
DES2_12	0.9989673800000001	0.8436701036881161
DES2_15	0.9989673800000001	0.8436701036881161
DES2_6	0.9989673800000001	0.8436701036881161
DESAT180_9	0.9989673800000001	0.8436701036881161
RE2249C	0.9989673800000001	0.8250257050589123
RE2675C2	0.9989673800000001	0.8436701036881161
RE2636C	0.9989673800000001	0.8250257050589214
RE2632C	0.9989673800000001	0.8911418894392252
RE2398C	0.9989673800000001	0.891141889439225
RE2387C	0.9989673800000001	0.825025705058918
RE2383C	0.9989673800000001	0.891141889439225
RE2382C	0.9989673800000001	0.825025705058927
RE1803C	0.9989673800000001	0.825025705058915
RE1632C	0.9989673800000001	0.8250257050589269
RE1587C	0.9989673800000001	0.8250257050589236
21HPRGNLONE	0.9989673800000001	0.8250257050589165
CERS326	0.9989673800000001	0.8250257050589188
RAHY	0.9989673800000001	0.8250257050589149
FAH4	0.9989673800000001	0.8250257050589149
AGLPED_cho	0.9989673800000001	0.8436701036881161
AGLPED	0.9989673800000001	0.8436701036881161
TYMc	0.9989673800000001	0.825025705058915
25HVITD3c	0.9989673800000001	0.8250257050589067
r0741	0.9989673800000001	0.825025705058915
RE1582C	0.9989673800000001	0.8250257050589236
PSPHS	0.9989673800000001	0.825025705058915
ZCAROTDH1	0.9989673800000001	0.8436701036881161
ZCAROTDH2	0.9989673800000001	0.8436701036881161
7KLITCHOLc	0.9989673800000001	0.8436701036881161
ZXANHX	0.9989673800000001	0.8250257050589156
DOPAc	0.9989673800000001	0.8250257050589151
r0268	0.9989673800000001	0.8250257050589201
CERS324	0.9989673800000001	0.8250257050589188
P4503A5	0.9989673800000001	0.8250257050589229
P4503A4	0.9989673800000001	0.8250257050589149
P4502F1	0.9989673800000001	0.8250257050589153
OMMBLHXy	0.9989673800000001	0.8250257050589078
OMPHHXy	0.9989673800000001	0.8250257050589078
OPHHXy	0.9989673800000001	0.8250257050589078
CERH124	0.9989673800000001	0.8250257050589188
RE1308C	0.9989673800000001	0.825025705058912
CERH126	0.9989673800000001	0.8250257050589188
P4502A6	0.9989673800000001	0.8250257050589267
P4502C19	0.9989673800000001	0.8250257050589163
P4502C8	0.9989673800000001	0.8250257050589149
P4502C9	0.9989673800000001	0.8250257050589163
P4502C92	0.9989673800000001	0.8250257050589214
P4502C93	0.9989673800000001	0.825025705058924
P4502C94	0.9989673800000001	0.8250257050589169
P4502D6	0.9989673800000001	0.8250257050589219
P4502E1	0.9989673800000001	0.8250257050589105
MPOMC1_1	0.9989673800000001	0.8250257050589167
EPISTLDS_c	0.9989673800000001	0.8436701036881161
RE3019C	0.9989673800000001	0.825025705058912
MELATNOX	0.9989673800000001	0.8250257050589195
LIDOMO	0.9989673800000001	0.8250257050589221
3DHCDCAS	0.9989673800000001	0.8436701036881161
RE3018C	0.9989673800000001	0.825025705058912
3DHCAS	0.9989673800000001	0.8436701036881161
RE3020C	0.9989673800000001	0.825025705058912
RE3041C	0.9989673800000001	0.8250257050589221
RE3251C	0.9989673800000001	0.8250257050589159
RE3370C	0.9989673800000001	0.891141889439225
RE3434C	0.9989673800000001	0.8250257050589119
RE3435C	0.9989673800000001	0.8250257050589124
RE3436C	0.9989673800000001	0.8250257050589124
RE3015C	0.9989673800000001	0.8250257050589118
LTHSTRLOR	0.9989673800000001	0.8436701036881161
4MZYMR	0.9989673800000001	0.8436701036881162
RE3440C	0.9989673800000001	0.891141889439225
CXANHX	0.9989673800000001	0.825025705058933
RE3464C	0.9989673800000001	0.825025705058918
RE3474C	0.9989673800000001	0.8250257050589124
RE3506C	0.9989673800000001	0.8250257050589125
RE3514C	0.9989673800000001	0.825025705058922
RE3518C	0.9989673800000001	0.8250257050589125
RE3522C	0.9989673800000001	0.8250257050589125
CYP2R1	0.9989673800000001	0.8250257050589165
AND19ONEc	0.9989673800000001	0.8250257050589168
RE2975C	0.9989673800000001	0.8250257050589117
RE3014C	0.9989673800000001	0.825025705058922
CDCA6AH	0.9989673800000001	0.8250257050589289
RE3013C	0.9989673800000001	0.8250257050589236
3DHDCAS	0.9989673800000001	0.8436701036881161
3OAR40_2	0.998964906	0.799986110146552
3HOXTPP	0.998964878	0.7999861101465615
HC02194te	0.9989633760000001	0.8451458698042038
HDCA6Gte	0.9989633760000001	0.8451458698041897
DIPEPabc6	0.9989633760000001	0.8451458698042074
C05770te	0.9989633760000001	0.845145869804202
DIPEPabc7	0.9989633760000001	0.8451458698042073
HDCA24Gte	0.9989633760000001	0.8451458698041897
DIPEPabc5	0.9989633760000001	0.8451458698042074
DSPVSteb	0.9989633760000001	0.8451458698041986
r1533	0.9989633760000001	0.8485183159848659
DIPEPabc8	0.9989633760000001	0.8451458698041915
3ISPVSteb	0.9989633760000001	0.8451458698041996
r1533_1	0.9989633760000001	0.8451458698042039
SPHMYLN18115_hs_ATPt	0.9989633760000001	0.8451458698041897
C05463t1	0.9989633760000001	0.8451458698041897
SPHMYLN181161_hs_ATPt	0.9989633760000001	0.8451458698041897
SPHMYLN18122_hs_ATPt	0.9989633760000001	0.8451458698041897
EIC21114TRte	0.9989633760000001	0.8451458698041976
ECTOabcpp	0.9989633760000001	0.8451458698041977
ECTOINEabc	0.9989633760000001	0.8451458698041977
ECA4COLIPAabctex	0.9989633760000001	0.8451458698041977
CMCBTFabcpp	0.9989633760000001	0.8451458698041961
3HSMVACIDteb	0.9989633760000001	0.8451458698041996
11DOCRTSTRNte	0.9989633760000001	0.8451458698041965
EANDRSTRNte	0.9989633760000001	0.8451458698041978
SPHMYLN18121_hs_ATPt	0.9989633760000001	0.8451458698041897
SPHMYLN18117_hs_ATPt	0.9989633760000001	0.8451458698041897
DVALabcpp	0.9989633760000001	0.8451458698041897
11DOCRTSLte	0.9989633760000001	0.8451458698041965
SPHMYLN18116_hs_ATPt	0.9989633760000001	0.8451458698041897
CMtexabc	0.9989633760000001	0.8451458698042043
r1532_1	0.9989633760000001	0.8451458698042039
SPHMYLN181221_hs_ATPt	0.9989633760000001	0.8451458698041897
DPROabcpp	0.9989633760000001	0.8451458698041897
DIPEPabc9	0.9989633760000001	0.8451458698041914
COLIPAabcpp	0.9989633760000001	0.8451458698042038
HC02220te	0.9989633760000001	0.8451458698042039
CYSIabcpp	0.9989633760000001	0.8451458698042025
13DMTtu	0.9989633760000001	0.8451458698041967
COLIPAabctex	0.9989633760000001	0.8451458698042037
COLIPAabcppmin	0.9989633760000001	0.8451458698042037
COLIPAabcpp_kt	0.9989633760000001	0.8451458698041897
COLIPAabcex	0.9989633760000001	0.8451458698042037
r2505	0.9989633760000001	0.8451458698042039
HC02196te	0.9989633760000001	0.8451458698042039
COLIPAPabctex	0.9989633760000001	0.8451458698042035
COLIPABabcpp	0.9989633760000001	0.8451458698042038
DMSO2abcpp	0.9989633760000001	0.8451458698041994
C05769te	0.9989633760000001	0.8451458698042019
SPHMYLN180241_hs_ATPt	0.9989633760000001	0.8451458698041897
HC02195te	0.9989633760000001	0.8451458698042039
DMGLYBabcpp	0.9989633760000001	0.8451458698041997
DODECANACt	0.9989633760000001	0.845145869804199
DOPA3GLCURt	0.9989633760000001	0.8451458698041988
DOPA4GLCURt	0.9989633760000001	0.8451458698041987
DLYSabcpp	0.9989633760000001	0.8451458698041896
r1532	0.9989633760000001	0.8485183159848659
DLEUabcpp	0.9989633760000001	0.8451458698041896
[truncated: 1 more rows]
