# Supplementary material for: Teasing out missing reactions in genome-scale metabolic networks through hypergraph learning
Source: Nat Commun. 2023 Apr 25;14:2375. doi: 10.1038/s41467-023-38110-7 (PMC10130184; doi:10.1038/s41467-023-38110-7)
Supplement: Supplementary file 4 — Source Data [file 41467_2023_38110_MOESM4_ESM.zip › Source Data/Figure 2/j-m/iAF1260b_cheshire.csv]

	0	0.1	0.1.1	0.1.1.1	0.1.1.1.1	0.1.1.1.1.1	0.1.1.1.1.1.1	0.1.1.1.1.1.1.1	0.1.1.1.1.1.1.1.1	0
1.0	0.14977564	0.9987614	0.97844553	0.99994576	0.99949026	0.90466124	0.99834085	0.99884963	0.0016728035	0.06453847
1.0	0.023046378	0.96703124	0.9996909	0.9993624	0.99808466	0.9910965	0.99879956	0.9997472	0.81988007	0.9790866
1.0	0.99978274	0.99995923	0.9979646	0.9993198	0.9960433	0.94737184	0.99851066	0.9973533	0.99695385	0.37375653
1.0	0.99786586	0.99974436	0.78565854	0.9974402	0.9992513	0.9988457	0.9986915	0.9995098	0.9985299	0.9994031
1.0	0.42231894	0.99174964	0.99970335	0.9998809	0.99239916	0.08741604	0.013383836	0.9868814	0.5526594	0.9962172
1.0	0.99857295	0.8823331	0.99601656	0.99727935	0.98029923	0.99837315	0.9659411	0.74454564	0.99739814	0.13383402
1.0	0.7922453	0.965711	0.99942905	0.9985153	0.9990602	0.96469295	0.9978619	0.97965646	0.9864891	0.00018842466
1.0	0.98823756	0.9736057	0.9767818	0.99922955	0.9993249	0.9963804	0.98413867	0.09150686	0.98933476	0.99727803
1.0	0.99986494	0.8849456	0.99975723	0.00924571	0.952056	0.93030566	0.9985154	0.9999896	0.99537367	0.94763416
1.0	0.99112284	0.9959914	0.9439641	0.83433646	0.00013893508	0.05330975	0.97602373	0.005074875	0.99110866	0.9953819
1.0	0.9997366	0.9993662	0.965208	0.45672575	0.26941743	0.9996463	0.16863313	0.08197876	0.0077246283	0.9969824
1.0	0.9860722	0.9913435	0.9610145	0.9995869	0.99098116	0.97690886	0.99913114	0.99993587	0.9949897	0.48020804
1.0	0.99880826	0.9912868	0.9998253	0.91410816	0.99632436	0.36185727	0.99984336	0.90983397	0.9659403	0.999335
1.0	0.98996806	0.99900645	0.92666286	0.9995807	0.9990194	0.39777622	0.9989875	0.90904814	0.996351	0.9995541
1.0	0.9986557	0.01008512	0.77068657	0.89206725	0.99910647	0.9983369	0.09329965	0.9995877	0.010511871	0.43830702
1.0	0.9918012	0.9974107	0.9999449	0.9997975	0.0040885843	0.96579313	0.99830616	0.72716206	0.9988342	0.99940133
1.0	0.99910176	0.007742268	0.060524173	0.9997112	0.0053641256	0.99842864	0.99095505	0.99967706	0.97116816	0.39139017
1.0	0.08754194	0.034367573	0.0017465715	0.999908	0.9907011	0.9953543	0.99761057	0.36184564	0.91437113	0.99972934
1.0	0.99995625	0.81716675	0.9956612	0.9818124	0.9999566	0.87547344	0.99807465	0.9999678	0.9844243	0.9995473
1.0	0.005450032	0.9996481	0.47903028	0.99925286	0.47386214	4.0717092e-05	0.99967885	0.9969819	0.9979411	0.99593985
1.0	0.19338064	0.9999691	0.9988871	0.9997892	0.9887565	0.99542737	0.99895227	0.97224414	0.91124046	0.9998332
1.0	0.9998566	0.9921334	0.9999293	0.9989436	0.02693434	0.999073	0.98672754	0.99323636	0.9924016	0.9974968
1.0	0.9996903	0.99621814	0.8975684	0.9683272	0.05939181	0.52596563	0.99936885	0.9769688	0.98364025	0.9990803
1.0	0.9866123	0.9999751	0.9945169	0.65288323	0.0029032861	0.99557686	0.05769807	0.9980921	0.0004251214	0.994659
1.0	0.9994947	0.9999664	0.9942186	0.9989586	0.28437352	0.99979216	0.70170975	0.7604092	0.9988638	0.999736
1.0	0.00024881703	0.99761355	0.99971336	0.97412395	0.9977543	0.99858177	0.99950564	0.9982864	0.99821645	0.9954091
1.0	0.2986427	0.9962763	0.9996032	0.0008452555	0.9880735	0.9982497	0.99106103	0.9959914	0.999158	0.9984363
1.0	0.966504	0.6621617	0.99994636	0.9970854	0.99956733	0.9999429	0.9983767	0.9999902	0.93630266	0.99638796
1.0	0.8524471	0.9923097	0.5008065	0.98947304	0.14292714	0.9501231	0.7955562	0.37939692	0.99777764	0.008199993
1.0	0.9967	0.9968977	0.9947955	0.9989267	0.9791565	0.99522793	0.93426764	0.9966074	0.9999287	0.8074449
1.0	0.99904305	0.47027767	0.99551386	0.98761123	0.9996803	0.9999454	0.99755186	0.79106617	0.9882825	0.9990761
1.0	0.0053765574	0.9752269	0.9942926	0.9995448	0.990004	0.99983454	0.9986971	0.33621794	0.022688229	0.9985654
1.0	0.67275655	0.7163908	0.9998429	0.9723632	0.81511533	0.9992072	0.9999486	0.97176623	0.9990915	0.8154006
1.0	0.99215525	0.9307001	0.99688727	0.46574384	0.99790937	0.8430411	0.9909855	0.9735875	0.11002908	0.99817526
1.0	0.99000645	0.9993742	0.03223528	0.9870019	0.8655035	0.957074	0.8878417	0.9946972	0.071895465	0.9953452
1.0	0.000121951234	0.986922	0.99719477	0.24488614	0.05021401	0.97084177	0.99951816	0.99752444	0.7702775	0.99909735
1.0	0.99777114	0.9992237	0.99790096	0.9821868	0.99928635	0.99852294	0.9837884	0.9993911	0.0033606566	0.96763825
1.0	0.99695754	0.99965787	0.98664504	0.016833302	0.60564446	0.9990056	0.9994905	0.99966156	0.9989975	0.9965904
1.0	0.9993549	0.9979741	0.9982722	0.99979347	0.99834764	0.9210645	0.99965453	0.9998543	0.99767286	0.9810383
1.0	0.00047592577	0.99991894	0.975669	0.966851	0.99235535	0.5898257	0.998789	0.9999708	0.9991078	0.0028723588
1.0	0.9736568	0.99742657	0.9998084	0.99997246	0.99995434	0.9999963	0.9998344	0.9998186	0.7800184	0.9714253
1.0	0.98080814	0.98939985	0.9993895	0.99159425	0.9902906	0.99971336	0.45001867	0.92616856	0.7158611	0.99900657
1.0	0.74159867	0.9487346	0.9205931	0.99997354	0.9994185	0.9999521	0.0015188247	0.96736825	0.99957985	0.9997154
1.0	0.968054	0.9736155	0.80276877	0.004293882	0.099445485	0.99929917	0.96564454	0.9888882	0.997858	0.9988784
1.0	0.98714465	0.9471515	0.9974917	0.9979882	0.9961648	0.06359614	0.9658918	0.8510798	0.9777663	0.9997577
1.0	0.9889865	0.9307001	0.13059534	0.9998678	0.4001864	0.8277318	0.00092393736	0.9996706	0.0018597036	0.05161413
1.0	0.996491	0.99980706	0.9960743	0.9981914	0.99713373	0.9990435	0.00050359307	0.99900264	0.9139971	0.9966757
1.0	0.982524	0.31190133	0.99940956	0.99962664	0.86141294	0.99958426	0.99916553	0.99969506	0.9557977	0.9930326
1.0	0.99360174	0.999943	0.11406991	0.996709	0.5145677	0.99165547	0.95745677	0.99968696	0.99754167	0.88419133
1.0	0.69973034	0.9998412	0.0378964	0.9984138	0.83812845	0.97768706	0.019194806	0.9839431	0.83625585	0.99943656
1.0	0.9708772	0.8759343	0.9873777	0.99964404	0.99827814	0.99502313	0.9533848	0.9999279	0.95666564	0.99877876
1.0	0.5156378	0.9918011	0.99623317	0.9984909	0.9987686	0.993371	0.9357615	0.98657554	0.8896392	0.99996877
1.0	0.99555284	0.87608886	0.46886897	0.99095774	0.8057546	0.99874425	0.99518436	0.9960538	0.99579066	0.9956772
1.0	0.99211496	0.8495976	0.8096061	0.9882081	0.9991603	0.99922633	0.99699557	0.4449458	0.99216664	0.99909866
1.0	0.999305	0.9998288	0.16480093	0.9912202	0.9249224	0.99819404	0.9989009	0.9997527	0.6077734	0.9993761
1.0	0.96995544	0.87972194	0.0022452702	0.943267	0.93160516	0.9959771	0.99441105	0.99209	0.021325558	0.090858504
1.0	0.9945679	0.99964225	0.02911085	0.9795584	0.87821394	0.99920684	0.72582644	0.76221216	0.9848846	0.48800898
1.0	0.035515632	0.99990404	0.99986875	0.99679226	0.9982862	0.99994564	0.8941917	0.99958426	0.9957736	0.9959859
1.0	0.9994985	0.9960372	0.99904174	0.99770576	0.9947056	0.9995969	0.9992481	0.9994659	0.61213136	0.637666
1.0	0.992311	0.9714509	0.9786588	0.9881777	0.99877924	0.99961805	0.077779606	0.96941614	0.8378457	0.98686635
1.0	0.4591957	0.9998254	0.97277373	0.76004565	0.9953939	0.9520439	0.9981413	0.99944705	0.9979247	0.9990521
1.0	0.9947208	0.96002495	0.9851232	0.99979824	0.7828161	0.5009753	0.99462837	0.99598086	0.40461046	0.9975926
1.0	0.9992526	0.08649797	0.9998474	0.25804445	0.22438851	0.9976586	0.398856	0.9969675	0.5880568	0.47226155
1.0	0.6180558	0.9664099	0.12537655	0.98594564	0.035217464	0.08555114	0.3014945	0.99985814	0.70536995	0.6865785
1.0	0.98721236	0.99992967	0.9996921	0.99949336	0.037021033	0.95584583	0.92028594	0.9987936	0.9790856	0.9093198
1.0	0.0024974192	0.9800252	0.99762183	0.99710745	0.99851495	0.99970394	0.99885535	0.9997563	0.9627796	0.9859978
1.0	0.0074696885	0.98798394	0.99797636	0.9872509	0.0029610558	0.990303	0.9874456	0.99922276	0.000118439035	0.026689406
1.0	0.95629877	0.9449338	0.988414	0.0002425684	0.9697277	0.6700459	0.0011816623	0.9953166	0.4182631	0.99512225
1.0	0.9972458	0.99353164	0.99524766	0.34843063	0.99980766	0.999775	0.40852293	0.9982095	0.9755416	0.996154
1.0	0.345983	0.9974734	0.9995951	0.99716395	0.9684918	0.9145793	0.5856558	0.99970067	0.86235195	0.06871129
1.0	0.99826056	0.99984753	0.9992719	0.99325114	0.037021033	0.99964476	0.9978052	0.9941543	0.99620074	0.9971259
1.0	0.991719	0.999496	0.99964	0.9983058	0.010587689	0.99848086	0.20838709	0.16205177	0.99727947	0.6776033
1.0	0.98461896	0.9898572	0.9998721	0.4293778	0.03181204	0.9952625	0.99770564	0.9981621	0.68491626	0.99597824
1.0	0.9755495	0.9990709	0.9809069	0.0011525962	0.9936511	0.99993885	0.84834665	0.99840516	0.35402864	0.99990046
1.0	0.9283259	0.66100043	0.04823641	0.99945635	0.85635746	0.9939758	0.9843263	0.99996686	0.13739921	0.98267305
1.0	0.20349525	0.99793625	0.4178666	0.9921361	0.43832454	0.007960409	0.96677387	0.9997899	0.81244385	0.9990977
1.0	0.0020123494	0.9895433	0.999041	0.9805116	0.99362904	0.83584964	0.99873894	0.9968657	0.2947048	0.99945086
1.0	0.0036886118	0.9948726	0.99197364	0.036770903	0.9990256	0.53984404	0.9981311	0.99923027	0.9927488	0.99868864
1.0	0.99998045	0.9982527	0.3790262	0.00029395995	0.99060106	0.99984086	0.9992906	0.9977945	0.9884595	0.994905
1.0	0.6296915	0.99755704	0.71611387	0.9998128	0.9929842	0.94981366	0.0005730972	0.99863154	0.984962	0.99970704
1.0	0.00017025413	0.9963354	0.99722606	0.00070252514	0.8942244	0.999984	0.9547389	0.9994861	0.99999046	0.9998627
1.0	0.09472741	0.9995753	0.9771135	0.98283386	0.9984232	0.34528488	0.68285704	0.9823918	0.98499566	0.99958867
1.0	0.9880745	0.99989235	0.2355745	0.99712986	0.9993931	0.99963033	0.33346346	0.32167625	0.9909094	0.9955664
1.0	0.77815276	0.9985115	0.026937516	0.1139311	0.98821837	0.9888996	0.9956306	0.99319845	0.998833	0.21270886
1.0	0.008250131	0.5692571	0.9998704	0.95300007	0.9999677	0.9987715	0.53831464	0.99984896	0.43810973	0.9987154
1.0	0.9918394	0.9467542	0.9967225	0.9984658	0.7715052	0.99566036	0.99983656	0.9997634	0.96810806	0.99971896
1.0	0.9995388	0.999845	0.96584153	0.99950397	0.9905186	0.9983102	0.99973613	0.99968576	0.9983368	0.9991055
1.0	0.9572889	0.91726404	0.82285446	0.9998006	0.968381	0.99829906	0.122516006	0.9997985	0.99794906	0.314513
1.0	0.99942744	0.99253243	0.98563	0.9999511	0.98902416	0.9990908	0.24811931	0.9996543	0.99716216	0.9998901
1.0	0.52214074	0.9932249	0.9994746	0.99860686	0.99602354	0.9986994	0.9975389	0.9984187	0.98362964	0.99983656
1.0	0.994545	0.99997246	0.99936134	0.9998677	0.9990146	0.9984426	0.9807053	0.9999075	0.9696017	0.99859434
1.0	0.9998648	0.9992428	0.75385803	0.99985576	0.9970962	0.9999261	0.99811804	0.87049043	0.99302495	0.0070755337
1.0	0.99994016	0.054764558	0.9998872	0.9999852	0.9964384	0.85842067	0.99874866	0.98616034	0.99485356	0.9996811
1.0	0.009561801	0.99966	0.9998696	0.99906224	0.0640335	0.13378268	0.9997267	0.99988174	0.9986646	0.9993837
1.0	0.9985354	0.988091	0.9899706	0.99844366	0.99923444	0.9965527	0.0037263618	0.9988595	0.9963971	0.9952543
1.0	0.278922	0.9984975	0.9896415	0.9999386	0.011791703	0.9932187	0.9998105	0.76968575	0.9357251	0.99674845
1.0	0.73100084	0.9972109	0.99889576	0.99931645	0.330304	0.99903226	0.9991386	0.9966648	0.6175076	0.9761338
1.0	0.9993586	0.28847563	0.9997602	0.9985852	0.9980831	0.9955402	0.28798616	0.9993018	0.99721044	0.99955946
1.0	0.99020255	0.9307001	0.97509	0.99985564	0.9976164	0.9999467	0.9471104	0.9535606	0.99992096	0.9734081
1.0	0.9994935	0.9416948	0.2547564	0.9160169	0.35693264	0.12844299	0.014513111	0.4278139	0.9998367	0.99592304
1.0	0.99831307	0.99914837	0.9991736	0.9999914	0.98609275	0.04929449	0.99784935	0.015660848	0.98462003	0.516553
1.0	0.99986124	0.95508176	0.9978877	0.99954176	0.99709785	0.99570686	0.9938921	0.8110775	0.9876673	0.99902165
1.0	0.5594111	0.9998795	0.9588609	0.9997472	0.9990545	0.99917513	0.9704423	0.97856337	0.14914198	0.0724781
1.0	0.99051255	0.15892597	0.96655977	0.88750345	0.14410283	0.8225194	0.8419238	0.99884415	0.0034724295	0.92686886
1.0	0.5038527	0.9997149	0.9894884	0.9977303	0.9182229	0.9921441	0.99369955	0.98169404	0.54677665	0.9714797
1.0	0.9999318	0.9960169	0.25032493	0.9975199	0.99564207	0.99872774	0.00060008495	0.99929917	0.99387896	0.9976279
1.0	0.99877113	0.99985075	0.55290323	0.9998228	0.9981229	0.995906	0.8870747	0.45296073	0.23629275	0.99910575
1.0	0.9455504	0.99689746	0.99968994	0.6968088	0.15318207	0.2421667	0.49389908	0.998784	0.012971559	0.8985979
1.0	0.96779466	0.99979633	0.929194	0.98811775	0.97627556	0.99979025	0.63843673	0.98055536	0.98616576	0.8217894
1.0	0.8123437	0.9901281	0.9992879	0.33213493	0.98586243	0.9999337	0.9974654	0.15415272	0.98189676	0.99940085
1.0	0.99936	0.98931634	0.99990153	0.9812555	0.9968945	0.99985194	0.99699795	0.9911704	0.9905067	0.9997719
1.0	0.0018647753	0.9933914	0.9949686	0.19298264	0.9479391	0.81511796	0.43591705	0.9970812	0.74784744	0.097119674
1.0	0.9995559	0.9998209	0.9878269	0.9923707	0.9926127	0.9999255	0.96084607	0.77850133	0.9983113	0.9992799
1.0	0.9991259	0.99864453	0.9996271	0.9990879	0.99979764	0.9991602	0.85822845	0.96319556	0.016741367	0.99928397
1.0	0.99628204	0.99681383	0.99965215	0.99541384	0.99937457	0.9985247	0.60368705	0.9104759	0.09435113	0.9990676
1.0	0.99371415	0.5937567	0.99725467	0.9996953	0.99844676	0.98569447	0.86633897	0.9990841	0.89738196	0.9131362
1.0	0.9930923	0.9997584	0.9951721	0.99974865	0.02762058	0.9949555	0.93344885	0.99729127	0.99944013	0.9992255
1.0	0.9991042	0.9998435	0.9996896	0.9997986	0.99016994	0.99980897	0.9659702	0.99911743	0.875268	0.9995763
1.0	0.99937564	0.98381096	0.9990808	0.10324205	0.9711874	0.9938159	0.9986532	0.054401834	0.9463407	0.9936526
1.0	0.9862664	0.9876439	0.9980969	0.9903591	0.55286837	0.85134405	0.001389047	0.99991274	0.0017732319	0.99979466
1.0	0.9766266	0.99764794	0.8285605	0.9991304	0.9997594	0.98772556	0.7078141	0.9987006	0.938439	0.6086992
1.0	0.8968938	0.99654704	0.9973386	0.99934596	0.9999007	0.99956316	0.9984798	0.99971575	0.9994524	0.023030417
1.0	0.9822939	0.9997533	0.9997886	0.9999584	0.996416	0.99553055	0.11193044	0.9973525	0.9997249	0.9910386
1.0	0.91627	0.9997931	0.99584913	0.98565245	0.99941754	0.035390873	0.048022337	0.99977726	0.93254316	0.9984158
1.0	0.66632974	0.20899463	0.99976116	0.99825114	0.9998716	0.9989147	0.99858826	0.998251	0.9974421	0.9496395
1.0	0.99264306	0.99520516	0.99783033	0.9999082	0.85635746	0.7516566	0.53196657	0.077279575	0.96414346	0.84744304
1.0	0.9994881	0.9286323	0.090918355	0.9995376	0.84905523	0.5701587	0.96050537	0.9968554	0.99892235	0.9990169
1.0	0.9956726	0.9979087	0.9952324	0.9998307	0.9967378	0.08356435	0.9960995	0.9949609	0.98557067	0.9953949
1.0	0.9902407	0.9996505	0.2536836	0.47544926	0.0032166142	0.99977523	0.99154097	0.92399657	0.99848217	0.99957293
1.0	0.3389105	0.9939383	0.99035966	0.93680245	0.99743015	0.99177855	0.8870747	0.958137	0.9663213	0.0037746099
1.0	0.98637694	0.8139663	0.3115376	0.80797166	0.9982083	0.8316568	0.99734	0.9994092	0.9852336	0.995754
1.0	0.99301976	0.992847	0.9574101	0.99719054	0.996302	0.9987993	0.002730333	0.99225336	0.05795396	0.5551606
1.0	0.09929753	0.99892175	0.68951535	0.00014190533	0.99780816	0.76980054	0.9987382	0.97755617	0.066294104	0.9990711
1.0	0.9997782	0.73639965	0.9995266	0.9845695	0.9533871	0.99892336	0.043594662	0.99443144	0.27795324	0.9950767
1.0	0.9882239	0.9249552	0.9989656	0.07736975	0.99699533	0.9972716	0.99463755	0.99998116	0.9652056	0.9991381
1.0	0.9999411	0.99953496	0.9821	0.29479128	0.95178777	0.9947168	0.99852633	0.92264885	0.9969747	0.0010176504
1.0	0.99142414	0.99977	0.8892515	0.9769199	0.19848211	0.99937916	0.99873894	0.3477814	0.47441533	0.99935585
1.0	0.034770258	0.9966198	0.99983525	0.9977405	0.36303988	0.9985757	0.99781185	0.9716135	0.99947625	0.99551314
1.0	0.99836737	0.98997706	0.9993643	0.996221	0.28840196	0.9997756	0.9962131	0.9947371	0.9933221	0.060794458
1.0	0.99986863	0.9917739	0.9974111	0.9995803	0.9974088	0.00031381295	0.63664675	0.72249967	0.9915365	0.09016958
1.0	0.6964583	0.9967278	0.91081977	0.99486285	0.99915636	0.9972101	0.99825937	0.99985635	0.99618226	0.99564517
1.0	0.9874701	0.9998274	0.57588303	0.8389065	0.16711955	0.31988716	0.9818511	0.99695814	0.9151438	0.9994312
1.0	0.985296	0.99294996	0.9996904	0.9809662	0.001785886	0.92428803	0.9700294	0.9998023	0.24695899	0.99799204
1.0	0.9529649	0.9790572	0.99868506	0.9954632	0.00078975427	0.1702824	0.0663366	0.9984675	0.4770368	0.9880315
1.0	0.9843667	0.99948645	0.99948287	0.00043374125	0.99884593	0.9528833	8.172816e-05	0.04575848	0.98884225	0.0014580938
1.0	0.9206047	0.007815083	0.7106302	0.2853511	0.02897064	0.9996014	0.99968815	0.9981187	0.9942556	0.9997631
1.0	0.9880521	0.9966307	0.9950659	0.99003357	0.96092474	0.9983524	0.614788	0.97165674	0.9894146	0.9991811
1.0	0.9981844	0.9994368	0.94218135	0.99982905	0.9983979	0.91965014	0.9832932	0.97828126	0.7774922	0.9935476
1.0	0.9941386	0.024169568	0.9880981	0.92818445	0.98695636	0.9455154	0.24735169	0.98053896	0.025623294	0.9994342
1.0	0.7666787	0.9891896	0.95023876	0.9874942	0.9998412	0.99994516	0.9119336	0.9995958	0.38632795	0.999161
1.0	0.9742888	0.98570377	0.012758574	0.9976503	0.9984003	0.99994504	0.9992823	0.09358667	0.33071405	0.9991899
1.0	0.99979347	0.99798787	0.05935681	0.9998921	0.9972849	0.99869776	0.0070344415	0.8947653	0.7221425	0.9987225
1.0	0.8788579	0.9998909	0.0956534	0.9977945	0.9681184	0.2019825	0.07155023	0.99929583	0.23204632	0.47444314
1.0	0.007727882	0.5111377	0.9992625	0.9998548	0.9990702	0.98787874	0.0028859084	0.99949586	0.9962314	0.9992181
1.0	0.9992793	0.9993205	0.9862381	0.9580062	0.85635746	0.98938274	0.5755071	0.9998362	0.9986559	0.9990613
1.0	0.9999409	0.5264028	0.8784064	0.95767134	0.9954462	0.9971002	0.99931204	0.6144941	0.03806349	0.08031477
1.0	0.9949602	0.99804974	0.6370845	0.94759196	0.9797148	0.9997955	0.9792899	0.9989893	0.49449342	0.9827692
1.0	0.9997408	0.99849176	0.9875278	0.9998412	0.99983037	0.9995189	0.08487613	0.98672444	0.85918194	0.99946684
1.0	0.0026280019	0.99030006	0.06558666	0.9985617	0.99340844	0.99959975	0.050785355	0.99808973	0.981153	0.0069120293
1.0	0.84499735	0.9993623	0.99627954	0.10250321	0.2124523	0.97316307	0.49278626	0.9992478	0.9622879	0.9997465
1.0	0.9904879	0.82428205	0.9998778	0.012766181	0.9996749	0.9971801	0.9695217	0.999579	0.9989365	0.9753132
1.0	0.97040033	0.97975916	0.9892287	0.91311693	0.99967206	0.9548707	0.99912196	0.9951441	0.08344891	0.99536926
1.0	0.9829873	0.9938909	0.9961009	0.9879952	0.957437	0.9961003	0.9989666	0.9999349	0.99723357	0.0015243277
1.0	0.0064098225	0.99997413	0.21320917	0.9996433	0.99870443	0.99979395	0.99908936	0.9981822	0.6502615	0.48130125
1.0	0.9988814	0.014671835	0.99157727	0.97039557	0.9991436	0.99976116	0.32916966	0.9958145	0.9953194	0.99929583
1.0	0.98975474	0.9998348	0.99735534	0.008325693	0.9998958	0.9986442	0.9902754	0.008247912	0.9966408	0.9989791
1.0	0.3702666	0.9981871	0.964648	0.9997818	0.7584923	0.99973637	0.9881832	0.99898154	0.98638994	0.004819241
1.0	0.9989285	0.99754936	0.99577576	0.99591845	0.6629515	0.9739943	0.26663023	0.997276	0.082815416	0.9999409
1.0	0.9718198	0.9998203	0.99853766	0.9745447	0.99847716	0.946967	0.9997614	0.999017	0.96786255	0.16553007
1.0	0.99927396	0.9994111	0.9999502	0.99333775	0.997624	0.99984634	0.112257	0.99049604	0.89869744	0.9990252
1.0	0.99978	0.98513204	0.9869196	0.028311137	0.00029562518	0.9990068	0.1214722	0.99786735	0.17781687	0.9992816
1.0	0.49433634	0.9979938	0.6203976	0.999728	0.9968137	0.9998086	0.99990785	0.98977065	0.9905261	0.9995635
1.0	0.9680521	0.022804547	0.1442817	0.99883646	0.99660146	0.9997696	0.98953784	0.9998041	0.2798818	0.08558855
1.0	0.008967355	0.9297732	0.9770563	0.13410072	0.9999522	0.9997644	0.9903328	0.99987054	0.9694568	0.99974877
1.0	0.9908495	0.9698313	0.99984837	0.9763426	0.9983034	0.9959306	0.98506784	0.0006347613	0.33292162	0.9996636
1.0	0.9993925	0.99990666	0.1616561	0.99978286	0.9540598	0.9770847	0.9989568	0.9971607	0.9908444	0.99741995
1.0	0.9176145	0.18339777	0.9778987	0.9939231	0.986524	0.7241445	0.0002290199	0.49826616	0.85208863	0.99832743
1.0	0.9853431	0.9307001	0.9933682	0.8413851	0.9966826	0.9749229	0.9982658	0.99968195	0.34471643	0.9953194
1.0	0.9941922	0.9780448	0.2980123	0.99276054	0.9940597	0.00032743005	0.9988236	0.9986425	0.99208754	0.9955609
1.0	0.99751055	0.9979736	0.7445609	0.9971904	0.9987274	0.998928	0.227615	0.97755665	0.11259033	0.9992424
1.0	0.83884233	0.9703553	0.9996216	0.99996936	0.99643046	0.37996095	0.99972695	0.47112486	0.9998053	0.55412894
1.0	0.97457266	0.5293969	0.9874763	0.99626935	0.9944712	0.99993956	0.9992508	0.9306381	0.18895532	0.9913999
1.0	0.004301107	0.9808303	0.9622986	0.9992206	0.49056497	0.99970466	0.998681	0.9988135	0.0038559553	0.99997854
1.0	0.99918157	0.9883526	0.99994946	0.97462195	0.2398736	0.999645	0.99742657	0.8523775	0.9910261	0.9945913
1.0	0.9953703	0.9990496	0.9945262	0.8895788	0.9654003	0.9997863	0.99469924	0.99978167	0.99807066	0.99861026
1.0	0.97541463	0.99457175	0.997629	0.9995901	0.99795216	9.063388e-05	0.13621746	0.9417385	0.99755114	0.999019
1.0	0.9499607	0.9585783	0.99606943	0.9980476	0.9992974	0.9547862	0.45513046	0.99678886	0.041388664	0.005469918
1.0	0.9977204	0.9995746	0.995462	0.9995946	0.9366305	0.99796885	0.99551564	0.99099535	0.03961727	0.9999318
1.0	0.41265795	0.9569717	0.004698185	0.99988914	0.9763375	0.991401	0.20638928	0.99655163	0.037862312	0.9994455
1.0	0.9987596	0.997757	0.07347724	0.9970957	0.99878997	0.99777263	0.96460885	0.999554	0.87358826	0.9963797
1.0	0.5029501	0.99554294	0.99631387	0.9984713	0.9968935	0.99959594	0.29350975	0.997482	0.06999786	0.27093318
1.0	0.99311006	0.9926984	0.17179394	0.03845168	0.7476239	0.9888938	0.9944858	0.9995127	0.9870538	0.99795437
1.0	0.99919325	0.7800284	0.99969256	0.965238	0.999012	0.999035	0.41944784	0.95894355	0.95479226	0.97715765
1.0	0.99420255	0.99995935	0.8518939	0.7300922	0.99993587	0.9980463	0.99218446	0.9998952	0.9824676	0.15351482
1.0	0.97979903	0.65688515	0.99086994	0.992623	0.9976774	0.9959395	0.9898121	0.9988776	0.9997925	0.8505485
1.0	0.9924384	0.9999776	0.9974105	0.8933922	0.9919813	0.99934834	0.99804556	0.78414613	0.99731296	0.07617005
1.0	0.78210294	0.9983718	0.9948166	0.99952614	0.9964424	0.16912527	0.9841776	0.9818658	0.8661849	0.9909054
1.0	0.8309436	0.99999034	0.999703	0.9981312	0.9999777	0.999759	0.9941975	0.9983381	0.8862896	0.9924218
1.0	0.9998117	0.99804556	0.99779546	0.04342162	0.99888355	0.9730234	0.9990988	0.9996933	0.082605876	0.9984738
1.0	0.99997795	0.99663603	0.9992397	0.9969717	0.9970433	0.89369553	0.99424696	0.9819234	0.8818939	0.9991617
1.0	0.9982876	0.9734554	0.9983576	0.99987364	0.9994259	0.989939	0.57960707	0.9975848	0.9781277	0.99963284
1.0	0.9678801	0.9998369	0.9958968	0.98607266	0.018766979	0.9987472	0.0030948236	0.9998142	0.9970469	0.9884382
1.0	0.9933013	0.9884179	0.9955456	0.9997956	0.9993043	0.99348664	0.82542855	0.9981616	4.899701e-05	0.9907397
1.0	0.9916216	0.923059	0.9996032	0.99580306	0.9964909	0.9974502	0.9943395	0.09401743	0.21996416	0.01874483
0.0	0.9738453	0.9307001	0.97517145	0.9763426	0.85635746	0.9548707	0.8870747	0.92616856	0.8986201	0.9733074
0.0	0.9738453	0.9307001	0.97517145	0.9763426	0.85635746	0.9548707	0.8870747	0.92616856	0.8986201	0.9733074
0.0	0.9738453	0.9307001	0.97517145	0.9763426	0.85635746	0.9548707	0.8870747	0.92616856	0.8986201	0.9733074
0.0	0.9738453	0.9307001	0.97517145	0.9763426	0.85635746	0.9548707	0.8870747	0.92616856	0.8986201	0.9733074
0.0	0.9738453	0.9307001	0.97517145	0.9763426	0.85635746	0.9548707	0.8870747	0.92616856	0.8986201	0.9733074
0.0	0.9738453	0.9307001	0.97517145	0.9763426	0.85635746	0.9548707	0.8870747	0.92616856	0.8986201	0.9733074
0.0	0.9823058	0.9903616	0.995408	0.9981273	0.9939121	0.992849	0.9959423	0.99801874	0.83074063	0.96384335
0.0	0.9387147	0.7071758	0.46490797	0.95878637	0.7230741	0.60409003	0.6961274	0.96332157	0.5155661	0.98156434
0.0	0.9387147	0.7071758	0.46490797	0.95878637	0.7230741	0.60409003	0.6961274	0.96332157	0.5155661	0.98156434
0.0	0.9888502	0.9975229	0.9966434	0.998288	0.99440646	0.9973839	0.9975204	0.9994803	0.9715109	0.9956333
0.0	0.9927174	0.997999	0.99765044	0.9972172	0.995918	0.9954005	0.9948843	0.99851686	0.98669666	0.9964031
0.0	0.9864654	0.9970782	0.9961539	0.9958683	0.99410063	0.9932407	0.9913293	0.99701834	0.9744723	0.99378914
0.0	0.92488325	0.9851327	0.9918578	0.9660108	0.98262733	0.9789708	0.98570895	0.991865	0.9230851	0.9339365
0.0	0.9864654	0.9970782	0.9961539	0.9958683	0.99410063	0.9932407	0.9913293	0.99701834	0.9744723	0.99378914
0.0	0.9864654	0.9970782	0.9961539	0.9958683	0.99410063	0.9932407	0.9913293	0.99701834	0.9744723	0.99378914
0.0	0.92488325	0.9851327	0.9918578	0.9660108	0.98262733	0.9789708	0.98570895	0.991865	0.9230852	0.9339365
0.0	0.9987638	0.99979824	0.99958545	0.9997675	0.99890935	0.999376	0.99870133	0.9996486	0.9970734	0.9989293
0.0	0.9738453	0.9307001	0.97517145	0.9763426	0.85635746	0.9548707	0.8870747	0.92616856	0.8986201	0.9733074
0.0	0.9738453	0.9307001	0.97517145	0.9763426	0.85635746	0.9548707	0.8870747	0.92616856	0.8986201	0.9733074
0.0	0.9987638	0.99979824	0.99958545	0.9997675	0.99890935	0.999376	0.99870133	0.9996486	0.9970734	0.9989293
0.0	0.9738453	0.9307001	0.97517145	0.9763426	0.85635746	0.9548707	0.8870747	0.92616856	0.8986201	0.9733074
0.0	0.9738453	0.9307001	0.97517145	0.9763426	0.85635746	0.9548707	0.8870747	0.92616856	0.8986201	0.9733074
0.0	0.9864654	0.9970782	0.9961539	0.9958683	0.99410063	0.9932407	0.9913293	0.99701834	0.9744723	0.99378914
0.0	0.92488325	0.9851327	0.9918578	0.9660108	0.98262733	0.9789708	0.98570895	0.991865	0.9230852	0.9339365
0.0	0.9888502	0.9975229	0.9966434	0.998288	0.99440646	0.9973839	0.9975204	0.9994803	0.9715109	0.9956333
0.0	0.9864654	0.9970782	0.9961539	0.9958683	0.99410063	0.9932407	0.9913293	0.99701834	0.9744723	0.99378914
0.0	0.9987638	0.99979824	0.99958545	0.9997675	0.99890935	0.999376	0.99870133	0.9996486	0.9970734	0.9989293
0.0	0.00013687598	0.0028039878	3.816351e-05	6.348289e-05	0.00014416965	0.00011475881	7.230459e-05	0.0012020516	8.712972e-05	0.00037381274
0.0	0.0003814301	0.033000622	0.040324453	0.008785277	0.048069917	0.002719459	0.003048093	0.00046738464	0.00027646348	0.019643376
0.0	0.9987638	0.99979824	0.99958545	0.9997675	0.99890935	0.999376	0.99870133	0.9996486	0.9970734	0.9989293
0.0	0.9738453	0.93070006	0.97517145	0.9763426	0.85635746	0.9548707	0.8870747	0.92616856	0.8986201	0.9733074
0.0	0.9987638	0.99979824	0.99958545	0.9997675	0.99890935	0.999376	0.99870133	0.9996486	0.9970734	0.9989293
0.0	0.9738453	0.9307001	0.97517145	0.9763426	0.85635746	0.9548707	0.8870747	0.92616856	0.8986201	0.9733074
0.0	0.9738453	0.93070006	0.97517145	0.9763426	0.85635746	0.9548707	0.8870747	0.92616856	0.8986201	0.9733074
0.0	0.9738453	0.9307001	0.97517145	0.9763426	0.85635746	0.9548707	0.8870747	0.92616856	0.8986201	0.9733074
0.0	0.9738453	0.9307001	0.97517145	0.9763426	0.85635746	0.9548707	0.8870747	0.92616856	0.8986201	0.9733074
0.0	0.9987638	0.99979824	0.99958545	0.9997675	0.99890935	0.999376	0.99870133	0.9996486	0.9970734	0.9989293
0.0	0.9888502	0.9975229	0.9966434	0.998288	0.99440646	0.9973839	0.9975204	0.9994803	0.9715109	0.9956333
0.0	0.9888502	0.9975229	0.9966434	0.998288	0.99440646	0.9973839	0.9975204	0.9994803	0.9715109	0.9956333
0.0	0.9864654	0.9970782	0.9961539	0.9958683	0.99410075	0.9932407	0.9913293	0.99701834	0.9744723	0.99378914
0.0	0.9864654	0.9970782	0.9961539	0.9958683	0.99410075	0.9932407	0.9913293	0.99701834	0.9744723	0.99378914
0.0	0.8195802	0.951288	0.49001992	0.97806734	0.96930426	0.9428406	0.97015566	0.9856793	0.7865823	0.9841511
0.0	0.8264264	0.95503116	0.4553548	0.96845835	0.96621656	0.9480541	0.97470367	0.98969954	0.7773803	0.9813737
0.0	0.8110557	0.95765734	0.44114423	0.97516733	0.96525794	0.9393672	0.97174376	0.98673266	0.79741013	0.97855407
0.0	0.8272192	0.9625584	0.39494756	0.9735975	0.9684937	0.94384605	0.97525793	0.98844576	0.8092094	0.98041165
0.0	0.7577196	0.94602424	0.38189515	0.95651984	0.9623388	0.9150304	0.95923686	0.9824148	0.72785556	0.97366434
0.0	0.7577196	0.94602424	0.38189515	0.95651984	0.9623387	0.9150304	0.95923686	0.9824148	0.7278555	0.97366434
0.0	0.75771964	0.94602424	0.3818952	0.95651984	0.9623387	0.9150304	0.95923686	0.9824148	0.72785556	0.97366434
0.0	0.7577196	0.94602424	0.38189527	0.95651984	0.9623387	0.9150304	0.95923686	0.9824148	0.7278555	0.97366434
0.0	0.75771964	0.94602424	0.38189515	0.95651984	0.9623387	0.9150304	0.95923686	0.9824148	0.72785556	0.97366434
0.0	0.92488325	0.9851327	0.9918578	0.9660108	0.98262733	0.9789708	0.98570895	0.991865	0.9230852	0.9339365
0.0	0.9864654	0.9970782	0.9961539	0.9958683	0.99410063	0.9932407	0.9913293	0.99701834	0.97447234	0.99378914
0.0	0.995076	0.99868125	0.9984471	0.999468	0.9968161	0.9989612	0.9988367	0.9997036	0.9886596	0.9974039
0.0	0.99817204	0.99920976	0.81994987	0.9861103	0.9822203	0.107788175	0.9672102	0.09808651	0.9957306	0.8441894
0.0	0.99119055	0.9952264	0.99982387	0.9312316	0.9995129	0.99409395	0.9999708	0.97999567	0.008533262	0.7855095
0.0	0.9864654	0.9970782	0.9961539	0.9958683	0.99410075	0.9932407	0.9913293	0.99701834	0.9744723	0.99378914
0.0	0.05809184	0.012046099	0.00092634064	0.0008638724	0.01768216	0.0020386784	0.06939581	0.0029216907	0.0019542072	0.0007909815
0.0	0.9738453	0.9307001	0.97517145	0.9763426	0.85635746	0.9548707	0.8870747	0.92616856	0.8986201	0.9733074
0.0	0.9738453	0.9307001	0.97517145	0.9763426	0.85635746	0.9548707	0.8870747	0.92616856	0.8986201	0.9733074
0.0	0.9987638	0.99979824	0.99958545	0.9997675	0.99890935	0.999376	0.99870133	0.9996486	0.9970734	0.9989293
0.0	0.9738453	0.9307001	0.97517145	0.9763426	0.85635746	0.9548707	0.8870747	0.92616856	0.8986201	0.9733074
0.0	0.99898237	0.9994659	0.999458	0.9996971	0.9996288	0.9998111	0.9995834	0.99994457	0.9990447	0.9996406
0.0	0.00029378876	0.006982213	0.01628519	0.0002312662	0.0036910498	0.0014008158	0.011860568	0.00046601286	0.08716226	0.0010698278
0.0	0.63624036	0.95742846	0.9675505	0.92038834	0.98221636	0.9099352	0.9855068	0.94680315	0.9738975	0.9473412
0.0	0.9987638	0.99979824	0.99958545	0.9997675	0.99890935	0.999376	0.99870133	0.9996486	0.9970734	0.9989293
0.0	0.9738453	0.9307001	0.97517145	0.9763426	0.85635746	0.9548707	0.8870747	0.92616856	0.8986201	0.9733074
0.0	0.9738453	0.9307001	0.97517145	0.9763426	0.85635746	0.9548707	0.8870747	0.92616856	0.8986201	0.9733074
0.0	0.9738453	0.9307001	0.97517145	0.9763426	0.85635746	0.9548707	0.8870747	0.92616856	0.8986201	0.9733074
0.0	0.9738453	0.9307001	0.97517145	0.9763426	0.85635746	0.9548707	0.8870747	0.92616856	0.8986201	0.9733074
0.0	0.9738453	0.9307001	0.97517145	0.9763426	0.85635746	0.9548707	0.8870747	0.92616856	0.8986201	0.9733074
0.0	0.9987638	0.99979824	0.99958545	0.9997675	0.99890935	0.999376	0.99870133	0.9996486	0.9970734	0.9989293
0.0	0.9859035	0.99834466	0.93773	0.9967063	0.99254084	0.99752396	0.99794656	0.9988637	0.9789747	0.998814
0.0	0.98818624	0.9951533	0.99461657	0.99017847	0.99543226	0.99303895	0.9925485	0.99684566	0.97870046	0.9956031
0.0	0.9916823	0.99947375	0.995776	0.996915	0.99807584	0.9980399	0.9885627	0.9992793	0.98222697	0.9991924
0.0	0.9738453	0.9307001	0.97517145	0.9763426	0.85635746	0.9548707	0.8870747	0.92616856	0.8986201	0.9733074
0.0	0.9888502	0.9975229	0.9966434	0.998288	0.99440646	0.9973839	0.9975204	0.9994803	0.9715109	0.9956333
0.0	0.9864654	0.9970782	0.9961539	0.9958683	0.99410063	0.9932407	0.9913293	0.99701834	0.9744723	0.99378914
0.0	0.92488325	0.9851327	0.9918578	0.9660108	0.98262733	0.9789708	0.98570895	0.991865	0.9230852	0.9339365
0.0	0.9864654	0.9970782	0.9961539	0.9958683	0.99410063	0.9932407	0.9913293	0.99701834	0.9744723	0.99378914
0.0	0.98818624	0.9951533	0.99461657	0.99017847	0.99543226	0.99303895	0.9925485	0.99684566	0.97870046	0.9956031
0.0	0.9864654	0.9970782	0.9961539	0.9958683	0.99410063	0.9932407	0.9913293	0.99701834	0.9744723	0.99378914
0.0	0.99395317	0.998279	0.9983576	0.99846125	0.99599814	0.9975272	0.9961456	0.9985909	0.9888243	0.99728584
0.0	0.9738453	0.9307001	0.97517145	0.9763426	0.85635746	0.9548707	0.8870747	0.92616856	0.8986201	0.9733074
0.0	0.9738453	0.9307001	0.97517145	0.9763426	0.85635746	0.9548707	0.8870747	0.92616856	0.8986201	0.9733074
0.0	0.9738453	0.9307001	0.97517145	0.9763426	0.85635746	0.9548707	0.8870747	0.92616856	0.8986201	0.9733074
0.0	0.9738453	0.9307001	0.9751713	0.97634274	0.85635746	0.9548707	0.8870747	0.92616856	0.8986201	0.9733074
0.0	0.9738453	0.9307001	0.9751713	0.97634274	0.85635746	0.9548707	0.8870747	0.92616856	0.8986201	0.9733074
0.0	0.9738453	0.93070006	0.97517145	0.9763426	0.85635746	0.9548707	0.8870747	0.92616856	0.8986201	0.9733074
0.0	0.9738453	0.93070006	0.97517145	0.9763426	0.85635746	0.9548707	0.8870747	0.92616856	0.8986201	0.9733074
0.0	0.9738453	0.9307001	0.97517145	0.9763426	0.85635746	0.9548707	0.8870747	0.92616856	0.8986201	0.9733074
0.0	0.9888502	0.9975229	0.9966434	0.998288	0.99440646	0.9973839	0.9975204	0.9994803	0.9715109	0.9956333
0.0	0.9888502	0.9975229	0.9966434	0.998288	0.99440646	0.9973839	0.9975204	0.9994803	0.9715109	0.9956333
0.0	0.9864654	0.9970782	0.9961539	0.9958683	0.99410075	0.9932407	0.9913293	0.99701834	0.9744723	0.99378914
0.0	0.9864654	0.9970782	0.9961539	0.9958683	0.99410063	0.9932407	0.9913293	0.99701834	0.9744723	0.99378914
0.0	0.9738453	0.9307001	0.97517145	0.9763426	0.85635746	0.9548707	0.8870747	0.92616856	0.8986201	0.9733074
0.0	0.92488325	0.9851327	0.9918578	0.9660108	0.98262733	0.9789708	0.98570895	0.991865	0.9230852	0.9339365
0.0	0.92488325	0.9851327	0.9918578	0.9660108	0.98262733	0.9789708	0.98570895	0.991865	0.9230851	0.9339365
0.0	0.9864654	0.9970782	0.9961539	0.9958683	0.99410063	0.9932407	0.9913293	0.99701834	0.9744723	0.99378914
0.0	0.9864654	0.9970782	0.9961539	0.9958683	0.99410063	0.9932407	0.9913293	0.99701834	0.9744723	0.99378914
0.0	0.9738453	0.9307001	0.97517145	0.9763426	0.85635746	0.9548707	0.8870747	0.92616856	0.8986201	0.9733074
0.0	0.9738453	0.9307001	0.97517145	0.9763426	0.85635746	0.9548707	0.8870747	0.92616856	0.8986201	0.9733074
0.0	0.9738453	0.9307001	0.97517145	0.9763426	0.85635746	0.9548707	0.8870747	0.92616856	0.8986201	0.9733074
0.0	0.9738453	0.9307001	0.97517145	0.9763426	0.85635746	0.9548707	0.8870747	0.92616856	0.8986201	0.9733074
0.0	0.9987638	0.99979824	0.99958545	0.9997675	0.99890935	0.999376	0.99870133	0.9996486	0.9970734	0.9989293
0.0	0.9738453	0.9307001	0.97517145	0.9763426	0.85635746	0.9548707	0.8870747	0.92616856	0.8986201	0.9733074
0.0	0.9738453	0.9307001	0.97517145	0.9763426	0.85635746	0.9548707	0.8870747	0.92616856	0.8986201	0.9733074
0.0	0.9987638	0.99979824	0.99958545	0.9997675	0.99890935	0.999376	0.99870133	0.9996486	0.9970734	0.9989293
0.0	0.9738453	0.9307001	0.97517145	0.9763426	0.85635746	0.9548707	0.8870747	0.92616856	0.8986201	0.9733074
0.0	0.9738453	0.9307001	0.97517145	0.9763426	0.85635746	0.9548707	0.8870747	0.92616856	0.8986201	0.9733074
0.0	0.99891436	0.9998568	0.9996661	0.9998274	0.99923635	0.99961436	0.99906653	0.99974424	0.9981823	0.99914
0.0	0.9738453	0.9307001	0.97517145	0.9763426	0.85635746	0.9548707	0.8870747	0.92616856	0.8986201	0.9733074
0.0	0.9738453	0.9307001	0.97517145	0.9763426	0.85635746	0.9548707	0.8870747	0.92616856	0.8986201	0.9733074
0.0	0.9738453	0.9307001	0.97517145	0.9763426	0.85635746	0.9548707	0.8870747	0.92616856	0.8986201	0.9733074
0.0	0.9987638	0.99979824	0.99958545	0.9997675	0.99890935	0.999376	0.99870133	0.9996486	0.9970734	0.9989293
0.0	0.9987638	0.99979824	0.99958545	0.9997675	0.99890935	0.999376	0.99870133	0.9996486	0.9970734	0.9989293
0.0	0.9738453	0.9307001	0.97517145	0.9763426	0.85635746	0.9548707	0.8870747	0.92616856	0.8986201	0.9733074
0.0	0.98818624	0.9951533	0.99461657	0.99017847	0.99543226	0.99303895	0.9925485	0.99684566	0.97870046	0.9956031
0.0	0.0027228286	2.5537443e-05	0.0004255573	8.013996e-05	0.011550493	0.0009752491	4.025806e-05	0.008598808	0.00752514	0.0002231362
0.0	0.9888502	0.9975229	0.9966434	0.998288	0.99440646	0.9973839	0.9975204	0.9994803	0.9715109	0.9956333
0.0	0.9864654	0.9970782	0.9961539	0.9958683	0.99410063	0.9932407	0.9913293	0.99701834	0.9744723	0.99378914
0.0	0.92488325	0.9851327	0.9918578	0.9660108	0.98262733	0.9789708	0.98570895	0.991865	0.9230852	0.9339365
0.0	0.9864654	0.9970782	0.9961539	0.9958683	0.99410063	0.9932407	0.9913293	0.99701834	0.9744723	0.99378914
0.0	0.9859035	0.99834466	0.93773	0.9967063	0.99254084	0.99752396	0.99794656	0.9988637	0.9789747	0.998814
0.0	0.9888502	0.9975229	0.9966434	0.998288	0.99440646	0.9973839	0.9975204	0.9994803	0.9715109	0.9956333
0.0	0.9888502	0.9975229	0.9966434	0.998288	0.99440646	0.9973839	0.9975204	0.9994803	0.9715109	0.9956333
0.0	0.9864654	0.9970782	0.9961539	0.9958683	0.99410063	0.9932407	0.9913293	0.99701834	0.9744723	0.99378914
0.0	0.9864654	0.9970782	0.9961539	0.9958683	0.99410063	0.9932407	0.9913293	0.99701834	0.9744723	0.99378914
0.0	0.9864654	0.9970782	0.9961539	0.9958683	0.99410063	0.9932407	0.9913293	0.99701834	0.97447234	0.99378914
0.0	0.9864654	0.9970782	0.9961539	0.9958683	0.99410063	0.9932407	0.9913293	0.99701834	0.9744723	0.99378914
0.0	0.9987638	0.99979824	0.99958545	0.9997675	0.99890935	0.999376	0.99870133	0.9996486	0.9970734	0.9989293
0.0	0.9987638	0.99979824	0.99958545	0.9997675	0.99890935	0.999376	0.99870133	0.9996486	0.9970734	0.9989293
0.0	0.9888502	0.9975229	0.9966434	0.998288	0.99440646	0.9973839	0.9975204	0.9994803	0.9715109	0.9956333
0.0	0.9864654	0.9970782	0.9961539	0.9958683	0.99410063	0.9932407	0.9913293	0.99701834	0.9744723	0.99378914
0.0	0.9864654	0.9970782	0.9961539	0.9958683	0.99410063	0.9932407	0.9913293	0.99701834	0.97447234	0.99378914
0.0	0.9987638	0.99979824	0.99958545	0.9997675	0.99890935	0.999376	0.99870133	0.9996486	0.9970734	0.9989293
0.0	0.9738453	0.93070006	0.97517145	0.9763426	0.85635746	0.9548707	0.8870747	0.92616856	0.8986201	0.9733074
0.0	0.9738453	0.9307001	0.97517145	0.9763426	0.85635746	0.9548707	0.8870747	0.92616856	0.8986201	0.9733074
0.0	0.9738453	0.9307001	0.97517145	0.9763426	0.85635746	0.9548707	0.8870747	0.92616856	0.8986201	0.9733074
0.0	0.9738453	0.9307001	0.97517145	0.9763426	0.85635746	0.9548707	0.8870747	0.92616856	0.8986201	0.9733074
0.0	0.0036901208	0.018212585	0.0051137777	0.006601738	0.020477103	0.010909317	0.0051970514	0.0060984897	0.00083022186	0.0028769458
0.0	0.0036901208	0.018212575	0.0051137777	0.006601738	0.020477103	0.010909317	0.005197049	0.0060984897	0.00083022186	0.0028769458
0.0	0.0036901208	0.018212575	0.0051137777	0.006601741	0.020477103	0.010909317	0.0051970514	0.0060984897	0.00083022186	0.0028769458
0.0	0.003690117	0.018212572	0.005113783	0.006601741	0.020477107	0.010909323	0.0051970542	0.0060984925	0.00083022186	0.002876947
0.0	0.0036901208	0.018212575	0.0051137777	0.006601741	0.020477103	0.010909317	0.0051970514	0.0060984897	0.00083022186	0.0028769458
0.0	0.0036901208	0.018212585	0.0051137777	0.006601741	0.020477103	0.010909317	0.0051970514	0.0060984897	0.00083022186	0.0028769458
0.0	0.0036901208	0.018212575	0.0051137777	0.006601738	0.020477103	0.010909317	0.0051970514	0.0060984897	0.00083022186	0.0028769458
0.0	0.003690117	0.018212575	0.005113783	0.006601744	0.020477107	0.010909323	0.0051970542	0.0060984925	0.00083022186	0.0028769458
0.0	0.0036901208	0.018212575	0.0051137777	0.006601741	0.020477103	0.010909317	0.0051970514	0.0060984897	0.00083022186	0.0028769458
0.0	0.0036901208	0.018212575	0.0051137777	0.006601741	0.020477103	0.010909317	0.0051970514	0.0060984897	0.00083022186	0.0028769458
0.0	0.0036901208	0.018212575	0.0051137777	0.006601738	0.020477103	0.010909312	0.0051970514	0.0060984897	0.00083022186	0.0028769458
0.0	0.003690117	0.018212572	0.005113783	0.006601744	0.020477107	0.010909323	0.0051970542	0.0060984925	0.00083022186	0.0028769458
0.0	0.0036901208	0.018212575	0.0051137777	0.006601741	0.020477103	0.010909312	0.0051970514	0.0060984897	0.00083022186	0.0028769458
0.0	0.9738453	0.9307001	0.97517145	0.9763426	0.85635746	0.9548707	0.8870747	0.92616856	0.8986201	0.9733074
0.0	0.9738453	0.9307001	0.97517145	0.9763426	0.85635746	0.9548707	0.8870747	0.92616856	0.8986201	0.9733074
0.0	0.9738453	0.93070006	0.9751713	0.9763426	0.85635746	0.9548707	0.8870747	0.92616856	0.8986201	0.9733074
0.0	0.9738453	0.9307001	0.97517145	0.9763426	0.85635746	0.9548707	0.8870747	0.92616856	0.8986201	0.9733074
0.0	0.9738453	0.9307001	0.97517145	0.9763426	0.85635746	0.9548707	0.8870747	0.92616856	0.8986201	0.9733074
0.0	0.9738453	0.9307001	0.97517145	0.9763426	0.85635746	0.9548707	0.8870747	0.92616856	0.8986201	0.9733074
0.0	0.9738453	0.9307001	0.97517145	0.9763426	0.85635746	0.9548707	0.8870747	0.92616856	0.8986201	0.9733074
0.0	0.9738453	0.9307001	0.97517145	0.9763426	0.85635746	0.9548707	0.8870747	0.92616856	0.8986201	0.9733074
0.0	0.9738453	0.9307001	0.97517145	0.9763426	0.85635746	0.9548707	0.8870747	0.92616856	0.8986201	0.9733074
0.0	0.9987638	0.99979824	0.99958545	0.9997675	0.99890935	0.999376	0.99870133	0.9996486	0.9970734	0.9989293
0.0	0.9738453	0.93070006	0.97517145	0.9763426	0.85635746	0.9548707	0.8870747	0.92616856	0.8986201	0.9733074
0.0	0.9738453	0.9307001	0.97517145	0.9763426	0.85635746	0.9548707	0.8870747	0.92616856	0.8986201	0.9733074
0.0	0.9738453	0.9307001	0.97517145	0.9763426	0.85635746	0.9548707	0.8870747	0.92616856	0.8986201	0.9733074
0.0	0.9916823	0.99947375	0.995776	0.996915	0.99807584	0.9980399	0.9885627	0.9992793	0.98222697	0.9991924
0.0	0.997227	0.9986092	0.9988463	0.99927586	0.99712783	0.9986487	0.9975871	0.9989191	0.9955739	0.99804807
0.0	0.9864654	0.9970782	0.9961539	0.9958683	0.99410063	0.9932407	0.9913293	0.99701834	0.9744723	0.99378914
0.0	0.9738453	0.9307001	0.97517145	0.9763426	0.85635746	0.9548707	0.8870747	0.92616856	0.8986201	0.9733074
0.0	0.98818624	0.9951533	0.99461657	0.99017847	0.99543226	0.99303895	0.9925485	0.99684566	0.97870046	0.9956031
0.0	0.6220746	0.9929438	0.40242228	0.24185422	0.8087325	0.23659077	0.041316785	0.43844232	0.024803707	0.043300822
0.0	0.9794611	0.998789	0.997279	0.9958289	0.99789643	0.9967632	0.9960115	0.9993649	0.94441444	0.9983523
0.0	0.9738453	0.9307001	0.97517145	0.9763426	0.85635746	0.9548707	0.8870747	0.92616856	0.8986201	0.9733074
0.0	0.9738453	0.93070006	0.97517145	0.9763426	0.85635746	0.9548707	0.8870747	0.92616856	0.8986201	0.9733074
0.0	0.9738453	0.93070006	0.97517145	0.9763426	0.85635746	0.9548707	0.8870747	0.92616856	0.8986201	0.9733074
0.0	0.9738453	0.93070006	0.97517145	0.9763426	0.85635746	0.9548707	0.8870747	0.92616856	0.8986201	0.9733074
0.0	0.9738453	0.93070006	0.97517145	0.9763426	0.85635746	0.9548707	0.8870747	0.92616856	0.8986201	0.9733074
0.0	0.995568	0.9994843	0.9992712	0.998626	0.9983461	0.998963	0.99623436	0.9994406	0.991484	0.99842787
0.0	0.9987638	0.99979824	0.99958545	0.9997675	0.99890935	0.999376	0.99870133	0.9996486	0.9970734	0.9989293
0.0	0.9738453	0.9307001	0.97517145	0.9763426	0.85635746	0.9548707	0.8870747	0.92616856	0.8986201	0.9733074
0.0	0.9916823	0.99947375	0.995776	0.996915	0.99807584	0.9980399	0.9885627	0.9992793	0.98222697	0.9991924
0.0	0.9916823	0.99947375	0.995776	0.996915	0.99807584	0.9980399	0.9885627	0.9992793	0.98222697	0.9991924
0.0	0.9916823	0.99947375	0.995776	0.996915	0.99807584	0.9980399	0.9885627	0.9992793	0.98222697	0.9991924
0.0	0.9916823	0.99947375	0.995776	0.996915	0.99807584	0.9980399	0.9885627	0.9992793	0.98222697	0.9991924
0.0	0.9916823	0.99947375	0.995776	0.996915	0.99807584	0.9980399	0.9885627	0.9992793	0.98222697	0.9991924
0.0	0.0002509314	0.04391903	0.0019879085	0.009440396	0.0070828376	0.008709614	0.65217465	0.0018925401	0.0022036645	0.0001951889
0.0	0.0016373706	0.34159002	0.052275226	0.00017073288	0.019538336	0.000840028	0.66505694	0.00038332577	0.009733263	0.033122204
0.0	0.9738453	0.9307001	0.97517145	0.9763426	0.85635746	0.9548707	0.8870747	0.92616856	0.8986201	0.9733074
0.0	0.9632833	0.0018822952	0.061198596	0.9871999	0.789778	0.951612	0.9396809	0.84495795	0.8535727	0.9753627
0.0	0.027959503	0.58733594	0.43072656	0.07214741	0.16794693	0.06407222	0.015525693	0.039114587	0.015675902	0.27130836
0.0	0.98901224	0.9969503	0.99630994	0.9990017	0.99713814	0.99840266	0.9982736	0.99866164	0.9916186	0.99545634
0.0	0.9738453	0.9307001	0.97517145	0.9763426	0.85635746	0.9548707	0.8870747	0.92616856	0.8986201	0.9733074
0.0	0.9906522	0.997511	0.9964044	0.99729544	0.99535745	0.9944648	0.993912	0.9973928	0.98602897	0.99589044
0.0	0.9738453	0.9307001	0.97517145	0.9763426	0.85635746	0.9548707	0.8870747	0.92616856	0.8986201	0.9733074
0.0	0.9738453	0.9307001	0.97517145	0.9763426	0.85635746	0.9548707	0.8870747	0.92616856	0.8986201	0.9733074
0.0	0.9738453	0.9307001	0.97517145	0.9763426	0.85635746	0.9548707	0.8870747	0.92616856	0.8986201	0.9733074
0.0	0.9738453	0.9307001	0.97517145	0.9763426	0.85635746	0.9548707	0.8870747	0.92616856	0.8986201	0.9733074
0.0	0.9738453	0.9307001	0.97517145	0.9763426	0.85635746	0.9548707	0.8870747	0.92616856	0.8986201	0.9733074
0.0	0.9738453	0.93070006	0.97517145	0.9763426	0.85635746	0.9548707	0.8870747	0.92616856	0.8986201	0.9733074
0.0	0.9738453	0.93070006	0.97517145	0.9763426	0.85635746	0.9548707	0.8870747	0.92616856	0.8986201	0.9733074
0.0	0.9869464	0.9961224	0.99721515	0.9990171	0.99690586	0.9987445	0.9983322	0.99883074	0.9918029	0.9969001
0.0	0.9738453	0.9307001	0.97517145	0.9763426	0.85635746	0.9548707	0.8870747	0.92616856	0.8986201	0.9733074
0.0	0.9738453	0.9307001	0.97517145	0.9763426	0.85635746	0.9548707	0.8870747	0.92616856	0.8986201	0.9733074
0.0	0.9738453	0.9307001	0.97517145	0.9763426	0.85635746	0.9548707	0.8870747	0.92616856	0.8986201	0.9733074
0.0	0.9738453	0.9307001	0.97517145	0.9763426	0.85635746	0.9548707	0.8870747	0.92616856	0.8986201	0.9733074
0.0	0.9738453	0.9307001	0.97517145	0.9763426	0.85635746	0.9548707	0.8870747	0.92616856	0.8986201	0.9733074
0.0	0.995568	0.9994843	0.9992712	0.998626	0.9983461	0.998963	0.99623436	0.9994406	0.991484	0.99842787
0.0	0.9738453	0.9307001	0.97517145	0.9763426	0.85635746	0.9548707	0.8870747	0.92616856	0.8986201	0.9733074
0.0	0.9738453	0.9307001	0.97517145	0.9763426	0.85635746	0.9548707	0.8870747	0.92616856	0.8986201	0.9733074
0.0	0.9738453	0.9307001	0.97517145	0.9763426	0.85635746	0.9548707	0.8870747	0.92616856	0.8986201	0.9733074
0.0	0.9738453	0.9307001	0.97517145	0.9763426	0.85635746	0.9548707	0.8870747	0.92616856	0.8986201	0.9733074
0.0	0.9738453	0.93070006	0.97517145	0.9763426	0.85635746	0.9548707	0.8870747	0.92616856	0.8986201	0.9733074
0.0	0.9738453	0.93070006	0.97517145	0.9763426	0.85635746	0.9548707	0.8870747	0.92616856	0.8986201	0.9733074
0.0	0.9942743	0.9968177	0.9967572	0.99605715	0.99663526	0.99663347	0.9955323	0.9985291	0.9842002	0.9973049
0.0	0.99592483	0.998792	0.9979614	0.9994916	0.9976023	0.99800175	0.9990101	0.99971026	0.99025625	0.9973036
0.0	0.613605	0.75700545	0.9907533	0.015397896	0.71152174	0.6595571	0.91937125	0.9983394	0.6866336	0.8876255
0.0	0.98024565	0.92427063	0.99848795	0.8339715	0.29479334	0.99422616	0.99665964	0.9990896	0.39166594	0.9259442
0.0	0.5150343	0.7528043	0.7120052	0.8342	0.5615755	0.9141632	0.5330676	0.77545524	0.19059883	0.996689
0.0	0.82547927	0.7122035	0.9296825	0.887867	0.840246	0.787727	0.90107816	0.9837331	0.68011975	0.93967927
0.0	0.52540916	0.8080027	0.92523265	0.13178815	0.2665211	0.8481592	0.28537488	0.70660853	0.60851824	0.90549636
0.0	0.86264277	0.9752313	0.97609985	0.6535843	0.7531188	0.9978606	0.921885	0.99927765	0.27364534	0.99637234
0.0	0.22785883	0.7113534	0.3163979	0.037770607	0.8613777	0.9289823	0.6956851	0.8280102	0.11603577	0.9432575
0.0	0.55701697	0.9200233	0.9450402	0.5148149	0.75648475	0.9924844	0.37282112	0.99718684	0.90218526	0.9243312
0.0	0.00022011784	0.70704716	0.13626112	0.027066547	0.0019346405	0.3806357	0.3827137	0.98432	0.00018631919	0.30970144
0.0	0.99764097	0.99971	0.99972194	0.99979264	0.99978775	0.99976903	0.9997031	0.999956	0.9988638	0.9996977
0.0	0.0021369653	0.002460329	0.0006291563	0.00010290686	0.00036169245	0.0001400867	0.00046636816	0.0006425866	0.0001718158	0.0002921255
0.0	0.012138836	0.0022415868	0.008328741	0.00086548436	0.0025700305	0.07729403	0.010736925	0.0025616225	0.00016445055	0.01684643
0.0	0.80260223	0.883815	0.49430266	0.9653615	0.9553997	0.93514645	0.18531375	0.85582983	0.6375883	0.96911776
0.0	0.97393066	0.99140924	0.9932706	0.97764915	0.9839715	0.96599525	0.97998476	0.9995061	0.9753103	0.9937086
0.0	0.9738453	0.9307001	0.97517145	0.9763426	0.85635746	0.9548707	0.8870747	0.92616856	0.8986201	0.9733074
0.0	0.9977428	0.99888974	0.9986809	0.9991767	0.9980913	0.9993068	0.99801886	0.9992545	0.99572575	0.99907196
0.0	0.9975745	0.9992798	0.99899787	0.9996018	0.9979619	0.9994512	0.9980709	0.99933475	0.9953519	0.9988122
0.0	0.9971054	0.99935704	0.9991672	0.99966085	0.998099	0.99853873	0.997983	0.9993678	0.99466324	0.9991616
0.0	0.9827695	0.99679166	0.99644023	0.9986473	0.996479	0.9987943	0.99793017	0.99834514	0.98996466	0.9958282
0.0	0.9738453	0.9307001	0.97517145	0.9763426	0.85635746	0.9548707	0.8870747	0.92616856	0.8986201	0.9733074
0.0	0.9888502	0.9975229	0.9966434	0.998288	0.99440646	0.9973839	0.9975204	0.9994803	0.9715109	0.9956333
0.0	0.9890983	0.808652	0.92053086	0.99999917	0.9519419	0.99654144	0.7050397	0.999577	0.8624705	0.59710115
0.0	0.9977937	0.9993369	0.9981408	0.9996599	0.99795157	0.99931586	0.99886334	0.999571	0.9837177	0.9990814
0.0	0.9986002	0.99967027	0.99929476	0.99987733	0.9990606	0.9996245	0.99921227	0.99980766	0.9959126	0.9994821
0.0	0.99583364	0.997526	0.99752146	0.99681926	0.997122	0.99643743	0.9957073	0.99877757	0.9931467	0.9984817
0.0	0.005124006	0.014844042	0.0031332627	0.0013656736	0.010745554	0.00711352	0.003509822	0.040532883	0.0018597036	0.0140472185
0.0	0.99225837	0.99559397	0.9953258	0.99184316	0.99608314	0.99381363	0.9944246	0.9975746	0.982017	0.9967344
0.0	0.0051240083	0.014844035	0.0031332627	0.0013656743	0.010745554	0.00711352	0.003509822	0.040532876	0.0018597036	0.0140472185
0.0	0.99225837	0.99559397	0.9953258	0.99184316	0.99608314	0.99381363	0.9944246	0.9975746	0.982017	0.9967344
0.0	0.9738453	0.9307001	0.97517145	0.9763426	0.85635746	0.9548707	0.8870747	0.92616856	0.8986201	0.9733074
0.0	0.9738453	0.93070006	0.9751713	0.9763426	0.85635746	0.9548707	0.8870747	0.92616856	0.8986201	0.9733074
0.0	0.9738453	0.9307001	0.97517145	0.9763426	0.85635746	0.9548707	0.8870747	0.92616856	0.8986201	0.9733074
0.0	0.9987638	0.99979824	0.99958545	0.9997675	0.99890935	0.999376	0.99870133	0.9996486	0.9970734	0.9989293
0.0	0.9738453	0.93070006	0.97517145	0.9763426	0.85635746	0.9548707	0.8870747	0.92616856	0.8986201	0.9733074
0.0	0.9916823	0.99947375	0.995776	0.996915	0.99807584	0.9980399	0.9885627	0.9992793	0.98222697	0.9991924
0.0	0.9738453	0.9307001	0.97517145	0.9763426	0.85635746	0.9548707	0.8870747	0.92616856	0.8986201	0.9733074
0.0	0.9987638	0.99979824	0.99958545	0.9997675	0.99890935	0.999376	0.99870133	0.9996486	0.9970734	0.9989293
0.0	0.9738453	0.9307001	0.97517145	0.9763426	0.85635746	0.9548707	0.8870747	0.92616856	0.8986201	0.9733074
0.0	0.00013687598	0.0028039878	3.816347e-05	6.348289e-05	0.00014416965	0.00011475881	7.230459e-05	0.0012020522	8.712972e-05	0.00037381274
0.0	0.9738453	0.9307001	0.97517145	0.9763426	0.85635746	0.9548707	0.8870747	0.92616856	0.8986201	0.9733074
0.0	0.9738453	0.9307001	0.97517145	0.9763426	0.85635746	0.9548707	0.8870747	0.92616856	0.8986201	0.9733074
0.0	0.9987638	0.99979824	0.99958545	0.9997675	0.99890935	0.999376	0.99870133	0.9996486	0.9970734	0.9989293
0.0	0.9738453	0.93070006	0.97517145	0.9763426	0.85635746	0.9548707	0.8870747	0.92616856	0.8986201	0.9733074
0.0	0.99933475	0.99911386	0.9990879	0.99943453	0.99893576	0.99917334	0.9992021	0.9995271	0.992328	0.9989911
0.0	0.9987638	0.99979824	0.99958545	0.9997675	0.99890935	0.999376	0.99870133	0.9996486	0.9970734	0.9989293
0.0	0.9738453	0.9307001	0.97517145	0.9763426	0.85635746	0.9548707	0.8870747	0.92616856	0.8986201	0.9733074
0.0	0.00013687598	0.0028039878	3.816351e-05	6.348289e-05	0.00014416965	0.00011475881	7.230459e-05	0.0012020528	8.712972e-05	0.00037381274
0.0	0.9967409	0.99713206	0.9981805	0.9970197	0.99749655	0.9971206	0.9954476	0.99843735	0.9937079	0.99752337
0.0	0.0051240083	0.014844035	0.0031332627	0.0013656743	0.010745554	0.007113517	0.003509822	0.040532883	0.0018597036	0.0140472185
0.0	0.0023699282	0.40662038	0.18282813	0.27086073	0.5473732	0.05160252	0.0331536	0.01981471	0.0009618432	0.0076354216
0.0	0.009230139	0.093120925	0.094105355	0.00010005408	0.0017135596	0.014026293	0.007678156	0.00014865042	0.012530729	0.00074445095
0.0	0.9888502	0.9975229	0.9966434	0.998288	0.99440646	0.9973839	0.9975204	0.9994803	0.9715109	0.9956333
0.0	0.9888502	0.9975229	0.9966434	0.998288	0.99440646	0.9973839	0.9975204	0.9994803	0.9715109	0.9956333
0.0	0.9738453	0.9307001	0.97517145	0.9763426	0.85635746	0.9548707	0.8870747	0.92616856	0.8986201	0.9733074
0.0	0.9738453	0.9307001	0.97517145	0.9763426	0.85635746	0.9548707	0.8870747	0.92616856	0.8986201	0.9733074
0.0	0.9738453	0.9307001	0.97517145	0.9763426	0.85635746	0.9548707	0.8870747	0.92616856	0.8986201	0.9733074
0.0	0.9738453	0.9307001	0.97517145	0.9763426	0.85635746	0.9548707	0.8870747	0.92616856	0.8986201	0.9733074
0.0	0.9738453	0.93070006	0.9751713	0.9763426	0.85635746	0.9548707	0.8870747	0.92616856	0.8986201	0.9733074
0.0	0.9738453	0.9307001	0.97517145	0.9763426	0.85635746	0.9548707	0.8870747	0.92616856	0.8986201	0.9733074
0.0	0.9738453	0.9307001	0.97517145	0.9763426	0.85635746	0.9548707	0.8870747	0.92616856	0.8986201	0.9733074
0.0	0.99583364	0.997526	0.99752146	0.99681926	0.997122	0.99643743	0.9957073	0.99877757	0.9931467	0.9984817
0.0	0.9738453	0.9307001	0.97517145	0.9763426	0.85635746	0.9548707	0.8870747	0.92616856	0.8986201	0.9733074
0.0	0.98859626	0.99414515	0.9763934	0.99705017	0.9907002	0.9941705	0.9971698	0.9961265	0.9105805	0.97229755
0.0	0.9931477	0.9960061	0.99576616	0.99341995	0.99630475	0.9952656	0.99312043	0.9978759	0.9845806	0.9965103
0.0	0.005124006	0.014844035	0.0031332627	0.0013656743	0.010745554	0.00711352	0.003509822	0.040532883	0.0018597036	0.0140472185
0.0	0.005124006	0.014844035	0.0031332627	0.0013656743	0.010745554	0.007113517	0.003509822	0.040532876	0.0018597036	0.0140472185
0.0	0.013288185	0.0012989925	0.0096212765	0.0007716116	0.031675376	0.09145512	0.0073301895	0.0024660279	0.00013313534	0.01332059
0.0	0.9738453	0.9307001	0.97517145	0.9763426	0.85635746	0.9548707	0.8870747	0.92616856	0.8986201	0.9733074
0.0	0.0051240083	0.014844042	0.0031332627	0.0013656736	0.010745554	0.007113517	0.003509822	0.040532876	0.0018597036	0.0140472185
0.0	0.9888502	0.9975229	0.9966434	0.998288	0.99440646	0.9973839	0.9975204	0.9994803	0.9715109	0.9956333
0.0	0.9738453	0.9307001	0.97517145	0.9763426	0.85635746	0.9548707	0.8870747	0.92616856	0.8986201	0.9733074
0.0	0.9738453	0.9307001	0.97517145	0.9763426	0.85635746	0.9548707	0.8870747	0.92616856	0.8986201	0.9733074
0.0	0.9738453	0.9307001	0.97517145	0.9763426	0.85635746	0.9548707	0.8870747	0.92616856	0.8986201	0.9733074
0.0	0.98818624	0.9951533	0.99461657	0.99017847	0.99543226	0.99303895	0.9925485	0.99684566	0.97870046	0.9956031
0.0	0.9738453	0.9307001	0.97517145	0.9763426	0.85635746	0.9548707	0.8870747	0.92616856	0.8986201	0.9733074
0.0	0.9738453	0.9307001	0.97517145	0.9763426	0.85635746	0.9548707	0.8870747	0.92616856	0.8986201	0.9733074
0.0	0.9738453	0.9307001	0.97517145	0.9763426	0.85635746	0.9548707	0.8870747	0.92616856	0.8986201	0.9733074
0.0	0.9738453	0.9307001	0.9751713	0.97634274	0.85635746	0.9548707	0.8870747	0.92616856	0.8986201	0.9733074
0.0	0.612828	0.7938117	0.85979897	0.6762532	0.9450711	0.9219912	0.98847824	0.780403	0.2912483	0.20700447
0.0	0.9738453	0.9307001	0.97517145	0.9763426	0.85635746	0.9548707	0.8870747	0.92616856	0.8986201	0.9733074
0.0	0.9738453	0.9307001	0.97517145	0.9763426	0.85635746	0.9548707	0.8870747	0.92616856	0.8986201	0.9733074
0.0	0.9970795	0.9994753	0.9992836	0.9988669	0.998697	0.9992219	0.99754095	0.9996244	0.9962758	0.9990662
0.0	0.9738453	0.9307001	0.97517145	0.9763426	0.85635746	0.9548707	0.8870747	0.92616856	0.8986201	0.9733074
0.0	0.0051240083	0.014844035	0.0031332627	0.0013656736	0.010745554	0.007113517	0.003509822	0.040532876	0.0018597036	0.0140472185
0.0	0.9738453	0.9307001	0.97517145	0.9763426	0.85635746	0.9548707	0.8870747	0.92616856	0.8986201	0.9733074
0.0	0.10250813	0.8711055	0.21652241	0.004605332	0.11607466	0.0125403255	0.0015798234	0.7948792	0.0017486662	0.9541994
0.0	0.9738453	0.9307001	0.97517145	0.9763426	0.85635746	0.9548707	0.8870747	0.92616856	0.8986201	0.9733074
0.0	0.005124006	0.014844042	0.0031332627	0.0013656736	0.010745554	0.007113517	0.003509822	0.040532876	0.0018597036	0.0140472185
0.0	0.6128279	0.7938115	0.8597989	0.6762533	0.9450711	0.9219912	0.98847824	0.78040284	0.29124814	0.20700444
0.0	0.9888502	0.9975229	0.9966434	0.998288	0.99440646	0.9973839	0.9975204	0.9994803	0.9715109	0.9956333
0.0	0.9738453	0.9307001	0.97517145	0.9763426	0.85635746	0.9548707	0.8870747	0.92616856	0.8986201	0.9733074
0.0	0.9910597	0.9977202	0.9971601	0.9985979	0.9952094	0.99776554	0.99784076	0.9995695	0.9756885	0.9958762
0.0	0.0118957935	0.25988975	0.0026597602	0.022324583	0.0061349543	0.0056555197	0.1965227	0.2206089	0.0014408008	0.00018489259
0.0	0.0266354	0.023084735	0.01006155	0.0039937403	0.02078141	0.017294267	0.006072383	0.07990238	0.005203517	0.026434045
0.0	0.9886557	0.99696356	0.99730045	0.9987288	0.9971187	0.9988398	0.99790525	0.99842286	0.99242026	0.99574333
0.0	0.9738453	0.9307001	0.97517145	0.9763426	0.85635746	0.9548707	0.8870747	0.92616856	0.8986201	0.9733074
0.0	0.9977937	0.9993369	0.9981408	0.9996599	0.99795157	0.99931586	0.99886334	0.999571	0.9837177	0.9990814
0.0	0.9738453	0.93070006	0.97517145	0.9763426	0.85635746	0.9548707	0.8870747	0.92616856	0.8986201	0.9733074
0.0	0.0121388305	0.0022415868	0.008328741	0.00086548436	0.0025700293	0.07729403	0.010736925	0.0025616211	0.0001644504	0.016846437
0.0	0.013288185	0.0012989925	0.009621267	0.0007716116	0.031675376	0.09145512	0.0073301895	0.0024660279	0.00013313534	0.01332059
0.0	0.99757963	0.999345	0.99917704	0.9996544	0.9982065	0.9982515	0.99788743	0.999374	0.99463165	0.9991154
0.0	0.005501202	0.015954705	0.003446268	0.001629647	0.011984547	0.007945748	0.0038260373	0.046442192	0.0020508294	0.016558938
0.0	0.007813404	0.022292353	0.0047112713	0.00302955	0.016137648	0.011119124	0.0054415534	0.08436798	0.0026299797	0.023120303
0.0	0.9110617	0.92324907	0.9656595	0.9572235	0.88938236	0.92278284	0.92779034	0.88295364	0.57379174	0.83662117
0.0	0.9738453	0.9307001	0.97517145	0.9763426	0.85635746	0.9548707	0.8870747	0.92616856	0.8986201	0.9733074
0.0	0.0006889185	0.045994416	9.2839466e-05	0.77509886	0.00037065434	5.565262e-05	0.0011594351	0.0067796716	0.0053288606	0.0005490839
0.0	0.98859626	0.99414515	0.9763934	0.99705017	0.9907002	0.9941705	0.9971698	0.9961265	0.9105805	0.97229755
0.0	0.9738453	0.9307001	0.97517145	0.9763426	0.85635746	0.9548707	0.8870747	0.92616856	0.8986201	0.9733074
0.0	0.13530558	0.1817991	0.6906272	0.23744717	0.38484147	0.49966484	0.6410954	0.7817351	0.08066168	0.64105153
0.0	0.9888502	0.9975229	0.9966434	0.998288	0.99440646	0.9973839	0.9975204	0.9994803	0.9715109	0.9956333
0.0	0.97801834	0.9835945	0.9798585	0.9674526	0.9940698	0.99518317	0.97150886	0.97001845	0.8657879	0.982105
0.0	0.9738453	0.9307001	0.97517145	0.9763426	0.85635746	0.9548707	0.8870747	0.92616856	0.8986201	0.9733074
0.0	0.9738453	0.9307001	0.97517145	0.9763426	0.85635746	0.9548707	0.8870747	0.92616856	0.8986201	0.9733074
0.0	0.9738453	0.9307001	0.97517145	0.9763426	0.85635746	0.9548707	0.8870747	0.92616856	0.8986201	0.9733074
0.0	0.9987638	0.99979824	0.99958545	0.9997675	0.99890935	0.999376	0.99870133	0.9996486	0.9970734	0.9989293
0.0	0.9970795	0.9994753	0.9992836	0.9988669	0.998697	0.9992219	0.99754095	0.9996244	0.9962758	0.9990662
0.0	0.9738453	0.9307001	0.97517145	0.9763426	0.85635746	0.9548707	0.8870747	0.92616856	0.8986201	0.9733074
0.0	0.9738453	0.9307001	0.97517145	0.9763426	0.85635746	0.9548707	0.8870747	0.92616856	0.8986201	0.9733074
0.0	0.9738453	0.9307001	0.97517145	0.9763426	0.85635746	0.9548707	0.8870747	0.92616856	0.8986201	0.9733074
0.0	0.98818624	0.9951533	0.99461657	0.99017847	0.99543226	0.99303895	0.9925485	0.99684566	0.97870046	0.9956031
0.0	0.9738453	0.9307001	0.97517145	0.9763426	0.85635746	0.9548707	0.8870747	0.92616856	0.8986201	0.9733074
0.0	0.92255074	0.9943861	0.98615927	0.96552825	0.98405725	0.9846399	0.9860531	0.99384224	0.641546	0.98985755
0.0	0.9864654	0.9970782	0.9961539	0.9958683	0.99410063	0.9932407	0.9913293	0.99701834	0.9744723	0.99378914
0.0	0.9738453	0.9307001	0.97517145	0.9763426	0.85635746	0.9548707	0.8870747	0.92616856	0.8986201	0.9733074
0.0	0.8423401	0.9704854	0.9735218	0.97619677	0.92314017	0.97137964	0.98276466	0.9939568	0.71742797	0.9777418
0.0	0.9738453	0.9307001	0.97517145	0.9763426	0.85635746	0.9548707	0.8870747	0.92616856	0.8986201	0.9733074
0.0	0.000120818986	0.0029237915	0.003883416	0.009475508	0.00070150255	0.004203515	0.0029594782	0.0068078698	0.89869744	0.0011034113
0.0	4.077009e-05	0.0004841919	0.02577739	0.00014776208	0.0017385076	0.00031890307	0.014829064	0.0009417631	2.1268106e-05	0.00036321522
0.0	0.9738453	0.9307001	0.97517145	0.9763426	0.85635746	0.9548707	0.8870747	0.92616856	0.8986201	0.9733074
0.0	0.9738453	0.9307001	0.97517145	0.9763426	0.85635746	0.9548707	0.8870747	0.92616856	0.8986201	0.9733074
0.0	0.978001	0.995456	0.99470925	0.9974963	0.99564207	0.9978667	0.9967257	0.99691737	0.9838914	0.9929288
0.0	0.9962094	0.99956244	0.9993286	0.9990903	0.9983612	0.9989957	0.99617517	0.9995696	0.9954776	0.998985
0.0	0.9970795	0.9994753	0.9992836	0.9988669	0.998697	0.9992219	0.99754095	0.9996244	0.9962758	0.9990662
0.0	0.9962094	0.99956244	0.9993286	0.9990903	0.9983612	0.9989957	0.99617517	0.9995696	0.9954776	0.998985
0.0	0.9738453	0.9307001	0.97517145	0.9763426	0.85635746	0.9548707	0.8870747	0.92616856	0.8986201	0.9733074
0.0	0.005124006	0.014844035	0.0031332613	0.0013656736	0.010745554	0.007113517	0.003509822	0.040532883	0.0018597036	0.0140472185
0.0	0.0033851985	0.010691825	0.0023748148	0.00034726236	0.006685893	0.0028550783	0.0014982155	0.012495394	0.001307525	0.0063877334
0.0	0.21679746	0.9860589	0.9430251	0.8935934	0.9815206	0.8975456	0.64513946	0.9266906	0.16701876	0.7948632
0.0	0.44724703	0.003367864	0.00040837802	0.00041052807	0.08238504	0.011201842	0.00026346205	0.031028232	0.0006227428	0.0718367
0.0	0.44724703	0.003367864	0.00040837802	0.00041052807	0.08238504	0.011201842	0.00026346205	0.031028232	0.0006227428	0.0718367
0.0	0.98859626	0.99414515	0.9763934	0.99705017	0.9907002	0.9941704	0.9971698	0.9961265	0.9105805	0.97229755
0.0	0.9738453	0.9307001	0.97517145	0.9763426	0.85635746	0.9548707	0.8870747	0.92616856	0.8986201	0.9733074
0.0	0.9738453	0.93070006	0.97517145	0.9763426	0.85635746	0.9548707	0.8870747	0.92616856	0.8986201	0.9733074
0.0	0.9738453	0.9307001	0.97517145	0.9763426	0.85635746	0.9548707	0.8870747	0.92616856	0.8986201	0.9733074
0.0	0.9738453	0.9307001	0.97517145	0.9763426	0.85635746	0.9548707	0.8870747	0.92616856	0.8986201	0.9733074
0.0	0.00013687598	0.0028039892	3.816351e-05	6.348289e-05	0.00014416965	0.00011475881	7.230459e-05	0.0012020528	8.712972e-05	0.00037381274
0.0	0.0003814301	0.033000622	0.040324472	0.008785277	0.0480699	0.0027194563	0.003048093	0.00046738464	0.00027646348	0.019643376
0.0	0.9738453	0.93070006	0.97517145	0.9763426	0.85635746	0.9548707	0.8870747	0.92616856	0.8986201	0.9733074
0.0	0.9738453	0.9307001	0.97517145	0.9763426	0.85635746	0.9548707	0.8870747	0.92616856	0.8986201	0.9733074
0.0	0.9987638	0.99979824	0.99958545	0.9997675	0.99890935	0.999376	0.99870133	0.9996486	0.9970734	0.9989293
0.0	0.98859626	0.99414515	0.9763934	0.99705017	0.9907002	0.9941704	0.9971698	0.9961265	0.9105805	0.97229755
0.0	0.99665415	0.9986191	0.99896216	0.99773324	0.99910116	0.9975757	0.993186	0.9988794	0.9667459	0.99926525
0.0	0.0003814301	0.033000622	0.04032446	0.008785277	0.0480699	0.0027194563	0.0030480914	0.00046738485	0.00027646348	0.019643376
0.0	0.19101474	0.25035688	0.25428143	0.24971613	0.7136345	0.4740038	0.08788821	0.81881404	0.65994114	0.67625564
0.0	0.9738453	0.93070006	0.9751713	0.9763426	0.85635746	0.9548707	0.8870747	0.92616856	0.8986201	0.9733074
0.0	0.9738453	0.9307001	0.97517145	0.9763426	0.85635746	0.9548707	0.8870747	0.92616856	0.8986201	0.9733074
0.0	0.9738453	0.9307001	0.97517145	0.9763426	0.85635746	0.9548707	0.8870747	0.92616856	0.8986201	0.9733074
0.0	0.0051240083	0.014844042	0.0031332627	0.0013656736	0.010745554	0.007113517	0.003509822	0.040532876	0.0018597036	0.0140472185
0.0	0.9738453	0.9307001	0.97517145	0.9763426	0.85635746	0.9548707	0.8870747	0.92616856	0.8986201	0.9733074
0.0	0.9794611	0.998789	0.997279	0.9958289	0.99789643	0.9967632	0.9960115	0.9993649	0.9444145	0.9983523
0.0	0.0051240083	0.014844035	0.0031332627	0.0013656743	0.010745554	0.007113517	0.003509822	0.040532883	0.0018597036	0.0140472185
0.0	0.0063183215	0.017676486	0.0031332627	0.0017226107	0.013054439	0.0072302925	0.0037844616	0.042578723	0.0020607235	0.014331984
0.0	0.9738453	0.9307001	0.97517145	0.9763426	0.85635746	0.9548707	0.8870747	0.92616856	0.8986201	0.9733074
0.0	0.000100913574	0.85438734	0.049146507	0.73892283	0.012013942	0.001525384	0.012201435	0.9888072	0.68803805	0.1772021
0.0	0.005504618	0.017457323	0.0032484902	0.0015811583	0.01197476	0.008668107	0.0038180219	0.04191363	0.0019251965	0.016578548
0.0	0.995568	0.9994843	0.9992712	0.998626	0.9983461	0.998963	0.99623436	0.9994406	0.991484	0.99842787
0.0	0.995568	0.9994843	0.9992712	0.998626	0.9983461	0.998963	0.99623436	0.9994406	0.991484	0.99842787
0.0	0.9987638	0.99979824	0.99958545	0.9997675	0.99890935	0.999376	0.99870133	0.9996486	0.9970734	0.9989293
0.0	0.00013687598	0.0028039878	3.816351e-05	6.348289e-05	0.00014416965	0.00011475881	7.230459e-05	0.0012020522	8.712972e-05	0.00037381274
0.0	0.0003814301	0.033000622	0.040324472	0.008785277	0.0480699	0.0027194575	0.003048093	0.00046738464	0.00027646348	0.019643376
0.0	0.9987638	0.99979824	0.99958545	0.9997675	0.99890935	0.999376	0.99870133	0.9996486	0.9970734	0.9989293
0.0	0.00013687598	0.0028039892	3.816351e-05	6.348289e-05	0.00014416965	0.000114758695	7.230459e-05	0.0012020522	8.712972e-05	0.00037381274
0.0	0.0003814301	0.033000622	0.04032446	0.008785273	0.048069917	0.002719459	0.003048093	0.00046738464	0.00027646348	0.019643366
0.0	0.995568	0.9994843	0.9992712	0.998626	0.9983461	0.998963	0.99623436	0.9994406	0.991484	0.99842787
0.0	0.9987638	0.99979824	0.99958545	0.9997675	0.99890935	0.999376	0.99870133	0.9996486	0.9970734	0.9989293
0.0	0.00013687598	0.0028039878	3.816351e-05	6.348289e-05	0.00014416965	0.00011475881	7.230459e-05	0.0012020516	8.712964e-05	0.00037381254
0.0	0.0003814301	0.033000622	0.040324472	0.008785273	0.048069917	0.002719459	0.0030480945	0.00046738485	0.00027646348	0.019643376
0.0	0.995568	0.9994843	0.9992712	0.998626	0.9983461	0.998963	0.99623436	0.9994406	0.991484	0.99842787
0.0	0.9987638	0.99979824	0.99958545	0.9997675	0.99890935	0.999376	0.99870133	0.9996486	0.9970734	0.9989293
0.0	0.00013687598	0.0028039892	3.816347e-05	6.348289e-05	0.00014416965	0.00011475881	7.230459e-05	0.0012020528	8.712972e-05	0.00037381274
0.0	0.0003814301	0.033000622	0.040324472	0.008785277	0.0480699	0.0027194575	0.0030480914	0.00046738464	0.00027646348	0.019643376
0.0	0.9888502	0.9975229	0.9966434	0.998288	0.99440646	0.9973839	0.9975204	0.9994803	0.9715109	0.9956333
0.0	0.9738453	0.93070006	0.97517145	0.9763426	0.85635746	0.9548707	0.8870747	0.92616856	0.8986201	0.9733074
0.0	0.9738453	0.93070006	0.97517145	0.9763426	0.85635746	0.9548707	0.8870747	0.92616856	0.8986201	0.9733074
0.0	0.9864654	0.9970782	0.9961539	0.9958683	0.99410063	0.9932407	0.9913293	0.99701834	0.97447234	0.99378914
0.0	0.006421248	0.01588201	0.0032419087	0.00155607	0.010924481	0.0078002	0.0041588084	0.04574303	0.001904914	0.013897615
0.0	0.0017415108	0.75831103	0.00023916842	0.00052480213	0.0010163282	0.009596754	0.72897637	0.39193857	0.0017548199	0.00043725793
0.0	0.9974974	0.99928975	0.9977769	0.9982493	0.9981742	0.9987269	0.9982317	0.99912864	0.9937396	0.999033
0.0	0.9738453	0.9307001	0.97517145	0.9763426	0.85635746	0.9548707	0.8870747	0.92616856	0.8986201	0.9733074
0.0	0.7426077	0.8640032	0.9167833	0.82923543	0.9478381	0.9605784	0.9922746	0.82374907	0.39930555	0.29637066
0.0	0.7032103	0.8479862	0.91937256	0.79310167	0.95806783	0.9243803	0.99213564	0.85761696	0.40598637	0.304153
0.0	0.6957003	0.8552691	0.91004497	0.8211576	0.9604099	0.9509311	0.9922076	0.8655094	0.39383852	0.28869015
0.0	0.76858515	0.85770684	0.9602663	0.82389474	0.9737142	0.98574454	0.9971691	0.9365049	0.6867308	0.3719452
0.0	0.7521084	0.8600511	0.9161603	0.8173671	0.9625668	0.9604906	0.9928502	0.85456496	0.38654965	0.319931
0.0	0.733873	0.84756356	0.9225057	0.6762533	0.95555097	0.9251593	0.99307257	0.8744552	0.41781437	0.29934758
0.0	0.69852036	0.8680038	0.91960746	0.8395702	0.96261716	0.9487187	0.99334186	0.8718482	0.38158947	0.22459617
0.0	0.995353	0.9983656	0.99774677	0.9993206	0.9966576	0.9985379	0.99841857	0.9997366	0.9861945	0.9976809
0.0	0.99528015	0.9984055	0.99827397	0.9985166	0.9971482	0.9987092	0.99859744	0.9997117	0.98863935	0.9973131
0.0	0.9888502	0.9975229	0.9966434	0.998288	0.99440646	0.9973839	0.9975204	0.9994803	0.9715109	0.9956333
0.0	0.9888502	0.9975229	0.9966434	0.998288	0.99440646	0.9973839	0.9975204	0.9994803	0.9715109	0.9956333
0.0	0.9888502	0.9975229	0.9966434	0.998288	0.99440646	0.9973839	0.9975204	0.9994803	0.9715109	0.9956333
0.0	0.9888502	0.9975229	0.9966434	0.998288	0.99440646	0.9973839	0.9975204	0.9994803	0.9715109	0.9956333
0.0	0.995353	0.9983656	0.99774677	0.9993206	0.9966576	0.9985379	0.99841857	0.9997366	0.9861945	0.9976809
0.0	0.99385744	0.99821043	0.9981077	0.99928504	0.99579936	0.9986326	0.99856454	0.99976605	0.9824264	0.99747866
0.0	0.9738453	0.9307001	0.97517145	0.9763426	0.85635746	0.9548707	0.8870747	0.92616856	0.8986201	0.9733074
0.0	0.9738453	0.9307001	0.97517145	0.9763426	0.85635746	0.9548707	0.8870747	0.92616856	0.8986201	0.9733074
0.0	0.9738453	0.9307001	0.97517145	0.9763426	0.85635746	0.9548707	0.8870747	0.92616856	0.8986201	0.9733074
0.0	0.9738453	0.9307001	0.97517145	0.9763426	0.85635746	0.9548707	0.8870747	0.92616856	0.8986201	0.9733074
0.0	0.92255074	0.9943861	0.98615927	0.96552825	0.98405725	0.9846399	0.9860531	0.99384224	0.641546	0.98985755
0.0	0.9864654	0.9970782	0.9961539	0.9958683	0.99410063	0.9932407	0.9913293	0.99701834	0.9744723	0.99378914
0.0	0.9738453	0.9307001	0.9751713	0.97634274	0.85635746	0.9548707	0.8870747	0.92616856	0.8986201	0.9733074
0.0	0.9974974	0.99928975	0.9977769	0.9982493	0.9981742	0.9987269	0.9982317	0.99912864	0.9937396	0.999033
0.0	0.9738453	0.9307001	0.97517145	0.9763426	0.85635746	0.9548707	0.8870747	0.92616856	0.8986201	0.9733074
0.0	0.9738453	0.9307001	0.97517145	0.9763426	0.85635746	0.9548707	0.8870747	0.92616856	0.8986201	0.9733074
0.0	0.98859626	0.99414515	0.9763934	0.99705017	0.9907002	0.9941704	0.9971698	0.9961265	0.9105805	0.97229755
0.0	0.002369927	0.40662038	0.18282807	0.27086073	0.54737324	0.05160252	0.0331536	0.01981471	0.00096184405	0.0076354183
0.0	0.9738453	0.9307001	0.9751713	0.97634274	0.85635746	0.9548707	0.8870747	0.92616856	0.8986201	0.9733074
0.0	0.9738453	0.9307001	0.97517145	0.9763426	0.85635746	0.9548707	0.8870747	0.92616856	0.8986201	0.9733074
0.0	0.9738453	0.9307001	0.97517145	0.9763426	0.85635746	0.9548707	0.8870747	0.92616856	0.8986201	0.9733074
0.0	0.9738453	0.9307001	0.97517145	0.9763426	0.85635746	0.9548707	0.8870747	0.92616856	0.8986201	0.9733074
0.0	0.9738453	0.9307001	0.97517145	0.9763426	0.85635746	0.9548707	0.8870747	0.92616856	0.8986201	0.9733074
0.0	0.9738453	0.93070006	0.9751713	0.9763426	0.85635746	0.9548707	0.8870747	0.92616856	0.8986201	0.9733074
0.0	0.9738453	0.9307001	0.97517145	0.9763426	0.85635746	0.9548707	0.8870747	0.92616856	0.8986201	0.9733074
0.0	0.9738453	0.9307001	0.97517145	0.9763426	0.85635746	0.9548707	0.8870747	0.92616856	0.8986201	0.9733074
0.0	0.9738453	0.9307001	0.97517145	0.9763426	0.85635746	0.9548707	0.8870747	0.92616856	0.8986201	0.9733074
0.0	0.9738453	0.9307001	0.97517145	0.9763426	0.85635746	0.9548707	0.8870747	0.92616856	0.8986201	0.9733074
0.0	0.9738453	0.9307001	0.97517145	0.9763426	0.85635746	0.9548707	0.8870747	0.92616856	0.8986201	0.9733074
0.0	0.989689	0.9951845	0.9942292	0.99209166	0.9927704	0.9924797	0.98517334	0.99477357	0.9197946	0.9985663
0.0	0.9916823	0.99947375	0.995776	0.996915	0.99807584	0.9980399	0.9885627	0.9992793	0.98222697	0.9991924
0.0	0.9987638	0.99979824	0.99958545	0.9997675	0.99890935	0.999376	0.99870133	0.9996486	0.9970734	0.9989293
0.0	0.9738453	0.9307001	0.97517145	0.9763426	0.85635746	0.9548707	0.8870747	0.92616856	0.8986201	0.9733074
0.0	0.9338373	0.99852484	0.9931571	0.99738246	0.9954205	0.9979285	0.9916294	0.99775535	0.9669161	0.998135
0.0	0.9738453	0.9307001	0.97517145	0.9763426	0.85635746	0.9548707	0.8870747	0.92616856	0.8986201	0.9733074
0.0	0.9738453	0.9307001	0.97517145	0.9763426	0.85635746	0.9548707	0.8870747	0.92616856	0.8986201	0.9733074
0.0	0.98818624	0.9951533	0.99461657	0.99017847	0.99543226	0.99303895	0.9925485	0.99684566	0.97870046	0.9956031
0.0	0.978001	0.995456	0.99470925	0.9974963	0.99564207	0.9978667	0.9967257	0.99691737	0.9838914	0.9929288
0.0	0.99484986	0.99811447	0.9981292	0.998228	0.99644667	0.9968028	0.99586946	0.9988047	0.98493457	0.99718744
0.0	0.9970795	0.9994753	0.9992836	0.9988669	0.998697	0.9992219	0.99754095	0.9996244	0.9962758	0.9990662
0.0	0.99628264	0.9992099	0.9991652	0.99834037	0.9986343	0.9993211	0.99686015	0.99948454	0.9896583	0.9985018
0.0	0.9738453	0.9307001	0.97517145	0.9763426	0.85635746	0.9548707	0.8870747	0.92616856	0.8986201	0.9733074
0.0	0.9974974	0.99928975	0.9977769	0.9982493	0.9981742	0.9987269	0.9982317	0.99912864	0.9937396	0.999033
0.0	0.98818624	0.9951533	0.99461657	0.99017847	0.99543226	0.99303895	0.9925485	0.99684566	0.97870046	0.9956031
0.0	0.9738453	0.9307001	0.97517145	0.9763426	0.85635746	0.9548707	0.8870747	0.92616856	0.8986201	0.9733074
0.0	0.053874295	0.3362964	0.031783793	0.057698008	0.311036	0.19195457	0.22769234	0.45027292	0.03298226	0.26627287
0.0	0.9963271	0.9995209	0.99942553	0.9988865	0.9984798	0.99931574	0.9967981	0.9995951	0.9945121	0.99884593
0.0	0.9738453	0.9307001	0.97517145	0.9763426	0.85635746	0.9548707	0.8870747	0.92616856	0.8986201	0.9733074
0.0	0.9738453	0.9307001	0.97517145	0.9763426	0.85635746	0.9548707	0.8870747	0.92616856	0.8986201	0.9733074
0.0	0.9738453	0.9307001	0.97517145	0.9763426	0.85635746	0.9548707	0.8870747	0.92616856	0.8986201	0.9733074
0.0	0.978001	0.995456	0.99470925	0.9974963	0.99564207	0.9978667	0.9967257	0.99691737	0.9838914	0.9929288
0.0	0.9864654	0.9970782	0.9961539	0.9958683	0.99410075	0.9932407	0.9913293	0.99701834	0.9744723	0.99378914
0.0	0.99936813	0.9994885	0.99918634	0.9994912	0.9987526	0.99931777	0.99951565	0.9994554	0.9917508	0.99880576
0.0	0.9738453	0.9307001	0.97517145	0.9763426	0.85635746	0.9548707	0.8870747	0.92616856	0.8986201	0.9733074
0.0	0.9738453	0.9307001	0.97517145	0.9763426	0.85635746	0.9548707	0.8870747	0.92616856	0.8986201	0.9733074
0.0	0.9738453	0.93070006	0.9751713	0.9763426	0.85635746	0.9548707	0.8870747	0.92616856	0.8986201	0.9733074
0.0	0.9738453	0.93070006	0.97517145	0.9763426	0.85635746	0.9548707	0.8870747	0.92616856	0.8986201	0.9733074
0.0	0.9738453	0.9307001	0.97517145	0.9763426	0.85635746	0.9548707	0.8870747	0.92616856	0.8986201	0.9733074
0.0	0.9738453	0.9307001	0.97517145	0.9763426	0.85635746	0.9548707	0.8870747	0.92616856	0.8986201	0.9733074
0.0	0.9974974	0.99928975	0.9977769	0.9982493	0.9981742	0.9987269	0.9982317	0.99912864	0.9937396	0.999033
0.0	0.9987638	0.99979824	0.99958545	0.9997675	0.99890935	0.999376	0.99870133	0.9996486	0.9970734	0.9989293
0.0	0.9738453	0.9307001	0.97517145	0.9763426	0.85635746	0.9548707	0.8870747	0.92616856	0.8986201	0.9733074
0.0	0.9738453	0.93070006	0.97517145	0.9763426	0.85635746	0.9548707	0.8870747	0.92616856	0.8986201	0.9733074
0.0	0.9738453	0.9307001	0.97517145	0.9763426	0.85635746	0.9548707	0.8870747	0.92616856	0.8986201	0.9733074
0.0	0.9987638	0.99979824	0.99958545	0.9997675	0.99890935	0.999376	0.99870133	0.9996486	0.9970734	0.9989293
0.0	0.9738453	0.9307001	0.97517145	0.9763426	0.85635746	0.9548707	0.8870747	0.92616856	0.8986201	0.9733074
0.0	0.00013687598	0.0028039892	3.816347e-05	6.348289e-05	0.00014416965	0.00011475881	7.230459e-05	0.0012020522	8.712972e-05	0.00037381254
0.0	0.9738453	0.9307001	0.97517145	0.9763426	0.85635746	0.9548707	0.8870747	0.92616856	0.8986201	0.9733074
0.0	0.9916823	0.99947375	0.995776	0.996915	0.99807584	0.9980399	0.9885627	0.9992793	0.98222697	0.9991924
0.0	0.9987638	0.99979824	0.99958545	0.9997675	0.99890935	0.999376	0.99870133	0.9996486	0.9970734	0.9989293
0.0	0.9738453	0.9307001	0.97517145	0.9763426	0.85635746	0.9548707	0.8870747	0.92616856	0.8986201	0.9733074
0.0	0.9738453	0.9307001	0.97517145	0.9763426	0.85635746	0.9548707	0.8870747	0.92616856	0.8986201	0.9733074
0.0	0.9338373	0.99852484	0.9931571	0.99738246	0.9954205	0.9979285	0.9916294	0.99775535	0.9669161	0.998135
0.0	0.16470526	0.5948098	0.78201425	0.5738388	0.94433105	0.4967464	0.97377056	0.6794584	0.9784253	0.345327
0.0	0.96691984	0.99565965	0.9983494	0.9847648	0.08368017	0.9674338	0.6115714	0.9787597	0.94408685	0.9875354
0.0	0.9738453	0.9307001	0.97517145	0.9763426	0.85635746	0.9548707	0.8870747	0.92616856	0.8986201	0.9733074
0.0	0.9738453	0.9307001	0.97517145	0.9763426	0.85635746	0.9548707	0.8870747	0.92616856	0.8986201	0.9733074
0.0	0.9987638	0.99979824	0.99958545	0.9997675	0.99890935	0.999376	0.99870133	0.9996486	0.9970734	0.9989293
0.0	0.9738453	0.9307001	0.97517145	0.9763426	0.85635746	0.9548707	0.8870747	0.92616856	0.8986201	0.9733074
0.0	0.00013687598	0.0028039892	3.816351e-05	6.348289e-05	0.00014416965	0.000114758695	7.230459e-05	0.0012020528	8.712972e-05	0.00037381274
0.0	0.0003814301	0.033000622	0.040324472	0.008785277	0.048069917	0.0027194575	0.0030480914	0.00046738464	0.00027646348	0.019643376
0.0	0.12746195	0.82168037	0.637567	0.35528767	0.7754204	0.6212355	0.3006041	0.7397335	0.16527261	0.6949983
0.0	0.08423245	0.7178379	0.4557836	0.20822573	0.70159525	0.49720156	0.2422714	0.60443527	0.07087181	0.5094895
0.0	0.9970795	0.9994753	0.9992836	0.9988669	0.998697	0.9992219	0.99754095	0.9996244	0.9962758	0.9990662
0.0	0.9738453	0.9307001	0.97517145	0.9763426	0.85635746	0.9548707	0.8870747	0.92616856	0.8986201	0.9733074
0.0	0.9738453	0.9307001	0.97517145	0.9763426	0.85635746	0.9548707	0.8870747	0.92616856	0.8986201	0.9733074
0.0	0.005124006	0.014844042	0.0031332641	0.0013656736	0.010745554	0.00711352	0.003509822	0.040532876	0.0018597036	0.014047213
0.0	0.6128279	0.7938115	0.8597989	0.6762533	0.9450711	0.9219912	0.98847824	0.78040284	0.2912482	0.20700444
0.0	0.98818624	0.9951533	0.99461657	0.99017847	0.99543226	0.99303895	0.9925485	0.99684566	0.97870046	0.9956031
0.0	0.9970795	0.9994753	0.9992836	0.9988669	0.998697	0.9992219	0.99754095	0.9996244	0.9962758	0.9990662
0.0	0.978001	0.995456	0.99470925	0.9974963	0.99564207	0.9978667	0.9967257	0.99691737	0.9838914	0.9929288
0.0	0.007213755	0.29982084	0.43072656	0.040924016	0.07515603	0.02612285	0.0065777553	0.0031600147	0.004150069	0.13184361
0.0	0.9738453	0.9307001	0.97517145	0.9763426	0.85635746	0.9548707	0.8870747	0.92616856	0.8986201	0.9733074
0.0	0.92255074	0.9943861	0.9861594	0.96552825	0.98405725	0.9846399	0.9860531	0.99384224	0.641546	0.98985755
0.0	0.8423402	0.9704854	0.9735218	0.97619677	0.92314017	0.97137964	0.98276466	0.9939568	0.71742797	0.9777418
0.0	0.9738453	0.9307001	0.97517145	0.9763426	0.85635746	0.9548707	0.8870747	0.92616856	0.8986201	0.9733074
0.0	0.92488325	0.9851327	0.9918578	0.9660108	0.98262733	0.9789708	0.98570895	0.991865	0.9230852	0.9339365
0.0	0.9738453	0.9307001	0.97517145	0.9763426	0.85635746	0.9548707	0.8870747	0.92616856	0.8986201	0.9733074
0.0	0.9738453	0.9307001	0.97517145	0.9763426	0.85635746	0.9548707	0.8870747	0.92616856	0.8986201	0.9733074
0.0	0.9738453	0.9307001	0.97517145	0.9763426	0.85635746	0.9548707	0.8870747	0.92616856	0.8986201	0.9733074
0.0	0.9864654	0.9970782	0.9961539	0.9958683	0.99410063	0.9932407	0.9913293	0.99701834	0.9744723	0.99378914
0.0	0.9738453	0.9307001	0.97517145	0.9763426	0.85635746	0.9548707	0.8870747	0.92616856	0.8986201	0.9733074
0.0	0.93909156	0.980788	0.98539203	0.99124885	0.95138717	0.9918282	0.99255204	0.9966703	0.8796323	0.9835427
0.0	0.0003814301	0.033000637	0.040324453	0.008785277	0.0480699	0.0027194575	0.003048093	0.00046738485	0.00027646348	0.019643376
0.0	4.077009e-05	0.00048419213	0.02577739	0.00014776208	0.0017385076	0.00031890307	0.014829064	0.00094176224	2.1268106e-05	0.00036321522
0.0	0.0027960767	0.0018174414	0.0010485691	0.0021575093	0.00022155893	0.010050158	0.0011022063	0.00024145852	0.012297137	0.027473068
0.0	0.9738453	0.9307001	0.97517145	0.9763426	0.85635746	0.9548707	0.8870747	0.92616856	0.8986201	0.9733074
0.0	0.98818624	0.9951533	0.99461657	0.99017847	0.99543226	0.99303895	0.9925485	0.99684566	0.97870046	0.9956031
0.0	0.9800299	0.9991941	0.9965485	0.9988569	0.9969887	0.99884963	0.99526227	0.9990601	0.988209	0.999141
0.0	0.0074895932	0.020908587	0.0056171217	0.0009947707	0.011627518	0.00564032	0.0026272722	0.039547797	0.0032582083	0.017726855
0.0	0.22927803	0.9345268	0.010038209	0.95953673	0.009543219	0.029080024	0.16845764	0.9307461	0.24291681	0.22337969
0.0	0.95495343	0.99864036	0.9940586	0.9976591	0.99612975	0.99810374	0.9935063	0.9981446	0.9717246	0.9984711
0.0	0.9800299	0.9991941	0.9965485	0.9988569	0.9969887	0.99884963	0.99526227	0.9990601	0.988209	0.999141
0.0	0.62674177	0.01047037	0.02937536	0.09336548	0.07306815	0.00096135575	0.47042778	0.014011865	0.011108547	0.0008380692
0.0	0.006447742	0.011775351	0.002881674	0.0004366169	0.008368491	0.0033593678	0.002203196	0.017539738	0.0015621322	0.008773434
0.0	0.9738453	0.9307001	0.97517145	0.9763426	0.85635746	0.9548707	0.8870747	0.92616856	0.8986201	0.9733074
0.0	0.9970795	0.9994753	0.9992836	0.9988669	0.998697	0.9992219	0.99754095	0.9996244	0.9962758	0.9990662
0.0	0.9962094	0.99956244	0.9993286	0.9990903	0.9983612	0.9989957	0.99617517	0.9995696	0.9954776	0.998985
0.0	0.9987638	0.99979824	0.99958545	0.9997675	0.99890935	0.999376	0.99870133	0.9996486	0.9970734	0.9989293
0.0	0.63624036	0.95742846	0.9675505	0.92038846	0.98221636	0.9099352	0.9855068	0.94680315	0.9738975	0.9473412
0.0	0.9738453	0.9307001	0.97517145	0.9763426	0.85635746	0.9548707	0.8870747	0.92616856	0.8986201	0.9733074
0.0	0.9738453	0.9307001	0.97517145	0.9763426	0.85635746	0.9548707	0.8870747	0.92616856	0.8986201	0.9733074
0.0	0.6618438	0.83837795	0.84102315	0.90266514	0.9250982	0.72900385	0.76430506	0.9071533	0.737285	0.8375834
0.0	0.9738453	0.93070006	0.9751713	0.9763426	0.85635746	0.9548707	0.8870747	0.92616856	0.8986201	0.9733074
0.0	0.42289236	0.25617415	0.1823763	0.09663938	0.17066057	0.09264502	0.040349897	0.9727726	0.041879315	0.9947231
0.0	0.9992581	0.9997371	0.9993845	0.9998869	0.99908316	0.99969935	0.9995204	0.9998448	0.99749243	0.9995821
0.0	0.9992785	0.9996265	0.9993968	0.99988425	0.99891067	0.9997056	0.99954957	0.99986935	0.9953316	0.99962246
0.0	0.99917656	0.99963295	0.9991647	0.99987257	0.9990258	0.99971527	0.99944323	0.999841	0.9957237	0.9995123
0.0	0.9991787	0.9996227	0.9990503	0.9998559	0.9986613	0.9993899	0.9993254	0.9998292	0.99397063	0.9994072
0.0	0.9938921	0.9981845	0.99687886	0.9983804	0.9962967	0.99709594	0.99577624	0.9982755	0.9872028	0.99701405
0.0	0.03484793	0.27981105	0.05912367	0.04284622	0.09471828	0.35619706	0.050999373	0.03369374	0.020575862	0.071984984
0.0	0.004034863	0.2149147	0.07753374	0.028162284	0.63362974	0.089012586	0.02177562	0.118422255	0.008634642	0.08392748
0.0	0.9901321	0.9976392	0.99724907	0.99738103	0.99516344	0.99349445	0.99332374	0.99797267	0.982832	0.9956939
0.0	0.9864654	0.9970782	0.9961539	0.9958683	0.99410063	0.9932407	0.9913293	0.99701834	0.97447234	0.99378914
0.0	0.9864654	0.9970782	0.9961539	0.9958683	0.99410075	0.9932407	0.9913293	0.99701834	0.9744723	0.99378914
0.0	0.9864654	0.9970782	0.9961539	0.9958683	0.99410063	0.9932407	0.9913293	0.99701834	0.9744723	0.99378914
0.0	0.9864654	0.9970782	0.9961539	0.9958683	0.99410063	0.9932407	0.9913293	0.99701834	0.9744723	0.99378914
0.0	0.9864654	0.9970782	0.9961539	0.9958683	0.99410075	0.9932407	0.9913293	0.99701834	0.9744723	0.99378914
0.0	0.99484986	0.99811447	0.9981292	0.998228	0.99644667	0.9968028	0.99586946	0.9988047	0.98493457	0.99718744
0.0	0.9864654	0.9970782	0.9961539	0.9958683	0.99410063	0.9932407	0.9913293	0.99701834	0.9744723	0.99378914
0.0	0.9742475	0.9905951	0.9965676	0.9857303	0.98715615	0.99088544	0.99280214	0.9977639	0.9642019	0.97567254
0.0	0.9721353	0.9938334	0.99870825	0.99468803	0.9926265	0.998365	0.9946741	0.9978515	0.986666	0.98309904
0.0	0.92488325	0.9851327	0.9918578	0.9660108	0.98262733	0.9789708	0.98570895	0.991865	0.9230852	0.9339366
0.0	0.52924716	0.92411196	0.8018037	0.72512937	0.92957175	0.91255045	0.843769	0.75762874	0.5018187	0.79711616
0.0	0.5292473	0.92411196	0.8018037	0.72512937	0.92957175	0.91255033	0.8437691	0.7576288	0.5018186	0.79711616
0.0	0.5292473	0.9241119	0.8018037	0.72512937	0.92957175	0.91255045	0.843769	0.7576289	0.5018186	0.79711616
0.0	0.96086323	0.9896938	0.9959894	0.9825967	0.98594046	0.9880073	0.991975	0.9967518	0.9592922	0.9645626
0.0	0.9738453	0.93070006	0.97517145	0.9763426	0.85635746	0.9548707	0.8870747	0.92616856	0.8986201	0.9733074
0.0	0.9738453	0.9307001	0.97517145	0.9763426	0.85635746	0.9548707	0.8870747	0.92616856	0.8986201	0.9733074
0.0	0.9987638	0.99979824	0.99958545	0.9997675	0.99890935	0.999376	0.99870133	0.9996486	0.9970734	0.9989293
0.0	0.013288185	0.0012989925	0.0096212765	0.0007716116	0.031675376	0.09145512	0.0073301895	0.0024660279	0.00013313534	0.01332059
0.0	0.9738453	0.9307001	0.97517145	0.9763426	0.85635746	0.9548707	0.8870747	0.92616856	0.8986201	0.9733074
0.0	0.9738453	0.9307001	0.97517145	0.9763426	0.85635746	0.9548707	0.8870747	0.92616856	0.8986201	0.9733074
0.0	0.9738453	0.9307001	0.97517145	0.9763426	0.85635746	0.9548707	0.8870747	0.92616856	0.8986201	0.9733074
0.0	0.9738453	0.9307001	0.97517145	0.9763426	0.85635746	0.9548707	0.8870747	0.92616856	0.8986201	0.9733074
0.0	0.9738453	0.9307001	0.97517145	0.9763426	0.85635746	0.9548707	0.8870747	0.92616856	0.8986201	0.9733074
0.0	0.9738453	0.9307001	0.97517145	0.9763426	0.85635746	0.9548707	0.8870747	0.92616856	0.8986201	0.9733074
0.0	0.9738453	0.9307001	0.97517145	0.9763426	0.85635746	0.9548707	0.8870747	0.92616856	0.8986201	0.9733074
0.0	0.9738453	0.9307001	0.97517145	0.9763426	0.85635746	0.9548707	0.8870747	0.92616856	0.8986201	0.9733074
0.0	0.9738453	0.9307001	0.97517145	0.9763426	0.85635746	0.9548707	0.8870747	0.92616856	0.8986201	0.9733074
0.0	0.9738453	0.9307001	0.97517145	0.9763426	0.85635746	0.9548707	0.8870747	0.92616856	0.8986201	0.9733074
0.0	0.9738453	0.9307001	0.97517145	0.9763426	0.85635746	0.9548707	0.8870747	0.92616856	0.8986201	0.9733074
0.0	0.6220746	0.9929438	0.40242228	0.24185422	0.8087325	0.23659077	0.041316785	0.43844232	0.024803707	0.043300822
0.0	0.98874	0.9869235	0.9866607	0.9970139	0.99274534	0.9959806	0.98039424	0.9521085	0.5899119	0.97352797
0.0	0.92488325	0.9851327	0.9918578	0.9660108	0.98262733	0.9789708	0.98570895	0.991865	0.9230852	0.9339365
0.0	0.9738453	0.9307001	0.97517145	0.9763426	0.85635746	0.9548707	0.8870747	0.92616856	0.8986201	0.9733074
0.0	0.978001	0.995456	0.99470925	0.9974963	0.99564207	0.9978667	0.9967257	0.99691737	0.9838914	0.9929288
0.0	0.999522	0.9998348	0.9995803	0.9999516	0.9996032	0.99990034	0.9997004	0.9999268	0.99887365	0.9998141
0.0	0.006555157	0.02362642	0.0040898467	0.0029216837	0.017750386	0.01711056	0.005571959	0.07298034	0.003239472	0.028181696
0.0	0.90802574	0.93263555	0.9634765	0.9594351	0.8952715	0.94936734	0.9261495	0.8877418	0.6291285	0.8357446
0.0	0.9738453	0.9307001	0.97517145	0.9763426	0.85635746	0.9548707	0.8870747	0.92616856	0.8986201	0.9733074
0.0	0.000245556	0.00033715766	6.451249e-05	7.899328e-05	0.053810794	0.4689107	0.24572822	0.0011689434	0.0030636645	0.028311752
0.0	0.005898591	0.41314328	0.018476674	0.012678163	0.24892455	0.008631434	0.011376384	0.012936812	0.0044740345	0.004089163
0.0	0.98859626	0.99414515	0.9763934	0.99705017	0.9907002	0.9941704	0.9971698	0.9961265	0.9105805	0.97229755
0.0	0.9738453	0.9307001	0.97517145	0.9763426	0.85635746	0.9548707	0.8870747	0.92616856	0.8986201	0.9733074
0.0	8.649115e-05	9.931776e-05	0.0001746374	2.4448262e-05	0.0038528554	0.0002206093	1.6707205e-05	0.0002617168	1.1082878e-05	4.2507912e-05
0.0	0.9548753	0.9987766	0.99497306	0.9981579	0.9960751	0.99853265	0.99381	0.9984798	0.9669161	0.9986156
0.0	0.9548753	0.9987766	0.99497306	0.9981579	0.9960751	0.99853265	0.99381	0.9984798	0.9669161	0.9986156
0.0	0.9465089	0.9951088	0.9897976	0.9813923	0.98623604	0.9904985	0.9898956	0.9959876	0.641546	0.99279094
0.0	0.8100688	0.5131621	0.7703285	0.17921919	0.9670368	0.8941388	0.83603173	0.9698722	0.1482314	0.91658133
0.0	0.9738453	0.9307001	0.97517145	0.9763426	0.85635746	0.9548707	0.8870747	0.92616856	0.8986201	0.9733074
0.0	0.98818624	0.9951533	0.99461657	0.99017847	0.99543226	0.99303895	0.9925485	0.99684566	0.97870046	0.9956031
0.0	0.9963812	0.99940336	0.998648	0.9990451	0.9989329	0.9995028	0.997546	0.99948347	0.99205714	0.9995085
0.0	0.9738453	0.9307001	0.97517145	0.9763426	0.85635746	0.9548707	0.8870747	0.92616856	0.8986201	0.9733074
0.0	0.9738453	0.9307001	0.97517145	0.9763426	0.85635746	0.9548707	0.8870747	0.92616856	0.8986201	0.9733074
0.0	0.005946828	0.015076153	0.0031350728	0.0014280743	0.015025611	0.007983337	0.0042608175	0.04366681	0.0020224806	0.0140472185
0.0	0.978001	0.995456	0.99470925	0.9974963	0.99564207	0.9978667	0.9967257	0.99691737	0.9838914	0.9929288
0.0	0.9738453	0.9307001	0.97517145	0.9763426	0.85635746	0.9548707	0.8870747	0.92616856	0.8986201	0.9733074
0.0	0.9738453	0.9307001	0.97517145	0.9763426	0.85635746	0.9548707	0.8870747	0.92616856	0.8986201	0.9733074
0.0	0.9738453	0.9307001	0.97517145	0.9763426	0.85635746	0.9548707	0.8870747	0.92616856	0.8986201	0.9733074
0.0	0.15823586	0.38051954	0.3782637	0.10892635	0.59958476	0.13909942	0.33392832	0.20306003	0.67301756	0.29720372
0.0	0.6362405	0.95742846	0.9675505	0.92038834	0.98221636	0.9099351	0.9855068	0.94680315	0.9738975	0.9473412
0.0	0.9888066	0.9943467	0.9985844	0.99750805	0.99557674	0.99668866	0.9956969	0.9949319	0.9922009	0.9945945
0.0	0.63624036	0.95742846	0.9675505	0.92038834	0.98221636	0.9099351	0.9855068	0.94680315	0.9738975	0.9473412
0.0	0.995568	0.9994843	0.9992712	0.998626	0.9983461	0.998963	0.99623436	0.9994406	0.991484	0.99842787
0.0	0.9738453	0.9307001	0.97517145	0.9763426	0.85635746	0.9548707	0.8870747	0.92616856	0.8986201	0.9733074
0.0	0.99931574	0.9997646	0.9997812	0.9996679	0.999156	0.9995833	0.99854076	0.99981755	0.99850285	0.99950635
0.0	0.99915874	0.99986553	0.9997515	0.9998503	0.9993631	0.99961036	0.99920815	0.9997782	0.9985708	0.9991953
0.0	0.0041299337	0.9197239	0.04301398	0.89242554	0.81053615	0.0017193378	0.084854916	0.96027046	0.50386226	0.3384947
0.0	0.0041299337	0.9197239	0.04301398	0.89242554	0.81053615	0.0017193378	0.084854916	0.96027046	0.50386226	0.3384947
0.0	0.8601194	0.964178	0.96506304	0.9141273	0.9972046	0.93618625	0.96931946	0.9958112	0.75946677	0.958437
0.0	0.9738453	0.9307001	0.97517145	0.9763426	0.85635746	0.9548707	0.8870747	0.92616856	0.8986201	0.9733074
0.0	0.978001	0.995456	0.99470925	0.9974963	0.99564207	0.9978667	0.9967257	0.99691737	0.9838914	0.9929288
0.0	0.13498917	0.9446599	0.0641772	0.55010355	0.68344605	0.9548707	0.01655858	0.7130179	0.00046683138	0.16691577
0.0	0.0067271013	0.019210562	0.004152048	0.0023660958	0.016442316	0.00711352	0.005182647	0.06272058	0.002289518	0.021390477
0.0	0.03968032	0.8610886	0.97517145	0.022300746	0.00032682813	0.0008706382	0.034893997	0.004155569	0.0063479776	0.40571222
0.0	0.9987638	0.99979824	0.99958545	0.9997675	0.99890935	0.999376	0.99870133	0.9996486	0.9970734	0.9989293
0.0	0.9738453	0.93070006	0.97517145	0.9763426	0.85635746	0.9548707	0.8870747	0.92616856	0.8986201	0.9733074
0.0	0.9738453	0.9307001	0.97517145	0.9763426	0.85635746	0.9548707	0.8870747	0.92616856	0.8986201	0.9733074
0.0	0.9738453	0.9307001	0.97517145	0.9763426	0.85635746	0.9548707	0.8870747	0.92616856	0.8986201	0.9733074
0.0	0.99936813	0.9994885	0.99918634	0.9994912	0.9987526	0.99931777	0.99951565	0.9994554	0.9917508	0.9988059
0.0	0.9338373	0.99852484	0.9931571	0.99738246	0.9954205	0.9979285	0.99162954	0.99775535	0.9669161	0.998135
0.0	0.9987638	0.99979824	0.99958545	0.9997675	0.99890935	0.999376	0.99870133	0.9996486	0.9970734	0.9989293
0.0	0.7972572	0.9301008	0.4300243	0.811024	0.9652897	0.42135882	0.5377086	0.97638524	0.66213584	0.97660315
0.0	0.9970795	0.9994753	0.9992836	0.9988669	0.998697	0.9992219	0.99754095	0.9996244	0.9962758	0.9990662
0.0	0.9738453	0.9307001	0.97517145	0.9763426	0.85635746	0.9548707	0.8870747	0.92616856	0.8986201	0.9733074
0.0	0.9063274	0.9897682	0.9827603	0.9810656	0.98639953	0.9860721	0.99655175	0.99836785	0.80883306	0.9576196
0.0	0.90632737	0.9897682	0.9827603	0.9810656	0.98639953	0.9860721	0.99655175	0.99836785	0.80883306	0.9576196
0.0	0.9970795	0.9994753	0.9992836	0.9988669	0.998697	0.9992219	0.99754095	0.9996244	0.9962758	0.9990662
0.0	0.9970795	0.9994753	0.9992836	0.9988669	0.998697	0.9992219	0.99754095	0.9996244	0.9962758	0.9990662
0.0	0.9738453	0.93070006	0.97517145	0.9763426	0.85635746	0.9548707	0.8870747	0.92616856	0.8986201	0.9733074
0.0	0.9916823	0.99947375	0.995776	0.996915	0.99807584	0.9980399	0.9885627	0.9992793	0.98222697	0.9991924
0.0	0.9738453	0.9307001	0.97517145	0.9763426	0.85635746	0.9548707	0.8870747	0.92616856	0.8986201	0.9733074
0.0	0.9987638	0.99979824	0.99958545	0.9997675	0.99890935	0.999376	0.99870133	0.9996486	0.9970734	0.9989293
0.0	0.9738453	0.9307001	0.97517145	0.9763426	0.85635746	0.9548707	0.8870747	0.92616856	0.8986201	0.9733074
0.0	0.00013687598	0.0028039892	3.816351e-05	6.348289e-05	0.00014416965	0.00011475881	7.230459e-05	0.0012020528	8.712972e-05	0.00037381274
0.0	0.9738453	0.93070006	0.97517145	0.9763426	0.85635746	0.9548707	0.8870747	0.92616856	0.8986201	0.9733074
0.0	0.99933475	0.99911386	0.9990879	0.99943453	0.99893576	0.99917334	0.9992021	0.9995271	0.9923281	0.9989911
0.0	0.9738453	0.9307001	0.97517145	0.9763426	0.85635746	0.9548707	0.8870747	0.92616856	0.8986201	0.9733074
0.0	0.9987638	0.99979824	0.99958545	0.9997675	0.99890935	0.999376	0.99870133	0.9996486	0.9970734	0.9989293
0.0	0.9738453	0.9307001	0.97517145	0.9763426	0.85635746	0.9548707	0.8870747	0.92616856	0.8986201	0.9733074
0.0	0.00013687598	0.0028039892	3.816347e-05	6.348289e-05	0.00014416965	0.000114758695	7.230459e-05	0.0012020522	8.712964e-05	0.00037381274
0.0	0.9927664	0.9962676	0.99641454	0.99501735	0.9966272	0.9955888	0.9948767	0.9980888	0.9869026	0.9968849
0.0	0.978001	0.995456	0.99470925	0.9974963	0.99564207	0.9978667	0.9967257	0.99691737	0.9838914	0.9929288
0.0	0.9738453	0.9307001	0.97517145	0.9763426	0.85635746	0.9548707	0.8870747	0.92616856	0.8986201	0.9733074
0.0	0.5532649	0.12815873	0.18924488	0.9612783	0.52953583	0.08816013	0.33788034	0.9522878	0.4598952	0.8367222
0.0	0.9738453	0.9307001	0.97517145	0.9763426	0.85635746	0.9548707	0.8870747	0.92616856	0.8986201	0.9733074
0.0	0.9888502	0.9975229	0.9966434	0.998288	0.99440646	0.9973839	0.9975204	0.9994803	0.9715109	0.9956333
0.0	0.99620146	0.9995353	0.9993449	0.9987249	0.9984763	0.99914753	0.99684346	0.99949133	0.9917675	0.9986929
0.0	0.9738453	0.93070006	0.97517145	0.9763426	0.85635746	0.9548707	0.8870747	0.92616856	0.8986201	0.9733074
0.0	0.9738453	0.9307001	0.97517145	0.9763426	0.85635746	0.9548707	0.8870747	0.92616856	0.8986201	0.9733074
0.0	0.0057551065	0.090017915	0.018539518	0.0025923008	0.117167994	0.015990034	0.007929107	0.04338499	0.004707729	0.029090703
0.0	0.9805666	0.995915	0.99560285	0.99769044	0.99627626	0.998262	0.99720025	0.99754936	0.9842201	0.99437135
0.0	0.0023974925	0.1901251	0.09758175	0.017267149	0.09672377	0.0012557576	0.00088608515	0.43352222	0.008202293	0.0007847991
0.0	0.9738453	0.9307001	0.97517145	0.9763426	0.85635746	0.9548707	0.8870747	0.92616856	0.8986201	0.9733074
0.0	0.0023974925	0.1901251	0.09758175	0.017267149	0.09672377	0.0012557576	0.00088608515	0.43352222	0.008202293	0.0007847991
0.0	0.9738453	0.9307001	0.97517145	0.9763426	0.85635746	0.9548707	0.8870747	0.92616856	0.8986201	0.9733074
0.0	0.00031245642	0.00087127637	0.00048702332	4.7054902e-05	0.001893844	0.00050036545	0.00029438597	0.0008639268	0.0002540871	0.0006444756
0.0	0.9970795	0.9994753	0.9992836	0.9988669	0.998697	0.9992219	0.99754095	0.9996244	0.9962758	0.9990662
0.0	0.9738453	0.93070006	0.97517145	0.9763426	0.85635746	0.9548707	0.8870747	0.92616856	0.8986201	0.9733074
0.0	0.9738453	0.9307001	0.97517145	0.9763426	0.85635746	0.9548707	0.8870747	0.92616856	0.8986201	0.9733074
0.0	0.9738453	0.9307001	0.97517145	0.9763426	0.85635746	0.9548707	0.8870747	0.92616856	0.8986201	0.9733074
0.0	0.9738453	0.9307001	0.97517145	0.9763426	0.85635746	0.9548707	0.8870747	0.92616856	0.8986201	0.9733074
0.0	0.9962094	0.99956244	0.9993286	0.9990903	0.9983612	0.9989957	0.99617517	0.9995696	0.9954776	0.998985
0.0	0.08476163	0.9286323	0.84399587	0.20134026	0.080162294	0.0022690205	0.004357123	0.0009293003	0.00036198014	0.9714253
0.0	0.40968293	0.9844111	0.7994285	0.90557927	0.9917373	0.7048404	0.77060306	0.95989424	0.59593004	0.8876229
0.0	0.40968287	0.9844111	0.7994285	0.90557927	0.9917373	0.7048405	0.77060306	0.95989424	0.59593004	0.8876229
0.0	0.99628264	0.9992099	0.9991652	0.99834037	0.9986343	0.9993211	0.99686015	0.99948454	0.9896583	0.9985018
0.0	0.978001	0.995456	0.99470925	0.9974963	0.99564207	0.9978667	0.9967257	0.99691737	0.9838914	0.9929288
0.0	0.978001	0.995456	0.99470925	0.9974963	0.99564207	0.9978667	0.9967257	0.99691737	0.9838914	0.9929288
0.0	0.99628264	0.9992099	0.9991652	0.99834037	0.9986343	0.9993211	0.99686015	0.99948454	0.9896583	0.9985018
0.0	0.9738453	0.9307001	0.97517145	0.9763426	0.85635746	0.9548707	0.8870747	0.92616856	0.8986201	0.9733074
0.0	0.9987638	0.99979824	0.99958545	0.9997675	0.99890935	0.999376	0.99870133	0.9996486	0.9970734	0.9989293
0.0	0.9738453	0.9307001	0.97517145	0.9763426	0.85635746	0.9548707	0.8870747	0.92616856	0.8986201	0.9733074
0.0	0.9738453	0.9307001	0.97517145	0.9763426	0.85635746	0.9548707	0.8870747	0.92616856	0.8986201	0.9733074
0.0	0.0026808276	0.002172857	0.025829086	0.042655595	0.021894407	0.0028965136	0.0037206619	0.005396993	0.0009869228	0.007932326
0.0	0.9987638	0.99979824	0.99958545	0.9997675	0.99890935	0.999376	0.99870133	0.9996486	0.9970734	0.9989293
0.0	0.9738453	0.9307001	0.97517145	0.9763426	0.85635746	0.9548707	0.8870747	0.92616856	0.8986201	0.9733074
0.0	0.9738453	0.9307001	0.97517145	0.9763426	0.85635746	0.9548707	0.8870747	0.92616856	0.8986201	0.9733074
0.0	0.9738453	0.9307001	0.97517145	0.9763426	0.85635746	0.9548707	0.8870747	0.92616856	0.8986201	0.9733074
0.0	0.9962607	0.9990767	0.99882644	0.99950683	0.99768984	0.99745196	0.9970546	0.9989743	0.9915993	0.99891365
0.0	0.99936813	0.9994885	0.99918634	0.9994912	0.9987526	0.99931777	0.99951565	0.9994554	0.9917508	0.99880576
0.0	0.9738453	0.9307001	0.97517145	0.9763426	0.85635746	0.9548707	0.8870747	0.92616856	0.8986201	0.9733074
0.0	0.007213755	0.29982084	0.43072665	0.040924024	0.07515603	0.02612285	0.0065777553	0.0031600147	0.004150069	0.13184361
0.0	0.9888502	0.9975229	0.9966434	0.998288	0.99440646	0.9973839	0.9975204	0.9994803	0.9715109	0.9956333
0.0	0.92425656	0.10395529	0.097178675	0.97795266	0.84962547	0.818227	0.0011238529	0.755806	0.3889672	0.9883309
0.0	0.9976387	0.9993529	0.9991129	0.9996044	0.99839205	0.9984915	0.9979113	0.9993461	0.99298865	0.9992405
0.0	0.99942917	0.9998431	0.999689	0.99968493	0.99945563	0.9997458	0.9989843	0.9998356	0.99774003	0.99975187
0.0	0.9738453	0.9307001	0.97517145	0.9763426	0.85635746	0.9548707	0.8870747	0.92616856	0.8986201	0.9733074
0.0	0.9795106	0.9956988	0.99489635	0.9974963	0.9958823	0.99795365	0.9969176	0.9972639	0.9850134	0.9938159
0.0	0.9888502	0.9975229	0.9966434	0.998288	0.99440646	0.9973839	0.9975204	0.9994803	0.9715109	0.9956333
0.0	0.9888502	0.9975229	0.9966434	0.998288	0.99440646	0.9973839	0.9975204	0.9994803	0.9715109	0.9956333
0.0	0.97537845	0.8610598	0.9082924	0.9861399	0.68128026	0.98851156	0.9757579	0.9725931	0.5492952	0.9673788
0.0	0.083136335	0.7421508	0.46761754	0.22202319	0.7147768	0.53783786	0.18698192	0.62584853	0.074946746	0.47118303
0.0	0.9888502	0.9975229	0.9966434	0.998288	0.99440646	0.9973839	0.9975204	0.9994803	0.9715109	0.9956333
0.0	0.92488325	0.9851327	0.9918578	0.9660108	0.98262733	0.9789708	0.98570895	0.991865	0.9230852	0.9339365
0.0	0.9864654	0.9970782	0.9961539	0.9958683	0.99410063	0.9932407	0.9913293	0.99701834	0.9744723	0.99378914
0.0	0.9864654	0.9970782	0.9961539	0.9958683	0.99410063	0.9932407	0.9913293	0.99701834	0.97447234	0.99378914
0.0	0.98818624	0.9951533	0.99461657	0.99017847	0.99543226	0.99303895	0.9925485	0.99684566	0.97870046	0.9956031
0.0	0.9970795	0.9994753	0.9992836	0.9988669	0.998697	0.9992219	0.99754095	0.9996244	0.9962758	0.9990662
0.0	0.92255074	0.9943861	0.9861594	0.96552825	0.98405725	0.9846399	0.9860531	0.99384224	0.64154613	0.98985755
0.0	0.92488325	0.9851327	0.9918578	0.9660108	0.98262733	0.9789708	0.98570895	0.991865	0.9230852	0.9339365
0.0	0.92488325	0.9851327	0.9918578	0.9660108	0.98262733	0.9789708	0.98570895	0.991865	0.9230852	0.9339365
0.0	0.9601366	0.9987639	0.994718	0.9980903	0.99631566	0.99852437	0.99215966	0.99848264	0.97653025	0.9984091
0.0	0.0060616606	0.012461596	0.003036953	0.00049822946	0.009125275	0.004225765	0.001642495	0.019934824	0.0016702764	0.007654899
0.0	0.0001371723	0.014941997	0.0048432555	0.002401852	0.06438938	0.0013195134	0.6950109	0.14876345	0.001665583	0.0030339283
0.0	0.9738453	0.9307001	0.97517145	0.9763426	0.85635746	0.9548707	0.8870747	0.92616856	0.8986201	0.9733074
0.0	0.9738453	0.9307001	0.97517145	0.9763426	0.85635746	0.9548707	0.8870747	0.92616856	0.8986201	0.9733074
0.0	0.9864654	0.9970782	0.9961539	0.9958683	0.99410063	0.9932407	0.9913293	0.99701834	0.9744723	0.99378914
0.0	0.9738453	0.9307001	0.97517145	0.9763426	0.85635746	0.9548707	0.8870747	0.92616856	0.8986201	0.9733074
0.0	0.9864654	0.9970782	0.9961539	0.9958683	0.99410063	0.9932407	0.9913293	0.99701834	0.9744723	0.99378914
0.0	0.64285535	0.98919666	0.9822381	0.95468825	0.9650406	0.9138162	0.8931366	0.9297263	0.65406996	0.9252857
0.0	0.97633255	0.9966673	0.993367	0.9823178	0.99190193	0.99020547	0.9829593	0.99555016	0.9276319	0.9912617
0.0	0.995568	0.9994843	0.9992712	0.998626	0.9983461	0.998963	0.99623436	0.9994406	0.991484	0.99842787
0.0	0.9977937	0.9993369	0.9981408	0.9996599	0.99795157	0.99931586	0.99886334	0.999571	0.9837177	0.9990814
0.0	0.9738453	0.9307001	0.97517145	0.9763426	0.85635746	0.9548707	0.8870747	0.92616856	0.8986201	0.9733074
0.0	0.0017740864	0.002743657	0.0012354784	0.00012922788	0.0036221843	0.0031152647	0.0009784992	0.009928602	0.00041811893	0.0041025877
0.0	0.9738453	0.9307001	0.97517145	0.9763426	0.85635746	0.9548707	0.8870747	0.92616856	0.8986201	0.9733074
0.0	0.9751834	0.9991948	0.99554425	0.9983367	0.99618584	0.9989511	0.99579704	0.9986234	0.98518676	0.99895906
0.0	0.9338373	0.99852484	0.9931571	0.99738246	0.9954205	0.9979285	0.99162954	0.99775535	0.9669161	0.998135
0.0	0.9751834	0.9991948	0.99554425	0.9983367	0.99618584	0.9989511	0.99579704	0.9986234	0.98518676	0.99895906
0.0	0.9738453	0.9307001	0.97517145	0.9763426	0.85635746	0.9548707	0.8870747	0.92616856	0.8986201	0.9733074
0.0	0.9738453	0.9307001	0.97517145	0.9763426	0.85635746	0.9548707	0.8870747	0.92616856	0.8986201	0.9733074
0.0	0.9738453	0.9307001	0.97517145	0.9763426	0.85635746	0.9548707	0.8870747	0.92616856	0.8986201	0.9733074
0.0	0.9738453	0.93070006	0.97517145	0.9763426	0.85635746	0.9548707	0.8870747	0.92616856	0.8986201	0.9733074
0.0	0.9738453	0.9307001	0.97517145	0.9763426	0.85635746	0.9548707	0.8870747	0.92616856	0.8986201	0.9733074
0.0	0.9738453	0.9307001	0.97517145	0.9763426	0.85635746	0.9548707	0.8870747	0.92616856	0.8986201	0.9733074
0.0	0.0021352894	0.0063694105	0.022582294	0.028086612	0.03442037	0.002252531	0.013958867	0.00027674146	0.0001386163	0.018270513
0.0	0.9738453	0.9307001	0.97517145	0.9763426	0.85635746	0.9548707	0.8870747	0.92616856	0.8986201	0.9733074
0.0	0.9738453	0.9307001	0.97517145	0.9763426	0.85635746	0.9548707	0.8870747	0.92616856	0.8986201	0.9733074
0.0	0.98818624	0.9951533	0.99461657	0.99017847	0.99543226	0.99303895	0.9925485	0.99684566	0.97870046	0.9956031
0.0	0.9864654	0.9970782	0.9961539	0.9958683	0.99410075	0.9932407	0.9913293	0.99701834	0.9744723	0.99378914
0.0	0.9738453	0.9307001	0.97517145	0.9763426	0.85635746	0.9548707	0.8870747	0.92616856	0.8986201	0.9733074
0.0	0.007213755	0.29982084	0.43072656	0.040924005	0.07515603	0.026122844	0.006577752	0.0031600147	0.004150067	0.13184361
0.0	0.98818624	0.9951533	0.99461657	0.99017847	0.99543226	0.99303895	0.9925485	0.99684566	0.97870046	0.9956031
0.0	0.98859626	0.99414515	0.9763934	0.99705017	0.9907002	0.9941705	0.9971698	0.9961265	0.9105804	0.97229755
0.0	0.98859626	0.99414515	0.9763934	0.99705017	0.9907002	0.9941705	0.9971698	0.9961265	0.9105805	0.97229755
0.0	0.97537845	0.8610598	0.9082924	0.9861399	0.68128026	0.98851156	0.9757579	0.9725931	0.5492952	0.9673788
0.0	0.9738453	0.9307001	0.97517145	0.9763426	0.85635746	0.9548707	0.8870747	0.92616856	0.8986201	0.9733074
0.0	0.9888502	0.9975229	0.9966434	0.998288	0.99440646	0.9973839	0.9975204	0.9994803	0.9715109	0.9956333
0.0	0.9987638	0.99979824	0.99958545	0.9997675	0.99890935	0.999376	0.99870133	0.9996486	0.9970734	0.9989293
0.0	0.0003814301	0.033000637	0.040324453	0.008785277	0.0480699	0.0027194563	0.003048093	0.00046738464	0.00027646348	0.019643376
0.0	0.005124006	0.014844035	0.0031332627	0.0013656736	0.010745554	0.007113517	0.003509822	0.040532883	0.0018597036	0.0140472185
0.0	0.9738453	0.9307001	0.97517145	0.9763426	0.85635746	0.9548707	0.8870747	0.92616856	0.8986201	0.9733074
0.0	0.9916823	0.99947375	0.995776	0.996915	0.99807584	0.9980399	0.9885627	0.9992793	0.98222697	0.9991924
0.0	0.9738453	0.93070006	0.97517145	0.9763426	0.85635746	0.9548707	0.8870747	0.92616856	0.8986201	0.9733074
0.0	0.9738453	0.9307001	0.97517145	0.9763426	0.85635746	0.9548707	0.8870747	0.92616856	0.8986201	0.9733074
0.0	0.9987638	0.99979824	0.99958545	0.9997675	0.99890935	0.999376	0.99870133	0.9996486	0.9970734	0.9989293
0.0	0.9738453	0.9307001	0.97517145	0.9763426	0.85635746	0.9548707	0.8870747	0.92616856	0.8986201	0.9733074
0.0	0.0003814301	0.033000622	0.040324472	0.008785273	0.0480699	0.0027194575	0.0030480914	0.00046738464	0.00027646348	0.019643376
0.0	0.9738453	0.9307001	0.97517145	0.9763426	0.85635746	0.9548707	0.8870747	0.92616856	0.8986201	0.9733074
0.0	0.0003814301	0.033000622	0.040324453	0.008785273	0.0480699	0.0027194563	0.0030480914	0.00046738485	0.00027646348	0.019643376
0.0	0.9738453	0.9307001	0.97517145	0.9763426	0.85635746	0.9548707	0.8870747	0.92616856	0.8986201	0.9733074
0.0	0.9738453	0.93070006	0.97517145	0.9763426	0.85635746	0.9548707	0.8870747	0.92616856	0.8986201	0.9733074
0.0	0.9738453	0.9307001	0.97517145	0.9763426	0.85635746	0.9548707	0.8870747	0.92616856	0.8986201	0.9733074
0.0	0.9987638	0.99979824	0.99958545	0.9997675	0.99890935	0.999376	0.99870133	0.9996486	0.9970734	0.9989293
0.0	0.9738453	0.9307001	0.97517145	0.9763426	0.85635746	0.9548707	0.8870747	0.92616856	0.8986201	0.9733074
0.0	0.9738453	0.9307001	0.97517145	0.9763426	0.85635746	0.9548707	0.8870747	0.92616856	0.8986201	0.9733074
0.0	0.9738453	0.9307001	0.97517145	0.9763426	0.85635746	0.9548707	0.8870747	0.92616856	0.8986201	0.9733074
0.0	0.9987638	0.99979824	0.99958545	0.9997675	0.99890935	0.999376	0.99870133	0.9996486	0.9970734	0.9989293
0.0	0.9738453	0.9307001	0.97517145	0.9763426	0.85635746	0.9548707	0.8870747	0.92616856	0.8986201	0.9733074
0.0	0.0017740864	0.002743657	0.001235479	0.00012922788	0.0036221843	0.0031152633	0.0009784997	0.009928602	0.00041811893	0.0041025877
0.0	0.9738453	0.9307001	0.97517145	0.9763426	0.85635746	0.9548707	0.8870747	0.92616856	0.8986201	0.9733074
0.0	0.9738453	0.9307001	0.97517145	0.9763426	0.85635746	0.9548707	0.8870747	0.92616856	0.8986201	0.9733074
0.0	0.9738453	0.9307001	0.97517145	0.9763426	0.85635746	0.9548707	0.8870747	0.92616856	0.8986201	0.9733074
0.0	0.0073852283	0.017945249	0.004171645	0.0019950496	0.0139062945	0.011460577	0.004850489	0.056435063	0.0022238123	0.018670406
0.0	0.0073852283	0.017945249	0.0041716425	0.0019950506	0.013906289	0.011460577	0.004850489	0.056435063	0.0022238132	0.018670402
0.0	0.07770192	0.02374748	0.00014425656	0.007251613	0.05555013	0.65186334	0.15683958	0.06005968	3.7910395e-05	0.00043820406
0.0	0.9987638	0.99979824	0.99958545	0.9997675	0.99890935	0.999376	0.99870133	0.9996486	0.9970734	0.9989293
0.0	0.9738453	0.9307001	0.97517145	0.9763426	0.85635746	0.9548707	0.8870747	0.92616856	0.8986201	0.9733074
0.0	0.9738453	0.9307001	0.97517145	0.9763426	0.85635746	0.9548707	0.8870747	0.92616856	0.8986201	0.9733074
0.0	0.49323568	0.008897215	0.33206722	0.5934327	0.103096716	0.008949659	0.90245324	0.9737375	0.30021864	0.7721115
0.0	0.99779606	0.99970657	0.99960715	0.9996038	0.9994425	0.9996959	0.99853194	0.99977976	0.9976803	0.999728
0.0	0.9738453	0.9307001	0.97517145	0.9763426	0.85635746	0.9548707	0.8870747	0.92616856	0.8986201	0.9733074
0.0	0.9994079	0.9990663	0.9990497	0.99958104	0.9985967	0.99944776	0.9979868	0.99946505	0.9967489	0.99938357
0.0	0.9738453	0.9307001	0.97517145	0.9763426	0.85635746	0.9548707	0.8870747	0.92616856	0.8986201	0.9733074
0.0	0.9987638	0.99979824	0.99958545	0.9997675	0.99890935	0.999376	0.99870133	0.9996486	0.9970734	0.9989293
0.0	0.0033851985	0.010691825	0.0023748137	0.00034726268	0.006685893	0.0028550783	0.0014982148	0.012495394	0.001307525	0.0063877334
0.0	0.07458674	0.54067653	0.26293883	0.051720887	0.04807117	0.017452009	0.16197553	0.048553377	0.004400399	0.06425583
0.0	0.93913436	0.9890898	0.97549134	0.9020831	0.961343	0.97537476	0.96774966	0.9654511	0.92055774	0.98149157
0.0	0.9738453	0.9307001	0.97517145	0.9763426	0.85635746	0.9548707	0.8870747	0.92616856	0.8986201	0.9733074
0.0	0.0051240083	0.014844042	0.0031332641	0.0013656743	0.010745554	0.00711352	0.003509822	0.040532876	0.0018597036	0.0140472185
0.0	0.9738453	0.93070006	0.9751713	0.9763426	0.85635746	0.9548707	0.8870747	0.92616856	0.8986201	0.9733074
0.0	0.11402762	0.39328504	0.2132098	0.08652719	0.2150308	0.12933761	0.12430427	0.4103887	0.039637703	0.05306658
0.0	0.9738453	0.9307001	0.97517145	0.9763426	0.85635746	0.9548707	0.8870747	0.92616856	0.8986201	0.9733074
0.0	0.9738453	0.9307001	0.97517145	0.9763426	0.85635746	0.9548707	0.8870747	0.92616856	0.8986201	0.9733074
0.0	0.9683179	0.9980835	0.9960083	0.99584264	0.9928014	0.99479634	0.98344815	0.9986091	0.9788002	0.9932259
0.0	0.014566869	0.6340316	0.053740058	0.00080860197	0.17001447	0.0023952092	0.036557667	0.01973549	1.2920994e-05	0.0027142433
0.0	0.2746537	0.4135627	0.6291438	0.63259447	0.43430716	0.7890544	0.9701853	0.65487623	0.057514302	0.5241653
0.0	0.9338373	0.99852484	0.9931571	0.99738246	0.9954205	0.9979285	0.9916294	0.99775535	0.9669161	0.998135
0.0	0.9738453	0.9307001	0.97517145	0.9763426	0.85635746	0.9548707	0.8870747	0.92616856	0.8986201	0.9733074
0.0	0.95685357	0.9915877	0.99240196	0.9769907	0.9928421	0.9890514	0.98048294	0.9812015	0.950405	0.99548244
0.0	0.9970795	0.9994753	0.9992836	0.9988669	0.998697	0.9992219	0.99754095	0.9996244	0.9962758	0.9990662
0.0	0.9738453	0.93070006	0.97517145	0.9763426	0.85635746	0.9548707	0.8870747	0.92616856	0.8986201	0.9733074
0.0	0.0010554645	0.51556426	0.6266074	0.013123624	0.013651981	0.0016164513	0.011617548	0.00028243795	0.0047059623	0.81280094
0.0	0.6362404	0.95742846	0.9675505	0.92038834	0.98221636	0.9099351	0.9855068	0.94680315	0.9738975	0.9473412
0.0	0.9888066	0.9943467	0.9985844	0.99750805	0.99557674	0.99668866	0.9956968	0.9949319	0.9922009	0.9945945
0.0	0.9987638	0.99979824	0.99958545	0.9997675	0.99890935	0.999376	0.99870133	0.9996486	0.9970734	0.9989293
0.0	0.9738453	0.9307001	0.97517145	0.9763426	0.85635746	0.9548707	0.8870747	0.92616856	0.8986201	0.9733074
0.0	0.97800297	0.9990503	0.99668854	0.99873835	0.99652916	0.9990858	0.99493647	0.9984524	0.9850463	0.9990061
0.0	0.6220746	0.9929438	0.40242228	0.24185422	0.8087325	0.23659077	0.041316785	0.43844232	0.024803707	0.043300822
0.0	0.9987638	0.99979824	0.99958545	0.9997675	0.99890935	0.999376	0.99870133	0.9996486	0.9970734	0.9989293
0.0	0.9987638	0.99979824	0.99958545	0.9997675	0.99890935	0.999376	0.99870133	0.9996486	0.9970734	0.9989293
0.0	0.9338373	0.99852484	0.9931571	0.99738246	0.9954205	0.9979285	0.99162954	0.99775535	0.9669161	0.998135
0.0	0.16470526	0.59480965	0.7820141	0.5738388	0.94433105	0.4967464	0.97377056	0.6794583	0.9784253	0.34532714
0.0	0.9888502	0.9975229	0.9966434	0.998288	0.99440646	0.9973839	0.9975204	0.9994803	0.9715109	0.9956333
0.0	0.9864654	0.9970782	0.9961539	0.9958683	0.99410075	0.9932407	0.9913293	0.99701834	0.9744723	0.99378914
0.0	0.92488325	0.9851327	0.9918578	0.9660108	0.98262733	0.9789708	0.98570895	0.991865	0.9230852	0.9339365
0.0	0.36604795	0.0063993963	0.34614336	0.48736995	0.045812123	0.008685567	0.8648594	0.881083	0.1091875	0.0038334646
0.0	0.9864654	0.9970782	0.9961539	0.9958683	0.99410063	0.9932407	0.9913293	0.99701834	0.97447234	0.99378914
0.0	0.6656006	0.021630041	0.062902994	0.9231546	0.15301743	0.022727214	0.00010802309	0.867301	0.011181025	0.2703244
0.0	1.0310485e-05	0.0002899084	3.542679e-05	0.00010590577	3.4313096e-05	0.00014684013	9.198433e-05	0.00011709149	0.0019482075	0.00103217
0.0	0.1698729	0.5196266	0.2954177	0.1482929	0.30038577	0.2521191	0.15099995	0.5870447	0.056002684	0.09199447
0.0	0.008020821	0.02179966	0.0048980606	0.0035985832	0.012619731	0.012458491	0.0070643267	0.06674906	0.0031570527	0.024893785
0.0	0.9738453	0.9307001	0.97517145	0.9763426	0.85635746	0.9548707	0.8870747	0.92616856	0.8986201	0.9733074
0.0	0.9863218	0.99641645	0.99638903	0.9987888	0.9960567	0.9985631	0.9980108	0.99807906	0.99012125	0.9958391
0.0	0.9738453	0.9307001	0.97517145	0.9763426	0.85635746	0.9548707	0.8870747	0.92616856	0.8986201	0.9733074
0.0	0.9738453	0.9307001	0.97517145	0.9763426	0.85635746	0.9548707	0.8870747	0.92616856	0.8986201	0.9733074
0.0	0.9738453	0.9307001	0.97517145	0.9763426	0.85635746	0.9548707	0.8870747	0.92616856	0.8986201	0.9733074
0.0	0.9738453	0.93070006	0.97517145	0.9763426	0.85635746	0.9548707	0.8870747	0.92616856	0.8986201	0.9733074
0.0	0.9738453	0.9307001	0.97517145	0.9763426	0.85635746	0.9548707	0.8870747	0.92616856	0.8986201	0.9733074
0.0	0.9987638	0.99979824	0.99958545	0.9997675	0.99890935	0.999376	0.99870133	0.9996486	0.9970734	0.9989293
0.0	0.995568	0.9994843	0.9992712	0.998626	0.9983461	0.998963	0.99623436	0.9994406	0.991484	0.99842787
0.0	0.9738453	0.9307001	0.97517145	0.9763426	0.85635746	0.9548707	0.8870747	0.92616856	0.8986201	0.9733074
0.0	0.9987638	0.99979824	0.99958545	0.9997675	0.99890935	0.999376	0.99870133	0.9996486	0.9970734	0.9989293
0.0	0.0003814301	0.033000637	0.040324453	0.008785277	0.048069917	0.002719459	0.003048093	0.00046738464	0.00027646348	0.019643366
0.0	0.9738453	0.9307001	0.97517145	0.9763426	0.85635746	0.9548707	0.8870747	0.92616856	0.8986201	0.9733074
0.0	0.9738453	0.9307001	0.97517145	0.9763426	0.85635746	0.9548707	0.8870747	0.92616856	0.8986201	0.9733074
0.0	0.9738453	0.9307001	0.97517145	0.9763426	0.85635746	0.9548707	0.8870747	0.92616856	0.8986201	0.9733074
0.0	0.9987638	0.99979824	0.99958545	0.9997675	0.99890935	0.999376	0.99870133	0.9996486	0.9970734	0.9989293
0.0	0.9738453	0.93070006	0.97517145	0.9763426	0.85635746	0.9548707	0.8870747	0.92616856	0.8986201	0.9733074
0.0	0.9738453	0.9307001	0.97517145	0.9763426	0.85635746	0.9548707	0.8870747	0.92616856	0.8986201	0.9733074
0.0	0.9738453	0.9307001	0.97517145	0.9763426	0.85635746	0.9548707	0.8870747	0.92616856	0.8986201	0.9733074
0.0	0.9738453	0.9307001	0.97517145	0.9763426	0.85635746	0.9548707	0.8870747	0.92616856	0.8986201	0.9733074
0.0	0.9738453	0.9307001	0.97517145	0.9763426	0.85635746	0.9548707	0.8870747	0.92616856	0.8986201	0.9733074
0.0	0.9987638	0.99979824	0.99958545	0.9997675	0.99890935	0.999376	0.99870133	0.9996486	0.9970734	0.9989293
0.0	0.9987638	0.99979824	0.99958545	0.9997675	0.99890935	0.999376	0.99870133	0.9996486	0.9970734	0.9989293
0.0	0.9738453	0.9307001	0.97517145	0.9763426	0.85635746	0.9548707	0.8870747	0.92616856	0.8986201	0.9733074
0.0	0.9738453	0.9307001	0.97517145	0.9763426	0.85635746	0.9548707	0.8870747	0.92616856	0.8986201	0.9733074
0.0	0.9738453	0.9307001	0.97517145	0.9763426	0.85635746	0.9548707	0.8870747	0.92616856	0.8986201	0.9733074
0.0	0.9738453	0.93070006	0.97517145	0.9763426	0.85635746	0.9548707	0.8870747	0.92616856	0.8986201	0.9733074
0.0	0.9738453	0.9307001	0.97517145	0.9763426	0.85635746	0.9548707	0.8870747	0.92616856	0.8986201	0.9733074
0.0	0.9738453	0.9307001	0.97517145	0.9763426	0.85635746	0.9548707	0.8870747	0.92616856	0.8986201	0.9733074
0.0	0.9916823	0.99947375	0.995776	0.996915	0.99807584	0.9980399	0.9885627	0.9992793	0.98222697	0.9991924
0.0	0.9987638	0.99979824	0.99958545	0.9997675	0.99890935	0.999376	0.99870133	0.9996486	0.9970734	0.9989293
0.0	0.9738453	0.93070006	0.97517145	0.9763426	0.85635746	0.9548707	0.8870747	0.92616856	0.8986201	0.9733074
0.0	0.9738453	0.9307001	0.97517145	0.9763426	0.85635746	0.9548707	0.8870747	0.92616856	0.8986201	0.9733074
0.0	0.07760522	0.5649396	0.14424963	0.11874779	0.5160942	0.26051185	0.13701718	0.5320403	0.03322307	0.46912658
0.0	0.9962607	0.9990767	0.99882644	0.99950683	0.99768984	0.99745196	0.9970546	0.9989743	0.9915993	0.99891365
0.0	0.00069981685	0.019452268	0.00011191616	0.00020206874	0.003441116	0.00086648983	0.00024546587	0.0048564933	0.00014081795	0.00030748206
0.0	0.9738453	0.9307001	0.97517145	0.9763426	0.85635746	0.9548707	0.8870747	0.92616856	0.8986201	0.9733074
0.0	0.9738453	0.9307001	0.97517145	0.9763426	0.85635746	0.9548707	0.8870747	0.92616856	0.8986201	0.9733074
0.0	0.9987638	0.99979824	0.99958545	0.9997675	0.99890935	0.999376	0.99870133	0.9996486	0.9970734	0.9989293
0.0	0.9738453	0.9307001	0.97517145	0.9763426	0.85635746	0.9548707	0.8870747	0.92616856	0.8986201	0.9733074
0.0	0.9738453	0.9307001	0.97517145	0.9763426	0.85635746	0.9548707	0.8870747	0.92616856	0.8986201	0.9733074
0.0	0.00013687598	0.0028039878	3.816351e-05	6.348289e-05	0.00014416965	0.00011475881	7.230459e-05	0.0012020528	8.712972e-05	0.00037381274
0.0	0.9738453	0.9307001	0.97517145	0.9763426	0.85635746	0.9548707	0.8870747	0.92616856	0.8986201	0.9733074
0.0	0.9916823	0.99947375	0.995776	0.996915	0.99807584	0.9980399	0.9885627	0.9992793	0.98222697	0.9991924
0.0	0.9738453	0.9307001	0.97517145	0.9763426	0.85635746	0.9548707	0.8870747	0.92616856	0.8986201	0.9733074
0.0	0.9738453	0.9307001	0.97517145	0.9763426	0.85635746	0.9548707	0.8870747	0.92616856	0.8986201	0.9733074
0.0	0.9916823	0.99947375	0.995776	0.996915	0.99807584	0.9980399	0.9885627	0.9992793	0.98222697	0.9991924
0.0	0.9987638	0.99979824	0.99958545	0.9997675	0.99890935	0.999376	0.99870133	0.9996486	0.9970734	0.9989293
0.0	0.9738453	0.93070006	0.97517145	0.9763426	0.85635746	0.9548707	0.8870747	0.92616856	0.8986201	0.9733074
0.0	0.9738453	0.9307001	0.97517145	0.9763426	0.85635746	0.9548707	0.8870747	0.92616856	0.8986201	0.9733074
0.0	0.99661714	0.9994468	0.99929	0.9992073	0.9988883	0.9995384	0.99665123	0.9997167	0.9947042	0.99882287
0.0	0.978001	0.995456	0.99470925	0.9974963	0.99564207	0.9978667	0.9967257	0.99691737	0.9838914	0.9929288
0.0	0.9738453	0.9307001	0.97517145	0.9763426	0.85635746	0.9548707	0.8870747	0.92616856	0.8986201	0.9733074
0.0	0.9738453	0.9307001	0.97517145	0.9763426	0.85635746	0.9548707	0.8870747	0.92616856	0.8986201	0.9733074
0.0	0.9916823	0.99947375	0.995776	0.996915	0.99807584	0.9980399	0.9885627	0.9992793	0.98222697	0.9991924
0.0	0.9987638	0.99979824	0.99958545	0.9997675	0.99890935	0.999376	0.99870133	0.9996486	0.9970734	0.9989293
0.0	0.9738453	0.93070006	0.97517145	0.9763426	0.85635746	0.9548707	0.8870747	0.92616856	0.8986201	0.9733074
0.0	0.9738453	0.9307001	0.97517145	0.9763426	0.85635746	0.9548707	0.8870747	0.92616856	0.8986201	0.9733074
0.0	0.9738453	0.9307001	0.97517145	0.9763426	0.85635746	0.9548707	0.8870747	0.92616856	0.8986201	0.9733074
0.0	0.9738453	0.9307001	0.97517145	0.9763426	0.85635746	0.9548707	0.8870747	0.92616856	0.8986201	0.9733074
0.0	0.9888502	0.9975229	0.9966434	0.998288	0.99440646	0.9973839	0.9975204	0.9994803	0.9715109	0.9956333
0.0	0.9888502	0.9975229	0.9966434	0.998288	0.99440646	0.9973839	0.9975204	0.9994803	0.9715109	0.9956333
0.0	0.9864654	0.9970782	0.9961539	0.9958683	0.99410063	0.9932407	0.9913293	0.99701834	0.9744723	0.99378914
0.0	0.9864654	0.9970782	0.9961539	0.9958683	0.99410063	0.9932407	0.9913293	0.99701834	0.9744723	0.99378914
0.0	0.9916823	0.99947375	0.995776	0.996915	0.99807584	0.9980399	0.9885627	0.9992793	0.98222697	0.9991924
0.0	0.9738453	0.9307001	0.97517145	0.9763426	0.85635746	0.9548707	0.8870747	0.92616856	0.8986201	0.9733074
0.0	0.9987638	0.99979824	0.99958545	0.9997675	0.99890935	0.999376	0.99870133	0.9996486	0.9970734	0.9989293
0.0	0.9738453	0.9307001	0.97517145	0.9763426	0.85635746	0.9548707	0.8870747	0.92616856	0.8986201	0.9733074
0.0	0.9738453	0.9307001	0.97517145	0.9763426	0.85635746	0.9548707	0.8870747	0.92616856	0.8986201	0.9733074
0.0	0.92488325	0.9851327	0.9918578	0.9660108	0.98262733	0.9789708	0.98570895	0.991865	0.9230852	0.9339365
0.0	0.92488325	0.9851327	0.9918578	0.9660108	0.98262733	0.9789708	0.98570895	0.991865	0.9230852	0.9339365
0.0	0.7455587	0.69248587	0.68680185	0.21500267	0.7003351	0.90607446	0.8040629	0.8725128	0.27181372	0.60855854
0.0	0.9738453	0.9307001	0.97517145	0.9763426	0.85635746	0.9548707	0.8870747	0.92616856	0.8986201	0.9733074
0.0	0.9738453	0.93070006	0.97517145	0.9763426	0.85635746	0.9548707	0.8870747	0.92616856	0.8986201	0.9733074
0.0	0.9864654	0.9970782	0.9961539	0.9958683	0.99410063	0.9932407	0.9913293	0.99701834	0.9744723	0.99378914
0.0	0.9864654	0.9970782	0.9961539	0.9958683	0.99410063	0.9932407	0.9913293	0.99701834	0.97447234	0.99378914
0.0	0.9738453	0.9307001	0.97517145	0.9763426	0.85635746	0.9548707	0.8870747	0.92616856	0.8986201	0.9733074
0.0	0.9738453	0.9307001	0.97517145	0.9763426	0.85635746	0.9548707	0.8870747	0.92616856	0.8986201	0.9733074
0.0	0.9738453	0.9307001	0.97517145	0.9763426	0.85635746	0.9548707	0.8870747	0.92616856	0.8986201	0.9733074
0.0	0.9738453	0.93070006	0.97517145	0.9763426	0.85635746	0.9548707	0.8870747	0.92616856	0.8986201	0.9733074
0.0	0.9738453	0.9307001	0.97517145	0.9763426	0.85635746	0.9548707	0.8870747	0.92616856	0.8986201	0.9733074
0.0	0.9987638	0.99979824	0.99958545	0.9997675	0.99890935	0.999376	0.99870133	0.9996486	0.9970734	0.9989293
0.0	0.8811451	0.8366875	0.84001094	0.7411627	0.89316183	0.9248907	0.8766501	0.953788	0.22123103	0.84186417
0.0	0.10292959	0.33324993	0.16394618	0.057013012	0.18380684	0.10393485	0.07346856	0.26299605	0.0202249	0.043823145
0.0	0.008253394	0.027207086	0.0059443535	0.004010078	0.020186549	0.012452058	0.0079111075	0.066182636	0.0031315265	0.030542936
0.0	0.3085015	0.7791507	0.6719232	0.17906919	0.62697244	0.3977761	0.42383596	0.7910662	0.12490932	0.29520327
0.0	0.10292958	0.33324993	0.16394618	0.057013024	0.1838068	0.10393485	0.07346853	0.26299605	0.0202249	0.043823145
0.0	0.9777024	0.99546236	0.9905872	0.95856977	0.9956174	0.99672145	0.99113935	0.99816954	0.9285707	0.99857724
0.0	0.9738453	0.9307001	0.97517145	0.9763426	0.85635746	0.9548707	0.8870747	0.92616856	0.8986201	0.9733074
0.0	0.9738453	0.9307001	0.97517145	0.9763426	0.85635746	0.9548707	0.8870747	0.92616856	0.8986201	0.9733074
0.0	0.9970795	0.9994753	0.9992836	0.9988669	0.998697	0.9992219	0.99754095	0.9996244	0.9962758	0.9990662
0.0	0.9968869	0.99845004	0.99722254	0.99872154	0.9978346	0.9972882	0.996247	0.9984688	0.97806144	0.99732673
0.0	0.9987638	0.99979824	0.99958545	0.9997675	0.99890935	0.999376	0.99870133	0.9996486	0.9970734	0.9989293
0.0	0.9738453	0.93070006	0.97517145	0.9763426	0.85635746	0.9548707	0.8870747	0.92616856	0.8986201	0.9733074
0.0	0.9738453	0.9307001	0.97517145	0.9763426	0.85635746	0.9548707	0.8870747	0.92616856	0.8986201	0.9733074
0.0	0.9738453	0.9307001	0.97517145	0.9763426	0.85635746	0.9548707	0.8870747	0.92616856	0.8986201	0.9733074
0.0	0.9987638	0.99979824	0.99958545	0.9997675	0.99890935	0.999376	0.99870133	0.9996486	0.9970734	0.9989293
0.0	0.9987638	0.99979824	0.99958545	0.9997675	0.99890935	0.999376	0.99870133	0.9996486	0.9970734	0.9989293
0.0	0.9738453	0.9307001	0.97517145	0.9763426	0.85635746	0.9548707	0.8870747	0.92616856	0.8986201	0.9733074
0.0	0.9738453	0.9307001	0.97517145	0.9763426	0.85635746	0.9548707	0.8870747	0.92616856	0.8986201	0.9733074
0.0	0.9738453	0.9307001	0.97517145	0.9763426	0.85635746	0.9548707	0.8870747	0.92616856	0.8986201	0.9733074
0.0	0.9738453	0.93070006	0.97517145	0.9763426	0.85635746	0.9548707	0.8870747	0.92616856	0.8986201	0.9733074
0.0	0.9738453	0.9307001	0.97517145	0.9763426	0.85635746	0.9548707	0.8870747	0.92616856	0.8986201	0.9733074
0.0	0.9738453	0.9307001	0.97517145	0.9763426	0.85635746	0.9548707	0.8870747	0.92616856	0.8986201	0.9733074
0.0	0.9987638	0.99979824	0.99958545	0.9997675	0.99890935	0.999376	0.99870133	0.9996486	0.9970734	0.9989293
0.0	0.00013687598	0.0028039878	3.816351e-05	6.348289e-05	0.00014416965	0.000114758695	7.230459e-05	0.0012020522	8.712972e-05	0.00037381254
0.0	0.0003814301	0.033000622	0.040324472	0.008785277	0.048069917	0.0027194563	0.003048093	0.00046738464	0.00027646348	0.019643376
0.0	0.9987638	0.99979824	0.99958545	0.9997675	0.99890935	0.999376	0.99870133	0.9996486	0.9970734	0.9989293
0.0	0.00013687598	0.0028039878	3.816347e-05	6.348289e-05	0.00014416965	0.00011475881	7.230459e-05	0.0012020516	8.712972e-05	0.00037381274
0.0	0.0003814301	0.033000622	0.04032446	0.008785277	0.048069917	0.002719459	0.0030480914	0.00046738464	0.00027646348	0.01964337
0.0	0.9987638	0.99979824	0.99958545	0.9997675	0.99890935	0.999376	0.99870133	0.9996486	0.9970734	0.9989293
0.0	0.9738453	0.9307001	0.97517145	0.9763426	0.85635746	0.9548707	0.8870747	0.92616856	0.8986201	0.9733074
0.0	0.9738453	0.9307001	0.97517145	0.9763426	0.85635746	0.9548707	0.8870747	0.92616856	0.8986201	0.9733074
0.0	0.9738453	0.9307001	0.97517145	0.9763426	0.85635746	0.9548707	0.8870747	0.92616856	0.8986201	0.9733074
0.0	0.9738453	0.9307001	0.97517145	0.9763426	0.85635746	0.9548707	0.8870747	0.92616856	0.8986201	0.9733074
0.0	0.9738453	0.93070006	0.97517145	0.9763426	0.85635746	0.9548707	0.8870747	0.92616856	0.8986201	0.9733074
0.0	0.9738453	0.9307001	0.97517145	0.9763426	0.85635746	0.9548707	0.8870747	0.92616856	0.8986201	0.9733074
0.0	0.9987638	0.99979824	0.99958545	0.9997675	0.99890935	0.999376	0.99870133	0.9996486	0.9970734	0.9989293
0.0	0.9738453	0.9307001	0.97517145	0.9763426	0.85635746	0.9548707	0.8870747	0.92616856	0.8986201	0.9733074
0.0	0.9987638	0.99979824	0.99958545	0.9997675	0.99890935	0.999376	0.99870133	0.9996486	0.9970734	0.9989293
0.0	0.0003814301	0.033000622	0.040324453	0.008785277	0.048069917	0.002719459	0.0030480914	0.00046738464	0.00027646348	0.019643366
0.0	0.995568	0.9994843	0.9992712	0.998626	0.9983461	0.998963	0.99623436	0.9994406	0.991484	0.99842787
0.0	0.9888502	0.9975229	0.9966434	0.998288	0.99440646	0.9973839	0.9975204	0.9994803	0.9715109	0.9956333
0.0	0.9864654	0.9970782	0.9961539	0.9958683	0.99410075	0.9932407	0.9913293	0.99701834	0.9744723	0.99378914
0.0	0.7291841	0.81268394	0.85363936	0.6921765	0.8366679	0.65315074	0.8373314	0.9378207	0.36912775	0.75116175
0.0	0.9362902	0.98695695	0.98837787	0.9931417	0.97074586	0.9640004	0.9482817	0.9800086	0.60793346	0.9608774
0.0	0.92488325	0.9851327	0.9918578	0.9660108	0.98262733	0.9789708	0.98570895	0.991865	0.9230851	0.9339365
0.0	0.9864654	0.9970782	0.9961539	0.9958683	0.99410063	0.9932407	0.9913293	0.99701834	0.9744723	0.99378914
0.0	0.99754494	0.99959475	0.9994585	0.99910575	0.99853885	0.99932027	0.9970452	0.9995968	0.9942684	0.9988776
0.0	0.9738453	0.9307001	0.97517145	0.9763426	0.85635746	0.9548707	0.8870747	0.92616856	0.8986201	0.9733074
0.0	0.9738453	0.9307001	0.97517145	0.9763426	0.85635746	0.9548707	0.8870747	0.92616856	0.8986201	0.9733074
0.0	0.9738453	0.9307001	0.97517145	0.9763426	0.85635746	0.9548707	0.8870747	0.92616856	0.8986201	0.9733074
0.0	0.0077724564	0.028057113	0.006011224	0.0025977371	0.018465934	0.021707654	0.00718128	0.08936907	0.0061688866	0.021654334
0.0	0.9888502	0.9975229	0.9966434	0.998288	0.99440646	0.9973839	0.9975204	0.9994803	0.9715109	0.9956333
0.0	0.9888502	0.9975229	0.9966434	0.998288	0.99440646	0.9973839	0.9975204	0.9994803	0.9715109	0.9956333
0.0	0.9864654	0.9970782	0.9961539	0.9958683	0.99410075	0.9932407	0.9913293	0.99701834	0.9744723	0.99378914
0.0	0.9864654	0.9970782	0.9961539	0.9958683	0.99410063	0.9932407	0.9913293	0.99701834	0.9744723	0.99378914
0.0	0.95343804	0.9881931	0.99485177	0.973963	0.98626024	0.984577	0.99029166	0.9956755	0.94988495	0.9583495
0.0	0.9864654	0.9970782	0.9961539	0.9958683	0.99410063	0.9932407	0.9913293	0.99701834	0.97447234	0.99378914
0.0	0.92488325	0.9851327	0.9918578	0.9660108	0.98262733	0.9789708	0.98570895	0.991865	0.9230852	0.9339365
0.0	0.9864654	0.9970782	0.9961539	0.9958683	0.99410063	0.9932407	0.9913293	0.99701834	0.97447234	0.99378914
0.0	0.9888502	0.9975229	0.9966434	0.998288	0.99440646	0.9973839	0.9975204	0.9994803	0.9715109	0.9956333
0.0	0.9864654	0.9970782	0.9961539	0.9958683	0.99410063	0.9932407	0.9913293	0.99701834	0.9744723	0.99378914
0.0	0.9864654	0.9970782	0.9961539	0.9958683	0.99410063	0.9932407	0.9913293	0.99701834	0.9744723	0.99378914
0.0	0.92488325	0.9851327	0.9918578	0.9660108	0.98262733	0.9789708	0.98570895	0.991865	0.9230851	0.9339365
0.0	0.9738453	0.9307001	0.97517145	0.9763426	0.85635746	0.9548707	0.8870747	0.92616856	0.8986201	0.9733074
0.0	0.99587256	0.9428451	0.9916775	0.99912554	0.99272645	0.9991019	0.9930756	0.9866703	0.6539693	0.9725754
0.0	0.0001597842	0.00020695674	0.00016836273	1.7005115e-05	0.00041357367	0.00015802568	8.900914e-06	0.000330092	0.00011582322	0.00023488978
0.0	0.99995124	0.9506525	0.9893441	0.9697375	0.99085194	0.3309708	0.801043	0.9585423	0.32081234	0.7742335
0.0	0.04990525	0.39076957	0.08612184	0.0607394	0.330049	0.22760703	0.1945384	0.7544479	0.04775288	0.51687694
0.0	0.04990524	0.39076963	0.08612184	0.060739387	0.33004898	0.22760703	0.19453841	0.7544479	0.047752902	0.5168769
0.0	0.9738453	0.9307001	0.97517145	0.9763426	0.85635746	0.9548707	0.8870747	0.92616856	0.8986201	0.9733074
0.0	0.9738453	0.9307001	0.97517145	0.9763426	0.85635746	0.9548707	0.8870747	0.92616856	0.8986201	0.9733074
0.0	0.9738453	0.9307001	0.97517145	0.9763426	0.85635746	0.9548707	0.8870747	0.92616856	0.8986201	0.9733074
0.0	0.19295885	0.21129382	0.37056997	0.26565897	0.73100996	0.4146604	0.69665307	0.35368508	0.118316345	0.66858333
0.0	0.99530727	0.9134708	0.97671574	0.984516	0.9882329	0.91539997	0.85696787	0.9947948	0.9831935	0.9801252
0.0	0.031376023	0.03061337	0.017396446	0.008123883	0.089893	0.04198234	0.036184277	0.052435033	0.00993791	0.1775658
0.0	0.9738453	0.9307001	0.97517145	0.9763426	0.85635746	0.9548707	0.8870747	0.92616856	0.8986201	0.9733074
0.0	0.997996	0.9995641	0.99927527	0.9997483	0.9984596	0.99923265	0.99855727	0.9995197	0.99647444	0.9993005
0.0	0.9962607	0.9990767	0.99882644	0.99950683	0.99768984	0.99745196	0.9970546	0.9989743	0.9915993	0.99891365
0.0	0.99713933	0.9954118	0.9966534	0.9974291	0.9965707	0.998279	0.99694663	0.9987815	0.9922166	0.9986914
0.0	0.63782334	0.71178895	0.4879813	0.45303792	0.64229137	0.40017152	0.4137656	0.8204021	0.10514616	0.0978365
0.0	0.9082669	0.96056604	0.98217195	0.9885184	0.99088097	0.9429682	0.8719428	0.98382103	0.85177195	0.837801
0.0	0.8160546	0.9808342	0.9608176	0.9388158	0.9903528	0.94116825	0.89737976	0.9833913	0.75821364	0.9771928
0.0	0.99863404	0.9960913	0.991379	0.9995036	0.99592835	0.9990243	0.9988487	0.9989722	0.93930626	0.9908268
0.0	0.99460757	0.99810755	0.99803036	0.99859506	0.99563545	0.9953121	0.99534816	0.998256	0.98924774	0.9973832
0.0	0.9997408	0.9996935	0.99964976	0.9998267	0.99923587	0.9995635	0.99973434	0.9997373	0.9963767	0.99937457
0.0	0.9987999	0.9983053	0.99884677	0.99804175	0.99824035	0.9984915	0.9987961	0.9987184	0.9827604	0.9927261
0.0	0.9989587	0.99849105	0.9989895	0.99810505	0.9984169	0.9987783	0.9989512	0.99889046	0.98287153	0.99368745
0.0	0.99875164	0.9987663	0.9985071	0.9975388	0.99911815	0.9994504	0.9981061	0.9992436	0.99600476	0.998998
0.0	0.0027871178	0.81182617	0.0035786869	0.0020582234	0.07264613	0.68883264	0.93828297	0.97423744	0.008451427	0.93414676
0.0	0.0027871178	0.81182617	0.0035786869	0.0020582234	0.07264613	0.68883264	0.93828297	0.97423744	0.008451427	0.93414676
0.0	0.9916823	0.99947375	0.995776	0.996915	0.99807584	0.9980399	0.9885627	0.9992793	0.98222697	0.9991924
0.0	0.99863404	0.9960913	0.991379	0.9995036	0.99592835	0.9990243	0.9988487	0.9989722	0.93930626	0.9908268
0.0	0.9979913	0.9946949	0.99778926	0.9994167	0.99669623	0.9989845	0.99760395	0.9988752	0.9857297	0.99672097
0.0	0.7941088	0.70810735	0.5509648	0.90316296	0.875362	0.8900255	0.6646748	0.9751892	0.35277274	0.6131519
0.0	0.9700741	0.9990895	0.99649113	0.9988342	0.997373	0.9991906	0.9951395	0.99893945	0.98348963	0.9987393
0.0	0.99111545	0.99675	0.9967404	0.9961236	0.99616784	0.9968376	0.9958127	0.9983571	0.9891093	0.9966085
0.0	0.9738453	0.9307001	0.97517145	0.9763426	0.85635746	0.9548707	0.8870747	0.92616856	0.8986201	0.9733074
0.0	0.99720925	0.9992679	0.9990662	0.9996406	0.99790335	0.9986645	0.9977889	0.9993142	0.9946972	0.9991492
0.0	0.9994485	0.9997811	0.9998492	0.9998603	0.99936074	0.9996445	0.99943286	0.999648	0.9994881	0.99939466
0.0	0.999549	0.9998692	0.9998129	0.9997644	0.9993967	0.9997416	0.9994868	0.99973303	0.9994271	0.9995566
0.0	0.9970795	0.9994753	0.9992836	0.9988669	0.998697	0.9992219	0.99754095	0.9996244	0.9962758	0.9990662
0.0	0.9738453	0.93070006	0.97517145	0.9763426	0.85635746	0.9548707	0.8870747	0.92616856	0.8986201	0.9733074
0.0	0.9962094	0.99956244	0.9993286	0.9990903	0.9983612	0.9989957	0.99617517	0.9995696	0.9954776	0.998985
0.0	0.9911555	0.9967096	0.9953649	0.9831339	0.99714476	0.9940555	0.9920438	0.9991211	0.97475094	0.9937628
0.0	0.989689	0.9951845	0.9942292	0.99209166	0.9927704	0.9924797	0.98517334	0.99477357	0.9197946	0.9985663
0.0	0.9912443	0.9978707	0.9976981	0.99901617	0.9954204	0.9980615	0.99801505	0.99967885	0.9806589	0.9963869
0.0	0.9912443	0.9978707	0.9976981	0.99901617	0.9954204	0.9980615	0.99801505	0.99967885	0.9806589	0.9963869
0.0	0.9738453	0.9307001	0.97517145	0.9763426	0.85635746	0.9548707	0.8870747	0.92616856	0.8986201	0.9733074
0.0	0.46841332	0.9722506	0.79676014	0.8328866	0.88152474	0.90807414	0.9752084	0.9897647	0.21546061	0.869895
0.0	0.124514006	0.3872465	0.2036838	0.067732446	0.23305547	0.10393482	0.097308025	0.26299605	0.024664372	0.055846144
0.0	0.9983267	0.9975909	0.9983669	0.9984888	0.9956507	0.99961394	0.99879706	0.9994299	0.9892693	0.9990108
0.0	0.03953134	0.0002806401	0.014987529	5.571656e-05	0.0014479216	0.0003505096	0.0014977141	0.030539993	0.033838425	0.0028615447
0.0	0.9962607	0.9990767	0.99882644	0.99950683	0.99768984	0.99745196	0.9970546	0.9989743	0.9915993	0.99891365
0.0	0.99887496	0.9996854	0.9995839	0.9998036	0.9991912	0.9995053	0.9990225	0.99968314	0.9976198	0.9995359
0.0	0.005124006	0.014844042	0.0031332627	0.0013656743	0.010745554	0.007113517	0.003509822	0.040532876	0.0018597036	0.0140472185
0.0	0.9738453	0.9307001	0.97517145	0.9763426	0.85635746	0.9548707	0.8870747	0.92616856	0.8986201	0.9733074
0.0	0.9738453	0.9307001	0.97517145	0.9763426	0.85635746	0.9548707	0.8870747	0.92616856	0.8986201	0.9733074
0.0	0.9738453	0.9307001	0.97517145	0.9763426	0.85635746	0.9548707	0.8870747	0.92616856	0.8986201	0.9733074
0.0	0.9738453	0.9307001	0.97517145	0.9763426	0.85635746	0.9548707	0.8870747	0.92616856	0.8986201	0.9733074
0.0	0.9738453	0.9307001	0.97517145	0.9763426	0.85635746	0.9548707	0.8870747	0.92616856	0.8986201	0.9733074
0.0	0.9738453	0.9307001	0.97517145	0.9763426	0.85635746	0.9548707	0.8870747	0.92616856	0.8986201	0.9733074
0.0	0.9738453	0.9307001	0.97517145	0.9763426	0.85635746	0.9548707	0.8870747	0.92616856	0.8986201	0.9733074
0.0	0.9738453	0.9307001	0.97517145	0.9763426	0.85635746	0.9548707	0.8870747	0.92616856	0.8986201	0.9733074
0.0	0.9738453	0.9307001	0.97517145	0.9763426	0.85635746	0.9548707	0.8870747	0.92616856	0.8986201	0.9733074
0.0	0.69419265	0.9943897	0.99011177	0.9567611	0.9618718	0.75884086	0.9719856	0.8294838	0.32283092	0.7769273
0.0	0.9738453	0.93070006	0.9751713	0.9763426	0.85635746	0.9548707	0.8870747	0.92616856	0.8986201	0.9733074
0.0	0.99167097	0.99586856	0.99657935	0.99513656	0.99630094	0.99620384	0.9951584	0.99779284	0.98770547	0.9973375
0.0	0.99167097	0.99586856	0.99657935	0.99513656	0.99630094	0.99620384	0.9951584	0.99779284	0.98770547	0.9973375
0.0	0.992109	0.9963768	0.99605584	0.9928975	0.9960639	0.995637	0.9946402	0.9982601	0.9856396	0.99613214
0.0	0.9738453	0.9307001	0.97517145	0.9763426	0.85635746	0.9548707	0.8870747	0.92616856	0.8986201	0.9733074
0.0	0.0051240083	0.014844042	0.0031332613	0.0013656743	0.010745554	0.007113517	0.003509822	0.040532876	0.0018597036	0.0140472185
0.0	0.9738453	0.9307001	0.97517145	0.9763426	0.85635746	0.9548707	0.8870747	0.92616856	0.8986201	0.9733074
0.0	0.9738453	0.9307001	0.97517145	0.9763426	0.85635746	0.9548707	0.8870747	0.92616856	0.8986201	0.9733074
0.0	0.03959002	0.061316628	0.009956591	0.01751654	0.046153136	0.022548739	0.011442634	0.1577041	0.005175783	0.04743453
0.0	0.020269912	0.024503915	0.007756593	0.0013550867	0.029191134	0.005070495	0.0037741042	0.050517704	0.0031156347	0.011247264
0.0	0.19165471	0.7703478	0.11057149	0.8575136	0.90179247	0.2828336	0.011592116	0.036374174	0.004393185	0.28787014
0.0	0.9738453	0.93070006	0.9751713	0.9763426	0.85635746	0.9548707	0.8870747	0.92616856	0.8986201	0.9733074
0.0	0.9738453	0.9307001	0.9751713	0.97634274	0.85635746	0.9548707	0.8870747	0.92616856	0.8986201	0.9733074
0.0	0.9997147	0.9998877	0.9998547	0.99993765	0.9994259	0.9999658	0.9999224	0.9997478	0.9941732	0.9995982
0.0	0.9997147	0.9998877	0.9998547	0.99993765	0.9994259	0.9999658	0.9999224	0.9997478	0.9941732	0.9995982
0.0	0.9738453	0.9307001	0.9751713	0.97634274	0.85635746	0.9548707	0.8870747	0.92616856	0.8986201	0.9733074
0.0	0.98637694	0.9761972	0.9716671	0.9821868	0.99258786	0.9856036	0.9944741	0.97019345	0.70667624	0.98027015
0.0	0.991719	0.96380424	0.9889487	0.99758124	0.9942379	0.9985702	0.9814217	0.99153894	0.6752047	0.9874342
0.0	0.9738453	0.93070006	0.9751713	0.9763426	0.85635746	0.9548707	0.8870747	0.92616856	0.8986201	0.9733074
0.0	0.9738453	0.93070006	0.9751713	0.9763426	0.85635746	0.9548707	0.8870747	0.92616856	0.8986201	0.9733074
0.0	0.994447	0.97223794	0.9799125	0.9970372	0.9958333	0.9958248	0.9660045	0.988431	0.6828166	0.98686635
0.0	0.9738453	0.93070006	0.9751713	0.9763426	0.85635746	0.9548707	0.8870747	0.92616856	0.8986201	0.9733074
0.0	0.9738453	0.93070006	0.9751713	0.9763426	0.85635746	0.9548707	0.8870747	0.92616856	0.8986201	0.9733074
0.0	0.9925458	0.96703124	0.95100415	0.9951899	0.9902906	0.9961274	0.98911804	0.9828582	0.73721635	0.9848257
0.0	0.9790196	0.9013399	0.9264028	0.97929674	0.9810455	0.98623556	0.9424322	0.96279526	0.35322887	0.96689147
0.0	0.9738453	0.93070006	0.9751713	0.9763426	0.85635746	0.9548707	0.8870747	0.92616856	0.8986201	0.9733074
0.0	0.9738453	0.93070006	0.9751713	0.9763426	0.85635746	0.9548707	0.8870747	0.92616856	0.8986201	0.9733074
0.0	0.9919002	0.9736057	0.9908618	0.9967661	0.99555653	0.9949675	0.9894979	0.98706484	0.7544636	0.9893694
0.0	0.97509414	0.8991738	0.9532339	0.97990775	0.98314846	0.9822833	0.93978804	0.968695	0.34685826	0.9672966
0.0	0.9738453	0.93070006	0.9751713	0.9763426	0.85635746	0.9548707	0.8870747	0.92616856	0.8986201	0.9733074
0.0	0.9738453	0.93070006	0.9751713	0.9763426	0.85635746	0.9548707	0.8870747	0.92616856	0.8986201	0.9733074
0.0	0.98956317	0.9816852	0.9714931	0.9939657	0.9890444	0.99559915	0.9836653	0.9885315	0.7165896	0.9838545
0.0	0.9738453	0.93070006	0.9751713	0.9763426	0.85635746	0.9548707	0.8870747	0.92616856	0.8986201	0.9733074
0.0	0.9738453	0.93070006	0.9751713	0.9763426	0.85635746	0.9548707	0.8870747	0.92616856	0.8986201	0.9733074
0.0	0.97450465	0.8853551	0.96862376	0.9935231	0.9938412	0.99717736	0.9902131	0.9816943	0.9164248	0.9908511
0.0	0.0127180135	0.019297754	0.0061709397	0.0036561657	0.01970947	0.014034532	0.008316313	0.0793102	0.0037559383	0.029694999
0.0	0.005040969	0.015665479	0.004220619	0.00082503614	0.010436474	0.004345591	0.0024737478	0.017987128	0.0026799403	0.012101799
0.0	0.5284284	0.62849367	0.75180036	0.99197984	0.5959568	0.99387276	0.751956	0.00025267914	0.98113513	0.9892397
0.0	0.3069885	0.73232603	0.46648565	0.3924044	0.9655303	0.56626385	0.666913	0.84638935	0.107588165	0.644306
0.0	0.9899067	0.88140136	0.50384736	0.98551464	0.11818337	0.8715223	0.96029884	0.9882605	0.041211132	0.6339107
0.0	0.9899067	0.9478364	0.75385803	0.99391574	0.90049624	0.961231	0.96029884	0.99251926	0.8972903	0.9635298
0.0	0.9899067	0.88140136	0.50384736	0.98551464	0.11818337	0.8715223	0.96029884	0.9882605	0.041211132	0.6339107
0.0	0.9899067	0.88140136	0.50384736	0.98551464	0.11818337	0.8715223	0.96029884	0.9882605	0.041211132	0.6339107
0.0	0.9899067	0.88140136	0.50384736	0.98551464	0.11818337	0.8715223	0.96029884	0.9882605	0.041211132	0.6339107
0.0	0.97157997	0.8685686	0.93353456	0.96902454	0.9772111	0.97144735	0.87810874	0.9556457	0.23005329	0.9523308
0.0	0.99900985	0.9995409	0.9988004	0.99983907	0.9989071	0.9995745	0.9994236	0.99977475	0.9946549	0.99950194
0.0	0.92636466	0.984062	0.99433005	0.98255366	0.95659083	0.9827908	0.991679	0.9774025	0.88685834	0.98015434
0.0	0.3544371	0.7592466	0.76845336	0.739679	0.5561592	0.5354684	0.5512085	0.5105373	0.03220793	0.25928742
0.0	0.86278194	0.995116	0.9724515	0.9900449	0.9938114	0.9863006	0.93166727	0.99497366	0.7035909	0.9918251
0.0	0.99726	0.99967575	0.9995276	0.9995165	0.9993837	0.99965	0.998033	0.99975234	0.9966756	0.9996983
0.0	0.02917251	0.029510934	0.011998721	0.0049242205	0.07848042	0.034609333	0.029727254	0.047666647	0.0069865556	0.14116967
0.0	0.87825316	0.9887061	0.9964664	0.9794906	0.9945315	0.80315495	0.95377016	0.9925804	0.9718711	0.99677557
0.0	0.9738453	0.93070006	0.97517145	0.9763426	0.85635746	0.9548707	0.8870747	0.92616856	0.8986201	0.9733074
0.0	0.9738453	0.93070006	0.97517145	0.9763426	0.85635746	0.9548707	0.8870747	0.92616856	0.8986201	0.9733074
0.0	0.9997147	0.9998877	0.9998547	0.99993765	0.9994259	0.9999658	0.9999224	0.9997478	0.9941732	0.9995982
0.0	0.8696907	0.98279136	0.041088242	0.91701305	0.14008449	0.26921618	0.7961987	0.03331896	0.591386	0.8470844
0.0	0.8696907	0.98279136	0.041088242	0.91701305	0.14008449	0.26921618	0.7961987	0.03331896	0.591386	0.8470844
0.0	0.8696907	0.98279136	0.041088242	0.91701305	0.14008449	0.26921618	0.7961987	0.03331896	0.591386	0.8470844
0.0	0.004137739	0.032812756	0.0073115113	0.0015908238	0.09533647	0.00833421	0.0016188371	0.010817346	0.0012032303	0.0067825397
0.0	0.42808387	0.939491	0.68181914	0.58202887	0.90623564	0.7654076	0.5584799	0.9064238	0.26852852	0.9057617
0.0	0.9974974	0.99928975	0.9977769	0.9982493	0.9981742	0.9987269	0.9982317	0.99912864	0.9937396	0.999033
0.0	0.84965634	0.94930655	0.9401042	0.90821	0.96152693	0.95462	0.97727716	0.9642282	0.29390666	0.9641383
0.0	0.9738453	0.93070006	0.9751713	0.9763426	0.85635746	0.9548707	0.8870747	0.92616856	0.8986201	0.9733074
0.0	0.9738453	0.93070006	0.9751713	0.9763426	0.85635746	0.9548707	0.8870747	0.92616856	0.8986201	0.9733074
0.0	0.9738453	0.93070006	0.9751713	0.9763426	0.85635746	0.9548707	0.8870747	0.92616856	0.8986201	0.9733074
0.0	0.9738453	0.93070006	0.9751713	0.9763426	0.85635746	0.9548707	0.8870747	0.92616856	0.8986201	0.9733074
0.0	0.9738453	0.93070006	0.9751713	0.9763426	0.85635746	0.9548707	0.8870747	0.92616856	0.8986201	0.9733074
0.0	0.9738453	0.93070006	0.9751713	0.9763426	0.85635746	0.9548707	0.8870747	0.92616856	0.8986201	0.9733074
0.0	0.9738453	0.9307001	0.97517145	0.9763426	0.85635746	0.9548707	0.8870747	0.92616856	0.8986201	0.9733074
0.0	0.0051240083	0.014844035	0.0031332627	0.0013656743	0.010745554	0.007113517	0.003509822	0.040532876	0.0018597036	0.0140472185
0.0	0.0033851985	0.010691825	0.0023748148	0.00034726268	0.006685893	0.0028550783	0.0014982148	0.012495394	0.0013075243	0.0063877334
0.0	0.9738453	0.9307001	0.97517145	0.9763426	0.85635746	0.9548707	0.8870747	0.92616856	0.8986201	0.9733074
0.0	0.9738453	0.9307001	0.97517145	0.9763426	0.85635746	0.9548707	0.8870747	0.92616856	0.8986201	0.9733074
0.0	0.9738453	0.9307001	0.97517145	0.9763426	0.85635746	0.9548707	0.8870747	0.92616856	0.8986201	0.9733074
0.0	0.6694616	0.0845789	0.05831712	0.13289148	0.15573074	0.17997943	4.3531356e-05	0.9401437	0.6097064	0.9213722
0.0	0.90632737	0.9897682	0.9827603	0.9810656	0.98639953	0.9860721	0.99655175	0.99836785	0.80883306	0.9576196
0.0	0.9738453	0.9307001	0.97517145	0.9763426	0.85635746	0.9548707	0.8870747	0.92616856	0.8986201	0.9733074
0.0	0.9738453	0.9307001	0.97517145	0.9763426	0.85635746	0.9548707	0.8870747	0.92616856	0.8986201	0.9733074
0.0	0.9738453	0.9307001	0.97517145	0.9763426	0.85635746	0.9548707	0.8870747	0.92616856	0.8986201	0.9733074
0.0	0.9738453	0.9307001	0.97517145	0.9763426	0.85635746	0.9548707	0.8870747	0.92616856	0.8986201	0.9733074
0.0	0.9738453	0.9307001	0.97517145	0.9763426	0.85635746	0.9548707	0.8870747	0.92616856	0.8986201	0.9733074
0.0	0.9738453	0.9307001	0.97517145	0.9763426	0.85635746	0.9548707	0.8870747	0.92616856	0.8986201	0.9733074
0.0	0.9962607	0.9990767	0.99882644	0.99950683	0.99768984	0.99745196	0.9970546	0.9989743	0.9915993	0.99891365
0.0	0.00070880115	0.0016937718	0.001270343	0.000135481	0.0030066178	0.001473915	0.000560143	0.0014377567	0.00039460685	0.0019410675
0.0	0.97393066	0.9914091	0.9932706	0.97764915	0.9839715	0.96599525	0.97998476	0.9995061	0.9753103	0.9937086
0.0	0.97239774	0.99012166	0.9936033	0.9787377	0.98470056	0.9719053	0.9834169	0.9995086	0.97880095	0.99262446
0.0	0.9800086	0.9928075	0.9940335	0.98629785	0.98537517	0.9722526	0.9822406	0.9994729	0.97880095	0.9930468
0.0	0.9738453	0.9307001	0.97517145	0.9763426	0.85635746	0.9548707	0.8870747	0.92616856	0.8986201	0.9733074
0.0	0.9738453	0.9307001	0.97517145	0.9763426	0.85635746	0.9548707	0.8870747	0.92616856	0.8986201	0.9733074
0.0	0.000446323	0.0001656493	0.00014665807	5.0423907e-05	0.024263963	0.11527459	0.012162256	0.0004261575	9.209202e-05	0.24104847
0.0	0.08175535	0.13750392	0.006734567	0.90699154	0.25238425	0.00053045567	0.91468805	0.05986865	0.5963309	0.8971683
0.0	0.9416606	0.90425974	0.99120754	0.6017115	0.99991477	0.99888605	0.98866177	0.99968874	0.8956578	0.9976755
0.0	0.9855735	0.98493385	0.9690889	0.9872416	0.9835255	0.99489164	0.9979177	0.9909304	0.94711363	0.99473
0.0	0.967389	0.9725753	0.9999864	0.9513711	0.99688965	0.57067037	0.99987555	0.63648427	0.923819	0.9321218
0.0	0.8280882	0.89547986	0.5054601	0.0018649679	0.6983656	0.91256744	0.6211549	0.9841809	0.025676314	0.95859617
0.0	0.9936212	0.9945603	0.9981741	0.9964849	0.9949686	0.9970471	0.9967001	0.999835	0.9854542	0.9984243
0.0	0.98015654	0.86874014	0.91700065	0.23293924	0.97214395	0.97175276	0.9334614	0.9766228	0.079904296	0.91381353
0.0	0.9738453	0.9307001	0.97517145	0.9763426	0.85635746	0.9548707	0.8870747	0.92616856	0.8986201	0.9733074
0.0	0.9738453	0.9307001	0.97517145	0.9763426	0.85635746	0.9548707	0.8870747	0.92616856	0.8986201	0.9733074
0.0	0.9981415	0.99936205	0.999193	0.99960536	0.99824464	0.9984249	0.9981925	0.9992436	0.9950369	0.9992706
0.0	0.20331028	0.82588166	0.002776055	0.66840196	0.004680134	0.00947579	0.866597	0.8242653	0.75702804	0.6741693
0.0	0.20331028	0.82588166	0.002776055	0.66840196	0.004680134	0.00947579	0.866597	0.8242653	0.75702804	0.6741693
0.0	0.9738453	0.9307001	0.97517145	0.9763426	0.85635746	0.9548707	0.8870747	0.92616856	0.8986201	0.9733074
0.0	0.9738453	0.9307001	0.97517145	0.9763426	0.85635746	0.9548707	0.8870747	0.92616856	0.8986201	0.9733074
0.0	0.74065226	0.8981809	0.9292784	0.9355665	0.95395845	0.897292	0.7427091	0.9289367	0.6287701	0.7333598
0.0	0.74065214	0.8981809	0.9292784	0.9355665	0.95395845	0.897292	0.7427091	0.9289367	0.6287701	0.73335975
0.0	0.74065214	0.8981809	0.9292784	0.9355665	0.95395845	0.897292	0.7427091	0.9289367	0.62877	0.73335975
0.0	0.9738453	0.9307001	0.97517145	0.9763426	0.85635746	0.9548707	0.8870747	0.92616856	0.8986201	0.9733074
0.0	0.0030095722	0.0026041698	0.0045352834	0.0005466085	0.0091526555	0.0029556958	0.0016168954	0.0038463438	0.0011470503	0.0025238432
0.0	0.839341	0.9922185	0.9473458	0.99344385	0.8764113	0.762271	0.7682241	0.11942244	0.6179639	0.2803255
0.0	0.031361897	0.048573494	0.09023887	0.0009923233	0.07085752	0.00645746	0.0046994537	0.42095256	0.100634925	0.15101367
0.0	0.81605446	0.9808342	0.9608177	0.93881565	0.9903528	0.94116825	0.89737976	0.9833913	0.7582134	0.9771928
0.0	0.81605446	0.9808342	0.9608177	0.93881565	0.9903528	0.94116825	0.89737976	0.9833913	0.75821334	0.9771928
0.0	0.86996955	0.9867345	0.96808493	0.972336	0.9923178	0.9574392	0.94195706	0.99128824	0.81479484	0.9857566
0.0	0.0017102959	0.00404713	0.000102102116	7.304481e-05	0.0066621997	0.0026345416	0.00074396125	0.00012523597	0.00065218814	0.00015946715
0.0	0.9738453	0.9307001	0.97517145	0.9763426	0.85635746	0.9548707	0.8870747	0.92616856	0.8986201	0.9733074
0.0	0.9738453	0.9307001	0.97517145	0.9763426	0.85635746	0.9548707	0.8870747	0.92616856	0.8986201	0.9733074
0.0	0.9738453	0.9307001	0.97517145	0.9763426	0.85635746	0.9548707	0.8870747	0.92616856	0.8986201	0.9733074
0.0	0.9987638	0.99979824	0.99958545	0.9997675	0.99890935	0.999376	0.99870133	0.9996486	0.9970734	0.9989293
0.0	0.9987638	0.99979824	0.99958545	0.9997675	0.99890935	0.999376	0.99870133	0.9996486	0.9970734	0.9989293
0.0	0.9738453	0.9307001	0.97517145	0.9763426	0.85635746	0.9548707	0.8870747	0.92616856	0.8986201	0.9733074
0.0	0.9738453	0.9307001	0.97517145	0.9763426	0.85635746	0.9548707	0.8870747	0.92616856	0.8986201	0.9733074
0.0	0.9738453	0.9307001	0.97517145	0.9763426	0.85635746	0.9548707	0.8870747	0.92616856	0.8986201	0.9733074
0.0	0.9738453	0.9307001	0.97517145	0.9763426	0.85635746	0.9548707	0.8870747	0.92616856	0.8986201	0.9733074
0.0	0.99858725	0.99736243	0.99957603	0.9994017	0.9977139	0.9972379	0.99928457	0.99898785	0.9662298	0.993915
0.0	0.85331565	0.9522846	0.94439274	0.9690952	0.89451474	0.89351565	0.77363646	0.9307166	0.49310446	0.9344632
0.0	0.85331565	0.9522846	0.94439274	0.9690952	0.89451474	0.89351565	0.77363634	0.9307166	0.49310452	0.9344632
0.0	0.85331565	0.9522846	0.94439274	0.9690952	0.89451474	0.89351565	0.77363634	0.9307166	0.49310452	0.9344632
0.0	0.96269065	0.9989428	0.9958242	0.9984114	0.99654883	0.9988714	0.9938996	0.9987923	0.98017913	0.99882096
0.0	0.9738453	0.9307001	0.97517145	0.9763426	0.85635746	0.9548707	0.8870747	0.92616856	0.8986201	0.9733074
0.0	0.9738453	0.9307001	0.97517145	0.9763426	0.85635746	0.9548707	0.8870747	0.92616856	0.8986201	0.9733074
0.0	0.9738453	0.9307001	0.97517145	0.9763426	0.85635746	0.9548707	0.8870747	0.92616856	0.8986201	0.9733074
0.0	0.89093703	0.99567163	0.99304235	0.9975132	0.99705315	0.9982363	0.9939746	0.9913953	0.98108506	0.9950257
0.0	0.624905	0.8299248	0.66892517	0.17143561	0.42606923	0.58201486	0.35977232	0.2812452	0.52695113	0.82586163
0.0	3.3091746e-05	0.07165347	0.00020947884	0.00012548198	0.0018410648	5.0847288e-05	6.338145e-05	5.8656282e-05	0.00037362872	0.00016097855
0.0	0.89093703	0.99567163	0.99304235	0.9975132	0.99705315	0.9982363	0.9939746	0.9913953	0.98108506	0.9950257
0.0	0.89093703	0.99567163	0.99304235	0.9975132	0.99705315	0.9982363	0.9939746	0.9913953	0.98108506	0.9950257
0.0	0.624905	0.8299248	0.6689253	0.17143561	0.42606914	0.5820148	0.35977232	0.2812452	0.5269512	0.82586163
0.0	0.009903935	0.25286734	0.10243397	0.024715051	0.26033503	0.2710942	0.13880025	0.1559985	0.08671319	0.2518465
0.0	0.92828786	0.9799242	0.9864972	0.99678075	0.9899895	0.98280406	0.9686664	0.9911959	0.92264926	0.9431517
0.0	0.9738453	0.9307001	0.97517145	0.9763426	0.85635746	0.9548707	0.8870747	0.92616856	0.8986201	0.9733074
0.0	0.9738453	0.9307001	0.97517145	0.9763426	0.85635746	0.9548707	0.8870747	0.92616856	0.8986201	0.9733074
0.0	0.103794195	0.4503584	0.055360306	0.1534614	0.41154987	0.3779851	0.31259918	0.6065743	0.038308226	0.35016447
0.0	0.99330467	0.99239576	0.9961992	0.99471754	0.996241	0.9953543	0.9953916	0.9998516	0.9905194	0.99760735
0.0	0.010935641	0.0153314	0.0043010516	0.002723002	0.01570864	0.012242751	0.005281354	0.05044308	0.0028477504	0.024664415
0.0	0.9738453	0.9307001	0.97517145	0.9763426	0.85635746	0.9548707	0.8870747	0.92616856	0.8986201	0.9733074
0.0	0.9738453	0.93070006	0.9751713	0.9763426	0.85635746	0.9548707	0.8870747	0.92616856	0.8986201	0.9733074
0.0	0.9738453	0.9307001	0.97517145	0.9763426	0.85635746	0.9548707	0.8870747	0.92616856	0.8986201	0.9733074
0.0	0.9738453	0.9307001	0.97517145	0.9763426	0.85635746	0.9548707	0.8870747	0.92616856	0.8986201	0.9733074
0.0	0.9987638	0.99979824	0.99958545	0.9997675	0.99890935	0.999376	0.99870133	0.9996486	0.9970734	0.9989293
0.0	0.9987638	0.99979824	0.99958545	0.9997675	0.99890935	0.999376	0.99870133	0.9996486	0.9970734	0.9989293
0.0	0.9738453	0.9307001	0.97517145	0.9763426	0.85635746	0.9548707	0.8870747	0.92616856	0.8986201	0.9733074
0.0	0.9987638	0.99979824	0.99958545	0.9997675	0.99890935	0.999376	0.99870133	0.9996486	0.9970734	0.9989293
0.0	0.9987638	0.99979824	0.99958545	0.9997675	0.99890935	0.999376	0.99870133	0.9996486	0.9970734	0.9989293
0.0	0.0017740864	0.002743657	0.0012354784	0.00012922788	0.0036221864	0.0031152633	0.0009785001	0.009928602	0.00041811893	0.0041025877
0.0	0.9738453	0.9307001	0.97517145	0.9763426	0.85635746	0.9548707	0.8870747	0.92616856	0.8986201	0.9733074
0.0	0.9738453	0.9307001	0.97517145	0.9763426	0.85635746	0.9548707	0.8870747	0.92616856	0.8986201	0.9733074
0.0	0.9987638	0.99979824	0.99958545	0.9997675	0.99890935	0.999376	0.99870133	0.9996486	0.9970734	0.9989293
0.0	0.9987638	0.99979824	0.99958545	0.9997675	0.99890935	0.999376	0.99870133	0.9996486	0.9970734	0.9989293
0.0	0.9738453	0.9307001	0.97517145	0.9763426	0.85635746	0.9548707	0.8870747	0.92616856	0.8986201	0.9733074
0.0	0.9738453	0.9307001	0.97517145	0.9763426	0.85635746	0.9548707	0.8870747	0.92616856	0.8986201	0.9733074
0.0	0.9738453	0.9307001	0.97517145	0.9763426	0.85635746	0.9548707	0.8870747	0.92616856	0.8986201	0.9733074
0.0	0.9738453	0.9307001	0.97517145	0.9763426	0.85635746	0.9548707	0.8870747	0.92616856	0.8986201	0.9733074
0.0	0.9738453	0.9307001	0.97517145	0.9763426	0.85635746	0.9548707	0.8870747	0.92616856	0.8986201	0.9733074
0.0	0.9738453	0.9307001	0.97517145	0.9763426	0.85635746	0.9548707	0.8870747	0.92616856	0.8986201	0.9733074
0.0	0.9738453	0.9307001	0.97517145	0.9763426	0.85635746	0.9548707	0.8870747	0.92616856	0.8986201	0.9733074
0.0	0.9738453	0.9307001	0.97517145	0.9763426	0.85635746	0.9548707	0.8870747	0.92616856	0.8986201	0.9733074
0.0	0.9738453	0.9307001	0.97517145	0.9763426	0.85635746	0.9548707	0.8870747	0.92616856	0.8986201	0.9733074
0.0	0.9738453	0.9307001	0.97517145	0.9763426	0.85635746	0.9548707	0.8870747	0.92616856	0.8986201	0.9733074
0.0	0.9738453	0.9307001	0.97517145	0.9763426	0.85635746	0.9548707	0.8870747	0.92616856	0.8986201	0.9733074
0.0	0.9738453	0.9307001	0.97517145	0.9763426	0.85635746	0.9548707	0.8870747	0.92616856	0.8986201	0.9733074
0.0	0.9738453	0.9307001	0.97517145	0.9763426	0.85635746	0.9548707	0.8870747	0.92616856	0.8986201	0.9733074
0.0	0.9738453	0.9307001	0.97517145	0.9763426	0.85635746	0.9548707	0.8870747	0.92616856	0.8986201	0.9733074
0.0	0.93963295	0.99212	0.9754912	0.99315864	0.99361974	0.985298	0.98251534	0.9967115	0.5994594	0.9630904
0.0	0.9651209	0.99327505	0.978009	0.99496484	0.9961481	0.9845106	0.98575157	0.99676347	0.575855	0.9754976
0.0	0.9983688	0.99947363	0.9986884	0.9997465	0.9982298	0.9994287	0.9989502	0.9996929	0.98733693	0.99927026
0.0	0.00473721	0.015855277	0.0038346925	0.00049014576	0.0077839755	0.0037704508	0.0019030265	0.018827183	0.0015769394	0.008701064
0.0	0.006684608	0.027471881	0.00639822	0.0025265191	0.012690979	0.009591009	0.0062223948	0.07094697	0.0022656356	0.022694727
0.0	0.989833	0.9972445	0.9862185	0.6037829	0.0003652991	4.0717092e-05	0.0044321595	0.7892197	0.0031543272	0.994972
0.0	0.98290205	0.9986935	0.99842525	0.9965796	0.0003652991	4.0717092e-05	0.9502294	0.99277484	0.0031543272	0.99464464
0.0	0.9738453	0.9307001	0.97517145	0.9763426	0.85635746	0.9548707	0.8870747	0.92616856	0.8986201	0.9733074
0.0	0.9738453	0.9307001	0.97517145	0.9763426	0.85635746	0.9548707	0.8870747	0.92616856	0.8986201	0.9733074
0.0	0.9738453	0.9307001	0.97517145	0.9763426	0.85635746	0.9548707	0.8870747	0.92616856	0.8986201	0.9733074
0.0	0.6040808	0.815458	0.89792997	0.87879694	0.80321544	0.9157168	0.962907	0.98170346	0.112585165	0.9065221
0.0	0.9864654	0.9970782	0.9961539	0.9958683	0.99410063	0.9932407	0.9913293	0.99701834	0.9744723	0.99378914
0.0	0.9462494	0.9927356	0.9819343	0.9943718	0.99486995	0.98596305	0.9835851	0.99768806	0.6276324	0.96384984
0.0	0.9972083	0.99800843	0.99714345	0.9958584	0.9977557	0.9959965	0.99795794	0.9985146	0.99566287	0.99866915
0.0	0.023040464	0.8392214	0.924188	0.84846085	0.8291016	0.27535942	0.0013227175	0.4483465	0.0055086785	0.21951312
0.0	0.9738453	0.93070006	0.9751713	0.9763426	0.85635746	0.9548707	0.8870747	0.92616856	0.8986201	0.9733074
0.0	0.023040468	0.8392214	0.924188	0.8484608	0.8291017	0.27535942	0.0013227169	0.4483465	0.0055086757	0.21951312
0.0	0.023040468	0.83922136	0.924188	0.8484608	0.8291017	0.27535933	0.0013227175	0.44834656	0.0055086785	0.21951316
0.0	0.023040464	0.8392214	0.924188	0.84846085	0.8291017	0.27535933	0.0013227175	0.44834656	0.0055086757	0.21951316
0.0	0.023040464	0.83922136	0.924188	0.84846085	0.8291017	0.27535942	0.0013227169	0.44834656	0.0055086785	0.21951316
0.0	0.023040464	0.83922136	0.924188	0.84846085	0.8291017	0.27535936	0.0013227169	0.4483466	0.0055086757	0.21951312
0.0	0.023040464	0.8392214	0.924188	0.84846085	0.8291017	0.27535936	0.0013227175	0.44834656	0.0055086757	0.21951312
0.0	0.023040464	0.8392214	0.924188	0.8484608	0.8291017	0.27535936	0.0013227169	0.44834656	0.0055086785	0.21951312
0.0	0.023040468	0.83922136	0.924188	0.8484608	0.8291016	0.27535936	0.0013227175	0.4483466	0.0055086757	0.21951312
0.0	0.023040464	0.8392214	0.924188	0.84846085	0.8291018	0.27535933	0.0013227175	0.4483465	0.0055086785	0.21951306
0.0	0.9738453	0.93070006	0.9751713	0.9763426	0.85635746	0.9548707	0.8870747	0.92616856	0.8986201	0.9733074
0.0	0.9931572	0.9992372	0.997629	0.9975809	0.9987607	0.92428815	0.99701476	0.9958145	0.99461323	0.99955124
0.0	0.0009222364	0.00067647465	0.00016228981	3.2172324e-05	0.0010015892	0.00020969227	0.00013740036	0.000614505	0.00019618077	0.00035612646
0.0	0.9978725	0.99823195	0.99761355	0.99841094	0.9976	0.9987312	0.9964078	0.9990175	0.9958811	0.99835086
0.0	0.95514774	0.9988599	0.9964224	0.9964857	0.99913675	0.99056375	0.99641585	0.9992712	0.9726537	0.9949812
0.0	0.023040464	0.8392215	0.924188	0.84846085	0.8291018	0.27535936	0.0013227175	0.4483467	0.0055086757	0.21951306
0.0	0.023040468	0.8392214	0.924188	0.84846085	0.8291018	0.27535936	0.0013227175	0.4483466	0.0055086757	0.21951307
0.0	0.023040464	0.8392214	0.924188	0.8484608	0.8291017	0.27535942	0.0013227175	0.44834656	0.0055086785	0.21951316
0.0	0.12832431	0.9767248	0.9989672	0.9882924	0.9699159	0.8912639	0.3207222	0.98878664	0.06665617	0.8904451
0.0	0.17427973	0.9844908	0.99820113	0.99752504	0.9783887	0.72905964	0.060745955	0.8596035	0.04597309	0.7499568
0.0	0.023040464	0.8392215	0.924188	0.84846085	0.8291018	0.27535936	0.0013227175	0.4483467	0.0055086757	0.21951303
0.0	0.0998494	0.9756645	0.9908119	0.9981951	0.9882327	0.9768163	0.04372279	0.98948544	0.18851104	0.7317766
0.0	0.023040464	0.8392214	0.924188	0.8484608	0.8291017	0.27535942	0.0013227169	0.4483465	0.0055086785	0.21951312
0.0	0.023040464	0.83922136	0.924188	0.84846085	0.8291016	0.27535942	0.0013227175	0.4483465	0.0055086785	0.21951312
0.0	0.023040464	0.8392214	0.924188	0.8484608	0.8291017	0.27535942	0.0013227175	0.44834656	0.0055086785	0.21951312
0.0	0.9981774	0.99785906	0.9980525	0.99839324	0.9975979	0.9987268	0.99639326	0.9988011	0.9951504	0.9985335
0.0	0.023040464	0.8392214	0.924188	0.84846085	0.8291016	0.27535936	0.0013227169	0.44834656	0.0055086757	0.21951312
0.0	0.023040464	0.8392214	0.924188	0.8484608	0.8291017	0.27535933	0.0013227175	0.4483465	0.0055086785	0.21951316
0.0	0.023040464	0.8392214	0.924188	0.8484608	0.8291017	0.27535936	0.0013227175	0.44834656	0.0055086757	0.21951316
0.0	0.023040464	0.8392214	0.924188	0.8484608	0.8291017	0.27535933	0.0013227175	0.4483465	0.0055086757	0.21951312
0.0	0.023040464	0.8392214	0.924188	0.84846085	0.8291018	0.27535933	0.0013227175	0.4483466	0.0055086757	0.21951303
0.0	0.99757844	0.9978879	0.99627644	0.99817455	0.99750036	0.99746954	0.99791723	0.99868983	0.9954373	0.99828005
0.0	0.9929207	0.99601436	0.99498475	0.9934208	0.99636024	0.9942952	0.9945527	0.99729615	0.9872477	0.99712616
0.0	0.9979342	0.9980572	0.99820876	0.9985361	0.9974905	0.99707353	0.997841	0.9987012	0.99625945	0.9985266
0.0	0.98818624	0.9951533	0.99461657	0.99017847	0.99543226	0.99303895	0.9925485	0.99684566	0.97870046	0.9956031
0.0	0.9978543	0.9982766	0.99828374	0.99609035	0.997463	0.9976088	0.99782455	0.99856645	0.9959578	0.99875796
0.0	0.9968125	0.9975631	0.9982608	0.99799335	0.9976999	0.9986143	0.997621	0.9990212	0.9949969	0.9985514
0.0	0.9738453	0.93070006	0.9751713	0.9763426	0.85635746	0.9548707	0.8870747	0.92616856	0.8986201	0.9733074
0.0	0.9738453	0.93070006	0.9751713	0.9763426	0.85635746	0.9548707	0.8870747	0.92616856	0.8986201	0.9733074
0.0	0.014277712	0.038138013	0.014517545	0.026421098	0.049965348	0.1538651	0.013632065	0.018719679	0.0027288352	0.004586354
0.0	0.0036901208	0.018212575	0.0051137777	0.006601741	0.020477103	0.010909317	0.0051970514	0.0060984897	0.00083022186	0.0028769458
0.0	0.0036901208	0.018212585	0.0051137777	0.006601741	0.020477103	0.010909317	0.0051970514	0.0060984897	0.00083022186	0.0028769458
0.0	0.0036901208	0.018212575	0.0051137777	0.006601741	0.020477103	0.010909317	0.0051970514	0.0060984897	0.00083022186	0.0028769458
0.0	0.0036901208	0.018212585	0.0051137777	0.006601741	0.020477103	0.010909312	0.0051970514	0.0060984897	0.00083022186	0.0028769458
0.0	0.003690117	0.018212572	0.005113783	0.006601741	0.020477107	0.010909317	0.0051970542	0.0060984897	0.00083022186	0.002876947
0.0	0.014277712	0.038138	0.014517545	0.026421089	0.049965348	0.15386514	0.013632065	0.018719679	0.0027288352	0.0045863558
0.0	0.0036901208	0.018212575	0.0051137777	0.006601741	0.020477103	0.010909312	0.0051970514	0.0060984897	0.00083022186	0.0028769458
0.0	0.0036901208	0.018212575	0.0051137777	0.006601741	0.020477103	0.010909312	0.0051970514	0.0060984897	0.00083022186	0.0028769458
0.0	0.0036901208	0.018212575	0.0051137777	0.006601738	0.020477103	0.010909317	0.0051970514	0.0060984897	0.00083022186	0.0028769458
0.0	0.0036901208	0.018212575	0.0051137777	0.006601738	0.020477103	0.010909317	0.0051970514	0.0060984897	0.00083022186	0.0028769458
0.0	0.003690117	0.018212572	0.005113783	0.006601741	0.020477107	0.010909317	0.0051970542	0.0060984925	0.00083022186	0.002876947
0.0	0.014277712	0.038138	0.014517551	0.026421089	0.049965348	0.15386508	0.013632065	0.018719682	0.0027288352	0.0045863558
0.0	0.0036901208	0.018212585	0.0051137777	0.006601738	0.020477103	0.010909317	0.005197049	0.0060984897	0.00083022186	0.0028769458
0.0	0.0036901208	0.018212585	0.0051137777	0.006601741	0.020477103	0.010909312	0.0051970514	0.0060984897	0.00083022186	0.0028769458
0.0	0.0036901208	0.018212585	0.0051137777	0.006601738	0.020477103	0.010909312	0.005197049	0.0060984897	0.00083022186	0.0028769458
0.0	0.0036901208	0.018212575	0.0051137777	0.006601738	0.020477103	0.010909317	0.0051970514	0.0060984897	0.00083022186	0.0028769458
0.0	0.003690117	0.018212572	0.005113785	0.006601744	0.020477107	0.010909323	0.0051970542	0.0060984925	0.00083022186	0.002876947
0.0	0.014277712	0.038138	0.014517551	0.026421098	0.049965348	0.1538651	0.013632065	0.018719682	0.0027288352	0.004586354
0.0	0.0036901208	0.018212575	0.0051137777	0.006601741	0.020477103	0.010909317	0.005197049	0.0060984897	0.00083022186	0.0028769458
0.0	0.0036901208	0.018212575	0.0051137777	0.006601741	0.020477103	0.010909317	0.005197049	0.0060984897	0.00083022186	0.0028769458
0.0	0.0036901208	0.018212575	0.0051137777	0.006601738	0.020477103	0.010909312	0.0051970514	0.0060984897	0.00083022186	0.0028769458
0.0	0.0036901208	0.018212575	0.0051137777	0.006601741	0.020477103	0.010909317	0.0051970514	0.0060984897	0.00083022186	0.0028769458
0.0	0.003690117	0.018212572	0.005113783	0.006601741	0.020477107	0.010909323	0.0051970542	0.0060984897	0.00083022186	0.002876947
0.0	0.014277712	0.038138	0.014517551	0.026421089	0.049965348	0.15386505	0.013632065	0.018719692	0.0027288352	0.0045863558
0.0	0.0036901208	0.018212575	0.0051137777	0.006601741	0.020477103	0.010909317	0.0051970514	0.0060984897	0.00083022186	0.0028769458
0.0	0.0036901208	0.018212575	0.0051137777	0.006601741	0.020477103	0.010909317	0.005197049	0.0060984897	0.00083022186	0.0028769458
0.0	0.0036901208	0.018212585	0.0051137777	0.006601738	0.020477103	0.010909317	0.0051970514	0.0060984897	0.00083022186	0.0028769458
0.0	0.0036901208	0.018212575	0.0051137777	0.006601741	0.020477103	0.010909317	0.005197049	0.0060984897	0.00083022186	0.0028769458
0.0	0.003690117	0.018212572	0.005113783	0.006601744	0.020477107	0.010909323	0.0051970542	0.0060984897	0.00083022186	0.002876947
0.0	0.014277712	0.038138	0.014517551	0.026421089	0.049965348	0.15386505	0.013632065	0.018719679	0.0027288352	0.004586354
0.0	0.0036901208	0.018212585	0.0051137777	0.006601738	0.020477103	0.010909317	0.0051970514	0.0060984897	0.00083022186	0.0028769458
0.0	0.0036901208	0.018212585	0.0051137777	0.006601741	0.020477103	0.010909317	0.0051970514	0.0060984897	0.00083022186	0.0028769458
0.0	0.0036901208	0.018212575	0.0051137777	0.006601741	0.020477103	0.010909312	0.0051970514	0.0060984897	0.00083022186	0.0028769458
0.0	0.0036901208	0.018212575	0.0051137777	0.006601741	0.020477103	0.010909317	0.0051970514	0.0060984897	0.00083022186	0.0028769458
0.0	0.003690117	0.018212572	0.005113783	0.006601741	0.020477103	0.010909323	0.0051970542	0.0060984897	0.00083022186	0.0028769458
0.0	0.014277712	0.038137976	0.014517545	0.026421089	0.049965348	0.1538651	0.013632065	0.018719692	0.0027288352	0.0045863558
0.0	0.0036901208	0.018212585	0.0051137777	0.006601741	0.020477103	0.010909312	0.0051970514	0.0060984897	0.00083022186	0.0028769458
0.0	0.0036901208	0.018212585	0.0051137777	0.006601741	0.020477103	0.010909317	0.005197049	0.0060984897	0.00083022186	0.0028769458
0.0	0.0036901208	0.018212585	0.0051137777	0.006601741	0.020477103	0.010909317	0.005197049	0.0060984897	0.00083022186	0.0028769458
0.0	0.0036901208	0.018212585	0.0051137777	0.006601738	0.020477103	0.010909317	0.0051970514	0.0060984897	0.00083022186	0.0028769458
0.0	0.003690117	0.018212572	0.005113783	0.006601741	0.020477103	0.010909317	0.0051970542	0.0060984897	0.00083022186	0.002876947
0.0	0.003690117	0.018212572	0.005113783	0.006601744	0.020477103	0.010909323	0.0051970542	0.0060984897	0.00083022186	0.002876947
0.0	0.003690117	0.018212575	0.005113783	0.006601744	0.020477107	0.010909323	0.0051970542	0.0060984897	0.00083022186	0.002876947
0.0	0.0036901208	0.018212575	0.0051137777	0.006601741	0.020477103	0.010909317	0.0051970514	0.0060984897	0.00083022186	0.0028769458
0.0	0.003690117	0.018212572	0.005113783	0.006601744	0.020477107	0.010909317	0.0051970542	0.0060984897	0.00083022186	0.002876947
0.0	0.003690117	0.018212572	0.005113783	0.006601741	0.020477107	0.010909323	0.0051970542	0.0060984897	0.00083022186	0.002876947
0.0	0.0036901208	0.018212585	0.0051137777	0.006601738	0.020477103	0.010909317	0.0051970514	0.0060984897	0.00083022186	0.0028769458
0.0	0.0036901208	0.018212585	0.0051137777	0.006601741	0.020477103	0.010909317	0.0051970514	0.0060984897	0.00083022186	0.0028769458
0.0	0.0036901208	0.018212575	0.0051137777	0.006601741	0.020477103	0.010909312	0.0051970514	0.0060984897	0.00083022186	0.0028769458
0.0	0.0036901208	0.018212575	0.0051137777	0.006601741	0.020477103	0.010909317	0.0051970514	0.0060984897	0.00083022186	0.0028769458
0.0	0.0036901208	0.018212575	0.0051137777	0.006601741	0.020477103	0.010909317	0.0051970514	0.0060984897	0.00083022186	0.0028769458
0.0	0.014277712	0.038138	0.014517551	0.026421089	0.049965348	0.15386513	0.013632065	0.018719679	0.0027288352	0.004586354
0.0	0.003690117	0.018212572	0.005113783	0.006601741	0.020477107	0.010909323	0.0051970542	0.0060984897	0.00083022186	0.0028769458
0.0	0.004314758	0.015691338	0.012657612	0.012893111	0.03519089	0.035344433	0.01705928	0.01575887	0.0012581282	0.007087688
0.0	0.014277712	0.038138	0.014517551	0.026421098	0.049965348	0.1538651	0.013632065	0.018719686	0.0027288352	0.0045863558
0.0	0.0036901208	0.018212575	0.0051137777	0.006601738	0.020477103	0.010909317	0.0051970514	0.0060984897	0.00083022186	0.0028769458
0.0	0.003690117	0.018212572	0.005113783	0.006601744	0.020477107	0.010909323	0.0051970542	0.0060984925	0.00083022186	0.002876947
0.0	0.003690117	0.018212572	0.005113785	0.006601744	0.020477103	0.010909323	0.0051970542	0.0060984897	0.00083022186	0.0028769458
0.0	0.0036901208	0.018212575	0.0051137777	0.006601741	0.020477103	0.010909317	0.0051970514	0.0060984897	0.00083022186	0.0028769458
0.0	0.0036901208	0.018212575	0.0051137777	0.006601738	0.020477103	0.010909317	0.0051970514	0.0060984897	0.00083022186	0.0028769458
0.0	0.004314758	0.015691338	0.012657612	0.012893118	0.035190903	0.035344444	0.017059287	0.01575887	0.0012581275	0.007087688
0.0	0.0036901208	0.018212585	0.0051137777	0.006601741	0.020477103	0.010909312	0.005197049	0.0060984897	0.00083022186	0.0028769458
0.0	0.0036901208	0.018212575	0.0051137777	0.006601741	0.020477103	0.010909317	0.005197049	0.0060984897	0.00083022186	0.0028769458
0.0	0.0036901208	0.018212575	0.0051137777	0.006601741	0.020477103	0.010909312	0.0051970514	0.0060984897	0.00083022186	0.0028769458
0.0	0.005023223	0.029048422	0.0076319105	0.057356767	0.063811824	0.027033279	0.009358317	0.023313412	0.0017441306	0.0032563908
0.0	0.014277712	0.038138	0.014517551	0.026421089	0.049965348	0.15386513	0.013632065	0.018719682	0.0027288352	0.0045863558
0.0	0.006552372	0.03307121	0.006518895	0.008242468	0.024896638	0.03595545	0.010028562	0.0069992733	0.0010123315	0.003452355
0.0	0.0069092507	0.026751103	0.017848095	0.016764184	0.04409244	0.06122818	0.037821814	0.024394266	0.00167197	0.00980264
0.0	0.006552372	0.03307121	0.006518895	0.008242468	0.024896638	0.03595546	0.010028566	0.006999277	0.0010123315	0.003452355
0.0	0.0036901208	0.018212585	0.0051137777	0.006601738	0.020477103	0.010909317	0.0051970514	0.0060984897	0.00083022186	0.0028769458
0.0	0.004314758	0.015691338	0.012657606	0.012893118	0.03519091	0.035344444	0.017059287	0.01575886	0.0012581275	0.007087688
0.0	0.0036901208	0.018212575	0.0051137777	0.006601741	0.020477103	0.010909317	0.0051970514	0.0060984897	0.00083022186	0.0028769458
0.0	0.014277712	0.038138	0.014517551	0.026421089	0.049965348	0.15386505	0.013632065	0.018719679	0.0027288352	0.0045863558
0.0	0.0036901208	0.018212585	0.0051137777	0.006601741	0.020477103	0.010909317	0.0051970514	0.0060984897	0.00083022186	0.0028769458
0.0	0.0036901208	0.018212575	0.0051137777	0.006601741	0.020477103	0.010909317	0.005197049	0.0060984897	0.00083022186	0.0028769458
0.0	0.014277712	0.038138013	0.014517551	0.026421089	0.049965348	0.1538651	0.013632065	0.018719679	0.0027288352	0.0045863558
0.0	0.003690117	0.018212575	0.005113785	0.006601741	0.020477103	0.010909323	0.0051970542	0.0060984897	0.00083022186	0.002876947
0.0	0.0036901208	0.018212585	0.0051137777	0.006601741	0.020477103	0.010909317	0.0051970514	0.0060984897	0.00083022186	0.0028769458
0.0	0.0036901208	0.018212585	0.0051137777	0.006601741	0.020477103	0.010909312	0.0051970514	0.0060984897	0.00083022186	0.0028769458
0.0	0.0043147556	0.015691338	0.012657612	0.012893118	0.035190903	0.035344444	0.017059287	0.01575887	0.0012581282	0.0070876917
0.0	0.004314758	0.015691346	0.012657606	0.012893111	0.035190903	0.03534445	0.017059287	0.01575887	0.0012581275	0.007087688
0.0	0.003690117	0.018212572	0.005113783	0.006601741	0.020477103	0.010909323	0.0051970542	0.0060984897	0.00083022186	0.002876947
0.0	0.003690117	0.018212572	0.005113783	0.006601744	0.020477107	0.010909323	0.0051970542	0.0060984925	0.00083022186	0.002876947
0.0	0.0036901208	0.018212575	0.0051137777	0.006601741	0.020477103	0.010909317	0.0051970514	0.0060984897	0.00083022186	0.0028769458
0.0	0.0036901208	0.018212575	0.0051137777	0.006601738	0.020477103	0.010909312	0.0051970514	0.0060984897	0.00083022186	0.0028769458
0.0	0.0043147556	0.015691338	0.012657612	0.012893111	0.03519091	0.03534445	0.017059287	0.01575886	0.0012581275	0.0070876917
0.0	0.0036901208	0.018212585	0.0051137777	0.006601738	0.020477103	0.010909312	0.005197049	0.0060984897	0.00083022186	0.0028769458
0.0	0.0036901208	0.018212585	0.0051137777	0.006601741	0.020477103	0.010909317	0.0051970514	0.0060984897	0.00083022186	0.0028769458
0.0	0.0051837587	0.14316416	0.0139126	0.029893467	0.03522498	0.03896622	0.030188957	0.011583656	0.0030601476	0.004523993
0.0	0.014277712	0.038138013	0.014517551	0.026421089	0.049965348	0.15386508	0.01363207	0.018719686	0.0027288352	0.0045863558
0.0	0.004314758	0.015691338	0.012657612	0.012893118	0.035190903	0.035344444	0.017059287	0.01575886	0.0012581282	0.007087688
0.0	0.014277712	0.038137987	0.014517545	0.026421089	0.049965348	0.1538651	0.013632065	0.018719679	0.0027288352	0.004586354
0.0	0.025637023	0.036581516	0.01973634	0.03365754	0.048368532	0.060001917	0.021850167	0.029808398	0.0016289466	0.012181985
0.0	0.003690117	0.018212572	0.005113783	0.006601744	0.020477107	0.010909323	0.0051970542	0.0060984925	0.00083022186	0.002876947
0.0	0.0036901208	0.018212585	0.0051137777	0.006601741	0.020477103	0.010909317	0.005197049	0.0060984897	0.00083022186	0.0028769458
0.0	0.004314753	0.015691338	0.012657612	0.012893118	0.035190903	0.03534445	0.017059287	0.01575886	0.0012581282	0.0070876917
0.0	0.005023225	0.029048422	0.0076319105	0.057356767	0.06381181	0.027033264	0.009358317	0.023313412	0.0017441306	0.0032563908
0.0	0.004314758	0.015691338	0.012657612	0.012893118	0.03519091	0.035344444	0.017059287	0.01575887	0.0012581282	0.007087688
0.0	0.014277712	0.038138	0.014517551	0.026421098	0.049965348	0.15386508	0.013632065	0.018719686	0.0027288352	0.0045863558
0.0	0.014277712	0.038138	0.014517551	0.026421089	0.049965348	0.15386505	0.013632065	0.018719682	0.0027288352	0.004586354
0.0	0.003690117	0.018212572	0.005113785	0.006601744	0.020477103	0.010909323	0.0051970542	0.0060984897	0.00083022186	0.002876947
0.0	0.003690117	0.018212572	0.005113785	0.006601744	0.020477107	0.010909323	0.0051970542	0.0060984925	0.00083022186	0.0028769458
0.0	0.0036901208	0.018212575	0.0051137777	0.006601741	0.020477103	0.010909312	0.0051970514	0.0060984897	0.00083022186	0.0028769458
0.0	0.0036901208	0.018212585	0.0051137777	0.006601738	0.020477103	0.010909312	0.0051970514	0.0060984897	0.00083022186	0.0028769458
0.0	0.0036901208	0.018212575	0.0051137777	0.006601741	0.020477103	0.010909317	0.0051970514	0.0060984897	0.00083022186	0.0028769458
0.0	0.014277712	0.038138	0.014517551	0.026421098	0.049965348	0.1538651	0.013632065	0.018719686	0.0027288352	0.0045863558
0.0	0.0036901208	0.018212585	0.0051137777	0.006601738	0.020477103	0.010909317	0.005197049	0.0060984897	0.00083022186	0.0028769458
0.0	0.004314758	0.015691338	0.012657612	0.012893118	0.03519089	0.035344433	0.017059287	0.01575887	0.0012581275	0.007087688
0.0	0.014277712	0.038138	0.014517551	0.026421098	0.049965348	0.15386508	0.01363207	0.018719686	0.0027288352	0.004586354
0.0	0.014277712	0.038138	0.014517551	0.026421089	0.049965348	0.15386505	0.013632065	0.018719686	0.0027288352	0.004586354
0.0	0.0050464175	0.01784624	0.0074116564	0.014338991	0.034153678	0.017743237	0.010411904	0.0089256	0.0014209766	0.0048567327
0.0	0.0050464175	0.01784624	0.0074116564	0.014338985	0.034153663	0.017743228	0.010411904	0.0089256	0.0014209766	0.004856731
0.0	0.020030357	0.03392255	0.025412839	0.07722553	0.09415187	0.24787518	0.02761681	0.031369243	0.0052844286	0.009497198
0.0	0.023040464	0.8392214	0.924188	0.84846085	0.8291018	0.27535933	0.0013227175	0.4483466	0.0055086757	0.21951307
0.0	0.9738453	0.93070006	0.9751713	0.9763426	0.85635746	0.9548707	0.8870747	0.92616856	0.8986201	0.9733074
0.0	0.9738453	0.93070006	0.9751713	0.9763426	0.85635746	0.9548707	0.8870747	0.92616856	0.8986201	0.9733074
0.0	0.9738453	0.93070006	0.9751713	0.9763426	0.85635746	0.9548707	0.8870747	0.92616856	0.8986201	0.9733074
0.0	0.95514774	0.9988599	0.9964224	0.9964857	0.99913675	0.99056387	0.99641585	0.9992712	0.9726537	0.9949812
0.0	0.9738453	0.93070006	0.9751713	0.9763426	0.85635746	0.9548707	0.8870747	0.92616856	0.8986201	0.9733074
0.0	0.99999166	0.9999858	0.999972	0.99997425	0.9999523	0.9999782	0.9998996	0.9999788	0.9999331	0.99996233
0.0	0.9738453	0.9307001	0.97517145	0.9763426	0.85635746	0.9548707	0.8870747	0.92616856	0.8986201	0.9733074
0.0	0.9997409	0.9997919	0.9998685	0.9999069	0.9995803	0.99981874	0.9997038	0.99977404	0.9988399	0.9996939
0.0	0.9738453	0.93070006	0.9751713	0.9763426	0.85635746	0.9548707	0.8870747	0.92616856	0.8986201	0.9733074
0.0	0.9738453	0.93070006	0.9751713	0.9763426	0.85635746	0.9548707	0.8870747	0.92616856	0.8986201	0.9733074
0.0	0.9738453	0.93070006	0.9751713	0.9763426	0.85635746	0.9548707	0.8870747	0.92616856	0.8986201	0.9733074
0.0	0.9738453	0.93070006	0.9751713	0.9763426	0.85635746	0.9548707	0.8870747	0.92616856	0.8986201	0.9733074
0.0	0.9738453	0.9307001	0.97517145	0.9763426	0.85635746	0.9548707	0.8870747	0.92616856	0.8986201	0.9733074
0.0	0.9738453	0.9307001	0.97517145	0.9763426	0.85635746	0.9548707	0.8870747	0.92616856	0.8986201	0.9733074
0.0	0.9738453	0.9307001	0.97517145	0.9763426	0.85635746	0.9548707	0.8870747	0.92616856	0.8986201	0.9733074
0.0	0.9738453	0.9307001	0.97517145	0.9763426	0.85635746	0.9548707	0.8870747	0.92616856	0.8986201	0.9733074
0.0	0.824152	0.9168804	0.9461906	0.95092136	0.9666258	0.9259903	0.7410788	0.944441	0.7107872	0.77040976
0.0	0.99904174	0.9998179	0.99961567	0.9998054	0.99898547	0.9995222	0.9989274	0.9996786	0.9978903	0.9990497
0.0	0.00051419635	0.12592308	0.001931165	0.0009184329	0.0008133643	0.0076555614	0.0053879702	0.54018766	0.0051788087	0.061555468
0.0	0.0011827878	0.0037528584	0.30684078	0.0010532065	0.85635746	0.006628812	0.000900826	0.0017140026	0.0014876066	0.0044176443
0.0	0.96779466	0.9926984	0.9989685	0.99274737	0.74952537	0.98674726	0.8390154	0.98903906	0.9326531	0.9981832
0.0	0.01792175	0.5642602	0.88512814	0.10751258	0.36905518	0.10096327	0.0125282565	0.09012271	0.024659412	0.42246455
0.0	0.9738453	0.9307001	0.97517145	0.9763426	0.85635746	0.9548707	0.8870747	0.92616856	0.8986201	0.9733074
0.0	0.004276811	0.004152543	0.38400212	0.46687156	0.00042287091	0.000590375	0.026924502	0.29236022	0.0002657325	0.42476985
0.0	0.95136344	0.9999685	0.99823916	0.99725217	0.9906481	0.9925961	0.9973955	0.9986386	0.99490863	0.99918777
0.0	0.99692255	0.9988776	0.99904615	0.999534	0.998111	0.9989874	0.99934477	0.9998528	0.9972138	0.9981964
0.0	0.98968226	0.99791247	0.9978004	0.99872667	0.9959936	0.99804807	0.998359	0.9996025	0.9779529	0.9960568
0.0	0.9738453	0.9307001	0.97517145	0.9763426	0.85635746	0.9548707	0.8870747	0.92616856	0.8986201	0.9733074
0.0	0.020817656	0.21245377	0.21537188	0.0041014403	0.08703605	0.46858475	0.1586754	0.029539686	0.0060229707	0.14509977
0.0	0.9738453	0.9307001	0.97517145	0.9763426	0.85635746	0.9548707	0.8870747	0.92616856	0.8986201	0.9733074
0.0	0.9738453	0.93070006	0.97517145	0.9763426	0.85635746	0.9548707	0.8870747	0.92616856	0.8986201	0.9733074
0.0	0.3115682	0.6856224	0.19643548	0.32921898	0.97329164	0.36206666	0.2369088	0.06392103	0.025075044	0.12126075
0.0	0.9999846	0.9999938	0.9999907	0.9999924	0.99996865	0.9999919	0.99998	0.9999956	0.9999682	0.99998665
0.0	0.0045840577	0.0008991294	0.18868922	0.00014312593	0.004372115	0.00011463576	0.0039706854	0.0014486911	0.042939726	0.00457277
0.0	0.9871422	0.99176264	0.99435306	0.99517846	0.9915046	0.9951487	0.9811422	0.9988537	0.9603987	0.9996724
0.0	0.9996427	0.9989604	0.99959034	0.9995808	0.9991115	0.99968934	0.9994815	0.9996923	0.9929214	0.997256
0.0	0.88997144	0.97699076	0.9505026	0.95939934	0.88886714	0.98001707	0.94564736	0.9935684	0.76241505	0.9797561
0.0	0.9738453	0.9307001	0.97517145	0.9763426	0.85635746	0.9548707	0.8870747	0.92616856	0.8986201	0.9733074
0.0	0.9738453	0.9307001	0.97517145	0.9763426	0.85635746	0.9548707	0.8870747	0.92616856	0.8986201	0.9733074
0.0	0.9964986	0.9938519	0.998889	0.99780566	0.99378115	0.998466	0.9983121	0.99893194	0.9790648	0.9896415
0.0	0.99581367	0.9946431	0.99919623	0.99810743	0.9947817	0.9992393	0.9986792	0.99892396	0.9911691	0.99517375
0.0	0.99606955	0.99010766	0.99811614	0.9964915	0.9889058	0.9981596	0.99843305	0.99883777	0.9766717	0.99074733
0.0	0.99652475	0.9916666	0.9986058	0.9954401	0.99016935	0.9979892	0.99821633	0.9979017	0.98124456	0.99276125
0.0	0.99591404	0.9931248	0.9988859	0.9953577	0.9902748	0.99905413	0.9984024	0.9990901	0.98048407	0.99187124
0.0	0.9926409	0.9883866	0.99761367	0.99457574	0.98779905	0.99778396	0.9979964	0.9976312	0.94647104	0.9877131
0.0	0.9907177	0.9889614	0.9978242	0.9943656	0.98696417	0.9975794	0.99734205	0.99762255	0.96450293	0.98723364
0.0	0.20244433	0.8652583	0.4608422	0.21936911	0.8335793	0.5573301	0.27711627	0.8205722	0.13577333	0.78840333
0.0	0.99943405	0.99972767	0.99904853	0.9995177	0.9989311	0.99969506	0.9991743	0.99974936	0.99801445	0.99971193
0.0	0.8980179	0.9336622	0.93046427	0.8977159	0.9651347	0.9919525	0.9954426	0.9440844	0.4818519	0.56634825
0.0	0.1627864	0.4265503	0.14477707	0.09183915	0.39149678	0.65777683	0.5950815	0.5876144	0.052979473	0.3566788
0.0	0.2566681	0.8652583	0.49942702	0.27385077	0.8613066	0.6406253	0.34207153	0.8684923	0.13577338	0.8364165
0.0	0.042262185	0.30831447	0.25222373	0.04176912	0.13183768	0.1871218	0.12646908	0.4682832	0.01831556	0.17028265
0.0	0.042262178	0.30831447	0.25222367	0.04176913	0.13183768	0.18712181	0.12646914	0.4682833	0.01831556	0.17028266
0.0	0.042262185	0.30831453	0.25222373	0.04176911	0.13183768	0.18712176	0.1264691	0.4682833	0.01831556	0.17028269
0.0	0.042262178	0.30831447	0.25222382	0.04176913	0.13183768	0.18712172	0.12646909	0.4682833	0.01831556	0.17028266
0.0	0.042262185	0.30831447	0.25222382	0.04176913	0.1318377	0.18712172	0.1264691	0.46828327	0.018315569	0.17028269
0.0	0.042262185	0.30831453	0.25222382	0.04176913	0.13183768	0.18712178	0.12646909	0.46828327	0.01831556	0.17028263
0.0	0.1414177	0.508347	0.64502925	0.23680167	0.36687568	0.44166762	0.5144832	0.7614906	0.062172957	0.47909513
0.0	0.14141764	0.508347	0.64502925	0.23680177	0.36687565	0.44166762	0.51448315	0.7614906	0.062172957	0.479095
0.0	0.1414177	0.508347	0.64502937	0.23680171	0.36687556	0.44166765	0.51448315	0.7614906	0.062172957	0.47909507
0.0	0.9927758	0.9980507	0.9976661	0.9941408	0.99698406	0.99806684	0.9941917	0.99918514	0.97848105	0.9974583
0.0	0.0003814301	0.033000622	0.040324472	0.008785273	0.048069917	0.0027194563	0.003048093	0.00046738485	0.00027646348	0.019643376
0.0	0.9738453	0.9307001	0.97517145	0.9763426	0.85635746	0.9548707	0.8870747	0.92616856	0.8986201	0.9733074
0.0	0.9738453	0.9307001	0.97517145	0.9763426	0.85635746	0.9548707	0.8870747	0.92616856	0.8986201	0.9733074
0.0	0.9738453	0.9307001	0.97517145	0.9763426	0.85635746	0.9548707	0.8870747	0.92616856	0.8986201	0.9733074
0.0	0.9026844	0.90368015	0.38467982	0.8431583	0.551043	0.843236	0.7240808	0.93588525	0.6219307	0.9401297
0.0	0.99991333	0.99984396	0.9998491	0.99978536	0.99965286	0.9998641	0.99981827	0.9998809	0.99716645	0.99964225
0.0	0.9729512	0.97524625	0.9966012	0.99887806	0.9975146	0.998669	0.9961416	0.9962212	0.9705335	0.9351861
0.0	0.004377359	0.015275912	0.021104671	0.0032699627	0.27786624	0.013157343	0.030291842	0.034433782	0.0026377186	0.016608272
0.0	0.0030235657	0.038439825	0.0010711005	0.001255268	0.06107963	0.02919792	0.0025666286	0.0018244444	0.008472832	0.003725979
0.0	0.0065677515	0.020655617	0.03199948	0.0065004625	0.33105734	0.024525529	0.051426906	0.071431376	0.0037280011	0.02734985
0.0	0.8423402	0.9704854	0.9735218	0.97619677	0.92314017	0.97137964	0.98276466	0.9939568	0.71742797	0.9777418
0.0	0.99936813	0.9994885	0.99918634	0.9994912	0.9987526	0.99931777	0.99951565	0.9994554	0.9917508	0.99880576
0.0	0.99936813	0.9994885	0.99918634	0.9994912	0.9987526	0.99931777	0.99951565	0.9994554	0.9917508	0.99880576
0.0	0.99936813	0.9994885	0.99918634	0.9994912	0.9987526	0.99931777	0.99951565	0.9994554	0.9917508	0.99880576
0.0	0.99936813	0.9994885	0.99918634	0.9994912	0.9987526	0.99931777	0.99951565	0.9994554	0.9917508	0.99880576
0.0	0.99936813	0.9994885	0.99918634	0.9994912	0.9987526	0.99931777	0.99951565	0.9994554	0.9917508	0.99880576
0.0	0.99936813	0.9994885	0.99918634	0.9994912	0.9987526	0.99931777	0.99951565	0.9994554	0.9917508	0.99880576
0.0	0.99936813	0.9994885	0.99918634	0.9994912	0.9987526	0.99931777	0.99951565	0.9994554	0.9917508	0.99880576
0.0	0.99936813	0.9994885	0.99918634	0.9994912	0.9987526	0.99931777	0.99951565	0.9994554	0.9917508	0.99880576
0.0	0.99936813	0.9994885	0.99918634	0.9994912	0.9987526	0.99931777	0.99951565	0.9994554	0.9917508	0.99880576
0.0	0.99936813	0.9994885	0.99918634	0.9994912	0.9987526	0.99931777	0.99951565	0.9994554	0.9917508	0.99880576
0.0	0.99936813	0.9994885	0.99918634	0.9994912	0.9987526	0.99931777	0.99951565	0.9994554	0.9917508	0.99880576
0.0	0.99936813	0.9994885	0.99918634	0.9994912	0.9987526	0.99931777	0.99951565	0.9994554	0.9917508	0.99880576
0.0	0.99936813	0.9994885	0.99918634	0.9994912	0.9987526	0.99931777	0.99951565	0.9994554	0.9917508	0.99880576
0.0	0.99936813	0.9994885	0.99918634	0.9994912	0.9987526	0.99931777	0.99951565	0.9994554	0.9917508	0.99880576
0.0	0.99936813	0.9994885	0.99918634	0.9994912	0.9987526	0.99931777	0.99951565	0.9994554	0.9917508	0.99880576
0.0	0.99936813	0.9994885	0.99918634	0.9994912	0.9987526	0.99931777	0.99951565	0.9994554	0.9917508	0.99880576
0.0	0.99936813	0.9994885	0.99918634	0.9994912	0.9987526	0.99931777	0.99951565	0.9994554	0.9917508	0.99880576
0.0	0.99936813	0.9994885	0.99918634	0.9994912	0.9987526	0.99931777	0.99951565	0.9994554	0.9917508	0.99880576
0.0	0.99936813	0.9994885	0.99918634	0.9994912	0.9987526	0.99931777	0.99951565	0.9994554	0.9917508	0.99880576
0.0	0.99936813	0.9994885	0.99918634	0.9994912	0.9987526	0.99931777	0.99951565	0.9994554	0.9917508	0.99880576
0.0	0.99936813	0.9994885	0.99918634	0.9994912	0.9987526	0.99931777	0.99951565	0.9994554	0.9917508	0.99880576
0.0	0.99936813	0.9994885	0.99918634	0.9994912	0.9987526	0.99931777	0.99951565	0.9994554	0.9917508	0.99880576
0.0	0.99936813	0.9994885	0.99918634	0.9994912	0.9987526	0.99931777	0.99951565	0.9994554	0.9917508	0.99880576
0.0	0.99936813	0.9994885	0.99918634	0.9994912	0.9987526	0.99931777	0.99951565	0.9994554	0.9917508	0.99880576
0.0	0.99936813	0.9994885	0.99918634	0.9994912	0.9987526	0.99931777	0.99951565	0.9994554	0.9917508	0.99880576
0.0	0.8423402	0.9704854	0.9735218	0.97619677	0.92314017	0.97137964	0.98276466	0.9939568	0.71742797	0.9777418
0.0	0.99997246	0.99997354	0.9999732	0.99998367	0.99993813	0.99997115	0.99992764	0.99997973	0.99986684	0.9999
0.0	0.9738453	0.93070006	0.97517145	0.9763426	0.85635746	0.9548707	0.8870747	0.92616856	0.8986201	0.9733074
0.0	0.98818624	0.9951533	0.99461657	0.99017847	0.99543226	0.99303895	0.9925485	0.99684566	0.97870046	0.9956031
0.0	0.99713933	0.9954118	0.9966534	0.9974291	0.9965707	0.998279	0.99694663	0.9987815	0.9922166	0.9986914
0.0	0.048428122	0.031287692	0.042325944	0.011078255	0.123906724	0.014044697	0.03738355	0.046350937	0.0021834685	0.031084491
0.0	0.9864654	0.9970782	0.9961539	0.9958683	0.99410063	0.9932407	0.9913293	0.99701834	0.9744723	0.99378914
0.0	0.99923205	0.99965835	0.99954116	0.9992449	0.9992305	0.99997437	0.9996935	0.9996836	0.9977163	0.9998472
0.0	0.9738453	0.9307001	0.97517145	0.9763426	0.85635746	0.9548707	0.8870747	0.92616856	0.8986201	0.9733074
0.0	0.9738453	0.9307001	0.97517145	0.9763426	0.85635746	0.9548707	0.8870747	0.92616856	0.8986201	0.9733074
0.0	0.99852103	0.99967384	0.9997594	0.9996159	0.99919456	0.999668	0.99855024	0.99979347	0.99801266	0.9994634
0.0	0.9970277	0.9995351	0.99943966	0.99907863	0.9985739	0.9992754	0.9971847	0.9996117	0.99447834	0.9988545
0.0	0.9987638	0.99979824	0.99958545	0.9997675	0.99890935	0.999376	0.99870133	0.9996486	0.9970734	0.9989293
0.0	0.9987638	0.99979824	0.99958545	0.9997675	0.99890935	0.999376	0.99870133	0.9996486	0.9970734	0.9989293
0.0	0.9738453	0.9307001	0.97517145	0.9763426	0.85635746	0.9548707	0.8870747	0.92616856	0.8986201	0.9733074
0.0	0.0051240083	0.014844035	0.0031332641	0.0013656743	0.010745554	0.00711352	0.003509822	0.040532876	0.0018597036	0.0140472185
0.0	0.9738453	0.9307001	0.97517145	0.9763426	0.85635746	0.9548707	0.8870747	0.92616856	0.8986201	0.9733074
0.0	0.978001	0.995456	0.99470925	0.9974963	0.99564207	0.9978667	0.9967257	0.99691737	0.9838914	0.9929288
0.0	0.93465716	0.94402975	0.90684056	0.91409135	0.94256175	0.9790683	0.9872968	0.9584357	0.8374058	0.9802474
0.0	0.97157997	0.8685686	0.93353444	0.96902454	0.9772111	0.97144747	0.87810886	0.9556457	0.23005314	0.9523308
0.0	0.93465716	0.94402975	0.90684056	0.91409135	0.94256175	0.9790683	0.9872968	0.9584357	0.8374058	0.9802474
0.0	0.97157997	0.8685686	0.93353444	0.96902454	0.9772111	0.97144747	0.87810874	0.95564556	0.23005314	0.9523308
0.0	0.9738453	0.9307001	0.97517145	0.9763426	0.85635746	0.9548707	0.8870747	0.92616856	0.8986201	0.9733074
0.0	0.9738453	0.9307001	0.97517145	0.9763426	0.85635746	0.9548707	0.8870747	0.92616856	0.8986201	0.9733074
0.0	0.9738453	0.9307001	0.97517145	0.9763426	0.85635746	0.9548707	0.8870747	0.92616856	0.8986201	0.9733074
0.0	0.99956685	0.99987125	0.9997489	0.9997241	0.99945825	0.9997744	0.9991794	0.9998584	0.99880254	0.99977416
0.0	0.99982685	0.9999136	0.99987423	0.9998568	0.99968493	0.9998814	0.9994438	0.9999206	0.9994617	0.9997905
0.0	0.99982685	0.9999136	0.99987423	0.9998568	0.99968493	0.9998814	0.9994438	0.9999206	0.9994617	0.9997905
0.0	0.9738453	0.9307001	0.97517145	0.9763426	0.85635746	0.9548707	0.8870747	0.92616856	0.8986201	0.9733074
0.0	0.9993212	0.9995314	0.9997502	0.99988174	0.9993081	0.99984086	0.9997073	0.99977726	0.9991836	0.9995635
0.0	0.10373938	0.22609945	0.25581267	0.14515416	0.39093682	0.2179824	0.07102623	0.32057953	0.08023124	0.3624943
0.0	0.16021751	0.36189207	0.46401736	0.5146338	0.5556412	0.5142226	0.23803072	0.6990565	0.1449086	0.6734233
0.0	0.16021745	0.36189213	0.46401757	0.5146338	0.5556411	0.5142227	0.23803063	0.69905657	0.1449086	0.67342335
0.0	0.9993212	0.9995314	0.9997502	0.99988174	0.9993081	0.99984086	0.9997073	0.99977726	0.9991836	0.9995635
0.0	0.96166176	0.9790663	0.7414237	0.9768912	0.005507981	0.8988647	0.044067927	0.9697742	0.96093094	0.9913503
0.0	0.96166176	0.9790663	0.7414237	0.9768912	0.005507981	0.8988647	0.044067927	0.9697742	0.96093094	0.9913503
0.0	0.96166176	0.9951197	0.8959416	0.9861463	0.046064537	0.95639354	0.03044638	0.99213976	0.97057086	0.99617636
0.0	0.99855894	0.99958664	0.99941564	0.9997826	0.99844956	0.99887997	0.9987249	0.99965906	0.99686533	0.9992481
0.0	0.989689	0.9951845	0.9942292	0.99209166	0.9927704	0.9924797	0.98517334	0.99477357	0.9197946	0.9985663
0.0	0.091355816	0.379357	0.20092782	0.07774929	0.25397983	0.075790554	0.0146878855	0.56897676	0.84465754	0.20337483
0.0	0.989167	0.99614906	0.9921934	0.99472874	0.99241126	0.98610604	0.9878208	0.99702007	0.89777786	0.9884248
0.0	0.87475103	0.97081727	0.9745412	0.96519285	0.944318	0.92973065	0.9147236	0.9649621	0.54642016	0.9407272
0.0	0.1319332	0.5503231	0.56589925	0.35007262	0.39429066	0.3075334	0.24512973	0.31990033	0.012492511	0.09300441
0.0	0.87475103	0.97123283	0.9736182	0.9542749	0.95212686	0.9259424	0.9319581	0.96399665	0.5493454	0.9380931
0.0	0.989167	0.99614906	0.9921934	0.99472874	0.99241126	0.98610604	0.9878208	0.99702007	0.89777786	0.9884248
0.0	0.94450843	0.98871803	0.9700403	0.96608025	0.9635494	0.9245593	0.9497738	0.98486555	0.35888854	0.90060157
0.0	0.962481	0.9988288	0.9960096	0.9986179	0.99661946	0.99854386	0.9947796	0.99831855	0.98519427	0.9988794
0.0	0.9738453	0.93070006	0.9751713	0.9763426	0.85635746	0.9548707	0.8870747	0.92616856	0.8986201	0.9733074
0.0	0.88397425	0.030576091	0.44992918	0.9703022	0.75680816	0.8238709	0.9045662	0.9751232	0.5678381	0.8981199
0.0	0.070882276	0.39238378	0.074186295	0.13766935	0.1097665	0.21054374	0.11902244	0.38218656	0.03497936	0.57935613
0.0	0.88535756	0.03766234	0.38313398	0.9547598	0.7352399	0.8284594	0.86173344	0.89656997	0.41692138	0.79806566
0.0	0.9864654	0.9970782	0.9961539	0.9958683	0.99410063	0.9932407	0.9913293	0.99701834	0.9744723	0.99378914
0.0	0.9738453	0.9307001	0.97517145	0.9763426	0.85635746	0.9548707	0.8870747	0.92616856	0.8986201	0.9733074
0.0	0.99976224	0.9997763	0.99979216	0.99985874	0.99946934	0.9999194	0.99960846	0.999897	0.9996271	0.99984705
0.0	0.9738453	0.9307001	0.9751713	0.97634274	0.85635746	0.9548707	0.8870747	0.92616856	0.8986201	0.9733074
0.0	0.99998987	0.99999034	0.999992	0.9999956	0.99996793	0.99999225	0.99998295	0.9999931	0.9999541	0.9999753
0.0	0.9999517	0.9999856	0.99997354	0.9999912	0.9999343	0.9999852	0.99992204	0.9999722	0.99993134	0.9999461
0.0	0.9738453	0.93070006	0.9751713	0.9763426	0.85635746	0.9548707	0.8870747	0.92616856	0.8986201	0.9733074
0.0	0.9984882	0.89848804	0.9907789	0.99995077	0.93936497	0.9998988	0.8871255	0.9999939	0.93056035	0.9940394
0.0	0.9738453	0.9307001	0.97517145	0.9763426	0.85635746	0.9548707	0.8870747	0.92616856	0.8986201	0.9733074
0.0	0.999514	0.9959304	0.99904114	0.9997477	0.9982692	0.9993018	0.99919397	0.9990646	0.9906617	0.9970054
0.0	0.77242756	0.8071393	0.7443445	0.95424765	0.96797377	0.8943879	0.7990829	0.9466133	0.40236026	0.73536134
0.0	0.84170586	0.9241368	0.29758376	0.9332513	0.53566337	0.20539106	0.66625464	0.9705897	0.83803916	0.9630823
0.0	0.02243458	0.061403986	0.015372759	0.018686624	0.033463582	0.035835948	0.018057572	0.16827275	0.00918177	0.0590904
0.0	0.9959792	0.9987274	0.9986823	0.9996773	0.9983803	0.9996159	0.999326	0.99936587	0.9973271	0.9985959
0.0	0.0025701637	0.07727342	0.033670243	0.06573405	0.72142756	0.041023612	0.003816259	0.008256423	0.00087545096	0.009600076
0.0	0.0025701637	0.07727342	0.033670243	0.065734036	0.72142756	0.041023612	0.003816259	0.00825642	0.0008754506	0.009600072
0.0	0.6169304	0.8918523	0.5380523	0.85743475	0.31268072	0.008883858	0.66625464	0.92460763	0.6267655	0.9630823
0.0	0.6169304	0.8918523	0.5380523	0.85743475	0.31268072	0.008883858	0.66625464	0.92460763	0.6267655	0.9630823
0.0	0.12317651	0.4047933	0.22049102	0.09626823	0.20719865	0.16379455	0.09141293	0.39611408	0.030126074	0.070810035
0.0	0.87475103	0.97123283	0.9736182	0.9542749	0.95212686	0.92594254	0.9319581	0.96399665	0.54934525	0.9380931
0.0	0.9936155	0.9939499	0.9955249	0.99729	0.99454486	0.9961468	0.99022806	0.9988587	0.9769096	0.9997141
0.0	0.0027348488	0.006907206	0.006232612	0.0005110569	0.01070015	0.0061420496	0.005401441	0.01084982	0.0011227867	0.005739009
0.0	0.0027203925	0.006847331	0.006337213	0.0004967336	0.011130884	0.006406838	0.007480719	0.008177651	0.0013564308	0.005590577
0.0	0.0020796035	0.005797179	0.005296868	0.00033449664	0.009220807	0.004623418	0.005401441	0.0075525544	0.0010581178	0.0044552097
0.0	0.006829092	0.008657677	0.008376571	0.0010813732	0.021314714	0.009845133	0.013519507	0.013081436	0.002230405	0.011438444
0.0	0.99913234	0.99985075	0.9996686	0.99982053	0.9990277	0.99958426	0.9990746	0.9997602	0.99843735	0.9991736
0.0	0.99936813	0.9994885	0.99918634	0.9994912	0.9987526	0.99931777	0.99951565	0.9994554	0.9917508	0.99880576
0.0	0.9738453	0.9307001	0.97517145	0.9763426	0.85635746	0.9548707	0.8870747	0.92616856	0.8986201	0.9733074
0.0	0.9738453	0.9307001	0.97517145	0.9763426	0.85635746	0.9548707	0.8870747	0.92616856	0.8986201	0.9733074
0.0	0.9738453	0.93070006	0.9751713	0.9763426	0.85635746	0.9548707	0.8870747	0.92616856	0.8986201	0.9733074
0.0	0.9738453	0.9307001	0.97517145	0.9763426	0.85635746	0.9548707	0.8870747	0.92616856	0.8986201	0.9733074
0.0	0.7517059	0.9084519	0.9417628	0.9531844	0.96085036	0.9166924	0.7934301	0.9420188	0.66362894	0.76040703
0.0	0.83114874	0.98241204	0.96583444	0.9516297	0.9910343	0.9521395	0.9141813	0.9859197	0.7845223	0.9791916
0.0	0.9997551	0.9997483	0.9998374	0.9998963	0.9998042	0.99974924	0.9994822	0.9997918	0.99840266	0.9998599
0.0	0.99934405	0.99915195	0.9990453	0.99952745	0.99950385	0.9993893	0.99852884	0.99936146	0.99525034	0.99959856
0.0	0.98818624	0.9951533	0.99461657	0.99017847	0.99543226	0.99303895	0.9925485	0.99684566	0.97870046	0.9956031
0.0	0.9738453	0.9307001	0.97517145	0.9763426	0.85635746	0.9548707	0.8870747	0.92616856	0.8986201	0.9733074
0.0	0.9962536	0.99492526	0.99597543	0.99972254	0.9987882	0.9964909	0.998201	0.99938977	0.90324384	0.99808
0.0	0.9738453	0.9307001	0.97517145	0.9763426	0.85635746	0.9548707	0.8870747	0.92616856	0.8986201	0.9733074
0.0	0.9424407	0.53293777	0.21274011	0.032213524	0.18219218	0.19469537	0.023393843	0.3383016	0.006347656	0.832276
0.0	0.82164377	0.73483944	0.72113496	0.68778104	0.8492392	0.96252704	0.92517287	0.94975096	0.3502067	0.8267056
0.0	0.82164377	0.73483944	0.72113496	0.68778104	0.8492391	0.96252704	0.92517287	0.94975096	0.35020676	0.8267056
0.0	0.7753026	0.4760742	0.71839297	0.11880064	0.9597253	0.8608805	0.7883484	0.95711404	0.1482314	0.8933403
0.0	0.9832313	0.9855452	0.9037378	0.98919386	0.89960086	0.94632363	0.9253894	0.9873475	0.983043	0.98460823
0.0	0.9738453	0.9307001	0.97517145	0.9763426	0.85635746	0.9548707	0.8870747	0.92616856	0.8986201	0.9733074
0.0	0.006080841	0.1036783	0.014407468	0.008088552	0.030299773	0.036546834	0.01324704	0.009971667	0.00284432	0.003939398
0.0	0.9738453	0.93070006	0.9751713	0.9763426	0.85635746	0.9548707	0.8870747	0.92616856	0.8986201	0.9733074
0.0	0.9738453	0.9307001	0.97517145	0.9763426	0.85635746	0.9548707	0.8870747	0.92616856	0.8986201	0.9733074
0.0	0.9987638	0.99979824	0.99958545	0.9997675	0.99890935	0.999376	0.99870133	0.9996486	0.9970734	0.9989293
0.0	0.9987638	0.99979824	0.99958545	0.9997675	0.99890935	0.999376	0.99870133	0.9996486	0.9970734	0.9989293
0.0	0.9738453	0.9307001	0.97517145	0.9763426	0.85635746	0.9548707	0.8870747	0.92616856	0.8986201	0.9733074
0.0	0.9738453	0.9307001	0.97517145	0.9763426	0.85635746	0.9548707	0.8870747	0.92616856	0.8986201	0.9733074
0.0	0.9962607	0.9990767	0.99882644	0.99950683	0.99768984	0.99745196	0.9970546	0.9989743	0.9915993	0.99891365
0.0	0.014351829	0.013468548	0.102458216	0.10683581	0.018003568	0.24251692	0.066458665	0.074728854	0.0018619214	0.03978901
0.0	0.0033194765	0.006506464	0.0058910158	0.001400527	0.0033730553	0.004537902	0.0025735446	0.0066530234	0.0006363768	0.026743889
0.0	0.9738453	0.9307001	0.97517145	0.9763426	0.85635746	0.9548707	0.8870747	0.92616856	0.8986201	0.9733074
0.0	0.19101477	0.25035685	0.25428137	0.24971604	0.7136344	0.4740038	0.08788817	0.8188141	0.65994114	0.6762556
0.0	0.1910147	0.25035688	0.25428146	0.24971613	0.7136345	0.47400367	0.08788821	0.81881404	0.65994114	0.67625564
0.0	0.9987638	0.99979824	0.99958545	0.9997675	0.99890935	0.999376	0.99870133	0.9996486	0.9970734	0.9989293
0.0	0.9987638	0.99979824	0.99958545	0.9997675	0.99890935	0.999376	0.99870133	0.9996486	0.9970734	0.9989293
0.0	0.9738453	0.9307001	0.97517145	0.9763426	0.85635746	0.9548707	0.8870747	0.92616856	0.8986201	0.9733074
0.0	0.9999893	0.9999944	0.999985	0.999995	0.99996686	0.99998796	0.9999685	0.9999726	0.9999287	0.9999654
0.0	0.102929614	0.33324996	0.16394618	0.057013012	0.18380679	0.10393482	0.07346856	0.262996	0.0202249	0.043823123
0.0	0.9738453	0.9307001	0.97517145	0.9763426	0.85635746	0.9548707	0.8870747	0.92616856	0.8986201	0.9733074
0.0	0.9931297	0.9993949	0.9990257	0.99924785	0.9988224	0.9990772	0.99732685	0.9996644	0.9887298	0.9990274
0.0	0.9738453	0.93070006	0.9751713	0.9763426	0.85635746	0.9548707	0.8870747	0.92616856	0.8986201	0.9733074
0.0	0.9738453	0.9307001	0.97517145	0.9763426	0.85635746	0.9548707	0.8870747	0.92616856	0.8986201	0.9733074
0.0	0.9738453	0.9307001	0.97517145	0.9763426	0.85635746	0.9548707	0.8870747	0.92616856	0.8986201	0.9733074
0.0	0.9738453	0.9307001	0.97517145	0.9763426	0.85635746	0.9548707	0.8870747	0.92616856	0.8986201	0.9733074
0.0	0.9738453	0.9307001	0.97517145	0.9763426	0.85635746	0.9548707	0.8870747	0.92616856	0.8986201	0.9733074
0.0	0.9738453	0.9307001	0.97517145	0.9763426	0.85635746	0.9548707	0.8870747	0.92616856	0.8986201	0.9733074
0.0	0.9738453	0.9307001	0.97517145	0.9763426	0.85635746	0.9548707	0.8870747	0.92616856	0.8986201	0.9733074
0.0	0.9738453	0.9307001	0.97517145	0.9763426	0.85635746	0.9548707	0.8870747	0.92616856	0.8986201	0.9733074
0.0	0.9738453	0.9307001	0.97517145	0.9763426	0.85635746	0.9548707	0.8870747	0.92616856	0.8986201	0.9733074
0.0	0.9738453	0.9307001	0.97517145	0.9763426	0.85635746	0.9548707	0.8870747	0.92616856	0.8986201	0.9733074
0.0	0.9738453	0.9307001	0.97517145	0.9763426	0.85635746	0.9548707	0.8870747	0.92616856	0.8986201	0.9733074
0.0	0.9738453	0.9307001	0.97517145	0.9763426	0.85635746	0.9548707	0.8870747	0.92616856	0.8986201	0.9733074
0.0	0.9738453	0.9307001	0.97517145	0.9763426	0.85635746	0.9548707	0.8870747	0.92616856	0.8986201	0.9733074
0.0	0.9738453	0.9307001	0.97517145	0.9763426	0.85635746	0.9548707	0.8870747	0.92616856	0.8986201	0.9733074
0.0	0.9738453	0.9307001	0.97517145	0.9763426	0.85635746	0.9548707	0.8870747	0.92616856	0.8986201	0.9733074
0.0	0.9738453	0.9307001	0.97517145	0.9763426	0.85635746	0.9548707	0.8870747	0.92616856	0.8986201	0.9733074
0.0	0.9738453	0.9307001	0.97517145	0.9763426	0.85635746	0.9548707	0.8870747	0.92616856	0.8986201	0.9733074
0.0	0.9738453	0.9307001	0.97517145	0.9763426	0.85635746	0.9548707	0.8870747	0.92616856	0.8986201	0.9733074
0.0	0.9738453	0.9307001	0.97517145	0.9763426	0.85635746	0.9548707	0.8870747	0.92616856	0.8986201	0.9733074
0.0	0.15556563	0.4157754	0.14308499	0.50785506	0.6642093	0.4253521	0.42415318	0.66394985	0.06906403	0.5417602
0.0	0.74065214	0.8981809	0.9292784	0.9355665	0.95395845	0.8972921	0.7427091	0.9289367	0.6287701	0.7333598
0.0	0.9738453	0.93070006	0.97517145	0.9763426	0.85635746	0.9548707	0.8870747	0.92616856	0.8986201	0.9733074
0.0	0.00024134277	0.008865885	0.003552092	0.0011143395	0.003246755	0.0011310203	0.0034169054	0.0020846336	0.00019388531	0.0020943754
0.0	0.9449921	0.9943145	0.9895314	0.9920231	0.99378574	0.99287426	0.9968939	0.99914205	0.89201236	0.9831586
0.0	0.029527884	0.34679145	0.0035134645	0.00035965774	0.0014939038	0.001324628	0.0005556216	0.0014827902	0.0076987282	0.0022353905
0.0	0.4874878	0.91495824	0.79339767	0.5937399	0.9490123	0.78911215	0.48668423	0.92899424	0.32461283	0.86377704
0.0	0.4874878	0.91495824	0.7933978	0.5937399	0.94901216	0.78911215	0.4866843	0.92899424	0.32461283	0.86377704
0.0	0.995568	0.9994843	0.9992712	0.998626	0.9983461	0.998963	0.99623436	0.9994406	0.991484	0.99842787
0.0	0.995568	0.9994843	0.9992712	0.998626	0.9983461	0.998963	0.99623436	0.9994406	0.991484	0.99842787
0.0	0.4874878	0.91495824	0.79339784	0.5937399	0.9490123	0.7891121	0.48668423	0.92899424	0.32461283	0.86377704
0.0	0.4874878	0.91495824	0.79339767	0.59374	0.94901216	0.7891121	0.48668423	0.92899424	0.32461277	0.86377704
0.0	0.9977937	0.9993369	0.9981408	0.9996599	0.99795157	0.99931586	0.99886334	0.999571	0.9837177	0.9990814
0.0	0.9977937	0.9993369	0.9981408	0.9996599	0.99795157	0.99931586	0.99886334	0.999571	0.9837177	0.9990814
0.0	0.9864654	0.9970782	0.9961539	0.9958683	0.99410063	0.9932407	0.9913293	0.99701834	0.9744723	0.99378914
0.0	0.9864654	0.9970782	0.9961539	0.9958683	0.99410063	0.9932407	0.9913293	0.99701834	0.9744723	0.99378914
0.0	0.1622195	0.8124081	0.3499008	0.113754965	0.7714017	0.41238245	0.17350745	0.7006953	0.08392879	0.65954006
0.0	0.1622195	0.81240815	0.3499008	0.113754995	0.7714017	0.41238245	0.17350744	0.7006953	0.08392879	0.65954006
0.0	0.9876583	0.99910057	0.9980836	0.99762195	0.9984397	0.99811506	0.996243	0.999554	0.9655386	0.99904174
0.0	0.042869017	0.034585383	0.002202302	0.0059729274	0.0011497823	0.005327587	0.00020746251	0.011522657	0.0005041792	0.010467674
0.0	0.30415362	0.99383545	0.99898535	0.99529594	0.9864659	0.9850177	0.5639161	0.91912687	0.67812264	0.985635
0.0	0.9738453	0.93070006	0.9751713	0.9763426	0.85635746	0.9548707	0.8870747	0.92616856	0.8986201	0.9733074
0.0	0.99884135	0.9998671	0.999673	0.99983597	0.99933016	0.9996408	0.9988424	0.999777	0.99810493	0.99907047
0.0	0.96097803	0.7469415	0.38852647	0.94656706	0.68316764	0.6177183	0.30328748	0.7096053	0.7883462	0.9470749
0.0	0.0126584945	0.44206566	0.025722925	0.00048971263	0.021026678	0.017775644	0.003484358	0.08962657	0.008573577	0.046925098
0.0	0.003690117	0.018212572	0.005113783	0.006601744	0.020477107	0.010909323	0.0051970542	0.0060984925	0.00083022186	0.002876947
0.0	0.01037756	0.3694368	0.041759484	0.45592123	0.48444608	0.025442667	0.020534908	0.07233977	0.0071388306	0.18163942
0.0	0.0126584945	0.44206557	0.025722938	0.00048971263	0.021026678	0.017775644	0.003484358	0.08962657	0.008573577	0.046925098
0.0	0.0126584945	0.44206557	0.025722938	0.00048971263	0.021026678	0.017775644	0.003484358	0.08962656	0.008573577	0.046925098
0.0	0.0126584945	0.44206557	0.025722925	0.00048971263	0.021026671	0.017775644	0.003484358	0.08962656	0.008573577	0.046925098
0.0	0.0126584945	0.44206557	0.025722938	0.00048971263	0.021026671	0.017775644	0.003484358	0.08962656	0.008573577	0.046925098
0.0	0.0126584945	0.44206566	0.025722938	0.0004897124	0.021026671	0.017775644	0.003484358	0.08962656	0.008573577	0.046925098
0.0	0.0126584945	0.44206566	0.025722938	0.00048971263	0.021026671	0.017775644	0.003484358	0.08962656	0.008573577	0.046925098
0.0	0.0126584945	0.44206557	0.025722938	0.0004897124	0.021026678	0.017775644	0.003484358	0.08962656	0.008573577	0.046925098
0.0	0.03650757	0.24245484	0.07220388	0.028224936	0.22843024	0.26785395	0.31883645	0.18507405	0.032207884	0.111873165
0.0	0.014277712	0.038138006	0.014517558	0.026421089	0.04996534	0.15386513	0.01363207	0.018719679	0.0027288366	0.0045863558
0.0	0.014277712	0.038137976	0.014517558	0.026421104	0.049965348	0.15386516	0.01363207	0.018719686	0.0027288352	0.0045863558
0.0	0.014277705	0.038138	0.014517558	0.026421089	0.049965348	0.15386516	0.013632065	0.018719682	0.0027288366	0.004586358
0.0	0.008951232	0.099978864	0.009483966	0.017988862	0.07313389	0.030748269	0.022864321	0.0075672045	0.0053313174	0.006210164
0.0	0.005023223	0.029048422	0.0076319105	0.057356797	0.063811824	0.027033279	0.009358317	0.023313412	0.0017441306	0.0032563908
0.0	0.0036901208	0.018212575	0.0051137777	0.006601741	0.020477103	0.010909317	0.0051970514	0.0060984897	0.00083022186	0.0028769458
0.0	0.005023223	0.029048422	0.0076319105	0.057356767	0.06381181	0.02703327	0.009358317	0.023313412	0.0017441306	0.0032563908
0.0	0.0036901208	0.018212575	0.0051137777	0.006601741	0.020477103	0.010909317	0.0051970514	0.0060984897	0.00083022186	0.0028769458
0.0	0.008951232	0.099978864	0.009483971	0.017988872	0.07313389	0.030748269	0.022864321	0.0075672045	0.0053313174	0.006210164
0.0	0.005023223	0.029048422	0.0076319105	0.057356756	0.063811824	0.02703327	0.009358317	0.023313412	0.0017441306	0.0032563908
0.0	0.0036901208	0.018212585	0.0051137777	0.006601741	0.020477103	0.010909317	0.0051970514	0.0060984897	0.00083022186	0.0028769458
0.0	0.003690117	0.018212572	0.005113785	0.006601744	0.020477103	0.010909323	0.0051970542	0.0060984897	0.00083022186	0.002876947
0.0	0.003690117	0.018212572	0.005113783	0.006601744	0.020477107	0.010909323	0.0051970542	0.0060984897	0.00083022186	0.002876947
0.0	0.008951232	0.099978864	0.009483966	0.017988862	0.07313389	0.030748269	0.022864321	0.0075672045	0.0053313174	0.006210164
0.0	0.005023223	0.029048428	0.0076319105	0.057356767	0.063811824	0.027033279	0.009358317	0.023313412	0.0017441306	0.0032563908
0.0	0.0036901208	0.018212575	0.0051137777	0.006601738	0.020477103	0.010909312	0.0051970514	0.0060984897	0.00083022186	0.0028769458
0.0	0.008951232	0.099978864	0.009483971	0.017988862	0.07313389	0.030748269	0.022864318	0.0075672045	0.0053313174	0.006210164
0.0	0.005023223	0.029048422	0.0076319105	0.057356797	0.06381181	0.02703327	0.009358317	0.023313412	0.0017441306	0.0032563908
0.0	0.003690117	0.018212572	0.005113783	0.006601744	0.020477103	0.010909317	0.0051970542	0.0060984925	0.00083022186	0.002876947
0.0	0.003690117	0.018212572	0.005113783	0.006601744	0.020477103	0.010909323	0.0051970542	0.0060984925	0.00083022186	0.002876947
0.0	0.005023223	0.029048422	0.0076319105	0.057356797	0.06381181	0.027033279	0.009358317	0.023313412	0.0017441306	0.0032563908
0.0	0.0036901208	0.018212575	0.0051137777	0.006601741	0.020477103	0.010909317	0.0051970514	0.0060984897	0.00083022186	0.0028769458
0.0	0.005023223	0.029048422	0.0076319105	0.057356767	0.063811824	0.02703327	0.009358317	0.023313412	0.0017441306	0.0032563908
0.0	0.0036901208	0.018212575	0.0051137777	0.006601738	0.020477103	0.010909317	0.0051970514	0.0060984897	0.00083022186	0.0028769458
0.0	0.005023225	0.029048422	0.0076319105	0.057356767	0.063811824	0.02703327	0.009358317	0.023313412	0.0017441306	0.0032563908
0.0	0.0036901208	0.018212575	0.0051137777	0.006601741	0.020477103	0.010909317	0.0051970514	0.0060984897	0.00083022186	0.0028769458
0.0	0.003690117	0.018212572	0.005113783	0.006601744	0.020477107	0.010909323	0.0051970542	0.0060984897	0.00083022186	0.002876947
0.0	0.003690117	0.018212575	0.005113783	0.006601744	0.020477107	0.010909323	0.0051970542	0.0060984897	0.00083022186	0.002876947
0.0	0.014277705	0.038138006	0.014517558	0.026421089	0.049965348	0.15386516	0.013632065	0.018719679	0.0027288366	0.004586358
0.0	0.005023223	0.029048428	0.0076319105	0.057356797	0.063811824	0.027033264	0.009358317	0.023313412	0.0017441306	0.0032563908
0.0	0.0036901208	0.018212575	0.0051137777	0.006601741	0.020477103	0.010909317	0.0051970514	0.0060984897	0.00083022186	0.0028769458
0.0	0.0036901208	0.018212575	0.0051137777	0.006601741	0.020477103	0.010909317	0.0051970514	0.0060984897	0.00083022186	0.0028769458
0.0	0.003690117	0.018212575	0.005113783	0.006601744	0.020477107	0.010909323	0.0051970542	0.0060984925	0.00083022186	0.002876947
0.0	0.003690117	0.018212572	0.005113783	0.006601744	0.020477107	0.010909323	0.0051970542	0.0060984897	0.00083022186	0.002876947
0.0	0.003690117	0.018212572	0.005113783	0.006601744	0.020477107	0.010909323	0.0051970542	0.0060984925	0.00083022186	0.002876947
0.0	0.003690117	0.018212572	0.005113785	0.006601744	0.020477107	0.010909323	0.0051970542	0.0060984897	0.00083022186	0.0028769458
0.0	0.0036901208	0.018212575	0.0051137777	0.006601741	0.020477103	0.010909317	0.0051970514	0.0060984897	0.00083022186	0.0028769458
0.0	0.38572562	0.41749972	0.526832	0.0044503207	0.054413617	0.09696742	0.05562182	0.919159	0.4737818	0.39188796
0.0	0.08436752	0.7832835	0.52821773	0.0021766103	0.049786307	0.83250654	0.07532886	0.98457944	0.011245154	0.24228625
0.0	0.46769106	0.4212385	0.20424992	0.0014523226	0.054058976	0.064837664	0.012271478	0.386942	0.15153134	0.3153227
0.0	0.0036690126	0.021324635	0.010680005	0.3055719	0.089042805	0.0151295	0.016157428	0.0054656006	0.0010070504	0.0050697424
0.0	0.0036690126	0.021324629	0.01068001	0.3055719	0.089042805	0.015129507	0.016157428	0.0054656006	0.0010070504	0.0050697424
0.0	0.0021484636	0.06902544	0.0050429087	0.17995748	0.022129864	0.04059134	0.020887649	0.006247008	0.0008381123	0.0039174873
0.0	0.015548085	0.058424186	0.035275485	0.5647826	0.062277243	0.20126802	0.053100698	0.025156545	0.019271718	0.007135124
0.0	0.003953178	0.03126997	0.010138682	0.19348358	0.026191315	0.028407598	0.024268864	0.0074823233	0.0055910437	0.0039407606
0.0	0.003953178	0.03126997	0.010138682	0.19348358	0.026191315	0.028407604	0.024268877	0.0074823196	0.0055910437	0.0039407606
0.0	0.014277705	0.038138	0.014517558	0.026421098	0.049965348	0.15386514	0.01363207	0.018719679	0.0027288366	0.0045863558
0.0	0.0036901208	0.018212585	0.0051137777	0.006601741	0.020477103	0.010909317	0.005197049	0.0060984897	0.00083022186	0.0028769458
0.0	0.0036901208	0.018212585	0.0051137777	0.006601741	0.020477103	0.010909317	0.0051970514	0.0060984897	0.00083022186	0.0028769458
0.0	0.003690117	0.018212572	0.005113785	0.006601744	0.020477107	0.010909323	0.0051970542	0.0060984925	0.00083022186	0.002876947
0.0	0.0036901208	0.018212575	0.0051137777	0.006601738	0.020477103	0.010909312	0.0051970514	0.0060984897	0.00083022186	0.0028769458
0.0	0.004314758	0.015691338	0.012657606	0.012893118	0.03519091	0.035344444	0.01705928	0.01575887	0.0012581275	0.007087688
0.0	0.0051837587	0.14316413	0.0139126	0.029893467	0.035224967	0.038966212	0.030188957	0.011583656	0.0030601476	0.004523993
0.0	0.005023223	0.029048422	0.0076319105	0.057356797	0.063811824	0.02703327	0.009358317	0.023313412	0.0017441306	0.0032563908
0.0	0.014277712	0.038137976	0.014517558	0.026421089	0.049965348	0.15386516	0.01363207	0.018719686	0.0027288366	0.0045863558
0.0	0.0036901208	0.018212585	0.0051137777	0.006601741	0.020477103	0.010909312	0.0051970514	0.0060984897	0.00083022186	0.0028769458
0.0	0.003690117	0.018212572	0.005113783	0.006601744	0.020477107	0.010909323	0.0051970542	0.0060984897	0.00083022186	0.002876947
0.0	0.0036901208	0.018212575	0.0051137777	0.006601741	0.020477103	0.010909312	0.0051970514	0.0060984897	0.00083022186	0.0028769458
0.0	0.004314758	0.015691338	0.012657612	0.012893118	0.035190903	0.03534445	0.017059287	0.01575887	0.0012581275	0.007087688
0.0	0.0051837587	0.14316416	0.0139126	0.029893467	0.035224967	0.038966212	0.030188965	0.011583656	0.0030601476	0.004523993
0.0	0.005023223	0.029048422	0.0076319105	0.057356767	0.06381181	0.027033264	0.009358317	0.023313412	0.0017441306	0.0032563908
0.0	0.014277712	0.038138006	0.014517558	0.026421104	0.049965348	0.15386516	0.013632065	0.018719679	0.0027288352	0.0045863558
0.0	0.0036901208	0.018212585	0.0051137777	0.006601741	0.020477103	0.010909317	0.005197049	0.0060984897	0.00083022186	0.0028769458
0.0	0.0032008172	0.016013864	0.010253919	0.0062967516	0.021192659	0.020269765	0.010081859	0.024914484	0.0053441785	0.003049103
0.0	0.0032008172	0.016013864	0.010253909	0.0062967516	0.021192668	0.020269765	0.010081864	0.024914501	0.0053441785	0.0030491045
0.0	0.011188524	0.104892716	0.22914189	0.100509435	0.15791366	0.23236117	0.32807177	0.4072948	0.042763647	0.11428355
0.0	0.004569216	0.1289826	0.022853404	0.030252686	0.04095811	0.07524416	0.054620463	0.05161164	0.023668863	0.005286497
0.0	0.0045441184	0.027069082	0.016912226	0.058756195	0.07343276	0.049431935	0.013424364	0.09986086	0.0098087285	0.003822958
0.0	0.012926397	0.034239184	0.025864987	0.02932593	0.054454472	0.19813266	0.023155637	0.07472427	0.018819073	0.0054451334
0.0	0.003200814	0.016013864	0.010253909	0.0062967516	0.021192668	0.020269765	0.010081864	0.024914501	0.0053441785	0.0030491059
0.0	0.0032008172	0.016013864	0.010253909	0.0062967516	0.021192668	0.020269765	0.010081864	0.024914501	0.0053441785	0.0030491059
0.0	0.0036901208	0.018212585	0.0051137777	0.006601741	0.020477103	0.010909317	0.0051970514	0.0060984897	0.00083022186	0.0028769458
0.0	0.0024233805	0.015184585	0.012745152	0.008468659	0.026427837	0.019574728	0.017183835	0.0059820027	0.0009414218	0.004155314
0.0	0.0024233805	0.015184585	0.012745146	0.008468662	0.02642782	0.01957471	0.017183842	0.0059820055	0.0009414218	0.004155314
0.0	0.0033252586	0.014967059	0.028947182	0.01935752	0.051757764	0.042258404	0.0556816	0.017407632	0.0016768936	0.010653475
0.0	0.11915854	0.22878802	0.09251665	0.4607662	0.14325191	0.2042458	0.5705068	0.22702108	0.011427483	0.059944723
0.0	0.0033531664	0.023402903	0.017161308	0.07861792	0.08508069	0.05401394	0.018860668	0.024586538	0.0021303846	0.004149257
0.0	0.009830459	0.030286005	0.039370358	0.043372575	0.063560836	0.1943123	0.03675571	0.02028252	0.0033594654	0.0071783834
0.0	0.0024233805	0.0151845915	0.012745146	0.008468662	0.02642782	0.019574713	0.017183835	0.0059820055	0.0009414222	0.004155314
0.0	0.003690117	0.018212572	0.005113783	0.006601744	0.020477107	0.010909323	0.0051970542	0.0060984897	0.00083022186	0.002876947
0.0	0.0036901208	0.018212575	0.0051137777	0.006601741	0.020477103	0.010909317	0.0051970514	0.0060984897	0.00083022186	0.0028769458
0.0	0.0043147556	0.015691346	0.012657612	0.012893118	0.03519089	0.035344444	0.017059287	0.01575887	0.0012581275	0.0070876917
0.0	0.0051837587	0.14316413	0.0139126	0.029893467	0.035224967	0.038966212	0.030188957	0.011583656	0.0030601476	0.0045239953
0.0	0.005023225	0.029048422	0.0076319105	0.057356797	0.063811824	0.02703327	0.009358317	0.023313412	0.0017441306	0.0032563908
0.0	0.0036901208	0.018212575	0.0051137777	0.006601741	0.020477103	0.010909317	0.005197049	0.0060984897	0.00083022186	0.0028769458
0.0	0.003669009	0.021324623	0.01068001	0.30557197	0.089042805	0.015129507	0.016157428	0.005465598	0.0010070499	0.005069747
0.0	0.0036690126	0.021324629	0.010680005	0.3055719	0.08904285	0.015129493	0.016157428	0.0054656006	0.0010070504	0.0050697424
0.0	0.0042814254	0.01824664	0.025161235	0.33362776	0.15074556	0.042533737	0.04907011	0.015073605	0.0016706215	0.013151028
0.0	0.0052245646	0.15784247	0.019969897	0.7010795	0.14937149	0.056494087	0.082906365	0.010741808	0.0036961387	0.007079535
0.0	0.004588233	0.034471456	0.014272619	0.79937303	0.25573307	0.042024657	0.016959446	0.022973526	0.0019388638	0.0053011505
0.0	0.09455006	0.5387042	0.20246193	0.9530886	0.4628553	0.82684964	0.49520725	0.2618551	0.05111965	0.120472856
0.0	0.0036690107	0.021324623	0.010680005	0.30557197	0.08904285	0.0151295	0.016157428	0.0054656006	0.0010070504	0.005069747
0.0	0.0021484627	0.0690255	0.005042911	0.1799575	0.022129864	0.04059134	0.02088764	0.006247008	0.0008381123	0.0039174873
0.0	0.0021484636	0.06902544	0.0050429087	0.17995748	0.022129864	0.04059134	0.020887649	0.006247008	0.0008381123	0.0039174873
0.0	0.003007261	0.048959013	0.01301883	0.21340801	0.040849946	0.066478565	0.06841068	0.016805356	0.0012989437	0.009800747
0.0	0.0036767304	0.35025325	0.012900395	0.5272004	0.039570905	0.15209706	0.10678049	0.012428332	0.0030275155	0.005907416
0.0	0.0031035081	0.10510211	0.0071250102	0.6634321	0.075606585	0.09918903	0.021805514	0.024948316	0.0016712061	0.004064598
0.0	0.009152435	0.12196999	0.015077181	0.5797652	0.057176236	0.31867713	0.041352183	0.020445006	0.0026262214	0.0067909127
0.0	0.031232214	0.51387507	0.019524537	0.52458066	0.38441736	0.18772669	0.10431397	0.12762065	0.005520708	0.02554961
0.0	0.00031829983	0.0042206333	0.002134703	0.00069879054	0.0016517303	0.00069739675	0.0008053435	0.00090032653	0.00013950632	0.0015977862
0.0	0.0003308787	0.0041830465	0.00222457	0.0006770039	0.0013652873	0.0005525408	0.00069976214	0.0010439616	0.00013122335	0.0021038654
0.0	0.5869588	0.9673911	0.95277995	0.97191024	0.9882103	0.9870165	0.9854719	0.9953235	0.58050394	0.97143936
0.0	0.9738453	0.93070006	0.97517145	0.9763426	0.85635746	0.9548707	0.8870747	0.92616856	0.8986201	0.9733074
0.0	0.9738453	0.9307001	0.97517145	0.9763426	0.85635746	0.9548707	0.8870747	0.92616856	0.8986201	0.9733074
0.0	0.9738453	0.9307001	0.97517145	0.9763426	0.85635746	0.9548707	0.8870747	0.92616856	0.8986201	0.9733074
0.0	0.9930298	0.99638474	0.99977857	0.99999905	0.68316764	0.9453984	0.24248339	0.99997425	0.9909636	0.9470749
0.0	0.99968994	0.9992506	0.9992805	0.9999728	0.9997173	0.9998908	0.9996159	0.99998283	0.9994031	0.9997644
0.0	0.9738453	0.93070006	0.9751713	0.9763426	0.85635746	0.9548707	0.8870747	0.92616856	0.8986201	0.9733074
0.0	0.9738453	0.93070006	0.9751713	0.9763426	0.85635746	0.9548707	0.8870747	0.92616856	0.8986201	0.9733074
0.0	0.9786971	0.9969548	0.9953621	0.9973436	0.9939083	0.99633247	0.9978544	0.9987882	0.858409	0.98928946
0.0	0.008073951	0.004939321	0.4838875	0.75938976	0.32793474	0.031200161	0.0050501507	0.27344573	0.8986201	0.24455145
0.0	0.008073951	0.004939321	0.4838875	0.75938976	0.32793474	0.031200161	0.0050501507	0.27344573	0.8986201	0.24455145
0.0	0.9931572	0.99802244	0.99763143	0.9989699	0.99590755	0.9985001	0.9980805	0.9996332	0.9785951	0.9965314
0.0	0.33178458	0.99496126	0.06936291	0.0023038753	0.000951178	0.0077479337	0.13621746	0.119948044	0.1915741	0.8959007
0.0	0.9987638	0.99979824	0.99958545	0.9997675	0.99890935	0.999376	0.99870133	0.9996486	0.9970734	0.9989293
0.0	0.9738453	0.9307001	0.97517145	0.9763426	0.85635746	0.9548707	0.8870747	0.92616856	0.8986201	0.9733074
0.0	0.9987638	0.99979824	0.99958545	0.9997675	0.99890935	0.999376	0.99870133	0.9996486	0.9970734	0.9989293
0.0	0.9987638	0.99979824	0.99958545	0.9997675	0.99890935	0.999376	0.99870133	0.9996486	0.9970734	0.9989293
0.0	0.94689596	0.912398	0.56968117	0.91912556	0.31483635	0.57278544	0.7332442	0.96241564	0.95702094	0.96234494
0.0	0.94689596	0.912398	0.56968117	0.91912556	0.31483635	0.57278544	0.7332442	0.96241564	0.95702094	0.96234494
0.0	0.94689596	0.912398	0.56968117	0.91912556	0.31483635	0.57278544	0.7332442	0.96241564	0.95702094	0.96234494
0.0	0.94689596	0.912398	0.56968117	0.91912556	0.31483635	0.57278544	0.7332442	0.96241564	0.95702094	0.96234494
0.0	0.9992235	0.999395	0.9973973	0.999777	0.9983438	0.99835724	0.9963955	0.9995376	0.99863297	0.9986626
0.0	0.9738453	0.93070006	0.9751713	0.9763426	0.85635746	0.9548707	0.8870747	0.92616856	0.8986201	0.9733074
0.0	0.995171	0.9990644	0.99892265	0.9994173	0.9985031	0.99928766	0.99894494	0.99982446	0.9871963	0.99792093
0.0	0.9738453	0.93070006	0.9751713	0.9763426	0.85635746	0.9548707	0.8870747	0.92616856	0.8986201	0.9733074
0.0	0.999718	0.9996567	0.99963975	0.99925774	0.9993037	0.9998441	0.99902356	0.9998342	0.99906284	0.99966025
0.0	0.99814355	0.99936515	0.99923205	0.999689	0.99818295	0.998541	0.9980154	0.99937373	0.9950919	0.9989845
0.0	0.33238053	0.64087206	0.6185542	0.30466306	0.65891594	0.7174899	0.5046367	0.6927101	0.11816528	0.6829529
0.0	0.07143876	0.15927806	0.6482681	0.18621571	0.20386496	0.8188675	0.09452775	0.1390327	0.8762184	0.53176117
0.0	0.65622467	0.95209587	0.8836864	0.84337896	0.96765	0.9265294	0.8718319	0.88147104	0.34977704	0.84025097
0.0	0.08034908	0.26266575	0.443153	0.27934855	0.8476143	0.59952706	0.35793903	0.45718023	0.64345783	0.39739123
0.0	0.021150243	0.052175425	0.07618208	0.043532904	0.63555807	0.092497915	0.13020411	0.114199445	0.021692596	0.092763394
0.0	0.2806012	0.94257337	0.6574079	0.8103023	0.98320884	0.98315996	0.41226515	0.06419338	0.9071099	0.69428027
0.0	0.0030235657	0.038439825	0.001071101	0.001255268	0.061079618	0.02919792	0.0025666286	0.0018244444	0.008472836	0.003725979
0.0	0.37867507	0.11932477	0.6583043	0.98877525	0.9321323	0.949909	0.9637223	0.856594	0.039955482	0.37894955
0.0	0.0064556217	0.009638208	0.02749289	0.0033373176	0.71161854	0.016593488	0.49361426	0.1694496	0.0007167992	0.020593824
0.0	0.9888502	0.9975229	0.9966434	0.998288	0.99440646	0.9973839	0.9975204	0.9994803	0.9715109	0.9956333
0.0	0.9976895	0.9991161	0.9990062	0.9996654	0.99825126	0.99823284	0.9975719	0.99916506	0.99188566	0.9990711
0.0	0.9987638	0.99979824	0.99958545	0.9997675	0.99890935	0.999376	0.99870133	0.9996486	0.9970734	0.9989293
0.0	0.9738453	0.9307001	0.97517145	0.9763426	0.85635746	0.9548707	0.8870747	0.92616856	0.8986201	0.9733074
0.0	0.9738453	0.9307001	0.97517145	0.9763426	0.85635746	0.9548707	0.8870747	0.92616856	0.8986201	0.9733074
0.0	0.9794611	0.998789	0.997279	0.9958289	0.99789643	0.9967632	0.9960115	0.9993649	0.9444145	0.9983523
0.0	0.91063356	0.9732607	0.93099153	0.9893546	0.9509965	0.9681429	0.97557235	0.9339009	0.35089487	0.848011
0.0	0.08892974	0.0001485236	0.0004025428	0.949909	0.10903963	0.027859328	0.77899605	0.89928156	0.008663257	0.899164
0.0	0.9634239	0.5650917	0.38844055	0.9958806	0.889591	0.9370723	0.08474972	0.7868926	0.76101744	0.9915935
0.0	0.9990194	0.99985385	0.9996753	0.9998246	0.9992151	0.9996413	0.99884254	0.9997528	0.9982128	0.9988972
0.0	0.98208237	0.9919653	0.99201375	0.99500185	0.9793508	0.9779954	0.9856779	0.9910268	0.85595125	0.9895711
0.0	0.9857809	0.9993325	0.9972275	0.9989976	0.99780005	0.9993641	0.9972494	0.99914813	0.9914141	0.9994054
0.0	0.99871016	0.99981207	0.99960846	0.99979764	0.99900717	0.99955136	0.9985606	0.99969757	0.9977108	0.99842584
0.0	0.0037946682	0.015890986	0.07514185	0.00013892449	0.43855953	6.5913344e-05	0.00036854448	0.0002739812	0.00019279304	0.00090295624
0.0	0.99828404	0.99946016	0.99932456	0.99968183	0.99833655	0.9988613	0.9983827	0.9993668	0.9960692	0.99931085
0.0	0.9738453	0.9307001	0.97517145	0.9763426	0.85635746	0.9548707	0.8870747	0.92616856	0.8986201	0.9733074
0.0	0.9738453	0.9307001	0.97517145	0.9763426	0.85635746	0.9548707	0.8870747	0.92616856	0.8986201	0.9733074
0.0	0.9987638	0.99979824	0.99958545	0.9997675	0.99890935	0.999376	0.99870133	0.9996486	0.9970734	0.9989293
0.0	0.9738453	0.9307001	0.97517145	0.9763426	0.85635746	0.9548707	0.8870747	0.92616856	0.8986201	0.9733074
0.0	0.9738453	0.9307001	0.97517145	0.9763426	0.85635746	0.9548707	0.8870747	0.92616856	0.8986201	0.9733074
0.0	0.98937315	0.99282795	0.9876623	0.9879402	0.9956536	0.9929563	0.9921078	0.99577254	0.97581995	0.9969445
0.0	0.9970693	0.9949142	0.9954396	0.988536	0.99735665	0.9992059	0.99847144	0.99509686	0.9785947	0.99635506
0.0	0.21163781	0.045041583	0.2347687	0.00044830106	0.015796462	0.08986522	0.080273695	0.0014940497	0.0014906299	0.15372056
0.0	0.9461324	0.986047	0.97815007	0.9034478	0.9896281	0.98769754	0.919968	0.9773959	0.7550663	0.9877908
0.0	0.09771668	0.46481597	0.058788873	0.06878158	0.68311185	0.11812729	0.029188247	0.060950637	0.019910626	0.013288303
[truncated: 17,827 more rows]
