# Supplementary material for: Teasing out missing reactions in genome-scale metabolic networks through hypergraph learning
Source: Nat Commun. 2023 Apr 25;14:2375. doi: 10.1038/s41467-023-38110-7 (PMC10130184; doi:10.1038/s41467-023-38110-7)
Supplement: Supplementary file 4 — Source Data [file 41467_2023_38110_MOESM4_ESM.zip › Source Data/Figure 2/j-m/iYS854_nhp.csv]

	0	0.1	0.1.1	0.1.1.1	0.1.1.1.1	0.1.1.1.1.1	0.1.1.1.1.1.1	0.1.1.1.1.1.1.1	0.1.1.1.1.1.1.1.1	0
1.0	0.58323854	0.5499492	0.5995808	0.5623027	0.55523485	0.56554127	0.581637	0.5692931	0.56397414	0.59040684
1.0	0.58083487	0.57175416	0.0014016057	0.5632398	0.57023126	0.5643166	0.0027441734	0.5637781	0.5740457	0.60356915
1.0	0.566334	0.55983514	0.6010958	0.57249975	0.5539351	0.55644524	0.57556164	0.56664264	0.56456643	0.015973408
1.0	0.57303876	0.5525258	0.5790825	0.5647958	0.55642754	0.566018	0.572158	0.016966784	0.03501605	0.4146334
1.0	0.57041425	0.5611391	0.66092825	0.57090306	0.55648315	0.5686032	0.5660599	0.5566176	0.5724125	0.58824825
1.0	0.003403675	0.5522158	0.57176155	0.5675153	0.5596316	0.56049204	0.027367806	0.57347584	0.83201385	0.6045349
1.0	0.5831505	0.54711753	0.5810515	0.56554884	0.0006890535	0.5598811	0.56437165	0.54989403	0.016560933	0.5893532
1.0	0.5836211	0.021702966	0.5919245	0.5728739	0.5706622	0.56935805	0.58265376	0.81533843	0.012008357	0.60029346
1.0	0.86436564	0.552167	0.5914457	0.5619787	0.5699421	0.566086	0.56685317	0.5505301	0.5718643	0.59742147
1.0	0.014018856	0.93090886	0.59969854	0.57187414	0.9338375	0.56892437	0.5690079	0.5554748	0.0022123535	0.58995485
1.0	0.5834708	0.5507931	0.5908288	0.57092404	0.55530447	0.89141953	0.0012251531	0.5558442	0.9936767	0.60565513
1.0	0.57664835	0.5689931	0.5734771	0.99822754	0.55568624	0.5694159	0.57622266	0.5669796	0.58139116	0.58990175
1.0	0.57002795	0.006009885	0.59982044	0.56082106	0.5688755	0.8811639	0.98970467	0.118910246	0.5736963	0.5992413
1.0	0.59670657	0.563628	0.58876103	0.5678779	0.55811876	0.56523055	0.57474875	0.570792	0.58068526	0.59107417
1.0	0.5713582	0.9563416	0.5778912	0.5664757	0.5573864	0.57146305	0.5819982	0.56288034	0.57015747	0.97862154
1.0	0.58559823	0.55423903	0.57427436	0.57545966	0.0052351947	0.5666561	0.868524	0.54610634	0.42846537	0.005836778
1.0	0.582967	0.55085766	0.84594405	0.5761526	0.57398194	0.5685395	0.006146569	0.9410467	0.56700677	0.59603727
1.0	0.56650424	0.011730379	0.57777923	0.57456666	0.5759808	0.5604843	0.024788855	0.9588424	0.5670946	0.016270934
1.0	0.58531064	0.5654146	0.57709926	0.5723682	0.56994855	0.033074357	0.88041323	0.5621264	0.0062612244	0.59012204
1.0	0.5712286	0.5485898	0.5911511	0.5755436	0.57613236	0.5569017	0.5689641	0.56994295	0.5656583	0.59845793
1.0	0.5845592	0.0026745154	0.59394574	0.562815	0.9206563	0.97247183	0.5736912	0.5473182	0.57702076	0.59866667
1.0	0.56936216	0.57121116	0.575632	0.570299	0.57269526	0.75580347	0.007334292	0.5713954	0.579666	0.5909036
1.0	0.57086563	0.5677328	0.57139814	0.5657073	0.5589421	0.559861	0.5648199	0.55599856	0.57493395	0.5955941
1.0	0.0031743995	0.5516883	0.22064318	0.57171863	0.5559631	0.55695564	0.56685436	0.59887064	0.57203275	0.59352094
1.0	0.56667155	0.56393987	0.58005196	0.56524307	0.57445145	0.56232363	0.5773375	0.5551454	0.5732816	0.0051770327
1.0	0.58122325	0.009132034	0.5816697	0.0047819554	0.55830705	0.5603005	0.5666924	0.027164908	0.5739694	0.60310185
1.0	0.5798905	0.55533123	0.5887325	0.57555604	0.5615924	0.5592565	0.5769305	0.56984776	0.56380135	0.5916555
1.0	0.58429116	0.55571353	0.5763852	0.5716249	0.5593549	0.5592355	0.56500405	0.5491419	0.00054908183	0.601317
1.0	0.5686007	0.6648418	0.5747355	0.56586593	0.56021345	0.5600818	0.5651485	0.4669577	0.56874305	0.5876638
1.0	0.5820257	0.5529604	0.5727701	0.57345176	0.5552666	0.56495404	0.57087606	0.5525779	0.5681096	0.5975555
1.0	0.5870608	0.57726824	0.59161997	0.020129377	0.5585725	0.5699065	0.5691495	0.5492404	0.99225724	0.5938242
1.0	0.57250094	0.5665128	0.59376943	0.010577678	0.56675303	0.5655995	0.5655845	0.043263424	0.5737975	0.5955322
1.0	0.571807	0.5564208	0.5983939	0.005108383	0.5575184	0.5646375	0.5711332	0.9798774	0.5750088	0.5904542
1.0	0.04889278	0.56652814	0.5746802	0.021105308	0.56249595	0.56294405	0.57262063	0.5632714	0.5767595	0.6043782
1.0	0.5776589	0.56058353	0.57482994	0.5640402	0.5767056	0.5660332	0.5653298	0.9657123	0.56470996	0.5963525
1.0	0.07469519	0.5706614	0.5888273	0.57632726	0.57034564	0.70235246	0.5668089	0.5637761	0.14832899	0.5900234
1.0	0.5772188	0.551982	0.5725407	0.57653993	0.5691973	0.55986875	0.57511806	0.5486496	0.5714196	0.5896165
1.0	0.56948256	0.5742869	0.29115525	0.5690435	0.5665673	0.5656351	0.5742427	0.5635208	0.6258632	0.5903714
1.0	0.57774794	0.5711816	0.58824086	0.56366867	0.051929083	0.5648679	0.006443711	0.55337846	0.56986284	0.60172343
1.0	0.57941264	0.5761189	0.57620114	0.57521474	0.56880736	0.5634411	0.5664725	0.5717911	0.5618229	0.60046864
1.0	0.5725782	0.577269	0.5876127	0.5704447	0.57365215	0.94677794	0.5664753	0.56374025	0.56811863	0.5935742
1.0	0.5959824	0.56572926	0.59541166	0.5720521	0.5607557	0.5660586	0.57411593	0.9581756	0.0018925177	0.60567486
1.0	0.5844895	0.5517429	0.57378584	0.5682059	0.56011796	0.56797355	0.5692178	0.5513616	0.57950795	0.5940378
1.0	0.97740865	0.55545855	0.5733007	0.3531437	0.5712903	0.91231114	0.5651282	0.55473953	0.5729678	0.007791746
1.0	0.5707154	0.5650497	0.056156617	0.5678227	0.5688596	0.566208	0.1065866	0.54991865	0.5688932	0.9859817
1.0	0.011939984	0.0033143405	0.5763908	0.0016479816	0.5606162	0.56125814	0.0038233176	0.0079274075	0.5778773	0.59723616
1.0	0.5693889	0.5618579	0.57367396	0.5719641	0.5903061	0.56999713	0.57167953	0.5675324	0.0032253526	0.6038839
1.0	0.59539646	0.5512874	0.576648	0.5643048	0.5689701	0.5587405	0.575541	0.5559582	0.5680875	0.86850667
1.0	0.57305443	0.5522796	0.59322214	0.57907575	0.56063837	0.5641897	0.5714972	0.56198514	0.5739906	0.91073513
1.0	0.5721555	0.57009476	0.57415617	0.56552553	0.96215975	0.5582559	0.56541973	0.93491596	0.5665312	0.7766053
1.0	0.5844088	0.56534034	0.5776154	0.5673448	0.5657943	0.002359416	0.5668961	0.5493627	0.5716477	0.59576595
1.0	0.57177836	0.56410843	0.568889	0.57707906	0.5579868	0.6144772	0.5673269	0.5694668	0.5729607	0.600072
1.0	0.5868173	0.55968404	0.58913	0.57170373	0.5599325	0.55897564	0.56487846	0.55092704	0.5669213	0.588792
1.0	0.5688962	0.56092703	0.0016970815	0.9649849	0.5675959	0.55890924	0.5658295	0.5675634	0.56973034	0.5731038
1.0	0.98717856	0.57003284	0.5926321	0.5753935	0.5585135	0.0021248762	0.57264113	0.54934984	0.56955725	0.59218585
1.0	0.5714563	0.56618977	0.59545785	0.56356114	0.5688397	0.5608231	0.5793681	0.5526142	0.0036090706	0.58886087
1.0	0.5915646	0.5666052	0.5713098	0.1854009	0.57311165	0.565217	0.57790315	0.563062	0.5670725	0.59257394
1.0	0.5906302	0.56807876	0.5842058	0.8941104	0.5628363	0.57007176	0.025357662	0.555609	0.56205624	0.59453696
1.0	0.57409	0.5760752	0.5995285	0.5749556	0.5631441	0.56815904	0.5691282	0.5620944	0.5708341	0.59747225
1.0	0.5695278	0.0017901124	0.57174355	0.8030499	0.09297029	0.8409936	0.58171135	0.55039006	0.57249296	0.59108305
1.0	0.59207004	0.058919583	0.590719	0.5733687	0.553677	0.5722096	0.571867	0.5695558	0.56393296	0.5951193
1.0	0.025719509	0.0019867292	0.5894224	0.5665393	0.92076236	0.56542856	0.029996695	0.5709093	0.5709183	0.58771616
1.0	0.5904957	0.5507865	0.5811631	0.82058764	0.5550562	0.5696482	0.97752166	0.55144113	0.5713886	0.5897637
1.0	0.6326758	0.56718653	0.58723176	0.41907543	0.0030433165	0.5642841	0.57657015	0.55200374	0.572999	0.02461969
1.0	0.59385574	0.5505873	0.58283275	0.012981874	0.57176656	0.563954	0.57571423	0.028943203	0.5688404	0.5991285
1.0	0.57656765	0.5718796	0.6020933	0.56178415	0.5569564	0.5597398	0.36771038	0.5461451	0.8383717	0.020314282
1.0	0.57114816	0.5488941	0.5731496	0.794497	0.5633591	0.55994093	0.5681945	0.96031487	0.5734406	0.59329176
1.0	0.5711355	0.57010955	0.59565	0.5638035	0.5587028	0.56398314	0.5699495	0.90011597	0.5660946	0.59677434
1.0	0.5811054	0.013922828	0.5740211	0.63027835	0.55516636	0.9252501	0.5669236	0.56442404	0.5662861	0.5872892
1.0	0.11479201	0.03737985	0.5747849	0.57894087	0.56228	0.5585751	0.5700659	0.040540982	0.9631151	0.58959
1.0	0.5818022	0.55733305	0.57780445	0.5718432	0.56334853	0.5593882	0.05811703	0.5614755	0.57181674	0.59534144
1.0	0.59067583	0.55478406	0.59303725	0.57333916	0.57219094	0.01099701	0.5722777	0.5503903	0.57055014	0.2792262
1.0	0.56915295	0.5510945	0.58106655	0.57165295	0.5578183	0.56085443	0.57583237	0.019728478	0.579689	0.603966
1.0	0.57364947	0.55420595	0.591015	0.57434285	0.5590626	0.00039189085	0.57319033	0.9141758	0.56987	0.5983824
1.0	0.57135034	0.5515483	0.5863311	0.5585867	0.0195785	0.56526595	0.0049643787	0.5648855	0.57283026	0.590994
1.0	0.5930972	0.5624403	0.5770394	0.008170421	0.57810336	0.5679687	0.57340926	0.007941446	0.5778815	0.5903417
1.0	0.57108396	0.5529745	0.57183886	0.5642343	0.57406765	0.5679723	0.008052319	0.5638593	0.5755436	0.5858916
1.0	0.5801897	0.5551519	0.8993264	0.57824415	0.56128746	0.5595624	0.5819284	0.55559397	0.56396735	0.5908794
1.0	0.5792683	0.95927614	0.57420886	0.82770514	0.5743604	0.5662674	0.5708828	0.5712994	0.57348967	0.5978678
1.0	0.5751296	0.5746434	0.57493514	0.009354017	0.55387616	0.0016834176	0.5645752	0.5651699	0.9852455	0.5996566
1.0	0.5739228	0.014666088	0.57633096	0.5702386	0.7114525	0.5609812	0.91265684	0.8750786	0.5713762	0.5915743
1.0	0.59067816	0.56725305	0.5702537	0.57159394	0.5673246	0.566146	0.5664191	0.89666754	0.87664324	0.5940349
1.0	0.58085275	0.0028635308	0.59575474	0.5687916	0.57518786	0.5604046	0.5749933	0.5522676	0.54247683	0.590149
1.0	0.5860956	0.5701936	0.57704675	0.5734545	0.5630617	0.5653927	0.56663966	0.5702943	0.56609094	0.5919502
1.0	0.57156444	0.5512975	0.31696305	0.7200842	0.574065	0.5613719	0.057354808	0.55063766	0.57180977	0.59764826
1.0	0.5758518	0.9321124	0.5892731	0.016021088	0.012118034	0.9507625	0.57622176	0.5691337	0.5811536	0.6068837
1.0	0.5902057	0.5649674	0.57531655	0.5716814	0.96219695	0.5645098	0.7993962	0.5464701	0.57233375	0.5983891
1.0	0.5702202	0.5516754	0.58530945	0.5674715	0.5655011	0.5577929	0.56973153	0.5554809	0.5754182	0.59102243
1.0	0.57202023	0.5527775	0.59132785	0.5672395	0.55950415	0.564973	0.5779436	0.969024	0.56808364	0.9123448
1.0	0.57054114	0.014714519	0.5915661	0.5758129	0.5664984	0.56357497	0.9816891	0.016312826	0.57513857	0.5994359
1.0	0.56853896	0.55099326	0.591016	0.5717721	0.56917685	0.86297375	0.5765338	0.5532319	0.9482558	0.59551966
1.0	0.0042315917	0.5726086	0.58632284	0.5625381	0.5708057	0.5604561	0.57329464	0.55420977	0.5684858	0.5956688
1.0	0.5896634	0.55728394	0.5734789	0.729482	0.568866	0.5597701	0.5659704	0.549147	0.5715015	0.5910353
1.0	0.575226	0.56002957	0.57464397	0.57872534	0.56202555	0.5603497	0.5715908	0.56234413	0.99615115	0.46603322
1.0	0.5744047	0.5762892	0.5784048	0.57483345	0.5735267	0.9491264	0.95106024	0.5686268	0.9132606	0.59407926
1.0	0.5968424	0.9807014	0.001402081	0.646659	0.5631258	0.55973166	0.57571286	0.5498833	0.5734603	0.60010684
1.0	0.56996536	0.5523839	0.57225907	0.56860375	0.56483537	0.0008521687	0.0051569263	0.6876392	0.5730587	0.6065037
1.0	0.057396796	0.57310396	0.6008695	0.56890565	0.55682075	0.56082445	0.9198386	0.5722282	0.9997373	0.5874298
1.0	0.9983418	0.5569469	0.5910481	0.5718945	0.56031257	0.56551504	0.5721068	0.560054	0.5748452	0.60074586
1.0	0.9847051	0.55386764	0.017108211	0.56420714	0.56266516	0.56423384	0.009904093	0.5720172	0.017227367	0.019305518
1.0	0.5795008	0.56968904	0.5771747	0.5654782	0.5587718	0.559808	0.56643516	0.5698884	0.56960297	0.0050170994
1.0	0.56995773	0.5474403	0.5736357	0.56765825	0.5577902	0.5665634	0.56339866	0.7539379	0.56909543	0.60165757
1.0	0.58010674	0.021810085	0.57812303	0.8482567	0.57369804	0.55945426	0.030377733	0.5569789	0.57203823	0.5943485
1.0	0.57021534	0.56584966	0.57786006	0.56989926	0.57415044	0.56523305	0.5745482	0.5622611	0.56515026	0.009624867
1.0	0.5678586	0.5518912	0.5738644	0.57124865	0.5589848	0.5635207	0.5661009	0.06485367	0.5660236	0.60116595
1.0	0.57525355	0.56746775	0.57294184	0.56559014	0.5627886	0.5596336	0.57813305	0.5514878	0.5762901	0.5916522
1.0	0.77766263	0.5668041	0.5905605	0.5651138	0.5576809	0.571047	0.56490076	0.56803674	0.29359785	0.60593647
1.0	0.024496228	0.5602017	0.6008529	0.72344923	0.5697905	0.5610037	0.57646066	0.550388	0.56575775	0.58679557
1.0	0.58658564	0.55110586	0.012114365	0.56841105	0.55915534	0.55683124	0.56395394	0.5521009	0.00054053863	0.59933794
1.0	0.5868128	0.56494004	0.5747838	0.7160945	0.5596263	0.56870294	0.5670168	0.55013937	0.5691476	0.5922632
1.0	0.5693023	0.0023137995	0.8378645	0.0081887115	0.5573788	0.679947	0.5661903	0.5548367	0.57033	0.03503219
1.0	0.5723845	0.4909613	0.5742295	0.008077828	0.0064185318	0.56814265	0.5725978	0.5498163	0.57340574	0.5914973
1.0	0.5916709	0.5699858	0.60090667	0.5748508	0.5683136	0.5605522	0.56584287	0.968935	0.5756384	0.58978
1.0	0.5719897	0.88264114	0.59938896	0.008836485	0.56338024	0.56284523	0.5826109	0.600192	0.5683484	0.5982475
1.0	0.5773456	0.575812	0.047725752	0.5792208	0.5770537	0.56200993	0.57952857	0.5493865	0.57988757	0.58965635
1.0	0.58541644	0.55620414	0.5751274	0.5625442	0.56130975	0.5716901	0.57306665	0.55246145	0.5656244	0.00832769
1.0	0.56668645	0.55319065	0.95749885	0.5646294	0.6588964	0.5570657	0.5721939	0.56575775	0.5770143	0.60356545
1.0	0.5768198	0.5719355	0.57333285	0.012317941	0.5727958	0.5613312	0.5681861	0.56284076	0.5727437	0.5909728
1.0	0.9278809	0.0031192552	0.57140374	0.57362694	0.87860495	0.003781701	0.56678843	0.79019374	0.56803375	0.03353289
1.0	0.595561	0.82171273	0.59666264	0.5627137	0.56221694	0.55951715	0.96984863	0.55281746	0.9678637	0.59598035
0.0	0.020377366	0.0027363498	0.0018120016	0.0037093088	0.0026089721	0.0038178656	0.0061721886	0.020894933	0.0010705033	0.007959517
0.0	0.02053734	0.002751877	0.0018286357	0.0036902346	0.0026268049	0.0038404488	0.006145471	0.021016479	0.0010646522	0.008013763
0.0	0.010639688	0.003977316	0.0016588554	0.005145859	0.00406389	0.0034059482	0.0027762793	0.017210098	0.0012987748	0.011739776
0.0	0.010665222	0.0039539067	0.0016376044	0.00509628	0.0040483484	0.0034180214	0.002754972	0.01741956	0.0013003288	0.011794655
0.0	0.047396112	0.0043231095	0.0024664856	0.009715043	0.0024663915	0.0059994087	0.004153758	0.014378078	0.00527529	0.0028523973
0.0	0.04784741	0.0043303957	0.0024791805	0.009794289	0.0024647145	0.0059947073	0.0042329216	0.014320928	0.0053074	0.00288254
0.0	0.9244958	0.4897998	0.30419	0.23894049	0.8739816	0.39638123	0.67951363	0.7847086	0.2002722	0.47163555
0.0	0.569068	0.5505636	0.5700365	0.56362635	0.54910266	0.55729526	0.56087595	0.549196	0.56178886	0.58734137
0.0	0.007102573	0.0023998567	0.005989575	0.010767789	0.007829972	0.0002998641	0.015616511	0.016199848	0.00021282889	0.002421787
0.0	0.0071477448	0.002401531	0.006026306	0.010741034	0.007915282	0.00029877457	0.015733454	0.016154207	0.00021516452	0.0024051883
0.0	0.0070888423	0.002395739	0.006038314	0.010789314	0.007901944	0.00030092776	0.015553516	0.01631324	0.00021706228	0.0024208783
0.0	0.007099009	0.0024023491	0.006054241	0.010739006	0.007889763	0.00030023683	0.015623439	0.016235024	0.00021417996	0.0024139716
0.0	0.98416305	0.1918657	0.5439301	0.5879336	0.45519376	0.25665084	0.7132955	0.27847838	0.59042686	0.781241
0.0	0.011905404	0.00096032495	0.0059715663	0.008211709	0.0018854503	0.0009579951	0.016027749	0.0028102132	0.0012120601	0.01563492
0.0	0.011754312	0.0009599467	0.0059491964	0.008102678	0.0018774092	0.00096844044	0.01592933	0.0028463698	0.0012161917	0.015735744
0.0	0.9827624	0.302293	0.5362899	0.60263664	0.17970164	0.5677698	0.82851213	0.34161112	0.43990397	0.8924411
0.0	0.024869524	0.0018399722	0.0076001813	0.0054714275	0.00036314718	0.0012153919	0.017656742	0.007965502	0.001205619	0.014379747
0.0	0.025197843	0.0018430111	0.0076320977	0.005430241	0.00036628373	0.0012021879	0.017691106	0.007929283	0.0012197009	0.014350621
0.0	0.6410021	0.56132495	0.48693362	0.46075538	0.5055827	0.4830169	0.42554304	0.5698524	0.4653368	0.6860528
0.0	0.63981813	0.59093684	0.68696	0.42195487	0.35547033	0.62808424	0.5681392	0.5883083	0.26438317	0.6176171
0.0	0.6750971	0.60009104	0.5257265	0.57119435	0.6459102	0.6243286	0.55600494	0.526909	0.51649994	0.56119984
0.0	0.6764759	0.5891906	0.6232395	0.60194325	0.61462843	0.6136757	0.5295743	0.6447012	0.53696805	0.4295253
0.0	0.63692915	0.58232343	0.6026487	0.67426807	0.54317015	0.53679246	0.60463715	0.5162345	0.44662333	0.63161963
0.0	0.6326424	0.4973616	0.6112486	0.39937946	0.49639073	0.58104515	0.49693283	0.49059367	0.5252692	0.59527147
0.0	0.61775255	0.5100811	0.576167	0.5809825	0.555554	0.6100258	0.5847326	0.5445998	0.5602791	0.55972224
0.0	0.026884733	0.01051789	0.0016824098	0.013010721	0.006789591	0.00614246	0.0136498045	0.0015669739	0.0088277655	0.14703348
0.0	0.02680915	0.010466325	0.0017082194	0.013014762	0.006847013	0.006194739	0.013842672	0.001565326	0.008678361	0.14838755
0.0	0.9570434	0.325112	0.74637705	0.8615863	0.9288777	0.85598826	0.87411755	0.9935074	0.30763486	0.7249211
0.0	0.95438313	0.31692043	0.73477787	0.8556139	0.92589206	0.85109615	0.8685387	0.9933076	0.29587838	0.7177936
0.0	0.953831	0.31808177	0.7341631	0.85663545	0.92635286	0.8514346	0.8699706	0.993346	0.29553726	0.71593237
0.0	0.9884384	0.17463022	0.93109787	0.96712166	0.55909055	0.8183759	0.9950582	0.94415784	0.22085567	0.9856742
0.0	0.024004428	0.0038608338	0.060577538	0.017821534	0.0019949006	0.002261243	0.02157588	0.23699602	0.0011674433	0.06368033
0.0	0.96381754	0.536375	0.5644124	0.7809157	0.45597625	0.6767966	0.896493	0.23126666	0.23207296	0.7171031
0.0	0.616534	0.55114925	0.5404028	0.50666946	0.52374005	0.6107407	0.7830697	0.21885994	0.51139164	0.5250308
0.0	0.5706136	0.551466	0.57090086	0.5598587	0.55498016	0.5573811	0.563484	0.54856366	0.56539685	0.5883216
0.0	0.42164385	0.0002682633	0.010963558	0.023397276	0.011650199	0.018706929	0.0057911933	0.019316548	0.008424111	0.00029178202
0.0	0.9178718	0.07838977	0.8835854	0.58952814	0.62403953	0.8327798	0.7722313	0.54077053	0.6760599	0.037639003
0.0	0.99793005	0.11211393	0.73413527	0.96170145	0.8573288	0.9791413	0.95915145	0.80827403	0.95729196	0.20433164
0.0	0.97315264	0.36535978	0.512648	0.66264117	0.79534435	0.5452143	0.35801283	0.721177	0.35720897	0.7555665
0.0	0.9583575	0.43718064	0.24649027	0.59762096	0.69472426	0.49491253	0.9240166	0.7839064	0.53916454	0.87578833
0.0	0.98911077	0.22946312	0.61753356	0.8918073	0.4128311	0.6628647	0.69549924	0.6967973	0.26416036	0.6256451
0.0	0.96677464	0.5042236	0.6044942	0.9487489	0.55829394	0.8607024	0.82168084	0.96326715	0.08290381	0.6946568
0.0	0.9671605	0.39251453	0.66497743	0.84307045	0.61646783	0.6587403	0.8973712	0.6684342	0.055408936	0.9138131
0.0	0.98386616	0.21177112	0.10540372	0.9374619	0.43623528	0.68963057	0.7030964	0.7650282	0.41224813	0.49992466
0.0	0.9681874	0.48193517	0.33710968	0.81783426	0.26152253	0.7077737	0.9201395	0.6355614	0.9148253	0.76254916
0.0	0.97957075	0.390402	0.11966428	0.7786153	0.6363155	0.56811863	0.96136856	0.04854454	0.6706048	0.108114235
0.0	0.9731265	0.48859903	0.10892123	0.94705766	0.9232694	0.9111107	0.94963795	0.8954526	0.75942874	0.090759315
0.0	0.006806764	0.002461247	0.0015021696	0.0070742574	0.0065390635	0.0010833095	0.0028420622	0.02698386	0.004267499	0.002676728
0.0	0.9498752	0.65536416	0.65350354	0.7254192	0.75799394	0.842028	0.5937041	0.5406663	0.54447895	0.9111408
0.0	0.5855408	0.63762516	0.8014402	0.3753691	0.7744082	0.5766289	0.9200761	0.6747913	0.57802445	0.6144878
0.0	0.71552193	0.60268074	0.5793803	0.7123312	0.37452278	0.7430227	0.5875846	0.75381804	0.3534508	0.60805476
0.0	0.6655184	0.63171726	0.76137197	0.7045118	0.371421	0.59648436	0.70179	0.31586123	0.538743	0.70154244
0.0	0.6655184	0.63171726	0.76137197	0.7045118	0.371421	0.59648436	0.70179	0.31586123	0.538743	0.70154244
0.0	0.6655184	0.63171726	0.76137197	0.7045118	0.371421	0.59648436	0.70179	0.31586123	0.538743	0.70154244
0.0	0.7231545	0.53176093	0.7630707	0.5702783	0.564344	0.6730207	0.7114472	0.5174139	0.3589258	0.70315135
0.0	0.91905236	0.93397766	0.86648476	0.793992	0.8410168	0.6181367	0.7351371	0.6142523	0.6688752	0.85486794
0.0	0.5712556	0.5503014	0.57195526	0.5638685	0.55472064	0.55783784	0.56537426	0.54859114	0.5635997	0.5893758
0.0	0.570841	0.54962677	0.5727036	0.56107295	0.554877	0.55754364	0.56407344	0.5485277	0.5645391	0.5867335
0.0	0.99897516	0.99173915	0.994379	0.99090075	0.99608505	0.98344815	0.9987165	0.99533784	0.99934226	0.99593675
0.0	0.8411884	0.41271338	0.81193525	0.66568816	0.4291606	0.8422673	0.57629	0.5845316	0.39428777	0.6010313
0.0	0.0025828395	0.00062739226	0.0006719742	0.00028662497	0.021481825	0.0016519899	0.0013607854	0.0052434956	0.00019121513	0.00037556083
0.0	0.0056523615	0.004454726	0.00016168618	0.001144366	0.01841558	0.009234762	0.001448074	0.028334232	0.0003041548	0.00039960624
0.0	0.004883167	0.0049343784	0.003037246	0.0010944402	0.0017518288	0.0015900523	0.000453222	0.12189888	0.0038628536	0.00058481266
0.0	0.9989195	0.9899187	0.9684579	0.99469006	0.99674016	0.9810837	0.9985051	0.9783608	0.99978274	0.9947968
0.0	0.59380144	0.90523183	0.8100706	0.73807067	0.7400098	0.665736	0.92097384	0.39962593	0.6027093	0.7741177
0.0	0.68624485	0.8864787	0.7365308	0.7330841	0.5595674	0.59173435	0.6029664	0.5753326	0.45327795	0.6002584
0.0	0.57136136	0.55081934	0.5719985	0.5637324	0.55685514	0.5571715	0.5646083	0.5502168	0.5640401	0.5910406
0.0	0.0017072066	0.025413718	0.0010090518	0.002378229	0.002052531	0.0060684388	0.0029953383	0.004469324	0.00016631465	0.004279655
0.0	0.7004526	0.3966975	0.7531815	0.672046	0.562315	0.57594305	0.58020276	0.6531962	0.32566833	0.701971
0.0	0.9994937	0.99648935	0.9742855	0.99746525	0.9972107	0.991446	0.9986241	0.93288404	0.99884987	0.9980964
0.0	0.001331521	0.020171465	0.0053702984	0.003617967	0.0017560348	0.088854685	0.030705776	0.0093097305	0.0018662971	0.0041439743
0.0	0.0026416	0.00063538225	0.00067247427	0.00028665588	0.021640502	0.0016746671	0.0013988081	0.0053315023	0.00019627134	0.0003838703
0.0	0.99928516	0.9920399	0.98091	0.9961079	0.99596334	0.9869423	0.9991835	0.96421504	0.9992848	0.9984665
0.0	0.99964154	0.99705315	0.98162097	0.9962424	0.9983265	0.9864944	0.9991641	0.9599835	0.99930716	0.998156
0.0	0.0004885214	0.002817039	0.004816495	0.00030509345	0.019348294	0.0030628126	0.001938657	0.11251808	0.004015519	0.0010823482
0.0	0.991776	0.098206274	0.043088026	0.11462454	0.22635433	0.3805443	0.9868298	0.97713476	0.7099487	0.09811601
0.0	0.9918582	0.098467484	0.043804172	0.11528238	0.22871354	0.38280433	0.9870956	0.97705656	0.71187127	0.09830383
0.0	0.022908531	0.00029984897	0.00044105295	0.00042983878	0.0018752937	0.0010876568	0.037513636	0.14192832	0.00016867075	0.0014577091
0.0	0.8783043	0.2599003	0.57483053	0.72064114	0.5603118	0.671623	0.6209838	0.47713274	0.47881296	0.69752854
0.0	0.8900839	0.26766512	0.6402248	0.6547332	0.5894744	0.7689363	0.8370611	0.3925626	0.5533205	0.66808397
0.0	0.7488016	0.5295204	0.58117574	0.75367504	0.68644524	0.63937676	0.906926	0.5215445	0.45334014	0.67428195
0.0	0.9995671	0.99523634	0.9695481	0.98715925	0.99485165	0.9627837	0.99920624	0.9961045	0.99908173	0.9981616
0.0	0.9995567	0.96747446	0.9511835	0.9894215	0.99483466	0.9319329	0.9996662	0.9931035	0.9994228	0.9982071
0.0	0.9994407	0.9108528	0.65471727	0.99395895	0.99813616	0.94061947	0.99903023	0.7022278	0.83904916	0.9954764
0.0	0.8846047	0.33652195	0.6210092	0.41506928	0.6728841	0.7811879	0.7929099	0.5657973	0.12807004	0.590581
0.0	0.5708182	0.5505734	0.5707849	0.56279886	0.5542221	0.5585241	0.5650078	0.54713833	0.5637761	0.58870757
0.0	0.5692792	0.54946864	0.56993145	0.5626573	0.5522309	0.55767244	0.56498796	0.5488791	0.56328535	0.5877766
0.0	0.043025687	0.0080786	0.01656362	0.00049614825	0.0026346343	0.0053741354	0.05073266	0.0033260505	0.00078558695	0.0012335178
0.0	0.782141	0.39078885	0.4993926	0.6677264	0.46822345	0.6959846	0.75370824	0.39621153	0.4417688	0.18317735
0.0	0.57157284	0.55039555	0.5718342	0.56166625	0.55637544	0.55899864	0.56459624	0.549046	0.5657944	0.5908652
0.0	0.570725	0.5485463	0.5735466	0.5593877	0.5540659	0.5579444	0.5624984	0.54783523	0.56349695	0.59063846
0.0	0.045463677	0.018242206	0.004281116	0.009587227	0.007300459	0.009873038	0.029041762	0.014562755	0.0012952301	0.048494782
0.0	0.8572646	0.91062033	0.6291237	0.6231806	0.6800454	0.72841614	0.8155856	0.6888815	0.22125608	0.891458
0.0	0.9928464	0.9832907	0.7637722	0.937185	0.7508097	0.92803454	0.9878598	0.70279104	0.6849257	0.9029263
0.0	0.5704352	0.5485114	0.5719791	0.55857635	0.55292726	0.55614555	0.5625012	0.5478577	0.5628397	0.5908275
0.0	0.007059673	0.0006644314	0.0033622298	0.0098163085	0.019351495	0.012398257	0.041220594	0.040852144	0.005185603	0.002125497
0.0	0.97134227	0.9532652	0.63208723	0.8559406	0.9026821	0.8761259	0.98438823	0.9681874	0.8910796	0.93787867
0.0	0.6892057	0.8858346	0.4707063	0.52922595	0.52799267	0.6217858	0.66065335	0.8143347	0.6013278	0.91307986
0.0	0.5707647	0.54971427	0.5719782	0.5603342	0.55525905	0.5559705	0.5638826	0.549442	0.5657414	0.5887139
0.0	0.9700483	0.94280916	0.9793803	0.9404532	0.8049695	0.91452855	0.9839752	0.55289143	0.9497488	0.95963717
0.0	0.5706977	0.54889923	0.5734835	0.5594371	0.5543309	0.5572258	0.56340486	0.5489091	0.56265545	0.5907562
0.0	0.088155925	0.017800212	0.0031101007	0.017439118	0.021371387	0.0032233377	0.05600471	0.022783699	0.01818658	0.002735948
0.0	0.890807	0.77640986	0.49184227	0.7975186	0.7023997	0.7546624	0.6599841	0.7317797	0.608993	0.5061317
0.0	0.9946843	0.9761134	0.53595364	0.89245117	0.85994995	0.8914935	0.98983604	0.9283182	0.96792054	0.4241141
0.0	0.99171	0.945245	0.58244646	0.574716	0.9202257	0.9621795	0.9162725	0.70786613	0.85555315	0.1308427
0.0	0.69996834	0.5831394	0.63345075	0.22585079	0.5120422	0.8001675	0.73561597	0.54561883	0.39175126	0.24395962
0.0	0.013244939	0.018453956	0.0067431047	0.008564924	0.007870486	0.008022855	0.0029219408	0.008357995	0.0036546148	0.000991061
0.0	0.9913236	0.98504436	0.30221322	0.91548175	0.8114547	0.717167	0.8079545	0.481184	0.547993	0.45028937
0.0	0.2558907	0.0061023645	0.0017862185	0.008066641	0.026075024	0.005838491	0.011970237	0.028306808	0.021515006	0.0076678777
0.0	0.9869458	0.85140115	0.9190293	0.9033199	0.8140721	0.94591194	0.93891346	0.8743813	0.9942819	0.6531911
0.0	0.9942907	0.97471684	0.9667946	0.80883145	0.9053144	0.9499447	0.99176747	0.9857389	0.9930829	0.08273723
0.0	0.99657565	0.97872925	0.57048714	0.83499837	0.8215987	0.8779098	0.9919465	0.88962805	0.91045785	0.63675845
0.0	0.14195211	0.012730899	0.02083462	0.014058734	0.024847077	0.0051937075	0.06515884	0.06987868	0.045590334	0.0009246314
0.0	0.61429596	0.62474686	0.73294216	0.4333777	0.20637015	0.6684575	0.6516315	0.71352726	0.6690418	0.0673949
0.0	0.65293497	0.5877421	0.6569466	0.6134472	0.5496892	0.6312781	0.80693406	0.24520731	0.85077333	0.66144174
0.0	0.009977271	0.017977672	0.001414061	0.025142591	0.02113208	0.0037986396	0.008559023	0.009805974	0.01564744	0.006445118
0.0	0.007459542	0.0022340722	0.0034087542	0.003591698	0.027981272	0.0018085946	0.0021721078	0.005502178	0.004052667	0.0010116425
0.0	0.0074364003	0.0022651183	0.003426351	0.0036428685	0.028044183	0.0018001334	0.0021914127	0.005468655	0.004038465	0.0010114209
0.0	0.011659125	0.00046046078	0.0028503337	0.010222386	0.0019237943	0.0047488087	0.0064332	0.047376696	0.0017036742	0.0030166467
0.0	0.011540796	0.0004570207	0.0028854485	0.010428505	0.001940312	0.0048240093	0.0066510383	0.04761775	0.0017171679	0.002962402
0.0	0.011511177	0.00045462462	0.0028437763	0.009956365	0.0019378295	0.0047614756	0.006493245	0.046967212	0.0017160174	0.003009685
0.0	0.0116177015	0.00045500175	0.0029017143	0.010030285	0.0019296079	0.00487499	0.006511333	0.047137618	0.0017324984	0.0030639805
0.0	0.026782203	0.004527043	0.008636654	0.0067371577	0.0031175357	0.011836561	0.031207466	0.009472636	0.012137166	0.0037268926
0.0	0.026494022	0.004579845	0.008799643	0.0067653535	0.003181342	0.012044641	0.03155639	0.009518569	0.012358313	0.0037653474
0.0	0.026454499	0.0045326273	0.008739389	0.00662862	0.0031361221	0.011823083	0.031097047	0.00946135	0.012066596	0.0036554725
0.0	0.026841143	0.004490565	0.0088498015	0.0067430055	0.0031898103	0.011927267	0.031956363	0.009356385	0.012387728	0.0037487226
0.0	0.026096012	0.003593034	0.0094178105	0.0030306806	0.0025611108	0.0600537	0.004162404	0.01859486	0.002731798	0.0025703972
0.0	0.026176311	0.003658645	0.00948958	0.003087541	0.0026222337	0.061118294	0.004150775	0.018867692	0.0027946956	0.0025573715
0.0	0.026138486	0.0035850024	0.009374789	0.0029770602	0.0025773824	0.06043642	0.0041152905	0.018424878	0.0027139038	0.0025203007
0.0	0.026175885	0.0036008921	0.009600072	0.0029997488	0.0025604274	0.061385754	0.004075619	0.018247878	0.002751911	0.0025381914
0.0	0.0054078796	0.001419155	0.0024122223	0.015320958	0.0061045336	0.015784346	0.0065486915	0.096004754	0.0014681589	0.026817033
0.0	0.85998917	0.815913	0.5235426	0.4929365	0.63721055	0.604307	0.5812535	0.20592907	0.70362717	0.73866516
0.0	0.058830686	0.00793248	0.0008527438	0.0044290298	0.003567284	0.006136911	0.0063480046	0.011967112	0.0076408028	0.047650274
0.0	0.5698336	0.548796	0.57607955	0.5620592	0.55422693	0.5587672	0.5657832	0.5488977	0.5661529	0.58979344
0.0	0.04770001	0.002813695	0.010539598	0.004152693	0.0029933867	0.0014039135	0.015922239	0.06394394	0.006401543	0.002577549
0.0	0.78109723	0.57502645	0.75876415	0.41013366	0.56274945	0.68372124	0.5464462	0.5722565	0.42712766	0.5997712
0.0	0.56837285	0.55119365	0.5734268	0.5616937	0.55258787	0.5582896	0.5655102	0.5495739	0.56422734	0.58884215
0.0	0.035025198	0.00715117	0.0060388865	0.002123739	0.0011993988	0.0005017211	0.016299848	0.38813102	0.0017537818	0.0073498646
0.0	0.7455859	0.43569475	0.7357429	0.190434	0.24950127	0.64114285	0.85536087	0.6691826	0.3168715	0.66410047
0.0	0.7299061	0.51833475	0.71275854	0.6424905	0.47652116	0.6472235	0.90620595	0.59573936	0.6208154	0.8421346
0.0	0.985168	0.90966356	0.8374635	0.8275614	0.80366707	0.8906621	0.9783674	0.86834913	0.9292021	0.7643423
0.0	0.5687842	0.5504675	0.570747	0.5622745	0.55306584	0.55790484	0.5640993	0.548008	0.56293577	0.5873552
0.0	0.024682395	0.008098739	0.0022654987	0.010301909	0.0031137338	0.005248629	0.0058923922	0.014245255	0.025821775	0.02951315
0.0	0.7151801	0.49212575	0.4766679	0.18644524	0.5049119	0.7153259	0.63984895	0.7478906	0.67143923	0.51092035
0.0	0.008388252	0.008370153	0.004961633	0.0045726746	0.01771745	0.0025395548	0.0070756646	0.022025157	0.0067309067	0.0049338443
0.0	0.008572434	0.0084966365	0.004939253	0.0044932514	0.017643679	0.0025738373	0.0072109965	0.022071855	0.0067969654	0.0048908005
0.0	0.023340255	0.012106475	0.014574721	0.0039333557	0.0026810174	0.00076824793	0.005818475	0.15632865	0.0064712814	0.113059364
0.0	0.5708982	0.5484359	0.5733921	0.5644664	0.55233675	0.5566751	0.5601649	0.550362	0.56373185	0.589619
0.0	0.023022909	0.0120721515	0.01430284	0.0039111865	0.00264752	0.00075947517	0.0056819213	0.15687199	0.006411031	0.112724155
0.0	0.982475	0.75488275	0.25216874	0.7598294	0.18250807	0.6287405	0.47521266	0.654937	0.98151785	0.68866426
0.0	0.980927	0.90555364	0.4999926	0.79115486	0.28698158	0.8348378	0.828171	0.49164873	0.32830814	0.65668064
0.0	0.0069973017	0.010201416	0.0015333972	0.0023461462	0.00079190725	0.0034758383	0.09531959	0.029771235	0.019829007	0.0023629486
0.0	0.5696833	0.54975283	0.57336366	0.56285465	0.5545226	0.55688995	0.56698304	0.54680634	0.5664356	0.588149
0.0	0.5696746	0.55002373	0.57419413	0.5604816	0.55642533	0.5558849	0.56639826	0.541137	0.5632387	0.5871489
0.0	0.56976974	0.54964745	0.57278895	0.5625814	0.5546389	0.55682427	0.56520927	0.5464403	0.56497246	0.58819956
0.0	0.56924975	0.54974514	0.5738787	0.56272733	0.5531435	0.5542933	0.56630087	0.5461002	0.5640005	0.58743715
0.0	0.04002392	0.0031529795	0.0049333745	0.0025970207	0.0082882	0.0009985289	0.008746373	0.010644498	0.008228281	0.02189446
0.0	0.9906611	0.95711267	0.24100137	0.529126	0.8744093	0.23488006	0.963089	0.9339594	0.9112651	0.7709041
0.0	0.7984293	0.7966331	0.31418443	0.57702285	0.7098594	0.416567	0.8455561	0.87450033	0.71581775	0.68332887
0.0	0.81276387	0.6504465	0.8958204	0.47582418	0.6866508	0.56601423	0.6721719	0.6679298	0.5358088	0.6798228
0.0	0.03027404	0.0020157613	0.0032143614	0.0063623013	0.011970225	0.0023189466	0.0016007922	0.043314595	0.006168428	0.02044573
0.0	0.67523295	0.49551317	0.59284866	0.40680724	0.5797381	0.7982256	0.58099276	0.24597773	0.6379605	0.48847815
0.0	0.73466825	0.51079845	0.59383947	0.44149035	0.83371925	0.565333	0.30700484	0.59744775	0.63102114	0.53124815
0.0	0.99247015	0.43327993	0.40805092	0.74586767	0.6669042	0.84086937	0.334705	0.81219995	0.8266047	0.7472786
0.0	0.5705801	0.54997593	0.57370037	0.5644392	0.55680054	0.56007737	0.56238174	0.5515944	0.5689074	0.59053254
0.0	0.5651994	0.55074054	0.57269365	0.5647039	0.55762017	0.5609411	0.5672983	0.54799557	0.56352764	0.588712
0.0	0.57153136	0.5501814	0.5684598	0.5655169	0.55877674	0.5605071	0.56281877	0.55172455	0.56968224	0.59073836
0.0	0.83758104	0.5797772	0.756376	0.4500121	0.7575667	0.20620438	0.8501811	0.71604735	0.5835419	0.60030144
0.0	0.9905167	0.95010436	0.9442426	0.9003381	0.08375897	0.84734833	0.9795997	0.9365844	0.7840053	0.41728926
0.0	0.73895985	0.66869444	0.7703599	0.51865685	0.92279804	0.44875094	0.66673124	0.8309443	0.2912362	0.6631451
0.0	0.317537	0.0062705143	0.026779115	0.007477452	0.0041624177	0.016802354	0.007324404	0.06852182	0.009460505	0.008186136
0.0	0.31573102	0.0062155197	0.026992146	0.0074133617	0.004161789	0.01699916	0.0072840624	0.06829994	0.009403258	0.008084716
0.0	0.021875564	0.013011883	0.0040721777	0.0056501133	0.0045510908	0.008680009	0.0030321705	0.5066767	0.004547672	0.021935161
0.0	0.56931114	0.5533703	0.57147235	0.56444335	0.557823	0.5580741	0.5640671	0.55259454	0.56953114	0.58782727
0.0	0.98574233	0.9017439	0.8183221	0.91311854	0.7269499	0.897868	0.8531667	0.1420907	0.3367595	0.49741793
0.0	0.9636189	0.93701386	0.38993704	0.8686375	0.6362417	0.2898041	0.8789941	0.5755093	0.31097102	0.9100463
0.0	0.975921	0.48110387	0.7708698	0.59244925	0.91528296	0.9559519	0.8295953	0.5305636	0.9831791	0.9400737
0.0	0.98385036	0.4942404	0.7009232	0.8043752	0.56083703	0.8793277	0.9346747	0.6631918	0.1017545	0.86046344
0.0	0.9789509	0.7884543	0.27276254	0.88301015	0.8304883	0.71192014	0.33941665	0.8604735	0.29004145	0.86269003
0.0	0.98227775	0.6473021	0.59450084	0.6336869	0.68182325	0.8106882	0.326584	0.7237742	0.7333666	0.7109949
0.0	0.62825245	0.2421912	0.81036425	0.4637379	0.78288424	0.7742869	0.60506433	0.52011216	0.6392847	0.28176802
0.0	0.58501095	0.56295455	0.5904698	0.57363105	0.56778073	0.5638399	0.573239	0.56367105	0.5737569	0.5996706
0.0	0.7116278	0.56135964	0.7291086	0.48296726	0.69726425	0.728005	0.83674437	0.49712625	0.5917454	0.920775
0.0	0.7747228	0.6145058	0.64300936	0.3676594	0.5400453	0.8156228	0.86135685	0.67467445	0.36301875	0.405667
0.0	0.009853889	0.0012932522	0.014934699	0.0084518865	0.006519546	0.0017467961	0.030742183	0.044040464	0.023956442	0.0060064793
0.0	0.72069657	0.7828036	0.4215027	0.4619368	0.5870882	0.71955967	0.37398863	0.031800665	0.32215035	0.5814198
0.0	0.04685575	0.008268782	0.006497288	0.011377912	0.0048255273	0.0062026093	0.0011892817	0.021829484	0.0058511975	0.00963439
0.0	0.56943303	0.55026823	0.5741579	0.5625461	0.55534995	0.557049	0.5672075	0.548983	0.56719685	0.58778644
0.0	0.5666351	0.5499334	0.5737534	0.5607164	0.5559291	0.5568656	0.56473356	0.54335916	0.564858	0.5882467
0.0	0.9873037	0.9417971	0.5716368	0.89754844	0.957312	0.79361266	0.26128733	0.8628906	0.6522832	0.877236
0.0	0.64762735	0.7300901	0.5575864	0.4416254	0.6032383	0.35676125	0.84875363	0.7320289	0.68972933	0.59749097
0.0	0.7688647	0.7111697	0.7433637	0.5574653	0.26961318	0.53599936	0.7694345	0.76721334	0.41469124	0.7881982
0.0	0.7688647	0.7111697	0.7433637	0.5574653	0.26961318	0.53599936	0.7694345	0.76721334	0.41469124	0.7881982
0.0	0.018063013	0.0074924044	0.0024294215	0.0031582487	0.0039072204	0.0012493089	0.0012995246	0.008564872	0.0044523855	0.118020125
0.0	0.018063013	0.0074924044	0.0024294215	0.0031582487	0.0039072204	0.0012493089	0.0012995246	0.008564872	0.0044523855	0.118020125
0.0	0.9381696	0.9513608	0.63640606	0.64725584	0.13429248	0.83446765	0.93778986	0.96571386	0.91172785	0.367581
0.0	0.65628904	0.48589918	0.7164276	0.6026562	0.25955373	0.47367153	0.40641516	0.6528988	0.20035303	0.5192308
0.0	0.65628904	0.48589918	0.7164276	0.6026562	0.25955373	0.47367153	0.40641516	0.6528988	0.20035303	0.5192308
0.0	0.0049498104	0.0055510355	0.009668659	0.025600737	0.0010908175	0.0076697352	0.026120478	0.4097596	0.00031987164	0.0064563653
0.0	0.0049498104	0.0055510355	0.009668659	0.025600737	0.0010908175	0.0076697352	0.026120478	0.4097596	0.00031987164	0.0064563653
0.0	0.5695818	0.5501371	0.57384324	0.5624201	0.5547531	0.5570457	0.56560284	0.5485796	0.56563616	0.5879733
0.0	0.5662838	0.5496041	0.573467	0.56288373	0.5525678	0.554285	0.56416523	0.54842436	0.5658492	0.5882446
0.0	0.8639997	0.77964956	0.5655423	0.6184947	0.511003	0.6937143	0.89581895	0.5992299	0.6234709	0.5827483
0.0	0.07355707	0.0072419965	0.003435796	0.008168698	0.018839436	0.0021286174	0.029097687	0.008004331	0.00944465	0.01697809
0.0	0.025278527	0.00890666	0.022587607	0.014916007	0.07716423	0.008454745	0.0016390365	0.05868593	0.003128768	0.027766205
0.0	0.002371752	0.0056995563	0.001582672	0.0031960723	0.0016512327	0.0047308225	0.025459705	0.039031085	0.0026134765	0.014770044
0.0	0.006329504	0.0021951653	0.008019266	0.015229094	0.011048189	0.00066610216	0.06562471	0.09931954	0.0064610285	0.029306758
0.0	0.01872815	0.02115125	0.014229702	0.013540241	0.0068682353	0.0016065356	0.019047549	0.004962424	0.009160741	0.0042770146
0.0	0.0050819414	0.0032642302	0.02125441	0.015513885	0.0056654285	0.00048301174	0.07552273	0.063165195	0.002996025	0.005629155
0.0	0.008820059	0.0020262068	0.0032334435	0.023087667	0.022787793	0.00066602277	0.0030924883	0.023626702	0.002546054	0.019532457
0.0	0.058768064	0.0011343299	0.0061571896	0.019820103	0.011202607	0.00032147698	0.022281552	0.018942097	0.0010677817	0.0154860085
0.0	0.011211067	0.0023074457	0.0053350003	0.019569943	0.0038580857	0.009033012	0.007716434	0.014701727	0.007323368	0.0020087108
0.0	0.5728522	0.5366141	0.85284406	0.6608152	0.79229563	0.5462391	0.59671783	0.6379382	0.4949085	0.6228742
0.0	0.7339844	0.8484015	0.7240998	0.4473897	0.85740405	0.8733321	0.27047235	0.7267052	0.39405861	0.90654135
0.0	0.7699301	0.4753499	0.3567769	0.41708547	0.9322762	0.28628	0.59335434	0.81151515	0.51587456	0.67659485
0.0	0.8899222	0.6281561	0.7460971	0.38829735	0.8079515	0.7999846	0.45698437	0.7793186	0.43898398	0.8402308
0.0	0.6201733	0.37273103	0.4704931	0.4896142	0.8094747	0.64911664	0.75475425	0.53524417	0.09734076	0.63854325
0.0	0.77785933	0.77195406	0.82942003	0.5819503	0.54420155	0.5189314	0.45221967	0.4538043	0.48722142	0.38312554
0.0	0.7033846	0.5244658	0.54245645	0.35619846	0.4598701	0.566741	0.76618636	0.41322142	0.62666094	0.6789479
0.0	0.73963666	0.6480328	0.7088602	0.32419673	0.80458266	0.48480633	0.86910665	0.50725776	0.5586686	0.508073
0.0	0.7701204	0.45615736	0.7293854	0.6156838	0.65970385	0.45381913	0.82430214	0.58608013	0.49127078	0.6185882
0.0	0.7818662	0.6238295	0.8001036	0.55163914	0.29061076	0.49721727	0.19260529	0.55123204	0.45981997	0.4354613
0.0	0.8886157	0.82618934	0.691335	0.62717813	0.59708244	0.3634827	0.7920474	0.6008938	0.36916453	0.63573277
0.0	0.7510632	0.6861438	0.7880247	0.3993163	0.5432427	0.49956438	0.7637866	0.81974286	0.2373218	0.74929553
0.0	0.8560505	0.5696753	0.7263716	0.5072515	0.53591716	0.6436291	0.8597461	0.7874717	0.5939343	0.6418901
0.0	0.79001313	0.18176138	0.40942013	0.7095764	0.603293	0.6063117	0.8977484	0.54665667	0.1341622	0.23314284
0.0	0.020026427	0.003049345	0.0012137874	0.006154946	0.024368202	0.00036230744	0.016889106	0.19228624	0.0042189322	0.007150253
0.0	0.014845387	0.002035363	0.010004815	0.019128282	0.0036454136	0.0011579826	0.021942288	0.003677347	0.002054031	0.0050984663
0.0	0.024649965	0.0032951776	0.07195677	0.0040722163	0.0001484105	0.012934145	0.011159505	0.030383432	0.0040144036	0.0017815925
0.0	0.0050648595	0.0033005222	0.02141707	0.015691161	0.005577148	0.00047807937	0.07652857	0.06332382	0.00295647	0.0055445796
0.0	0.008957033	0.0020707026	0.003273706	0.023031067	0.022583175	0.00065581664	0.003118001	0.023966998	0.0025891538	0.019614566
0.0	0.058638744	0.0011219073	0.0063030263	0.020100588	0.011086795	0.00031431208	0.0229371	0.018985832	0.0010453843	0.015534654
0.0	0.011459022	0.002273968	0.0054020146	0.019581372	0.0038582785	0.008926844	0.007791835	0.014574885	0.007513681	0.0020349147
0.0	0.47435546	0.8730678	0.5717656	0.59358084	0.51558846	0.3865742	0.72416896	0.2495054	0.5726512	0.39297763
0.0	0.7145114	0.6127157	0.6594198	0.7133247	0.50173384	0.6546409	0.50938624	0.58434254	0.25935107	0.52886975
0.0	0.526533	0.76346886	0.69797957	0.36467528	0.36683512	0.67256117	0.43352884	0.8085926	0.720559	0.5285753
0.0	0.6610596	0.7614336	0.7472246	0.70177686	0.6276077	0.6635468	0.29803383	0.33786842	0.4029155	0.44460037
0.0	0.5505632	0.631463	0.60794276	0.6690669	0.581567	0.5567833	0.7496112	0.7747652	0.4946245	0.6852006
0.0	0.5948649	0.8199935	0.7151365	0.6476466	0.61228496	0.31196004	0.7374065	0.7007305	0.34068635	0.5318374
0.0	0.6798882	0.8623083	0.9031886	0.69663405	0.22962157	0.5459282	0.900216	0.7442195	0.41196486	0.6789264
0.0	0.021338485	0.018540915	0.009147757	0.0046481094	0.0073733074	0.00073968817	0.0025309452	0.022727998	0.0065677017	0.0026862398
0.0	0.01978895	0.007298168	0.0032852555	0.016965576	0.006366683	0.0061155194	0.009822651	0.017880773	0.0034350352	0.0065777022
0.0	0.005625096	0.000989807	0.010643891	0.0023774733	0.0011299676	0.0049537434	0.004654909	0.035394803	0.005458894	0.0052956543
0.0	0.025182668	0.008860465	0.022726053	0.0150859775	0.076181	0.008327686	0.0016609099	0.05832093	0.003102091	0.027429873
0.0	0.0024145595	0.00583186	0.0015924188	0.0031928534	0.0016550297	0.0046521174	0.025727874	0.039757907	0.002657272	0.014799285
0.0	0.006316091	0.002179992	0.008135691	0.0154299615	0.010996838	0.00065046246	0.06732659	0.10004446	0.0063232626	0.029220646
0.0	0.019096354	0.020948773	0.014530724	0.0136153465	0.0068608723	0.0015948527	0.019252645	0.004934294	0.009399799	0.0043209507
0.0	0.0069703045	0.005335244	0.005527288	0.005248537	0.019960329	0.0023788898	0.0044083656	0.010648863	0.001984962	0.007629473
0.0	0.0069008116	0.005269956	0.005599873	0.0052993353	0.019762104	0.0023130896	0.004528255	0.01052333	0.0019823038	0.0076363753
0.0	0.57313097	0.5518836	0.57115656	0.5595579	0.55886805	0.5587914	0.5646286	0.5500819	0.56843513	0.5907255
0.0	0.01575949	0.016568368	0.048447367	0.008131698	0.0029632528	0.0005117318	0.0011829868	0.03690154	0.005005694	0.014351248
0.0	0.02122423	0.010568359	0.009306332	0.0070628454	0.028225258	0.003252405	0.12093172	0.058055144	0.0019034386	0.023150485
0.0	0.05245745	0.010136491	0.0025091614	0.011644963	0.0031667121	0.008632854	0.0018383005	0.05748194	0.00047419933	0.006380526
0.0	0.0021598572	0.016969306	0.013451876	0.019564372	0.0059194276	0.011756644	0.007967827	0.033359498	0.0016729047	0.0028951217
0.0	0.0021921375	0.017003449	0.013708213	0.019712571	0.006006058	0.011882865	0.008149586	0.03320303	0.0016897104	0.0028921003
0.0	0.98512626	0.68042606	0.19794443	0.55206865	0.60132766	0.40375796	0.98855907	0.68482834	0.9411451	0.56608504
0.0	0.84563166	0.54548466	0.78269625	0.48342448	0.6521576	0.48188502	0.8372003	0.5137839	0.036393426	0.6834944
0.0	0.13200991	0.0034850799	0.0046209237	0.007892275	0.007344043	0.002113369	0.026925232	0.011125128	0.0003004794	0.006889951
0.0	0.13366382	0.0035008062	0.004699177	0.007953443	0.007441012	0.0021370233	0.027547663	0.011065516	0.000303743	0.006903142
0.0	0.13067208	0.003493436	0.00457185	0.007858138	0.007395572	0.0021007652	0.026857328	0.010928216	0.00029484552	0.0068047885
0.0	0.13222903	0.0035140587	0.0046454407	0.007922385	0.0074924007	0.0021262588	0.027488032	0.010882052	0.00029809485	0.0068182144
0.0	0.0021993062	0.01690067	0.013597523	0.019761855	0.005871996	0.011950633	0.008126892	0.032708883	0.001706412	0.0028973469
0.0	0.9654568	0.9749542	0.81282526	0.72837883	0.6959873	0.21445438	0.7093586	0.35255638	0.9064427	0.5720881
0.0	0.8639807	0.641331	0.74081033	0.6043289	0.7530154	0.23597996	0.87804866	0.19055484	0.6854001	0.68465734
0.0	0.9906849	0.651158	0.73620456	0.5380332	0.8494254	0.51307875	0.97321635	0.9013361	0.5147354	0.9259866
0.0	0.9956577	0.9356776	0.73723334	0.68761927	0.98802376	0.9742352	0.9764629	0.23454387	0.829791	0.9507943
0.0	0.12406858	0.0036484664	0.057154097	0.006167022	0.023540419	0.024746656	0.006560332	0.002195067	0.0060385433	0.012367227
0.0	0.124684446	0.0036437998	0.05740616	0.0061446354	0.023482168	0.024565574	0.0066223782	0.0022110771	0.0061016325	0.012264782
0.0	0.990677	0.87508154	0.33840153	0.5299325	0.8850285	0.27898204	0.9835791	0.7493104	0.95047593	0.27008465
0.0	0.11574747	0.021319315	0.011633547	0.0072553176	0.38194245	0.0008463088	0.0076027066	0.008096674	0.0006186085	0.12898679
0.0	0.9936325	0.96129507	0.29922584	0.56383085	0.97665465	0.9606022	0.9805847	0.9279101	0.8811043	0.95803934
0.0	0.9913646	0.9838732	0.66692257	0.8169755	0.5983345	0.7931086	0.9556985	0.92280334	0.8609968	0.96329856
0.0	0.99337256	0.78470427	0.11796585	0.8656855	0.88309705	0.8060877	0.9510156	0.61200994	0.9196364	0.7279738
0.0	0.9645007	0.9085775	0.07078375	0.91388065	0.5440442	0.82988644	0.925474	0.68656373	0.6802658	0.8093753
0.0	0.9971661	0.9231332	0.21581215	0.7092896	0.81785953	0.29731506	0.9482165	0.32051694	0.9647155	0.7906571
0.0	0.93732584	0.7476143	0.63985765	0.39364848	0.47337553	0.6016215	0.662917	0.79373956	0.263815	0.7332141
0.0	0.57002765	0.5525434	0.57204974	0.5618513	0.556359	0.5590352	0.56566054	0.54875183	0.5654676	0.59009475
0.0	0.04693495	0.018925082	0.011795133	0.001798553	0.004342147	0.040755276	0.1226269	0.018171733	0.010756909	0.073023655
0.0	0.97673905	0.96473765	0.60898054	0.6153919	0.52949905	0.8767369	0.9548164	0.93944615	0.95138687	0.96464556
0.0	0.56932914	0.5506955	0.5691385	0.5605009	0.55272746	0.55781275	0.56498986	0.54592043	0.5632596	0.58612716
0.0	0.9893611	0.9226049	0.85911345	0.9039091	0.075596735	0.42275324	0.93836427	0.94771016	0.87920356	0.85294104
0.0	0.027508704	0.005157394	0.0029915613	0.0141551485	0.0020305638	0.0014945512	0.0031319242	0.08500869	0.0084765265	0.009316656
0.0	0.9891584	0.8129268	0.6451255	0.93167055	0.33733213	0.16837206	0.6466101	0.72792137	0.9302815	0.8058026
0.0	0.751121	0.51025945	0.5312606	0.71301144	0.32359895	0.39509216	0.66425973	0.5121001	0.6690368	0.67865133
0.0	0.9885815	0.80470437	0.6332363	0.92869765	0.33173996	0.16325718	0.636664	0.71836925	0.92681706	0.800063
0.0	0.56888074	0.5484118	0.5741833	0.561386	0.5525561	0.5593465	0.5658657	0.54778826	0.5669909	0.58917856
0.0	0.012146237	0.009868611	0.00059167907	0.004687105	0.054792013	0.0041645393	0.02273613	0.026523137	0.005519619	0.00508497
0.0	0.9824697	0.8590033	0.6247464	0.72666186	0.9275579	0.772995	0.96280754	0.9144682	0.90251034	0.7729183
0.0	0.5685814	0.5486281	0.5701073	0.5622415	0.55279315	0.55767727	0.5631071	0.54726136	0.5663857	0.5876634
0.0	0.9891016	0.9220967	0.8564271	0.9022787	0.07489738	0.4167873	0.9368999	0.94735706	0.87744844	0.85115504
0.0	0.9912845	0.9202776	0.9494272	0.73876494	0.19209458	0.84900147	0.9888306	0.8222856	0.9560871	0.9336987
0.0	0.8906182	0.50654846	0.7575124	0.5662556	0.3190735	0.6937669	0.8175524	0.47858188	0.58614284	0.75954074
0.0	0.9908879	0.91607994	0.94686	0.7288711	0.18810739	0.84499437	0.98831034	0.8163447	0.95432866	0.93106616
0.0	0.91612214	0.94506025	0.2373428	0.8124878	0.62065786	0.48153508	0.4330554	0.91462374	0.60202795	0.79002833
0.0	0.9438992	0.8468124	0.12918872	0.88576955	0.86826825	0.6107999	0.44656378	0.75250393	0.65711564	0.7720967
0.0	0.5715845	0.55431837	0.57227415	0.5633966	0.5584402	0.561399	0.56715137	0.5505075	0.5675559	0.58964235
0.0	0.56876135	0.55361885	0.57073593	0.5622783	0.5577618	0.55889416	0.56634855	0.5496851	0.5650187	0.5905468
0.0	0.05072467	0.0015136871	0.00093586673	0.003923053	0.0026595439	0.0020115622	0.13369447	0.027701635	0.0051217456	0.0064794077
0.0	0.98770744	0.867842	0.39656675	0.5782132	0.6584566	0.3055504	0.988781	0.3738205	0.8339319	0.30379868
0.0	0.98770744	0.867842	0.39656675	0.5782132	0.6584566	0.3055504	0.988781	0.3738205	0.8339319	0.30379868
0.0	0.98770744	0.867842	0.39656675	0.5782132	0.6584566	0.3055504	0.988781	0.3738205	0.8339319	0.30379868
0.0	0.017037857	0.0059329052	0.0014238361	0.008758878	0.0027396714	0.0038413065	0.056359213	0.010259263	0.0046465453	0.05871242
0.0	0.75482285	0.6168979	0.51409435	0.22176433	0.6441589	0.72192717	0.7319414	0.49342182	0.44309634	0.84835535
0.0	0.0015711511	0.0036843664	0.010086906	0.010620994	0.0011340356	0.015951313	0.0038899567	0.059294216	0.005671282	0.06949047
0.0	0.6440927	0.6587556	0.7431005	0.65030015	0.21270433	0.7879196	0.5393137	0.7625942	0.20358585	0.8400357
0.0	0.56970036	0.5523601	0.5738171	0.5615242	0.55496377	0.55849135	0.5641157	0.5475612	0.56684846	0.58989197
0.0	0.0046553398	0.0067123147	0.0035901077	0.011918627	0.01710854	0.0027795301	0.109924294	0.023932243	0.005951639	0.005549241
0.0	0.6235768	0.76045597	0.9150935	0.60829717	0.69532394	0.7228219	0.79981405	0.53231233	0.28369567	0.7431776
0.0	0.97840697	0.93485516	0.30720076	0.54370034	0.95390284	0.8642499	0.9545386	0.5395247	0.94942486	0.980817
0.0	0.9354279	0.758845	0.5091758	0.3702541	0.729962	0.89488345	0.82116455	0.61712235	0.76515424	0.85876256
0.0	0.56896204	0.5492298	0.57315344	0.5651827	0.5563233	0.5593781	0.5649712	0.5472968	0.5676383	0.585805
0.0	0.56770915	0.55029035	0.5732407	0.55959034	0.5561856	0.55740386	0.5676424	0.5507364	0.5617679	0.5884894
0.0	0.5698607	0.5500066	0.571467	0.56168854	0.55499303	0.558147	0.56604713	0.54913133	0.5657667	0.5858408
0.0	0.5700448	0.55168	0.57242084	0.562574	0.55894315	0.558041	0.56507057	0.54858106	0.56422883	0.59087884
0.0	0.99069864	0.6372354	0.17363499	0.6161589	0.25139713	0.76095325	0.9486002	0.31134224	0.37285042	0.92642653
0.0	0.06100006	0.0059555136	0.0008890502	0.00810541	0.00462394	0.004665045	0.009153931	0.022246655	0.0052289385	0.0075546885
0.0	0.9871809	0.885377	0.8003494	0.834049	0.1782543	0.7957654	0.9000259	0.67770475	0.5765641	0.9159457
0.0	0.9871809	0.885377	0.8003494	0.834049	0.1782543	0.7957654	0.9000259	0.67770475	0.5765641	0.9159457
0.0	0.9871809	0.885377	0.8003494	0.834049	0.1782543	0.7957654	0.9000259	0.67770475	0.5765641	0.9159457
0.0	0.9910864	0.9061688	0.09887342	0.52727026	0.28404608	0.83925414	0.60726917	0.9370571	0.91791546	0.9426745
0.0	0.98288167	0.7374729	0.78828716	0.8110393	0.4050765	0.63805515	0.9073876	0.46681064	0.9450726	0.9503081
0.0	0.7146834	0.70814794	0.76524836	0.7404791	0.5867319	0.6793147	0.68691236	0.2910374	0.6068719	0.78654987
0.0	0.9763059	0.9401861	0.33770913	0.8004597	0.77190286	0.45016032	0.84482044	0.85146856	0.46409798	0.41105387
0.0	0.011694607	0.005015298	0.019906525	0.033676814	0.01184771	0.006790273	0.001563083	0.001459271	0.002879079	0.010827239
0.0	0.56996346	0.5490803	0.5728442	0.5620059	0.55724543	0.5577276	0.56661874	0.54994106	0.5644925	0.5862425
0.0	0.7783932	0.7456029	0.47805262	0.6661847	0.5518177	0.636138	0.39336863	0.13557829	0.5413871	0.56404
0.0	0.016089546	0.0040777274	0.0012705415	0.0015430637	0.0043200194	0.0017338184	0.004656783	0.0024582762	0.000707529	0.012370372
0.0	0.99077636	0.87598073	0.650647	0.8097696	0.54050934	0.8614669	0.97988725	0.49852633	0.96767074	0.5548935
0.0	0.7017443	0.6129898	0.7080207	0.5208902	0.40325752	0.79212254	0.68408287	0.32991105	0.8406861	0.26070374
0.0	0.565344	0.54975516	0.5724849	0.5611295	0.55696326	0.55542016	0.56411916	0.5497801	0.56378984	0.58755624
0.0	0.03558283	0.0077590453	0.008093818	0.009460902	0.0025302784	0.0048488574	0.013071319	0.037070226	0.0042050523	0.0061791097
0.0	0.5704198	0.5514452	0.572727	0.5641191	0.55710834	0.55910766	0.5668544	0.5474705	0.56740487	0.589627
0.0	0.98590964	0.0012606335	0.0045625325	0.91191596	0.7845761	0.89434326	0.0053018243	0.84894043	0.95396876	0.89034814
0.0	0.010215011	0.0013189706	0.009619973	0.029966006	0.005969384	0.0020674397	0.018230852	0.03950674	0.001649644	0.028644681
0.0	0.79425603	0.29645842	0.6288936	0.6469447	0.8830492	0.38001746	0.28678218	0.5531666	0.056136955	0.4285617
0.0	0.997382	0.58318543	0.40876818	0.73399484	0.8397491	0.4199688	0.8011125	0.8450797	0.74827164	0.30151343
0.0	0.8571973	0.29991788	0.4511283	0.30456915	0.3840136	0.75923854	0.6026852	0.8503644	0.29602405	0.7184691
0.0	0.041611675	0.006614688	0.0037472555	0.024421927	0.010975544	0.0012221461	0.0057735858	0.086753786	0.0031763073	0.0037319723
0.0	0.9954737	0.4951505	0.7051537	0.5615335	0.8703226	0.81632316	0.7943477	0.6398497	0.93055654	0.7140123
0.0	0.71661174	0.79838145	0.49209848	0.63186944	0.5119501	0.4398062	0.45573685	0.37056574	0.5174513	0.6511466
0.0	0.009620759	0.0072981124	0.005432405	0.0121593755	0.013239637	0.021777067	0.01560396	0.016534511	0.0032740606	0.002418377
0.0	0.82311016	0.7251	0.74438745	0.5596496	0.4668708	0.29814765	0.6688287	0.56111914	0.4347659	0.59295225
0.0	0.0098058395	0.018455042	0.0068628904	0.0068219355	0.037120488	0.0015560011	0.010673517	0.026144592	0.004554306	0.0068197646
0.0	0.050335303	0.0026981027	0.0036381036	0.011183434	0.003732254	0.0022450374	0.01682628	0.009810896	0.0005916232	0.0040838146
0.0	0.99177104	0.5817038	0.3003261	0.7948564	0.75356615	0.14914139	0.81242734	0.91845113	0.92261374	0.8714101
0.0	0.78096867	0.88661075	0.6598339	0.2768518	0.6941522	0.6714579	0.6100112	0.6829926	0.45359138	0.5762455
0.0	0.017423805	0.014232283	0.017190456	0.0038340823	0.018726174	0.010882806	0.007288436	0.016870346	0.011300886	0.007821153
0.0	0.10655352	0.0057603526	0.039268177	0.007512444	0.012960111	0.062644765	0.024919024	0.20805828	0.0046065147	0.008811338
0.0	0.9897748	0.9501562	0.3070765	0.86196685	0.76131713	0.93694717	0.9025542	0.92176944	0.69538945	0.5015983
0.0	0.94734925	0.79722357	0.50186044	0.6768414	0.47348297	0.7467896	0.7524615	0.6944589	0.8106629	0.32839286
0.0	0.026126252	0.011713438	0.0018083921	0.0143122	0.0026587634	0.0028052456	0.006298727	0.023779994	0.0019874922	0.003858916
0.0	0.8730744	0.48346204	0.7720468	0.5626603	0.40261498	0.7773421	0.6911169	0.62182957	0.46357068	0.63143176
0.0	0.02623189	0.011686795	0.0018292903	0.014302753	0.0026742446	0.002815179	0.0063386005	0.023928644	0.0020053515	0.003846702
0.0	0.5808207	0.56094843	0.58577925	0.5715604	0.5636864	0.5667371	0.5755174	0.55698824	0.5738168	0.5989101
0.0	0.06043702	0.0040958268	0.002273265	0.048598014	0.016227068	0.0019869371	0.050111443	0.19787012	0.011540208	0.0081243515
0.0	0.5684887	0.55076975	0.56655943	0.56151134	0.5532281	0.5602831	0.5649873	0.5508671	0.5668602	0.58769697
0.0	0.57276654	0.54843146	0.5679595	0.5648677	0.5581549	0.55811644	0.55935997	0.55231684	0.56792694	0.5878841
0.0	0.57138884	0.5498856	0.5703886	0.55720323	0.5536015	0.55757785	0.5646562	0.5476385	0.56478435	0.5882461
0.0	0.002778687	0.0015953516	0.009212856	0.0061725597	0.0021537184	0.03683847	0.011123991	0.0042205607	0.0053247623	0.0032338891
0.0	0.9263489	0.25453892	0.3920237	0.6013543	0.7612487	0.9270049	0.81258804	0.09373089	0.8638914	0.47254503
0.0	0.002778316	0.0015799784	0.009250883	0.0062321685	0.0021549864	0.036529243	0.010924357	0.004281903	0.005326068	0.0032454962
0.0	0.9885466	0.90052	0.5104914	0.9381341	0.94065994	0.28953013	0.66846675	0.9196496	0.74695206	0.26200104
0.0	0.9853807	0.7580456	0.4920627	0.76945263	0.42987418	0.66483307	0.41792595	0.75152326	0.31022894	0.8789914
0.0	0.030522168	0.005477916	0.011205841	0.02292574	0.018954637	0.0030342531	0.0033529464	0.022990368	0.0013402107	0.0016856085
0.0	0.030112924	0.0054673585	0.011142237	0.02298836	0.019029066	0.003053839	0.0033676862	0.023017483	0.0013415604	0.0016790391
0.0	0.030312182	0.0054461434	0.011031509	0.02289903	0.019183658	0.0030357577	0.003335778	0.022867775	0.0013464591	0.0016942468
0.0	0.98539066	0.8616102	0.636332	0.9256923	0.4151566	0.7063821	0.9050505	0.79749924	0.61781603	0.413569
0.0	0.99234337	0.8646894	0.84087753	0.8314142	0.82542825	0.85907674	0.84764326	0.7862805	0.63082325	0.16154413
0.0	0.8270676	0.70167196	0.6204494	0.43296766	0.35042617	0.6184947	0.57483566	0.5713434	0.40689567	0.7154254
0.0	0.037893295	0.007653961	0.002982548	0.04517485	0.0074579497	0.0062099877	0.0022134748	0.00976092	0.00060731894	0.0024475036
0.0	0.037838817	0.0075950907	0.0029418194	0.045385964	0.0073795156	0.006157254	0.002198603	0.009666103	0.000602355	0.0024254092
0.0	0.7946745	0.5179619	0.7067175	0.58517116	0.6376073	0.6726548	0.73693967	0.56722045	0.2478578	0.6075864
0.0	0.9937051	0.96559703	0.44884372	0.8751718	0.92091125	0.20319816	0.983426	0.94813305	0.08966504	0.73077816
0.0	0.650006	0.5612685	0.3663484	0.58907217	0.595136	0.6343337	0.38118565	0.67117393	0.114671305	0.64187
0.0	0.01645674	0.004827474	0.0023574235	0.0131384535	0.001788455	0.0023203162	0.010544557	0.0130691	0.0074858544	0.023203261
0.0	0.014530075	0.0054121492	0.0015033694	0.012688237	0.003416193	0.0042453734	0.0038026008	0.0038925458	0.0015005305	0.00870463
0.0	0.97864896	0.47033367	0.6237348	0.59001905	0.67470217	0.5624412	0.73624825	0.79806143	0.95033413	0.89810973
0.0	0.012236894	0.009432854	0.0074538565	0.038552843	0.003025229	0.028355265	0.020243386	0.06571811	0.05196856	0.0036390645
0.0	0.5709117	0.5503151	0.57309616	0.5611603	0.55673414	0.5568687	0.5642659	0.5500883	0.5641056	0.58882517
0.0	0.02777312	0.003765437	0.0049564424	0.007405667	0.001428698	0.0017839286	0.0023357705	0.014622298	0.0017869226	0.005839562
0.0	0.76271486	0.5464275	0.4947563	0.3909427	0.60309297	0.47953668	0.5829596	0.33760598	0.4435618	0.5490388
0.0	0.9789665	0.63269424	0.4398901	0.71928656	0.2296215	0.30878702	0.85302097	0.35569084	0.55730504	0.495066
0.0	0.99062985	0.91834617	0.03095994	0.22141069	0.44226238	0.84329605	0.8813246	0.70810145	0.46332437	0.68146527
0.0	0.6650157	0.50147104	0.6237784	0.5847225	0.6875695	0.26170903	0.64340234	0.1705881	0.5787832	0.60705715
0.0	0.83503085	0.412075	0.6164724	0.5987047	0.81837785	0.5035791	0.34228224	0.48532203	0.12128282	0.81836694
0.0	0.7039315	0.45025495	0.31294224	0.5967343	0.89966327	0.72902375	0.66304636	0.84569496	0.6404019	0.45230964
0.0	0.9790805	0.8191852	0.25496924	0.63502854	0.89360946	0.6210585	0.9461477	0.9539074	0.41224536	0.971411
0.0	0.6376966	0.54622084	0.42954955	0.222532	0.71304804	0.57369095	0.57406163	0.7640892	0.095811255	0.9263267
0.0	0.07744056	0.005164109	0.022698186	0.0011672911	0.004444038	0.016082406	0.0005168447	0.028730407	0.0055221952	0.008336803
0.0	0.9300885	0.8817845	0.37604836	0.20966494	0.3002752	0.4168182	0.7725604	0.8341759	0.569453	0.5451735
0.0	0.67904985	0.7187384	0.6086857	0.1893866	0.57667625	0.31649926	0.6965018	0.5994778	0.26933524	0.5865378
0.0	0.062187158	0.008248083	0.00040719507	0.0013134986	0.0074522123	0.009561034	0.02024421	0.02892928	0.006004188	0.012381982
0.0	0.8932287	0.65206087	0.30988225	0.17778602	0.82258165	0.7525759	0.5610948	0.7522518	0.4542952	0.6647336
0.0	0.7886692	0.4822867	0.81726	0.50288033	0.37071925	0.43332407	0.58898336	0.78797454	0.3440055	0.36380914
0.0	0.9939765	0.8199873	0.36053264	0.6214865	0.6894927	0.93049634	0.90712994	0.9683159	0.44025835	0.82277495
0.0	0.7739734	0.37849995	0.58204967	0.564588	0.6369834	0.8268917	0.7322784	0.86951673	0.3371431	0.78299516
0.0	0.8339727	0.56479776	0.5317901	0.72857636	0.61614865	0.45452952	0.60949016	0.7395276	0.08047837	0.857129
0.0	0.993339	0.86490804	0.37646607	0.79956317	0.8317559	0.46776587	0.54233575	0.87907404	0.49874893	0.47344413
0.0	0.99068415	0.91875994	0.03134465	0.22263823	0.4452921	0.8444981	0.88344926	0.7064451	0.4654594	0.6808233
0.0	0.9780621	0.62021303	0.28831238	0.77267015	0.99036986	0.8810778	0.8824717	0.8614369	0.90555346	0.40314183
0.0	0.9781627	0.62120223	0.29139933	0.77383345	0.99039125	0.8819062	0.88455504	0.8608593	0.9063546	0.40283617
0.0	0.5636192	0.54943603	0.5699495	0.5618502	0.55389667	0.5580156	0.5642167	0.54781806	0.56755006	0.5854119
0.0	0.9823428	0.8055548	0.8361056	0.5958152	0.6669251	0.9146705	0.47219688	0.8768432	0.756092	0.74617124
0.0	0.040574506	0.0075733517	0.0045422204	0.01833953	0.0048340894	0.027298309	0.01064133	0.097967304	0.004845239	0.0153559875
0.0	0.0032148152	0.0076655876	0.056892987	0.0113914255	0.013668498	0.0015031677	0.0038776891	0.008616799	0.0047266213	0.007706509
0.0	0.84065104	0.8884714	0.6043222	0.5305967	0.7001925	0.56206846	0.5447295	0.6474601	0.46321204	0.5910661
0.0	0.0032491786	0.007700291	0.059137367	0.011594843	0.014131412	0.0015033295	0.0038996171	0.008702116	0.0047442047	0.00775764
0.0	0.0032121164	0.0076720435	0.059091188	0.011660581	0.014181077	0.0014906866	0.0038675647	0.008763264	0.00470736	0.0078499485
0.0	0.44326764	0.45736724	0.80759156	0.6385335	0.5958093	0.5568029	0.17602858	0.6641648	0.5637252	0.52512413
0.0	0.98233956	0.8865949	0.38973927	0.6135241	0.10752126	0.44268373	0.73807573	0.41069266	0.24187131	0.5822978
0.0	0.83432364	0.5225498	0.7213916	0.5731281	0.7091041	0.4300482	0.46674904	0.24902354	0.3373071	0.5527933
0.0	0.01075066	0.002231699	0.011208525	0.0022614626	0.003365336	0.0060782833	0.011619005	0.015654791	0.006411007	0.011898641
0.0	0.56859916	0.5486154	0.5685549	0.5592995	0.55260885	0.5563166	0.5649912	0.5488403	0.5645629	0.587379
0.0	0.03147748	0.00906712	0.021879476	0.010070445	0.0015048899	0.0043537645	0.019223396	0.034975108	0.0011666074	0.20022371
0.0	0.8190947	0.6205308	0.66801345	0.52922475	0.5957681	0.5423317	0.43761164	0.5781772	0.34973967	0.79462814
0.0	0.9840607	0.93260163	0.72170824	0.7990557	0.62848365	0.58082885	0.79709375	0.7030163	0.630204	0.96690327
0.0	0.9897939	0.45533848	0.9525971	0.64070415	0.8467994	0.43496045	0.94086695	0.47312295	0.5580441	0.38097572
0.0	0.56886625	0.54876935	0.5717646	0.5633073	0.5539179	0.55782545	0.5656712	0.54770476	0.5669047	0.5882974
0.0	0.015071256	0.0044893883	0.0045578657	0.010876745	0.002905903	0.000796992	0.04291645	0.06139238	0.0069826497	0.03558158
0.0	0.99473083	0.5310038	0.37265986	0.81892455	0.3190051	0.24619095	0.92593783	0.87958914	0.6965362	0.97902495
0.0	0.9678905	0.15111236	0.59103405	0.7940532	0.42284885	0.84928775	0.9259015	0.8496871	0.6493282	0.35137367
0.0	0.9824572	0.77727515	0.19338582	0.621276	0.6497775	0.15138184	0.8327384	0.2948533	0.27197155	0.235516
0.0	0.011490717	0.0042247195	0.0027638422	0.009261041	0.0023950976	0.0015362757	0.009579538	0.008426764	0.006824168	0.03285175
0.0	0.5698302	0.54919416	0.5700013	0.56444216	0.556499	0.5588433	0.56452197	0.54811907	0.56869996	0.5890613
0.0	0.016117802	0.009564353	0.0033463736	0.0108486125	0.002786756	0.006485931	0.01617208	0.015635464	0.005138397	0.0035741532
0.0	0.82352376	0.5314831	0.5111709	0.38445896	0.7367775	0.5718364	0.53079855	0.33054367	0.12905778	0.12253923
0.0	0.98303705	0.7787198	0.20073907	0.6249718	0.65737605	0.15239125	0.836183	0.29801592	0.27564475	0.2391021
0.0	0.01123624	0.004222401	0.0027105813	0.009174818	0.002428801	0.0015320765	0.009589673	0.008513963	0.0067842617	0.032242145
0.0	0.028976187	0.0051120096	0.006010845	0.016957054	0.0035163304	0.005358531	0.009638185	0.017758694	0.0014094602	0.035467166
0.0	0.99773175	0.86032265	0.6025552	0.4397335	0.09067942	0.71701723	0.57958025	0.6977112	0.60015386	0.26693174
0.0	0.9911363	0.7157736	0.5847422	0.4523277	0.4108718	0.8173386	0.8509895	0.88780296	0.42361632	0.29631975
0.0	0.730796	0.051764343	0.32525474	0.3668419	0.47341388	0.7047442	0.63564223	0.81774557	0.46599245	0.56442535
0.0	0.84018415	0.3528862	0.4973189	0.42750224	0.572861	0.603948	0.8905988	0.2626586	0.5808842	0.5739867
0.0	0.6741011	0.5939239	0.7779619	0.41191125	0.8540956	0.5185995	0.49758148	0.47330233	0.27143833	0.62378967
0.0	0.014363064	0.0026465948	0.016368028	0.014316601	0.0083904015	0.003560123	0.004287113	0.037076626	0.0014893485	0.005535073
0.0	0.014305119	0.0026676292	0.016396971	0.014374442	0.008393088	0.0035268539	0.0042880164	0.037271906	0.0014884694	0.005541394
0.0	0.012202648	0.0020725953	0.0075382064	0.004999921	0.0045552854	0.0020750605	0.0034269942	0.009955487	0.0038698763	0.011901007
0.0	0.0122111	0.0020553772	0.0075090956	0.0049764463	0.0045126216	0.0020629074	0.0034691372	0.009895778	0.0038595009	0.011800241
0.0	0.9872066	0.92860377	0.7326322	0.5278014	0.7354556	0.9522492	0.8588315	0.9127501	0.4736759	0.72238916
0.0	0.8394963	0.5269353	0.56782913	0.30954137	0.74063694	0.7896995	0.50832707	0.42194924	0.8347428	0.9014104
0.0	0.5669432	0.5494733	0.5722281	0.5613762	0.5559364	0.5592796	0.56664956	0.5490708	0.5666126	0.58460766
0.0	0.0113595985	0.0021922928	0.0037153137	0.0080046905	0.038852334	0.0062945653	0.0028559202	0.36061937	0.0005029931	0.06525721
0.0	0.46292278	0.00799016	0.0023841884	0.012128525	0.0015156933	0.008389215	0.07251622	0.008611301	0.0044296584	0.0060548526
0.0	0.032039277	0.01220551	0.011299867	0.00789514	0.006867263	0.010433451	0.006112541	0.00046249005	0.0031535835	0.006574036
0.0	0.92868906	0.79037964	0.7110146	0.73313713	0.83593833	0.9363472	0.8213818	0.24966851	0.83413595	0.41624433
0.0	0.92484534	0.78108215	0.69885	0.72390765	0.8312553	0.9341409	0.8138866	0.24043468	0.8268647	0.40829238
0.0	0.92408204	0.7820018	0.6969597	0.725472	0.8291318	0.9343537	0.81606185	0.24179912	0.8269545	0.40557757
0.0	0.9952597	0.9186352	0.14614545	0.6516802	0.28959477	0.63824815	0.9800843	0.38504577	0.91748613	0.39237553
0.0	0.99504375	0.914297	0.13782817	0.64015627	0.28167844	0.62844557	0.9790445	0.3761251	0.9135825	0.3827969
0.0	0.99505484	0.91494983	0.13748525	0.64201146	0.27972507	0.6296258	0.97921866	0.37806883	0.9135914	0.38128716
0.0	0.032334052	0.0034018832	0.0045707976	0.0059695654	0.0017746175	0.011119186	0.004177655	0.021712	0.0036667036	0.029820107
0.0	0.98502237	0.43954256	0.47558543	0.65719223	0.37309128	0.89237285	0.94510126	0.8915467	0.67147636	0.58433837
0.0	0.9841589	0.4273588	0.46050546	0.64531475	0.36679873	0.889681	0.9427078	0.8869242	0.65996915	0.5743264
0.0	0.9842243	0.42909992	0.45895922	0.6470179	0.36342806	0.890444	0.94346374	0.8877398	0.6599382	0.5719295
0.0	0.009270996	0.010075889	0.0009607908	0.007178509	0.008345224	0.003963588	0.04665509	0.004342871	0.0026879841	0.009734197
0.0	0.95770454	0.9453249	0.30128267	0.27416706	0.5892011	0.5797624	0.86673796	0.09226974	0.14941953	0.4473815
0.0	0.9555013	0.9425684	0.29618073	0.26385254	0.5812734	0.5707028	0.8601357	0.087752834	0.14280273	0.43819955
0.0	0.9552982	0.9430683	0.29591623	0.26531735	0.5783881	0.57260704	0.861642	0.088366814	0.14267568	0.43681902
0.0	0.98836064	0.8506992	0.6841859	0.58599365	0.41425973	0.23124468	0.82738304	0.8769729	0.6933049	0.87357175
0.0	0.5682624	0.55007935	0.57188356	0.5627232	0.55419075	0.5555597	0.5654655	0.5488946	0.5654658	0.5870975
0.0	0.56884277	0.5497168	0.57503957	0.56346625	0.5553356	0.5546192	0.56540304	0.54857	0.56613934	0.5879315
0.0	0.026734147	0.004585483	0.007895547	0.0020938455	0.0015292643	0.017006956	0.051166926	0.10886365	0.003047822	0.0049549774
0.0	0.5698234	0.54998463	0.57025224	0.56389666	0.55394036	0.55850005	0.5657229	0.54967487	0.5652597	0.5909681
0.0	0.944974	0.97222406	0.81976545	0.9723547	0.68284726	0.8499155	0.8903533	0.79097444	0.8626388	0.97075874
0.0	0.7076666	0.7151529	0.6873534	0.7461708	0.81790155	0.37039205	0.79710644	0.7516976	0.51209694	0.9140007
0.0	0.0087733595	0.0042957966	0.028551022	0.0052050157	0.004491622	0.034415085	0.0069803186	0.011760656	0.0016065027	0.004403122
0.0	0.92736816	0.29503495	0.21751015	0.44959736	0.2631785	0.79283476	0.47807848	0.62644124	0.84943324	0.5687056
0.0	0.048062302	0.0036862644	0.0016566056	0.0012775509	0.0039162426	0.017831001	0.003857241	0.015157647	0.0010601474	0.06105226
0.0	0.05211628	0.01041194	0.0066303033	0.013810722	0.0036148385	0.009528735	0.009981624	0.11722722	0.005886602	0.054626998
0.0	0.019178873	0.010603519	0.0027442125	0.00491372	0.0017199452	0.008157167	0.0066205277	0.046287227	0.01936578	0.005434673
0.0	0.027409647	0.0137590505	0.12771747	0.0049740407	0.0052287597	0.0044086124	0.0005863341	0.03531046	0.008493559	0.07441989
0.0	0.02007631	0.0039383727	0.0062280674	0.006624257	0.030500295	0.0042118365	0.01536586	0.1267279	0.0002675716	0.010343469
0.0	0.032041855	0.002589362	0.014144498	0.0093450425	0.005819179	0.0032075914	0.011662357	0.2503595	0.00222278	0.009142559
0.0	0.028136436	0.00083842105	0.028234664	0.005994088	0.17633702	0.0062175733	0.04386274	0.09655424	0.00025802338	0.015318354
0.0	0.5671172	0.55277544	0.56808746	0.56073725	0.5550202	0.559241	0.5648503	0.5497088	0.56389797	0.58718294
0.0	0.5657586	0.54948545	0.57160693	0.56120586	0.55622935	0.55531496	0.5628833	0.5495947	0.5584455	0.5843287
0.0	0.5688838	0.55019015	0.5715351	0.56470436	0.552178	0.5587835	0.5650947	0.5526966	0.56441146	0.58764
0.0	0.019510731	0.010640206	0.0027793702	0.0049165883	0.0017350212	0.00808079	0.0066216253	0.045656033	0.019077014	0.0053651226
0.0	0.56804156	0.55256224	0.57305646	0.5624483	0.55706644	0.5566095	0.5666846	0.55096626	0.5664074	0.59134424
0.0	0.56934124	0.5478726	0.5690225	0.56260055	0.5538363	0.5582703	0.56410575	0.54840004	0.5672185	0.5874626
0.0	0.020259745	0.0040002023	0.006245211	0.006671882	0.030279024	0.0040812204	0.015459995	0.12685703	0.00026693736	0.010183789
0.0	0.5691136	0.55316395	0.5745891	0.5638925	0.5590966	0.5538664	0.5673398	0.55039644	0.56741035	0.5895449
0.0	0.047512397	0.0200611	0.002400302	0.016068641	0.0040632277	0.011356949	0.013036492	0.034532648	0.032015413	0.0045079906
0.0	0.5666679	0.54951024	0.568545	0.5636427	0.5528581	0.56024355	0.5633426	0.55059445	0.5609635	0.5904234
0.0	0.01546205	0.007884406	0.005956558	0.003614847	0.0041531087	0.009827476	0.0054718168	0.011911615	0.01355699	0.0017822252
0.0	0.5676542	0.5495001	0.5715619	0.56207216	0.5556048	0.55650645	0.56519073	0.54923815	0.56614494	0.5891819
0.0	0.13338904	0.0008886949	0.0009783491	0.0019983295	0.002222083	0.02669879	0.075989455	0.040710997	0.0014294792	0.0069523985
0.0	0.5699654	0.5536565	0.5696623	0.56132746	0.5552188	0.56041855	0.56437933	0.5525296	0.5654426	0.5885857
0.0	0.048704244	0.0007736754	0.005040385	0.0015583668	0.0027658446	0.008096406	0.004590156	0.012513423	0.008325556	0.0022850449
0.0	0.56761813	0.55416167	0.5689114	0.5629284	0.5521797	0.5572263	0.56566507	0.5510558	0.5641292	0.5879106
0.0	0.5701226	0.55020845	0.5673898	0.5648543	0.55558866	0.55848897	0.566231	0.5513443	0.5631844	0.5873635
0.0	0.10090894	0.0215149	0.002788161	0.013777283	0.0032144058	0.002423844	0.044138882	0.099180356	0.0008741032	0.010340071
0.0	0.011862624	0.0033006994	0.012855345	0.0073685143	0.00769212	0.004669832	0.0002786421	0.087147534	0.0077888863	0.00500629
0.0	0.027460692	0.018847939	0.0009684012	0.015627379	0.037522074	0.005904603	0.01668453	0.07142998	0.0015943106	0.022225281
0.0	0.0060114944	0.0029232092	0.021771008	0.010222651	0.010853588	0.001279285	0.0047690105	0.0028319142	0.004743376	0.13866547
0.0	0.57244307	0.55353755	0.57354856	0.56030256	0.55659187	0.5589874	0.566493	0.5503908	0.56804186	0.590084
0.0	0.005497478	0.0038814426	0.041240953	0.003960607	0.0057045687	0.0079949275	0.101793274	0.02416508	0.023806116	0.004428273
0.0	0.56888205	0.55091476	0.56880397	0.5600473	0.55121225	0.5589063	0.56611454	0.5499807	0.5652165	0.58846694
0.0	0.5699092	0.55028594	0.5751289	0.56270784	0.5560756	0.5562336	0.5664584	0.5447955	0.5624453	0.5895157
0.0	0.5718909	0.55239105	0.5724695	0.5651257	0.55663484	0.5580571	0.5651253	0.5508162	0.563783	0.59063077
0.0	0.57148266	0.54716915	0.5751071	0.5643828	0.5578033	0.5588524	0.56517166	0.54679334	0.5677405	0.59010726
0.0	0.028192848	0.0008415242	0.028858775	0.006065497	0.17755452	0.006084053	0.0438629	0.097012885	0.00025528957	0.015196512
0.0	0.5714253	0.55249107	0.57324016	0.56565946	0.55698955	0.5576741	0.56541115	0.55029035	0.5688571	0.59304005
0.0	0.5636169	0.54881114	0.570257	0.5639084	0.5556628	0.5552576	0.567354	0.55244595	0.5643357	0.5889745
0.0	0.5662824	0.5509642	0.573068	0.56236255	0.55743635	0.55401146	0.5633759	0.54757535	0.55630356	0.5880837
0.0	0.74349445	0.6485705	0.5809163	0.4684718	0.5931795	0.47302428	0.7407022	0.5212111	0.5807606	0.69941986
0.0	0.011990731	0.0024058667	0.016475521	0.0041666776	0.005169702	0.007873778	0.008838386	0.028522635	0.0030174546	0.0076249326
0.0	0.56794333	0.5508972	0.5737161	0.5619005	0.5556463	0.55446184	0.5619299	0.5485602	0.5570931	0.5897736
0.0	0.022594908	0.0054701203	0.0009616768	0.0021519207	0.024257576	0.0067302654	0.024127599	0.014090503	0.0011627749	0.0032301072
0.0	0.5692479	0.54842776	0.57257545	0.5661914	0.5592012	0.5586648	0.5614268	0.5508429	0.56849664	0.58926725
0.0	0.97837216	0.8098095	0.8375924	0.9433127	0.46198234	0.87105554	0.09044093	0.066364676	0.55317175	0.6787698
0.0	0.5703219	0.5485584	0.57214564	0.5608053	0.55572194	0.5591688	0.567106	0.5476917	0.56432766	0.5894741
0.0	0.029034635	0.0022814146	0.0055444716	0.0053927354	0.029267099	0.006535301	0.007112688	0.0034905605	0.0039098267	0.016451687
0.0	0.98818076	0.87937504	0.80105424	0.839879	0.46037424	0.83905196	0.76310086	0.91180533	0.9234234	0.46786553
0.0	0.011130034	0.0061250334	0.0085202735	0.0045017656	0.009416623	0.0068346635	0.009946199	0.047308736	0.0025016682	0.01969392
0.0	0.5715845	0.55431837	0.57227415	0.5633966	0.5584402	0.561399	0.56715137	0.5505075	0.5675559	0.58964235
0.0	0.57036585	0.5536326	0.5756689	0.5630875	0.56013644	0.5588428	0.5649732	0.5505917	0.56692415	0.59071684
0.0	0.061087273	0.0011353234	0.002837806	0.011724942	0.022172643	0.019162832	0.006076612	0.008578114	0.009207978	0.045127127
0.0	0.71799797	0.70239574	0.46578744	0.3874648	0.8456426	0.81189793	0.2539001	0.46354577	0.47547555	0.6358951
0.0	0.015205999	0.008254788	0.01062638	0.029366685	0.00059848477	0.025249742	0.013863106	0.02560192	0.009880657	0.023996549
0.0	0.71360016	0.55186045	0.7805288	0.6561288	0.6774163	0.71876395	0.8099424	0.34280494	0.37816918	0.78801507
0.0	0.56882167	0.5512883	0.57527137	0.56082064	0.5544483	0.5585859	0.5653494	0.5490002	0.56426316	0.5880203
0.0	0.018110478	0.00070719904	0.002239817	0.0074598496	0.014151654	0.0034881416	0.035512704	0.011441372	0.007766252	0.0112188775
0.0	0.6884644	0.30454877	0.3959919	0.43835545	0.8198857	0.5537908	0.8610313	0.52047366	0.48613063	0.519813
0.0	0.5701687	0.55018836	0.5718615	0.5623872	0.55717033	0.5578713	0.56442297	0.54887164	0.5660335	0.5888874
0.0	0.75997937	0.34859458	0.49202424	0.46736974	0.32773432	0.65967727	0.7946372	0.59376	0.4229268	0.46833146
0.0	0.024001256	0.0038283514	0.0011917248	0.016557066	0.0032900635	0.01648523	0.0046059573	0.008769673	0.0038620464	0.02517358
0.0	0.043598372	0.026008561	0.008752299	0.019731533	0.022060562	0.040639184	0.026873969	0.064478934	0.05109559	0.013812157
0.0	0.5702821	0.548579	0.57049006	0.56282246	0.5558434	0.5584018	0.56410587	0.5486619	0.5663146	0.58855134
0.0	0.99502015	0.5274379	0.43755832	0.8596744	0.14346483	0.89428604	0.7564713	0.41450334	0.9145383	0.5355692
0.0	0.99378586	0.6712534	0.34422237	0.26062062	0.3079147	0.91706085	0.7947699	0.21873344	0.9597295	0.29725596
0.0	0.16468959	0.0024068283	0.008910175	0.018954378	0.0038348837	0.012025732	0.0032547968	0.02879057	0.009790702	0.005845938
0.0	0.05497937	0.00415161	0.0056193834	0.008756462	0.031143501	0.011192059	0.00942974	0.014902303	0.0029281862	0.0060934746
0.0	0.8605909	0.34977436	0.6169869	0.42629853	0.5528708	0.91385853	0.09300104	0.52853185	0.61621803	0.7836128
0.0	0.015132726	0.004337686	0.011511675	0.0133428695	0.008833889	0.004266506	0.000910406	0.014438777	0.0028734745	0.02513925
0.0	0.9862459	0.91266483	0.12097023	0.9375294	0.6103273	0.96329325	0.91462743	0.9192082	0.84623915	0.9752569
0.0	0.9959525	0.9201637	0.7839062	0.23984598	0.58897996	0.9431316	0.49704704	0.88503075	0.82543385	0.24591768
0.0	0.94169396	0.6361718	0.3654842	0.39708468	0.51344115	0.6799406	0.94575727	0.6114568	0.84949785	0.7576753
0.0	0.99525577	0.9764763	0.16631247	0.47832668	0.7466392	0.9218569	0.85329854	0.87278724	0.5442232	0.40510884
0.0	0.8750073	0.6020387	0.7345672	0.106696635	0.720228	0.85076797	0.28359383	0.6769355	0.6889897	0.5081285
0.0	0.9730961	0.8624783	0.5719607	0.6746432	0.7977232	0.7618736	0.87740606	0.60392946	0.068095274	0.8169464
0.0	0.5659358	0.5487571	0.57458776	0.55703276	0.55437446	0.5573261	0.56700855	0.54964644	0.5605742	0.5902001
0.0	0.009337981	0.013161858	0.021982752	0.004582715	0.010626601	0.027222568	0.026751224	0.004637422	0.006834806	0.04799979
0.0	0.6127672	0.37133265	0.618364	0.4996218	0.7017222	0.75663704	0.94099426	0.34246475	0.17258954	0.68894565
0.0	0.011041033	0.008878137	0.00053531706	0.0068791043	0.018385693	0.009056283	0.027099496	0.018210704	0.00044264886	0.003223601
0.0	0.9819873	0.68167776	0.38931334	0.7700279	0.95250803	0.9000302	0.4971371	0.8740436	0.29294813	0.34486246
0.0	0.9628333	0.86830914	0.07463102	0.78814596	0.9176311	0.83139366	0.8061915	0.91304964	0.13959111	0.31534293
0.0	0.64315116	0.38102496	0.86098707	0.2025542	0.7460277	0.3351055	0.7848247	0.36053145	0.09134701	0.8016247
0.0	0.7610127	0.63904446	0.21675877	0.2891724	0.661975	0.71344477	0.41137275	0.7736989	0.012555717	0.759262
0.0	0.00912631	0.012793403	0.021164319	0.004627609	0.010358655	0.027349832	0.026293192	0.0044898125	0.006847849	0.047354016
0.0	0.9803981	0.8332762	0.53633314	0.7497137	0.6214636	0.86899406	0.7567263	0.6196283	0.1249472	0.88801575
0.0	0.9931942	0.9511158	0.74682045	0.78421056	0.27674824	0.8192754	0.92101943	0.9445673	0.85739994	0.91830564
0.0	0.98926455	0.8876691	0.72871244	0.77221763	0.5287241	0.94239897	0.5478559	0.9550125	0.14709805	0.6276927
0.0	0.09026631	0.006081582	0.016359169	0.0059177666	0.006185728	0.018711569	0.0030860722	0.13566104	0.0006857932	0.008343483
0.0	0.089777455	0.0061475537	0.01636613	0.005956812	0.0061948365	0.018818906	0.0030796358	0.13450375	0.0006748459	0.008312193
0.0	0.5706734	0.5507781	0.57228756	0.5601027	0.55377513	0.55658966	0.5659933	0.54851955	0.5645626	0.58830863
0.0	0.5669262	0.54949355	0.57248557	0.5636449	0.555164	0.55433726	0.56370014	0.5487279	0.56137174	0.5904196
0.0	0.029057588	0.023231193	0.0024923566	0.0077861925	0.0021083772	0.029093565	0.0040523745	0.002280603	0.019145377	0.0025734175
0.0	0.02922294	0.023313945	0.0025002193	0.007862206	0.0021095183	0.029060846	0.0040952573	0.0022567175	0.018888257	0.0025916633
0.0	0.9637139	0.9872794	0.23591293	0.8057254	0.19825442	0.90371287	0.5072645	0.6303042	0.8319843	0.31120268
0.0	0.95568913	0.7960313	0.51108253	0.72628987	0.5978866	0.64467865	0.73568124	0.95446306	0.11264928	0.7657113
0.0	0.74419487	0.53870386	0.618519	0.4461495	0.6717716	0.57031393	0.54530215	0.87053126	0.1557601	0.56250805
0.0	0.5694315	0.549885	0.56862915	0.561076	0.5524287	0.55608124	0.56500614	0.54884917	0.5644448	0.58705163
0.0	0.12835751	0.004353254	0.0045162346	0.007407672	0.0021994412	0.02350525	0.002808936	0.27545115	0.00060125056	0.008319129
0.0	0.99492353	0.9038416	0.32090643	0.90606654	0.4944274	0.9081159	0.7806801	0.94581777	0.17800073	0.8724433
0.0	0.80197954	0.5389636	0.5534512	0.62672234	0.41558197	0.6792464	0.42844072	0.696737	0.33129457	0.5808776
0.0	0.99463505	0.8985352	0.30908954	0.90325385	0.48772117	0.90501124	0.7720079	0.9436035	0.17012827	0.86843723
0.0	0.1536175	0.013810852	0.038407438	0.02860303	0.0016810016	0.01799193	0.0009092262	0.012177666	0.011142711	0.009040651
0.0	0.99604744	0.899662	0.1824834	0.90629447	0.032637887	0.9766253	0.82562715	0.6422752	0.8668622	0.8088799
0.0	0.9952963	0.6407303	0.057626218	0.83224446	0.22197877	0.9766689	0.55414796	0.7373389	0.84755707	0.54089344
0.0	0.5720762	0.5473364	0.5728096	0.5665063	0.5602371	0.5596067	0.5654995	0.55197537	0.56890315	0.5916384
0.0	0.025065795	0.033736296	0.0053018746	0.025086785	0.0008070951	0.0023389205	0.003230376	0.009941829	0.006566952	0.008619903
0.0	0.021618469	0.003920983	0.0013374602	0.0042347373	0.10725551	0.00585993	0.014284351	0.008916924	0.008264877	0.009667217
0.0	0.95068073	0.28996167	0.22001539	0.65957123	0.98348975	0.6047134	0.7967744	0.55079913	0.980552	0.942862
0.0	0.9909978	0.6910293	0.0957872	0.71327335	0.9016166	0.95361793	0.8945481	0.73791945	0.8220952	0.1955188
0.0	0.021311924	0.0034193874	0.0030187014	0.0135879135	0.0058599776	0.0063420758	0.004502462	0.040988475	0.0028605573	0.35684314
0.0	0.02120341	0.003390563	0.0030111924	0.013579557	0.005828538	0.006276933	0.004495438	0.04101536	0.0028529314	0.35561174
0.0	0.9910294	0.64611346	0.7853457	0.85927135	0.7977969	0.7938551	0.6614979	0.7336196	0.3740576	0.96973294
0.0	0.79396254	0.4673604	0.66527814	0.48988795	0.7015348	0.517906	0.6654573	0.63089436	0.120151244	0.8528038
0.0	0.9904421	0.63500077	0.7748732	0.85518944	0.79207397	0.78776914	0.6509087	0.7233289	0.36190933	0.9685476
0.0	0.9900947	0.9694131	0.12284084	0.76075584	0.96450216	0.88507384	0.9237832	0.7824478	0.6107511	0.86241364
0.0	0.99185735	0.63687915	0.46187288	0.121310525	0.4832984	0.8711513	0.6484019	0.968473	0.7104113	0.49867696
0.0	0.99185735	0.63687915	0.46187282	0.121310525	0.48329842	0.8711513	0.6484019	0.968473	0.7104113	0.49867696
0.0	0.99185735	0.63687915	0.46187288	0.121310525	0.4832984	0.87115127	0.648402	0.968473	0.7104113	0.49867696
0.0	0.9917191	0.8360241	0.83938533	0.6522443	0.9763557	0.9360594	0.9401452	0.23807746	0.8268314	0.9549656
0.0	0.99291843	0.6647443	0.09129691	0.7470691	0.7731509	0.40799734	0.9592474	0.6826309	0.8620381	0.19681492
0.0	0.021695	0.0034955996	0.003369902	0.010283141	0.01739964	0.016308261	0.04018006	0.0013096811	0.014999734	0.016697468
0.0	0.64974695	0.51797324	0.78871566	0.5754146	0.5619265	0.6700821	0.39060655	0.7862537	0.53813976	0.6014918
0.0	0.018023001	0.015384442	0.0516905	0.011833862	0.24371107	0.013139821	0.0057578054	0.031218434	0.006926538	0.008577506
0.0	0.8770043	0.5170441	0.56905144	0.029709365	0.3171208	0.669343	0.39622846	0.1773488	0.4869361	0.85111
0.0	0.9752617	0.6897257	0.923442	0.7887302	0.9704851	0.7184701	0.72242147	0.15036727	0.94181037	0.86904156
0.0	0.56872684	0.5509268	0.57424986	0.5595511	0.5562589	0.56091106	0.5646946	0.55079144	0.566333	0.5900968
0.0	0.8856637	0.9946175	0.16121668	0.84830153	0.96231085	0.6160348	0.9796281	0.7969074	0.99328554	0.984608
0.0	0.012604299	0.021779332	0.005420027	0.015096717	0.010110038	0.0039118403	0.009247256	0.051799472	0.021064503	0.078412496
0.0	0.99488586	0.94961077	0.044417232	0.59934056	0.79674083	0.6888517	0.46035874	0.4612696	0.9665087	0.39098024
0.0	0.9946924	0.949402	0.042474743	0.59834176	0.7946321	0.6856476	0.45486474	0.4592023	0.9663649	0.38494164
0.0	0.85468024	0.535772	0.2977673	0.44348353	0.60386735	0.7928664	0.38817364	0.26363927	0.58271354	0.47330558
0.0	0.0117049785	0.016962014	0.0023093205	0.004674837	0.0028118333	0.0035589898	0.035734914	0.011675119	0.007480556	0.039453387
0.0	0.9121577	0.8223699	0.10698105	0.5494948	0.7564116	0.78479075	0.9521605	0.5648632	0.9745343	0.9089842
0.0	0.010264276	0.012303741	0.0015365002	0.025167884	0.013896471	0.015346516	0.006205822	0.009080488	0.023322714	0.01277867
0.0	0.13581017	0.010968373	0.020458475	0.0035705243	0.02675179	0.017574143	0.0021157446	0.016986432	0.007291555	0.008116109
0.0	0.5724381	0.5495618	0.5732206	0.5623683	0.5541648	0.5566201	0.56780237	0.55079603	0.56138587	0.5882489
0.0	0.84010494	0.77386194	0.75997865	0.31867328	0.8200712	0.6072181	0.70933884	0.16442676	0.41574776	0.7942905
0.0	0.029646698	0.025609726	0.00087876763	0.002302603	0.0034111477	0.011620571	0.002773395	0.00258658	0.0076301447	0.16210154
0.0	0.9909496	0.9466614	0.051464222	0.56011754	0.25509134	0.84544843	0.82904214	0.4144875	0.9382478	0.96700746
0.0	0.7014511	0.5706198	0.15747842	0.36818603	0.5819251	0.78206956	0.43733123	0.8818312	0.5849204	0.9673427
0.0	0.012858959	0.0043741222	0.018702418	0.0040919757	0.0027115548	0.015754476	0.016722053	0.023542445	0.012193979	0.036360145
0.0	0.85507655	0.6431142	0.3534931	0.73833907	0.70833766	0.54142386	0.9717439	0.43694958	0.96291	0.6040518
0.0	0.8570482	0.63851273	0.35501838	0.7356261	0.7059922	0.5394234	0.9714418	0.43637162	0.9634995	0.6054122
0.0	0.8545136	0.63774925	0.35453546	0.7325333	0.70738184	0.5359617	0.97179925	0.43655592	0.96314436	0.6028557
0.0	0.856847	0.47268477	0.52980447	0.57125944	0.941906	0.6611161	0.50890875	0.5862482	0.030862652	0.66306746
0.0	0.0060374527	0.013112568	0.00031850685	0.006546843	0.01011834	0.010817361	0.012683381	0.090228684	0.0043993923	0.040150866
0.0	0.9863259	0.9728344	0.3930202	0.528609	0.9841339	0.91256297	0.91134906	0.6702783	0.9328602	0.7610137
0.0	0.03088183	0.00446293	0.0007013501	0.008780408	0.262275	0.003966652	0.030550193	0.028240714	0.0063759233	0.047382753
0.0	0.6963884	0.9331521	0.8720332	0.6019412	0.96094006	0.72920156	0.6769572	0.45350534	0.48680997	0.7040916
0.0	0.030067196	0.0043409658	0.0006493166	0.008681675	0.2532628	0.0038912355	0.029634248	0.026904788	0.0062923166	0.047187515
0.0	0.029964307	0.004356879	0.0006631902	0.008625495	0.25470454	0.003925992	0.02956643	0.027245827	0.0063181	0.04718226
0.0	0.9947572	0.712653	0.1659175	0.71158075	0.7648428	0.55299735	0.954094	0.9080298	0.9185749	0.3295601
0.0	0.9872132	0.786879	0.11903368	0.84269357	0.98180723	0.7555649	0.9790563	0.9209049	0.70327145	0.9206331
0.0	0.8912641	0.8198775	0.62781256	0.2637515	0.8419757	0.6782494	0.7440688	0.7507956	0.877077	0.54429525
0.0	0.21446562	0.006759902	0.0012106368	0.003109919	0.0062415316	0.0046734666	0.014019291	0.041097533	0.009220037	0.006025829
0.0	0.2101358	0.006579809	0.001133596	0.0029815712	0.005989183	0.0046191937	0.013337397	0.03937151	0.009026616	0.005996034
0.0	0.20889196	0.0066254777	0.0011392083	0.0030080574	0.006017022	0.004625051	0.013591703	0.039252438	0.009067595	0.0059394133
0.0	0.93074745	0.6460093	0.5747283	0.65427125	0.78080755	0.5935188	0.77787006	0.68125415	0.8086137	0.20788139
0.0	0.994962	0.90528244	0.36480594	0.8984356	0.86596876	0.966171	0.5273193	0.7450601	0.98839974	0.43404225
0.0	0.9950132	0.9057901	0.3677596	0.8989876	0.86688673	0.966204	0.53249025	0.7442604	0.9884431	0.43370366
0.0	0.9398991	0.8646451	0.21883976	0.5680337	0.981512	0.6136659	0.94964206	0.20286657	0.92074656	0.95965004
0.0	0.9827375	0.7225067	0.074129105	0.5989293	0.9824415	0.90150476	0.9522126	0.13557963	0.94606984	0.8478905
0.0	0.5402373	0.55281925	0.61856925	0.4845402	0.86169344	0.6415201	0.85314137	0.5056103	0.6694828	0.62419456
0.0	0.73910475	0.60902697	0.58058625	0.56238025	0.34674478	0.49010125	0.70642716	0.10955357	0.44270602	0.7881133
0.0	0.56843287	0.55027074	0.57130885	0.56307936	0.55598164	0.55796343	0.5659094	0.5493109	0.56579304	0.5880403
0.0	0.5691836	0.55022925	0.5741258	0.5639397	0.5564109	0.55770504	0.5659409	0.54914576	0.56609666	0.588234
0.0	0.03450528	0.00502231	0.0069738133	0.011637765	0.008972102	0.042539593	0.01884501	0.016232131	0.0030110017	0.06760608
0.0	0.99261415	0.977644	0.79513514	0.89076394	0.8676302	0.89930236	0.9739214	0.9655975	0.9417054	0.9616031
0.0	0.009044437	0.002446223	0.0031855756	0.0061936914	0.036650993	0.012814384	0.004380261	0.0018318065	0.022987442	0.09524938
0.0	0.56953025	0.5496466	0.5692714	0.5609561	0.5548545	0.55690897	0.563111	0.54805243	0.5685694	0.5903836
0.0	0.0040156986	0.0015837777	0.010079134	0.0071724425	0.0036121001	0.0030602352	0.005839742	0.02268843	0.001034729	0.008181391
0.0	0.011822264	0.0073859245	0.010606436	0.01795377	0.017493987	0.0016260659	0.0030363856	0.020836754	0.0014528974	0.004638014
0.0	0.3445592	0.011235207	0.0014109281	0.032700837	0.01858059	0.017549256	0.0017267253	0.032996185	0.015067675	0.007710521
0.0	0.047275737	0.008340702	0.012641164	0.003533026	0.004397803	0.006934099	0.0051100114	0.012644907	0.0013473148	0.0035747357
0.0	0.99137855	0.9541082	0.063922726	0.8398873	0.94472635	0.91249555	0.1678068	0.87009674	0.9612418	0.3813002
0.0	0.008275326	0.0141858095	0.0015462238	0.0072499136	0.00465715	0.007957819	0.0020769017	0.037472118	0.025182223	0.0029277185
0.0	0.04776783	0.015897445	0.013119296	0.011567387	0.02206797	0.043452762	0.023732847	0.033456795	0.036539048	0.16540526
0.0	0.5678609	0.5515254	0.5686306	0.5621878	0.5543968	0.55760366	0.5626136	0.5507482	0.5627319	0.5885585
0.0	0.5670211	0.5479479	0.57355213	0.5640228	0.55288064	0.5576493	0.56083685	0.550627	0.5659196	0.5817569
0.0	0.9951952	0.95414346	0.3905093	0.9461559	0.6436392	0.94916445	0.9272547	0.961814	0.80295306	0.90409625
0.0	0.57118225	0.5501374	0.5723843	0.56207347	0.5533565	0.55728	0.5621933	0.54859227	0.5636366	0.5885523
0.0	0.57064676	0.55071497	0.57366145	0.5637517	0.55694634	0.5576595	0.56323636	0.5501155	0.5680177	0.5877358
0.0	0.959184	0.94711757	0.752773	0.86623555	0.3954549	0.7782375	0.9573795	0.50560886	0.8492191	0.5940255
0.0	0.5699159	0.55068046	0.57230455	0.5637818	0.553628	0.5583026	0.56197	0.5493236	0.5635402	0.5895994
0.0	0.5692422	0.54984516	0.57306737	0.5651747	0.5579997	0.558744	0.56671095	0.5485042	0.5697245	0.588012
0.0	0.99271727	0.44567922	0.504449	0.5956132	0.43521726	0.60678476	0.95102304	0.9159602	0.42938972	0.6261006
0.0	0.9882742	0.9213445	0.3805447	0.94484043	0.4790653	0.85425377	0.92069733	0.63125306	0.99354905	0.41551718
0.0	0.5694877	0.55025196	0.57083154	0.5623859	0.55358005	0.5588167	0.5618972	0.5490116	0.5643561	0.59104466
0.0	0.5664746	0.5488105	0.5734083	0.5616977	0.554841	0.55498856	0.56595534	0.54810095	0.5668312	0.58856463
0.0	0.9591874	0.87349725	0.83502597	0.36817575	0.26041296	0.82070434	0.94558126	0.92898065	0.9388742	0.50203127
0.0	0.9935595	0.6749961	0.30377918	0.4073009	0.36929622	0.9664609	0.91282254	0.8705793	0.27117366	0.85704434
0.0	0.5708526	0.5522922	0.57262975	0.56295186	0.5537675	0.55758244	0.5624636	0.54793787	0.5636476	0.58959395
0.0	0.9949484	0.69846606	0.83912855	0.48031074	0.3526057	0.8175413	0.66329527	0.8301816	0.9204553	0.18559463
0.0	0.56800246	0.54936725	0.57296956	0.56448907	0.5534678	0.5604744	0.5609336	0.54917276	0.56622785	0.59059846
0.0	0.56857497	0.5509151	0.57305586	0.5624941	0.55363494	0.5600914	0.5620141	0.5494827	0.56425357	0.59113526
0.0	0.9942978	0.969715	0.18615593	0.63244295	0.75017166	0.81365776	0.75688034	0.90422153	0.8625958	0.67833453
0.0	0.97860456	0.8403861	0.49002197	0.53026354	0.68471646	0.9386911	0.7866488	0.9174604	0.8799523	0.26071703
0.0	0.9920699	0.8490531	0.15399154	0.9412813	0.98671955	0.7567865	0.783451	0.6158663	0.1587161	0.9800733
0.0	0.006176891	0.0030291164	0.022873769	0.010576141	0.011168132	0.0012874005	0.004985093	0.002916786	0.0048471303	0.13751559
0.0	0.56983685	0.5517944	0.5735074	0.56337196	0.55286574	0.5569102	0.5616363	0.55046237	0.5634194	0.5892529
0.0	0.005602237	0.00402741	0.04317038	0.0041075707	0.0058502546	0.008123902	0.10613766	0.024872253	0.024350137	0.0044463486
0.0	0.5711633	0.5494842	0.57486373	0.56361777	0.5587024	0.558241	0.5657849	0.5460179	0.5626235	0.5884288
0.0	0.571103	0.5517269	0.5728179	0.56314427	0.5540675	0.5591313	0.5628366	0.5502836	0.56379116	0.5914122
0.0	0.568843	0.5524189	0.57436645	0.5618919	0.554888	0.5587549	0.56215054	0.5508595	0.56412023	0.5892463
0.0	0.57079995	0.54977494	0.5735477	0.56512916	0.5569691	0.5593876	0.5638256	0.5488652	0.56827396	0.5887245
0.0	0.99526113	0.565059	0.28346586	0.6000772	0.8492631	0.9521893	0.9371832	0.3604081	0.10789626	0.79975593
0.0	0.5703933	0.55323076	0.57354367	0.5617701	0.55518836	0.5577832	0.56260777	0.5502316	0.56519276	0.5907811
0.0	0.57146513	0.5494548	0.56992596	0.56234825	0.5560968	0.5562711	0.5672877	0.5490993	0.56679577	0.58812636
0.0	0.56829685	0.55008644	0.5667482	0.5616322	0.5537379	0.556319	0.5665132	0.54682153	0.5603138	0.58765393
0.0	0.5688382	0.55048954	0.5667418	0.5588228	0.5543963	0.556422	0.5660603	0.54729545	0.55977947	0.5885797
0.0	0.5650264	0.5452451	0.5708717	0.5615674	0.553333	0.5562968	0.5633511	0.54986036	0.5646449	0.585466
0.0	0.13367075	0.014683875	0.0063735372	0.030357437	0.0073834737	0.036215287	0.0023898864	0.066609025	0.0030315972	0.023633515
0.0	0.56987244	0.5505	0.56890535	0.5634168	0.5550248	0.5567541	0.5651927	0.5482258	0.562019	0.5866421
0.0	0.5704141	0.55103916	0.5690777	0.56055903	0.555332	0.55655015	0.5652253	0.54844165	0.56138206	0.58765966
0.0	0.56734365	0.5483144	0.57547975	0.561948	0.5557798	0.55739105	0.56200063	0.5500693	0.56474584	0.58739215
0.0	0.009282728	0.0036321587	0.033950996	0.013371085	0.02485724	0.004125461	0.025372112	0.0026558707	0.0048394124	0.018591644
0.0	0.56952703	0.5520243	0.5679622	0.56013995	0.5548078	0.55693907	0.5656019	0.5484028	0.5607111	0.5886766
0.0	0.5699491	0.55248916	0.5683209	0.5587525	0.55527836	0.5571944	0.56541044	0.5488659	0.56012607	0.5895075
0.0	0.5655917	0.54674286	0.5744811	0.5612753	0.5546506	0.55729115	0.5651381	0.5492759	0.5667309	0.5883753
0.0	0.22965044	0.0024044607	0.0067046443	0.005650285	0.00090285344	0.016804356	0.026758611	0.040972073	0.013271963	0.022701444
0.0	0.0378187	0.008737894	0.014037171	0.010972636	0.009407065	0.009512938	0.024122871	0.029390888	0.024065046	0.006976284
0.0	0.5697198	0.55213886	0.56853396	0.56026757	0.55414283	0.5571993	0.56525195	0.54877883	0.5638185	0.58821666
0.0	0.5702601	0.55214137	0.5688135	0.5587974	0.5543663	0.5572837	0.5653614	0.5486356	0.56343687	0.58900505
0.0	0.5652156	0.54696536	0.57467026	0.56211615	0.5542259	0.55804807	0.56529236	0.54911685	0.56505686	0.5880232
0.0	0.016938845	0.0038530221	0.030659694	0.0053670364	0.0021707595	0.060217142	0.012575886	0.10652479	0.015486131	0.014980267
0.0	0.05660209	0.006948709	0.0152329635	0.007003586	0.00523235	0.022734277	0.013661667	0.038756993	0.0017165485	0.030114498
0.0	0.5701097	0.55246276	0.5690758	0.5621366	0.55600744	0.55683106	0.5671334	0.54602134	0.560727	0.58742917
0.0	0.5706516	0.55245805	0.5689784	0.5590341	0.55583966	0.55668443	0.5655195	0.5462479	0.5603793	0.588029
0.0	0.18376462	0.008596703	0.08673486	0.018434776	0.011184595	0.0050896644	0.0015407123	0.010588403	0.0076603848	0.0011301942
0.0	0.56947494	0.55151635	0.5703841	0.5590061	0.55435985	0.55771065	0.56574434	0.5502967	0.56307214	0.58754945
0.0	0.07052239	0.008819037	0.0015468495	0.012980334	0.021598946	0.012403974	0.0042693755	0.020854283	0.007987341	0.02872573
0.0	0.015734147	0.008285966	0.0011405613	0.007924244	0.0074883667	0.07737339	0.014448273	0.017938308	0.006997958	0.006784516
0.0	0.1949212	0.0036004575	0.025193999	0.07628107	0.25922322	0.006840029	0.030441688	0.03088924	0.0018612072	0.6568922
0.0	0.57092416	0.55289954	0.5675911	0.5581552	0.555469	0.55688775	0.5664416	0.54954404	0.56049716	0.5901908
0.0	0.5657152	0.54556274	0.57418376	0.56161	0.55473423	0.55582017	0.56489253	0.547872	0.56387746	0.5875993
0.0	0.5695848	0.5529366	0.5698413	0.56161714	0.55493313	0.5570755	0.5646882	0.55015904	0.56353354	0.5893823
0.0	0.5699891	0.552848	0.5700463	0.5584353	0.55491096	0.5572504	0.5642313	0.5504171	0.56325287	0.5899876
0.0	0.5662081	0.5463986	0.573943	0.56122524	0.552749	0.55534625	0.56453943	0.5488156	0.566747	0.58800185
0.0	0.106062666	0.003858674	0.0008949404	0.0032726857	0.006889478	0.007816503	0.005508146	0.006132864	0.0008709942	0.004742172
0.0	0.56719	0.5520829	0.56614006	0.5610696	0.5555802	0.556832	0.5645632	0.5490622	0.5625914	0.5892402
0.0	0.5677734	0.5522488	0.56612384	0.5582805	0.5555246	0.5570713	0.56307	0.5493559	0.5619458	0.5898094
0.0	0.56625	0.54571956	0.57282	0.5602267	0.55007726	0.55587095	0.56589174	0.54647124	0.56202257	0.5877554
0.0	0.5700253	0.5507208	0.5701612	0.5620613	0.5532497	0.5576857	0.5652443	0.5504435	0.5651156	0.58720696
0.0	0.0052573173	0.002335237	0.0019094705	0.0014346478	0.0061651547	0.0017085952	0.10575812	0.031622067	0.007282911	0.035050064
0.0	0.9913435	0.76094955	0.26555333	0.390333	0.40589723	0.6493939	0.9744864	0.2929581	0.97090393	0.76348555
0.0	0.99426794	0.9916048	0.54394895	0.7802217	0.94037515	0.9538105	0.9832948	0.85291195	0.9074865	0.64769226
0.0	0.5708774	0.549389	0.57480484	0.56209606	0.5573627	0.55820465	0.5646899	0.55129284	0.5648036	0.58934915
0.0	0.85166645	0.9733989	0.8404507	0.48009545	0.88657635	0.6541114	0.8986272	0.78626215	0.6108511	0.67618996
0.0	0.06641507	0.0032477428	0.0027656946	0.017512748	0.0040040757	0.04358232	0.054651853	0.24841173	0.009007177	0.020105913
0.0	0.7386373	0.4687932	0.3409148	0.68381035	0.43814355	0.6854737	0.6457923	0.1236999	0.49471515	0.8025226
0.0	0.18133907	0.0018745271	0.011290021	0.014520403	0.004838193	0.068813525	0.003263971	0.08225761	0.0046498636	0.028761353
0.0	0.5665322	0.5496076	0.5703688	0.5610567	0.5515161	0.5554523	0.56465673	0.54971933	0.56253856	0.58762383
0.0	0.56544065	0.5490976	0.5680602	0.5622426	0.553197	0.5549879	0.56509763	0.54927045	0.56268483	0.58787405
0.0	0.82727057	0.07595489	0.7967926	0.49552155	0.7868504	0.49946907	0.6791508	0.048435573	0.6839436	0.8532908
0.0	0.08154672	0.0032107776	0.028953783	0.011128822	0.0007205025	0.0073631415	0.010467693	0.0018807746	0.0062685125	0.022844713
0.0	0.5682075	0.54981875	0.56996465	0.5589278	0.55325437	0.55612946	0.5650332	0.54946405	0.56052345	0.58946055
0.0	0.5663669	0.5514586	0.57335347	0.5635385	0.5563734	0.55426264	0.5662072	0.5485141	0.56111	0.5896916
0.0	0.992178	0.67817956	0.26622996	0.8826718	0.9393602	0.8951346	0.98020726	0.96419585	0.8204788	0.96582854
0.0	0.09863151	0.014529474	0.002498227	0.017180178	0.022928853	0.026984764	0.038109284	0.03269433	0.013922926	0.054936424
0.0	0.5700449	0.5541232	0.5731755	0.5647333	0.55745816	0.5597829	0.56744045	0.551064	0.5682836	0.5888323
0.0	0.7451633	0.28121665	0.7126499	0.25481334	0.5230004	0.73466456	0.75070214	0.28369364	0.67750025	0.38707078
0.0	0.99131024	0.8263519	0.5451962	0.8358643	0.9353998	0.93388706	0.6837341	0.25067884	0.96005386	0.8508431
0.0	0.5961934	0.5769889	0.60059166	0.57867646	0.57485425	0.5722083	0.58246917	0.571221	0.5816254	0.6073861
0.0	0.5686954	0.5521422	0.5737715	0.5646037	0.55545014	0.55708325	0.5638265	0.5505953	0.56520003	0.58934003
0.0	0.18420723	0.007313246	0.09033306	0.014758974	0.009979414	0.003934744	0.08278769	0.02925327	0.008154833	0.0050494084
0.0	0.17942704	0.0072312197	0.08805209	0.014584051	0.009760127	0.003949764	0.08151663	0.028440988	0.008112253	0.0050682006
0.0	0.9886057	0.65095586	0.97874933	0.74761754	0.5505367	0.841638	0.97122115	0.6923965	0.98217934	0.8234446
0.0	0.997047	0.91430277	0.93318594	0.9446821	0.57872725	0.8908587	0.98716474	0.20975812	0.9653818	0.3848447
0.0	0.17930818	0.007139824	0.0869795	0.014402344	0.0097621735	0.0038644243	0.08040026	0.028695034	0.007939463	0.0049932953
0.0	0.6602877	0.66698235	0.81024116	0.32613683	0.5393802	0.6338361	0.7490418	0.14401734	0.55364776	0.6657419
0.0	0.9099636	0.4699796	0.7795491	0.31899282	0.5909666	0.6715979	0.9222861	0.43899533	0.71737283	0.5530933
0.0	0.1786049	0.007085249	0.08602233	0.014337198	0.0097377505	0.003875253	0.080529705	0.028346129	0.007905194	0.0049675195
0.0	0.014008446	0.010786221	0.0059041153	0.011861233	0.008977823	0.00076544506	0.0030445089	0.064531736	0.004475957	0.12791407
0.0	0.9928933	0.90608925	0.76127917	0.29606792	0.34208924	0.8949829	0.9360443	0.8124172	0.2313664	0.27873188
0.0	0.019378131	0.0011212619	0.033627085	0.013427301	0.031921457	0.004518128	0.0038738947	0.011333474	0.0057031596	0.04124083
0.0	0.024771065	0.0069381227	0.013209072	0.0093631325	0.0057323305	0.0073413732	0.03278946	0.12645458	0.017537223	0.0055341437
0.0	0.025180388	0.007182769	0.013544451	0.009433072	0.0058235363	0.0072833593	0.033651408	0.13004327	0.01724601	0.005702905
0.0	0.025180388	0.007182769	0.013544451	0.009433072	0.0058235363	0.0072833593	0.033651408	0.13004327	0.01724601	0.005702905
0.0	0.025669096	0.007166082	0.01371988	0.009422701	0.005842542	0.007273192	0.034753717	0.13028426	0.017389763	0.005729777
0.0	0.98142403	0.13506728	0.8778807	0.63243663	0.50334024	0.2676587	0.50000405	0.74320996	0.9867545	0.8694556
0.0	0.5671634	0.5468073	0.5678713	0.5613404	0.5530611	0.557468	0.564278	0.54866534	0.5667035	0.5859581
0.0	0.58486813	0.5660595	0.589573	0.5710149	0.5673981	0.56504804	0.5742898	0.5622077	0.5720146	0.5986614
0.0	0.033829972	0.0019333372	0.041546773	0.013936799	0.0054550846	0.001659993	0.020619482	0.008949696	0.02868956	0.053176105
0.0	0.56763583	0.55089974	0.5712379	0.56110007	0.5530129	0.55765384	0.5596512	0.5490933	0.56178355	0.58863574
0.0	0.5668074	0.5503318	0.5735078	0.5615096	0.5536882	0.55711496	0.5656338	0.54877317	0.5641935	0.58762395
0.0	0.5661557	0.54999596	0.5729498	0.56051636	0.5534132	0.5570854	0.56520826	0.5482253	0.564219	0.58829933
0.0	0.7625493	0.53907	0.52440023	0.45811495	0.7151938	0.71901596	0.8759932	0.7420457	0.30343565	0.663662
0.0	0.9825242	0.979814	0.78922147	0.883813	0.94552183	0.7312424	0.95205975	0.9130752	0.9871837	0.86511254
0.0	0.6916015	0.9245538	0.8311894	0.552237	0.5865203	0.5522669	0.8662716	0.17955735	0.3297412	0.7615012
0.0	0.9705164	0.6237869	0.91337293	0.5448368	0.52188617	0.5510659	0.7050534	0.75782	0.918718	0.8690068
0.0	0.8728009	0.4225815	0.41138607	0.57551223	0.4881839	0.65653604	0.7489624	0.5280218	0.5438356	0.6839316
0.0	0.90591705	0.28128737	0.90953386	0.58502555	0.5848286	0.69275516	0.9141715	0.7624866	0.7590335	0.55540043
0.0	0.6936192	0.62012774	0.9163584	0.6654211	0.6591295	0.6792187	0.7616194	0.8720187	0.6124735	0.6265259
0.0	0.024027329	0.0027406474	0.0008153959	0.0053739008	0.054823954	0.0027344844	0.09568183	0.03692992	0.0012271736	0.005564761
0.0	0.02405568	0.0027080185	0.0008155156	0.0052435505	0.055554494	0.0027574112	0.09609103	0.03760037	0.0012431478	0.005515726
0.0	0.02413291	0.0027467976	0.0008335436	0.0052799964	0.05692486	0.0027552184	0.09733104	0.03826183	0.0012348985	0.00561414
0.0	0.0087162815	0.004767594	0.0022309038	0.00484673	0.00050907256	0.0018113056	0.008318421	0.024227824	0.0011696897	0.0146344025
0.0	0.03005136	0.0046284064	0.042254303	0.0093257	0.0017966016	0.0011726711	0.006064649	0.019441253	0.0006861648	0.0027883707
0.0	0.44921243	0.015649443	0.08812844	0.004236012	0.15479904	0.05113796	0.3551932	0.33720508	0.009957226	0.01140524
0.0	0.82734287	0.74577034	0.693117	0.62683266	0.7201905	0.5376119	0.71571875	0.33584437	0.48717842	0.7102076
0.0	0.1357668	0.0109269535	0.07897804	0.033336263	0.061765816	0.028940497	0.050036795	0.09580791	0.019892145	0.008676843
0.0	0.9823308	0.8585415	0.9073794	0.9030696	0.8627885	0.6869471	0.9529923	0.9692947	0.9540814	0.9278889
0.0	0.015217192	0.0059516276	0.10510489	0.012882992	0.013438221	0.022115393	0.038440075	0.5382095	0.004871376	0.022622963
0.0	0.015336008	0.0059596533	0.10513602	0.01299369	0.013335753	0.022215704	0.038823005	0.537833	0.0049405186	0.02290267
0.0	0.016018458	0.006130749	0.10815172	0.013175997	0.01380236	0.022634674	0.04036914	0.5474829	0.004964303	0.023523461
0.0	0.015285591	0.0059805424	0.10464633	0.012953798	0.013461288	0.022024991	0.038192756	0.53973806	0.004835464	0.022617502
0.0	0.015597706	0.0060927873	0.10896208	0.013217528	0.013975639	0.02219561	0.039214965	0.5468254	0.0048736967	0.022744572
0.0	0.97296596	0.9623208	0.59905237	0.4014495	0.8555998	0.9785285	0.6174326	0.97461164	0.9456072	0.95663273
0.0	0.75362486	0.6252514	0.02902782	0.45936155	0.72425556	0.5554829	0.67658675	0.72164726	0.6419131	0.78304905
0.0	0.9846926	0.72011083	0.03252253	0.63966006	0.9554443	0.9364917	0.8001033	0.9519892	0.7220263	0.9726217
0.0	0.76930654	0.7758737	0.6766564	0.29200712	0.33412284	0.9279331	0.65914834	0.59380347	0.73699576	0.49048558
0.0	0.9825739	0.98382473	0.6168322	0.62828195	0.5603522	0.95476955	0.87483186	0.8568994	0.98002875	0.90625316
0.0	0.025310494	0.0638858	0.026821135	0.011979692	0.035191234	0.52640355	0.009946759	0.77746356	0.01106908	0.050857306
0.0	0.7547477	0.7707753	0.57101595	0.3784522	0.88280123	0.6889561	0.8509113	0.81575686	0.7220907	0.89546514
0.0	0.98661995	0.57694536	0.5998686	0.8212142	0.7975002	0.24769443	0.5812918	0.026141606	0.7246762	0.9058678
0.0	0.5680364	0.5495529	0.5709643	0.5626528	0.55303466	0.55787945	0.56413215	0.5480112	0.5657206	0.58738655
0.0	0.2081862	0.5511857	0.5731844	0.02283005	0.13061617	0.0028032186	0.56321627	0.024728674	0.06670677	0.03670104
0.0	0.8763616	0.55348414	0.5738028	0.5251918	0.59547645	0.16242343	0.56642514	0.024539107	0.5456068	0.6243171
0.0	0.57697886	0.5563047	0.5764015	0.567772	0.5592875	0.5610486	0.56533617	0.5569335	0.5669416	0.5945468
0.0	0.081186205	0.5669491	0.5882233	0.0070969895	0.039448347	0.19484429	0.5713701	0.5639003	0.57228863	0.020652454
0.0	0.5965533	0.576005	0.600618	0.5797633	0.5752145	0.57009876	0.5830128	0.5723413	0.58090377	0.6073447
0.0	0.57022846	0.55036384	0.57177913	0.562867	0.55795276	0.55635935	0.565101	0.5515656	0.5688932	0.5909327
0.0	0.5696016	0.5527924	0.56962144	0.5647193	0.5594757	0.5606344	0.5663315	0.55191016	0.56922567	0.5888755
0.0	0.56893504	0.55032086	0.57236695	0.56246734	0.5553092	0.5590734	0.5626535	0.5484995	0.56622887	0.59159935
0.0	0.5909756	0.57224053	0.5953801	0.5758616	0.5710648	0.5676907	0.5785455	0.567933	0.5728953	0.6002316
0.0	0.57003015	0.5529805	0.573354	0.5650571	0.55829316	0.559	0.5660411	0.55022836	0.5690207	0.58968985
0.0	0.5794398	0.5605435	0.58140886	0.5679156	0.56008834	0.5621942	0.5716473	0.556809	0.5715802	0.59229106
0.0	0.5798861	0.5600144	0.5801914	0.5692161	0.56089205	0.56326073	0.57236546	0.55409294	0.57162917	0.5918461
0.0	0.5925526	0.57288426	0.5959291	0.57419217	0.5727125	0.5695493	0.5754654	0.56623137	0.57773703	0.60293216
0.0	0.5927131	0.571602	0.59455925	0.5760027	0.57316357	0.5696627	0.57474506	0.56482494	0.57725805	0.60291153
0.0	0.5688001	0.5501863	0.5707773	0.5611175	0.5529885	0.55591	0.564577	0.5486127	0.56364447	0.58609515
0.0	0.5913968	0.5711251	0.59527373	0.5728772	0.57308537	0.568128	0.5772017	0.56691873	0.5720964	0.60439694
0.0	0.56899947	0.550097	0.5727976	0.56201285	0.5589837	0.5571146	0.56664723	0.5507056	0.5648598	0.59078485
0.0	0.5963841	0.5757947	0.6007364	0.57806325	0.57662773	0.57050455	0.5823833	0.571865	0.58006114	0.6079221
0.0	0.5713522	0.55133724	0.5737495	0.56489825	0.5575536	0.5596158	0.5665682	0.5511836	0.56911254	0.5907121
0.0	0.570686	0.5510748	0.5726229	0.56106424	0.55665284	0.5582916	0.56497747	0.5490202	0.5641772	0.58934003
0.0	0.5688736	0.5495102	0.57063085	0.5606876	0.5526508	0.5576883	0.56301636	0.5485795	0.5657744	0.58810985
0.0	0.57747096	0.5574831	0.5772715	0.56406593	0.5623654	0.5608521	0.56889373	0.55644745	0.5667259	0.5950984
0.0	0.5695042	0.5531778	0.5698328	0.56064314	0.55440986	0.5585358	0.56544536	0.55066043	0.5649127	0.5912172
0.0	0.5965835	0.5766727	0.59928656	0.5785953	0.5736106	0.57048243	0.58138955	0.5689842	0.57487583	0.6055808
0.0	0.57144296	0.55155456	0.57204694	0.56318146	0.55342084	0.5573539	0.5655846	0.5489203	0.56014067	0.58807135
0.0	0.5712525	0.5501827	0.5705604	0.56341416	0.55469275	0.5579458	0.56519383	0.54760414	0.5605357	0.58806586
0.0	0.58625335	0.56756127	0.5894316	0.57296354	0.5695921	0.5658848	0.574198	0.56070316	0.5748029	0.59783584
0.0	0.5848301	0.56591964	0.58770007	0.57044226	0.5662441	0.56456786	0.57317364	0.55980414	0.572415	0.59742916
0.0	0.5694602	0.5497314	0.5691477	0.5632987	0.55335724	0.5569776	0.5654163	0.55180407	0.56705475	0.5903707
0.0	0.56960475	0.5532659	0.5732304	0.565536	0.55946547	0.55921674	0.5658779	0.5506985	0.5691247	0.5884028
0.0	0.5779541	0.55753505	0.5800465	0.5687429	0.56201816	0.5629218	0.56935966	0.5551161	0.57301474	0.59166265
0.0	0.024397176	0.0041062348	0.018677143	0.0051619024	0.0036767267	0.0015441764	0.0017924588	0.034274574	0.0051867445	0.042720277
0.0	0.56882364	0.5507321	0.5700863	0.5602743	0.5532957	0.5563808	0.5648607	0.5493809	0.5654899	0.5886525
0.0	0.56714654	0.54636526	0.5692127	0.55655533	0.5518825	0.55810183	0.5657728	0.54990184	0.5657367	0.58527565
0.0	0.58965415	0.5715614	0.59455824	0.5691202	0.5693972	0.5686027	0.5757459	0.560268	0.5719785	0.60096407
0.0	0.58322436	0.56494695	0.5895059	0.5686949	0.56763905	0.5636377	0.5722948	0.559391	0.5684368	0.59685695
0.0	0.57010335	0.5492972	0.5696011	0.5660272	0.5571849	0.55901885	0.5639086	0.5495669	0.56222826	0.5913035
0.0	0.5709649	0.54537797	0.56763786	0.5609743	0.5583349	0.55982155	0.5622482	0.5511092	0.5686592	0.5901284
0.0	0.5712894	0.54863137	0.5698443	0.5575166	0.5563228	0.55967647	0.56687236	0.55164796	0.5676809	0.5859102
0.0	0.57097423	0.55331314	0.5718781	0.5628599	0.5587677	0.56125504	0.5638244	0.54682326	0.5694213	0.59181696
0.0	0.00518765	0.016828883	0.009205603	0.007914518	0.0024790496	0.003677106	0.0040228525	0.020473069	0.0019016867	0.006160239
0.0	0.592429	0.57280546	0.5956541	0.57507056	0.5728017	0.568562	0.5791013	0.5649307	0.5782493	0.6043568
0.0	0.56942815	0.5468266	0.57111174	0.563748	0.55560946	0.556623	0.5664572	0.547884	0.56589556	0.5875626
0.0	0.57198745	0.5516089	0.5683038	0.5642958	0.5579451	0.5572858	0.5656113	0.5490997	0.56793445	0.58886254
0.0	0.5692294	0.55262446	0.56941193	0.56664544	0.5574437	0.5586526	0.5636982	0.55132735	0.5662159	0.58774036
0.0	0.5708584	0.5517086	0.5734859	0.5621988	0.5549293	0.5578246	0.56699836	0.545402	0.5632931	0.59065413
0.0	0.5920902	0.5715742	0.5956155	0.5752587	0.5726475	0.56939286	0.5766292	0.56600034	0.57870096	0.6038878
0.0	0.57085264	0.55094814	0.573272	0.5653871	0.55794144	0.55857986	0.56690615	0.54977685	0.5630531	0.5903146
0.0	0.57208985	0.5521004	0.57305676	0.5635428	0.55723	0.557765	0.5649887	0.5459089	0.5658931	0.5891304
0.0	0.06171139	0.008430968	0.0003963951	0.001306605	0.007497484	0.009625485	0.020565799	0.028991636	0.0061030984	0.012264705
0.0	0.07605648	0.0052277083	0.02229913	0.0011886837	0.0044580046	0.016338887	0.0005124315	0.028178204	0.0055646687	0.008146992
0.0	0.07782226	0.005319237	0.023201814	0.0011870883	0.0045254407	0.01605025	0.0005168072	0.02887738	0.0055049756	0.008352314
0.0	0.5850407	0.5668443	0.59060687	0.5690475	0.56670856	0.5632474	0.5731551	0.56107265	0.5726516	0.600499
0.0	0.5836112	0.56635565	0.58934575	0.5712234	0.56642723	0.56426924	0.5730585	0.55603254	0.57242584	0.5996815
0.0	0.062344417	0.00852587	0.00041193917	0.0012947768	0.0076411	0.00944888	0.020652795	0.029202616	0.0060078828	0.01250533
0.0	0.56997275	0.5519954	0.57298905	0.5652168	0.55619746	0.56022745	0.56702435	0.5431931	0.569001	0.5903629
0.0	0.5963461	0.57794446	0.6001384	0.578098	0.57654285	0.57113564	0.582741	0.5718414	0.58073086	0.6069636
0.0	0.57294023	0.553327	0.5735053	0.5598127	0.55899787	0.56107265	0.56370556	0.55063945	0.56891054	0.5915483
0.0	0.5716039	0.55317616	0.57498646	0.5636574	0.5596271	0.5593358	0.5668745	0.55165935	0.5692884	0.5915505
0.0	0.57262415	0.55372745	0.57521355	0.5654645	0.5576265	0.55856633	0.5643622	0.5502716	0.56728727	0.59063464
0.0	0.5950633	0.5761425	0.59990466	0.57660645	0.57747203	0.5720147	0.58263946	0.5709345	0.5808955	0.60761654
0.0	0.57035553	0.548834	0.5739956	0.56303245	0.55781204	0.5586391	0.56458133	0.54894745	0.5687665	0.5909326
0.0	0.5710162	0.55035883	0.57511646	0.5650686	0.5571509	0.5603818	0.56641966	0.54752916	0.56857955	0.5903691
0.0	0.5718236	0.5520074	0.57433724	0.5619467	0.56016827	0.5581682	0.56634015	0.54948777	0.567944	0.59039503
0.0	0.569437	0.55122334	0.5729697	0.56578517	0.558974	0.5599089	0.5674535	0.55138606	0.5691386	0.5904355
0.0	0.5866274	0.568248	0.5927101	0.57393116	0.57169056	0.56614655	0.5754747	0.56994325	0.57515645	0.5998043
0.0	0.5752736	0.55726707	0.5765933	0.5680896	0.5612278	0.5608328	0.5688719	0.5575334	0.5687707	0.59489655
0.0	0.5705842	0.5526629	0.5739335	0.5647206	0.5588652	0.5549619	0.5659253	0.5517769	0.5663009	0.5911
0.0	0.5674269	0.5543753	0.5741523	0.56351334	0.5588543	0.5597643	0.5627599	0.550471	0.5652379	0.5915889
0.0	0.035845395	0.004278424	0.08823841	0.020896364	0.00757022	0.10870454	0.014784547	0.036124934	0.03810313	0.06203374
0.0	0.5716997	0.5503022	0.5750084	0.5641882	0.5538464	0.556968	0.56649935	0.55162954	0.5681193	0.5878039
0.0	0.5871457	0.56690365	0.59157884	0.5744034	0.56912565	0.5658843	0.5756207	0.5682245	0.57710946	0.60033107
0.0	0.5818756	0.56176907	0.585455	0.57090026	0.56039894	0.5644115	0.57385623	0.55475235	0.57543683	0.59722817
0.0	0.57143945	0.5519816	0.5723956	0.56590074	0.55881727	0.56124896	0.5663632	0.5473985	0.56959206	0.5887962
0.0	0.5836384	0.5639941	0.58646595	0.5711412	0.56635594	0.5629244	0.5741601	0.5589802	0.57009065	0.5977211
0.0	0.5792957	0.56194174	0.5829019	0.56864816	0.5620976	0.56390536	0.57126063	0.55381125	0.57144856	0.59356683
0.0	0.5726237	0.5568053	0.5775194	0.5650698	0.5576608	0.558778	0.56250274	0.5483613	0.568179	0.590634
0.0	0.013602845	0.0019519541	0.0064230156	0.02834048	0.27950585	0.010611712	0.0027734847	0.041365866	0.0011641408	0.0017060562
0.0	0.5840454	0.56716084	0.5898289	0.57158303	0.5690408	0.56554747	0.5714274	0.56429183	0.5744842	0.5983591
0.0	0.5928274	0.5731033	0.59590197	0.57494617	0.57303065	0.56884855	0.5767742	0.5678146	0.57655734	0.603839
0.0	0.5819413	0.5632773	0.59070563	0.57148486	0.56882393	0.56358194	0.5699097	0.56081563	0.57212234	0.59853905
0.0	0.018831562	0.016237484	0.053513076	0.012172172	0.251107	0.013170165	0.0059495093	0.03228073	0.0071573146	0.008753449
0.0	0.57858026	0.5601597	0.58893013	0.5711954	0.5683499	0.5633476	0.57343173	0.5632536	0.57219344	0.59637785
0.0	0.56878334	0.54879105	0.57114077	0.5622693	0.5590598	0.5598272	0.56255513	0.5470543	0.56756556	0.58936244
0.0	0.57039475	0.554605	0.5754637	0.56551605	0.55803657	0.5597806	0.5659565	0.54755694	0.5686412	0.59112316
0.0	0.5658563	0.54947895	0.57367873	0.56537706	0.5602118	0.55847496	0.5669601	0.55248463	0.5661316	0.5901
0.0	0.57046914	0.5530892	0.5726621	0.56353354	0.5575512	0.5606591	0.5632092	0.5502287	0.5677631	0.5903612
0.0	0.5707964	0.5524023	0.5747983	0.5641222	0.55844146	0.5599761	0.567862	0.54664665	0.56855094	0.59117985
0.0	0.56998193	0.55228114	0.57395077	0.56420434	0.5580489	0.56032723	0.5676013	0.550614	0.56901467	0.58839047
0.0	0.5693792	0.55145526	0.5726012	0.5661052	0.5584088	0.56071717	0.56618565	0.5521925	0.56958836	0.58785963
0.0	0.57316625	0.5477299	0.5762308	0.5629401	0.55490446	0.5596708	0.56613797	0.5495474	0.5675442	0.59093124
0.0	0.5906634	0.5708093	0.59487605	0.57634515	0.5720779	0.56831825	0.5780171	0.56377083	0.5765086	0.6036469
0.0	0.58985645	0.5666581	0.59564984	0.57547605	0.56915665	0.5681749	0.5780637	0.56513506	0.57618606	0.60326594
0.0	0.5837148	0.56432974	0.5865989	0.5698214	0.5641094	0.566602	0.5749568	0.55510473	0.5724238	0.5941687
0.0	0.56844556	0.5503363	0.5723041	0.56371784	0.55804163	0.56079537	0.56334466	0.54895234	0.5668927	0.5907196
0.0	0.5835571	0.5623446	0.5890044	0.56874806	0.5621076	0.56490684	0.57203585	0.5621204	0.57085717	0.5962041
0.0	0.5706396	0.5474651	0.5738383	0.56503516	0.5592773	0.5587909	0.5666476	0.5492875	0.56170005	0.5896825
0.0	0.5803502	0.56383836	0.58892024	0.5716715	0.5664567	0.5648574	0.5695078	0.5630834	0.57470715	0.59736234
0.0	0.9644161	0.8469993	0.3155338	0.7286727	0.96346205	0.91226584	0.9796739	0.9349909	0.54416835	0.5521223
0.0	0.009779064	0.005109328	0.0018705487	0.01535257	0.01764358	0.0047248723	0.0031968397	0.024583753	0.012064375	0.0020168044
0.0	0.56782216	0.54957384	0.5698074	0.56237197	0.5558496	0.5562718	0.5650818	0.5468194	0.5676495	0.5882434
0.0	0.57123923	0.5542503	0.5740373	0.5651397	0.5603251	0.55818415	0.5656286	0.5520055	0.5692436	0.59100026
0.0	0.5713577	0.54898936	0.5739258	0.564776	0.55832535	0.55594826	0.56571144	0.55150104	0.57041526	0.59059143
0.0	0.5698674	0.55103064	0.5706993	0.56270134	0.55455214	0.5585621	0.56395644	0.5468458	0.56225425	0.588208
0.0	0.5697226	0.5519373	0.5747148	0.56548476	0.5593109	0.5595407	0.56562644	0.5502533	0.56263596	0.58800167
0.0	0.5702057	0.5532057	0.5722258	0.566344	0.5572507	0.5614649	0.56688815	0.551595	0.56986326	0.58895826
0.0	0.57015043	0.5509972	0.57326823	0.5639737	0.5552298	0.55712205	0.5652268	0.5491926	0.55907476	0.58890426
0.0	0.009509084	0.0049492656	0.0018043753	0.014761546	0.016817722	0.004596182	0.00306536	0.023363866	0.011740837	0.0020086274
0.0	0.0056715454	0.013889279	0.004234522	0.0074689845	0.1840981	0.003619377	0.14733179	0.2845773	0.004361837	0.0044900277
0.0	0.58461756	0.56865287	0.58834016	0.5722273	0.5698265	0.56544536	0.57233775	0.5639974	0.5741809	0.5996557
0.0	0.5849005	0.5676568	0.588985	0.5737325	0.57056844	0.5648551	0.57364357	0.5634094	0.5742618	0.59890133
0.0	0.56921995	0.5520905	0.570545	0.564613	0.5600835	0.5601812	0.56705344	0.5511555	0.5646727	0.5904876
0.0	0.57074547	0.55414194	0.573763	0.5627969	0.5587054	0.5598074	0.56470174	0.5506338	0.56148225	0.5871852
0.0	0.5779605	0.5614675	0.5804286	0.56988716	0.56021446	0.56547046	0.5720015	0.55459315	0.5727171	0.5960307
0.0	0.57182014	0.5511436	0.5716527	0.56484425	0.5566899	0.5582035	0.56635946	0.55106926	0.5671212	0.58927894
0.0	0.029408865	0.0071858373	0.0019161773	0.006972638	0.105704516	0.006318782	0.006425837	0.039865613	0.0032403497	0.022682102
0.0	0.5947577	0.57820714	0.5996477	0.57988745	0.57746685	0.5719409	0.58220327	0.5721842	0.58088166	0.6068784
0.0	0.5708585	0.55087197	0.5724291	0.5651401	0.5577169	0.5600447	0.5656187	0.55314827	0.57018876	0.5883687
0.0	0.5749803	0.55904603	0.57950187	0.56792986	0.56030285	0.5651888	0.573659	0.55604714	0.5688878	0.595635
0.0	0.57470787	0.5579389	0.5795629	0.5697255	0.5586937	0.5650734	0.5729852	0.55474234	0.5683277	0.59593606
0.0	0.2126766	0.009503957	0.008189971	0.008372666	0.014167523	0.0076447926	0.013589409	0.006530278	0.0022277103	0.020004096
0.0	0.8822975	0.51328176	0.64748836	0.5230543	0.6957993	0.47501296	0.35561562	0.23284474	0.31130672	0.683388
0.0	0.9906453	0.9548072	0.67529297	0.8565763	0.055346232	0.31750917	0.73475844	0.782271	0.66459084	0.89285135
0.0	0.5947482	0.5737299	0.5986039	0.5787646	0.5748444	0.5722682	0.5812162	0.5714167	0.5806258	0.60576856
0.0	0.57249784	0.55241007	0.5721906	0.5591033	0.5558274	0.557652	0.5642614	0.55052686	0.5668748	0.5908236
0.0	0.5866101	0.56564134	0.5891811	0.56988347	0.5683439	0.5638336	0.57320195	0.56344014	0.5743229	0.5988775
0.0	0.5703293	0.55112916	0.5743532	0.56457037	0.5575911	0.5585661	0.5656784	0.54495955	0.5684539	0.5911277
0.0	0.5868594	0.5708802	0.5960333	0.57612306	0.5737765	0.5684989	0.57712364	0.56526065	0.5764787	0.60324776
0.0	0.57044685	0.5509046	0.57059956	0.5630486	0.55372727	0.55736506	0.5611267	0.54871804	0.5661466	0.5876157
0.0	0.5721374	0.54900897	0.5741137	0.5648979	0.5567879	0.5582114	0.56581044	0.5508217	0.56883824	0.5894144
0.0	0.596031	0.5738378	0.60066855	0.57992846	0.576986	0.5715097	0.5806444	0.57190675	0.5809601	0.60734004
0.0	0.57057303	0.5478479	0.57478654	0.565633	0.5593894	0.55840087	0.56623554	0.5508594	0.569075	0.58988434
0.0	0.5710409	0.5526813	0.5731028	0.5643767	0.5542202	0.559697	0.56397414	0.54925746	0.5666013	0.58945125
0.0	0.5696178	0.55221677	0.5734505	0.56397974	0.5550492	0.55984706	0.56326157	0.54993844	0.5695785	0.59034353
0.0	0.5733926	0.552415	0.5729246	0.56465423	0.55868775	0.55852234	0.56710625	0.549655	0.5664045	0.590916
0.0	0.57134914	0.55139107	0.57229936	0.5640932	0.55813664	0.5594679	0.56721836	0.551673	0.56872696	0.5899328
0.0	0.5692851	0.54992485	0.57102114	0.5616126	0.55159533	0.5567925	0.56473947	0.549304	0.56302565	0.5877714
0.0	0.57133734	0.55186176	0.5737392	0.5661285	0.55498666	0.55955446	0.566279	0.54997224	0.5641762	0.59159946
0.0	0.5955646	0.57734764	0.5998654	0.578853	0.57660395	0.57079166	0.5825426	0.5708564	0.5783023	0.60589653
0.0	0.5704602	0.55118954	0.5714169	0.56415784	0.558768	0.55790234	0.56617796	0.5495089	0.5656515	0.5875271
0.0	0.5721623	0.55278146	0.5733372	0.56107575	0.5571864	0.5600823	0.5661138	0.54928905	0.5687715	0.5909718
0.0	0.57104814	0.54999024	0.5724222	0.5642126	0.55318916	0.55995184	0.56390816	0.5488872	0.5681942	0.5904943
0.0	0.5963487	0.5768326	0.59998965	0.5789898	0.57381696	0.56932795	0.5808245	0.570253	0.5797222	0.60733867
0.0	0.56911373	0.55198514	0.5739191	0.5637348	0.55929416	0.55823135	0.56335765	0.5492784	0.5668022	0.5897178
0.0	0.58044213	0.56028926	0.5882138	0.56989014	0.5607349	0.5650116	0.570822	0.5612085	0.5696801	0.59847105
0.0	0.5682841	0.54932	0.57133204	0.560801	0.55003005	0.56009376	0.5659564	0.5488501	0.5676061	0.58841115
0.0	0.5687002	0.5515652	0.5739817	0.56456316	0.5554809	0.56053907	0.5617013	0.54965615	0.5698768	0.59072316
0.0	0.570863	0.5527419	0.57179815	0.56630546	0.55659705	0.5580632	0.56388324	0.5491057	0.56872565	0.59052986
0.0	0.5850335	0.5658783	0.59063196	0.565576	0.5686538	0.5651132	0.573816	0.5617517	0.5735049	0.59824395
0.0	0.5850335	0.5658783	0.59063196	0.565576	0.5686538	0.5651132	0.573816	0.5617517	0.5735049	0.59824395
0.0	0.5705186	0.55353683	0.57017976	0.5605394	0.55811864	0.560221	0.56614715	0.5511423	0.56867695	0.5874011
0.0	0.5704	0.5523387	0.57411486	0.56004506	0.55923826	0.5579269	0.5678322	0.5480064	0.56808114	0.5907771
0.0	0.59614563	0.5751521	0.6005663	0.57829005	0.5755132	0.57117116	0.57347494	0.5712818	0.58133554	0.6056371
0.0	0.5709989	0.5480539	0.5729774	0.5629264	0.55478406	0.55886376	0.56798464	0.54801434	0.5687128	0.5909818
0.0	0.5711402	0.551902	0.56823444	0.5655042	0.5538925	0.55842024	0.56473684	0.5523911	0.5675369	0.5863047
0.0	0.5810375	0.566821	0.5894452	0.57349116	0.5684834	0.5654843	0.57175237	0.56194687	0.5726871	0.5970994
0.0	0.58301073	0.5661184	0.58869463	0.57063025	0.5676663	0.56461996	0.57118356	0.5615095	0.5709101	0.59819096
0.0	0.5705674	0.55382866	0.5721932	0.5628205	0.5594322	0.5595937	0.5659803	0.5493277	0.566824	0.5909065
0.0	0.025396498	0.0015267412	0.007521964	0.014895004	0.0037162916	0.010781714	0.005139538	0.0045542065	0.003201354	0.012344614
0.0	0.5684554	0.54699206	0.571223	0.5649272	0.5554475	0.5591045	0.5630461	0.5500994	0.5670668	0.5833358
0.0	0.5796373	0.5669651	0.5887805	0.57157284	0.5680144	0.5657078	0.57155925	0.5624715	0.57268137	0.597481
0.0	0.56881034	0.5472395	0.5732705	0.55948454	0.5548634	0.55734587	0.56664145	0.5502867	0.56536084	0.5888545
0.0	0.5946045	0.57629234	0.5992201	0.57782686	0.57622194	0.57200277	0.5808908	0.5713458	0.5796929	0.6070387
0.0	0.58110136	0.5597281	0.5876414	0.5711318	0.5664983	0.56444275	0.57069004	0.56174177	0.57256114	0.5959197
0.0	0.5726893	0.55045563	0.5747554	0.56615007	0.5597848	0.5586639	0.5658127	0.55131245	0.5692174	0.5910676
0.0	0.5864429	0.569319	0.59029037	0.5708974	0.568891	0.56394035	0.5718191	0.56276566	0.57463074	0.6009111
0.0	0.56870276	0.55001783	0.5706086	0.5650322	0.5588053	0.55411774	0.5651537	0.55250233	0.5662405	0.58964926
0.0	0.5855295	0.56621844	0.58929074	0.5709317	0.56766146	0.56422824	0.5745686	0.5639391	0.5743436	0.59880954
0.0	0.57076603	0.5508138	0.5708751	0.56192565	0.553695	0.5567487	0.56497484	0.5500803	0.56609595	0.58950526
0.0	0.5764019	0.5594207	0.57924336	0.5663541	0.56079173	0.5631161	0.57119626	0.5548043	0.5713269	0.59337366
0.0	0.5811584	0.5613934	0.5861855	0.5673774	0.5668235	0.56524545	0.57237643	0.56205636	0.5715791	0.5952849
0.0	0.5702369	0.5496513	0.5715526	0.5651517	0.5588771	0.5588191	0.5651642	0.55218357	0.56579137	0.5908922
0.0	0.570475	0.5498346	0.5754283	0.5655027	0.55984855	0.5613376	0.5648182	0.55266666	0.5678246	0.58929807
0.0	0.58991665	0.5712495	0.59192294	0.5747649	0.5684211	0.5678594	0.5754509	0.5655951	0.5748358	0.602613
0.0	0.5684601	0.5493971	0.5700305	0.56344014	0.5575209	0.55932117	0.564008	0.55035627	0.56857127	0.5886668
0.0	0.5735469	0.55413157	0.5767984	0.565913	0.5558134	0.56036127	0.56851643	0.5517732	0.56870073	0.59466195
0.0	0.58257383	0.56612265	0.5880921	0.5673843	0.5666444	0.5645482	0.5735229	0.56227756	0.5725363	0.5980662
0.0	0.5687313	0.54894775	0.5731234	0.56387883	0.55613506	0.5597986	0.5667531	0.55029273	0.567055	0.5886567
0.0	0.5872224	0.5710206	0.595167	0.5722136	0.57215494	0.56893784	0.57831955	0.56415087	0.573124	0.60239124
0.0	0.5924763	0.57343715	0.5964657	0.57333535	0.5727478	0.56954974	0.57857007	0.56695443	0.574882	0.6033631
0.0	0.5696762	0.55001	0.5699152	0.5609842	0.55470467	0.5558578	0.5652276	0.54790246	0.5664969	0.5886469
0.0	0.5628136	0.55174685	0.56965595	0.56051856	0.5508444	0.5551253	0.56316626	0.54692847	0.56027675	0.58628136
0.0	0.5766488	0.560376	0.58055127	0.5658133	0.5619279	0.56421727	0.5717695	0.5515972	0.5681023	0.59433025
0.0	0.5878065	0.5716124	0.59392685	0.57200235	0.5701451	0.56822103	0.5769788	0.5631676	0.5720422	0.6023657
0.0	0.5956923	0.57692736	0.6004169	0.57934994	0.57622826	0.57179964	0.5807948	0.5717842	0.5810189	0.6060577
0.0	0.5708028	0.5514311	0.5738224	0.5655067	0.5574468	0.5594402	0.56499475	0.5511241	0.56883055	0.59022313
0.0	0.580971	0.5652666	0.5899889	0.5711834	0.56614953	0.56310576	0.5717081	0.5607718	0.5743333	0.5952886
0.0	0.5694623	0.55121475	0.57051057	0.5623198	0.5585283	0.5596484	0.5650524	0.5458983	0.5644545	0.58887076
0.0	0.59299845	0.5757734	0.5992726	0.5788699	0.57439363	0.57152885	0.582808	0.5696816	0.5759985	0.605724
0.0	0.59299845	0.5757734	0.5992726	0.5788699	0.57439363	0.57152885	0.582808	0.5696816	0.5759985	0.605724
0.0	0.58306277	0.5676073	0.58988786	0.57195485	0.5660178	0.5649451	0.57242525	0.5622751	0.5762029	0.5981697
0.0	0.09067755	0.025834104	0.105785415	0.0024632846	0.019929292	0.017531589	0.012636248	0.045600243	0.08883004	0.43676984
0.0	0.56543875	0.5531249	0.5731225	0.55819416	0.55632466	0.55742115	0.5671594	0.54967403	0.56663185	0.5880876
0.0	0.5701012	0.5520472	0.5730249	0.56291527	0.5572087	0.5591969	0.56275225	0.5504958	0.5665834	0.58844686
0.0	0.57082766	0.5494777	0.57381064	0.56360257	0.5588449	0.5572737	0.5648737	0.54728705	0.56774265	0.59162337
0.0	0.5694877	0.5509369	0.5728712	0.5653798	0.55917853	0.56120217	0.5666814	0.55060446	0.5702847	0.5902984
0.0	0.5691602	0.5485884	0.5748805	0.56407046	0.55595493	0.55732733	0.5652923	0.5507049	0.56442016	0.59011436
0.0	0.57565504	0.55827385	0.5813024	0.5663304	0.56229013	0.5643489	0.5715319	0.55368215	0.5719713	0.59370685
0.0	0.5695722	0.55296206	0.5708331	0.5639831	0.558274	0.55973023	0.5644398	0.5498487	0.56904423	0.5866825
0.0	0.585047	0.5661182	0.58977586	0.5727065	0.56901526	0.56555676	0.5732372	0.563746	0.5712611	0.5976861
0.0	0.5686666	0.5526059	0.57146215	0.56464523	0.55809754	0.5606865	0.5653987	0.55177706	0.5661992	0.5902211
0.0	0.5689217	0.55198044	0.5723187	0.5648466	0.55762464	0.5585838	0.56691176	0.55014586	0.56333876	0.59053206
0.0	0.5808094	0.56710124	0.5899665	0.57142895	0.56689763	0.56473434	0.57151884	0.56119794	0.5706569	0.5966027
0.0	0.56921315	0.5473673	0.57519543	0.55826294	0.554143	0.55842346	0.5617071	0.5519376	0.5642955	0.5899767
0.0	0.57098305	0.5527528	0.5753963	0.56030464	0.558	0.56032056	0.56650466	0.551492	0.5668646	0.59103185
0.0	0.57063013	0.5516951	0.5727029	0.56457883	0.55718017	0.5584629	0.56163347	0.5501796	0.5647623	0.5913249
0.0	0.5690888	0.54760104	0.57023615	0.5624366	0.5536875	0.55666953	0.56075233	0.5489418	0.5637157	0.587101
0.0	0.5727943	0.545518	0.5749285	0.5644024	0.55434996	0.5601741	0.5665166	0.55011976	0.56548166	0.58918476
0.0	0.5964883	0.5768508	0.59826803	0.5795303	0.57488436	0.5706594	0.57685727	0.5702978	0.5811471	0.6048279
0.0	0.5921679	0.5714851	0.5935196	0.575217	0.57241255	0.56862694	0.57826865	0.5633745	0.5730192	0.6024492
0.0	0.57286423	0.54944205	0.57151645	0.56625617	0.5584871	0.5600843	0.5657679	0.5506844	0.5682751	0.590043
0.0	0.59612864	0.5771746	0.60057586	0.57909936	0.5758508	0.5713898	0.5821866	0.5701856	0.5800681	0.6076144
0.0	0.5672575	0.5535576	0.57248837	0.5632507	0.5560366	0.5597385	0.5656466	0.5484667	0.563731	0.58675057
0.0	0.5638557	0.55299413	0.57251084	0.5651754	0.55851966	0.5622589	0.5666402	0.5484777	0.5650271	0.58597404
0.0	0.56980556	0.55183727	0.57298106	0.5638363	0.55807585	0.560605	0.5657491	0.5497934	0.5702101	0.5898389
0.0	0.57046986	0.55049646	0.57288945	0.5601595	0.5571396	0.55984074	0.5670107	0.5478011	0.564943	0.59007853
0.0	0.5956886	0.5756453	0.59998214	0.5788385	0.5763399	0.5720991	0.5799598	0.57152456	0.5804862	0.6072261
0.0	0.5694373	0.5488794	0.5704409	0.56227815	0.5537045	0.55748314	0.56548065	0.54712427	0.56621546	0.5874378
0.0	0.5703311	0.5446541	0.5732296	0.56572825	0.5588331	0.55935395	0.565467	0.5481107	0.5683791	0.589319
0.0	0.57123077	0.5514001	0.57405186	0.56536436	0.56008923	0.56143194	0.5637727	0.5527001	0.5700266	0.5916718
0.0	0.57125425	0.5528644	0.57261413	0.56251776	0.55763537	0.5584902	0.563502	0.5522778	0.56782955	0.5879456
0.0	0.56840825	0.54801875	0.5717188	0.5608897	0.5495457	0.5593867	0.5671218	0.5513805	0.5639165	0.58330375
0.0	0.5914097	0.57645214	0.6000561	0.5774606	0.5748779	0.5715185	0.581101	0.57139426	0.5761592	0.60602653
0.0	0.59047055	0.5759582	0.60043895	0.57855743	0.57396084	0.57108414	0.5761458	0.5709359	0.5783958	0.60364056
0.0	0.5689863	0.5517451	0.5760765	0.5605633	0.55463344	0.557301	0.56541085	0.55088687	0.564102	0.5898997
0.0	0.5670772	0.5522753	0.5742317	0.56187963	0.5583492	0.5594137	0.5629439	0.55061907	0.56118333	0.58946633
0.0	0.56419456	0.5486837	0.5721187	0.56388247	0.5538227	0.5581643	0.55886245	0.54939395	0.5640932	0.5851943
0.0	0.5696338	0.5499554	0.5711918	0.56023836	0.55413854	0.5583116	0.56515396	0.54750687	0.56616753	0.5874368
0.0	0.5697015	0.5522588	0.57455605	0.564332	0.5578707	0.5592633	0.5657059	0.5508923	0.56809306	0.58862746
0.0	0.5644387	0.55098337	0.57229835	0.56323	0.55507964	0.55875856	0.5647807	0.5499574	0.56145877	0.58779037
0.0	0.59174275	0.5696993	0.5956885	0.57373804	0.5695053	0.56838846	0.57799816	0.5663362	0.5763029	0.60178417
0.0	0.5951577	0.57604486	0.6001014	0.57841563	0.5759508	0.571951	0.58224654	0.5718943	0.5813397	0.605894
0.0	0.57280314	0.55039334	0.56902564	0.5631485	0.5554377	0.5569896	0.5632908	0.5494729	0.56713045	0.5877352
0.0	0.5727603	0.55257064	0.5741911	0.56391555	0.5573438	0.55983824	0.56522506	0.5523576	0.5691414	0.5899942
0.0	0.5877927	0.56807846	0.5922042	0.5741232	0.5698109	0.5663379	0.57691354	0.565642	0.5741042	0.60281664
0.0	0.58748627	0.565049	0.59107125	0.5744368	0.57040983	0.5663928	0.57583976	0.567266	0.5772215	0.59951526
0.0	0.5688917	0.5515158	0.5696631	0.56438583	0.555458	0.5584298	0.56783307	0.5489874	0.56445354	0.58875954
0.0	0.5692564	0.5519555	0.5736163	0.56419903	0.5581318	0.5590198	0.5676924	0.55174786	0.5675361	0.58994204
0.0	0.56893414	0.54630893	0.57495266	0.5616349	0.5560064	0.5596097	0.5656825	0.55042464	0.56949943	0.58936703
0.0	0.5946094	0.57660204	0.59855783	0.57713306	0.5765261	0.572205	0.5815478	0.57103586	0.5799472	0.60726005
0.0	0.5671917	0.55052316	0.573536	0.56434005	0.5584419	0.5595231	0.5637134	0.5517368	0.56882274	0.5890303
0.0	0.5703484	0.5536822	0.57087976	0.5614003	0.5574706	0.5612923	0.5664516	0.5511136	0.566676	0.5907918
0.0	0.5690621	0.55356085	0.570662	0.56193286	0.558431	0.56015205	0.5666351	0.54963017	0.56458706	0.5887592
0.0	0.57144296	0.55151063	0.57449263	0.5654874	0.5536337	0.5555069	0.5660625	0.548268	0.5666666	0.5904829
0.0	0.5902477	0.57176685	0.5949648	0.5746661	0.5717493	0.569105	0.57613945	0.5671139	0.57412916	0.60135657
0.0	0.57198465	0.55369854	0.5734867	0.5619605	0.5576556	0.55930454	0.5662294	0.55056274	0.5672447	0.59020376
0.0	0.5712092	0.5515651	0.5740937	0.5626011	0.554133	0.5591028	0.5629089	0.5520034	0.56495136	0.5904566
0.0	0.5900704	0.57252747	0.5946549	0.5750594	0.57019323	0.56928915	0.5771911	0.5639868	0.5762734	0.6037121
0.0	0.59486324	0.5782649	0.6008086	0.5789008	0.57599014	0.5723722	0.57901	0.5706906	0.58137155	0.60644466
0.0	0.5706777	0.5498761	0.570038	0.5614622	0.5532463	0.557537	0.5647938	0.5489421	0.56442684	0.58765006
0.0	0.56943	0.5485116	0.5731161	0.5640848	0.5505333	0.56026906	0.5662031	0.5492678	0.5698988	0.5903009
0.0	0.58953327	0.5716353	0.5948689	0.5737622	0.5722562	0.568247	0.57615095	0.56446356	0.57665855	0.60052514
0.0	0.58348984	0.5633758	0.5902307	0.5710794	0.56683385	0.5639605	0.5726065	0.56130654	0.5727063	0.59619886
0.0	0.5712146	0.54927033	0.5745095	0.5618158	0.55861205	0.5597582	0.567477	0.5525307	0.57065195	0.5921085
0.0	0.5691471	0.5506975	0.5736208	0.56389046	0.5572343	0.5585751	0.5663297	0.5491792	0.5662321	0.5914509
0.0	0.5902928	0.5692481	0.59448606	0.57198393	0.57235736	0.56711996	0.5769904	0.5658954	0.57664734	0.6043177
0.0	0.5958787	0.5766534	0.59904206	0.5788002	0.5753331	0.5706523	0.5809429	0.5712644	0.58092827	0.6074181
0.0	0.5706993	0.5492527	0.57109845	0.5634467	0.5545618	0.5579021	0.5654891	0.5492438	0.56715804	0.5877706
0.0	0.57182103	0.5512118	0.57290643	0.56115586	0.5573388	0.55689186	0.5662195	0.5496107	0.56907743	0.59120613
0.0	0.5655881	0.5494614	0.57409275	0.5657671	0.55720663	0.5606836	0.56493646	0.5511315	0.5634762	0.59061015
0.0	0.5712228	0.5527849	0.57561016	0.56577814	0.5511085	0.5601272	0.5647782	0.551514	0.56852925	0.5912364
0.0	0.5905796	0.5724865	0.5949957	0.57390094	0.57466716	0.5673424	0.5786081	0.56577057	0.5775597	0.6037377
0.0	0.5707314	0.5515342	0.5754621	0.564305	0.55924255	0.5570325	0.5658756	0.55223405	0.5653566	0.5915211
0.0	0.5962561	0.57631546	0.6010476	0.57974505	0.5745483	0.57218975	0.5797843	0.57110757	0.58083946	0.60720813
0.0	0.5709871	0.5500735	0.56934595	0.5616332	0.55524504	0.55582	0.5648094	0.5511162	0.5669778	0.5877738
0.0	0.570591	0.5530362	0.5709301	0.5647664	0.5575442	0.5578102	0.56632555	0.55149084	0.56431425	0.585702
0.0	0.5715046	0.55429167	0.5741446	0.56538856	0.5588253	0.5556472	0.5653142	0.5508377	0.5683908	0.592992
0.0	0.5708367	0.5493905	0.5734861	0.5648382	0.55482477	0.5600551	0.5640735	0.54652673	0.5702894	0.5907515
0.0	0.5701516	0.5513706	0.5710145	0.5627695	0.5537242	0.5571771	0.5649481	0.54756445	0.5664332	0.5877222
0.0	0.56788844	0.5476557	0.5707791	0.5581727	0.55426323	0.5576518	0.5617174	0.550725	0.5638424	0.58870703
0.0	0.5714248	0.5527971	0.5736284	0.55782413	0.558392	0.55938303	0.5648922	0.5518692	0.56887794	0.5880304
0.0	0.56830794	0.5528308	0.57434773	0.5630925	0.55739754	0.559751	0.56675595	0.5511481	0.57050806	0.5897799
0.0	0.5692173	0.5505546	0.57012105	0.5619709	0.5535894	0.55784893	0.5650865	0.5490216	0.5664094	0.58746636
0.0	0.5709594	0.5481588	0.5707578	0.56414425	0.5584059	0.5591231	0.56603974	0.54705006	0.56900597	0.589204
0.0	0.5962262	0.5759816	0.59645545	0.5792625	0.5762825	0.56901544	0.582208	0.56797016	0.58143526	0.6056332
0.0	0.5770519	0.55913615	0.5807204	0.56827253	0.5618443	0.56289834	0.5724912	0.5540709	0.5698086	0.5946482
0.0	0.58433664	0.567349	0.58799404	0.57078815	0.5710434	0.56594515	0.5731539	0.56255245	0.57364494	0.59825385
0.0	0.5689303	0.5503545	0.57210517	0.5600454	0.5571395	0.55796605	0.56684995	0.5475864	0.5689526	0.59097314
0.0	0.5726131	0.5517714	0.572108	0.5624434	0.55391407	0.5573154	0.5668574	0.55108076	0.5667671	0.58849925
0.0	0.5737665	0.5564878	0.5730552	0.55942416	0.5546075	0.55582774	0.5660626	0.55136114	0.56689215	0.5931826
0.0	0.57141054	0.55715	0.5736631	0.56261855	0.5586888	0.56010723	0.56354386	0.549976	0.5666981	0.59081805
0.0	0.58856976	0.5715511	0.59377843	0.5739605	0.5731907	0.56940657	0.5772459	0.56673604	0.5748853	0.6029488
0.0	0.5713033	0.5534125	0.57439095	0.56053597	0.5575043	0.55618566	0.566497	0.54824007	0.56549644	0.5900371
0.0	0.57154995	0.5507954	0.5727025	0.56447744	0.5556101	0.55828476	0.5590389	0.5498935	0.565958	0.5899475
0.0	0.59077984	0.5736525	0.59404814	0.57545954	0.5720475	0.56683606	0.5783027	0.5663247	0.5776551	0.6028759
0.0	0.5924896	0.5746918	0.596818	0.57570064	0.57320446	0.5695242	0.57984155	0.5693212	0.57740676	0.6044954
0.0	0.596829	0.5781386	0.6004696	0.57848793	0.57470155	0.57059515	0.58267605	0.5712061	0.5816912	0.6077925
0.0	0.5678318	0.5465578	0.56883466	0.56153274	0.5531254	0.55798095	0.5646558	0.5466534	0.56519556	0.5872553
0.0	0.5684887	0.5490127	0.57237494	0.56216085	0.5577969	0.56018096	0.5658382	0.55133593	0.5695284	0.5905381
0.0	0.5725651	0.553679	0.5749891	0.56347066	0.55578184	0.55868655	0.5681148	0.54931134	0.56882375	0.59162664
0.0	0.59559035	0.5766307	0.5999783	0.5773356	0.5767129	0.57188064	0.5827466	0.57173836	0.57836735	0.6069112
0.0	0.5942802	0.5733474	0.60053587	0.57887316	0.5774913	0.5713277	0.58271515	0.5716824	0.5804063	0.6059805
0.0	0.56677043	0.55057824	0.57438904	0.5587107	0.5535632	0.55697024	0.56608886	0.5504678	0.5665625	0.5902682
0.0	0.5716249	0.5515012	0.5744207	0.56555605	0.5571821	0.5589103	0.5678305	0.5514495	0.5704268	0.59081954
0.0	0.56837344	0.5462255	0.57374114	0.56377256	0.5600592	0.5587885	0.5652438	0.55076367	0.56799144	0.58825666
0.0	0.567275	0.5488306	0.5703728	0.5588685	0.5531735	0.5564697	0.564981	0.5470245	0.5650789	0.5875377
0.0	0.5653222	0.5485168	0.573983	0.5634283	0.55575114	0.5566449	0.5667516	0.55158246	0.5693416	0.5906435
0.0	0.5697053	0.553204	0.5725908	0.56237596	0.5587767	0.55976546	0.56702036	0.551813	0.56484795	0.5898321
0.0	0.59544027	0.5776062	0.6007231	0.5797246	0.5767681	0.5719882	0.58229655	0.5702874	0.5795739	0.6050594
0.0	0.57022434	0.55246526	0.5705129	0.56381327	0.55746514	0.55959034	0.5659235	0.54595387	0.5662783	0.58731693
0.0	0.57136124	0.5524014	0.5744802	0.56285	0.55774957	0.55945605	0.5667231	0.5483338	0.5661203	0.58818704
0.0	0.59565234	0.57791084	0.5995337	0.57857466	0.5752399	0.57057714	0.5818974	0.5722825	0.58209497	0.6058269
0.0	0.57131165	0.553046	0.5690669	0.56313545	0.5554276	0.5578149	0.5667297	0.549134	0.56751984	0.5861687
0.0	0.5717032	0.5526067	0.5738885	0.56421113	0.55775106	0.55838835	0.5671555	0.5512089	0.56938165	0.58950967
0.0	0.5945141	0.5770453	0.5988711	0.5781632	0.57591367	0.5722912	0.57955235	0.5727763	0.58079666	0.6061087
0.0	0.57203645	0.554045	0.5740966	0.56325716	0.5592928	0.5601036	0.566384	0.55154246	0.5682579	0.58927584
0.0	0.56921166	0.54851425	0.57414603	0.5640883	0.55755913	0.5581201	0.5646586	0.5490189	0.56830806	0.5910555
0.0	0.5684634	0.5512785	0.5721154	0.56079227	0.55939186	0.5602525	0.56377715	0.551351	0.56639004	0.5896447
0.0	0.56737095	0.5494923	0.57211715	0.5611118	0.5585362	0.5596218	0.5616646	0.54958665	0.5647738	0.59002846
0.0	0.5692189	0.54973936	0.57124496	0.5615669	0.55254424	0.5568476	0.5651999	0.5498548	0.5650352	0.58737636
0.0	0.5718275	0.5529828	0.5676963	0.5633807	0.55776864	0.56022626	0.56773484	0.5495522	0.5665936	0.59076804
0.0	0.5955896	0.5767131	0.59938234	0.57816726	0.57698035	0.5723269	0.5818759	0.5697877	0.5801522	0.60717976
0.0	0.56889635	0.5528525	0.5723049	0.56543493	0.5599655	0.5621252	0.56790304	0.54741746	0.56962496	0.5899792
0.0	0.5958597	0.57528317	0.60000396	0.5772927	0.57412046	0.5711892	0.5829215	0.5705299	0.57658386	0.60714877
0.0	0.57157576	0.549933	0.57421345	0.5628997	0.5553806	0.5586665	0.5668879	0.55007184	0.56216455	0.59047884
0.0	0.5883064	0.5695708	0.5935527	0.5724186	0.5683976	0.56779695	0.578713	0.56343454	0.5729921	0.6020457
0.0	0.58480495	0.56599706	0.5893192	0.57184815	0.5679955	0.5654509	0.57404345	0.5617289	0.5734364	0.59769446
0.0	0.5901328	0.5718639	0.5938454	0.57457167	0.57094216	0.5682184	0.57692	0.56951624	0.5765696	0.6020327
0.0	0.59058684	0.57114416	0.5949758	0.57228076	0.5708503	0.56894124	0.5776161	0.5647507	0.5760302	0.60282505
0.0	0.5716157	0.55287516	0.5740318	0.563522	0.5579787	0.5598852	0.567282	0.55127245	0.5706989	0.5893792
0.0	0.571526	0.54929984	0.5727582	0.56452674	0.5532473	0.5595271	0.56550187	0.55144167	0.57016844	0.5868721
0.0	0.57186157	0.5508682	0.5734048	0.5649504	0.5546844	0.5600436	0.5652383	0.54754704	0.5683109	0.58621264
0.0	0.5812766	0.56622016	0.5897168	0.5707228	0.56905925	0.56561184	0.572353	0.5612577	0.5739577	0.59977233
0.0	0.57210284	0.551433	0.5739795	0.5632364	0.55098826	0.56003267	0.56518227	0.551689	0.5695253	0.5843682
0.0	0.57047564	0.55043525	0.5724009	0.5644718	0.5583816	0.5602859	0.56622654	0.55093265	0.56570727	0.5879381
0.0	0.5716961	0.55279136	0.57325083	0.5651209	0.5567629	0.560161	0.5668001	0.5498028	0.5657483	0.59014183
0.0	0.5735447	0.55458415	0.5750061	0.5601945	0.5534393	0.5591277	0.56736577	0.55096143	0.5689527	0.589948
0.0	0.5687628	0.5505318	0.57307905	0.56234086	0.5567792	0.5582909	0.5657844	0.5513379	0.56470144	0.5849041
0.0	0.5709836	0.54863524	0.5723841	0.5645275	0.5556959	0.5563016	0.56580096	0.55056775	0.5667974	0.5838888
0.0	0.56650096	0.54885435	0.5723486	0.56410784	0.555863	0.55793786	0.56597394	0.5509277	0.5657733	0.58434194
0.0	0.5707082	0.5526819	0.56978	0.5606423	0.55790854	0.5555347	0.56553274	0.54948086	0.5668035	0.5842457
0.0	0.5697224	0.5487184	0.57263565	0.56462145	0.5573417	0.55824465	0.56631434	0.5517344	0.5663705	0.585488
0.0	0.569504	0.5514342	0.56806624	0.5607144	0.5546927	0.5540498	0.56638265	0.5480289	0.56626606	0.58519363
0.0	0.5664972	0.5475781	0.5718562	0.5640059	0.55516	0.55626327	0.5658225	0.54961073	0.5667804	0.5849285
0.0	0.5658695	0.5517846	0.5733812	0.5617333	0.55538577	0.5571677	0.56292343	0.5491677	0.5655107	0.5829837
0.0	0.5696344	0.5473608	0.5731333	0.5647602	0.55517614	0.5562335	0.5659503	0.5484287	0.56523514	0.584506
0.0	0.571061	0.54954106	0.5726821	0.564753	0.5570235	0.55811536	0.56541294	0.55109066	0.5662183	0.5833571
0.0	0.5703944	0.5523431	0.5741694	0.56544995	0.5567608	0.5568136	0.56619513	0.55248696	0.56632894	0.5853835
0.0	0.56715184	0.54809606	0.5737033	0.56115735	0.5547688	0.5594423	0.56458026	0.5486867	0.56692135	0.58684313
0.0	0.015547487	0.005996239	0.10672662	0.012821147	0.013242261	0.022242257	0.03882208	0.5365742	0.004921777	0.022725755
0.0	0.56538296	0.55169433	0.5718617	0.5629209	0.554427	0.5577556	0.56559277	0.5491996	0.56699944	0.58408254
0.0	0.58038306	0.5653282	0.5889023	0.57109725	0.5676213	0.5622925	0.5716156	0.5612759	0.57124233	0.5977576
0.0	0.5811536	0.5662762	0.5887828	0.56971866	0.56911796	0.5628839	0.5719141	0.56136596	0.57251656	0.5979868
0.0	0.5645717	0.5489676	0.5729496	0.56331456	0.554685	0.5589368	0.5634119	0.5501727	0.5644374	0.58462375
0.0	0.5676262	0.55040497	0.5713696	0.56054246	0.5529255	0.55225086	0.56611156	0.551817	0.5663101	0.5843902
0.0	0.56752205	0.5508857	0.57068396	0.56005955	0.5561835	0.55677575	0.565885	0.54944485	0.56466395	0.58742577
0.0	0.5662102	0.5527209	0.57071465	0.56044394	0.55615634	0.55737746	0.5641857	0.5497718	0.56597906	0.5880071
0.0	0.5817805	0.5666708	0.5879026	0.57179874	0.56885904	0.5648113	0.5704572	0.56375533	0.5725683	0.5981619
0.0	0.015518756	0.005951151	0.10744456	0.012972786	0.013268574	0.022123067	0.0382619	0.53695905	0.0049265297	0.023104224
0.0	0.57985795	0.56274575	0.58789325	0.57019556	0.5652697	0.5643031	0.57070726	0.562926	0.5691414	0.5976855
0.0	0.56848687	0.55382764	0.57162714	0.5651063	0.55833685	0.5589039	0.56604743	0.5519846	0.568063	0.5901472
0.0	0.57137483	0.5514563	0.57375157	0.5645906	0.5578317	0.5594733	0.5655899	0.55059606	0.56931335	0.5907856
0.0	0.5872872	0.5701175	0.59188753	0.5747782	0.5729236	0.5678459	0.57650405	0.56893617	0.57654124	0.5981292
0.0	0.58762705	0.5695486	0.5926567	0.57493275	0.5716747	0.56521535	0.5762936	0.56894845	0.57613045	0.6000965
0.0	0.5838598	0.5643461	0.58764017	0.5697057	0.5665583	0.5643854	0.57297945	0.5612785	0.57302165	0.5981755
0.0	0.01558228	0.0060262918	0.10751503	0.013205891	0.013668949	0.022867411	0.039675996	0.5449122	0.0049884384	0.023249358
0.0	0.010046808	0.011435785	0.013212759	0.014157683	0.0038420127	0.0010307373	0.0037610338	0.03623927	0.0037173936	0.123992585
0.0	0.029979642	0.002363612	0.005940937	0.005566358	0.031110909	0.0067248684	0.0076191723	0.0036559815	0.0040281652	0.016948432
0.0	0.5762194	0.55497795	0.57569045	0.5667177	0.56052876	0.5616485	0.5671257	0.5577651	0.5684896	0.5932381
0.0	0.5700974	0.54988056	0.5682005	0.5585836	0.55233085	0.5578816	0.562688	0.54695034	0.56328523	0.59106827
0.0	0.57003415	0.55348146	0.5727404	0.5631034	0.5535666	0.55677104	0.56532055	0.54676276	0.56662434	0.58952165
0.0	0.5678696	0.55351603	0.57176584	0.5629094	0.55470383	0.5563459	0.564839	0.54552066	0.56369376	0.5904249
0.0	0.5687382	0.55115724	0.572369	0.5612624	0.55764157	0.5574701	0.56390506	0.5450766	0.56475943	0.5893037
0.0	0.56791097	0.5515666	0.56993175	0.56167465	0.5531146	0.5553598	0.56578434	0.5484846	0.56442475	0.5873086
0.0	0.57083595	0.5495002	0.57038957	0.5633324	0.5583985	0.55588865	0.5669909	0.5494511	0.56442463	0.5878388
0.0	0.5694537	0.5509903	0.5691715	0.56288916	0.5535836	0.5570568	0.56441736	0.54551494	0.56399983	0.5902862
0.0	0.567189	0.55286914	0.569064	0.5613242	0.5534561	0.55578023	0.5649472	0.54646176	0.55953366	0.58725405
0.0	0.5697495	0.5509256	0.5699487	0.5598908	0.5533944	0.5569194	0.5639658	0.5496731	0.5620827	0.58841544
0.0	0.5693751	0.5506098	0.5711457	0.5645331	0.5568514	0.55717283	0.56464523	0.5489035	0.56398326	0.59031004
0.0	0.5755877	0.5577016	0.5764416	0.5665914	0.5613778	0.5606937	0.56713074	0.554792	0.5704598	0.5941523
0.0	0.5771478	0.5570439	0.57705605	0.5664672	0.5597904	0.5600414	0.5668993	0.5551726	0.5707208	0.5945627
0.0	0.57578963	0.55867857	0.5774844	0.56535095	0.5624165	0.5594229	0.56670195	0.5563154	0.5678222	0.5937588
0.0	0.5676923	0.5498327	0.56864476	0.5588388	0.5525192	0.5576566	0.5629173	0.54646945	0.5636125	0.5859954
0.0	0.5765864	0.5574866	0.5773136	0.56787556	0.5606134	0.5610707	0.56839085	0.5583075	0.57017416	0.59439015
0.0	0.572952	0.5564872	0.5766958	0.5679323	0.5567201	0.5571075	0.5678123	0.5549294	0.56812793	0.5908208
0.0	0.5703202	0.54809076	0.57065785	0.55869025	0.5537081	0.5576283	0.5647191	0.5482675	0.5609838	0.5894968
0.0	0.5766793	0.55618805	0.57698333	0.5657962	0.5600805	0.56001896	0.5683382	0.5570355	0.5692988	0.5930768
0.0	0.57125694	0.5508743	0.56989676	0.5588353	0.5534893	0.55742526	0.56243086	0.5492242	0.56377923	0.5894606
0.0	0.5755118	0.5580184	0.57633364	0.56711125	0.56120217	0.5602372	0.5686836	0.5582846	0.5680963	0.5948326
0.0	0.569125	0.54906255	0.57007986	0.5583535	0.55085105	0.55660945	0.56418467	0.54740626	0.5636556	0.58908266
0.0	0.5743333	0.5553523	0.5752317	0.56699604	0.5615433	0.56073177	0.56727886	0.5578328	0.5628632	0.59223485
0.0	0.57086045	0.55029786	0.5698965	0.55882597	0.5531845	0.55700773	0.5636945	0.54692733	0.56352913	0.5909514
0.0	0.576286	0.55811703	0.57525045	0.5668607	0.5615995	0.5594731	0.56856614	0.55792475	0.5700871	0.5944279
0.0	0.5758591	0.55590236	0.5773147	0.5681855	0.56333286	0.56070936	0.5684485	0.55827886	0.5672786	0.59444463
0.0	0.5762693	0.55831206	0.5772329	0.5631388	0.5601293	0.5596034	0.56774133	0.555352	0.5710852	0.5953979
0.0	0.59218436	0.57053417	0.59470236	0.5700022	0.5701786	0.5697124	0.5777801	0.56728125	0.5767648	0.6036309
0.0	0.5684269	0.5507392	0.57317203	0.56333584	0.558696	0.5567591	0.56282806	0.55078703	0.5657443	0.5918756
0.0	0.57154685	0.5531133	0.57157195	0.56193334	0.55671424	0.5603668	0.56289476	0.5499673	0.56724364	0.59332097
0.0	0.58260334	0.5628163	0.589176	0.56946933	0.5659799	0.5617537	0.56925344	0.56085736	0.5711357	0.5978882
0.0	0.5872223	0.5726161	0.59639865	0.57534677	0.57342625	0.56944394	0.578357	0.5676898	0.57779753	0.6024033
0.0	0.5731006	0.5531071	0.57237184	0.5647992	0.55862486	0.5587838	0.565622	0.5472235	0.5672851	0.5870587
0.0	0.57531536	0.5587644	0.5754565	0.5668305	0.5631185	0.5611009	0.5681171	0.553329	0.5686183	0.59139466
0.0	0.5803239	0.5595994	0.58200103	0.5682818	0.5615348	0.5623937	0.57199305	0.55203795	0.56931305	0.59511745
0.0	0.012265653	0.0015471464	0.00717305	0.030701768	0.024363495	0.00040313572	0.10741434	0.7275683	0.0022580451	0.059427634
0.0	0.5857894	0.566108	0.58871245	0.57177377	0.5691157	0.5636227	0.5731597	0.5637993	0.5753091	0.5980733
0.0	0.0020982348	0.009587373	0.0023992541	0.000130739	0.022108903	0.015761213	0.0036225356	0.024309935	0.0009862422	0.0004926285
0.0	0.56669277	0.5457251	0.5730364	0.56176966	0.5543623	0.55693465	0.5652716	0.55173177	0.5631643	0.5877315
0.0	0.0025454464	0.0062003457	0.01957633	0.00064089574	0.023458386	0.020638488	0.0018998636	0.0054326057	0.0017643144	0.00028157787
0.0	0.586032	0.567397	0.59075797	0.57453156	0.57239765	0.5677534	0.57304627	0.56752723	0.57685316	0.595899
0.0	0.5876179	0.57036066	0.5940151	0.5747154	0.57252526	0.5663822	0.57602113	0.56883085	0.57721394	0.6015223
0.0	0.58773273	0.57167345	0.5936474	0.5739895	0.5732174	0.5667403	0.57513964	0.56836593	0.57708794	0.60175866
0.0	0.59111565	0.5731962	0.5966878	0.5750129	0.57399267	0.56922126	0.5775596	0.5675386	0.57840735	0.60395545
0.0	0.5714363	0.5503013	0.5710655	0.56206113	0.5572495	0.5563582	0.56631124	0.54890007	0.56569743	0.58883595
0.0	0.5902824	0.57140976	0.5972105	0.57643867	0.5733938	0.5689385	0.57833177	0.5679737	0.5786057	0.6041492
0.0	0.56892294	0.5482029	0.5716227	0.55914617	0.5525454	0.5584082	0.5654691	0.5466357	0.56327933	0.5896746
0.0	0.56710994	0.54765105	0.5706635	0.5630484	0.5494127	0.5544145	0.5639225	0.54957014	0.5678655	0.5857357
0.0	0.5912411	0.5724091	0.59573454	0.57375836	0.57288474	0.5687692	0.5780999	0.5674958	0.57761794	0.6039633
0.0	0.00277086	0.0015760073	0.009471709	0.006107242	0.002136708	0.036459547	0.01104683	0.004310472	0.005364779	0.0032510078
0.0	0.571032	0.5539276	0.57107615	0.5582715	0.5547793	0.5597127	0.5637451	0.55091804	0.56466395	0.587497
0.0	0.5687003	0.5523894	0.57294506	0.55974513	0.5544462	0.55932564	0.5612882	0.5484356	0.5668974	0.58991337
0.0	0.5681441	0.5485284	0.5675621	0.56114113	0.55328393	0.5575072	0.5638836	0.54826903	0.5668728	0.58740246
0.0	0.57961816	0.5604286	0.5804786	0.5675906	0.5615356	0.56074065	0.5722094	0.55483	0.57081974	0.59265625
0.0	0.5799358	0.5596584	0.58060443	0.56831807	0.55924606	0.5602288	0.5710402	0.55508673	0.5709807	0.5930628
0.0	0.57098764	0.55086625	0.57408386	0.5620142	0.55468976	0.56005836	0.5621261	0.5502163	0.5668463	0.59046876
0.0	0.583314	0.5653049	0.5877772	0.57123905	0.56877613	0.5642995	0.5725247	0.56348306	0.57283777	0.59970236
0.0	0.5792431	0.56020087	0.58158195	0.5673963	0.5618319	0.56171477	0.57132715	0.5555813	0.57225776	0.5957774
0.0	0.009422118	0.0039117513	0.0010874133	0.03280594	0.0065765656	0.0026345341	0.004312339	0.0055948514	0.0011480871	0.018575232
0.0	0.5691075	0.5497494	0.57167244	0.565002	0.55838656	0.5580752	0.5643458	0.5491272	0.5658146	0.59058994
0.0	0.5830175	0.5677566	0.592989	0.5744343	0.57268745	0.5665346	0.57216156	0.567322	0.577007	0.5980936
0.0	0.5870075	0.5685325	0.5924589	0.5750014	0.5731665	0.5667842	0.5767936	0.5690976	0.57646066	0.59875995
0.0	0.57176304	0.5524973	0.5706119	0.55873877	0.5568427	0.55887	0.5651503	0.5482301	0.5659506	0.5857655
0.0	0.58436424	0.56723076	0.5903765	0.57206583	0.56795454	0.565179	0.57430536	0.56306475	0.57410276	0.59956443
0.0	0.5683343	0.55211335	0.57149684	0.56139266	0.5570217	0.5572979	0.56410354	0.5470506	0.56472695	0.59080046
0.0	0.5689272	0.55154854	0.5740635	0.5626663	0.555109	0.5586912	0.5670594	0.55104095	0.5649096	0.5890117
0.0	0.56804276	0.55382675	0.5742387	0.5607725	0.55343443	0.557253	0.56556225	0.54654354	0.56294435	0.5861965
0.0	0.56657517	0.54894936	0.57273877	0.56436884	0.55471396	0.5556063	0.56080294	0.5488946	0.5650281	0.58350825
0.0	0.5675902	0.5519814	0.57223195	0.56385565	0.55414456	0.558348	0.566194	0.54635257	0.5625395	0.58557993
0.0	0.56584877	0.551916	0.57199067	0.5646192	0.5512055	0.55769914	0.5661233	0.5512595	0.56339705	0.5845839
0.0	0.56707484	0.55013484	0.57097334	0.5631686	0.55356705	0.55788416	0.56631327	0.54962033	0.56576824	0.5843629
0.0	0.5686504	0.55258685	0.57313585	0.56281906	0.5510659	0.558672	0.56495255	0.5516509	0.564008	0.58654785
0.0	0.56927735	0.5518048	0.5723164	0.560352	0.5540028	0.5592123	0.5654228	0.55000246	0.5653387	0.58773994
0.0	0.5688251	0.55235213	0.57378316	0.56329644	0.55446386	0.55676264	0.56513625	0.5492866	0.5633588	0.5867709
0.0	0.5691217	0.5508179	0.5736504	0.56289977	0.5529073	0.5572728	0.5656597	0.55034524	0.5635753	0.5895834
0.0	0.5689484	0.55004543	0.57193303	0.56256485	0.5543999	0.5566722	0.5647805	0.5516881	0.56538963	0.5892703
0.0	0.5687422	0.5507523	0.5731571	0.56265295	0.5538379	0.55856174	0.5657838	0.55290467	0.5652869	0.5879199
0.0	0.56884027	0.55251014	0.5730153	0.5584936	0.5539754	0.5546384	0.5613231	0.5521424	0.5660365	0.58929366
0.0	0.5695593	0.55179054	0.57302964	0.56278276	0.55353004	0.5597175	0.5648654	0.5488145	0.5653004	0.58734727
0.0	0.56897634	0.55067027	0.5706835	0.56359255	0.55554724	0.55596036	0.5632593	0.5493663	0.5654457	0.5842158
0.0	0.5685601	0.5519721	0.572489	0.56368387	0.5538596	0.5581539	0.56693697	0.5515151	0.5657879	0.5839777
0.0	0.56936944	0.548659	0.5728696	0.5647074	0.550832	0.5591756	0.5637594	0.5515233	0.56312275	0.5851591
0.0	0.567509	0.552802	0.57248557	0.5639637	0.55390614	0.5580362	0.56495744	0.5514906	0.5662484	0.5845973
0.0	0.56909287	0.54967874	0.57259625	0.5623335	0.55619437	0.5570112	0.5655344	0.5493131	0.5643829	0.58792984
0.0	0.5686528	0.55094665	0.5722995	0.5610131	0.5548619	0.5584727	0.5653206	0.54693913	0.564217	0.5902595
0.0	0.574176	0.55035895	0.5729961	0.560729	0.5592897	0.5596736	0.5671796	0.5480814	0.56918305	0.5916518
0.0	0.5689308	0.5498153	0.56934476	0.56220996	0.55626637	0.5582377	0.5648735	0.5469502	0.56534773	0.5900455
0.0	0.57914466	0.5677206	0.58983374	0.57119673	0.5667511	0.56301254	0.57342225	0.5627821	0.5725975	0.5963894
0.0	0.58464736	0.5676533	0.58972156	0.5705113	0.56624126	0.5625331	0.5740604	0.56240517	0.57296157	0.59623617
0.0	0.5856381	0.56785613	0.5904598	0.571785	0.567013	0.56348675	0.5731228	0.5640304	0.57388586	0.59951985
0.0	0.5700053	0.5523439	0.5736696	0.5651777	0.5557764	0.55869806	0.565269	0.5513191	0.5700123	0.59079665
0.0	0.5859356	0.56741226	0.59094495	0.5733084	0.5676346	0.5637975	0.57436424	0.56390697	0.57545596	0.6000001
0.0	0.5649855	0.55332506	0.5734103	0.562506	0.55602175	0.56171757	0.5655991	0.5498613	0.5690897	0.5907437
0.0	0.5686334	0.549902	0.5698586	0.56153077	0.55512196	0.556479	0.5658353	0.54815924	0.5641236	0.58742255
0.0	0.9820385	0.85429275	0.9044649	0.90001994	0.8612439	0.6799242	0.9516856	0.9686169	0.9524783	0.926666
0.0	0.913381	0.8226376	0.7790348	0.7868022	0.6673833	0.6662908	0.9435906	0.9836436	0.8860614	0.9779791
0.0	0.015835267	0.0062147276	0.11023582	0.0135087	0.01403407	0.022805868	0.039274987	0.5510216	0.0049227863	0.023386417
0.0	0.91011053	0.82175493	0.7726803	0.78422326	0.6582432	0.6632712	0.94305444	0.9835739	0.88401896	0.9778456
0.0	0.88916117	0.8015616	0.66404015	0.63138264	0.5425578	0.53925836	0.45087972	0.6485367	0.6519245	0.81510764
0.0	0.56762046	0.5506142	0.57141304	0.5636417	0.5589786	0.5595913	0.5645777	0.55094993	0.5648966	0.5898592
0.0	0.07285575	0.0031753262	0.07310966	0.017070998	0.02871572	0.013997794	0.009738344	0.067332	0.006851421	0.050973635
0.0	0.56901556	0.5515604	0.57133627	0.56141067	0.55836445	0.5576656	0.56588143	0.5483366	0.5675192	0.5898227
0.0	0.062394943	0.008880734	0.018485233	0.0016275933	0.0012490643	0.013522044	0.0093894275	0.003943408	0.014963214	0.0018756854
0.0	0.09854806	0.008439895	0.023970228	0.025120633	0.009412568	0.035624556	0.0063278875	0.0013229089	0.006328244	0.018807184
0.0	0.010045353	0.003111152	0.006140178	0.011192571	0.002190957	0.0051654666	0.0041023074	0.022930425	0.0031651696	0.01773443
0.0	0.569476	0.5541946	0.5697639	0.559811	0.55674654	0.5596394	0.5674811	0.550872	0.5686777	0.59164524
0.0	0.5722509	0.5507512	0.5751625	0.5649979	0.55788356	0.5602039	0.56677014	0.55143684	0.5670725	0.58965313
0.0	0.5722509	0.5507512	0.5751625	0.5649979	0.55788356	0.5602039	0.56677014	0.55143684	0.5670725	0.58965313
0.0	0.5705631	0.55039024	0.57356477	0.5629323	0.5507386	0.5567176	0.56589544	0.550537	0.5632714	0.5884713
0.0	0.5714747	0.5508381	0.57101107	0.5614981	0.55577	0.55857104	0.5638095	0.5485752	0.5638124	0.59151435
0.0	0.566991	0.552643	0.57305765	0.56055075	0.55606085	0.5597582	0.5623103	0.5510706	0.5680185	0.589082
0.0	0.062394943	0.008880734	0.018485233	0.0016275933	0.0012490643	0.013522044	0.0093894275	0.003943408	0.014963214	0.0018756854
0.0	0.57148343	0.54972386	0.5728698	0.5639308	0.5559743	0.5582623	0.5635838	0.5482447	0.56507814	0.5894578
0.0	0.5730514	0.5539053	0.5727862	0.55922645	0.5579322	0.55821526	0.5645494	0.5505166	0.5654961	0.59087193
0.0	0.048109643	0.00793573	0.00061627664	0.005143072	0.044089526	0.018356916	0.026376553	0.0815589	0.0035547428	0.036181897
0.0	0.5718143	0.55338544	0.5738102	0.55651855	0.5557368	0.56011677	0.5673523	0.548994	0.56687266	0.5913299
0.0	0.56852853	0.55161136	0.57373536	0.5641965	0.554678	0.55568	0.56345814	0.5507774	0.5659473	0.5918735
0.0	0.010045353	0.003111152	0.006140178	0.011192571	0.002190958	0.0051654642	0.0041023074	0.022930425	0.0031651696	0.01773443
0.0	0.5711221	0.5533685	0.57212204	0.55949676	0.55596286	0.5598925	0.56650686	0.54971075	0.5667369	0.5910704
0.0	0.56925017	0.5495681	0.5731428	0.5648896	0.5572533	0.55891347	0.56385416	0.5481275	0.5632993	0.5912338
0.0	0.07190134	0.0031811255	0.07291798	0.016769152	0.02856722	0.014036927	0.009820406	0.06753465	0.00676519	0.05114438
0.0	0.5718263	0.5532939	0.57608485	0.5614866	0.55588675	0.5604748	0.5672368	0.5486755	0.5673456	0.5915365
0.0	0.57029	0.5491508	0.5711793	0.5645583	0.55067545	0.55824983	0.5658219	0.5497075	0.56562793	0.5910688
0.0	0.28867534	0.005580388	0.056817837	0.014057757	0.03412885	0.006062442	0.0022168937	0.022431776	0.010202841	0.025621228
0.0	0.28921977	0.0055032135	0.05701641	0.014078365	0.03385591	0.006039167	0.0021895273	0.022337342	0.010296597	0.02572286
0.0	0.57076293	0.55318874	0.5700177	0.5615268	0.5545104	0.5588198	0.56561595	0.5493846	0.56848603	0.58927643
0.0	0.57253146	0.54884607	0.57303053	0.5651063	0.5519973	0.5552342	0.56489307	0.55044204	0.56558836	0.5910371
0.0	0.09854806	0.008439895	0.023970228	0.025120627	0.009412568	0.035624556	0.0063278875	0.0013229089	0.006328244	0.018807184
0.0	0.048109643	0.00793573	0.00061627664	0.005143072	0.044089526	0.018356916	0.026376553	0.0815589	0.0035547428	0.036181897
0.0	0.56948954	0.55095947	0.5715469	0.5626915	0.55605644	0.55704015	0.566021	0.55014825	0.56551623	0.591068
0.0	0.008149073	0.013961985	0.001546334	0.0071660243	0.004691398	0.007883548	0.0020604783	0.03773398	0.024554899	0.0029004812
0.0	0.008149073	0.013961985	0.001546334	0.0071660243	0.004691398	0.007883548	0.0020604783	0.03773396	0.024554899	0.0029004812
0.0	0.008149073	0.013961985	0.001546334	0.0071660243	0.004691398	0.007883548	0.0020604783	0.03773398	0.024554899	0.0029004812
0.0	0.28867534	0.005580388	0.056817837	0.014057757	0.03412884	0.006062442	0.0022168937	0.022431776	0.010202841	0.025621228
0.0	0.5704346	0.5509588	0.56947684	0.5644159	0.5546707	0.556554	0.5651751	0.5496973	0.5625573	0.59047526
0.0	0.57103735	0.5506832	0.57061946	0.5649755	0.55590475	0.55720925	0.56417733	0.54629	0.5621261	0.5898783
0.0	0.5819797	0.5651001	0.59024274	0.57181966	0.569757	0.5651401	0.57133114	0.56438637	0.5724537	0.5968847
0.0	0.5814557	0.5620032	0.5865056	0.5714116	0.5695746	0.56381136	0.57111037	0.56069124	0.5700522	0.5968019
0.0	0.5817582	0.56320983	0.5824337	0.5708041	0.5679656	0.56139696	0.5684222	0.5619818	0.57127285	0.5968005
0.0	0.5701219	0.54862434	0.5667872	0.5613435	0.5590522	0.5577496	0.5660276	0.55111647	0.5688966	0.5908088
0.0	0.5677802	0.5491707	0.56773746	0.563756	0.5590527	0.5581982	0.5648657	0.5501561	0.56324625	0.58996433
0.0	0.56913614	0.5506759	0.5723761	0.5623861	0.5596911	0.5606156	0.56429476	0.5509681	0.5671266	0.5884863
0.0	0.58950657	0.57140076	0.5935533	0.5702693	0.5699779	0.5677527	0.5758913	0.56367934	0.5743791	0.60174173
0.0	0.569056	0.55190414	0.5741804	0.56501174	0.55370253	0.5555931	0.56707907	0.54998463	0.56534815	0.5901496
0.0	0.5701555	0.55157673	0.5708334	0.56066126	0.5567041	0.557691	0.5640203	0.55007946	0.5611666	0.59006363
0.0	0.5711039	0.5505407	0.5704515	0.56367344	0.55971515	0.559355	0.565402	0.5519317	0.56870204	0.5874774
0.0	0.57164323	0.55221474	0.5752962	0.5654424	0.56036294	0.5583145	0.5676608	0.5512915	0.56912786	0.5904999
0.0	0.5712652	0.549433	0.5729544	0.5629287	0.5564526	0.55704373	0.56562304	0.5516484	0.56887513	0.5904189
0.0	0.57126266	0.5528935	0.57112336	0.5644702	0.5582773	0.55949485	0.5659477	0.5519388	0.5691437	0.59128135
0.0	0.56940484	0.5530267	0.5730866	0.5635616	0.5588093	0.55609775	0.5672914	0.55127937	0.5694325	0.5903061
0.0	0.57100505	0.55178654	0.5702607	0.56530803	0.5568043	0.5576783	0.56591207	0.54924756	0.56706905	0.5879546
0.0	0.56835186	0.55258995	0.5731009	0.5645482	0.5578834	0.55843675	0.5645659	0.550493	0.56477463	0.58534855
0.0	0.5692054	0.5514876	0.5757305	0.5599248	0.5585982	0.5595229	0.5631647	0.5527022	0.5673192	0.5875801
0.0	0.5829278	0.5651982	0.5849925	0.57123667	0.5627647	0.5656316	0.5740295	0.55660737	0.57172614	0.5973502
0.0	0.57127	0.5516675	0.5677636	0.56089795	0.55439436	0.5593486	0.5629362	0.5496841	0.56251323	0.58894795
0.0	0.58474493	0.5679906	0.5919366	0.5732151	0.5693402	0.5648383	0.57150257	0.5623474	0.574308	0.59971994
0.0	0.5853843	0.5683745	0.5911857	0.5723618	0.5689977	0.5636336	0.5710529	0.5615638	0.57465225	0.59986097
0.0	0.5769003	0.55899346	0.5778107	0.56847245	0.5626837	0.5606938	0.56879884	0.55712545	0.56876785	0.5974212
0.0	0.57030934	0.5494138	0.56801766	0.56124055	0.5538888	0.5574872	0.56274265	0.5505121	0.5651387	0.58817244
0.0	0.5711992	0.55041814	0.5742832	0.55850184	0.5561542	0.5560884	0.5661111	0.549686	0.5687046	0.59068847
0.0	0.5764178	0.5607776	0.5823023	0.5686699	0.56359166	0.5642804	0.5725917	0.55586594	0.5693663	0.5959997
0.0	0.5867295	0.57125413	0.5950382	0.5743859	0.57294303	0.56844115	0.5779807	0.56672263	0.5743625	0.6030686
0.0	0.586601	0.56597704	0.59040695	0.5691783	0.56746596	0.56547743	0.57266086	0.5639767	0.5685861	0.59891534
0.0	0.020200193	0.008225895	0.0005903314	0.007573829	0.08555477	0.023137704	0.0018724861	0.113100976	0.0020781297	0.013718191
0.0	0.5702784	0.5534722	0.5723216	0.5592264	0.5523352	0.5574741	0.5639048	0.5472833	0.5630303	0.5856395
0.0	0.56996566	0.55161965	0.5692667	0.5564569	0.5503113	0.55525076	0.5635816	0.54680365	0.56067914	0.589051
0.0	0.5696551	0.5512033	0.5721964	0.56425995	0.55015147	0.55705494	0.56271845	0.55044	0.5607386	0.5872688
0.0	0.5783776	0.55832267	0.57872695	0.56675494	0.56314725	0.5609958	0.57097757	0.55329186	0.56869084	0.5953569
0.0	0.5665271	0.55106115	0.5732512	0.5576704	0.5505062	0.5581137	0.56581706	0.54812574	0.56612575	0.587633
0.0	0.5722509	0.5507512	0.5751625	0.5649979	0.55788356	0.5602039	0.56677014	0.55143684	0.5670725	0.58965313
0.0	0.5696286	0.54936725	0.5726215	0.56460744	0.55772704	0.5601544	0.56601125	0.5515149	0.56886816	0.5891258
0.0	0.5691829	0.55151594	0.5694678	0.55687326	0.55014324	0.5556444	0.5632606	0.5468329	0.5621811	0.5887359
0.0	0.5696496	0.5540811	0.57327104	0.56626225	0.55789906	0.55784637	0.56429243	0.55191267	0.5617151	0.591709
0.0	0.57115054	0.5525334	0.57190627	0.5646446	0.5583606	0.5593196	0.56436676	0.5499738	0.5661988	0.5916216
0.0	0.5727654	0.55342066	0.5740483	0.5614198	0.5575384	0.5605123	0.567789	0.5515701	0.56745577	0.5903888
0.0	0.5726215	0.5555686	0.57486147	0.5644625	0.56016445	0.5593812	0.5675846	0.55131906	0.5688585	0.5902361
0.0	0.5686799	0.55202097	0.57401294	0.5652761	0.55882	0.5587087	0.5662612	0.5526286	0.5653076	0.5878094
0.0	0.57302547	0.5531125	0.5720596	0.56514484	0.5584652	0.55972	0.56709146	0.5506836	0.5688446	0.5876995
0.0	0.5669966	0.54943645	0.5739076	0.56444854	0.5596157	0.55883324	0.5632102	0.5511519	0.5679166	0.5888323
0.0	0.5719432	0.5499289	0.5732594	0.56447226	0.5554812	0.5581923	0.5657751	0.55090547	0.56562066	0.5910363
0.0	0.0076617547	0.0023071428	0.0034751939	0.0036459644	0.028068721	0.0017756409	0.0022671418	0.005555628	0.004071282	0.0010272284
0.0	0.59053135	0.56959885	0.5948981	0.5704223	0.57347023	0.5685431	0.5770642	0.56578976	0.57689047	0.60315394
0.0	0.56606996	0.5519798	0.5710279	0.5620873	0.554159	0.55560994	0.56391263	0.5498221	0.56216407	0.59090877
0.0	0.56995565	0.54667145	0.57652575	0.5623751	0.557816	0.5572517	0.5665298	0.54992783	0.56412596	0.5868123
0.0	0.5727686	0.5519169	0.57025117	0.5590483	0.5547632	0.5576152	0.5608898	0.5499661	0.56285536	0.58952475
0.0	0.58865887	0.5710943	0.5942507	0.5754718	0.57283765	0.568636	0.57862437	0.5668925	0.57763714	0.60360146
0.0	0.5706047	0.55134565	0.5710413	0.5605232	0.555257	0.5598116	0.5674988	0.54915816	0.5674937	0.5864054
0.0	0.013747407	0.0072313016	0.0065278625	0.002508091	0.010668186	0.017031007	0.0026527555	0.008577457	0.009556582	0.0017896421
0.0	0.5717852	0.55097115	0.56684065	0.55849445	0.5531084	0.5570676	0.561084	0.5493236	0.56350553	0.5897487
0.0	0.5685977	0.55234313	0.57373047	0.5591005	0.55673283	0.5587688	0.56715876	0.54540914	0.56174076	0.5910669
0.0	0.5683775	0.55249786	0.57056785	0.55874646	0.5535035	0.5599507	0.5641247	0.5492289	0.5664281	0.58619004
0.0	0.57026756	0.5511231	0.56836253	0.55872184	0.5547676	0.55747664	0.56615335	0.547571	0.5658366	0.5877509
0.0	0.5709439	0.5521655	0.5708249	0.56023335	0.55340475	0.55871046	0.56579524	0.54999447	0.5680654	0.5897227
0.0	0.5710503	0.55323184	0.57388514	0.5599442	0.5538891	0.55839616	0.56707215	0.5511266	0.5681338	0.59124786
0.0	0.564873	0.5473018	0.56616277	0.5614845	0.55367714	0.5581912	0.5657226	0.55144155	0.5636693	0.58847076
0.0	0.58555603	0.56655496	0.59153455	0.5686949	0.5690307	0.56520313	0.5743864	0.5636464	0.57418275	0.5971676
0.0	0.5819331	0.56204605	0.5889619	0.5668235	0.56789285	0.56516945	0.5719052	0.5626264	0.57031643	0.59553707
0.0	0.57158524	0.55301875	0.57487494	0.5588133	0.5590812	0.5594537	0.56664836	0.5513649	0.56762487	0.5887022
0.0	0.5661967	0.55166656	0.5731307	0.561114	0.55904466	0.55913174	0.56373566	0.5509052	0.5657767	0.5854988
0.0	0.5710489	0.553787	0.56967956	0.5592471	0.55868053	0.5603923	0.56436175	0.55282104	0.56485456	0.59098864
0.0	0.5692932	0.55044997	0.56928986	0.5606964	0.55707043	0.55957586	0.55980414	0.54999816	0.5672413	0.5910473
0.0	0.56975126	0.5496172	0.5745281	0.56425893	0.5583815	0.56176	0.5665958	0.54902464	0.5673512	0.5905092
0.0	0.570735	0.5451883	0.5683482	0.564078	0.5568812	0.55903316	0.5642408	0.5497852	0.5621249	0.58906645
0.0	0.5709815	0.5518967	0.57195675	0.5644008	0.55634236	0.5591005	0.5609048	0.5494426	0.5671436	0.5880635
0.0	0.566397	0.55141485	0.57276815	0.56484073	0.5590537	0.5575144	0.56603664	0.54703116	0.5690071	0.58980155
0.0	0.57851386	0.5587962	0.58161175	0.56973714	0.56199354	0.5651785	0.5726629	0.5539298	0.57068884	0.59394306
0.0	0.5718527	0.5532988	0.57434595	0.564075	0.5576748	0.5559332	0.56615597	0.5511025	0.5679232	0.58959633
0.0	0.5721353	0.5484956	0.57361394	0.5652357	0.5588207	0.5580828	0.56381935	0.5508612	0.57051927	0.58851343
0.0	0.57115376	0.5529813	0.57391554	0.56372887	0.5545852	0.5578863	0.56621134	0.55013555	0.56829923	0.58623254
0.0	0.5713572	0.55274194	0.5725678	0.56454426	0.5565068	0.5593163	0.56665206	0.55059457	0.56774443	0.5884384
0.0	0.5704765	0.553378	0.57322514	0.5652335	0.55800134	0.55537945	0.5660202	0.548123	0.5640593	0.5901302
0.0	0.5693998	0.5505537	0.5734277	0.5621616	0.558369	0.55662304	0.56631887	0.55230117	0.56808496	0.5912448
0.0	0.5710122	0.5517576	0.57324183	0.5637421	0.56025505	0.55985504	0.56075007	0.5511875	0.5669884	0.5888224
0.0	0.56861645	0.55242485	0.5738266	0.5651462	0.5547198	0.5560904	0.56601334	0.54827285	0.5678575	0.5901118
0.0	0.5849492	0.5707906	0.5915788	0.5743897	0.5727594	0.5669541	0.5734125	0.5691081	0.5769846	0.5962709
0.0	0.58246976	0.5676606	0.58960235	0.57181203	0.5674217	0.56512773	0.5713376	0.56056553	0.57294244	0.59498566
0.0	0.571079	0.5536339	0.57444257	0.5660101	0.5584775	0.5603226	0.5676502	0.5469954	0.56894886	0.5903134
0.0	0.5708095	0.5501551	0.5756173	0.5664477	0.55659705	0.5598718	0.56803113	0.54929215	0.5670699	0.59082735
0.0	0.5713048	0.5535287	0.57532567	0.56666315	0.55859154	0.5606208	0.5679354	0.54797983	0.568709	0.5897874
0.0	0.5711673	0.5500283	0.57235616	0.56462693	0.5556309	0.55921906	0.56527907	0.550209	0.5640104	0.5883651
0.0	0.5696234	0.5533076	0.5708996	0.5653996	0.55865514	0.5578178	0.56695694	0.5485573	0.5701079	0.5894271
0.0	0.5708628	0.5490971	0.57249606	0.5640126	0.55398726	0.5605099	0.562188	0.550179	0.5695669	0.5879195
0.0	0.5674458	0.5496613	0.5694898	0.56137735	0.5560157	0.5587546	0.56575555	0.5497498	0.56413954	0.5900455
0.0	0.56850356	0.55352956	0.57352585	0.5644345	0.5587809	0.5595367	0.5657111	0.5526572	0.567051	0.5911715
0.0	0.5712123	0.5517072	0.57326317	0.55775446	0.5562608	0.5594742	0.56604	0.5492617	0.56782377	0.5901191
0.0	0.5850733	0.56628454	0.58953375	0.5714764	0.5678433	0.56369275	0.57092065	0.56344366	0.57427394	0.597519
0.0	0.5881232	0.5705659	0.5929254	0.57300353	0.5724888	0.5660588	0.5770846	0.5669683	0.5772291	0.60071886
0.0	0.57081383	0.5545235	0.5724975	0.5651922	0.5599766	0.5608418	0.56839675	0.55126745	0.56634545	0.59190565
0.0	0.5720875	0.5498422	0.57101834	0.56496876	0.5566167	0.5554236	0.5631475	0.55027544	0.5692316	0.5880609
0.0	0.5733583	0.55433667	0.57563823	0.56630576	0.5577956	0.5592765	0.5680618	0.54961985	0.5696728	0.59082896
0.0	0.5700506	0.55262023	0.5713149	0.5665178	0.55650777	0.55921084	0.56486464	0.5517696	0.5682075	0.591276
0.0	0.5708413	0.5514111	0.5716436	0.56431097	0.559127	0.55920553	0.5667217	0.54934204	0.5688255	0.5896843
0.0	0.5720482	0.551718	0.57166755	0.56016845	0.5574079	0.5585071	0.5669592	0.5506828	0.56616527	0.5910913
0.0	0.5638149	0.55107176	0.5731216	0.5643422	0.5525073	0.55716914	0.5663821	0.550551	0.56782186	0.58502555
0.0	0.5699085	0.5503824	0.57226825	0.56518304	0.5594289	0.55969083	0.56636876	0.5501641	0.5664049	0.590347
0.0	0.567295	0.55043733	0.5746626	0.56596243	0.5573286	0.5586423	0.5667802	0.55198395	0.5698693	0.59063613
0.0	0.57761276	0.55211174	0.5784013	0.5670108	0.5547009	0.5612807	0.5713371	0.55378306	0.5668267	0.591124
0.0	0.56828916	0.5506915	0.5707523	0.56159085	0.54794466	0.5564396	0.5610681	0.54677534	0.5675942	0.5905881
0.0	0.5706958	0.548904	0.57372516	0.5654641	0.5519494	0.55730075	0.56580734	0.5484791	0.56950784	0.59005094
0.0	0.5695723	0.5536072	0.57298446	0.5641201	0.55959374	0.5595979	0.5665414	0.5493208	0.56888294	0.588903
0.0	0.56648684	0.5544435	0.57537305	0.56600994	0.5614434	0.5568118	0.5654045	0.54995304	0.56939334	0.59188163
0.0	0.576201	0.55885804	0.5797456	0.5697849	0.5619774	0.56136584	0.5716212	0.5543715	0.56851345	0.5926464
0.0	0.57724124	0.56044626	0.5804951	0.56805843	0.5607987	0.5647873	0.569125	0.5520147	0.56895983	0.5950434
0.0	0.5772434	0.55624926	0.5816169	0.5692369	0.5618105	0.5642402	0.5711964	0.5540134	0.57228094	0.5965467
0.0	0.5856587	0.56637436	0.5895267	0.57108283	0.56824094	0.56502336	0.57504255	0.5659173	0.5747835	0.5988208
0.0	0.5856587	0.56637436	0.5895267	0.57108283	0.56824094	0.56502336	0.57504255	0.5659173	0.5747835	0.5988208
0.0	0.5714012	0.5525131	0.57476854	0.563231	0.55571145	0.5597896	0.56656104	0.5498776	0.5678015	0.58968633
0.0	0.9928444	0.9876161	0.89223796	0.97518003	0.9332267	0.83036536	0.99475986	0.9804776	0.96382636	0.96892244
0.0	0.98987997	0.9866851	0.9425053	0.96852165	0.9445707	0.83736295	0.9950364	0.9590388	0.9773425	0.97493255
0.0	0.56959057	0.54976195	0.5731482	0.560186	0.5546928	0.5571075	0.56488174	0.5509688	0.5648027	0.58817226
0.0	0.57274634	0.5533984	0.5748666	0.562274	0.5515801	0.5581124	0.5628524	0.5491379	0.5666742	0.5897002
0.0	0.58387876	0.57110137	0.5941023	0.57524574	0.5688751	0.5695839	0.57523614	0.5672579	0.5770434	0.6028795
0.0	0.5889694	0.57099664	0.5928349	0.573321	0.5705029	0.56969327	0.57745296	0.5667898	0.57686424	0.6031388
0.0	0.5848177	0.5701249	0.5917211	0.57364196	0.5714087	0.56854856	0.57808274	0.56579673	0.57451373	0.6014513
0.0	0.5692529	0.55261415	0.5724854	0.55903053	0.55848956	0.5578838	0.56122047	0.54853714	0.56732666	0.5890719
0.0	0.56542546	0.54771686	0.5743705	0.5622397	0.55533034	0.5589052	0.56286556	0.5483564	0.5639627	0.58644634
0.0	0.568584	0.5516923	0.5706628	0.55899847	0.5513252	0.5594137	0.56511664	0.54830104	0.5626495	0.5886911
0.0	0.56625915	0.55283487	0.5747899	0.5620881	0.55749255	0.5593922	0.5670545	0.5510701	0.5697976	0.5902171
0.0	0.5682901	0.5515907	0.5742227	0.55927616	0.5561928	0.55857974	0.56386477	0.5493513	0.56530297	0.5888101
0.0	0.56954324	0.55248284	0.5700512	0.5648818	0.557502	0.5600728	0.5647883	0.5530525	0.5631666	0.5914612
0.0	0.5695908	0.5509663	0.57137775	0.5625322	0.5579025	0.5558858	0.5640471	0.55195194	0.5694544	0.5913206
0.0	0.5956265	0.5746772	0.6001581	0.5785045	0.57348686	0.5706008	0.5806726	0.57065326	0.5802088	0.60685444
0.0	0.5956265	0.5746772	0.6001581	0.5785045	0.57348686	0.5706008	0.5806726	0.57065326	0.5802088	0.60685444
0.0	0.5669817	0.54816467	0.57171464	0.56461585	0.5584896	0.55841684	0.56637245	0.54701966	0.5614909	0.5905064
0.0	0.5717817	0.5518336	0.57400954	0.5635959	0.5551903	0.5589688	0.5669518	0.550321	0.56796134	0.58814174
0.0	0.5691109	0.5530368	0.5736063	0.5647827	0.557772	0.55837595	0.5654142	0.55093294	0.56124467	0.5862932
0.0	0.5689489	0.5527759	0.57305187	0.5660222	0.5577399	0.5617309	0.56645966	0.54751295	0.56519437	0.5863186
0.0	0.5777768	0.5589197	0.5770817	0.5682134	0.56240755	0.563076	0.57201856	0.5544815	0.56849813	0.5955822
0.0	0.9967847	0.56884605	0.50833565	0.37137935	0.6851575	0.8282802	0.22051264	0.607785	0.7065999	0.13581358
0.0	0.01826486	0.014269755	0.033951823	0.011664495	0.1331136	0.08772147	0.003838503	0.002578199	0.008155307	0.0076617333
0.0	0.055808093	0.0038346944	0.0060957302	0.0050347443	0.002549817	0.0002681577	0.007768504	0.16399631	0.028176278	0.006620951
0.0	0.56964606	0.54911584	0.57087946	0.5597126	0.5547178	0.5579657	0.56495255	0.54703254	0.56531584	0.58987397
0.0	0.5661191	0.5507625	0.5712639	0.56402016	0.54977	0.55818075	0.5637508	0.5489432	0.5637862	0.587791
0.0	0.5682455	0.5499244	0.57255185	0.5628009	0.5561623	0.55774057	0.5678586	0.5495347	0.5668444	0.5898346
0.0	0.5718414	0.5494228	0.5704582	0.5621883	0.55897886	0.5600283	0.56715107	0.5512731	0.56683767	0.59090275
0.0	0.5685422	0.5526046	0.5744959	0.56293166	0.55864483	0.5600144	0.56532246	0.54988706	0.56787145	0.5897942
0.0	0.58688956	0.5682269	0.5931713	0.5719245	0.56933916	0.5661033	0.57521445	0.5659114	0.5763184	0.59920305
0.0	0.02063444	0.0069631	0.028219435	0.005640708	0.0048581827	0.0013401429	0.016257316	0.044008616	0.0103969015	0.006915487
0.0	0.09123722	0.010046567	0.0019208915	0.0069864495	0.022396948	0.0011974227	0.0051429966	0.09757994	0.0028424298	0.0017252687
0.0	0.020287212	0.0066126576	0.02711085	0.005452863	0.0046640644	0.0013282994	0.015992412	0.04271438	0.010254828	0.006607548
0.0	0.09206733	0.009839835	0.0019164445	0.0068958364	0.022399222	0.0012080537	0.0052027474	0.096420966	0.0028505397	0.0017000271
0.0	0.56871766	0.5494	0.5742828	0.5605483	0.55534077	0.5560789	0.5636886	0.5517587	0.56334335	0.5877487
0.0	0.57809836	0.55904615	0.5791766	0.56533825	0.5616722	0.56330967	0.5705128	0.5535262	0.57196397	0.59527814
0.0	0.5693666	0.5538537	0.57459253	0.5617319	0.55364	0.5585143	0.56513286	0.55308753	0.5696963	0.5899814
0.0	0.5684237	0.551856	0.5728274	0.5612545	0.5517438	0.5591596	0.5654917	0.5500178	0.5685005	0.5907953
0.0	0.58308816	0.5643916	0.58906937	0.5711674	0.5674354	0.5619815	0.57155544	0.5605904	0.57261884	0.59873194
0.0	0.5831716	0.5638763	0.588405	0.5673797	0.5662162	0.5644708	0.5727562	0.55889714	0.571608	0.59815574
0.0	0.57297903	0.5531481	0.5756608	0.56222415	0.557467	0.5613358	0.5650083	0.5507624	0.56975687	0.58877844
0.0	0.5852968	0.56340605	0.59045184	0.5698149	0.56631905	0.5650974	0.5708034	0.5633932	0.57350457	0.5988887
0.0	0.5715761	0.5497027	0.5717876	0.56470436	0.55975693	0.5592668	0.5622629	0.55251575	0.56782377	0.59099853
0.0	0.5697542	0.55001074	0.57364047	0.56191295	0.5539099	0.55822176	0.56635505	0.552725	0.56611246	0.59031224
0.0	0.569966	0.55105335	0.5734267	0.56390435	0.55784446	0.55791634	0.5628418	0.54978067	0.5677401	0.59191996
0.0	0.5664178	0.5519425	0.57417476	0.56625104	0.5551123	0.55537206	0.56488657	0.5516035	0.5627155	0.58541304
0.0	0.5734752	0.5545357	0.5727054	0.565678	0.5584803	0.5588699	0.5630872	0.55090773	0.5676871	0.5917088
0.0	0.59156626	0.5774775	0.6002141	0.579183	0.5737213	0.56854266	0.5802006	0.5717841	0.57677275	0.60379124
0.0	0.59156626	0.5774775	0.6002141	0.579183	0.5737213	0.56854266	0.5802006	0.5717841	0.57677275	0.60379124
0.0	0.57098705	0.5508832	0.5725465	0.5638169	0.55663556	0.5568217	0.56628644	0.5513797	0.5688666	0.59091973
0.0	0.59393865	0.5776383	0.60048085	0.5795909	0.5732562	0.5692494	0.5817054	0.5714448	0.58012974	0.6070016
0.0	0.59393865	0.5776383	0.60048085	0.5795909	0.5732562	0.5692494	0.5817054	0.5714448	0.58012974	0.6070016
0.0	0.5820317	0.5650031	0.58838284	0.5698328	0.5611876	0.56465733	0.5735396	0.5617635	0.57198054	0.5973091
0.0	0.56928325	0.5522884	0.5734726	0.5656266	0.5586272	0.55952597	0.5649884	0.5538962	0.5661452	0.5895241
0.0	0.5702933	0.5538662	0.57335925	0.5651166	0.5573553	0.56083196	0.567514	0.5518923	0.5682174	0.5913088
0.0	0.5947216	0.5773336	0.6005347	0.5795054	0.5755546	0.57195324	0.5817797	0.5724591	0.5789454	0.60746825
0.0	0.5947216	0.5773336	0.6005347	0.5795054	0.5755546	0.57195324	0.5817797	0.5724591	0.5789454	0.60746825
0.0	0.57150096	0.5508685	0.5743567	0.55739695	0.5544477	0.555008	0.563708	0.55115414	0.56985587	0.5894611
0.0	0.5664328	0.5524183	0.5694426	0.5626295	0.55797535	0.55616224	0.5661995	0.5513596	0.5676229	0.58918047
0.0	0.57285196	0.5526639	0.5737205	0.5663396	0.5540087	0.5598671	0.5671045	0.5515386	0.56583315	0.58876324
0.0	0.5712313	0.5540982	0.57494444	0.5660499	0.5598017	0.5557889	0.5654902	0.5530244	0.5689071	0.5897353
0.0	0.57144624	0.55265933	0.57005495	0.56563836	0.55671024	0.56021	0.5647335	0.5517914	0.56769973	0.5894403
0.0	0.56897134	0.546885	0.5744712	0.56516564	0.55554223	0.55792826	0.5664244	0.5498878	0.5671214	0.5881989
0.0	0.56413925	0.54855317	0.5710324	0.56505555	0.55656326	0.55907845	0.5654685	0.5513313	0.5674119	0.5913247
0.0	0.56978565	0.5512575	0.5724337	0.5658893	0.5606989	0.56078845	0.5666536	0.55098915	0.57125586	0.5878845
0.0	0.5698038	0.5504523	0.57360876	0.56204915	0.55942315	0.56011325	0.55995053	0.546066	0.565988	0.58909285
0.0	0.57050925	0.54971486	0.573236	0.55628264	0.5590386	0.5606714	0.5641715	0.5519205	0.5698395	0.5910678
0.0	0.57120645	0.551686	0.573969	0.56069696	0.55871266	0.55918896	0.56554186	0.5490764	0.5693043	0.5869278
0.0	0.56914604	0.54939246	0.5718304	0.5624423	0.5576859	0.55879676	0.5649894	0.54882896	0.5655997	0.59039676
0.0	0.5709656	0.54746944	0.5713356	0.55944675	0.556631	0.5562612	0.5664234	0.5517905	0.56947875	0.59033656
0.0	0.57128316	0.55055237	0.57260185	0.56011623	0.55562794	0.55892926	0.56706905	0.5514988	0.56685704	0.5889367
0.0	0.56988394	0.5521506	0.57168627	0.5629336	0.55520713	0.5590758	0.56361485	0.5514147	0.568917	0.58864534
0.0	0.5690724	0.55074257	0.5738724	0.5655315	0.55570567	0.5606398	0.5670271	0.5492423	0.5651925	0.5908025
0.0	0.5699668	0.55193824	0.57175314	0.56535304	0.558721	0.5615031	0.5663289	0.54859686	0.5675622	0.5906239
0.0	0.5705039	0.5525035	0.57360846	0.5620897	0.5586423	0.5590255	0.56557626	0.5518624	0.56892174	0.590415
0.0	0.5670873	0.55281395	0.5717997	0.56241745	0.5581937	0.5611374	0.5647208	0.55104345	0.5700028	0.5907475
0.0	0.57103395	0.5488393	0.572399	0.56198496	0.5588343	0.55907327	0.5666358	0.5508948	0.5685392	0.58966213
0.0	0.58223486	0.5642396	0.5852392	0.5672352	0.5626955	0.56512177	0.57255566	0.5535559	0.5738472	0.5951485
0.0	0.58284336	0.56365424	0.5866017	0.5700233	0.56315506	0.5658255	0.56944203	0.5565881	0.5751105	0.59843266
0.0	0.58211136	0.561301	0.58503854	0.5691865	0.56254065	0.56203157	0.57462674	0.5542954	0.5717286	0.5953447
0.0	0.5844064	0.5658284	0.58799314	0.5698424	0.5685577	0.5614662	0.57391083	0.5634709	0.5714442	0.5986894
0.0	0.5859949	0.56503385	0.59084153	0.57093906	0.56827676	0.5624435	0.5750874	0.5619357	0.56848705	0.59827703
0.0	0.58202475	0.5655713	0.5896203	0.5704558	0.56588197	0.55896395	0.5728678	0.55982274	0.56938624	0.59769046
0.0	0.56907266	0.55252683	0.57318527	0.56530035	0.5552289	0.557087	0.56547374	0.5471278	0.5673538	0.5908351
0.0	0.5706459	0.5524265	0.5732522	0.5627219	0.557474	0.5530602	0.5649154	0.5511068	0.5667831	0.5899179
0.0	0.5707527	0.5501533	0.5725073	0.56595093	0.5565315	0.55749303	0.5662398	0.5497318	0.5611071	0.5887744
0.0	0.56824565	0.5514342	0.5714531	0.5649359	0.5586289	0.55955374	0.5669785	0.55158746	0.5694553	0.5894195
0.0	0.5715771	0.55252105	0.5713121	0.56392515	0.5584535	0.5600342	0.5658121	0.5502993	0.570319	0.58990955
0.0	0.5707278	0.5490149	0.57415324	0.5634862	0.5544426	0.55781233	0.56614333	0.54903126	0.5682957	0.5882798
0.0	0.57202125	0.5532801	0.57459563	0.56343865	0.5591109	0.5583061	0.5631549	0.547442	0.5699737	0.5904648
0.0	0.5722092	0.55634624	0.5749913	0.56357193	0.55734634	0.5542575	0.56651783	0.5509452	0.5667047	0.59191537
0.0	0.5842903	0.5616444	0.5874412	0.5679948	0.56755334	0.56324613	0.5706226	0.56399417	0.5733302	0.59725755
0.0	0.58206654	0.5631325	0.5852695	0.56861264	0.5612162	0.56194925	0.5745324	0.5560977	0.57158047	0.59677225
0.0	0.58206654	0.5631325	0.5852695	0.56861264	0.5612162	0.56194925	0.5745324	0.5560977	0.57158047	0.59677225
0.0	0.58206654	0.5631325	0.5852695	0.56861264	0.5612162	0.56194925	0.5745324	0.5560977	0.57158047	0.59677225
0.0	0.5697425	0.5542921	0.57224935	0.5648146	0.5557133	0.55709296	0.56686944	0.5511827	0.56635267	0.58954215
0.0	0.5705424	0.55209845	0.5734204	0.56243914	0.55683905	0.5571385	0.5666554	0.55029315	0.5665931	0.58991665
0.0	0.5734687	0.55039316	0.5745855	0.56453353	0.55717707	0.55967253	0.56268865	0.5481862	0.564859	0.5892646
0.0	0.56935066	0.55127877	0.5716568	0.5617973	0.5560558	0.5596998	0.56515574	0.54883206	0.5646875	0.58920705
0.0	0.57151884	0.55059075	0.573945	0.5616864	0.55660653	0.55748266	0.5650218	0.54815847	0.56600106	0.58976656
0.0	0.5667316	0.5512169	0.57139057	0.56485045	0.5555355	0.5557291	0.56605417	0.55012244	0.56608003	0.5891266
0.0	0.5700728	0.55168533	0.57287306	0.5642798	0.55703026	0.5579925	0.5646447	0.55120945	0.5654504	0.5893817
0.0	0.5699157	0.5491347	0.5719788	0.5643698	0.55635536	0.5595577	0.55767345	0.55034435	0.5649557	0.5869921
0.0	0.5723821	0.5500136	0.5699536	0.5626699	0.5568766	0.558406	0.5654072	0.5494656	0.5654916	0.5891306
0.0	0.58516884	0.56575793	0.58981895	0.5708018	0.56692415	0.56223613	0.5724104	0.5618553	0.57437354	0.59956104
0.0	0.5693469	0.55296975	0.5744294	0.564754	0.5556956	0.5563344	0.562148	0.5484998	0.5659694	0.5890659
0.0	0.5731534	0.5522187	0.5752871	0.56259745	0.55676746	0.5567067	0.56650025	0.55169433	0.5670713	0.58835226
0.0	0.5695697	0.5514228	0.5742475	0.56003326	0.5581266	0.5547104	0.5665214	0.5504954	0.56816566	0.5879184
0.0	0.57087445	0.550307	0.5685095	0.5613797	0.55621475	0.5563937	0.5653623	0.54782635	0.5617633	0.5863289
0.0	0.5696213	0.553053	0.5746172	0.5658737	0.5585051	0.5583476	0.5610641	0.5493601	0.56691957	0.58692557
0.0	0.56941223	0.5496003	0.5730175	0.561225	0.558051	0.55905837	0.56391	0.5487244	0.5680732	0.5875833
0.0	0.5702071	0.5495888	0.5750348	0.5624605	0.5568962	0.55625844	0.56174564	0.5481464	0.5673969	0.5871483
0.0	0.56744546	0.5479475	0.56880045	0.5639685	0.5561854	0.5572176	0.5660986	0.55021167	0.56688374	0.5883991
0.0	0.5680909	0.54962933	0.57119083	0.56310755	0.55291414	0.5586608	0.5622797	0.550432	0.56368184	0.58569884
0.0	0.5698384	0.5497622	0.57123584	0.56237704	0.55728793	0.5582854	0.5651935	0.5492895	0.5673423	0.5897813
0.0	0.5659239	0.5490898	0.5747132	0.5582222	0.5532738	0.55904925	0.5667235	0.55028874	0.56083924	0.58620775
0.0	0.570584	0.5524693	0.5727845	0.56168765	0.5552256	0.5566227	0.56474954	0.54812264	0.5665268	0.58877534
0.0	0.56955427	0.5504627	0.5747498	0.5626207	0.5574853	0.55725193	0.56125396	0.5489508	0.5650262	0.5908701
0.0	0.570584	0.5524693	0.5727845	0.56168765	0.5552256	0.5566227	0.56474954	0.54812264	0.5665268	0.58877534
0.0	0.57215357	0.5531195	0.5742795	0.5598662	0.5543779	0.55702	0.56476665	0.54730546	0.5648634	0.5904964
0.0	0.5849151	0.56630754	0.59113246	0.57143825	0.5685655	0.5642976	0.57313234	0.5638045	0.5732223	0.5978723
0.0	0.57053447	0.5520336	0.57376534	0.5644409	0.5566414	0.55778277	0.56519085	0.55153626	0.5690659	0.5889213
0.0	0.95266664	0.5522055	0.57036775	0.93774	0.91177887	0.9381952	0.56658614	0.5391036	0.57363117	0.8617148
0.0	0.5705669	0.5517855	0.5735503	0.56304544	0.5562691	0.5604177	0.5653505	0.5475776	0.567721	0.58934236
0.0	0.5681279	0.54935104	0.57041323	0.56279194	0.55320364	0.5555547	0.5607432	0.5500798	0.56479156	0.5903035
0.0	0.56722575	0.5505383	0.5748197	0.56036097	0.55449545	0.5574097	0.5648813	0.55060685	0.56738925	0.58850515
0.0	0.57065374	0.5487922	0.574479	0.56378394	0.55506617	0.55543685	0.56647164	0.5507845	0.5663576	0.58796114
0.0	0.56431925	0.5490766	0.5738181	0.5613495	0.5545442	0.55699855	0.5647636	0.54785895	0.56613594	0.589551
0.0	0.5678975	0.55157846	0.56959873	0.56332564	0.55295223	0.5594368	0.5625604	0.55074567	0.56309426	0.58235586
0.0	0.5643421	0.5498259	0.5693384	0.5620014	0.5564609	0.5581227	0.5651684	0.54801685	0.566608	0.5849034
0.0	0.5674871	0.5488255	0.57324404	0.56112117	0.5536182	0.558644	0.5646779	0.54877925	0.5644026	0.5898967
0.0	0.57094204	0.5502666	0.57348347	0.5624268	0.55680764	0.55774695	0.56544375	0.55135775	0.56610817	0.5876889
0.0	0.58251405	0.56384486	0.589842	0.5695666	0.5693643	0.5645083	0.57195276	0.562676	0.5731054	0.5981529
0.0	0.57114446	0.5505808	0.5713173	0.5632771	0.55647403	0.5562845	0.5623695	0.5490982	0.56739235	0.5860408
0.0	0.568244	0.55096763	0.5732325	0.5655005	0.5580112	0.5593115	0.5637683	0.5476047	0.5680421	0.5875873
0.0	0.5713699	0.5517368	0.57460487	0.56237614	0.55722785	0.55801713	0.56566834	0.54869413	0.5683341	0.59017044
0.0	0.5659798	0.5485017	0.57355654	0.5616122	0.55488473	0.55899817	0.56564677	0.54876804	0.5638857	0.5882593
0.0	0.5663641	0.5499899	0.5737487	0.56257105	0.5543761	0.5572332	0.5651326	0.54977936	0.56415856	0.5874309
0.0	0.5691693	0.5504437	0.57292175	0.56248367	0.55756605	0.55824804	0.5640329	0.5501701	0.56612366	0.5860527
0.0	0.58368313	0.56634605	0.5908277	0.57166165	0.5675484	0.5649531	0.5723346	0.5615668	0.5710073	0.6001701
0.0	0.58490753	0.5635906	0.58984643	0.56767505	0.5682653	0.56360275	0.5706155	0.5620487	0.5740353	0.6000671
0.0	0.5692002	0.5481416	0.57423174	0.5641701	0.5569055	0.5578015	0.5638685	0.5486511	0.56360734	0.5891858
0.0	0.5853724	0.56641906	0.59158933	0.57212746	0.56972694	0.5656958	0.57229656	0.5613694	0.5728512	0.60006475
0.0	0.5853295	0.5679456	0.5877664	0.57088095	0.56700045	0.56591624	0.5727548	0.5592742	0.57265615	0.59965056
0.0	0.56964135	0.5504672	0.5741727	0.56369823	0.55724186	0.55984306	0.5648884	0.5485706	0.5658254	0.5886546
0.0	0.5830954	0.567422	0.5898815	0.57107186	0.56913537	0.5652533	0.5722643	0.5626017	0.5737368	0.59656566
0.0	0.56894964	0.54931396	0.5722949	0.56498456	0.5561397	0.55795836	0.5643744	0.54866886	0.56694925	0.5879564
0.0	0.58466	0.5663597	0.58845866	0.57123804	0.569473	0.5667713	0.57211673	0.5625456	0.57472306	0.5963491
0.0	0.5703057	0.5517631	0.5691405	0.562862	0.5566271	0.5596204	0.5637855	0.5492442	0.5675862	0.58936024
0.0	0.56820405	0.5514385	0.57242066	0.56455123	0.55562866	0.558435	0.561809	0.5505392	0.56806403	0.589199
0.0	0.5705726	0.5487503	0.5746333	0.5601221	0.5551959	0.55684537	0.56669956	0.5461114	0.5661048	0.59067404
0.0	0.56850445	0.54785806	0.57398343	0.56155294	0.55610895	0.5563573	0.5663316	0.5479786	0.5668107	0.5911044
0.0	0.012970545	0.0029153368	0.007190179	0.0057294127	0.0014671247	0.0012978492	0.009915435	0.0040996643	0.00062129454	0.006355272
0.0	0.013113876	0.0029148199	0.0070755742	0.0057924725	0.0014377779	0.0013131227	0.010059755	0.0039664386	0.00060831854	0.006537976
0.0	0.013016152	0.0029197852	0.007166333	0.0057655876	0.0014740819	0.0012841747	0.010024666	0.0041106753	0.00061242445	0.0064681703
0.0	0.013122765	0.0029111744	0.007123685	0.005811611	0.0014753935	0.0013001269	0.009863417	0.0040416517	0.00062039244	0.0065307794
0.0	0.01310688	0.0029468827	0.0070506562	0.0056930203	0.0014705656	0.0012935522	0.009765184	0.0040497137	0.00060830085	0.006502656
0.0	0.012979045	0.002901611	0.00712329	0.005763109	0.0014715805	0.001305128	0.00980427	0.003993592	0.00060868624	0.0065295855
0.0	0.0146817025	0.0037624012	0.006561209	0.005706148	0.0012832999	0.0022176008	0.006059509	0.0066051693	0.0014293492	0.007755768
0.0	0.01495956	0.0036334174	0.0065372977	0.00559512	0.0012594488	0.002198874	0.006103145	0.0064296983	0.0014302725	0.007858688
0.0	0.0145450765	0.0037192397	0.006548087	0.0056746365	0.0012596396	0.002181999	0.006210662	0.0065515125	0.0014299633	0.007821397
0.0	0.014906413	0.0036804616	0.006488392	0.0057419757	0.0012547121	0.002173342	0.0061343177	0.006481538	0.0014114421	0.007852415
0.0	0.014703489	0.0036814532	0.0064694053	0.0056144325	0.0012672885	0.0022077626	0.0060120304	0.006511576	0.0014231611	0.007748099
0.0	0.014910712	0.0036864183	0.0065321	0.0057256487	0.0012839156	0.0021849838	0.0060866657	0.0064350255	0.0014093783	0.007951076
0.0	0.017764691	0.0017332465	0.0030006233	0.0039157756	0.0008062922	0.0024441588	0.013372167	0.01089321	0.00089749927	0.014636638
0.0	0.017939594	0.0017097252	0.0029634146	0.003878494	0.0008032745	0.002412337	0.013388666	0.010491462	0.00089746463	0.014855887
0.0	0.01759504	0.0017148587	0.0029923862	0.003899556	0.0008014136	0.0023680767	0.013422103	0.010662128	0.0009016963	0.014620003
0.0	0.017672023	0.0017061172	0.0029254868	0.0039002188	0.00080780115	0.0023972418	0.01322531	0.010831208	0.0008870063	0.014810595
0.0	0.017578514	0.0017085861	0.0029323825	0.003864217	0.00081581756	0.0023787855	0.013193375	0.010798194	0.0008886834	0.014763426
0.0	0.017770967	0.0016993952	0.0029744555	0.0038969524	0.0008166475	0.0024199595	0.013400109	0.010634179	0.0009046441	0.014961584
0.0	0.016303044	0.003275295	0.00538587	0.0023947286	0.0034642632	0.0018598719	0.010797587	0.014828241	0.00080540497	0.013800419
0.0	0.01625139	0.0032552797	0.0053589735	0.0023935179	0.0033915574	0.0018643386	0.010780483	0.01446415	0.0008138938	0.013834876
0.0	0.016062107	0.003314424	0.0054622553	0.0023971414	0.0034044692	0.0018128201	0.010816174	0.014778484	0.00080878736	0.014056098
0.0	0.01636326	0.003262282	0.0054110247	0.002423391	0.0033799855	0.0018447943	0.010585061	0.014886148	0.0008041258	0.014105521
0.0	0.01633379	0.003270933	0.005293472	0.0023776225	0.003430776	0.0018608759	0.010589967	0.014902967	0.00080285326	0.014032203
0.0	0.016185172	0.0032370691	0.0053917863	0.0023961188	0.0034276699	0.0018405417	0.010780463	0.014373632	0.00080619624	0.014095862
0.0	0.010251534	0.0042632907	0.0063785156	0.009582733	0.0023946569	0.0017054877	0.009587182	0.003884646	0.0006690399	0.010896586
0.0	0.010371905	0.004255011	0.006317028	0.009445588	0.0023932664	0.001694571	0.009649707	0.0037196106	0.00066966633	0.011086553
0.0	0.010140228	0.004287683	0.006337919	0.009593297	0.0023896818	0.0016756528	0.009671408	0.0038051687	0.00066353666	0.011048049
0.0	0.010314261	0.004210427	0.006296608	0.009657927	0.0023876897	0.0016587796	0.009553455	0.0037765827	0.0006622567	0.011128297
0.0	0.010241987	0.0043081683	0.006308542	0.009590583	0.002411292	0.0016814091	0.00966242	0.00375271	0.00067775755	0.011066738
0.0	0.010284742	0.0042067077	0.0063205073	0.009494001	0.0023805744	0.0016846498	0.009627976	0.003764305	0.00067051663	0.011033658
0.0	0.013891767	0.0020684837	0.0049463026	0.028751032	0.0024113457	0.0016872237	0.009025541	0.010608434	0.0010913948	0.006096869
0.0	0.0139153935	0.0020406498	0.0048820134	0.028572323	0.0024009494	0.0016902592	0.008948922	0.010565434	0.0010935799	0.0061375075
0.0	0.013723372	0.0020949796	0.0049617155	0.028849343	0.0024242178	0.0016786659	0.009081823	0.010689587	0.0010762418	0.006208343
0.0	0.013902274	0.0020550173	0.004850968	0.028887898	0.002416466	0.0016959559	0.008899608	0.010625634	0.0010677252	0.006234301
0.0	0.013738502	0.0020458603	0.004871015	0.028433135	0.0023965074	0.001676765	0.008881255	0.010596518	0.0010682743	0.006168828
0.0	0.013929672	0.0020693718	0.0049535013	0.028878951	0.0024419867	0.0017027459	0.008884958	0.010547006	0.0010731223	0.0062985006
0.0	0.015249553	0.0025302628	0.0043337215	0.0053811544	0.0025335152	0.0021112242	0.008544403	0.0077367383	0.00087705493	0.021357479
0.0	0.015456853	0.0025029154	0.0043568374	0.0054137637	0.002504079	0.002122567	0.008551225	0.007552336	0.00087027246	0.021360798
0.0	0.015439326	0.0025611157	0.00441681	0.0055257576	0.0025545876	0.002085347	0.008580011	0.0077456683	0.0008734459	0.021300126
0.0	0.015094886	0.002483707	0.004331457	0.0054689012	0.0025449756	0.0020847793	0.008552058	0.0076290504	0.00086581387	0.021504037
0.0	0.015214205	0.0025178567	0.004332816	0.0053771236	0.0025410978	0.0021132343	0.008514265	0.007652136	0.0008689525	0.02144585
0.0	0.0156112565	0.0025078265	0.0043184096	0.0053441757	0.0025683893	0.0021374067	0.008546245	0.007620099	0.00087202137	0.021645531
0.0	0.0070138406	0.008639362	0.021554673	0.010365931	0.009755584	0.0014349102	0.009142926	0.097691774	0.0053538107	0.0049459203
0.0	0.0070040934	0.008586951	0.021406319	0.010322749	0.009864712	0.0014154082	0.009107116	0.09736936	0.00534301	0.0049966224
0.0	0.0071006226	0.008367636	0.02121658	0.01017773	0.0097473785	0.00140701	0.009209501	0.095589854	0.005416933	0.0049790484
0.0	0.010198085	0.0039082114	0.003535011	0.00549722	0.002131869	0.0017382907	0.01468607	0.01964298	0.00072805665	0.0117973285
0.0	0.010172288	0.0038637249	0.0034918096	0.0053798556	0.0021463435	0.0017172652	0.014509046	0.019110508	0.00071622146	0.011853434
0.0	0.010214029	0.0038917863	0.0034877786	0.0054584434	0.0021300176	0.0017164504	0.014847201	0.019594967	0.00072416605	0.01180127
0.0	0.010251321	0.003971208	0.0034707978	0.00539558	0.0021059536	0.0017041059	0.014870227	0.019675605	0.0007132143	0.011785489
0.0	0.010604875	0.003963507	0.0035466212	0.0054649217	0.0021384484	0.0017230477	0.014888994	0.01945713	0.0007166014	0.0119888615
0.0	0.01026525	0.003839683	0.003487956	0.005445743	0.0020872739	0.001710405	0.014814846	0.019248584	0.00072259945	0.011630412
0.0	0.01049623	0.0039581303	0.00352337	0.005466824	0.0021574642	0.0017269719	0.014919765	0.019536225	0.00072712544	0.011956844
0.0	0.010515701	0.00389211	0.0035885966	0.0054685874	0.0021456073	0.0017219457	0.014741754	0.019689258	0.0007304529	0.011777527
0.0	0.018463908	0.0024549784	0.0052634454	0.006809889	0.0008694953	0.0017855248	0.0057882946	0.007789073	0.0009771371	0.006025812
0.0	0.018800072	0.002385342	0.005225236	0.006725865	0.00084655604	0.0017524976	0.0057966374	0.007822844	0.00095305673	0.0061225756
0.0	0.018758364	0.0024338309	0.005330645	0.006714667	0.00086563616	0.0017498703	0.005825461	0.007820553	0.0009623822	0.0061916434
0.0	0.016662156	0.0017445069	0.004101575	0.008730309	0.001094822	0.0018408403	0.012257684	0.0050475616	0.0008906492	0.0056923996
0.0	0.015071546	0.0024525006	0.0043503656	0.0085317	0.003665486	0.0017243417	0.016475923	0.009141868	0.00079265394	0.0074580633
0.0	0.014994212	0.0024569493	0.0043174955	0.008584474	0.003689926	0.0017037943	0.016529014	0.0090007745	0.0007961232	0.007460958
0.0	0.015566209	0.0024087215	0.0043578385	0.008620078	0.0036980885	0.0017406638	0.016772604	0.009250761	0.00079553167	0.0075294576
0.0	0.015473176	0.002452951	0.004282934	0.0084527815	0.003637708	0.001719139	0.01686799	0.009152209	0.0008039522	0.007418395
0.0	0.015471272	0.002410144	0.004340525	0.008564977	0.0036352852	0.0017051266	0.016661266	0.009062854	0.0007996133	0.007486868
0.0	0.015650392	0.0024810361	0.0043522557	0.00854907	0.0036941008	0.0017066525	0.016423155	0.008917969	0.0008167428	0.007439702
0.0	0.015463241	0.0023842303	0.0042582448	0.00847236	0.0036516783	0.0017135197	0.016668681	0.009000374	0.00080042984	0.007517263
0.0	0.01566628	0.0024849526	0.004405361	0.008637761	0.0037717854	0.0017376398	0.016926724	0.00918511	0.00080831465	0.0076198867
0.0	0.015387932	0.002408843	0.0043399273	0.008543591	0.0036474648	0.0017014779	0.016749626	0.009008229	0.00077696424	0.0075065265
0.0	0.015409063	0.0024766594	0.00438331	0.008400087	0.0036663255	0.0017346472	0.016479192	0.009110598	0.00080568355	0.007393843
0.0	0.019688273	0.002446286	0.0051058633	0.0063025905	0.0019292746	0.0022774888	0.009743996	0.010116482	0.0015631515	0.008842171
0.0	0.019756697	0.0024558206	0.005161677	0.0064522494	0.0019189917	0.0022903744	0.009651635	0.010093898	0.0015678732	0.008806516
0.0	0.019815579	0.0024516608	0.0051524006	0.006542428	0.0019568242	0.0023024543	0.00976939	0.010196289	0.0015435992	0.008956699
0.0	0.013354915	0.001266565	0.008702902	0.0050112708	0.0034072886	0.0023303619	0.005999318	0.009682184	0.0011005328	0.00742034
0.0	0.013530003	0.0012644924	0.008625699	0.004926714	0.003397778	0.0023528815	0.0058208206	0.009638694	0.0010972396	0.007454012
0.0	0.013512411	0.0012756614	0.008647186	0.005062462	0.0034909986	0.0023866359	0.0059194216	0.009675045	0.0011012313	0.0075328466
0.0	0.013334888	0.0012643032	0.008783413	0.0050009056	0.0034205592	0.0023634983	0.0057987594	0.009772319	0.0010929893	0.007361326
0.0	0.020535037	0.0019239187	0.0039926292	0.0039880504	0.0016524688	0.001259068	0.01070663	0.008113527	0.0009950139	0.009609747
0.0	0.021023141	0.0019574985	0.0040340046	0.0040100035	0.0017088173	0.001253834	0.010812123	0.008151829	0.001019241	0.009765152
0.0	0.020881876	0.0019528591	0.004074203	0.003891411	0.0016899309	0.0012645556	0.010487814	0.008138296	0.0010164755	0.009622481
0.0	0.017338937	0.0031206612	0.0050663087	0.007196567	0.0028883433	0.0027486023	0.0009376031	0.007380934	0.0015552657	0.012555901
0.0	0.01738371	0.003143347	0.0050164163	0.0071703135	0.0028955992	0.0027309577	0.000932293	0.0074285	0.001552105	0.012641325
0.0	0.017687742	0.0031591153	0.0050491183	0.0072083343	0.0029509836	0.0027497343	0.000932043	0.0073999558	0.0015470439	0.012823585
0.0	0.014964086	0.0031177758	0.0038933242	0.009256911	0.0013286093	0.00256109	0.012487236	0.0090199085	0.0008598914	0.0071344716
0.0	0.02015302	0.0025127288	0.005309273	0.0036227542	0.003212973	0.0016439704	0.0094291475	0.012670401	0.0005985179	0.013708516
0.0	0.02667389	0.0037022317	0.006170065	0.006545107	0.0017740501	0.0012297694	0.01084589	0.0068794363	0.0010609769	0.013047388
0.0	0.026940664	0.0037467552	0.0061626597	0.006596958	0.0018337702	0.00121298	0.010815015	0.0068986192	0.001050684	0.0134434365
0.0	0.026950106	0.0036671304	0.0061188336	0.0065506436	0.0017806405	0.0012015514	0.010710281	0.006972658	0.0010412139	0.0132620195
0.0	0.027074665	0.0037768753	0.0061352276	0.0065685445	0.0017778777	0.0012039308	0.010942931	0.0069671995	0.0010607975	0.013278342
0.0	0.027320424	0.003744083	0.0061500566	0.0064659584	0.0017674587	0.001210751	0.010635589	0.006901605	0.0010337643	0.01334309
0.0	0.02717789	0.0036468913	0.006077027	0.006511176	0.0017903117	0.0012110976	0.010790266	0.006864808	0.0010494576	0.013071271
0.0	0.027673304	0.0037767016	0.0062127723	0.0066727228	0.0018096019	0.0012166221	0.011071006	0.0069171474	0.0010729833	0.013473446
0.0	0.027440984	0.0036894125	0.006116514	0.0065014292	0.0017720617	0.0011954335	0.0108797625	0.0069145337	0.0010597813	0.0133808395
0.0	0.027212419	0.0037262181	0.006176217	0.006412061	0.0017760998	0.0012103613	0.010663302	0.0069344696	0.0010457345	0.01307986
0.0	0.031238686	0.0025542327	0.004001333	0.0059219226	0.0017577802	0.00219549	0.017868016	0.0049195383	0.0013838025	0.0029258553
0.0	0.031129433	0.0025550444	0.0040563387	0.0058868225	0.0017849647	0.0022039278	0.018110521	0.004945099	0.0013962274	0.0028640942
0.0	0.021833993	0.0027078409	0.005933015	0.007546584	0.0034725051	0.0027935822	0.013337222	0.005240984	0.0038719724	0.006959325
0.0	0.023726996	0.002040844	0.0052712956	0.023393955	0.00083470286	0.0015056805	0.013830063	0.005353014	0.0012874797	0.010842914
0.0	0.02364969	0.0019917823	0.0052791475	0.023749247	0.0008333104	0.0014931067	0.013707671	0.0053132507	0.0012744246	0.010604571
0.0	0.012390703	0.0015572247	0.005380366	0.006703641	0.002147325	0.0017868477	0.007258653	0.0077275382	0.0008020824	0.009087445
0.0	0.01265561	0.0015576925	0.005412534	0.0066259266	0.0021842956	0.0017863638	0.0073547605	0.0075617884	0.00078973843	0.00913294
0.0	0.013834539	0.0015735129	0.003995951	0.013806742	0.0014882336	0.0017988649	0.01735808	0.009142486	0.0011041583	0.011746267
0.0	0.013876993	0.0015881087	0.0039872606	0.013734368	0.0014934948	0.0018006475	0.01763435	0.009225461	0.0011103405	0.011616142
0.0	0.014851163	0.0021336307	0.004872552	0.0045528533	0.001335383	0.0008116757	0.009639901	0.0049414304	0.0008169868	0.006367612
0.0	0.021962076	0.0035811258	0.0032496992	0.004497054	0.000908208	0.0011085274	0.009024086	0.0062247515	0.0015484028	0.009849591
0.0	0.02205162	0.0035336725	0.0032906341	0.0044934093	0.0009207408	0.001107741	0.00914921	0.006112732	0.0015408635	0.010057813
0.0	0.021837438	0.0035202121	0.003255388	0.004510827	0.0009121882	0.0011062546	0.009074071	0.006179426	0.0015285319	0.00982247
0.0	0.021847665	0.0036010426	0.0032482182	0.004469585	0.0008975989	0.0011132938	0.009092875	0.006219707	0.0015188544	0.009856639
0.0	0.022310251	0.003653719	0.0032964605	0.0046064467	0.0009342929	0.0011188937	0.009204759	0.006142023	0.0015249127	0.010166178
0.0	0.022021355	0.0035954914	0.0032951008	0.004486467	0.00092695345	0.001104886	0.009044232	0.0062547745	0.0015297775	0.009977714
0.0	0.0236977	0.00141674	0.0046393042	0.005731907	0.0010420202	0.0010801723	0.011522728	0.01062395	0.0014648596	0.009806302
0.0	0.023722515	0.00139205	0.0046161273	0.0056880666	0.0010348753	0.0010895177	0.01107143	0.010579424	0.001437984	0.009817448
0.0	0.023421613	0.0013946799	0.004684732	0.0056354413	0.0010452883	0.0010893148	0.011318704	0.010673532	0.0014873048	0.009799651
0.0	0.017596409	0.0027968758	0.000504725	0.009722584	0.001513465	0.0021053206	0.00916423	0.0075602424	0.00067485264	0.004012991
0.0	0.013889435	0.0021432624	0.0055874554	0.0056076907	0.0028544676	0.0015447345	0.011022118	0.012229478	0.0008021819	0.005566577
0.0	0.014231428	0.0021410028	0.0056508505	0.0056974273	0.002919312	0.0015635274	0.011163594	0.012344893	0.00082044984	0.0056512197
0.0	0.013945275	0.0021404254	0.0057137306	0.005606837	0.0028817852	0.0015710674	0.010925156	0.012415545	0.0007995478	0.0054986617
0.0	0.98454213	0.9357115	0.9147865	0.9446145	0.9145682	0.9488299	0.9740002	0.9555599	0.92919225	0.77154356
0.0	0.57213575	0.5495856	0.5746158	0.5597302	0.55581385	0.55580705	0.566145	0.54812026	0.5630324	0.59080166
0.0	0.57161355	0.54869133	0.5753803	0.56283647	0.55576885	0.5565977	0.56266665	0.5483869	0.56341374	0.58878845
0.0	0.57024044	0.5455366	0.5733681	0.56117654	0.5535287	0.55601037	0.56654245	0.5470745	0.5630554	0.587764
0.0	0.5721022	0.55038345	0.57359767	0.56232935	0.556694	0.5565835	0.56694376	0.5494041	0.56484777	0.59142387
0.0	0.57030326	0.5505388	0.5731508	0.56256354	0.55444	0.5568538	0.565221	0.54861075	0.5640044	0.59056836
0.0	0.5643968	0.55042404	0.57239956	0.5623425	0.55656207	0.5566347	0.56641513	0.54852694	0.5676193	0.5897618
0.0	0.5682823	0.54775405	0.5717453	0.5613574	0.55321544	0.55497164	0.5646228	0.5490953	0.5651803	0.58899707
0.0	0.5693494	0.54954714	0.57286257	0.56168544	0.5538453	0.5552307	0.5628678	0.54870975	0.5676967	0.5881595
0.0	0.56781906	0.54999536	0.5738962	0.5622921	0.5565185	0.55621743	0.5646994	0.5487713	0.5663262	0.5909267
0.0	0.5699766	0.5511104	0.5735896	0.5613338	0.55675024	0.5564366	0.5616259	0.5507442	0.5662729	0.5886662
0.0	0.5695079	0.5481731	0.5737585	0.5626308	0.5537487	0.55674887	0.56661814	0.545939	0.5661117	0.5891662
0.0	0.56931025	0.55043447	0.5744456	0.5584757	0.55652684	0.5556209	0.5664225	0.5486282	0.5658577	0.5909187
0.0	0.5691883	0.54850143	0.5724913	0.56225425	0.55582523	0.5566532	0.5666542	0.5465998	0.56695735	0.5891125
0.0	0.5688568	0.54719603	0.5734898	0.5616229	0.55502623	0.55676454	0.56559014	0.5482937	0.5678821	0.587822
0.0	0.56972253	0.54956514	0.57255715	0.5628122	0.55356705	0.5561458	0.5649598	0.54753333	0.5663613	0.58971447
0.0	0.57062817	0.55008143	0.5742989	0.5637708	0.5567548	0.55811703	0.56351346	0.5489461	0.5665552	0.5904643
0.0	0.570406	0.5489396	0.5739963	0.558157	0.5517477	0.5562728	0.5607722	0.5490139	0.5670337	0.5892711
0.0	0.57181215	0.54999614	0.574748	0.56262016	0.55670524	0.55636185	0.5644502	0.5470658	0.5668011	0.59007734
0.0	0.5707463	0.55057466	0.5740348	0.56317484	0.5565092	0.5565475	0.5660406	0.5484857	0.5670991	0.59009904
0.0	0.5711514	0.550086	0.57392275	0.5620375	0.5572296	0.55497825	0.5668494	0.54814535	0.5657101	0.59047306
0.0	0.57049686	0.54876727	0.5755415	0.56190944	0.5557857	0.55582976	0.5651728	0.54889053	0.5670608	0.58861995
0.0	0.5696373	0.5495131	0.5740482	0.562417	0.5534533	0.55635256	0.565903	0.54835325	0.5664507	0.58937114
0.0	0.5709921	0.54995215	0.5735429	0.5625975	0.5557714	0.55625093	0.56664157	0.5477484	0.5671767	0.5896935
0.0	0.5705334	0.5470248	0.5728017	0.5629919	0.5537706	0.555789	0.56639534	0.5478033	0.56616855	0.5906823
0.0	0.571726	0.549747	0.5740817	0.5625782	0.5549761	0.55669904	0.56240934	0.5483234	0.5672939	0.59075904
0.0	0.5680326	0.5491867	0.57457995	0.5623033	0.5549663	0.5555604	0.5651191	0.55048156	0.5658891	0.5893478
0.0	0.5699575	0.55015355	0.5745965	0.56256956	0.5559275	0.5553964	0.56386507	0.54806054	0.56801724	0.5853697
0.0	0.5688818	0.5495798	0.573409	0.5605861	0.55442166	0.55571705	0.56469	0.5469372	0.5672508	0.5903942
0.0	0.57042515	0.5499105	0.5741205	0.5622626	0.5559669	0.55682087	0.56413585	0.5486568	0.5661022	0.5892962
0.0	0.5685745	0.546009	0.5750368	0.5581125	0.55522174	0.5561385	0.56626564	0.5497006	0.5666021	0.58995736
0.0	0.5696109	0.5507934	0.57497317	0.56331134	0.5582529	0.5569361	0.5639493	0.5492861	0.56696415	0.5907394
0.0	0.5683119	0.546469	0.57358587	0.5570671	0.5531263	0.5554548	0.5653294	0.54850864	0.5669013	0.590106
0.0	0.56826156	0.54868835	0.5729954	0.55974376	0.551783	0.5563189	0.56628835	0.548558	0.56603783	0.5901792
0.0	0.5702968	0.5498914	0.57548535	0.5610726	0.5551846	0.5543895	0.56621945	0.5459022	0.5647533	0.58831555
0.0	0.569671	0.5487115	0.57278717	0.56109	0.5536085	0.55616474	0.56669956	0.5451235	0.56432253	0.5894937
0.0	0.58918387	0.5720688	0.5945014	0.5756718	0.573887	0.5702407	0.57836527	0.56771165	0.5769839	0.6034641
0.0	0.57117826	0.5521113	0.5751173	0.56186295	0.5562095	0.55776924	0.56603605	0.55048496	0.56492496	0.5890914
0.0	0.5705591	0.5514302	0.57068384	0.56353086	0.55542284	0.55641216	0.56328714	0.54801464	0.56317973	0.5901611
0.0	0.5680979	0.54897857	0.57256365	0.56198037	0.5561694	0.5563996	0.56579727	0.5481405	0.56641525	0.58978343
0.0	0.5692931	0.5516466	0.57199633	0.5627304	0.5548782	0.5555814	0.5641353	0.5476597	0.56647944	0.5907678
0.0	0.56614417	0.55002874	0.57210356	0.562556	0.55514437	0.5542995	0.56667286	0.54741186	0.5674608	0.59039384
0.0	0.56896275	0.5483028	0.57136405	0.5619454	0.5545482	0.5556351	0.56589633	0.54656297	0.56694615	0.5896626
0.0	0.5688957	0.54697543	0.57006574	0.5635367	0.55166346	0.5564639	0.5646358	0.54841125	0.5664908	0.5896695
0.0	0.56928587	0.5509094	0.5739183	0.56279147	0.5551974	0.55964786	0.56292135	0.54958606	0.56637454	0.58654875
0.0	0.5690476	0.5500081	0.5702405	0.5652302	0.5566373	0.5534076	0.5644682	0.5475647	0.5663651	0.5910605
0.0	0.57219535	0.55170953	0.575364	0.5630789	0.5581844	0.56006914	0.5648311	0.5502147	0.5669923	0.59131044
0.0	0.5706071	0.5495474	0.5724823	0.5634723	0.5557046	0.55991673	0.56448984	0.55137026	0.56635296	0.5890999
0.0	0.56918633	0.5501257	0.5731191	0.56211233	0.5529849	0.5585493	0.56490684	0.5513559	0.5633636	0.58870095
0.0	0.5696675	0.5495157	0.57176507	0.5633347	0.5566855	0.55871475	0.5646092	0.5496428	0.5667204	0.58858526
0.0	0.5708124	0.5503623	0.5707846	0.56209236	0.55641884	0.55776674	0.5646162	0.54993695	0.5662378	0.5890895
0.0	0.56446743	0.5464786	0.56998545	0.5619649	0.5507793	0.560263	0.56350374	0.54951185	0.5621836	0.5886503
0.0	0.56775534	0.54985875	0.57125515	0.56384635	0.555956	0.55759215	0.5621568	0.54943895	0.56404454	0.58913445
0.0	0.56850785	0.5496833	0.56916934	0.56350756	0.55515265	0.55676484	0.56564444	0.5491237	0.5616384	0.5887485
0.0	0.5693537	0.5507422	0.5688337	0.56291354	0.55566293	0.5586853	0.5623733	0.54775006	0.56245524	0.5886978
0.0	0.5699025	0.5504456	0.57124454	0.56314486	0.55524945	0.55999035	0.56565356	0.5507831	0.5659029	0.58912295
0.0	0.56897926	0.5498148	0.57234067	0.5641841	0.5527415	0.55845207	0.56480485	0.5468698	0.5668333	0.5887624
0.0	0.56739455	0.54778695	0.5732027	0.56000227	0.5553833	0.5561867	0.56703585	0.5504211	0.567812	0.5873675
0.0	0.5691413	0.54796356	0.57441574	0.55943006	0.55388135	0.5583324	0.56603515	0.5483595	0.56623584	0.5895408
0.0	0.57057065	0.549871	0.572562	0.5620632	0.55665004	0.557988	0.56695753	0.5491008	0.56509346	0.58834434
0.0	0.5708119	0.5503976	0.5711684	0.5643071	0.556949	0.5594898	0.5670922	0.5499266	0.56541556	0.58927983
0.0	0.56984335	0.5497645	0.57165086	0.56352496	0.555332	0.5557807	0.56386936	0.54958296	0.56746376	0.5880375
0.0	0.56961244	0.55089664	0.5734508	0.5652875	0.5577345	0.55978936	0.5640003	0.5488057	0.5654482	0.58814776
0.0	0.5706266	0.5526317	0.5680777	0.562939	0.55692464	0.5568245	0.56371415	0.5494741	0.5666838	0.5896733
0.0	0.57135046	0.5538853	0.57273483	0.5609824	0.5560808	0.56014526	0.5650794	0.5482338	0.56633705	0.58971256
0.0	0.57241863	0.5527825	0.57393736	0.56095076	0.553947	0.55766547	0.56359065	0.55034655	0.565257	0.5897298
0.0	0.5790456	0.560175	0.58128816	0.5682185	0.5615738	0.563545	0.5714158	0.55528975	0.57037795	0.59474176
0.0	0.5969182	0.5772606	0.6011492	0.57902104	0.57552373	0.5714614	0.5788436	0.57121456	0.5792074	0.6076978
0.0	0.56772393	0.5523409	0.57207286	0.5631317	0.5571518	0.55831397	0.5632042	0.552147	0.56347877	0.58871895
0.0	0.57108116	0.5531055	0.5730112	0.56205547	0.5587638	0.55813426	0.5621132	0.55001307	0.5685763	0.58923304
0.0	0.5731828	0.55360657	0.57561594	0.5640809	0.55648935	0.56091905	0.56297404	0.5508785	0.5663928	0.5910748
0.0	0.56987023	0.5504941	0.57260466	0.56174326	0.5541928	0.55714077	0.5647257	0.5483834	0.56697136	0.5908099
0.0	0.5698955	0.5547785	0.5731736	0.5611032	0.5546803	0.5566955	0.56437755	0.54923403	0.56642735	0.5899238
0.0	0.5722757	0.5548144	0.5737369	0.5647458	0.558268	0.5563944	0.56736344	0.5509961	0.56949955	0.59069115
0.0	0.5703039	0.5522397	0.5732758	0.5602746	0.5534756	0.5554649	0.5641133	0.5495125	0.5695761	0.58827734
0.0	0.5699592	0.5494471	0.57527876	0.56278807	0.55747074	0.5588232	0.5667566	0.55268013	0.5682262	0.59224635
0.0	0.56774753	0.54884946	0.57283765	0.5623557	0.5531341	0.55726695	0.5620233	0.5457477	0.567003	0.59002006
0.0	0.5708544	0.5527072	0.57245743	0.56368494	0.5586971	0.5606284	0.56346244	0.5443022	0.5670584	0.59047234
0.0	0.5685175	0.5509891	0.5744886	0.5658945	0.5578677	0.5603678	0.5675025	0.5523046	0.56910604	0.59045035
0.0	0.57669485	0.5599694	0.57533497	0.5654985	0.55997413	0.5647082	0.5719874	0.5471282	0.5645412	0.5946907
0.0	0.57571095	0.559857	0.57804096	0.5632346	0.56155634	0.5645626	0.5720792	0.55376935	0.5690868	0.5952403
0.0	0.57128686	0.5546146	0.57024825	0.5637291	0.5586694	0.55760205	0.5660049	0.54995877	0.5688831	0.5901931
0.0	0.56841505	0.5507251	0.5732758	0.56485224	0.5577071	0.5584504	0.56579334	0.547955	0.5614757	0.5878275
0.0	0.5727405	0.5528231	0.5738002	0.5640233	0.5579732	0.5585351	0.567906	0.5520322	0.5693688	0.58986276
0.0	0.57011735	0.55064356	0.5696435	0.5638865	0.55723935	0.5559714	0.5665055	0.54879475	0.56736815	0.5886109
0.0	0.57165205	0.5512074	0.5725329	0.5621775	0.5575027	0.559321	0.56559724	0.5497897	0.56704813	0.5911809
0.0	0.56624186	0.55080324	0.5723233	0.5626803	0.5542256	0.5569665	0.5660545	0.5478295	0.5642445	0.5898457
0.0	0.5688392	0.5530833	0.57153904	0.5622358	0.5578026	0.55906415	0.56485337	0.5490982	0.5649308	0.58912754
0.0	0.57034034	0.552684	0.57067853	0.5594973	0.55355614	0.557364	0.5617282	0.54690343	0.5645704	0.5881935
0.0	0.57025987	0.55236584	0.56979525	0.5582031	0.55362356	0.5568392	0.5649748	0.547462	0.5629033	0.5885011
0.0	0.5689165	0.55221474	0.5684101	0.55975276	0.5532167	0.55642664	0.5620049	0.5487142	0.5662129	0.589423
0.0	0.56864136	0.55201375	0.5680782	0.55855393	0.5525904	0.5561167	0.5654729	0.5496842	0.5628927	0.58895475
0.0	0.5806488	0.5647547	0.58587277	0.5708328	0.5642895	0.56678927	0.56989425	0.555254	0.5725543	0.59764796
0.0	0.5703807	0.5533517	0.5714379	0.56559104	0.55719376	0.55782133	0.5609256	0.550452	0.5642737	0.5895232
0.0	0.5702213	0.5495393	0.5721809	0.5633147	0.55939674	0.5591418	0.56471354	0.54935354	0.5658237	0.59102374
0.0	0.00770348	0.0023374844	0.0035968206	0.003682679	0.028934056	0.0018196998	0.0022398948	0.005670736	0.0041009826	0.0010345136
0.0	0.5705603	0.55219185	0.5748845	0.5652856	0.5577739	0.5590815	0.5635916	0.54752845	0.5709143	0.59129405
0.0	0.56907964	0.5526223	0.5720317	0.56553394	0.55971086	0.55996275	0.56704444	0.55283624	0.5662445	0.59024763
0.0	0.58651453	0.56645244	0.59069717	0.57326525	0.570749	0.56444705	0.57410157	0.5621682	0.5743145	0.6010435
0.0	0.58225304	0.5693173	0.5924798	0.57408476	0.57072705	0.56598556	0.5716943	0.5637599	0.5774161	0.6005724
0.0	0.5866341	0.56970686	0.59172755	0.5689958	0.5686181	0.56668985	0.57197493	0.5647462	0.57495695	0.60195166
0.0	0.5862207	0.56640095	0.5922074	0.57316935	0.56774956	0.56494963	0.572035	0.5644822	0.5748305	0.59913343
0.0	0.58595496	0.5677157	0.59300846	0.57181686	0.5676754	0.5665085	0.5700128	0.56362474	0.5736083	0.6020711
0.0	0.58395886	0.57023865	0.59075	0.5728135	0.5711063	0.56613994	0.57133687	0.56396115	0.5770515	0.60097075
0.0	0.5867417	0.56899476	0.5913012	0.5738711	0.569992	0.5642344	0.57399106	0.56428206	0.5735267	0.6022524
0.0	0.5907607	0.5705506	0.5936931	0.57563764	0.5719277	0.56726617	0.5738478	0.5650876	0.57140255	0.6014273
0.0	0.5913834	0.5698928	0.59518844	0.5753599	0.5711526	0.56983423	0.5756	0.56513816	0.57454145	0.60285544
0.0	0.5843758	0.5625459	0.58829063	0.57258254	0.56696486	0.5647933	0.57236385	0.5639974	0.5721093	0.5982658
0.0	0.5694196	0.5511525	0.570428	0.56114316	0.55713063	0.557988	0.5658855	0.5466459	0.56425035	0.5906828
0.0	0.5691612	0.55088943	0.570272	0.5633925	0.5574118	0.557869	0.5659378	0.5462828	0.5667452	0.5908517
0.0	0.58631796	0.56351936	0.58702487	0.57085335	0.56642467	0.5660243	0.57047415	0.56470597	0.571279	0.59531826
0.0	0.5884714	0.57120633	0.5957705	0.5754108	0.57107776	0.5664504	0.57494426	0.5646763	0.57352555	0.6028498
0.0	0.5699422	0.5491119	0.5746824	0.5604813	0.555952	0.5584657	0.5662173	0.54960287	0.56178737	0.5901313
0.0	0.013558501	0.0030292245	0.0073767044	0.0059192227	0.0015145065	0.0013004069	0.010070887	0.00419853	0.000627473	0.0065220543
0.0	0.015108788	0.003732394	0.0067634536	0.0057553602	0.0012970577	0.0021787134	0.0061037177	0.0067817145	0.0014408729	0.00782906
0.0	0.016680205	0.0033844488	0.0057538273	0.002455711	0.0035124545	0.0018593904	0.010805241	0.015138013	0.00082664035	0.014116691
0.0	0.010565094	0.0043584593	0.006659313	0.009842707	0.0024575642	0.0016855242	0.009832826	0.0039613727	0.0006759085	0.011182406
0.0	0.014438127	0.0021442906	0.005129712	0.029137723	0.002465418	0.0016736111	0.009018779	0.010932944	0.0010846943	0.006167104
0.0	0.01576336	0.0026008475	0.0045946008	0.0054993685	0.002652594	0.002123917	0.008568723	0.007887326	0.0008849629	0.021452906
0.0	0.010694242	0.003949147	0.00367592	0.0053980118	0.002180493	0.0016956361	0.014968773	0.019923486	0.00072216504	0.011928828
0.0	0.014457824	0.0026335318	0.0050734086	0.00073453475	0.0032254588	0.0012451867	0.011923143	0.013097599	0.0010934757	0.010150146
0.0	0.0136942305	0.0020286562	0.0065552997	0.006610277	0.00073636463	0.0010681337	0.010870488	0.007503309	0.0008464713	0.010773077
0.0	0.57043767	0.55324864	0.5732974	0.5639185	0.55966216	0.55885404	0.56252664	0.55050343	0.56891996	0.58789736
0.0	0.5714462	0.55277455	0.56863606	0.5580671	0.55194086	0.5560065	0.5654082	0.55072534	0.56077904	0.5891282
0.0	0.57236814	0.55207324	0.5721019	0.5613213	0.5580704	0.5584857	0.56445277	0.5497232	0.56348675	0.59035134
0.0	0.5656447	0.5538408	0.5722859	0.56322736	0.55915624	0.55781156	0.562613	0.55015457	0.56146926	0.59068257
0.0	0.5738593	0.55446154	0.57256037	0.5647263	0.5573613	0.5593754	0.56405735	0.55119604	0.56741714	0.58950984
0.0	0.5702109	0.5518268	0.57159656	0.5620098	0.55885047	0.55950195	0.5634692	0.5486315	0.56407404	0.589834
0.0	0.5824881	0.56607413	0.58818036	0.5720078	0.569014	0.5637767	0.5706177	0.5641829	0.5752784	0.59678006
0.0	0.5755654	0.55766386	0.5763872	0.567783	0.5627315	0.5616799	0.5703519	0.558186	0.57030123	0.59472424
0.0	0.5767401	0.5567552	0.5760999	0.56467175	0.56170446	0.5596428	0.56935	0.5532023	0.56714785	0.5928147
0.0	0.5824734	0.5649455	0.58554214	0.57113034	0.5680695	0.5640816	0.56880015	0.5623178	0.57453537	0.5940973
0.0	0.56933486	0.5514246	0.5695305	0.5630172	0.5579159	0.55807066	0.5617748	0.54928	0.56832254	0.58518904
0.0	0.5707482	0.5493707	0.57371426	0.5605318	0.5558871	0.55856967	0.56380564	0.5461924	0.56514835	0.5881987
0.0	0.56824046	0.5519189	0.5749962	0.5620967	0.55711275	0.559338	0.56324387	0.54978806	0.5674382	0.5877435
0.0	0.571027	0.55002296	0.57289743	0.56050307	0.5548452	0.5589051	0.5643027	0.54634	0.56400484	0.58880895
0.0	0.5682339	0.548591	0.5748126	0.56286424	0.5570482	0.5592104	0.56403023	0.5494344	0.5675444	0.58683944
0.0	0.58251786	0.56636083	0.5874693	0.57039434	0.56809485	0.5634298	0.5719149	0.562299	0.57091504	0.5966109
0.0	0.56714535	0.55054396	0.57152236	0.55616724	0.5546417	0.55720735	0.56334263	0.54731584	0.5578598	0.59096086
0.0	0.5685913	0.54859364	0.5725144	0.5626064	0.5572032	0.5574778	0.562951	0.54733646	0.5664763	0.58882195
0.0	0.5682985	0.54985285	0.572989	0.5650532	0.55596125	0.56000257	0.5640617	0.5517745	0.5690298	0.58563894
0.0	0.57190657	0.55221635	0.57352155	0.5658342	0.5575918	0.56073266	0.5660739	0.55172324	0.5667182	0.5857353
0.0	0.57133377	0.55286425	0.5735649	0.5630114	0.558459	0.55760324	0.56331176	0.55135757	0.5699614	0.5847771
0.0	0.56877404	0.5508647	0.5733392	0.5645019	0.5581163	0.55878186	0.56408966	0.55157506	0.5687245	0.58171177
0.0	0.58355236	0.5664165	0.5891464	0.5687491	0.5648688	0.5636064	0.57131386	0.5603401	0.5730498	0.59890425
0.0	0.5718219	0.55605096	0.57590574	0.5668996	0.5604188	0.5592232	0.5698736	0.5544076	0.5689869	0.59120774
0.0	0.57670295	0.5538638	0.5746841	0.564297	0.55979735	0.5561674	0.5690749	0.55689365	0.5662275	0.5897374
0.0	0.57399344	0.55548334	0.57643974	0.5660372	0.56089735	0.5594595	0.5703743	0.5530863	0.57096785	0.5912564
0.0	0.5771765	0.5537729	0.57603323	0.564902	0.5611289	0.56164736	0.5686998	0.5575501	0.57010776	0.59394455
0.0	0.57668847	0.5572927	0.5768992	0.56526995	0.5610525	0.56181633	0.5700207	0.5564395	0.5712829	0.59398645
0.0	0.5744891	0.5571313	0.57678664	0.56662494	0.56211585	0.56159073	0.569288	0.5529794	0.5707003	0.593933
0.0	0.5753844	0.5556801	0.5789543	0.5676068	0.56309986	0.5617297	0.5709377	0.5588769	0.5709021	0.5939311
0.0	0.5734945	0.5554286	0.57557535	0.5661123	0.5585168	0.56000406	0.57025856	0.5554102	0.56822044	0.5944676
0.0	0.57464707	0.55495363	0.5757441	0.5675526	0.55986804	0.56048995	0.5685309	0.5573936	0.5691268	0.59299284
0.0	0.57623416	0.5563275	0.5768533	0.565056	0.56276494	0.5606158	0.56778336	0.5557602	0.5693923	0.5930472
0.0	0.029808626	0.002291132	0.005601504	0.005363194	0.029202655	0.006695289	0.0072282837	0.0035472482	0.0040033134	0.017055778
0.0	0.5763565	0.5572142	0.57476574	0.56063616	0.5577706	0.5619994	0.56940556	0.554689	0.56805605	0.59383416
0.0	0.5775709	0.55584633	0.57532007	0.56766653	0.55935675	0.5607198	0.57123613	0.55802065	0.57030505	0.5935732
0.0	0.5759608	0.5565685	0.575507	0.5665838	0.56045115	0.5611988	0.56957275	0.55621827	0.5685997	0.5937664
0.0	0.57705617	0.55785155	0.57621384	0.5676292	0.5602729	0.5595253	0.57034737	0.5560433	0.5695761	0.59422183
0.0	0.5767093	0.5541629	0.57660955	0.56590724	0.5601562	0.5613803	0.5711646	0.55696785	0.5714278	0.5935172
0.0	0.5751403	0.55690706	0.57649136	0.56548893	0.55744374	0.56021714	0.56874967	0.55597013	0.5686539	0.5939525
0.0	0.57418686	0.5567581	0.5767324	0.5658074	0.558672	0.558421	0.5676812	0.5568655	0.5705612	0.5947952
0.0	0.5770369	0.55726856	0.5759673	0.5663984	0.5620827	0.56009805	0.57060945	0.55770034	0.5710578	0.59384406
0.0	0.57352656	0.5576904	0.57622296	0.56743085	0.56230605	0.56133586	0.56924796	0.5559007	0.5708715	0.595844
0.0	0.5750994	0.55575347	0.57657224	0.5674491	0.5570226	0.5604481	0.5650551	0.55632496	0.5685322	0.5943713
0.0	0.57760173	0.55668414	0.576788	0.568015	0.5617276	0.5609048	0.5671997	0.5572013	0.5718458	0.5942081
0.0	0.5753406	0.5564969	0.575477	0.56381035	0.5607961	0.56150806	0.5673855	0.55270296	0.56608695	0.5934954
0.0	0.57559216	0.5563138	0.5764163	0.56234	0.55709606	0.5614212	0.56961393	0.55634344	0.56875026	0.59216446
0.0	0.57718164	0.5560354	0.5770257	0.5677816	0.5575676	0.5615685	0.5680498	0.55730355	0.5676581	0.5939988
0.0	0.583087	0.56607896	0.58866227	0.5686954	0.56587106	0.5629815	0.57467425	0.56201035	0.5733667	0.5967151
0.0	0.5693685	0.54927164	0.5722629	0.558397	0.5549827	0.55789626	0.5623168	0.54667974	0.56115764	0.5908806
0.0	0.57146907	0.55419314	0.5739533	0.5585558	0.5538727	0.559375	0.5659367	0.5494676	0.56254864	0.5889531
0.0	0.56956327	0.5490666	0.57014436	0.565117	0.5539092	0.5557899	0.5619695	0.54889166	0.5602067	0.58912563
0.0	0.5842261	0.56763494	0.590954	0.57191604	0.5655274	0.56299585	0.5745511	0.5613687	0.5725323	0.59871686
0.0	0.5844043	0.5669032	0.5896449	0.572143	0.5652324	0.5632272	0.5739582	0.5608683	0.5717934	0.5981853
0.0	0.5715868	0.5543099	0.5744043	0.56412834	0.5537275	0.5578528	0.5685751	0.5471959	0.5661793	0.59025025
0.0	0.5843611	0.5650667	0.59091944	0.5732164	0.5661533	0.563526	0.57463276	0.5624427	0.57399607	0.59989834
0.0	0.5654723	0.55349386	0.57588935	0.5641772	0.557338	0.56011695	0.56249285	0.55202353	0.5644563	0.58890456
0.0	0.56991434	0.5484405	0.5697308	0.56194776	0.5563945	0.5578969	0.5661888	0.5499875	0.5671332	0.59061444
0.0	0.5706279	0.55327237	0.57471114	0.5615024	0.55974257	0.5598806	0.56417984	0.5509731	0.5670394	0.59068704
0.0	0.58986336	0.5693397	0.59508765	0.5763286	0.57202524	0.5692963	0.57622457	0.5654396	0.5765453	0.602821
0.0	0.58952963	0.56922996	0.59504974	0.57292104	0.5725534	0.56917846	0.57566214	0.5657466	0.57634944	0.6025389
0.0	0.5946753	0.57725483	0.5996568	0.5789875	0.57550323	0.5715632	0.5820529	0.56961155	0.5755174	0.60691863
0.0	0.5946753	0.57725483	0.5996568	0.5789875	0.57550323	0.5715632	0.5820529	0.56961155	0.5755174	0.60691863
0.0	0.58419126	0.566508	0.59030944	0.57325786	0.568541	0.5652585	0.5748395	0.56195045	0.5688804	0.5989238
0.0	0.57036227	0.5530716	0.5729659	0.56350774	0.55750453	0.5604396	0.5660234	0.551549	0.5638422	0.5896601
0.0	0.58304167	0.56698245	0.5912838	0.5718134	0.5651256	0.5647591	0.57377845	0.56145966	0.5724691	0.5987595
0.0	0.5816417	0.5664873	0.586554	0.5699433	0.56583935	0.5657969	0.5724162	0.5644319	0.57012147	0.5971461
0.0	0.57174414	0.550063	0.57248056	0.56296414	0.557355	0.55978614	0.5672639	0.5519846	0.566542	0.59041905
0.0	0.58361626	0.5658058	0.5877043	0.56666255	0.5687059	0.5652512	0.5702925	0.56287783	0.5726011	0.596844
0.0	0.5689283	0.5482106	0.5705784	0.5636435	0.55665624	0.5593109	0.5658458	0.54755086	0.5589217	0.5895056
0.0	0.57229996	0.55065125	0.5738387	0.5605564	0.5558815	0.56003594	0.5670832	0.55267286	0.56707764	0.5891998
0.0	0.57264817	0.553873	0.57678413	0.56662107	0.55995476	0.56042725	0.56524605	0.55301785	0.5682996	0.591028
0.0	0.56856495	0.5548645	0.57228225	0.56272197	0.5580857	0.56032133	0.5671491	0.5503462	0.5696425	0.5916512
0.0	0.9832023	0.98014647	0.8452674	0.87312496	0.6021326	0.9673318	0.99679345	0.8847846	0.9932486	0.78315175
0.0	0.5915646	0.5751023	0.5995808	0.5766581	0.575108	0.57117254	0.579875	0.5679282	0.57915056	0.6064852
0.0	0.57074827	0.55125827	0.57471436	0.5655715	0.5577849	0.55952746	0.56569904	0.5520551	0.5707254	0.59107
0.0	0.5817214	0.5648806	0.58813727	0.5704059	0.5670925	0.5642244	0.5730158	0.56059283	0.5722754	0.5975962
0.0	0.5801703	0.56291854	0.5891777	0.5709126	0.5671304	0.565948	0.57076365	0.56262565	0.5729408	0.5956188
0.0	0.5850344	0.568968	0.5916507	0.57344097	0.56935734	0.56663305	0.57230973	0.5640779	0.57571876	0.5992617
0.0	0.5850344	0.568968	0.5916507	0.57344097	0.56935734	0.56663305	0.57230973	0.5640779	0.57571876	0.5992617
0.0	0.5817214	0.5648806	0.58813727	0.5704059	0.5670925	0.5642244	0.5730158	0.56059283	0.5722754	0.5975962
0.0	0.56728315	0.5511373	0.5716979	0.56180465	0.5590847	0.5587773	0.5656655	0.54941237	0.56616104	0.58979815
0.0	0.5817214	0.5648806	0.58813727	0.5704059	0.5670925	0.5642244	0.5730158	0.56059283	0.5722754	0.5975962
0.0	0.57328886	0.5517632	0.57224494	0.56370676	0.55741775	0.55891	0.56450343	0.55276716	0.5701309	0.59010464
0.0	0.57154554	0.55238277	0.5737018	0.56431955	0.55929947	0.5601008	0.5657037	0.55052555	0.56883466	0.5905
0.0	0.5659837	0.5514073	0.57274795	0.5617842	0.5594895	0.55881894	0.5651872	0.55111545	0.5631442	0.59078616
0.0	0.5698572	0.5530526	0.57401484	0.5653088	0.5568639	0.5602061	0.56318545	0.5513586	0.56765217	0.59026295
0.0	0.5704458	0.55311126	0.5734999	0.5651934	0.5585204	0.55986136	0.5640204	0.55274576	0.5688905	0.5895742
0.0	0.5687724	0.55062765	0.5746145	0.5659197	0.55873567	0.56083256	0.56675094	0.55056816	0.5631165	0.5923298
0.0	0.5847063	0.5671537	0.58952427	0.57134974	0.5697836	0.56698203	0.5757446	0.5677384	0.57593185	0.6000338
0.0	0.5725718	0.5530863	0.57529193	0.5598733	0.5591787	0.56021905	0.56306875	0.551984	0.5679211	0.59076494
0.0	0.571535	0.54704726	0.57533944	0.5613701	0.5542379	0.55817384	0.5609834	0.54906267	0.5672436	0.58680654
0.0	0.57063705	0.5539531	0.5755497	0.564728	0.5573869	0.5591983	0.56545174	0.5505597	0.5691263	0.587728
0.0	0.59277886	0.5755699	0.599413	0.5768033	0.57496524	0.57138795	0.58148116	0.5707728	0.57762754	0.6064361
0.0	0.5885241	0.57288617	0.59229475	0.57200253	0.57048404	0.56736565	0.578189	0.567779	0.5788382	0.603089
0.0	0.5785366	0.5555978	0.5776479	0.56761855	0.5604948	0.5618916	0.5705674	0.555848	0.57058907	0.59566665
0.0	0.58697176	0.5698787	0.59405094	0.5746452	0.5708731	0.5688009	0.57750374	0.5688308	0.57795167	0.6026758
0.0	0.5855184	0.5653306	0.58546644	0.570582	0.5615807	0.5642474	0.5744404	0.5591733	0.5727708	0.59849524
0.0	0.5813676	0.56499463	0.5889318	0.5686526	0.5690791	0.5650318	0.56844634	0.5645318	0.5732829	0.5984771
0.0	0.5688347	0.5477771	0.57150286	0.560786	0.55631316	0.5565124	0.566236	0.5454615	0.5663268	0.5873514
0.0	0.5904069	0.5715839	0.5940072	0.5751847	0.5728791	0.5690186	0.57673913	0.56423885	0.57408035	0.6036561
0.0	0.5673886	0.5470931	0.5751462	0.56435925	0.55455357	0.5602665	0.5645759	0.55259067	0.5683119	0.58864135
0.0	0.5706428	0.5518772	0.56775004	0.5656161	0.55695677	0.5606281	0.5642377	0.5468495	0.5683308	0.59012216
0.0	0.5855954	0.5666974	0.58781517	0.57374007	0.5687212	0.56587917	0.5728319	0.56124365	0.5751185	0.59985495
[truncated: 22,531 more rows]
