# Supplementary material for: Teasing out missing reactions in genome-scale metabolic networks through hypergraph learning
Source: Nat Commun. 2023 Apr 25;14:2375. doi: 10.1038/s41467-023-38110-7 (PMC10130184; doi:10.1038/s41467-023-38110-7)
Supplement: Supplementary file 4 — Source Data [file 41467_2023_38110_MOESM4_ESM.zip › Source Data/Figure 2/j-m/iECP_1309_nhp.csv]

	0	0.1	0.1.1	0.1.1.1	0.1.1.1.1	0.1.1.1.1.1	0.1.1.1.1.1.1	0.1.1.1.1.1.1.1	0.1.1.1.1.1.1.1.1	0
1.0	0.5862721	0.57382303	0.5806067	0.16319436	0.59019536	0.58213526	0.5769205	0.5737658	0.56835574	0.5859359
1.0	0.58803225	0.091635495	0.5772503	0.57037663	0.55996376	0.57698774	0.5744781	0.5819726	0.5661018	0.58824104
1.0	0.57935876	0.5730489	0.582488	0.99002856	0.56159264	0.57791084	0.57645607	0.9682215	0.5664408	0.58490187
1.0	0.57773703	0.08146418	0.5806503	0.65424246	0.55991524	0.0492978	0.0257809	0.5760454	0.014672235	0.5834071
1.0	0.5778971	0.5743653	0.010941754	0.57025325	0.5662627	0.57697266	0.57994246	0.5833109	0.019822555	0.57933205
1.0	0.5792847	0.567012	0.009345501	0.07409602	0.5621092	0.06271217	0.57783186	0.5868686	0.5665219	0.5825254
1.0	0.57800937	0.57528275	0.00011539878	0.56694484	0.5658046	0.5788737	0.57635146	0.08672965	0.5749997	0.57986015
1.0	0.57812065	0.5762227	0.5769804	0.039303765	0.013204692	0.061889194	0.013333702	0.575601	0.57302433	0.5848777
1.0	0.5780993	0.5652899	0.57640177	0.5685041	0.015605087	0.57785106	0.00018369556	0.57474494	0.014585628	0.584889
1.0	0.03235065	0.56636596	0.00016270584	0.564493	0.011505643	0.5776537	0.5792917	0.07967366	0.56458867	0.5820158
1.0	0.018451028	0.56608135	0.5764953	0.56704116	0.5650116	0.044808295	0.57709074	0.5859276	0.016934985	0.5859963
1.0	0.0879166	0.5742528	0.5814086	0.9748342	0.012548837	0.042458065	0.5800898	0.5869064	0.5726613	0.62466836
1.0	0.00014177318	0.57330793	0.5770967	0.056462213	0.5659692	0.581625	0.57721007	0.5864151	0.56533337	0.5810649
1.0	0.5856247	0.5746323	0.5770891	0.9929685	0.012264122	0.30962664	0.5783017	0.584013	0.5728323	0.03234598
1.0	0.57585746	0.2962889	0.5789113	0.5806935	0.56077826	0.054815885	0.5747199	0.57370824	0.5729783	0.58877975
1.0	0.5788615	0.5679866	0.5827696	0.58445895	0.5653615	0.029588949	0.57883143	0.5707672	0.5754914	0.036349982
1.0	0.5779486	0.5737281	0.57692564	0.57253164	0.566162	0.5812394	0.576508	0.57587767	0.5662124	0.13156572
1.0	0.5775847	0.57469577	0.5755437	0.5787619	0.5624643	0.5774988	0.5786276	0.57384044	0.5705235	0.58199936
1.0	0.5853176	0.57483804	0.58001137	0.5809066	0.55984455	0.58556885	0.5769465	0.8788316	0.5730204	0.5824036
1.0	0.025774337	0.57389987	0.5828804	0.5806675	0.5593106	0.5791095	0.5787556	0.58718663	0.5746731	0.57233846
1.0	0.57879716	0.006699286	0.5809001	0.7327143	0.56114715	0.5772703	0.5760429	0.5829604	0.012523921	0.036322266
1.0	0.5788467	0.5651206	0.57769346	0.56688124	0.561479	0.58159864	0.57775277	0.58684677	0.56680095	0.6635799
1.0	0.5856972	0.5736048	0.576242	0.57080084	0.5613787	0.5783408	0.578658	0.5840782	0.010188593	0.58371925
1.0	0.5819677	0.5666829	0.5766521	0.58631575	0.5653536	0.5840461	0.029640736	0.57530296	0.56813943	0.5846405
1.0	0.5852891	0.5663678	0.5763023	0.020667756	0.5649717	0.5824657	0.5765494	0.5739409	0.56573576	0.58552957
1.0	0.57784843	0.5662058	0.58290726	0.5808822	0.5613725	0.0395175	0.5795491	0.58227545	0.5647638	0.58676285
1.0	0.57921255	0.56684226	0.5805806	0.5829181	4.531556e-05	0.5784425	0.0148273995	0.5752463	0.56619346	0.58199334
1.0	0.020359062	0.5738426	0.58097506	0.56587386	0.5600175	0.5820585	0.020301366	0.5758885	0.566636	0.582529
1.0	0.5894036	0.57483613	0.57705283	0.5673447	0.5638194	8.438115e-05	0.08521944	0.57415444	0.5662977	0.5823985
1.0	0.5797532	0.5671663	0.5822157	0.5791487	0.56418604	0.58145225	0.021115027	0.04575693	0.009690531	0.5823349
1.0	0.57774943	0.5663516	0.5766309	0.59794253	0.015607697	0.57890195	0.57636714	0.5871731	0.57242393	0.5839217
1.0	0.5861945	0.56724894	0.5801619	0.5721587	0.56308407	0.5816135	0.5766243	0.5749606	0.5728018	0.5879535
1.0	0.58024186	0.56718266	0.58228046	0.30332148	0.5613517	0.0451621	0.013275286	0.5869724	0.5648289	0.6117042
1.0	0.022689497	0.57366467	0.58116025	0.581824	0.563073	0.57586926	0.57627195	0.5832018	0.5659509	0.58173597
1.0	0.5768489	0.56507474	0.5767262	0.5684543	0.010894947	0.5842388	0.5775382	0.5858889	0.5745587	0.5843046
1.0	0.019204563	0.57157815	0.57483083	0.5674951	0.56106836	0.5770312	0.021765126	0.23711523	0.5674376	0.5838319
1.0	0.5867391	0.14638683	0.018673407	0.5677704	0.013741403	0.58217806	0.57728994	0.57452714	0.070087925	0.5869282
1.0	0.5789668	0.5739177	0.5803283	0.5695579	0.56023693	0.060379535	0.5807321	0.5738379	0.5745443	0.58192945
1.0	0.58620083	0.57451254	0.011142978	0.8728385	0.55904144	0.5812754	0.57922894	0.5737668	0.57601523	0.04632591
1.0	0.5892234	0.5742251	0.0002693348	0.5675066	0.5615283	0.5821387	0.5762537	0.04521343	0.023062648	0.59273034
1.0	0.025287231	0.56504244	0.57951784	0.56788594	0.56265926	0.581927	0.57806295	0.01677472	0.5717805	0.588024
1.0	0.66667706	0.05404762	0.007654134	0.56762075	0.56375825	0.58458793	0.57946014	0.58231527	0.5729226	0.5876439
1.0	0.57804537	0.5732676	0.013054832	0.56730145	0.5662537	0.14476262	0.57796365	0.63600737	0.5723112	0.5861208
1.0	0.58739555	0.57509965	0.5821077	0.273089	0.56229734	0.58326846	0.57968885	0.57770896	0.56927115	0.5841323
1.0	0.021945635	0.11284276	0.57877207	0.56688064	0.012310256	0.58145237	0.578252	0.58653635	0.07377945	0.58424616
1.0	0.026594823	0.56951135	0.57873017	0.5801744	0.5668736	0.5814414	0.5787758	0.5750685	0.57284284	0.044456728
1.0	0.01981619	0.8164722	0.008299472	0.56637627	0.5592031	0.7444942	0.57972723	0.5786092	0.56601673	0.5825852
1.0	0.5867604	0.5662628	0.5819479	0.5735372	0.5632135	0.00015534413	0.5755622	0.57391524	0.5674338	0.58486366
1.0	0.57981634	0.5670547	0.58091366	0.572179	0.56014144	0.5798628	0.57658195	0.70373046	0.56569356	0.5816223
1.0	0.022013737	0.57410574	0.5784704	0.5703566	0.013499305	0.58124065	0.00018340365	0.5848301	0.07012664	0.5873734
1.0	0.5801237	0.5722967	0.008624638	0.57457995	0.009938661	0.021598136	0.5795255	0.08678279	0.011345822	0.5849617
1.0	0.5779605	0.5761531	0.010982151	0.5718337	0.5594836	0.5832043	0.5777719	0.5754603	0.56821346	0.587452
1.0	0.5868704	0.56634444	0.57633495	0.56901896	0.013428962	0.02413227	0.016068144	0.11458344	0.56644624	0.0016252564
1.0	0.57993853	0.575615	0.5852011	0.5716204	0.56690025	0.5781569	0.01830874	0.57511	0.565564	0.037470955
1.0	0.58759546	0.77039105	0.57750684	0.58493614	0.012050202	0.5785529	0.5776394	0.58622795	0.56924987	0.58445084
1.0	0.5857758	0.5664948	0.57526124	0.9748902	0.56120944	0.5774656	0.030783257	0.5849998	0.5684873	0.5826316
1.0	0.05522948	0.060144305	0.5764933	0.5673687	0.00026317383	0.5820506	0.5772958	0.03656494	0.5685059	0.58180714
1.0	0.58593047	0.56494266	0.58145344	0.58649504	0.56341743	0.5772279	0.5751906	0.5839391	0.56582147	0.039990537
1.0	0.5786023	0.56677556	0.5796024	0.5857709	0.012999929	0.060092658	0.5796446	0.00019315405	0.5716455	0.58423877
1.0	0.57941484	0.56669813	0.5805534	0.31521615	0.56394255	0.5817895	0.5789987	0.041891843	0.5655371	0.5823154
1.0	0.57754356	0.10303687	0.57681465	0.5809964	0.5639304	0.57757586	0.5776672	0.5752379	0.56862605	0.5855445
1.0	0.64316905	0.06327169	0.5754207	0.053147715	0.56628674	0.5841146	0.014494484	0.09310116	0.57286555	0.5818163
1.0	0.58648515	0.5750164	0.5812716	0.07400179	0.5645146	0.5780715	0.5772977	0.57598597	0.5667369	0.5830584
1.0	0.5811311	0.57407093	0.5748627	0.61093074	0.56332886	0.060916044	0.5806307	0.5833875	0.5726937	0.58202356
1.0	0.57888407	0.068666	0.013260248	0.6250312	5.0919392e-05	0.08705054	0.00010774624	0.58612084	0.563337	0.5818177
1.0	0.5780747	0.57351094	0.012088825	0.56793064	0.5623033	0.57772183	0.578175	0.04998109	0.57265973	0.5838891
1.0	0.5867815	0.56529915	0.5770064	0.56788886	0.009879567	0.5822605	0.57778436	0.5813937	0.57419604	0.5841601
1.0	0.58568245	0.56670773	0.5812771	0.23743223	0.56092054	0.581881	0.021811806	0.5770465	9.3809474e-05	0.5880353
1.0	0.036901575	0.567156	0.5768906	0.58048165	0.56142336	0.5818211	0.01957767	0.5815235	0.5760846	0.5884178
1.0	0.575601	0.57459086	0.5765856	0.5859856	0.5639328	0.58169925	0.57755244	0.58197534	0.5735917	0.58418506
1.0	0.57842547	0.57350457	0.5762933	0.04581181	0.5664692	0.57636565	0.57752	0.58259845	0.5750083	0.57888544
1.0	0.016481634	0.56667143	0.57574975	0.06553356	0.5611799	0.58334243	0.5781912	0.57421696	0.5738278	0.054599006
1.0	0.5777489	0.573673	0.57691854	0.06882571	0.5630118	0.5778437	0.575012	0.5868514	0.5665055	0.5849458
1.0	0.5852559	0.07449871	0.5797746	0.5715001	0.56118304	0.58109075	0.5776425	0.5759726	0.010117414	0.5813894
1.0	0.5785377	0.70565706	0.5809924	0.571239	4.0343606e-05	0.58383054	0.5766168	0.57611984	0.57135826	0.58588266
1.0	0.5861625	0.09315319	0.5828851	0.56902045	0.5650973	0.5777957	0.57788914	0.5748514	0.5717728	0.5862152
1.0	0.050142005	0.56736284	0.41791934	0.5737389	0.56167585	0.5839012	0.577269	0.5750856	0.57138854	0.58527315
1.0	0.58649826	0.56608963	0.58362365	0.5684296	0.56277883	0.5778155	0.579104	0.57589644	0.026469817	0.5806294
1.0	0.5772128	0.43688247	0.5821767	0.5685295	0.56113607	0.581736	0.028467033	0.5734654	0.57638615	0.58190215
1.0	0.02845961	0.5660609	0.055952188	0.56703234	0.5607442	0.051863283	0.0001786724	0.5839556	0.56638473	0.10650423
1.0	0.5859577	0.07605499	0.57715696	0.035529174	0.008793083	0.5783842	0.5801824	0.17450754	0.5657217	0.5871923
1.0	0.57865435	0.0033412057	0.57561916	0.58140606	0.56373084	0.5773493	0.084866814	0.58635354	0.5677519	0.58170974
1.0	0.5892577	0.57392645	0.5766024	0.5693328	9.44582e-05	0.5822262	0.57823515	0.5846808	0.65997994	0.5851216
1.0	0.02213039	0.5664554	0.5822759	0.58025205	0.56224245	0.57801473	0.5774272	0.57237285	0.5652557	0.58297807
1.0	0.016550452	0.57366556	0.5766594	0.58440024	0.56456304	0.5736627	7.133087e-05	0.5861217	0.011100799	0.58523244
1.0	0.58668303	0.5767589	0.5808673	0.032321543	0.5642319	0.7440722	0.5786991	0.5833013	0.017015072	0.58666474
1.0	0.5804661	0.0015505974	0.5759218	0.5678155	0.56481075	0.5797688	0.5764999	0.017733408	0.56659317	0.00060574076
1.0	0.5801062	0.5659366	0.58370644	0.5870298	0.56042415	0.12098432	0.028102739	0.120281845	0.56826925	3.6719677e-05
1.0	0.5781995	0.5753037	0.58297485	0.58133996	0.56098604	0.582527	0.5748833	0.5834365	0.5663347	0.5847744
1.0	0.57901233	0.56623465	0.00026911046	0.58052087	0.5613116	0.5818293	0.57828814	0.58735603	0.57200456	0.5860609
1.0	0.05526258	0.5732539	0.5771868	0.5800469	0.01306113	0.58253354	0.5768051	0.5832066	0.5718999	0.58665174
1.0	0.5766323	0.5675617	0.02500118	0.06712709	0.56301135	0.12113561	0.55817056	0.5761542	0.5720542	0.5830425
1.0	0.57940024	0.5747598	0.0113278385	0.005261783	0.5611678	0.5770067	0.5749164	0.5836922	0.5725673	0.58777887
1.0	0.020445889	0.5659631	0.014168809	0.56628835	0.010124819	0.12073499	0.58023536	0.083450034	0.5661881	0.8221936
1.0	0.5857154	0.57434314	0.012733416	0.57928085	0.56626654	0.5814722	0.57775915	0.5834324	0.5726327	0.58188754
1.0	0.5872509	0.5687064	0.5770407	0.5714511	0.55897015	0.5839989	0.5748526	0.58480066	0.56618404	0.5837535
1.0	0.68341666	0.5739349	0.018111216	0.5809486	9.9842786e-05	0.03878331	0.578103	0.5855475	0.5707321	0.588013
1.0	0.5809302	0.5679678	0.58053553	0.5681011	0.5612758	0.5769655	0.5786691	0.5841469	0.5659981	0.03395441
1.0	0.025965292	0.06710139	0.5744227	0.56746525	0.013566744	0.57976335	0.5776088	0.57442755	0.5665725	0.58087236
1.0	0.58611625	0.13803016	0.57723504	0.5684223	0.5642632	0.5789889	0.57649183	0.07271122	0.5719979	0.5846876
1.0	0.57651204	0.5661281	0.012047655	0.5690226	0.5618172	0.577843	0.5766331	0.58392054	0.56446445	0.07308518
1.0	0.57756627	0.5727402	0.5758283	0.5832637	0.5621849	0.57775456	0.0143237	0.5762315	0.5747629	0.10539923
1.0	0.58456594	0.576526	0.5782022	0.57974654	0.56132257	0.05673947	0.5783423	0.05289007	0.008439184	0.58605933
1.0	0.577941	0.5663049	0.010701766	0.5660155	0.5611202	0.5808652	0.57744914	0.5758205	0.56853694	0.53202546
1.0	0.5762559	0.56777316	0.5790682	0.5820218	0.4742899	0.58427	0.57732224	0.5750469	0.56609184	0.5844336
1.0	0.58934397	0.5762149	0.014586301	0.58696675	0.5605228	0.57795316	0.57762706	0.57545143	0.5687446	0.5835083
1.0	0.5786132	0.57323474	0.013785578	0.5690302	0.5649948	0.03521445	0.5782849	0.5745757	0.5726124	0.18429399
1.0	0.5855341	0.56599975	0.58190477	0.58069944	0.5601559	0.43475175	0.577225	0.09927591	0.040705223	0.021966778
1.0	0.5779746	0.56620437	0.58323735	0.5869316	0.5639986	0.2560667	0.5767208	0.58331233	0.5718195	0.5870441
1.0	0.5789743	0.57640815	0.09630977	0.5684847	0.56137365	0.57739705	0.5785624	0.5731599	0.56731725	0.5811038
1.0	0.5867969	0.5671043	0.58103997	0.03543749	0.5614491	0.57953686	0.57978046	0.5732934	0.57190907	0.07084184
1.0	0.585689	0.16024175	0.58255106	0.5681012	0.5634192	0.58142704	3.118082e-05	0.5751805	0.56593275	0.5821057
1.0	0.5868999	0.5769387	3.3127963e-05	0.078524075	0.5636292	0.58415306	0.57975423	0.5836219	0.56939167	0.583065
1.0	0.57634383	0.5667711	0.57980514	0.56908447	0.5624351	0.04453145	0.58044773	0.5770579	9.025852e-05	0.58128566
1.0	0.58203644	0.573896	0.58215594	0.5704666	0.56151205	0.5786481	0.5748981	0.58651125	0.56491244	0.58600664
1.0	0.5876602	0.57168394	0.58065957	0.57045007	0.56648666	0.033877973	0.026979268	0.5845046	0.018914027	0.034257848
1.0	0.5794925	0.56734693	0.5766453	0.5849793	0.015460447	0.5813652	0.5771352	0.5824615	0.5652057	0.5811172
1.0	0.57673776	0.5763445	0.013481251	0.12671128	0.5645431	0.57784903	0.57550204	0.5752732	0.56741875	0.5867761
1.0	0.5857435	0.57312065	0.5768485	0.58002824	0.5603947	0.57744235	0.57622623	0.5741327	0.5738241	0.58777994
1.0	0.5894104	0.5655393	0.5821678	0.58665013	0.56301475	0.5767231	0.5764496	0.57300544	0.56577456	0.5844702
1.0	0.5802415	0.5668041	0.008417359	0.56724787	0.5662974	0.5761115	0.5794428	0.58349943	0.57316744	0.5826271
1.0	0.58623594	0.5730005	0.57672495	0.5680445	0.010167968	0.58423585	0.57786566	0.07407327	0.011641994	0.5825065
1.0	0.5894843	0.56503147	0.57731026	0.5710525	0.5627192	0.5816861	0.57843053	0.5733153	0.5758332	0.5837764
1.0	0.57725304	0.5683723	0.5775434	0.5809171	0.5617951	0.5843533	0.578545	0.57662225	0.57201236	0.5847442
1.0	0.57844365	0.5682705	0.011238693	0.7263478	0.01350342	0.58305997	0.01831444	0.5833503	0.5755937	0.5857946
1.0	0.5791603	0.5736548	0.58033764	0.752266	0.5649881	0.5764969	0.57599634	0.5767693	0.07367427	0.5838768
1.0	0.5793315	0.5648208	0.012296292	0.56701016	0.011964672	0.5811989	0.5771037	0.5763659	0.56692445	0.5719746
1.0	0.5864391	0.5663899	0.5800684	0.57054406	0.011786966	0.04564011	0.57736623	0.57514894	0.5714312	0.5869304
1.0	0.025648033	0.56690997	0.01678405	0.56790465	0.5597958	0.58207864	0.58015215	0.5762408	0.46941534	0.58744997
1.0	0.5868261	0.57581	0.5735292	0.58369803	0.5615018	0.57714957	0.5800682	0.58284754	0.5653086	0.58499867
1.0	0.014912626	0.5730152	0.5821085	0.5868795	0.5667068	0.0435608	0.57980704	0.58228827	0.5661177	0.58460516
1.0	0.02466088	0.5734533	0.017066622	0.58256936	0.5619934	0.084844306	0.57823133	0.5735376	2.3913632e-05	0.58143246
1.0	0.5893043	0.5761723	0.0074066273	0.5676583	0.56206596	0.57724464	0.5777998	0.58330524	0.56533647	0.5863768
1.0	0.5787885	0.5739734	0.5775002	0.567558	0.011735639	0.5784522	0.5788178	0.09927213	0.57259583	0.58742595
1.0	0.58696896	0.57587326	0.58372533	0.5685816	0.0121359825	0.00012876537	0.577491	0.5829436	0.56571245	0.03956595
1.0	0.00024457325	0.07174124	0.5781895	0.05336009	0.5627093	0.58140177	0.017742904	0.5740632	0.5747837	0.5866041
1.0	0.57803637	0.57457113	0.5789757	0.56630486	0.01202827	0.58246595	0.5807205	0.018786127	0.5727397	0.5861509
1.0	0.58638406	0.5678826	0.00017927651	0.5680305	0.5614056	0.5773848	0.5786603	0.57401735	0.5724545	0.58272445
1.0	0.05516949	0.029165044	0.57857734	0.56706053	0.5216708	0.062211014	0.016293647	0.58711183	0.5762489	0.5822984
1.0	0.5787728	0.5655793	0.5834933	0.5669628	0.56121296	0.5784368	0.5776305	0.5831287	0.56926465	0.58322096
1.0	0.024577625	0.5735762	0.013051588	0.5665995	0.56530404	0.58162236	0.019365847	0.57426375	0.56646556	0.58401394
1.0	0.5786707	0.573897	0.58209985	0.5866129	0.5658711	0.070597865	0.5782609	0.5740269	0.5722621	0.5815766
1.0	0.57928556	0.5738033	0.5811425	0.57930994	0.015185846	0.5822424	0.5800451	0.5842191	0.57393616	0.032696832
1.0	0.57792467	0.57457894	0.57756066	0.58005136	0.5609978	0.577713	0.5773699	0.5741707	0.5662578	0.60906607
1.0	0.055179697	0.5743396	0.5809277	0.56723225	0.5667082	0.57908756	0.57753813	0.58394456	0.5657163	0.58227944
1.0	0.026410336	0.5670721	0.5782293	0.57939637	0.5658358	0.5797706	0.5777723	0.109738514	0.56495154	0.024535969
1.0	0.5784094	0.6162736	0.5811523	0.5691458	0.56497025	0.5831789	0.5756977	0.58285934	0.56828904	0.5828174
1.0	0.5862857	0.5645652	0.657226	0.5710531	0.5604188	0.5818187	0.01838229	0.5355845	0.5692271	0.58203596
1.0	0.57944787	0.5758036	0.5758077	0.5710857	0.56503063	0.7437802	0.57912064	0.021129422	0.5658846	0.5828486
1.0	3.175258e-05	0.08704318	0.0083234655	0.116181485	0.013954463	0.57741106	0.57784635	0.5736779	0.020956676	0.58736825
1.0	0.022163477	0.5661271	0.011129579	0.57238454	0.009200133	0.58273333	0.012971382	0.5820254	0.5713503	0.58633137
1.0	0.5767186	0.56848085	0.5797117	0.56817114	0.56171393	0.58305633	0.5776522	0.5825656	0.57154816	0.5870265
1.0	0.58795786	0.27526608	0.5810181	0.5796442	0.56714094	0.5782175	0.5779237	0.57553065	0.010398481	0.57996905
1.0	0.5887916	0.57162845	0.57862	0.570719	0.5660202	0.58296746	0.013531442	0.2278665	0.5756405	0.82300997
1.0	0.5876152	0.5660738	0.013680332	0.17054471	0.56024647	0.036503986	0.57556957	0.66500026	0.07057789	0.5825119
1.0	0.5773245	0.57405853	0.5734507	0.5672345	0.5566012	0.58383983	0.5794278	0.58277595	0.57638806	0.58498573
1.0	0.5871843	0.56719935	0.009939515	0.57305163	0.56426513	0.5823268	0.57757366	0.5841104	0.5715967	0.58736813
1.0	0.58611757	0.56636065	0.5764619	0.5687839	0.5617761	0.5821391	0.5775553	0.5830861	0.56639147	0.58556
1.0	0.038618103	0.5728042	0.57650584	0.5834357	0.012073545	0.5777417	0.5781069	0.57393163	0.0611224	0.58256286
1.0	0.5859332	0.5664712	0.5777517	0.56825817	0.5598581	0.042352643	0.5785211	0.57389367	0.5081385	0.5821922
1.0	0.57933706	0.56610787	0.5827828	0.028491884	0.5629127	0.58192086	0.57926416	0.5754148	0.5663377	0.0585091
1.0	0.02018867	0.045106817	0.5793047	0.5853188	0.012400276	0.57958007	0.5790028	0.5754227	0.56640685	0.58386725
1.0	0.5859608	0.5734926	0.01393556	0.5684923	0.010731639	0.7451871	0.5768727	8.60616e-05	0.5732058	0.58558214
1.0	0.5769922	0.56706226	0.5754053	0.565856	0.5657061	0.579029	0.5779688	0.5836932	0.5748461	0.5812674
1.0	0.025703048	0.56670225	0.5820712	0.06448178	0.56478417	0.58170664	0.020170927	0.57464683	0.5670546	0.039524067
1.0	0.5780788	0.567615	0.5783763	0.985849	0.5642171	0.5777848	0.57826245	0.58355045	0.57351154	0.5864325
1.0	0.5785093	0.574023	0.5822916	0.5678421	0.56540924	0.5777337	0.5772885	0.060880017	0.57575244	0.12328962
1.0	0.57972527	0.56991357	0.019740745	0.07408249	0.5655206	0.7455049	0.5760637	9.821453e-05	0.5720453	0.5833677
1.0	0.58802086	0.56624407	0.5807532	0.047766738	0.014296555	0.57789487	0.57683474	0.58374727	0.5762405	0.5817445
1.0	0.5791793	0.5744691	0.02205386	0.6400891	0.5608792	0.5820937	0.57819843	0.57586	0.5654195	0.58846587
1.0	0.02367677	0.0030472828	0.012377097	0.032331783	0.56432	0.582323	0.5774507	0.5724842	8.264093e-05	0.5845721
1.0	0.5893498	0.70022917	0.5756587	0.58007604	0.5647675	0.5770011	0.57967675	0.58509433	0.56581324	0.5840853
1.0	0.578939	0.5677276	0.5820161	0.5814818	0.56168526	0.05238069	0.57991856	0.5781844	0.56566805	0.5814895
1.0	0.5771051	0.09039444	0.038441077	0.5688421	0.5641115	0.0932293	0.57945716	0.5832367	0.5680053	0.048226275
1.0	0.577984	0.14583512	0.01239957	0.013409556	0.5648274	0.5775804	0.5760865	0.05978332	0.56608653	0.5856526
1.0	0.57882583	0.563937	0.017174382	0.56882876	0.5614588	0.58136123	0.57486856	0.58334893	0.56686276	0.58702576
1.0	0.5811579	0.56715316	0.58186924	0.5814799	0.5667337	0.5831309	0.57669485	0.06547322	8.753938e-05	0.5797131
1.0	0.03199285	0.5745949	0.57746273	0.5684879	0.56124103	0.5779747	0.016294504	0.061852988	0.56626844	0.582955
1.0	0.5792264	0.5676573	0.5775401	0.5797267	0.5614405	0.57743746	0.5792162	0.57463074	0.5743551	0.58462054
1.0	3.6750753e-05	0.57650787	0.57649964	0.054866124	0.5617383	0.5798031	0.034563933	0.5734637	0.015895931	0.58700216
1.0	0.57827497	0.57453054	0.5808391	0.7295987	0.56302375	0.57882303	0.57912713	0.5750638	0.56610715	0.5839731
1.0	0.5897245	0.57418615	0.013565638	0.5721285	0.012231615	0.58383477	0.017656932	0.5732989	0.5643557	0.58049893
1.0	0.5878096	0.57593495	0.008761064	0.100697465	0.56404275	0.57821137	0.012274114	0.58436835	0.5668877	0.5824778
1.0	0.57977057	0.5680173	0.5639999	0.5661018	0.56450677	0.5841602	0.5774021	0.5759394	0.5716399	0.5824004
1.0	0.579375	0.83424824	0.57676333	0.5698255	0.012405651	0.5774283	0.5796609	0.08431111	0.570962	0.58485293
1.0	0.5783176	0.573362	0.58234566	0.57901514	0.56481296	0.05156664	0.58056957	0.57641125	0.57183284	0.58573395
1.0	0.5780972	0.57431227	0.5819879	0.97440636	0.5605608	0.58219075	0.020253025	0.58663154	0.5689838	0.5815211
1.0	0.5804902	0.5733098	0.5812839	0.58708197	0.5643731	0.5808352	0.65467966	0.5778905	0.5766488	0.122406006
1.0	0.5849948	0.51624936	7.479699e-05	0.5677681	0.5606309	0.5790614	0.577279	0.58641255	0.5725666	0.58663297
1.0	0.58590597	0.5741196	0.01089529	0.58521616	0.011449929	0.033900842	0.014081431	0.5739716	0.5721098	0.1837578
1.0	0.584433	0.57677895	0.5833934	0.060656235	0.5611162	0.5773232	0.5773539	0.5859807	0.5718266	0.5875389
1.0	0.58822143	0.5753071	0.57761526	0.5794377	0.5642679	0.5822394	0.5776386	0.5721335	0.5694058	0.58644056
1.0	0.00014655854	0.57428277	0.5787723	0.5853658	0.5305937	0.5827427	0.5555244	0.5861927	0.5661467	0.5819199
1.0	0.5861647	0.10732687	0.5818675	0.58028305	0.5648415	0.5823969	0.0071106274	0.5765332	0.5710226	0.058464788
1.0	0.5783017	0.5642846	0.58320147	0.37338755	0.5596272	0.5772876	0.5781848	0.06966129	0.56611115	0.58625233
1.0	0.57922095	0.5665721	0.58316493	0.5793123	0.56637794	0.58257043	0.00013261283	0.57364917	0.56498796	0.58822024
1.0	0.5845815	0.091561414	0.57713914	0.5811306	0.5618436	0.581302	0.038668603	0.71481144	0.014166664	0.5830223
1.0	0.022606967	0.42729658	0.58058107	0.57900524	0.56071866	0.5816815	0.57800335	0.5827766	0.574038	0.58188117
1.0	0.58532405	0.5685213	0.5766581	0.58269686	0.5614262	0.7435181	0.57731724	0.57623315	0.5759506	0.5823963
1.0	0.58827144	0.12575726	0.57751364	0.58680683	0.5602886	0.57728237	0.5787697	0.00024349133	0.019238306	0.5820341
1.0	0.5804095	0.5674283	0.015369419	0.33965513	0.012501703	0.58215797	0.5772462	0.5727974	0.019719286	0.5831452
1.0	0.5898058	0.56773585	0.58019507	0.5692222	0.5665934	0.5784729	0.015910953	0.57573664	0.56553775	0.5842821
1.0	0.5785596	0.0038125867	0.5823519	0.5836082	0.5646934	0.5779911	0.5799554	0.584687	0.56617063	0.5858223
1.0	0.5795535	0.5746204	0.5764238	0.28364795	0.56393045	0.58130294	0.57728845	0.08748065	0.588348	0.033905484
1.0	0.57761145	0.8178604	0.5809344	0.5710357	0.5668707	0.57770735	0.57578146	0.587012	0.56425303	0.5861999
1.0	0.021743845	0.5743527	0.58097	0.57157373	0.5603588	0.582228	0.5797845	0.5724639	0.5742755	0.5826386
1.0	0.58863676	0.5687953	0.012913166	0.5682103	0.008636973	0.57856804	0.57697576	0.57333	0.01257912	0.5815838
1.0	0.5780479	0.10127399	0.5819585	0.21065375	0.56658417	0.57821625	0.58018124	0.08728605	0.57169574	0.5123855
1.0	0.5857292	0.5675187	0.5768266	0.5691127	0.5666083	0.5833204	0.579908	0.05401023	0.0077828662	0.5850179
1.0	0.58723193	0.11321632	0.009805437	0.56866527	0.015633784	0.5769458	0.5785632	0.576585	0.018818086	0.58508307
1.0	0.05522599	0.5739768	0.5809616	0.5800518	0.5652446	0.53688806	0.08481562	0.57447517	0.5751216	0.046708245
1.0	0.5866165	0.5657538	0.57928693	0.58529526	0.5603555	0.57568604	0.57681674	0.0065459656	0.56586266	0.58026433
1.0	0.58640414	0.56848997	0.5748842	0.57402265	0.55952746	0.5826851	0.5775026	0.5771629	0.012222355	0.5814473
1.0	0.5858274	0.5738319	0.011454976	0.5688713	0.562403	0.58243847	0.5786381	0.58176684	0.569919	0.58523977
1.0	0.58610886	0.5737739	0.5830411	0.58652574	0.5591582	0.5779345	0.01185436	0.58206886	0.57423425	0.58769995
1.0	0.5852704	0.5654658	0.011842162	0.58119756	0.5609121	0.57886523	0.5787581	0.573518	0.5717379	0.5817224
1.0	0.57917434	0.5755146	0.582751	0.5789493	0.55929816	0.58174795	0.5785446	0.006556552	0.57221895	0.5811242
1.0	0.01797811	0.5648054	0.57655615	0.5672158	0.5605168	0.58203834	0.57990646	0.060012404	0.572981	0.58246195
1.0	0.5786248	0.57387906	0.57756364	0.27244103	0.56531584	0.5780343	0.0081260735	0.048575472	0.56616956	0.055340562
1.0	0.57732594	0.5666808	0.58030134	0.5672341	0.009414146	0.5781144	0.5793383	0.5774861	0.57315564	0.586948
1.0	0.01974246	0.56631106	0.5813658	0.58123815	0.5606971	0.5795194	0.5776586	0.57492626	0.56655526	0.582442
1.0	0.055007145	0.5730946	0.5772676	0.58018756	0.55954427	0.5837455	0.012285084	0.16735703	0.56618553	0.58694875
1.0	0.5887987	0.57584435	0.5769666	0.026551474	0.0122683225	0.5769414	0.015401822	0.026701761	0.5712535	0.5873494
1.0	0.5859005	0.5678756	0.5785376	0.10519458	0.5606731	0.5795505	0.58007973	0.58328605	0.5723631	0.5798259
1.0	0.5854194	0.13302611	0.5829933	0.57316846	0.56101865	0.58151114	0.57817	0.583163	0.56637836	0.003237097
1.0	0.5894683	0.5738778	0.5775757	0.57901186	0.5593364	0.54876363	0.5787584	0.8146782	0.57099813	0.5864568
1.0	0.57939816	0.055306017	0.019007418	0.5667213	0.5595789	0.5774772	0.577322	0.57511824	0.573063	0.5811835
1.0	0.5793199	0.57391244	0.5732684	0.93324685	0.5643545	0.08880694	0.57850623	0.57522315	0.5752903	0.047258954
1.0	0.5854107	0.1666877	0.5773075	0.57203865	0.5638888	0.07027786	0.579118	0.58350766	0.5664253	0.5843569
0.0	0.024415605	0.044055928	0.011251949	0.037125286	0.012272951	0.078611776	0.021706298	0.040325727	0.013508502	0.06499913
0.0	0.024450155	0.044078995	0.011275272	0.03701559	0.01233466	0.078035034	0.021789718	0.040580753	0.013413746	0.06443416
0.0	0.01701044	0.0948797	0.010234444	0.032926597	0.008746157	0.039109558	0.012937408	0.09492724	0.011221751	0.03624558
0.0	0.017020991	0.09463263	0.010231276	0.033067655	0.008723664	0.03892002	0.012956219	0.094976895	0.011140116	0.036455672
0.0	0.015563748	0.107575096	0.013510148	0.019769052	0.011707401	0.040099196	0.019236427	0.07535761	0.008314331	0.05417178
0.0	0.015571661	0.1063597	0.0135052055	0.019882962	0.011732254	0.040373113	0.019259263	0.07516042	0.00835747	0.053543046
0.0	0.03071976	0.21667157	0.0143028265	0.27988693	0.01935527	0.043324787	0.017649423	0.18621978	0.01863452	0.17777474
0.0	0.023635624	0.063669994	0.013904523	0.049188416	0.012449759	0.04391136	0.01838217	0.0984201	0.021037916	0.081868075
0.0	0.02370572	0.063164406	0.013851638	0.049328323	0.012392839	0.04434057	0.018375391	0.09836137	0.021028364	0.08259454
0.0	0.023586454	0.06334113	0.013821604	0.049246307	0.012410676	0.044551462	0.018340368	0.09818394	0.021210931	0.08258853
0.0	0.026350984	0.33039552	0.012600929	0.196813	0.007922497	0.077568345	0.022408804	0.10204191	0.024654	0.16854154
0.0	0.043125574	0.29731637	0.016352732	0.22690454	0.0145204505	0.07118477	0.010450524	0.07423442	0.01375013	0.057594497
0.0	0.029049952	0.27988493	0.012933341	0.23271818	0.008864549	0.063649416	0.018046385	0.09578486	0.013465437	0.15208986
0.0	0.057080403	0.9052602	0.058406364	0.99586064	0.019722747	0.29953542	0.027327029	0.787581	0.053378593	0.5017241
0.0	0.029402459	0.17691764	0.013274368	0.21866965	0.009062473	0.08257344	0.021308096	0.08709717	0.01661861	0.11680065
0.0	0.031222904	0.16085583	0.012159433	0.18987525	0.011814663	0.058420654	0.030772477	0.11569596	0.01987549	0.16189381
0.0	0.06742081	0.81909114	0.04603029	0.9952878	0.022297727	0.15139115	0.025213063	0.77057284	0.048741166	0.59306175
0.0	0.02094754	0.1687113	0.011181199	0.2752075	0.011087448	0.04701233	0.016382497	0.12616155	0.020622553	0.14200422
0.0	0.016506566	0.0433265	0.01048127	0.03864818	0.008946525	0.02309675	0.015529792	0.110178195	0.01523541	0.024172716
0.0	0.016663961	0.04323365	0.010510746	0.0389556	0.008933686	0.02313213	0.015501232	0.10804882	0.015340876	0.024543183
0.0	0.033311296	0.20512722	0.017530134	0.43918586	0.012369073	0.038221467	0.015719313	0.081557825	0.022369185	0.20564662
0.0	0.023999691	0.06711277	0.0124203805	0.110281266	0.011461345	0.029573571	0.015532948	0.04823967	0.017158784	0.04226127
0.0	0.0239587	0.06714912	0.012395133	0.11036804	0.011477953	0.0296174	0.015593381	0.048494056	0.01727784	0.042327143
0.0	0.023304358	0.16966495	0.009035735	0.26847723	0.012150958	0.064425424	0.014458101	0.08242274	0.014223489	0.17814755
0.0	0.08303517	0.8861378	0.051596325	0.9938677	0.025666885	0.21999066	0.023564061	0.797521	0.05445674	0.41922867
0.0	0.035534598	0.21543811	0.011821467	0.31539056	0.009777096	0.056304093	0.019796547	0.0766459	0.012398268	0.081592016
0.0	0.027965935	0.14970109	0.014635358	0.25049376	0.009088974	0.048970778	0.015407123	0.11202662	0.011140342	0.067757666
0.0	0.037203442	0.19485025	0.013865316	0.24407111	0.01047551	0.05224266	0.018602327	0.15167369	0.011045502	0.22879615
0.0	0.0369987	0.19225812	0.013787634	0.23718078	0.010420315	0.051646363	0.018569103	0.15002248	0.010907908	0.22790767
0.0	0.037131518	0.19304101	0.013710443	0.23837875	0.010344835	0.052063636	0.018634563	0.14942773	0.010985088	0.22787249
0.0	0.052223966	0.52748793	0.011930644	0.36243427	0.013120629	0.05117146	0.019079765	0.14338334	0.009748207	0.14261377
0.0	0.018873641	0.22586791	0.012064659	0.09114982	0.013293875	0.06749595	0.016949018	0.046745054	0.012802338	0.040996514
0.0	0.022877758	0.15524341	0.010247707	0.2480909	0.010795826	0.040035866	0.014004126	0.064749725	0.01680497	0.15154654
0.0	0.6769669	0.60300285	0.49827954	0.6239701	0.55626166	0.56040287	0.56720215	0.4864538	0.5935159	0.6044642
0.0	0.57785994	0.56697154	0.57558703	0.5698393	0.55952454	0.57729155	0.5764235	0.57410794	0.56496567	0.5805482
0.0	0.02628859	0.08445129	0.01788332	0.021956224	0.010459359	0.03551049	0.007444267	0.053331506	0.019596634	0.036147036
0.0	0.6159997	0.4700028	0.5729507	0.58433974	0.54113334	0.6452021	0.3723959	0.62884015	0.6960281	0.5341227
0.0	0.036461268	0.16606127	0.016637657	0.1844125	0.00971042	0.050318256	0.0071513196	0.11355333	0.025250955	0.09083885
0.0	0.02258481	0.62871593	0.009652901	0.332223	0.012295555	0.049415357	0.015096977	0.27781832	0.016273225	0.11186228
0.0	0.03807758	0.2097277	0.0081483135	0.32226998	0.014243787	0.042982064	0.016383134	0.07843767	0.013485614	0.11619069
0.0	0.036773995	0.107013375	0.007904438	0.19901206	0.016228134	0.04814302	0.015528632	0.10081567	0.010902127	0.11446233
0.0	0.018164478	0.6542896	0.015350357	0.4073264	0.011154007	0.05364126	0.012938456	0.31475213	0.011996833	0.09192738
0.0	0.025934832	0.33285555	0.008269298	0.36380935	0.013371066	0.052816153	0.017499922	0.09367221	0.024921332	0.16404009
0.0	0.022728473	0.308396	0.010562044	0.44619438	0.0144594535	0.049920987	0.020860525	0.12874022	0.016318835	0.14783384
0.0	0.044461645	0.35959315	0.01482368	0.36820653	0.009625163	0.05372401	0.027724557	0.12371505	0.01589681	0.15076959
0.0	0.027490722	0.3267986	0.012968421	0.44022617	0.010895352	0.07040937	0.018212495	0.10294465	0.024971152	0.15471311
0.0	0.020302514	0.31486174	0.012581839	0.5563719	0.014049894	0.066210546	0.013520645	0.09638728	0.02769512	0.094031915
0.0	0.04090604	0.19652337	0.013116623	0.3008679	0.012131708	0.06272159	0.018920472	0.10756975	0.016707836	0.1421943
0.0	0.029190835	0.25540712	0.005702048	0.24019156	0.012330222	0.046504915	0.010961686	0.0927095	0.015796877	0.09078144
0.0	0.02884557	0.2122241	0.012804477	0.20716333	0.011817179	0.051958803	0.012424447	0.1109274	0.021622512	0.14079766
0.0	0.03089191	0.14484136	0.010901541	0.25890338	0.010611927	0.038425136	0.007926291	0.09722524	0.014682654	0.09164189
0.0	0.081861295	0.90948975	0.04639309	0.9926999	0.023839844	0.1847929	0.025535665	0.82218784	0.055363994	0.5424752
0.0	0.030969743	0.21827203	0.013027815	0.31319618	0.01071899	0.039502293	0.016989682	0.11233094	0.015976047	0.13644159
0.0	0.014124532	0.06618585	0.016308544	0.03732282	0.011898416	0.044629343	0.015314398	0.05419037	0.011229292	0.030353542
0.0	0.6359067	0.58266807	0.5181416	0.6316197	0.5383499	0.65483713	0.565817	0.7049396	0.6085254	0.6707939
0.0	0.84986806	0.78665096	0.74679846	0.8402027	0.6336558	0.75760466	0.63721377	0.8982858	0.8111768	0.7234616
0.0	0.84986806	0.78665096	0.74679846	0.8402027	0.6336558	0.75760466	0.63721377	0.8982858	0.8111768	0.7234616
0.0	0.78948975	0.64960825	0.6094966	0.7804581	0.5403126	0.57846934	0.64475477	0.81863236	0.66664386	0.60959744
0.0	0.020064006	0.34646264	0.009035543	0.25130817	0.012985693	0.049363732	0.023573829	0.107995115	0.016011514	0.11981828
0.0	0.83191615	0.22791128	0.70054346	0.89547354	0.57636154	0.012160785	0.0035428032	0.823677	0.8222888	0.70897603
0.0	0.577564	0.56577957	0.5755401	0.5684069	0.56086546	0.57708764	0.5741157	0.5753842	0.56412494	0.58116245
0.0	0.5776826	0.56569284	0.5755083	0.56726	0.56094015	0.57689524	0.5746429	0.575267	0.5636758	0.5805802
0.0	0.021418445	0.35761982	0.0122481845	0.27612728	0.013905119	0.051656865	0.023002153	0.1175057	0.019906854	0.15970725
0.0	0.53941345	0.6811252	0.5661474	0.7426801	0.5451826	0.55870754	0.60830903	0.6488239	0.57001925	0.673868
0.0	0.021749891	0.04131567	0.015363704	0.0470551	0.010757436	0.052380905	0.011099317	0.07065328	0.010160571	0.025524026
0.0	0.019230932	0.07980294	0.01279415	0.027237302	0.012250914	0.02689061	0.013936996	0.076971576	0.015628383	0.029028228
0.0	0.018085998	0.17472337	0.009026701	0.044929404	0.012430959	0.05071914	0.022994054	0.07784156	0.012801047	0.03390369
0.0	0.021655424	0.3930519	0.013407177	0.2287171	0.009702986	0.04815587	0.015491412	0.09853811	0.016294634	0.0979404
0.0	0.5337866	0.78241056	0.5731493	0.6335512	0.51790404	0.5601275	0.579934	0.60756296	0.656716	0.6166957
0.0	0.54742193	0.7076814	0.56718206	0.69350725	0.47349533	0.5588183	0.48269892	0.57645726	0.6281142	0.56087345
0.0	0.5781157	0.56698364	0.57521605	0.56971145	0.56151503	0.57771575	0.5761722	0.5753966	0.5648883	0.58062935
0.0	0.013576753	0.0601489	0.01156223	0.049174402	0.013807481	0.046710584	0.019226246	0.04997044	0.00947034	0.053765867
0.0	0.6079089	0.65733314	0.5406224	0.7299075	0.47643065	0.46353173	0.63674784	0.5996414	0.62774765	0.5343474
0.0	0.021739747	0.23344243	0.012085608	0.40733016	0.010245971	0.036850974	0.02202342	0.09619603	0.011351783	0.12334096
0.0	0.021931145	0.04214328	0.015254029	0.04680318	0.010862841	0.052713845	0.011150763	0.07280473	0.010243273	0.025606472
0.0	0.03163701	0.23307344	0.013578458	0.29099593	0.009489862	0.032205306	0.015872667	0.099118896	0.024404775	0.1066621
0.0	0.032637443	0.17379542	0.011984169	0.3065288	0.009962196	0.033681262	0.021137897	0.21153149	0.013623206	0.1082065
0.0	0.014513971	0.14461541	0.013831188	0.050568067	0.012036887	0.040992953	0.018843027	0.070508234	0.011680827	0.042569112
0.0	0.025412625	0.45726824	0.010234387	0.3487489	0.011166062	0.04569716	0.0128987385	0.059016373	0.030118983	0.10003863
0.0	0.027056228	0.46665028	0.011948409	0.3995445	0.012051565	0.056836374	0.011816316	0.08785683	0.023632701	0.11463197
0.0	0.11831206	0.8790543	0.04402904	0.99271613	0.024628868	0.21424197	0.02197103	0.77504337	0.08538466	0.55427426
0.0	0.036746774	0.21833523	0.010615963	0.33136755	0.011021192	0.06361283	0.011269925	0.067120194	0.025008209	0.14312392
0.0	0.025437271	0.28334227	0.013247558	0.29190126	0.012776426	0.051892743	0.009862015	0.14889872	0.011680321	0.11439808
0.0	0.025329951	0.2830518	0.013247675	0.29237306	0.012779061	0.05191433	0.009878377	0.14902443	0.01169323	0.11444013
0.0	0.018905837	0.061040193	0.012164297	0.063059054	0.0110786995	0.03280212	0.015208232	0.100926295	0.015986688	0.027241359
0.0	0.43973696	0.5811906	0.48779517	0.62591696	0.506718	0.61921364	0.5459558	0.572569	0.6053097	0.6469232
0.0	0.6035201	0.6086552	0.5524159	0.6085335	0.57463515	0.5453199	0.53558606	0.5698366	0.6078331	0.6688695
0.0	0.601729	0.62657934	0.5810025	0.6115715	0.5677163	0.633165	0.5222973	0.54351324	0.6564845	0.64885485
0.0	0.026547795	0.19860822	0.012089281	0.2208548	0.0099677285	0.06698714	0.019507812	0.12332883	0.01404638	0.10528175
0.0	0.016738856	0.17061292	0.012784722	0.21738304	0.009027009	0.027480757	0.019329533	0.1517246	0.020766165	0.11258099
0.0	0.5771192	0.5659731	0.57580954	0.56914794	0.5591308	0.5762822	0.57533956	0.57547295	0.5660012	0.5808737
0.0	0.5764744	0.5659602	0.5754981	0.569531	0.55904746	0.57664645	0.57595176	0.5752287	0.5654419	0.5798714
0.0	0.02600658	0.10939032	0.014467576	0.040328994	0.01606969	0.036673635	0.012575656	0.06697987	4.849285e-05	0.039944995
0.0	0.030615365	0.21721944	0.009361762	0.18454435	0.010333749	0.05081473	0.019592566	0.11488069	0.0111889355	0.12111567
0.0	0.00012760492	0.21755858	0.0108151585	0.3143429	0.012379929	0.04526145	0.017702172	0.12303629	0.011779508	0.1649671
0.0	0.04043008	0.1753493	0.008311371	0.25943166	0.009370712	0.06348891	0.018591292	0.055574648	0.009924688	0.15312214
0.0	8.207962e-05	0.2616724	0.011266355	0.28888595	0.013581754	0.04246614	0.013571511	0.1343205	0.02020309	0.17284639
0.0	0.589859	0.65841895	0.5390556	0.54004616	0.59428835	0.5906422	0.51891893	0.010162677	0.0028463535	0.5462929
0.0	0.061101563	0.88179183	0.06404928	0.9945787	0.021349786	0.14158769	0.0221764	0.7463488	0.06309655	0.48610196
0.0	0.12555222	0.8764449	0.04324229	0.9925073	0.022332191	0.16311735	0.031549767	0.751204	0.058399975	0.5308846
0.0	0.024601076	0.2815172	0.013563897	0.4790573	0.009496651	0.028755741	0.012500095	0.07167193	0.012009048	0.1743631
0.0	9.886665e-05	0.21251297	0.017731482	0.26524243	0.010356866	0.033620242	0.019781655	0.12619005	0.008316144	0.14824095
0.0	0.5776188	0.5658338	0.57555974	0.569143	0.5612316	0.5770584	0.5766477	0.5750759	0.5645781	0.58141
0.0	0.57782745	0.5648005	0.57531154	0.56816745	0.56143975	0.5768938	0.5763559	0.57476157	0.5654719	0.58137244
0.0	0.021233067	0.0532975	0.013004066	0.03664031	0.007980902	0.0936387	0.00012886069	0.053829774	0.013141607	0.047780707
0.0	0.76943064	0.67701805	0.60779864	0.65358156	0.46797153	0.6519913	0.003979351	0.5558213	0.647805	0.60210174
0.0	0.06665969	0.19664931	0.01545168	0.2843083	0.00963142	0.112726785	6.596402e-05	0.06661762	0.021105107	0.1763263
0.0	0.5771572	0.5639527	0.5767349	0.5689193	0.56119967	0.5758472	0.5762072	0.57466376	0.5655134	0.5811378
0.0	0.023670994	0.13035499	0.011793415	0.07302877	0.014404869	0.051385824	0.0190698	0.06668199	0.024810657	0.021943443
0.0	0.03616475	0.3073075	0.014022858	0.22390254	0.019958109	0.05871367	0.015940066	0.16190541	0.017234828	0.09814607
0.0	0.6277499	0.5790733	0.5751114	0.56148136	0.6509849	0.558874	0.5443014	0.63959867	0.4733901	0.5794696
0.0	0.5767375	0.56510276	0.5766461	0.5685681	0.56103706	0.5757412	0.5757127	0.5749166	0.56420094	0.5802918
0.0	0.03955988	0.18598965	0.015999084	0.48928207	0.012135103	0.08743904	0.018375237	0.0019176003	5.3954507e-05	0.17280504
0.0	0.57863414	0.56618124	0.57502824	0.5687513	0.5617997	0.57777834	0.5760417	0.5749863	0.5659344	0.58045965
0.0	0.01611359	0.06690229	0.014081774	0.09080929	0.009623394	0.02158623	0.012411628	0.40205774	0.01552963	0.04153562
0.0	0.61020696	0.6323944	0.5798677	0.7718377	0.5242342	0.52899975	0.006691929	0.7361675	0.57674265	0.0011549026
0.0	0.027118726	0.2637215	0.0148519175	0.39264902	0.01127507	0.035991773	7.636958e-05	0.324354	0.021880073	0.00017034374
0.0	0.028668758	0.26088163	0.014102417	0.24892633	0.011844851	0.00024400029	0.020127049	0.13259232	0.017704071	0.15646479
0.0	0.5739746	0.6169579	0.591387	0.62394124	0.5708577	0.0034527734	0.5849839	0.6793112	0.6322254	0.6122504
0.0	0.017154401	0.07783057	0.01026183	0.054645985	0.011065422	0.07660346	0.0126689505	0.044604626	0.03198142	0.045546584
0.0	0.027911816	0.22242643	0.008741768	0.24139841	0.01127869	0.08226183	0.009071726	0.119213395	0.032339297	0.15301266
0.0	0.027730921	0.24907829	0.015709246	0.513947	0.01154635	0.04584925	0.013366405	0.10544675	0.01750207	0.078130744
0.0	0.026237387	0.28179413	0.012213763	0.35880712	0.0147070065	0.04325474	0.014081576	0.11209632	0.021862986	0.08443151
0.0	0.092339456	0.8785366	0.049463492	0.99443406	0.02291318	0.1668908	0.026489154	0.66216487	0.051749233	0.46439144
0.0	0.03254463	0.2529206	0.0128936935	0.5252895	0.010883376	0.058779072	0.013671436	0.1661547	0.017601669	0.08221584
0.0	0.022213489	0.06468103	0.011773331	0.044622403	0.012461091	0.044197507	0.017396854	0.047718428	0.013365425	0.01733975
0.0	0.028858896	0.23052278	0.012705553	0.37373054	0.011619941	0.07403921	0.014993374	0.16357322	0.021668378	0.1448259
0.0	0.027172258	0.16818903	0.012510141	0.29813546	0.010621379	0.044394843	0.011144303	0.06342	0.011741557	0.1369832
0.0	0.026132407	0.2530016	0.0155052915	0.3703863	0.014149201	0.06362803	0.013033445	0.12393319	0.02450221	0.1066318
0.0	0.037059452	0.11977434	0.008911628	0.2383358	0.0116281975	0.042971607	0.013064789	0.082205884	0.016035812	0.2119761
0.0	0.024365487	0.25381723	0.01113217	0.3350708	0.012802139	0.045358278	0.013964302	0.14085717	0.0118267	0.13278067
0.0	0.02014226	0.2140959	0.012585868	0.30822948	0.011388144	0.05991422	0.012884114	0.07526566	0.013059993	0.13543393
0.0	0.02578641	0.36445183	0.009129756	0.20017363	0.011309104	0.06368354	0.02447626	0.11246329	0.012109618	0.18412827
0.0	0.019742167	0.3210397	0.014537799	0.23104474	0.010539946	0.09406748	0.017462837	0.14616416	0.021014076	0.15850689
0.0	0.030995557	0.17895076	0.009822234	0.27757338	0.015949855	0.039572865	0.012449666	0.082411386	0.021487284	0.09334462
0.0	0.03178735	0.31445247	0.011425694	0.39891332	0.011660982	0.033338092	0.012349831	0.08399815	0.013969694	0.13919796
0.0	0.022622768	0.26461953	0.012752432	0.24185848	0.014422278	0.05713493	0.017217238	0.14832671	0.02430357	0.1002466
0.0	0.014514495	0.33867025	0.013138701	0.48495078	0.01575796	0.04337555	0.011160451	0.15530558	0.013349802	0.15985942
0.0	0.01820674	0.11534289	0.010685105	0.04788869	0.0138798775	0.03048096	0.01068133	0.14739138	0.011376394	0.043238927
0.0	0.59549874	0.5026179	0.5496413	0.61974454	0.5366109	0.43262216	0.5158809	0.6387707	0.5691998	0.66722447
0.0	0.5769793	0.58875257	0.6322069	0.69109535	0.55921423	0.63976943	0.5580954	0.5442625	0.46054074	0.5812322
0.0	0.018878164	0.11553062	0.011006748	0.04144256	0.009068795	0.06719074	0.017283605	0.053457264	0.018954216	0.022153012
0.0	0.021672705	0.054015517	0.010491244	0.044644024	0.009196405	0.025684368	0.012875281	0.08239882	0.018243624	0.044107568
0.0	0.021675415	0.05473614	0.010464033	0.044820018	0.009152569	0.025624426	0.012861828	0.08227778	0.018196115	0.043867726
0.0	0.021707239	0.054403625	0.010445299	0.044117793	0.009184968	0.025563931	0.012890562	0.082522005	0.018162232	0.043654177
0.0	0.021734383	0.054573607	0.010468789	0.044565648	0.009201772	0.025585148	0.012883588	0.08241488	0.018176014	0.04361697
0.0	0.013292612	0.07431183	0.013805117	0.080951184	0.010349908	0.07516758	0.012808522	0.026958484	0.032726873	0.037101574
0.0	0.013323406	0.07448757	0.013788431	0.0810384	0.010279128	0.07516676	0.01275158	0.026957572	0.032640312	0.036948122
0.0	0.013269142	0.07480871	0.013798421	0.080387	0.010289923	0.0748624	0.012775277	0.026921198	0.032589607	0.036845725
0.0	0.013315867	0.0749505	0.013793711	0.080940485	0.010322384	0.07512043	0.012775343	0.026930604	0.03266505	0.036847822
0.0	0.021436071	0.03335997	0.016586402	0.049138755	0.008414314	0.0369356	0.01715314	0.12104097	0.008523738	0.06082792
0.0	0.021465067	0.03355884	0.016562618	0.04906844	0.0084389085	0.036851294	0.017120572	0.120898746	0.008519387	0.06109704
0.0	0.021476187	0.033600345	0.016526734	0.048897624	0.008448638	0.036901403	0.017168146	0.12130686	0.008509903	0.06076292
0.0	0.021496719	0.033598732	0.016543003	0.04890449	0.0084596425	0.036861908	0.017141439	0.12130579	0.008516938	0.060777713
0.0	0.020533023	0.04590168	3.330357e-05	0.038950466	0.010687837	0.024411162	0.016353607	0.07817944	0.008962397	0.03735793
0.0	0.65388703	0.460007	0.5437679	0.50871104	0.57962996	0.004342011	0.65435964	0.24554917	0.57974255	0.51689035
0.0	0.024541654	0.04760147	2.6483165e-05	0.005017973	0.009723676	0.025179315	9.6952375e-05	0.00030677815	0.0066864816	0.01685892
0.0	0.5790487	0.5667667	0.5750398	0.5679521	0.5610479	0.57669574	0.5763406	0.57403123	0.56629246	0.5809676
0.0	0.022009734	0.0020414616	3.0170691e-05	0.004817227	0.011586185	0.009640406	0.00015935756	6.148392e-05	0.010197988	0.03305981
0.0	0.6939062	0.014670531	0.5520525	0.5594603	0.5593659	0.34278685	0.6308661	0.6207853	0.6607784	0.4422514
0.0	0.5764597	0.564678	0.5750686	0.5677647	0.5601375	0.57668746	0.5741714	0.5732074	0.56485003	0.58006805
0.0	0.018648695	0.047861684	2.9405386e-05	0.0055330284	6.588349e-05	9.5866184e-05	9.309966e-05	0.001137157	0.0073696617	0.024934886
0.0	0.62180644	0.8082746	0.55024177	0.48396322	0.54258597	0.5773318	0.4646884	0.5864541	0.41535535	0.0010136821
0.0	0.7436033	0.034974955	0.30263865	0.41287005	0.36485204	0.54750645	0.40594953	0.5793202	0.54293144	0.5576215
0.0	0.053011257	0.0058714747	2.0118505e-05	0.20028098	4.700126e-05	0.00014658635	2.9535342e-05	0.00043124368	1.8216508e-05	0.0005399889
0.0	0.57677484	0.56614137	0.5762571	0.5700087	0.55902386	0.57655925	0.5758022	0.57463986	0.56590074	0.5801638
0.0	3.6967027e-05	0.0010598056	3.066667e-05	0.03540214	0.00026371586	0.00022446817	3.930156e-05	6.4458436e-05	5.598563e-05	3.856941e-05
0.0	0.381633	0.55124426	0.5739001	0.68982655	0.587192	0.57649374	0.4160879	0.5366577	0.53221124	0.53283846
0.0	9.1765825e-05	0.008780043	5.2094052e-05	0.37948635	0.0002662031	0.00035808826	1.6828173e-05	9.38407e-05	1.677776e-05	0.0002235261
0.0	0.00013036703	0.0019417993	9.5984265e-05	0.07832502	0.0002914687	0.0002471445	3.9222898e-05	6.0572856e-05	1.395573e-05	6.554447e-05
0.0	4.7628022e-05	0.011438282	8.48146e-05	0.024796039	0.000109254914	0.0002497311	3.8232793e-05	0.0012233276	0.00014806264	9.927146e-05
0.0	0.57830906	0.5658761	0.5748697	0.5677793	0.56072223	0.57691497	0.5752813	0.57429653	0.5640297	0.5806363
0.0	4.7570556e-05	0.01147043	8.447236e-05	0.024740275	0.000109073684	0.00024969492	3.8187358e-05	0.0012261303	0.00014819767	9.9317665e-05
0.0	3.1924035e-05	0.013963475	0.00012282077	0.18533187	0.0002713566	0.00010709528	0.000103667204	0.00067524315	0.00018725476	0.00019824904
0.0	4.110795e-05	0.026687821	9.5705334e-05	0.06039039	0.0003489301	0.0001458399	1.8990035e-05	0.00028222665	9.8718476e-05	0.0005759853
0.0	0.0148541285	0.14792877	0.008960289	0.054737806	0.010167921	0.056817837	0.021242592	0.038487777	0.009489813	0.0380813
0.0	0.58005035	0.5669718	0.5753177	0.56943077	0.5593847	0.57822627	0.575448	0.57407427	0.5657568	0.58012694
0.0	0.57846427	0.56691957	0.5752654	0.568639	0.5595754	0.5776445	0.57534593	0.57356626	0.56509036	0.5818039
0.0	0.58007467	0.56576157	0.5751442	0.5690211	0.55951685	0.57808536	0.575269	0.5737596	0.5656589	0.5810265
0.0	0.5774776	0.56667805	0.57519066	0.56797993	0.5594031	0.5772141	0.57526165	0.5738001	0.56480026	0.5815256
0.0	4.055271e-05	0.0040718815	0.00013382341	0.0109350635	5.9889295e-05	0.00035098122	4.183463e-05	0.00030924834	9.5768686e-05	3.0408622e-05
0.0	4.257108e-05	0.043206777	7.888631e-05	0.28206554	5.5191915e-05	0.0003611701	3.219516e-05	0.00028975116	3.9628158e-05	0.00059216167
0.0	0.5547624	0.5611158	0.51684046	0.6368988	0.21285973	0.4864976	0.39915493	0.4448218	0.43668687	0.4522463
0.0	0.00024255546	0.0012569914	0.00024730054	0.080894046	0.00011738463	0.00012591791	9.296127e-05	0.0003833923	2.3687138e-05	3.0324147e-05
0.0	0.00016927237	0.007347162	0.0001436989	0.35555798	8.227977e-05	0.00018087281	3.044858e-05	0.00069659634	2.470643e-05	0.00017182268
0.0	2.7415217e-05	0.029459374	7.404743e-05	0.11673743	0.00029063012	0.000121783545	0.00012042804	0.0001623706	6.0284034e-05	0.000562818
0.0	8.002861e-05	0.004550883	7.943844e-05	0.03381376	3.7329115e-05	0.00017786093	8.107835e-05	0.0009412654	0.00011094763	0.00031537254
0.0	0.00015666221	0.0040467377	0.0001978851	0.09550339	9.098155e-05	0.00018926302	0.00014968545	0.00027698613	1.9196681e-05	0.00047806161
0.0	0.5789265	0.5651315	0.5758508	0.5674578	0.559468	0.5775545	0.57696956	0.5729427	0.5665324	0.58215874
0.0	0.5781456	0.56671464	0.5763528	0.56739885	0.55804193	0.5783073	0.57605165	0.5748167	0.5659818	0.58147657
0.0	0.5791868	0.5675906	0.5773144	0.5684994	0.5601731	0.576611	0.5774267	0.57490015	0.56614333	0.5811259
0.0	0.5791032	0.56581897	0.57742697	0.56827205	0.5615446	0.57627136	0.5765007	0.5743326	0.5657902	0.58283585
0.0	4.0950814e-05	0.004695813	2.7902859e-05	0.21438432	6.321823e-05	0.0004363458	2.0499849e-05	0.00025404035	8.846871e-05	0.00068194175
0.0	0.00022617393	0.015536128	1.758038e-05	0.3592162	4.111579e-05	0.00019154616	3.1889285e-05	0.00018458998	1.5896578e-05	0.00068473525
0.0	0.4377635	0.56417525	0.5615133	0.44422477	0.49649948	0.52779406	0.37992325	0.56125474	0.20252666	0.44767952
0.0	0.58536947	0.57387364	0.5814541	0.58140945	0.5630544	0.5816642	0.57909083	0.5831112	0.57208675	0.5858954
0.0	0.57944196	0.53449863	0.53880113	0.64822215	0.48488688	0.6076632	0.47981668	0.5242049	0.63618195	0.55559504
0.0	0.592104	0.6991879	0.45225102	0.73374224	0.4962998	0.0015888407	0.57272464	0.5124337	0.55659443	0.55889374
0.0	0.00012010258	0.00070387416	5.3553085e-05	0.049815107	5.543572e-05	9.131087e-05	3.5122557e-05	7.83712e-05	1.7873856e-05	6.753471e-05
0.0	0.3458898	0.41804078	0.25427988	0.5883721	0.26489517	0.5721288	0.5377961	0.5783408	0.5435043	0.42264485
0.0	2.9746834e-05	0.0022611904	5.1119358e-05	0.04321357	0.00033812382	0.03312875	0.01508731	0.00029878056	1.3957953e-05	7.564189e-05
0.0	0.5789286	0.56693554	0.5754024	0.5687306	0.55925393	0.5776422	0.57531834	0.5736395	0.5657074	0.58006513
0.0	0.5788678	0.56663036	0.5751989	0.5688185	0.560148	0.57771623	0.575853	0.5742394	0.5651993	0.58050853
0.0	0.024981033	0.38643748	0.021089418	0.03668137	8.434141e-05	0.10865988	0.020855248	0.0001971758	0.019363467	0.0002774529
0.0	0.5769134	0.63673097	0.4881862	0.20802537	0.44094267	0.6067658	0.535253	0.5805409	0.6004811	0.3546435
0.0	0.5412096	0.6665227	0.52729076	0.68117756	0.5371861	0.55177647	0.53313226	0.5469073	0.36518547	0.5183156
0.0	0.5412096	0.6665227	0.52729076	0.68117756	0.5371861	0.55177647	0.53313226	0.5469073	0.36518547	0.5183156
0.0	0.015708663	0.042116437	0.009744706	0.03620206	0.011209402	0.047267728	0.013401579	0.068699926	0.0217727	2.7990782e-05
0.0	0.015708663	0.042116437	0.009744706	0.03620206	0.011209402	0.047267728	0.013401579	0.068699926	0.0217727	2.7990782e-05
0.0	0.020856805	0.37753922	0.010670854	0.2614053	0.012311399	0.06714333	0.017672578	0.03695132	0.012232412	0.15755357
0.0	0.5401815	0.6577697	0.57305413	0.83241796	0.62229234	0.57795	0.61228275	0.65976125	0.56118757	0.6000668
0.0	0.5401815	0.6577697	0.57305413	0.83241796	0.62229234	0.57795	0.61228275	0.65976125	0.56118757	0.6000668
0.0	0.022963671	0.12553337	0.016393095	0.039722912	0.014368681	0.04507444	0.015184763	0.02009401	0.01159009	0.04962299
0.0	0.022963671	0.12553337	0.016393095	0.039722912	0.014368681	0.04507444	0.015184763	0.02009401	0.01159009	0.04962299
0.0	0.5789387	0.565679	0.575233	0.568269	0.5594205	0.5774829	0.5752587	0.5733489	0.5656425	0.58137095
0.0	0.5774871	0.56629807	0.575107	0.5680824	0.55989045	0.57735676	0.5757744	0.57414204	0.564983	0.5801775
0.0	0.00013363673	0.0018177684	0.00017910462	0.0043926993	5.9783277e-05	0.000109328284	0.0001304669	7.043156e-05	1.7525173e-05	7.681562e-05
0.0	0.5792168	0.5683198	0.57930815	0.5708328	0.562417	0.5773852	0.5776532	0.5769269	0.5688441	0.5836477
0.0	0.0666202	0.8557152	0.04548067	0.9906371	0.019935224	0.27988794	0.033527214	0.8326689	0.09548666	0.64437634
0.0	0.060629904	0.85799	0.044412628	0.9936366	0.020045223	0.29997516	0.037872802	0.8291006	0.032054167	0.49029475
0.0	0.084419295	0.8324747	0.039831754	0.9912845	0.015440462	0.26894352	0.057326224	0.8493901	0.055089246	0.4794549
0.0	0.06426358	0.9235057	0.048161753	0.9941508	0.019128282	0.22271557	0.052733716	0.8548632	0.059305094	0.41053128
0.0	0.04886609	0.8632486	0.052847356	0.98920643	0.021244898	0.28419453	0.0278377	0.8070054	0.050378643	0.40747043
0.0	0.09503181	0.84660316	0.050521307	0.99111384	0.015178638	0.23694932	0.04171639	0.85368043	0.05354359	0.6474504
0.0	0.055012293	0.8714218	0.03822798	0.9900046	0.0154860085	0.30058756	0.030720156	0.90849996	0.07898123	0.4532241
0.0	0.05122549	0.85444945	0.035265394	0.99004084	0.01874824	0.26216692	0.040854573	0.904821	0.06496326	0.49140662
0.0	0.016551701	0.030432863	0.00015990385	0.055414055	0.009253507	0.051458947	0.01831547	0.030238712	0.016049398	0.039849386
0.0	0.025080575	0.11884697	0.014438283	0.16177663	0.01120172	0.039285954	0.015096254	0.06572789	0.008707218	0.052063186
0.0	0.0250094	0.11781206	0.014339006	0.16238466	0.01123524	0.039133936	0.015068425	0.06578615	0.008675904	0.05194344
0.0	0.57817054	0.5655158	0.5762051	0.56924427	0.56158084	0.57885206	0.5751221	0.5764602	0.5657326	0.58131343
0.0	0.02550667	0.14480111	0.013483738	0.035794877	0.013862879	0.045260027	0.02686549	0.05822373	0.015660679	0.076513276
0.0	0.028083358	0.08586489	0.009184728	0.08822231	0.00819862	0.049489312	0.012707702	0.05460068	0.023477865	0.038218077
0.0	0.022424981	0.15060943	0.014360554	0.039254528	0.0083960965	0.06381559	0.014038043	0.034122054	0.020381603	0.054873887
0.0	0.022375485	0.15023823	0.014381938	0.03940587	0.008410305	0.063864045	0.01402632	0.034136	0.020385155	0.054862473
0.0	0.03015754	0.15959856	0.010625603	0.45030987	0.018362714	0.04011869	0.012788785	0.1461429	0.013157591	0.14669578
0.0	0.58183104	0.36283246	0.589243	0.74413246	0.5471023	0.53333384	0.5511383	0.731026	0.6782964	0.5837448
0.0	0.016353056	0.39119825	0.017575385	0.22940418	0.008885781	0.06940202	0.012185951	0.057374045	0.033413395	0.16990386
0.0	0.029679233	0.27652943	0.012291022	0.24637887	0.012783536	0.087934054	0.014879968	0.12537596	0.02289206	0.14493372
0.0	0.5002711	0.5888906	0.5933531	0.6246108	0.5299913	0.56579286	0.60422355	0.572456	0.60737115	0.60742676
0.0	0.03026031	0.27525967	0.011046538	0.21529001	0.010701343	0.042616297	0.008972788	0.119945854	0.02397315	0.13739744
0.0	0.05184541	0.14741339	0.011064461	0.31682006	0.011906918	0.054056145	0.0128497565	0.13544953	0.017765457	0.2208268
0.0	0.03305129	0.35463107	0.010411502	0.47898105	0.015420642	0.041816935	0.011950086	0.37780198	0.00969967	0.15905799
0.0	0.036791902	0.21893764	0.019107452	0.13002627	0.011137798	0.06587465	0.02084132	0.17523383	0.019211613	0.039948836
0.0	0.042276327	0.30217797	0.011150263	0.29718423	0.011668024	0.052855257	0.012903687	0.09355525	0.011366911	0.17588264
0.0	0.040178966	0.397778	0.012100859	0.30693513	0.009178395	0.04435052	0.015310171	0.11764785	0.026212655	0.07150135
0.0	0.026784977	0.13334419	0.013318811	0.22613531	0.007402762	0.12008677	0.0001049391	0.014410522	0.010089487	0.17324209
0.0	0.028796569	0.39890286	0.01056647	0.11820737	0.008650178	0.0645265	0.00011049121	0.2772337	0.01954993	0.20004475
0.0	0.024408303	0.12553088	0.012615091	0.34097007	0.009652788	0.07943902	0.015057827	0.013992899	0.012294838	0.11095109
0.0	0.5669059	0.67948234	0.6205621	0.7983056	0.53634965	0.5802115	0.52064717	0.607958	0.5036223	0.53135407
0.0	0.5785549	0.5660986	0.5746305	0.5685471	0.5606967	0.576853	0.5774251	0.5738212	0.5663111	0.582261
0.0	0.014706072	0.052853767	0.013711443	0.04055672	0.011332758	0.045419805	0.010982083	0.11559148	0.01751046	0.04286811
0.0	0.029741582	0.28070936	0.0118687805	0.18374133	0.014762219	0.0630235	0.0123637915	0.09513593	0.023053141	0.113351725
0.0	0.57720804	0.5659374	0.57549566	0.5687833	0.5588624	0.57646835	0.57664216	0.57438344	0.5649937	0.58134454
0.0	0.034736488	0.20187724	0.008733	0.2574612	0.014619022	0.058119237	0.012322275	0.10214647	0.014899614	0.0996481
0.0	0.016676	0.043067228	0.008231078	0.0245386	0.01121195	0.04306042	0.011662802	0.059381146	0.011758057	0.03387162
0.0	0.02103706	0.11424843	0.009248091	0.2805533	0.013451395	0.050053563	0.01221664	0.076152	0.016720133	0.11503552
0.0	0.595102	0.5287788	0.5162412	0.7807785	0.5927585	0.54605716	0.4824499	0.6143651	0.6176773	0.5594242
0.0	0.020395001	0.11283684	0.009126435	0.27856848	0.013539076	0.049512636	0.012153734	0.07541531	0.016422099	0.11345881
0.0	0.57777697	0.56459403	0.57478774	0.5684133	0.55951214	0.5762091	0.57581484	0.5741217	0.5648932	0.5809733
0.0	0.025523227	0.05892533	0.019833304	0.043850053	0.014441132	0.038202908	0.017043712	0.114752136	0.016739389	0.025859052
0.0	0.034054242	0.2091747	0.019800784	0.3735067	0.016412953	0.06510548	0.010850935	0.116681084	0.021859713	0.15872882
0.0	0.5768804	0.5662433	0.5758389	0.5686562	0.5587845	0.5763877	0.57623065	0.57398844	0.564875	0.5815731
0.0	0.03426947	0.2021681	0.008583468	0.25665504	0.014433404	0.057381626	0.012285061	0.10065411	0.014581853	0.09904639
0.0	0.03097973	0.2614526	0.011854015	0.5916906	0.01585033	0.039922353	0.017982269	0.17287567	0.020761345	0.11056632
0.0	0.54702395	0.54416853	0.5519994	0.79356223	0.53914595	0.48321146	0.57930243	0.6842283	0.61579883	0.43090785
0.0	0.030361164	0.25919133	0.011752595	0.5854834	0.01574194	0.039359648	0.017861448	0.17165871	0.020282065	0.109806836
0.0	0.024020396	0.18054655	0.012005049	0.27329615	0.010078677	0.064030975	0.015519537	0.10460713	0.014510976	0.18670739
0.0	0.021103727	0.12343815	0.018422378	0.23340723	0.013577704	0.07231656	0.015904862	0.12149478	0.013602813	0.123845436
0.0	0.5786891	0.56618124	0.57596654	0.56785667	0.56006086	0.57631385	0.5766621	0.57518363	0.5658421	0.58225584
0.0	0.5799958	0.56869113	0.5768625	0.56854224	0.56175184	0.5778775	0.57794785	0.5754615	0.56576586	0.5814319
0.0	0.019755293	0.16981205	0.00883009	0.62117934	0.010507023	0.081278235	0.009529878	0.092801966	0.014989642	0.11283785
0.0	0.00012727609	0.0058856313	0.014096492	0.49804005	7.816677e-05	0.04693653	0.021577751	0.0003491216	8.7859014e-05	0.00014647178
0.0	0.00012727609	0.0058856313	0.014096492	0.49804005	7.816677e-05	0.04693653	0.021577751	0.0003491216	8.7859014e-05	0.00014647178
0.0	0.00012727609	0.0058856313	0.014096492	0.49804005	7.816677e-05	0.04693653	0.021577751	0.0003491216	8.7859014e-05	0.00014647178
0.0	0.015959332	0.065497644	0.0108748125	0.07156739	0.010688139	0.030172769	0.014486687	0.06492042	0.014720562	0.028737295
0.0	0.53318655	0.61733055	0.4727761	0.848494	0.52889293	0.55330455	0.56954324	0.8087219	0.5638599	0.64039546
0.0	0.01243801	0.06806337	0.012037844	0.16545013	0.0124746235	0.029572627	0.009069176	0.0697449	0.02989727	0.04007466
0.0	0.51869774	0.6654041	0.5355253	0.48112497	0.63370776	0.49627924	0.48077497	0.6805864	0.51593554	0.6383669
0.0	0.5794284	0.5663585	0.5754765	0.56783473	0.56018037	0.5766117	0.5759145	0.5727295	0.5660389	0.5819044
0.0	0.019423898	0.04521186	0.019255769	0.059617158	0.008779764	0.05752079	0.01977207	0.0738709	0.018141802	0.048190087
0.0	0.63308215	0.6327193	0.59679824	0.6437072	0.53541315	0.5302011	0.5663551	0.6335319	0.7249021	0.6278631
0.0	0.03689234	0.3880098	0.010388128	0.2113672	0.011240384	0.058785077	0.012912472	0.1206239	0.018257746	0.17886536
0.0	0.75288975	0.536535	0.6448301	0.71230304	0.52590317	0.007214462	0.55321866	0.6106817	0.7042317	0.5446795
0.0	0.00015977962	0.2116011	0.008300892	0.29815426	0.010416067	0.054147664	0.020451773	0.1528866	0.012507362	0.11167612
0.0	0.015365226	0.13941738	0.011524363	0.2192844	0.010419229	0.055670604	0.016584754	0.1449971	0.013158402	0.12035532
0.0	0.033288408	0.17158854	0.0059682247	0.22944841	0.014335521	0.04956978	0.012407624	0.10681787	0.012841267	0.121451974
0.0	0.029264959	0.30869076	0.0137621695	0.21910354	0.011364141	0.046770833	0.018788991	0.16681	9.72624e-05	0.15451753
0.0	0.034721367	0.27688837	0.017592864	0.21101028	0.01170049	0.07385241	0.019896455	0.0014330592	0.012293019	0.14423919
0.0	0.62714493	0.6412798	0.58467525	0.71578395	0.54055077	0.5675291	0.54500955	0.016055115	0.71373504	0.57345384
0.0	0.021340309	0.20476407	0.01326966	0.1535311	0.0006095632	0.10654528	0.024017423	0.111393854	0.015993817	0.14158049
0.0	0.016056735	0.0008858314	0.015650237	0.028426595	0.009312507	0.020809531	0.013153666	0.08881767	0.019711904	8.773913e-05
0.0	0.5796252	0.56570786	0.57542694	0.5688757	0.5605015	0.5767025	0.575049	0.5726905	0.56489664	0.58054733
0.0	0.5818463	0.61840725	0.6157562	0.6861626	0.54343414	0.48712987	0.57453334	0.36914548	0.62129265	0.6318686
0.0	0.013910081	0.051595163	0.011827987	0.031926498	0.011239579	0.043055244	0.01630621	0.041426208	0.013093872	0.04717938
0.0	0.03447348	0.3379919	0.015409452	0.31302857	0.014397593	0.057949748	0.011841827	0.12376533	0.011069175	0.124570526
0.0	0.56240976	0.7491627	0.50829065	0.5608131	0.5769464	0.3888044	0.5874612	0.5807816	0.5505751	0.4737437
0.0	0.5797495	0.566968	0.5742632	0.5679948	0.5600497	0.57714427	0.5751694	0.5738225	0.56542194	0.580325
0.0	0.026804175	0.12222333	0.014442266	0.037780087	0.015021745	0.040660642	0.01115304	0.037302077	0.0078114085	0.03526107
0.0	0.57851684	0.56778765	0.5748173	0.56838894	0.55930346	0.57710445	0.5763865	0.5743454	0.56533897	0.5820685
0.0	0.12191566	0.8760409	0.054368027	0.99166065	0.019647935	0.002781573	0.01953049	0.018028582	0.055903673	0.51435786
0.0	0.016996093	0.05471034	0.012436528	0.030579483	0.013225907	0.045876127	0.011938365	0.056332212	0.010603309	0.028220844
0.0	0.6335349	0.4833416	0.52377325	0.6860384	0.562851	0.65391207	0.5241595	0.4963362	0.6480761	0.605621
0.0	0.025522953	0.2711788	0.010281137	0.23803777	0.011891781	0.05712266	0.017261654	0.0014522646	0.018820101	0.13557862
0.0	0.56136584	0.6137977	0.5113602	0.66867	0.5571379	0.5223786	0.56870246	0.014383404	0.009109375	0.6108935
0.0	0.033443954	0.3746378	0.009845578	0.19148602	0.012196126	0.06500418	0.016217822	0.14962499	0.016485661	0.1234629
0.0	0.011158046	0.55993813	0.61549246	0.6267545	0.5450161	0.59646213	0.50309896	0.7507868	0.65705276	0.61407256
0.0	0.56936735	0.56467485	0.5519364	0.68090945	0.5932378	0.010138147	0.6221173	0.5264648	0.5696397	0.5907863
0.0	0.025337705	0.09986039	0.00015512119	0.03860316	0.008703893	0.052047458	0.03220618	0.057856135	0.009374687	0.05472002
0.0	0.036429536	0.31025603	8.740293e-05	0.2402738	0.012869968	0.08015895	0.02060916	0.00074123597	0.026880505	0.1535029
0.0	0.054745354	0.8179729	0.09570083	0.9741721	0.013462297	0.7442227	0.08466972	0.9681157	0.070013806	0.82292044
0.0	0.03825546	0.23617241	0.01409571	0.26036337	0.009185731	0.0501477	0.010376013	0.05705917	0.014418949	0.13114564
0.0	0.665753	0.6840486	0.5447561	0.7993869	0.55225414	0.45453238	0.50452936	0.74816203	0.58503264	0.50299215
0.0	0.023448678	0.1141598	0.010744287	0.28031126	0.012186714	0.049765125	0.02018867	0.1346461	0.029429816	0.084587455
0.0	0.6240482	0.76025265	0.5053092	0.62849027	0.5521281	0.47691166	0.003867096	0.5832861	0.55592465	0.55393124
0.0	0.026418349	0.3403239	0.012642961	0.26967698	0.0110251075	0.03844944	0.00015163618	0.13510941	0.020876223	0.18877177
0.0	0.00010655102	0.39665374	0.013555471	0.22457454	0.008860147	0.061686587	0.016791118	0.008057993	0.031456467	0.14987321
0.0	0.0056301556	0.5983226	0.5040701	0.6358598	0.5597547	0.6419423	0.012785239	0.04622904	0.7124951	0.5761206
0.0	0.58057165	0.56616664	0.57942927	0.57161784	0.5616773	0.57868534	0.5764053	0.5769229	0.57004994	0.5846199
0.0	0.5780248	0.56595796	0.57521	0.5669121	0.56077343	0.57711303	0.57517	0.57306826	0.5651354	0.5806683
0.0	0.011102667	0.08650907	0.012021405	0.06617279	0.01448956	0.08712555	0.015958538	0.06952931	0.008281806	0.000153802
0.0	0.018560423	0.2737786	0.013157083	0.34084997	0.01598338	0.07230584	0.01778168	0.11333724	0.013490189	0.0004897264
0.0	2.8667777e-05	0.01814098	8.764998e-05	0.37767577	0.00024337461	0.0006509173	2.3292572e-05	0.0009433959	2.7872304e-05	0.00015592763
0.0	0.018068258	0.0022754548	0.012171592	0.34774408	0.01486434	0.03880151	0.01386726	0.13338424	0.018661082	0.099335365
0.0	0.04238472	0.445986	0.0134128565	0.30686322	0.015843673	0.056623887	0.00015921798	0.14739127	0.00041884577	0.15989119
0.0	0.7124363	0.87200665	0.592083	0.7401565	0.5871486	0.57968324	0.012483661	0.8317793	0.050523385	0.65292716
0.0	0.022323953	0.26450184	0.010338871	0.14673571	0.00048601374	0.043605976	0.021663487	0.11671898	0.014883288	0.13611977
0.0	0.5875005	0.562578	0.0015233817	0.8189474	0.49775037	0.58763325	0.51618415	0.61129403	0.6019809	0.60461193
0.0	0.022366675	0.073867805	0.008590889	0.061087117	0.010003611	0.072865665	0.016775498	0.054477196	0.007984689	0.02704263
0.0	0.025995167	0.15701354	0.015474191	0.2749498	0.011426485	0.10403888	0.00013395006	0.04424456	0.019601867	0.24015406
0.0	0.0191695	0.057687957	0.012714727	0.076380596	0.012407122	0.024723189	0.019797454	0.031585578	0.010588412	0.039926838
0.0	0.5782131	0.5671278	0.57518107	0.5681556	0.56163925	0.5776693	0.57579815	0.57545704	0.56442547	0.57993656
0.0	0.018446045	0.06906346	0.008124136	0.053217717	0.013241644	0.03998444	0.029826846	0.037474453	0.016789244	0.066237696
0.0	0.5445715	0.8191428	0.517447	0.7638618	0.61509645	0.5304372	0.46311828	0.5679118	0.50551355	0.6753402
0.0	0.026042592	0.36349398	0.009598544	0.28399602	0.012879573	0.062734656	0.019207355	0.09800385	0.009125853	0.207862
0.0	0.026773486	0.0848463	0.011126261	0.36949497	0.010327177	0.046465065	0.022101836	0.11092367	0.013075103	0.1046493
0.0	0.59973633	0.5521713	0.010821505	0.6643325	0.5659777	0.6713733	0.5264141	0.5932478	0.6968059	0.63846046
0.0	0.55731267	0.78460455	0.004092631	0.6165279	0.5439141	0.44969356	0.5548687	0.45018932	0.5334326	0.58681613
0.0	0.59685224	0.5489963	0.47682616	0.6586547	0.50929016	0.028771726	0.23822866	0.41440278	0.5025228	0.5637706
0.0	0.031755984	0.21508566	0.0102178035	0.29742447	0.010444435	0.065603755	0.017574627	0.08609852	0.00037736655	0.14768326
0.0	0.5792703	0.61905706	0.45587695	0.6781699	0.5510067	0.6109867	0.48066097	0.69922286	0.6927675	0.57821244
0.0	0.020645479	0.148524	0.011072791	0.1819233	0.012014124	0.03949576	0.03684207	0.21585187	0.013502467	0.0409116
0.0	0.025388695	0.021166606	0.008493728	0.47133058	0.009716907	0.07101576	0.02045311	0.13420637	0.01957097	0.09008955
0.0	0.57542515	0.07459484	0.6558589	0.6989888	0.53040427	0.6318398	0.48454154	0.5800781	0.5742183	0.53343505
0.0	0.01668055	0.018838516	0.012248929	0.0370001	0.011307686	0.029368725	0.021610353	0.05756144	0.008487446	0.027088353
0.0	0.5393989	0.6724135	0.55554503	0.6791137	0.5447029	0.014175683	0.5858302	0.62856704	0.65879875	0.7828236
0.0	0.722045	0.6530086	0.5566548	0.6165731	0.5248337	0.5416314	0.5619504	0.7064276	0.5158391	0.53016555
0.0	0.025603766	0.16054459	0.012254993	0.28661945	0.012565517	0.08708928	0.009629781	0.070320085	0.007237686	0.10824823
0.0	0.6183981	0.5500257	0.59453386	0.7095833	0.5283073	0.5957459	0.4511342	0.606978	0.5426148	0.6026556
0.0	0.60415965	0.6886756	0.47854787	0.70952845	0.5603567	0.51095295	0.588233	0.53459185	0.42828703	0.57372874
0.0	0.025662467	0.2605411	0.012458263	0.2496239	0.013957916	0.059979897	0.00916724	0.08307192	0.010895748	0.14575173
0.0	0.026706994	0.08466707	0.011131163	0.37011346	0.0103297215	0.04648051	0.022141302	0.11111643	0.013066405	0.10449851
0.0	0.040794242	0.20331977	0.011692282	0.28485742	0.012473096	0.0005477849	0.017606476	0.12135639	0.0003434345	0.115182616
0.0	0.040621348	0.20297273	0.011694261	0.28541002	0.012476867	0.00054799876	0.01763502	0.12153245	0.00034287805	0.11529019
0.0	0.5786467	0.56600904	0.5761365	0.56683123	0.55960464	0.5775411	0.5758654	0.57363385	0.56524813	0.57822585
0.0	0.037799854	0.34004077	0.017551368	0.31668973	0.0118817	0.054639064	0.014962208	0.102898315	0.03140183	0.10094634
0.0	0.029421117	0.13123569	0.014395339	0.05153765	0.0112109035	0.036704756	0.01605186	0.05750142	0.021458337	0.031274155
0.0	0.022086166	0.066877164	0.0134245735	0.029584534	9.4459734e-05	0.029448647	0.02195406	0.15708497	0.02059275	0.02453388
0.0	0.66927403	0.80615646	0.51038545	0.71324205	0.004840448	0.59144956	0.5388731	0.58609754	0.70673364	0.6691036
0.0	0.63793015	0.637688	0.5574907	0.5433507	0.0060095605	0.47937566	0.41011	0.30671865	0.5804739	0.66419035
0.0	0.027693596	0.20343839	0.01267145	0.26565772	0.010123419	0.082147494	0.011954231	0.13039334	0.019279502	0.1404017
0.0	0.013199368	0.055465404	0.013845062	0.14483067	0.013616647	0.028268097	0.024756392	0.053942576	0.021160264	0.09500934
0.0	0.5772247	0.56615067	0.5766399	0.56787163	0.5589882	0.57644176	0.5761735	0.5738238	0.5653459	0.580524
0.0	0.01829381	0.073879465	0.013199853	0.042097274	0.0077209077	0.021078112	0.016397232	0.06270536	0.00916004	0.035926778
0.0	0.5766874	0.5148435	0.52231413	0.5975205	0.5149545	0.47265804	0.5482091	0.58260494	0.60374045	0.6236019
0.0	0.026674585	0.16769686	0.011960562	0.19854331	0.008114194	0.029583953	0.012602281	0.092682205	0.013341671	0.17151298
0.0	0.033677567	0.28387883	0.010785936	0.30612478	0.009665354	0.076938555	0.012125668	0.14487267	0.012614065	0.11486621
0.0	0.57680595	0.5663996	0.5761788	0.5679779	0.55674726	0.5768886	0.57468987	0.5743763	0.56498677	0.5818737
0.0	0.016220858	0.070887744	0.010652566	0.071759656	0.009241631	0.07709498	0.0221444	0.074300215	0.013075578	0.029703703
0.0	0.021298094	0.25591263	0.012887717	0.26238462	0.009790905	0.061356947	0.0288852	0.13892391	0.010025717	0.1219148
0.0	0.019455884	0.13517433	0.013966463	0.2331117	0.010622	0.045191195	0.017304165	0.056737244	0.014712665	0.15618671
0.0	0.57829255	0.5662046	0.5769731	0.5690831	0.56034	0.57747364	0.576464	0.57498866	0.5659526	0.5824917
0.0	0.03237147	0.19639474	0.017843071	0.24423066	0.013095129	0.08867725	0.011164994	0.04867762	0.016220925	0.17119338
0.0	0.019691845	0.06008186	0.014451534	0.034858894	0.011542155	0.095979	0.014436137	0.02123634	0.017092751	0.04414803
0.0	0.57751733	0.56528866	0.57568794	0.5682425	0.55987805	0.57656914	0.5761017	0.5733898	0.56624496	0.58183426
0.0	0.00038292637	0.13051578	0.012386206	0.020448826	0.009385854	0.03926445	0.017968792	0.040712334	0.010921076	0.017158985
0.0	0.67860264	0.62623316	0.5996896	0.6801849	0.5050192	0.64468396	0.5288664	0.47331378	0.5359606	0.62421924
0.0	0.032423433	0.19922546	0.018129956	0.24680471	0.013223394	0.08814157	0.011167421	0.05005719	0.016422892	0.17186092
0.0	0.019740783	0.05971614	0.014478472	0.03465213	0.011591263	0.095812246	0.014475336	0.021210039	0.01711182	0.04389703
0.0	0.042714942	0.3292778	0.009668184	0.34330082	0.0142378565	0.091925725	0.021584528	0.1296209	0.011287532	0.12963523
0.0	0.053661816	0.46085986	0.018702071	0.145168	0.015133899	0.032200884	0.018512752	0.12948166	0.03463476	0.18131176
0.0	0.6308366	0.8409305	0.62150955	0.7378434	0.30326158	0.62980235	0.5882494	0.47477254	0.4409466	0.5034646
0.0	0.6223814	0.42975205	0.4306974	0.7156862	0.5177597	0.6005833	0.5086804	0.82881045	0.7251806	0.5738592
0.0	0.026502911	0.25560644	0.012760756	0.28854623	0.008922197	0.08836641	0.021072453	0.10483293	0.020979082	0.04297989
0.0	0.018751211	0.07589061	0.013439738	0.059196718	0.016019719	0.058024734	0.015991991	0.050761685	0.0066672983	0.057915058
0.0	0.022446336	0.14148319	0.01124447	0.22549444	0.013447004	0.06434309	0.013116388	0.06466099	0.024807276	0.118488155
0.0	0.027406814	0.18892756	0.013568919	0.27955317	0.012167764	0.049766243	0.0197357	0.13157035	0.020148633	0.11899194
0.0	0.02719243	0.18744758	0.0134929875	0.2748081	0.012204177	0.04902523	0.01967646	0.1313738	0.019782886	0.117175736
0.0	0.027147146	0.18783952	0.013415967	0.2750466	0.012118616	0.049408965	0.01975725	0.13083966	0.0199001	0.11744399
0.0	0.0328499	0.2549832	0.011454243	0.32750726	0.0011385417	0.057607178	0.016907636	0.083756834	0.011435657	0.19096601
0.0	0.032755595	0.2526866	0.011414889	0.3195922	0.001146633	0.057277877	0.016747082	0.08305688	0.011176319	0.18947625
0.0	0.032797225	0.2528995	0.01135508	0.32063258	0.0011386751	0.05778316	0.01677988	0.08319662	0.011230182	0.1890754
0.0	0.01496443	0.080182366	0.012882653	0.0938175	0.009568134	0.04216145	0.018048573	0.07942127	0.0056025395	0.027754856
0.0	0.016091773	0.33453542	0.011625562	0.3029789	0.0112486165	0.07354875	0.01842738	0.17231153	0.007775001	0.11121834
0.0	0.015947705	0.33136854	0.011535107	0.2991364	0.0112802535	0.07330469	0.018256644	0.17164026	0.007671862	0.110147126
0.0	0.015975852	0.3316459	0.011474816	0.29949075	0.011210105	0.073965296	0.018349502	0.17182273	0.007722651	0.10996711
0.0	0.012026236	0.049575113	0.012351604	0.056509692	0.016230967	0.048383843	0.017573565	0.059132136	0.011439593	0.038388878
0.0	0.015578682	0.15714212	0.015603191	0.27793673	0.013014976	0.09059998	0.016042285	0.15862598	0.020145178	0.14489429
0.0	0.015527917	0.15539052	0.015547011	0.2713114	0.013003484	0.08951047	0.015930055	0.15768334	0.01990863	0.14332584
0.0	0.015550457	0.15556957	0.015466646	0.2728892	0.012914527	0.09030531	0.015985968	0.15720773	0.02005959	0.14332844
0.0	0.024344783	0.18129277	0.012141702	0.16305977	0.012745818	0.09815177	0.01561237	0.12826979	0.02225757	0.13519898
0.0	0.5785618	0.56536204	0.576631	0.56785786	0.5597746	0.5771597	0.5765157	0.57358724	0.56403846	0.5791419
0.0	0.5788349	0.565648	0.5756778	0.5683525	0.5593228	0.57745963	0.57571226	0.57356995	0.5643109	0.58038837
0.0	0.017783904	0.11379489	0.0103793675	0.06874425	0.011825116	0.05798942	0.02347033	0.04175166	0.014909899	0.03966624
0.0	0.04857671	0.30263963	0.026679754	0.24797888	0.013878349	0.046255488	0.012923471	0.11390956	0.01283027	0.10723535
0.0	0.6886339	0.58527106	0.70195544	0.5982864	0.552114	0.595957	0.5092074	0.5495799	0.6013576	0.6036574
0.0	0.025590172	0.10964345	0.021466559	0.03156213	0.010761527	0.050484125	0.017604364	0.029999794	0.023612516	0.056700826
0.0	0.5231579	0.58503115	0.54000413	0.57258886	0.56171215	0.5909927	0.46695712	0.7027835	0.7592982	0.58902967
0.0	0.051658526	0.8834956	0.03455364	0.9927689	0.016406065	0.18738066	0.035232816	0.75788724	0.07417689	0.50990486
0.0	0.06438184	0.8704868	0.03869583	0.9941332	0.018029926	0.34738111	0.03821976	0.63969624	0.06610668	0.5073897
0.0	0.08361494	0.89843243	0.04518603	0.98962516	0.012717355	0.18640895	0.030233538	0.79202175	0.06872176	0.4773385
0.0	0.06302823	0.87787884	0.046058796	0.99285334	0.015140515	0.2192643	0.026942542	0.84258103	0.066110194	0.53175277
0.0	0.08249602	0.8655947	0.043734305	0.99282736	0.01483905	0.34616145	0.048936196	0.7902256	0.05491442	0.5910554
0.0	0.05902492	0.8729899	0.02955638	0.98920864	0.013506698	0.18762732	0.043226514	0.8592644	0.051338475	0.4253468
0.0	0.062081993	0.7899857	0.051937524	0.98843247	0.012946545	0.3219563	0.01996694	0.8548881	0.058608968	0.44809058
0.0	0.57761353	0.5669371	0.57943	0.5707294	0.5627853	0.57890207	0.57888347	0.57614714	0.56865686	0.58393353
0.0	0.578826	0.5638657	0.57672405	0.5690194	0.56060535	0.57679325	0.57676196	0.5751417	0.5658923	0.581966
0.0	0.57893115	0.56788105	0.5763514	0.56807864	0.5605979	0.5777949	0.57709265	0.57521975	0.5651179	0.58011955
0.0	0.5778747	0.5673074	0.57488376	0.5683659	0.56147057	0.57728493	0.5771037	0.573502	0.5655153	0.5811442
0.0	0.5789135	0.5672387	0.5764562	0.56688666	0.56033134	0.5757069	0.57724345	0.57354236	0.56538206	0.5813455
0.0	0.021985462	0.06750787	0.012581258	0.02878454	0.010345323	0.016647123	0.012904143	0.056647405	0.009175057	0.049730256
0.0	0.018469637	0.10214508	0.018057	0.04620984	0.011806949	0.04663624	0.026418688	0.027759166	0.009184516	0.07087857
0.0	0.01809918	0.079997696	0.012045168	0.05432095	0.0139314	0.03661007	0.013442286	0.034898065	0.015900958	0.034595497
0.0	0.011898013	0.068214975	0.017081762	0.041778814	0.012811212	0.019002946	0.01410458	0.07802203	0.00923999	0.041498672
0.0	0.019657154	0.14629552	0.01686953	0.020855652	0.012307115	0.03137356	0.014396815	0.063188806	0.015573257	0.05294054
0.0	0.018351728	0.08369205	0.006578597	0.044460725	0.008262657	0.057426043	0.018197384	0.025125282	0.021408223	0.040159073
0.0	0.5793072	0.5660606	0.57705414	0.56806594	0.56056434	0.57783854	0.5748792	0.57423896	0.5659779	0.5823869
0.0	0.57846797	0.5670206	0.5775124	0.5694222	0.5613513	0.5762355	0.5775559	0.5730926	0.5658866	0.5821121
0.0	0.5779272	0.5672311	0.5760469	0.5653905	0.5604564	0.5780217	0.57665235	0.57242805	0.5656612	0.5809085
0.0	0.015092108	0.084499985	0.022372587	0.036895994	0.011945927	0.0040349835	0.02141101	0.03911777	0.0045887334	0.037553024
0.0	0.5773599	0.56669337	0.57480884	0.5691132	0.5583109	0.5763808	0.576287	0.57405305	0.563281	0.57976395
0.0	0.71093357	0.52593416	0.55341405	0.6144582	0.5007461	0.5619607	0.52747357	0.6271956	0.6301922	0.53584194
0.0	0.023559816	0.05973941	0.01490887	0.05192791	0.012436838	0.04680095	0.015072253	0.0792479	0.014799772	0.032909438
0.0	0.5774241	0.5649383	0.57480896	0.5673828	0.5589453	0.57610154	0.5758878	0.5746356	0.5650873	0.57977873
0.0	0.021745518	0.13888088	0.011832301	0.058306042	0.0093185175	0.045738567	0.016166981	0.04063484	0.016647201	0.07447721
0.0	0.030056419	0.15677974	0.021305917	0.3410508	0.010079119	0.048435222	0.021379022	0.038710974	0.030980898	0.07229073
0.0	0.5781272	0.5675125	0.57761514	0.56898427	0.56096005	0.57747495	0.5756006	0.5742407	0.5648408	0.5825252
0.0	0.57942694	0.5671854	0.57643634	0.5698245	0.56070775	0.577182	0.57522225	0.57377183	0.56585455	0.5790397
0.0	0.022001605	0.039688077	0.0117543945	0.037139215	0.01576654	0.048418052	0.017159434	0.046941437	0.0075341268	0.0312242
0.0	0.028634919	0.22808805	0.010631149	0.15338074	0.007322976	0.07354281	0.018574439	0.05412441	0.010697996	0.12627955
0.0	0.015308346	0.1058229	0.015405366	0.029000077	0.015404932	0.024991425	0.018531026	0.06289486	0.013390689	0.009016904
0.0	0.5786891	0.56618124	0.57596654	0.56785667	0.56006086	0.57631385	0.5766621	0.57518363	0.5658421	0.58225584
0.0	0.5790644	0.56636107	0.57734734	0.5668184	0.56079936	0.5771862	0.5764303	0.5730661	0.5652926	0.5799817
0.0	0.01538528	0.04651988	0.014047035	0.03928263	0.013529946	0.053774722	0.015816187	0.09405771	0.008440087	0.023853809
0.0	0.57211614	0.73259944	0.5513702	0.6183466	0.50867385	0.5665876	0.57456005	0.69681746	0.5713687	0.56649125
0.0	0.025044998	0.09370141	0.020104755	0.043420736	0.01077079	0.051635683	0.010936142	0.08346997	0.014865171	0.061885394
0.0	0.5845764	0.609747	0.56866276	0.63350695	0.5827548	0.57734036	0.44849762	0.62455004	0.52697265	0.6712027
0.0	0.57901204	0.5662181	0.57568717	0.5683147	0.5606963	0.5765101	0.5760949	0.57439095	0.56608784	0.58228487
0.0	0.01798834	0.09094642	0.010909087	0.044949297	0.010835833	0.063222304	0.014096419	0.07251157	0.0076094554	0.07074499
0.0	0.57523537	0.6506211	0.54021335	0.66032386	0.5916764	0.58307725	0.48924896	0.70665735	0.5891074	0.50145733
0.0	0.5796687	0.56666696	0.575593	0.5697378	0.5604599	0.575834	0.5741137	0.5730269	0.5652097	0.58058584
0.0	0.5014782	0.5769756	0.5135526	0.7501705	0.476823	0.47966072	0.5563049	0.7195041	0.57632136	0.4677619
0.0	0.0145841	0.056354888	0.008978548	0.08097595	0.01497378	0.02175317	0.017442975	0.06693015	0.010534532	0.019514572
0.0	0.015338427	0.044385355	0.023561954	0.042711746	0.0097742025	0.060229454	0.017582228	0.052935973	0.008077878	0.028000887
0.0	0.577825	0.56606805	0.5759471	0.5673845	0.5609239	0.577179	0.57663125	0.5738063	0.5662491	0.58150035
0.0	0.025000595	0.15427007	0.016702862	0.18585409	0.013193575	0.06758056	0.013593679	0.1174359	0.024974322	0.20903508
0.0	0.026794884	0.21211487	0.015514263	0.22932948	0.01667506	0.04324037	0.025250556	0.077319644	0.015515879	0.18587157
0.0	0.016297264	0.02807022	0.01282821	0.030419137	0.0126013495	0.060035598	0.011177326	0.045069966	0.0128747905	0.056438792
0.0	0.01720364	0.04623415	0.011923901	0.07916806	0.01276302	0.07417986	0.009075675	0.03980725	0.007392506	0.026124185
0.0	0.6130578	0.6302757	0.5351349	0.8614068	0.5131337	0.4884933	0.6145267	0.58224654	0.5348432	0.5530758
0.0	0.021036433	0.04271901	0.012271623	0.056788202	0.0124743655	0.04954942	0.020316014	0.04756862	0.022239022	0.03591561
0.0	0.026628966	0.22584413	0.015213125	0.20509262	0.013053382	0.09240449	0.019907113	0.11278411	0.018013434	0.13457432
0.0	0.031147486	0.2615459	0.008883001	0.21609417	0.01681334	0.054819368	0.010740942	0.09598283	0.022758743	0.15887176
0.0	0.58691406	0.57271904	0.58177346	0.5814044	0.56392014	0.5823548	0.5797189	0.58257383	0.5717153	0.584868
0.0	0.022896975	0.34042084	0.015249216	0.529634	0.014959209	0.06523886	0.009787979	0.1368668	0.008023925	0.11261249
0.0	0.027014062	0.11688789	0.0065273154	0.21633048	0.012660581	0.04907157	0.011494937	0.16185997	0.01905139	0.105552204
0.0	0.65348613	0.7065185	0.43916738	0.6741265	0.63966167	0.5078097	0.48427883	0.5584244	0.6225503	0.70600724
0.0	0.03126704	0.18450977	0.013437955	0.37557596	0.016963016	0.07156531	0.01624684	0.16995661	0.013109247	0.1675066
0.0	0.025762748	0.055514466	0.016179599	0.11201806	0.014432556	0.053241022	0.015130628	0.120977625	0.006975369	0.06357619
0.0	0.525522	0.7874092	0.64646417	0.5078953	0.5881303	0.699943	0.53660077	0.51538	0.59835017	0.5544647
0.0	0.019354641	0.06717736	0.019185036	0.04753874	0.012644234	0.045696326	0.02365664	0.08245894	0.015065941	0.010897382
0.0	0.028076923	0.1345641	0.011220597	0.1316085	0.016257666	0.060688023	0.021848174	0.08875989	0.029026637	0.1357624
0.0	0.026296007	0.11760222	0.01276054	0.22026566	0.013283671	0.044204433	0.023731405	0.09865529	0.025008215	0.061829157
0.0	0.6849486	0.6955898	0.4789489	0.8782355	0.53375703	0.6724175	0.5566998	0.62127817	0.5396639	0.5391831
0.0	0.025340484	0.054032296	0.015978439	0.10888061	0.014284351	0.05335625	0.015140381	0.11805566	0.00689455	0.06298961
0.0	0.02012073	0.14111762	0.0129824495	0.16850068	0.010963609	0.04655959	0.02081134	0.091423646	0.013729246	0.0927267
0.0	0.025949016	0.23687442	0.009385752	0.31165183	0.013173995	0.03934143	0.019872516	0.0879961	0.0079541085	0.15753776
0.0	0.020637082	0.056994066	0.011630143	0.019495707	0.013948021	0.020177932	0.015798917	0.06383479	0.005924868	0.062019274
0.0	0.020529535	0.05716662	0.011623272	0.019580092	0.013967999	0.019954655	0.015702397	0.06436254	0.0058906754	0.0622302
0.0	0.57860523	0.5652306	0.5760071	0.56776977	0.558605	0.57717127	0.575014	0.5725371	0.5652525	0.57976085
0.0	0.57733774	0.5653555	0.57377607	0.56843954	0.5596747	0.5766681	0.5738669	0.5744716	0.5651614	0.58005404
0.0	0.012002272	0.11950832	0.012118736	0.03041915	0.009914447	0.028729541	0.01302546	0.041695446	0.011398758	0.039839815
0.0	0.011972132	0.12097996	0.012074028	0.030371798	0.009887065	0.028787948	0.012952409	0.041473795	0.0114366915	0.039422546
0.0	0.019577907	0.13091174	0.011559789	0.24996239	0.009087356	0.04443778	0.014076182	0.0803103	0.01823063	0.22480662
0.0	0.027390217	0.12193612	0.009847829	0.44624433	0.008472174	0.09181784	0.015423676	0.10403589	0.018862212	0.031489503
0.0	0.62264305	0.5672838	0.5350098	0.6562897	0.54895025	0.64823234	0.57592344	0.7303039	0.55631554	0.13032283
0.0	0.57682794	0.56553113	0.57599914	0.5677458	0.55923486	0.576714	0.5744518	0.57266945	0.5648182	0.5804089
0.0	0.015089259	0.076708436	0.013787471	0.10704334	0.009471316	0.08618985	0.019398583	0.032327086	0.0070569087	0.034260295
0.0	0.021602288	0.22501573	0.004395599	0.35767657	0.011372909	0.14112581	0.011838865	0.06108437	0.015790777	0.12533545
0.0	0.59819174	0.63187116	0.27557755	0.7622512	0.54340714	0.6725591	0.48067078	0.68366367	0.63214934	0.62328506
0.0	0.021024054	0.22200596	0.0043567647	0.35304758	0.011386674	0.13938674	0.01177998	0.060591675	0.015602656	0.12389511
0.0	0.6813557	0.7887093	0.4553816	0.8763553	0.54105216	0.5634624	0.57469034	0.51766396	0.62398636	0.54427135
0.0	0.033529468	0.22364399	0.012844718	0.2581476	0.011854266	0.06222232	0.008003869	0.07527722	0.014870793	0.13937083
0.0	0.022184901	0.26375458	0.018477999	0.19346824	0.0124242995	0.047135122	0.017631194	0.091720626	0.018520648	0.15903246
0.0	0.5777745	0.5653952	0.5777087	0.56759316	0.55916256	0.57725096	0.5771468	0.57427514	0.56555426	0.5818616
0.0	0.018523257	0.05341683	0.012201021	0.069887035	0.010379944	0.053564437	0.0070740837	0.029383423	0.0091631785	0.033515874
0.0	0.012369207	0.056657232	0.01668012	0.053460114	0.011085555	0.09222877	0.010723178	0.019881386	0.005411179	0.056432914
0.0	0.017418459	0.21825393	0.014970533	0.26775828	0.012536529	0.0472736	0.002066812	0.046312727	0.0074788146	0.23340997
0.0	0.01741185	0.004752443	0.011230055	0.22598143	0.012138212	0.090474986	0.01452185	0.041098244	0.020672288	0.2304556
0.0	0.029931754	0.19408709	0.008196182	0.032098573	0.018169688	0.08787375	0.021321753	0.17297722	0.012379657	0.023215732
0.0	0.029926907	0.19778495	0.008236744	0.032128632	0.018210879	0.08705791	0.021257875	0.17330939	0.012383085	0.023066752
0.0	0.022318	0.37534258	0.0098867845	0.2529175	0.015672268	0.08041708	0.0027474964	0.17569898	0.015214976	0.091193065
0.0	0.51321405	0.6070589	0.5347366	0.6819054	0.51737356	0.6064312	0.15720275	0.66470385	0.5233701	0.5241068
0.0	0.021892415	0.37405574	0.00975581	0.24814188	0.015598591	0.07979808	0.0027303877	0.17520285	0.014798903	0.090699315
0.0	0.035937533	0.21274088	0.016004685	0.38196334	0.010921091	0.046225253	0.0143476	0.0434839	0.014085397	0.11123103
0.0	0.062088165	0.18557946	0.010470287	0.26283935	0.01034836	0.062448356	0.013401692	0.07284406	0.010368612	0.21582349
0.0	0.030740635	0.19995113	0.012624076	0.3343674	0.0088534625	0.093309194	0.01789576	0.011409091	0.009250014	0.1240704
0.0	0.017794961	0.030991063	0.011912625	0.05234112	0.005986101	0.030039897	0.015034429	0.09348234	0.011954372	0.029526552
0.0	0.6030293	0.59448105	0.59407157	0.57029927	0.50217557	0.6528192	0.6622177	0.7573293	0.6858825	0.47158167
0.0	0.66246784	0.621042	0.6093413	0.5679181	0.59246236	0.448638	0.56209016	0.54274553	0.41711935	0.46264526
0.0	0.0214328	0.22030549	0.014200435	0.21755986	0.01485327	0.036611196	0.019086452	0.029939411	0.013769103	0.18704775
0.0	0.054849632	0.81774986	0.095591776	0.97422993	0.013452552	0.7443011	0.08511694	0.9682174	0.070003994	0.8225947
0.0	0.022245409	0.17179273	0.0060143275	0.26673782	0.015708478	0.061263885	0.011894829	0.08320424	0.019246893	0.07993345
0.0	0.012896546	0.12163436	0.006232142	0.04547091	0.011070631	0.03593165	0.019266054	0.01734425	0.013311175	0.017302535
0.0	0.030382523	0.17991239	0.011747307	0.23102988	0.014587349	0.10876779	0.020587286	0.03726231	0.01529246	0.107568234
0.0	0.030270435	0.18002976	0.011496704	0.22330807	0.014533175	0.1081074	0.020509418	0.036354005	0.015070914	0.107119314
0.0	0.62588286	0.7409334	0.599972	0.5476564	0.51834196	0.54701537	0.5919473	0.70074636	0.5237677	0.6105152
0.0	0.022081152	0.09736203	0.013906224	0.034184936	0.014175851	0.07105675	0.0126853585	0.082647584	0.010768855	0.011098569
0.0	0.012569026	0.33853388	0.008511525	0.21844937	0.012442416	0.07572597	0.015650377	0.11541382	0.023393834	0.14723241
0.0	0.017212003	0.09667114	0.01382728	0.042014796	0.014103014	0.0630342	0.022478933	0.038167734	0.020216376	0.033522833
0.0	0.050356746	0.7915659	0.050962977	0.988667	0.014675124	0.096708946	0.02024369	0.7096884	0.04351576	0.42880076
0.0	0.5790856	0.56610036	0.576225	0.56953937	0.55938464	0.5765532	0.57511085	0.5736061	0.56553775	0.5801222
0.0	0.6986437	0.73599213	0.52552235	0.6484558	0.5023428	0.4415269	0.6088043	0.6762205	0.5898168	0.5799909
0.0	0.025758896	0.09822334	0.014089588	0.046541825	0.011183313	0.018485412	0.01855371	0.04430788	0.017498758	0.035691768
0.0	0.03789613	0.34276065	0.013946396	0.40927407	0.0122698825	0.039961785	0.018796396	0.15638606	0.015781805	0.13463654
0.0	0.517723	0.5675203	0.48162156	0.79709405	0.47474837	0.5421489	0.5533622	0.5627403	0.5430359	0.65637493
0.0	0.014751058	0.13058159	0.008735894	0.049531613	0.007915967	0.014516876	0.016548792	0.10482484	0.01668454	0.057655104
0.0	0.02486265	0.40167916	0.0087408265	0.2686829	0.009169831	0.022247382	0.018190032	0.09117327	0.016108155	0.1936291
0.0	0.02476192	0.40115175	0.0087175425	0.26690444	0.009185423	0.02211729	0.018047154	0.09092037	0.016008854	0.19202587
0.0	0.02508949	0.4016123	0.008787774	0.2664201	0.0091365995	0.021999514	0.018106017	0.09139531	0.016099151	0.19290274
0.0	0.51670545	0.5950824	0.5899894	0.6531282	0.51737964	0.6169629	0.5533746	0.56298715	0.47944525	0.44671208
0.0	0.014546362	0.082201086	0.014138583	0.07104555	0.012546988	0.05427311	0.022757735	0.08160831	0.016834613	0.030232374
0.0	0.043591324	0.3830053	0.011194841	0.23594178	0.010841159	0.05624037	0.012096072	0.05754133	0.013866308	0.17632689
0.0	0.026900707	0.11262014	0.011367677	0.047203958	0.010527055	0.037535973	0.011960738	0.045399982	0.016512379	0.054637995
0.0	0.6322154	0.50413156	0.49146456	0.5526806	0.44862598	0.50873274	0.5037477	0.629608	0.59771615	0.6724108
0.0	0.02179726	0.11713899	0.014211599	0.3829354	0.009275302	0.061892774	0.017097525	0.0026154898	0.012056346	0.12968948
0.0	0.029636895	0.18999402	0.011438767	0.23294105	0.010864866	0.06121869	0.014849279	0.0010170557	0.021722222	0.19473319
0.0	0.5559945	0.61326027	0.46195915	0.68215764	0.5445007	0.5516981	0.46453437	0.2842437	0.5419511	0.53413224
0.0	0.021216128	0.03000883	0.017543238	0.1177525	0.00836234	0.066300035	0.014221369	0.006604991	0.0063350247	0.03487538
0.0	0.43927878	0.58563745	0.4913751	0.63629436	0.50004536	0.523467	0.5081325	0.62819105	0.48200628	0.5029211
0.0	0.03275094	0.12240665	0.016589483	0.26853937	0.014232197	0.028542168	0.020166999	0.03994183	0.020433163	0.030258503
0.0	0.03268242	0.12225417	0.01659563	0.26906243	0.0142348055	0.028543998	0.020196455	0.040010702	0.020412283	0.03028335
0.0	0.02268212	0.3072671	0.01356717	0.19678083	0.013166162	0.071999915	0.024834832	0.10144215	0.018827377	0.1589222
0.0	0.026142983	0.20886138	0.013379952	0.27278906	0.0075758933	0.050710905	0.015071722	0.10308743	0.014252233	0.10504666
0.0	0.5657379	0.5164004	0.55234987	0.6184317	0.58730805	0.65285313	0.6062338	0.59723246	0.47452137	0.51490086
0.0	0.5536451	0.7850331	0.5060863	0.58736277	0.5036257	0.49859414	0.5394586	0.72763497	0.58810216	0.55563223
0.0	0.043102972	0.5403407	0.02103554	0.5884839	0.022729464	0.046305176	0.020901863	0.1699667	0.034435805	0.12885427
0.0	0.57789564	0.56494987	0.57610625	0.5673133	0.5603615	0.5775062	0.5761266	0.57229877	0.56526506	0.58148813
0.0	0.012491958	0.22956862	0.010412489	0.24572934	0.01045626	0.04549048	0.017307684	0.090377964	0.013304412	0.24193443
0.0	0.01963772	0.2144316	0.016406726	0.03383171	0.011864682	0.019149242	0.01496058	0.040406078	0.015625471	0.04607595
0.0	0.018690936	0.054097205	0.011250633	0.016762825	0.013986854	0.008759731	0.017415471	0.0513224	0.011926002	0.005904312
0.0	0.018890392	0.079914115	0.009772794	0.036505103	0.008956157	0.044370152	0.016646959	0.063779734	0.01172572	0.0074893483
0.0	0.023066968	0.106072135	0.018703043	0.04093106	0.011187638	0.03301842	0.012529141	0.052725952	0.010055401	0.024874415
0.0	0.030874468	0.2463091	0.01293823	0.26684535	0.010533916	0.077180915	0.022834012	0.2283007	0.016303625	0.18337734
0.0	0.024422681	0.068339884	0.019048868	0.05306537	0.010057628	0.047878724	0.016887667	0.14044555	0.018764025	0.044223536
0.0	0.019558614	0.040740624	0.011255296	0.7071357	0.0117547	0.056816276	0.019539129	0.029371958	0.0058900104	0.045229673
0.0	0.5785379	0.5663639	0.57671696	0.56726193	0.55957294	0.5773663	0.57701254	0.5734347	0.5671201	0.5802791
0.0	0.578232	0.56759685	0.57655376	0.56775725	0.55911815	0.5772934	0.5766604	0.574156	0.5665345	0.5820422
0.0	0.020261353	0.25980702	0.012243461	0.38706794	0.015250219	0.101003334	0.012783519	0.040349767	0.039524097	0.04022137
0.0	0.5776842	0.56657493	0.5768736	0.567732	0.55943626	0.5768153	0.5756028	0.5724797	0.5678148	0.5806752
0.0	0.5788318	0.5679106	0.5768226	0.56770444	0.55878454	0.5772958	0.57686955	0.5726954	0.56673187	0.58115643
0.0	0.031885304	0.13228162	0.0141093675	0.18486556	0.010078757	0.040023264	0.013691583	0.114980824	0.013345964	0.15642451
0.0	0.031996317	0.2207094	0.015495921	0.16526638	0.011476806	0.058826063	0.024188526	0.06816463	0.013219294	0.29305282
0.0	0.03058578	0.20248026	0.010437981	0.23600598	0.0114170415	0.052078955	0.017190963	0.097111136	0.027891682	0.13204134
0.0	0.018576324	0.20825897	0.017095627	0.1759157	0.012748411	0.027174123	0.01376626	0.1201798	0.011798906	0.24044302
0.0	0.0350928	0.374263	0.019085532	0.14210364	0.013542796	0.043491952	0.011625764	0.14176111	0.02677803	0.124315836
0.0	0.01867151	0.08359611	0.006673816	0.04613411	0.008291618	0.057659414	0.018196268	0.025234494	0.021756375	0.04027368
0.0	0.58004326	0.56813425	0.57661915	0.57014865	0.5592395	0.577302	0.5738626	0.5737052	0.5672554	0.5824127
0.0	0.57948637	0.5659917	0.5771634	0.57024026	0.5596216	0.5771911	0.5765951	0.5731618	0.56753343	0.580526
0.0	0.57870096	0.5666796	0.5768178	0.56790066	0.5599382	0.5784914	0.5767405	0.57182264	0.5660061	0.579845
0.0	0.02554213	0.3200904	0.01638873	0.18953769	0.013413935	0.0068264916	0.015451855	0.07125966	0.006748386	0.046472896
0.0	0.57958794	0.56642944	0.5758225	0.56833905	0.5598872	0.576761	0.5747791	0.5734457	0.5658654	0.57948226
0.0	0.056746352	0.75161344	0.041782912	0.9900879	0.015881361	0.316494	0.023329746	0.7059869	0.10500924	0.15787058
0.0	0.5796958	0.56585723	0.5762227	0.5686949	0.559322	0.5766827	0.5755566	0.5735084	0.56598926	0.5814614
0.0	0.5788849	0.566882	0.5754699	0.5674358	0.55941534	0.57585675	0.574632	0.5723259	0.56575286	0.5803565
0.0	0.08961298	0.7805496	0.05442974	0.99057466	0.01340991	0.34199503	0.037347727	0.84886605	0.06098674	0.50755435
0.0	0.5798538	0.5665039	0.5760742	0.5679404	0.5599872	0.57708156	0.5752946	0.5727249	0.5655425	0.5802075
0.0	0.047713205	0.8386045	0.040499296	0.98947716	0.013371695	0.2572343	0.03614574	0.78884023	0.051926352	0.5696962
0.0	0.023547227	0.053622007	0.009695809	0.041307136	0.009172564	0.05561051	0.016327564	0.06697418	0.020568661	0.047165856
0.0	0.02323002	0.03547579	0.014279484	0.034819018	0.013306002	0.041857522	0.012372185	0.053033594	0.010420821	0.04539984
0.0	0.019509364	0.12773868	0.020875959	0.046810552	0.013726573	0.05122262	0.009580004	0.08937135	0.020474302	0.03047544
0.0	0.5804293	0.56833255	0.57568306	0.5689291	0.5600923	0.57644236	0.5751684	0.5731375	0.5659874	0.5798972
0.0	0.5803705	0.5678585	0.5757973	0.5696126	0.55966973	0.57677144	0.57532907	0.5734201	0.5661836	0.5792207
0.0	0.05502605	0.8800673	0.03932599	0.9798402	0.014817728	0.30445802	0.021578766	0.82438046	0.056496084	0.17550167
0.0	0.57951844	0.56486666	0.57569444	0.56793517	0.560208	0.57718325	0.575441	0.5718569	0.56527007	0.57968456
0.0	0.5768964	0.56536204	0.57605755	0.5685791	0.55855554	0.5762046	0.5766408	0.57466894	0.56432676	0.5814838
0.0	0.009213596	0.101758204	0.010709685	0.067576595	0.012997016	0.042709522	0.011878078	0.044853285	0.012059551	0.056079946
0.0	0.012519464	0.33829015	0.014817136	0.3288438	0.01200031	0.0580257	0.011881179	0.08793241	0.013954615	0.17967305
0.0	0.021444144	0.13266972	0.014694704	0.31468105	0.010765807	0.057268612	0.019885784	0.20828156	0.025061468	0.19741787
0.0	0.5796916	0.5665719	0.5759694	0.5690789	0.56099796	0.577038	0.57501876	0.5734567	0.56612444	0.58054435
0.0	0.57429785	0.5819931	0.58638555	0.6925869	0.49042112	0.53798604	0.5378076	0.81785095	0.67541164	0.69481415
0.0	0.014859398	0.030248018	0.01375795	0.067577854	0.01512768	0.048616502	0.020643242	0.06236778	0.017460316	0.031810414
0.0	0.5428319	0.51816106	0.32717532	0.6762765	0.5667071	0.34946632	0.56816334	0.5920808	0.5237896	0.649261
0.0	0.024365487	0.1442608	0.019773861	0.034306996	0.009920866	0.061138734	0.01563369	0.036628	0.014679316	0.034462728
0.0	0.57713723	0.56510085	0.5748391	0.5676023	0.55999994	0.57589024	0.57699347	0.57395345	0.56507826	0.5792729
0.0	0.5790788	0.56606865	0.57482356	0.5686198	0.5602333	0.5757184	0.5769096	0.5747763	0.5645543	0.5799466
0.0	0.58678806	0.77703196	0.45158035	0.6197947	0.5327525	0.614453	0.50803494	0.61200213	0.6968695	0.62834203
0.0	0.0208409	0.13309218	0.012146501	0.05555294	0.01155402	0.03481966	0.0128024155	0.05262157	0.008705926	0.032207742
0.0	0.5772881	0.56492513	0.5745457	0.56646615	0.5598223	0.57688755	0.57656413	0.57375365	0.5631835	0.5797554
0.0	0.5767946	0.56536466	0.57417023	0.56731635	0.5597859	0.5758299	0.57687503	0.57364225	0.5643018	0.5785419
0.0	0.020420397	0.23709948	0.011418587	0.24209088	0.01336335	0.04062262	0.011471722	0.2040042	0.025871402	0.1299772
0.0	0.048760835	0.6215179	0.05750922	0.9930307	0.013344089	0.27735278	0.034398627	0.695911	0.06029957	0.35313123
0.0	0.6499399	0.62611634	0.44329444	0.8220367	0.5181444	0.5280514	0.50799173	0.73826873	0.73485243	0.61330503
0.0	0.034860715	0.2033601	0.008032489	0.82252795	0.011857204	0.033866823	0.023634996	0.06485367	0.0048298226	0.22958937
0.0	0.037625138	0.05217111	0.020221967	0.060256574	0.0140695125	0.06446616	0.009646723	0.054792345	0.012057834	0.055369068
0.0	0.049635686	0.19544573	0.012257401	0.31415346	0.015418715	0.09471644	0.012392752	0.19416516	0.01568606	0.10415251
0.0	0.6716178	0.65529025	0.61498195	0.7374778	0.6100072	0.64388967	0.49291217	0.7786095	0.6870548	0.4637993
0.0	0.019177275	0.058453828	0.011999213	0.044681326	0.011908512	0.06815167	0.020574579	0.07573312	0.013756714	0.025591124
0.0	0.025399094	0.23320557	0.0067113605	0.1336209	0.013947596	0.07680814	0.010012328	0.17322503	0.024645854	0.13837506
0.0	0.6194056	0.62265867	0.49883577	0.43020216	0.4530251	0.5198529	0.42085186	0.5205826	0.7050761	0.5306276
0.0	0.019536061	0.10020331	0.007573495	0.07372879	0.010969299	0.048688818	0.0093044555	0.03468995	0.028511561	0.04011399
0.0	0.020281184	0.099516936	0.007657206	0.07408252	0.011023324	0.04924316	0.009307036	0.035494853	0.029232195	0.04068365
0.0	0.020281184	0.099516936	0.007657206	0.07408252	0.011023318	0.04924316	0.009307036	0.035494853	0.029232195	0.04068365
0.0	0.02021866	0.09984312	0.0076510604	0.07453468	0.011034142	0.04923162	0.009315851	0.03543108	0.029205915	0.040918894
0.0	0.03878013	0.34446225	0.010186837	0.4457638	0.009589215	0.057881154	0.011039034	0.07566419	0.013765075	0.059466667
0.0	0.57915056	0.566958	0.5764132	0.56796587	0.560956	0.5767851	0.5758846	0.5743447	0.56603605	0.58150184
0.0	0.58651596	0.5743749	0.58076507	0.5813939	0.564996	0.5808849	0.5783703	0.58256555	0.5725384	0.58455396
0.0	0.017893238	0.06549367	0.014405052	0.09623698	0.008852976	0.034067214	0.024113176	0.057559643	0.0067703123	0.011088279
0.0	0.57944316	0.5671673	0.5741425	0.568257	0.5595898	0.5774156	0.5759994	0.57422036	0.566046	0.5810391
0.0	0.6281859	0.67814624	0.51230675	0.7330514	0.43142247	0.5347631	0.48043695	0.5867154	0.5566755	0.5898324
0.0	0.028728012	0.29159936	0.0132616265	0.10357488	0.016916659	0.02843274	0.018630954	0.09505181	0.018700419	0.04590832
0.0	0.020320684	0.24977121	0.014487688	0.4556029	0.011895187	0.04349853	8.816863e-05	0.1928681	0.023247683	0.15192385
0.0	0.004723007	0.5639086	0.59337974	0.6465908	0.5575761	0.43780014	0.43746066	0.60988647	0.66886824	0.0037548554
0.0	0.6017525	0.68049	0.5276495	0.5241607	0.5166807	0.53942084	0.5335939	0.59411067	0.58093697	0.54678655
0.0	0.022656467	0.038569957	0.012032639	0.073276676	0.009268662	0.03940831	0.016402941	0.05395126	0.00026475	0.03704153
0.0	0.022723189	0.038447767	0.012080959	0.073155	0.009298435	0.039544974	0.016523225	0.05368107	0.0002644551	0.037147842
0.0	0.02305923	0.03865309	0.012241696	0.07374547	0.0093427515	0.03969793	0.016561834	0.054613627	0.00026734106	0.037269264
0.0	0.018293107	0.08250145	0.011134796	0.06440528	0.008681327	0.061256643	0.018258713	0.04952784	0.011874352	0.05049384
0.0	0.022785153	0.041203186	0.016250728	0.070621744	0.0124052875	0.03608517	0.014634561	0.0734467	0.006688275	0.034252
0.0	0.009575965	0.43341246	0.0098258285	0.3105389	0.012606369	0.052963093	0.014274519	0.037812766	0.020742238	0.19050099
0.0	0.53782326	0.4075557	0.5842846	0.71168685	0.5894444	0.45084095	0.58945805	0.7256522	0.5456016	0.5631444
0.0	0.022635497	0.12644929	0.010056488	0.62558913	0.0069625	0.07714514	0.018759364	0.38764334	0.026492152	0.1038349
0.0	0.032357506	0.09758865	0.011496086	0.4088179	0.009126991	0.07693967	0.016092807	0.16449758	0.026207581	0.121917844
0.0	0.0196106	0.0219131	0.011110272	0.17643444	0.006709015	0.041113548	0.020630328	0.109899804	0.015555984	0.02185737
0.0	0.01968612	0.02208764	0.011075957	0.17749794	0.006710261	0.041051704	0.02058421	0.10979881	0.015457608	0.021811377
0.0	0.0225372	0.100306936	0.015080863	0.22563691	0.011807894	0.112775415	0.018418256	0.07416779	0.010702993	0.12179613
0.0	0.578675	0.5706907	0.52998513	0.5413924	0.5426002	0.43192503	0.5826957	0.6106585	0.5903119	0.5894874
0.0	0.023964142	0.08816219	0.012027455	0.31015345	0.00910462	0.07642212	0.018995667	0.07150259	0.009142243	0.14843263
0.0	0.56879246	0.64476234	0.5430124	0.5273229	0.47649735	0.60072553	0.4593927	0.428769	0.63328516	0.5601462
0.0	0.021102859	0.31210995	0.010195634	0.12462874	0.010122745	0.109159894	0.011106311	0.034120895	0.008792655	0.12735222
0.0	0.6014415	0.4693657	0.46732473	0.4280879	0.48386854	0.58826846	0.594535	0.7654715	0.7901739	0.57885045
0.0	0.02524602	0.16682503	0.012788538	0.3422098	0.012560819	0.08163118	0.019755857	0.06557829	0.009557012	0.0876069
0.0	0.57760984	0.5658083	0.57654417	0.5683407	0.55888015	0.57640827	0.57656157	0.57504994	0.5647545	0.5808511
0.0	0.015019177	0.089736275	0.009768675	0.13439007	0.01170761	0.049713753	0.01850953	0.017412348	0.01282678	0.02871951
0.0	0.657779	0.44946125	0.5090471	0.6124091	0.5705591	0.50164807	0.558917	0.62230605	0.5463683	0.513124
0.0	0.5795178	0.5690525	0.5784672	0.5732627	0.56126046	0.57786846	0.5777194	0.5771487	0.56716704	0.58317214
0.0	0.026560072	0.21228293	0.008819933	0.5280612	0.018324135	0.023546986	0.011293392	0.12686127	0.012907818	0.07371919
0.0	0.044607718	0.31670132	0.0085137375	0.4145161	0.011567262	0.011178464	0.011542188	0.05822615	0.022046652	0.11579906
0.0	0.017914006	0.0371558	0.009083732	0.20644665	0.009749552	0.061237123	0.009464769	0.031314045	0.013074698	0.023292584
0.0	0.02997148	0.12662801	0.0053677363	0.08589546	0.009135495	0.051914804	0.009923719	0.10018327	0.01557444	0.116339676
0.0	0.37212592	0.66624254	0.6229512	0.7027442	0.50005955	0.627982	0.41317958	0.69550014	0.5233259	0.61673397
0.0	0.019489152	0.13249183	0.005131591	0.18548863	0.013721048	0.014611426	0.013066227	0.050141025	0.013775262	0.17321569
0.0	0.029571928	0.34709078	0.0054578613	0.14339805	0.008719442	0.03080502	0.014697597	0.09225644	0.01472871	0.14060928
0.0	0.018531337	0.18594143	0.007417264	0.32015893	0.01122375	0.013108761	0.016480792	0.035615843	0.01747197	0.15338106
0.0	0.025935387	0.3751478	0.008352452	0.23741269	0.0074717463	0.027931565	0.014124837	0.07704217	0.016510017	0.13045694
0.0	0.5772225	0.56636	0.57595384	0.5681323	0.55916524	0.5763984	0.5765287	0.5742499	0.565046	0.5810691
0.0	0.020810533	0.17754875	0.0053624716	0.24700186	0.0073559866	0.04100965	0.020576136	0.08619993	0.016565967	0.18096937
0.0	0.015913634	0.06356231	0.005902266	0.049445402	0.0058978163	0.044252608	0.022989929	0.044920504	0.014625872	0.047703758
0.0	0.009447265	0.280707	0.0058143064	0.25762185	0.0073695327	0.08044454	0.014020979	0.10125035	0.022887664	0.15973167
0.0	0.3898517	0.6518137	0.62546253	0.6603999	0.4713234	0.6942421	0.41721973	0.66513115	0.62971956	0.66036165
0.0	0.009410656	0.27830192	0.005815787	0.2534976	0.0073369034	0.08019262	0.013925198	0.10055055	0.022430794	0.15748662
0.0	0.5767634	0.5662651	0.5756094	0.5686095	0.5586569	0.5768543	0.5764982	0.5735475	0.565206	0.5814628
0.0	0.020864451	0.17761414	0.005301759	0.24488145	0.0072890115	0.040609486	0.02052938	0.085325524	0.016413238	0.17917286
0.0	0.014249447	0.030083776	0.01634341	0.05613279	0.010774276	0.024099052	0.015132611	0.045731608	0.0109723825	0.03494455
0.0	0.020900799	0.13086358	0.013915288	0.24682169	0.010032387	0.040063743	0.017421257	0.08043619	0.013139202	0.12798278
0.0	0.56250054	0.68128556	0.51476777	0.5372669	0.5226128	0.61653113	0.5778774	0.5672812	0.6563278	0.6293769
0.0	0.02070153	0.13050085	0.0137261795	0.24113433	0.009988534	0.039570518	0.017314686	0.079790555	0.012886911	0.12638791
0.0	0.016121281	0.10626847	0.0078092613	0.2939268	0.012139214	0.07732471	0.010852471	0.031231083	0.026061013	0.04160308
0.0	0.019517537	0.113525644	0.0071216817	0.26926863	0.0089351125	0.09547958	0.010642656	0.04056892	0.017931858	0.14642826
0.0	0.544234	0.5260368	0.5731619	0.65118194	0.60649145	0.5577011	0.3204825	0.64184034	0.61884296	0.5323213
0.0	0.6376813	0.6470608	0.398536	0.57242066	0.52541035	0.5085537	0.52657753	0.41352654	0.5932103	0.42657295
0.0	0.6717816	0.5099367	0.49730498	0.7546182	0.54896754	0.54247195	0.5688517	0.7221339	0.56266236	0.5817186
0.0	0.010314953	0.04846967	0.008954345	0.06328292	0.0084144175	0.037507355	0.019665755	0.0683873	0.007628274	0.0861038
0.0	0.021425221	0.248519	0.008368618	0.5456703	0.011875028	0.028523963	0.01588183	0.20852706	0.021613507	0.11057022
0.0	0.57858264	0.5660666	0.57569325	0.5682562	0.5595899	0.5771376	0.574368	0.5722038	0.56508	0.57938224
0.0	0.5800657	0.5664109	0.5760549	0.5691792	0.5607588	0.5758131	0.57484084	0.57250535	0.56509113	0.57994694
0.0	0.015940404	0.06340102	0.013046675	0.039596476	0.010206174	0.044157863	0.013864986	0.013310248	0.018166715	0.030679302
0.0	0.020441744	0.2111684	0.005583549	0.52423084	0.014619015	0.031914674	0.006523859	0.11072585	0.0142383855	0.15799366
0.0	0.6751684	0.74196494	0.50735104	0.7245857	0.6252087	0.61103326	0.5502673	0.65821224	0.66765594	0.7030873
0.0	0.53299296	0.6509038	0.39365882	0.68183535	0.5620037	0.31939942	0.3301457	0.5066688	0.6578689	0.54855
0.0	0.015036836	0.04736474	0.0065991334	0.13521165	0.013307812	0.017600216	0.014657448	0.1135411	0.009658105	0.02885841
0.0	0.5933687	0.711371	0.46744686	0.56818557	0.5503974	0.5510205	0.4431854	0.64914757	0.43588668	0.60363823
0.0	4.4051063e-05	0.03974231	0.00014479485	0.09645418	0.00036712183	0.00010904343	1.7686658e-05	0.00015410101	0.00010539409	0.00015777229
0.0	0.021769684	0.12039454	0.00908293	0.038803324	0.006490437	0.060655653	0.011629556	0.056926716	0.006471061	0.022251913
0.0	0.57764274	0.56590223	0.5755746	0.56755865	0.55935395	0.57760346	0.57479346	0.5730298	0.5653948	0.57840955
0.0	0.0195352	0.026771504	0.008130844	0.06767557	0.00999536	0.02878754	0.01880719	0.046181463	0.009382409	0.036812708
0.0	0.7249763	0.6224127	0.49875215	0.78589636	0.5005623	0.59384465	0.64511484	0.67432237	0.62515306	0.5793074
0.0	0.57901436	0.5643974	0.5743855	0.5686394	0.56017804	0.57566136	0.5756811	0.5737921	0.56470615	0.5817565
0.0	0.018482694	0.18592742	0.0074166916	0.3203502	0.0112260105	0.013111587	0.016507454	0.035563447	0.017457347	0.15327227
0.0	0.49088952	0.6215443	0.51251346	0.6724395	0.55280185	0.5527302	0.57999563	0.7489603	0.77380216	0.7182966
0.0	0.019384593	0.07575607	0.011138639	0.33997288	0.011030927	0.011043267	0.017127194	0.048101433	0.01765948	0.14369428
0.0	0.027414152	0.35892317	0.012698115	0.17305997	0.008036235	0.039101414	0.0144240605	0.1308824	0.019734832	0.14381091
0.0	0.027572583	0.36035278	0.0127097955	0.1739416	0.008058835	0.03967465	0.0144597525	0.13181725	0.02005466	0.14513665
0.0	0.026469866	0.3995419	0.012577231	0.22773822	0.0078105065	0.033895988	0.016190957	0.10349672	0.017177481	0.17463921
0.0	0.02821981	0.22325951	0.010483605	0.21415307	0.0085691	0.029823493	0.015154024	0.09502732	0.014987355	0.12074109
0.0	0.6047472	0.60635436	0.5985163	0.6936793	0.48117176	0.58217096	0.6337594	0.5514333	0.72036016	0.6380538
0.0	0.026265142	0.2987685	0.012669858	0.50448924	0.008846008	0.0827758	0.014027314	0.13126488	0.01599305	0.123997085
0.0	0.62801915	0.81151336	0.5166397	0.74684703	0.5705329	0.5358726	0.5214921	0.6099358	0.35482374	0.5738731
0.0	0.5681764	0.7186958	0.5082521	0.7283718	0.4952487	0.53759694	0.41522956	0.6302019	0.56147987	0.67665035
0.0	0.025615117	0.36161464	0.007999221	0.34933186	0.013185443	0.044309795	0.015985187	0.18094324	0.0071671717	0.08256364
0.0	0.04046146	0.39956617	0.012200717	0.3179423	0.010837427	0.04421265	0.015336778	0.108544074	0.009252216	0.100560315
0.0	0.5528531	0.56651384	0.617898	0.7755001	0.5039705	0.58243704	0.4457802	0.7043049	0.6308316	0.51369345
0.0	0.5429946	0.69109017	0.516436	0.6544929	0.57566345	0.48095828	0.6027035	0.69439864	0.5837177	0.5481121
0.0	0.017403033	0.059740417	0.005410591	0.08614843	0.010878828	0.047033124	0.015595488	0.09614651	0.0073046	0.026807658
0.0	0.04030391	0.17253967	0.014762969	0.23116791	0.009753304	0.047311895	0.015062757	0.11809863	0.010016351	0.1140415
0.0	0.026796613	0.27939892	0.016364511	0.29221764	0.012387191	0.03638582	0.014378767	0.11691857	0.019294484	0.15366536
0.0	0.7464996	0.679078	0.46059406	0.61322314	0.5188434	0.56454813	0.3933244	0.55372024	0.6148627	0.33666506
0.0	0.042140417	0.22214456	0.01947852	0.29031497	0.010114965	0.02911197	0.015277748	0.12368562	0.01065404	0.07580129
0.0	0.008656286	0.0589112	0.00594956	0.094229534	0.006124914	0.020391822	0.020199692	0.046596684	0.011300209	0.00904321
0.0	0.015888942	0.04482206	0.010939768	0.09159349	0.014848609	0.005268224	0.01251235	0.08763429	0.01574291	0.013633667
0.0	0.016370935	0.04634808	0.011140273	0.094863854	0.014999072	0.005325573	0.012571831	0.089531146	0.016044557	0.013766228
0.0	0.03827932	0.3115632	0.006266062	0.4363642	0.011698781	0.017324075	0.011854987	0.058804918	0.012905813	0.12700218
0.0	0.029766621	0.04881536	0.01160924	0.1101871	0.011350622	0.030474363	0.015962126	0.06254212	0.021940744	0.029225158
0.0	0.024319619	0.033510838	0.013443253	0.023251317	0.009529262	0.068328716	0.015785323	0.03563231	0.0045215157	0.025285102
0.0	0.017184269	0.11595285	0.008819121	0.22806321	0.011129342	0.054463286	0.019935332	0.032398447	0.01799166	0.1169635
0.0	0.020896466	0.22253811	0.008180134	0.24347623	0.0095830355	0.047474623	0.020493427	0.10424934	0.01748816	0.219413
0.0	0.10088801	0.87410086	0.023148894	0.99412847	0.02023249	0.16492337	0.024961809	0.022069981	0.0604133	0.5123745
0.0	0.016195036	0.22946553	0.009281908	0.46236604	0.011127579	0.031486843	0.020964134	0.12307395	0.0057681547	0.104052536
0.0	0.0339047	0.3114931	0.006607654	0.5896726	0.015276549	0.08504486	0.022702971	0.065332495	0.017524567	0.16887206
0.0	0.020537559	0.15353872	0.010300457	0.19610585	0.012601136	0.080444485	0.017667066	0.0706793	0.007150913	0.10487949
0.0	0.012298359	0.05249627	0.016209776	0.060022842	0.011355138	0.05512982	0.013600663	0.022581844	0.00676869	0.031579487
0.0	0.013395212	0.053460773	0.009539416	0.02812209	0.00813109	0.031530913	0.014636404	0.053108633	0.009486537	0.026983717
0.0	0.062497675	0.8047741	0.040954974	0.9913181	0.018344492	0.15920879	0.03308494	0.6050444	0.03474078	0.45707586
0.0	0.13237807	0.9047199	0.047092766	0.98978746	0.019019598	0.1922505	0.035643198	0.6445941	0.059355687	0.14183031
0.0	0.016493194	0.15601124	0.01596378	0.19958977	0.012314843	0.039515175	0.019500053	0.100221224	0.01877097	0.14975852
0.0	0.010208168	0.029335108	0.0133037055	0.042018257	0.011214868	0.030971697	0.015479052	0.07830005	0.014578762	0.029077398
0.0	0.5773939	0.5662898	0.50973433	0.7698062	0.5419705	0.54580903	0.49190417	0.63521445	0.5443774	0.7144195
0.0	0.55594325	0.6886803	0.47210217	0.74876636	0.58314806	0.48229378	0.44837564	0.5793537	0.5923771	0.6151254
0.0	0.020732284	0.2185911	0.012957201	0.02843243	0.011088844	0.06564493	0.010234117	0.067471825	0.008431922	0.052256085
0.0	0.020680167	0.21903183	0.012900973	0.028503632	0.011078428	0.06596112	0.010227767	0.067824244	0.008458259	0.052537505
0.0	0.04508691	0.19065419	0.010448715	0.24289395	0.013266302	0.027753368	0.010610816	0.046658527	0.015387086	0.09361739
0.0	0.73644567	0.58928806	0.2755569	0.50180775	0.5140091	0.5406058	0.49405587	0.74996114	0.6070389	0.63434035
0.0	0.022461345	0.110985965	0.00865961	0.94052845	0.009400109	0.075480625	0.017167285	0.07978438	0.010329049	0.2512574
0.0	0.02770396	0.2124635	0.008795203	0.20163894	0.0119839655	0.03637406	0.013005454	0.06974484	0.011841799	0.19031675
0.0	0.011506327	0.06152604	0.006907324	0.08350773	0.008615711	0.06498626	0.017857408	0.059116054	0.0172599	0.041113067
0.0	0.023736455	0.30482388	0.0068324143	0.3522601	0.008600231	0.06316545	0.01597724	0.14243564	0.013604246	0.20915107
0.0	0.028064096	0.110517636	0.0045808624	0.29748487	0.0099785235	0.06955487	0.02113175	0.10085736	0.012797897	0.14821559
0.0	0.42306733	0.38877812	0.41832468	0.64509237	0.6338821	0.52440107	0.58108217	0.7126933	0.4545121	0.6512898
0.0	0.0073992517	0.24766056	0.0067189564	0.2480774	0.010813265	0.06388342	0.018651139	0.10992532	0.01274685	0.22496581
0.0	0.5166373	0.74058974	0.6780717	0.71780956	0.5147621	0.5317198	0.4318255	0.5233237	0.6399047	0.58895105
0.0	0.585452	0.5729093	0.58034694	0.5782974	0.56323063	0.58240134	0.57863694	0.5819069	0.5716642	0.5852611
0.0	0.027958313	0.13099378	0.011965015	0.30886072	0.014606622	0.084030665	0.01578891	0.10857291	0.01735742	0.19646204
0.0	0.02408377	0.040756576	0.01056169	0.20476168	0.009621886	0.05227752	0.024139883	0.052866917	0.010937766	0.060856782
0.0	0.5771035	0.5660034	0.57636833	0.56713307	0.5608444	0.5769606	0.5762483	0.5739597	0.5652587	0.57998836
0.0	0.5799111	0.6618713	0.55565184	0.60954887	0.43138108	0.37735403	0.3901509	0.75361496	0.6027857	0.53034925
0.0	0.014073575	0.045697793	0.019242257	0.01707996	0.011358201	0.023291945	0.0240844	0.08329691	0.0070147775	0.044528
0.0	0.57727355	0.5661549	0.5765759	0.5695762	0.5591035	0.5762238	0.57517636	0.57479936	0.56643504	0.58116496
0.0	0.014780894	0.040805243	0.010641577	0.10620519	0.007790522	0.016490117	0.020660195	0.12389539	0.006179985	0.018531304
0.0	0.59475416	0.5386543	0.6423851	0.7545677	0.5030005	0.38114554	0.5974556	0.6103168	0.48814127	0.5576155
0.0	0.025652412	0.35816792	0.007980067	0.34811813	0.0131576955	0.04427517	0.015997613	0.18090497	0.0071683386	0.08217598
0.0	0.023341507	0.040670928	0.01043358	0.20144762	0.009573233	0.051630054	0.02407558	0.051681843	0.010778307	0.059974477
0.0	0.018594554	0.06666617	0.0111393435	0.05577895	0.015263579	0.03790265	0.017764132	0.032229494	0.0131324325	0.050625745
0.0	0.030243803	0.2887556	0.014225982	0.26897004	0.0102836555	0.14190568	0.020767037	0.0872027	0.01288881	0.20226988
0.0	0.030144889	0.28830445	0.014226892	0.2693085	0.010284689	0.14205883	0.020799587	0.08734518	0.012910018	0.2021725
0.0	0.6137145	0.71227884	0.5405944	0.9171039	0.57113296	0.5787956	0.54499453	0.5436037	0.45362452	0.33344582
0.0	0.020628449	0.4288656	0.011982034	0.22789091	0.0147052985	0.037080117	0.015545831	0.05171667	0.009548399	0.11028681
0.0	0.039241992	0.367951	0.009474855	0.30240136	0.013093033	0.0004337191	0.015177185	0.16330183	0.012460257	0.20338935
0.0	0.0133146	0.034831244	0.011142516	0.07516583	0.011070579	0.007548052	0.015356709	0.020667847	0.020463804	0.046479665
0.0	0.019728642	0.119411364	0.012179203	0.03315754	0.0074422415	0.022010708	0.012221083	0.048954215	0.013755678	0.04012398
0.0	0.03410875	0.19112222	0.008009792	0.20093022	0.012147571	0.043508135	0.018190654	0.15395865	0.0068374504	0.14752093
0.0	0.6350315	0.72726476	0.53370345	0.61769676	0.5683973	0.59119004	0.57644814	0.5354039	0.7145003	0.5775859
0.0	0.027564159	0.1713139	0.013316931	0.116175614	0.012276599	0.0614315	0.019038936	0.08885164	0.02423194	0.12664314
0.0	0.026728107	0.07778961	0.00817087	0.22158633	0.010833912	0.025509158	0.01461372	0.03096882	0.011820955	0.14221774
0.0	0.02248001	0.17912118	0.008756184	0.2873135	0.015364014	0.04227764	0.013654478	0.121088065	0.012916685	0.10466744
0.0	0.022761784	0.17878439	0.008797319	0.28640544	0.015439557	0.042449858	0.013622105	0.122596964	0.013198442	0.105229996
0.0	0.6262997	0.68427926	0.64473194	0.84209883	0.57241577	0.49767324	0.6217991	0.5328569	0.46748886	0.59237283
0.0	0.020063302	0.05841147	0.008760087	0.05636346	0.013037027	0.039414592	0.011188318	0.027133524	0.0076695536	0.030992173
0.0	0.57717437	0.56567836	0.576027	0.5691105	0.55901706	0.576001	0.5765758	0.5740478	0.56507725	0.5815339
0.0	0.018140452	0.03022683	0.01182798	0.055167142	0.011054339	0.10364289	0.015514715	0.026225504	0.012655276	0.00595997
0.0	0.030361122	0.41340804	0.007965698	0.18891126	0.017030144	0.09687458	0.01501838	0.075759895	0.022862215	0.041947898
0.0	0.65265244	0.7716356	0.4730458	0.4786366	0.6611965	0.5726748	0.52983093	0.70733416	0.77378774	0.37944496
0.0	0.017578555	0.23703478	0.007447795	0.1516679	0.007979743	0.045771964	0.014788534	0.15131512	0.020687923	0.14108038
0.0	0.53403145	0.58154464	0.34215742	0.55608916	0.4781708	0.5253208	0.56252563	0.61394286	0.73098373	0.59912413
0.0	0.021804327	0.17822555	0.011998038	0.13037592	0.010615783	0.085960604	0.020113813	0.3024759	0.013528005	0.106294066
0.0	0.59415877	0.54795665	0.42153022	0.5069113	0.48077124	0.552279	0.6154992	0.639913	0.5551034	0.59984046
0.0	0.5769075	0.5667442	0.5756112	0.5688547	0.55936694	0.57664007	0.5759249	0.5745006	0.564978	0.58112633
0.0	0.011021505	0.030316701	0.01033118	0.10712498	0.010020815	0.0062962924	0.015282907	0.06176449	0.021184614	0.07149997
0.0	0.015709039	0.14145409	0.009645753	0.4172902	0.013400028	0.0131788505	0.005926227	0.104329415	0.022903422	0.067292154
0.0	0.5885003	0.5413586	0.55377036	0.69212466	0.58723104	0.55122924	0.34532276	0.71363217	0.6172282	0.3280598
0.0	0.48486984	0.7303787	0.54299325	0.6103625	0.5787875	0.5743728	0.56964767	0.627212	0.609263	0.59768873
0.0	0.020495638	0.058871094	0.010871467	0.03533056	0.009954519	0.07891053	0.01594119	0.022739533	0.015946046	0.058588173
0.0	0.030039659	0.19049558	0.009871122	0.17093292	0.015105623	0.051441494	0.0052822856	0.035978515	0.009929198	0.11252989
0.0	0.017860094	0.061802305	0.010464291	0.046351038	0.012669733	0.02893371	0.01561509	0.027814416	0.00545614	0.019822795
0.0	0.013451832	0.25858366	0.008802955	0.29890674	0.011556592	0.027725047	0.019425387	0.046860207	0.01319676	0.14567001
0.0	0.66180253	0.61218625	0.5152537	0.72969055	0.5384706	0.558426	0.62132186	0.6224224	0.64507556	0.5756333
0.0	0.4926624	0.48274517	0.53344923	0.7043529	0.56803536	0.5238678	0.5281292	0.5251937	0.69996995	0.5721314
0.0	0.009449938	0.12278281	0.0074028145	0.047791813	0.011460767	0.12065867	0.014911967	0.052370716	0.011930525	0.029248489
0.0	0.032595318	0.13813262	0.010072965	0.49858898	0.015663216	0.12817623	0.023464253	0.05366861	0.011318363	0.08219984
0.0	0.03259532	0.13813262	0.01007297	0.49858898	0.015663216	0.12817623	0.023464253	0.05366861	0.011318363	0.08219984
0.0	0.02352419	0.03473067	0.010984446	0.23810568	0.017399088	0.14452517	0.01873794	0.029417943	0.01095004	0.060866117
0.0	0.02346067	0.03489972	0.010967503	0.23831165	0.017331658	0.14465958	0.01874429	0.029419564	0.010951155	0.06096991
0.0	0.011323556	0.17613563	0.0034989999	0.09279807	0.009683454	0.043024	0.009743974	0.023517532	0.014740527	0.059559096
0.0	0.5476353	0.5477327	0.59885013	0.815114	0.51142716	0.51272446	0.5627138	0.40579763	0.6583173	0.45300123
0.0	0.5350292	0.67270523	0.4724438	0.8560305	0.5435812	0.52244365	0.38663918	0.7869454	0.5646237	0.3592851
0.0	0.712157	0.5712931	0.5721758	0.7157772	0.47919655	0.44228214	0.6481299	0.7830647	0.5336672	0.69592434
0.0	0.042863335	0.007657286	0.015077428	0.14230411	0.013799984	0.013802184	0.01620627	0.00025379658	0.017704636	0.00015856075
0.0	0.019090729	0.0693534	0.010476552	0.020758452	0.009067844	0.023122868	0.0111797545	0.01700289	0.0053269044	0.02699678
0.0	0.030161705	0.07842586	0.013246591	0.11841541	0.009577552	0.11266979	0.01918255	0.09509396	0.03191751	0.037482746
0.0	0.5784991	0.56715804	0.57537216	0.5692391	0.56043655	0.5762931	0.5752008	0.57233083	0.5651276	0.57941926
0.0	0.020324197	0.21578714	0.015410452	0.25298187	0.010240392	0.036451664	0.014282626	0.03912016	0.007886177	0.063823245
0.0	0.024519997	0.04653259	0.0142676495	0.0449612	0.008762655	0.025146745	0.012372359	0.02624455	0.011361227	0.012283164
0.0	0.027808936	0.13252246	0.009022931	0.20706758	0.012704793	0.03293665	0.013658395	0.08897967	0.005707947	0.12609321
0.0	0.025074234	0.08675387	0.0072288583	0.20576102	0.013152192	0.023834797	0.012209633	0.12738137	0.00614684	0.18738331
0.0	0.6562427	0.6116156	0.47173125	0.65275335	0.5410808	0.34554556	0.45159084	0.76880383	0.6311571	0.45378393
0.0	0.037265964	0.25691098	0.007066712	0.22044003	0.010316451	0.1167628	0.019695867	0.107453756	0.009127638	0.04279739
0.0	0.037178915	0.25746948	0.0069895666	0.22242592	0.010300773	0.11459591	0.019687196	0.10564929	0.009111558	0.04219511
0.0	0.037322756	0.2574822	0.0070294403	0.22413611	0.010298045	0.11628415	0.01961646	0.10584935	0.0091784345	0.041978754
0.0	0.57566756	0.6188769	0.56130683	0.60421675	0.59443736	0.5248298	0.49279645	0.5883493	0.65802795	0.56030303
0.0	0.015875863	0.06370473	0.011534525	0.041192994	0.013734898	0.022882482	0.013974562	0.021394711	0.0077271936	0.087453686
0.0	0.0143713355	0.05052357	0.009492405	0.039495334	0.014068798	0.027318904	0.008763819	0.02434808	0.009822414	0.028449763
0.0	0.01430514	0.050124306	0.009419355	0.03760678	0.01394494	0.027127218	0.008771183	0.023951076	0.009751541	0.028058425
0.0	0.014415976	0.050392583	0.0094060255	0.037405305	0.013997972	0.027138723	0.008730404	0.024107374	0.009779294	0.028103266
0.0	0.018730612	0.037585765	0.016364265	0.033621624	0.007242076	0.017752606	0.013844209	0.036521483	0.010821706	0.021563048
0.0	0.6277581	0.5379022	0.44520983	0.98494786	0.3932366	0.4578588	0.62940615	0.49978736	0.58092946	0.5534369
0.0	0.022293251	0.13025029	0.010693339	0.5421312	0.013585632	0.11175823	0.014577331	0.061465103	0.013637772	0.09010119
0.0	0.022371616	0.13090865	0.010709534	0.5421169	0.013601815	0.11178129	0.014580941	0.06172557	0.013661031	0.09006425
0.0	0.57849514	0.5658009	0.57517785	0.56822973	0.560301	0.57690984	0.5763007	0.5739108	0.5657247	0.5791747
0.0	0.031300414	0.14544488	0.016272262	0.17233954	0.012395845	0.040829748	0.02425731	0.040648896	0.012882896	0.096966945
0.0	0.0127990665	0.03754912	0.012769661	0.16126977	0.015583677	0.086164504	0.011308155	0.06724375	0.00767829	0.022504658
0.0	0.0131453555	0.037832655	0.012809848	0.1651707	0.015589816	0.08699062	0.011320503	0.0681772	0.007818085	0.022710962
0.0	0.009686958	0.1548142	0.009191852	0.16317795	0.012017288	0.05540029	0.010225812	0.055124905	0.0066537103	0.14959083
0.0	0.28304252	0.5676597	0.5062172	0.58496517	0.5057427	0.5749897	0.39379644	0.49112883	0.56640625	0.6275899
0.0	0.009049494	0.07352328	0.010078686	0.06557836	0.00969445	0.04769648	0.009860503	0.027399017	0.009978152	0.030978203
0.0	0.022290882	0.069048345	0.01267018	0.1375635	0.007867427	0.029271223	0.0141636	0.05596584	0.019442825	0.07562505
0.0	0.028831901	0.24775562	0.010508406	0.21821193	0.008168749	0.022820674	0.015856912	0.10585467	0.014463782	0.08310519
0.0	0.028831901	0.24775559	0.010508401	0.21821189	0.008168749	0.022820674	0.015856912	0.10585467	0.014463782	0.08310517
0.0	0.027144717	0.13402155	0.009286851	0.23903668	0.012372633	0.07647043	0.012737835	0.06489399	0.008261829	0.14252575
0.0	0.025583372	0.19536848	0.0075358776	0.2281693	0.015757123	0.054242585	0.016037919	0.04699108	0.014716523	0.18622741
0.0	0.014891477	0.12256886	0.0114538325	0.29233536	0.013503267	0.08499285	0.010795433	0.06105826	0.011426992	0.1467737
0.0	0.019967444	0.14550541	0.0116545325	0.15648974	0.012776558	0.02389438	0.012919652	0.04665827	0.0126102995	0.11106539
0.0	0.06921526	0.8800793	0.04934297	0.9889848	0.021246882	0.16286424	0.028386135	0.7384477	0.021730287	0.53923047
0.0	0.63378257	0.5728417	0.36182228	0.651886	0.493168	0.5892697	0.46504304	0.6362938	0.64082724	0.44489947
0.0	0.015243768	0.19573537	0.010207628	0.4503638	0.010625653	0.05299533	0.010606357	0.027390381	0.009553126	0.2121757
0.0	0.56600946	0.69181144	0.51796633	0.7050848	0.53716135	0.5279797	0.55720866	0.40315917	0.7417265	0.5943327
0.0	0.030775972	0.23906118	0.0060305204	0.31500742	0.0070356736	0.06613463	0.015770115	0.02248371	0.013485913	0.16596575
0.0	0.03076379	0.23917004	0.0060657617	0.31666476	0.007018578	0.06720021	0.015794083	0.02254656	0.013568402	0.16546759
0.0	0.027604923	0.1191225	0.013681393	0.33653983	0.010349191	0.081209645	0.017037714	0.07186885	0.017531835	0.06345155
0.0	0.57846975	0.56584847	0.57477367	0.5687524	0.56005585	0.57710093	0.57665104	0.5732528	0.564773	0.5816095
0.0	0.015509741	0.040936578	0.007250278	0.022512868	0.016046898	0.019780489	0.013315353	0.049281776	0.009664537	0.011352131
0.0	0.6220836	0.59450644	0.5072483	0.7606271	0.59902805	0.649684	0.5170785	0.711947	0.70011455	0.23023845
0.0	0.5769716	0.56624705	0.57522625	0.5689478	0.55824566	0.5767893	0.5765776	0.57393867	0.5651602	0.5815127
0.0	0.022301132	0.09484713	0.0072679813	0.042665146	0.01105533	0.026703313	0.012257978	0.046046488	0.016700733	0.022520231
0.0	0.017649375	0.31112242	0.006407973	0.26004612	0.012013785	0.04189278	0.012984281	0.09764507	0.021637721	0.11881636
0.0	0.018138066	0.022764662	0.014237643	0.027037699	0.014343447	0.018209135	0.025829569	0.037536465	0.014482636	0.037497036
0.0	0.69248074	0.6468816	0.60915637	0.53048396	0.53815	0.64938486	0.32970142	0.8320966	0.47518834	0.6070399
0.0	0.033469643	0.12392541	0.009157102	0.15899497	0.010627243	0.052773293	0.0070605786	0.017773854	0.0128230015	0.15241393
0.0	0.028433522	0.13579915	0.008648539	0.31243876	0.009855163	0.11749859	0.008588311	0.15410227	0.017640116	0.084121436
0.0	0.6293149	0.60570127	0.5311788	0.75552624	0.41079223	0.5689968	0.54641354	0.14363666	0.50308585	0.4432939
0.0	0.01159839	0.099365786	0.020968353	0.09996253	0.008751392	0.010757457	0.022942606	0.061201267	0.0069347885	0.09172451
0.0	0.011701973	0.10060151	0.021031102	0.100553736	0.008746881	0.010819439	0.02306702	0.06110333	0.006913689	0.09156963
0.0	0.021168128	0.1654787	0.014744822	0.5674628	0.013927772	0.0643041	0.02026282	0.044754956	0.011798323	0.079077914
0.0	0.57714695	0.5656959	0.5759326	0.56835645	0.5586463	0.5766982	0.5766368	0.5746845	0.5644873	0.58101815
0.0	0.024776772	0.026575128	0.016556568	0.076370455	0.010313852	0.036719196	0.017361138	0.014270949	0.0058175875	0.016124964
0.0	0.5166439	0.6166834	0.5619326	0.878802	0.52276653	0.52488464	0.5534723	0.69092107	0.6773268	0.609205
0.0	0.62369233	0.5857508	0.5329331	0.5685316	0.543512	0.5728241	0.40118092	0.76846004	0.4639995	0.52989197
0.0	0.020511994	0.28172418	0.013675887	0.15653652	0.012386969	0.022569101	0.018442981	0.050964963	0.014992551	0.12946166
0.0	0.019485889	0.21338935	0.01013951	0.57520384	0.013648	0.040362455	0.014702646	0.036358066	0.010416922	0.105156526
0.0	0.5777654	0.5657046	0.57560116	0.56768674	0.5607006	0.57658875	0.5742415	0.57476515	0.5657547	0.5797272
0.0	0.009761583	0.05977947	0.011853741	0.1343144	0.012808335	0.06278027	0.0162497	0.017220821	0.009924192	0.029466622
0.0	0.63806814	0.7496567	0.5002068	0.9185248	0.5398224	0.45275113	0.55627435	0.58520496	0.5973629	0.53634727
0.0	0.57720256	0.5659624	0.575978	0.568864	0.5586384	0.57644755	0.5738989	0.5747502	0.56501704	0.5800866
0.0	0.012063817	0.089228	0.02063873	0.029495696	0.013123927	0.13525009	0.01880132	0.015539775	0.013119604	0.025302237
0.0	0.50754535	0.677795	0.43959865	0.5934211	0.48281777	0.18952662	0.5752476	0.688517	0.6249756	0.58035845
0.0	0.023208607	0.33471942	0.011037082	0.2927831	0.008698497	0.04641351	0.011843993	0.11097804	0.017933622	0.05903651
0.0	0.020617565	0.21963575	0.011529655	0.20994307	0.01226086	0.045651983	0.011238317	0.013970199	0.017970737	0.0862292
0.0	0.5777293	0.5679891	0.57606167	0.5687403	0.5587069	0.5770305	0.57617253	0.57408196	0.5660805	0.58125114
0.0	0.016194854	0.112545796	0.012864716	0.067947246	0.007906786	0.084889896	0.021339102	0.1212214	0.010770272	0.022104207
0.0	0.019571649	0.016023139	0.012676654	0.04328129	0.014376665	0.056456905	0.014303102	0.054818384	0.0065362793	0.021948796
0.0	0.5895146	0.57619685	0.58237505	0.58222437	0.56432974	0.5828371	0.576667	0.5851962	0.5741939	0.5834174
0.0	0.5779509	0.56735325	0.57545274	0.56548876	0.55960053	0.57792	0.5761753	0.5741173	0.5662886	0.5791628
0.0	0.038047418	0.07988781	0.010363436	0.038109355	0.014628903	0.052039493	0.012642229	0.054694667	0.0073883855	0.024024298
0.0	0.037820254	0.07984719	0.0103351055	0.038227305	0.014657744	0.05231571	0.012769096	0.055383727	0.0073450827	0.023852332
0.0	0.026047522	0.1651425	0.0055193445	0.27145666	0.00808241	0.07034039	0.014138676	0.11362621	0.011532677	0.18265712
0.0	0.014780151	0.044690702	0.0086709345	0.07669317	0.015858186	0.027365997	0.013010444	0.065498486	0.007312709	0.029347166
0.0	0.6174493	0.58335537	0.45029604	0.68668634	0.39232486	0.5520252	0.5348061	0.63665247	0.5297571	0.6469021
0.0	0.025921218	0.16330165	0.005459668	0.26641366	0.008132379	0.06946394	0.013991985	0.11229928	0.011280861	0.18170884
0.0	0.023369525	0.04018347	0.010760202	0.058510832	0.0116359545	0.016481781	0.015115203	0.02738821	0.023430903	0.024231354
0.0	0.03790171	0.17382714	0.011355166	0.28567627	0.014256809	0.025102342	0.011600068	0.058759	0.018841662	0.10771741
0.0	0.020061258	0.053032447	0.011986099	0.041369673	0.0110602835	0.04272865	0.009067	0.032827295	0.010141487	0.031127252
0.0	0.66201174	0.5341233	0.5091835	0.6239116	0.5994078	0.52864695	0.4814779	0.6001122	0.63344216	0.4800483
0.0	0.049089037	0.21056905	0.00840844	0.1716241	0.009614218	0.013854889	0.010761289	0.0726452	0.017687045	0.1891825
0.0	0.04848366	0.11997705	0.002318509	0.44753152	0.0126290275	0.032765675	0.007371535	0.16137639	0.024437437	0.16824202
0.0	0.57716495	0.5673047	0.5759745	0.56926465	0.5588603	0.57682127	0.5759723	0.5748037	0.5651275	0.5804733
0.0	0.023782331	0.07207358	0.015290098	0.03355246	0.0074613076	0.010480904	0.011632468	0.023169087	0.012204017	0.02746769
0.0	0.021130705	0.13950843	0.014099628	0.041924894	0.0140653	0.049798734	0.012357877	0.04489859	0.011768771	0.028158514
0.0	0.025049347	0.25152773	0.010967937	0.19118592	0.016037656	0.036194973	0.01369472	0.08285897	0.015105092	0.093037404
0.0	0.6412499	0.66716784	0.6515791	0.6080664	0.45833623	0.41483864	0.568968	0.6547266	0.6514706	0.46841845
0.0	0.6173793	0.6942097	0.4794081	0.68170637	0.6234867	0.5340582	0.44739673	0.6072928	0.6409472	0.6910343
0.0	0.024932874	0.2331009	0.005004611	0.1427822	0.010118799	0.13420716	0.0144962	0.12789412	0.011381608	0.09285831
0.0	0.013658531	0.20289166	0.005025237	0.0969291	0.008910495	0.12057089	0.013363124	0.10386347	0.011761537	0.084349886
0.0	0.57670957	0.56639194	0.5760791	0.56908655	0.55666214	0.5767951	0.57467115	0.5738049	0.565239	0.5814562
0.0	0.018521687	0.051959764	0.010959546	0.053630017	0.0115273995	0.14165358	0.0118149575	0.06556153	0.008436351	0.059823867
0.0	0.65546304	0.5288242	0.5587506	0.6584357	0.55078244	0.57411224	0.419674	0.88574505	0.5554825	0.5589612
0.0	0.01401891	0.04099779	0.01012166	0.08078754	0.012934881	0.056821924	0.020652903	0.070005484	0.015552062	0.052038517
0.0	0.025912343	0.20653671	0.015112109	0.42356366	0.010301409	0.037472863	0.013258962	0.097338855	0.00938835	0.09681465
0.0	0.043422636	0.24107085	0.016608428	0.25337294	0.01221492	0.05824226	0.012854221	0.22387491	0.016729409	0.14411195
0.0	0.028293997	0.17336802	0.009744682	0.39951372	0.013352308	0.032063384	0.014343777	0.052281585	0.012474378	0.09429694
0.0	0.025353784	0.16781317	0.015633557	0.27305976	0.011838167	0.10661279	0.011975443	0.07806852	0.018895667	0.019346615
0.0	0.025687953	0.10611955	0.011380449	0.2266979	0.006700372	0.046617225	0.012732571	0.052607555	0.014331075	0.1366131
0.0	0.02087983	0.06601699	0.010451806	0.075151764	0.005213489	0.030961892	0.011847827	0.026543703	0.014166479	0.03942238
0.0	0.010353996	0.25109223	0.012006293	0.3326682	0.0061378567	0.051811665	0.009368565	0.043793302	0.0210345	0.16217074
0.0	0.017692218	0.0199385	0.011229949	0.04117173	0.013739664	0.044789184	0.018272942	0.043344736	0.008985063	0.04131575
0.0	0.7061105	0.57037383	0.49531937	0.85081697	0.56884444	0.57273406	0.63319683	0.15738438	0.50979817	0.5089236
0.0	0.05995578	0.8037185	0.05522162	0.9903274	0.025721474	0.28489158	0.026151624	0.7656043	0.042956688	0.6020533
0.0	0.114622824	0.8526488	0.034685817	0.9945412	0.031025404	0.22474587	0.024555184	0.6876245	0.04473594	0.5713983
0.0	0.0144134015	0.18386774	0.010800971	0.5036816	0.013515196	0.05473925	0.01385171	0.08134441	0.027438125	0.08486367
0.0	0.37271672	0.6393451	0.55521977	0.60503113	0.52814317	0.46416515	0.5232076	0.52509403	0.60518456	0.6113467
0.0	0.5771634	0.56751335	0.5763011	0.5688878	0.5567624	0.57700664	0.57464623	0.5741023	0.56511885	0.5808935
0.0	0.029530175	0.23905443	0.016406765	0.28449687	0.014939484	0.048745167	0.01279915	0.07203082	0.011430817	0.15529877
0.0	0.03202289	0.17936853	0.017403523	0.24496303	0.015080501	0.039997146	0.017110327	0.11117428	0.011129258	0.1689108
0.0	0.5799719	0.56512946	0.5752766	0.56794226	0.5595175	0.57708496	0.57664007	0.57369184	0.56471235	0.581524
0.0	0.012883842	0.034163635	0.01209818	0.051181976	0.01267339	0.052750237	0.009636342	0.028834531	0.00886788	0.044231173
0.0	0.521312	0.571448	0.5836427	0.58040977	0.5019817	0.64225334	0.44315994	0.58682865	0.6368838	0.6019119
0.0	0.577569	0.565986	0.57514644	0.56880957	0.55910075	0.5766581	0.57662636	0.5742236	0.565552	0.58117914
0.0	0.020316754	0.0325618	0.009055739	0.02958919	0.0063807494	0.043488808	0.011436083	0.04432347	0.009101214	0.03902109
0.0	0.022563357	0.14742754	0.0071554445	0.18606712	0.0071810144	0.0341016	0.0121187195	0.09017171	0.010921963	0.14786898
0.0	0.5784262	0.5670141	0.5767458	0.5699752	0.5628097	0.57807904	0.5767116	0.57604146	0.5681643	0.5833833
0.0	0.57922786	0.56762046	0.5765275	0.57018137	0.5621499	0.5782285	0.5766889	0.5767245	0.56849724	0.5834843
0.0	0.024978641	0.12016694	0.008565815	0.47452235	0.011900312	0.035106603	0.021935575	0.059902307	0.017074022	0.13001966
0.0	0.024724696	0.05486424	0.015619354	0.14285192	0.008775786	0.055009592	0.014684	0.03394385	0.014317623	0.034244128
0.0	0.024733322	0.05477852	0.015648607	0.14272638	0.008785742	0.05492969	0.014607425	0.033917107	0.014274384	0.03407194
0.0	0.5861089	0.5749885	0.5814125	0.5834284	0.56478447	0.5830127	0.57978946	0.58514637	0.57403195	0.5861821
0.0	0.016283914	0.08870796	0.010336778	0.13405073	0.010440346	0.04861164	0.019314887	0.037384827	0.0034618834	0.022242766
0.0	0.016284274	0.08839848	0.0103817815	0.1356801	0.010448833	0.048789397	0.019404897	0.037250638	0.00348559	0.022414394
0.0	0.020028738	0.28467825	0.0123957405	0.40131906	0.014280592	0.058916338	0.014454474	0.11660922	0.014140676	0.10483285
0.0	0.017917251	0.21966064	0.010521305	0.23867114	0.007095535	0.04538519	0.015059417	0.079189666	0.010394699	0.13282035
0.0	0.028570687	0.23212509	0.011898276	0.35035726	0.015795186	0.06310412	0.018429743	0.08383024	0.011078484	0.09871628
0.0	0.5772059	0.5657099	0.5758935	0.5684406	0.5586743	0.5766453	0.5763148	0.5748605	0.5649174	0.58120644
0.0	0.016582178	0.11369669	0.018267468	0.08827799	0.014475907	0.07098387	0.016540326	0.025170064	0.0069834064	0.025224684
0.0	0.62189364	0.6729807	0.5132472	0.7298972	0.5921138	0.61732686	0.61738247	0.74923325	0.5698689	0.46396512
0.0	0.033787116	0.29894102	0.023147222	0.13689871	0.016726663	0.06868107	0.014971882	0.036277086	0.007155085	0.09758387
0.0	0.04983469	0.2754794	0.013797745	0.45995003	0.014423878	0.036669467	0.01684816	0.06680137	0.006954397	0.12482679
0.0	0.57804966	0.5649347	0.5748624	0.5693025	0.5596828	0.5770587	0.57671154	0.57425094	0.56355834	0.58213973
0.0	0.014691107	0.072209194	0.01034156	0.092219055	0.014281411	0.054877188	0.017056514	0.05010207	0.009602538	0.030727638
0.0	0.6637185	0.673605	0.6171715	0.8213001	0.58302563	0.45630962	0.5640584	0.6712571	0.5323647	0.64521044
0.0	0.57719976	0.5657903	0.57586175	0.5681588	0.558613	0.5767396	0.5766926	0.5746961	0.56462914	0.58107156
0.0	0.021716192	0.07986646	0.0153387645	0.047926284	0.015300677	0.04649438	0.014904011	0.015101857	0.005057346	0.014636707
0.0	0.6972899	0.7419629	0.6421114	0.532878	0.60390526	0.5921832	0.50407606	0.49170625	0.2683963	0.60639316
0.0	0.026816292	0.23939878	0.012614046	0.2889419	0.014476097	0.0690217	0.021846494	0.086819276	0.019507611	0.13046506
0.0	0.02630792	0.23800802	0.012535219	0.2836487	0.01456498	0.068657205	0.021761257	0.08590948	0.019252231	0.12883045
0.0	0.026278723	0.23870687	0.012476767	0.28432846	0.014468793	0.06928829	0.02184898	0.08588996	0.01940939	0.128897
0.0	0.03596752	0.13929734	0.013984737	0.2589497	0.00839535	0.1148102	0.0010281829	0.09188275	0.009054571	0.034735177
0.0	0.03532767	0.13730656	0.013991564	0.25259334	0.00842735	0.11326279	0.001022773	0.090301245	0.008988223	0.03425006
0.0	0.03546279	0.13800852	0.013925945	0.25271586	0.008366437	0.11408314	0.0010266873	0.090386495	0.0090642795	0.03412644
0.0	0.04051909	0.16814068	0.009134425	0.21059176	0.015442964	0.021996805	0.0108580105	0.06344033	0.035910778	0.13413
0.0	0.7138421	0.6688834	0.58659816	0.73529416	0.6232078	0.6044222	0.4663526	0.734171	0.65738434	0.552695
0.0	0.020652305	0.078470625	0.008584787	0.016380968	0.013740512	0.010110921	0.011102835	0.03803662	0.022823088	0.05034018
0.0	0.015060684	0.027338017	0.012599475	0.048100624	0.011831626	0.034956012	0.018781258	0.019752773	0.009064695	0.04875736
0.0	0.015085631	0.02725846	0.012634803	0.04819307	0.011776756	0.034885712	0.018728238	0.019838208	0.009050944	0.049024817
0.0	0.5771997	0.56662226	0.57464296	0.5690417	0.5588419	0.57662344	0.57664514	0.5744699	0.5652823	0.58064586
0.0	0.023342354	0.019973667	0.011573996	0.023147108	0.015559776	0.030394629	0.01698027	0.027063074	0.01062649	0.03275441
0.0	0.034714352	0.09799396	0.007088453	0.17663261	0.014438154	0.029162696	0.01871023	0.03795591	0.01441095	0.13946176
0.0	0.7359106	0.58793885	0.5116558	0.6807839	0.5801907	0.52466524	0.57858425	0.5779134	0.59331286	0.5406075
0.0	0.026984388	0.1666469	0.012805948	0.24600737	0.014126258	0.14163578	0.0012172781	0.053216007	0.011634787	0.22594662
0.0	0.026700351	0.16487597	0.012702706	0.24063474	0.014074368	0.14077961	0.001219097	0.05253252	0.011597679	0.22492284
0.0	0.026407946	0.22252826	0.011948262	0.2341758	0.010445205	0.084734745	0.013151357	0.05492734	0.008376222	0.081382446
0.0	0.022263847	0.23936626	0.012826622	0.46677595	0.013092023	0.024610708	0.01091587	0.067840494	0.007269499	0.21472637
0.0	0.027292853	0.29961932	0.011068527	0.5575316	0.012175515	0.073925056	0.011933797	0.049417503	0.0063705784	0.12785213
0.0	0.026415277	0.27290788	0.016814806	0.38504118	0.014024803	0.04987962	0.021039704	0.084440924	0.01774741	0.058356307
0.0	0.02623166	0.29080293	0.015811674	0.1629377	0.014225655	0.04629805	0.016340634	0.06265751	0.020850291	0.05241327
0.0	0.079041205	0.8482374	0.024239877	0.9893668	0.01961476	0.13781749	0.038896702	0.7965613	0.025513059	0.51952815
0.0	0.03683296	0.18799026	0.011803339	0.43017069	0.009154321	0.020160668	0.021921892	0.095605254	0.0072557265	0.27886248
0.0	0.013455838	0.05135924	0.020794662	0.03962179	0.010717621	0.024845917	0.012706074	0.0342558	0.0109424675	0.03741576
0.0	0.52222574	0.7633286	0.44805512	0.6712056	0.542479	0.4689	0.50663334	0.3429042	0.6126497	0.5921796
0.0	0.016932398	0.04920093	0.015037325	0.049598318	0.012174402	0.032925695	0.019782756	0.032278933	0.0044144746	0.042352173
0.0	0.01692348	0.049478795	0.015024871	0.050070748	0.012195535	0.0327864	0.019667033	0.032392506	0.004419769	0.042424165
0.0	0.038403843	0.21334961	0.009510131	0.22209573	0.0133924335	0.039736476	0.014882898	0.055349533	0.008221956	0.12917201
0.0	0.037401374	0.20850189	0.011886566	0.30865225	0.009980663	0.044419713	0.020412121	0.036450844	0.010612262	0.08768297
0.0	0.009981949	0.21918848	0.0052117654	0.20234999	0.008803899	0.056254495	0.015444973	0.059858907	0.01680631	0.11185724
0.0	0.03236029	0.16688181	0.00844595	0.34841788	0.0093343565	0.033183716	0.016767345	0.057963222	0.016040213	0.15651388
0.0	0.027493075	0.2808505	0.010169716	0.15444289	0.00733053	0.10333934	0.01943302	0.11986616	0.008719888	0.11569952
0.0	0.07745069	0.8851097	0.06381611	0.9932621	0.020164581	0.27066344	0.024788372	0.7616096	0.03591905	0.23244384
0.0	0.013135987	0.20330606	0.00427608	0.17468943	0.010207002	0.0055414177	0.01911639	0.05435435	0.022501502	0.16034572
0.0	0.07034154	0.88969535	0.056547653	0.99495065	0.021008255	0.036740337	0.03286721	0.8130732	0.054724094	0.45117822
0.0	0.025093397	0.28764683	0.012274183	0.27816415	0.015317355	0.072589986	0.01959822	0.041589033	0.00796085	0.07267595
0.0	0.016619436	0.27965984	0.012789417	0.2895851	0.0058242567	0.02529824	0.02063267	0.038785998	0.010879906	0.052889638
0.0	0.022110732	0.19519565	0.005686648	0.22490048	0.010181611	0.029559212	0.019661758	0.036645956	0.0066139763	0.038549397
0.0	0.02383788	0.24003558	0.013016642	0.2805825	0.008067843	0.02111496	0.021652272	0.11999425	0.01039567	0.1892491
0.0	0.076828495	0.8260761	0.035649713	0.9929885	0.01695939	0.12429437	0.023123417	0.85217685	0.03791638	0.59216005
0.0	0.57832664	0.5663631	0.5769358	0.568857	0.5615797	0.5785513	0.5755788	0.5736442	0.56564885	0.5811405
0.0	0.578774	0.565153	0.5771965	0.5680529	0.55991465	0.57805085	0.57577837	0.57431746	0.56408733	0.58224434
0.0	0.57932734	0.5670142	0.57525235	0.56762725	0.5602549	0.5765837	0.57563436	0.57431996	0.5661921	0.57986695
0.0	0.019712456	0.021965457	0.011043605	0.17922805	0.0067005176	0.04114504	0.020509647	0.11023212	0.015530723	0.021997964
0.0	0.58496326	0.5753174	0.5808599	0.5806275	0.56460595	0.58226085	0.57663524	0.5833695	0.57204735	0.58506906
0.0	0.5863999	0.5737903	0.57958394	0.57845	0.564389	0.58123386	0.57814234	0.5816089	0.5695696	0.5829589
0.0	0.57720923	0.56519765	0.574479	0.5684627	0.5603421	0.5773151	0.575462	0.5743015	0.5658423	0.5805922
0.0	0.5780355	0.5645963	0.57595366	0.56898504	0.55737376	0.5777718	0.5767894	0.5747323	0.56613505	0.58035326
0.0	0.5770301	0.5670368	0.57546574	0.56852174	0.55953366	0.5786017	0.5757208	0.575011	0.56569433	0.58214074
0.0	0.57685524	0.5638118	0.57511044	0.56903034	0.56010467	0.577556	0.5758012	0.57472944	0.5659154	0.58135
0.0	0.010575566	0.048972003	0.009001787	0.06453797	0.008521897	0.037722226	0.019573094	0.07007096	0.0076848795	0.086290784
0.0	0.019582018	0.022015698	0.011056398	0.17878146	0.006708428	0.041099373	0.020529956	0.11088521	0.015540154	0.021975692
0.0	0.5858823	0.5730164	0.578964	0.5799905	0.5629687	0.58178353	0.5781395	0.5817657	0.5719616	0.5847571
0.0	0.5779291	0.5645342	0.576464	0.56908756	0.5618854	0.57800806	0.5771162	0.57128614	0.56622505	0.58264434
0.0	0.5891012	0.5763581	0.5827042	0.5847426	0.56533426	0.58326346	0.57858384	0.58623046	0.5745717	0.5854193
0.0	0.5891244	0.5758713	0.58172804	0.58378226	0.563661	0.5832638	0.5773535	0.5863067	0.57393473	0.5868882
0.0	0.5864036	0.57350516	0.5801564	0.5810521	0.5643868	0.5821074	0.5771814	0.58363307	0.5723742	0.5853427
0.0	0.019632185	0.022124913	0.011133321	0.18001936	0.006739682	0.04118971	0.020663109	0.11110336	0.015660724	0.022069683
0.0	0.035834935	0.12646984	0.009644864	0.33867645	0.0075996784	0.058455054	0.025183616	0.07729526	0.021750774	0.10719923
0.0	0.0001777226	0.0059920372	0.019100383	0.044074614	0.00012930072	0.034316435	0.01908722	8.8353794e-05	1.1347959e-05	2.7421045e-05
0.0	0.5773456	0.5661976	0.57736325	0.5682984	0.56068003	0.5760439	0.5768718	0.57530046	0.56681114	0.583039
0.0	0.02253475	0.040568076	0.011854238	0.038706202	0.015920512	0.04877421	0.017216787	0.04782555	0.0076891906	0.031315852
0.0	0.58014816	0.56840974	0.57938504	0.57287246	0.56208384	0.5778211	0.57667476	0.57616884	0.56657165	0.5828082
0.0	0.055179045	0.8199017	0.096180424	0.9742848	0.013450287	0.7433679	0.08508824	0.968435	0.070130885	0.8226546
0.0	0.0824591	0.8957495	0.026616268	0.9925298	0.02417067	0.13690835	0.028206801	0.78539944	0.067567766	0.5209244
0.0	0.5857302	0.5731271	0.5825803	0.5841835	0.5660301	0.5834811	0.57990056	0.58502054	0.5745836	0.5866354
0.0	0.57806265	0.56582	0.5776679	0.56674623	0.56094843	0.5762678	0.5772816	0.57404274	0.5660375	0.5819785
0.0	0.5774397	0.56616944	0.57727724	0.5670524	0.5612874	0.5766682	0.5773875	0.5744202	0.5651728	0.5811264
0.0	0.5862469	0.574217	0.5826922	0.5831826	0.5664932	0.58171165	0.58014977	0.5836165	0.57439065	0.5852016
0.0	0.5782981	0.5668069	0.5776032	0.56795794	0.5610394	0.57702935	0.577454	0.5760771	0.5652746	0.5823095
0.0	0.58055633	0.5676266	0.5783259	0.5728302	0.5616686	0.5781912	0.57756805	0.57607657	0.56561667	0.583226
0.0	0.57860905	0.56757694	0.5797419	0.57038283	0.5617728	0.5779922	0.5764897	0.57441443	0.5669426	0.5831211
0.0	0.021678146	0.071353845	0.012327574	0.047327116	0.010130417	0.049820356	0.018134778	0.0859012	0.016654221	0.02959681
0.0	0.5878673	0.57357824	0.5813005	0.58130056	0.5654482	0.58183634	0.57891333	0.5833503	0.5719882	0.58459496
0.0	0.5790576	0.56725794	0.57677233	0.5682512	0.5616913	0.57760096	0.5769501	0.5736358	0.56402373	0.5827361
0.0	0.01914573	0.032802574	0.018863313	0.012049004	0.017520668	0.022709098	0.0070422823	0.107656695	0.0062368866	0.015833477
0.0	0.587911	0.5746283	0.58251995	0.5849192	0.5653023	0.5815234	0.57964957	0.5835107	0.57271653	0.5846662
0.0	0.58768463	0.57492167	0.5825638	0.58506864	0.56544346	0.58102536	0.57898474	0.5845692	0.5723709	0.5845501
0.0	0.58699393	0.5744462	0.5825484	0.58350104	0.566461	0.5825007	0.57969415	0.5848674	0.57443583	0.58507955
0.0	0.5785745	0.5661698	0.5761433	0.56902474	0.5602975	0.57754654	0.57466054	0.57416856	0.5654009	0.5791904
0.0	0.5868386	0.5743597	0.58250463	0.5840112	0.5661761	0.5827235	0.5802378	0.58327025	0.57459754	0.58541423
0.0	0.587366	0.5728748	0.5815687	0.5828367	0.5659846	0.58245516	0.5794048	0.5845365	0.57450783	0.585904
0.0	0.011094937	0.086092465	0.012017141	0.06637764	0.014477853	0.08707685	0.015983328	0.0699872	0.008299252	0.0001539101
0.0	0.57969165	0.5683203	0.57907504	0.57170135	0.5628965	0.57839245	0.5763961	0.57584625	0.5673682	0.5847918
0.0	0.5791392	0.568679	0.57891315	0.56958103	0.5621164	0.5785824	0.5786865	0.5757251	0.5658378	0.58387786
0.0	0.5785436	0.56572443	0.57500726	0.56697476	0.56116104	0.57649827	0.575831	0.576769	0.56579804	0.5827988
0.0	0.5864579	0.5738813	0.5788408	0.58105916	0.5633874	0.58211184	0.5781422	0.58142453	0.5716379	0.58535945
0.0	0.5789011	0.5667522	0.5782391	0.5691627	0.5618771	0.5786216	0.57758933	0.57475686	0.5674495	0.5826237
0.0	0.016813947	0.18684405	0.01230198	0.07129523	0.015695676	0.03333416	6.3238906e-05	0.09637979	0.010639147	0.049972296
0.0	0.5783302	0.56772685	0.57614595	0.5680184	0.56042206	0.57696813	0.57560635	0.5745094	0.56588036	0.5789999
0.0	0.5885226	0.57633203	0.5818435	0.5843164	0.56525886	0.5824095	0.57880944	0.585908	0.57418305	0.5851242
0.0	0.5881225	0.57590425	0.5820017	0.58442384	0.56532854	0.5829575	0.57984626	0.5864942	0.574267	0.58651614
0.0	0.5848176	0.5743895	0.57965183	0.5805402	0.56339574	0.581436	0.5781454	0.582192	0.57262963	0.5852161
0.0	0.5775513	0.56392807	0.5769617	0.56788796	0.5602169	0.57742053	0.57670194	0.57433933	0.5661976	0.580702
0.0	0.5789211	0.5653329	0.57591885	0.5691529	0.5603488	0.5769795	0.57545686	0.57373387	0.5660267	0.58106315
0.0	0.5779576	0.56535435	0.5761899	0.56728756	0.5601812	0.57735205	0.5770114	0.57377994	0.5661032	0.58010393
0.0	0.5785839	0.5656524	0.57658625	0.56863284	0.5603119	0.57768226	0.5756177	0.5738396	0.5663108	0.5808794
0.0	0.5779419	0.5647135	0.5763051	0.5680233	0.56021607	0.5775009	0.5763352	0.5753138	0.5656006	0.578945
0.0	0.5781887	0.5642631	0.5758774	0.5675487	0.56023437	0.57698226	0.57621056	0.57313585	0.56464237	0.5809661
0.0	0.57790095	0.56530863	0.57608265	0.56870806	0.5607181	0.577988	0.5760225	0.57540715	0.56653786	0.57971305
0.0	0.5776043	0.5641858	0.57444084	0.56831646	0.56057835	0.57641625	0.5766084	0.5747246	0.5654102	0.58153373
0.0	0.5786733	0.56447786	0.5763778	0.5691443	0.5607391	0.577596	0.57626706	0.5752132	0.56589335	0.5807673
0.0	0.5782655	0.5652913	0.57638276	0.56840795	0.56030256	0.57750547	0.5769611	0.5740826	0.56640977	0.5796253
0.0	0.5788209	0.56528467	0.57646644	0.5690329	0.55945057	0.5779926	0.5735212	0.57599914	0.56612515	0.58100444
0.0	0.5786032	0.564381	0.576526	0.5683151	0.5602539	0.57777846	0.57682586	0.5750592	0.56537867	0.58137476
0.0	0.5785459	0.5651453	0.5768423	0.5694518	0.5605649	0.5779894	0.5771612	0.5746906	0.56614804	0.5807014
0.0	0.57795686	0.5646945	0.5754663	0.56806695	0.5605091	0.5774285	0.57639146	0.5742027	0.5660864	0.5813452
0.0	0.57854414	0.56543446	0.5758594	0.56920636	0.5589643	0.5783837	0.576093	0.5761413	0.5661763	0.5809171
0.0	0.5761147	0.56468016	0.5759477	0.56831473	0.559849	0.57785684	0.5748016	0.5738435	0.5653723	0.58084494
0.0	0.57793075	0.5643646	0.57562953	0.56725454	0.55973417	0.57756287	0.5762831	0.5743833	0.5655348	0.58129644
0.0	0.5772575	0.56471336	0.5765728	0.56622195	0.5600046	0.577853	0.57611376	0.5750917	0.56570435	0.5808704
0.0	0.5782524	0.56765914	0.57583034	0.5683063	0.55929536	0.5777504	0.57547355	0.57369196	0.5655516	0.58163786
0.0	0.5781596	0.56732684	0.57692635	0.56929064	0.5599461	0.57687825	0.57734114	0.5735517	0.56687385	0.5830294
0.0	0.5779031	0.56748384	0.57702774	0.5688076	0.55990815	0.5762871	0.57655925	0.5746121	0.5662782	0.5822371
0.0	0.5870414	0.5734285	0.5808232	0.580783	0.56527364	0.58192205	0.5788477	0.5835574	0.57216007	0.58556914
0.0	0.58714813	0.57413256	0.5808452	0.5807135	0.5652596	0.5819118	0.5771379	0.583496	0.571678	0.5854979
0.0	0.5871982	0.5733193	0.57956535	0.5814135	0.5654879	0.5819844	0.57720804	0.5840791	0.5715687	0.58487725
0.0	0.57778484	0.5663058	0.5770184	0.56803775	0.56078976	0.5771307	0.5749945	0.5748347	0.563037	0.5810879
0.0	0.5850217	0.57288796	0.5812861	0.58021337	0.56260836	0.5804426	0.57637453	0.58188426	0.5697016	0.5837591
0.0	0.57965064	0.56688225	0.57696116	0.56906164	0.5624481	0.57875067	0.57727	0.5745925	0.5669962	0.5824867
0.0	0.57787985	0.56627816	0.5763438	0.5681506	0.5611546	0.578732	0.5768433	0.57416624	0.56512177	0.58312327
0.0	0.57847667	0.5675699	0.57710004	0.56807184	0.5594312	0.5774085	0.5764313	0.5733952	0.5661037	0.57942325
0.0	0.027292542	0.15217942	0.014553561	0.2726421	0.008389628	0.05700623	0.016082775	0.14691238	0.022067575	0.09727347
0.0	0.01970749	0.022040186	0.011112677	0.1774113	0.0067218747	0.040961515	0.02066365	0.11166806	0.015914202	0.02214977
0.0	0.027328918	0.15255943	0.014460561	0.273884	0.008388204	0.05750983	0.01606091	0.1452224	0.021960469	0.096533485
0.0	0.026494132	0.042040095	0.012424733	0.02331823	0.014308555	0.041027386	0.022226138	0.42817676	0.010959402	0.030859949
0.0	0.57820904	0.56675154	0.57485306	0.5679089	0.55862767	0.5776848	0.57526726	0.5715068	0.5652719	0.58107084
0.0	0.02225567	0.041825656	0.012616102	0.026765388	0.012316954	0.04606962	0.018208036	0.050432175	0.009376618	0.036684882
0.0	0.015581636	0.175881	0.013313898	0.11645279	0.010979696	0.026132595	0.02624673	0.053780433	0.029734703	0.03958064
0.0	0.01818535	0.09366027	0.0075250724	0.097065754	0.011418387	0.04453144	0.019301884	0.05238867	0.01050729	0.07186993
0.0	0.57864606	0.5653924	0.57629937	0.5683008	0.5608715	0.57549816	0.5753019	0.5705896	0.5653489	0.5805632
0.0	0.57861984	0.5658562	0.5770861	0.5678611	0.56120384	0.57865286	0.57732785	0.5756318	0.56672806	0.58279175
0.0	0.57861984	0.5658562	0.5770861	0.5678611	0.56120384	0.57865286	0.57732785	0.5756318	0.56672806	0.58279175
0.0	0.5778254	0.56744003	0.5761411	0.568205	0.5616841	0.57773846	0.57633543	0.57527906	0.56687254	0.5811067
0.0	0.5776491	0.56629467	0.5739252	0.56712747	0.56152445	0.57604146	0.57423717	0.57142	0.5655779	0.5799019
0.0	0.5765203	0.5664766	0.57472503	0.5673761	0.5610231	0.5782331	0.576229	0.57519853	0.5666195	0.5823379
0.0	0.57738656	0.5662737	0.5753707	0.5696325	0.55958664	0.57727957	0.5738645	0.5709006	0.56568795	0.58065116
0.0	0.5772385	0.5674264	0.5757638	0.5668506	0.5608752	0.57635915	0.57488513	0.5749765	0.5660447	0.5810737
0.0	0.026555505	0.0420381	0.01245099	0.023398966	0.014338325	0.04104917	0.022234429	0.42797592	0.010987565	0.030744763
0.0	0.5780572	0.5657559	0.57692426	0.56737846	0.56061107	0.57706565	0.575547	0.5709569	0.5656946	0.5799909
0.0	0.5791058	0.56708163	0.5762812	0.56793576	0.560836	0.5759653	0.5770634	0.57391924	0.5663419	0.5816433
0.0	0.020140238	0.08021107	0.012520395	0.08710966	0.008867742	0.04422174	0.02653353	0.075730816	0.018900592	0.05646521
0.0	0.5780268	0.56696916	0.57482123	0.5685153	0.5590938	0.57731605	0.5754746	0.5706216	0.56602025	0.58052045
0.0	0.57831514	0.5670755	0.5768496	0.5682573	0.55923104	0.5783369	0.5765208	0.5748117	0.566457	0.58096117
0.0	0.019678392	0.0924968	0.009348893	0.044381686	0.010085454	0.06271217	0.012733548	0.06416022	0.014120442	0.057638045
0.0	0.57851654	0.56621325	0.576092	0.5681814	0.5602477	0.57790124	0.5767186	0.5746864	0.565969	0.58161736
0.0	0.024505898	0.06817722	0.019030834	0.05308234	0.010034458	0.04789685	0.016950656	0.14078563	0.018732559	0.0441101
0.0	0.024505898	0.06817722	0.019030834	0.05308234	0.010034458	0.04789685	0.016950656	0.14078563	0.018732559	0.04411011
0.0	0.02018867	0.0799971	0.012546976	0.087226756	0.008874567	0.04422022	0.026563821	0.07560815	0.018914027	0.05650104
0.0	0.57821244	0.56720316	0.574975	0.5678927	0.55994666	0.5773681	0.57512194	0.5740585	0.56606454	0.5819277
0.0	0.5776814	0.56695116	0.57501525	0.5668146	0.56018424	0.57777107	0.57471466	0.5752399	0.5663982	0.5807387
0.0	0.57671285	0.5664315	0.57638794	0.5677585	0.56086975	0.57763463	0.57649106	0.57225335	0.5662713	0.58065563
0.0	0.5854898	0.5730115	0.5810332	0.5789157	0.56282586	0.58223224	0.57756436	0.58126056	0.5712684	0.5837404
0.0	0.58662504	0.5737068	0.5792967	0.57862926	0.5647342	0.5820872	0.57713073	0.5828236	0.5727102	0.58442616
0.0	0.57876515	0.56541705	0.57737267	0.56717986	0.5607546	0.5786589	0.5778156	0.57442164	0.5666923	0.5829257
0.0	0.5860736	0.5737383	0.58043545	0.5840443	0.5653312	0.5828079	0.57744807	0.5842165	0.57504666	0.5868112
0.0	0.578119	0.56648755	0.57685727	0.5678462	0.5612147	0.5772804	0.57595736	0.5739653	0.5659089	0.5816164
0.0	0.5788038	0.56554383	0.5751685	0.5679181	0.56096494	0.5774331	0.5737925	0.57450145	0.56549776	0.58335084
0.0	0.57744586	0.5667106	0.57584816	0.5679521	0.56023407	0.5770395	0.57533896	0.5747211	0.5659469	0.5810301
0.0	0.57947963	0.56615734	0.5768664	0.56836665	0.5615543	0.5773184	0.5751681	0.57321465	0.5664262	0.5827904
0.0	0.57873034	0.5660549	0.57695806	0.5678397	0.56137913	0.5769376	0.5761548	0.5733141	0.5655913	0.5828867
0.0	0.578016	0.5674273	0.5753135	0.5684476	0.5609395	0.57788724	0.5774694	0.57617587	0.5668253	0.5821189
0.0	0.57920486	0.5678628	0.57818925	0.57022834	0.56268436	0.5797645	0.5775383	0.5744931	0.56977946	0.58320093
0.0	0.58439696	0.5730323	0.58040226	0.57782686	0.5640418	0.5819401	0.5779731	0.58286023	0.5709364	0.5847743
0.0	0.5813042	0.5686739	0.5770886	0.5730755	0.56183946	0.57974446	0.5769127	0.57778376	0.56809944	0.58447343
0.0	0.5787889	0.56709254	0.5783688	0.5715459	0.5619642	0.5789023	0.57841724	0.57589304	0.5692165	0.5835428
0.0	0.58538425	0.5729742	0.58074987	0.5822	0.56482774	0.58266014	0.57986295	0.5836367	0.5741371	0.58581823
0.0	0.5848072	0.5723993	0.58031094	0.57972866	0.56432176	0.5818669	0.57753795	0.58150476	0.57172376	0.58427584
0.0	0.020399518	0.12235159	0.017228909	0.05451087	0.015260677	0.041103948	0.020801285	0.05020636	0.01750025	0.03864525
0.0	0.5780784	0.5659798	0.5763386	0.5670751	0.5595438	0.57537085	0.57492536	0.573634	0.5646988	0.5810893
0.0	0.57917774	0.56683075	0.5737305	0.56743443	0.55995214	0.57748926	0.5757616	0.5752989	0.56587493	0.58146834
0.0	0.57800865	0.5668565	0.57482135	0.56793857	0.55942136	0.57742876	0.575474	0.5717266	0.5646475	0.5820795
0.0	0.57861984	0.5658562	0.5770861	0.5678611	0.56120384	0.57865286	0.57732785	0.5756318	0.56672806	0.58279175
0.0	0.5776326	0.56712466	0.5774147	0.5695733	0.56097645	0.57875174	0.5774376	0.5771752	0.5670736	0.58322674
0.0	0.5778023	0.5655271	0.5771467	0.5675308	0.560515	0.5781309	0.5781952	0.57393533	0.5662782	0.58300805
0.0	0.5775241	0.5668085	0.5755036	0.56851923	0.5617308	0.57775176	0.57782155	0.5760662	0.56540495	0.58227783
0.0	0.57773376	0.5659882	0.5785865	0.5690906	0.5609875	0.5782068	0.57838255	0.57531816	0.5666409	0.5826217
0.0	0.028219786	0.09246006	0.012276235	0.066285826	0.013565455	0.048738513	0.017126687	0.0650028	0.012575934	0.018971423
0.0	0.58562154	0.5722441	0.5823639	0.5834126	0.5659248	0.58228755	0.57876456	0.58406097	0.5743968	0.58567566
0.0	0.5857155	0.5740799	0.5830373	0.58259827	0.5646571	0.5832488	0.5798041	0.58498544	0.5746113	0.58676094
0.0	0.017792195	0.040050466	0.014293558	0.14363784	0.011459572	0.032120448	0.014436334	0.034320828	0.0070926393	0.040809724
0.0	0.57732487	0.56586206	0.5752673	0.56760305	0.56049615	0.5774213	0.57476795	0.57474023	0.56512356	0.58156085
0.0	0.5781279	0.56493455	0.5758325	0.5669968	0.55964875	0.5774176	0.5763379	0.57590276	0.56620675	0.5815425
0.0	0.5780551	0.5647177	0.57681715	0.56627893	0.56072706	0.57577896	0.57533264	0.5727238	0.56523633	0.5806058
0.0	0.57847065	0.56695807	0.57517153	0.5686777	0.5610447	0.57617784	0.57567996	0.5746913	0.56500745	0.5813677
0.0	0.5760467	0.567578	0.57661396	0.56723547	0.5607913	0.5763873	0.5755534	0.57453877	0.56461924	0.5809537
0.0	0.5784807	0.5653511	0.57730126	0.5661656	0.55964386	0.5769007	0.5760213	0.57563126	0.5643018	0.58143514
0.0	0.5783466	0.5679231	0.5762837	0.5669096	0.56128865	0.57745415	0.57777005	0.5738359	0.5658034	0.5812574
0.0	0.5861803	0.5733405	0.5807251	0.5803218	0.563124	0.58172673	0.5783179	0.5812257	0.5720844	0.58471733
0.0	0.586301	0.57274497	0.5784954	0.57942975	0.5649427	0.5815548	0.5781207	0.58314735	0.5728737	0.5838779
0.0	0.5782453	0.56734616	0.5761176	0.5683523	0.56126326	0.5778786	0.5766359	0.57455975	0.56478924	0.5820488
0.0	0.5779375	0.56611377	0.57722706	0.5674814	0.56026393	0.57821953	0.5752169	0.57509357	0.56406265	0.58237225
0.0	0.5771842	0.56607914	0.57759464	0.56783766	0.5611803	0.57695484	0.5777913	0.57417876	0.56261647	0.58060056
0.0	0.57807904	0.56756806	0.5772248	0.5675276	0.5619801	0.57802737	0.575182	0.572384	0.5650685	0.5822705
0.0	0.5780198	0.5665775	0.5758924	0.5675841	0.5596366	0.57750607	0.57704747	0.57408196	0.56351244	0.57951546
0.0	0.57710063	0.5678045	0.5752193	0.56717104	0.5601302	0.5780303	0.57707983	0.5750657	0.5658832	0.57787764
0.0	0.57834095	0.567686	0.57785004	0.5689795	0.5616281	0.57701635	0.577611	0.5729876	0.5654867	0.5821046
0.0	0.577161	0.5641742	0.57655305	0.56732476	0.5611896	0.5765332	0.5768119	0.5736151	0.56545514	0.58083737
0.0	0.5804078	0.565376	0.5768851	0.5690883	0.56112456	0.5772352	0.5773109	0.571592	0.56554943	0.58222973
0.0	0.5787986	0.56634027	0.5769651	0.56691515	0.5601369	0.5776108	0.57730174	0.5738794	0.56634367	0.5825115
0.0	0.57851124	0.5659322	0.5768588	0.5644387	0.56127566	0.57735276	0.5777723	0.57399577	0.56550866	0.58224964
0.0	0.5782495	0.5675365	0.5767613	0.56648767	0.5590942	0.5779195	0.5776406	0.57388335	0.5666526	0.5831202
0.0	0.57758486	0.5662972	0.5752848	0.5662203	0.5610611	0.5767459	0.5762432	0.5728918	0.5659316	0.5818017
0.0	0.5894849	0.57521105	0.58192843	0.5849625	0.56565666	0.5822856	0.5789942	0.5865032	0.57371974	0.58768594
0.0	0.58523995	0.5720851	0.58014774	0.5807002	0.56495476	0.580985	0.57827693	0.5835617	0.5720917	0.5851429
0.0	0.5784003	0.56585073	0.5766473	0.568519	0.55949193	0.57776105	0.57714653	0.5745026	0.56449723	0.5794794
0.0	0.5783652	0.5658048	0.57673997	0.56635565	0.5595114	0.5779222	0.577214	0.57502466	0.56469405	0.58187693
0.0	0.5781725	0.56623507	0.5732076	0.56757456	0.5611991	0.57708204	0.5774614	0.5736603	0.5644701	0.5827796
0.0	0.5772846	0.56587744	0.5773495	0.5686681	0.5609486	0.5776908	0.5760693	0.5742248	0.5660488	0.58214194
0.0	0.5784334	0.56522954	0.57501745	0.5656597	0.56048805	0.57753783	0.57735074	0.5743725	0.5665606	0.58316356
0.0	0.57819396	0.5669137	0.57733077	0.56798923	0.5602733	0.57768446	0.57746583	0.574061	0.56709594	0.58164877
0.0	0.5782638	0.5661845	0.5767646	0.5665131	0.5603956	0.57733107	0.57739204	0.5744256	0.5662986	0.58125246
0.0	0.5858329	0.5729163	0.58119154	0.58050716	0.563486	0.5820561	0.57860935	0.58265793	0.5725079	0.5856926
0.0	0.5788853	0.56671554	0.5760444	0.56849957	0.5613113	0.576327	0.57749474	0.5744376	0.5664265	0.5817486
0.0	0.5784585	0.56603646	0.5771708	0.56888235	0.55986434	0.5777786	0.5768593	0.5731987	0.5640562	0.5811769
0.0	0.57757604	0.56695527	0.5774829	0.5697548	0.5591561	0.57689935	0.5769998	0.57364774	0.56566083	0.5817556
0.0	0.5775333	0.56436443	0.576918	0.5673949	0.55971146	0.5778673	0.57671046	0.57270443	0.56558365	0.5797261
0.0	0.5771544	0.5658945	0.57662547	0.5672718	0.55998665	0.5756804	0.5774919	0.57428396	0.5648313	0.5814952
0.0	0.579103	0.5668752	0.5769672	0.5671708	0.56154424	0.5776936	0.5751204	0.57320344	0.56575376	0.58191776
0.0	0.5784633	0.5652028	0.5775006	0.56646216	0.5614733	0.5783121	0.5748729	0.57421887	0.56556547	0.58006614
0.0	0.5781076	0.5659659	0.57718265	0.56641006	0.5608447	0.57762164	0.5737774	0.57262313	0.5643644	0.58220696
0.0	0.5894616	0.5766032	0.58253586	0.58495003	0.56412226	0.5825338	0.57827806	0.5861054	0.57422394	0.5866654
0.0	0.5781393	0.56712115	0.5768522	0.5678224	0.56197035	0.57736707	0.57735133	0.5756333	0.5660131	0.5803075
0.0	0.57904357	0.5671403	0.57753426	0.5672491	0.5612745	0.5766834	0.57651556	0.5766036	0.56599796	0.58226675
0.0	0.5785809	0.56532156	0.57737195	0.5687631	0.56087387	0.5779343	0.57557684	0.5752134	0.56590706	0.5820279
0.0	0.5786844	0.5669257	0.5772421	0.5667972	0.5597702	0.5771063	0.5747934	0.574484	0.5657895	0.5823743
0.0	0.57947695	0.5676032	0.5776134	0.5706542	0.5620853	0.57869935	0.5773682	0.57662064	0.5689798	0.5848378
0.0	0.5779831	0.56708497	0.5761757	0.5695605	0.56220806	0.57912385	0.57640094	0.5747302	0.5689761	0.5844146
0.0	0.5777425	0.5676366	0.5794959	0.57098997	0.56138194	0.5782931	0.5779276	0.5765513	0.568777	0.58373135
0.0	0.5852059	0.5728012	0.58083636	0.58105844	0.56332886	0.5808571	0.57701665	0.5842919	0.57231736	0.58471465
0.0	0.5852059	0.5728012	0.58083636	0.58105844	0.56332886	0.5808571	0.57701665	0.5842919	0.57231736	0.58471465
0.0	0.5789117	0.5670849	0.5762591	0.5691374	0.55984014	0.57688063	0.57572764	0.57225996	0.56645626	0.5815386
0.0	0.03871012	0.50240046	0.022002406	0.3313498	0.016129844	0.1132387	0.02345749	0.11426484	0.028013421	0.27717507
0.0	0.04237733	0.4686921	0.021917628	0.35546905	0.016914668	0.075655356	0.02247163	0.10909382	0.03526066	0.26138967
0.0	0.5790281	0.5664141	0.5762964	0.56863475	0.55969584	0.577003	0.5766822	0.5731289	0.56505877	0.5816975
0.0	0.5870644	0.5745506	0.58256036	0.58262277	0.56523186	0.5832537	0.57976	0.58564895	0.5724395	0.58701366
0.0	0.5851621	0.5735684	0.58161175	0.5829271	0.56430554	0.5834238	0.5785357	0.5842126	0.57409334	0.58696616
0.0	0.58601177	0.57461125	0.58215296	0.5844348	0.56600606	0.5832182	0.5800184	0.5843052	0.57460743	0.5876278
0.0	0.57894284	0.56414026	0.57615185	0.5665148	0.56120944	0.5765078	0.57644564	0.57307345	0.563452	0.58192253
0.0	0.5783336	0.56540155	0.5755944	0.5682045	0.5595142	0.5775576	0.5746851	0.57226324	0.5660078	0.58034456
0.0	0.57887673	0.5652542	0.5762426	0.5663053	0.56112516	0.57758176	0.57759553	0.57366467	0.5635585	0.5826084
0.0	0.5784004	0.5664927	0.5770093	0.56877965	0.561054	0.57748544	0.5774438	0.57450306	0.56536674	0.5810184
0.0	0.58787054	0.5765956	0.58345604	0.58702505	0.5662893	0.58397335	0.5797978	0.5871525	0.5765154	0.5878458
0.0	0.58787054	0.5765956	0.58345604	0.58702505	0.5662893	0.58397335	0.5797978	0.5871525	0.5765154	0.5878458
0.0	0.57703555	0.5647652	0.5776434	0.56824166	0.5602314	0.57855886	0.5769903	0.57168686	0.5660544	0.58208466
0.0	0.5785128	0.56663805	0.57747513	0.569886	0.56017196	0.576815	0.5753308	0.57205796	0.5659324	0.5813928
0.0	0.57876456	0.5669243	0.57615644	0.5685143	0.5604091	0.57620853	0.5768197	0.5738209	0.5657137	0.5826013
0.0	0.5778852	0.5662581	0.5775036	0.5679158	0.56155914	0.5756285	0.5772896	0.57456815	0.5648947	0.5822505
0.0	0.58079475	0.56927127	0.57854503	0.57407194	0.5626486	0.57851684	0.57741493	0.5798219	0.5675043	0.584402
0.0	0.031279065	0.38384727	0.02253139	0.19862473	0.013455054	0.04096554	0.0142389545	0.26041833	0.019014576	0.106911205
0.0	0.0143108545	0.075796865	0.014760845	0.050721675	0.013730086	0.047142178	0.016845876	0.040239297	0.010032857	0.054571804
0.0	0.021135665	0.05467516	0.00015603086	0.03482308	0.012798277	0.05825016	0.020719923	0.00036195823	0.022876268	0.03919194
0.0	0.5848612	0.5732163	0.5808203	0.5782407	0.5636508	0.5820565	0.5775066	0.5823968	0.5715552	0.58507466
0.0	0.57845706	0.5668728	0.5757839	0.5694614	0.5601108	0.57651913	0.57379425	0.57157594	0.56602407	0.58180916
0.0	0.5770914	0.56738967	0.57395273	0.5667668	0.5603906	0.5787081	0.57784915	0.57367986	0.5658115	0.5814762
0.0	0.5784864	0.5665341	0.5766297	0.56663275	0.56179845	0.5765776	0.5772972	0.5743212	0.5657255	0.581838
0.0	0.5864746	0.5720517	0.58040434	0.5813091	0.56303257	0.5825568	0.578554	0.58288866	0.5709797	0.5852102
0.0	0.57929766	0.56601304	0.5763153	0.5691633	0.5600472	0.57767016	0.5764309	0.5733973	0.56507856	0.5822489
0.0	0.5799025	0.56474024	0.57585365	0.56941175	0.56123793	0.5771765	0.5764023	0.5750711	0.5649825	0.5796422
0.0	0.021286746	0.061299156	0.010896241	0.021273006	0.010326578	0.024720075	0.022781905	0.09504719	0.011079394	0.033946287
0.0	0.01682718	0.08243861	0.015163123	0.022231096	0.015406091	0.047149118	0.018440476	0.037043225	0.007465747	0.038096152
0.0	0.020983275	0.06044529	0.010738256	0.020729035	0.010163871	0.02436118	0.022725381	0.094024435	0.010944056	0.033689395
0.0	0.016809603	0.08251894	0.015145921	0.022281516	0.015374939	0.047118388	0.018405123	0.037032813	0.007467044	0.038018096
0.0	0.5791785	0.5679623	0.5795894	0.571707	0.56173605	0.579425	0.577112	0.57739556	0.5680688	0.58446205
0.0	0.5780796	0.568361	0.57652974	0.5672741	0.56026024	0.5759903	0.57691497	0.5753707	0.5644462	0.5806813
0.0	0.5780606	0.56703126	0.5755396	0.5673273	0.5595554	0.5756168	0.5772972	0.5743259	0.566608	0.5835333
0.0	0.58545685	0.57353115	0.58062714	0.5806558	0.5639722	0.5821084	0.57834214	0.5833316	0.5707224	0.5831288
0.0	0.5783437	0.5676941	0.5767245	0.5670807	0.5595098	0.5782943	0.57723016	0.5757079	0.5659456	0.58161587
0.0	0.585436	0.5729418	0.580414	0.5790676	0.5636267	0.58027375	0.5785112	0.58201224	0.5727579	0.5850836
0.0	0.5774015	0.5651964	0.574924	0.5695184	0.5599708	0.5763023	0.5771741	0.5745039	0.5641296	0.5809851
0.0	0.5772002	0.5642842	0.5756425	0.5672469	0.55905306	0.57820547	0.57654554	0.5741471	0.56559664	0.5795385
0.0	0.5779106	0.56603974	0.57696927	0.56788427	0.5599313	0.5775148	0.57651013	0.5724258	0.5655297	0.58322376
0.0	0.57825184	0.5673146	0.57503885	0.5677554	0.56000906	0.57797277	0.5770343	0.5733569	0.5649745	0.58239824
0.0	0.58917344	0.57576203	0.58316976	0.58661497	0.566	0.58408487	0.5800597	0.5862688	0.57626605	0.58813447
0.0	0.58917344	0.57576203	0.58316976	0.58661497	0.566	0.58408487	0.5800597	0.5862688	0.57626605	0.58813447
0.0	0.57690483	0.5675455	0.5767744	0.56548154	0.56164134	0.5782994	0.57808614	0.5755097	0.5663316	0.5807866
0.0	0.5892216	0.5766579	0.5834441	0.58670366	0.5664005	0.5838633	0.57975274	0.5864249	0.5758536	0.58741367
0.0	0.5892216	0.5766579	0.5834441	0.58670366	0.5664005	0.5838633	0.57975274	0.5864249	0.5758536	0.58741367
0.0	0.585539	0.5724724	0.5795252	0.57977194	0.5643264	0.58227044	0.5771964	0.58272433	0.57128096	0.5847578
0.0	0.57853967	0.56522185	0.5772343	0.5677037	0.5600168	0.5782339	0.5757887	0.5732096	0.5656882	0.58185774
0.0	0.57833076	0.56475097	0.5772681	0.5673815	0.5597878	0.5767883	0.57654303	0.5740774	0.5654721	0.5826753
0.0	0.5892777	0.5757435	0.5829136	0.58673984	0.5657341	0.5841579	0.5793185	0.58686674	0.5765139	0.5878928
0.0	0.5892777	0.5757435	0.5829136	0.58673984	0.5657341	0.5841579	0.5793185	0.58686674	0.5765139	0.5878928
0.0	0.57878876	0.5676277	0.5769673	0.56770515	0.5604178	0.5772504	0.5762589	0.5745877	0.5636377	0.58191067
0.0	0.5791453	0.56683195	0.5767246	0.5679844	0.5613755	0.576518	0.57725185	0.574564	0.5648901	0.5827983
0.0	0.57990754	0.56685597	0.5763654	0.568537	0.56206566	0.5765452	0.5773238	0.57323855	0.5657375	0.5835226
0.0	0.5784473	0.5673682	0.57720935	0.5668322	0.56130177	0.5776864	0.57549554	0.5734801	0.5650389	0.5801104
0.0	0.5773787	0.565683	0.5763363	0.56764907	0.5610207	0.5777313	0.57684284	0.5736455	0.5656534	0.58135504
0.0	0.57841635	0.5657163	0.57716	0.56725013	0.56174153	0.5771666	0.5755354	0.5756381	0.5643387	0.58138645
0.0	0.5788435	0.5665465	0.57736146	0.5685562	0.55993736	0.57780206	0.5777062	0.5748114	0.5662222	0.58176035
0.0	0.5787473	0.5665754	0.57821417	0.5671372	0.5614959	0.57803684	0.5758785	0.57186025	0.56654763	0.5826124
0.0	0.5796924	0.5657691	0.5777106	0.56819755	0.5606352	0.5770832	0.57481337	0.5747314	0.5676923	0.58107966
0.0	0.5763134	0.56662786	0.57716656	0.568821	0.56082696	0.5772965	0.5760692	0.57377094	0.5663292	0.58311844
0.0	0.5771872	0.5668013	0.57614636	0.5673119	0.56044245	0.5777762	0.5771538	0.57322115	0.5642613	0.58221143
0.0	0.5786619	0.56612754	0.5762786	0.5661516	0.56042945	0.5775396	0.57730615	0.5750204	0.5661606	0.581371
0.0	0.57821953	0.5675296	0.5772521	0.5688649	0.5615017	0.5777527	0.57706577	0.57583433	0.56457126	0.58146787
0.0	0.57894343	0.56596166	0.57746047	0.5669789	0.5617272	0.57694614	0.5773664	0.57447577	0.5656621	0.5830324
0.0	0.5788413	0.56692684	0.57637894	0.56612104	0.5614898	0.57609814	0.57583505	0.57464105	0.56556064	0.5812763
0.0	0.5789269	0.56788325	0.57735795	0.5693141	0.55981565	0.5773475	0.57519615	0.57593834	0.5661763	0.5811508
0.0	0.57773906	0.56684846	0.57728946	0.5656222	0.56062496	0.5772594	0.5755483	0.5750949	0.56495947	0.5807621
0.0	0.57853675	0.5674923	0.5776065	0.57069707	0.5607591	0.5762664	0.5762092	0.5741176	0.56522095	0.58218944
0.0	0.578692	0.56778216	0.5776112	0.5702693	0.56272197	0.5797191	0.576825	0.5766459	0.56900775	0.5827183
0.0	0.5796687	0.56796056	0.57877773	0.57135385	0.5619392	0.5793372	0.5777532	0.5756704	0.567125	0.5838557
0.0	0.57893986	0.5674835	0.57746345	0.57053167	0.56317765	0.57952493	0.577373	0.57665443	0.57005304	0.5841101
0.0	0.5867139	0.57382154	0.5811131	0.5795905	0.56501853	0.582074	0.57768035	0.5810822	0.57284987	0.58509225
0.0	0.58562	0.5715765	0.5811555	0.5801192	0.5636204	0.58190393	0.57751846	0.581129	0.57073325	0.5846815
0.0	0.5785459	0.5667712	0.5764856	0.5677777	0.5617312	0.5776566	0.57714474	0.5756692	0.56586385	0.5811162
0.0	0.5783025	0.56545144	0.5776847	0.5676511	0.56112856	0.577666	0.57588816	0.57313377	0.56553125	0.58122593
0.0	0.57857186	0.56534475	0.5768867	0.5663984	0.56097	0.5769198	0.57708406	0.57351345	0.56625116	0.58116686
0.0	0.5783272	0.5661575	0.57796717	0.5679773	0.5589416	0.57641095	0.57666653	0.5721655	0.5659881	0.58275914
0.0	0.58012754	0.5670048	0.57716113	0.56773007	0.5618835	0.5774452	0.5766981	0.5733	0.5653684	0.5801864
0.0	0.578471	0.56675327	0.57721835	0.5695979	0.55917054	0.575987	0.57762724	0.5737829	0.56581116	0.58248943
0.0	0.57891566	0.5675135	0.5757425	0.5687405	0.56095266	0.5770235	0.5769498	0.5748499	0.5662589	0.58110744
0.0	0.5870211	0.5727801	0.5820735	0.58114314	0.5649806	0.58226275	0.5793781	0.5814493	0.57236487	0.58515227
0.0	0.5800784	0.5678176	0.57997066	0.57150906	0.56313074	0.57835805	0.57797223	0.57667285	0.5693617	0.58469456
0.0	0.5770655	0.5664561	0.5768955	0.5668352	0.55939746	0.5777546	0.5767588	0.5735	0.5657306	0.58016056
0.0	0.5789457	0.56671584	0.57766217	0.5661832	0.5593259	0.5772266	0.57616353	0.5733143	0.5652278	0.5816006
0.0	0.58692276	0.57293755	0.5789541	0.5792645	0.5650162	0.58116174	0.57825077	0.5839371	0.5711003	0.58475554
0.0	0.5775464	0.5677174	0.57640237	0.568206	0.56145406	0.5778848	0.57544607	0.57401234	0.5665513	0.5794631
0.0	0.577466	0.56675607	0.57710177	0.5662659	0.56167936	0.57721484	0.57542855	0.57490313	0.56621265	0.58129424
0.0	0.578125	0.56673	0.5761394	0.568795	0.56073976	0.57736766	0.5767378	0.574272	0.5674036	0.58037615
0.0	0.5788585	0.5665834	0.57590955	0.56847376	0.5603771	0.5769382	0.5771782	0.5727312	0.56739014	0.5797918
0.0	0.578673	0.5670475	0.576804	0.56987476	0.56106395	0.577798	0.57671636	0.5754483	0.56683797	0.5803758
0.0	0.5779938	0.5658329	0.5766198	0.56703264	0.5610547	0.5772671	0.57719845	0.5757547	0.56681085	0.57876325
0.0	0.57913876	0.5659087	0.57574064	0.56659585	0.5604674	0.5764995	0.57662904	0.57462335	0.5658879	0.57922864
0.0	0.5788598	0.56658137	0.57687676	0.569979	0.5599658	0.57754314	0.5771262	0.5747772	0.56728554	0.580123
0.0	0.5772668	0.5660115	0.57592374	0.5678985	0.56108135	0.5766884	0.575462	0.57556117	0.56653476	0.57989603
0.0	0.57881165	0.5659133	0.57591814	0.568325	0.5600157	0.57803994	0.5763352	0.5741887	0.5673554	0.57971597
0.0	0.5785066	0.56593007	0.5770192	0.56913215	0.56126416	0.57584935	0.5773214	0.5747741	0.5661767	0.58029157
0.0	0.57810336	0.5667198	0.57763034	0.56839	0.56150687	0.57703733	0.57660866	0.5759777	0.5663541	0.58172274
0.0	0.57925695	0.5659733	0.5742306	0.5677227	0.561225	0.5760324	0.5766663	0.5756548	0.5657217	0.5804896
0.0	0.5798342	0.56585324	0.5731255	0.5696326	0.5614693	0.5779891	0.5763668	0.57666254	0.56506455	0.5823054
0.0	0.02401131	0.25915673	0.012203297	0.22122402	0.012143074	0.00047998325	0.011449162	0.118122816	0.021957899	0.10990139
0.0	0.013136148	0.20173675	0.011766027	0.49672392	0.013430351	0.067678116	0.010206265	0.049894784	0.011649568	0.04760096
0.0	0.018892486	0.19178781	0.007348035	0.2631252	0.015430565	0.06376749	0.016264005	0.14491068	0.012197017	0.12051879
0.0	0.57874775	0.56457305	0.57679397	0.5701208	0.5613943	0.5776817	0.57702756	0.5750942	0.5668823	0.58019584
0.0	0.57869685	0.5662305	0.576787	0.56927466	0.56136036	0.5778132	0.57682866	0.5748841	0.56638193	0.5803252
0.0	0.57825065	0.56723744	0.5754555	0.5689918	0.5614864	0.57717437	0.5774371	0.5743827	0.5663473	0.5793498
0.0	0.578335	0.56716436	0.5760249	0.5684081	0.56094646	0.577399	0.5764336	0.5756754	0.5676653	0.5804191
0.0	0.5782147	0.5660768	0.5769253	0.56784767	0.5615088	0.57699627	0.5759472	0.5756431	0.56750965	0.5811878
0.0	0.57955563	0.5670753	0.5771421	0.57007176	0.56081825	0.5779999	0.5762847	0.5727603	0.5665422	0.5805449
0.0	0.57837564	0.5659953	0.57645464	0.56843835	0.5609267	0.57733023	0.5770737	0.5752606	0.56615716	0.5795907
0.0	0.5787312	0.5646019	0.57570636	0.5682889	0.5612251	0.5775057	0.5771186	0.5745442	0.5663689	0.5796627
0.0	0.5776175	0.5667038	0.5765003	0.5678038	0.5608035	0.5773855	0.5764387	0.5765084	0.5667028	0.5793637
0.0	0.5784316	0.56603736	0.57642883	0.56750053	0.55910087	0.57676965	0.57619	0.5749978	0.56702006	0.5798477
0.0	0.5790919	0.56537414	0.5768007	0.5669985	0.5608857	0.5767796	0.577433	0.5750953	0.56692696	0.57922155
0.0	0.5780169	0.5669971	0.5768238	0.5688164	0.5609748	0.57750946	0.5755284	0.574942	0.5672269	0.5801157
0.0	0.5775503	0.56650364	0.57618433	0.56899136	0.5599288	0.5759225	0.57684886	0.5749226	0.5662538	0.57938415
0.0	0.58711	0.57418126	0.5811476	0.58114797	0.5624294	0.58169156	0.57817155	0.58368254	0.572846	0.58411723
0.0	0.5869203	0.57334816	0.5813522	0.5817397	0.56531924	0.5818348	0.5781373	0.58347344	0.57222766	0.5835026
0.0	0.57831955	0.56559	0.5765888	0.56729996	0.558375	0.57727104	0.576127	0.5744262	0.56585205	0.58167535
0.0	0.5789772	0.56657743	0.5763557	0.56615096	0.5623668	0.57702523	0.57711315	0.5730389	0.56574446	0.58136
0.0	0.01716826	0.051342137	0.00980777	0.0423206	0.013901209	0.030605618	0.01512295	0.025822423	0.009408864	0.027192596
0.0	0.017139446	0.051184546	0.009745961	0.04219589	0.013903124	0.030588273	0.0151474	0.025848249	0.009378173	0.02723127
0.0	0.017123934	0.051225837	0.009789393	0.042302474	0.013869477	0.03066534	0.015156359	0.025807502	0.009389508	0.027168589
0.0	0.017164018	0.050944645	0.00979109	0.042408872	0.013899829	0.030770054	0.015155646	0.025899278	0.00938854	0.027332567
0.0	0.017127072	0.051180247	0.009741498	0.04208472	0.013916132	0.03064393	0.015134538	0.025792472	0.009393549	0.027280342
0.0	0.017132428	0.05136089	0.009759648	0.04243492	0.013894282	0.030581767	0.015129101	0.025819419	0.00938972	0.027218219
0.0	0.017306175	0.07629671	0.009715621	0.03031048	0.006890124	0.04956403	0.012970186	0.030191708	0.0071635004	0.041825313
0.0	0.017250698	0.076327786	0.009663008	0.0301273	0.0069005396	0.049392704	0.0130142355	0.030208599	0.007141572	0.041795757
0.0	0.017329969	0.075998716	0.009707036	0.030097388	0.006893825	0.049518615	0.013005369	0.030055454	0.0071184016	0.04141228
0.0	0.017316105	0.07588339	0.00971059	0.030111179	0.0068910145	0.049684465	0.012988731	0.030145388	0.007132915	0.042044494
0.0	0.017236063	0.0763954	0.009695039	0.030027706	0.0068885414	0.049422357	0.013005352	0.030084556	0.007120849	0.041640475
0.0	0.017279007	0.07656862	0.009689149	0.030120501	0.006905028	0.049588166	0.012963259	0.030028462	0.0071428535	0.04146905
0.0	0.015586581	0.053357814	0.011004496	0.037820842	0.009027264	0.024692154	0.014110495	0.036597405	0.009149382	0.036326755
0.0	0.015595004	0.05364414	0.0109510105	0.037551627	0.009025455	0.024677329	0.014148622	0.036504682	0.009153041	0.036280084
0.0	0.015547697	0.05345426	0.010963315	0.03745443	0.009028992	0.024657028	0.014164073	0.03646643	0.009122559	0.035930566
0.0	0.015568506	0.053225905	0.01100486	0.03769685	0.009021989	0.024773363	0.014099606	0.03668408	0.009160275	0.036355995
0.0	0.015588043	0.05335005	0.010965455	0.037539877	0.009029649	0.024685826	0.014120449	0.036562473	0.009130213	0.03622846
0.0	0.015591674	0.053508233	0.010964726	0.0376417	0.0090319915	0.024664344	0.014144512	0.03668987	0.009154987	0.036179677
0.0	0.024291102	0.07774806	0.015613512	0.05951596	0.014994805	0.034076326	0.01668353	0.03701368	0.011055789	0.024988195
0.0	0.024265269	0.078032136	0.015529054	0.059854135	0.014987452	0.033940542	0.0167483	0.03719497	0.011025341	0.024920745
0.0	0.024221007	0.07768412	0.015564121	0.059587974	0.014983877	0.03404139	0.016742364	0.037044022	0.01100075	0.024771802
0.0	0.024159336	0.07757812	0.015621101	0.059745375	0.014968929	0.034109764	0.016726868	0.037051737	0.011036514	0.024994073
0.0	0.024180729	0.0779533	0.015557197	0.05952765	0.015011336	0.034090508	0.016756184	0.037207983	0.010999644	0.024992924
0.0	0.024208568	0.078068435	0.015567737	0.059724614	0.014977839	0.034092605	0.01666915	0.037250962	0.011031295	0.024868958
0.0	0.019201076	0.048815228	0.018272206	0.15512706	0.009536509	0.055504616	0.010568414	0.050724864	0.009844992	0.030614028
0.0	0.019146733	0.048949465	0.018243812	0.15542018	0.0095231645	0.055245794	0.0106175365	0.050850585	0.009862328	0.030553157
0.0	0.019146966	0.048831142	0.018310858	0.15453862	0.009527839	0.055450045	0.01060327	0.050789423	0.009828715	0.030387187
0.0	0.019149529	0.048832987	0.018292788	0.15578681	0.009528973	0.05577832	0.010597908	0.051044624	0.009842283	0.030571492
0.0	0.019138748	0.04882402	0.018236646	0.15416937	0.009516416	0.05555868	0.010590151	0.050984282	0.009822238	0.030468313
0.0	0.019184738	0.0490997	0.01826852	0.15503559	0.009523439	0.055657282	0.0105886115	0.0509736	0.009848434	0.030593948
0.0	0.020173736	0.057075065	0.009659925	0.060828906	0.009750882	0.045675445	0.0130407335	0.061726082	0.013208588	0.04166834
0.0	0.02018937	0.057422176	0.009623049	0.060318787	0.009742042	0.045607917	0.013119277	0.061741825	0.013204889	0.041526113
0.0	0.02018636	0.05725816	0.009639673	0.06067262	0.009727199	0.045676894	0.013088001	0.061587192	0.013190036	0.041381992
0.0	0.020129342	0.0568997	0.009647597	0.06048109	0.009746022	0.045827996	0.013061456	0.061774205	0.013222418	0.04180383
0.0	0.020145113	0.05711903	0.0096247895	0.060482483	0.009721138	0.04568231	0.013092942	0.061725084	0.013199697	0.04161761
0.0	0.020177875	0.057596415	0.009613283	0.060364485	0.009734877	0.04583461	0.013059988	0.06167318	0.013213207	0.041449673
0.0	0.015708832	0.075445674	0.011361199	0.050667483	0.011213214	0.041534822	0.016682114	0.1267359	0.011032425	0.042638384
0.0	0.015719092	0.075789936	0.011288302	0.050562482	0.0112008285	0.0415485	0.016799638	0.1275585	0.0109866215	0.04234175
0.0	0.015766481	0.07558947	0.011284046	0.05045001	0.011220306	0.041496776	0.016792197	0.12742771	0.01097865	0.042355247
0.0	0.015671326	0.07542895	0.011339465	0.050466325	0.011242556	0.041575406	0.016796354	0.12703858	0.010987715	0.042290512
0.0	0.015697533	0.075628266	0.011338332	0.05040089	0.011224374	0.04154177	0.016780304	0.12759885	0.011018911	0.042233728
0.0	0.0157303	0.07575437	0.011337926	0.05033267	0.011233104	0.041462615	0.016763555	0.1272924	0.011019701	0.042260516
0.0	0.015205926	0.11699387	0.014615813	0.07532461	0.009505774	0.00016451502	0.020043222	0.12837955	8.697847e-05	0.036751855
0.0	0.0152252745	0.11739287	0.014661581	0.075269796	0.009481332	0.00016389624	0.020014675	0.12825581	8.714426e-05	0.036808886
0.0	0.015292417	0.11791419	0.014619634	0.075235456	0.00951314	0.00016418607	0.02007631	0.12963627	8.7163135e-05	0.036672674
0.0	0.015845606	0.12477293	0.014472642	0.10126199	0.01356164	0.026601652	0.013986505	0.021741906	0.016253678	0.041617
0.0	0.015838953	0.12545314	0.01448067	0.101279885	0.013536337	0.026554562	0.013969687	0.021672674	0.016303908	0.04173355
0.0	0.015854405	0.12511498	0.014461995	0.10105412	0.013590771	0.026505308	0.013972998	0.021759056	0.016317718	0.041531738
0.0	0.015861364	0.12488648	0.014470609	0.10098704	0.013538605	0.02660139	0.014001829	0.021725575	0.016305184	0.04176701
0.0	0.01582448	0.12598419	0.0144627625	0.100751385	0.013553514	0.026510002	0.013967677	0.021742648	0.016261548	0.041541483
0.0	0.015872667	0.12522888	0.014504487	0.10191769	0.013553087	0.026609369	0.013944547	0.021791821	0.016318116	0.041541904
0.0	0.015812721	0.12571865	0.014468753	0.10174818	0.01351203	0.026551899	0.01391347	0.021727541	0.016313255	0.04149325
0.0	0.015871221	0.1248226	0.014510704	0.101209335	0.013564535	0.026601175	0.013961636	0.021723913	0.016304344	0.04147533
0.0	0.020371657	0.043728862	0.020476071	0.048313975	0.00848887	0.033815816	0.011738098	0.0428839	0.012673951	0.030791292
0.0	0.020388745	0.043742433	0.020463105	0.048023097	0.00849164	0.033858	0.011745746	0.042778943	0.012627445	0.030940525
0.0	0.020454621	0.04372642	0.020487837	0.04861131	0.008496982	0.033942495	0.011667777	0.04285186	0.012681076	0.030692004
0.0	0.014367574	0.039453007	0.009711094	0.09238646	0.009319434	0.042817935	0.021706652	0.05902566	0.009335199	0.028547153
0.0	0.01785077	0.07863147	0.008880802	0.052864145	0.009061419	0.040836267	0.016765632	0.87492347	0.011943844	0.0208086
0.0	0.01785041	0.07830627	0.008825455	0.05275743	0.00906613	0.040529434	0.01674136	0.87383825	0.011913361	0.02093277
0.0	0.017860387	0.07840944	0.008872516	0.052856594	0.009068041	0.04051326	0.016777646	0.8740825	0.011894661	0.020756818
0.0	0.017843975	0.07844212	0.008879135	0.05267558	0.009072602	0.04076541	0.01677974	0.87462234	0.011951928	0.020787934
0.0	0.017854784	0.078549005	0.008881889	0.053058036	0.009058422	0.04064741	0.016777426	0.8744503	0.011882511	0.020841386
0.0	0.017906507	0.07785433	0.008859853	0.052601542	0.009073892	0.040560983	0.016825648	0.87453955	0.011867102	0.020872587
0.0	0.017916037	0.0784161	0.008863728	0.052737016	0.009061805	0.040375248	0.016780484	0.8748169	0.011913641	0.020887123
0.0	0.017852785	0.07860179	0.008855257	0.052701995	0.0090494	0.04059152	0.016726045	0.8738399	0.011900183	0.020911146
0.0	0.01780297	0.07861331	0.008869096	0.0525771	0.009084647	0.040634416	0.016748551	0.8743077	0.011890413	0.020929888
0.0	0.017874008	0.07819199	0.00887489	0.052906927	0.009066443	0.040637854	0.016730012	0.8743778	0.011920328	0.02079179
0.0	0.016945595	0.055229284	0.012173346	0.07315166	0.013304757	0.036201686	0.016634101	0.055220343	0.010610821	0.03770535
0.0	0.01695939	0.055166665	0.01215819	0.07351962	0.013277473	0.036221985	0.01660814	0.05501435	0.010632117	0.037539627
0.0	0.016963126	0.055466007	0.012161191	0.07393325	0.013258482	0.03633287	0.016626287	0.054603808	0.010618192	0.03749676
0.0	0.017402649	0.048642922	0.013434037	0.057493474	0.010886004	0.02765359	0.016131993	0.044412903	0.0062285163	0.036940843
0.0	0.01744662	0.048728928	0.01341049	0.05772662	0.010903942	0.027579099	0.016113637	0.043978736	0.0062259813	0.036940794
0.0	0.017467476	0.048508488	0.013412288	0.05779791	0.01087767	0.027689192	0.016068703	0.044214476	0.0062241615	0.036809385
0.0	0.017380428	0.048550237	0.013417489	0.05804894	0.01089693	0.027600776	0.016078105	0.044148356	0.006225843	0.036800563
0.0	0.022952313	0.055593874	0.027373467	0.043744147	0.013168715	0.046207547	0.012616921	0.058320798	0.018341139	0.029293174
0.0	0.022851478	0.055670604	0.027326843	0.043953024	0.013115826	0.04604622	0.012586573	0.058127653	0.018293388	0.029349795
0.0	0.022968851	0.055467904	0.027504439	0.043989763	0.01316335	0.04622784	0.012625995	0.058329746	0.018316712	0.029206995
0.0	0.020918243	0.05824166	0.0123446835	0.07027215	0.009114546	0.038846653	0.024902236	0.068911955	0.015294113	0.051388472
0.0	0.02090718	0.058397003	0.012357231	0.06992849	0.009147558	0.039105024	0.024916273	0.0688873	0.015375228	0.05158888
0.0	0.020814478	0.058654618	0.01232869	0.07021606	0.009105016	0.039123226	0.024699654	0.068559505	0.015299587	0.051406674
0.0	0.026414761	0.0477371	0.012387267	0.08125408	0.013521555	0.029161574	0.01550236	0.06444135	0.010131741	0.06785811
0.0	0.020334585	0.06614389	0.013581229	0.042739723	0.010845456	0.061530843	0.018699385	0.042474277	0.012777147	0.044995498
0.0	0.013742857	0.04134404	0.016560785	0.028408231	0.011394782	0.04336871	0.01626924	0.06645075	0.009806714	0.045390442
0.0	0.01377804	0.041557852	0.016564973	0.028499197	0.011380621	0.04309419	0.016288742	0.06628867	0.009785498	0.04533956
0.0	0.013786324	0.04161987	0.016567335	0.028513445	0.011388961	0.043171525	0.016279355	0.06651496	0.0097752875	0.045304522
0.0	0.013782136	0.04154188	0.016546424	0.028336458	0.011386695	0.043284923	0.016297003	0.06664566	0.009791017	0.04553572
0.0	0.013788956	0.04159269	0.016597193	0.02845897	0.011369864	0.043251682	0.016300436	0.06645308	0.009799549	0.0454542
0.0	0.013810755	0.041437168	0.01653714	0.028502498	0.011351023	0.043272763	0.01627756	0.06647173	0.00980803	0.045532968
0.0	0.013756675	0.041733675	0.016554078	0.028697826	0.011326434	0.043324336	0.016259238	0.06673659	0.009794548	0.04540011
0.0	0.013790818	0.04163899	0.016575424	0.028644752	0.011357639	0.043202627	0.01624031	0.06655464	0.009776783	0.045187153
0.0	0.013793334	0.041483097	0.016606301	0.02849492	0.0113772685	0.043204125	0.016264157	0.06660277	0.009783155	0.045340486
0.0	0.014383276	0.04629048	0.01225351	0.060168367	0.012780769	0.021571338	0.012940386	0.057290163	0.007103017	0.038305793
0.0	0.014362753	0.046194863	0.012308389	0.06032888	0.012757314	0.021650191	0.012900432	0.05733576	0.007088221	0.038168695
0.0	0.024900956	0.26159313	0.01301464	0.04224701	0.011419707	0.059196386	0.012781641	0.030447349	0.035331238	0.04009023
0.0	0.018161831	0.06825943	0.016263852	0.037042778	0.0076374593	0.03999956	0.019500954	0.05541438	0.011540283	0.043068625
0.0	0.01812725	0.06834996	0.016259428	0.037137765	0.0076388544	0.04004868	0.01951002	0.055635195	0.011539381	0.042644776
0.0	0.01590381	0.15459332	0.014259636	0.031805754	0.010390152	0.062180433	0.016162211	0.04648975	0.012191284	0.03179083
0.0	0.015844356	0.15510651	0.014267824	0.03173151	0.0103855105	0.062462993	0.016106637	0.046303526	0.012270634	0.031971164
0.0	0.017070038	0.059434567	0.018107232	0.06844419	0.01260177	0.041491125	0.018872125	0.059965607	0.01924719	0.023561921
0.0	0.01709437	0.05934349	0.01818535	0.06821405	0.012576775	0.04150317	0.01885106	0.059917375	0.019252004	0.023448851
0.0	0.021759156	0.024566533	0.01286416	0.039126784	0.012028083	0.06270725	0.010446275	0.02833487	0.017097453	0.037605368
0.0	0.020416029	0.024778528	0.012354432	0.08432845	0.007467373	0.0467891	0.018227832	0.045699008	0.0106114615	0.027136898
0.0	0.020482143	0.024767792	0.012329137	0.0839857	0.007483084	0.046699625	0.018244743	0.045448534	0.010586289	0.027315801
0.0	0.02041622	0.024839813	0.012356771	0.08445818	0.0074853757	0.046637364	0.018227907	0.04543095	0.010592479	0.027193189
0.0	0.020417698	0.024747828	0.0123388255	0.08425642	0.007471947	0.046765756	0.018249724	0.045738652	0.0106388	0.027186628
0.0	0.020401252	0.025049238	0.012353652	0.08483347	0.0074483864	0.04667767	0.018095009	0.04553184	0.010614566	0.027201306
0.0	0.020483186	0.02483846	0.012331692	0.084891446	0.0074828365	0.046657316	0.018190918	0.045526	0.010623192	0.027197693
0.0	0.022484904	0.068945184	0.010838532	0.06156721	0.01091833	0.028922608	0.017634368	0.017533427	0.008101716	0.029523391
0.0	0.022508696	0.06906812	0.010829829	0.06180471	0.010917815	0.028845822	0.01758413	0.017518459	0.008102038	0.029465443
0.0	0.022478636	0.06911078	0.010774657	0.061536368	0.010883047	0.028913584	0.017567318	0.017560167	0.008059964	0.029566638
0.0	0.01904069	0.045788523	0.014909312	0.06216545	0.010731579	0.107924856	0.011785943	0.042334218	0.010211358	0.036885284
0.0	0.018445311	0.092984945	0.011942601	0.035132553	0.012915834	0.04530545	0.015761642	0.026558729	0.020612463	0.032870904
0.0	0.018402565	0.09292404	0.011896393	0.035273124	0.012867527	0.045363072	0.015724773	0.026622666	0.020636234	0.032652073
0.0	0.01844632	0.09272512	0.011899274	0.035448607	0.01289339	0.04524378	0.015657745	0.026551591	0.020632187	0.03267372
0.0	0.024021046	0.25851837	0.012163723	0.21987316	0.0120947845	0.00047775477	0.011384393	0.11889674	0.0219437	0.1087888
0.0	0.57751375	0.56570154	0.57663065	0.56780887	0.56102556	0.5779543	0.5753499	0.57330185	0.5662919	0.5816871
0.0	0.578355	0.5650988	0.5763604	0.56592876	0.56033826	0.57756746	0.57722825	0.5740521	0.56587327	0.5791488
0.0	0.57869303	0.5663975	0.57699513	0.5673131	0.5602179	0.5777649	0.5762418	0.5750661	0.5665785	0.5808644
0.0	0.018978499	0.16679113	0.012389775	0.08312307	0.0147085525	0.029752756	0.013204922	0.06396615	0.013969727	0.038903248
0.0	0.57933456	0.56717694	0.5767633	0.5691258	0.5596488	0.57635444	0.57721055	0.57477015	0.566347	0.5815159
0.0	0.5864994	0.5739652	0.5826077	0.5839634	0.56597245	0.5838434	0.58016276	0.58522654	0.57497686	0.5875942
0.0	0.5776485	0.56687635	0.5750399	0.5695124	0.559252	0.5755319	0.574385	0.5720054	0.5651512	0.58043814
0.0	0.5878314	0.57341194	0.5812521	0.584614	0.56438905	0.5813447	0.5788219	0.58430135	0.57281256	0.5865369
0.0	0.57846403	0.56752896	0.5747973	0.56813693	0.5614624	0.5776838	0.5760823	0.57447404	0.5647191	0.5804875
0.0	0.57789755	0.56596184	0.574596	0.5676995	0.5608331	0.5757466	0.5771745	0.5735545	0.56414956	0.5808013
0.0	0.57763785	0.5668266	0.5742033	0.5686598	0.5605577	0.5777998	0.5766746	0.57388455	0.5641796	0.58169395
0.0	0.5774857	0.56766903	0.57528573	0.5681212	0.5613851	0.5775799	0.5764742	0.5751898	0.5647929	0.58036315
0.0	0.57880074	0.5672741	0.5751548	0.56705046	0.560251	0.5765715	0.57588345	0.574389	0.5665262	0.58084434
0.0	0.5790174	0.5668941	0.57418793	0.5669863	0.5600719	0.5782609	0.57434404	0.5728572	0.56609935	0.58295494
0.0	0.57924145	0.5665996	0.5754366	0.56611943	0.56058997	0.57775104	0.5759567	0.5735228	0.56600785	0.5816048
0.0	0.5791945	0.56686914	0.5746787	0.5682572	0.56043804	0.57772595	0.57539713	0.57443494	0.56636226	0.58216226
0.0	0.5783456	0.5649512	0.57693994	0.5679534	0.5608941	0.5767662	0.57507616	0.57407296	0.5646139	0.5807842
0.0	0.5796926	0.56796306	0.5790234	0.57140404	0.5629824	0.5772334	0.5782941	0.5770428	0.5688549	0.58475465
0.0	0.5778226	0.5662774	0.57575375	0.5657795	0.5602797	0.57706165	0.57541674	0.5737993	0.5665442	0.5808911
0.0	0.57832545	0.56625986	0.5775271	0.56396997	0.56003016	0.5762761	0.5771084	0.5728834	0.5663943	0.5816227
0.0	0.5781031	0.5658413	0.5769521	0.5647859	0.56062466	0.5760447	0.575502	0.57475066	0.56651324	0.5816832
0.0	0.577952	0.56673765	0.57463586	0.56459856	0.5606305	0.57745606	0.5765108	0.57212245	0.56493425	0.5822519
0.0	0.5788079	0.56442434	0.57612437	0.56886667	0.56001025	0.577397	0.5761711	0.5751263	0.5644083	0.5826612
0.0	0.57818943	0.56512284	0.5768054	0.56742376	0.5614942	0.57771844	0.57597244	0.57378626	0.56402177	0.582283
0.0	0.5781165	0.5665158	0.57419115	0.56793183	0.5604749	0.5764681	0.5768801	0.5748777	0.5660041	0.5823867
0.0	0.57905984	0.5687573	0.57972336	0.5711346	0.56255555	0.57659966	0.5789045	0.5764366	0.56865776	0.58421004
0.0	0.57896537	0.56742966	0.57938844	0.5710926	0.56134486	0.5771104	0.5784896	0.57552946	0.56839657	0.5834175
0.0	0.5781843	0.5667734	0.57809013	0.5691367	0.5603942	0.5775869	0.5772035	0.5748129	0.5661249	0.58146405
0.0	0.57868856	0.56589234	0.57687813	0.5669436	0.5606429	0.57767576	0.57711095	0.57380694	0.565261	0.58300084
0.0	0.5782219	0.56542206	0.57500696	0.5680768	0.5606942	0.57762486	0.57583684	0.57500803	0.5652486	0.5812672
0.0	0.5777367	0.5644476	0.5756696	0.56782585	0.55962205	0.57590145	0.57565016	0.5745342	0.5638214	0.5800626
0.0	0.57910573	0.5670057	0.57606554	0.5703646	0.5602989	0.57742107	0.57572037	0.5760365	0.56606793	0.5835199
0.0	0.5804185	0.56783366	0.57992184	0.571197	0.5618784	0.5787488	0.5778125	0.57584643	0.5694509	0.58472973
0.0	0.5797096	0.5672237	0.57640296	0.5700937	0.56098557	0.5773672	0.57636666	0.57444495	0.56660557	0.57897943
0.0	0.57946396	0.5658973	0.5765091	0.5678145	0.5612999	0.57743925	0.5765272	0.5730887	0.5663454	0.5820189
0.0	0.055103224	0.8195902	0.09641296	0.97460335	0.013417929	0.7436212	0.08501318	0.9683169	0.0701659	0.82243866
0.0	0.029966027	0.17512645	0.0068668895	0.3459372	0.014223209	0.069051795	0.013034685	0.12915559	0.01918991	0.09629865
0.0	0.5787121	0.56678265	0.57657546	0.5677218	0.56155956	0.5770943	0.5765184	0.5740887	0.56573534	0.58035856
0.0	0.57738185	0.5671401	0.57661587	0.56777656	0.56132966	0.57830876	0.57680637	0.57333946	0.5658429	0.58105046
0.0	0.5850421	0.57458794	0.58091086	0.58137625	0.5661778	0.58079785	0.57994485	0.5840784	0.57381386	0.5859799
0.0	0.58543515	0.5739071	0.5812716	0.58302444	0.56609315	0.58254766	0.57991004	0.5844157	0.5738932	0.58585256
0.0	0.05479196	0.818204	0.09551968	0.97431344	0.01346768	0.7445801	0.08502505	0.9682253	0.07000965	0.8227546
0.0	0.57761204	0.5672281	0.5757818	0.5669424	0.5596711	0.576798	0.57347757	0.571792	0.5642555	0.5818781
0.0	0.58523464	0.5734979	0.578796	0.58041453	0.56261146	0.58245987	0.5779005	0.5823712	0.5731418	0.5850958
0.0	0.012209427	0.10946713	0.010553038	0.058163	0.008777582	0.058469225	0.010552207	0.05529257	0.032502618	0.018005835
0.0	0.03214228	0.13104656	0.007822551	0.2786152	0.014688836	0.075239584	0.0128424885	0.057600822	0.015190725	0.14327657
0.0	0.028674481	0.16428232	0.0069303797	0.18276328	0.0072759464	0.08819518	0.012484167	0.06901375	0.012131147	0.13915849
0.0	0.038316254	0.14430319	0.00907222	0.31526536	0.017097741	0.067479074	0.013330735	0.09659557	0.017750302	0.1290541
0.0	0.035610847	0.1137208	0.0071274093	0.5420835	0.009469016	0.087893374	0.011012678	0.10905909	0.015427775	0.123212576
0.0	0.031668555	0.13773747	0.00653705	0.33357817	0.010405367	0.08719094	0.012628082	0.14109282	0.021231871	0.15064673
0.0	0.024860587	0.1417797	0.008469936	0.33716634	0.012757446	0.08150741	0.012776341	0.18232001	0.017009482	0.17988607
0.0	0.030440075	0.1997699	0.006216598	0.448391	0.01582503	0.060360953	0.013595917	0.059081215	0.020467531	0.15269677
0.0	0.02102965	0.1486283	0.008413109	0.2020064	0.01035066	0.08903992	0.012539239	0.12092171	0.015642855	0.14814289
0.0	0.026492938	0.122778624	0.007111924	0.35020345	0.014035813	0.05338352	0.010186664	0.09614228	0.025050221	0.14884761
0.0	0.055010926	0.8171698	0.09618538	0.97518414	0.013550647	0.74512297	0.085295685	0.96888417	0.07089274	0.82399607
0.0	0.57739705	0.5659302	0.57523346	0.56686234	0.56139624	0.5760374	0.5771131	0.5752605	0.5659819	0.58236516
0.0	0.57883173	0.5667755	0.5777014	0.5670661	0.5605397	0.57844394	0.57705396	0.5746682	0.5655065	0.582316
0.0	0.57715034	0.56651783	0.57488674	0.56780845	0.56135327	0.5769188	0.5770813	0.57279855	0.5647751	0.582011
0.0	0.5778919	0.56625843	0.57763183	0.5654158	0.56119025	0.5769157	0.5772177	0.5738271	0.56613207	0.5821313
0.0	0.5861102	0.5725894	0.581279	0.58119035	0.5646973	0.58031285	0.5779863	0.5828805	0.57172424	0.58501625
0.0	0.5796862	0.56779003	0.5791488	0.5740151	0.5619267	0.5785668	0.5776	0.57738173	0.5665719	0.5825986
0.0	0.57989174	0.56783193	0.57688206	0.5695352	0.5608191	0.57804346	0.57611495	0.5758233	0.56728864	0.5813405
0.0	0.58660144	0.5719179	0.58070123	0.5802487	0.5638558	0.5812453	0.5779659	0.58294517	0.5728097	0.5849541
0.0	0.57899594	0.5652745	0.57640433	0.56826884	0.56055695	0.5769204	0.57642525	0.5745188	0.567147	0.582458
0.0	0.58642125	0.5732647	0.58070034	0.5804562	0.5640515	0.5822116	0.57800174	0.5835881	0.5719071	0.585667
0.0	0.015302948	0.32701874	0.011184816	0.16088037	0.008258875	0.07060652	0.021511538	0.04344145	0.01425756	0.109472685
0.0	0.58013624	0.5675783	0.5780772	0.5734506	0.56205374	0.5780729	0.5764197	0.57652634	0.56597716	0.58176893
0.0	0.58041066	0.5671941	0.5791414	0.57378733	0.5611362	0.57775104	0.5764746	0.5769799	0.5655373	0.58313876
0.0	0.5793985	0.5679213	0.57833785	0.57407	0.5614384	0.57792115	0.5770181	0.5763311	0.5662141	0.58131874
0.0	0.5796742	0.56791687	0.57865846	0.57307696	0.56034076	0.5777039	0.57712185	0.5759966	0.5661091	0.5835718
0.0	0.5796786	0.5670842	0.57771444	0.57327086	0.5620957	0.57773817	0.577331	0.5749065	0.56633073	0.5819662
0.0	0.5791864	0.567935	0.5787686	0.57301325	0.561714	0.57862085	0.5767271	0.5767182	0.56699324	0.5818761
0.0	0.57960546	0.567894	0.57826006	0.57171154	0.56195134	0.5781343	0.5778253	0.5776101	0.56562394	0.5832077
0.0	0.58009845	0.56816345	0.5786475	0.57345986	0.56220454	0.57760066	0.5768051	0.57699984	0.5660955	0.5826719
0.0	0.58016527	0.56860006	0.57824624	0.57468075	0.56132245	0.57796305	0.57777464	0.57540786	0.5667681	0.5820476
0.0	0.57970536	0.5677591	0.57718265	0.5728361	0.56061196	0.5767479	0.5761092	0.57609123	0.5655584	0.58247745
0.0	0.02196049	0.040134735	0.011850742	0.03736708	0.01566848	0.04848871	0.017256705	0.04711279	0.0075747925	0.03133618
0.0	0.5805439	0.56810296	0.5786507	0.5733383	0.5616462	0.5777741	0.577662	0.5767988	0.5663444	0.5824446
0.0	0.58014464	0.56734073	0.5787153	0.573892	0.56177425	0.5775935	0.5765273	0.5773392	0.56692153	0.5827828
0.0	0.5789288	0.5678832	0.5789473	0.5728828	0.56084764	0.5771316	0.577703	0.5772585	0.5666158	0.58306617
0.0	0.5798158	0.5672389	0.5790079	0.5732576	0.56133467	0.57768863	0.57766396	0.576403	0.5661667	0.5828035
0.0	0.57990056	0.568143	0.57885665	0.5723998	0.56104845	0.5780786	0.5776883	0.5766627	0.5664943	0.58296585
0.0	0.5798137	0.56756955	0.57757163	0.5725986	0.5619654	0.57771087	0.57721007	0.5762537	0.5666898	0.5815535
0.0	0.5791731	0.5666218	0.5785218	0.5738027	0.56189597	0.5784224	0.5776885	0.5768132	0.56638134	0.58263445
0.0	0.579588	0.5690634	0.57820666	0.5738004	0.56176406	0.5769187	0.5758369	0.5760527	0.5677651	0.5832905
0.0	0.57998097	0.567985	0.5779439	0.57272464	0.56189156	0.5781095	0.57580465	0.576441	0.56614965	0.5822255
0.0	0.5799482	0.56733817	0.5784916	0.5733662	0.5615857	0.5775196	0.57613033	0.5758935	0.56678814	0.5821451
0.0	0.57990557	0.56692946	0.5778029	0.5720296	0.5600706	0.5768817	0.5776291	0.5765	0.5640908	0.58329165
0.0	0.5797751	0.56858534	0.578783	0.57252294	0.56159526	0.57783145	0.5773277	0.5763261	0.5667609	0.583071
0.0	0.5799817	0.5668566	0.5787288	0.5707321	0.56179786	0.57683057	0.57751185	0.57701445	0.5656292	0.5818801
0.0	0.57953906	0.5675801	0.5776227	0.57273334	0.5611401	0.57801044	0.5760445	0.5746939	0.56611985	0.58289737
0.0	0.5848203	0.5733831	0.57902116	0.5802399	0.56366146	0.58188736	0.5775105	0.5826167	0.5718485	0.5845066
0.0	0.5868175	0.5741781	0.5829348	0.584877	0.5647549	0.5821342	0.5788189	0.5847228	0.57269824	0.58607334
0.0	0.5770218	0.56680065	0.57531387	0.56863296	0.55968595	0.57593846	0.57494557	0.5711218	0.5658821	0.58134997
0.0	0.58664614	0.57375014	0.5811575	0.5803406	0.56529456	0.58104485	0.5788328	0.5841711	0.57235736	0.58384264
0.0	0.58617777	0.57346636	0.58059615	0.5805656	0.5647011	0.5820793	0.57711047	0.5837066	0.5725364	0.5851369
0.0	0.58004177	0.5666061	0.5771803	0.56808704	0.56178313	0.5775689	0.57747895	0.5762938	0.5661915	0.5807712
0.0	0.5857537	0.5738596	0.5818192	0.5813655	0.5649535	0.58170193	0.57956165	0.58283937	0.57286584	0.58407044
0.0	0.5792052	0.56506765	0.57711786	0.569316	0.5608671	0.5784768	0.57687116	0.5762446	0.5667049	0.58213335
0.0	0.57984054	0.5647172	0.57701343	0.56841904	0.56178004	0.5766674	0.5777989	0.57479334	0.56541705	0.5830588
0.0	0.57860136	0.56628215	0.57614404	0.56844455	0.56191504	0.57690316	0.5767154	0.5734747	0.5672063	0.582601
0.0	0.58633584	0.5743838	0.58235097	0.5840704	0.5654621	0.5828305	0.5796794	0.5832261	0.5743055	0.5858585
0.0	0.5863357	0.5744098	0.5823103	0.58360505	0.56546474	0.5828418	0.58007044	0.58254874	0.5749016	0.5872611
0.0	0.58900154	0.5761268	0.58330864	0.58609253	0.5669174	0.5834025	0.5806676	0.58730686	0.5763867	0.5880661
0.0	0.58900154	0.5761268	0.58330864	0.58609253	0.5669174	0.5834025	0.5806676	0.58730686	0.5763867	0.5880661
0.0	0.57843053	0.56683356	0.57672584	0.56653625	0.5618278	0.5780534	0.5777014	0.57508653	0.5662405	0.582409
0.0	0.58505416	0.5738195	0.5810869	0.5787146	0.5638324	0.5816176	0.5787111	0.5816985	0.5710364	0.58489186
0.0	0.5787317	0.566498	0.5775522	0.5675771	0.56090915	0.5758032	0.57782906	0.57117736	0.5654071	0.5826421
0.0	0.5854188	0.5734157	0.58190966	0.5792967	0.56521785	0.58180857	0.5794652	0.5823525	0.5719752	0.58528066
0.0	0.5858836	0.5719317	0.5808171	0.579913	0.5643391	0.58149135	0.5772311	0.5833876	0.571559	0.5848687
0.0	0.5780038	0.5674023	0.5774621	0.5689379	0.5596891	0.57944167	0.57692635	0.57574654	0.5662113	0.5825529
0.0	0.5852978	0.5722086	0.5801364	0.5800598	0.56396294	0.58249974	0.57850677	0.58229953	0.57151455	0.5848901
0.0	0.5770799	0.5660373	0.5769347	0.56717914	0.5600446	0.5765386	0.5777998	0.5749442	0.5652458	0.58180815
0.0	0.5786211	0.56620115	0.57519186	0.56837124	0.5593587	0.5774989	0.5755338	0.57143533	0.5640086	0.5790933
0.0	0.57831603	0.5674198	0.57685524	0.5661358	0.56054646	0.57862157	0.5773288	0.5743061	0.5650074	0.5769071
0.0	0.5776487	0.56599563	0.57697856	0.56603146	0.5606438	0.5780015	0.57664865	0.5742239	0.56557685	0.5801531
0.0	0.043150473	0.21711808	0.019841585	0.15260808	0.012099047	0.10135069	0.010843405	0.09419941	0.016831588	0.20075737
0.0	0.5863081	0.5740453	0.58278674	0.5841808	0.5664926	0.58393466	0.57929915	0.58602387	0.5752677	0.58768135
0.0	0.5863081	0.5740453	0.58278674	0.5841808	0.5664926	0.58393466	0.57929915	0.58602387	0.5752677	0.58768135
0.0	0.57861096	0.56614363	0.577161	0.56842107	0.5615035	0.57672113	0.57612956	0.5746582	0.5655472	0.5813882
0.0	0.5867391	0.57383156	0.58164614	0.5805668	0.56400317	0.58273333	0.57863027	0.58460456	0.5723783	0.58462054
0.0	0.5857472	0.57386535	0.57940805	0.5808069	0.56341463	0.581196	0.57805496	0.5829567	0.57299817	0.58483386
0.0	0.5862607	0.57377	0.58189565	0.5807083	0.56367874	0.5826345	0.57855374	0.58340216	0.5716085	0.5858182
0.0	0.5862607	0.57377	0.58189565	0.5807083	0.56367874	0.5826345	0.57855374	0.58340216	0.5716085	0.5858182
0.0	0.5867391	0.57383156	0.58164614	0.5805668	0.56400317	0.58273333	0.57863027	0.58460456	0.5723783	0.58462054
0.0	0.5802306	0.5673443	0.57743526	0.5685685	0.56059813	0.5788545	0.57661384	0.57539445	0.56646615	0.58300436
0.0	0.5793929	0.5637643	0.5762718	0.56645584	0.5605873	0.5768491	0.57673985	0.57408285	0.5659963	0.5823953
0.0	0.5793768	0.5663735	0.5785083	0.5679388	0.5609793	0.5783008	0.57747823	0.5745232	0.56631	0.5826265
0.0	0.5886136	0.57617503	0.58204573	0.5842275	0.5652098	0.5834315	0.5785171	0.58599114	0.57338446	0.5850796
0.0	0.5778182	0.56644213	0.5774885	0.56718785	0.5616469	0.578227	0.574852	0.57478595	0.5658948	0.58217216
0.0	0.5790902	0.56625307	0.575551	0.56793654	0.5605098	0.5773542	0.57589597	0.57443535	0.5665759	0.5801032
0.0	0.58869004	0.5749839	0.58101153	0.5858028	0.56468785	0.5827646	0.5794505	0.58603644	0.57549	0.587618
0.0	0.5893218	0.575322	0.58267105	0.58498335	0.56566584	0.5828316	0.57920325	0.586257	0.57404	0.58521813
0.0	0.58028316	0.5690792	0.5783328	0.57274806	0.5622473	0.5781655	0.5778902	0.5779785	0.5685985	0.58399516
0.0	0.58902436	0.5756618	0.5820779	0.5845649	0.5655306	0.58222383	0.5781249	0.58487	0.57431287	0.58637047
0.0	0.5883471	0.5754331	0.5805338	0.58605856	0.5659975	0.58317375	0.5797595	0.585232	0.57543546	0.5866245
0.0	0.5811401	0.5699617	0.5788198	0.57552165	0.5621778	0.5798856	0.57877815	0.5786365	0.5696754	0.5840014
0.0	0.5857964	0.5721165	0.58013755	0.5785852	0.5636203	0.5824521	0.57893956	0.5816285	0.5723929	0.58462965
0.0	0.57810414	0.5667434	0.57477814	0.5673171	0.5614987	0.57707846	0.5760945	0.57431805	0.5659954	0.5809772
0.0	0.57767	0.56633216	0.5763176	0.56792635	0.56139594	0.5783164	0.5776593	0.57503957	0.56418496	0.58253217
0.0	0.58509994	0.5731997	0.58023447	0.5796973	0.56388366	0.5820275	0.5788908	0.5820685	0.57107335	0.5850961
0.0	0.5775441	0.5641888	0.57745236	0.56767374	0.56150234	0.5777058	0.5774837	0.57414836	0.56594294	0.58226615
0.0	0.023346933	0.26146153	0.010825953	0.17737639	0.010262004	0.070280366	0.0152641535	0.06652606	0.026849719	0.08525006
0.0	0.5781733	0.56657237	0.5756702	0.5679592	0.5610712	0.57547593	0.5764472	0.57502115	0.5650244	0.58300585
0.0	0.57819307	0.5667343	0.5759587	0.5652849	0.56148946	0.5779013	0.57716554	0.57471484	0.5651601	0.5815281
0.0	0.58648473	0.5737199	0.5804201	0.5808225	0.56477696	0.5815389	0.5788444	0.5838278	0.57261187	0.5860248
0.0	0.5781635	0.56598365	0.57660407	0.56577957	0.5614934	0.5778683	0.5760171	0.57340914	0.56649953	0.5818314
0.0	0.5809408	0.5675947	0.5769662	0.5693265	0.56193507	0.57914656	0.57749426	0.5774471	0.5683679	0.5828856
0.0	0.5876119	0.57501656	0.58148676	0.5806989	0.56506795	0.58271545	0.5786196	0.58503145	0.5738572	0.58533996
0.0	0.5789389	0.5648413	0.5752973	0.5682011	0.56040776	0.5780267	0.5759654	0.57440317	0.56571037	0.5817327
0.0	0.58021444	0.56619835	0.57412815	0.5655401	0.5593012	0.5771663	0.57663685	0.5746333	0.5654151	0.5819678
0.0	0.57893556	0.5657895	0.5757499	0.5667998	0.56159455	0.57699496	0.5755838	0.5740919	0.56647295	0.58081186
0.0	0.579746	0.5674501	0.5744634	0.56798285	0.5602273	0.57608086	0.57602775	0.5740437	0.56567466	0.58088446
0.0	0.58566463	0.572992	0.5790761	0.5804557	0.5643142	0.58174926	0.5786775	0.58310175	0.57160383	0.58453125
0.0	0.58583343	0.5735592	0.57990557	0.58018947	0.5636442	0.58169466	0.57756066	0.5830797	0.5718604	0.5845246
0.0	0.57872057	0.56459236	0.57665235	0.56789786	0.56129736	0.5766866	0.5772626	0.57444847	0.56478804	0.5821524
0.0	0.5850502	0.5718673	0.5799051	0.5785173	0.56330144	0.58126897	0.57820225	0.581819	0.57106817	0.58448094
0.0	0.5856423	0.57300246	0.5805806	0.57922816	0.5645204	0.58134156	0.57746196	0.5830413	0.5714312	0.58508307
0.0	0.57819283	0.5646416	0.57516164	0.56824094	0.5614108	0.57623935	0.5771414	0.5765256	0.56581503	0.5818152
0.0	0.57819283	0.5646416	0.57516164	0.56824094	0.5614108	0.57623935	0.5771414	0.5765256	0.56581503	0.5818152
0.0	0.57933295	0.5660731	0.5746604	0.5669294	0.56058764	0.57741284	0.5766698	0.5743519	0.5660557	0.5821496
0.0	0.5780009	0.5659632	0.57523924	0.5672089	0.5613256	0.5768534	0.57582176	0.5740804	0.5659168	0.5824179
0.0	0.58080846	0.5674702	0.57974607	0.5707785	0.56220967	0.5776855	0.5773921	0.5761943	0.56830734	0.5814402
0.0	0.5883566	0.5755388	0.5812556	0.58339375	0.5656962	0.5820688	0.57735384	0.58434755	0.5745841	0.58655787
0.0	0.58458364	0.5727981	0.5804914	0.5788362	0.5644059	0.581849	0.5773776	0.58051926	0.57184064	0.5838079
0.0	0.58490574	0.5717898	0.58122253	0.5798008	0.5640783	0.58212274	0.57769626	0.58216053	0.57163066	0.5825896
0.0	0.01731152	0.03488556	0.009115756	0.035614762	0.011287701	0.029323723	0.007951061	0.027180603	0.013100109	0.026065394
0.0	0.589723	0.5768397	0.5830565	0.58710635	0.56678885	0.5838342	0.57991374	0.58686244	0.5762781	0.5877129
0.0	0.5797291	0.5679805	0.5787314	0.5721308	0.5615826	0.5765592	0.5771745	0.5765829	0.56537366	0.58292085
0.0	0.57736117	0.5661005	0.5761123	0.5636187	0.5599875	0.5752506	0.5765887	0.5744615	0.5641515	0.58055216
0.0	0.57851386	0.5651557	0.57740587	0.5684471	0.5620644	0.5773508	0.5775007	0.57485056	0.56479794	0.5820413
0.0	0.5775633	0.56738114	0.5752018	0.5692202	0.5597172	0.5781	0.57598716	0.5731838	0.5661221	0.5814625
0.0	0.57740915	0.5663423	0.5747212	0.56769603	0.5594106	0.57643586	0.57599974	0.5733453	0.564479	0.57957757
0.0	0.0256649	0.23525785	0.018128388	0.47013992	0.00030593434	0.066247635	0.021683486	0.12431618	0.010272514	0.13948195
0.0	0.020517379	0.08830238	0.021363067	0.09228662	0.011571821	0.07354862	0.022651887	0.073989764	0.012588843	0.025379943
0.0	0.586649	0.573861	0.5827375	0.58375746	0.5661557	0.5815844	0.57973087	0.58315146	0.57391024	0.585516
0.0	0.5860397	0.57232255	0.581931	0.58267206	0.5652934	0.582221	0.5799072	0.58397263	0.57476944	0.5859949
0.0	0.01126361	0.088272616	0.011984659	0.06759425	0.0146254115	0.087766446	0.01600639	0.07084642	0.008501739	0.00015470301
0.0	0.5788426	0.56660116	0.576918	0.5672277	0.5608646	0.57656866	0.5777205	0.5746319	0.56479824	0.5811208
0.0	0.5791971	0.5680571	0.5790906	0.5722509	0.5633047	0.57796127	0.57858425	0.575716	0.56904393	0.5841374
0.0	0.57816625	0.56726265	0.57566446	0.56801337	0.5597603	0.57738984	0.57654893	0.57339334	0.56574804	0.57971996
0.0	0.57822555	0.56609696	0.57759327	0.5680442	0.5611459	0.576865	0.57656085	0.5726698	0.56601244	0.5817866
0.0	0.020507865	0.025366843	0.010324571	0.03490417	0.0075743804	0.08789208	0.010088444	0.04084525	0.010318	0.035978798
0.0	0.024251599	0.13310155	0.012078773	0.04816023	0.010077806	0.021494603	0.024735102	0.047722585	0.009449215	0.030414045
0.0	0.5850047	0.5729421	0.5813055	0.5806449	0.563308	0.58103204	0.5776697	0.5829753	0.571743	0.58519274
0.0	0.57961327	0.5682453	0.57638687	0.56784207	0.562196	0.578323	0.5774358	0.57666355	0.56733733	0.58431756
0.0	0.58039325	0.5685831	0.5777642	0.56723964	0.5627163	0.5792034	0.5780245	0.5757421	0.56869054	0.58363485
0.0	0.5756406	0.5663235	0.5767409	0.5673872	0.5603671	0.57646525	0.57720995	0.57353526	0.5659354	0.5823535
0.0	0.5764146	0.56684124	0.57714576	0.5675589	0.56098175	0.57778615	0.57693344	0.574588	0.5654946	0.5833281
0.0	0.57712686	0.5674415	0.5757861	0.57022023	0.561203	0.57660514	0.57584983	0.57333326	0.5658086	0.58130467
0.0	0.57810056	0.5663597	0.5781659	0.56678563	0.5614555	0.5770343	0.5772828	0.5737464	0.56606996	0.583239
0.0	0.5892722	0.5753851	0.5836228	0.5867481	0.5655954	0.5834114	0.57926476	0.5868776	0.57486373	0.5879538
0.0	0.5892722	0.5753851	0.5836228	0.5867481	0.5655954	0.5834114	0.57926476	0.5868776	0.57486373	0.5879538
0.0	0.5786472	0.5648511	0.5774801	0.5679127	0.5601678	0.5767622	0.5761915	0.5752013	0.56450635	0.5824592
0.0	0.5788476	0.56486374	0.5771739	0.5684331	0.5611691	0.5769642	0.57709825	0.5730764	0.56510293	0.5805414
0.0	0.016893929	0.06606919	0.011888223	0.060808912	0.011064775	0.021152612	0.013904667	0.046189867	0.010010901	0.073508196
0.0	0.016919196	0.06578258	0.01175197	0.060436573	0.011079744	0.021087578	0.013888214	0.046265278	0.009910679	0.07287829
0.0	0.01692532	0.06607982	0.011760872	0.060575936	0.0110482	0.021053469	0.013883291	0.046248794	0.009905328	0.07298732
0.0	0.5799081	0.56795233	0.5761884	0.56928277	0.5602565	0.57699627	0.574968	0.5744276	0.5653038	0.58106446
0.0	0.57926184	0.56532145	0.5773092	0.5681586	0.561179	0.5777699	0.57735276	0.5737563	0.56609666	0.5820934
0.0	0.022458205	0.087142564	0.015715292	0.02997689	0.011189426	0.06269544	0.022802116	0.44759372	0.01030105	0.07591028
0.0	0.022489192	0.08745775	0.015698137	0.03005931	0.011217059	0.06270229	0.02280288	0.448031	0.010299212	0.0764311
0.0	0.03534642	0.28219408	0.0055275057	0.46325403	0.010886219	0.03879367	0.015465876	0.10907879	0.018964814	0.16284424
0.0	0.032176528	0.2574303	0.012163792	0.38338998	0.014808264	0.06657202	0.024851399	0.38091958	0.020939983	0.28232527
0.0	0.5873436	0.5745685	0.5824475	0.5848581	0.5647773	0.5821753	0.57882226	0.5840612	0.5722067	0.5848806
0.0	0.5788741	0.5680553	0.57938224	0.5705653	0.5617492	0.5782767	0.5786933	0.5758341	0.5680657	0.58101916
0.0	0.5782425	0.56449544	0.57702595	0.5690237	0.5612377	0.5763381	0.57620054	0.5742512	0.56617475	0.5816625
0.0	0.58594537	0.57415926	0.5812768	0.5827968	0.56464076	0.5831592	0.57934487	0.58225244	0.57468134	0.58634806
0.0	0.5774817	0.565663	0.5761029	0.5693229	0.56102556	0.5782448	0.57478493	0.5744048	0.567112	0.5797092
0.0	0.5768479	0.56560504	0.575294	0.56790006	0.56066453	0.5764789	0.57540977	0.5756793	0.56576216	0.58182806
0.0	0.5778258	0.5658512	0.57609534	0.5689574	0.5611814	0.5773398	0.57626384	0.575055	0.5657692	0.5812596
0.0	0.5769368	0.5662367	0.57581496	0.56755644	0.56021655	0.57636344	0.57563424	0.5741741	0.5654616	0.5816621
0.0	0.5779178	0.5654561	0.5752264	0.56848514	0.5600961	0.5776261	0.575947	0.5751067	0.5660677	0.58177394
0.0	0.57698095	0.5646788	0.5763897	0.5696627	0.5604133	0.5780187	0.57631344	0.5747536	0.56564885	0.58156747
0.0	0.5769624	0.56715107	0.57626814	0.56876457	0.5605305	0.5776393	0.57622355	0.5761749	0.5648589	0.5818552
0.0	0.5768771	0.5653645	0.5758213	0.567854	0.5607487	0.5778269	0.57619965	0.57584983	0.5657026	0.5823878
0.0	0.57714784	0.56682473	0.57593006	0.56902456	0.56033534	0.5777288	0.5761165	0.5741828	0.5652879	0.5817323
0.0	0.5772879	0.56537974	0.5755545	0.56814283	0.55983585	0.5782344	0.5760727	0.5750761	0.5646386	0.581079
0.0	0.57765734	0.56616426	0.5764139	0.56856287	0.5604637	0.57804585	0.5752139	0.5750348	0.5653807	0.58106834
0.0	0.5780293	0.5657093	0.5756713	0.5691211	0.5607721	0.57779044	0.5756862	0.5720342	0.5656611	0.58191794
0.0	0.57727945	0.5668432	0.5757597	0.5687598	0.56075203	0.5784382	0.57591563	0.57552785	0.5651146	0.5814021
0.0	0.5768315	0.5653659	0.574843	0.5674017	0.5602702	0.5768994	0.57625955	0.5759279	0.5655332	0.58121145
0.0	0.5782879	0.56637037	0.57588047	0.56824076	0.56078005	0.57720953	0.57639974	0.5757474	0.5654121	0.58169144
0.0	0.5769582	0.5661671	0.57640004	0.5676775	0.56060606	0.5761537	0.57585067	0.57575876	0.5641015	0.5805643
0.0	0.57780576	0.56459016	0.57593423	0.5684421	0.56024253	0.5769601	0.5763299	0.5746801	0.5657695	0.5814071
0.0	0.5773419	0.566213	0.5748385	0.5682333	0.5595151	0.5770461	0.5765018	0.57487106	0.56605697	0.58138174
0.0	0.5772528	0.5672651	0.57508725	0.56912756	0.56030667	0.5772575	0.57622933	0.5745964	0.5657321	0.58131677
0.0	0.5849209	0.57483315	0.58039534	0.5805447	0.56388724	0.5819781	0.5782015	0.5829199	0.5708542	0.58432347
0.0	0.5789467	0.5680983	0.5793299	0.5706236	0.561409	0.5784357	0.5783972	0.575845	0.5680239	0.5842184
0.0	0.05680952	0.33381313	0.021487804	0.4216627	0.017994976	0.040084276	0.012970882	0.10058068	0.035383753	0.14558798
0.0	0.020046547	0.09386994	0.01221175	0.026331263	0.011769349	0.0825204	0.014092119	0.029977595	0.015233756	0.025768895
0.0	0.57876647	0.56853503	0.5790168	0.5708607	0.56210375	0.57820207	0.5786903	0.5760942	0.5690104	0.58435273
0.0	0.05502056	0.81855965	0.095551364	0.97438836	0.0133697335	0.74439734	0.08414815	0.9680999	0.06987967	0.8226474
0.0	0.5858936	0.57397604	0.5824286	0.58299655	0.5650136	0.5824783	0.57886523	0.5849905	0.5734208	0.5865709
0.0	0.58562	0.5739461	0.58224165	0.58254945	0.56549984	0.58229667	0.5789478	0.58494735	0.57368165	0.5864067
0.0	0.5865845	0.5750461	0.58199364	0.5828059	0.5660781	0.582682	0.5798047	0.583291	0.57489145	0.5873604
0.0	0.5866966	0.57426476	0.58116424	0.5829149	0.56621104	0.5826355	0.5785918	0.58337057	0.57452035	0.58736485
0.0	0.5849644	0.5751046	0.58200705	0.5819497	0.5649991	0.5824822	0.5792123	0.5837986	0.57421875	0.5869198
0.0	0.5848666	0.57427114	0.5819852	0.5823593	0.56549156	0.5821006	0.57897764	0.5843515	0.57378596	0.5867121
0.0	0.5807831	0.5677939	0.57988644	0.57212937	0.5625359	0.579922	0.57791895	0.57552314	0.5703401	0.5850578
0.0	0.5806859	0.56775284	0.57896197	0.5710407	0.5634845	0.5796226	0.5773585	0.5763517	0.5698842	0.5850669
0.0	0.58667356	0.57410777	0.58224034	0.58003783	0.56438744	0.5822274	0.5793548	0.5827338	0.5733942	0.58429015
0.0	0.58708626	0.57496864	0.5821941	0.5816766	0.56390405	0.58229893	0.5788428	0.5838487	0.5729515	0.5841986
0.0	0.5859172	0.5733016	0.58259326	0.5815143	0.5639577	0.58289826	0.5799674	0.58412576	0.5747558	0.5868267
0.0	0.5865796	0.57247204	0.5819077	0.58197385	0.5659749	0.5825008	0.5785122	0.58458394	0.5738283	0.58674526
0.0	0.58658665	0.5745389	0.58179045	0.58276415	0.5655605	0.5821242	0.58032596	0.58425725	0.5748126	0.58686787
0.0	0.017375324	0.069254085	0.027195232	0.051568717	0.010238299	0.029120946	0.010292512	0.03080415	0.010443804	0.03051569
0.0	0.57816815	0.5658599	0.5765148	0.56880057	0.5599881	0.57752866	0.575319	0.572819	0.5648901	0.5795298
0.0	0.5897831	0.5758013	0.5836026	0.58691895	0.56635356	0.5832208	0.579939	0.587379	0.5760791	0.5877928
0.0	0.57879597	0.5663385	0.57651424	0.5680003	0.5619625	0.5772401	0.57660973	0.5744252	0.56574225	0.58175445
0.0	0.055367514	0.87318254	0.041893624	0.9883211	0.020902852	0.16224252	0.043601673	0.8748471	0.042453647	0.4192917
0.0	0.5785356	0.568528	0.5764488	0.56730115	0.56035775	0.5781676	0.5739939	0.5744379	0.56603336	0.57923746
0.0	0.062356014	0.8572251	4.443551e-05	0.9210347	0.0133220395	0.38199204	0.00013045582	0.0054878946	0.05382759	0.5203102
0.0	5.1764047e-05	0.053134814	0.00023188663	0.8653076	0.00031920025	0.0012629144	0.000101633035	0.0065368586	7.612084e-05	0.0009818278
0.0	5.16142e-05	0.089825355	6.269859e-05	0.86110073	0.00021898138	0.00041537336	3.3049895e-05	0.0056402795	8.255524e-05	0.0018373942
0.0	6.0677554e-05	0.087739035	5.671061e-05	0.8363286	0.0002339147	0.0014718993	3.3424385e-05	0.004113018	0.0004571287	0.0009323424
0.0	4.8998318e-05	0.12921098	5.7765785e-05	0.94410616	0.00033464652	0.00087232556	2.8672615e-05	0.0055666086	0.000166983	0.0018031689
0.0	4.8757247e-05	0.12964699	5.779124e-05	0.9441201	0.0003324632	0.0008725533	2.8682189e-05	0.00558294	0.0001673279	0.001808289
0.0	0.00025196417	0.12568559	6.009772e-05	0.9455965	0.0002908544	0.00087111536	0.026778538	0.00429595	0.00017615662	0.00088610576
0.0	0.08342214	0.05706941	0.00021079842	0.85059905	4.899192e-05	0.0011566426	0.00011766266	0.0057251197	5.8768765e-05	0.0006486375
0.0	0.5860383	0.57530415	0.5806374	0.5801231	0.56373286	0.5822456	0.575624	0.5825232	0.572267	0.5820927
0.0	0.57814217	0.5676334	0.5781243	0.5695265	0.56120646	0.5786945	0.57567614	0.57292026	0.564284	0.5803824
0.0	0.5770167	0.5673004	0.5788528	0.56794024	0.56067264	0.5781875	0.5761864	0.5758529	0.56414545	0.58128536
0.0	0.5775548	0.5661814	0.5763085	0.5675338	0.56133974	0.5788327	0.57306767	0.57447135	0.56470037	0.57986295
0.0	0.5781164	0.5669641	0.57570547	0.56817114	0.5611252	0.57831985	0.57670474	0.5733479	0.5658923	0.58163035
0.0	0.5770113	0.5674174	0.5769438	0.56808364	0.5602951	0.5767957	0.5768662	0.5732133	0.5662421	0.5822832
0.0	0.57837886	0.5662698	0.5768655	0.56777054	0.5598216	0.5769896	0.5761239	0.5728173	0.56511235	0.5813032
0.0	0.5771651	0.56790555	0.57767785	0.5663073	0.5608212	0.5761012	0.5769086	0.5754056	0.5658167	0.5826723
0.0	0.5774557	0.56639194	0.5774563	0.5658902	0.5590871	0.5763987	0.5767662	0.57532346	0.56474185	0.5817617
0.0	0.5772347	0.5666226	0.576131	0.56768787	0.5606546	0.5781633	0.5764191	0.5743888	0.56433296	0.5818862
0.0	0.57668495	0.56668067	0.5772889	0.5675803	0.5610553	0.5775644	0.5765955	0.57452303	0.56545234	0.5833386
0.0	0.5777139	0.56585264	0.5765755	0.5677908	0.55989623	0.57620263	0.5743851	0.5744707	0.5654533	0.5792785
0.0	0.57801896	0.5662639	0.57669365	0.5677459	0.5605289	0.57705355	0.5766079	0.57138205	0.56614393	0.58096814
0.0	0.577337	0.5675364	0.5754251	0.57007843	0.5609915	0.577671	0.57560617	0.5739072	0.56620723	0.58220327
0.0	0.5769011	0.5664049	0.57514834	0.5674257	0.56087935	0.57668793	0.5765107	0.5728495	0.56505287	0.5826994
0.0	0.5769232	0.56658876	0.57608247	0.56718576	0.5615463	0.5775816	0.5763518	0.5732179	0.5661259	0.5818219
0.0	0.57817197	0.5659287	0.5766062	0.56796676	0.55977106	0.5755766	0.5755765	0.57297796	0.5654623	0.5813144
0.0	0.5768839	0.56599087	0.57648605	0.5677658	0.5615073	0.5775384	0.5757739	0.57437724	0.56642574	0.58189255
0.0	0.5765143	0.56772023	0.5758071	0.5675075	0.56110156	0.576802	0.5758747	0.57520753	0.56581557	0.5825987
0.0	0.577053	0.56596345	0.5762988	0.5691401	0.5611236	0.576598	0.57635015	0.57345724	0.5655265	0.5824892
0.0	0.5760463	0.56729877	0.57682264	0.5680667	0.56027853	0.57771033	0.5762388	0.57429934	0.56740725	0.58045006
0.0	0.57738364	0.5667875	0.5766473	0.56764495	0.5604259	0.5782344	0.5767268	0.57433146	0.56585366	0.58280975
0.0	0.5781327	0.5652255	0.57608235	0.5667221	0.559595	0.5779156	0.5758802	0.5746929	0.56497926	0.58178777
0.0	0.5778748	0.5670764	0.5751089	0.56978166	0.55779034	0.57806146	0.5772391	0.57508826	0.5666008	0.58212984
0.0	0.5779298	0.5659877	0.57532465	0.56933707	0.55809027	0.5776092	0.57626784	0.57466674	0.56543094	0.5814129
0.0	0.5766885	0.5670433	0.5768085	0.56815714	0.560753	0.57842445	0.57648236	0.5743252	0.5662021	0.5821285
0.0	0.57767946	0.5670406	0.57633835	0.5680303	0.5594819	0.5780333	0.5740111	0.5732308	0.5653974	0.58237034
0.0	0.57812566	0.5650495	0.5769083	0.5687217	0.56054294	0.57839435	0.57616043	0.5732626	0.5668718	0.58008564
0.0	0.578422	0.56626314	0.5756289	0.5685363	0.56084085	0.5779465	0.57676345	0.5717748	0.5650814	0.58136195
0.0	0.57816297	0.5662373	0.5770561	0.56820273	0.5607649	0.57863337	0.57482725	0.5738531	0.5645525	0.5813566
0.0	0.5766043	0.5671715	0.57636493	0.5679625	0.55985814	0.5765256	0.5760306	0.5744634	0.56547076	0.58186626
0.0	0.57908964	0.5662494	0.5760968	0.5691199	0.55975264	0.5778983	0.575076	0.57518965	0.56641996	0.58055043
0.0	0.57659185	0.5685919	0.5767945	0.56693715	0.5593187	0.5777941	0.57565904	0.5758239	0.5646203	0.5806099
0.0	0.5786897	0.5666605	0.57595134	0.5682409	0.5610003	0.57786363	0.5756286	0.5738927	0.56537247	0.58101064
0.0	0.5777259	0.5668328	0.57594365	0.56788135	0.5612426	0.57837784	0.5759048	0.5738429	0.5670279	0.58214647
0.0	0.57703036	0.566638	0.575893	0.56749064	0.56074435	0.57789737	0.5766363	0.5733101	0.56636226	0.5811301
0.0	0.57791775	0.56884444	0.5771796	0.568166	0.560202	0.5777886	0.57625115	0.5746363	0.56582433	0.582087
0.0	0.578406	0.56579494	0.5757903	0.5671	0.5591469	0.5780077	0.57480985	0.5731785	0.56632996	0.5791299
0.0	0.042811006	0.80090845	0.047052488	0.9329434	0.014234933	0.30923212	2.7836468e-05	0.004029474	0.06724327	0.60901976
0.0	5.201889e-05	0.05310553	0.0002313809	0.8651578	0.000320594	0.001264255	0.00010270089	0.0065073483	7.6298675e-05	0.0009835964
0.0	5.1495124e-05	0.053287458	0.00023246398	0.86516964	0.00031977776	0.0012621081	0.00010214428	0.00649766	7.593293e-05	0.0009776126
0.0	0.021616079	0.075284615	2.7044558e-05	0.015852494	0.0124675995	0.06542404	0.00017848272	0.00010080528	0.013319149	0.036015674
0.0	0.021557678	0.07515208	2.7123386e-05	0.015782384	0.012441396	0.06563794	0.00017869369	0.00010115675	0.013382533	0.036131464
0.0	0.0001948975	0.00087099755	0.00013214476	0.050711654	0.00010984084	0.00019920555	4.6139936e-05	0.00011521308	2.3662482e-05	0.00012031625
0.0	3.7765338e-05	0.0010805319	9.908827e-05	0.11699911	0.00024597405	7.355619e-05	0.00011922919	0.00012803724	2.3665214e-05	2.7216247e-05
0.0	3.7813956e-05	0.0010769274	9.896589e-05	0.11671152	0.00024600312	7.323263e-05	0.00011966725	0.00012787094	2.3640492e-05	2.706974e-05
0.0	3.7776073e-05	0.0010791827	9.9143654e-05	0.117014535	0.00024562274	7.355058e-05	0.00011961317	0.00012786753	2.3639703e-05	2.7130784e-05
0.0	3.1864878e-05	0.0009032312	0.00013541564	0.007952683	0.00027658767	0.00022587547	0.00013133764	0.00011450237	2.0092179e-05	4.474209e-05
0.0	3.1845433e-05	0.00090425677	0.00013429715	0.0079558315	0.00027537282	0.00022555694	0.00013145404	0.00011460199	2.0082141e-05	4.4590874e-05
0.0	3.1817235e-05	0.00089932344	0.00013508316	0.007965868	0.0002751831	0.00022628631	0.00013154671	0.000114900715	2.0082507e-05	4.484713e-05
0.0	0.015924376	0.06032337	0.02124429	0.004809689	0.00031645622	0.037539646	0.018330658	0.000117999065	0.014898341	0.027795456
0.0	0.015904652	0.060294423	0.021261627	0.004800732	0.0003166871	0.037676405	0.018326284	0.00011843012	0.014990374	0.027635684
0.0	0.015883092	0.060472768	0.02123177	0.004804665	0.0003163461	0.037657026	0.018361455	0.00011814791	0.014962231	0.027655238
0.0	0.01589042	0.06031146	0.021269685	0.0048246593	0.0003159856	0.037671663	0.018317338	0.00011773359	0.015010658	0.027513834
0.0	0.015830971	0.060479622	0.021300023	0.0048047155	0.0003161227	0.037808653	0.01831486	0.00011824449	0.0150782	0.02762304
0.0	0.015869621	0.06029247	0.021301087	0.0047866255	0.00031620832	0.03774643	0.018339911	0.000118482305	0.015067503	0.027592931
0.0	0.015930593	0.06048485	0.021230808	0.00480954	0.00031604676	0.03767419	0.018369965	0.00011813259	0.015035636	0.027511945
0.0	0.023994386	0.102022946	0.014620904	0.004592902	0.008733785	0.03873951	0.012389419	6.75038e-05	0.010818112	0.01654149
0.0	0.02397945	0.10198612	0.014654186	0.0045848563	0.008735304	0.038769357	0.012391741	6.78245e-05	0.010820807	0.016506433
0.0	0.023969766	0.10249641	0.014607945	0.004580434	0.008702902	0.03879951	0.012418421	6.776347e-05	0.010816673	0.016566122
0.0	0.024031088	0.10259391	0.014619962	0.0045650867	0.008715652	0.038707707	0.012420088	6.764467e-05	0.010791402	0.01646409
0.0	0.02392251	0.10269165	0.01466187	0.004577528	0.008712983	0.038919516	0.012403436	6.772335e-05	0.010788578	0.01647287
0.0	0.02400129	0.10214021	0.014663613	0.0045834463	0.00871108	0.038828604	0.0123925535	6.786202e-05	0.010832102	0.016463248
0.0	0.024011858	0.10268967	0.014570954	0.004586201	0.008681204	0.038752064	0.012426635	6.778745e-05	0.0107967835	0.016516013
0.0	0.01487173	0.045998674	0.014289514	0.015414975	0.01376659	0.051013924	3.650669e-05	6.8297966e-05	0.01722372	0.073131055
0.0	0.014904747	0.045969002	0.014329397	0.015357429	0.013766642	0.05102706	3.6574573e-05	6.844976e-05	0.017175203	0.07305457
0.0	0.014790715	0.045875434	0.014337159	0.015355858	0.013755964	0.051075157	3.663961e-05	6.870362e-05	0.01729879	0.07332353
0.0	0.014731182	0.04614702	0.014321877	0.015361237	0.013754696	0.051083572	3.6670895e-05	6.82615e-05	0.017238608	0.07298117
0.0	0.014844133	0.046135716	0.014313108	0.015427383	0.013747155	0.051245496	3.658092e-05	6.85871e-05	0.017272037	0.073039845
0.0	0.014752881	0.045801222	0.014326173	0.015367152	0.0137205385	0.051006746	3.6538873e-05	6.875973e-05	0.017255953	0.07303568
0.0	0.014898153	0.04585031	0.0143037	0.01541548	0.013779258	0.05102266	3.665684e-05	6.84226e-05	0.01722359	0.07317791
0.0	0.014831892	0.046101324	0.01435857	0.015465642	0.013768578	0.05070048	3.652877e-05	6.848554e-05	0.017162748	0.073106825
0.0	3.1753276e-05	0.0017920611	3.8201124e-05	0.007411909	0.00023885646	7.548495e-05	4.314514e-05	9.654018e-05	2.172531e-05	8.866549e-05
0.0	3.7515543e-05	0.10863132	0.00014872555	0.005636622	5.055752e-05	8.3086125e-05	0.00010476533	8.177673e-05	1.4836288e-05	2.9702473e-05
0.0	3.744199e-05	0.10838174	0.00014867139	0.0056329197	5.0514627e-05	8.286979e-05	0.00010468054	8.16797e-05	1.479791e-05	2.9591418e-05
0.0	3.7433205e-05	0.108849704	0.00014863	0.0056409617	5.043949e-05	8.2865525e-05	0.00010516288	8.2146886e-05	1.4842996e-05	2.9650993e-05
0.0	3.7529462e-05	0.10878446	0.00014877094	0.0056412104	5.0471823e-05	8.272616e-05	0.00010517291	8.1427956e-05	1.4842387e-05	2.9707344e-05
0.0	3.7448703e-05	0.109018445	0.00014870909	0.0056460514	5.0352595e-05	8.303678e-05	0.00010473356	8.198529e-05	1.4821157e-05	2.9665727e-05
0.0	3.7516475e-05	0.108168274	0.0001486609	0.0056129023	5.056658e-05	8.296752e-05	0.00010459931	8.1643324e-05	1.4801213e-05	2.9616487e-05
0.0	3.75508e-05	0.10927732	0.00014782127	0.0056411517	5.043367e-05	8.263021e-05	0.00010510363	8.194276e-05	1.4848377e-05	2.9629029e-05
0.0	3.186919e-05	0.00090107025	0.00013486847	0.007975056	0.00027592	0.00022493435	0.00013140992	0.00011476034	2.0132555e-05	4.493609e-05
0.0	3.1913685e-05	0.0009023349	0.0001348024	0.007933737	0.00027642367	0.00022528721	0.0001315156	0.00011493622	2.010667e-05	4.4757067e-05
0.0	3.1797455e-05	0.00090352213	0.00013418989	0.007938737	0.00027604814	0.00022561436	0.00013137284	0.0001149588	2.01055e-05	4.4832464e-05
0.0	3.1912743e-05	0.00090838457	0.00013446758	0.007985195	0.00027625455	0.0002254243	0.000131438	0.00011475137	2.010297e-05	4.466105e-05
0.0	3.1867945e-05	0.00090475706	0.00013475023	0.007937633	0.00027609657	0.0002254806	0.0001310959	0.000114857554	2.010412e-05	4.4787128e-05
0.0	3.1873813e-05	0.0008982016	0.00013399783	0.007989544	0.0002759584	0.00022508153	0.00013127466	0.00011432247	2.0069141e-05	4.464785e-05
0.0	0.02161625	0.075224824	2.7054359e-05	0.015891463	0.012466643	0.065292604	0.0001777853	0.00010109291	0.0133758485	0.036373556
0.0	0.021615978	0.075403914	2.7057147e-05	0.015881496	0.012479107	0.06530758	0.00017885666	0.000100887795	0.013352258	0.036274176
0.0	0.021652484	0.07545354	2.7096861e-05	0.015760437	0.012424463	0.06501909	0.00017860341	0.00010136967	0.013346084	0.03630093
0.0	0.021617733	0.075535595	2.7117903e-05	0.015948903	0.012458122	0.06538948	0.00017849632	0.00010091954	0.013342839	0.036141995
0.0	0.021555442	0.07551329	2.709898e-05	0.01579767	0.012441642	0.06569176	0.00017847795	0.00010104145	0.013390568	0.03615211
0.0	0.021603556	0.07519911	2.7138132e-05	0.01586907	0.012467776	0.065266214	0.0001781797	0.000100848934	0.01335442	0.03630274
0.0	0.021615019	0.07565891	2.6987002e-05	0.01584128	0.012444853	0.06528677	0.00017834458	0.00010108964	0.013361716	0.036277227
0.0	0.0001947513	0.00087726465	0.0001320455	0.050770517	0.000109971224	0.00019783418	4.606831e-05	0.00011423126	2.3735258e-05	0.0001210157
0.0	0.00019396518	0.0008759116	0.00013185023	0.050777745	0.00010988107	0.00019845802	4.616053e-05	0.00011511479	2.3693508e-05	0.00012062894
0.0	0.00019414206	0.00087727385	0.00013175723	0.050621755	0.00011002093	0.00019835944	4.6046654e-05	0.00011483106	2.3719598e-05	0.00012102008
0.0	0.0001941502	0.00087934267	0.00013195538	0.050812464	0.00010996723	0.00019845896	4.616621e-05	0.000114653376	2.3687679e-05	0.00012060018
0.0	0.00019478732	0.0008762246	0.00013212964	0.050642043	0.00010985362	0.00019831066	4.6088833e-05	0.000114980074	2.3670947e-05	0.00012070258
0.0	0.00019437693	0.00086878403	0.00013189952	0.05067324	0.000110072775	0.00019902346	4.605096e-05	0.00011553002	2.3654113e-05	0.000120310506
0.0	0.00019549213	0.0008743806	0.00013128367	0.050941106	0.000110215195	0.00019841865	4.616546e-05	0.000114488175	2.3705894e-05	0.000120615485
0.0	0.016774334	0.11996703	0.0092779575	0.03301119	0.013548772	0.025659002	0.015478588	0.043941103	0.010973157	0.03647383
0.0	0.02926453	0.38924885	0.011720174	0.1365523	0.011818309	0.044298146	0.017157046	0.060850255	0.01815368	0.24553275
0.0	0.586465	0.57455516	0.5813438	0.580433	0.56253284	0.5824741	0.57747644	0.58350086	0.5721154	0.58499616
0.0	0.5791817	0.5662074	0.5749678	0.56909204	0.5602328	0.5773164	0.575023	0.57542574	0.56668305	0.58079666
0.0	0.5781642	0.56767994	0.57556546	0.5690174	0.55941486	0.57600695	0.57675344	0.57570827	0.56367695	0.5812582
[truncated: 18,838 more rows]
