# Supplementary material for: Teasing out missing reactions in genome-scale metabolic networks through hypergraph learning
Source: Nat Commun. 2023 Apr 25;14:2375. doi: 10.1038/s41467-023-38110-7 (PMC10130184; doi:10.1038/s41467-023-38110-7)
Supplement: Supplementary file 4 — Source Data [file 41467_2023_38110_MOESM4_ESM.zip › Source Data/Figure 2/j-m/iEcHS_1320_nhp.csv]

	0	0.1	0.1.1	0.1.1.1	0.1.1.1.1	0.1.1.1.1.1	0.1.1.1.1.1.1	0.1.1.1.1.1.1.1	0.1.1.1.1.1.1.1.1	0
1.0	0.5926541	0.0003151949	0.1584449	0.6890552	0.5838348	0.56672955	0.5859902	0.570531	0.5586595	0.58603823
1.0	0.5789446	0.56313366	0.110380895	0.58132505	0.5830216	0.5635052	0.5848609	0.71219766	0.5337885	0.574978
1.0	0.58163905	0.5587305	0.043118246	0.00037733652	0.6186313	0.57309	0.58443755	0.56002456	0.016807886	0.00053991895
1.0	0.5927415	0.5712811	0.58770335	0.58028185	0.58234286	0.57040805	0.5846403	0.5626285	0.564243	0.57890475
1.0	0.580602	0.5593948	0.112900786	0.5726394	0.59197	0.5679295	0.5900249	0.5711808	0.56570375	0.5864507
1.0	0.5786348	0.19998857	0.579444	0.5809971	0.58497167	0.5709069	0.286479	0.5735672	0.56432444	0.5858367
1.0	0.33680332	0.078708865	0.5779574	0.058842927	0.58834	0.57293606	0.58382136	0.5628363	0.018379156	0.5787677
1.0	0.069693424	0.57846344	0.5791443	0.58540845	0.5926955	0.56456614	0.5847251	0.574996	0.020606577	0.019808477
1.0	0.57889277	0.5729611	0.58453286	0.58196247	0.00484851	0.5605819	0.30627954	0.5591409	0.56486404	0.57512265
1.0	0.5912992	0.5610236	0.57995296	0.0006748156	0.59098625	0.27841562	0.5842794	0.3890359	0.00012513676	0.5802227
1.0	0.57875127	0.6495924	0.5776466	0.33899775	0.47957468	0.56413823	0.5933065	0.5624751	8.943014e-05	0.5867269
1.0	0.57925737	0.5574893	0.57833254	0.569292	0.5830266	0.120496556	0.3426605	0.571541	0.56135154	0.037482575
1.0	0.5810087	0.55862737	0.58605134	0.3444541	0.0629899	0.56191826	0.5842089	0.6391854	0.008403746	0.020733329
1.0	0.5925359	0.2592362	0.581608	0.5811297	0.5935067	0.56280816	0.6016971	0.24876127	0.56505424	0.018392136
1.0	0.58046234	0.5759934	0.5789335	0.13601778	0.5939565	0.56460214	0.5922876	4.4947403e-05	0.56384313	0.5752449
1.0	0.35783985	0.16837646	0.11282058	0.3101109	0.6731274	0.5637108	0.5900427	0.5618326	0.5591915	0.5757906
1.0	0.5886461	0.004529307	0.5823769	0.5780162	0.5933135	0.56623805	0.09687998	0.5601521	0.5656479	0.5848148
1.0	0.5797205	0.5709434	0.00035679218	0.5730504	0.5828712	0.5628732	0.5275164	0.5623867	0.56504226	0.58766603
1.0	0.58058554	0.558401	0.58343655	0.06360821	0.58293414	0.57328874	0.16057873	0.114746615	0.564338	0.57676613
1.0	0.57993555	0.56042904	0.57977206	0.582389	0.58228827	0.13543504	0.5865328	0.5609517	0.016362492	0.5863887
1.0	0.5917479	0.55999106	0.57744306	0.3263547	0.58201253	0.00078839285	0.5861169	0.57208776	0.56722224	0.58971953
1.0	0.57920504	0.018592287	0.10214017	0.58163667	0.5844457	0.5642259	0.5929946	0.56055194	0.5606388	0.5758225
1.0	0.59095395	0.5569549	0.58396304	0.5731541	0.58757967	0.5623589	0.5908364	0.35955897	0.5594346	0.00023274784
1.0	0.031723596	0.5640322	0.583637	0.0643456	0.5832158	0.5653484	0.8658252	0.052142195	0.56096977	0.57657266
1.0	0.57923245	0.57764745	0.58028615	0.07964054	0.59493935	0.5711507	0.081384614	0.570347	0.011955758	0.5767683
1.0	0.072622254	0.6411942	0.57843184	0.17860162	0.9377502	0.57079476	0.58951515	0.5710859	0.5647243	0.57802284
1.0	0.59193206	0.7562334	0.57917297	0.5805546	0.60950917	0.56227	0.59372073	0.57460886	0.55945426	0.5749546
1.0	0.58409363	0.57072717	0.58707947	0.49219608	0.5931471	0.049234767	0.5845572	0.05995225	0.558286	0.5761502
1.0	0.5787492	0.5618344	0.5802561	0.57207143	0.5828784	0.5650704	0.5862918	0.57001024	0.56410986	0.11835943
1.0	0.5900173	0.5749334	0.5817862	0.5814566	0.582342	0.060329642	0.08659229	0.5467973	0.56584895	0.5844574
1.0	0.030519683	0.5636595	0.11370456	0.57988393	0.5832691	0.56362915	0.58754593	0.57175314	0.5593456	0.58635837
1.0	0.58754236	0.56149435	0.5826619	0.5746879	3.349123e-06	0.5636588	0.5889638	0.046901412	0.5617288	0.017914651
1.0	0.5914032	0.28062138	0.5793677	0.6670747	0.58385247	0.56606776	0.06066129	0.56076014	0.56545883	0.57620883
1.0	0.58047956	0.7586722	0.57828	0.5849775	0.01500213	0.5625155	0.5840427	0.58379966	0.5652679	0.5762214
1.0	0.09678692	0.56389207	0.034550004	0.5709286	0.026557984	0.06713212	0.025011314	0.49237844	0.018252281	0.5758456
1.0	0.5793995	0.7749039	0.5859715	0.57372415	0.59093755	0.11251213	0.5862482	0.54654247	0.56454176	0.019661997
1.0	0.070010364	0.57851774	0.5785935	0.046894047	0.58370966	0.003670561	0.58668643	0.22682333	0.5595233	0.5777045
1.0	0.57837373	0.5737575	0.5788821	0.58017963	0.58270013	0.56364477	0.5844838	0.5629496	0.024827993	0.5769611
1.0	0.5789881	0.55611724	0.5715486	0.57163554	0.58650964	0.56331694	0.5891036	0.5742501	0.5593372	0.5862918
1.0	0.57933766	0.56006575	0.57879347	0.57367235	0.5214724	0.56478065	0.58388746	0.5643569	0.025050063	0.5898096
1.0	0.5796317	0.5653087	0.03817455	0.5716993	0.73927206	0.064664245	0.58392733	0.568266	0.5580134	0.5242174
1.0	0.0702127	0.55941504	0.5787579	0.05512598	0.5833656	0.056461934	0.58865476	0.5607474	4.0833474e-05	0.5757167
1.0	0.59230113	0.57689196	0.47143337	0.57402295	0.5902535	0.5635349	0.5837016	0.56062245	0.5586878	0.5876229
1.0	0.57925814	0.5585931	0.57843435	0.5722055	0.58437246	0.031046227	0.5842888	0.068583645	0.5592813	0.5869608
1.0	0.5797847	0.5729782	0.043874525	0.5856076	0.5811377	0.573935	0.5903606	0.5618209	0.5676801	0.5748464
1.0	0.58890504	0.56153345	0.121120304	0.5717676	0.30616286	7.68763e-05	0.62036073	0.57078266	0.5644012	0.58641315
1.0	0.5809808	0.56016856	0.5828143	0.060290903	0.5939206	0.5629223	0.5842492	0.5690507	0.5613662	0.5865264
1.0	0.64793926	0.124737635	0.5790043	0.57293606	0.5923749	0.5632293	0.58328825	0.56101036	0.56285495	0.7078854
1.0	0.58798385	0.5578981	0.57828724	0.5708144	0.05732083	0.5731502	0.5901186	0.4017948	0.5669965	0.11645938
1.0	0.59026456	0.5738969	0.06441597	0.57871324	0.5944597	0.5726433	0.584537	0.51353335	0.018313803	0.61373025
1.0	0.5796412	0.563117	0.57994926	0.5711419	0.5910971	0.5636041	0.09361804	0.56144834	0.5589926	0.008716018
1.0	0.5817907	0.69342554	0.57689303	0.7500066	0.5819021	0.5632923	0.009152945	0.035206374	0.5637351	0.5764772
1.0	0.13257784	0.55864686	0.57705045	0.57252353	0.03640483	0.5642462	0.58603543	0.5610411	0.026743406	0.0573718
1.0	0.5776013	0.7531864	0.5825907	0.67210877	0.5825009	0.56571436	0.58574617	0.5707121	0.5593289	0.031611744
1.0	0.5791632	0.57400185	0.6777713	0.58482844	0.7997741	0.5623452	0.047597717	0.56880474	0.56758034	0.021193061
1.0	0.5789466	0.55902785	0.58297145	0.116823584	0.58208275	0.57084733	0.5855298	0.5586624	0.026110098	0.57606393
1.0	0.5887741	0.5606975	0.5788992	0.5849662	0.5937156	0.5640679	0.5824739	0.55813646	0.55909175	0.03371489
1.0	0.10062157	0.57303303	0.57866883	0.58282566	3.3425501e-06	0.57430345	0.12996599	0.5699945	0.563498	0.5768115
1.0	0.59305906	0.08800896	0.043722987	0.58082443	0.5825067	0.5628297	0.59090126	0.33311072	0.027620729	0.116481006
1.0	0.58050394	0.5733396	0.64583665	0.57172847	0.594564	0.57213956	0.5924036	0.5602348	0.56581765	0.029778052
1.0	0.58783275	0.559917	0.5793804	0.5813671	0.033045176	0.57282525	0.5921543	0.5608532	0.56105584	0.5769111
1.0	0.5880891	0.5595165	0.5784309	0.5816968	0.58475375	0.57176423	0.0281384	0.5598674	0.55967724	0.59021086
1.0	0.5807821	0.5711166	0.06657657	0.58100706	0.5935825	0.56827015	0.59018546	0.57040644	0.5598659	0.57689047
1.0	0.5909548	0.5733296	0.5798765	0.5798998	0.45259523	0.5731629	0.589148	0.5606528	0.5571875	0.5854279
1.0	0.010231914	0.56100106	0.57746035	0.57103914	0.5825824	0.5645765	0.58394045	0.33624953	0.56353366	0.58434314
1.0	0.5818036	0.56321913	0.5838463	0.58520716	0.5906823	0.56319124	0.59121317	0.56099945	0.5649307	0.5864725
1.0	0.58084023	0.57713765	0.58157724	0.5726902	0.5829762	0.56282383	0.5865519	0.03314581	0.0112329675	0.04039151
1.0	0.5822649	0.5722001	0.06401075	0.58181334	0.58454716	0.57138103	0.59327096	0.5692559	0.5608081	0.5781357
1.0	0.5908336	0.57270724	0.58047074	0.055402912	0.6533172	0.5616329	0.09383847	0.5408023	0.55986613	0.5775598
1.0	0.5874741	0.5584374	0.5786097	0.5700916	0.58516365	0.56561553	0.03302069	0.074214265	0.55941993	0.5860982
1.0	0.031484548	0.55936635	0.58628756	0.5815719	0.58095556	0.5708008	0.1252625	0.56164503	0.5589769	0.58581907
1.0	0.58154404	0.55936337	0.5852327	0.5733983	0.58539504	0.564935	0.5860105	0.56779665	0.5581611	0.57644796
1.0	0.35599694	0.07425633	0.5800136	0.726307	0.5903292	0.57072526	0.5863622	0.02342464	0.55918646	0.5859541
1.0	0.58761746	0.15314959	0.5863909	0.57180583	0.5837632	0.57471037	0.5924238	0.57077664	0.01773374	0.5788554
1.0	0.43645248	0.5613686	0.050773896	0.5724399	0.5910016	0.079897225	0.5898255	0.5599242	0.56074166	0.021367224
1.0	0.5883626	0.5561321	0.57891977	0.5809224	0.59531665	0.5627786	0.067840755	0.07148766	0.5603879	0.5904204
1.0	0.5784494	0.57285064	0.034366854	0.57147115	0.5796673	0.1332339	0.8655327	0.56884694	0.025110815	0.5760291
1.0	0.5805091	0.55942076	0.58170277	0.57989395	0.58104223	0.5628721	0.5844094	0.57022387	0.5600388	0.58774406
1.0	0.5883099	0.5760183	0.712812	0.57163495	0.5834845	0.56471545	0.051308792	0.5704063	0.02449716	0.5858896
1.0	0.10486317	0.57838637	0.5454876	0.5717013	0.5925753	0.5729773	0.591827	0.5612761	0.56615674	0.5887805
1.0	0.08287916	0.5713366	0.050790973	0.572439	0.5839097	0.56318456	0.1615738	0.72761774	0.028315755	0.028639017
1.0	0.5902225	0.092589036	0.57858914	0.57114035	0.59398735	0.12499829	0.05125348	0.56121343	0.56524664	0.58748937
1.0	0.57873344	0.55884916	0.57679814	0.5721846	0.016266057	0.10811513	0.5849802	0.570892	0.5572652	0.047009323
1.0	0.5867237	0.5631254	0.2221951	0.58104897	0.7535617	0.5721769	0.5896563	0.5709464	0.5604553	0.5903713
1.0	0.041208036	0.5785231	0.5856913	0.57343537	0.5922912	0.07931744	0.5860542	0.5615926	0.015264439	0.5857506
1.0	0.57911336	0.5592895	0.5780452	0.04754454	0.58254075	0.56408286	0.5841479	0.57019717	0.56477284	0.5770592
1.0	0.0699276	0.5611485	0.57793826	0.5727739	0.5940042	0.5713957	0.0893302	0.14288276	0.56585234	0.5765391
1.0	0.5886895	0.55915225	0.74797225	0.57398736	0.5820536	0.5640238	0.58505446	0.51183724	0.12147947	0.58420086
1.0	0.5799359	0.5590082	0.57869256	0.57332796	0.59194416	0.564725	0.58480006	0.56758285	0.56456757	0.58951014
1.0	0.590726	0.57761824	0.5793576	0.585023	0.93774277	0.5740546	0.5841937	0.57475346	0.013598527	0.014218442
1.0	0.58983165	0.049719453	0.12429686	0.58115906	0.5939283	0.5631817	0.05700309	0.57112736	0.5591593	0.5757644
1.0	0.059437733	0.07581224	0.21553701	0.58020097	0.5861673	0.5708915	0.5835569	0.56916577	0.56578416	0.57607347
1.0	0.5790698	0.57214653	0.5878985	0.5848087	0.59119934	0.06560212	0.583034	0.56016874	0.56459457	0.02297036
1.0	0.5768361	0.5589927	0.57857156	0.58545107	0.5942133	0.053499516	0.58458716	0.57166153	0.39498731	0.58842754
1.0	0.05997386	0.12327294	0.5791197	0.57323056	0.5906488	0.57094026	0.0010060521	0.5690328	0.5584966	0.57619184
1.0	0.587633	0.5582198	0.57927924	0.57032067	0.5833794	0.5708918	0.5887359	0.57438856	0.01910802	0.024063932
1.0	0.57898915	0.116179965	0.5805701	0.8390955	0.59259486	0.03931775	0.58498746	0.5692406	0.5596168	0.031344462
1.0	0.578279	0.57751286	0.5839394	0.5764128	0.5931993	0.5335276	0.10585162	0.5696089	0.5597942	0.58787125
1.0	0.04921563	0.5613496	0.57872844	0.5693199	0.5833541	0.57141477	0.5838499	0.02948681	0.55922955	0.5864066
1.0	0.5890505	0.5596238	0.58262014	0.5846551	0.57930255	0.57353014	0.075512975	0.5601195	0.5654354	0.5759241
1.0	0.00033180995	0.5761863	0.5786971	0.061910454	0.0076263505	0.113572	0.00029365072	0.56133425	0.5605639	0.5861748
1.0	0.5816548	0.5772147	0.21988435	0.5726248	0.59190804	0.08106553	0.58451766	0.5694781	0.5581329	0.5766972
1.0	0.5797026	0.37157845	0.04140384	0.652518	0.41406733	0.65306073	0.5892399	0.55942905	0.016134294	0.5765791
1.0	0.5819153	0.5787931	0.5839287	0.5793673	0.5886352	0.093011536	0.7336855	0.5596826	0.55892813	0.590076
1.0	0.25288528	0.004856012	0.5850474	0.03601775	0.009441934	0.5700974	0.5897863	0.5616264	0.5650841	0.5888511
1.0	0.59843063	0.56008995	0.61751837	0.812833	0.5828659	0.5714165	0.5933163	0.56938833	0.5671121	0.58983046
1.0	0.5777163	0.0024286844	0.5755155	0.58092284	0.5900927	0.097957276	0.5917657	0.053547516	0.56385684	0.58577937
1.0	0.5888059	0.5730957	0.5841469	0.5745392	0.5464693	0.56296283	0.11228082	0.5605311	0.5584181	0.5864366
1.0	0.5828332	0.5615036	0.5776775	0.5721091	0.80496037	0.03386219	0.5899797	0.56798685	0.5649053	0.043606963
1.0	0.5921309	0.7879037	0.5832212	0.58010375	0.5844619	0.57054603	0.58426225	0.027649276	0.5577899	0.57658577
1.0	0.5926357	0.5582827	0.5830411	0.57141674	0.5936528	0.26753977	0.59128493	0.5600093	0.56566894	3.1255575e-05
1.0	0.59252083	0.013062176	0.5777469	0.58096266	0.5937377	0.5637104	0.5809086	0.57023793	0.5617357	0.586834
1.0	0.5886555	0.5607403	0.5788458	0.12024445	0.5918009	0.5625415	0.5838247	0.04148017	0.5585085	0.011421543
1.0	0.578802	0.5591534	0.57716227	0.57200223	0.5822537	0.57114345	0.40100187	0.57081485	0.02384965	0.025303531
1.0	0.70498806	0.0010433507	0.57899094	0.5727579	0.5825692	0.57124573	0.5857521	0.57080156	0.55984634	0.58735734
1.0	0.038643885	0.5727366	0.5876006	0.57288367	0.592987	0.04254134	0.59359723	0.5613188	0.55851847	0.5868259
1.0	0.5781507	0.5783915	0.5838303	0.066830926	0.58382756	0.33581784	0.5827921	0.5609136	0.5597284	0.57508254
1.0	0.5773663	0.57281536	0.58358747	0.16960834	0.58151305	0.56501865	0.58365154	0.5622459	0.52891624	0.58699554
1.0	0.51064605	0.052962173	0.10324416	0.5725689	0.5915879	0.5724603	0.58480906	0.5607873	0.009462511	0.5775934
1.0	0.5797001	0.55854213	0.45410445	0.57262444	0.59333366	0.06293067	0.58910584	0.5710292	0.56452143	0.5772422
1.0	0.31359324	0.5588764	0.58131486	0.58522797	0.5891447	0.6970511	0.58359104	0.56229675	0.5651711	0.02228314
1.0	0.58102745	0.5737511	0.603568	0.57256246	0.5841802	0.5632459	0.58420795	0.050787576	0.5605555	0.58611804
1.0	0.58891517	0.095827304	0.58519095	0.58220816	0.5837362	0.11260338	0.58676946	0.5715366	0.5672241	0.5865002
1.0	0.58846706	0.24259023	0.57547027	0.5803834	0.5932309	0.563288	0.13493642	0.54625964	0.5591587	0.02185745
1.0	0.5805696	0.5589895	0.5828939	0.57198656	0.58309287	0.5645423	0.5837668	0.299229	0.026368216	0.5901787
1.0	0.10010124	0.57696116	0.5773581	0.00022890224	0.5472566	0.5722903	0.59052724	0.5703048	0.5593596	0.5862146
1.0	0.58018893	0.39928997	0.5836291	0.059560295	0.5919644	0.5634839	0.58338827	0.19707136	0.56371146	0.58797455
1.0	0.5820472	0.056140278	0.583427	0.5812781	0.06460548	0.56278723	0.5925927	0.53742933	0.5671019	0.58988374
1.0	0.588317	0.558835	0.57996607	0.5713183	6.4569012e-06	0.5628621	0.12462735	0.5632956	0.5602872	0.58579487
1.0	0.8043661	0.558738	0.5857859	0.5731058	0.58335006	0.5636964	0.07075614	0.5733566	0.56011385	0.5772954
1.0	0.088790655	0.19217393	0.5848599	0.57284063	0.58958364	0.5625561	0.5852394	0.5713001	0.027269866	0.57501656
1.0	0.5776031	0.57674694	0.5844873	0.57171994	0.5833907	0.5642329	0.58416915	0.55964017	0.016459396	0.5762603
1.0	0.00042701713	0.5592035	0.58465564	0.5805412	0.046952732	0.57469594	0.029080495	0.077535115	0.565165	0.5855006
1.0	0.5795746	0.09267182	0.5858198	0.58011323	0.58445793	0.5630047	0.5852477	0.57402956	0.55958825	0.57582563
1.0	0.5782879	0.578469	0.57967174	0.58528435	0.5829923	0.1478242	0.58604825	0.5617343	0.56746924	0.20724122
1.0	0.58253026	0.5573929	0.58461714	0.58556044	0.5829531	0.021240393	0.27248093	0.5615964	0.5585701	0.58786124
1.0	0.58886826	0.5610446	0.5828422	0.57042813	0.5798816	0.57452846	0.584289	0.55982494	0.5596314	0.5862607
1.0	0.57917446	0.56000924	0.5877557	0.5735896	0.022719244	0.56491774	0.3453193	0.5716766	0.55953825	0.58810675
1.0	0.58040804	0.5729497	0.5409095	0.5710779	0.5809515	0.56249255	0.09427639	0.5610005	0.5599667	0.57684964
1.0	0.06748353	0.04830573	0.5841485	0.5720707	0.58389753	0.106407024	0.5839418	0.38274872	0.5654735	0.57649183
1.0	0.58859843	0.5571623	0.08074241	0.06571634	3.3349688e-06	0.57015496	0.6415797	0.06903273	0.5673771	0.5767788
1.0	0.57997096	0.55978775	0.57769585	0.57411134	0.06286318	0.04836433	0.5885453	0.57127714	0.6548117	0.07427733
1.0	0.5877977	0.57678485	0.5835993	0.08298324	0.6187587	0.5495591	0.58988804	0.57119817	0.56494784	0.57578164
1.0	0.5882425	0.570828	0.581109	0.5807243	0.5829586	0.5631838	0.59145176	0.6538276	0.5592181	0.57671946
1.0	0.0543444	0.5615773	0.047277745	0.5816397	0.59188503	0.56212145	0.10586207	0.546288	0.5598097	0.57652515
1.0	0.07618609	0.57312983	0.061419174	0.5812112	0.5918249	0.77978987	0.58654016	0.559774	0.5577759	0.059941098
1.0	0.09540546	0.57271266	0.58417296	0.00021857984	0.93684316	0.57026124	0.5837404	0.5704451	0.5603767	0.11629662
1.0	0.5883797	0.09529773	0.07805744	0.061876953	0.5847549	0.7791197	0.59298986	0.5627972	0.015950557	0.011677976
1.0	0.57798004	0.5610209	0.07021453	0.5729407	0.5813141	0.5644109	0.58907926	0.57249576	0.56331825	0.5871247
1.0	0.09223193	0.5720837	0.58474666	0.57274795	0.58282256	0.57111496	0.07689254	0.5628278	0.5596449	0.57785785
1.0	0.58934134	0.34041172	0.5784798	0.5847726	0.5914478	0.08841277	0.5841852	0.5701456	0.56635296	0.11628623
1.0	0.5799801	0.10429566	0.007039296	0.3154861	0.045721285	0.5710684	0.5825805	0.57071215	0.56048226	0.021913294
1.0	0.5922831	0.55840313	0.58530384	0.5741465	0.0033109398	0.5717018	0.58940834	0.5619645	0.566084	0.02769194
1.0	0.58823675	0.56078786	0.062890105	0.5721294	0.59254557	0.5730942	0.5905751	4.487083e-05	0.01663269	0.5872252
1.0	0.5791261	0.559372	0.58252794	0.5852221	0.016940098	0.56548375	0.5852011	0.1309945	0.01852483	0.5852819
1.0	0.57931775	0.75181466	0.058430675	0.5707792	0.59476054	0.57305837	0.5838576	0.56993	0.5650659	0.5772156
1.0	0.5926166	0.57412386	0.5803098	0.57336897	0.5811754	0.5739068	0.5861886	0.5704101	0.014769564	0.5754232
1.0	0.07659254	0.5648158	0.5782129	0.5715826	0.037010595	0.23459908	0.5889327	0.07130173	0.55956763	0.5765059
1.0	0.007909099	0.5597614	0.58071184	0.108264826	0.98169464	0.5640778	0.077306286	0.5394856	0.5584903	0.5768517
1.0	0.5804203	0.55852044	0.5825916	0.58216876	0.017605783	0.5628418	0.58392745	0.5741243	0.5648534	0.5869818
1.0	0.08863635	0.5723689	0.58406174	0.5707598	0.5801915	0.5644819	0.039838422	0.55881864	0.55892	0.5883406
1.0	0.5875115	0.5626465	0.5852548	0.57363	0.59485084	0.56512326	0.5875756	0.5706567	0.55968213	0.57693523
1.0	0.57854235	0.5727502	0.58377784	0.58212554	0.5950894	0.57143426	0.5842964	0.5705092	0.56439054	0.5789033
1.0	0.59211016	0.5721473	0.5858369	0.5716323	0.5893399	0.57354367	0.61534333	4.607099e-05	0.5592252	0.5842983
1.0	0.58878416	0.5783594	0.57897615	0.57301474	0.58263797	0.57415515	0.5838267	0.5631082	0.011712483	0.5789843
1.0	0.5783454	0.6496314	0.5837997	0.58110166	0.5812648	0.5739756	0.58609164	0.5604777	0.55877906	0.5882805
1.0	0.5882603	0.57286793	0.5830717	0.57977086	0.017485818	0.038759124	0.040631842	0.56026065	0.016400155	0.5872529
1.0	0.5891738	0.5699751	0.578964	0.5826019	0.059319064	0.57090616	0.8660103	0.5688859	0.07068386	0.5877705
1.0	0.59267616	0.7696376	0.12522991	0.6837692	0.5930642	0.57169193	0.06342118	0.56095254	0.5600882	0.5903213
1.0	0.580274	0.2729132	0.57853186	0.044074327	0.5813309	0.5619507	0.58613205	0.56197166	0.0084617585	0.008945303
1.0	0.5802482	0.57326543	0.0660648	0.5732958	0.5824657	0.19944666	0.0015814293	0.5727174	0.56054956	0.5782448
1.0	0.042443674	0.0992735	0.043185867	0.5739337	0.26011103	0.56977713	0.8671002	0.09030073	0.55867064	0.58619446
1.0	0.5928399	0.5785996	0.5830608	0.5725875	0.018482491	0.5741884	0.5858792	0.5612697	0.5640247	0.57758313
1.0	0.5835722	0.5579446	0.57865417	0.581021	0.58591604	0.0367434	0.5908231	0.56078374	0.48823103	0.58541906
1.0	0.13610569	0.5625136	0.5851483	0.57886696	0.5844684	0.5731578	0.04378463	0.5616657	0.021962442	0.57605815
1.0	0.59265614	0.5599978	0.5784026	0.5804943	0.59119487	0.04952288	0.5837699	0.06637269	0.56425595	0.06627247
1.0	0.57887095	0.11757258	0.5782015	0.00036489658	0.10056482	0.56359905	0.58783126	0.55919653	0.5676914	0.57608134
1.0	0.57979053	0.55743736	0.5851399	0.5724899	0.5828811	0.56141245	0.59004515	0.5613713	0.5587033	0.5850935
1.0	0.57822037	0.55965465	0.061276294	0.57274264	0.03875343	0.16462521	0.59191245	0.56098056	0.6355078	0.5848833
1.0	0.059967246	0.5609168	0.5845598	0.5849575	0.58443004	0.09829885	0.5824436	0.5618793	0.5656024	0.57871443
1.0	0.5825088	0.573412	0.054913774	0.5820363	0.56337905	0.57076466	0.5845828	0.5708915	0.012410745	0.5749992
1.0	0.5905966	0.56062	0.5866651	0.032826245	0.59555864	0.56320435	0.59309316	0.864311	0.56566274	0.575606
1.0	0.5784823	0.06267979	0.58151007	0.58539903	0.025576012	0.57368624	0.864992	0.5744289	0.5609543	0.57652044
1.0	0.5793212	0.24623205	0.58317775	0.5723501	0.015508422	0.5737046	0.58429444	0.57132906	0.5599432	0.5777758
1.0	0.58899426	0.5734242	0.5877542	0.572874	0.5854554	0.5745157	0.40292513	0.56278354	0.5589823	0.585133
1.0	0.30677098	0.57191366	0.1045182	0.5827456	0.591169	0.5713815	0.588328	0.55982894	0.56721324	0.58615464
1.0	0.58981586	0.57205695	0.57814	0.5815286	0.3603562	0.7379653	0.5841534	0.56014204	0.5597999	0.578567
1.0	0.579677	0.5632377	0.5785346	0.57431537	0.011431184	0.56930333	0.10750375	0.5620716	0.5654353	0.57450557
1.0	0.06047281	0.55794555	0.047528084	0.00075709994	0.59168774	0.5705324	0.58380836	0.56878245	0.5655148	0.5781979
1.0	0.40762296	0.571332	0.57796234	0.5822507	0.5325063	0.5702799	0.055152543	0.573935	0.56510437	0.07813025
1.0	0.58796245	0.59062004	0.57869506	0.5803616	0.58991814	0.5650358	0.5833719	0.57098037	0.7291329	0.686848
1.0	0.5905378	0.55850005	0.5838642	0.5738538	0.59261155	0.5085902	0.107229374	0.56189644	0.5661567	0.017052852
1.0	0.58148843	0.5622096	0.5812037	0.5706496	0.5839769	0.5632601	0.050711617	0.569651	0.5642699	0.58846414
1.0	0.5785569	0.5729453	0.5834854	0.5723134	0.008151987	0.5711919	0.0912782	0.5613498	0.55901414	0.7397896
1.0	0.5919738	0.2666776	0.5781859	0.57304007	0.8551847	0.5618363	0.1659939	0.03229877	0.016555078	0.5883867
1.0	0.80076194	0.5749709	0.58271617	0.15276101	0.16084926	0.56520563	0.16554718	0.5597507	0.56533307	0.57422173
1.0	0.58746886	0.5593556	0.5786375	0.90834326	0.59395134	0.5628595	0.58671445	0.5718999	0.5670734	0.027728131
1.0	0.5790418	0.5580057	0.57922006	0.06258083	0.58163357	0.5711813	0.58620477	0.5609791	0.5591046	0.5765958
1.0	0.07275262	0.5891784	0.582567	0.5858534	0.59652	0.5643722	0.5917109	0.56003344	0.01863906	0.5767999
1.0	0.5875953	0.56139106	0.58470356	0.021547696	0.5916252	0.5718061	0.591297	0.56187385	0.5594301	0.5769927
1.0	0.5928815	0.569498	0.57867074	0.30028346	0.8420438	0.7794024	0.58391196	0.56128174	0.5585752	0.06298749
1.0	0.5804652	0.55863714	0.047193065	0.06947886	0.0045055733	0.7787086	0.053002268	0.57443035	0.55956304	0.57742983
1.0	0.5791881	0.531047	0.5780006	0.58187455	0.59349847	0.56513155	0.5914511	0.5733834	0.024913082	0.5904922
1.0	0.5802406	0.100831985	0.58556575	0.5728117	0.5920218	0.56461066	0.59183085	0.5720643	0.56637454	0.58805573
1.0	0.57977676	0.5606442	0.5835797	0.5826483	0.5837083	0.0567511	0.5837922	0.5607155	0.564804	0.5762667
1.0	0.5784535	0.060558926	0.040955327	0.5806204	0.59479547	0.5635027	0.5812679	0.144391	0.0134187825	0.58811206
1.0	0.57922834	0.5602206	0.57825816	0.5847751	0.58821326	0.56530213	0.58547586	0.5613687	0.56534064	0.5762061
1.0	0.579749	0.55940765	0.23834038	0.5792132	0.5921631	0.57131815	0.5881377	0.57238746	0.5654769	0.5758975
1.0	0.09326406	0.5721712	0.5830372	0.5713416	0.5824613	0.565636	0.0464072	0.5717691	0.56024915	0.026242442
1.0	0.57714033	0.56029254	0.5843612	0.5811731	0.5845464	0.56207675	0.7576821	0.02408696	0.5587134	0.58636445
1.0	0.5911078	0.56022114	0.5839125	0.57044315	0.57752854	0.24566498	0.59291494	0.5618081	0.5656165	0.5754427
1.0	0.590848	0.5781943	0.073927864	0.5735376	0.59146816	0.061620697	0.59349406	0.5711185	0.07456073	0.654383
1.0	0.57894814	0.5751253	0.58440393	0.58210677	0.9374412	0.57084846	0.585002	0.084185876	0.015828334	0.58601934
1.0	0.57896173	0.5599424	0.5813305	0.57570195	0.58838445	0.5634672	0.03548212	0.55912435	0.5601692	0.032883767
1.0	0.100281894	0.13383435	0.58333796	0.573804	0.07417034	0.5628493	0.58813286	0.5710034	0.56662107	0.5874656
1.0	0.59005857	0.5620043	0.57768375	0.63849396	0.5902229	0.18016948	0.58858085	0.57024693	0.018256154	0.586511
1.0	0.09938519	0.118646026	0.5852001	0.580665	0.096075796	0.56192076	0.5897463	0.56383634	0.5592587	0.57659227
1.0	0.59034324	0.55915695	0.5823043	0.046934694	0.5817883	0.5710256	0.583605	0.57098347	0.56043214	0.5881927
1.0	0.7462806	0.57499975	0.57884765	0.5818223	0.5916659	0.17902546	0.019692006	0.5590242	0.56634176	0.58702195
1.0	0.58207494	0.11422807	0.58283	0.5722235	0.5914878	0.67269456	0.8645317	0.56148857	0.5603058	0.5762032
1.0	0.58977616	0.00031645622	0.6764765	0.58089495	0.58050185	0.5607524	0.58503264	4.5072098e-05	0.5632262	0.021900615
1.0	0.22049358	0.57007235	0.5790616	0.5789222	0.590779	0.56576854	0.5931884	0.56085145	0.5589399	0.57589597
1.0	0.5886636	0.39607564	0.5847586	0.57356614	0.58173436	0.57104975	0.5850851	0.057835564	0.010637737	0.5804558
1.0	0.5900941	0.573349	0.5786198	0.5716505	0.5922857	0.56399417	0.58544993	0.08910822	0.56557363	0.57733977
1.0	0.5892747	0.5621759	0.5874149	0.58098525	0.5901433	0.5702466	0.5908434	0.10708863	0.019468628	0.5880962
1.0	0.5840071	0.055826098	0.5829878	0.5714933	0.5939066	0.57222754	0.5830129	0.5615586	0.00014734098	0.57446486
1.0	0.5784749	0.55831784	0.58540356	0.06635468	0.5840204	0.2256288	0.5829221	0.57321364	0.025694136	0.046308305
1.0	0.591692	0.56032187	0.0003636471	0.56765085	0.019501625	0.5638823	0.08899279	0.57097423	0.5593683	0.590565
1.0	0.09461272	0.56986135	0.05607311	0.5701936	0.59230584	0.5701042	0.58407086	0.5703637	0.020822259	0.5879572
1.0	0.58019924	0.6362115	0.13018657	0.58106166	0.5816299	0.56291616	0.00016030214	0.56742656	0.55812114	0.5002641
0.0	0.074451976	0.099592805	0.06539018	0.064377025	0.03581269	0.10132163	0.10163034	0.08960777	0.015774326	0.026206752
0.0	0.07452877	0.0993365	0.065461285	0.06431329	0.035557672	0.10165879	0.10086444	0.089173265	0.015657974	0.026308982
0.0	0.0711308	0.08486239	0.05614786	0.032891147	0.04633756	0.05798916	0.16625567	0.08832895	0.013529412	0.014564671
0.0	0.07124739	0.084543906	0.056283426	0.032840967	0.04676501	0.057378072	0.165719	0.08863997	0.013546452	0.014548693
0.0	0.048063893	0.062540814	0.052249577	0.042673852	0.025313416	0.05693414	0.03437915	0.0641703	0.016554728	0.02026905
0.0	0.04755252	0.06319209	0.051929895	0.042590845	0.025374979	0.057029456	0.033855062	0.06439444	0.016530285	0.020197295
0.0	0.31157163	0.3234432	0.12687838	0.14680868	0.7766656	0.26021844	0.3352706	0.44949102	0.037440594	0.054868955
0.0	0.07126934	0.2430182	0.12368235	0.06403712	0.15558778	0.19127901	0.23464197	0.100435	0.03677657	0.01894792
0.0	0.071553476	0.24421184	0.12382211	0.063811295	0.1553508	0.19086206	0.23512249	0.10104872	0.036957074	0.019074395
0.0	0.0710141	0.2439781	0.123023	0.06390184	0.15541103	0.19047345	0.23532094	0.09986084	0.036961723	0.01898434
0.0	0.35338953	0.2838971	0.15145597	0.08268953	0.5749092	0.2716218	0.2449121	0.45295554	0.026872816	0.055826306
0.0	0.27874488	0.16977443	0.16013385	0.24427581	0.38026208	0.21843149	0.3988883	0.35063362	0.025493091	0.044307254
0.0	0.33389184	0.257595	0.10517903	0.12621926	0.67641515	0.20651037	0.28541145	0.45961076	0.022185236	0.08114907
0.0	0.88925326	0.8005594	0.6775768	0.7533975	0.9872585	0.76762444	0.7350981	0.6399157	0.14209461	0.26874983
0.0	0.37320742	0.17598613	0.10093447	0.17984748	0.5581312	0.21191205	0.099386886	0.43193305	0.038233828	0.05921033
0.0	0.5595172	0.4824607	0.12392784	0.09156338	0.40511462	0.37665388	0.12721466	0.33912203	0.03365683	0.041097645
0.0	0.9051505	0.8419363	0.6982516	0.7712732	0.9882139	0.80006135	0.68993944	0.685005	0.120322675	0.18886174
0.0	0.26253694	0.27573514	0.08368547	0.08795465	0.1806315	0.13781618	0.067868076	0.33041975	0.02469557	0.047175862
0.0	0.08117059	0.088369355	0.03663825	0.029655352	0.021891838	0.087872274	0.07076443	0.076614514	0.017677512	0.020185739
0.0	0.081299454	0.08803603	0.036851455	0.029459566	0.02210714	0.087432876	0.07090552	0.07648794	0.017585136	0.020097522
0.0	0.32138264	0.30491364	0.09520185	0.28295633	0.7802895	0.26652995	0.10031907	0.4265809	0.021944514	0.05453116
0.0	0.089044936	0.10780611	0.06813579	0.12609766	0.042868804	0.16519488	0.069691814	0.08943406	0.014578557	0.013876913
0.0	0.088841826	0.107902564	0.06822286	0.12713535	0.042457107	0.16434053	0.0699265	0.08973823	0.014554826	0.013925355
0.0	0.651346	0.18036781	0.1920645	0.1061825	0.57974553	0.34273025	0.11077147	0.29203862	0.022780769	0.045277927
0.0	0.88054633	0.8334612	0.54541236	0.7390424	0.98099995	0.7073846	0.6867701	0.5899878	0.11937536	0.21891809
0.0	0.30764017	0.35586333	0.17413954	0.05896098	0.5471166	0.40421233	0.16637132	0.28970778	0.015361914	0.048335828
0.0	0.31456923	0.29601106	0.05502842	0.07966103	0.31914634	0.14096417	0.125013	0.21851973	0.020462269	0.027245888
0.0	0.26221174	0.43657547	0.1202188	0.11662966	0.7247156	0.08130298	0.19363467	0.31432977	0.029513363	0.04328844
0.0	0.25985935	0.42726704	0.11869355	0.11386209	0.72033805	0.07930696	0.1914975	0.3062225	0.029347885	0.042567704
0.0	0.26009405	0.42538178	0.118702486	0.11413145	0.71904135	0.07923961	0.1918764	0.30775335	0.029445082	0.04229729
0.0	0.33478042	0.32760072	0.14008982	0.06491038	0.5741784	0.21375357	0.26856953	0.36655283	0.02800571	0.033711676
0.0	0.06408117	0.114388645	0.03223989	0.05908634	0.043048047	0.20077947	0.056802187	0.06220389	0.01974866	0.012053694
0.0	0.2376554	0.3089131	0.0849674	0.0791068	0.31855837	0.10752058	0.13688791	0.24282004	0.019773515	0.03229628
0.0	0.59059316	0.5874743	0.64526236	0.403137	0.6033579	0.5463479	0.52410847	0.5456761	0.6161395	0.56396985
0.0	0.57906455	0.5607272	0.5779473	0.5723781	0.5805322	0.5624611	0.58352613	0.559878	0.5577168	0.5758084
0.0	0.05064078	0.063815795	0.09963812	0.04272372	0.0018470075	0.17259526	0.038585506	0.06645171	0.01318944	0.011335985
0.0	0.71573246	0.48932704	0.68817365	0.6698342	0.15612376	0.57066464	0.67062616	0.5091772	0.63304603	0.6932278
0.0	0.37501666	0.2450694	0.25248066	0.09222607	0.1239419	0.24203634	0.27658534	0.32620513	0.017289512	0.044359114
0.0	0.27996144	0.3440819	0.10383789	0.123871386	0.43836358	0.102095	0.22979924	0.41859698	0.017817987	0.0303464
0.0	0.22891659	0.24993022	0.18284415	0.07775882	0.5938594	0.12668346	0.08793943	0.47392574	0.037899416	0.032307237
0.0	0.2356533	0.29029226	0.31391305	0.17855461	0.8283888	0.20129557	0.11257439	0.5091766	0.026654165	0.030342722
0.0	0.2915259	0.24014616	0.09632643	0.118205324	0.45918718	0.11949794	0.17083816	0.2633114	0.022476442	0.025398562
0.0	0.40980306	0.34015584	0.09819127	0.21730706	0.49989334	0.15951148	0.17028412	0.39028943	0.019660348	0.044129405
0.0	0.3836596	0.2393879	0.24207808	0.12037709	0.32277024	0.054660026	0.25984606	0.42590734	0.020021874	0.049462695
0.0	0.25372678	0.101516984	0.26707518	0.2219938	0.44124436	0.15142421	0.10744509	0.33189365	0.031925894	0.031374026
0.0	0.3585537	0.5093623	0.14109732	0.21133351	0.4502592	0.08826342	0.18483871	0.41805124	0.017622376	0.045347583
0.0	0.29368365	0.261463	0.27301112	0.19939296	0.28480378	0.19390963	0.15859027	0.24109219	0.020252386	0.049456373
0.0	0.25871947	0.22799592	0.20944636	0.1006661	0.7402457	0.07911356	0.149219	0.3160382	0.023524854	0.05969323
0.0	0.3478502	0.26868907	0.14872995	0.15109761	0.4579797	0.10640462	0.14191985	0.4357389	0.017197087	0.055900797
0.0	0.425425	0.4479616	0.112762064	0.17755258	0.91305846	0.09852468	0.20308568	0.26213205	0.02357681	0.054019228
0.0	0.22547752	0.33128875	0.19929814	0.11047193	0.32247543	0.18035124	0.14314224	0.32634923	0.027835136	0.07489761
0.0	0.9167587	0.8356638	0.6652614	0.7337974	0.993417	0.811915	0.69140273	0.67568433	0.1735883	0.2924261
0.0	0.29624733	0.1832573	0.1169455	0.060344994	0.39907122	0.18384044	0.08139205	0.32998598	0.027061448	0.054124884
0.0	0.064777106	0.113181524	0.08266271	0.07491546	0.023086507	0.03793403	0.03453747	0.09568228	0.024847487	0.017703647
0.0	0.6980534	0.7675305	0.8024902	0.79053134	0.7987494	0.41657317	0.57907647	0.6828964	0.7121265	0.43572712
0.0	0.8088511	0.787105	0.87157166	0.841201	0.8011162	0.63549775	0.8039624	0.64179754	0.74350464	0.78946114
0.0	0.8088511	0.787105	0.87157166	0.841201	0.8011162	0.63549775	0.8039624	0.64179754	0.74350464	0.78946114
0.0	0.7038279	0.68767375	0.6117932	0.8357633	0.6109554	0.70024604	0.6241559	0.7379869	0.61984956	0.60890514
0.0	0.36802128	0.35565898	0.12715018	0.19945882	0.6202112	0.13159579	0.18472598	0.45445025	0.033323053	0.031459954
0.0	0.86875975	0.16327895	0.7789194	0.8958137	0.04137338	0.70013493	0.8318696	0.7958525	0.8367915	0.83339876
0.0	0.5769985	0.56146324	0.57815355	0.57170904	0.581998	0.5627343	0.5831178	0.5594735	0.55818933	0.5773663
0.0	0.57966405	0.5596992	0.57858497	0.5715186	0.5803595	0.5627868	0.58363116	0.5600801	0.5582659	0.5752912
0.0	0.26153976	0.24684216	0.13823856	0.114627056	0.49383005	0.13146374	0.22683837	0.33880252	0.018839497	0.047072016
0.0	0.6440355	0.56669205	0.667124	0.59537625	0.5020492	0.4362629	0.5640193	0.6702092	0.58475477	0.6128245
0.0	0.065594636	0.16866319	0.058995813	0.041039076	0.005489423	0.09828679	0.047007196	0.07464196	0.009809344	0.023753697
0.0	0.08061763	0.0980463	0.060552932	0.044719346	0.0037621385	0.15801615	0.08165952	0.09898587	0.021958446	0.015578146
0.0	0.07053416	0.1295641	0.058727387	0.0766964	0.031425674	0.0843468	0.07609036	0.06775559	0.02285899	0.011408009
0.0	0.30654046	0.39213383	0.15308747	0.24686985	0.5442964	0.1400323	0.17483833	0.2887722	0.036332306	0.024746748
0.0	0.7218995	0.6791802	0.64885134	0.78254026	0.62762976	0.6116406	0.5623437	0.63445115	0.5645885	0.6005445
0.0	0.8314301	0.71990895	0.670773	0.7451726	0.5727997	0.49859217	0.57743746	0.623549	0.52236676	0.66132516
0.0	0.57857925	0.56053007	0.5780101	0.57328683	0.5833057	0.5648015	0.5833476	0.56078005	0.55775696	0.5743679
0.0	0.06467698	0.097483054	0.064597756	0.047790706	0.07415834	0.045411397	0.1576225	0.022366997	0.018857742	0.01715395
0.0	0.43969893	0.7882422	0.58548295	0.58455116	0.5326009	0.6491548	0.68599004	0.48741812	0.6683638	0.6046001
0.0	0.15557231	0.41427344	0.106530726	0.08458392	0.6072989	0.19093406	0.4131494	0.22024995	0.033159178	0.061968386
0.0	0.06592026	0.17310148	0.0590616	0.042365797	0.0056294403	0.1009317	0.047219798	0.07478746	0.010024501	0.02456302
0.0	0.30266872	0.24043494	0.114563964	0.087833315	0.43492648	0.10898477	0.14130192	0.31225294	0.017898342	0.03564682
0.0	0.35277227	0.33214602	0.20729023	0.13437381	0.53590024	0.060030304	0.15144594	0.3881841	0.01693713	0.03582574
0.0	0.075703755	0.11316817	0.04821918	0.028230948	0.011993567	0.1217045	0.07526187	0.07038571	0.011923445	0.015424141
0.0	0.20456208	0.21173152	0.17641297	0.08657494	0.44007245	0.23550402	0.28794998	0.27575696	0.018501531	0.0355251
0.0	0.1588792	0.3052494	0.15618362	0.17796396	0.56749773	0.27092177	0.20354708	0.2987236	0.028856358	0.045792274
0.0	0.85990316	0.8378198	0.64985436	0.77339923	0.52123934	0.7522799	0.66156054	0.6594382	0.12908289	0.21488008
0.0	0.3204813	0.23755309	0.15465128	0.09563557	0.26926693	0.11614792	0.250559	0.36388704	0.016100494	0.027128994
0.0	0.24371658	0.32324782	0.13771847	0.1436945	0.9290249	0.13576725	0.17961012	0.399518	0.028832367	0.048283108
0.0	0.24435978	0.32287914	0.1377032	0.14387068	0.92931443	0.13597406	0.1793518	0.39837557	0.028884647	0.048106607
0.0	0.16254736	0.11719413	0.057642728	0.0981493	0.026970863	0.06379076	0.084766895	0.05328587	0.04064384	0.020243434
0.0	0.6028157	0.6335905	0.5584376	0.6062175	0.61098385	0.59132177	0.55498224	0.6074571	0.5101393	0.54776937
0.0	0.63193476	0.7487328	0.61358494	0.72352535	0.5835249	0.6519004	0.55551213	0.69084376	0.46733463	0.49445283
0.0	0.6763693	0.6212525	0.5178247	0.59189856	0.6466663	0.5805868	0.6475514	0.60962695	0.5939083	0.67708963
0.0	0.37190384	0.24266537	0.10577754	0.10016059	0.30247676	0.16556059	0.29681778	0.20714372	0.019588396	0.051335476
0.0	0.29772958	0.29716778	0.14744756	0.13287246	0.48696664	0.0745928	0.2873783	0.30739576	0.019307107	0.0830575
0.0	0.57768655	0.5608216	0.5779447	0.57133317	0.5797818	0.5616154	0.5834038	0.55925196	0.558219	0.5758743
0.0	0.5766282	0.560512	0.5780545	0.5711571	0.57832414	0.5616578	0.58329433	0.55682147	0.5579318	0.57528746
0.0	0.04152799	0.00033444085	0.032334648	0.05828003	0.013747847	0.18403794	0.11086848	0.053007033	0.011480113	0.017983794
0.0	0.25590724	0.294695	0.14961378	0.00096553564	0.59877664	0.12227853	0.2897963	0.30048332	0.021993937	0.07846987
0.0	0.18774673	0.366397	0.08163121	0.14360726	0.46039698	0.16967796	0.1903634	0.323152	0.00012286106	0.038862813
0.0	0.28235248	0.3056516	0.13217819	0.000495437	0.75657105	0.1240876	0.13472696	0.34885496	0.0330766	0.06529963
0.0	0.28439614	0.35647172	0.088209294	0.08949383	0.7903961	0.1739265	0.16157512	0.28300062	0.026736816	0.042180832
0.0	0.7045382	0.0072257277	0.5807783	0.648114	0.64006436	0.6171524	0.3983262	0.68785286	0.5886677	0.552261
0.0	0.9147492	0.92360693	0.6352339	0.02053157	0.98053235	0.7999319	0.63878924	0.700887	0.00059096894	0.37625465
0.0	0.88159907	0.8758791	0.64865094	0.692414	0.9880976	0.777037	0.7364393	0.7081087	0.13712242	0.25577605
0.0	0.22729343	0.40211353	0.21539876	0.0008864377	0.5652204	0.19026536	0.15808335	0.23516382	0.00011767668	0.06820497
0.0	0.27118248	0.42372274	0.091390915	0.09637314	0.38426742	0.16959915	0.16856788	0.49582058	0.00012548592	0.03896643
0.0	0.57737565	0.5599273	0.57838786	0.5718132	0.5825584	0.56329715	0.58327514	0.5597842	0.5587312	0.5756006
0.0	0.57944685	0.5587789	0.5795747	0.57108873	0.5815063	0.5626398	0.5836917	0.5605769	0.55882937	0.5771102
0.0	0.071572244	0.095984936	0.04857847	0.041691933	0.02074818	0.07639894	0.05356174	0.06981573	0.017920457	0.022332063
0.0	0.70467955	0.6753995	0.5694697	0.67820245	0.6336283	0.56993455	0.6019395	0.736995	0.6095434	0.48057535
0.0	0.31814864	0.25596792	0.109726176	0.105197005	0.48194188	0.15857565	0.15519251	0.49682972	0.025785228	0.03622768
0.0	0.57960033	0.55867636	0.57960594	0.57074547	0.5824155	0.5630874	0.5826405	0.560952	0.55880904	0.5768082
0.0	0.05769085	0.10944438	0.06473231	0.07547364	0.0133019835	0.06803834	0.053478044	0.061542276	0.016722633	0.016855998
0.0	0.24656138	0.17542574	0.12195515	0.22628525	0.26441935	0.11047893	0.12382461	0.3288896	0.023362257	0.040098716
0.0	0.6474003	0.46133417	0.47714317	0.6933937	0.61113715	0.5061753	0.6198413	0.6217956	0.5358416	0.5912064
0.0	0.579922	0.55884254	0.5787003	0.5714261	0.5821379	0.5634136	0.5828692	0.5607894	0.5581953	0.5745738
0.0	0.33842805	0.50828105	0.0006793477	0.21261379	0.78383416	0.00017212062	0.20723265	0.4136187	0.024392927	0.04400874
0.0	0.58062196	0.56021035	0.5794472	0.5726437	0.58211297	0.5642436	0.5839188	0.56147987	0.5582634	0.5760925
0.0	0.1005859	0.073704846	0.052841116	0.035238158	0.03273564	0.060714286	0.093425706	0.045430806	0.016704524	0.015742827
0.0	0.7085604	0.61705625	0.52173376	0.6604974	0.596994	0.5979539	0.65344155	0.016945094	0.71365744	0.61816937
0.0	0.36637154	0.21394253	0.091300115	0.09748845	0.48022473	0.31488186	0.23847674	0.0032023874	0.030818934	0.03820288
0.0	0.2820768	0.24721995	0.12707081	0.085222214	0.45729432	0.000109108536	0.2760377	0.2611323	0.027678147	0.052841343
0.0	0.5808779	0.55634135	0.64740354	0.49384108	0.5435259	0.00065906794	0.61581665	0.55887264	0.6014969	0.5127106
0.0	0.07195166	0.26004383	0.026641853	0.055206366	0.0073952186	0.038251307	0.07199619	0.049522907	0.01444701	0.023148775
0.0	0.3749937	0.53689206	0.07263743	0.12412727	0.3533571	0.08515913	0.002017004	0.35058257	0.022174016	0.038900413
0.0	0.20747669	0.19182536	0.06420074	0.11966442	0.36235037	0.1175024	0.0015215137	0.003017634	0.026704889	2.9097922e-05
0.0	0.17380518	0.20666027	0.078640744	0.08488343	0.0009484487	0.10544235	0.12791093	0.5203451	0.024330536	0.0321022
0.0	0.8713115	0.8349696	0.63683546	0.71926355	0.97547376	0.716922	0.76040936	0.6703285	0.15819858	0.27972558
0.0	0.15156291	0.34159675	0.081820734	0.12948954	0.25731522	0.10564514	0.0029058312	0.0023786204	0.029492106	3.900841e-05
0.0	0.13569051	0.0990905	0.04221736	0.037484013	0.050426777	0.054827005	0.07295421	0.05726063	0.008328395	0.019384827
0.0	0.35372278	0.002581491	0.11562596	0.0687216	0.73453707	0.07849998	0.1935915	0.25846493	0.030345337	0.03345325
0.0	0.2962814	0.29094544	0.13608086	0.10875496	0.25574455	0.14479302	0.17490175	0.39818174	0.025567511	0.13154624
0.0	0.35989136	0.0042788363	0.09533443	0.07556522	0.5187258	0.14466152	0.14088391	0.39572498	0.027370565	0.047184948
0.0	0.27892253	0.26141575	0.14209488	0.17802152	0.30061758	0.177798	0.21846503	0.40558952	0.025888484	0.044183604
0.0	0.25401053	0.2649871	0.00066257647	0.051432814	0.4301312	0.04517804	0.2213567	0.30722916	0.02341766	0.03557892
0.0	0.2931181	0.25382012	0.12911282	0.1456025	0.43172053	0.14276825	0.14374323	0.32443708	0.022519594	0.12678896
0.0	0.25241035	0.102156736	0.087356016	0.14616048	0.4160182	0.14789715	0.1879872	0.22363086	0.012843049	0.050372105
0.0	0.2489432	0.3042806	0.105035685	0.10575508	0.18882348	0.16858259	0.18433198	0.11238126	0.019268097	0.1047175
0.0	0.34092247	0.3049757	0.06606881	0.122812666	0.59128433	0.11479133	0.22540753	0.28205174	0.020847026	0.047071245
0.0	0.14181738	0.1524588	0.11455185	0.07507719	0.80496144	0.11679678	0.29239583	0.29441905	0.023729984	0.051349204
0.0	0.44499698	0.2594484	0.06751984	0.17226395	0.58577275	0.10468214	0.22931533	0.33169824	0.020056373	0.05939574
0.0	0.17891923	0.35111243	0.13136522	0.08380963	0.6645321	0.2391845	0.1800444	0.2815636	0.016333278	0.048117157
0.0	0.034271624	0.11708989	0.04695439	0.11432663	0.04175181	0.043901473	0.10438144	0.03687153	0.014395448	0.014873511
0.0	0.5974055	0.7501976	0.51625097	0.6356234	0.7010796	0.57638055	0.55055106	0.4904293	0.5448581	0.6638017
0.0	0.6698742	0.5891481	0.64277345	0.5453268	0.56042206	0.4719957	0.6132161	0.6914787	0.577227	0.6816669
0.0	0.0733378	0.21050501	0.071853206	0.0327385	0.011558504	0.05465838	0.07006054	0.05248053	0.018942209	0.013090994
0.0	0.089530036	0.08005791	0.0518702	0.029777221	0.04870046	0.06234157	0.089224085	0.04967456	0.02028497	0.005614073
0.0	0.08948379	0.07986387	0.05179701	0.029734718	0.04821438	0.06251397	0.08871648	0.049898483	0.020247884	0.0055935285
0.0	0.088635445	0.07986714	0.051926747	0.029744823	0.04881606	0.06226377	0.08918648	0.050148886	0.02025794	0.0056283646
0.0	0.08889013	0.08002153	0.051608484	0.02965892	0.048294194	0.06241246	0.088896275	0.049813595	0.020249851	0.0055994275
0.0	0.06506641	0.09743589	0.026300803	0.13685416	0.007121247	0.07089258	0.057790484	0.08114246	0.018530969	0.022163529
0.0	0.06480051	0.097286224	0.026389977	0.13671733	0.0070921327	0.07074078	0.05798568	0.08164532	0.018513598	0.022174714
0.0	0.06460928	0.09702677	0.026378991	0.13667805	0.0070865303	0.070851564	0.05783118	0.08153061	0.018507533	0.022391211
0.0	0.0644696	0.09745369	0.026348304	0.13641675	0.0070532644	0.07095683	0.057634998	0.08138287	0.018495444	0.022189524
0.0	0.069118164	0.071207486	0.112393856	0.052374665	0.008676732	0.05195563	0.07344962	0.03009179	0.012828507	0.017682606
0.0	0.06904654	0.07157645	0.11301763	0.05240318	0.00875668	0.052150775	0.07356745	0.030246131	0.0128519945	0.017640159
0.0	0.069138885	0.07174246	0.112942606	0.05228363	0.008811367	0.052273218	0.07306133	0.030266115	0.012849642	0.017731017
0.0	0.06925774	0.07185287	0.11233026	0.052130323	0.008723787	0.052123558	0.07312326	0.030135814	0.012834656	0.01761862
0.0	0.07609487	0.21823372	0.052373096	0.029921101	0.005354578	0.07246685	0.09724069	0.035349105	0.01535314	0.009581275
0.0	0.4111228	0.60742486	0.56655324	0.5645037	0.39903188	0.46059695	0.69108385	0.38306466	0.24976835	0.4482824
0.0	0.020241855	0.098695956	9.8486606e-05	0.043989062	0.027114706	0.046433024	0.10818184	5.0896677e-05	0.000118446274	0.023236101
0.0	0.5804372	0.55985683	0.5780953	0.57098514	0.5811989	0.56314206	0.5835925	0.5593742	0.559154	0.5762613
0.0	0.03227289	0.08738223	0.09099007	0.03834804	0.00971831	0.10251032	0.07188124	5.3040978e-05	0.014069665	0.01957908
0.0	0.39725393	0.6230167	0.6791344	0.66067773	0.5753286	0.60545355	0.5499357	0.55825096	0.5739815	0.6933011
0.0	0.57766163	0.55835974	0.5786202	0.57098675	0.5787878	0.561867	0.582635	0.55610913	0.5581166	0.5764236
0.0	0.038969945	0.0003554242	0.00038827947	0.000824888	0.080249004	0.03420879	0.14521922	5.4147906e-05	0.00011631497	0.021739991
0.0	0.6740101	0.44632742	0.35341722	0.46785414	0.61341953	0.49281117	0.006007732	0.002444832	0.6730386	0.6246095
0.0	0.7152836	0.43572077	0.36575872	0.5744049	0.6243256	0.51083064	0.58048564	0.37197167	0.51574916	0.55670995
0.0	0.28229663	0.003602225	0.00079464825	0.002524519	0.47923487	0.062409174	0.0011584625	0.0040991446	2.5534668e-05	0.039747056
0.0	0.5773906	0.56033295	0.57844377	0.5713869	0.57836473	0.5617963	0.5831903	0.55790406	0.5582452	0.5752505
0.0	0.00023094824	0.0012714469	0.00026446444	0.00034775134	3.1732916e-06	8.1478676e-05	0.00018478333	0.0001170934	2.9482688e-05	0.0002375456
0.0	0.5468097	0.44311303	0.51743007	0.5310703	0.5997135	0.50414014	0.6119346	0.48889187	0.5514749	0.55973625
0.0	0.0019907902	0.0018613294	0.00039987487	0.0004425668	0.0002534138	0.0007000497	0.001342585	0.002478354	0.00010211234	0.0003436584
0.0	0.0004240725	0.00031055897	0.000113085254	0.00017927412	3.772186e-06	0.00021192091	0.00019359268	0.00023265867	0.00012594576	0.00017219827
0.0	0.00050773285	0.0003192325	0.0002641396	0.00023854534	3.070905e-05	0.00027907148	0.0008707855	4.2353426e-05	4.076803e-05	2.7732021e-05
0.0	0.57944626	0.55888724	0.5780254	0.5720251	0.5809434	0.56366235	0.58399063	0.5597967	0.5599915	0.5757622
0.0	0.00050598657	0.0003186162	0.0002634922	0.00023837938	3.0521405e-05	0.0002789451	0.0008720335	4.230785e-05	4.065792e-05	2.7827233e-05
0.0	0.0015111192	0.0010202972	0.0002695907	0.0013405943	0.001007811	0.0005749059	0.0016887625	0.0013085402	1.6409394e-05	0.00039884393
0.0	0.0016612689	0.00088352134	0.0002939678	0.0031965494	0.00041342978	0.00025588123	0.0012644774	0.0010571032	8.03753e-05	7.359773e-05
0.0	0.044047244	0.11722259	0.034376048	0.042776853	0.03210485	0.06484814	0.10580122	0.097223945	0.015602577	0.022265904
0.0	0.5800356	0.56053025	0.5775216	0.5705824	0.5835923	0.5623055	0.58345455	0.55956894	0.5584563	0.57494915
0.0	0.5797131	0.55943197	0.5782492	0.57221705	0.58277285	0.5624684	0.58283734	0.55904734	0.5590683	0.57439864
0.0	0.57940334	0.56002265	0.5780812	0.5710435	0.5836921	0.5621913	0.58364075	0.55949134	0.5584698	0.5751325
0.0	0.5798451	0.5602377	0.5781021	0.57198316	0.5828539	0.562786	0.5830208	0.5588749	0.5588039	0.5747444
0.0	0.00027695287	0.0007194346	0.00030175288	0.0005223408	4.1200725e-05	0.00022586276	0.0005148967	5.9025384e-05	0.014361688	0.00024243756
0.0	0.007196196	0.0042209597	0.0026132974	0.001828144	0.021990256	0.0009356617	0.001973607	0.0070717996	2.4847588e-05	0.00019928934
0.0	0.6552677	0.47764936	0.62124944	0.57693666	0.60156614	0.5543172	0.58414763	0.6936172	0.0010740837	0.29420182
0.0	0.0002777218	0.0004357585	0.00032928484	0.0001677954	6.71444e-06	0.000119603144	0.00025981735	0.00022224993	3.056603e-05	2.821233e-05
0.0	0.0018267062	0.0017881019	0.001111691	0.00040353579	0.0003557205	0.0002664606	0.0007828399	0.0027664602	2.7515349e-05	4.6690915e-05
0.0	0.0004935053	0.0023054718	0.0010398305	0.0011125115	0.0005237003	0.0004182758	0.0008460838	0.0027958252	2.7580394e-05	0.00047785867
0.0	0.00072065153	0.0012311437	0.00038826425	0.0015905777	0.00034315046	0.00016776932	0.00050411705	0.0006413476	6.219593e-05	0.00013503783
0.0	0.00048761725	0.0010556515	0.0002896031	0.0005704777	0.0001899683	0.00041577767	0.0021667723	0.002988245	0.00013509321	0.00047408522
0.0	0.5799656	0.55882597	0.5775068	0.5713312	0.58216226	0.562657	0.58386254	0.5606877	0.558519	0.57690424
0.0	0.57751834	0.55943006	0.5762093	0.5713254	0.583844	0.5627745	0.58219856	0.5589892	0.55975294	0.5738079
0.0	0.57931405	0.5591957	0.57547647	0.5720173	0.584192	0.56294453	0.58454084	0.5624638	0.5594428	0.5746852
0.0	0.57838315	0.5586938	0.57860917	0.5709443	0.58060384	0.5628899	0.58377093	0.5619559	0.55927426	0.5776535
0.0	0.47230452	0.00261928	0.12411309	0.0015193983	0.637296	0.11252098	0.0011283424	0.35342664	0.017540311	0.037318747
0.0	0.005014163	0.0034534284	0.0010136556	0.0011371191	0.0027998323	0.0005100009	0.00092852995	0.00047549384	4.4024688e-05	0.0006701081
0.0	0.47952977	0.5121776	0.55336994	0.50429916	0.64574516	0.5010509	0.58357936	0.0029171323	0.49418053	0.5950548
0.0	0.590491	0.5733512	0.5839543	0.5813693	0.59198695	0.5699616	0.5895256	0.5708193	0.5653595	0.5857527
0.0	0.70805514	0.587789	0.71445805	0.788699	0.5702782	0.58806646	0.41956505	0.47070527	0.53861254	0.54048157
0.0	0.68452716	0.5627722	0.5698002	0.09041657	0.7040041	0.52322423	0.6401877	0.54805565	0.6104132	0.5755304
0.0	0.050865743	0.0002701297	0.028207462	0.0026364857	0.015933964	0.07029428	0.1618515	0.081550196	0.028525058	0.013919379
0.0	0.018516254	0.5775088	0.65003335	0.557482	0.63685143	0.48515335	0.72182876	0.67418873	0.6042161	0.61876816
0.0	0.00046664407	0.00034805303	0.04038556	0.038588103	0.013803366	0.08305031	0.10145009	0.048101455	0.012977458	0.01467775
0.0	0.57964647	0.55991936	0.5778247	0.570421	0.5827991	0.5621133	0.5828539	0.5591341	0.55831134	0.5744894
0.0	0.58026713	0.56052184	0.5782583	0.5712648	0.58288896	0.5612326	0.5828655	0.55954766	0.55923396	0.57447815
0.0	0.32531303	0.37741837	0.07299176	0.19895668	0.84062004	0.11537429	0.26119605	0.33239642	0.018247353	0.02809042
0.0	0.6817773	0.78492373	0.49577218	0.65546316	0.8943013	0.5419524	0.5536764	0.76231664	0.55637145	0.47793937
0.0	0.6217639	0.57880884	0.58995813	0.6929357	0.5946379	0.60197204	0.55144024	0.7281068	0.643972	0.67462885
0.0	0.6217639	0.57880884	0.58995813	0.6929357	0.5946379	0.60197204	0.55144024	0.7281068	0.643972	0.67462885
0.0	0.10168527	0.08198188	0.04333831	0.06633873	0.0074219313	0.039930604	0.029661888	0.08682255	0.012517424	0.01794535
0.0	0.10168527	0.08198188	0.04333831	0.06633873	0.0074219313	0.039930604	0.029661888	0.08682255	0.012517424	0.01794535
0.0	0.265284	0.31876594	0.10393602	0.12889692	0.4602525	0.10550709	0.23743911	0.3749466	0.026609287	0.03959751
0.0	0.7301782	0.51215833	0.67934066	0.5847287	0.4735857	0.51386887	0.63596696	0.51966095	0.71422255	0.5814674
0.0	0.7301782	0.51215833	0.67934066	0.5847287	0.4735857	0.51386887	0.63596696	0.51966095	0.71422255	0.5814674
0.0	0.104557455	0.07265738	0.06891707	0.05518034	0.010504485	0.047711734	0.08704187	0.08937292	0.020638542	0.015618741
0.0	0.104557455	0.07265738	0.06891707	0.05518034	0.010504485	0.047711734	0.08704187	0.08937292	0.020638542	0.015618741
0.0	0.57906216	0.55928564	0.5782388	0.5706746	0.5828764	0.56200236	0.5830513	0.559059	0.55847704	0.5746919
0.0	0.5800053	0.56090903	0.5778964	0.5712138	0.58307916	0.561455	0.58310056	0.55923545	0.55880564	0.5748239
0.0	0.046692546	0.00026696283	0.061601553	0.00021724448	4.161252e-06	0.06686568	0.00028129155	0.023316089	0.00011201577	0.00018834598
0.0	0.5805908	0.5625626	0.57943034	0.57379466	0.5855141	0.56503534	0.5851537	0.5623562	0.5617676	0.57889193
0.0	0.8580095	0.84606314	0.50034016	0.7917983	0.9895247	0.7388793	0.7865697	0.6806623	0.10535609	0.18296242
0.0	0.89685196	0.8897381	0.5095765	0.75684494	0.98985857	0.773496	0.8170903	0.6535351	0.1196206	0.17136525
0.0	0.86666685	0.9012607	0.5809424	0.7470064	0.9843949	0.79066676	0.6865819	0.74410826	0.13387713	0.16688776
0.0	0.8820054	0.79546124	0.56604946	0.80242515	0.99067724	0.79077506	0.8071345	0.72260493	0.12907527	0.23627417
0.0	0.92650545	0.80129874	0.60080934	0.7931463	0.9847798	0.781005	0.7830689	0.66643363	0.121157095	0.25234997
0.0	0.87556833	0.7701465	0.60461295	0.86739737	0.9903272	0.70387137	0.7401414	0.6762748	0.08706277	0.22248547
0.0	0.8924896	0.7784376	0.56020904	0.763443	0.9839258	0.69879895	0.67127186	0.7127974	0.107758045	0.121054634
0.0	0.8681268	0.8343893	0.5795851	0.8176698	0.9854231	0.7768471	0.7606828	0.7129371	0.12503885	0.22727661
0.0	0.1923113	0.08196651	0.051697854	0.07226348	0.0066712466	0.09015227	0.04044494	0.052430864	5.1047216e-05	0.02758569
0.0	0.08064446	0.2345262	0.054037802	0.06528021	0.02775597	0.038533565	0.034960955	0.08050556	0.013090675	0.012103047
0.0	0.08029191	0.23431908	0.053829145	0.065218434	0.027587986	0.038638823	0.034641754	0.08026561	0.0131462775	0.012069718
0.0	0.578609	0.5566779	0.5780381	0.5715337	0.5830828	0.5629822	0.58474404	0.5611578	0.561191	0.5766005
0.0	0.08162684	0.15525855	0.11168076	0.045013618	0.019118344	0.11689572	0.0883197	0.031870402	0.025081981	0.03159947
0.0	0.08086516	0.1392073	0.037371155	0.042416774	0.028288089	0.068280496	0.04989371	0.08909618	0.013082896	0.009984763
0.0	0.07905978	0.15065776	0.058019355	0.052317746	0.047803145	0.05870442	0.050351914	0.040303867	0.02196584	0.015949082
0.0	0.07940807	0.15082178	0.057994343	0.052360892	0.04776563	0.05863269	0.050129574	0.03998321	0.022008734	0.015900018
0.0	0.23944943	0.2175014	0.19342627	0.16538714	0.6408293	0.226479	0.2879371	0.35774422	0.026948549	0.03961605
0.0	0.71015924	0.54911846	0.6435206	0.5686399	0.7369655	0.6806733	0.5690484	0.5576484	0.70429003	0.52630883
0.0	0.19093527	0.18741632	0.17369665	0.09154284	0.27620897	0.061342333	0.13446465	0.27077642	0.033183876	0.040900487
0.0	0.33961982	0.3318321	0.097476535	0.09411668	0.7326651	0.14571232	0.1382573	0.2845372	0.01836108	0.049578033
0.0	0.74801934	0.760995	0.6213696	0.57828224	0.718164	0.5036171	0.633587	0.71903276	0.36270872	0.56052285
0.0	0.41257018	0.25769058	0.14752303	0.11600438	0.6870434	0.11149565	0.13371898	0.31572628	0.017843088	9.1057314e-05
0.0	0.3427044	0.15939961	0.13325061	0.1290341	0.72067	0.38032377	0.18654871	0.55641675	0.016558683	0.036344238
0.0	0.27797762	0.20572278	0.10956502	0.18033369	0.60143507	0.12245903	0.37501967	0.437661	0.02830966	0.035078354
0.0	0.10075681	0.21028627	0.03459721	0.1189593	0.013703442	0.048845127	0.05328648	0.15171117	0.018268934	0.015610033
0.0	0.33921528	0.21927252	0.11752446	0.17916276	0.5376686	0.33739108	0.11912945	0.45606005	0.017046427	0.043679006
0.0	0.32017535	0.18953237	0.08661867	0.16267784	0.29403198	0.13262548	0.3686543	0.55187076	0.023751298	0.07132774
0.0	0.4246331	0.30849433	0.1346563	0.1186257	0.5067482	0.060824532	0.19197956	0.44381595	0.019205678	0.041049622
0.0	0.48276946	0.2577126	0.10995715	0.07562557	0.7693894	0.07817556	0.2095208	0.4220707	0.022633234	0.04160675
0.0	0.41866228	0.24716447	0.09108955	0.10391602	0.5631021	0.17375687	0.156651	0.3124346	0.019811926	0.029373657
0.0	0.6614841	0.5749694	0.5921734	0.6460257	0.65997267	0.5784983	0.66705716	0.6228198	0.6405471	0.63010156
0.0	0.5799464	0.5586121	0.5779345	0.571052	0.5803171	0.5618654	0.5838312	0.5589398	0.55955386	0.5757534
0.0	0.059861585	0.0870948	0.055594914	0.076813266	0.02573718	0.06552777	0.028481722	0.08422021	0.01937828	0.018336512
0.0	0.32193854	0.27807164	0.108804226	0.10293532	0.6607128	0.13503754	0.12055463	0.32330647	0.030829394	0.046875905
0.0	0.57742447	0.55871964	0.576825	0.5710375	0.57964694	0.56132966	0.5826916	0.5588893	0.55842954	0.57372147
0.0	0.28416428	0.31077963	0.08586661	0.107406065	0.43541002	0.18596707	0.12892976	0.4203471	0.024822107	0.047218706
0.0	0.07006283	0.07123823	0.026965978	0.056180887	0.012231005	0.06399865	0.04733955	0.07400731	0.020021707	0.01283735
0.0	0.21683672	0.35719407	0.07862877	0.13287348	0.63025516	0.12977372	0.10265041	0.32237414	0.026660245	0.027925558
0.0	0.5541231	0.7203968	0.58427674	0.683634	0.64943683	0.6677861	0.5532558	0.683988	0.568078	0.48827514
0.0	0.21260971	0.35020366	0.077865146	0.1312989	0.62683845	0.12765615	0.100133136	0.31450796	0.026398744	0.02709678
0.0	0.5792596	0.56044674	0.5777916	0.57176447	0.5801802	0.5626344	0.5844241	0.55920506	0.5592285	0.57558703
0.0	0.16014425	0.18041945	0.03300437	0.043795187	0.0071963766	0.034359038	0.045637943	0.03061801	0.016974144	0.023309408
0.0	0.4655804	0.36926976	0.121098325	0.08121632	0.30042094	0.11269327	0.1313847	0.24115607	0.018322084	0.049762875
0.0	0.5786571	0.55894107	0.57750934	0.5714984	0.5796454	0.56113	0.5835061	0.5585704	0.558206	0.5739474
0.0	0.28064477	0.3071905	0.08562746	0.10645494	0.4352631	0.18281919	0.12606649	0.41674158	0.024601568	0.04637184
0.0	0.36059904	0.38627908	0.117954366	0.104972966	0.6127276	0.14889777	0.1441154	0.45722657	0.02793139	0.0378966
0.0	0.7708121	0.6497012	0.63510114	0.48536468	0.5718202	0.52686435	0.58493364	0.6619497	0.65702885	0.51930994
0.0	0.35799783	0.3800073	0.11714137	0.102559134	0.6062953	0.14534046	0.14099278	0.45281255	0.027807035	0.03722967
0.0	0.16917169	0.50506794	0.23501219	0.17487356	0.28989205	0.2999432	0.22613415	0.0019575935	0.024805443	0.05817495
0.0	0.18930615	0.29184738	0.08316738	0.2685474	0.33613443	0.18819815	0.28471056	0.417529	0.020020265	0.058004007
0.0	0.579016	0.5592151	0.5788826	0.57266337	0.5826562	0.56336963	0.5831994	0.5610472	0.5592005	0.57612747
0.0	0.579205	0.559643	0.5765941	0.5734021	0.5830966	0.5654766	0.58441615	0.5613791	0.55931854	0.57797253
0.0	0.35862437	0.36041808	0.2621804	0.068815015	0.68338907	0.19944666	0.11806703	0.33207846	0.025694136	0.027000567
0.0	0.08824581	0.10301378	0.069904305	0.04904485	4.3458356e-05	0.07273708	0.0005582123	0.03556253	0.011793104	0.02568371
0.0	0.7000281	0.5948419	0.80529815	0.5577052	0.0055479174	0.5679927	0.017212745	0.70964	0.5322421	0.4965685
0.0	0.07183496	0.18155944	0.06521386	0.0884598	0.018372782	0.0714433	0.06114869	0.06126367	0.022945272	0.027520558
0.0	0.6342286	0.52067894	0.62100303	0.6732224	0.41414824	0.0012966575	0.61254895	0.7033993	0.5976484	0.8128664
0.0	0.57870406	0.558119	0.57788455	0.5733313	0.5826123	0.5623541	0.5839631	0.56138456	0.5587301	0.5753924
0.0	0.09587917	0.08581769	0.04798183	0.05230376	0.025990713	0.055431314	0.1650014	0.031063171	0.016010536	0.012382484
0.0	0.7994715	0.7282298	0.56571287	0.6122962	0.42296368	0.55640864	0.57591313	0.60335565	0.21565102	0.35492095
0.0	0.3643538	0.18977311	0.13543922	0.12230271	0.73004675	0.4926718	0.08438716	0.32177097	0.018900977	0.06011895
0.0	0.62112266	0.46110234	0.71157146	0.6384655	0.5887986	0.631147	0.60058653	0.73557097	0.5458433	0.5671096
0.0	0.21177258	0.23361224	0.12226937	0.097281955	0.5592971	0.18839963	0.16448863	0.2375397	0.021029526	0.051591333
0.0	0.240727	0.2098353	0.07755026	0.0011054109	0.4484088	0.00024261398	0.12186512	0.42276374	0.01977261	0.04679529
0.0	0.3437744	0.1455421	0.12345952	0.00072177185	0.33306107	0.00024669484	0.19005562	0.3045818	0.018514898	0.043997604
0.0	0.26848716	0.14668101	0.1122212	0.115023844	0.00042003652	0.25195628	0.22293599	0.34462297	0.018100303	0.0336702
0.0	0.34363306	0.24662755	0.15956865	0.21270956	0.4658764	0.087226234	0.1992677	0.2836798	0.025399795	0.0008073436
0.0	0.7364796	0.5973399	0.65396386	0.60344213	0.5747258	0.50023985	0.6732528	0.5355136	0.5463071	0.021658283
0.0	0.21736601	0.38636562	0.22345929	0.14625676	0.52890646	0.00072579965	0.18717182	0.25806463	0.015759528	0.03242125
0.0	0.08510829	0.14493433	0.038902942	0.045008585	0.013570814	0.06616874	0.14559305	0.09073765	0.015062438	0.020108586
0.0	0.57876176	0.5584896	0.57747203	0.5716682	0.5828319	0.5626818	0.58468014	0.560337	0.55938846	0.5760063
0.0	0.5784063	0.49745378	0.6590723	0.6637198	0.0013331261	0.59142524	0.44787169	0.7712051	0.5228771	0.5021783
0.0	0.11301917	0.06425904	0.04664317	0.05472672	0.03562663	0.075443275	0.037729867	0.05937749	0.0073589957	0.019698096
0.0	0.23674023	0.23574917	0.2048687	0.12388904	0.38401332	0.09112132	0.17347318	0.41510686	0.016731715	0.027766606
0.0	0.6090455	0.64590496	0.5228636	0.5802086	0.70755297	0.6250527	0.5982144	0.6709273	0.5576206	0.59848624
0.0	0.57998013	0.5592389	0.5771751	0.57174	0.58564067	0.5642113	0.5831006	0.56025666	0.5595851	0.5771128
0.0	0.058176685	0.062538005	0.054947443	0.040186148	0.016913645	0.02888353	0.048308045	0.07556197	0.012351156	0.011863714
0.0	0.5785269	0.558881	0.5777108	0.5711996	0.5829593	0.5643298	0.5840446	0.5626454	0.55936605	0.5763787
0.0	0.8969779	0.80680543	0.60005075	0.80922747	0.9862119	0.69802743	0.7835015	0.7328086	0.1591792	0.23105632
0.0	0.034131844	0.1078807	0.034914516	0.054798026	0.01636339	0.04753128	0.09720769	0.022495074	0.020964852	0.019012041
0.0	0.6561444	0.6229255	0.635341	0.65938574	0.561729	0.6316447	0.5799556	0.5536567	0.5772764	0.5841765
0.0	0.2658809	0.111155175	0.16759221	0.00060479523	0.21091926	0.1451127	0.0027147543	0.33209336	0.01735272	0.046659544
0.0	0.58630383	0.5109185	0.7111397	0.0033179086	0.2231513	0.6016041	0.032526128	0.63476115	0.58205223	0.62525654
0.0	0.0023957745	0.1326435	0.14310901	0.13167445	0.43660417	0.16086783	0.22663914	0.26496568	0.0240939	0.042130064
0.0	0.69028795	0.684301	0.6857314	0.4636927	0.6293383	0.5683033	0.025832633	0.70407146	0.57407486	0.489928
0.0	0.71206725	0.7359472	0.013726101	0.757723	0.54275775	0.5800701	0.6541574	0.75399655	0.61417013	0.66552657
0.0	0.043116167	0.05492019	0.034214832	0.046819862	0.0057666954	0.1617861	0.11547267	0.10068304	0.01803354	0.026921159
0.0	0.17394552	0.31734502	0.000875776	0.11866944	0.588778	0.35267752	0.31355128	0.3576702	0.027615422	0.057793535
0.0	0.79985565	0.6371987	0.45174643	0.9079468	0.9352639	0.7775427	0.8647572	0.5393841	0.12157735	0.11646693
0.0	0.23542497	0.21200301	0.14997764	0.19336413	0.37258366	0.19299117	0.12367396	0.43991533	0.031053292	0.08010078
0.0	0.6239463	0.0061214203	0.6036242	0.64198387	0.6305491	0.6757686	0.6824136	0.52615064	0.0013509768	0.6024648
0.0	0.28423172	0.22415484	0.03677117	0.18347819	0.5980081	0.1739627	0.1960151	0.28408417	0.036979023	0.049572125
0.0	0.7513611	0.57001054	0.5576028	0.8198042	0.7587928	0.006499329	0.57063365	0.010965036	0.4627018	0.5985703
0.0	0.38055205	0.2789588	0.11031526	0.23419458	0.6478724	0.0022727177	0.32575697	0.003948078	0.020136649	0.04069461
0.0	0.27663398	0.37450653	0.15954517	0.08149598	0.542283	0.35817286	0.32197398	0.0023709522	0.026519585	0.03410264
0.0	0.7103509	0.5236568	0.4554848	0.83451957	0.62053597	0.0071308888	0.6152161	0.6745334	0.6054272	0.6164529
0.0	0.58385265	0.5639979	0.5819978	0.57262564	0.5825933	0.56559134	0.5870397	0.56313795	0.5605086	0.57997566
0.0	0.57863706	0.55825144	0.5791628	0.5722582	0.5825319	0.5634742	0.5826052	0.5610699	0.5591487	0.5774327
0.0	0.046432372	0.06294286	0.07085769	0.048000086	9.536366e-06	0.054686967	0.039823167	0.047961194	0.022451429	0.024121042
0.0	0.4343454	0.269213	0.15600008	0.17135525	0.0011053291	0.24817838	0.08768203	0.0017550145	0.021180477	0.075159036
0.0	0.36457524	0.0039172415	0.120560646	0.0050764834	0.27894685	0.16604297	0.0011510338	0.49623325	0.026262365	0.041317597
0.0	0.3397778	0.17535324	0.12575193	0.15579355	0.39216465	0.15630428	0.14356971	0.3244771	0.024279209	0.034988645
0.0	0.5244038	0.17188483	0.17183906	0.29887944	0.44142944	0.23192018	0.004782427	0.6632312	0.029889064	0.09346018
0.0	0.43807623	0.18438968	0.18699168	0.24102281	0.43407708	0.06997473	0.0045931377	0.41305843	0.023068644	0.13074107
0.0	0.8510854	0.40668648	0.65957457	0.6716896	0.37237698	0.8876089	0.6798886	0.9021245	0.6624541	0.65926725
0.0	0.5278925	0.58829284	0.558817	0.72151875	0.004863795	0.0050319456	0.6202697	0.58138084	0.55375874	0.73665816
0.0	0.08385952	0.087355494	0.04908314	0.023066156	0.009892939	0.10580077	0.09369715	0.07582319	0.016229833	0.019348966
0.0	0.19186215	0.22610511	0.10512586	0.2587898	0.16197348	0.17086715	0.16288355	0.41018137	0.01730492	0.030840201
0.0	0.06339766	0.09930587	0.091212004	0.06396415	0.024812434	0.17147529	0.10157967	0.032225717	0.0001642448	0.033366755
0.0	0.58062863	0.56023157	0.5785903	0.5732737	0.58186555	0.5643773	0.5838679	0.56136817	0.5579704	0.5745655
0.0	0.015119442	0.09876496	0.030721193	0.121284775	0.002698448	0.05382181	0.09725369	0.091699496	0.011464602	0.021491595
0.0	0.38738063	0.6137223	0.8117873	0.50142044	0.4352802	0.63824916	0.591608	0.53106695	0.6368742	0.6020287
0.0	0.14775129	0.20969544	0.17841366	0.09842091	0.2876833	0.18652633	0.22724502	0.34579012	0.019010134	0.0564442
0.0	0.69600445	0.6582118	0.7477119	0.5462954	0.3555439	0.48387852	0.61924374	0.6245293	0.62677056	0.59075874
0.0	0.6892909	0.72814536	0.62362933	0.69753236	0.5387285	0.74970925	0.6738885	0.61071	0.57524776	0.61737347
0.0	0.67695045	0.7811704	0.42484504	0.531973	0.45771456	0.63794297	0.42741612	0.56158584	0.5128795	0.6263239
0.0	0.49694943	0.22898822	0.067278355	0.13100697	0.41620216	0.27643532	0.21111889	0.38487783	0.019014955	0.038226683
0.0	0.009122439	0.56280434	0.563028	0.6168752	0.6173299	0.62983876	0.7594215	0.6089431	0.59798026	0.7059419
0.0	0.34077305	0.20861226	0.044674683	0.16753541	0.2750269	0.20845538	0.11509737	0.2967776	0.01238687	0.03198815
0.0	0.3297977	0.23920813	0.14133927	0.17811254	0.5560134	0.29772326	0.26438853	0.17157583	0.023500565	0.041462764
0.0	0.7097405	0.5791493	0.44818726	0.7158421	0.57498616	0.7612652	0.6223587	0.5311676	0.6635886	0.7991189
0.0	0.22226009	0.17109959	0.02680173	0.052791797	0.035791308	0.0648136	0.17588432	0.14065333	0.011727743	0.010995677
0.0	0.72311574	0.59605205	0.6586543	0.7356715	0.41154605	0.5936529	0.7119679	0.855833	0.6635079	0.44432268
0.0	0.7379893	0.7506666	0.5340526	0.72494024	0.7371456	0.80912584	0.62039566	0.5485655	0.50192183	0.5977131
0.0	0.46842325	0.23877187	0.30653152	0.18819013	0.57788086	0.09348729	0.004105749	0.4183847	0.004191572	0.034396756
0.0	0.7730483	0.49061006	0.8751512	0.6829825	0.56469053	0.53761494	0.040554047	0.69797677	0.14333227	0.51142603
0.0	0.739578	0.5583789	0.7563605	0.53726757	0.7462627	0.76927865	0.024460752	0.5781262	0.55996805	0.5457514
0.0	0.41506565	0.27632087	0.14390859	0.15287656	0.57045233	0.3823419	0.2664198	0.3873779	0.004606904	0.08048368
0.0	0.70544297	0.37258902	0.09439134	0.17966615	0.6255712	0.24582359	0.47282684	0.45640868	0.019626068	0.029606825
0.0	0.2497524	0.29252878	0.0633068	0.16322102	0.2183421	0.13380882	0.13603976	0.35316822	0.028906217	0.08316916
0.0	0.24985857	0.29253995	0.06337278	0.16341832	0.2185412	0.13373385	0.13573593	0.3526711	0.028936548	0.082886755
0.0	0.57854784	0.55789137	0.57952833	0.56988204	0.58317786	0.5625478	0.5837036	0.559672	0.5579381	0.57699794
0.0	0.44056556	0.29538926	0.19531012	0.19478546	0.16917506	0.06839735	0.13359638	0.48916385	0.015111242	0.034820102
0.0	0.077885725	0.08838377	0.0757514	0.1491852	0.013785682	0.019552773	0.11711483	0.11882989	0.013893322	0.0086801825
0.0	0.06407807	0.036949456	0.13806921	0.032431934	0.022513561	0.13307449	0.040405493	0.16146289	0.01949577	0.016883044
0.0	0.6691664	0.6102271	0.5949771	0.6136708	0.6125573	0.68904746	0.6890347	0.7195323	0.68535376	0.6434045
0.0	0.6531601	0.6508257	0.59780437	0.6896316	0.0020602215	0.5396485	0.5613192	0.69888693	0.722843	0.6247357
0.0	0.107056424	0.11276922	0.039687507	0.099261455	0.019437838	0.03396275	0.040298842	0.20913991	0.011878755	0.015276737
0.0	0.5793882	0.5605927	0.5780981	0.571164	0.5794394	0.56079215	0.5835495	0.55933684	0.55829	0.57453054
0.0	0.10734715	0.09579921	0.053387858	0.048540086	7.2289467e-06	0.10063344	0.14890882	0.06810552	0.021163708	0.018870005
0.0	0.7279345	0.60274184	0.58249724	0.5669721	0.0012597506	0.45630604	0.6125766	0.75251776	0.50597787	0.52325916
0.0	0.40088782	0.28485787	0.10894984	0.079863906	0.0005269859	0.15312111	0.36961013	0.48303562	0.020859137	0.038363308
0.0	0.24270415	0.31504357	0.14004013	0.09745226	0.28712523	0.13565971	0.105144694	0.5723185	0.032780737	0.07285945
0.0	0.5787718	0.5606031	0.5778782	0.57151604	0.57912606	0.5625161	0.5836606	0.55885947	0.5586322	0.57515925
0.0	0.1142062	0.04646102	0.065262124	0.044350736	0.020325322	0.09082054	0.14378229	0.068733074	0.017141093	0.012879094
0.0	0.41414467	0.19958755	0.15192173	0.19611545	0.5302296	0.19966559	0.11761352	0.32972345	0.02216186	0.03276076
0.0	0.5774284	0.5577977	0.57836807	0.5724402	0.5814384	0.5641471	0.584508	0.5608369	0.5594087	0.5749942
0.0	0.24540548	0.24990365	0.14697954	0.1256855	0.5664229	0.22540845	0.44513702	0.36343798	0.02575097	0.041710727
0.0	0.060731556	0.06930578	0.0760128	0.07547137	0.042327084	0.10865893	0.19034672	0.09514208	0.015018323	0.01249197
0.0	0.5791547	0.5581781	0.5787492	0.5715792	0.5823256	0.56177866	0.58367145	0.5600233	0.5599064	0.57576144
0.0	0.05830297	0.050841838	0.0501311	0.06672721	0.024852294	0.08556273	0.018970754	0.09933042	0.012616452	0.010112845
0.0	0.6090948	0.71943426	0.67801774	0.6580241	0.73400825	0.6326342	0.5856165	0.5881327	0.62473404	0.59850883
0.0	0.24840508	0.2509674	0.14747739	0.12734298	0.5700963	0.22960225	0.45020226	0.3715537	0.025985185	0.04247227
0.0	0.060229618	0.06938768	0.076202706	0.07541962	0.041895185	0.107133545	0.18979432	0.09541636	0.015069811	0.012462599
0.0	0.38980833	0.32943222	0.08522985	0.16883193	0.6732232	0.12111168	0.3437583	0.25357476	0.031415224	0.054440763
0.0	0.13088416	0.2042477	0.16253176	0.15964635	0.5287382	0.22538714	0.15129213	0.33239087	0.023159878	0.0562388
0.0	0.6942503	0.60577613	0.7029642	0.6330373	0.5983513	0.57201076	0.6697095	0.5475388	0.6105181	0.76954156
0.0	0.6320848	0.48676357	0.60252386	0.6208049	0.68390054	0.66178524	0.634652	0.48640913	0.5504791	0.6881412
0.0	0.2793931	0.23835504	0.15567409	0.13620177	0.21830131	0.107430294	0.13942164	0.28093964	0.027154395	0.032397218
0.0	0.046195433	0.07085529	0.037298694	0.040494755	0.07684884	0.04581397	0.021172352	0.08861239	0.018004281	0.0289072
0.0	0.10382507	0.23323235	0.1632445	0.046305396	0.3698112	0.3591823	0.052629877	0.3009148	0.010975306	0.048665535
0.0	0.2906633	0.18958603	0.18353425	0.054963566	0.6345433	0.1924515	0.26193696	0.2664451	0.0120397	0.048501175
0.0	0.28389126	0.18458351	0.18223785	0.05411179	0.6330951	0.18891273	0.257147	0.26327503	0.01200407	0.04749645
0.0	0.28320113	0.18363532	0.18262388	0.054150634	0.6316744	0.18863073	0.25770235	0.2648114	0.012042892	0.04741364
0.0	0.20301072	0.28303075	0.11883091	0.14615758	0.66975796	0.086689204	0.20166068	0.560555	0.011410467	0.059511997
0.0	0.1991599	0.27816737	0.11762196	0.14277568	0.6647741	0.084440686	0.1983984	0.5581868	0.011376727	0.05801815
0.0	0.19879104	0.27756867	0.117816046	0.14369652	0.6641494	0.08420663	0.19911112	0.5596573	0.011407466	0.057748113
0.0	0.08607121	0.08941647	0.08844848	0.058248337	0.010954488	0.058386277	0.050287507	0.024339553	0.011017187	0.016125903
0.0	0.52270925	0.23994012	0.10298222	0.09004685	0.23195544	0.12750411	0.17293677	0.2319455	0.018748548	0.031357538
0.0	0.52002	0.23665726	0.1013524	0.088795766	0.22728506	0.1244777	0.16992232	0.22692639	0.018557403	0.030144706
0.0	0.51977354	0.23632239	0.101249315	0.08888378	0.22638394	0.12436067	0.17015328	0.22799988	0.018620735	0.029953029
0.0	0.045816343	0.13385233	0.041665927	0.07920509	0.009811401	0.06743835	0.085189804	0.04522255	0.010588068	0.025918588
0.0	0.2174725	0.31756935	0.1150412	0.18511866	0.2829938	0.14839986	0.19815102	0.25605708	0.01795584	0.060602754
0.0	0.2151157	0.30768314	0.11380215	0.1802949	0.27954295	0.14495836	0.19447003	0.25069287	0.017706292	0.05929289
0.0	0.21505626	0.30593473	0.11414191	0.18100579	0.27874643	0.14483549	0.19476876	0.25186622	0.017786829	0.059017204
0.0	0.24375378	0.34291822	0.07802296	0.18598959	0.4807913	0.18978016	0.21677117	0.5030161	0.017468967	0.0891407
0.0	0.577769	0.55947274	0.5790619	0.57221854	0.58258605	0.56306577	0.58366257	0.5597232	0.55940014	0.5750708
0.0	0.57950026	0.5605865	0.5778545	0.5723432	0.5824326	0.56298995	0.5834917	0.55918765	0.55849195	0.5746034
0.0	0.060923107	0.20001675	0.042672027	0.048433565	0.006217102	0.039020427	0.060144924	0.097213045	0.019685665	0.016659375
0.0	0.2988763	0.29387432	0.19057561	0.2212729	0.6597692	0.15231553	0.284013	0.45104283	0.02199879	0.03592328
0.0	0.705178	0.6577417	0.65243727	0.6783928	0.7365418	0.7923801	0.595332	0.70532286	0.5933456	0.5997084
0.0	0.097979024	0.13590634	0.037106857	0.03483859	0.021432325	0.017307011	0.020582447	0.030512756	0.007935253	0.01889878
0.0	0.74345565	0.62070256	0.40177104	0.64496624	0.74150074	0.5039762	0.43561286	0.74096507	0.49228886	0.7065847
0.0	0.8998375	0.77374417	0.6100559	0.7717428	0.9869884	0.7483629	0.7628643	0.74502003	0.11219984	0.14498255
0.0	0.89742035	0.8433686	0.51651216	0.7891415	0.98330563	0.8040829	0.7753743	0.57326555	0.13237381	0.11929186
0.0	0.9160368	0.79166985	0.5584045	0.6650741	0.9906213	0.781098	0.79359585	0.67707735	0.17683576	0.1359935
0.0	0.8992	0.92858446	0.5302439	0.7446079	0.9874676	0.817058	0.7545205	0.7843566	0.08169228	0.17449942
0.0	0.86776876	0.72209084	0.587834	0.6758292	0.98659444	0.90135354	0.56703895	0.668361	0.07611463	0.22664496
0.0	0.8959717	0.8056393	0.61796963	0.75126094	0.9909747	0.7882935	0.73162824	0.6836375	0.12861396	0.20592956
0.0	0.82519484	0.5613846	0.56393117	0.73731345	0.99105704	0.81556296	0.60507786	0.5093648	0.10932416	0.20294787
0.0	0.580803	0.5631534	0.580789	0.57207	0.5817833	0.56558555	0.586524	0.5613686	0.5609096	0.5784741
0.0	0.5785053	0.5604114	0.57839096	0.57290894	0.5812134	0.5635091	0.58164036	0.56197274	0.55921274	0.57722664
0.0	0.5769599	0.5587017	0.5790754	0.5727279	0.5810453	0.5624198	0.58323836	0.56153655	0.55928344	0.5767966
0.0	0.5768474	0.5587946	0.5784004	0.5725752	0.58046716	0.5633544	0.5834781	0.55745447	0.5596171	0.5765506
0.0	0.5770357	0.5563604	0.578242	0.57193685	0.578354	0.5622218	0.5824172	0.5596829	0.55918527	0.57554775
0.0	0.066372186	0.05432425	0.046720464	0.50451905	0.024984606	0.22210342	0.17649041	0.071912155	0.020323023	0.015175745
0.0	0.07064971	0.09583164	0.06029799	0.04170628	0.030076144	0.07288881	0.053451862	0.10443461	0.009231595	0.006394192
0.0	0.07770448	0.032072406	0.06342917	0.08397521	0.027534122	0.05785375	0.095103174	0.041473813	0.020991167	0.019906715
0.0	0.10123293	0.12465201	0.047967542	0.045182522	0.03248322	0.030654259	0.009146742	0.0628903	0.023333251	0.017143568
0.0	0.04797337	0.04306891	0.06928323	0.2645173	0.00427605	0.07177314	0.04195357	0.03199152	0.013749185	0.01892147
0.0	0.06529462	0.13660538	0.0327023	0.06692012	0.036854263	0.068640366	0.0901519	0.10338734	0.012048432	0.01495866
0.0	0.57913375	0.56000865	0.57630485	0.572015	0.5811674	0.56305325	0.58141637	0.56176573	0.5587674	0.57604486
0.0	0.57626307	0.559995	0.57804596	0.5719781	0.5797326	0.56311303	0.5837035	0.56141275	0.5583752	0.57662666
0.0	0.5760591	0.55877644	0.5786549	0.5713815	0.5783147	0.56301016	0.5837403	0.5596304	0.55923796	0.5765572
0.0	0.064252935	0.13400236	0.05144366	0.09211555	0.10069899	0.05418888	0.09263119	0.068074085	0.01484119	0.008377367
0.0	0.5787364	0.56030345	0.5788431	0.569554	0.5816463	0.56255376	0.58318394	0.56145716	0.5575926	0.57734144
0.0	0.6968822	0.59517366	0.54521596	0.61071223	0.4719987	0.7111941	0.64816654	0.7774477	0.55539304	0.60670257
0.0	0.081773646	0.07754257	0.038506918	0.057672884	0.0081498055	0.08752156	0.04063359	0.07264095	0.014300984	0.027152287
0.0	0.5783847	0.5606968	0.57824296	0.570858	0.5811581	0.56384814	0.58280915	0.5603825	0.556691	0.57779044
0.0	0.046628777	0.071632795	0.047232457	0.0872176	0.016105307	0.06897008	0.1325363	0.043158565	0.013843636	0.013931118
0.0	0.28227404	0.19120823	0.083762415	0.13507438	0.21974313	0.30047348	0.25646427	0.22439992	0.020920718	0.051961664
0.0	0.57951105	0.56019825	0.5788978	0.5723679	0.5812309	0.5657307	0.58398956	0.56098586	0.559529	0.57574093
0.0	0.58020526	0.55918795	0.5785707	0.570767	0.58344305	0.5632565	0.58270395	0.5606593	0.55926895	0.57593
0.0	0.05798981	0.13241737	0.06224679	0.041111648	0.01517854	0.042595405	0.06873729	0.048330072	0.017068973	0.02617372
0.0	0.27343333	0.5836918	0.11067036	0.14214382	0.3291216	0.22945054	0.10991009	0.36707237	0.020512344	0.035230402
0.0	0.579016	0.5592151	0.5788826	0.57266337	0.5826562	0.56336963	0.5831994	0.5610472	0.5592005	0.57612747
0.0	0.57934695	0.55970144	0.5770812	0.57095605	0.5849729	0.56325805	0.58396035	0.56131786	0.5591387	0.5742207
0.0	0.04485916	0.08777725	0.10481383	0.052462503	0.015990207	0.053218294	0.043525804	0.032925162	0.014447045	0.02458262
0.0	0.69772416	0.594786	0.6157413	0.5853558	0.803744	0.5807514	0.71850085	0.59257424	0.4713496	0.6676381
0.0	0.05758483	0.02832215	0.07317068	0.038915623	0.029064797	0.08792579	0.23587008	0.03606401	0.01424504	0.023788365
0.0	0.7505747	0.5010216	0.49804834	0.5810968	0.73578584	0.5270042	0.6295323	0.69414896	0.5257541	0.786081
0.0	0.57923365	0.55938154	0.5767459	0.571317	0.5824415	0.56137896	0.58340704	0.560028	0.5595147	0.5762039
0.0	0.05406446	0.113186866	0.030211374	0.060219076	0.020525798	0.09635995	0.18485947	0.117668934	0.024706265	0.013996794
0.0	0.5819676	0.4474044	0.57633805	0.66393536	0.5454479	0.5596419	0.62825	0.5735291	0.51696026	0.65531087
0.0	0.5810416	0.5600052	0.57621425	0.5720919	0.5843305	0.56240433	0.58359915	0.5609901	0.55875796	0.5773538
0.0	0.5480231	0.6263857	0.62515897	0.5935441	0.643028	0.60367405	0.6361985	0.78435266	0.5680003	0.58069783
0.0	0.03505258	0.067725115	0.045772232	0.061167166	0.009396447	0.07629396	0.044436138	0.079371914	0.014329007	0.012666202
0.0	0.075056545	0.03836891	0.03646899	0.050637204	0.018124495	0.0064397594	0.028961938	0.036328956	0.038881037	0.008380314
0.0	0.57919186	0.5603136	0.5787804	0.5726129	0.5802541	0.56271064	0.5845337	0.55977046	0.5596828	0.5766758
0.0	0.33077604	0.29605693	0.08661083	0.12820122	0.59101236	0.119439326	0.31773502	0.45694754	0.02394796	0.043804128
0.0	0.302955	0.23902494	0.10061698	0.116010144	0.3607412	0.1481053	0.27132076	0.40858644	0.021136126	0.033277392
0.0	0.08423988	0.128794	0.037749667	0.066911556	0.024898225	0.07170925	0.08575327	0.077545114	0.017970147	0.015340883
0.0	0.18912107	0.11896045	0.038622316	0.103462614	0.029010003	0.04746904	0.0641292	0.075943984	0.004834363	0.036663216
0.0	0.5472099	0.6408033	0.47153947	0.7291134	0.62488043	0.47802	0.66592526	0.5783623	0.6399654	0.5703248
0.0	0.027812855	0.04904871	0.031853996	0.06327161	0.08988785	0.01415574	0.0415187	0.074325204	0.01735203	0.016366845
0.0	0.24459806	0.41901517	0.0933629	0.20336853	0.46423334	0.21777266	0.12785509	0.48773193	0.017192075	0.03292706
0.0	0.58984536	0.5729341	0.5854179	0.58076894	0.59168863	0.57089484	0.59057426	0.57097167	0.5658292	0.58625007
0.0	0.3018036	0.32823387	0.15088034	0.13000879	0.8743077	0.24889332	0.12872279	0.39211658	0.015564609	0.042680234
0.0	0.7344507	0.84583086	0.6521142	0.7236169	0.4647936	0.5833999	0.5566361	0.7121143	0.61303633	0.6036323
0.0	0.36407182	0.346689	0.12609339	0.24611993	0.32498115	0.33185658	0.15610743	0.2548921	0.018250009	0.030462932
0.0	0.112832196	0.12882397	0.051967114	0.062484253	0.01481827	0.15627691	0.06304055	0.04716323	0.009349948	0.011421268
0.0	0.5453727	0.5496098	0.37148887	0.16718858	0.544962	0.588437	0.5688537	0.83016235	0.55157363	0.4384605
0.0	0.3120312	0.28776485	0.045248684	0.107714415	0.55760765	0.12813614	0.10898908	0.45637023	0.031072572	0.047259096
0.0	0.13259964	0.24360684	0.15093471	0.17049384	0.2833158	0.25755736	0.14808203	0.37545294	0.018715348	0.038338214
0.0	0.7619101	0.6166802	0.6071944	0.6865397	0.66896665	0.5987278	0.6557308	0.67092013	0.56323206	0.7500663
0.0	0.1114489	0.123227	0.051381007	0.06022826	0.014312793	0.15399973	0.061372865	0.045799784	0.009278712	0.011272348
0.0	0.32077724	0.1989371	0.08843908	0.13887136	0.42135218	0.09033412	0.08774341	0.44114673	0.019734016	0.014009928
0.0	0.24249326	0.07725705	0.07297137	0.11360974	0.5096922	0.11877418	0.1782127	0.24579789	0.019114858	0.03383889
0.0	0.039306242	0.017868243	0.029544922	0.06338342	0.02295528	0.05202096	0.1705551	0.018974548	0.015422626	0.017359283
0.0	0.03895914	0.017903287	0.029686686	0.06311953	0.023168465	0.051835787	0.16977544	0.019025289	0.015425117	0.017429586
0.0	0.57924145	0.55966944	0.5778276	0.571159	0.5820139	0.5626949	0.58356625	0.5597095	0.55905265	0.575167
0.0	0.5798421	0.55903316	0.57828474	0.5697416	0.58044696	0.5624095	0.58276486	0.5605445	0.5577529	0.5768993
0.0	0.093852594	0.067014046	0.05908866	0.079045855	0.032960813	0.0076542	0.030733299	0.06841251	0.0171367	0.024419524
0.0	0.09296082	0.06659475	0.05906343	0.07856545	0.033257373	0.0076241894	0.030524446	0.068264425	0.017090468	0.024283124
0.0	0.31080207	0.18061209	0.1453871	0.26110178	0.51528585	0.018038038	0.09748475	0.36815327	0.025109854	0.055184692
0.0	0.2098743	0.24968176	0.16768214	0.25889295	0.42637876	0.036823582	0.16565831	0.26400188	0.0131510785	0.033610083
0.0	0.5057695	0.6910394	0.5850728	0.8106646	0.6847317	0.3918376	0.57186586	0.5074196	0.55468345	0.56226796
0.0	0.5782262	0.55939543	0.5778493	0.5712663	0.57966894	0.5612069	0.58351517	0.55932844	0.5581433	0.57552594
0.0	0.06409748	0.042875495	0.048725054	0.04356564	0.018074768	0.04040278	0.030826913	0.05569687	0.016007923	0.010440272
0.0	0.32367682	0.1625351	0.08359069	0.08864143	0.3896788	0.15545844	0.094468586	0.34767413	0.021370739	0.03659092
0.0	0.7546876	0.6562336	0.562036	0.5883334	0.58099324	0.6778371	0.56146485	0.68326706	0.5597828	0.5206508
0.0	0.32034254	0.16045335	0.08258118	0.087575294	0.38582608	0.15391946	0.092334755	0.33921215	0.020976042	0.035934195
0.0	0.6187249	0.66112053	0.50027764	0.60698783	0.9368455	0.6329869	0.6236379	0.63160545	0.5656195	0.59825176
0.0	0.18030685	0.1929697	0.091745876	0.13809375	0.29714197	0.14244302	0.06200382	0.30351508	0.022652946	0.06770418
0.0	0.23045854	0.2433236	0.09836394	0.10510684	0.39556292	0.12800494	0.073289044	0.16622879	0.020920884	0.041493386
0.0	0.5782159	0.5568414	0.57910246	0.57318854	0.58446354	0.56331706	0.5849007	0.56112176	0.5584006	0.5754982
0.0	0.045403983	0.061880566	0.042861164	0.06811755	0.011506566	0.10638309	0.01653051	0.09657365	0.016552446	0.035665296
0.0	0.05054916	0.055191863	0.033145577	0.07327568	0.022200024	0.15546478	0.036176104	0.021018943	0.011456343	0.016721142
0.0	0.3220893	0.16387166	0.13054466	0.09506089	0.3790761	0.19312307	0.097422555	0.1679369	0.009471906	0.0469268
0.0	0.40235582	0.2514194	0.119210385	0.2325828	0.5603919	0.028352918	0.6356856	0.36212048	0.02099555	0.040180657
0.0	0.073236704	0.05080037	0.06063961	0.086733334	0.007539067	0.04954652	0.072374865	0.048081197	0.012209961	0.021245578
0.0	0.073366635	0.05034562	0.06094952	0.0862837	0.007545938	0.049392905	0.0726276	0.04803375	0.012302426	0.021174125
0.0	0.3883617	0.26385978	0.17119771	0.09536117	0.24791966	0.1489285	0.079390965	0.26377967	0.02298095	0.056446694
0.0	0.73739934	0.64591193	0.64018816	0.44427356	0.5775815	0.5227467	0.41892833	0.62235254	0.6303195	0.6728678
0.0	0.38521528	0.25815737	0.16874489	0.09280974	0.24450669	0.14549568	0.07823345	0.25800273	0.022805298	0.055019017
0.0	0.3062423	0.16804434	0.09879025	0.12112835	0.612121	0.15149607	0.08072899	0.6263324	0.03093146	0.04270112
0.0	0.5676484	0.17355226	0.10877361	0.21798888	0.58987576	0.29702517	0.08842855	0.5435148	0.014053263	0.057028197
0.0	0.35670546	0.33124164	0.16295548	0.23179464	0.36496076	0.3116232	0.04654685	0.3594059	0.01830757	0.034628592
0.0	0.04106448	0.08353456	0.055887494	0.020129837	0.012665707	0.060419448	0.03881378	0.019613031	0.017538348	0.020485464
0.0	0.7753456	0.62180203	0.63539916	0.6235961	0.6646593	0.5869418	0.582944	0.78981775	0.56732213	0.58138305
0.0	0.690043	0.60691947	0.5809372	0.7225553	0.4445256	0.5684479	0.61725444	0.6074612	0.5521722	0.6443977
0.0	0.25767964	0.14332858	0.07092185	0.15490423	0.43146893	0.3382148	0.06348592	0.25924268	0.023892956	0.0850996
0.0	0.7996799	0.63748145	0.45129168	0.90798104	0.93501365	0.7769133	0.8650299	0.539482	0.12150079	0.11643734
0.0	0.15588515	0.25332677	0.16517141	0.25025642	0.2321286	0.122162744	0.1787617	0.5005659	0.023048215	0.03194514
0.0	0.055931576	0.12486597	0.07922546	0.07148685	0.03809694	0.06306718	0.045623865	0.11518463	0.0128585845	0.013685763
0.0	0.4524434	0.36259198	0.110699415	0.0046868403	0.44252542	0.14570025	0.25403804	0.33819082	0.021259828	0.023819946
0.0	0.44762743	0.36042073	0.11080348	0.004592453	0.43792933	0.14215876	0.25092006	0.33212805	0.021233233	0.023843627
0.0	0.6141728	0.6164578	0.5313242	0.57516795	0.5600028	0.5203228	0.64361095	0.675577	0.6378847	0.5060228
0.0	0.061309908	0.1538221	0.038187835	0.03728124	0.017118823	0.087201335	0.15082113	0.046276785	0.015058031	0.019381639
0.0	0.24843992	0.12277831	0.12000657	0.0050081904	0.5442242	0.12978579	0.10562616	0.3024345	0.017365621	0.036290232
0.0	0.07584346	0.085490234	0.045369916	0.0014044081	0.020313723	0.030930063	0.05350251	0.038833883	0.009080218	0.009209744
0.0	0.8261668	0.7647165	0.59341687	0.84374195	0.9801119	0.5386789	0.7036923	0.5826307	0.061763894	0.23503669
0.0	0.58050877	0.56151116	0.5780041	0.5728269	0.5844165	0.5619724	0.5830831	0.5603763	0.55893415	0.57596946
0.0	0.630964	0.6006545	0.5931808	0.7548219	0.4648483	0.5520322	0.61017317	0.60773313	0.5062156	0.6697588
0.0	0.06849878	0.11602311	0.04207012	0.038897194	0.015230267	0.08072319	0.0705069	0.07366584	0.008846	0.027478488
0.0	0.35484493	0.29154268	0.0942931	0.14857313	0.2522285	0.20891936	0.14052756	0.22760263	0.008570895	0.0419134
0.0	0.74644184	0.52619576	0.6779136	0.7071538	0.5930067	0.5377718	0.5793932	0.58355623	0.5096647	0.568807
0.0	0.03611063	0.11533264	0.050641667	0.04626512	0.0064100437	0.11999671	0.049175147	0.04224585	0.017097918	0.03272156
0.0	0.15779768	0.343576	0.19608599	0.17031196	0.44314075	0.09759657	0.1761976	0.20793232	0.018203463	0.07390653
0.0	0.15792094	0.34447742	0.19569163	0.16931082	0.44436064	0.098366566	0.17635018	0.20707765	0.018208178	0.07405448
0.0	0.1570054	0.34445682	0.19617862	0.17038566	0.4455512	0.09729152	0.17621346	0.20707148	0.018192312	0.07422642
0.0	0.6900351	0.75058377	0.5913662	0.12496912	0.62883127	0.5322216	0.69233185	0.572917	0.64162844	0.6287084
0.0	0.09217592	0.06909951	0.06915616	0.28390396	0.016231148	0.039239347	0.03631195	0.050821558	0.016431276	0.020486947
0.0	0.37256223	0.17387705	0.14065507	0.19505338	0.8077576	0.37486508	0.177648	0.3704771	0.014689057	0.046347804
0.0	0.09048179	0.043295626	0.057847038	0.059612025	0.075389914	0.33840162	0.030916208	0.08302217	0.010881892	0.016993025
0.0	0.7244933	0.641145	0.6577144	0.6554569	0.59067386	0.62439525	0.5772185	0.7039224	0.54688925	0.7420041
0.0	0.3890937	0.23779875	0.18290555	0.0006928473	0.3512532	0.13973522	0.0027824407	0.3764457	0.018592	0.04904779
0.0	0.3144397	0.18429033	0.19945928	0.002460005	0.68942094	0.3076455	0.0021100442	0.40970126	0.01596575	0.05773994
0.0	0.68668115	0.6775481	0.5174525	0.44362745	0.52088416	0.8615781	0.6553065	0.76078016	0.6864499	0.6999361
0.0	0.13974206	0.09511255	0.04848564	0.06731082	0.014496351	0.040934414	0.07795049	0.082367405	0.012904344	0.011845566
0.0	0.57906747	0.68465924	0.6105096	0.5334231	0.4874937	0.39963374	0.6950852	0.681138	0.5830969	0.5689966
0.0	0.34671423	0.28616604	0.07731284	0.07660777	0.61774987	0.13851869	0.2413941	0.34894425	0.042721797	0.021592585
0.0	0.3473706	0.28619054	0.07729903	0.07676172	0.61849535	0.138632	0.2410504	0.34826675	0.042761568	0.021509774
0.0	0.2447817	0.22613	0.21215186	0.11360749	0.28819486	0.17532349	0.6400082	0.3976096	0.021447271	0.027550563
0.0	0.1945682	0.20656069	0.20584463	0.06978055	0.26593894	0.1287391	0.5140469	0.19131519	0.02393362	0.06718225
0.0	0.5576366	0.63046956	0.6462947	0.5790749	0.665556	0.54996675	0.71732134	0.6841278	0.5742969	0.3936298
0.0	0.18722276	0.50469905	0.6395493	0.12110269	0.6781261	0.7358433	0.62795264	0.6429882	0.4968701	0.635798
0.0	0.43310803	0.4320494	0.42657155	0.23914959	0.7490957	0.11844802	0.22717378	0.33113375	0.035983015	0.102992006
0.0	0.5790947	0.55958307	0.5786274	0.57225907	0.5834167	0.5621776	0.5842988	0.56033385	0.5589962	0.57689667
0.0	0.023740554	0.08033171	0.05965344	0.037606366	0.019999329	0.04284675	0.059123684	0.04559466	0.017066678	0.0152958445
0.0	0.060291234	0.1714949	0.0911611	0.04929738	0.007289906	0.07742142	0.015909266	0.05514971	0.015335115	0.013655313
0.0	0.102886766	0.06419125	0.068100765	0.056512646	0.0069180774	0.08712443	0.037579574	0.019586835	0.020627616	0.033435002
0.0	0.051111095	0.083893485	0.06659039	0.08264793	0.012524417	0.05413482	0.10020302	0.078828365	0.013872713	0.014582476
0.0	0.27756426	0.30773678	0.17305511	0.2647671	0.41907522	0.17014402	0.04653459	0.40521148	0.014815563	0.04657979
0.0	0.05241817	0.09432361	0.069947906	0.043473598	0.02341125	0.08760679	0.02762733	0.058571897	0.0116965035	0.01841554
0.0	0.019548295	0.14789739	0.049728822	0.061105516	0.026632195	0.084877186	0.026309855	0.05546197	0.014703476	0.015558029
0.0	0.5785777	0.560282	0.57878727	0.57088226	0.58170295	0.5640216	0.58212525	0.56184465	0.5596542	0.57413393
0.0	0.5792661	0.56125116	0.57910526	0.5717687	0.5834972	0.56411743	0.58449984	0.5624269	0.55989563	0.5755868
0.0	0.413783	0.34794468	0.15334842	0.12049937	0.46262679	0.21592067	0.0859309	0.30194253	0.030466069	0.025250157
0.0	0.5798532	0.5591613	0.57803935	0.5717102	0.5817225	0.5642933	0.58081955	0.56112576	0.55865693	0.5761165
0.0	0.58004373	0.561027	0.57908213	0.57187796	0.5823899	0.5635506	0.5819418	0.5619731	0.55912834	0.57655483
0.0	0.30599228	0.21720254	0.13526191	0.5837064	0.5408462	0.3467521	0.2671258	0.33601072	0.023425246	0.068844095
0.0	0.36538848	0.37120768	0.1751242	0.105676666	0.5016463	0.19099595	0.14632405	0.48752218	0.013796831	0.021843243
0.0	0.34538406	0.16660386	0.13311018	0.15365638	0.46826097	0.13854001	0.22623765	0.23459622	0.015756503	0.05276176
0.0	0.3693601	0.39959556	0.124047115	0.10385817	0.5158032	0.06406049	0.05494893	0.2568376	0.0031563987	0.01819304
0.0	0.25303903	0.14572987	0.11128053	0.33570433	0.3715054	0.123207904	0.20510723	0.38074413	0.026120322	0.054732513
0.0	0.06750676	0.13982353	0.032918435	0.069133885	0.03771942	0.07004881	0.09112988	0.10542283	0.01220899	0.014955759
0.0	0.57884616	0.561279	0.577909	0.5713034	0.5822575	0.56315035	0.5831019	0.5623476	0.5597934	0.57394177
0.0	0.57917243	0.5595397	0.5789132	0.571345	0.5806174	0.56393844	0.58281	0.56142974	0.5599269	0.575331
0.0	0.58047944	0.56083494	0.5778422	0.57254595	0.5801731	0.56409335	0.5827	0.5615053	0.5588353	0.57620555
0.0	0.26115206	0.3499453	0.14585473	0.2034639	0.8290321	0.1268142	0.14280091	0.3675373	0.02471593	0.016590897
0.0	0.5790255	0.55948997	0.57727253	0.5705165	0.5817988	0.5638477	0.5828003	0.56063807	0.5592195	0.57645285
0.0	0.8738123	0.7525713	0.61452264	0.73978186	0.9787526	0.75935096	0.5905695	0.66632104	0.10041384	0.08065722
0.0	0.5795398	0.56134695	0.57765627	0.57042325	0.58341223	0.5634776	0.58377564	0.5610932	0.5601288	0.5767335
0.0	0.5796553	0.55802745	0.5775173	0.5716123	0.58025545	0.563256	0.58159584	0.558216	0.55909556	0.5766429
0.0	0.87834704	0.76271194	0.55602396	0.8298102	0.9777174	0.7433665	0.7326696	0.59821844	0.07963851	0.18910173
0.0	0.57923234	0.5595242	0.5777025	0.57159173	0.5824206	0.56385416	0.58295745	0.5600835	0.5595189	0.57743865
0.0	0.8790249	0.80242795	0.63778883	0.7327182	0.9828485	0.7884774	0.75094855	0.69944984	0.082713716	0.21439892
0.0	0.10053749	0.08364827	0.048563555	0.032453083	0.0131033035	0.08367563	0.06360814	0.047977813	0.011324234	0.020596962
0.0	0.07159031	0.10126747	0.053563904	0.034211546	0.015579946	0.033150062	0.11067527	0.037348192	0.0027717706	0.00644714
0.0	0.10320448	0.043626886	0.030166706	0.06835123	0.020428693	0.063525125	0.10686856	0.09393073	0.016917609	0.018016404
0.0	0.57840145	0.5589634	0.5782288	0.5717108	0.5811122	0.56333846	0.58383346	0.5611959	0.55905837	0.57625973
0.0	0.57912403	0.5583174	0.57772774	0.57116574	0.58177507	0.56345385	0.58373666	0.56035197	0.5594137	0.5769076
0.0	0.8385702	0.73558533	0.52077454	0.7908667	0.9844797	0.657976	0.6036527	0.70245755	0.115706034	0.089572124
0.0	0.5800951	0.5601469	0.5778071	0.57168293	0.58059937	0.56311667	0.5826322	0.56009007	0.5593965	0.5774499
0.0	0.579154	0.559472	0.57770044	0.57119393	0.5796159	0.56159765	0.58339936	0.5588116	0.55810237	0.57450527
0.0	0.0409676	0.028848594	0.035411656	0.12661067	0.023260893	0.10140034	0.0286735	0.08819572	0.020051667	0.02820189
0.0	0.35920945	0.16558003	0.069230504	0.13455243	0.6948221	0.22336042	0.12487951	0.3251504	0.028374726	0.0741146
0.0	0.41137543	0.2292076	0.18326737	0.17286846	0.21420957	0.19373229	0.1757167	0.25352314	0.016971597	0.059923504
0.0	0.57938105	0.5596765	0.576461	0.5714088	0.5844472	0.56424195	0.5847868	0.56097966	0.5594578	0.5764697
0.0	0.77422875	0.5079506	0.6622335	0.758843	0.58211774	0.5115102	0.554291	0.5313102	0.5376746	0.6600711
0.0	0.05526786	0.07066291	0.05794835	0.034367036	0.0044153295	0.091746844	0.16421773	0.033161923	0.013531467	0.022525353
0.0	0.117362134	0.5931378	0.68919927	0.7697565	0.24406035	0.6274398	0.57514364	0.6342216	0.6595108	0.30316138
0.0	0.0054477034	0.097841404	0.05978958	0.039580096	0.0435422	0.06253745	0.06719497	0.11119875	0.01682479	0.027240949
0.0	0.58036333	0.55839145	0.5770634	0.5709735	0.57932526	0.56402624	0.58329105	0.5601344	0.5570147	0.5758042
0.0	0.5788169	0.5599323	0.57879347	0.56975716	0.58177006	0.5644249	0.58384466	0.5616532	0.55791134	0.57673436
0.0	0.6868038	0.53822815	0.49336568	0.7463088	0.8322715	0.5672244	0.65656155	0.6432424	0.5992539	0.5724734
0.0	0.09656006	0.054188866	0.022973495	0.060674284	0.2639861	0.09796018	0.13948637	0.09925575	0.021188179	0.015523681
0.0	0.5791722	0.5595876	0.5771811	0.5694392	0.5785247	0.56369877	0.58361024	0.5594669	0.5573773	0.5748938
0.0	0.5791553	0.5593236	0.57891023	0.569255	0.5806	0.56324583	0.584211	0.5603736	0.5582918	0.57630193
0.0	0.46702996	0.40923017	0.13126574	0.113259725	0.30367953	0.093738064	0.10639748	0.3541017	0.021439716	0.028952034
0.0	0.8550675	0.7599977	0.55709773	0.67570835	0.9779683	0.7737064	0.71958655	0.57024854	0.07921451	0.14953768
0.0	0.6549114	0.41953835	0.5231884	0.66850346	0.5495723	0.7188824	0.73353195	0.49068183	0.48610067	0.7962501
0.0	0.13021775	0.23612785	0.11001133	0.10099487	0.58525044	0.23430073	0.15453447	0.2941335	0.030106403	0.048259668
0.0	0.10086565	0.08151277	0.08267994	0.07742503	0.108632416	0.10220302	0.0821234	0.06855615	0.017638199	0.017816635
0.0	0.24890529	0.269122	0.08424492	0.14275376	0.86409014	0.21617721	0.22145371	0.5100912	0.020421814	0.067945994
0.0	0.34742835	0.24558178	0.15959042	0.16787836	0.7780183	0.2422358	0.16717319	0.31323835	0.037105467	0.059923634
0.0	0.6556287	0.63994974	0.48734993	0.6250451	0.8558955	0.58013886	0.64648426	0.8041657	0.620101	0.7054986
0.0	0.62815493	0.5721634	0.72108704	0.72022146	0.2687304	0.63514054	0.65564966	0.60400563	0.49772012	0.63845855
0.0	0.024266442	0.070925534	0.062051043	0.045090504	0.007312581	0.03360954	0.039064605	0.043905135	0.016465634	0.020207101
0.0	0.024926458	0.07149825	0.062694855	0.045234535	0.007549845	0.034235425	0.039627496	0.04510411	0.016780414	0.021002807
0.0	0.024926458	0.07149825	0.062694855	0.045234535	0.007549845	0.034235425	0.039627496	0.04510411	0.016780423	0.021002807
0.0	0.025029931	0.07137894	0.062728345	0.04545531	0.0074194693	0.034455452	0.039700177	0.04531	0.016781555	0.02093193
0.0	0.15025681	0.08937899	0.04287411	0.10421971	0.094992325	0.039870452	0.28701487	0.26790902	0.02500122	0.03544014
0.0	0.5783447	0.558861	0.5782303	0.5718714	0.58373314	0.5629242	0.5842434	0.5590532	0.5600719	0.5777524
0.0	0.58835244	0.5725739	0.58391523	0.5811545	0.59114647	0.5717236	0.5895827	0.5694692	0.56433225	0.58550924
0.0	0.06494268	0.024464918	0.012771091	0.035724606	0.002464159	0.014124432	0.1932222	0.11137786	0.012373081	0.0097985035
0.0	0.5780361	0.5596355	0.57850915	0.57161295	0.58351344	0.56256366	0.58443046	0.559366	0.55911076	0.57582474
0.0	0.5877996	0.3325945	0.5737749	0.6176928	0.76787126	0.7796981	0.62984705	0.7422754	0.6899094	0.49073488
0.0	0.22041503	0.31713316	0.29425737	0.099038005	0.47155517	0.14064541	0.04962101	0.3141948	0.024627602	0.085476846
0.0	0.47937304	0.40382358	0.1271616	0.17061874	0.59557015	0.0780805	0.10164221	0.41293037	0.01851853	0.02948567
0.0	0.69249815	0.5125657	0.49824825	0.4830369	0.643906	0.57481027	0.55548733	0.5923659	0.5380012	0.56612813
0.0	0.7107954	0.60893613	0.6778209	0.7293101	0.6662336	0.5424199	0.7564968	0.6141288	0.56511784	0.71145403
0.0	0.049078934	0.08604083	0.026694288	0.046060484	0.019495435	0.057941377	0.09892894	0.09987589	0.012416029	0.0153228715
0.0	0.048870787	0.085861765	0.026599292	0.045493316	0.019368362	0.0575434	0.0983099	0.099308185	0.012351971	0.015357472
0.0	0.05018574	0.08908463	0.026768921	0.04697655	0.01985773	0.05900918	0.09911498	0.101990625	0.012567653	0.015960762
0.0	0.0855385	0.047091667	0.06018237	0.073048934	0.024739148	0.11428205	0.19806169	0.048605755	0.015391096	0.013824971
0.0	0.26005855	0.23027588	0.20669338	0.15459207	0.23744068	0.23688991	0.12763953	0.29637143	0.01635512	0.032308936
0.0	0.75591826	0.6973017	0.47413883	0.6803666	0.6492223	0.79140484	0.5512686	0.5660174	0.6365179	0.70000416
0.0	0.36897972	0.38722333	0.27581757	0.120370895	0.4166526	0.18572807	0.22864799	0.5693965	0.016000737	0.047153704
0.0	0.36127782	0.4266809	0.27202904	0.3079713	0.26495966	0.164761	0.24654289	0.7576549	0.02139737	0.13098823
0.0	0.05668495	0.14825936	0.088631764	0.06438427	0.0048307553	0.06596379	0.087350294	0.18693897	0.010283302	0.0510454
0.0	0.056106213	0.14646856	0.088333055	0.0640062	0.0047751274	0.065340154	0.08716337	0.18626575	0.010255414	0.050975755
0.0	0.13283812	0.28176165	0.08134049	0.092730194	0.5033016	0.05433962	0.045946807	0.33841094	0.011362336	0.09187272
0.0	0.73599833	0.7329178	0.63990533	0.5827255	0.511477	0.25211537	0.70714706	0.5188277	0.6019594	0.58339125
0.0	0.117478214	0.24310169	0.15819117	0.1002223	0.46629718	0.034276057	0.15828156	0.21627179	0.021309663	0.09256458
0.0	0.8708905	0.684557	0.48576984	0.55090433	0.66796166	0.4160604	0.52858406	0.6979674	0.31224722	0.67726606
0.0	0.39663777	0.27565622	0.09146437	0.088436335	0.5553551	0.05853323	0.054913428	0.3516369	0.009348508	0.05163414
0.0	0.70532215	0.70894516	0.42621714	0.59248096	0.5740568	0.71309227	0.6966995	0.58819497	0.6031951	0.78987473
0.0	0.2972464	0.15488149	0.05657348	0.07190927	0.6076653	0.12905127	0.07210661	0.3987817	0.031374168	0.02547387
0.0	0.57852495	0.5606465	0.57780993	0.5711968	0.57937235	0.5614219	0.58357435	0.55959094	0.5583726	0.5749497
0.0	0.04063739	0.035856653	0.050287895	0.03384328	0.05994895	0.0240671	0.052879684	0.06340524	0.014023755	0.008587486
0.0	0.73529404	0.5477111	0.3906076	0.58030325	0.5337369	0.75491494	0.5504999	0.71957314	0.75773126	0.6248986
0.0	0.57957214	0.56190276	0.57782334	0.5756907	0.5850372	0.5656701	0.58632314	0.560681	0.56037277	0.5778392
0.0	0.20908204	0.14344913	0.03890863	0.17066397	0.38382486	0.15585285	0.105185956	0.25822625	0.011230023	0.057370022
0.0	0.24380685	0.3154663	0.086562894	0.10547714	0.38347632	0.05967463	0.04944177	0.33655506	0.030983651	0.06388982
0.0	0.51367044	0.7456189	0.5716832	0.6665264	0.6177336	0.65100354	0.5891316	0.73631555	0.7264661	0.555051
0.0	0.23057403	0.21603549	0.058420286	0.17654218	0.37819082	0.23274055	0.029215671	0.4126832	0.021941023	0.027185671
0.0	0.21260734	0.29792136	0.24230587	0.07531858	0.3674599	0.23607312	0.104088046	0.39886966	0.018613067	0.038307775
0.0	0.57739973	0.5593925	0.5769565	0.5714887	0.58002526	0.5617132	0.58275527	0.55927265	0.5583732	0.57383394
0.0	0.18102197	0.29595283	0.11681689	0.076572865	0.3194415	0.1644883	0.16593175	0.24968758	0.033970762	0.021269547
0.0	0.033403385	0.111989684	0.09479716	0.024950692	0.006171381	0.10096667	0.11228514	0.08600899	0.01755826	0.0067091295
0.0	0.1616034	0.27509502	0.18421549	0.06479388	0.520949	0.19060488	0.24963355	0.39490217	0.020264046	0.02431583
0.0	0.5833002	0.57147443	0.64570296	0.60520756	0.7987503	0.5521211	0.6129265	0.61095315	0.62346303	0.43247694
0.0	0.15901464	0.26939595	0.18361385	0.06358789	0.5187345	0.18647185	0.24447118	0.3911835	0.020124618	0.02405155
0.0	0.5793844	0.5591186	0.57769936	0.57117957	0.5803366	0.5611064	0.5839638	0.5588932	0.5582462	0.5751642
0.0	0.17890635	0.2945948	0.11622996	0.07508722	0.31811053	0.16319628	0.1652817	0.24456264	0.03395912	0.020954719
0.0	0.06024346	0.122480944	0.034301434	0.087653846	0.0082765315	0.02751155	0.037985366	0.03067179	0.019221297	0.014961548
0.0	0.15653792	0.10854158	0.15536956	0.086156584	0.5762957	0.21771559	0.1578505	0.14716631	0.034061905	0.030226143
0.0	0.56144685	0.46274447	0.7430178	0.4188153	0.77002674	0.7166754	0.6807221	0.5565826	0.7051785	0.61890876
0.0	0.1539023	0.10811621	0.15392171	0.083870985	0.5730442	0.21552622	0.15513048	0.1451878	0.03389371	0.029774789
0.0	0.2716912	0.24699315	0.09213735	0.19555418	0.82054394	0.17202792	0.14429626	0.4309529	0.021215156	0.058911398
0.0	0.28339836	0.271603	0.20328075	0.1497804	0.6397548	0.045635387	0.065131076	0.3578844	0.018606031	0.05021027
0.0	0.46772194	0.6069845	0.6332355	0.76128525	0.72364885	0.25221702	0.6495357	0.50049347	0.578808	0.5425873
0.0	0.7766975	0.40479207	0.6686215	0.6521873	0.5179673	0.797791	0.6514237	0.78275365	0.53565884	0.57745165
0.0	0.72021735	0.49570328	0.6879673	0.65097153	0.5008643	0.48576394	0.57988733	0.6204242	0.39415556	0.33202028
0.0	0.0888758	0.03757211	0.04361102	0.11705755	0.05376589	0.09704463	0.020369178	0.096422374	0.01693481	0.007481229
0.0	0.53675115	0.4116116	0.111963645	0.124005586	0.42967936	0.07271801	0.06939698	0.4556913	0.01013762	0.04959464
0.0	0.5786874	0.5589965	0.57825893	0.5708275	0.5825774	0.5624754	0.5823712	0.5597243	0.5596453	0.5771616
0.0	0.5796205	0.55898386	0.5776331	0.57176906	0.58378744	0.5625345	0.5822875	0.5604348	0.559401	0.57748663
0.0	0.035778333	0.14057112	0.0933868	0.11647617	0.021233322	0.033533115	0.03371027	0.055137422	0.014223542	0.014080994
0.0	0.25982982	0.3020202	0.11323088	0.14623116	0.5158685	0.015057021	0.056792583	0.4122696	0.012472004	0.04358515
0.0	0.75157887	0.5427228	0.6313033	0.66977483	0.60805	0.6683675	0.49812818	0.6986624	0.45261985	0.67077154
0.0	0.55950856	0.582337	0.5791604	0.6987472	0.63290864	0.42455393	0.5900333	0.6694137	0.63454133	0.6448006
0.0	0.0660539	0.12978727	0.03904171	0.039800625	0.009056582	0.02932317	0.023796942	0.08364076	0.0071971947	0.022141518
0.0	0.670684	0.5648243	0.65923	0.6240003	0.6180022	0.7737862	0.52437615	0.42690682	0.6542846	0.5535241
0.0	0.0014774385	0.0020406041	0.00048314483	0.004521372	0.00023296254	0.00024171697	0.0009581644	0.0010811543	8.0872414e-05	6.948896e-05
0.0	0.06705678	0.082151935	0.022768183	0.06499747	0.007505177	0.15655202	0.029300423	0.083877906	0.019502128	0.021721127
0.0	0.57753605	0.55852354	0.577827	0.5706082	0.58125013	0.5626235	0.5819832	0.5593722	0.55955267	0.57555664
0.0	0.04834963	0.017145455	0.06458702	0.13548838	0.067373514	0.02751114	0.0140947895	0.04867348	0.02243674	0.007161836
0.0	0.8345608	0.43349218	0.7505891	0.6973353	0.61865443	0.80665255	0.42228097	0.5270626	0.66590935	0.33548996
0.0	0.5791293	0.5584264	0.57798344	0.5714295	0.58029544	0.56199366	0.58428323	0.5585617	0.5580453	0.5768471
0.0	0.28152993	0.30754915	0.18122208	0.18721807	0.6166636	0.21048659	0.40143654	0.37362987	0.045217093	0.10988162
0.0	0.7995264	0.5718131	0.76329565	0.83912414	0.6674711	0.57120144	0.60188264	0.771954	0.6455404	0.49484706
0.0	0.43332702	0.25188863	0.14842074	0.09116209	0.36350942	0.22612865	0.03383663	0.4698963	0.014047187	0.026288286
0.0	0.43652734	0.25485814	0.14931345	0.091140226	0.3682293	0.23006082	0.034018777	0.47089228	0.014110031	0.02659486
0.0	0.3064224	0.20903662	0.24027488	0.1091856	0.26545924	0.17892233	0.05818396	0.38521966	0.02403642	0.02004077
0.0	0.56609005	0.40894186	0.13859151	0.093744114	0.44477472	0.19367626	0.096972995	0.6801813	0.01420271	0.022766909
0.0	0.6424634	0.6375609	0.7721	0.63832694	0.468703	0.54370725	0.4031279	0.643354	0.62394947	0.41933098
0.0	0.21530554	0.21918197	0.16915792	0.28972334	0.7601424	0.12038323	0.2870457	0.39718074	0.034104288	0.032691587
0.0	0.51998305	0.52843463	0.74194384	0.6749558	0.05444167	0.40623704	0.410519	0.50375605	0.64015293	0.7328923
0.0	0.5804039	0.8044684	0.7094908	0.47521698	0.7363729	0.7976144	0.6417507	0.7116007	0.6295314	0.73569375
0.0	0.21412504	0.16049378	0.24516557	0.051476628	0.61144316	0.2306734	0.072345905	0.48505843	0.0076778904	0.028500682
0.0	0.22200316	0.21068664	0.10995063	0.045544647	0.7857695	0.028899385	0.12439684	0.39646882	0.022487037	0.019382237
0.0	0.50285643	0.50682276	0.7861929	0.4362257	0.5356763	0.4590311	0.6457529	0.51081765	0.6212219	0.5746496
0.0	0.6525204	0.627403	0.77030563	0.41418934	0.5996103	0.8565272	0.53437954	0.706077	0.3610253	0.67407525
0.0	0.050719276	0.07091485	0.08455814	0.057477795	0.018622775	0.07790237	0.027463615	0.0838455	0.004350083	0.012859868
0.0	0.2271102	0.07213826	0.16994937	0.06838682	0.5454275	0.058484085	0.06965156	0.43195346	0.023825401	0.06913489
0.0	0.27911884	0.2236786	0.21500653	0.070235856	0.37901095	0.35379815	0.30265155	0.16153112	0.027878786	0.066521734
0.0	0.5793898	0.5787294	0.4185036	0.68233204	0.61069983	0.5672507	0.5060772	0.56126535	0.55044204	0.603921
0.0	0.25850502	0.3808853	0.06315518	0.11616758	0.463513	0.10752786	0.21326105	0.14966756	0.031302597	0.03678097
0.0	0.08318123	0.073846094	0.0416104	0.02570703	0.00420298	0.07218272	0.13537294	0.014387799	0.019484127	0.0063501075
0.0	0.05364942	0.117020056	0.046876587	0.19387414	0.002468779	0.056774337	0.04598182	0.18017824	0.010464789	0.009386049
0.0	0.05573573	0.12226977	0.047736242	0.19979963	0.0025734345	0.05798791	0.04681802	0.18460242	0.0105661955	0.00960776
0.0	0.16810085	0.2869302	0.11766671	0.19997774	0.27383766	0.14580378	0.2395207	0.10809022	0.040125128	0.01567126
0.0	0.08778399	0.052566245	0.01854232	0.04313809	0.002874319	0.06077212	0.0326341	0.04993791	0.011344791	0.020248769
0.0	0.050929952	0.1128486	0.06408868	0.04653658	0.009538524	0.050507493	0.060316533	0.06768607	0.016785719	0.01860958
0.0	0.16982464	0.4050323	0.06439373	0.16023363	0.26327533	0.1850741	0.08965609	0.4578888	0.02500188	0.093354784
0.0	0.18036401	0.3255717	0.13510296	0.065977044	0.28821832	0.08280777	0.411341	0.27518174	0.023958629	0.024838747
0.0	0.86840177	0.79135364	0.60373205	0.792843	0.98960567	0.7293256	0.66008717	0.64270866	0.124749035	0.28170332
0.0	0.19947186	0.23804598	0.11153151	0.12036834	0.118440285	0.05914075	0.11834981	0.27687865	0.01382321	0.02627152
0.0	0.13885923	0.24510919	0.0717337	0.1850615	0.46217558	0.16333033	0.07413792	0.121130794	0.03021704	0.019907113
0.0	0.34174916	0.14859565	0.10813762	0.2582713	0.37817013	0.18333338	0.2693223	0.31332827	0.045808226	0.029442485
0.0	0.07603036	0.031477522	0.044957615	0.109596305	0.026175678	0.16101289	0.072433755	0.04745071	0.023163157	0.013962017
0.0	0.073875874	0.21435525	0.056031898	0.02731959	0.004229165	0.02912964	0.018131541	0.057009652	0.021796461	0.02639107
0.0	0.8497135	0.84959847	0.74336517	0.7495822	0.97486126	0.75379246	0.7420509	0.7248813	0.12517245	0.152883
0.0	0.8363445	0.81995624	0.6096111	0.7325673	0.9948723	0.74426264	0.65470344	0.5038659	0.14517525	0.18973875
0.0	0.28053808	0.35496354	0.08007677	0.18511537	0.6106924	0.07381993	0.14396678	0.4310274	0.018153505	0.06928351
0.0	0.03154581	0.17072661	0.023292357	0.1339365	0.01798907	0.04892066	0.04494502	0.07812819	0.012172366	0.016561072
0.0	0.67597294	0.6416079	0.6771595	0.7088754	0.74141854	0.5074319	0.643813	0.7454072	0.54696125	0.6486946
0.0	0.73690367	0.38876602	0.5668036	0.6547426	0.6648764	0.5575298	0.4349857	0.72715634	0.7130281	0.5808815
0.0	0.0928059	0.029577224	0.084914826	0.031614818	0.027825825	0.12732455	0.030884638	0.044448443	0.02271066	0.021382254
0.0	0.09353942	0.029691692	0.08494796	0.03147413	0.027758555	0.12756921	0.031124262	0.044810537	0.022722455	0.021390958
0.0	0.15401417	0.2801627	0.14578922	0.10912434	0.23861685	0.12639913	0.15348119	0.106656194	0.01914535	0.024499124
0.0	0.63998574	0.8392067	0.7546085	0.7685732	0.7376692	0.41772118	0.5046961	0.42482144	0.5655303	0.5057796
0.0	0.09100328	0.2771911	0.1759343	0.11156975	0.2819513	0.13065088	0.30993652	0.24847326	0.025196753	0.018636657
0.0	0.19098383	0.21695113	0.23750898	0.06539995	0.4592042	0.08538653	0.18232992	0.29517502	0.010984523	0.025392592
0.0	0.061421726	0.112105444	0.0939188	0.053656947	0.010273304	0.17228632	0.028778723	0.041366138	0.042237904	0.045933723
0.0	0.2137123	0.25854778	0.1833579	0.060008716	0.60519457	0.2678596	0.11608917	0.28549764	0.030584008	0.027190184
0.0	0.22253098	0.30155882	0.17997088	0.11986378	0.72144467	0.07053277	0.019994479	0.3653426	0.010481472	0.04208882
0.0	0.38165885	0.5663705	0.4728078	0.712758	0.63047004	0.5495007	0.54088926	0.5993128	0.6408107	0.7948721
0.0	0.083877966	0.1939012	0.08776505	0.14018896	0.5861215	0.06594652	0.018398719	0.33088607	0.023015462	0.043366373
0.0	0.6411183	0.7439927	0.49709505	0.735646	0.30419552	0.7651641	0.24380088	0.75687695	0.739949	0.69116056
0.0	0.5874468	0.5696113	0.58254373	0.58101225	0.58745605	0.57007957	0.58926195	0.5685013	0.5642533	0.5850887
0.0	0.26074252	0.33476648	0.09571492	0.12788387	0.25172588	0.2534333	0.0034168975	0.39985204	0.023514105	0.044228997
0.0	0.09794608	0.14351518	0.054791704	0.06618569	0.007527017	0.045540676	0.08906434	0.00032297338	0.010946994	0.0090994295
0.0	0.5788328	0.55896187	0.5792377	0.5718985	0.58357006	0.5625504	0.5840685	0.55998766	0.5594723	0.5761494
0.0	0.703901	0.5450408	0.49051598	0.6264996	0.59855765	0.6291518	0.5837394	0.57104653	0.6677134	0.77631956
0.0	0.06343733	0.038895983	0.04242832	0.029772086	0.0041730213	0.06250193	0.21240385	0.066564865	0.01804213	0.02137596
0.0	0.5786615	0.560693	0.5783343	0.57161343	0.57960224	0.56173784	0.5832963	0.5603175	0.55864316	0.5759901
0.0	0.06194048	0.12618302	0.04848465	0.037602104	0.022438329	0.087032355	0.022507705	0.024768494	0.0043563964	0.021881623
0.0	0.6753794	0.62343824	0.65827626	0.42805207	0.6591927	0.6379613	0.46805796	0.69206005	0.36325336	0.45171386
0.0	0.21341504	0.15999395	0.2438294	0.05133688	0.6092099	0.22949772	0.07205628	0.48466292	0.007674879	0.02841075
0.0	0.09498583	0.13777974	0.054434624	0.06497154	0.0072504976	0.044601295	0.08692773	0.0003219294	0.010910435	0.008993147
0.0	0.04095323	0.113345645	0.03492636	0.06685673	0.005333197	0.13261007	0.00088805874	0.059007287	0.020447556	0.016260367
0.0	0.31516498	0.13773593	0.2751431	0.09758932	0.31120256	0.051230267	0.33193645	0.4137717	0.013612305	0.033810746
0.0	0.31583068	0.13770142	0.2751455	0.09780253	0.31247213	0.051279653	0.3321087	0.41297227	0.013635887	0.033633307
0.0	0.3053646	0.5826343	0.7146491	0.6241252	0.6739237	0.57746804	0.7206174	0.6215528	0.49335593	0.7200331
0.0	0.0940453	0.26674423	0.18439595	0.12769824	0.5802778	0.123702824	0.47506368	0.28745854	0.015648982	0.026065214
0.0	0.39750463	0.31859443	0.14521025	0.126459	0.64807713	0.1358745	0.00085010426	0.30235127	0.018657148	0.07783208
0.0	0.074521616	0.06338314	0.06514003	0.03287006	0.0080610495	0.08241102	0.010238531	0.09551929	0.010329908	0.007744034
0.0	0.34385037	0.09426505	0.068640746	0.09990033	0.33788928	0.12807636	0.028377904	0.26204005	0.01664692	0.05236888
0.0	0.67082775	0.51013315	0.63357216	0.62783307	0.4485243	0.58724266	0.6528044	0.5313586	0.5434886	0.7781063
0.0	0.3229077	0.2169562	0.1044357	0.18169679	0.39232513	0.060034264	0.24226518	0.33461282	0.020195017	0.022268115
0.0	0.25277418	0.22845039	0.19559918	0.32281825	0.45059916	0.22593296	0.34494266	0.055662125	0.035294417	0.044345893
0.0	0.61841166	0.19319569	0.12040563	0.13492613	0.35940337	0.21092929	0.032539718	0.30229235	0.035210498	0.033267193
0.0	0.6201601	0.2003742	0.12152495	0.13755631	0.36269444	0.21248886	0.033217244	0.3064352	0.034972902	0.034602713
0.0	0.79163235	0.600567	0.69813955	0.64133155	0.42037034	0.5286395	0.538009	0.5563671	0.6498686	0.5115114
0.0	0.061425712	0.041565955	0.021553583	0.031570032	0.009013185	0.11002912	0.0213823	0.12956735	0.008988137	0.018540619
0.0	0.5779826	0.5585907	0.5777549	0.57131726	0.5794533	0.561283	0.5834188	0.55914545	0.5581955	0.5755009
0.0	0.093357675	0.14362705	0.05751251	0.022533212	0.009536352	0.040003058	0.029886905	0.042294875	0.013227675	0.015474403
0.0	0.29715392	0.36665902	0.13914396	0.05940004	0.557517	0.094757065	0.11628043	0.28329748	0.009876973	0.072987914
0.0	0.6970776	0.7308902	0.697853	0.59203565	0.52504086	0.62455773	0.43403193	0.6713253	0.46040416	0.8042072
0.0	0.20721662	0.17810218	0.1630979	0.15537298	0.36326423	0.11743819	0.10345395	0.21476391	0.030303093	0.055089623
0.0	0.660336	0.6330613	0.79053986	0.8113166	0.7015797	0.76874334	0.6283001	0.55255383	0.7028182	0.7096382
0.0	0.2716367	0.16213496	0.15883242	0.09670321	0.3378107	0.100983895	0.11976326	0.25074506	0.030726558	0.0360072
0.0	0.6285684	0.46195793	0.76710606	0.6710868	0.5589469	0.6866499	0.5309957	0.6578628	0.60310197	0.57946616
0.0	0.5785426	0.5592445	0.5778744	0.57127374	0.57996416	0.5615896	0.5836391	0.5590221	0.55819887	0.5749959
0.0	0.04994162	0.07486793	0.041249674	0.08146218	0.011617691	0.02998706	0.05632665	0.041717067	0.014251797	0.021497693
0.0	0.07354338	0.2061772	0.13451485	0.107582495	0.62872857	0.10790794	0.07536863	0.26972666	0.024675284	0.056222882
0.0	0.320326	0.74273705	0.67165357	0.4495389	0.4943647	0.613203	0.50888073	0.62230086	0.6437804	0.6238357
0.0	0.5689979	0.72535294	0.74316245	0.7411106	0.6925705	0.5266791	0.6229661	0.49707448	0.5988022	0.7131301
0.0	0.047294833	0.13354076	0.05443413	0.034233738	0.043331128	0.08662818	0.14144546	0.11817987	0.019273458	0.025578925
0.0	0.32607123	0.1965735	0.078262426	0.02833187	0.21521352	0.11812303	0.06273386	0.21066727	0.028224282	0.04302657
0.0	0.056738287	0.05589493	0.021544242	0.009860982	0.008871766	0.072214566	0.15717615	0.03407876	0.017548498	0.013887131
0.0	0.25288743	0.2650752	0.14793669	0.31501055	0.4920121	0.26046717	0.14223225	0.23764731	0.007986211	0.057943203
0.0	0.68703735	0.5551168	0.735822	0.6815202	0.53156054	0.5622948	0.51899225	0.7156744	0.4684127	0.47577327
0.0	0.5808369	0.5594108	0.59466416	0.63910663	0.63639843	0.81238955	0.51421165	0.6086462	0.44312486	0.71947473
0.0	0.052027926	0.052706294	0.037162095	0.02204342	0.010575446	0.07537676	0.04881628	0.03287579	0.01754056	0.020878784
0.0	0.09903547	0.07649982	0.058839243	0.1175089	0.48063305	0.2026159	0.029350616	0.3516629	0.022724157	0.04531896
0.0	0.099035494	0.07649982	0.058839254	0.1175089	0.480633	0.2026159	0.029350616	0.3516629	0.022724157	0.04531896
0.0	0.036000893	0.019705532	0.0867021	0.032405213	0.082358226	0.06601699	0.0351828	0.06283534	0.027029235	0.018541114
0.0	0.035754275	0.019535646	0.086244285	0.032013904	0.081830874	0.066446416	0.03517085	0.06342134	0.026931085	0.01847491
0.0	0.2702755	0.15028037	0.17425585	0.09066068	0.26305804	0.05623351	0.121790186	0.27527818	0.016266607	0.027611503
0.0	0.56172985	0.53294903	0.6419213	0.6422827	0.64009887	0.49696252	0.6219531	0.5505595	0.5348362	0.5668654
0.0	0.6949562	0.56910646	0.7859131	0.59977126	0.5967943	0.35901585	0.35406753	0.86113006	0.5597576	0.6064545
0.0	0.65673655	0.66077113	0.57629085	0.7567001	0.47345942	0.6481922	0.68961674	0.8635454	0.54152614	0.7927338
0.0	0.19458759	0.22916569	0.07978793	0.14005435	0.55703276	0.13762142	0.21908407	0.40170148	0.0128926495	0.028229346
0.0	0.052787405	0.105469726	0.052509766	0.034348913	0.022281049	0.0744666	0.094284214	0.058215074	0.009406478	0.009552251
0.0	0.016905598	0.06540065	0.03689639	0.17725731	0.062779345	0.04068365	0.045095585	0.071369395	0.011714901	0.022019118
0.0	0.57993114	0.55893075	0.5774376	0.5715981	0.58297306	0.5631072	0.58390874	0.5609307	0.55903906	0.57650095
0.0	0.24686335	0.23875518	0.06699215	0.15603544	0.45335072	0.20162295	0.10970969	0.32844532	0.018288204	0.06811547
0.0	0.03131102	0.09126946	0.039124604	0.069362745	0.03459245	0.10493343	0.045069702	0.048889987	0.015609411	0.016294925
0.0	0.25813845	0.14086913	0.07927737	0.06312252	0.42521206	0.1531061	0.071598396	0.3670279	0.011864615	0.03729121
0.0	0.23931944	0.19489802	0.093284346	0.06109455	0.26781216	0.08476141	0.13407892	0.2569416	0.01937455	0.014839754
0.0	0.56608367	0.5225665	0.46771893	0.82102525	0.5223421	0.45553333	0.61916006	0.6648695	0.5903126	0.59071326
0.0	0.09668114	0.12724909	0.054624043	0.03477717	0.16543004	0.08177092	0.04482533	0.47641	0.011113395	0.055254173
0.0	0.09643508	0.12689072	0.05410054	0.034634054	0.16348067	0.0795337	0.044301033	0.4694185	0.011163147	0.05487815
0.0	0.0967441	0.12800969	0.054089352	0.034572765	0.16394201	0.079899296	0.04461627	0.46936697	0.01116839	0.054888513
0.0	0.6738019	0.67278767	0.5017369	0.78111994	0.5255186	0.43302205	0.5401374	0.5594975	0.26258495	0.36925542
0.0	0.048896816	0.05417521	0.050798483	0.040204305	0.010180925	0.046026155	0.02015566	0.11015313	0.0063086376	0.023875112
0.0	0.05794618	0.026365811	0.036765423	0.046386443	0.00452543	0.042547982	0.050392456	0.034437563	0.02057568	0.004303056
0.0	0.05606485	0.025868388	0.035947427	0.044944957	0.004391025	0.041961912	0.049743686	0.03322821	0.020281881	0.0042498806
0.0	0.056015123	0.025947008	0.035825904	0.044902973	0.0042982367	0.041707166	0.04921869	0.033020325	0.020228265	0.004284567
0.0	0.056729637	0.050637424	0.068535484	0.035721872	0.0051356917	0.096485175	0.047066934	0.012970661	0.01399815	0.0101135755
0.0	0.6024463	0.5594869	0.6091037	0.7219923	0.429719	0.5984534	0.5756062	0.67440295	0.61881083	0.8517677
0.0	0.43502563	0.17930202	0.17900956	0.09924164	0.4301927	0.09133634	0.033424422	0.29295295	0.019409131	0.025304895
0.0	0.4345378	0.17953527	0.1791295	0.09904858	0.43229815	0.091486804	0.03343946	0.29348177	0.019372763	0.025201032
0.0	0.57821643	0.55834085	0.5793407	0.5696488	0.58219874	0.56209654	0.58405966	0.55908823	0.55944604	0.57608074
0.0	0.23771487	0.15764908	0.07403743	0.11620299	0.17111193	0.08899774	0.04938732	0.12803236	0.02550862	0.030725636
0.0	0.08008251	0.07530974	0.089183755	0.04050013	0.009568785	0.05032165	0.012790609	0.048322096	0.016122883	0.012467142
0.0	0.082191676	0.07564972	0.08934667	0.041570686	0.009893345	0.05144659	0.012912964	0.049449917	0.01626206	0.012624979
0.0	0.18863644	0.18776959	0.14506483	0.086199954	0.42634764	0.20631681	0.17672959	0.3622078	0.012035872	0.022835238
0.0	0.5149263	0.6282896	0.76646566	0.6417844	0.3563063	0.72782856	0.5542369	0.69871306	0.5039752	0.6206114
0.0	0.08456676	0.04386463	0.027669892	0.018294249	0.0063120257	0.10947117	0.054831564	0.049299438	0.019196853	0.0053712996
0.0	0.25284278	0.16408968	0.11097196	0.15532342	0.22727506	0.067961276	0.12868975	0.14084199	0.016680753	0.041207187
0.0	0.32014775	0.16438001	0.2529063	0.09255936	0.25086817	0.193034	0.1514832	0.13762942	0.02642036	0.026085192
0.0	0.32014775	0.16438	0.2529063	0.09255936	0.25086817	0.19303401	0.15148322	0.13762946	0.026420368	0.026085192
0.0	0.13569328	0.1941323	0.11795961	0.22740392	0.9647951	0.13873287	0.048481043	0.32727075	0.01865315	0.034030166
0.0	0.20575266	0.19868125	0.2438004	0.13419826	0.944063	0.21883568	0.07438739	0.6684535	0.02245935	0.053446952
0.0	0.3271694	0.23799486	0.122388445	0.16526836	0.8373291	0.13386147	0.079502694	0.1723386	0.022283718	0.054714087
0.0	0.29354757	0.32800904	0.16864291	0.1831659	0.16367735	0.059357226	0.07446951	0.16509433	0.01762804	0.077068456
0.0	0.8932327	0.8932263	0.6628683	0.7886715	0.98089427	0.7354775	0.6992671	0.63351303	0.08052634	0.17559072
0.0	0.68404216	0.67445886	0.7207321	0.6953799	0.6756364	0.63426584	0.49550557	0.57476866	0.43368837	0.5351067
0.0	0.35387853	0.32483557	0.09476978	0.1389485	0.93531966	0.18415482	0.12871686	0.25382513	0.00951301	0.042120405
0.0	0.60798174	0.53267527	0.6227678	0.7703615	0.5986475	0.50611675	0.568967	0.8029193	0.2546589	0.54725736
0.0	0.26165575	0.10994968	0.12519886	0.18942548	0.28943348	0.0973267	0.08623211	0.49053237	0.0058559785	0.02033506
0.0	0.261508	0.111353874	0.12645036	0.18907511	0.29063582	0.097814836	0.08686842	0.49138796	0.005857772	0.020375377
0.0	0.215205	0.19433776	0.12739238	0.05035262	0.3848239	0.09356572	0.15007018	0.3907061	0.015431889	0.033620242
0.0	0.57891554	0.5605703	0.5780559	0.57172006	0.5809872	0.5631302	0.58433837	0.5594593	0.55896837	0.57629454
0.0	0.061246723	0.05532031	0.031156026	0.6945582	0.002599245	0.054587267	0.03284826	0.04046663	0.017961819	0.010774445
0.0	0.6958341	0.6733273	0.59285086	0.6194229	0.46029362	0.6653703	0.54169935	0.6513835	0.58731556	0.6437944
0.0	0.5780979	0.55953735	0.5772916	0.5712396	0.58003974	0.56161934	0.5832651	0.55955315	0.5583469	0.57537925
0.0	0.102888815	0.060908012	0.05601162	0.01917085	0.031596642	0.053892076	0.023902403	0.09833058	0.0071850275	0.01455352
0.0	0.24589302	0.17435694	0.17192787	0.059288852	0.19125316	0.16441303	0.08323212	0.26385382	0.015414795	0.021265328
0.0	0.03159505	0.08181157	0.13435835	0.027164323	0.044342995	0.020264251	0.0115293395	0.024932595	0.008277315	0.010666682
0.0	0.70898324	0.5696256	0.77607065	0.70950526	0.35903564	0.6687684	0.4205558	0.7210903	0.3158569	0.66430557
0.0	0.20939277	0.11683185	0.11873032	0.12238031	0.37218612	0.12912264	0.19995885	0.5908236	0.010919252	0.02782076
0.0	0.16932532	0.18909122	0.06782544	0.117824025	0.8703255	0.124734685	0.076071106	0.46069467	0.01426063	0.034933884
0.0	0.6181219	0.692399	0.6141248	0.5461547	0.8870416	0.57457256	0.5543213	0.7498189	0.5332396	0.5976313
0.0	0.03661585	0.029966528	0.030286167	0.029691527	0.014529925	0.03685366	0.030664414	0.025748972	0.0061095525	0.011859003
0.0	0.036771923	0.030260107	0.030464595	0.029836789	0.014590056	0.036882635	0.031043867	0.026024183	0.006122578	0.011806554
0.0	0.4567476	0.15303499	0.14269525	0.07196559	0.5287228	0.06159283	0.12368156	0.2983953	0.016456664	0.029926367
0.0	0.5782906	0.56042355	0.5771138	0.57118857	0.5796705	0.56193924	0.58330405	0.55856466	0.55803746	0.57425565
0.0	0.08517117	0.055756677	0.05363923	0.028909704	0.018503116	0.031741187	0.04724097	0.02065842	0.0112607945	0.013196697
0.0	0.84919757	0.64792883	0.6945507	0.65652966	0.7656975	0.5502197	0.5656339	0.68672264	0.52868575	0.5520406
0.0	0.51203054	0.70121706	0.57302946	0.52441394	0.68101966	0.52461857	0.52581525	0.50339454	0.49643925	0.7641447
0.0	0.4686077	0.21312605	0.08103584	0.17551203	0.29242352	0.19050956	0.0842186	0.24183321	0.015070235	0.02159879
0.0	0.021653464	0.31500337	0.13695346	0.027045207	0.5981166	0.11423046	0.1163714	0.43707174	0.015518612	0.06266373
0.0	0.5793274	0.559243	0.5782377	0.571319	0.58142924	0.56297624	0.5826879	0.55916417	0.55940205	0.5772668
0.0	0.0033716979	0.08397814	0.04832949	0.030731374	0.060771924	0.023150943	0.046768464	0.066114105	0.015913036	0.01557186
0.0	0.08831486	0.7468958	0.63775796	0.43687814	0.59608066	0.76798767	0.576102	0.73909956	0.5928858	0.72596514
0.0	0.57829374	0.56068367	0.57776654	0.5710504	0.5797425	0.56174636	0.58354056	0.55869555	0.55797744	0.5741271
0.0	0.06953888	0.089777276	0.022665054	0.063670576	0.05121475	0.09556726	0.03123605	0.03775928	0.0105275065	0.009778745
0.0	0.8270994	0.760547	0.41096738	0.64641255	0.45525596	0.5062718	0.525133	0.6031315	0.5587962	0.5111349
0.0	0.23526065	0.18048538	0.1370832	0.122861214	0.5960219	0.122254826	0.07186142	0.3153598	0.017539145	0.05299809
0.0	0.24954711	0.34627995	0.07644249	0.11084015	0.3099298	0.18844628	0.08425302	0.28818282	0.023135144	0.03979557
0.0	0.57837236	0.5599741	0.57824737	0.5713954	0.5794796	0.56216776	0.5818168	0.56084275	0.5589624	0.5758013
0.0	0.047016006	0.04813108	0.06370551	0.05759264	0.01656735	0.046264626	0.018880535	0.11633337	0.016415292	0.025768314
0.0	0.070615456	0.019754227	0.05893445	0.01831291	0.017996669	0.03339239	0.12825812	0.07474858	0.012576734	0.013877665
0.0	0.59015256	0.57725006	0.58543754	0.5849992	0.5946274	0.5721283	0.5924903	0.5730695	0.56529003	0.5885317
0.0	0.5797725	0.55888116	0.5765134	0.57116514	0.58259374	0.562769	0.58442837	0.5599804	0.5591293	0.576116
0.0	0.03824658	0.12518147	0.013625673	0.12200619	0.025903309	0.100657314	0.03269133	0.08389522	0.015692273	0.018180072
0.0	0.038070876	0.1254454	0.013829731	0.12064504	0.025871318	0.10035163	0.03288504	0.083826676	0.01565219	0.018209357
0.0	0.29974973	0.1729135	0.13546798	0.2334521	0.31687137	0.07960058	0.07352433	0.16296144	0.016254617	0.031535942
0.0	0.037881736	0.084092	0.055798404	0.08550636	0.015324203	0.029345682	0.063921906	0.016829262	0.009534902	0.0137417
0.0	0.6323923	0.51214004	0.73872566	0.74054617	0.53757375	0.71452737	0.48085496	0.51549196	0.62484884	0.5484329
0.0	0.29384202	0.16758375	0.1344192	0.23143347	0.31232494	0.078783296	0.07178365	0.16039465	0.016221056	0.031063499
0.0	0.020603118	0.056535736	0.02672797	0.031436604	0.41770166	0.055000953	0.048052713	0.11408745	0.008247951	0.011512018
0.0	0.12319888	0.13204034	0.10584377	0.091139756	0.89475965	0.07457058	0.10902362	0.21380298	0.02094655	0.029244645
0.0	0.05392659	0.025832849	0.06626157	0.036728244	0.0060122814	0.026891135	0.028440375	0.02580056	0.022407431	0.011516772
0.0	0.8554512	0.5661921	0.6194984	0.53601587	0.7040257	0.4784313	0.5934538	0.67624795	0.60397565	0.63328344
0.0	0.17754397	0.11631671	0.054499038	0.07721868	0.1105765	0.061429925	0.15818363	0.23600648	0.027532091	0.06676029
0.0	0.31280345	0.13032012	0.0823264	0.10342486	0.44601133	0.048123773	0.2712694	0.22364387	0.03961936	0.034750696
0.0	0.5786736	0.56003815	0.5783222	0.5716787	0.57921916	0.56265557	0.5830682	0.55953956	0.5583484	0.5764055
0.0	0.042330757	0.03857698	0.0135622835	0.021529125	0.001923343	0.018272806	0.028074786	0.037074037	0.015479205	0.016264234
0.0	0.020503527	0.10359766	0.070437014	0.014437175	0.011790348	0.07562755	0.018712275	0.0233509	0.012801891	0.019931719
0.0	0.19563447	0.30522707	0.18715219	0.044019815	0.37820882	0.14973035	0.067021705	0.18894218	0.015574264	0.034971792
0.0	0.85778546	0.55569035	0.7538695	0.69874716	0.55175954	0.6379969	0.5330842	0.37222177	0.7544185	0.6754048
0.0	0.77069855	0.6673244	0.580824	0.82896334	0.6597351	0.612766	0.3697994	0.5736405	0.5665354	0.56423354
0.0	0.6589652	0.23799719	0.10092434	0.12993602	0.54644656	0.18115714	0.29273432	0.4005595	0.02292072	0.045623075
0.0	0.0990762	0.35427547	0.13024223	0.1375252	0.92431664	0.046086933	0.06134636	0.3230142	0.029282687	0.017377187
0.0	0.57831687	0.55943316	0.57757246	0.5712318	0.5797978	0.5615394	0.5829005	0.558889	0.55813897	0.5749848
0.0	0.45083678	0.084772855	0.06741997	0.04488357	0.032133568	0.07181025	0.122162536	0.056003086	0.014128064	0.01580812
0.0	0.73402655	0.54701173	0.2971459	0.8064984	0.53815776	0.63235474	0.45596665	0.5640034	0.71178436	0.5763156
0.0	0.033669483	0.24031846	0.063485906	0.025456553	0.0043554474	0.07297314	0.1845029	0.02289231	0.02351836	0.030410206
0.0	0.19112973	0.21531025	0.095107935	0.07294903	0.2132398	0.17454289	0.0734837	0.27487516	0.02099206	0.03860472
0.0	0.31481376	0.37284347	0.15877488	0.07539517	0.08659429	0.11916037	0.10484017	0.22617155	0.017246285	0.022022445
0.0	0.34392855	0.24842533	0.12747258	0.07612723	0.13728812	0.12518825	0.05763914	0.45397568	0.024031024	0.026510384
0.0	0.30283165	0.21439089	0.12810923	0.06659519	0.35658523	0.29378664	0.1172832	0.21049832	0.016507866	0.01918668
0.0	0.31314254	0.14066198	0.06470154	0.11262418	0.59089994	0.04895908	0.4052826	0.38587484	0.013623513	0.040847994
0.0	0.03235129	0.03351083	0.0157654	0.050364375	0.033041365	0.023756793	0.09291972	0.028930126	0.014201528	0.025080435
0.0	0.1842343	0.11940606	0.12769113	0.10577002	0.3990254	0.04922941	0.15542457	0.3041054	0.023242624	0.038110256
0.0	0.18804018	0.06863245	0.058622837	0.037674315	0.023342436	0.015169852	0.28173763	0.069995046	0.00912221	0.010291628
0.0	0.7041633	0.66573346	0.70242614	0.7373863	0.45470235	0.41171563	0.4017808	0.75998646	0.5494531	0.6031319
0.0	0.8368097	0.8172784	0.6298011	0.78664297	0.9792908	0.4886827	0.6549958	0.44648674	0.04488165	0.32945415
0.0	0.8333463	0.87073463	0.6262048	0.84597206	0.98007727	0.7480442	0.75444955	0.6410843	0.046475388	0.21856008
0.0	0.25325522	0.18261978	0.09741392	0.08107268	0.6903459	0.21247506	0.40705368	0.29978934	0.029695967	0.057983868
0.0	0.6478732	0.57950866	0.5709434	0.66440576	0.7258674	0.7950717	0.3949075	0.57231927	0.7331641	0.6347848
0.0	0.5787114	0.5601855	0.5775493	0.57087874	0.5786501	0.5617814	0.5834296	0.55957514	0.55826074	0.57497257
0.0	0.16775545	0.23621786	0.06697225	0.065979436	0.58853644	0.041551434	0.25916415	0.16937435	0.0069729653	0.04822415
0.0	0.15695539	0.3625268	0.1187084	0.13253643	0.114548296	0.12826794	0.08498082	0.26230526	0.015435231	0.030062385
0.0	0.57876784	0.559368	0.5779451	0.57186556	0.57920325	0.5629385	0.5844259	0.5591007	0.5593579	0.5761289
0.0	0.016159398	0.0748153	0.04179347	0.052357573	0.0020511837	0.08505551	0.28148758	0.07295785	0.02093254	0.01239218
0.0	0.59498334	0.7545813	0.6163177	0.6382381	0.9514163	0.5320029	0.46382257	0.5488991	0.6383215	0.5310945
0.0	0.5780275	0.55993384	0.5774121	0.57141846	0.58076483	0.5615274	0.5834819	0.5589362	0.55795157	0.57560426
0.0	0.06885917	0.026354168	0.05806662	0.043967582	0.010463871	0.049226373	0.058419015	0.03500391	0.01684512	0.009619209
0.0	0.34982058	0.08343411	0.13499187	0.09941677	0.30561337	0.22421764	0.16081671	0.26938877	0.012754011	0.023873746
0.0	0.58123666	0.562346	0.57971865	0.5721287	0.58394986	0.565515	0.5861657	0.56228936	0.560078	0.5764354
0.0	0.5800169	0.56219226	0.5789274	0.57336676	0.5831814	0.56601703	0.5865714	0.5628686	0.56074136	0.5778303
0.0	0.36988118	0.24633682	0.116069816	0.16875796	0.9351801	0.16144127	0.16675769	0.21585463	0.022233523	0.05224452
0.0	0.00044907953	0.07643264	0.04683045	0.07239883	0.02191704	0.037337564	0.11223013	0.07451566	0.00023097996	0.03633931
0.0	0.00045116953	0.07650042	0.04675133	0.07219065	0.021731317	0.037340686	0.112512425	0.07430433	0.00023105463	0.03631317
0.0	0.58946496	0.57366514	0.58514124	0.58147323	0.59306425	0.572433	0.5903344	0.57178223	0.5661126	0.5881536
0.0	0.065711565	0.016539574	0.04497824	0.04068929	0.017907413	0.06527714	0.044861563	0.08712834	0.00985194	0.011107087
0.0	0.06635347	0.016455136	0.045124	0.040707756	0.017945146	0.0657783	0.044940054	0.0862826	0.009846652	0.0112256445
0.0	0.16734593	0.22551307	0.081049405	0.051529642	0.76531005	0.20793489	0.1702209	0.22897312	0.021606365	0.036402315
0.0	0.14041892	0.25483933	0.08612098	0.09143846	0.5738254	0.17078383	0.12882002	0.34831956	0.031843923	0.019359728
0.0	0.22763339	0.25073335	0.11941631	0.109005444	0.43373612	0.06677428	0.1942189	0.10469563	0.018779531	0.0355225
0.0	0.5782687	0.5604785	0.5780837	0.5710527	0.57930464	0.5616588	0.58353704	0.5587229	0.55820686	0.574327
0.0	0.04964897	0.06842286	0.04814173	0.0390226	0.021564964	0.05040912	0.110560335	0.03631479	0.010903366	0.020213569
0.0	0.766315	0.5656206	0.5558112	0.6309701	0.62866604	0.43230078	0.6141324	0.41703245	0.5734157	0.48603588
0.0	0.1892751	0.37051573	0.17140123	0.11819199	0.5261904	0.093122944	0.07379102	0.28031045	0.01744037	0.022531716
0.0	0.05936232	0.23545484	0.2046661	0.11043269	0.3005113	0.0718749	0.1108508	0.3732579	0.025492528	0.087957196
0.0	0.57826227	0.5596653	0.57831156	0.57098395	0.58068115	0.5622872	0.5844974	0.55875456	0.5598001	0.5760071
0.0	0.099244274	0.07622352	0.077474244	0.04041235	0.007836053	0.051824518	0.03194392	0.06296262	0.012198281	0.036603544
0.0	0.2190232	0.6095933	0.589013	0.6337635	0.66937727	0.56733435	0.45541134	0.68808705	0.66238993	0.6455666
0.0	0.57859254	0.56069624	0.57784396	0.571026	0.5798531	0.5618085	0.5836122	0.55881655	0.5582656	0.5746891
0.0	0.0342341	0.07914401	0.06149594	0.051481217	0.01492838	0.034161307	0.03143468	0.019631514	0.012684421	0.0093327295
0.0	0.49869224	0.685802	0.70789295	0.7206953	0.68325615	0.7548168	0.6610566	0.7179356	0.6091561	0.5632533
0.0	0.19043483	0.27255103	0.10288712	0.19524497	0.2870063	0.1600438	0.065325834	0.3492909	0.013548549	0.019387692
0.0	0.18903136	0.26838982	0.10179927	0.19323346	0.2825317	0.1568863	0.06350492	0.34549364	0.013515621	0.018963793
0.0	0.18870492	0.2680507	0.10213997	0.1932846	0.28117967	0.15665504	0.063665755	0.34667125	0.013551659	0.018888058
0.0	0.26129657	0.41592565	0.07362334	0.12978198	0.43394545	0.045437012	0.082941435	0.17043228	0.009178079	0.10393264
0.0	0.25496477	0.408874	0.07263838	0.12600411	0.42728317	0.044436958	0.08060931	0.16818723	0.009128647	0.1017947
0.0	0.25437203	0.40730244	0.07297353	0.12702565	0.42613682	0.044330537	0.080799304	0.16931877	0.009157016	0.101358846
0.0	0.24051994	0.20056011	0.058772042	0.116197266	0.29721823	0.106898695	0.09566063	0.27159426	0.02292676	0.027955035
0.0	0.7147548	0.68956286	0.49590805	0.5684584	0.5622791	0.74070144	0.45177248	0.68795645	0.60094863	0.7366996
0.0	0.02317375	0.059948176	0.042800523	0.04811208	0.018017648	0.03877851	0.06701473	0.024285508	0.017699286	0.01000953
0.0	0.07871813	0.12553029	0.04486775	0.02777541	0.007305762	0.044097837	0.051876824	0.04600516	0.011592618	0.012860363
0.0	0.07906497	0.12583192	0.044906113	0.027644727	0.0073322784	0.043813974	0.051911384	0.045816656	0.011581991	0.012811694
0.0	0.578691	0.5591881	0.5782245	0.57152396	0.5796413	0.56140363	0.5835101	0.55868936	0.5581785	0.57485294
0.0	0.010720826	0.17103904	0.06261364	0.025284521	0.01392451	0.023651475	0.054031014	0.0861414	0.015156457	0.020890554
0.0	0.09623853	0.2952732	0.15129034	0.1398539	0.35059157	0.076557964	0.13089906	0.46953025	0.020147095	0.047752243
0.0	0.30567595	0.45650494	0.68651086	0.7887031	0.66933274	0.62810147	0.56020004	0.62956417	0.5474553	0.5400408
0.0	0.37657908	0.26002452	0.12643316	0.13110973	0.5929561	0.28865632	0.115255184	0.43746188	0.011309669	0.01670971
0.0	0.37038428	0.25276655	0.12521787	0.1296456	0.5863113	0.28296062	0.113876805	0.43387133	0.011313262	0.016093358
0.0	0.12566179	0.27811304	0.124194235	0.12838794	0.61692977	0.25968903	0.053705987	0.33203486	0.014482249	0.030610181
0.0	0.24413638	0.42895377	0.12624949	0.113216266	0.12482961	0.16472772	0.092420556	0.23759331	0.014216297	0.07365465
0.0	0.41349676	0.37348834	0.13878933	0.38174638	0.20003119	0.15673697	0.09352518	0.19963689	0.016315583	0.04668889
0.0	0.29481223	0.2656379	0.14448132	0.06562979	0.28183272	0.074480206	0.08969527	0.23536241	0.009866188	0.060502496
0.0	0.25847766	0.12326591	0.19238088	0.17284621	0.9543824	0.05677168	0.07419404	0.22657706	0.0077440413	0.037918318
0.0	0.8786736	0.82298523	0.5858866	0.6908297	0.96679795	0.3955689	0.716728	0.4872256	0.09908691	0.17205708
0.0	0.22328548	0.40374103	0.16880076	0.057154942	0.13997817	0.025196018	0.106718294	0.22989713	0.019195255	0.038960572
0.0	0.062335465	0.05290107	0.084688455	0.035155002	0.058625463	0.04460266	0.045143712	0.055061385	0.0114223985	0.026286967
0.0	0.7436543	0.45545265	0.49491954	0.5970682	0.93326825	0.5835583	0.54784036	0.73634154	0.621999	0.33088875
0.0	0.0642521	0.07538662	0.039236024	0.016841227	0.0040499195	0.0777758	0.03558222	0.041287888	0.0084682545	0.009349025
0.0	0.06462196	0.075341135	0.039399635	0.016971454	0.004091323	0.07723906	0.03520263	0.04083449	0.008417402	0.009295089
0.0	0.3079944	0.460822	0.11601548	0.121167004	0.1091763	0.13926639	0.1996981	0.3283689	0.03742824	0.0466036
0.0	0.24554259	0.16456729	0.10967606	0.1682398	0.43629357	0.48242474	0.15026666	0.49557126	0.020785658	0.018203305
0.0	0.22738892	0.14263672	0.11598769	0.24983458	0.5805466	0.13947298	0.06871507	0.25142515	0.029817238	0.04545784
0.0	0.15370637	0.24847345	0.17447734	0.13868625	0.9531736	0.14549685	0.19550683	0.47959942	0.01002118	0.03537189
0.0	0.16698731	0.16122974	0.121660866	0.10705924	0.24480475	0.08169913	0.124246456	0.24975206	0.035216335	0.04094975
0.0	0.9281944	0.7993531	0.6768715	0.77704847	0.98585063	0.8058718	0.6336356	0.72428244	0.11355705	0.16640888
0.0	0.27506518	0.14142975	0.11872622	0.13241729	0.4630509	0.22274545	0.06561959	0.2481021	0.015523202	0.063108645
0.0	0.8845626	0.8005504	0.5699229	0.72946846	0.9877701	0.7886452	0.6914949	0.7090395	0.10159987	0.20668793
0.0	0.25303483	0.19516942	0.13736683	0.1344577	0.36670315	0.44587862	0.07576338	0.38828686	0.014579604	0.027622618
0.0	0.39634272	0.24168356	0.22506407	0.15370569	0.38558435	0.16870461	0.115328684	0.31560186	0.019777259	0.038188607
0.0	0.30296233	0.24243568	0.064811714	0.21675743	0.12219696	0.21659343	0.197809	0.15642199	0.01624345	0.036517415
0.0	0.41789305	0.27286094	0.1783589	0.14609408	0.1992498	0.23230325	0.101936065	0.16469224	0.020342942	0.054989524
0.0	0.89069164	0.75196785	0.6520789	0.7537306	0.96869934	0.7172431	0.68547356	0.53693336	0.1246937	0.19612947
0.0	0.5784006	0.55641186	0.57819676	0.57239586	0.5838147	0.56265414	0.5838542	0.561479	0.5598987	0.5764325
0.0	0.5787194	0.56030864	0.577599	0.57258284	0.58119327	0.56356436	0.5853404	0.56056046	0.5592953	0.5771378
0.0	0.57914704	0.56010437	0.5772958	0.57390857	0.5836128	0.5626289	0.5837713	0.5617077	0.5599606	0.57727474
0.0	0.056239005	0.14888163	0.088525094	0.06441032	0.0047726035	0.06495858	0.08710919	0.1876587	0.010268432	0.050916158
0.0	0.5866594	0.5730787	0.5825178	0.58150846	0.5909778	0.5710206	0.5901294	0.5708897	0.5639014	0.5856233
0.0	0.5869387	0.57087433	0.58326876	0.5816683	0.5903844	0.5694911	0.58860433	0.57003325	0.5649906	0.58453584
0.0	0.5776864	0.5586602	0.57680374	0.5712556	0.5779204	0.56344956	0.583521	0.5578169	0.55788875	0.5769057
0.0	0.5789784	0.5583573	0.577447	0.5726161	0.58341175	0.5626679	0.58391523	0.5591054	0.5581719	0.57674634
0.0	0.5795511	0.5609078	0.5779363	0.57258976	0.5821075	0.56355315	0.58408105	0.56133354	0.5592437	0.57528377
0.0	0.580814	0.5582657	0.57779956	0.5722316	0.58340085	0.5640695	0.58392286	0.56030124	0.55897474	0.5752229
0.0	0.089656904	0.03805903	0.044032678	0.12153628	0.05557599	0.09896806	0.020643555	0.10049521	0.017065398	0.0075895754
0.0	0.05674094	0.14862534	0.08876818	0.064739995	0.0048913555	0.06554882	0.08725113	0.18763766	0.0103009725	0.05112313
0.0	0.58738285	0.57234216	0.58179563	0.58019346	0.5899236	0.57048494	0.5898584	0.5711181	0.5641977	0.5867601
0.0	0.5794272	0.5584525	0.5783001	0.5728803	0.58171934	0.56420386	0.5843918	0.5608679	0.557324	0.5752826
0.0	0.59014094	0.576866	0.58573425	0.5853117	0.5946571	0.5730499	0.5925499	0.57393533	0.56601393	0.5882346
0.0	0.58960587	0.57682467	0.5850983	0.5842792	0.5952813	0.573134	0.59191835	0.5736473	0.56605995	0.5880896
0.0	0.5883271	0.57304835	0.5839171	0.58099675	0.5902714	0.57051986	0.5898012	0.56982845	0.5649135	0.5871225
0.0	0.05716427	0.14974558	0.08889855	0.06477808	0.004841604	0.06583332	0.0870622	0.1867345	0.010327119	0.051116936
0.0	0.2712114	0.4336359	0.046082143	0.08429454	0.28392798	0.16687647	0.27524582	0.49734908	0.015154537	0.08818403
0.0	0.058944993	0.0006717178	0.0496456	0.12980503	0.0051136613	0.06788888	0.11952199	0.052845567	0.014698751	0.00940456
0.0	0.57842124	0.55953145	0.57828104	0.5736068	0.5825618	0.564018	0.58456117	0.56032145	0.560047	0.57733905
0.0	0.05951511	0.13602231	0.0632385	0.042299733	0.01563139	0.043363642	0.06964377	0.04926808	0.017295053	0.026458232
0.0	0.5816058	0.56158686	0.57948625	0.57551205	0.58685917	0.5652569	0.5867741	0.56253415	0.5605027	0.57775056
0.0	0.80077106	0.6371218	0.45176333	0.90787774	0.9368285	0.7778121	0.86502403	0.53969646	0.1215481	0.11646486
0.0	0.9052038	0.81950986	0.5908459	0.7067519	0.9836321	0.753241	0.62817013	0.71474975	0.059997827	0.29624397
0.0	0.58990794	0.5731922	0.5848996	0.581578	0.5923493	0.5731065	0.5915027	0.5707024	0.56620014	0.58709234
0.0	0.57613593	0.55950683	0.57744825	0.5714269	0.57920897	0.56287336	0.5833424	0.5606976	0.5582063	0.57699245
0.0	0.57941127	0.5582402	0.57574093	0.5714688	0.58141416	0.5623108	0.5832739	0.5614386	0.5596673	0.57603616
0.0	0.58974266	0.5745738	0.58602464	0.5808706	0.59022236	0.5728989	0.59061277	0.57153076	0.5660249	0.5873792
0.0	0.5808283	0.56038374	0.57955134	0.5729398	0.5819289	0.56282413	0.5849614	0.5605536	0.55995363	0.57756793
0.0	0.5803899	0.556901	0.5799169	0.57422245	0.58689404	0.56467056	0.58552414	0.5609589	0.55779207	0.57618743
0.0	0.58028674	0.56232184	0.58096087	0.5722651	0.582901	0.5649979	0.5855796	0.5608738	0.5609002	0.5782015
0.0	0.061963398	0.17731439	0.07063919	0.08172776	0.015350646	0.10388602	0.044004116	0.05587436	0.011130764	0.035429414
0.0	0.58963925	0.57361275	0.58376414	0.5811274	0.59052455	0.57118386	0.58958405	0.5705745	0.5654712	0.5857529
0.0	0.5792352	0.55913764	0.57724464	0.57303655	0.5810018	0.5642777	0.58464897	0.5599431	0.5587324	0.57702804
0.0	0.043995406	0.06428946	0.009429709	0.02754628	0.0050580734	0.028171938	0.25314933	0.046754748	0.014450928	0.025472758
0.0	0.58956134	0.57317233	0.585021	0.58340394	0.5942214	0.57148975	0.5905884	0.57180387	0.5657055	0.58684516
0.0	0.58904374	0.573155	0.5851526	0.58372164	0.59327894	0.571795	0.5905495	0.57123286	0.56529105	0.58634263
0.0	0.590157	0.57442415	0.5860438	0.5813988	0.5919325	0.5730831	0.589986	0.5717586	0.56617385	0.5871644
0.0	0.57840484	0.55949605	0.57836825	0.57103896	0.5838098	0.5629055	0.5830455	0.5604392	0.55983907	0.5768797
0.0	0.5906889	0.57469225	0.58640206	0.5820421	0.5936776	0.5727826	0.59081835	0.5718473	0.5663835	0.5879416
0.0	0.58941275	0.5747103	0.58538395	0.5812168	0.5884724	0.573037	0.5888375	0.5698266	0.5666338	0.58720493
0.0	0.046628226	0.06342627	0.07086143	0.0479025	9.649162e-06	0.05451865	0.039775647	0.047977027	0.022434626	0.024070326
0.0	0.5805622	0.5590492	0.5800418	0.57187927	0.58254004	0.566195	0.5865821	0.5623252	0.5610179	0.577212
0.0	0.58180666	0.56113183	0.5797863	0.5718609	0.5827561	0.56465024	0.586852	0.5629325	0.56089824	0.57723564
0.0	0.5785952	0.55887073	0.5770527	0.5697635	0.584471	0.56339955	0.5822918	0.56092864	0.55893403	0.5761599
0.0	0.5887338	0.5728449	0.58410555	0.5785159	0.59151125	0.5715356	0.5900173	0.56996804	0.5647814	0.58614427
0.0	0.5803963	0.5614303	0.58002037	0.57214844	0.5836815	0.5629001	0.5860741	0.56164014	0.55994666	0.57842964
0.0	0.102110215	0.06728451	0.05760609	0.08037492	0.017530454	0.08279473	0.07601705	0.08115221	0.014820679	0.021791568
0.0	0.578699	0.55774575	0.5778997	0.5725261	0.5786039	0.5630128	0.58366144	0.5590614	0.5579207	0.5760508
0.0	0.5901807	0.5764572	0.5853295	0.5844651	0.59434015	0.57304543	0.5917044	0.5733917	0.5658291	0.5873061
0.0	0.5896915	0.5761484	0.5858764	0.5845994	0.59237075	0.5731967	0.5924266	0.5733373	0.5659511	0.5873973
0.0	0.5881691	0.57256126	0.5830403	0.5799022	0.59183854	0.5687477	0.58924115	0.57074237	0.5646636	0.58649784
0.0	0.5797881	0.55877465	0.57680225	0.57089216	0.57895917	0.5633578	0.58391804	0.5589466	0.55798984	0.57433665
0.0	0.57963794	0.5600768	0.5787967	0.5722116	0.5802667	0.56394845	0.5832074	0.56172085	0.5585253	0.5758002
0.0	0.5792879	0.55819535	0.57675916	0.5719684	0.57902944	0.56320184	0.5833605	0.55914736	0.55774176	0.5768401
0.0	0.5796184	0.55983263	0.5781801	0.5721934	0.5816977	0.56455505	0.5829799	0.56018645	0.55873954	0.57769275
0.0	0.5790104	0.558681	0.57776886	0.57218975	0.5804413	0.5634985	0.5834767	0.5596242	0.5585969	0.5764756
0.0	0.5792127	0.5587404	0.57846266	0.5715567	0.5793318	0.5634112	0.58378106	0.55938965	0.5589273	0.57731247
0.0	0.5794247	0.56143916	0.5760162	0.57361966	0.57920605	0.56404454	0.5833794	0.55831814	0.5584897	0.5769243
0.0	0.58006155	0.5599097	0.5776997	0.57016367	0.5793203	0.5633691	0.5828053	0.56131506	0.5581866	0.57560796
0.0	0.5807558	0.559522	0.5786398	0.57203484	0.58038664	0.5656452	0.584312	0.56004316	0.5585634	0.5764674
0.0	0.5795015	0.5603934	0.57841843	0.5713287	0.58165175	0.5624303	0.58134943	0.5600011	0.55805147	0.57589626
0.0	0.5786124	0.5601619	0.5781857	0.571556	0.5801353	0.5636466	0.58355623	0.5605482	0.55837667	0.57651955
0.0	0.58026004	0.5603397	0.5769798	0.57147515	0.5792537	0.56359655	0.58433306	0.5594917	0.55827206	0.5764394
0.0	0.5798623	0.5608253	0.57848287	0.571913	0.58044004	0.56424206	0.5831505	0.562595	0.55844826	0.57717735
0.0	0.5799237	0.56040657	0.5766574	0.57162964	0.57926005	0.5626671	0.5832234	0.56106776	0.5583173	0.57596856
0.0	0.5782341	0.55836886	0.5781665	0.56994206	0.58409387	0.5638782	0.5836597	0.5595062	0.5582689	0.5777205
0.0	0.5784347	0.5594166	0.57800245	0.570791	0.58204776	0.5628144	0.58360904	0.55887336	0.5582782	0.57656276
0.0	0.5788305	0.5590007	0.57816505	0.5719331	0.5794783	0.56374013	0.5834459	0.55950475	0.5577693	0.5769526
0.0	0.5796002	0.5586001	0.576678	0.5717083	0.5811813	0.5635492	0.58422863	0.5594352	0.55784464	0.5774539
0.0	0.578927	0.5583869	0.5779248	0.5709885	0.5826635	0.5621325	0.5838923	0.5586639	0.5575087	0.5745198
0.0	0.5807456	0.5594382	0.5795969	0.57273746	0.5843688	0.56406796	0.5851025	0.5625465	0.55941725	0.5778543
0.0	0.57865125	0.55893016	0.57828045	0.5723675	0.58283	0.5635697	0.5843378	0.5612813	0.55977935	0.5752342
0.0	0.58799225	0.57300615	0.5844332	0.5816332	0.5908165	0.5710085	0.58986086	0.5700662	0.5647498	0.5851461
0.0	0.5880846	0.5732128	0.5844913	0.5796529	0.5908673	0.5706227	0.5898422	0.56977814	0.5647092	0.58588284
0.0	0.5871867	0.57369906	0.5836721	0.57953477	0.5912949	0.57080513	0.58992606	0.5691784	0.56481344	0.5862287
0.0	0.5779662	0.55929285	0.57851744	0.5703379	0.58347857	0.56152123	0.58353513	0.56214774	0.55858374	0.5766578
0.0	0.5865302	0.57179934	0.58334434	0.57852024	0.59229696	0.56908214	0.58787304	0.5695613	0.56414986	0.58616203
0.0	0.5777191	0.56002045	0.57903975	0.57097197	0.5816909	0.56456995	0.5843346	0.5611969	0.5593238	0.57774603
0.0	0.5789603	0.5590819	0.57785815	0.5710271	0.58240396	0.56281364	0.58366597	0.56111085	0.55846345	0.5767242
0.0	0.5781902	0.557763	0.5790083	0.57076615	0.5829224	0.56211925	0.5843649	0.5592809	0.5590453	0.57510626
0.0	0.37490517	0.4963101	0.14759992	0.07729835	0.29737678	0.23113346	0.25087786	0.4557155	0.023892516	0.07806224
0.0	0.05855022	0.15084209	0.08952983	0.064737596	0.0049744206	0.0671103	0.088076405	0.18979014	0.0104142735	0.051660556
0.0	0.3707659	0.49122432	0.14634271	0.07697699	0.29332626	0.2269417	0.24716878	0.44938958	0.023927443	0.07696656
0.0	0.033715047	0.052962173	0.0721295	0.07157459	0.01054216	0.062409643	0.12057368	0.03229877	0.017169764	0.029400915
0.0	0.5792457	0.5578782	0.5780899	0.5714622	0.58347154	0.56251305	0.5836344	0.56076163	0.5591289	0.57666945
0.0	0.04951259	0.016025117	0.05469355	0.04642635	0.0073312237	0.043562457	0.67519814	0.13708986	0.010662184	0.02446373
0.0	0.11233836	0.1065406	0.06330287	0.11141741	0.06004015	0.07171716	0.06725809	0.053136602	0.016459396	0.029092414
0.0	0.08694616	0.085484765	0.027729005	0.2196449	0.032717094	0.09874271	0.18826024	0.041241355	0.013690018	0.02297036
0.0	0.579227	0.5572368	0.5778845	0.5715447	0.5829726	0.5638244	0.58343154	0.5591018	0.559349	0.5757466
0.0	0.57921237	0.5593486	0.57819396	0.5731028	0.5824304	0.5632932	0.58520377	0.5607183	0.5595581	0.57691777
0.0	0.57921237	0.5593486	0.57819396	0.5731028	0.5824304	0.5632932	0.58520377	0.5607183	0.5595581	0.57691777
0.0	0.5814028	0.5604622	0.5782445	0.5694492	0.5832457	0.5624997	0.5838654	0.5628968	0.5596502	0.57692885
0.0	0.578566	0.55961233	0.5773718	0.570592	0.5847429	0.5610772	0.58205247	0.5603207	0.5584202	0.5760766
0.0	0.5799131	0.559134	0.5779527	0.5716681	0.582687	0.5619401	0.5823894	0.56114733	0.5571161	0.5776435
0.0	0.5787424	0.55835813	0.57841736	0.5715758	0.584766	0.56357825	0.58438015	0.5604192	0.55856884	0.5767545
0.0	0.58038735	0.5587252	0.577585	0.5715945	0.5814524	0.56304574	0.5833682	0.561304	0.5586768	0.5775002
0.0	0.033870146	0.05295092	0.07221375	0.071727075	0.010528342	0.062384788	0.12084264	0.032354526	0.017171163	0.029447448
0.0	0.5797715	0.55691993	0.57873684	0.57114345	0.58239836	0.5645276	0.5829463	0.56123465	0.55883026	0.5766055
0.0	0.5807962	0.5579972	0.5784685	0.5716579	0.5819589	0.5626816	0.58276665	0.5593888	0.5586103	0.5776686
0.0	0.13166079	0.18294802	0.044632576	0.11390305	0.017563319	0.10798498	0.14603966	0.034727864	0.01693735	0.032931477
0.0	0.58002484	0.5586862	0.5779064	0.5721488	0.5813352	0.5629023	0.5835766	0.5615819	0.5599289	0.57696515
0.0	0.5788965	0.5589998	0.5780579	0.5731816	0.5820962	0.560818	0.5834839	0.55841774	0.5585295	0.5770006
0.0	0.0399477	0.049719453	0.09530135	0.059560295	0.03783558	0.23002745	0.067330725	0.0149194	0.011617023	0.029087445
0.0	0.579978	0.55851126	0.57904166	0.5721107	0.5831166	0.562864	0.58277243	0.56211215	0.55923116	0.57631445
0.0	0.052169435	0.094568245	0.06972837	0.0432387	0.023120752	0.08772585	0.027784007	0.058232125	0.011712483	0.018432176
0.0	0.052169435	0.094568245	0.06972837	0.0432387	0.023120752	0.08772585	0.027784007	0.058232114	0.011712483	0.018432176
0.0	0.1309683	0.18349804	0.04467346	0.113879	0.017485818	0.10811513	0.14623734	0.03483258	0.0169756	0.032971
0.0	0.5784442	0.5588445	0.57687557	0.5708539	0.58138794	0.56264424	0.5838303	0.5617041	0.5584879	0.5763528
0.0	0.5802966	0.55832946	0.5763161	0.57091105	0.5818957	0.5627101	0.5826911	0.5606649	0.5585014	0.5771007
0.0	0.57842594	0.5598077	0.57779086	0.5690047	0.581025	0.5631334	0.5832649	0.562483	0.55920374	0.5765852
0.0	0.58784074	0.571868	0.582296	0.5792285	0.5900866	0.5707454	0.58801335	0.57058686	0.56427956	0.5870661
0.0	0.5887671	0.573263	0.5832508	0.5809254	0.5936752	0.5701555	0.5899237	0.5689331	0.5651214	0.5870138
0.0	0.5776154	0.5596241	0.5788386	0.5725785	0.58350754	0.5629066	0.58460397	0.5617866	0.5596743	0.57890296
0.0	0.58942616	0.57165605	0.5845968	0.5794903	0.59104425	0.57230705	0.59004885	0.56982803	0.5637179	0.58760774
0.0	0.5792271	0.5600142	0.5783635	0.5726878	0.5827637	0.5616196	0.5841821	0.5607516	0.55946374	0.57597256
0.0	0.57895494	0.5593238	0.577527	0.573734	0.581608	0.5617365	0.58436835	0.56096196	0.5591053	0.5784309
0.0	0.5757824	0.55895644	0.5782402	0.5722967	0.58304787	0.5604841	0.58404225	0.5605984	0.5593111	0.57595044
0.0	0.5778877	0.5592429	0.5785147	0.57277554	0.5829655	0.56119484	0.583788	0.5603113	0.5594065	0.5779357
0.0	0.57698053	0.5586342	0.57919526	0.57251793	0.5809393	0.5628045	0.58398575	0.5593406	0.559687	0.57617176
0.0	0.5804536	0.5606817	0.5784786	0.5735321	0.5813647	0.56464744	0.58485377	0.5604498	0.56004715	0.5773869
0.0	0.58276814	0.5600976	0.5811599	0.5724758	0.582416	0.5662897	0.58591133	0.5614252	0.5600525	0.57766676
0.0	0.58877397	0.572919	0.5823957	0.58106774	0.59073	0.56932116	0.58750725	0.5675006	0.5641455	0.5826824
0.0	0.5815662	0.56499875	0.5816002	0.5776527	0.58625376	0.5647405	0.5863049	0.56368774	0.5608999	0.579132
0.0	0.5809086	0.5627244	0.57963485	0.5719388	0.58497876	0.56686354	0.58586276	0.5620891	0.56121814	0.57764226
0.0	0.5892335	0.57396334	0.58402276	0.5805637	0.5923451	0.5727794	0.59040105	0.5703998	0.56572276	0.5864805
0.0	0.5881438	0.57181036	0.58147585	0.58022857	0.59002507	0.57011664	0.5876119	0.57058406	0.5643556	0.5850575
0.0	0.018617488	0.08457454	0.03967266	0.074483015	0.0034491117	0.08589375	0.061421167	0.022189422	0.046513565	0.025212418
0.0	0.5778552	0.55773497	0.57777166	0.57079494	0.58105373	0.56205666	0.581936	0.5603319	0.55713195	0.57452786
0.0	0.5802087	0.560222	0.5785729	0.5717273	0.581947	0.5622187	0.5838069	0.5585069	0.55937463	0.5770717
0.0	0.5785824	0.55815864	0.57748425	0.57200176	0.5809096	0.5613952	0.5839031	0.5610988	0.5590588	0.5759267
0.0	0.57921237	0.5593486	0.57819396	0.5731028	0.5824304	0.5632932	0.58520377	0.5607183	0.5595581	0.57691777
0.0	0.5817061	0.561002	0.57797253	0.5741605	0.58518624	0.56514055	0.5849954	0.5624885	0.55911034	0.5787243
0.0	0.5794909	0.5595209	0.5780732	0.5717505	0.58507246	0.563601	0.585381	0.5600645	0.55882686	0.5774535
0.0	0.5771813	0.560167	0.5784242	0.57435834	0.5840736	0.5638588	0.583858	0.5584265	0.55886894	0.5782925
0.0	0.5787305	0.56009215	0.5780525	0.5741116	0.5841896	0.5636533	0.5855051	0.56152445	0.55904776	0.57745695
0.0	0.056073684	0.13483204	0.03689927	0.039982364	0.07092536	0.049685005	0.09341769	0.07426943	0.012560742	0.023849512
0.0	0.5895821	0.5745736	0.5849773	0.58142626	0.592274	0.5723696	0.5902631	0.5697866	0.5642034	0.5874107
0.0	0.5893494	0.5727653	0.5841649	0.5814981	0.58909893	0.5727853	0.5904483	0.5720975	0.5657095	0.5861889
0.0	0.09408443	0.00056746363	0.08306196	0.041668296	0.07195167	0.014899679	0.0278974	0.07196906	0.016696278	0.013017807
0.0	0.57899123	0.5605071	0.5784848	0.5731771	0.58200705	0.5624722	0.58452886	0.5593291	0.55810124	0.5759971
0.0	0.57791626	0.5595408	0.5787839	0.57337326	0.5806353	0.5616375	0.58522874	0.5605306	0.55761826	0.5777115
0.0	0.5783828	0.55977124	0.5775894	0.572772	0.5814708	0.5637344	0.584236	0.559003	0.55947447	0.5749379
0.0	0.57783365	0.55971944	0.57778776	0.57299054	0.58215964	0.5626237	0.5838975	0.5591764	0.5596435	0.5754035
0.0	0.57921165	0.55886924	0.5768051	0.57243663	0.5802559	0.5634618	0.58487916	0.55776715	0.5584636	0.575408
0.0	0.5792924	0.5612553	0.5789076	0.5735526	0.58372295	0.5621575	0.5848723	0.5627915	0.5588914	0.57711905
0.0	0.5797034	0.5587868	0.57853895	0.5684697	0.58264065	0.5625222	0.5844545	0.5614082	0.55931395	0.5759174
0.0	0.5873709	0.5720078	0.58467466	0.5805441	0.58863175	0.57059246	0.58858836	0.5702908	0.56470984	0.58492607
0.0	0.5887962	0.57311803	0.5835592	0.5780627	0.58906823	0.5694646	0.58899456	0.5679355	0.5649527	0.5852192
0.0	0.57862794	0.5591524	0.5790172	0.57166976	0.5801519	0.56354535	0.5842848	0.5618384	0.560018	0.57459074
0.0	0.5786658	0.559527	0.577254	0.5712234	0.5831344	0.56233984	0.5840379	0.5595488	0.558949	0.575278
0.0	0.57966965	0.55726	0.5789156	0.5696865	0.5834127	0.561673	0.58382785	0.56316257	0.5580011	0.57683074
0.0	0.5779766	0.5610617	0.5782048	0.5713322	0.5831782	0.56254494	0.58391875	0.5609688	0.55970234	0.57714725
0.0	0.57976913	0.5576761	0.5782135	0.5710076	0.5846715	0.56127894	0.58486193	0.5618752	0.5587666	0.5753604
0.0	0.57716805	0.5586828	0.57866555	0.5723828	0.5806757	0.562572	0.5811615	0.5604251	0.5583492	0.5757625
0.0	0.5794502	0.55991554	0.5779267	0.5725193	0.58227783	0.56139296	0.5841895	0.5606454	0.5593796	0.57587653
0.0	0.5787312	0.5584073	0.5785012	0.5731137	0.58146775	0.56302315	0.5818824	0.5613808	0.5584853	0.57531536
0.0	0.57688206	0.5614963	0.5781758	0.5721014	0.5834777	0.5631657	0.5804331	0.5616424	0.5604041	0.5756423
0.0	0.5799871	0.55864173	0.5786335	0.57161105	0.58287174	0.5620774	0.5840925	0.5594083	0.55856186	0.57554245
0.0	0.57892126	0.55755115	0.580326	0.5713687	0.5844058	0.5635263	0.5844369	0.56158364	0.5595785	0.5770059
0.0	0.5783954	0.5586699	0.57866824	0.57328975	0.579978	0.56417394	0.58415097	0.5603485	0.5592429	0.57667166
0.0	0.5804255	0.5579533	0.5777266	0.57200795	0.5815274	0.56197184	0.5834594	0.5595756	0.55912924	0.5761101
0.0	0.590274	0.576546	0.58551633	0.58458424	0.5947742	0.57168233	0.5909984	0.57347625	0.5661603	0.5874323
0.0	0.58877254	0.57070744	0.58374155	0.5815935	0.59118843	0.5707831	0.58909917	0.57060367	0.5642611	0.5856268
0.0	0.5795721	0.55859584	0.578069	0.5714992	0.5848537	0.56370276	0.58223414	0.56178665	0.56018305	0.57582253
0.0	0.5791775	0.55829287	0.57787657	0.572514	0.58122414	0.5632949	0.5829829	0.5609398	0.5598826	0.5762888
0.0	0.57859945	0.55874443	0.5787696	0.5712732	0.5832051	0.5632692	0.5840277	0.5582902	0.5585702	0.5758402
0.0	0.57944006	0.55909604	0.57840335	0.5721996	0.5830902	0.56277126	0.5839156	0.5578487	0.559387	0.57564384
0.0	0.57911587	0.558649	0.5793122	0.5714581	0.5807328	0.5618528	0.5840341	0.55889255	0.5591359	0.5760657
0.0	0.5778846	0.5588257	0.5790491	0.57111174	0.5836914	0.56308043	0.5843467	0.5616032	0.5596828	0.57435364
0.0	0.5776919	0.5583639	0.57835597	0.5711747	0.583849	0.5636337	0.5840032	0.56126976	0.5594468	0.57649094
0.0	0.587546	0.5724102	0.5829235	0.58107024	0.58926725	0.56986314	0.58938515	0.56877106	0.5639786	0.58573794
0.0	0.5777322	0.55821997	0.5789771	0.5722344	0.5845774	0.56274223	0.583843	0.5605964	0.5584642	0.57383996
0.0	0.5796679	0.5587562	0.57765377	0.5727801	0.58306867	0.5619338	0.5826995	0.55981594	0.55859613	0.57544595
0.0	0.5799255	0.5592479	0.57891554	0.571546	0.5851928	0.5644206	0.5853466	0.5605	0.5583684	0.57580626
0.0	0.57906675	0.5589261	0.57818043	0.5705478	0.5817882	0.5616306	0.58471274	0.5599572	0.5584635	0.5761191
0.0	0.5787843	0.55888844	0.57742965	0.56926084	0.5841402	0.56266546	0.5848021	0.5604452	0.559368	0.5744819
0.0	0.57976973	0.5564839	0.57829076	0.5708737	0.5794184	0.5630843	0.5846843	0.56135947	0.55910796	0.5767014
0.0	0.57989186	0.5584951	0.5793056	0.5698213	0.5834768	0.56186694	0.582491	0.5609911	0.5593512	0.5754328
0.0	0.57857853	0.55670184	0.57856977	0.57002366	0.5833502	0.563102	0.58426684	0.55954385	0.55895466	0.5773844
0.0	0.5900409	0.5772521	0.585765	0.58400285	0.59557515	0.5724227	0.59168434	0.5742283	0.5661505	0.58663964
0.0	0.5791301	0.5597838	0.5783393	0.57225865	0.5826248	0.56393987	0.5830189	0.5606194	0.55999494	0.5734403
0.0	0.57870954	0.55881155	0.57808566	0.5717303	0.58335364	0.56263685	0.58404875	0.5608283	0.5592821	0.57390916
0.0	0.5782934	0.5580173	0.5775797	0.57261074	0.5839551	0.5638897	0.5847531	0.5616772	0.55640596	0.57676244
0.0	0.5782591	0.559835	0.5769937	0.5727848	0.5820169	0.5642383	0.58265996	0.56164646	0.5589538	0.5751353
0.0	0.5801456	0.55833113	0.5804039	0.5740953	0.5811678	0.56558937	0.5856961	0.56163204	0.5593127	0.57854325
0.0	0.5804722	0.55904496	0.5773574	0.57341605	0.579769	0.56135285	0.5851364	0.5611207	0.55841	0.57699883
0.0	0.5815309	0.55935144	0.5811748	0.5731326	0.5855026	0.56458414	0.5852587	0.5617496	0.5571468	0.57672846
0.0	0.5869244	0.5722043	0.58260524	0.5806656	0.5927936	0.5705667	0.59040135	0.5692534	0.56489366	0.5842455
0.0	0.5869244	0.5722043	0.58260524	0.5806656	0.5927936	0.5705667	0.59040135	0.5692534	0.56489366	0.5842455
0.0	0.5800411	0.5600584	0.57869875	0.5714518	0.58338344	0.56245446	0.5838468	0.5609305	0.55918604	0.5774169
0.0	0.47223863	0.53745455	0.2520588	0.2874625	0.66905594	0.40098736	0.5165982	0.014354311	0.037488826	0.065760456
0.0	0.5543361	0.649533	0.30757037	0.22065496	0.71220154	0.37969154	0.5419957	0.010388604	0.030944794	0.09333385
0.0	0.5795105	0.55969626	0.5784177	0.5742091	0.577398	0.5640749	0.5828528	0.56184506	0.5595114	0.5757629
0.0	0.5896039	0.5713294	0.5855612	0.5802667	0.59122574	0.57179886	0.5905628	0.5707991	0.564779	0.5867719
0.0	0.58992887	0.57195973	0.58565885	0.5820784	0.5914592	0.57262874	0.59053445	0.56950444	0.5635511	0.5860668
0.0	0.58857405	0.5719102	0.5859839	0.5809836	0.59262675	0.5714296	0.5901171	0.5716719	0.56355256	0.5862802
0.0	0.5789556	0.5568376	0.5775088	0.5720072	0.58259916	0.5619053	0.5830653	0.5583799	0.5572072	0.57568485
0.0	0.57839704	0.560587	0.5780798	0.571997	0.58143896	0.5638615	0.58395106	0.56101155	0.5592655	0.57748353
0.0	0.5788592	0.55880755	0.57659394	0.5726045	0.5817135	0.5632307	0.5832137	0.56109583	0.5590534	0.5754415
0.0	0.5770563	0.55843556	0.578452	0.57300466	0.580716	0.56280756	0.5835495	0.562581	0.5587089	0.5764862
0.0	0.5923071	0.57835317	0.5873926	0.585109	0.59429383	0.57478714	0.59304357	0.57469326	0.5673438	0.5902278
0.0	0.5923071	0.57835317	0.5873926	0.585109	0.59429383	0.57478714	0.59304357	0.57469326	0.5673438	0.5902278
0.0	0.57802063	0.55918366	0.5787998	0.57262385	0.5815156	0.56336814	0.5838758	0.5621246	0.5593963	0.57606673
0.0	0.579897	0.560466	0.578088	0.5717799	0.5826076	0.56063014	0.5841148	0.5609565	0.55917925	0.5768819
0.0	0.5786467	0.56154436	0.5780523	0.57286495	0.5831419	0.5630231	0.58420485	0.5591003	0.5585032	0.57659787
0.0	0.5783377	0.5592403	0.5774451	0.5712053	0.581695	0.5627877	0.58464986	0.56155765	0.5598518	0.5756259
0.0	0.5829873	0.5660942	0.58129305	0.5779619	0.58646184	0.56526023	0.5877779	0.5637503	0.5606083	0.58012176
0.0	0.41642722	0.12707996	0.09564915	0.05475102	0.526237	0.21894135	0.23004434	0.397482	0.024936793	0.0453103
0.0	0.0497116	0.06142466	0.024340367	0.07010704	0.012211675	0.078105874	0.020419115	0.07272669	0.015180919	0.02045012
0.0	0.049294766	0.11310106	0.029657435	0.06951989	0.030680204	0.2235394	0.14233194	0.06800434	0.020662872	0.015956022
0.0	0.58808213	0.57093406	0.58271533	0.5799551	0.5910885	0.5690353	0.5894156	0.569771	0.5651344	0.5859386
0.0	0.5801114	0.5603338	0.57895625	0.57055426	0.5857348	0.56295204	0.58386093	0.5609163	0.55945784	0.57722104
0.0	0.5789748	0.55893093	0.57829785	0.57134163	0.5838987	0.5618026	0.5835933	0.5621959	0.5592641	0.57590157
0.0	0.579162	0.55804926	0.57823676	0.5717475	0.58476496	0.5631132	0.5843806	0.5609987	0.5584458	0.5750266
0.0	0.5885736	0.57108766	0.58375853	0.58148295	0.59269786	0.57161796	0.59042704	0.57220066	0.5647718	0.5854872
0.0	0.579707	0.55840814	0.5787133	0.57228655	0.5824723	0.56410575	0.584863	0.5618284	0.5590064	0.5767541
0.0	0.5809902	0.5592949	0.57878405	0.57148176	0.58132505	0.56415164	0.584202	0.5611829	0.559046	0.57704884
0.0	0.08061376	0.26592296	0.04073818	0.059047773	0.03278248	0.056337155	0.19611636	0.07199112	0.01319969	0.023888687
0.0	0.054781605	0.10198315	0.036354326	0.112882495	0.029365944	0.08951117	0.16276509	0.09302369	0.031967398	0.013779822
0.0	0.07847499	0.25678968	0.040462837	0.057635132	0.031576645	0.055169724	0.19292434	0.0714217	0.013150967	0.02359425
0.0	0.054796893	0.10188439	0.036329526	0.11265567	0.029117111	0.089506544	0.16258937	0.09290294	0.031982068	0.013789429
0.0	0.58179915	0.5598917	0.58013344	0.57326436	0.5838748	0.56519884	0.5864263	0.56138873	0.557963	0.57820386
0.0	0.5774006	0.55922043	0.5772632	0.57323307	0.58169526	0.5617719	0.5835595	0.56123537	0.5595423	0.5769673
0.0	0.57883066	0.5601796	0.5785898	0.57251203	0.58201987	0.5616019	0.5852782	0.5605206	0.5594327	0.5774926
0.0	0.588332	0.5723808	0.583608	0.5810281	0.5912175	0.56974286	0.58850974	0.57045126	0.5633605	0.58617723
0.0	0.5810498	0.5578024	0.57791144	0.57338244	0.5852961	0.56425387	0.58356184	0.56232554	0.5599725	0.5761749
0.0	0.58725303	0.57033235	0.58263934	0.5799849	0.5924717	0.57063484	0.58963823	0.57092136	0.5632697	0.58627707
0.0	0.57904625	0.5589284	0.57784075	0.57120734	0.57996947	0.5615927	0.58334684	0.55827403	0.55906516	0.57661664
0.0	0.57804114	0.5591742	0.5782231	0.57081866	0.5803578	0.5620097	0.58452475	0.56190467	0.55955225	0.5757181
0.0	0.5794783	0.558776	0.5786048	0.57092065	0.5831531	0.5630333	0.5844533	0.5558725	0.55743325	0.5760452
0.0	0.5782716	0.55830675	0.57829505	0.57240397	0.5783297	0.5630841	0.5843653	0.55813795	0.559263	0.5759946
0.0	0.5921933	0.5782448	0.58779985	0.5850232	0.5940417	0.574505	0.59338444	0.57050925	0.56565684	0.5902625
0.0	0.5921933	0.5782448	0.58779985	0.5850232	0.5940417	0.574505	0.59338444	0.57050925	0.56565684	0.5902625
0.0	0.5775527	0.55753565	0.57684374	0.57211286	0.58226067	0.56379414	0.58183724	0.5592888	0.55914915	0.57540077
0.0	0.5923187	0.57862526	0.5878079	0.58494747	0.59532535	0.57427937	0.5922777	0.5740995	0.56701803	0.5889004
0.0	0.5923187	0.57862526	0.5878079	0.58494747	0.59532535	0.57427937	0.5922777	0.5740995	0.56701803	0.5889004
0.0	0.58777016	0.5703816	0.58322656	0.5785531	0.59304756	0.5698745	0.59021306	0.5701342	0.56379735	0.5864571
0.0	0.57940066	0.55998504	0.57839656	0.57187295	0.5837883	0.56332254	0.58379513	0.5610092	0.559802	0.5757667
0.0	0.5790262	0.5599593	0.57794446	0.57139623	0.58502555	0.56301224	0.5848177	0.56047404	0.55898607	0.5752849
0.0	0.5927975	0.5778812	0.58723044	0.58492285	0.59527934	0.5742385	0.5924381	0.5746872	0.56749374	0.59000665
0.0	0.5927975	0.5778812	0.58723044	0.58492285	0.59527934	0.5742385	0.5924381	0.5746872	0.56749374	0.59000665
0.0	0.57930535	0.55947113	0.5789987	0.5737683	0.58273244	0.56438994	0.58447075	0.5607494	0.558043	0.5771278
0.0	0.5782614	0.55548126	0.5784577	0.57265675	0.58098346	0.5642459	0.58355	0.56083035	0.557164	0.5756258
0.0	0.58121765	0.5583398	0.5794117	0.5712012	0.58397436	0.5615186	0.5813731	0.5601197	0.5606862	0.57650214
0.0	0.580246	0.5591016	0.5780032	0.57104784	0.58197284	0.56313133	0.5845108	0.55881864	0.5588277	0.5769825
0.0	0.579494	0.557902	0.5768109	0.57199955	0.5824818	0.56399405	0.58390045	0.5610593	0.55928874	0.5765055
0.0	0.5810453	0.5591212	0.5795502	0.57156795	0.58356893	0.5632201	0.5843098	0.5607451	0.55909723	0.57705224
0.0	0.57902986	0.55894244	0.578	0.5734814	0.58342403	0.56379664	0.5842327	0.5620688	0.55862576	0.57848006
0.0	0.57815915	0.5605919	0.57792467	0.57269967	0.5825549	0.5614866	0.58369565	0.56129766	0.559655	0.57722044
0.0	0.57902753	0.56059515	0.5786016	0.572637	0.58415985	0.5625581	0.58393687	0.5633204	0.5601296	0.57878006
0.0	0.57905006	0.55906236	0.5786463	0.5713271	0.58193904	0.56165195	0.5856785	0.5615778	0.5593044	0.5779204
0.0	0.5758041	0.5582131	0.57833284	0.571992	0.5818505	0.5624731	0.5840121	0.56212324	0.5595175	0.57553476
0.0	0.578615	0.5590497	0.57790196	0.57287705	0.5842684	0.5612929	0.58350396	0.5604201	0.55942184	0.5760772
0.0	0.57904065	0.5612523	0.5786919	0.5724471	0.5840383	0.56228364	0.5839966	0.5608713	0.5605628	0.57784045
0.0	0.5782727	0.560358	0.5767086	0.5715311	0.5840281	0.5634489	0.58305347	0.56021065	0.5593401	0.57643825
0.0	0.5785737	0.55904704	0.5771365	0.57053703	0.5793108	0.5633235	0.5838213	0.5595295	0.5587053	0.5752162
0.0	0.57881904	0.56130785	0.57793415	0.57324266	0.5850896	0.5630929	0.58487684	0.56298655	0.5585888	0.5746815
0.0	0.5787753	0.55888957	0.5776623	0.5715669	0.5820482	0.5618857	0.58383	0.56189024	0.5590741	0.57680345
0.0	0.5800522	0.5565745	0.5789392	0.5714615	0.58221203	0.5621836	0.5852876	0.56359905	0.5593609	0.57501745
0.0	0.5838023	0.5627029	0.5790854	0.5748389	0.58241016	0.56668675	0.58450806	0.5598886	0.56111026	0.57830065
0.0	0.5831812	0.56325126	0.58115625	0.5744759	0.58503276	0.566178	0.5849252	0.56189394	0.56025285	0.57832545
0.0	0.5839529	0.56310004	0.58045274	0.57377684	0.58221984	0.56634676	0.5855976	0.5601376	0.5610087	0.5788627
0.0	0.58651114	0.57237977	0.5833408	0.57845956	0.5919823	0.5712155	0.5895024	0.57039464	0.56421584	0.58676356
0.0	0.5867845	0.57046586	0.5844608	0.5787526	0.5921811	0.5677146	0.58840907	0.5709233	0.5643248	0.5861723
0.0	0.5797477	0.5579507	0.57870215	0.5717453	0.5832486	0.56319743	0.5844217	0.56165355	0.5591256	0.5754947
0.0	0.57821494	0.55861837	0.5788212	0.57076436	0.58352953	0.5613525	0.583017	0.56198376	0.5587093	0.5761935
0.0	0.57928413	0.5577873	0.5785043	0.57118016	0.5807268	0.56316125	0.58493185	0.5604934	0.55847836	0.5763548
0.0	0.5787459	0.55825144	0.576897	0.57029104	0.58444244	0.56331307	0.5838933	0.5606698	0.55814123	0.576823
0.0	0.5800274	0.5604215	0.57868934	0.57238966	0.5786973	0.5641706	0.5849557	0.56009597	0.5612092	0.57833254
0.0	0.5787461	0.5591664	0.5788403	0.5719892	0.58298826	0.5634984	0.5836253	0.56145996	0.5596341	0.5767786
0.0	0.57892376	0.5587687	0.5789295	0.57170016	0.5835378	0.56434953	0.58398676	0.5607701	0.55975115	0.5763528
0.0	0.58974606	0.5724459	0.5829106	0.58146733	0.59064996	0.57162803	0.58960825	0.5711055	0.56459737	0.58660454
0.0	0.5835401	0.56304747	0.58183885	0.5736052	0.584685	0.56636655	0.58609265	0.56259024	0.56154984	0.5791922
0.0	0.5785597	0.55913454	0.5778205	0.57241344	0.58271444	0.5632294	0.5835851	0.5602857	0.55894595	0.5749281
0.0	0.57859963	0.55983955	0.5781285	0.5724576	0.5827794	0.563614	0.5841453	0.5610537	0.5576751	0.574766
0.0	0.58801585	0.5726759	0.5830218	0.5782839	0.58867294	0.56995785	0.589096	0.5670953	0.56547713	0.5849117
0.0	0.5794791	0.5608465	0.5782943	0.5728332	0.5822574	0.56344396	0.5849406	0.56165093	0.5599781	0.5788007
0.0	0.57786804	0.5609916	0.57911754	0.5717609	0.5823635	0.5630971	0.5834833	0.5594468	0.5582088	0.5766042
0.0	0.57865185	0.5582519	0.5790678	0.57302564	0.58460045	0.56456584	0.585218	0.5615437	0.5590221	0.57651454
0.0	0.57930976	0.5605528	0.5791379	0.5729046	0.58102214	0.5636335	0.5832412	0.5621719	0.5594312	0.5770205
0.0	0.5779207	0.5615288	0.57894206	0.57430464	0.58265865	0.56542987	0.58506083	0.564922	0.559434	0.57789874
0.0	0.5784784	0.559265	0.57949924	0.5741616	0.5833333	0.5651298	0.5835309	0.56229144	0.55945426	0.5756232
0.0	0.5778488	0.55951506	0.578264	0.5719772	0.5821671	0.56406295	0.5833934	0.55932415	0.5586638	0.5775362
0.0	0.5788563	0.56007457	0.57890147	0.5723979	0.5816612	0.56367373	0.5841948	0.56050456	0.55933684	0.5776739
0.0	0.57940507	0.5603943	0.57818186	0.57349443	0.583857	0.56472856	0.5842144	0.56148875	0.55825704	0.5779032
0.0	0.58034384	0.55970603	0.57828176	0.5732081	0.5827519	0.56457305	0.5833223	0.56377935	0.5597939	0.57783765
0.0	0.5784206	0.5607414	0.579856	0.5737161	0.5810603	0.5636583	0.5827835	0.5606037	0.55944556	0.57809603
0.0	0.5788591	0.5598341	0.5781975	0.57316244	0.57908773	0.56289095	0.5832797	0.55960584	0.5588308	0.57603264
0.0	0.5795131	0.56059176	0.5781652	0.57088804	0.58305466	0.56400746	0.58421284	0.5589306	0.5597692	0.5768567
0.0	0.57874846	0.5586733	0.57797706	0.570354	0.581036	0.5638369	0.5838457	0.55752707	0.56024325	0.5772821
0.0	0.5887085	0.5728927	0.58483464	0.5813265	0.5918652	0.5715904	0.58883435	0.57017565	0.5642852	0.58633476
0.0	0.43630353	0.28285408	0.13327773	0.14486586	0.53124255	0.1768343	0.22255464	0.2796144	0.027640028	0.07538197
0.0	0.14089148	0.11917511	0.07905532	0.06794217	0.13163331	0.087052815	0.022378642	0.16254982	0.020791773	0.031750888
0.0	0.23795728	0.17364441	0.04565589	0.15080127	0.36119676	0.035732795	0.18699183	0.2608791	0.01386102	0.04035855
0.0	0.57926846	0.55989885	0.57961875	0.57395726	0.58234286	0.56421953	0.5857516	0.561367	0.55895585	0.5786587
0.0	0.57909524	0.56035614	0.5789539	0.57311827	0.58298737	0.5645201	0.58480716	0.56187636	0.5595922	0.5782488
0.0	0.57973444	0.56096035	0.57813245	0.5746234	0.5839912	0.56482613	0.5831265	0.5630334	0.55926484	0.5771809
0.0	0.57934624	0.5608305	0.57912797	0.57325953	0.58236665	0.5648925	0.5839124	0.56212765	0.55883616	0.5774261
0.0	0.57905304	0.5616488	0.57762253	0.57328004	0.5798367	0.5641943	0.58514744	0.56312394	0.56009245	0.57592887
0.0	0.579751	0.5609093	0.5791507	0.5724483	0.5823901	0.5649076	0.5829985	0.5627767	0.5591783	0.5779554
0.0	0.5802135	0.55986136	0.5789322	0.5724266	0.5831045	0.56465185	0.58359003	0.5623151	0.55988795	0.5778883
0.0	0.5791626	0.5581229	0.5782621	0.57253456	0.5829405	0.5646524	0.5834596	0.5617081	0.55921406	0.5781704
0.0	0.5897932	0.57320493	0.58454585	0.5816705	0.5889596	0.57070684	0.5902632	0.5700417	0.56486386	0.5861997
0.0	0.5782382	0.56026566	0.5786306	0.5730489	0.58243954	0.5646817	0.58481956	0.5634756	0.55887026	0.5787422
0.0	0.5796673	0.5615656	0.5778399	0.57294595	0.5831153	0.56381077	0.5847352	0.56188387	0.5596704	0.57633126
0.0	0.579245	0.55920744	0.57869273	0.5737819	0.5830618	0.5643127	0.58434564	0.5624376	0.55979425	0.5779321
0.0	0.5787197	0.5607498	0.57906157	0.57227117	0.58357936	0.5641313	0.5833286	0.55900097	0.5593936	0.5777777
0.0	0.5802503	0.5599072	0.57827425	0.5744364	0.581691	0.56216604	0.58459324	0.5607643	0.55965215	0.5766693
0.0	0.5884174	0.57338274	0.5840142	0.581175	0.5911457	0.5715486	0.5893069	0.5688435	0.56540364	0.5863085
0.0	0.5893507	0.57371837	0.58414423	0.5796212	0.59115905	0.57144463	0.5893886	0.569227	0.5645256	0.58652145
0.0	0.5869726	0.57284415	0.58312297	0.58104765	0.5891351	0.5714506	0.58824855	0.5691784	0.5646064	0.5852735
0.0	0.586842	0.5725772	0.584362	0.5801009	0.59018606	0.5703171	0.5896935	0.5699162	0.5646604	0.5870339
0.0	0.58913	0.5717141	0.5834501	0.58012336	0.5919649	0.57191527	0.5894274	0.5703217	0.56435966	0.58615357
0.0	0.5887304	0.57169217	0.58456564	0.58055794	0.58969325	0.5717627	0.58902085	0.5692865	0.5643009	0.58651376
0.0	0.5788907	0.5585582	0.5789953	0.57250375	0.5795137	0.563006	0.5841414	0.55909395	0.55835634	0.5751021
0.0	0.57848	0.5593728	0.577003	0.5722611	0.579186	0.5629529	0.5836855	0.55743265	0.55872136	0.57642853
0.0	0.124154866	0.20942624	0.023292715	0.11302026	0.042365924	0.051745307	0.10210403	0.0428289	0.014180937	0.016892338
0.0	0.12309297	0.20832956	0.023250423	0.11321993	0.041882046	0.051423814	0.10240234	0.042750347	0.014226203	0.016852567
0.0	0.12327173	0.20768335	0.02318933	0.11321167	0.041350864	0.051619478	0.10245149	0.04275119	0.014190332	0.016846944
0.0	0.122587375	0.2096495	0.023240421	0.11309374	0.042074803	0.051503442	0.102880605	0.042842112	0.014174164	0.01680944
0.0	0.12301602	0.20799863	0.023302188	0.11236803	0.04220757	0.05170945	0.10184865	0.042873822	0.014166677	0.016846722
0.0	0.12283596	0.20901929	0.023275636	0.112328924	0.04203082	0.051449314	0.10190809	0.0426769	0.014180456	0.016829766
0.0	0.08359807	0.10045752	0.03450752	0.083117165	0.11533584	0.19429496	0.0526553	0.117612146	0.014964768	0.012167648
0.0	0.083428554	0.10043641	0.034609374	0.083104774	0.114310384	0.19366811	0.05261219	0.11691519	0.015041456	0.012214218
0.0	0.08308232	0.09963759	0.034286212	0.08304339	0.11224227	0.19385906	0.052297737	0.11651752	0.01503825	0.012072453
0.0	0.08345666	0.10096912	0.034392476	0.08305414	0.11435063	0.19291328	0.05255269	0.11672886	0.014959025	0.0121860085
0.0	0.08278416	0.10041272	0.034734834	0.08247034	0.11495232	0.19408661	0.05244306	0.117418066	0.015014481	0.012150581
0.0	0.08294154	0.100053586	0.034423485	0.08280138	0.11407754	0.19363381	0.052255124	0.11698682	0.015053697	0.012147335
0.0	0.12859522	0.06658722	0.0658629	0.065053485	0.00370884	0.044623245	0.0462188	0.08387174	0.017130965	0.025274945
0.0	0.12808499	0.06576408	0.06585931	0.06553062	0.0036913375	0.04439096	0.04585667	0.08326306	0.017113479	0.025417253
0.0	0.12847562	0.06594734	0.06567276	0.06520071	0.0036185463	0.044667907	0.045860652	0.08323602	0.017132394	0.025512086
0.0	0.12816952	0.066517904	0.06551813	0.06506684	0.0036571142	0.044417385	0.04599006	0.08304119	0.017053261	0.025424708
0.0	0.12734509	0.066265166	0.06580635	0.065179944	0.0037134683	0.044587664	0.04607224	0.08386422	0.017132275	0.025468782
0.0	0.12707545	0.066339366	0.065725036	0.06513847	0.003682786	0.04444648	0.046040278	0.08357109	0.017168274	0.025452252
0.0	0.034652032	0.06276194	0.031140981	0.078063615	0.026739644	0.05884634	0.10421617	0.051025502	0.015654828	0.03290259
0.0	0.03466063	0.06316161	0.031328633	0.078217	0.027062893	0.059023693	0.10483005	0.05112214	0.015751593	0.0329176
0.0	0.03445057	0.06265509	0.031041829	0.07772425	0.026620252	0.058915623	0.10361987	0.050843596	0.015711287	0.03290382
0.0	0.034718163	0.063037254	0.031178407	0.07791268	0.026864251	0.058894664	0.1045558	0.051131323	0.015708486	0.03286218
0.0	0.034373738	0.06325503	0.031365953	0.07772374	0.027087638	0.059316535	0.104575954	0.051399767	0.015757471	0.033088844
0.0	0.034288768	0.06329058	0.03107388	0.077444345	0.026765475	0.058973316	0.10402647	0.05120211	0.015741076	0.0329821
0.0	0.0640155	0.08336738	0.06924316	0.044980217	0.039360538	0.05662697	0.047680058	0.09147777	0.023316903	0.020776378
0.0	0.064160705	0.08329909	0.06936282	0.04533812	0.0391652	0.056512758	0.04792714	0.09118321	0.023378532	0.020696476
0.0	0.06410523	0.08269765	0.069012016	0.045141675	0.03855174	0.056536842	0.04734076	0.09078846	0.023380797	0.020660514
0.0	0.06367385	0.083336405	0.06911348	0.04490691	0.03918787	0.056514412	0.04778038	0.09115525	0.023329178	0.020719334
0.0	0.0635196	0.08286675	0.06905794	0.04484582	0.039357636	0.056780692	0.047558066	0.091609515	0.02335954	0.020733165
0.0	0.06373582	0.083038665	0.06910984	0.04503943	0.03918384	0.0565562	0.047756217	0.09122364	0.023364328	0.020777397
0.0	0.10933031	0.06680158	0.062027726	0.11578015	0.025531601	0.06438095	0.047778744	0.07425199	0.016759006	0.010216376
0.0	0.11002402	0.067005455	0.062012803	0.1154621	0.02545657	0.06442511	0.047805868	0.073905095	0.016774476	0.010233382
0.0	0.10964755	0.06648499	0.06178691	0.11519632	0.025026517	0.06476347	0.04782063	0.07381243	0.016769271	0.010228925
0.0	0.10936216	0.067061104	0.061849695	0.11563378	0.02542634	0.06457207	0.047671027	0.074005775	0.016758582	0.0102128275
0.0	0.108997315	0.067113005	0.062067937	0.1147595	0.02577954	0.06472189	0.047709826	0.07435864	0.016761677	0.010235928
0.0	0.10924695	0.06685928	0.062056433	0.11492914	0.0252331	0.06471528	0.047687363	0.074196346	0.01679296	0.01023118
0.0	0.100802355	0.09730038	0.027026951	0.03564137	0.05643434	0.05348921	0.14655632	0.051422685	0.017272903	0.016333852
0.0	0.100191265	0.09738847	0.027128614	0.035647303	0.05579765	0.0530904	0.14678042	0.051214624	0.017341958	0.016333118
0.0	0.100637235	0.09688269	0.027034339	0.035564534	0.055479337	0.05344618	0.14691046	0.051486336	0.0173291	0.016382728
0.0	0.09990856	0.09728283	0.026992884	0.035580613	0.05534915	0.05325518	0.14666744	0.050935067	0.017262941	0.016360588
0.0	0.10007997	0.09728853	0.027047146	0.03555273	0.056151334	0.05352809	0.1466711	0.051440816	0.017308706	0.016358325
0.0	0.10015936	0.09760507	0.026860772	0.035280466	0.055520173	0.053197946	0.14627494	0.05119595	0.017225083	0.016398694
0.0	0.08948572	0.061995182	0.061495803	0.033448033	1.6553212e-06	0.04012536	0.062887855	0.027873907	0.01067098	0.00012465645
0.0	0.088814564	0.062170554	0.061344054	0.03357574	1.6592599e-06	0.040317073	0.06277782	0.028123556	0.010658679	0.00012406081
0.0	0.08937315	0.062334202	0.061851475	0.03381607	1.6708291e-06	0.040610183	0.06292717	0.027969887	0.010684369	0.00012427536
0.0	0.054680064	0.09606864	0.054520614	0.049838282	0.0050341403	0.06422358	0.07308207	0.048367444	0.012169666	0.019970132
0.0	0.054674793	0.096727766	0.05445134	0.049706116	0.005019311	0.06450342	0.07307674	0.04846022	0.012119126	0.019984275
0.0	0.054717086	0.096265145	0.054255933	0.04983609	0.004988803	0.06422203	0.07323408	0.04809721	0.01212134	0.020005306
0.0	0.054511707	0.09622989	0.05451473	0.049789995	0.005014046	0.06409546	0.07262333	0.048218094	0.012160755	0.019987796
0.0	0.05470758	0.09592173	0.054659303	0.04998159	0.0050468817	0.06451651	0.07336618	0.04844608	0.012147427	0.019978654
0.0	0.054571927	0.096486405	0.05464436	0.049798016	0.0050416407	0.06416741	0.073385015	0.048458457	0.012137836	0.019921744
0.0	0.054407734	0.096808515	0.054430183	0.04989023	0.0050113276	0.06445012	0.07330834	0.048250247	0.012152281	0.019912167
0.0	0.05465689	0.0968953	0.054770015	0.049739234	0.0050349715	0.06442399	0.07325811	0.048493646	0.012129011	0.019918924
0.0	0.0892725	0.12389388	0.06488042	0.060898736	0.043724783	0.034753464	0.036343716	0.02632552	0.017958943	0.020707455
0.0	0.08945398	0.123410985	0.06464423	0.060853265	0.04358999	0.034829363	0.03652435	0.026328592	0.017977899	0.020664567
0.0	0.0894831	0.124395214	0.064946614	0.061004743	0.043943796	0.03479887	0.036477514	0.02648745	0.017948568	0.02065844
0.0	0.11042862	0.112702034	0.030722093	0.05223226	0.01052995	0.041017726	0.06316153	0.083891556	0.008987722	0.01993604
0.0	0.0924029	0.14306062	0.029003482	0.059142385	0.007865695	0.11429567	0.08451395	0.03793673	0.02020891	0.013691126
0.0	0.09213555	0.14217123	0.028877834	0.05888103	0.007923872	0.11433526	0.08418799	0.03798784	0.02024762	0.013613207
0.0	0.092199974	0.14268956	0.028829617	0.05901271	0.007812066	0.114907764	0.08483543	0.037797123	0.020220602	0.013620464
0.0	0.09282429	0.14257462	0.028919784	0.059051096	0.007860358	0.11456211	0.084136076	0.03791324	0.020217758	0.013603133
0.0	0.09288167	0.14270423	0.028954376	0.05892603	0.007842721	0.11528833	0.08482111	0.038135152	0.020259561	0.013622443
0.0	0.09255152	0.14155394	0.028768802	0.058891572	0.0078908345	0.115045324	0.08453396	0.037973743	0.020238502	0.013692549
0.0	0.09234805	0.1419057	0.028944347	0.05898425	0.007967672	0.11464029	0.084275104	0.03795403	0.020244062	0.0136068
0.0	0.092428975	0.14215928	0.029146189	0.05880551	0.007890013	0.11499887	0.08453195	0.038176548	0.020266235	0.013557601
0.0	0.09193725	0.14232287	0.028992843	0.058834553	0.0077804807	0.11506338	0.08456572	0.037904773	0.020237887	0.013616563
0.0	0.09229465	0.14315012	0.029029472	0.05899325	0.007920893	0.11490524	0.08479467	0.037911735	0.020147141	0.013618433
0.0	0.0974732	0.077070944	0.050279718	0.0559942	0.00737403	0.024524763	0.07404087	0.07883946	0.016692521	0.016371973
0.0	0.09719114	0.07701629	0.050342258	0.056214463	0.0073849694	0.024584759	0.0747886	0.07948488	0.016667776	0.016371882
0.0	0.09718939	0.076937005	0.050496675	0.056186724	0.0073980615	0.024522837	0.074759655	0.07938472	0.016654713	0.016318185
0.0	0.033933036	0.07391654	0.044947125	0.058542468	0.006402311	0.09009436	0.048885595	0.047180403	0.012390428	0.026424257
0.0	0.033863537	0.07367959	0.04498791	0.058323275	0.0063689006	0.09014519	0.049173933	0.04723409	0.012413382	0.026394732
0.0	0.033694204	0.073707156	0.044809833	0.058345463	0.0063438374	0.09006489	0.049282275	0.047515996	0.012421153	0.026404254
0.0	0.033616092	0.073975034	0.045039628	0.05840648	0.0063887206	0.090303674	0.0493338	0.047511555	0.012370367	0.026337544
0.0	0.0430428	0.08202363	0.06458374	0.06501912	0.043964736	0.058076818	0.05260442	0.06495063	0.012300937	0.010574964
0.0	0.0428968	0.0818999	0.06453918	0.06496381	0.04391626	0.058202047	0.052676745	0.06520241	0.012342219	0.010569312
0.0	0.04300317	0.08239431	0.06491368	0.06512039	0.045036323	0.058340624	0.052498244	0.065498255	0.012339697	0.010599869
0.0	0.07000809	0.12537599	0.0384837	0.0675086	0.022312544	0.08293893	0.06080098	0.06856331	0.022684798	0.032569952
0.0	0.069941774	0.12549075	0.038427196	0.06785354	0.022086624	0.08313146	0.060335543	0.06869553	0.022639787	0.0325605
0.0	0.06977985	0.12478043	0.038376223	0.06749624	0.02203083	0.08347028	0.060392562	0.06865535	0.022675412	0.03255738
0.0	0.06420125	0.055927545	0.054162752	0.08467661	0.01981303	0.068200365	0.09688582	0.075625345	0.01077699	0.017277831
0.0	0.076667495	0.19207951	0.06472278	0.057256408	0.008870252	0.06928969	0.056918304	0.0682719	0.015252489	0.019533923
0.0	0.07276977	0.1380324	0.039624255	0.06132552	0.059545755	0.085406385	0.09987677	0.09940735	0.015328016	0.019790329
0.0	0.072750784	0.13774024	0.03979526	0.061916895	0.059393965	0.085595794	0.10007609	0.099600226	0.015311185	0.01965247
0.0	0.07305631	0.13676433	0.03955555	0.06190704	0.058844194	0.085734434	0.09990149	0.09936779	0.015287242	0.019761812
0.0	0.07231213	0.13823177	0.03966506	0.061838288	0.059172	0.085424796	0.09957942	0.099057816	0.015340271	0.019615507
0.0	0.07292135	0.13783212	0.039720695	0.061631765	0.058975626	0.08584431	0.100479804	0.09934893	0.0153404	0.019639848
0.0	0.07284815	0.13726301	0.039702985	0.061757237	0.0594107	0.08554412	0.09987211	0.09920545	0.015296713	0.019675855
0.0	0.07289286	0.13849686	0.039807316	0.061797716	0.059513662	0.08544453	0.100191504	0.099649906	0.01538481	0.019612141
0.0	0.07269136	0.13822885	0.039698202	0.061713967	0.059498906	0.08511616	0.1002145	0.09946039	0.015324785	0.019602325
0.0	0.07296014	0.13811202	0.03975485	0.061769024	0.059897464	0.085201785	0.100510925	0.09975984	0.015331601	0.019597633
0.0	0.05639937	0.08083892	0.031475887	0.05108929	0.006630046	0.06083739	0.08947945	0.053095892	0.0058424165	0.024396008
0.0	0.056422584	0.081208244	0.03164044	0.051503155	0.0066975383	0.060841974	0.0894587	0.053302284	0.0058355024	0.024544016
0.0	0.08401731	0.08554958	0.095920056	0.059478786	0.018942855	0.08794614	0.048182905	0.06635639	0.019356472	0.019830931
0.0	0.06589405	0.02754458	0.030497914	0.033751823	0.029064458	0.020679751	0.011137673	0.058560193	0.006083482	0.020818453
0.0	0.06534578	0.02752489	0.030462328	0.033839576	0.028728139	0.020644706	0.011090873	0.057917777	0.006084416	0.020912873
0.0	0.05209053	0.17402071	0.051587217	0.058123045	0.027543206	0.04853503	0.074065596	0.07274948	0.009843413	0.036451805
0.0	0.05172011	0.17562069	0.05166116	0.058171935	0.027123576	0.04849072	0.07448542	0.07337764	0.009824316	0.036552124
0.0	0.026667714	0.047523737	0.047343843	0.15354843	0.012890478	0.06555928	0.072637625	0.03562981	0.013348464	0.030770857
0.0	0.026753062	0.04755337	0.04751941	0.15378082	0.012894798	0.06506423	0.072496444	0.035588168	0.013312677	0.03085356
0.0	0.041238833	0.09060934	0.043401986	0.109823756	0.04861751	0.049725164	0.07744069	0.061530292	0.014397465	0.0092407055
0.0	0.036357883	0.037385024	0.028074099	0.02035917	0.039347634	0.07660548	0.09749367	0.073888145	0.020535562	0.024340754
0.0	0.036594708	0.037251763	0.028124314	0.020427538	0.039173312	0.07652658	0.09798305	0.07453811	0.020517653	0.024150334
0.0	0.036283694	0.037307188	0.02803224	0.02043482	0.03903197	0.07671389	0.097799934	0.07376645	0.020499453	0.02420691
0.0	0.03637892	0.03746822	0.027941994	0.020477673	0.039130818	0.07673696	0.097368896	0.07402326	0.020565256	0.024234634
0.0	0.03642383	0.037305124	0.028152348	0.020381922	0.03907628	0.07696131	0.098134615	0.074335515	0.020619111	0.024099188
0.0	0.03662425	0.037432898	0.028230483	0.020400818	0.039681356	0.076918505	0.09849875	0.07426344	0.020528466	0.024183935
0.0	0.06174149	0.08571128	0.026809871	0.11135967	0.022400945	0.12560649	0.034475774	0.07721833	0.016442098	0.011264336
0.0	0.062094167	0.08594661	0.026867907	0.110934384	0.022333452	0.12594159	0.034579292	0.07690948	0.016407564	0.011195083
0.0	0.061903436	0.086282924	0.026918797	0.11139662	0.022294035	0.1257334	0.034723874	0.07711573	0.016403064	0.011246104
0.0	0.06441496	0.13590963	0.04685115	0.048413303	0.014539727	0.0403676	0.039813004	0.122467496	0.02168422	0.018921046
0.0	0.07205456	0.1033768	0.045022648	0.0640024	0.0098646	0.06453061	0.0342675	0.088603035	0.02152554	0.02283962
0.0	0.07275835	0.10381413	0.045067444	0.063671686	0.009846415	0.06448799	0.0344899	0.0886463	0.021512898	0.022702051
0.0	0.07256689	0.103936575	0.04511362	0.06380508	0.009863422	0.06465712	0.03447546	0.08891121	0.021459315	0.0228388
0.0	0.43415314	0.28254998	0.13290972	0.14471786	0.5323313	0.17683719	0.22406064	0.27803954	0.027587231	0.07580194
0.0	0.57917225	0.5586303	0.5780189	0.57229745	0.5833168	0.56381106	0.5839824	0.55996776	0.5579259	0.5765873
0.0	0.5783754	0.5587845	0.5788698	0.5728752	0.5802228	0.56473386	0.5837771	0.56001747	0.55887944	0.5751404
0.0	0.5799908	0.55924696	0.5783637	0.57181054	0.5811591	0.56138533	0.58335304	0.5597218	0.5587702	0.57652944
0.0	0.04377352	0.08172121	0.04792339	0.04817131	0.013518171	0.00048258356	0.06947573	0.077782296	0.016332235	0.0114085255
0.0	0.5797383	0.55985695	0.5784889	0.57291883	0.5825066	0.5627714	0.5833079	0.5608478	0.5584844	0.5764211
0.0	0.58961815	0.57245225	0.58540165	0.5818184	0.59228605	0.5725488	0.5911267	0.5704698	0.5642394	0.58718604
0.0	0.57970583	0.559575	0.5779868	0.5715076	0.5845092	0.56279486	0.5839498	0.5613504	0.5597221	0.57621706
0.0	0.58776075	0.5694495	0.5841066	0.5839768	0.59352547	0.5716082	0.59079	0.5708924	0.56285995	0.5864028
0.0	0.5802406	0.55846816	0.5776678	0.5702607	0.5833022	0.5634327	0.58329237	0.5613459	0.559976	0.5775526
0.0	0.5791788	0.5591509	0.5794141	0.5736946	0.5811865	0.56111604	0.5836275	0.56007934	0.5596146	0.57683223
0.0	0.5798756	0.55788946	0.5782323	0.57327676	0.5803774	0.56337565	0.5850168	0.5601563	0.56050414	0.5763842
0.0	0.57868207	0.5580427	0.57900065	0.5712471	0.58155745	0.5634161	0.5839971	0.56123155	0.5594009	0.57668
0.0	0.5804805	0.55928504	0.5785629	0.5711165	0.5844406	0.56193966	0.58452123	0.55895585	0.55866706	0.5764691
0.0	0.5805826	0.5589366	0.5779475	0.5711346	0.5844933	0.56259954	0.5840589	0.5584907	0.5584227	0.5758049
0.0	0.5806812	0.55917925	0.5788636	0.571842	0.5823983	0.5636969	0.5838457	0.5581481	0.5580803	0.57490635
0.0	0.5783857	0.559903	0.5784205	0.57097155	0.58264214	0.56043327	0.5836224	0.55856216	0.5580777	0.5761717
0.0	0.577666	0.55816996	0.57872105	0.56996053	0.5815945	0.5640108	0.58508444	0.56070554	0.5587767	0.57504004
0.0	0.5798776	0.5608279	0.5807359	0.57365966	0.5841585	0.56540775	0.5858785	0.56196684	0.5590984	0.5775418
0.0	0.5791552	0.5590705	0.5782615	0.5746566	0.5817547	0.56411904	0.5832802	0.56176746	0.55958664	0.5736721
0.0	0.5784989	0.55985665	0.5784833	0.57234466	0.5824592	0.56279784	0.58403975	0.5616874	0.5575077	0.57468337
0.0	0.57922554	0.5588993	0.57819116	0.5734168	0.5812011	0.5627608	0.58393246	0.56128114	0.55822796	0.5755737
0.0	0.57708406	0.56058353	0.5781627	0.5711684	0.581758	0.5629886	0.5818099	0.5606315	0.5588373	0.5750146
0.0	0.57948637	0.55964154	0.5775665	0.57362133	0.5802209	0.5638043	0.5807689	0.56040907	0.5578445	0.575618
0.0	0.5793549	0.5589888	0.5771644	0.5718251	0.58019286	0.56351876	0.58148354	0.56076294	0.5578501	0.5761946
0.0	0.57923335	0.5588909	0.57710654	0.5715416	0.58239	0.563581	0.58367616	0.5614843	0.5591788	0.57656443
0.0	0.582172	0.56173164	0.5806982	0.57316315	0.5827577	0.5663773	0.5886567	0.5619132	0.56014574	0.57799846
0.0	0.582558	0.5618692	0.5797369	0.572561	0.581615	0.5660396	0.58862096	0.56163603	0.56103456	0.57851255
0.0	0.5794677	0.55902934	0.5784274	0.57065237	0.5825976	0.56417274	0.5854474	0.5579454	0.5587382	0.576556
0.0	0.5797603	0.5588855	0.5791118	0.57222706	0.583332	0.56371725	0.5843936	0.5588558	0.55886406	0.57567215
0.0	0.58010364	0.5598389	0.5778803	0.5725418	0.5827077	0.56291205	0.583417	0.56064856	0.55910605	0.57584244
0.0	0.5802366	0.5601502	0.5789404	0.57058346	0.5816258	0.56228465	0.58379304	0.5606055	0.5577961	0.5757018
0.0	0.5789662	0.5580294	0.57786304	0.573225	0.58292407	0.5640194	0.5855925	0.56010914	0.55718017	0.5782709
0.0	0.58388406	0.56253093	0.5815913	0.574144	0.5857538	0.5664183	0.58456534	0.56236565	0.5610288	0.5790659
0.0	0.57949173	0.5595617	0.57846874	0.5750545	0.5820332	0.5641288	0.58389604	0.56144965	0.5596796	0.5779592
0.0	0.5800582	0.56045765	0.5783348	0.57306576	0.58193004	0.5617594	0.5835305	0.56198984	0.56022793	0.57667583
0.0	0.80103123	0.6355684	0.45253277	0.9082829	0.9365925	0.7778631	0.8655468	0.54045457	0.12117402	0.11670098
0.0	0.21153532	0.28796548	0.16910018	0.109120004	0.4642003	0.083351865	0.20741001	0.41045675	0.026466087	0.058493115
0.0	0.57906806	0.5593157	0.5772065	0.57139033	0.5831834	0.5620126	0.5821646	0.562364	0.55890745	0.57552797
0.0	0.5792853	0.5584579	0.5784352	0.5701666	0.5838261	0.5627822	0.5836298	0.561489	0.5595955	0.57413596
0.0	0.5904378	0.5741847	0.58531183	0.5796678	0.5913999	0.5730215	0.59048176	0.57094675	0.56490004	0.5875183
0.0	0.58966786	0.57431847	0.5843472	0.58080226	0.592381	0.5731962	0.59075063	0.5713734	0.5656406	0.5870594
0.0	0.8003242	0.6363677	0.4540015	0.90852886	0.93581206	0.77747667	0.86511034	0.5414077	0.12193887	0.11627628
0.0	0.5796937	0.55919445	0.57833797	0.5706035	0.5814549	0.5635596	0.5820077	0.5603795	0.55861866	0.57564133
0.0	0.587097	0.57160205	0.5823729	0.580521	0.5906038	0.5710544	0.589357	0.5712254	0.56394255	0.58640623
0.0	0.045604546	0.0830806	0.043617982	0.037552852	0.01704102	0.061946932	0.08406565	0.03771693	0.015436598	0.018450828
0.0	0.3851258	0.2876036	0.1330212	0.1869575	0.41679037	0.10405789	0.22699124	0.3385665	0.026739838	0.060016323
0.0	0.28795084	0.2460415	0.15624964	0.14906049	0.6599187	0.32303593	0.12076621	0.40653944	0.023961784	0.04869433
0.0	0.22316977	0.2373824	0.18893659	0.16497475	0.4978919	0.104011364	0.21852556	0.32547146	0.029034607	0.05844251
0.0	0.23553224	0.23347361	0.16090082	0.11772462	0.49902037	0.095208436	0.10244677	0.4664979	0.035423093	0.060046133
0.0	0.3538036	0.19970943	0.22587672	0.18129179	0.47535872	0.11098172	0.12773997	0.35520026	0.02591035	0.03329806
0.0	0.332264	0.25816157	0.070117034	0.08880324	0.59560066	0.10730751	0.23998246	0.27820376	0.032043725	0.036454536
0.0	0.28654176	0.23572463	0.14596488	0.101567835	0.28566417	0.1097279	0.14741382	0.27505615	0.025407765	0.05154793
0.0	0.39187115	0.25518027	0.22753313	0.1430623	0.3459403	0.098223425	0.2078486	0.35802087	0.019916555	0.04143727
0.0	0.3092996	0.1986752	0.24574278	0.08149589	0.4403943	0.08077154	0.06659964	0.33056116	0.023542961	0.04878331
0.0	0.80379474	0.63829035	0.4551689	0.9104158	0.9375107	0.77943903	0.8669534	0.54741293	0.121486485	0.11851331
0.0	0.5808667	0.55733037	0.57803327	0.5722637	0.5812949	0.56307447	0.5842216	0.5598631	0.5591232	0.5757128
0.0	0.5804649	0.55927604	0.578047	0.5717102	0.5822044	0.56334466	0.5834573	0.5580083	0.5589401	0.57523054
0.0	0.57980144	0.5583679	0.5756973	0.5712509	0.58058244	0.5623945	0.58444124	0.55981493	0.55960196	0.5755931
0.0	0.5800676	0.55709225	0.5782664	0.5699893	0.584652	0.5627625	0.5839126	0.56014127	0.55961746	0.5753609
0.0	0.58776724	0.5710063	0.5841227	0.58070314	0.5899054	0.57102793	0.59005535	0.5704962	0.56412286	0.58709997
0.0	0.5800014	0.56155956	0.5797169	0.5763287	0.58547413	0.56547457	0.5854901	0.56334734	0.56091815	0.57739776
0.0	0.58071095	0.5600999	0.578493	0.57202226	0.5820753	0.5635793	0.58349824	0.5609724	0.5585056	0.5772685
0.0	0.5873751	0.5699844	0.58346397	0.5812452	0.5904255	0.5707919	0.58967733	0.5699744	0.5623329	0.5868698
0.0	0.57835406	0.55801255	0.578637	0.5730896	0.5823274	0.56250656	0.58425707	0.5605691	0.5569197	0.5778648
0.0	0.5883457	0.5715815	0.58388996	0.5811878	0.5910028	0.57137704	0.59014827	0.5712069	0.5626022	0.5866637
0.0	0.20620057	0.13516247	0.09287707	0.103335805	0.43997023	0.043398093	0.06442884	0.26363203	0.027249562	0.049673725
0.0	0.5807487	0.5612987	0.5793299	0.57452	0.58593357	0.56533265	0.5852069	0.56235975	0.560029	0.5777257
0.0	0.580058	0.55920243	0.5795607	0.5752638	0.58548295	0.56566274	0.5855885	0.56198853	0.5598559	0.5767276
0.0	0.58026636	0.5602955	0.5789902	0.5753326	0.585512	0.565293	0.5863955	0.56177247	0.560519	0.5771856
0.0	0.5804684	0.56071657	0.5796929	0.57492757	0.5858515	0.56412756	0.58496547	0.5619246	0.56023586	0.5762953
0.0	0.58037627	0.5599888	0.57878494	0.57533646	0.5822508	0.56561106	0.58382094	0.55992824	0.5602377	0.5767076
0.0	0.5809794	0.56148434	0.5795382	0.57570034	0.5875334	0.56497097	0.58402395	0.5618102	0.55998456	0.576941
0.0	0.58023435	0.56129336	0.5793901	0.57541054	0.5868	0.56567496	0.58567953	0.56181574	0.56003106	0.57701683
0.0	0.58122504	0.56128937	0.5798221	0.5759854	0.5849506	0.5648263	0.58681744	0.5625307	0.5607148	0.5759628
0.0	0.5806237	0.5603095	0.57991964	0.57669514	0.58702046	0.56503546	0.5858572	0.5614838	0.5604031	0.5771201
0.0	0.57906896	0.5603574	0.5795313	0.5751373	0.58544576	0.56440234	0.5850108	0.5595046	0.5593062	0.5781197
0.0	0.058191396	0.1336704	0.062595464	0.04115841	0.015251186	0.0426376	0.06915691	0.04861985	0.017077552	0.026194463
0.0	0.58067656	0.56086916	0.5795805	0.5750977	0.5870617	0.5649696	0.5863483	0.56063426	0.5604909	0.5768074
0.0	0.5806069	0.56128347	0.5800109	0.57589996	0.58745956	0.5645743	0.5867171	0.56218827	0.55962336	0.576968
0.0	0.57969517	0.56110674	0.5796292	0.57511264	0.5854306	0.56548876	0.58628255	0.56119764	0.55970454	0.5774252
0.0	0.580575	0.5601573	0.57992554	0.5746879	0.5869883	0.5649037	0.5862973	0.56159097	0.5606317	0.5763858
0.0	0.57920253	0.5607994	0.5798426	0.57469004	0.5856953	0.56520593	0.58688515	0.5618278	0.558829	0.5757254
0.0	0.5815229	0.5610566	0.5788964	0.5745696	0.5869309	0.5661197	0.58626515	0.56099975	0.56020856	0.576878
0.0	0.5805667	0.5613923	0.5791235	0.5740448	0.58336824	0.5644184	0.58646095	0.5617821	0.5605304	0.5768082
0.0	0.5814557	0.5620072	0.58047956	0.57482725	0.5869959	0.56509376	0.5865039	0.5623004	0.55995786	0.57704186
0.0	0.58051103	0.56038064	0.5788727	0.575688	0.58466935	0.56529874	0.58690983	0.56205463	0.56020266	0.576743
0.0	0.57981783	0.5616087	0.5792771	0.5745125	0.58567184	0.5653046	0.5861539	0.5598756	0.5601329	0.5777629
0.0	0.5799471	0.5608883	0.5775296	0.57568467	0.5824547	0.5652172	0.5865413	0.5611488	0.56012106	0.5758259
0.0	0.5810637	0.5606687	0.58063185	0.5753897	0.58589536	0.5655562	0.58634603	0.56148404	0.560174	0.5760719
0.0	0.5808465	0.5609516	0.5794814	0.57529956	0.5865399	0.5645888	0.5863861	0.55997163	0.56080765	0.5765318
0.0	0.57931775	0.5597545	0.5787497	0.5758139	0.58577085	0.56536674	0.5853626	0.5621833	0.5593544	0.57752585
0.0	0.5863986	0.5706409	0.58269805	0.58025867	0.5916692	0.57082826	0.58823836	0.5693914	0.56449425	0.58508134
0.0	0.58849776	0.5699658	0.5843578	0.58385646	0.5936504	0.5715464	0.5914819	0.5700921	0.56328255	0.5862297
0.0	0.5785069	0.5587261	0.5780745	0.5724825	0.5819951	0.56113374	0.5838907	0.56147426	0.5589044	0.5762014
0.0	0.588198	0.5730498	0.5846679	0.5804824	0.58987236	0.57064074	0.58927584	0.5701826	0.56541675	0.5863733
0.0	0.58829635	0.57289106	0.583865	0.58058435	0.58998287	0.5702687	0.58923924	0.5691851	0.5648182	0.5864156
0.0	0.57930714	0.5618004	0.5803908	0.57270265	0.58125937	0.5632027	0.58371395	0.56156856	0.56030184	0.5774929
0.0	0.5892278	0.5729983	0.58511496	0.5814235	0.5922632	0.57133573	0.5901648	0.570876	0.56565684	0.586916
0.0	0.5797807	0.5623035	0.578578	0.5736626	0.58402383	0.56411564	0.58607346	0.560368	0.55898947	0.5790536
0.0	0.57634777	0.5590085	0.57838404	0.57202303	0.58289963	0.56359416	0.58447117	0.5615192	0.5594221	0.57751095
0.0	0.5796862	0.55958086	0.5783087	0.57244855	0.58144844	0.56175023	0.584225	0.56100065	0.5603803	0.57674986
0.0	0.5904492	0.57456505	0.58606285	0.58161324	0.59328663	0.57179946	0.59154797	0.57246596	0.56666344	0.5881217
0.0	0.5901833	0.57500875	0.5860859	0.58156955	0.5916379	0.5718661	0.59097683	0.571616	0.5665387	0.5876218
0.0	0.59293294	0.57811517	0.5880705	0.5850745	0.59374434	0.57306236	0.5931633	0.57442373	0.5674287	0.5904862
0.0	0.59293294	0.57811517	0.5880705	0.5850745	0.59374434	0.57306236	0.5931633	0.57442373	0.5674287	0.5904862
0.0	0.5796809	0.55973476	0.5787551	0.57336324	0.5834351	0.5618559	0.5848786	0.56102073	0.55946714	0.5760477
0.0	0.5878056	0.57125586	0.5842128	0.58075345	0.5908792	0.5693243	0.5888598	0.5702381	0.5647736	0.58604884
0.0	0.57874197	0.55996335	0.57879525	0.5715502	0.5813689	0.5624224	0.58289844	0.5611683	0.5590367	0.5763454
0.0	0.5889141	0.5740544	0.58349144	0.58161175	0.59012544	0.5709116	0.58858114	0.5702413	0.56522727	0.58660203
0.0	0.58661366	0.5719393	0.5829325	0.5804564	0.5918478	0.57076585	0.5885873	0.57039547	0.56435066	0.585507
0.0	0.58033544	0.5587847	0.5780274	0.5716364	0.5828485	0.5636009	0.5852791	0.5599066	0.5598645	0.5762178
0.0	0.5875155	0.5706967	0.58363307	0.5804477	0.59063834	0.5699966	0.5888542	0.5694489	0.56453735	0.5863023
0.0	0.5784673	0.558674	0.57811046	0.5720654	0.58112687	0.56337017	0.5851192	0.56002235	0.55949223	0.57747984
0.0	0.5803408	0.5598819	0.57897353	0.5713273	0.5847576	0.56154454	0.58439225	0.56042236	0.55879486	0.57744366
0.0	0.57885396	0.5576175	0.5791842	0.57249737	0.5845082	0.5630469	0.58530897	0.5609821	0.55820215	0.57551247
0.0	0.57888556	0.5572166	0.57775974	0.5701939	0.5845614	0.5631706	0.5843857	0.5615735	0.55923176	0.575397
0.0	0.3573705	0.26868254	0.14526479	0.2773296	0.89143044	0.21899877	0.25384092	0.39384508	0.03089877	0.052818004
0.0	0.59266216	0.5726407	0.58670753	0.58243966	0.5936498	0.57225955	0.59137714	0.57104486	0.56425	0.5890159
0.0	0.59266216	0.5726407	0.58670753	0.58243966	0.5936498	0.57225955	0.59137714	0.57104486	0.56425	0.5890159
0.0	0.57665527	0.55868447	0.5768981	0.56907827	0.5793353	0.56266385	0.58369833	0.5594149	0.55888844	0.57600206
0.0	0.5887048	0.569498	0.5838463	0.58171135	0.59160155	0.5706916	0.59002644	0.5696197	0.5628638	0.5864366
0.0	0.58876157	0.5707207	0.5840329	0.5801922	0.5936135	0.570061	0.58952504	0.569273	0.563982	0.5872097
0.0	0.58631146	0.5683953	0.5842079	0.5811254	0.5919676	0.570269	0.5891981	0.5701309	0.56255525	0.58606684
0.0	0.58631146	0.5683953	0.5842079	0.5811254	0.5919676	0.570269	0.5891981	0.5701309	0.56255525	0.58606684
0.0	0.5887048	0.569498	0.5838463	0.58171135	0.59160155	0.5706916	0.59002644	0.5696197	0.5628638	0.5864366
0.0	0.5795901	0.5590052	0.5793589	0.57196397	0.5804009	0.563323	0.5831346	0.560692	0.5576403	0.57674885
0.0	0.57814485	0.5557533	0.57759446	0.5721668	0.5815201	0.56366813	0.5840397	0.56165075	0.5567599	0.5766738
0.0	0.5775025	0.5543609	0.5789731	0.57314473	0.5839694	0.56209445	0.58464044	0.5615423	0.5588443	0.57676154
0.0	0.58930326	0.57665944	0.5862679	0.58519316	0.59355474	0.5730952	0.591895	0.5734222	0.5661007	0.58742416
0.0	0.5800417	0.5581662	0.5787164	0.5720949	0.5818754	0.5635712	0.5849053	0.5609128	0.55962306	0.57554936
0.0	0.5780245	0.55704546	0.57846886	0.5743867	0.5780887	0.5634568	0.5836879	0.55938345	0.5592446	0.5757365
0.0	0.59154755	0.5759144	0.58612114	0.58529514	0.592381	0.57410073	0.59181285	0.5741863	0.5659511	0.5898696
0.0	0.5910045	0.5767142	0.58613366	0.58528364	0.5916408	0.57338166	0.59218293	0.5721435	0.5652777	0.5891936
0.0	0.58235425	0.56610465	0.5800268	0.57834107	0.58415467	0.5645639	0.5859996	0.5630576	0.560811	0.57830024
0.0	0.59048355	0.57527775	0.58511406	0.585101	0.5932155	0.57339805	0.5923105	0.5724964	0.5660865	0.5877136
0.0	0.59096116	0.57617915	0.58585113	0.58453625	0.59168977	0.57456714	0.5922644	0.5732105	0.56646377	0.5887848
0.0	0.58369565	0.5640741	0.5812155	0.5771111	0.5861604	0.56822	0.587604	0.5643386	0.56184375	0.5812444
0.0	0.58767426	0.57185507	0.58319247	0.5803248	0.59057724	0.5699836	0.5899267	0.5685436	0.56497866	0.5858208
0.0	0.57910323	0.5593217	0.5791627	0.57176924	0.58224136	0.56306845	0.583135	0.55976456	0.5595849	0.5757367
0.0	0.57730544	0.55946785	0.57697016	0.57237184	0.58171636	0.5626295	0.5839034	0.55985135	0.5585235	0.57683843
0.0	0.5862716	0.5706218	0.5826494	0.5801534	0.5912989	0.57069063	0.588239	0.56966996	0.5632589	0.5859774
0.0	0.5802538	0.5596211	0.57830876	0.5714044	0.5814601	0.56394535	0.58404785	0.5599578	0.5594309	0.5744931
0.0	0.4481157	0.1630513	0.11918364	0.10115647	0.49231192	0.13330625	0.17719768	0.17412011	0.028264154	0.07079854
0.0	0.57890356	0.5585721	0.5784316	0.57170725	0.5830589	0.56225854	0.5845706	0.5600204	0.5600243	0.57482684
0.0	0.5768745	0.55777055	0.5770072	0.5719202	0.58164024	0.5630253	0.5828792	0.561262	0.5597968	0.57655853
0.0	0.5876747	0.57289374	0.58445543	0.58086497	0.5914523	0.5713123	0.58982325	0.569407	0.5648672	0.58498234
0.0	0.57818043	0.5588158	0.57827973	0.5726137	0.5847232	0.562824	0.58333224	0.5622297	0.5586838	0.57690996
0.0	0.58099276	0.56402355	0.58142716	0.5743885	0.5859345	0.565414	0.5842487	0.5628613	0.5601149	0.57780695
0.0	0.58961093	0.57693106	0.58572435	0.58239645	0.5938656	0.5722189	0.589483	0.57192063	0.56510097	0.5867283
0.0	0.5790355	0.5596201	0.5789824	0.5727878	0.58474547	0.562711	0.5824572	0.55995274	0.5595392	0.57731545
0.0	0.5788512	0.5603959	0.5773654	0.57277036	0.5797852	0.56398994	0.58435327	0.55893224	0.5573533	0.57818645
0.0	0.5787443	0.5595976	0.57756335	0.57141495	0.583993	0.5617736	0.5834854	0.56156427	0.5589136	0.57662976
0.0	0.579422	0.5590371	0.5785222	0.5722218	0.58167785	0.56346893	0.5834227	0.5607678	0.55834794	0.57636315
0.0	0.5899059	0.57060647	0.5815812	0.58049226	0.5894241	0.5703079	0.5897761	0.56893146	0.56506014	0.58529115
0.0	0.58728635	0.5713031	0.582122	0.5786509	0.59171814	0.5713756	0.5881245	0.5696919	0.5646447	0.5859796
0.0	0.57878184	0.55955935	0.5763988	0.5718936	0.58397156	0.56366646	0.5834299	0.5614308	0.5591546	0.5754536
0.0	0.5860601	0.5705435	0.58187395	0.5786217	0.5915271	0.57049924	0.5878806	0.57030475	0.5637635	0.5854199
0.0	0.5883099	0.5716745	0.5824822	0.57976544	0.5903723	0.57089555	0.589067	0.5688099	0.5643135	0.5860982
0.0	0.5883099	0.5716745	0.5824822	0.57976544	0.5903723	0.57089555	0.589067	0.5688099	0.5643135	0.5860982
0.0	0.5807356	0.5583825	0.57768655	0.57260317	0.5836326	0.56303877	0.58382285	0.5617369	0.55933166	0.5754981
0.0	0.5807356	0.5583825	0.57768655	0.57260317	0.5836326	0.56303877	0.58382285	0.5617369	0.55933166	0.5754981
0.0	0.581092	0.55813736	0.5767666	0.57295173	0.581678	0.5625398	0.58403987	0.5611808	0.55858517	0.57733166
0.0	0.57776314	0.5577829	0.577381	0.5710685	0.5836281	0.56347436	0.58372205	0.56145024	0.5591325	0.5760679
0.0	0.5806655	0.5626376	0.580746	0.5724228	0.582109	0.565411	0.58602756	0.56154543	0.5602804	0.5793208
0.0	0.5906112	0.57520676	0.58481073	0.5847769	0.59257317	0.57337177	0.5918586	0.5730408	0.56580126	0.58771545
0.0	0.5869852	0.5705558	0.58261234	0.5810164	0.59111106	0.5711748	0.5885338	0.5701554	0.5635863	0.58502895
0.0	0.58698136	0.5720765	0.5827162	0.5811211	0.59188443	0.57022417	0.5894568	0.5696273	0.56379503	0.5865894
0.0	0.009513616	0.13346553	0.071115546	0.13580982	0.04029507	0.037550393	0.08160026	0.13237433	0.024246268	0.01447352
0.0	0.5926578	0.5776607	0.5879547	0.5854756	0.59537226	0.57407707	0.5929582	0.5744724	0.56707263	0.59002525
0.0	0.57972234	0.5612182	0.5797086	0.57594776	0.5860397	0.5652019	0.58586496	0.562213	0.5603342	0.57745725
0.0	0.5772797	0.5592963	0.5772031	0.5719924	0.58457327	0.56311613	0.58420914	0.55933255	0.55909795	0.57837796
0.0	0.579288	0.5603959	0.5791372	0.570034	0.5838112	0.56405395	0.5835109	0.56094444	0.5589467	0.57597935
0.0	0.5809542	0.5607345	0.5788964	0.5702046	0.5824506	0.5634981	0.5845668	0.5600497	0.55910677	0.5758569
0.0	0.58000135	0.5599314	0.5776863	0.5709206	0.58142066	0.56387967	0.5848088	0.5599102	0.55718696	0.57673466
0.0	0.2096053	0.3213573	0.18459044	0.23873833	0.49913543	0.10723577	0.20189077	0.4646512	0.027293358	0.048408706
0.0	0.03600592	0.10560271	0.094996326	0.117473	0.058402967	0.04365977	0.08606182	0.07211575	0.015227113	0.020564493
0.0	0.5889726	0.5745947	0.5853748	0.5822519	0.5918855	0.57306397	0.59033626	0.571865	0.56517667	0.5869178
0.0	0.5902666	0.57341355	0.5842051	0.5811466	0.59018177	0.5731542	0.59007794	0.57025725	0.5653505	0.5863564
0.0	0.04735317	0.06571767	0.07197272	0.049432494	9.850815e-06	0.055843875	0.040690508	0.04973215	0.022483222	0.024559911
0.0	0.5796312	0.55905664	0.57844424	0.56903505	0.5820705	0.563925	0.58440655	0.5608655	0.55917114	0.5757379
0.0	0.58315533	0.56325775	0.58169544	0.57123387	0.58364516	0.56628186	0.5858836	0.5628787	0.5603567	0.57838726
0.0	0.5788471	0.56002575	0.57712954	0.57187825	0.5813504	0.561998	0.58444816	0.5608997	0.5588821	0.57504857
0.0	0.57940453	0.559421	0.5788252	0.5706752	0.58344257	0.56350046	0.5842652	0.56104666	0.5585977	0.575429
0.0	0.051157262	0.056400653	0.01711656	0.030711014	0.010672728	0.016796952	0.054558553	0.09091216	0.013866178	0.014070511
0.0	0.037846446	0.08027929	0.0454804	0.0361	0.0051163402	0.047911685	0.03216528	0.049623307	0.009857933	0.008648756
0.0	0.5866246	0.5687164	0.5834886	0.5807326	0.5910936	0.5709954	0.58963805	0.5702949	0.56488276	0.5861072
0.0	0.57913065	0.563883	0.58030725	0.57440114	0.58284587	0.56541854	0.5847723	0.5643882	0.5600239	0.57697845
0.0	0.5811443	0.56423074	0.57883584	0.57215285	0.5843178	0.56338716	0.58471006	0.5631721	0.5602537	0.57762027
0.0	0.57920974	0.5591593	0.5774188	0.57138425	0.58152115	0.56242126	0.58190066	0.56038415	0.5579075	0.5749771
0.0	0.5794608	0.56086546	0.5779232	0.57120496	0.5848397	0.5647633	0.58419853	0.5591977	0.559369	0.57555395
0.0	0.5795421	0.5592982	0.57796913	0.5720145	0.5824445	0.56164575	0.58335745	0.56038094	0.559504	0.5771216
0.0	0.5787897	0.5591927	0.5792465	0.5726679	0.582816	0.56458145	0.5846807	0.56049156	0.55936056	0.5766277
0.0	0.59308124	0.57803786	0.5869447	0.58475685	0.5940391	0.5733144	0.59277177	0.5738682	0.5675123	0.58978385
0.0	0.59308124	0.57803786	0.5869447	0.58475685	0.5940391	0.5733144	0.59277177	0.5738682	0.5675123	0.58978385
0.0	0.5797225	0.5579559	0.57775205	0.57066196	0.58240217	0.5616371	0.58386993	0.56101006	0.55942804	0.5751071
0.0	0.5779682	0.55910486	0.5777248	0.57112074	0.5821842	0.56245065	0.58409476	0.56101066	0.5592016	0.5760081
0.0	0.06429831	0.1308861	0.047085576	0.122375794	0.045909815	0.03586615	0.047138818	0.0598033	0.010839851	0.016831312
0.0	0.06408807	0.12820879	0.04679197	0.12242174	0.045263983	0.03582576	0.04683061	0.059684936	0.010873852	0.016848365
0.0	0.06390703	0.12822996	0.046854306	0.12208858	0.045447715	0.03578952	0.046914786	0.059639856	0.010878428	0.016817493
0.0	0.5798475	0.55899537	0.5783222	0.57218206	0.5822707	0.56348956	0.58331305	0.5613971	0.5590951	0.5768315
0.0	0.57906383	0.5575607	0.5776108	0.57195103	0.58248764	0.5622973	0.58254707	0.56184375	0.55870634	0.5760058
0.0	0.1070555	0.11293549	0.1269398	0.05037035	0.033336785	0.07540557	0.04818603	0.050593197	0.0111626	0.022106877
0.0	0.107913174	0.11316439	0.12757306	0.050491657	0.033668775	0.0757817	0.048095834	0.05096744	0.011219349	0.022124026
0.0	0.15733999	0.2599398	0.16513269	0.084277906	0.50152457	0.23190442	0.22627102	0.54802847	0.027675953	0.0336352
0.0	0.25582668	0.26755914	0.26310745	0.09994162	0.5239293	0.117309	0.20829989	0.3338962	0.015781013	0.045551434
0.0	0.5883626	0.57267696	0.5851355	0.58384466	0.5955365	0.57223856	0.5894057	0.57082105	0.5635726	0.58612174
0.0	0.5805444	0.5631742	0.57989675	0.5732806	0.5823357	0.5658583	0.5851837	0.5594684	0.56075597	0.5773192
0.0	0.5766271	0.5554859	0.5776983	0.5718796	0.58381677	0.5614494	0.584211	0.5611394	0.55973196	0.5767098
0.0	0.5893192	0.57420045	0.5832809	0.5802951	0.5921779	0.573009	0.59060997	0.5702248	0.56628484	0.5877041
0.0	0.5779423	0.5586813	0.5775139	0.5705563	0.5811895	0.56419593	0.5838102	0.5601382	0.55757403	0.57517236
0.0	0.579874	0.5600745	0.5774225	0.57133377	0.5805008	0.56242114	0.58434916	0.5598106	0.5586412	0.57485944
0.0	0.57949466	0.5595993	0.5779856	0.5713631	0.58261424	0.56300247	0.5846245	0.56110626	0.55829376	0.5762707
0.0	0.5770094	0.5603454	0.57732725	0.57052994	0.583204	0.5635224	0.5816177	0.5608343	0.5582831	0.5747819
0.0	0.5799901	0.5607914	0.5779428	0.5702497	0.58309805	0.56391597	0.5844678	0.5615705	0.5598358	0.576798
0.0	0.5786293	0.5604127	0.5763787	0.57043004	0.58210367	0.5632965	0.5838104	0.56030613	0.55880827	0.5746092
0.0	0.5801429	0.56244546	0.5776443	0.57056326	0.5842626	0.5649105	0.58341044	0.5613467	0.5582613	0.576536
0.0	0.5787041	0.5607612	0.57817745	0.5709319	0.5820686	0.56448054	0.58405983	0.56116974	0.5588329	0.5757324
0.0	0.5791266	0.5595431	0.57521397	0.5708996	0.5838261	0.5642604	0.58399326	0.56123	0.5592294	0.57543486
0.0	0.5795169	0.56069416	0.5782542	0.5707852	0.58352035	0.5641528	0.5841471	0.55983096	0.5591933	0.575751
0.0	0.57966334	0.5605657	0.57905436	0.5703803	0.5815242	0.5628498	0.58427584	0.56093025	0.55878794	0.57520837
0.0	0.579414	0.5596607	0.5786853	0.5713035	0.5828713	0.5643797	0.58427924	0.5609743	0.55862427	0.57484275
0.0	0.5801288	0.56027037	0.57840276	0.57081056	0.5837938	0.56355155	0.58301544	0.5614553	0.55865943	0.57662565
0.0	0.5785061	0.5593344	0.577054	0.5697859	0.5782734	0.56367725	0.5834019	0.558172	0.55915195	0.57431465
0.0	0.5802538	0.55983907	0.57769024	0.57030183	0.5830719	0.56402236	0.58361185	0.5610236	0.5593677	0.5754086
0.0	0.5800103	0.56040317	0.5770599	0.57053715	0.58288234	0.5628059	0.5840912	0.5599591	0.5595118	0.577033
0.0	0.5779125	0.559606	0.57668597	0.57028025	0.5826637	0.56329006	0.5842784	0.56088	0.55747235	0.57512593
0.0	0.58047926	0.5602346	0.5778592	0.5705694	0.5821187	0.56366664	0.5837462	0.5606258	0.5595261	0.5758381
0.0	0.5791949	0.56156975	0.5777743	0.5697944	0.58100796	0.5609141	0.58352125	0.5614281	0.5579826	0.57406205
0.0	0.5882035	0.57120436	0.58314604	0.5812247	0.5918157	0.5694557	0.58958834	0.5696974	0.5636101	0.58541286
0.0	0.5808759	0.5572199	0.5800241	0.57400906	0.5849839	0.56440645	0.5854848	0.5616045	0.55902296	0.5764433
0.0	0.47548452	0.38889015	0.24390577	0.1658324	0.5873523	0.1768996	0.2312864	0.38316646	0.046815444	0.03523071
0.0	0.10867256	0.06408053	0.06386169	0.04410452	0.031800967	0.08047627	0.04574496	0.03655136	0.020857502	0.019935928
0.0	0.5798676	0.5614595	0.5794638	0.57390976	0.5827398	0.5659567	0.58566207	0.5623339	0.5613228	0.5779622
0.0	0.80244046	0.6381952	0.45334476	0.9085521	0.9356796	0.77946794	0.8652114	0.5408989	0.12068128	0.11612105
0.0	0.5882303	0.57379174	0.5847789	0.58077925	0.5930966	0.56954557	0.59045506	0.57112265	0.56611997	0.5871774
0.0	0.58909667	0.5732837	0.5849771	0.5800371	0.5918715	0.5695549	0.5888252	0.57081985	0.5653237	0.5872962
0.0	0.59116775	0.5747762	0.585221	0.5823933	0.5930455	0.5715355	0.5914208	0.5723842	0.5667665	0.5881435
0.0	0.59102935	0.5745651	0.5860877	0.5813821	0.5935188	0.5729685	0.59152955	0.57152176	0.5652283	0.5876119
0.0	0.59109956	0.574571	0.58463037	0.58165014	0.59257597	0.57207817	0.59107965	0.5706269	0.56656176	0.5871618
0.0	0.59082866	0.5735612	0.58514506	0.5798807	0.59176904	0.57123065	0.5903378	0.5701823	0.56548166	0.58711517
0.0	0.5834111	0.5636706	0.58198595	0.573592	0.58349043	0.5669919	0.5882953	0.5625995	0.5621909	0.5796294
0.0	0.5841588	0.56319445	0.58190715	0.57250386	0.5842391	0.5664951	0.58551055	0.56266457	0.56124043	0.5790793
0.0	0.58915836	0.57281363	0.58409786	0.5818838	0.593974	0.5703465	0.58975965	0.57162464	0.564881	0.5869732
0.0	0.5887934	0.5741632	0.5843214	0.58238304	0.5923312	0.5719635	0.5905583	0.57171184	0.5647089	0.5867177
0.0	0.58880955	0.57473266	0.58439213	0.58003944	0.5907384	0.57142496	0.5900809	0.57159615	0.5662154	0.5863329
0.0	0.5892785	0.57482696	0.58423716	0.5806555	0.59205246	0.5714804	0.5902708	0.5709465	0.56536275	0.58703476
0.0	0.58863944	0.5745617	0.5843521	0.5814641	0.5917079	0.573331	0.59029627	0.57157177	0.5665005	0.58803767
0.0	0.11271548	0.0885721	0.090029985	0.035415377	0.016651886	0.055992927	0.10927836	0.026307749	0.019398678	0.015563566
0.0	0.5790831	0.55804	0.57895297	0.5708566	0.5816577	0.562589	0.5819887	0.56054616	0.5576437	0.5738569
0.0	0.59178376	0.57730293	0.58689255	0.5852574	0.5944814	0.57418704	0.5924584	0.5735434	0.56708753	0.5902065
0.0	0.5797467	0.5596514	0.5790619	0.57039046	0.58333117	0.5619498	0.58200216	0.5608302	0.55980706	0.5783747
0.0	0.80317956	0.80009156	0.624778	0.83826816	0.98814887	0.76684767	0.81323475	0.7036571	0.14944167	0.180533
0.0	0.58064914	0.5604245	0.57825226	0.5721528	0.5830223	0.5646117	0.5842644	0.56152517	0.56002104	0.577676
0.0	0.85096234	0.7587179	0.5631044	0.8652418	0.9926838	0.7776803	0.72363186	0.013880379	0.11460809	0.28164715
0.0	0.019759532	0.030674547	0.0019616166	0.04733661	0.026971908	0.00348875	0.01036062	0.0034624822	0.00027771492	0.00051004667
0.0	0.019696908	0.040445734	0.0030777142	0.01721869	0.031874515	0.003658534	0.016814481	0.0036697271	6.835289e-05	0.0005994813
0.0	0.030016098	0.01142835	0.0042229025	0.01008823	0.033442315	0.00764144	0.007736109	0.0050480454	9.678684e-05	0.002347259
0.0	0.008153969	0.04037618	0.0030032105	0.025139453	0.03309543	0.0035987266	0.01923618	0.0061239596	0.00034416807	0.0005947137
0.0	0.0081843985	0.04045977	0.0030099829	0.025137635	0.03320215	0.0035985487	0.019191206	0.006152386	0.00034414444	0.0005955452
0.0	0.0079347165	0.0131626185	0.0018751787	0.0280351	0.029769422	0.0038560356	0.0073084733	0.0035212426	0.00034878077	0.0018548692
0.0	0.8908018	0.033844262	0.0024580893	0.016536	0.9795919	0.7773153	0.007263981	0.0044348957	0.00011673508	0.18284255
0.0	0.589265	0.5720242	0.5831339	0.58045495	0.5915494	0.5717166	0.58957386	0.57089114	0.5650487	0.5866192
0.0	0.57923335	0.5599429	0.5768709	0.5730172	0.58334863	0.5647165	0.58367157	0.56278354	0.55869174	0.57575595
0.0	0.58083713	0.56224227	0.5789433	0.5729708	0.58386713	0.56517345	0.58445233	0.5622074	0.5591583	0.576608
0.0	0.5797119	0.5611045	0.57624656	0.5725624	0.5814029	0.56303954	0.5833599	0.55931985	0.5587329	0.5771523
0.0	0.578892	0.55870533	0.57656527	0.5723111	0.5841988	0.56513923	0.58355707	0.5603165	0.55899036	0.5759112
0.0	0.57955027	0.55965865	0.5777272	0.57302845	0.5817893	0.5640206	0.5846069	0.5613332	0.5598805	0.57455707
0.0	0.5810363	0.560351	0.57687205	0.57144016	0.5840226	0.5636732	0.58379424	0.55968577	0.5599364	0.5758268
0.0	0.58023894	0.56001073	0.57987225	0.5739198	0.5821226	0.56393796	0.5851896	0.5618638	0.5607868	0.5748665
0.0	0.58202994	0.56060356	0.5790758	0.5721293	0.58359027	0.56405294	0.58445585	0.5600555	0.56073284	0.5770109
0.0	0.57971126	0.5602263	0.5771568	0.5716923	0.5829649	0.5637459	0.5835568	0.55941224	0.55807745	0.576574
0.0	0.5799232	0.56012255	0.5780244	0.57286	0.5825917	0.5620661	0.5836898	0.55836004	0.559301	0.5760026
0.0	0.5800833	0.5588392	0.5774904	0.5717539	0.58451587	0.56314963	0.58353347	0.5576075	0.5584465	0.5763178
0.0	0.57934594	0.5588486	0.57767254	0.5716907	0.58439696	0.5641555	0.5836134	0.5610227	0.5595509	0.57456326
0.0	0.58006704	0.56027555	0.57760936	0.5720578	0.58335906	0.5644405	0.58383286	0.55843335	0.5593012	0.5772237
0.0	0.5815405	0.55997044	0.5773164	0.57101303	0.58516073	0.56427366	0.58498996	0.5598312	0.55909616	0.57627356
0.0	0.58062035	0.55868214	0.5783221	0.5711759	0.58365494	0.56401056	0.5847168	0.5588676	0.5596707	0.57626855
0.0	0.58082885	0.5597222	0.579262	0.5706445	0.58594733	0.5632207	0.5844739	0.5605035	0.55853546	0.5778736
0.0	0.5808466	0.5593858	0.5784093	0.57111794	0.58278567	0.5645174	0.58474743	0.55980355	0.55763793	0.5760163
0.0	0.5798217	0.56067765	0.57863414	0.57239836	0.58149266	0.5632308	0.58591795	0.5608302	0.5578116	0.575939
0.0	0.5806566	0.5610262	0.5785918	0.5715116	0.58210623	0.5639799	0.5841855	0.56167877	0.55920476	0.57643217
0.0	0.5809341	0.55942285	0.57803	0.57138515	0.5804704	0.56299996	0.58561915	0.5612964	0.55822754	0.5771288
0.0	0.5792798	0.55965054	0.5775554	0.57258886	0.5816901	0.56155604	0.58430445	0.55847883	0.55980563	0.5748188
0.0	0.5797978	0.5582296	0.57649505	0.57202464	0.5822658	0.5635101	0.583331	0.5578854	0.55970424	0.57589024
0.0	0.57868457	0.5610601	0.5768947	0.57227993	0.58224916	0.56255126	0.5844303	0.5582963	0.55971354	0.5746937
0.0	0.57917243	0.5597395	0.5769358	0.57211906	0.58263886	0.56443167	0.58279985	0.55808693	0.55941164	0.5754731
0.0	0.58004844	0.5602187	0.5778928	0.5717995	0.58265895	0.5635636	0.5847502	0.559472	0.55921644	0.5757998
0.0	0.5798597	0.5575574	0.5759311	0.5703818	0.582312	0.5636354	0.5845827	0.55896264	0.5592902	0.57566434
0.0	0.57992876	0.55936867	0.57792556	0.5719735	0.5809658	0.5631261	0.5844955	0.56111825	0.55963415	0.577207
0.0	0.58005	0.5582352	0.57865524	0.5713618	0.58046687	0.562873	0.58466226	0.5601212	0.5585302	0.576466
0.0	0.5795789	0.5595653	0.57890534	0.5714496	0.58280766	0.56231534	0.5838812	0.5613433	0.5582722	0.57729596
0.0	0.5805409	0.55899704	0.578569	0.57178545	0.5816125	0.5625927	0.58446175	0.5599689	0.5579891	0.5755506
0.0	0.5779942	0.5607626	0.57902646	0.57169193	0.58444697	0.56223536	0.58411294	0.5604519	0.5602172	0.5750902
0.0	0.57929415	0.56122446	0.5785222	0.5731188	0.5829532	0.56360114	0.58498245	0.56114066	0.55796754	0.5756255
0.0	0.5788426	0.5612272	0.57850343	0.5718457	0.5823751	0.56266457	0.58399254	0.5610447	0.5601841	0.57596076
0.0	0.5806674	0.5595612	0.5774056	0.5705342	0.5824163	0.5630331	0.58393943	0.56052953	0.55847466	0.5771112
0.0	0.5803813	0.55950737	0.5780306	0.57124203	0.58494693	0.5635374	0.58401215	0.560875	0.55821407	0.5764366
0.0	0.5797445	0.56082773	0.57781273	0.57330865	0.5842234	0.5639854	0.5842363	0.5617284	0.56048435	0.57664675
0.0	0.5800125	0.5591707	0.5783785	0.57170826	0.5820769	0.5642474	0.58397144	0.5609669	0.55984956	0.5761763
0.0	0.90935177	0.7876176	0.58233565	0.6842058	0.99198735	0.8152883	0.84469306	0.6139408	0.13531691	0.15759483
0.0	0.019938331	0.030617815	0.0019553588	0.04728318	0.026937459	0.0034897283	0.010341409	0.0034278755	0.00027621555	0.0005124862
0.0	0.019898873	0.0305876	0.0019551895	0.04738566	0.027051646	0.0034881167	0.01031822	0.0034325225	0.0002767797	0.0005104221
0.0	0.049789034	0.08451811	0.04038214	0.110327005	0.04389892	0.058746174	0.09627405	0.00022294205	0.01274556	0.029763535
0.0	0.049858607	0.08507434	0.040430497	0.110956945	0.04421077	0.058571555	0.09622164	0.00022173306	0.012765882	0.029790016
0.0	0.00045961427	0.00026767238	0.0003867644	0.0007372599	3.360436e-06	9.199521e-05	0.00029102553	0.00010876075	0.0001245342	0.00019499172
0.0	0.000114795694	0.0005725275	0.00011930538	0.0002496599	3.570815e-06	0.07806093	0.00015761516	0.00011005326	0.00012424265	0.026642032
0.0	0.00011466091	0.0005697783	0.00011879126	0.0002485849	3.5197318e-06	0.077924125	0.00015664069	0.00010893441	0.00012463209	0.026703395
0.0	0.000114716466	0.0005696285	0.00011925807	0.000249723	3.542878e-06	0.077467315	0.00015724482	0.000109032815	0.00012428519	0.026686717
0.0	0.00042129387	0.0008872443	0.00010257395	0.0017833496	2.9971923e-06	9.762441e-05	0.00017010937	4.4765777e-05	0.00011802855	4.6709174e-05
0.0	0.00042041845	0.0008863182	0.000102676706	0.0017833317	2.9467685e-06	9.722103e-05	0.00016940526	4.4718414e-05	0.00011835899	4.6589503e-05
0.0	0.00041829972	0.0008876636	0.000102489175	0.0017873691	2.9735133e-06	9.732623e-05	0.0001702835	4.4460605e-05	0.00011772135	4.658928e-05
0.0	0.047858384	0.09941702	0.03241757	0.053439174	0.0166323	0.07227481	0.02951029	0.052464303	0.019991228	0.027491974
0.0	0.04768558	0.099404514	0.032301027	0.053606477	0.016548216	0.07211964	0.029510694	0.051982477	0.019947192	0.027578771
0.0	0.04776059	0.099213436	0.03238561	0.05334735	0.016447807	0.072206005	0.029581035	0.052149195	0.019988986	0.027511664
0.0	0.047586605	0.09919567	0.032318987	0.05349369	0.01652827	0.07201151	0.02953037	0.051962547	0.02001151	0.027516665
0.0	0.047637064	0.099751644	0.032327935	0.053212397	0.016487518	0.07237392	0.029426487	0.052202277	0.01998541	0.027466513
0.0	0.047955457	0.099558435	0.03233802	0.053630587	0.016529402	0.07228718	0.029620972	0.05233082	0.019994527	0.027528778
0.0	0.047903538	0.099218406	0.032536607	0.053949922	0.016579816	0.07192699	0.029525671	0.0521475	0.020066738	0.027533028
0.0	0.044176184	0.093119316	0.14184035	0.041278202	0.005938037	0.057940025	0.05771509	0.046387993	0.017041028	0.017852658
0.0	0.044172376	0.09288683	0.14206472	0.041396704	0.00594936	0.057999317	0.0579258	0.046389997	0.01700509	0.017883739
0.0	0.044025093	0.093319096	0.14222777	0.041316587	0.005986941	0.058198802	0.057839163	0.04609315	0.017053636	0.01788776
0.0	0.044031464	0.09285485	0.14210105	0.041439682	0.005966615	0.05817286	0.057859212	0.04616722	0.01706975	0.017868033
0.0	0.043885224	0.09309494	0.14205647	0.041365974	0.005900246	0.058244225	0.057514112	0.046435453	0.017059624	0.017880857
0.0	0.044317227	0.093659416	0.14268708	0.041457213	0.0060258145	0.05837605	0.057930563	0.04658802	0.017036172	0.017890565
0.0	0.044225045	0.09335679	0.14298825	0.041622296	0.006008635	0.05795169	0.058104776	0.04637747	0.017094137	0.017893188
0.0	0.09951108	0.075190276	0.04722126	0.028941408	0.02587463	0.060778487	0.14574996	0.0821306	0.01725736	0.015247304
0.0	0.09941312	0.07539776	0.047144365	0.028839478	0.025993906	0.060952198	0.14589274	0.0821163	0.017258136	0.015288096
0.0	0.09970855	0.07484752	0.04739008	0.028816203	0.025644816	0.060781814	0.14574005	0.081834584	0.017289544	0.015282383
0.0	0.09945321	0.07464158	0.047103573	0.02878364	0.025816206	0.060756337	0.14593665	0.08160531	0.017252736	0.015332723
0.0	0.09940409	0.07523923	0.047311682	0.028904287	0.025588488	0.060681876	0.14543678	0.08199849	0.017193863	0.015253326
0.0	0.09981669	0.07473919	0.047446903	0.02892762	0.026087463	0.060793187	0.14628355	0.08229769	0.017303176	0.015246366
0.0	0.099903904	0.07590608	0.047357094	0.028916465	0.025830457	0.060723722	0.14645103	0.08232354	0.017281346	0.015329996
0.0	0.099660635	0.075184904	0.04768065	0.028861022	0.026078125	0.060713172	0.14579986	0.08207968	0.01731015	0.015221565
0.0	0.00030887974	0.00072586746	0.0001540236	0.0003999321	3.5006808e-06	9.027006e-05	0.0002837908	4.7779053e-05	2.1498578e-05	5.5059914e-05
0.0	0.00030588126	0.00027559398	0.0004067185	0.00023896717	3.911492e-06	8.061517e-05	0.00015964927	0.00024993307	0.000105766594	2.9933797e-05
0.0	0.00030483145	0.00027405855	0.00040422037	0.00023853556	3.9248957e-06	8.0607635e-05	0.00016010265	0.00024740383	0.00010584752	2.996167e-05
0.0	0.0003059927	0.000275491	0.00040644017	0.00023837255	3.9162924e-06	8.084628e-05	0.0001593837	0.00024733308	0.0001059294	2.9945275e-05
0.0	0.00030564223	0.00027333415	0.0004072112	0.00023908043	3.9530355e-06	8.059895e-05	0.00016049424	0.00024777162	0.000105979416	2.9964873e-05
0.0	0.00030487738	0.00027664646	0.00040660685	0.0002393288	3.9165166e-06	8.0814054e-05	0.00016040137	0.00024835675	0.000106177984	2.9937391e-05
0.0	0.00030578504	0.0002747576	0.00040579832	0.00023872418	3.9478928e-06	8.059326e-05	0.00016083647	0.0002467407	0.000105651474	3.0099021e-05
0.0	0.00030549947	0.00027596683	0.00040662353	0.00023957697	3.9140223e-06	8.049656e-05	0.00016027615	0.000247136	0.00010606434	3.0013634e-05
0.0	0.00042060245	0.00089194265	0.000102532285	0.0017880634	3.0130236e-06	9.736623e-05	0.00016937619	4.4906403e-05	0.00011790639	4.6567027e-05
0.0	0.00042066743	0.0008881772	0.00010183977	0.0017808912	2.956604e-06	9.7385826e-05	0.00017013404	4.4600616e-05	0.000117713826	4.6565874e-05
0.0	0.00042146217	0.00088830246	0.000102779355	0.0017769454	2.9799405e-06	9.749937e-05	0.00017083531	4.456996e-05	0.00011845723	4.6474666e-05
0.0	0.00042137658	0.0008881814	0.00010289626	0.0017806327	2.9879313e-06	9.733839e-05	0.00017026128	4.4669487e-05	0.000118075826	4.64359e-05
0.0	0.00041999706	0.0008893467	0.000102243095	0.0017839422	2.9410357e-06	9.726369e-05	0.00016967427	4.4608485e-05	0.00011795114	4.65427e-05
0.0	0.00042022576	0.00088887993	0.00010263451	0.0017851518	2.9678758e-06	9.692426e-05	0.00016933598	4.4613247e-05	0.00011789413	4.664e-05
0.0	0.050116412	0.08517412	0.04038672	0.11078429	0.044475053	0.05889527	0.09630199	0.0002238364	0.012744924	0.029699106
0.0	0.049953096	0.08463311	0.040154893	0.111053176	0.044007506	0.058542036	0.09643239	0.00022172545	0.012726974	0.029767888
0.0	0.049864862	0.08446093	0.040379144	0.11035435	0.043748107	0.05891261	0.09636245	0.00022158174	0.012753008	0.029729143
0.0	0.049894538	0.08494393	0.040358134	0.11085336	0.04434254	0.058618005	0.09636806	0.00022177916	0.012762744	0.02974981
0.0	0.049691588	0.0849333	0.040469076	0.110809006	0.04373215	0.058736764	0.09601611	0.00022174341	0.012766698	0.029751172
0.0	0.050093584	0.08489971	0.040590294	0.111047946	0.044349805	0.059014846	0.09632556	0.00022251795	0.012765977	0.029859057
0.0	0.049701825	0.08481863	0.040545374	0.11114072	0.044055626	0.058645636	0.09657889	0.00022187138	0.012764354	0.029791169
0.0	0.00046117287	0.00026450274	0.0003854967	0.00073404	3.3281185e-06	9.1895345e-05	0.00029011906	0.000108934095	0.0001248781	0.00019446368
0.0	0.00046039434	0.0002655448	0.0003854864	0.00073477556	3.3570213e-06	9.1961345e-05	0.00029055754	0.0001089771	0.00012455985	0.00019506387
0.0	0.00046128937	0.00026632828	0.00038664206	0.0007334596	3.3447184e-06	9.1926275e-05	0.00029098365	0.00010926794	0.00012502512	0.00019452599
0.0	0.00046002408	0.00026557976	0.00038653592	0.0007347167	3.3593371e-06	9.189385e-05	0.0002907518	0.00010882674	0.00012470342	0.00019494972
0.0	0.00045949113	0.00026739866	0.00038628798	0.0007364699	3.3300425e-06	9.218005e-05	0.00029029202	0.00010889068	0.00012460143	0.0001946761
0.0	0.00046087336	0.00026567496	0.00038707352	0.0007389273	3.359494e-06	9.217381e-05	0.00029044566	0.0001087648	0.00012434457	0.0001955917
0.0	0.0004630867	0.00026569905	0.00038646517	0.00073442695	3.3676897e-06	9.167189e-05	0.000291601	0.000109236586	0.00012536609	0.00019530619
0.0	0.07733065	0.13023537	0.07382166	0.03922399	0.018907776	0.13613826	0.04717781	0.072836906	0.015205549	0.021653293
0.0	0.35093498	0.21097693	0.10421148	0.15662076	0.46933198	0.059918046	0.26428148	0.31956133	0.029227057	0.0448991
0.0	0.58843523	0.57148075	0.58339417	0.58213955	0.5932473	0.5717981	0.5887481	0.570409	0.56524855	0.5859033
0.0	0.5791792	0.5588246	0.57873756	0.57157165	0.5828578	0.562036	0.58387905	0.55818486	0.55726737	0.576149
0.0	0.5793392	0.55906683	0.5783029	0.5719333	0.5826378	0.56149113	0.5843781	0.56016254	0.55841815	0.5752332
0.0	0.5788114	0.5593312	0.5774028	0.571771	0.58102113	0.5619952	0.58241343	0.5600013	0.5592763	0.5758686
0.0	0.57958865	0.55876356	0.5784768	0.57214344	0.5854293	0.56193477	0.58278483	0.5611679	0.55935425	0.57609415
0.0	0.57968646	0.55919105	0.5773605	0.57255614	0.5818384	0.5613477	0.5838919	0.56169456	0.5584204	0.57586735
0.0	0.5790141	0.5589905	0.5788404	0.57137406	0.5804082	0.56437284	0.58496803	0.5599809	0.55911916	0.57562244
0.0	0.5777644	0.5599279	0.57827383	0.5721504	0.5845928	0.56225747	0.5841698	0.56226456	0.5590604	0.5753316
0.0	0.57887065	0.55841124	0.57970214	0.57252455	0.58269566	0.5630991	0.58325046	0.5597718	0.55918306	0.57509655
0.0	0.5796475	0.55780524	0.57763124	0.5728484	0.58419186	0.5630247	0.5815627	0.56209326	0.5572579	0.578164
0.0	0.58124596	0.56292665	0.5821366	0.57394534	0.58032024	0.5669211	0.58642614	0.5624124	0.5607452	0.5786366
0.0	0.5785303	0.5580598	0.5787292	0.5719809	0.5810697	0.56358236	0.5839609	0.5611054	0.5575891	0.57592523
0.0	0.57876736	0.55882174	0.5783376	0.5716776	0.5810668	0.563637	0.5844146	0.559819	0.5589672	0.5762073
0.0	0.036461588	0.019893792	0.08652702	0.03223999	0.08217218	0.06592003	0.035260618	0.06337884	0.027038295	0.018411921
[truncated: 18,828 more rows]
