# Supplementary material for: Teasing out missing reactions in genome-scale metabolic networks through hypergraph learning
Source: Nat Commun. 2023 Apr 25;14:2375. doi: 10.1038/s41467-023-38110-7 (PMC10130184; doi:10.1038/s41467-023-38110-7)
Supplement: Supplementary file 4 — Source Data [file 41467_2023_38110_MOESM4_ESM.zip › Source Data/Figure 2/j-m/iCN900_node2vec.csv]

	0	0.1	0.1.1	0.1.1.1	0.1.1.1.1	0.1.1.1.1.1	0.1.1.1.1.1.1	0.1.1.1.1.1.1.1	0.1.1.1.1.1.1.1.1	0
1.0	0.57678616	0.5660282	0.57569134	0.5626991	0.5699888	0.56073546	0.57010216	0.5711689	0.5780745	0.56907886
1.0	0.57515943	0.07332655	0.57693934	0.13089459	3.2616834e-05	0.5611305	0.5713039	0.57366943	0.58069324	0.5691283
1.0	0.57568216	0.5655684	0.5759474	0.5631564	0.5663323	0.025056522	0.5727633	0.57192355	0.57856554	0.5673373
1.0	0.5763346	0.56537765	0.5761178	0.56285214	0.5668647	0.56085986	0.57294255	0.57359016	0.57881224	0.56981236
1.0	0.5768811	0.5657395	0.5752962	0.56271404	0.5672714	0.560465	0.5683968	0.5723651	0.57837534	0.56836516
1.0	0.5767697	0.5662706	0.57598114	0.56411624	0.5658674	0.56077784	0.5727089	0.57316685	0.5776387	0.5683773
1.0	0.5768581	0.5664608	0.5739712	0.5617557	0.5677029	0.5619492	0.5701886	0.5738709	0.5765109	0.0807475
1.0	0.5768737	0.56549674	0.57580453	0.027380768	0.56898683	0.12667502	0.5733182	0.5720841	0.5790334	0.5696262
1.0	0.57631016	0.56624675	0.5765013	0.5626403	0.5678707	0.56115365	0.5709406	0.57331043	0.57999706	0.5687093
1.0	0.5749094	0.020704893	0.57551354	0.5636594	0.1828772	0.56176496	0.5729885	0.5735239	0.5784118	0.56957626
1.0	0.13530181	0.56615466	0.5768862	0.56385237	0.5676657	0.5610977	0.57112485	0.5725907	0.0057480307	0.5672719
1.0	0.5768822	0.5668475	0.57642823	0.56627625	0.5678818	0.5615372	0.5710295	0.57206273	0.57841885	0.56855315
1.0	0.5774247	0.56591576	0.12853305	0.56404924	0.56742597	0.5614137	0.57089895	0.5733052	0.5789313	0.5686718
1.0	0.57817733	0.5660929	0.577798	0.5608012	0.5685232	0.5616669	0.091012135	0.00082296133	0.57860565	0.5687617
1.0	0.57796615	0.5657303	0.57487464	0.5636736	0.568111	0.5609766	0.57094383	0.5738156	0.57876813	0.5700299
1.0	0.57497555	0.5652242	0.5761302	0.5638188	0.5681882	0.5613264	0.57170695	0.5731189	0.5783288	0.5694254
1.0	0.576229	0.56583506	0.57209325	0.5620244	0.56865907	0.560573	0.5716171	0.5721119	0.5791492	0.56943434
1.0	0.576703	0.089631714	0.12994963	0.5648159	0.56798416	0.5608826	0.57014716	0.573126	0.577445	0.567938
1.0	0.5749035	0.56632036	0.57692236	0.56315386	0.13182378	0.5613099	0.571528	0.5730861	0.5784307	0.1668044
1.0	0.57813245	0.5659622	0.57512236	0.56229293	0.0071563455	0.5614588	0.57098216	0.5719312	0.57766426	0.5679853
1.0	2.8187776e-05	0.56483597	0.5759556	0.5621907	0.04714911	0.56103486	0.5710318	0.5731798	0.579296	0.5678777
1.0	0.57595426	0.5657594	0.57568896	0.56243926	0.5679553	0.5614287	0.57034	0.5732032	0.578759	0.07278215
1.0	0.57738155	0.563859	0.57523996	0.0030463475	0.56766945	0.56136286	0.57101977	0.57151234	0.089837916	0.10514329
1.0	0.57769614	0.5657746	0.5760739	0.5641097	0.5681794	0.5605478	0.57170606	0.5720012	0.5783663	0.56933993
1.0	0.0010589916	0.56570756	0.124352254	0.5617495	0.5672797	0.56143314	0.57240194	0.572728	0.578958	0.5699757
1.0	0.57723266	0.5654157	0.5763446	0.56071204	0.5694891	0.5604409	0.56945205	0.57246035	0.5790824	0.57059175
1.0	0.57370204	0.56503814	0.5738776	0.56336653	0.56889385	0.5615972	0.20966777	0.5723521	0.5780787	0.57029015
1.0	0.57652503	0.5666503	0.5752581	0.56075734	0.56865597	0.5603275	0.5721455	0.13118643	0.5787716	0.5699214
1.0	0.57505405	0.5663473	0.57715	0.562303	0.5683174	0.561462	0.5712039	0.5739488	0.5775573	0.5688571
1.0	0.57804394	0.07971136	0.57432634	0.560881	0.5665373	0.56179243	0.57124156	0.5740136	0.58031285	0.56926084
1.0	0.57710785	0.56683207	0.57699305	0.56313944	0.5655107	0.5626508	0.08673381	0.5731954	0.5805551	0.5687078
1.0	0.04448785	0.56592065	0.5743205	0.56270856	0.56679827	0.5597693	0.5704721	0.0841977	0.5798388	0.5704047
1.0	0.57709074	0.5665116	0.12319891	0.561817	0.02917817	0.56198645	0.5718744	0.06771271	0.5783244	0.022752978
1.0	0.5775678	0.13315566	0.57634175	0.5629881	0.56696105	0.56174064	0.57039225	0.5725797	0.5786792	0.5692012
1.0	0.5772599	0.5665309	0.031630684	0.56269324	0.56984806	0.5592063	0.5734396	0.5726397	0.5782758	0.57103664
1.0	0.5778417	0.5651905	0.5758611	0.56377196	0.56675214	0.5615759	0.5700041	0.5729953	0.5787114	0.5689668
1.0	0.5775145	0.5651343	0.5739033	0.5614244	0.56873333	0.5613754	0.5725792	0.5699321	0.57929903	0.570408
1.0	0.5748145	0.5671067	0.5736758	0.5637041	0.56926787	0.56243956	0.56997204	0.57138485	0.5799573	0.56721556
1.0	0.57636833	0.22259846	0.5764124	0.5620423	0.56933576	0.5598148	0.5708413	0.5725612	0.0011861032	0.56696945
1.0	0.5767486	0.56572944	0.5763024	0.563044	0.56833726	0.12753159	0.5717001	0.57235336	0.57752585	0.56920856
1.0	0.57689166	0.5660624	0.57283384	0.56314003	0.56609887	0.5602885	0.57068807	0.57315063	0.08082535	0.12431525
1.0	0.5772416	0.1487913	0.5764456	0.56383675	0.56770885	0.5613912	0.5715389	0.57297426	0.57790554	0.56775576
1.0	0.57669306	0.5652009	0.5761781	0.56481785	0.5693307	0.5615751	0.56981874	0.5731693	0.5792523	0.56852627
1.0	0.57678956	0.5664076	0.5770834	0.5627081	0.56819206	0.56168956	0.5719589	0.57205373	0.5787448	0.15523036
1.0	0.5775844	0.5641333	0.57443583	0.56534404	0.56726015	0.21681413	0.57089084	0.57141536	0.5784156	0.5694347
1.0	0.08042926	0.5653876	0.5755154	0.56372756	0.56781214	0.56166106	0.57137877	0.57234627	0.5776289	0.5693178
1.0	0.13920239	0.2200139	0.5757598	0.56400955	0.5667271	0.55979186	0.5714151	0.57199985	0.5783329	0.56885505
1.0	0.57798254	0.5659078	0.57697433	0.562038	0.5683079	0.5608993	0.572398	0.57269484	0.14337902	0.5695676
1.0	0.57492095	0.08761704	0.5752408	0.028663645	0.5695055	0.56163883	0.57096595	0.57307714	0.5800625	0.5691044
1.0	0.57733285	0.5655347	0.5731391	0.56509733	0.5686077	0.5607069	0.14267379	0.57295597	0.57859623	0.56966096
1.0	0.57765263	0.5664316	0.5748432	0.5628131	0.56779355	2.0514926e-05	0.5716529	0.5731101	0.5804587	0.5700822
1.0	0.5777282	0.56601477	0.025898805	0.5629515	0.5673596	0.5615359	0.07871752	0.57320064	0.57803565	0.56961817
1.0	3.4255292e-05	0.56332296	0.57387304	0.56400865	0.56843686	0.5622218	0.57109547	0.5722812	0.5774034	0.56822
1.0	0.5775137	0.5666387	0.5755729	0.562925	0.56988925	0.56155634	0.57269615	0.57356143	0.57727826	0.5691055
1.0	0.57623476	0.56539613	0.079941094	0.56234926	0.5685782	0.5604073	0.57218266	0.5724011	0.092426576	0.5699889
1.0	0.5757689	0.56507766	0.07989639	0.56385595	0.56897134	0.06947122	0.5711625	0.5725374	0.57694924	0.56872165
1.0	0.576878	0.5659641	0.5757392	0.5637462	0.5672342	0.5610802	0.57146937	0.5745889	0.57893264	0.56813955
1.0	0.5773043	0.5654384	0.57669604	0.5619255	0.56745553	0.5603683	0.5713155	0.5743417	0.5772583	0.56756586
1.0	0.57798034	0.005376833	0.576779	0.5621665	0.56810147	0.559613	0.57254285	0.57145256	0.57997316	0.07870562
1.0	0.57707155	0.56651545	0.10886883	0.56218535	0.5685212	0.1805581	0.5715361	0.5734826	0.5779933	0.02793975
1.0	0.57704324	0.5662413	0.57562286	0.56232977	0.56695867	0.5603907	0.14083646	0.57247597	0.57889724	0.5691802
1.0	0.5770329	0.18957834	0.57414657	0.56284195	0.56941074	0.5618076	0.57182306	0.13450056	0.577907	0.5686228
1.0	0.032389704	0.56551373	0.5742888	0.5625476	0.5693317	0.033274706	0.5717794	0.5735946	0.57935715	0.56854427
1.0	0.5768963	0.5664694	0.5758537	0.56312376	0.5673161	0.5625119	0.56999034	0.57404745	0.5780428	0.568999
1.0	0.5764135	0.56609	0.574291	0.5620698	0.567169	0.56228894	0.57057196	0.5731598	0.581194	0.5699483
1.0	0.5775625	0.5658004	0.5752861	0.56398445	0.5680133	0.55942804	0.5696806	0.57346517	0.5776662	0.5689797
1.0	0.5770437	0.5662784	0.57478994	0.56234217	0.5681032	0.56232107	0.57171625	0.5729501	0.57830924	0.568269
1.0	0.13548848	0.5653267	0.5770341	0.06737497	0.567656	0.08138789	0.57207686	0.5717068	0.12389726	0.56990033
1.0	0.577758	0.56533784	0.57588446	0.56249356	0.5681339	0.5615082	0.5725895	0.57369864	0.57862455	0.5677065
1.0	0.5765656	0.56568944	0.576506	0.5644303	0.56827706	0.5607643	0.5710546	0.03473501	0.5785116	0.5689618
1.0	0.5770663	0.0010923742	0.5758832	0.5630697	0.5675345	0.56164795	0.5713333	0.14923707	0.57773167	0.5696826
1.0	0.5777078	0.56506974	0.5754823	0.5633409	0.03572704	0.5614519	0.57101077	0.5724552	0.5788081	0.5701993
1.0	0.57636917	0.565757	0.03433895	0.5635342	0.07103796	0.5607838	0.5721789	0.5721845	0.57814014	0.080913
1.0	0.57593036	0.13330516	0.57587004	0.56275684	0.5687308	0.5615206	0.57172847	0.5740575	0.5786354	0.569015
1.0	0.57646656	0.56410027	0.57534283	0.004417957	0.568995	0.5608525	0.57130855	0.57307416	0.57932794	0.5693571
1.0	0.5772353	0.5653459	0.5759654	0.56437576	0.5697368	0.56192434	0.5710496	0.57413536	0.5791476	0.5703015
1.0	0.5752681	0.5656704	0.5738502	0.5623923	0.567599	0.5609713	0.5734822	0.57261723	0.57713103	0.07396839
1.0	0.5760979	0.5658298	0.5747825	0.5648112	0.56791157	0.56265175	0.5707599	0.57444775	0.57891333	0.57064307
1.0	0.5760802	0.5653431	0.5766943	0.1713611	0.56833273	0.21702701	0.57312727	0.57321215	0.5765246	0.5675934
1.0	0.57646376	0.5682081	0.081503905	0.5627437	0.57072794	0.5613363	0.2105817	0.57190365	0.58026874	0.56953186
1.0	0.57720095	0.56573075	0.5764893	0.56014836	0.56660134	0.55850387	0.5693664	0.5730831	0.5767406	0.5688737
1.0	0.57778287	0.56624913	0.5757306	0.5631655	0.56653297	0.5600866	0.571304	0.57290256	0.5781341	0.5700613
1.0	0.57700276	0.5662795	0.085628346	0.5635185	0.5680117	0.5609038	0.57270515	0.17172396	0.5766249	0.5688144
1.0	0.57691085	0.56720805	0.57591075	0.5624517	0.56948864	0.56080437	0.5710125	0.573087	0.5784769	0.56794024
1.0	0.5782142	0.56585205	0.5749941	0.5633137	0.5684376	0.5604835	0.030446514	0.5731485	0.5798287	0.56851125
1.0	0.57843375	0.5662639	0.5750656	0.5628607	0.56697345	0.5604706	0.57160044	0.57309633	0.5784299	0.56790847
1.0	0.57633865	0.12504295	0.57609606	0.56445986	0.5658571	0.56075436	0.56951433	0.5735907	0.57788444	0.5705108
1.0	0.5755653	0.565886	0.080071166	0.5642603	0.5684846	0.5594884	0.569609	0.5725405	0.57767504	0.56861925
1.0	0.5766939	0.56709266	0.5753801	0.5639365	0.5687839	0.5614014	0.5691464	0.5728475	0.5791612	0.5696013
1.0	0.19056721	0.5657521	0.5739923	0.032473247	0.56596494	0.56154007	0.57068574	0.5740527	0.5795077	0.56872654
1.0	0.57697845	0.5660769	0.57481474	0.56483024	0.5682117	0.5611455	0.5711661	0.5724267	0.57834363	0.56981355
1.0	0.57765687	0.5649213	0.039390758	0.035943933	0.56934744	0.55912924	0.57290494	0.57132983	0.580342	0.57033706
1.0	0.08059538	0.5667139	0.5756778	0.56250805	0.56807834	0.5606163	0.57142526	0.57336074	0.57781386	0.568537
1.0	0.57419527	0.5669073	0.5753003	0.56372947	0.5684579	0.56135887	0.5712015	0.57156026	0.5769149	0.56921405
1.0	0.57527196	0.56577575	0.5759717	0.563621	0.5650035	0.56171626	0.5719926	0.57301044	0.5771204	0.56921107
1.0	0.5752083	0.56339866	0.117952116	0.070201494	0.568468	0.12140377	0.15704945	0.57260436	0.58004224	0.5704919
1.0	0.5771853	0.5661272	0.5761925	0.56214136	0.56748575	0.56184685	0.13614571	0.5714084	0.57900685	0.5694658
1.0	0.1349563	0.5672547	0.5739494	0.56316084	0.56997645	0.55957013	0.57094926	0.573123	0.5779732	0.57005167
1.0	0.0863181	0.5673821	0.5763792	0.56276745	0.15890224	0.56161094	0.1158087	0.57262695	0.5781272	0.56792027
1.0	0.5752441	0.5643053	0.57339287	0.11937417	0.5689937	0.5615881	0.57148874	0.5754002	0.57905644	0.5694577
1.0	0.5773735	0.56670034	0.5758616	0.5619449	0.5686416	0.5606123	0.5714117	0.570611	0.57880765	0.56946546
1.0	0.57936484	0.5667267	0.5753628	0.5636285	0.56804556	0.5614416	0.56980205	0.5711845	0.5795816	0.56952834
1.0	0.5772915	0.565441	0.57450783	0.5641048	0.569893	0.56146467	0.57104194	0.5720519	0.5792659	0.56920224
1.0	0.5772086	0.5672833	0.57479453	0.56453836	0.568775	0.56178564	0.572038	0.57248604	0.5775934	0.5675439
1.0	0.5772241	0.5659656	0.5765044	0.563554	0.56748354	0.56152004	0.57237375	0.017662838	0.57820535	0.5720548
1.0	0.57438314	0.56649673	0.5763983	0.56285256	0.56928277	0.09064155	0.006616032	0.57348615	0.5787187	0.56914896
1.0	0.57767326	0.56531787	0.5779231	0.5635588	0.56677294	0.56131274	0.5678044	0.57404923	0.5795324	0.5700146
1.0	0.5766652	0.56444246	0.57633984	0.5624973	0.56837	0.561312	0.5708279	0.5722441	4.2871292e-05	0.5711247
1.0	0.57780606	0.5651366	0.5737757	0.5623661	0.5684377	0.56143	0.5719028	0.11531278	0.57721925	0.5699344
0.0	0.0056052823	0.005388596	0.0050755925	0.0045798863	0.0051639527	0.0055988193	0.00554969	0.0042944183	0.006222454	0.0042523127
0.0	0.0056431177	0.0053860005	0.005093812	0.0045854724	0.005172033	0.0056540556	0.005539426	0.0043024714	0.006207834	0.004290833
0.0	0.005397016	0.0049193026	0.004280866	0.004808548	0.0061746337	0.0047117257	0.0065324656	0.0049894066	0.0069689318	0.00371848
0.0	0.005393825	0.0049198256	0.004276442	0.0047981422	0.00616127	0.0046943133	0.0065060416	0.004995385	0.00696099	0.003714564
0.0	0.005671274	0.004510512	0.0041426755	0.0045521706	0.006320318	0.0052461727	0.005499303	0.0046389764	0.00744752	0.0034313353
0.0	0.005687816	0.004541046	0.0041622915	0.0045623076	0.006325867	0.0052734916	0.0055062547	0.0046433597	0.007487583	0.0034573264
0.0	0.034861535	0.031910047	0.028876895	0.028455278	0.036434125	0.030390304	0.029696481	0.03065752	0.03430161	0.028559448
0.0	0.006056968	0.0056300703	0.0055575725	0.0046775583	0.006380441	0.0058203954	0.0050027594	0.005668104	0.0062600435	0.0046240105
0.0	0.0060696695	0.0056563267	0.0055825426	0.004713602	0.0063621625	0.0058327783	0.0049692336	0.0056935493	0.0063182795	0.0046499185
0.0	0.0060644997	0.0056631565	0.005579936	0.0047094855	0.0063975924	0.005856417	0.005019602	0.005712241	0.006278444	0.0046588234
0.0	0.00077228656	0.00070240896	0.0006542441	0.00067009375	0.00084349624	0.0009824777	0.0008534127	0.0006596058	0.0011744637	0.0005796501
0.0	0.1549285	0.12674801	0.14088236	0.12144312	0.56821823	0.56149083	0.18258496	0.1317115	0.17873804	0.56963044
0.0	0.015481546	0.015217792	0.015679514	0.012591871	0.015698425	0.014929158	0.0144030135	0.014811547	0.018018601	0.0124374535
0.0	0.029647201	0.029930646	0.028040966	0.030081252	0.02986489	0.027720997	0.028044838	0.029719898	0.03897481	0.026115458
0.0	0.015651317	0.013629986	0.012688488	0.01187377	0.014649227	0.012713685	0.012110878	0.013231031	0.017204406	0.012659989
0.0	0.014713633	0.014705112	0.0133973295	0.0136865545	0.017095258	0.015168748	0.01707412	0.013889135	0.019488463	0.01260052
0.0	0.03169477	0.031605367	0.028467998	0.02604997	0.006548686	0.029765273	0.03163269	0.022979012	0.037950724	0.028809337
0.0	0.05344279	0.049180333	0.045562048	0.044604488	0.049685825	0.04589105	0.0495838	0.047343254	0.059845235	0.042273354
0.0	0.0055569746	0.0045912717	0.004189455	0.003671766	0.0036368766	0.0040369635	0.0043694563	0.0045159343	0.005414624	0.0033169028
0.0	0.0055371807	0.004580345	0.004184457	0.0036629604	0.003618954	0.0040408974	0.004347056	0.004503189	0.0054086903	0.0033164409
0.0	0.054316178	0.05234329	0.047101177	0.04829734	0.04930968	0.049072858	0.04701401	0.051427174	0.056736644	0.043041307
0.0	0.006136548	0.0059139216	0.0040601585	0.004651422	0.0035637245	0.004955631	0.0047819847	0.0059034633	0.0056764795	0.0041871243
0.0	0.00616521	0.0059011723	0.0040538777	0.004662015	0.0035739376	0.004975287	0.0047684107	0.005908178	0.005658819	0.0041984464
0.0	0.014933219	0.014257225	0.013697239	0.01208652	0.01726782	0.015002997	0.014973929	0.014500922	0.018301358	0.011010138
0.0	0.031819932	0.03171041	0.028738152	0.029128639	0.03233418	0.024272922	0.029463738	0.030107236	0.0383579	0.026787538
0.0	0.0007089123	0.00076747703	0.00064113556	0.0005710756	0.0010660687	0.0007659851	0.0007800474	0.0007311831	0.00096359785	0.00044895455
0.0	0.014398067	0.015348225	0.013063855	0.013449345	0.017695531	0.0138937915	0.014472806	0.012853919	0.018412286	0.0111435205
0.0	1.8069355e-05	1.5949832e-05	1.50687865e-05	1.1446935e-05	3.088756e-05	1.7105094e-05	1.3209577e-05	1.655493e-05	2.7251906e-05	1.0761081e-05
0.0	2.2070035e-05	1.5790676e-05	1.51360455e-05	1.3264389e-05	2.1527176e-05	1.6117878e-05	2.4097186e-05	1.3387584e-05	2.2391087e-05	1.0702428e-05
0.0	1.5054051e-05	1.55408e-05	1.3532272e-05	1.2693227e-05	2.1495645e-05	1.4337367e-05	1.6099842e-05	1.8607047e-05	2.2990607e-05	9.48275e-06
0.0	2.459043e-05	1.8838571e-05	1.5025107e-05	1.1604519e-05	2.3138417e-05	1.7813598e-05	1.3490138e-05	1.2613909e-05	2.7510363e-05	1.4946589e-05
0.0	1.65307e-05	2.035542e-05	1.8699478e-05	9.724201e-06	1.9344378e-05	1.6196676e-05	1.2829787e-05	1.689112e-05	2.7573164e-05	9.276097e-06
0.0	1.5570988e-05	2.9208657e-05	1.44314445e-05	1.9812818e-05	2.1666197e-05	1.9079089e-05	1.6629363e-05	1.34995835e-05	3.1468582e-05	1.2226618e-05
0.0	1.41127075e-05	2.0842315e-05	1.584202e-05	1.3321345e-05	1.8061774e-05	1.4896017e-05	1.8213224e-05	1.4349993e-05	2.1337502e-05	9.791556e-06
0.0	0.0020675263	0.0052059195	0.0011335101	0.009119296	0.0030901239	0.048942003	0.00926818	0.0017028125	0.061701354	0.00068836135
0.0	1.5919424e-05	8.336684e-05	5.537146e-06	0.00022481257	3.312812e-05	0.0045894654	0.0002267096	1.1474587e-05	0.0066727893	2.3755952e-06
0.0	1.578753e-05	8.3215455e-05	5.540458e-06	0.00022424804	3.304977e-05	0.0045695114	0.00022568366	1.1443268e-05	0.006655945	2.3676948e-06
0.0	0.0029527547	0.0535025	0.010335743	0.048444882	0.00210867	0.051128894	0.0015973998	0.009001306	0.058464896	0.0011297464
0.0	0.05999066	0.20701277	0.049158912	0.20424807	0.041570283	0.20378031	0.04311077	0.044949215	0.23166266	0.049720857
0.0	0.051388357	0.051155828	0.04604314	0.052393083	0.054402728	0.050663654	0.055267055	0.04959798	0.05614849	0.04225491
0.0	1.6907188e-05	1.8755522e-05	1.1409966e-05	2.0814945e-05	2.2871513e-05	1.8874483e-05	2.3522967e-05	1.5530562e-05	2.320898e-05	8.963582e-06
0.0	0.57614064	0.565783	0.57536477	0.5619312	0.5669725	0.5606839	0.57082134	0.57184654	0.5770605	0.5688842
0.0	4.0709172e-05	0.005326804	0.004142082	0.0037216237	2.4123996e-05	0.005514007	1.065991e-05	0.005414501	0.0053574056	2.8106685e-06
0.0	1.7760799e-07	2.4030498e-05	1.2756986e-05	1.2342563e-05	5.817078e-10	2.3785651e-05	3.3791896e-08	1.786213e-05	2.024733e-05	3.2203407e-11
0.0	0.014524573	0.05470425	0.047464017	0.045456063	0.0027922688	0.05393788	0.0089343395	0.051516086	0.054116793	0.001226024
0.0	0.00096453476	0.000990297	0.0007337176	0.000660074	4.811943e-07	0.0008364198	0.0005286003	0.00076078484	0.001131502	0.000732019
0.0	0.00092575926	0.00071814406	0.0005174981	0.0007874127	2.6824788e-05	0.0009745558	0.0007954619	0.00050302886	0.001004049	0.0006888089
0.0	0.016352572	0.01433579	0.012089168	0.013481416	0.0002939014	0.015861968	0.014943308	0.0076645184	0.01829359	0.013446227
0.0	0.0145113915	0.015774852	0.014160918	0.014984841	0.001181695	0.014510316	0.015401945	0.014286795	0.019255621	0.013714475
0.0	0.013037806	0.014688871	0.014470419	0.011392827	0.017554147	0.015370572	0.0126255555	0.013243431	0.018270807	0.013558335
0.0	0.01764905	0.018374773	0.015675798	0.0123297	0.013758597	0.015037932	0.012684779	0.014998516	0.020356962	0.013040752
0.0	0.0145224845	0.015236154	0.013439712	0.01342175	0.016027823	0.014921819	0.014204526	0.012342144	0.01598962	0.011765928
0.0	0.015460903	0.015662627	0.014313236	0.012598739	0.016902952	0.013550474	0.015970396	0.013911403	0.018934634	0.012696776
0.0	0.016889764	0.017161742	0.014205161	0.01368104	0.018553037	0.015711501	0.016707523	0.0146055175	0.016159156	0.011720102
0.0	0.01837891	0.016476603	0.014775985	0.0126059195	0.018871766	0.015477773	0.012486272	0.013457812	0.018068964	0.013274068
0.0	0.015763449	0.015837332	0.0133874575	0.0123238135	0.019062947	0.01527282	0.014194088	0.014853061	0.01586082	0.011682643
0.0	0.015569061	0.015311286	0.012043262	0.013604266	0.014443534	0.015480549	0.015164575	0.014440916	0.0156301	0.007523274
0.0	0.016184488	0.01301644	0.013455813	0.0115944	0.013634673	0.01289171	0.014910033	0.014900777	0.019928342	0.012541967
0.0	0.031793445	0.034803644	0.032640986	0.035336584	0.03654117	0.029095348	0.028943295	0.027738873	0.032470778	0.027293276
0.0	0.016730664	0.015156829	0.01332306	0.014951475	0.015914366	0.0161711	0.014048666	0.01535265	0.016477639	0.013918764
0.0	0.03579009	0.031649545	0.026996436	0.0263753	0.03590766	0.03291657	0.02956803	0.025015423	0.033045083	0.027062498
0.0	2.6034431e-05	2.5911995e-05	1.2185085e-05	1.0334376e-05	3.0225667e-05	1.9851514e-05	1.6073318e-05	1.176938e-05	3.1090498e-05	1.0716236e-05
0.0	2.6177808e-05	3.9738243e-05	1.9740979e-05	1.5373242e-05	2.5961366e-05	1.7161186e-05	1.0322842e-05	1.7457134e-05	3.7414113e-05	1.2506335e-05
0.0	2.8146891e-05	3.18853e-05	1.8990686e-05	1.7912402e-05	2.6098789e-05	2.1207548e-05	1.0353721e-05	1.4153966e-05	2.6008896e-05	1.4618414e-05
0.0	2.6155372e-05	2.1995906e-05	1.9557921e-05	2.0053742e-05	3.320514e-05	2.2377466e-05	2.2555358e-05	2.492296e-05	3.1650485e-05	1.257882e-05
0.0	2.8613096e-05	1.5266474e-05	1.29072e-05	2.058379e-05	2.0902311e-05	1.832415e-05	1.7227481e-05	2.087868e-05	2.4722103e-05	9.379767e-06
0.0	3.1882537e-05	1.3301238e-05	1.1137604e-05	1.6376705e-05	1.8596687e-05	1.585207e-05	2.1284359e-05	1.763127e-05	2.9971703e-05	1.5188406e-05
0.0	0.018407699	0.016433256	0.014202124	0.016022665	0.0003164683	0.014947921	0.012988517	0.009841619	0.018318329	0.015183265
0.0	1.889114e-05	1.9204608e-05	1.904931e-05	1.40819475e-05	2.3541908e-05	1.6498821e-05	2.1577018e-05	1.32429395e-05	2.2583512e-05	1.0656587e-05
0.0	0.57676756	0.5656916	0.57490975	0.5630917	0.56757015	0.56032646	0.5705866	0.5735411	0.5775923	0.5693161
0.0	0.5758504	0.5650722	0.57451814	0.5619746	0.56756675	0.55942434	0.5698108	0.5726403	0.5770367	0.5682269
0.0	0.058381844	0.05121305	0.046345506	0.042047434	0.05807919	0.054144617	0.053093053	0.047178328	0.05864506	0.049959835
0.0	2.7118213e-05	1.883304e-05	1.168735e-05	9.279088e-06	2.9148332e-05	2.4124709e-05	2.0276835e-05	1.29210675e-05	2.7277596e-05	1.6571421e-05
0.0	0.040096443	0.031030163	0.03007287	0.03345144	0.03388608	0.03230484	0.03244172	0.030603537	0.03832525	0.03133122
0.0	0.030132093	0.028857194	0.033688184	0.028555201	0.032980554	0.03472743	0.029719403	0.029298916	0.038564008	0.021234281
0.0	0.17461094	0.16942783	0.16648093	0.17192782	0.17565735	0.17150408	0.16518173	0.18302952	0.17669079	0.16369171
0.0	0.057911675	0.047970884	0.050712824	0.053546514	0.057413813	0.056523822	0.05202351	0.051439703	0.055575803	0.046316255
0.0	2.3107083e-05	2.1927483e-05	1.7874723e-05	1.7725342e-05	2.1672686e-05	2.1675063e-05	1.7543165e-05	2.4999228e-05	3.0327823e-05	1.138703e-05
0.0	3.2154505e-05	1.7150927e-05	2.1290061e-05	1.8113022e-05	2.5113397e-05	2.683863e-05	2.3635714e-05	1.5502994e-05	3.3697128e-05	1.0326377e-05
0.0	0.57690156	0.56585616	0.57538533	0.56272024	0.56810546	0.5610024	0.57098573	0.57352453	0.5774466	0.5693365
0.0	0.006440854	0.0068101953	0.00498506	0.0050876006	0.006304571	0.0051695434	0.0024526536	0.0045068865	0.0073182913	0.0045317844
0.0	2.5526071e-05	2.5202744e-05	1.7719343e-05	1.651932e-05	2.7421675e-05	2.8843884e-05	7.5719463e-06	1.4242981e-05	2.8157308e-05	1.2500205e-05
0.0	0.05743873	0.05541222	0.051893376	0.049209494	0.05713208	0.05681919	0.040597875	0.048445243	0.059147727	0.046272125
0.0	0.09147126	0.07513093	0.07413892	0.079192586	0.080546215	0.076860294	0.07807427	0.074872814	0.088371485	0.07586201
0.0	0.016277155	0.015938684	0.016137065	0.012130222	0.01773129	0.014184676	0.015318089	0.015417093	0.018302925	0.0116148
0.0	0.006200026	0.005552607	0.005817284	0.0041946843	0.0049927174	0.0045283157	0.0052274056	0.0050767027	0.0067902855	0.004172049
0.0	0.006236819	0.0045914026	0.0038072513	0.003075899	0.006747648	0.0046151965	0.004541362	0.0042298	0.005617287	0.0041694227
0.0	0.0008947465	0.0007914255	0.0008279414	0.00083533855	0.0009530931	0.0007313023	0.0005852621	0.000793551	0.0010999899	0.000564559
0.0	0.015926901	0.015434751	0.013639407	0.015928613	0.015693078	0.0126515115	0.012558418	0.015243396	0.019684313	0.012774513
0.0	0.03445669	0.03194051	0.02853249	0.031171849	0.03524863	0.03025996	0.02763915	0.033995785	0.040356036	0.030627297
0.0	0.018029215	0.014360822	0.015952025	0.014303109	0.017147336	0.013685865	0.014190459	0.016950449	0.02105995	0.013996025
0.0	0.13672909	0.12657724	0.12002109	0.1239289	0.12540248	0.11621563	0.12931892	0.13421328	0.13404998	0.11590126
0.0	0.13709229	0.12671493	0.12043419	0.123975545	0.12577423	0.11660257	0.13009457	0.1345794	0.13432078	0.116263725
0.0	0.13768977	0.12707667	0.12076046	0.124259315	0.1260747	0.11650343	0.13055596	0.13510333	0.13485576	0.116459884
0.0	2.8795157e-05	1.947402e-05	1.4644074e-05	1.0327746e-05	2.9603949e-05	2.027581e-05	1.3854841e-05	1.6892345e-05	3.5759054e-05	1.2229219e-05
0.0	3.5206795e-05	1.899998e-05	1.1838882e-05	1.6060509e-05	2.8283957e-05	1.9467336e-05	1.7374206e-05	2.3398346e-05	2.9402107e-05	1.274208e-05
0.0	2.6309877e-05	2.2689657e-05	1.7569704e-05	1.7873104e-05	2.2896349e-05	2.5576875e-05	1.4448685e-05	1.3478899e-05	3.091423e-05	1.2955332e-05
0.0	0.00085440214	0.0006546417	0.0006474288	0.0006048745	0.0011536953	0.00095582026	0.00045869444	0.000847653	0.000990256	0.000664358
0.0	0.0008531461	0.00085829804	0.00076804485	0.0007477208	0.0011493252	0.00086288893	0.0005562209	0.0008858323	0.0009957298	0.0007278249
0.0	0.05632539	0.0519756	0.050877735	0.05100405	0.054593258	0.053952478	0.04220708	0.048820864	0.05760388	0.04444508
0.0	1.9933943e-05	2.0056534e-05	1.5883228e-05	1.6567139e-05	2.356473e-05	1.757624e-05	8.325864e-06	1.5770962e-05	2.1783128e-05	1.1906579e-05
0.0	0.57645833	0.5656842	0.57547915	0.5623541	0.5670707	0.5603848	0.57133114	0.5722984	0.5778091	0.56903386
0.0	0.5766638	0.5658485	0.5757816	0.56229573	0.5674167	0.56070614	0.57120687	0.57232404	0.57801896	0.56906044
0.0	0.00601699	0.0061954088	0.0045951917	0.004746229	0.005949498	0.0057397326	0.004316905	0.007457812	0.0056087277	0.004109049
0.0	0.00086930115	0.0009397648	0.000855592	0.00056402036	0.0009427377	0.0007916617	0.00081534544	0.00069796556	0.0010389853	0.0005975799
0.0	0.00083749805	0.0009137971	0.00070549065	0.00070038164	0.0008051524	0.0007949663	0.0010737604	0.000823414	0.0010060617	0.0005979135
0.0	0.016240494	0.013730615	0.015803974	0.0114548905	0.015901078	0.011649672	0.01444845	0.013661744	0.018297572	0.012052718
0.0	0.015303739	0.018266415	0.015949195	0.017396934	0.01529058	0.013673816	0.015901422	0.013277424	0.016633485	0.01264299
0.0	2.5034347e-05	2.7137592e-05	1.7964201e-05	2.417397e-05	2.7813623e-05	2.5999969e-05	1.6044021e-05	2.4304158e-05	2.1921962e-05	1.3263035e-05
0.0	0.032879386	0.034558762	0.031307578	0.029557085	0.03688037	0.030554876	0.032522064	0.027137458	0.040172372	0.02647005
0.0	0.036721043	0.033914678	0.031258404	0.023225639	0.03384365	0.03236604	0.030374473	0.026167087	0.04138762	0.02430271
0.0	0.01720976	0.016613195	0.015051831	0.013071677	0.018905912	0.01558669	0.014461955	0.014963249	0.01879561	0.0114002675
0.0	0.018205233	0.015289201	0.014508862	0.011791265	0.0155724315	0.01663989	0.016507184	0.014147731	0.018110551	0.011243814
0.0	0.5777417	0.5662884	0.575538	0.56322545	0.56797475	0.5611634	0.57130474	0.57415986	0.57830405	0.56971645
0.0	0.57750756	0.56620544	0.5757289	0.5629421	0.5674709	0.5607465	0.57103497	0.57392114	0.57823926	0.569359
0.0	0.005968677	0.006250855	0.005171716	0.0052422597	0.00587074	0.0046498394	0.005095475	0.0044811955	0.0061114198	0.0053273444
0.0	3.116379e-05	2.8538561e-05	2.258993e-05	1.8253582e-05	2.4113831e-05	1.6174603e-05	1.5481512e-05	2.0144846e-05	3.4156812e-05	2.5540072e-05
0.0	0.06060468	0.057300825	0.055415314	0.05056136	0.055185422	0.048583873	0.04934798	0.05322121	0.06229472	0.05616323
0.0	0.57661116	0.5660313	0.57603157	0.56271005	0.5679008	0.5605827	0.57123345	0.57348806	0.57840157	0.56912506
0.0	0.0055698454	0.005839471	0.0040448564	0.0053328904	0.0054784953	0.0054235444	0.0051235883	0.0045987265	0.0059459205	0.0054704105
0.0	0.05665965	0.05193899	0.05156754	0.054696422	0.053355053	0.05590445	0.05416308	0.05143374	0.05843183	0.056123357
0.0	2.426444e-05	1.983713e-05	1.7312133e-05	2.4404562e-05	2.1284095e-05	2.7158796e-05	2.182969e-05	1.7757016e-05	2.6910724e-05	2.5472891e-05
0.0	0.5759283	0.5654949	0.5754493	0.56187624	0.5684012	0.5600979	0.5707277	0.57282615	0.5779111	0.5683934
0.0	0.061329056	0.054731775	0.04690546	0.04965177	0.05240871	0.05392934	0.0543853	0.0538074	0.059218228	0.048904542
0.0	0.57666737	0.5657732	0.57557625	0.56243676	0.5676017	0.56058544	0.5707159	0.57328564	0.57738173	0.5689789
0.0	0.005567155	0.007112176	0.00415789	0.004204102	0.0064703007	0.00432794	0.0048979353	0.0047532395	0.007854112	0.003408184
0.0	2.036132e-05	3.6864163e-05	1.0255783e-05	1.493307e-05	2.6412064e-05	2.5354811e-05	2.8111375e-05	2.0118141e-05	4.356358e-05	1.2063184e-05
0.0	0.05404014	0.061382018	0.044723146	0.047877364	0.056557436	0.05487694	0.05798641	0.053202115	0.06648046	0.045825467
0.0	0.05756533	0.053824987	0.056743294	0.052555785	0.05850726	0.05348515	0.048841704	0.055572722	0.056798153	0.044446733
0.0	2.5735644e-05	2.2631892e-05	2.4663139e-05	2.1054737e-05	2.9954785e-05	2.3055554e-05	1.4904884e-05	2.3640763e-05	2.4220768e-05	1.07853075e-05
0.0	0.1261952	0.13083363	0.12483048	0.11271562	0.12140838	0.13709934	0.11854798	0.12092072	0.12968414	0.10748493
0.0	0.0053107943	0.005840988	0.0042637335	0.0037830793	0.005185153	0.006275009	0.0052664545	0.00496797	0.0060622985	0.0036649636
0.0	0.00078582735	0.00088944327	0.0007791919	0.00086041517	0.0008315796	0.0007759783	0.00081051094	0.0007367609	0.0011196678	0.00065170287
0.0	0.016132114	0.016459197	0.012560661	0.015155704	0.016251193	0.015540737	0.013717461	0.015767718	0.019045282	0.01448525
0.0	0.033210088	0.031114291	0.028011417	0.033191282	0.031804796	0.032457273	0.03188255	0.033313803	0.03626585	0.026986184
0.0	0.01470986	0.015079532	0.01563666	0.016196078	0.01575308	0.015322124	0.015961107	0.016012685	0.017877951	0.012475968
0.0	0.080423534	0.07845032	0.06734934	0.075995296	0.075601436	0.07643605	0.07204166	0.083587036	0.09065735	0.061941605
0.0	0.0008444814	0.0007776598	0.0005729159	0.0007965216	0.0006996245	0.00078570633	0.00050310773	0.00066042604	0.0011909918	0.00057480345
0.0	0.0007833794	0.0010830006	0.00080206525	0.0006304838	0.001282896	0.0008272357	0.0006898357	0.00078056677	0.0010826885	0.00063233
0.0	0.014981414	0.016236335	0.014179556	0.014414309	0.0143481	0.01569505	0.014180897	0.011901271	0.02058527	0.014055828
0.0	0.016048366	0.019055836	0.015813952	0.012867659	0.020068033	0.014498455	0.013779219	0.014274881	0.02041099	0.012447092
0.0	0.016534781	0.016634045	0.0122647695	0.014209976	0.01744442	0.012345254	0.014346791	0.013600324	0.018474337	0.012103881
0.0	0.013603702	0.016880084	0.015167516	0.011494737	0.017504776	0.015429513	0.014592463	0.014774458	0.020782387	0.013548327
0.0	0.05865559	0.05400571	0.043789946	0.048855595	0.060037028	0.050038636	0.05407346	0.049976192	0.05754825	0.05011041
0.0	0.05655063	0.052601866	0.047225676	0.04961817	0.058300942	0.05018633	0.05047439	0.050918937	0.05549803	0.04838355
0.0	0.00082553044	0.0011307084	0.0006781976	0.00064119726	0.0009947835	0.00078720634	0.00081709074	0.0007974063	0.00097457576	0.000687044
0.0	0.016800158	0.0159853	0.013653651	0.014688562	0.016095012	0.015156836	0.014549273	0.015909288	0.01792609	0.012443441
0.0	0.013419754	0.017470978	0.015359153	0.013420335	0.019572752	0.01295403	0.01530992	0.014931254	0.015905242	0.015100963
0.0	0.059231795	0.05514301	0.04972478	0.049160846	0.054704953	0.053467706	0.050354	0.049517356	0.05761831	0.04342688
0.0	0.22311059	0.20905484	0.22148247	0.2024594	0.21964464	0.21823442	0.22264291	0.20138532	0.22641669	0.19693093
0.0	2.3670495e-05	1.7261375e-05	1.50191745e-05	1.1345774e-05	1.8046449e-05	2.0045749e-05	1.914118e-05	2.5957133e-05	2.8759863e-05	1.2855764e-05
0.0	2.4234261e-05	1.7420147e-05	1.6320377e-05	9.7876255e-06	2.747874e-05	1.3509436e-05	1.4930377e-05	2.5409661e-05	2.3207853e-05	1.860726e-05
0.0	0.0062724105	0.004739722	0.00475236	0.0035238755	0.007490688	0.0038853716	0.0046455706	0.004779394	0.0043270662	0.004681129
0.0	0.079184555	0.08234434	0.07554572	0.06528242	0.07236017	0.07119614	0.068772376	0.0704293	0.082268	0.06512039
0.0	0.07910601	0.0822461	0.07566042	0.065182135	0.072064474	0.0711509	0.06863128	0.07028289	0.08216155	0.06494626
0.0	0.079114564	0.082458	0.07570976	0.06521501	0.0720753	0.07109612	0.06867572	0.07024786	0.08201457	0.065090746
0.0	0.079213366	0.082613334	0.07576092	0.06523168	0.072013564	0.071223415	0.068639725	0.06998197	0.0821465	0.06515951
0.0	0.085105136	0.07830111	0.062439427	0.07437725	0.07067238	0.07397347	0.077011205	0.07464822	0.08626146	0.06743258
0.0	0.08511701	0.07805783	0.06248391	0.07420229	0.07051172	0.07366353	0.07688227	0.07449395	0.08605133	0.06721455
0.0	0.08512756	0.078408174	0.062465865	0.074207336	0.07068738	0.073764294	0.076836966	0.07447296	0.0860675	0.06738586
0.0	0.08531827	0.078447096	0.06247645	0.07441573	0.07058911	0.07394633	0.076928884	0.07439339	0.08595905	0.067390405
0.0	0.08168704	0.07294186	0.07712678	0.072023	0.07973482	0.07569595	0.07302614	0.067093246	0.0847706	0.07028563
0.0	0.081405476	0.072754	0.07690547	0.07175242	0.07936995	0.07528863	0.072845556	0.067042	0.08454749	0.06985688
0.0	0.08130024	0.07265172	0.07670832	0.07156322	0.07935302	0.07504725	0.07270019	0.06686055	0.08422622	0.06972582
0.0	0.08155709	0.07287463	0.07700892	0.07181927	0.079518735	0.07535143	0.07278351	0.06669822	0.08425965	0.070031196
0.0	0.07220577	0.07730954	0.06797879	0.06649055	0.07398619	0.07894516	0.070193395	0.08673624	0.08758649	0.070375025
0.0	2.227684e-05	1.9731888e-05	1.0435295e-05	1.8448538e-05	2.1058611e-05	2.2683858e-05	2.6262624e-05	2.3422212e-05	1.4850105e-05	1.2968002e-05
0.0	0.0049847267	0.003817358	0.0044767344	0.0052733812	0.0038800142	0.0054564946	0.0056487503	0.0051775435	0.0048824023	0.004185347
0.0	0.575527	0.5659241	0.5747302	0.56213456	0.5680717	0.5608632	0.5695736	0.57324106	0.5773537	0.5689527
0.0	0.0058458797	0.004638899	0.006665571	0.0053190677	0.009799049	0.004733385	0.005003509	0.0043300916	0.0073701087	0.0042130747
0.0	1.99712e-05	1.4844595e-05	2.2153265e-05	1.7621907e-05	3.3100143e-05	1.895027e-05	1.2679012e-05	1.6692251e-05	3.0646235e-05	1.32026e-05
0.0	0.576891	0.5656719	0.57613736	0.5622724	0.568961	0.5609618	0.57041705	0.5732966	0.57832605	0.5685184
0.0	0.0051624337	0.006444508	0.004517748	0.0047919094	0.0054919957	0.004363041	0.005138105	0.0052150814	0.0054875906	0.005193892
0.0	2.3176246e-05	2.6034902e-05	1.7978873e-05	1.4915335e-05	2.4075525e-05	2.623061e-05	1.7188851e-05	2.6212381e-05	1.6653723e-05	2.2155356e-05
0.0	2.2638475e-05	1.843519e-05	1.571117e-05	1.09109e-05	3.1702988e-05	2.1709506e-05	1.5171424e-05	2.17699e-05	2.8162789e-05	1.3429962e-05
0.0	0.05560965	0.050917428	0.05022831	0.043951828	0.05940638	0.052621637	0.049077507	0.054349262	0.05915082	0.047185197
0.0	0.5763223	0.5660911	0.575707	0.5617999	0.5675622	0.560785	0.5713238	0.5722616	0.5778087	0.56886303
0.0	0.0061495756	0.0070323693	0.006193821	0.006057809	0.0050068432	0.006201351	0.0050013685	0.0049263774	0.008464391	0.0043124943
0.0	3.1052125e-05	2.8758684e-05	1.9817959e-05	1.9462268e-05	2.3939714e-05	2.7933665e-05	2.0458892e-05	2.2517146e-05	4.3035383e-05	1.4350868e-05
0.0	0.08825337	0.08127439	0.07697554	0.07504126	0.07443363	0.06985714	0.08793855	0.07407601	0.07627237	0.075150914
0.0	0.14112571	0.13149339	0.12721789	0.123392165	0.12356231	0.11690272	0.14068992	0.12326626	0.1265554	0.124305815
0.0	0.12882182	0.13344516	0.1292168	0.11805616	0.14491268	0.12682793	0.1368897	0.13125882	0.13584739	0.11537106
0.0	0.5761329	0.565289	0.5741672	0.56228226	0.5665372	0.55994856	0.569424	0.57259965	0.5771174	0.5687626
0.0	0.12847725	0.13330124	0.12877794	0.11801144	0.14449365	0.1264119	0.1360799	0.13090037	0.13557397	0.11501103
0.0	0.0010114305	0.0009252439	0.00092739426	0.00072731776	0.0011374127	0.00090913347	0.00058417034	0.0007163225	0.0010177895	0.0006618737
0.0	0.018360768	0.01655859	0.017537264	0.012413971	0.019649552	0.014762545	0.015144946	0.014273062	0.018292904	0.01294448
0.0	0.0062423716	0.0053658327	0.0053369114	0.0033687905	0.0048947637	0.004539453	0.0047302525	0.006283099	0.006807454	0.0042366097
0.0	0.5753548	0.5653118	0.5739562	0.56130743	0.56776506	0.560376	0.57007486	0.5720044	0.576912	0.567793
0.0	0.5754069	0.56575346	0.5744091	0.5619481	0.56734324	0.5606097	0.5701301	0.57227975	0.5772931	0.56857395
0.0	0.575828	0.565655	0.57444555	0.56164575	0.56770104	0.5609205	0.570675	0.57254314	0.5771765	0.5681044
0.0	0.57565206	0.5655751	0.57469416	0.56233233	0.5680079	0.56068563	0.57067657	0.57251644	0.57745993	0.5686851
0.0	0.20793185	0.20708877	0.2052511	0.21400645	0.23636396	0.21030205	0.21414457	0.22879496	0.231882	0.21256441
0.0	0.058256514	0.055442676	0.052600224	0.051770043	0.061941452	0.049388006	0.053053316	0.055631563	0.061266564	0.053353935
0.0	2.690246e-05	2.5254087e-05	1.862711e-05	1.991555e-05	3.7044032e-05	1.7181934e-05	2.0220776e-05	2.3733672e-05	3.2100765e-05	2.1120659e-05
0.0	3.402203e-05	2.6331714e-05	1.9042353e-05	1.5427378e-05	2.0270434e-05	2.9125018e-05	1.5634032e-05	2.9534016e-05	2.929142e-05	1.4299775e-05
0.0	0.08545752	0.08195327	0.07003449	0.065544985	0.0790628	0.077978	0.067772605	0.08198214	0.0929148	0.06887346
0.0	2.185231e-05	3.5486268e-05	1.07418255e-05	2.167436e-05	2.170251e-05	2.365858e-05	1.8879236e-05	2.2379494e-05	2.0761458e-05	1.3546773e-05
0.0	1.8671946e-05	4.586378e-05	1.0764458e-05	1.8383942e-05	2.0973393e-05	2.0521033e-05	1.5764947e-05	1.6070728e-05	2.01692e-05	1.6619011e-05
0.0	0.0059780655	0.0067785643	0.005068672	0.0043942533	0.005589466	0.003844017	0.004693039	0.005484484	0.008235459	0.0043887515
0.0	0.08166154	0.0775225	0.08681989	0.07013928	0.08056203	0.070292816	0.07128623	0.08687989	0.07808409	0.07512886
0.0	0.0056402073	0.006045129	0.0048634764	0.0044591157	0.0042890855	0.005137434	0.004232331	0.0051201377	0.0070798164	0.0038587456
0.0	0.0041521466	0.0052205613	0.004324308	0.004665085	0.005473439	0.003841697	0.004531655	0.0040281233	0.006342004	0.0034458435
0.0	0.5747118	0.5636111	0.5730546	0.56101245	0.5660386	0.5590891	0.56942713	0.57151026	0.5762514	0.56641656
0.0	0.5789629	0.56883633	0.5776805	0.56498784	0.5683842	0.56357145	0.5732528	0.5757734	0.5800198	0.57164973
0.0	0.5752659	0.56502897	0.573799	0.56130177	0.5676722	0.56142765	0.56825656	0.5709386	0.5769003	0.5681365
0.0	2.0507121e-05	1.8117133e-05	1.4258391e-05	2.281855e-05	4.0875086e-05	1.8278144e-05	2.2889253e-05	2.5381738e-05	3.44442e-05	1.0021842e-05
0.0	0.005175287	0.0051094396	0.0044140574	0.0044988734	0.0045641353	0.004459912	0.0065354994	0.0052537452	0.0068637156	0.0041472833
0.0	1.9616406e-05	2.10697e-05	1.1238699e-05	1.646129e-05	1.92383e-05	1.5928916e-05	2.3141904e-05	1.904277e-05	3.4230245e-05	1.3202739e-05
0.0	0.5774121	0.5662825	0.5755175	0.56381565	0.5674482	0.5613051	0.5710738	0.57182235	0.57895696	0.5694722
0.0	0.0054297443	0.0056285327	0.0051688566	0.004732938	0.006393369	0.0054650563	0.004728107	0.004650539	0.00695471	0.004488555
0.0	0.08789566	0.07296385	0.06784529	0.07647762	0.08337015	0.0737803	0.08015387	0.077011846	0.08860194	0.067904525
0.0	0.0062463037	0.006108466	0.0035076095	0.004282198	0.0066686124	0.0052171703	0.0048718727	0.0053095147	0.0038953514	0.0050745546
0.0	0.00580612	0.0059049134	0.004910429	0.003995309	0.005632698	0.006293542	0.0045008617	0.004507015	0.0052968278	0.004104591
0.0	0.0052979533	0.008026507	0.004031683	0.0038514521	0.0048670107	0.004734625	0.0038806999	0.004964478	0.0056392825	0.0047416924
0.0	0.0072518704	0.005370237	0.0039141	0.004779126	0.006299053	0.004133805	0.004014314	0.0048062	0.0060058557	0.004008328
0.0	3.351922e-05	2.861626e-05	1.1380407e-05	2.2767557e-05	3.597639e-05	2.1738284e-05	1.7790137e-05	1.4833728e-05	3.2059095e-05	1.3071368e-05
0.0	0.57699174	0.5653016	0.5754767	0.5631153	0.5680731	0.5614217	0.5721263	0.5722655	0.57853574	0.5692427
0.0	3.0390851e-05	2.4144849e-05	2.1026204e-05	1.1255592e-05	3.5413817e-05	2.965956e-05	1.5849546e-05	1.6391221e-05	3.5401663e-05	1.2797039e-05
0.0	1.9933486e-05	2.4325142e-05	1.7745775e-05	1.5329586e-05	2.2379045e-05	2.2592041e-05	1.7896522e-05	1.5632244e-05	3.6991714e-05	1.2343577e-05
0.0	0.0045498554	0.0041313563	0.0046087145	0.003951149	0.0054667126	0.0052676215	0.0054748747	0.0032303527	0.007325042	0.004524506
0.0	2.6934347e-05	1.5937123e-05	1.655392e-05	1.6261169e-05	2.2092292e-05	3.1608466e-05	2.0976195e-05	3.0960757e-05	2.6105086e-05	1.2015766e-05
0.0	0.0058904486	0.0055116676	0.0036113127	0.0047241095	0.0048450604	0.0057137227	0.0041411985	0.006101106	0.00543249	0.0037113677
0.0	0.5746255	0.56459224	0.57329464	0.56082475	0.56708443	0.5598231	0.5694711	0.5716189	0.5763358	0.5670321
0.0	0.5756367	0.5654496	0.5743867	0.5618651	0.5672414	0.56054735	0.5702556	0.5722005	0.57708097	0.5681858
0.0	0.006040942	0.006052159	0.005627831	0.00471832	0.0061517735	0.0048655514	0.005948474	0.004085737	0.0075927833	0.004392251
0.0	2.4281408e-05	2.393348e-05	1.9392071e-05	2.4385065e-05	2.8982715e-05	2.5473326e-05	2.1168691e-05	2.2947017e-05	5.5641107e-05	1.2212458e-05
0.0	2.5323663e-05	1.6829408e-05	1.8039293e-05	2.8476008e-05	2.5411358e-05	2.4216888e-05	1.7934775e-05	2.3625662e-05	3.6898804e-05	9.708246e-06
0.0	2.5323663e-05	1.6829408e-05	1.8039293e-05	2.8476008e-05	2.5411358e-05	2.4216888e-05	1.7934775e-05	2.3625662e-05	3.6898804e-05	9.708246e-06
0.0	0.0057945405	0.004108846	0.0053267153	0.0057052984	0.0042710276	0.005206875	0.0054125083	0.0062633697	0.0076410025	0.0035789555
0.0	0.0057945405	0.004108846	0.0053267153	0.0057052984	0.0042710276	0.005206875	0.0054125083	0.0062633697	0.0076410025	0.0035789555
0.0	0.06304788	0.055062015	0.050664205	0.04570433	0.06072254	0.052836236	0.045955744	0.053035453	0.066038944	0.043839723
0.0	4.0802995e-05	2.7026563e-05	1.24211465e-05	1.2702661e-05	5.3333988e-05	3.136396e-05	1.2633797e-05	1.6160773e-05	3.7931874e-05	1.00313755e-05
0.0	4.0802995e-05	2.7026563e-05	1.24211465e-05	1.2702661e-05	5.3333988e-05	3.136396e-05	1.2633797e-05	1.6160773e-05	3.7931874e-05	1.00313755e-05
0.0	0.007745782	0.005895094	0.004065148	0.0048036966	0.009163979	0.0060972846	0.0032770871	0.004179034	0.00845054	0.0031639226
0.0	0.007745782	0.005895094	0.004065148	0.0048036966	0.009163979	0.0060972846	0.0032770871	0.004179034	0.00845054	0.0031639226
0.0	0.5750989	0.56493556	0.57378423	0.5611631	0.5670204	0.5603677	0.5700716	0.5721578	0.57660043	0.56734365
0.0	0.57588184	0.5652713	0.57467175	0.5622493	0.5679061	0.5606233	0.570802	0.57243717	0.5772478	0.56829697
0.0	3.243788e-05	3.280525e-05	1.925111e-05	1.7934775e-05	3.0300329e-05	2.3857325e-05	1.3656198e-05	1.9391478e-05	3.199154e-05	1.5540043e-05
0.0	0.5757146	0.56561166	0.57566196	0.5636743	0.565807	0.5601844	0.57009107	0.57279605	0.5764569	0.56906253
0.0	0.08171233	0.080597065	0.0837848	0.0799644	0.071199335	0.07605132	0.079918884	0.07886973	0.089286916	0.07754305
0.0	0.081708625	0.08319893	0.06785385	0.06362275	0.07846865	0.0805906	0.07397687	0.07843466	0.084691204	0.06859269
0.0	0.07994984	0.08331488	0.06580184	0.0674113	0.078556135	0.06604943	0.06622508	0.064857095	0.07793094	0.060085796
0.0	0.0878312	0.09622464	0.060360085	0.0808644	0.07599084	0.071352154	0.08841494	0.07358725	0.091992624	0.06159423
0.0	0.07322228	0.075585686	0.07197685	0.06880707	0.06942097	0.07266257	0.078524664	0.07172995	0.085822105	0.070586786
0.0	0.083514415	0.085588366	0.07988514	0.071229674	0.092257194	0.08115135	0.07993231	0.072314955	0.08358784	0.066094264
0.0	0.08001841	0.07653754	0.07492209	0.07362448	0.07739009	0.090637386	0.06628038	0.07524539	0.09099103	0.07241879
0.0	0.086931795	0.06540122	0.07246195	0.076237574	0.079891294	0.06712858	0.07070493	0.08353522	0.07874628	0.07054532
0.0	0.0049643787	0.0057199374	0.003672277	0.0045312527	0.0037986292	0.0049131257	0.006408292	0.004662675	0.0039653275	0.0032948784
0.0	2.102083e-05	2.5616078e-05	1.9255187e-05	1.8078334e-05	2.4488583e-05	3.054831e-05	1.8818659e-05	1.4749823e-05	1.5988515e-05	1.6509903e-05
0.0	1.5029592e-05	1.8328537e-05	8.047671e-06	1.7361883e-05	2.3915776e-05	2.2155356e-05	1.3038848e-05	1.7465243e-05	3.4432574e-05	1.7889237e-05
0.0	2.091585e-05	1.49612215e-05	1.4726309e-05	2.5823534e-05	3.392412e-05	1.9147754e-05	2.1489659e-05	1.8972692e-05	2.919223e-05	1.9666193e-05
0.0	2.6827833e-05	3.0323832e-05	1.6737313e-05	2.2936581e-05	4.4155073e-05	2.0219273e-05	1.4562658e-05	2.3807619e-05	4.1824103e-05	1.215884e-05
0.0	2.7550768e-05	1.972931e-05	1.2299992e-05	2.0206435e-05	4.0707775e-05	3.0104848e-05	2.1829897e-05	2.0365535e-05	2.8734998e-05	1.38056575e-05
0.0	3.193987e-05	2.7083479e-05	1.6196122e-05	1.4447542e-05	2.5728797e-05	2.0148784e-05	1.5580717e-05	1.5824897e-05	4.84064e-05	6.405181e-06
0.0	1.4283364e-05	1.8171517e-05	1.5107753e-05	1.1789859e-05	2.1145024e-05	1.927889e-05	1.12877215e-05	2.0064243e-05	5.625348e-05	1.3711449e-05
0.0	2.525628e-05	2.1811524e-05	1.3571535e-05	9.261176e-06	3.1605094e-05	2.4264094e-05	2.3999923e-05	2.3653256e-05	3.724541e-05	1.5563863e-05
0.0	2.5996123e-05	3.164297e-05	1.4592201e-05	1.2062e-05	2.705552e-05	2.9545174e-05	2.4687e-05	1.5725815e-05	3.1965894e-05	1.662949e-05
0.0	3.0553932e-05	7.2427138e-06	2.0068166e-05	1.0665554e-05	2.1154665e-05	1.4840292e-05	1.4502026e-05	2.1616293e-05	3.4853427e-05	1.1828387e-05
0.0	2.449517e-05	1.6783715e-05	1.5282483e-05	1.7425547e-05	2.3260143e-05	1.7802491e-05	2.1844058e-05	2.0022402e-05	2.8872066e-05	1.5874792e-05
0.0	2.87233e-05	2.7539527e-05	1.8306666e-05	1.2193188e-05	4.593355e-05	2.5866668e-05	2.2319708e-05	2.131017e-05	2.7136039e-05	1.1921964e-05
0.0	2.6175436e-05	1.4899768e-05	1.4773417e-05	1.6597027e-05	2.0984518e-05	3.1467112e-05	1.347715e-05	1.6506234e-05	3.47305e-05	1.5903493e-05
0.0	3.2547454e-05	1.6184571e-05	1.6401791e-05	1.6625907e-05	3.487474e-05	1.838936e-05	1.487532e-05	2.3585591e-05	3.254621e-05	1.0511583e-05
0.0	0.1887474	0.17139778	0.17018776	0.15087658	0.17484704	0.16765879	0.18524383	0.1860609	0.20033851	0.16657512
0.0	0.17597559	0.18545464	0.1709219	0.1643956	0.17146844	0.174548	0.17932293	0.17169021	0.18970981	0.17472547
0.0	0.18452191	0.13562198	0.17439598	0.15451513	0.18353538	0.16532034	0.16821152	0.17559987	0.19428897	0.15719455
0.0	0.16931692	0.17027523	0.16680299	0.16037416	0.1622405	0.16496852	0.17546238	0.1663885	0.18633015	0.16374205
0.0	0.18341237	0.18356632	0.177979	0.16403712	0.19239788	0.17650928	0.17757088	0.1674796	0.1835454	0.15776126
0.0	0.17911662	0.17199297	0.17169027	0.16750072	0.17357598	0.18922986	0.15895942	0.17209607	0.19366926	0.1670985
0.0	0.18735631	0.15609089	0.16771916	0.17034283	0.17604399	0.15721734	0.16449742	0.18198569	0.17670691	0.1638067
0.0	2.0819947e-05	2.7698587e-05	1.5125701e-05	1.5108803e-05	2.5577681e-05	2.4349976e-05	3.465738e-05	2.0629264e-05	2.3939987e-05	2.6203857e-05
0.0	1.7458999e-05	2.865083e-05	2.319856e-05	1.9650033e-05	2.2304197e-05	1.9455252e-05	2.7388693e-05	2.513338e-05	3.7136277e-05	1.2515857e-05
0.0	3.5358138e-05	2.9266317e-05	2.1309645e-05	1.6810529e-05	2.4328669e-05	2.788549e-05	2.4061019e-05	1.840947e-05	2.9760766e-05	2.2400078e-05
0.0	1.8296876e-05	2.1767657e-05	1.6861652e-05	2.0587147e-05	2.7353297e-05	2.5444579e-05	1.7845512e-05	2.0295367e-05	2.9796633e-05	1.9970646e-05
0.0	1.8341687e-05	2.657954e-05	2.1418726e-05	1.23620475e-05	2.3283714e-05	2.7608552e-05	2.0163163e-05	2.0421196e-05	2.467502e-05	1.4435574e-05
0.0	2.4718096e-05	2.0553818e-05	9.280158e-06	1.12440475e-05	1.9926567e-05	1.6133425e-05	1.2431219e-05	1.6046866e-05	2.8759838e-05	9.895464e-06
0.0	2.7094327e-05	4.015377e-05	1.1011785e-05	1.7362365e-05	2.4749941e-05	1.7631926e-05	1.7379443e-05	1.548699e-05	3.6965124e-05	1.36147155e-05
0.0	0.18081512	0.18435179	0.17385672	0.16327576	0.18007433	0.17943868	0.18500541	0.17415752	0.18428741	0.1776606
0.0	0.18441847	0.18728414	0.17745732	0.17700002	0.1638717	0.15867803	0.18297005	0.1818427	0.19724868	0.1647074
0.0	0.1921403	0.18154205	0.175137	0.16545296	0.17462742	0.17049931	0.17467815	0.16888496	0.18806013	0.16760267
0.0	0.18076038	0.17693432	0.18262716	0.17548709	0.16472097	0.16954064	0.17731352	0.17609449	0.19075415	0.17321993
0.0	0.18104516	0.18049674	0.16143586	0.1532647	0.17472906	0.1757794	0.16955107	0.17580564	0.1849802	0.16131733
0.0	0.17902529	0.18092498	0.15885536	0.15886764	0.17513256	0.156595	0.15887982	0.15744843	0.17665975	0.1493639
0.0	0.18850377	0.19657828	0.15028812	0.1764521	0.17085601	0.16309524	0.18796407	0.16872644	0.19379881	0.15096912
0.0	0.07987152	0.08088485	0.07970398	0.07653877	0.08855062	0.08463111	0.07881559	0.07735065	0.08474241	0.06754049
0.0	0.17830838	0.177338	0.17735855	0.1704202	0.18774438	0.18115099	0.17574987	0.17390034	0.18472764	0.15963532
0.0	0.5781725	0.5658811	0.5760395	0.5632512	0.57003635	0.56257486	0.57203543	0.5740166	0.5793708	0.56976986
0.0	0.006600906	0.008062018	0.004660002	0.0036286386	0.0054728733	0.0047296844	0.0036027387	0.0070908866	0.0064293602	0.0033139864
0.0	0.033678126	0.036476903	0.03390154	0.028516239	0.03519529	0.023450838	0.03609067	0.035278253	0.04402113	0.034487907
0.0	0.15014155	0.13734742	0.12089221	0.120343804	0.12821332	0.12412827	0.14035656	0.12326405	0.14503203	0.12271536
0.0	0.15053414	0.13749503	0.121307924	0.1203893	0.12859216	0.12453784	0.14118764	0.123604566	0.14532132	0.12309614
0.0	0.005850959	0.006085278	0.0062885405	0.0047074296	0.0051856325	0.0063133803	0.00528906	0.0069257114	0.006040369	0.0044803573
0.0	1.9148483e-05	2.938016e-05	3.10988e-05	1.9004925e-05	2.02837e-05	2.8023556e-05	2.1432517e-05	2.2447937e-05	4.1396186e-05	1.6412556e-05
0.0	0.13061565	0.12856077	0.13755766	0.14012702	0.13922672	0.13047339	0.13946006	0.10052248	0.11357669	0.11603402
0.0	0.13096505	0.12870032	0.13802168	0.14017878	0.13963288	0.13090076	0.1402867	0.10080739	0.11381155	0.11639681
0.0	0.13043825	0.12843725	0.13744093	0.14000961	0.13910338	0.13016307	0.1392562	0.100307435	0.11352926	0.11589638
0.0	0.13078728	0.12857671	0.13790467	0.14006133	0.13950928	0.1305896	0.14008182	0.1005918	0.113764	0.11625882
0.0	0.15022534	0.1370431	0.12088094	0.12036286	0.12833616	0.12379394	0.14018315	0.12334483	0.14487639	0.12247439
0.0	0.006451421	0.0058515915	0.0045714444	0.005651022	0.0051252604	0.004981823	0.006024033	0.0050661354	0.0066628973	0.004155754
0.0	2.6049256e-05	2.3073413e-05	1.5627294e-05	1.8053215e-05	2.144509e-05	1.6945589e-05	1.7987686e-05	1.7023725e-05	2.7506007e-05	1.0161029e-05
0.0	0.001180611	0.0009372852	0.0010896807	0.0006067349	0.001464423	0.0006504011	0.0009134528	0.0012738645	0.0012316856	0.00054190314
0.0	0.006589085	0.0060681594	0.0054341108	0.0048595015	0.0058768466	0.0060486975	0.0055846632	0.0059817047	0.0059601534	0.004735904
0.0	0.080651246	0.07365154	0.08613107	0.06777473	0.09035929	0.09098088	0.09135863	0.08105009	0.086701706	0.080695845
0.0	0.13756302	0.12835358	0.12727334	0.12681052	0.12679783	0.11605192	0.11356077	0.13548012	0.12967676	0.12602465
0.0	0.006360246	0.006170717	0.005923542	0.0039727734	0.0053781155	0.0045450134	0.005029151	0.005628538	0.005870145	0.0050475304
0.0	0.13253777	0.11417919	0.12787008	0.119368844	0.12298748	0.120162785	0.13045065	0.11514136	0.13562001	0.12333541
0.0	0.0056086956	0.0052913385	0.0049389224	0.0037518796	0.004979101	0.004136731	0.0052809333	0.00490854	0.006425019	0.0053436058
0.0	0.1429825	0.123975724	0.12032502	0.12321049	0.1444566	0.12217853	0.13089727	0.12540445	0.15404977	0.12928258
0.0	2.3721477e-05	1.9738382e-05	1.8394623e-05	2.3111821e-05	2.8246275e-05	1.9499219e-05	1.7903674e-05	2.101197e-05	3.6100355e-05	2.2858278e-05
0.0	0.5761922	0.5656474	0.57500064	0.562708	0.5675706	0.5602919	0.57043034	0.5724459	0.578268	0.5682288
0.0	0.008378901	0.006144871	0.0055322098	0.005788306	0.007078717	0.006019988	0.006146478	0.0040356275	0.008176742	0.005206831
0.0	0.06230646	0.057301644	0.056465156	0.054512616	0.06230579	0.051216546	0.05716625	0.051387172	0.06504029	0.051945116
0.0	0.57680845	0.56642115	0.57590544	0.56284326	0.56789416	0.5609086	0.5718762	0.572459	0.5782199	0.5696104
0.0	0.007020552	0.005762333	0.005700029	0.0034626173	0.008121332	0.005797129	0.0048085274	0.00431768	0.0064755324	0.0040334817
0.0	0.007246517	0.0046523004	0.004954684	0.0030333372	0.009825713	0.0063653435	0.0050322874	0.004037458	0.0066580325	0.0041039945
0.0	0.061259195	0.051484976	0.05447155	0.047392573	0.06148373	0.05283251	0.053559348	0.04804554	0.06261502	0.049897846
0.0	3.2436772e-05	1.9204608e-05	2.1197598e-05	1.4384849e-05	3.6033252e-05	2.2032666e-05	2.0943055e-05	1.38155765e-05	3.4817083e-05	1.64958e-05
0.0	0.006622635	0.0049732523	0.005317809	0.0042909067	0.0068544294	0.005280923	0.005263293	0.0042889733	0.0068570822	0.004651479
0.0	0.57689893	0.56620705	0.5762608	0.5634886	0.5692564	0.5608639	0.57117754	0.57331157	0.57824105	0.56906956
0.0	0.005789994	0.005403801	0.0034052653	0.0054221507	0.006224241	0.006482791	0.0045469794	0.006002822	0.0071680127	0.0033771917
0.0	0.060930323	0.054637857	0.048363846	0.0550943	0.060769252	0.055442505	0.051555485	0.056293633	0.06564241	0.04136888
0.0	0.5767131	0.56628865	0.5757072	0.56302375	0.567794	0.5609265	0.5719606	0.5726794	0.5783263	0.5693852
0.0	0.019817052	0.016797882	0.016728083	0.011169496	0.022006968	0.016735183	0.014602806	0.013467439	0.018597752	0.012676403
0.0	0.05576479	0.061215416	0.05907533	0.04580124	0.061845478	0.052089855	0.056666166	0.05371294	0.067209974	0.04737567
0.0	2.2873412e-05	3.649242e-05	2.8643728e-05	1.2689778e-05	3.6830395e-05	2.0910165e-05	2.5807482e-05	2.084168e-05	4.5383713e-05	1.3630201e-05
0.0	0.005567192	0.0068426793	0.00617634	0.0040312177	0.006929313	0.005145337	0.0058392882	0.005262739	0.007821208	0.0042299847
0.0	0.01937931	0.016218841	0.01370635	0.015544166	0.018737787	0.015273753	0.016352043	0.017301822	0.020716242	0.013335176
0.0	0.006547318	0.004597565	0.0055611525	0.004437336	0.00656782	0.0047600158	0.0049387887	0.0062392307	0.0070215235	0.0040960372
0.0	0.576063	0.5649145	0.57431453	0.56288815	0.56873703	0.5601733	0.5709437	0.57252175	0.5772848	0.5688701
0.0	0.576015	0.5653205	0.57478714	0.5620237	0.5673981	0.55954975	0.5697045	0.5721422	0.5771633	0.5680909
0.0	0.032537088	0.032808006	0.03627591	0.031697147	0.042590875	0.035048526	0.038745154	0.04102865	0.04277869	0.030079775
0.0	0.0010118348	0.0008047916	0.00067383755	0.00057033147	0.0011784654	0.0009828209	0.0009715794	0.0012879916	0.001339898	0.0006401074
0.0	0.0010118348	0.0008047916	0.00067383755	0.00057033147	0.0011784654	0.0009828209	0.0009715794	0.0012879916	0.001339898	0.0006401074
0.0	0.0010118348	0.0008047916	0.00067383755	0.00057033147	0.0011784654	0.0009828209	0.0009715794	0.0012879916	0.001339898	0.0006401074
0.0	0.0067355405	0.0063900766	0.004633295	0.004563102	0.0078046774	0.00521136	0.0045632473	0.004281653	0.005301533	0.003298256
0.0	3.0656436e-05	3.1650696e-05	1.3458193e-05	1.4178567e-05	4.5140747e-05	2.1345724e-05	2.0306636e-05	1.312935e-05	2.8754983e-05	1.3245162e-05
0.0	0.007823932	0.005393838	0.0037400865	0.002959512	0.0057994323	0.004214291	0.0059963726	0.00585375	0.008222259	0.0050537484
0.0	4.173541e-05	1.6524898e-05	1.253431e-05	1.0713139e-05	2.380528e-05	2.2928949e-05	2.0792684e-05	2.0783069e-05	4.121798e-05	1.3580637e-05
0.0	0.5755873	0.56574255	0.57508034	0.5624599	0.56717354	0.56012166	0.5695782	0.5725899	0.57760555	0.5692427
0.0	0.004911035	0.0057961866	0.0058902004	0.0050780443	0.00871484	0.004808703	0.008246184	0.0058823233	0.007253913	0.0041779033
0.0	2.3303573e-05	2.833812e-05	2.2890345e-05	1.8297189e-05	4.8232683e-05	1.652712e-05	5.5628585e-05	2.5614445e-05	3.265247e-05	1.4718643e-05
0.0	0.12469186	0.1373379	0.13720867	0.113057554	0.11780098	0.113746814	0.113000065	0.13249566	0.12565626	0.12624797
0.0	2.8583778e-05	2.8521421e-05	2.908799e-05	1.1696772e-05	2.8092803e-05	1.829745e-05	1.25996985e-05	3.0778796e-05	2.3123881e-05	2.2711089e-05
0.0	0.006025255	0.0065446664	0.004615181	0.004009661	0.004610373	0.0059897797	0.0040417765	0.0061287615	0.008861683	0.004941869
0.0	0.12027527	0.12510747	0.11620011	0.11147064	0.13336015	0.13887514	0.12394167	0.12372743	0.14655836	0.12468636
0.0	0.0050191446	0.0056925206	0.0048555946	0.004617795	0.0056057554	0.0062701553	0.0042140707	0.005357827	0.008239323	0.004899567
0.0	0.0065569645	0.007042943	0.0041705887	0.0063868565	0.0075455806	0.004251255	0.005644857	0.0055907043	0.0077625853	0.00461194
0.0	3.1958334e-05	3.8604223e-05	1.2958334e-05	3.2125325e-05	4.378319e-05	1.428391e-05	2.4053861e-05	2.358051e-05	4.449653e-05	1.6238992e-05
0.0	0.00708703	0.0057235076	0.0044731507	0.004855682	0.0058592996	0.007199706	0.0042151394	0.0045295046	0.006668265	0.00513014
0.0	0.040216982	0.036619034	0.031939242	0.027806409	0.027569331	0.031377893	0.030066444	0.034747552	0.036580887	0.023906505
0.0	0.57567567	0.5656636	0.57469195	0.561388	0.5676407	0.56030387	0.5711442	0.57327473	0.577918	0.56866527
0.0	4.7455334e-05	3.4429948e-05	1.7386488e-05	2.1406433e-05	2.893927e-05	3.0417119e-05	2.6890073e-05	2.2896762e-05	2.497983e-05	1.9379333e-05
0.0	0.0069614016	0.007041832	0.004662896	0.0045828978	0.0068892394	0.0051670372	0.006383014	0.0049839863	0.0057331054	0.005384315
0.0	0.016086578	0.017387986	0.013088592	0.0136875855	0.0119859185	0.01559357	0.017932672	0.016782893	0.020821821	0.015722876
0.0	2.2383698e-05	3.2437667e-05	2.0029755e-05	2.531637e-05	2.8513616e-05	3.2806e-05	2.6603682e-05	2.9524272e-05	3.3399403e-05	1.5545706e-05
0.0	0.57629454	0.5657304	0.5753677	0.5619584	0.5678101	0.56067926	0.5704371	0.5730646	0.57822156	0.56856024
0.0	0.0068125306	0.0059277047	0.0031532703	0.0030048615	0.0027773543	0.0034626105	0.005212109	0.006400112	0.0091804555	0.005854183
0.0	0.57676196	0.56575614	0.5752615	0.5628377	0.5673603	0.56050193	0.57033175	0.5735141	0.5785492	0.5692668
0.0	0.0067568193	0.0061344835	0.0055451794	0.0052341647	0.0070141866	0.00588101	0.00547326	0.0062720687	0.0069314265	0.0037785228
0.0	0.15626323	0.13466959	0.14745462	0.13263297	0.14325558	0.13126646	0.122924745	0.121161744	0.14761655	0.128112
0.0	0.0058545824	0.002403954	0.0033359097	0.004123181	0.008975566	0.0049732644	0.0052650413	0.0057751215	0.011252898	0.0039879973
0.0	1.9620897e-05	1.9929608e-05	2.1316595e-05	2.0223959e-05	1.7945624e-05	2.4705465e-05	1.3853413e-05	3.4711098e-05	3.0709838e-05	1.8990431e-05
0.0	0.037280668	0.034621067	0.0312579	0.033415534	0.03497082	0.033965144	0.029437004	0.03396117	0.040891744	0.031135082
0.0	2.214266e-05	2.8604938e-05	1.860208e-05	3.4282544e-05	4.1833915e-05	3.0847823e-05	1.5861975e-05	2.1463875e-05	4.8594087e-05	2.1245827e-05
0.0	0.006576238	0.0052655307	0.0061205765	0.005424077	0.0053649144	0.005247357	0.006176484	0.0056299795	0.006395486	0.0045748283
0.0	2.2545531e-05	2.1665246e-05	2.557173e-05	1.737454e-05	1.909569e-05	3.7825026e-05	2.1231324e-05	2.0416814e-05	2.9603498e-05	1.5192736e-05
0.0	2.1364604e-05	4.332445e-05	2.0514262e-05	1.3643804e-05	3.177136e-05	2.2142282e-05	1.4914723e-05	1.6715843e-05	2.4929497e-05	2.3782068e-05
0.0	0.006059687	0.0059899953	0.003677387	0.004973932	0.0077561676	0.003538555	0.00928585	0.00445429	0.008753478	0.0037494865
0.0	0.007328788	0.005244523	0.0054809456	0.0052593406	0.0064260624	0.006313464	0.004685148	0.0047012586	0.008198388	0.004533467
0.0	0.5760896	0.5654721	0.57516	0.5628063	0.5666168	0.560472	0.57137674	0.5728139	0.57877886	0.5688278
0.0	0.0012243242	0.0007667873	0.00078714034	0.0005933506	0.03157165	0.026161522	0.0014960477	0.00068896846	0.0015320487	0.028049862
0.0	2.0035754e-05	3.473292e-05	1.4560187e-05	1.4417605e-05	3.403689e-05	3.203868e-05	2.9538185e-05	2.7163378e-05	3.010769e-05	1.5704236e-05
0.0	0.03848341	0.031437144	0.032378137	0.032364912	0.041424748	0.034678537	0.031066407	0.034582395	0.038991604	0.028680963
0.0	4.1049345e-05	3.672381e-05	1.6993816e-05	2.133738e-05	2.9066057e-05	2.4498231e-05	3.0310357e-05	2.1788654e-05	3.3741955e-05	1.600493e-05
0.0	0.0074668964	0.0068804366	0.004782066	0.005237875	0.006175131	0.005592033	0.006338231	0.0053816317	0.0067802593	0.0045936066
0.0	0.005438527	0.005234542	0.0048762597	0.004502033	0.0066667045	0.0055915047	0.0072705313	0.00609402	0.00752737	0.0043265857
0.0	3.6211102e-05	2.6533953e-05	2.9520499e-05	2.0738524e-05	3.4117682e-05	2.4262405e-05	2.9861805e-05	2.2979604e-05	4.0391187e-05	1.2637099e-05
0.0	0.576045	0.5654673	0.57525575	0.56309444	0.56678027	0.5606505	0.57157815	0.5718883	0.57826793	0.56887084
0.0	0.576653	0.564614	0.57482034	0.5624796	0.5671995	0.561229	0.5701964	0.5727947	0.5774965	0.5689489
0.0	0.063456595	0.07795471	0.07012342	0.072031535	0.06719252	0.076021805	0.077600025	0.0719501	0.08878694	0.06892647
0.0	0.00609617	0.0050838054	0.0035570543	0.005147739	0.0049615484	0.0045645707	0.004776333	0.00466547	0.007168868	0.0031779262
0.0	0.0150561575	0.017785339	0.016420698	0.011382262	0.018724168	0.017832838	0.015263135	0.01374812	0.017627098	0.011998585
0.0	0.0046173283	0.0044801445	0.004565221	0.0049091056	0.0077217193	0.00593802	0.0043925345	0.00445977	0.0071778065	0.0032087609
0.0	0.0049188915	0.004376781	0.005173149	0.004347209	0.0070140134	0.0041714367	0.005723665	0.0041708504	0.00535484	0.0035801562
0.0	0.0046130414	0.005497702	0.0048186416	0.0035103671	0.00725012	0.004311141	0.005792187	0.0043719835	0.0050975154	0.0033623003
0.0	1.3527847e-05	1.5279991e-05	1.3988189e-05	1.9028992e-05	3.572746e-05	6.1954415e-06	2.8105373e-05	1.6382814e-05	2.3669796e-05	1.13497235e-05
0.0	1.7723298e-05	1.4785876e-05	1.9902618e-05	1.4671612e-05	3.7562764e-05	1.3593477e-05	2.4687071e-05	1.30556455e-05	2.0985997e-05	9.702201e-06
0.0	0.006824627	0.0059749465	0.0044651655	0.0050188587	0.0070584323	0.0054381816	0.0063725524	0.0063122017	0.0074500437	0.0040265876
0.0	3.1587617e-05	2.8487388e-05	1.6422406e-05	1.13844135e-05	3.4706398e-05	1.5247443e-05	2.2254395e-05	1.8146597e-05	3.1785756e-05	1.28111415e-05
0.0	0.1344288	0.13016665	0.12387743	0.12766944	0.12168334	0.13134098	0.11591212	0.10035106	0.12077189	0.11898978
0.0	0.0415938	0.04246769	0.041651685	0.02467164	0.03838225	0.03312296	0.031395312	0.029394513	0.034962628	0.028048178
0.0	0.5759845	0.5652368	0.57499385	0.56160283	0.5681021	0.5601006	0.57021004	0.57262367	0.5768908	0.56824726
0.0	0.008864528	0.0045752213	0.0034897248	0.0053674793	0.0076411683	0.005237289	0.0053857556	0.004120316	0.008405963	0.0047101225
0.0	5.3944736e-05	2.5897027e-05	9.209767e-06	1.6308784e-05	6.455218e-05	1.8098948e-05	2.050026e-05	1.4226609e-05	3.574937e-05	1.29896e-05
0.0	0.07016967	0.055820033	0.043428194	0.049038302	0.07182823	0.050090156	0.053250685	0.048430115	0.06305968	0.04675877
0.0	0.031449195	0.033382554	0.035987955	0.025548263	0.03977891	0.034228425	0.030473927	0.031404536	0.037750084	0.025919486
0.0	1.5329353e-05	1.6081076e-05	9.0848835e-06	1.3183363e-05	2.1390922e-05	1.9584742e-05	2.2052887e-05	1.3819213e-05	2.1101834e-05	1.7370894e-05
0.0	1.8459907e-05	1.8419303e-05	1.0733377e-05	9.277301e-06	2.5252499e-05	2.6161635e-05	1.907656e-05	1.698173e-05	2.4202322e-05	9.9168055e-06
0.0	1.3730581e-05	2.1984959e-05	1.26301e-05	7.638076e-06	3.466981e-05	2.479991e-05	1.5832959e-05	1.6260254e-05	2.1777478e-05	2.0071726e-05
0.0	0.014391512	0.014035666	0.012800108	0.013090508	0.018027883	0.013957692	0.012443564	0.016695058	0.02112421	0.0106083825
0.0	2.1161102e-05	2.298482e-05	1.0667548e-05	1.9878376e-05	3.3194407e-05	2.2430731e-05	1.904268e-05	2.2139198e-05	4.7726182e-05	7.715364e-06
0.0	0.082816064	0.07603668	0.09436619	0.06745996	0.07222979	0.079351224	0.080715954	0.08388014	0.07204436	0.06512295
0.0	0.01380506	0.01719537	0.014813328	0.013883833	0.021006322	0.017854767	0.013724016	0.015099346	0.02005593	0.011891041
0.0	1.9498773e-05	2.5230158e-05	1.4471466e-05	2.2109512e-05	2.9546582e-05	2.1434562e-05	1.8209821e-05	1.9850777e-05	3.115936e-05	8.932257e-06
0.0	0.13189453	0.12257941	0.13463026	0.12339565	0.14198573	0.12298017	0.13275532	0.12647033	0.13595422	0.109773576
0.0	2.2688748e-05	3.149443e-05	2.375439e-05	2.213829e-05	2.5737534e-05	2.3145214e-05	2.693902e-05	7.1356712e-06	3.0780204e-05	1.0909402e-05
0.0	1.8241593e-05	2.6061929e-05	1.8611981e-05	6.7312503e-06	3.156166e-05	2.2227396e-05	1.7284025e-05	1.6938124e-05	3.7045585e-05	1.0237921e-05
0.0	0.006474965	0.0053878375	0.0044682953	0.0039642015	0.006613297	0.004142878	0.0034314787	0.0037061311	0.007923692	0.0045002853
0.0	3.1132244e-05	2.2535214e-05	1.4831775e-05	1.2276133e-05	3.362593e-05	1.352871e-05	8.9019995e-06	1.0267899e-05	4.630545e-05	1.5434942e-05
0.0	1.9120966e-05	1.9152938e-05	1.7881339e-05	1.944379e-05	5.609406e-05	1.362946e-05	6.860759e-06	1.6666434e-05	2.9275474e-05	1.0204135e-05
0.0	0.0056401296	0.0043287966	0.00499796	0.004602209	0.006330845	0.004844961	0.0038349766	0.004053495	0.0061392006	0.0042116125
0.0	0.031527307	0.033416044	0.036101043	0.025557173	0.039886802	0.034332216	0.030643554	0.031484418	0.037820704	0.025993912
0.0	0.029322598	0.029941408	0.02849914	0.024996903	0.036520384	0.03258489	0.030363401	0.028767861	0.036849424	0.028237939
0.0	0.02939558	0.02997155	0.028589392	0.025005633	0.036619782	0.032683853	0.03053242	0.028841222	0.036918413	0.028318817
0.0	0.5750297	0.56414634	0.57326585	0.5610125	0.5684834	0.5596785	0.5690086	0.5719897	0.577046	0.5674571
0.0	0.007272469	0.004807179	0.00408492	0.0053052255	0.006893476	0.0055505303	0.0056471378	0.0044061225	0.0041993456	0.0033679886
0.0	0.09026786	0.07585711	0.06954153	0.07553019	0.0908481	0.075329214	0.078863636	0.07220021	0.0758092	0.05101853
0.0	0.09588921	0.08942488	0.081244946	0.059970565	0.08357838	0.057926495	0.05614934	0.06766399	0.08057988	0.060109165
0.0	3.441252e-05	3.3472006e-05	2.2069362e-05	1.1750136e-05	3.9580795e-05	1.29225455e-05	9.455641e-06	9.840262e-06	2.4905474e-05	9.3666895e-06
0.0	2.9525372e-05	2.7139738e-05	2.0380592e-05	9.663602e-06	2.0840269e-05	1.185869e-05	1.1062445e-05	1.4929551e-05	2.9160536e-05	9.769357e-06
0.0	0.004710534	0.005516578	0.0050823777	0.0037514872	0.006332755	0.0051021003	0.004816831	0.004625185	0.0063955165	0.004822183
0.0	2.3329409e-05	2.1347638e-05	1.2051146e-05	1.0492674e-05	3.2172724e-05	1.933903e-05	1.2817362e-05	1.6336538e-05	2.7557704e-05	1.1867141e-05
0.0	0.005858702	0.00511	0.0030044701	0.0035810664	0.006935869	0.004433315	0.004830813	0.0048774467	0.0055583767	0.003725611
0.0	0.57661265	0.5664619	0.5757405	0.5621936	0.5671832	0.5603943	0.5710921	0.5723359	0.5778981	0.5693523
0.0	0.0050436216	0.0049309144	0.0046660174	0.006401234	0.00793469	0.004457213	0.0037561953	0.004683289	0.0076213656	0.0058142124
0.0	2.344673e-05	2.286497e-05	1.7392309e-05	2.445267e-05	3.8014874e-05	1.5728696e-05	1.4002363e-05	2.3924606e-05	2.1982547e-05	1.119766e-05
0.0	0.005636144	0.0054240925	0.0048193117	0.005587222	0.007039086	0.00446557	0.0043077776	0.0056364485	0.005456213	0.0038355049
0.0	0.0049692993	0.004501323	0.0037719752	0.0035068896	0.004879611	0.004986368	0.005584441	0.0039754044	0.0049463967	0.0060314266
0.0	0.5766792	0.56620085	0.5758974	0.5620235	0.5672386	0.5599348	0.5710951	0.57254404	0.5779884	0.5688119
0.0	0.004862115	0.0054005957	0.0037172048	0.006320633	0.006309029	0.003353044	0.0027041875	0.004811805	0.005981549	0.0038196577
0.0	0.0549676	0.05848009	0.049615797	0.05191915	0.06158879	0.045705177	0.040202804	0.049366754	0.06195727	0.05069761
0.0	0.004999601	0.0032178161	0.0042886133	0.0046757516	0.00775123	0.0046039135	0.0068862587	0.0048935213	0.0066712215	0.0037856484
0.0	0.0054778405	0.0045069507	0.003952412	0.0032568397	0.00533579	0.004564569	0.0041964035	0.0045185825	0.005837013	0.004568186
0.0	0.076584235	0.074086726	0.070274495	0.05819116	0.07160193	0.053579234	0.08073274	0.065672144	0.09028294	0.07281706
0.0	0.5771871	0.56518483	0.57552	0.56362903	0.5682987	0.56114227	0.5711894	0.5730412	0.5793179	0.56963336
0.0	0.0068887305	0.003936639	0.006948762	0.0037971025	0.006648024	0.0060070623	0.0038369445	0.0038064665	0.004714018	0.0031166775
0.0	2.2512508e-05	1.5814789e-05	1.16637675e-05	8.3116065e-06	2.1872262e-05	1.6581585e-05	1.3405776e-05	1.5425538e-05	2.5305702e-05	1.6013983e-05
0.0	0.005540346	0.0045258272	0.0039650165	0.0032755176	0.005361099	0.004605155	0.0042241355	0.0045319865	0.0058771	0.0045948974
0.0	0.005050017	0.0049163667	0.004185755	0.0029635387	0.004519344	0.0025035536	0.0057986276	0.0036971013	0.0072078938	0.00467909
0.0	0.12818632	0.09055887	0.112433866	0.10989561	0.14841256	0.1275999	0.119341776	0.11153027	0.14339569	0.11263578
0.0	0.006107106	0.0044111726	0.005869391	0.005026389	0.00464861	0.0054525943	0.005510533	0.0056701745	0.007208597	0.0043590674
0.0	0.0059642396	0.006297113	0.0046687066	0.0052406285	0.005230913	0.0039223856	0.0050182445	0.0049143564	0.007929257	0.004896917
0.0	2.4789246e-05	2.0846412e-05	1.23761565e-05	1.5606578e-05	1.7679087e-05	3.76456e-05	1.3639641e-05	9.91499e-06	2.4431829e-05	1.5704549e-05
0.0	1.0508375e-05	2.4542145e-05	1.4579403e-05	1.1877455e-05	3.7365655e-05	1.1592419e-05	1.5365107e-05	9.5676105e-06	2.3306395e-05	1.4834364e-05
0.0	2.5549743e-05	2.7348575e-05	9.379614e-06	1.4892649e-05	3.9651404e-05	4.4123164e-05	1.3794327e-05	1.4732137e-05	2.7229618e-05	1.934379e-05
0.0	0.0054551936	0.005309847	0.0036117963	0.0043598497	0.005195383	0.0052647265	0.004280905	0.0051173256	0.0073882774	0.0034426537
0.0	2.0440308e-05	1.833609e-05	6.758034e-06	1.3020334e-05	4.2763455e-05	1.40422935e-05	1.6743956e-05	1.8110275e-05	1.9083438e-05	1.9759644e-05
0.0	0.23413773	0.2173681	0.22104332	0.19612892	0.20881277	0.21088696	0.22184579	0.22773802	0.24156235	0.20826776
0.0	0.22640134	0.20086986	0.21419054	0.21501723	0.2147168	0.22073953	0.23373352	0.21914235	0.23062754	0.2010047
0.0	0.059973106	0.050573286	0.058120552	0.055237982	0.05971972	0.0552845	0.05385843	0.058187075	0.058634754	0.04828923
0.0	0.006367597	0.004812842	0.00599317	0.005683939	0.006494965	0.0057406034	0.005317484	0.0060989787	0.0060721957	0.004380448
0.0	0.0063151815	0.004804143	0.005996733	0.0056697493	0.0064797024	0.0057156733	0.0052935425	0.0060824268	0.0060568587	0.004365948
0.0	0.05912512	0.05979142	0.050331134	0.04940162	0.05067254	0.049023904	0.058968853	0.053830393	0.06577181	0.045945376
0.0	0.006202118	0.00655109	0.0045987875	0.004629775	0.0047993856	0.0046035443	0.0062848553	0.00528393	0.007512735	0.003999448
0.0	0.006151059	0.006539271	0.004601521	0.0046182005	0.0047880905	0.004583529	0.006256586	0.0052695833	0.007493787	0.003986204
0.0	0.22307873	0.21438022	0.21749341	0.22956437	0.25879726	0.17027989	0.19731891	0.2207512	0.20363775	0.17804724
0.0	0.06049875	0.052006926	0.053407714	0.051452417	0.0741856	0.04429524	0.051358737	0.056341983	0.052440792	0.040991828
0.0	0.006471244	0.0050662244	0.005128269	0.004988363	0.009723001	0.0038244855	0.0048727742	0.0057468973	0.0049431543	0.0032485442
0.0	0.0064179846	0.005057073	0.005131316	0.0049758963	0.0097002275	0.0038078483	0.0048508253	0.0057312953	0.0049306545	0.0032377786
0.0	0.22395584	0.2106215	0.21225548	0.17880677	0.21827267	0.20345104	0.17174156	0.22866385	0.2168274	0.19528203
0.0	0.058226947	0.056598324	0.04104932	0.0481164	0.053907797	0.045228027	0.038892347	0.05321388	0.060878407	0.046697672
0.0	0.0060291514	0.0059197163	0.003169171	0.004411577	0.005377325	0.00397273	0.0029335008	0.005173159	0.0065089026	0.00411994
0.0	0.005979508	0.0059090266	0.003171059	0.0044005495	0.005364675	0.0039554466	0.0029202618	0.005159114	0.0064924695	0.004106299
0.0	0.033421967	0.027557975	0.022935424	0.03324163	0.043417882	0.018379899	0.027297175	0.03160339	0.027402636	0.019435667
0.0	0.5752427	0.5648058	0.5742728	0.56136835	0.5676056	0.559997	0.56955814	0.571921	0.57657945	0.5682504
0.0	0.5752737	0.5651728	0.57437754	0.56161934	0.56716835	0.56003207	0.5700402	0.57239074	0.5768906	0.5678931
0.0	0.13918316	0.111407965	0.11075069	0.096579574	0.12917957	0.123644814	0.12907961	0.12435951	0.14803132	0.10078879
0.0	0.004391215	0.0051295753	0.004096759	0.0026757189	0.0051896116	0.0040215175	0.0026339076	0.0027624234	0.004048339	0.003327184
0.0	1.897405e-05	3.6737365e-05	1.4862458e-05	4.5588167e-06	1.561216e-05	2.0649615e-05	6.084622e-06	1.2641198e-05	1.2696012e-05	1.1726393e-05
0.0	1.4109788e-05	2.0340185e-05	1.2455023e-05	5.539676e-06	2.0488336e-05	1.2630184e-05	5.195591e-06	5.7109137e-06	1.1963375e-05	8.375293e-06
0.0	0.1269461	0.119477354	0.13694665	0.1208075	0.1067493	0.11458557	0.13814405	0.11717923	0.15036802	0.115038745
0.0	1.7177592e-05	1.668695e-05	3.267237e-05	1.08596705e-05	1.2159536e-05	1.2810274e-05	2.5341735e-05	8.775303e-06	3.5338755e-05	1.0108567e-05
0.0	0.077622026	0.07793126	0.084956706	0.07871419	0.07570299	0.088569574	0.06801051	0.06424651	0.07645738	0.05694073
0.0	0.07891131	0.08390417	0.075840265	0.069512084	0.069895744	0.07960792	0.06813211	0.071808845	0.09448531	0.074957974
0.0	0.06648634	0.06239698	0.06981391	0.06364782	0.07143401	0.085087314	0.07427303	0.07297332	0.08855555	0.04937606
0.0	0.088169225	0.07898473	0.07464423	0.07364707	0.109632894	0.07890551	0.07440052	0.06701217	0.093046516	0.07407356
0.0	0.08293806	0.071090564	0.072319195	0.07376915	0.06475698	0.06967759	0.07427044	0.050215613	0.086110264	0.06375733
0.0	0.07572356	0.056669883	0.06013277	0.05796642	0.07391938	0.07774044	0.085890755	0.07393283	0.07127222	0.06897266
0.0	0.077428296	0.0739524	0.06600117	0.07389002	0.114520974	0.09158657	0.07635543	0.07847575	0.09251529	0.08505668
0.0	0.5751568	0.565994	0.57591593	0.56310874	0.5666984	0.56077623	0.57130504	0.5722378	0.57789004	0.5682091
0.0	0.032289375	0.033164524	0.03696783	0.033705022	0.031686153	0.039967638	0.02722923	0.024985861	0.03154286	0.021367038
0.0	0.5763312	0.5658369	0.5757656	0.5618099	0.5671544	0.56136394	0.56967777	0.5731647	0.57763225	0.56850344
0.0	0.032872897	0.03639774	0.031310327	0.028101	0.028188463	0.033945672	0.027121674	0.029014163	0.042283744	0.030866638
0.0	0.5766113	0.56644225	0.5760516	0.5633616	0.56816113	0.56142724	0.5714798	0.5730788	0.57866436	0.5702951
0.0	0.026000293	0.024187772	0.028017428	0.025027737	0.029143458	0.037619993	0.030736595	0.02978812	0.03867838	0.017453324
0.0	0.038488314	0.03352953	0.030659841	0.030470474	0.05265463	0.033663742	0.030732866	0.026304213	0.0414028	0.030508963
0.0	0.5757018	0.56504345	0.57493126	0.56220335	0.56743866	0.55937845	0.56999743	0.571976	0.57843566	0.5684471
0.0	0.035169173	0.028698638	0.029154662	0.030419592	0.02517666	0.028105121	0.030438136	0.017586486	0.03679937	0.024588814
0.0	0.57593584	0.56655735	0.037309654	0.5635818	0.5680976	0.56091875	0.57150674	0.040179856	0.5781612	0.56972367
0.0	0.57547474	0.56423485	0.57504034	0.5611588	0.5665064	0.5592508	0.57080317	0.5725085	0.57696784	0.5681273
0.0	0.5768668	0.56712955	0.037438422	0.56349033	0.56760585	0.56141454	0.5720308	0.037316516	0.57818466	0.56967616
0.0	0.020069078	0.03257913	0.028225722	0.025842248	0.03236585	0.023056792	0.03397152	0.029561114	0.034195676	0.024759589
0.0	0.051772673	0.03985243	0.042361252	0.02874582	0.038287044	0.5616939	0.0320483	0.03321514	0.044915877	0.039244466
0.0	0.029074553	0.03215847	0.027907973	0.01820504	0.037096728	0.022729807	0.032125324	0.026289731	0.03227868	0.02628635
0.0	0.57540023	0.5661546	0.5761882	0.5622021	0.5665601	0.56019187	0.5706423	0.5714978	0.57717985	0.5689142
0.0	0.032145448	0.041107062	0.030014606	0.029723635	0.026986066	0.03969706	0.04103655	0.024782563	0.033226434	0.03148733
0.0	0.036864396	0.039468326	0.03258247	0.026008712	0.030859385	0.02495865	0.029002516	0.026159018	0.048972357	0.026507784
0.0	0.57653004	0.565978	0.57633644	0.5633661	0.5673309	0.56199753	0.57266283	0.57273304	0.57804286	0.5689292
0.0	0.03077057	0.03706048	0.034440577	0.02115946	0.030487554	0.029558968	0.032434613	0.018199645	0.03342396	0.023553746
0.0	0.035634086	0.027833484	0.037742775	0.02438065	0.028490677	0.030251397	0.037722044	0.017708657	0.038105063	0.030615637
0.0	0.575447	0.566552	0.57513964	0.56261027	0.5675892	0.55982804	0.5706078	0.5730145	0.57759464	0.5684039
0.0	0.031054907	0.021176111	0.022788137	0.021891909	0.030412633	0.033017356	0.037417542	0.030414587	0.028468471	0.027647661
0.0	0.576598	0.56630355	0.5742306	0.5624799	0.5667006	0.5603936	0.5702014	0.5721089	0.5773419	0.5688054
0.0	0.032127008	0.030583661	0.025807127	0.030620392	0.05638477	0.04154006	0.031727627	0.0328002	0.040933788	0.03708708
0.0	0.5757522	0.5643506	0.5737632	0.561015	0.56590647	0.55897844	0.56838363	0.571136	0.5768558	0.56760883
0.0	0.037963487	0.029765546	0.0668432	0.02877785	0.03046487	0.03229257	0.043112107	0.031943593	0.03262588	0.023762561
0.0	0.5772556	0.5653411	0.5749201	0.56297964	0.56807333	0.56074023	0.57157093	0.5729343	0.5790378	0.5688875
0.0	2.6526997e-05	3.4275585e-05	8.285372e-06	9.047782e-06	3.0871746e-05	2.4088364e-05	1.0644763e-05	4.938463e-06	2.7731889e-05	6.9516277e-06
0.0	0.005570086	0.0062317257	0.0029800877	0.003811185	0.005396458	0.005626081	0.005240002	0.0031234303	0.006760725	0.0021339161
0.0	0.5774515	0.56547177	0.57530487	0.56318444	0.56752825	0.5612762	0.5703943	0.57323384	0.57808536	0.5693231
0.0	0.051543362	0.07944924	0.07452012	0.06412505	0.08199287	0.07332624	0.06224685	0.0650458	0.07370101	0.066389136
0.0	0.13744982	0.12363642	0.1350327	0.12574703	0.14252205	0.5622577	0.13741593	0.12272817	0.14969663	0.12964125
0.0	0.5757366	0.5651801	0.5753369	0.5620009	0.56722856	0.5599525	0.57119256	0.5713985	0.5774366	0.5684018
0.0	0.019251844	0.012083946	0.011758257	0.012976584	0.021688651	0.019971361	0.016010731	0.012223478	0.018050032	0.014055313
0.0	0.5764811	0.5658837	0.5755305	0.5621962	0.5684159	0.5610696	0.57132846	0.5728186	0.5782582	0.5687876
0.0	0.0067627393	0.004935678	0.00519756	0.0053482354	0.0068475353	0.006477922	0.004017003	0.0031834322	0.004919788	0.0025127707
0.0	0.005938974	0.004048039	0.0044864356	0.006342569	0.004094736	0.005465722	0.004725038	0.0045533725	0.0032234006	0.0034172921
0.0	0.20982447	0.20877574	0.20269126	0.20605431	0.21426046	0.19411238	0.20574324	0.20980167	0.21573111	0.18434913
0.0	0.576063	0.5649145	0.57431453	0.56288815	0.56873703	0.5601733	0.5709437	0.57252175	0.5772848	0.5688701
0.0	0.57612616	0.5667282	0.57575345	0.56248933	0.56832796	0.5615421	0.57193106	0.5731405	0.5793343	0.56919277
0.0	0.0041024904	0.0024228205	0.003170896	0.004802083	0.012611285	0.004641813	0.0052360916	0.0048881327	0.005096408	0.0035330413
0.0	1.6662858e-05	9.743249e-06	1.2125363e-05	1.558051e-05	0.00013651284	1.7650988e-05	2.0069238e-05	3.872723e-05	3.0669536e-05	1.2395599e-05
0.0	0.010380925	0.005099332	0.0036898681	0.00433789	0.0077063823	0.0037944682	0.0022930827	0.00511437	0.0077364496	0.002483778
0.0	6.326895e-05	1.4290656e-05	1.20873565e-05	1.9922596e-05	4.815685e-05	1.2457042e-05	8.885189e-06	1.4537558e-05	3.317706e-05	5.1666802e-06
0.0	0.576037	0.56531227	0.5749851	0.56252116	0.56760246	0.5598215	0.5692919	0.5721827	0.5779322	0.56911427
0.0	0.0048035276	0.0041840672	0.0024684502	0.0051591434	0.0053898515	0.0064589996	0.0060326043	0.0030538714	0.0055961045	0.0039391452
0.0	2.1867048e-05	1.574956e-05	7.2551848e-06	1.96136e-05	4.819181e-05	3.2745364e-05	2.3106973e-05	9.019456e-06	2.6984917e-05	1.0824877e-05
0.0	0.57705545	0.56660825	0.57576585	0.5624442	0.5678459	0.5612166	0.57187074	0.57361794	0.5782006	0.56920713
0.0	4.204533e-05	1.5686648e-05	1.7196164e-05	1.8445495e-05	2.854926e-05	2.4606521e-05	1.9926472e-05	1.1672313e-05	2.4461113e-05	1.27708145e-05
0.0	0.00921825	0.0049033067	0.004771763	0.0049936622	0.0051489286	0.0050044735	0.0049897074	0.0044922493	0.0048263674	0.0036853622
0.0	0.5750274	0.56624985	0.575867	0.5626524	0.5671146	0.5605353	0.57151127	0.5721981	0.578177	0.56964713
0.0	0.5783774	0.5660707	0.5754664	0.56372327	0.56830317	0.56147695	0.5713206	0.573425	0.57947785	0.57039976
0.0	0.007194793	0.0067736544	0.0045680995	0.005765618	0.0129036205	0.008275698	0.003908039	0.004574368	0.0064477725	0.004340799
0.0	0.0647619	0.054269485	0.054433007	0.05111914	0.07705711	0.05877603	0.04887109	0.051609382	0.07102991	0.058450315
0.0	0.007131331	0.00772666	0.0033021853	0.0061990237	0.010328338	0.008487702	0.0038990688	0.0045318487	0.004580682	0.0031513644
0.0	0.0905306	0.0727201	0.0729946	0.064394705	0.07479454	0.07310476	0.071114466	0.06149309	0.093776695	0.076638855
0.0	2.5628517e-05	1.4684841e-05	1.1615437e-05	1.6386406e-05	4.1349354e-05	3.665177e-05	3.370166e-05	1.6326043e-05	2.2412085e-05	3.2453787e-05
0.0	0.0062178643	0.0036234444	0.0037587818	0.00448638	0.0057960493	0.011828951	0.009829846	0.004356626	0.005713655	0.006386169
0.0	0.57790977	0.56642413	0.5758436	0.56417716	0.5687447	0.5619135	0.57128614	0.5733947	0.57955176	0.5699928
0.0	0.09433355	0.07167473	0.006269507	0.5644309	0.5700055	0.5619234	0.08156605	0.004525357	0.5798913	0.57019037
0.0	0.5776978	0.5656954	0.5757263	0.5632657	0.568425	0.5617997	0.57252645	0.57305026	0.5788099	0.56976944
0.0	0.5758457	0.5654157	0.57552737	0.5628326	0.5675569	0.56145865	0.57085097	0.5722373	0.5777736	0.56888074
0.0	0.06087893	0.049772974	0.057137202	0.20926856	0.22974159	0.20799005	0.056686826	0.04908077	0.22508857	0.19483215
0.0	0.007800417	0.004551086	2.9208879e-05	0.564342	0.56889063	0.5607399	0.0058291596	1.5363115e-05	0.57914895	0.56935364
0.0	0.57731116	0.565994	0.5767837	0.56451	0.56895524	0.5628932	0.5722675	0.57373047	0.5794491	0.57025576
0.0	0.57674646	0.565464	0.5756115	0.5628441	0.56731975	0.56153166	0.5715096	0.5728079	0.57839507	0.5691302
0.0	0.576366	0.5657055	0.5744986	0.5618295	0.5681234	0.560618	0.57111305	0.57359535	0.5789159	0.56836414
0.0	0.5773593	0.5661488	0.5759443	0.5633709	0.56752867	0.56107575	0.5715387	0.5727881	0.57850385	0.56924987
0.0	0.57790685	0.56665236	0.5760505	0.56404847	0.5689876	0.5617943	0.5732671	0.57457733	0.579884	0.5693491
0.0	0.5778602	0.566195	0.57661194	0.56353307	0.5682732	0.5622567	0.57278043	0.57364	0.5787666	0.56987107
0.0	0.5739796	0.5646899	0.57466936	0.5610947	0.56738645	0.55994624	0.5703409	0.572858	0.577204	0.56773996
0.0	0.5736317	0.56442523	0.57287127	0.55970407	0.56662107	0.5581435	0.57025576	0.57262325	0.5762779	0.56612366
0.0	0.5762113	0.5664132	0.5766319	0.5627683	0.56756765	0.56275934	0.5714327	0.57383233	0.57923704	0.570521
0.0	0.5779993	0.56600636	0.57606614	0.56314373	0.5695848	0.56264466	0.57277966	0.57479006	0.5793761	0.5703108
0.0	0.577546	0.56549877	0.57533723	0.56285775	0.56864464	0.5615342	0.57236063	0.57341194	0.5783555	0.5693523
0.0	0.57631284	0.5650883	0.5745398	0.5625401	0.5672703	0.5595733	0.5707228	0.5726059	0.57805514	0.5683513
0.0	0.57683516	0.56617415	0.57572937	0.5628376	0.56703824	0.5615697	0.57077986	0.5727768	0.5777185	0.5692316
0.0	0.5753755	0.5651856	0.5742796	0.56138057	0.5659044	0.5589957	0.5700664	0.57098806	0.5764965	0.5683538
0.0	0.5765304	0.56570375	0.5750864	0.5626432	0.56760335	0.5610924	0.5706324	0.57274055	0.57785606	0.56926656
0.0	0.5771535	0.5663368	0.5757414	0.5630828	0.567512	0.5604134	0.57087344	0.57289326	0.57869965	0.56948817
0.0	0.57709986	0.5665169	0.5748866	0.5633171	0.5680054	0.5615067	0.57163364	0.57341623	0.578823	0.5696532
0.0	0.5766316	0.5659863	0.57536674	0.56246215	0.5674123	0.56115603	0.5701825	0.5727753	0.57795763	0.5699797
0.0	0.5773278	0.5661316	0.5759624	0.56424665	0.56897146	0.5623631	0.5723301	0.5732752	0.5794682	0.570173
0.0	0.57744277	0.5660761	0.5763247	0.56397015	0.5690321	0.5618941	0.57210886	0.57352734	0.5791665	0.56998736
0.0	0.5768359	0.56655127	0.57556444	0.56310624	0.5697851	0.5622368	0.57313216	0.5743172	0.58022	0.5712569
0.0	0.57690096	0.5662333	0.5760692	0.5624579	0.5672219	0.5608994	0.571414	0.57286453	0.5783515	0.56939465
0.0	0.5774094	0.5659281	0.5762895	0.5628598	0.56848735	0.5609219	0.57144636	0.57405776	0.57933694	0.56946105
0.0	0.5767378	0.56544304	0.5756867	0.5633787	0.5682893	0.5608165	0.57084364	0.5725313	0.5782532	0.5691411
0.0	0.57436633	0.5643353	0.57332915	0.56103444	0.5671853	0.55846316	0.5687025	0.57083017	0.5770232	0.5682955
0.0	0.5762308	0.56484836	0.5737488	0.56227094	0.5682518	0.5598578	0.5703794	0.5720108	0.5774645	0.56899124
0.0	0.5751499	0.56776625	0.5755726	0.5618631	0.5688324	0.5596239	0.57080305	0.5728502	0.5777479	0.5684956
0.0	0.57695717	0.5665794	0.57633895	0.5637071	0.56821436	0.56145346	0.57228166	0.5726911	0.5788599	0.5697229
0.0	0.57705414	0.5657446	0.57616943	0.563745	0.56822354	0.5615087	0.571793	0.57301444	0.5783012	0.56925017
0.0	0.57816684	0.5670433	0.57712233	0.56286544	0.56838053	0.56233716	0.5713781	0.5746233	0.57996154	0.569752
0.0	0.57667035	0.5670327	0.57559204	0.56204325	0.56828314	0.56052774	0.5703862	0.57372004	0.5790287	0.5696416
0.0	0.5777926	0.5659752	0.5758675	0.5638939	0.5690334	0.5617297	0.5719409	0.5727353	0.579899	0.57045233
0.0	0.5781734	0.56635404	0.57550186	0.5637295	0.5681992	0.56104636	0.57141197	0.57412	0.5785643	0.5699647
0.0	0.078770556	0.054104142	0.06026353	0.061186284	0.08043808	0.08894637	0.07365775	0.082870394	0.07455369	0.06487734
0.0	0.5763948	0.565165	0.5756727	0.56257117	0.5667527	0.56181264	0.57208556	0.5719819	0.5776534	0.5692426
0.0	0.57456857	0.56448483	0.5756879	0.56219345	0.56661534	0.56029963	0.5705335	0.5701709	0.5778577	0.5675149
0.0	0.57709557	0.565335	0.57633144	0.5638314	0.5682824	0.56138337	0.57128835	0.5725952	0.57844985	0.5692316
0.0	0.57562	0.56395656	0.57558787	0.5626204	0.56716126	0.56044877	0.57026047	0.571054	0.577712	0.56861246
0.0	0.57685703	0.564659	0.5748783	0.56306356	0.5682398	0.5608502	0.57115775	0.5721226	0.57780886	0.5691497
0.0	0.57486135	0.5646222	0.57496154	0.56221396	0.5676148	0.55941504	0.5702195	0.57197976	0.5773486	0.56748974
0.0	0.0151023315	0.014978599	0.014237557	0.014029867	0.015341912	0.010430729	0.0089692315	0.013310297	0.0125966165	0.012754527
0.0	0.1288087	0.13073546	0.121527135	0.1237079	0.13191748	0.13616128	0.13766304	0.13694784	0.13402931	0.11787096
0.0	0.13777992	0.13146603	0.12301273	0.11947109	0.124999106	0.13080436	0.1382603	0.12852556	0.16015552	0.13014385
0.0	0.5775265	0.56660867	0.5768286	0.56450444	0.5675846	0.56212693	0.5719905	0.5732848	0.5789926	0.5699589
0.0	0.5750263	0.5643064	0.57350916	0.5610298	0.56767344	0.55882037	0.56852865	0.5717258	0.57605714	0.566262
0.0	0.5773387	0.56323206	0.5744665	0.56308097	0.5697506	0.562197	0.57147926	0.5725866	0.5775277	0.568217
0.0	0.57800454	0.5659011	0.57618487	0.56359804	0.57010835	0.5611445	0.57163876	0.57368004	0.57909197	0.5691788
0.0	0.57679206	0.5664848	0.57566386	0.56378895	0.569152	0.56167185	0.57146543	0.57338697	0.5789392	0.56967086
0.0	0.57703537	0.565726	0.57487947	0.56303865	0.56808037	0.56108284	0.570209	0.5722209	0.5779215	0.5691106
0.0	0.5767603	0.5655868	0.5752811	0.56315035	0.56770396	0.5610001	0.57041466	0.5720629	0.578083	0.5686571
0.0	0.5785513	0.5665863	0.5764559	0.56395936	0.5700117	0.56232905	0.5726604	0.5737949	0.5801171	0.5702231
0.0	0.57629675	0.56652516	0.57566434	0.5626603	0.5689805	0.56105715	0.57141197	0.5728544	0.57885945	0.56925863
0.0	0.57710874	0.5660942	0.57563776	0.5614471	0.5684602	0.56078255	0.570251	0.572846	0.5788294	0.5690551
0.0	0.57821256	0.56668174	0.57657266	0.5635341	0.5685895	0.5625309	0.57264644	0.57415295	0.5795476	0.5703513
0.0	0.5785199	0.56716394	0.57718813	0.5643021	0.5693449	0.56263846	0.5723041	0.57398957	0.57960385	0.5704414
0.0	0.57672995	0.5661038	0.57621825	0.5628314	0.5668971	0.5597867	0.5701611	0.5725605	0.57838786	0.5699466
0.0	0.5778514	0.5669381	0.57644475	0.56382656	0.5696977	0.56243193	0.57233465	0.5736051	0.5795536	0.57075644
0.0	0.57636106	0.5659217	0.5753985	0.56238914	0.5681686	0.56100994	0.57125956	0.57360464	0.5782636	0.5689495
0.0	0.57617253	0.56722623	0.5761777	0.5621557	0.5676204	0.5611803	0.5704808	0.5735697	0.5789499	0.5702368
0.0	0.5762519	0.56682605	0.57579213	0.5623707	0.5678365	0.5617852	0.57090354	0.57416844	0.57827806	0.5697724
0.0	0.5779102	0.56645125	0.5765125	0.56292796	0.56886756	0.5621901	0.5719229	0.57311875	0.5792707	0.57027996
0.0	0.57555664	0.5642445	0.57350236	0.561744	0.56655174	0.55823594	0.5681558	0.5715855	0.5772943	0.56710553
0.0	0.57815737	0.5668009	0.5766112	0.5636887	0.5694022	0.5623776	0.5726857	0.5742782	0.57956123	0.5695517
0.0	0.57532746	0.5654416	0.5750989	0.5627052	0.56772524	0.5600983	0.570859	0.5730917	0.5775408	0.5684567
0.0	0.5768281	0.5660161	0.57584536	0.5632598	0.56794256	0.56117827	0.57152116	0.5741871	0.5789098	0.56928355
0.0	0.5751653	0.5656041	0.57473934	0.56250024	0.5666832	0.5600647	0.5709927	0.57280844	0.5773658	0.56823915
0.0	0.5763023	0.56606996	0.5759859	0.56200886	0.56800103	0.5600991	0.57094336	0.5731857	0.57855827	0.5692317
0.0	0.14915004	0.12752795	0.11493516	0.12214796	0.15227948	0.12721582	0.1338305	0.12895685	0.14262381	0.12302627
0.0	0.08140502	0.079910584	0.06688726	0.07195072	0.08860529	0.0858966	0.08074398	0.08488773	0.09387489	0.07721053
0.0	0.57801896	0.5658859	0.57597226	0.56295997	0.5697018	0.5621833	0.57288754	0.57393575	0.5801038	0.56936276
0.0	0.57768065	0.56529224	0.5759508	0.56252044	0.56820494	0.56112665	0.57227474	0.57350504	0.5787911	0.56877315
0.0	0.083860196	0.08946082	0.06962028	0.085271835	0.09084125	0.08158333	0.06724284	0.083103485	0.095905535	0.078836866
0.0	0.5777381	0.5658162	0.57473093	0.56351376	0.56842643	0.56263906	0.5726854	0.5735636	0.5795057	0.5690552
0.0	0.578896	0.56667376	0.5764861	0.56469893	0.5710145	0.56375265	0.57331884	0.57439446	0.5801719	0.57056
0.0	0.5752379	0.5648143	0.57301843	0.56153727	0.56826955	0.5579225	0.57015383	0.57204217	0.57567126	0.56761014
0.0	0.5766154	0.566162	0.57605195	0.5633539	0.5672715	0.5606817	0.57108945	0.57224745	0.5782445	0.5692815
0.0	0.5772406	0.5664168	0.57684666	0.563442	0.56796384	0.56145376	0.5724914	0.57288927	0.5787181	0.57000315
0.0	0.5780706	0.5663414	0.5766447	0.5643251	0.56903523	0.56205684	0.57242	0.5736294	0.5792286	0.5698944
0.0	0.57784545	0.5670523	0.57697624	0.5648125	0.5682752	0.5621508	0.5735111	0.5745991	0.5792151	0.57027817
0.0	0.579033	0.56747925	0.5766848	0.5643487	0.5697964	0.5628061	0.5742202	0.5746742	0.58043724	0.5709318
0.0	0.5768486	0.5658801	0.57609123	0.5631302	0.5680892	0.56037474	0.57193846	0.57252675	0.57740366	0.56815743
0.0	0.57726896	0.56581986	0.57501155	0.5633738	0.5675545	0.5605908	0.5719116	0.5727287	0.57899404	0.5694881
0.0	0.10133657	0.099044904	0.097985044	0.09541923	0.10054144	0.0815909	0.0769077	0.09432775	0.09266514	0.091805175
0.0	0.08217324	0.07860968	0.06097922	0.06246177	0.090532444	0.06405848	0.07386763	0.07448696	0.060533904	0.079739615
0.0	0.57745796	0.5664006	0.576041	0.56405056	0.5691314	0.56193256	0.57241887	0.5737032	0.5789804	0.5694305
0.0	0.079055384	0.076089144	0.07455745	0.065008804	0.07380241	0.09365792	0.06846184	0.05780973	0.07491048	0.068444036
0.0	0.07626093	0.093877375	0.06941159	0.061913848	0.071998924	0.07293602	0.067277804	0.077774	0.08646972	0.072662
0.0	0.57651985	0.5651198	0.57469	0.5625179	0.5677036	0.55976146	0.57091796	0.5718845	0.5775809	0.56817627
0.0	0.08036342	0.09040628	0.08389603	0.07488783	0.07902645	0.054944124	0.079164274	0.076253995	0.09961141	0.07291067
0.0	0.57702166	0.56609106	0.5760726	0.5639735	0.5671854	0.560999	0.57135516	0.57273996	0.57850647	0.56953984
0.0	0.0847803	0.08511278	0.072048165	0.06636733	0.064481996	0.078704216	0.06738995	0.077503525	0.085414484	0.05529868
0.0	0.06633036	0.07150672	0.06384865	0.06768785	0.08150099	0.05801253	0.062282532	0.0534775	0.083865285	0.062013958
0.0	0.16118246	0.12048029	0.1341777	0.15254416	0.15236358	0.56177664	0.14283954	0.13924508	0.14211291	0.124191776
0.0	0.5762123	0.56428206	0.5740915	0.56294376	0.5683903	0.56045765	0.5703679	0.572271	0.5779078	0.56814104
0.0	0.5757154	0.56500983	0.57439363	0.56200546	0.56646156	0.5604833	0.5708234	0.5715476	0.5788312	0.5686699
0.0	0.12876178	0.12805326	0.13789254	0.12876464	0.12581898	0.14094819	0.116535455	0.11113191	0.12721948	0.101289935
0.0	0.57620794	0.56593525	0.57577616	0.5635051	0.56846654	0.56082046	0.57197076	0.5735318	0.57806104	0.5690808
0.0	0.1300064	0.13450482	0.12603408	0.11642083	0.117944136	0.1291143	0.11582594	0.1202803	0.1489346	0.12409865
0.0	0.5765471	0.56557107	0.57536465	0.5638404	0.5688151	0.56099486	0.57219154	0.5739178	0.5785119	0.5694425
0.0	0.13007177	0.13466057	0.12605688	0.11650527	0.11798543	0.12921993	0.115995035	0.12039487	0.1488376	0.124140434
0.0	0.11428164	0.10736729	0.11815883	0.10919176	0.12018895	0.13605501	0.124142915	0.12194758	0.14183348	0.09025752
0.0	0.1415532	0.12908536	0.12465522	0.121853806	0.16606419	0.1286533	0.12454373	0.11427322	0.14737387	0.123238936
0.0	0.5749648	0.5641285	0.57355374	0.56213653	0.5669099	0.5585838	0.56991976	0.57159644	0.5770364	0.5675328
0.0	0.13508894	0.11862883	0.12152522	0.121826045	0.11122942	0.117004804	0.12393796	0.0916789	0.13858655	0.10983209
0.0	0.5779393	0.56664485	0.13874677	0.56387824	0.5691213	0.5622604	0.57333285	0.14403057	0.57951283	0.570274
0.0	0.57610726	0.5651853	0.5749934	0.5631271	0.568391	0.5601369	0.57180333	0.5729511	0.57820743	0.56888014
0.0	0.57756734	0.5659807	0.13851653	0.5629763	0.56790435	0.561205	0.572011	0.13783821	0.57827616	0.56928074
0.0	0.09950277	0.12676431	0.11902265	0.1114273	0.1274281	0.104614675	0.13125493	0.12162787	0.13323165	0.110129766
0.0	0.16555847	0.14113373	0.14804733	0.11784072	0.13968757	0.5615422	0.12710457	0.12972347	0.15359755	0.14106944
0.0	0.12182777	0.12624453	0.11847824	0.091779396	0.13716356	0.10394654	0.12773229	0.1142592	0.12905085	0.11386614
0.0	0.5775125	0.5662325	0.5761357	0.5629321	0.56858057	0.561471	0.5720537	0.5725588	0.57905996	0.57004935
0.0	0.12856197	0.14383042	0.1231471	0.120369494	0.11568977	0.14034113	0.14551957	0.11046843	0.13087948	0.12534896
0.0	0.13868265	0.14076185	0.12884693	0.11191459	0.12446613	0.10946252	0.12054144	0.11421904	0.16151333	0.11435136
0.0	0.5775502	0.5661567	0.57645905	0.5633616	0.5684689	0.5624842	0.57247174	0.57312316	0.57906985	0.5698436
0.0	0.12582493	0.13593523	0.13256726	0.09989286	0.12332723	0.11994651	0.12814347	0.09337742	0.13132739	0.10730218
0.0	0.13618731	0.11639936	0.13925916	0.10799218	0.118870266	0.12146655	0.13900542	0.09197239	0.14091444	0.12380198
0.0	0.57638055	0.56592554	0.57527393	0.56343275	0.5683123	0.56028736	0.5715529	0.57325506	0.5783315	0.56857973
0.0	0.12636735	0.10039237	0.10594643	0.10152627	0.12339077	0.12754858	0.13850243	0.12364099	0.120491244	0.116813146
0.0	0.5768396	0.56676924	0.57518154	0.5638077	0.56835616	0.5608549	0.5718224	0.57354546	0.57864106	0.5695759
0.0	0.12861905	0.122526854	0.11357455	0.1222858	0.17196192	0.14421315	0.12682709	0.12887974	0.14680904	0.13708396
0.0	0.5755783	0.5641176	0.5739208	0.56239104	0.56734556	0.55950814	0.57006764	0.5714824	0.5774168	0.5674694
0.0	0.14065187	0.12093903	0.18881346	0.1183531	0.12350288	0.1257122	0.14930445	0.1272745	0.13022926	0.10767372
0.0	0.5783073	0.5668417	0.57636625	0.56428915	0.5693863	0.56244105	0.5723953	0.574136	0.5799854	0.57056093
0.0	0.5761165	0.56582874	0.5752599	0.5635122	0.56751	0.55972475	0.5720734	0.5730285	0.57851017	0.56833994
0.0	0.5774421	0.5659083	0.575806	0.5632143	0.56851655	0.56168026	0.5711012	0.5725379	0.5790725	0.5698435
0.0	0.5775596	0.5661821	0.5758482	0.5633825	0.5685977	0.5618729	0.571438	0.5727586	0.5789169	0.5699221
0.0	0.5767737	0.5656665	0.5749303	0.563806	0.5681251	0.56023914	0.5716638	0.57343125	0.5789488	0.56900775
0.0	0.5774069	0.56581575	0.5752488	0.5630006	0.5689692	0.5615774	0.57200694	0.5728202	0.5796528	0.569824
0.0	0.5774912	0.5666763	0.57564044	0.5631517	0.5688761	0.56207	0.5718486	0.5730324	0.57979065	0.5700535
0.0	0.5753155	0.56433654	0.5738403	0.56200844	0.566235	0.5583679	0.5696058	0.5720709	0.5774083	0.56731296
0.0	0.5780882	0.5666401	0.57627136	0.5633906	0.5684833	0.5625296	0.5721675	0.5733818	0.57962674	0.5705624
0.0	0.5778794	0.56697774	0.57661337	0.56396323	0.5692974	0.5624572	0.57270795	0.57371914	0.5801733	0.57057977
0.0	0.5771043	0.5661382	0.575784	0.56325746	0.5685292	0.56132996	0.571344	0.5726982	0.57913154	0.56977594
0.0	0.5760874	0.5655811	0.5745985	0.5630575	0.56804067	0.55973125	0.5710822	0.5728514	0.578745	0.5685199
0.0	0.5774123	0.56615955	0.57521844	0.56294036	0.56784874	0.5612154	0.5710357	0.5721127	0.57913375	0.56965107
0.0	0.5774156	0.56582063	0.5756418	0.56324124	0.5691858	0.56162506	0.5716962	0.5730641	0.5791081	0.56982315
0.0	0.57810575	0.56703126	0.57596606	0.563607	0.5692458	0.56224513	0.57252955	0.5733439	0.5799722	0.57087326
0.0	0.5780205	0.56732076	0.57652116	0.5641393	0.5695572	0.56263006	0.571982	0.5732144	0.5798086	0.5707873
0.0	0.5770213	0.56491816	0.5743296	0.5633854	0.56825376	0.56046605	0.571306	0.57215244	0.578545	0.5688247
0.0	0.577843	0.5658185	0.5751461	0.5642618	0.56906193	0.5616757	0.5715416	0.57280785	0.5794508	0.5697898
0.0	0.57699126	0.56585175	0.57506365	0.56388015	0.56860095	0.56186044	0.57124513	0.5723901	0.57887894	0.569779
0.0	0.57660854	0.5658007	0.5750904	0.5631883	0.56746954	0.5598863	0.57099926	0.5733845	0.578961	0.5683063
0.0	0.57792944	0.56646633	0.5761293	0.56351405	0.5694862	0.5623746	0.5720084	0.573026	0.57988083	0.5701596
0.0	0.5760191	0.56590414	0.5745561	0.56257266	0.56723213	0.559532	0.5710706	0.5727024	0.57842714	0.5685003
0.0	0.5776294	0.5659597	0.5756492	0.56304324	0.5695328	0.56183255	0.57186216	0.57263005	0.5793067	0.56958634
0.0	0.57753843	0.5663533	0.5756814	0.5632926	0.5690733	0.56145674	0.57149	0.57304484	0.579754	0.56965536
0.0	0.5755309	0.56441724	0.57390577	0.56239885	0.5665819	0.558949	0.5701673	0.57165706	0.57735664	0.5675856
0.0	0.5769505	0.5668994	0.57627183	0.5626023	0.5671305	0.56063545	0.57119364	0.57324	0.5781816	0.5695904
0.0	0.57784563	0.56731784	0.5764615	0.5635273	0.5664393	0.56204504	0.5709761	0.5752688	0.57793105	0.57071
0.0	0.57713264	0.56559086	0.57599616	0.56364816	0.5677924	0.5613732	0.5711233	0.5729764	0.5779109	0.56951445
0.0	0.5755997	0.56427926	0.5733587	0.56193274	0.56752074	0.5594851	0.5703854	0.57184815	0.5782915	0.5681783
0.0	0.57636535	0.5654317	0.5752057	0.56225246	0.5677792	0.56125224	0.57149297	0.5728444	0.57819307	0.5687461
0.0	0.5743748	0.56274456	0.5716077	0.5612895	0.5660388	0.5583195	0.5681614	0.57097054	0.5775603	0.5670279
0.0	0.5748046	0.5634995	0.573592	0.5623016	0.5662624	0.5589002	0.56968737	0.5712533	0.5772325	0.566713
0.0	0.57661223	0.56689084	0.5766509	0.56418884	0.56791645	0.5623599	0.5712755	0.5728265	0.57762486	0.56980914
0.0	0.57569313	0.5650954	0.5759612	0.56203204	0.56673414	0.5607053	0.5705632	0.57249594	0.57680404	0.56924754
0.0	0.5766686	0.56535923	0.5750342	0.5620296	0.5671816	0.56028956	0.56952965	0.57233137	0.5778569	0.5692975
0.0	0.5765053	0.5650839	0.5742243	0.5619559	0.56761885	0.55967194	0.57064295	0.57179546	0.57868403	0.56816757
0.0	0.5766604	0.5661117	0.5757272	0.562703	0.56514865	0.5603194	0.5704846	0.57203364	0.57687485	0.5690001
0.0	0.57611454	0.5652027	0.57436556	0.5637608	0.5661869	0.5593492	0.57103467	0.57157207	0.57667226	0.56782067
0.0	0.5767384	0.56596005	0.5750454	0.5633819	0.5667731	0.56035	0.57012326	0.5727977	0.5781747	0.56877524
0.0	0.5772638	0.5657137	0.574679	0.5625842	0.5681996	0.5601304	0.5712758	0.57308805	0.5788552	0.5684475
0.0	0.02720176	0.028750574	0.03335353	0.025294123	0.026769003	0.031544942	0.026894651	0.037769098	0.0443742	0.032483287
0.0	0.5761982	0.56536263	0.5736309	0.5619611	0.5673852	0.5598556	0.5704685	0.57171726	0.57859933	0.5681302
0.0	0.5777336	0.5669766	0.57629865	0.5638958	0.5695889	0.5621597	0.5715406	0.5731978	0.57923377	0.5706369
0.0	0.5752856	0.56564933	0.5753221	0.562048	0.5687709	0.55958956	0.57129335	0.5722465	0.5788041	0.568741
0.0	0.57760674	0.5660462	0.5765912	0.56366503	0.5687286	0.56182104	0.57210076	0.5729552	0.5798827	0.5700701
0.0	0.57769084	0.56621855	0.5763993	0.56360275	0.5683222	0.56159574	0.5718382	0.5730473	0.5788078	0.56937736
0.0	0.5766884	0.5671752	0.57646096	0.5632342	0.56670237	0.5613955	0.5719245	0.5720296	0.57788783	0.56992835
0.0	0.5755644	0.5645731	0.5743343	0.5618106	0.56587106	0.5607447	0.5705476	0.5717498	0.5767574	0.56762373
0.0	0.5763217	0.564149	0.57381594	0.5617725	0.5672699	0.56035	0.5702426	0.57123846	0.57714057	0.56773627
0.0	0.57659316	0.5649131	0.574482	0.562061	0.5670694	0.5600879	0.5700697	0.57251257	0.5769515	0.56866354
0.0	0.57512623	0.56399536	0.57354474	0.5609974	0.56600404	0.558872	0.5688472	0.5714984	0.5757412	0.567755
0.0	0.5730369	0.5617643	0.57160634	0.55844784	0.5640447	0.55722094	0.56740856	0.5691654	0.5742543	0.56454223
0.0	0.08001204	0.06869393	0.06059401	0.07822851	0.09530104	0.051042624	0.06852544	0.07669953	0.06926831	0.05344479
0.0	0.09346741	0.07154052	0.08171631	0.5637795	0.5684213	0.5613124	0.08113395	0.068130404	0.57814616	0.56927335
0.0	0.57548475	0.56337565	0.5735613	0.56075436	0.567728	0.5609078	0.56909496	0.57186544	0.5756764	0.5674417
0.0	0.57634	0.5670464	0.574728	0.562654	0.5679609	0.560741	0.5713995	0.57283986	0.5772917	0.56937355
0.0	0.5783724	0.56607944	0.57565415	0.5639356	0.5693795	0.5618036	0.5721372	0.57352126	0.57996356	0.57088166
0.0	0.5783724	0.56607944	0.57565415	0.5639356	0.5693795	0.5618036	0.5721372	0.57352126	0.57996356	0.57088166
0.0	0.57852143	0.56700397	0.5751141	0.56372756	0.5690397	0.561974	0.57262963	0.57449925	0.57917136	0.56995285
0.0	0.5771379	0.5664844	0.5755026	0.5630016	0.568489	0.5611182	0.57189256	0.57353455	0.5793131	0.5698054
0.0	0.5771073	0.5660869	0.5753547	0.5633382	0.5682929	0.5615172	0.5713521	0.5732552	0.57832015	0.56988585
0.0	0.57670665	0.56644565	0.5755658	0.56382513	0.56824523	0.56097734	0.57084954	0.5733899	0.57906765	0.56941754
0.0	0.57668185	0.5666129	0.57605124	0.56311655	0.5685347	0.56140393	0.57157	0.57318085	0.57894975	0.5693076
0.0	0.5762603	0.5659282	0.57454693	0.56258667	0.56775403	0.5612147	0.5711234	0.57246405	0.57756716	0.5687699
0.0	0.5744475	0.5650352	0.57374316	0.5615899	0.5655208	0.5592907	0.5696541	0.5707997	0.57679015	0.5664696
0.0	0.5779044	0.56541723	0.57524806	0.5634871	0.5686457	0.56076354	0.5710262	0.57256764	0.5789952	0.5694719
0.0	0.57547545	0.56314266	0.5734245	0.56124777	0.5662326	0.55797905	0.56941134	0.57142127	0.57774955	0.56753546
0.0	0.005412976	0.004958517	0.0052270214	0.00574709	0.007295985	0.0051112263	0.003425444	0.0034643088	0.0076308344	0.004432044
0.0	1.9691304e-05	1.8626062e-05	1.670832e-05	2.1612788e-05	4.1146697e-05	2.663186e-05	1.1137147e-05	1.331224e-05	3.7598315e-05	1.3763407e-05
0.0	0.011581308	0.5654358	3.4933957e-05	0.5624586	0.56569	0.55801964	0.010598033	1.8638482e-05	0.5785003	0.5672353
0.0	0.57711506	0.5668071	0.5767294	0.56469285	0.56846976	0.5609705	0.5708599	0.5732201	0.57900137	0.5702805
0.0	0.17249742	0.15793426	0.16034493	0.15475646	0.180465	0.16464745	0.17393298	0.17212097	0.19189198	0.1551044
0.0	0.17359643	0.15901068	0.16132188	0.15577897	0.1811654	0.16540106	0.1749261	0.17330134	0.19268954	0.15619072
0.0	0.25166675	0.2345364	0.23885797	0.23101288	0.25735754	0.24039978	0.25176868	0.25017366	0.2702948	0.23261102
0.0	0.16964322	0.18271042	0.18621252	0.14310749	0.18955186	0.18383956	0.16137326	0.17355329	0.19352885	0.1619954
0.0	0.17751734	0.17084369	0.16078834	0.14689225	0.1753002	0.15742266	0.17836903	0.16609436	0.18988402	0.15113059
0.0	0.5769025	0.565878	0.5761815	0.56286716	0.5681393	0.5615617	0.57254505	0.57293475	0.5786608	0.56944597
0.0	0.5766404	0.5672641	0.57461727	0.5634262	0.5693935	0.56069654	0.57217807	0.5735781	0.5782832	0.5706858
0.0	0.5771627	0.5656584	0.5763274	0.5631578	0.5680896	0.56150997	0.5724508	0.572807	0.5788066	0.5694354
0.0	0.577008	0.56534284	0.5755963	0.56342757	0.56803447	0.56094205	0.5710878	0.57287216	0.5782465	0.5689093
0.0	0.57582396	0.5659235	0.5752352	0.56127673	0.56694454	0.56014276	0.5710375	0.5723603	0.5792076	0.5685325
0.0	0.5762795	0.5673516	0.5761929	0.5629531	0.56885296	0.56084967	0.5714487	0.5733864	0.58043903	0.5691852
0.0	0.57587725	0.5655988	0.5763399	0.5635767	0.56747395	0.5608877	0.57114136	0.57154554	0.5778502	0.5695319
0.0	0.57563454	0.56456155	0.57492286	0.5629085	0.5672749	0.5589001	0.5699699	0.5718033	0.57792604	0.56895685
0.0	0.57790434	0.5647618	0.5754526	0.56305456	0.5688968	0.56099546	0.5713735	0.5717067	0.5786279	0.56952375
0.0	0.5783913	0.56656075	0.57618356	0.5647941	0.56992835	0.5624682	0.57232356	0.5731477	0.580032	0.57049114
0.0	0.5781004	0.56698304	0.5774192	0.5629671	0.56909484	0.5610929	0.5712225	0.5744185	0.57957464	0.57031125
0.0	0.5775613	0.56618786	0.5766112	0.56406045	0.56852657	0.56168777	0.57162017	0.5735588	0.5788702	0.5693522
0.0	0.57677895	0.56621385	0.5762651	0.56282485	0.567305	0.5608972	0.5714231	0.5728154	0.5782662	0.56958354
0.0	0.5773326	0.5663057	0.57657474	0.5637629	0.5677632	0.56092757	0.57131624	0.57386845	0.5781017	0.56909597
0.0	0.577251	0.56694233	0.5765673	0.56342256	0.56801593	0.56151444	0.57142216	0.5744273	0.5791835	0.5690345
0.0	0.5770925	0.5660094	0.5752923	0.56328416	0.5676168	0.5609238	0.57175833	0.57315296	0.5789927	0.56928754
0.0	0.57737017	0.56652194	0.57457906	0.56411386	0.5695474	0.56167525	0.57211477	0.5729233	0.57904655	0.5701766
0.0	0.5773349	0.5657046	0.5758763	0.5639433	0.56843716	0.561536	0.5717057	0.5728956	0.57878125	0.56957805
0.0	0.57519996	0.56541634	0.57538533	0.5625499	0.56702197	0.56136096	0.5696923	0.5725515	0.5762509	0.56883883
0.0	0.57638633	0.56519884	0.575408	0.5628115	0.56718487	0.56078225	0.5705254	0.5718446	0.57800746	0.5682241
0.0	0.57723445	0.56422454	0.57515883	0.56277347	0.5669942	0.5601759	0.57019234	0.57211965	0.57785726	0.56757355
0.0	0.57594246	0.5659674	0.57627434	0.5639278	0.56823474	0.5607259	0.5713681	0.5726038	0.5783055	0.5690301
0.0	0.5773752	0.56679034	0.577238	0.56550115	0.56820536	0.5619862	0.57243466	0.5743001	0.57926065	0.56966156
0.0	0.5770372	0.5662643	0.576248	0.56416154	0.56811017	0.5614871	0.571752	0.57263136	0.5782901	0.56927806
0.0	0.57633823	0.5660602	0.57575476	0.5624076	0.5670234	0.5605156	0.5715143	0.57209784	0.5780743	0.5694672
0.0	0.57690996	0.5661125	0.5765043	0.5639598	0.56868047	0.56204784	0.57213664	0.5734123	0.57897615	0.56922835
0.0	0.57568645	0.5649211	0.57529575	0.56316614	0.5668538	0.560322	0.571664	0.57262754	0.5778623	0.56832296
0.0	0.5772089	0.565506	0.57582223	0.5636784	0.5685438	0.5614527	0.57160646	0.57326996	0.57824826	0.56905365
0.0	0.57601684	0.56455535	0.5738041	0.5620844	0.5680765	0.5606916	0.57137406	0.57341677	0.577006	0.56798923
0.0	0.57705534	0.5649584	0.5739863	0.5627957	0.5686972	0.56097156	0.57171434	0.5733037	0.5774559	0.5688382
0.0	0.576782	0.5664233	0.57570404	0.5628167	0.5680073	0.5610061	0.5721179	0.5724257	0.57828367	0.5694391
0.0	0.5764896	0.56555825	0.57498246	0.56273556	0.5673671	0.5601768	0.5711791	0.57328725	0.5782268	0.56831366
0.0	0.5766856	0.56690675	0.5763016	0.5630451	0.5684575	0.561847	0.5721662	0.5734395	0.5787957	0.5688284
0.0	0.57676756	0.5654918	0.576067	0.56372184	0.56841683	0.5612666	0.5711127	0.57292926	0.57863986	0.5687501
0.0	0.5744707	0.5645057	0.57466155	0.5622366	0.5676319	0.5600399	0.56964505	0.5722241	0.57837725	0.5669258
0.0	0.5762829	0.56493354	0.574415	0.56287175	0.568475	0.56064576	0.57085025	0.5727074	0.5781415	0.5683068
0.0	0.576096	0.56526697	0.5745243	0.5623873	0.5680524	0.5604449	0.5704951	0.572031	0.57834965	0.5679354
0.0	0.57752305	0.56566095	0.5756179	0.56311107	0.570319	0.56130326	0.5716493	0.5729984	0.5787251	0.5692755
0.0	0.57697344	0.5664943	0.57601297	0.5636243	0.5695258	0.5614208	0.57048815	0.5729932	0.5780107	0.5700979
0.0	0.57744986	0.5647856	0.5742953	0.5633626	0.5675445	0.56156415	0.57015467	0.57372123	0.57843363	0.56920636
0.0	0.5797375	0.56593984	0.57617974	0.56417036	0.56915677	0.5625178	0.57119286	0.57441396	0.5792861	0.5708945
0.0	0.2267339	0.22114052	0.21545461	0.21616375	0.2222857	0.2096614	0.18792917	0.19158664	0.23109454	0.2070082
0.0	0.5750826	0.56476736	0.57418275	0.561292	0.56720686	0.5594479	0.5695843	0.57165796	0.57709813	0.56772953
0.0	0.5761963	0.56557304	0.5749593	0.5614646	0.5678093	0.5605042	0.57111096	0.5726788	0.5778855	0.5686212
0.0	0.57641643	0.56567097	0.57521224	0.56218433	0.56750774	0.56075037	0.5706012	0.5725535	0.5779886	0.56888556
0.0	0.5777113	0.56571907	0.57602483	0.56352055	0.56903714	0.5628911	0.5722006	0.5731668	0.5789528	0.57044894
0.0	0.57485497	0.566218	0.5754082	0.5622414	0.5666166	0.5612869	0.5703332	0.5713936	0.5770989	0.56894654
0.0	0.57401913	0.5670984	0.5759984	0.5618488	0.5663011	0.5613141	0.5708366	0.571204	0.57680154	0.5689355
0.0	0.57636213	0.5647385	0.57490057	0.562308	0.5674179	0.561381	0.5713051	0.57285964	0.5777963	0.5694428
0.0	0.57678866	0.56807977	0.57632154	0.5641981	0.5688209	0.56152624	0.57032776	0.5740405	0.5781593	0.570101
0.0	0.13350137	0.14055908	0.13646224	0.11285046	0.14355017	0.11695692	0.12378137	0.12291485	0.1380062	0.1122193
0.0	0.5766572	0.56601506	0.5760212	0.5626318	0.5675183	0.56055444	0.5706197	0.5722551	0.5782116	0.56867665
0.0	0.5754594	0.56503296	0.5739257	0.5620462	0.56888014	0.5604551	0.5704001	0.572279	0.576643	0.5683016
0.0	0.5788288	0.5668842	0.5767296	0.5640401	0.5696656	0.5621747	0.5713705	0.57357883	0.57941717	0.5696025
0.0	0.57727253	0.56600785	0.57483137	0.56263983	0.5670109	0.5599634	0.57067114	0.5716753	0.57713187	0.56737727
0.0	0.5764542	0.5655572	0.5756417	0.56275046	0.5687279	0.5605675	0.570302	0.57327604	0.57850426	0.56878364
0.0	0.57670736	0.56597036	0.5764001	0.5632001	0.5688218	0.56141883	0.57244277	0.57214165	0.5781268	0.5695789
0.0	0.5788544	0.568561	0.5773791	0.5652731	0.57063013	0.563023	0.5726014	0.5746306	0.5800888	0.570739
0.0	0.57773125	0.5680449	0.57664925	0.56433034	0.57036114	0.5624513	0.5718916	0.57216233	0.5785411	0.5707439
0.0	0.17779565	0.16797979	0.18135756	0.16793433	0.18849982	0.16713324	0.17935449	0.17219225	0.18273732	0.1538742
0.0	0.18134515	0.17144993	0.19684833	0.15852985	0.16558912	0.17416333	0.1783875	0.18268904	0.16764823	0.15621941
0.0	0.22367947	0.21191098	0.23854776	0.19929704	0.20661983	0.21468394	0.21968913	0.2240587	0.20956545	0.19705361
0.0	0.577112	0.5663498	0.5759484	0.56329	0.5701132	0.5609505	0.5721143	0.5726829	0.57838756	0.5697623
0.0	0.5786787	0.566468	0.5765077	0.5648036	0.5694778	0.56256896	0.5730629	0.5744265	0.5803296	0.5701267
0.0	0.22069007	0.20872319	0.22356157	0.20948945	0.22960356	0.20807365	0.22108643	0.21418783	0.22517543	0.19486783
0.0	0.5775257	0.56698734	0.5762589	0.56508756	0.5678343	0.5620317	0.5725335	0.57527095	0.58002573	0.56922615
0.0	0.5773308	0.56563914	0.5757597	0.5635639	0.56865275	0.56135684	0.57094723	0.57308674	0.5786723	0.5693638
0.0	0.57801443	0.56731397	0.5752362	0.56364024	0.5705361	0.56187266	0.57192284	0.5744204	0.57970995	0.57087845
0.0	0.57612896	0.5644682	0.57351846	0.5617999	0.56715834	0.559979	0.5688412	0.5714244	0.57861793	0.56896824
0.0	0.57515943	0.56489223	0.5745163	0.56215435	0.5678092	0.5600388	0.5703648	0.5717095	0.5773176	0.5678647
0.0	0.57729006	0.5657414	0.5758124	0.5635005	0.5683187	0.5611854	0.5715111	0.5728999	0.5787542	0.569168
0.0	0.5757969	0.5654101	0.5734895	0.56101424	0.5666884	0.5598334	0.5708786	0.57300967	0.5774169	0.567417
0.0	0.57604676	0.56501234	0.57412386	0.5619469	0.5668732	0.5605175	0.5703894	0.5723562	0.57892704	0.5686298
0.0	0.5756037	0.5652702	0.5742992	0.56102157	0.56672484	0.5598545	0.5694345	0.57242477	0.5763849	0.5678184
0.0	0.57756627	0.56583565	0.5759514	0.56402993	0.56901157	0.56128114	0.57109904	0.573812	0.57844037	0.5694022
0.0	0.5770812	0.56572753	0.57484525	0.5629831	0.5672262	0.5601255	0.5706111	0.57311827	0.5785146	0.5687603
0.0	0.57865345	0.5658241	0.5760565	0.56409913	0.57007253	0.56240046	0.57253677	0.574138	0.5787047	0.5713455
0.0	0.5771753	0.566316	0.5755082	0.5627198	0.56926525	0.5612112	0.57142645	0.57319665	0.5788624	0.5699323
0.0	0.5767064	0.566207	0.5767118	0.5635307	0.5664761	0.56152254	0.57106227	0.57183766	0.5775419	0.56910354
0.0	0.5772747	0.56770146	0.5775652	0.5650925	0.56849945	0.56272846	0.5726888	0.5749359	0.57937884	0.570963
0.0	0.5782175	0.5669898	0.57692415	0.5648693	0.5699495	0.5628639	0.5727673	0.57435316	0.57970095	0.57018584
0.0	0.5767306	0.5666226	0.5764763	0.56418765	0.5680536	0.5629721	0.5724841	0.5734675	0.5788456	0.5700553
0.0	0.5778024	0.56686515	0.57686245	0.56465554	0.56916964	0.56332076	0.5730685	0.57384086	0.5797794	0.57051057
0.0	0.57636005	0.5640141	0.57506746	0.56144845	0.5675658	0.5588271	0.5693912	0.57191885	0.5771558	0.5684704
0.0	0.5782171	0.56585777	0.57637733	0.56386095	0.56960475	0.5622661	0.57271874	0.57356393	0.5794803	0.5702726
0.0	0.5763467	0.56698316	0.57687306	0.56349987	0.56757563	0.5613626	0.57170767	0.5728092	0.5784804	0.569474
0.0	0.57593447	0.5662162	0.5767349	0.56350005	0.5679841	0.5612729	0.5717475	0.5730067	0.57802004	0.5695807
0.0	0.5769629	0.56440824	0.57412344	0.56319743	0.56704974	0.5602525	0.5697342	0.57220286	0.57860607	0.56804544
0.0	0.57790774	0.56683576	0.5760735	0.56357276	0.5692688	0.56209475	0.5721635	0.57371473	0.5798561	0.57012105
0.0	0.57636034	0.5670795	0.5764628	0.56350976	0.56778777	0.5618205	0.57199633	0.5725698	0.57784027	0.5703928
0.0	0.1846395	0.18197869	0.17021047	0.16803202	0.19441104	0.16898845	0.17179236	0.17697895	0.19128029	0.15919226
0.0	0.57737774	0.5662343	0.57640845	0.5632793	0.5683419	0.5617132	0.57223076	0.5723966	0.57866436	0.56997067
0.0	0.5778564	0.5667455	0.57651967	0.5638581	0.5693907	0.56238765	0.57257885	0.57349503	0.57955533	0.57025677
0.0	0.5768991	0.5653848	0.5752633	0.5627983	0.5682699	0.5614547	0.5708915	0.57265097	0.578442	0.5690242
0.0	0.5769717	0.56576735	0.57573235	0.56338996	0.56843966	0.5614543	0.5717158	0.5723319	0.5784485	0.5691315
0.0	0.5776777	0.5656633	0.5751715	0.56330705	0.5686067	0.56194	0.57175773	0.5729297	0.5787556	0.56947607
0.0	0.57764244	0.56657976	0.5759196	0.56332666	0.5689733	0.5619729	0.57142526	0.5725774	0.57924455	0.57003725
0.0	0.57831615	0.5669974	0.57646966	0.5644369	0.56995374	0.5622329	0.5726476	0.5741692	0.5802416	0.57113147
0.0	0.577678	0.5658915	0.5751823	0.5629803	0.5697418	0.5619958	0.5715186	0.57350826	0.57938296	0.56972194
0.0	0.5785497	0.56674093	0.57648474	0.5635692	0.56977475	0.5620744	0.57281274	0.5747031	0.58018416	0.5702684
0.0	0.57734895	0.5659034	0.5752243	0.56288344	0.56814694	0.56093794	0.5710084	0.5751633	0.57836777	0.5690873
0.0	0.575078	0.5647495	0.57315063	0.56251	0.56731254	0.5596391	0.56898296	0.5706147	0.5774121	0.56795716
0.0	0.57531947	0.5640616	0.5742567	0.56245947	0.56757647	0.55833024	0.56936073	0.5720535	0.57767826	0.5673365
0.0	0.57575923	0.5652402	0.5748082	0.56213295	0.5678355	0.5596242	0.5693687	0.57212526	0.5776283	0.56814873
0.0	0.57815444	0.56657386	0.5768964	0.5637915	0.56937706	0.56203145	0.5732992	0.57418823	0.5795838	0.57059073
0.0	0.5738052	0.5633088	0.5724347	0.5605955	0.56568265	0.5574131	0.5689728	0.57056594	0.5769672	0.5663313
0.0	0.5773914	0.56626433	0.57604384	0.5632502	0.5696045	0.5621703	0.57254857	0.57298374	0.57830524	0.5701353
0.0	0.57594424	0.5652378	0.5754538	0.5623818	0.5684206	0.56145793	0.5725172	0.57227457	0.57793266	0.56937224
0.0	0.5775594	0.56631994	0.57665753	0.5641661	0.56840974	0.56196684	0.5729197	0.57331127	0.5790481	0.5696976
0.0	0.5776073	0.56637305	0.57669014	0.56404316	0.5683334	0.5623398	0.5736215	0.57336414	0.5789004	0.56986886
0.0	0.5766625	0.565551	0.5757317	0.56334674	0.56704223	0.5609166	0.5714517	0.57250375	0.57790357	0.56923044
0.0	0.5754947	0.5649983	0.5742647	0.5630174	0.5687815	0.56037414	0.5708933	0.5724164	0.5782543	0.56863993
0.0	0.57650286	0.5650609	0.57470334	0.5627695	0.56785715	0.56062376	0.57129025	0.5726861	0.5780983	0.5685959
0.0	0.5767665	0.56495816	0.57474625	0.5625933	0.5669822	0.5593133	0.5711299	0.572993	0.5765675	0.567742
0.0	0.57949936	0.56797236	0.57759774	0.5655211	0.5710704	0.56345063	0.5735205	0.5758946	0.5814049	0.5723538
0.0	0.0052738944	0.0058046835	0.004921579	0.004902855	0.0071229055	0.004109297	0.0051340354	0.0044443565	0.0070135416	0.003947324
0.0	0.086790726	0.082412735	0.074922256	0.062095843	0.07041768	0.083729245	0.08439795	0.08656355	0.09144028	0.07686116
0.0	0.57565325	0.5650258	0.5744239	0.5619102	0.56793314	0.5601775	0.57044566	0.5720856	0.5763904	0.5684781
0.0	0.57671595	0.5678482	0.5751488	0.564407	0.5682256	0.56117076	0.57154155	0.5741782	0.5792392	0.5689655
0.0	0.5784177	0.56818396	0.5773431	0.5637675	0.5681153	0.56165797	0.5723118	0.5740179	0.57897705	0.5706129
0.0	0.57611686	0.5659268	0.5754045	0.5618582	0.5672162	0.56046367	0.57144815	0.572236	0.57759875	0.5688365
0.0	0.57512206	0.56574816	0.5747933	0.56240606	0.5676549	0.56017447	0.5705056	0.572433	0.5772415	0.5684207
0.0	0.5777467	0.56867325	0.57769084	0.56539446	0.5699451	0.56294507	0.5725899	0.57428545	0.5806271	0.572088
0.0	0.5759196	0.5659156	0.57553774	0.5628421	0.56850266	0.5608256	0.5710303	0.57297033	0.5786373	0.569215
0.0	0.006567642	0.006142198	0.004820341	0.0033936547	0.0042636325	0.006433276	0.0063353786	0.006650853	0.00726165	0.0051703574
0.0	0.005111401	0.005603148	0.005177195	0.005380991	0.0079701	0.0038387985	0.006071874	0.0038202095	0.007320384	0.003547479
0.0	0.5774221	0.565961	0.5752418	0.5634305	0.56808364	0.56111467	0.5707472	0.5723742	0.5787152	0.5695535
0.0	0.5781719	0.5662668	0.57619584	0.56353617	0.56891406	0.56204087	0.5724297	0.5731443	0.57928336	0.5704193
0.0	0.57586014	0.5655962	0.5739891	0.5628711	0.5660502	0.560143	0.5695209	0.5707613	0.5765103	0.5693086
0.0	0.57511187	0.5645993	0.57377386	0.56136304	0.56763387	0.5599199	0.5698794	0.57090145	0.5766275	0.5680668
0.0	0.575877	0.56577986	0.57502127	0.5632939	0.5676495	0.56082135	0.5715029	0.57164425	0.57748747	0.56850713
0.0	0.57722586	0.56653786	0.5755635	0.5625451	0.56710386	0.56047	0.57179546	0.5738028	0.5796187	0.5691072
0.0	0.1251275	0.12549062	0.13272125	0.1348567	0.13802277	0.12750567	0.1176281	0.13369149	0.12206046	0.121559285
0.0	0.57718617	0.5657344	0.57602173	0.5639208	0.5684757	0.5611204	0.5713031	0.57319367	0.578755	0.5693371
0.0	0.5763511	0.5659882	0.5740868	0.56194526	0.56800246	0.5593275	0.56903666	0.57376283	0.5780992	0.5678688
0.0	0.5749041	0.56564647	0.57520396	0.5628832	0.56798667	0.56072426	0.57057965	0.57178384	0.5773138	0.5685997
0.0	0.5763378	0.5664695	0.5761683	0.5644574	0.5679573	0.56198454	0.5716467	0.573481	0.57826954	0.5692312
0.0	0.5767617	0.5652998	0.57513094	0.56323916	0.56760794	0.5612127	0.5711036	0.57338655	0.5776538	0.56920004
0.0	0.004655099	0.0058689318	0.0049631754	0.0054574087	0.004804052	0.0043645366	0.0049782856	0.0044317767	0.005627951	0.0047711316
0.0	0.029806934	0.034264836	0.031133499	0.03260184	0.03026698	0.02808313	0.031098463	0.02881741	0.033854343	0.030045016
0.0	0.5771361	0.5656864	0.57584476	0.56362224	0.5684186	0.56131124	0.5714197	0.5731886	0.57845557	0.56926805
0.0	0.57563674	0.5655283	0.57509726	0.56292117	0.56834066	0.55996424	0.57083446	0.5723856	0.57787347	0.5689861
0.0	0.57842124	0.56655955	0.57587814	0.56433237	0.5695076	0.5621545	0.5724543	0.5731138	0.5795521	0.57042164
0.0	0.5767544	0.5647169	0.5743949	0.56247324	0.5669856	0.5612915	0.57049596	0.5727311	0.5786238	0.5679619
0.0	0.57712674	0.5665196	0.576934	0.5637302	0.56856006	0.56181806	0.57218623	0.5733938	0.57898164	0.5698428
0.0	0.5762814	0.5659178	0.57568824	0.56242996	0.566831	0.5604166	0.5716123	0.5722059	0.57793534	0.56919146
0.0	0.57640743	0.5656466	0.5751599	0.5637831	0.56758326	0.5596115	0.571197	0.57305264	0.5781477	0.56854063
0.0	0.57762265	0.56591564	0.5763972	0.5643441	0.5689215	0.56182194	0.57158345	0.5731969	0.5791767	0.5695637
0.0	0.5774656	0.56598973	0.5758181	0.5644152	0.5693983	0.561984	0.5712938	0.57316095	0.58025587	0.5697747
0.0	0.57578325	0.5661651	0.5748528	0.5626676	0.5685424	0.5604524	0.57066566	0.5731122	0.5778558	0.56930816
0.0	0.57753426	0.5678609	0.575245	0.56306577	0.56892866	0.56180936	0.5714987	0.57437086	0.5790471	0.5705623
0.0	0.57456124	0.56428957	0.57409364	0.56135964	0.5674669	0.5584133	0.5689667	0.5720703	0.5766365	0.567144
0.0	0.575092	0.5641115	0.57372665	0.5604495	0.5667775	0.5577319	0.5681008	0.5722879	0.5766093	0.56623423
0.0	0.57617414	0.56593823	0.57573056	0.56258243	0.567445	0.56060296	0.57130694	0.57190675	0.57789886	0.5690485
0.0	0.57658076	0.5653336	0.5753569	0.56271714	0.56937796	0.561097	0.5705743	0.57187104	0.5768598	0.56853056
0.0	0.5772603	0.56567013	0.5762215	0.5632968	0.5683262	0.56147665	0.57134396	0.5729428	0.5782964	0.56913906
0.0	0.5761971	0.5651303	0.57520294	0.5607475	0.5673144	0.56077534	0.57045525	0.5722715	0.57717484	0.56828827
0.0	0.57533914	0.5653075	0.5738935	0.5622099	0.5664368	0.55996054	0.56937164	0.5723333	0.57617337	0.5684139
0.0	0.57527477	0.564264	0.572298	0.5601877	0.5669086	0.5587995	0.5678567	0.57195866	0.57503426	0.5672877
0.0	0.57656866	0.5654295	0.5756288	0.5633459	0.5683137	0.56080633	0.5710331	0.5727308	0.5782183	0.5690835
0.0	0.5758991	0.5650349	0.5747876	0.561803	0.56845605	0.5604944	0.5707299	0.5720905	0.57783425	0.56894505
0.0	0.5771957	0.56565183	0.575678	0.5632201	0.56908137	0.56093633	0.57197607	0.5736629	0.57916385	0.56911445
0.0	0.5755779	0.56459457	0.57590044	0.5622564	0.5676766	0.5595568	0.57157105	0.57371736	0.5775246	0.5684156
0.0	0.5768279	0.56538844	0.5741647	0.5634136	0.5692288	0.5609303	0.570513	0.57323074	0.57896477	0.56976545
0.0	0.57673895	0.56667054	0.57546747	0.5630547	0.5695622	0.56155616	0.5712757	0.5733568	0.57962036	0.5704787
0.0	0.57776076	0.5663212	0.5753504	0.56395215	0.56854403	0.56210655	0.5714939	0.57317454	0.5786393	0.56979215
0.0	0.57776076	0.5663212	0.5753504	0.56395215	0.56854403	0.56210655	0.5714939	0.57317454	0.5786393	0.56979215
0.0	0.574599	0.56340045	0.5738098	0.5604295	0.56678116	0.5584201	0.56915754	0.57198644	0.5765843	0.56674486
0.0	0.5758557	0.5645542	0.57497036	0.56307477	0.56520265	0.5598713	0.56999844	0.57188493	0.5771163	0.56930524
0.0	0.5776645	0.56621724	0.57635546	0.56388724	0.5690045	0.5617606	0.5718653	0.57345283	0.5789274	0.5696331
0.0	0.5748156	0.56385446	0.5728723	0.5611906	0.5661074	0.55940473	0.5688372	0.5713574	0.5765783	0.56682754
0.0	0.5783127	0.5686515	0.57585466	0.56380475	0.56883603	0.5612765	0.57244796	0.5734573	0.58030444	0.57044005
0.0	0.5772668	0.56637585	0.57661265	0.5636603	0.5690731	0.56152856	0.57281524	0.5736013	0.57888323	0.569883
0.0	0.5749738	0.5648842	0.57591283	0.5623276	0.5674448	0.5589484	0.5704558	0.57233196	0.578232	0.5683083
0.0	0.57719934	0.5649606	0.5758152	0.56341815	0.56899124	0.56041056	0.57148886	0.57261384	0.57861674	0.56947523
0.0	0.5768074	0.5645779	0.5758802	0.5622871	0.5683653	0.5599432	0.57032996	0.57202834	0.5787868	0.5691497
0.0	0.14170049	0.11817202	0.13233054	0.11262462	0.13617124	0.12606159	0.12615559	0.121105134	0.13809982	0.12021174
0.0	0.57831115	0.56789863	0.57714516	0.56609726	0.56787586	0.5628388	0.57111865	0.5744768	0.5804367	0.57184976
0.0	0.57651657	0.5660701	0.5756588	0.56355464	0.56824267	0.5606021	0.57113314	0.5728314	0.57831496	0.56901693
0.0	0.5747525	0.5653461	0.57520384	0.562522	0.56624466	0.5594501	0.57014763	0.57101667	0.57808495	0.567866
0.0	0.5763041	0.56554574	0.57499605	0.5619197	0.5684956	0.561144	0.5709602	0.5729988	0.5777757	0.56891805
0.0	0.5773351	0.5656983	0.5762641	0.5637254	0.56881356	0.5612645	0.5714364	0.572629	0.57860756	0.5692325
0.0	0.5773256	0.5651697	0.57497644	0.56274366	0.5700662	0.5614984	0.57173234	0.572526	0.57856834	0.568544
0.0	0.5754475	0.56497717	0.5755985	0.5610442	0.56704116	0.5602779	0.5710185	0.5716364	0.5771801	0.5685979
0.0	0.5772745	0.5660034	0.57555026	0.56254554	0.56864434	0.5609746	0.57167494	0.57220805	0.5786915	0.56930923
0.0	0.5756162	0.5668715	0.5761582	0.56143117	0.5675552	0.56101173	0.5705807	0.5722365	0.57838595	0.56896746
0.0	0.57853395	0.5660234	0.57536715	0.5638572	0.56944215	0.56184304	0.57166505	0.57336247	0.5790751	0.570034
0.0	0.57689697	0.5646493	0.57435924	0.5621706	0.5675005	0.55967337	0.5704278	0.57250917	0.5780926	0.56810004
0.0	0.57683927	0.56617063	0.5754537	0.56333715	0.56771755	0.56105745	0.57163435	0.57281774	0.5782901	0.5694782
0.0	0.576108	0.5669828	0.575635	0.5639003	0.5689704	0.56083524	0.5716348	0.57381445	0.5790487	0.56962764
0.0	0.5765515	0.56582576	0.5747759	0.56342393	0.56689817	0.5609483	0.5712703	0.5733769	0.5783684	0.5695229
0.0	0.57768965	0.56686485	0.57741344	0.5637179	0.56854355	0.56238514	0.5727237	0.5734316	0.579484	0.56997645
0.0	0.57796615	0.5669669	0.57639253	0.56332827	0.5689991	0.56115556	0.57190454	0.57444674	0.5792116	0.57023305
0.0	0.577105	0.5665531	0.5760135	0.56417024	0.5687275	0.56143117	0.57231504	0.5740746	0.57972604	0.56981945
0.0	0.57788384	0.56588906	0.5758639	0.5639877	0.5690039	0.5622529	0.5729161	0.5734317	0.57999635	0.56991583
0.0	0.5745909	0.5648567	0.5723813	0.561507	0.5658701	0.559724	0.5691023	0.56975776	0.57471293	0.5666857
0.0	0.5783621	0.5669858	0.576675	0.5642523	0.56841457	0.56225306	0.5730319	0.574218	0.5795437	0.5704115
0.0	0.5772653	0.5664098	0.5761229	0.56383115	0.56799537	0.5616562	0.5717387	0.5729416	0.57913035	0.569593
0.0	0.57479346	0.56439763	0.5738247	0.56108075	0.56746775	0.5598376	0.5694491	0.57118183	0.57629675	0.56763554
0.0	0.579101	0.56760067	0.57657975	0.56399196	0.56830126	0.56285924	0.57254046	0.5747062	0.57972217	0.57125515
0.0	0.57751065	0.5662881	0.57649577	0.56413966	0.5675111	0.561497	0.57238734	0.57417107	0.57902265	0.56954193
0.0	0.578091	0.56620324	0.57656085	0.5642347	0.5684139	0.5618994	0.57268864	0.5740237	0.57942545	0.56991327
0.0	0.57813776	0.56646067	0.57667226	0.5641497	0.56931376	0.5619115	0.5719719	0.5737206	0.5792356	0.5699642
0.0	0.5792681	0.5678965	0.57678103	0.5637348	0.5707704	0.56229764	0.57265306	0.57499313	0.5804617	0.5711758
0.0	0.5779722	0.5662698	0.57531434	0.5635951	0.56931114	0.56173617	0.5721979	0.57340306	0.58036214	0.56992054
0.0	0.57779825	0.566665	0.5759022	0.5633002	0.56761175	0.56215143	0.573018	0.57483774	0.5782568	0.5692063
0.0	0.57702416	0.56553	0.5760401	0.5638425	0.56808776	0.56146526	0.5716164	0.5729523	0.5782818	0.56920266
0.0	0.57702416	0.56553	0.5760401	0.5638425	0.56808776	0.56146526	0.5716164	0.5729523	0.5782818	0.56920266
0.0	0.5783845	0.5663968	0.5760355	0.56382585	0.5694801	0.5621575	0.57218707	0.5734097	0.58020407	0.57037824
0.0	0.57821625	0.56662434	0.5765528	0.5636623	0.5684169	0.56169933	0.5719603	0.5744517	0.5788953	0.57009876
0.0	0.57586193	0.56608504	0.57565343	0.5632201	0.5672483	0.5614239	0.57090104	0.57239854	0.57720953	0.56897354
0.0	0.5770325	0.56548274	0.57561386	0.5625887	0.56868905	0.5614404	0.5721679	0.57302105	0.57834506	0.5694261
0.0	0.5776465	0.5673571	0.57676595	0.56396246	0.56932634	0.5623013	0.5727147	0.57346106	0.5797317	0.57083094
0.0	0.57526	0.5660583	0.57477236	0.5624529	0.56758714	0.55954474	0.5698554	0.57332116	0.57910204	0.56862706
0.0	0.5773074	0.5664156	0.5763103	0.5628804	0.5686277	0.56212	0.57283294	0.5729846	0.5787598	0.569896
0.0	0.57672715	0.5644455	0.57443416	0.56226045	0.56619394	0.55904585	0.57051116	0.5709484	0.5779495	0.56797725
0.0	0.5765268	0.564114	0.5742206	0.5619899	0.5664001	0.559091	0.57055485	0.57127523	0.57800347	0.5675169
0.0	0.5764691	0.56563574	0.5753151	0.5631565	0.5666173	0.5604755	0.57176137	0.5715841	0.578201	0.5688956
0.0	0.5769649	0.56603193	0.57406396	0.56325537	0.56851035	0.56107473	0.5712798	0.5722117	0.57854223	0.5695524
0.0	0.5743275	0.56491184	0.5729071	0.56197065	0.5662027	0.5579512	0.57004386	0.5717377	0.5759738	0.5668867
0.0	0.5774868	0.56553835	0.57569677	0.56376123	0.5686948	0.56148785	0.5723088	0.5731134	0.5790263	0.5699828
0.0	0.5772907	0.56683064	0.57610923	0.5636113	0.5686682	0.56122756	0.57111686	0.5736029	0.57820666	0.5696696
0.0	0.5784128	0.56760186	0.57632005	0.5642879	0.5677539	0.5620107	0.5716671	0.57467407	0.5788038	0.5703326
0.0	0.576662	0.56628984	0.5753045	0.56269896	0.5669723	0.56105113	0.5707116	0.5733863	0.5785481	0.5696585
0.0	0.57695395	0.5663912	0.57619953	0.5630216	0.5670525	0.56071514	0.57184035	0.57251	0.5782249	0.5696698
0.0	0.57881296	0.5681919	0.57670605	0.5648278	0.5700331	0.5625021	0.5739886	0.5745312	0.57872397	0.5708685
0.0	0.57765347	0.56636155	0.576492	0.5639456	0.5686326	0.5618788	0.57201767	0.57355195	0.5788699	0.5696697
0.0	0.57758987	0.5663265	0.57690686	0.5638858	0.567803	0.5616073	0.5728822	0.5734316	0.5788214	0.56953615
0.0	0.5753587	0.56540203	0.5754263	0.56265014	0.56568307	0.55888104	0.5699898	0.5723029	0.5777424	0.56697404
0.0	0.5774679	0.5659109	0.57611	0.56403404	0.568596	0.5613426	0.57175756	0.5730247	0.5787287	0.56927127
0.0	0.57572657	0.5650141	0.5744202	0.5630945	0.56856763	0.5597856	0.57130885	0.572569	0.57794976	0.56873494
0.0	0.57694227	0.56503415	0.5742702	0.56315136	0.5689075	0.5611308	0.5715943	0.57272905	0.5775333	0.5694508
0.0	0.5763072	0.5667817	0.5767051	0.5624795	0.567295	0.56135887	0.5722849	0.5722785	0.57752115	0.56954676
0.0	0.5751106	0.56496996	0.5750566	0.5620768	0.567306	0.5601093	0.5695367	0.5703636	0.5773777	0.5682925
0.0	0.57719713	0.56557035	0.5760275	0.56398237	0.5684051	0.56114113	0.5717148	0.5729878	0.5784639	0.56904936
0.0	0.5771638	0.5663913	0.576055	0.5626209	0.5673507	0.56125456	0.5717188	0.5725927	0.57838434	0.56981957
0.0	0.57849556	0.56592345	0.5755653	0.56341046	0.5686123	0.5615714	0.57283324	0.5726432	0.57876366	0.5705641
0.0	0.5759757	0.56478095	0.5745234	0.56314886	0.5675909	0.5596004	0.5717534	0.57242894	0.57776135	0.5679741
0.0	0.5762396	0.56524926	0.5741463	0.56315976	0.5678589	0.56065756	0.5704813	0.5723231	0.57808214	0.56953925
0.0	0.5773884	0.56790376	0.5769769	0.56415653	0.5682836	0.5620281	0.57232785	0.575129	0.5789227	0.5718617
0.0	0.5776485	0.56602764	0.57639325	0.5639323	0.5687764	0.56147957	0.57132107	0.5730465	0.57852286	0.5692839
0.0	0.57704896	0.5652649	0.57581806	0.5632681	0.56787694	0.5609273	0.57111686	0.57290715	0.578281	0.5686802
0.0	0.5761816	0.5657092	0.57545114	0.5625915	0.5679776	0.5600603	0.57013655	0.5728454	0.57833546	0.56869465
0.0	0.5745794	0.56516147	0.5743537	0.5614737	0.5661813	0.55889857	0.57003605	0.5718068	0.57598346	0.5665233
0.0	0.5754567	0.56371117	0.57378954	0.560647	0.56574076	0.5588514	0.56965977	0.57214665	0.5771207	0.5666812
0.0	0.5766626	0.56595576	0.5759486	0.56261146	0.5674521	0.56054306	0.5713588	0.57243	0.57847077	0.5693957
0.0	0.57658297	0.5645176	0.57508755	0.5620499	0.5675804	0.55864084	0.5701164	0.5713334	0.57838076	0.56814456
0.0	0.5775564	0.5663816	0.57580435	0.5629738	0.56889075	0.5607857	0.57037485	0.5726345	0.57796776	0.5687954
0.0	0.5773279	0.56623274	0.57707167	0.56433606	0.5693801	0.5619438	0.5730322	0.5737323	0.5796776	0.5703511
0.0	0.57718885	0.5657187	0.5760631	0.563854	0.5684231	0.56122786	0.5714369	0.5731605	0.57834715	0.5692331
0.0	0.5758334	0.5646893	0.57501364	0.56161094	0.5660754	0.56000906	0.57012844	0.57139045	0.57733643	0.5686063
0.0	0.57680154	0.5650157	0.57611793	0.5629784	0.56795084	0.56075203	0.5723246	0.57264674	0.5789056	0.56960887
0.0	0.5765561	0.5665387	0.575216	0.56314945	0.56826687	0.56113404	0.5718517	0.57311213	0.5785667	0.56930673
0.0	0.57799613	0.5664725	0.57606965	0.56380147	0.56918806	0.561269	0.5714627	0.57355386	0.5789497	0.5693268
0.0	0.5756307	0.56627244	0.57388467	0.56239223	0.5667694	0.55956084	0.56961757	0.57253826	0.5763772	0.5676521
0.0	0.57656044	0.56534207	0.5748885	0.562971	0.56721115	0.56034565	0.56934434	0.5730934	0.57818115	0.57044744
0.0	0.57552594	0.56430936	0.57306194	0.5613989	0.56687	0.5600389	0.5689897	0.57183236	0.57785064	0.56788504
0.0	0.5771695	0.56640655	0.576366	0.56370354	0.5688337	0.56173897	0.57204604	0.5729488	0.57812256	0.56941205
0.0	0.577724	0.5673997	0.5758586	0.5629803	0.5681564	0.5622505	0.57372516	0.5736479	0.57733923	0.5704328
0.0	0.57587904	0.56770724	0.57570875	0.56217253	0.5690912	0.5616937	0.57291245	0.57229245	0.57656574	0.5692441
0.0	0.57698643	0.56653464	0.57493883	0.5628397	0.56920445	0.5614726	0.5724836	0.57274157	0.5772359	0.56946546
0.0	0.5752726	0.56409955	0.5732361	0.559816	0.56271774	0.5591833	0.5677263	0.56948805	0.5756994	0.5670329
0.0	0.577362	0.56572413	0.5756519	0.5634385	0.5675754	0.561954	0.5712479	0.5723487	0.5786983	0.5694375
0.0	0.5783511	0.566851	0.57601166	0.56494343	0.570182	0.56273496	0.57135296	0.57446086	0.578521	0.5703535
0.0	0.5767609	0.5641564	0.5741755	0.56193095	0.56734717	0.5601067	0.5701987	0.57106733	0.577041	0.5682992
0.0	0.57766354	0.5666491	0.57629836	0.5645474	0.56980246	0.5619315	0.5726506	0.573673	0.57926625	0.56980807
0.0	0.57744664	0.5655855	0.57594067	0.5639356	0.5684644	0.5612055	0.571664	0.5732026	0.5786411	0.56915843
0.0	0.57620955	0.565663	0.57529026	0.561979	0.5667737	0.5605503	0.57060283	0.5718322	0.57757825	0.56926405
0.0	0.5756234	0.56563485	0.57376814	0.561664	0.5691225	0.5589813	0.56942844	0.57255006	0.577283	0.56784636
0.0	0.5767803	0.566034	0.57559943	0.5629589	0.5675132	0.5611434	0.5714569	0.5725314	0.577943	0.56897485
0.0	0.5777844	0.56569	0.5754986	0.5633042	0.56914747	0.56170017	0.5721126	0.5727004	0.5784409	0.56959826
0.0	0.5748699	0.5651823	0.57383436	0.5617292	0.5665475	0.5601359	0.57023054	0.57053757	0.576416	0.5673152
0.0	0.5763792	0.56548005	0.575762	0.5630785	0.56681937	0.5618002	0.5713754	0.57325155	0.579494	0.5694197
0.0	0.57675046	0.5666366	0.57588965	0.56321096	0.5687431	0.56135744	0.5720996	0.57306993	0.5784228	0.56920457
0.0	0.57716805	0.5658543	0.5760412	0.5636465	0.5681387	0.56120217	0.57154727	0.5731226	0.5782406	0.56910616
0.0	0.57697487	0.5664137	0.5762835	0.5622407	0.56739867	0.5608207	0.5711898	0.5725222	0.5783788	0.5692323
0.0	0.5770336	0.56695133	0.575408	0.56261635	0.5673235	0.5620089	0.5710988	0.57332337	0.57846236	0.569205
0.0	0.5768086	0.566328	0.57568306	0.56343573	0.5682462	0.5605878	0.5698716	0.5747731	0.578839	0.56906176
0.0	0.57631326	0.5634472	0.5746741	0.56177	0.5661865	0.55833894	0.56834173	0.5727849	0.5784659	0.56807446
0.0	0.57603693	0.5656499	0.5760036	0.56259036	0.5664516	0.55996513	0.5709166	0.57207835	0.57796544	0.56864077
0.0	0.5758602	0.565347	0.57566667	0.56284165	0.5669488	0.5606236	0.571545	0.57159626	0.5780899	0.5681636
0.0	0.57770103	0.5664711	0.5766338	0.5629311	0.5688331	0.56198853	0.572359	0.57321084	0.57938284	0.56969607
0.0	0.5786669	0.5663852	0.5768988	0.5640831	0.5694804	0.56251043	0.5734946	0.5736086	0.580036	0.57073873
0.0	0.57747537	0.56591785	0.5763225	0.5637011	0.56872255	0.5619265	0.57192	0.57347566	0.57902634	0.5692659
0.0	0.57495916	0.5646744	0.57360256	0.5615639	0.56708366	0.5594851	0.5690861	0.57265157	0.57678187	0.5676156
0.0	0.57703996	0.5659122	0.5759185	0.5636389	0.5680033	0.5612728	0.5711748	0.572969	0.57800585	0.5692489
0.0	0.57541573	0.56466013	0.5730429	0.5616944	0.56759876	0.55930454	0.5694844	0.5725083	0.57828933	0.56725234
0.0	0.5762728	0.56416774	0.5735478	0.5610776	0.5677284	0.5604679	0.57021016	0.5725272	0.5768342	0.56840605
0.0	0.5773637	0.56616855	0.57588696	0.56337935	0.56911075	0.5617961	0.57106936	0.5729335	0.57947886	0.5700117
0.0	0.57763636	0.5665475	0.57602674	0.5641496	0.5694195	0.5620051	0.5720292	0.57299924	0.5796094	0.5704559
0.0	0.57657397	0.56567454	0.57451487	0.56195223	0.5676754	0.5611613	0.5704365	0.57234246	0.57668304	0.568718
0.0	0.57728016	0.5665616	0.57538694	0.56311566	0.5685974	0.5623389	0.57291794	0.5737094	0.57782924	0.56903374
0.0	0.5765154	0.5658103	0.5758767	0.5619242	0.5669098	0.56047755	0.5708362	0.5719281	0.5779097	0.5690856
0.0	0.5775939	0.56547195	0.57596093	0.5629261	0.5686421	0.56087494	0.57203305	0.5728016	0.5793847	0.5693794
0.0	0.57674444	0.5652217	0.5753588	0.56257623	0.5687818	0.5609941	0.57236475	0.57215303	0.5784462	0.5685826
0.0	0.5766448	0.5655463	0.5752459	0.5624923	0.56835747	0.560198	0.57040954	0.5726526	0.57742757	0.56869125
0.0	0.5746608	0.5632343	0.5729855	0.56103	0.565599	0.55815697	0.5687641	0.5701991	0.5764288	0.56706446
0.0	0.5756441	0.5667108	0.5748224	0.56370217	0.56857884	0.56133	0.57053083	0.57333213	0.57944226	0.5695777
0.0	0.5765765	0.56616527	0.5760003	0.56251	0.56654215	0.5608465	0.5714107	0.57263994	0.57840705	0.56955296
0.0	0.5759504	0.5652368	0.5755272	0.5615677	0.5669121	0.5610401	0.56910104	0.5735592	0.5777142	0.5685161
0.0	0.577718	0.56581414	0.57689005	0.5639518	0.56881076	0.5617193	0.5714093	0.5732675	0.5785874	0.56954235
0.0	0.5758868	0.5657242	0.5756176	0.56199133	0.56681126	0.56085676	0.57103443	0.5724407	0.5778404	0.5687357
0.0	0.57608587	0.5666417	0.5763128	0.5624531	0.5675761	0.56088686	0.57140684	0.57253397	0.57824224	0.56892467
0.0	0.57879263	0.566816	0.57650965	0.56500953	0.5700858	0.5624992	0.5727325	0.5735425	0.57953596	0.570442
0.0	0.082728714	0.08109105	0.07078916	0.07567603	0.07281065	0.07785905	0.079706796	0.08256971	0.08424998	0.07140473
0.0	0.08261382	0.081138745	0.07084134	0.0755526	0.072933085	0.07780012	0.079817146	0.08226651	0.08412548	0.071498945
0.0	0.5785179	0.5680918	0.5771081	0.5655155	0.56880695	0.56231284	0.57318497	0.5746565	0.58105433	0.57053065
0.0	0.5783821	0.5687198	0.5766203	0.5642684	0.56828177	0.5623074	0.57253397	0.5742003	0.58034414	0.5712354
0.0	0.57688713	0.5660628	0.57601374	0.56366646	0.5676734	0.5615976	0.5708218	0.5724979	0.57825494	0.56945115
0.0	0.5766177	0.56619585	0.5755034	0.56326395	0.5676803	0.56069803	0.57130957	0.57302547	0.5786809	0.56945
0.0	0.5768715	0.565328	0.5756261	0.56341195	0.5685312	0.56134087	0.57098246	0.572948	0.5783593	0.5691733
0.0	0.57664436	0.5664363	0.5758301	0.562841	0.5674481	0.56102216	0.5712082	0.5727921	0.578524	0.569634
0.0	0.57647246	0.5667808	0.5747511	0.5637621	0.5686813	0.5616827	0.5710352	0.57421654	0.57922673	0.5705435
0.0	0.5748348	0.5639323	0.5731167	0.5611511	0.5680323	0.56030005	0.56918883	0.5722896	0.5773951	0.56840813
0.0	0.57703286	0.5658079	0.5758797	0.5639363	0.56813097	0.561242	0.57130146	0.5727926	0.57850164	0.56909347
0.0	0.5769368	0.5662569	0.57623976	0.5637979	0.56829214	0.5615572	0.57177514	0.57273793	0.5783493	0.56942445
0.0	0.5765945	0.5652542	0.5750819	0.5626025	0.5681505	0.56027085	0.57049036	0.5727817	0.578407	0.5687982
0.0	0.57669705	0.5664438	0.57461745	0.56346905	0.5681007	0.559845	0.57146215	0.5727214	0.57832384	0.5688885
0.0	0.5750638	0.56718385	0.5752669	0.5625029	0.56719524	0.5610574	0.57196456	0.57155395	0.57735974	0.56928724
0.0	0.5766825	0.5659381	0.57590425	0.56266665	0.5673662	0.56099045	0.5715157	0.5723187	0.5781571	0.56939876
0.0	0.57514626	0.56330097	0.57371014	0.5615017	0.5664176	0.5602373	0.5699217	0.57081586	0.57705545	0.56701136
0.0	0.5754003	0.5656125	0.5740055	0.5629878	0.56663066	0.55995363	0.57030636	0.5717455	0.57789356	0.56812865
0.0	0.5776364	0.5661009	0.5764124	0.56422055	0.5680543	0.5616303	0.5717259	0.572902	0.57829833	0.56936705
0.0	0.5778036	0.5659997	0.5750201	0.5637449	0.5678406	0.56128246	0.57192343	0.57265973	0.57754356	0.5693867
0.0	0.5757731	0.5655532	0.57516605	0.5631264	0.5672594	0.5602043	0.5708125	0.57199067	0.57692254	0.56857
0.0	0.5776241	0.56652874	0.5766476	0.5638704	0.5692975	0.56173	0.5716408	0.5733173	0.57865465	0.5697202
0.0	0.5777819	0.5667484	0.57543206	0.56313187	0.57001585	0.5614569	0.57177454	0.5733865	0.57816744	0.5700046
0.0	0.5757514	0.566302	0.57557803	0.5625132	0.56943536	0.5603789	0.5706635	0.5727177	0.57754666	0.5691882
0.0	0.57738316	0.5664576	0.57640153	0.5641914	0.5691334	0.561498	0.57141095	0.57291526	0.57841265	0.56935436
0.0	0.5766273	0.56788594	0.57583344	0.5638809	0.57013965	0.56085	0.57068986	0.572175	0.57758176	0.569042
0.0	0.57695895	0.5668822	0.57528085	0.5630461	0.568353	0.5596835	0.56956637	0.573036	0.5791328	0.5687974
0.0	0.5756447	0.56451315	0.574111	0.56101143	0.56713593	0.5581742	0.5686521	0.57180053	0.5775817	0.5669749
0.0	0.575319	0.56402475	0.5742918	0.5606581	0.5662635	0.55884165	0.5698128	0.5714705	0.5780671	0.5667492
0.0	0.57652354	0.5663177	0.576428	0.56279206	0.5673954	0.56078935	0.5718553	0.5722834	0.57836264	0.56947744
0.0	0.57822895	0.5673131	0.5773808	0.563713	0.56957036	0.5619209	0.5727946	0.57423383	0.58045113	0.571504
0.0	0.5779055	0.5662281	0.57660764	0.5638303	0.5686565	0.56160194	0.57148075	0.57348967	0.579435	0.56993127
0.0	0.57845545	0.56708306	0.5765548	0.5626166	0.56847084	0.56121415	0.5709342	0.5741856	0.5811588	0.57106084
0.0	0.57713246	0.5660687	0.5762059	0.5637309	0.56845397	0.5620436	0.57129586	0.57284254	0.5784689	0.5694041
0.0	0.57489	0.5654967	0.5748045	0.5622689	0.567959	0.56092805	0.5700595	0.57188654	0.57722133	0.5686348
0.0	0.57751155	0.566118	0.5763817	0.56333554	0.5687288	0.56215537	0.5725619	0.57297224	0.57838356	0.5694426
0.0	0.5775201	0.5676004	0.57795274	0.5651887	0.56872505	0.56295484	0.5732647	0.57308865	0.5792046	0.5709302
0.0	0.57814485	0.56707215	0.5776854	0.5641477	0.56968623	0.5623548	0.57363945	0.5734662	0.5793866	0.5708883
0.0	0.5776402	0.56651115	0.5757374	0.56353295	0.56755644	0.561604	0.5715817	0.5726746	0.5785024	0.5699475
0.0	0.5774963	0.56583405	0.5754193	0.56401426	0.56866336	0.5613369	0.5712428	0.5730272	0.5783673	0.56966394
0.0	0.57765007	0.56597716	0.5756543	0.56324285	0.5691324	0.5615382	0.57164276	0.57275146	0.5789681	0.5695918
0.0	0.57872313	0.5666061	0.57703894	0.5644315	0.57000154	0.56291455	0.5736284	0.57411826	0.5798372	0.5701164
0.0	0.5768455	0.56558704	0.5763162	0.56308836	0.56781614	0.5618702	0.5722538	0.5729131	0.57851046	0.56951594
0.0	0.5747053	0.56339616	0.57397443	0.56125265	0.5664071	0.5594379	0.56836265	0.5720221	0.5769892	0.567865
0.0	0.57635367	0.5646058	0.5756443	0.561134	0.56829005	0.56004095	0.5712788	0.57110715	0.5783133	0.56884146
0.0	0.57753366	0.5666497	0.576207	0.5629775	0.56819385	0.5621228	0.57233614	0.57236975	0.5786302	0.5692948
0.0	0.57735085	0.5653238	0.57466334	0.56230533	0.5684261	0.5610705	0.5714152	0.5721667	0.5781401	0.5688699
0.0	0.57652503	0.5668629	0.57727885	0.56384844	0.5674734	0.56169254	0.57099783	0.57429504	0.57810533	0.5694339
0.0	0.57538056	0.56538445	0.5751248	0.5625728	0.56538695	0.5603458	0.5700648	0.5722	0.5771876	0.5680715
0.0	0.5783401	0.56676346	0.5771586	0.5644688	0.5695346	0.56256294	0.5729253	0.5746771	0.5799006	0.57066834
0.0	0.5769704	0.56539154	0.5758215	0.5625701	0.5685892	0.56116533	0.5712137	0.5728412	0.5780437	0.56902283
0.0	0.57796746	0.56666017	0.57640886	0.56327707	0.56909007	0.5620663	0.57105243	0.57288116	0.5799271	0.5704388
0.0	0.57766384	0.5661972	0.5761868	0.5632372	0.5681414	0.5620249	0.5726979	0.5731729	0.5792068	0.56955695
0.0	0.17563103	0.17885531	0.17655674	0.16065723	0.17428602	0.16122799	0.16928856	0.1706527	0.17857334	0.1532515
0.0	0.57774997	0.5664758	0.57664704	0.5629442	0.5693436	0.5621762	0.5719608	0.5735669	0.5793026	0.5697671
0.0	0.5763016	0.56515217	0.5761072	0.5633125	0.56680113	0.56052977	0.57099354	0.5724638	0.57815194	0.56866723
0.0	0.57734406	0.5651928	0.5754246	0.5624421	0.56849456	0.56104314	0.5716552	0.5723683	0.57812333	0.5691298
0.0	0.5773685	0.5652557	0.5760336	0.562934	0.5690813	0.5617805	0.5733405	0.5734105	0.57944524	0.5696863
0.0	0.17450167	0.16399163	0.16636698	0.15837729	0.17324087	0.17327303	0.16720161	0.16534516	0.19521905	0.1550979
0.0	0.57507396	0.56455064	0.5730765	0.56209886	0.56829876	0.55940807	0.5690977	0.57117826	0.5780565	0.56777275
0.0	0.57736766	0.56690955	0.5761253	0.5637043	0.5690658	0.5620396	0.57267404	0.5736254	0.5790139	0.569331
0.0	0.5796258	0.56746966	0.5776327	0.56459665	0.5698304	0.5628737	0.57279813	0.5748198	0.5808719	0.57073784
0.0	0.57615536	0.5647151	0.5741781	0.562204	0.5682376	0.5597193	0.5698819	0.57292867	0.57784116	0.5683133
0.0	0.57713485	0.56607324	0.57573426	0.56323	0.5691852	0.5613555	0.57101434	0.5736172	0.5786088	0.569933
0.0	0.5769355	0.5661283	0.57587147	0.5623653	0.5693753	0.56094223	0.5716738	0.573462	0.5790449	0.5699065
0.0	0.57687783	0.5666586	0.5760916	0.56267095	0.56926215	0.5612018	0.57202286	0.5736452	0.5792093	0.5697125
0.0	0.5756986	0.56604004	0.5736244	0.5631099	0.5675985	0.56009275	0.57084537	0.57268155	0.5768927	0.5683033
0.0	0.576279	0.5661483	0.57536304	0.56295913	0.568002	0.56075317	0.5714848	0.5728667	0.57790077	0.56903875
0.0	0.57651305	0.56639457	0.5755838	0.56291723	0.56787074	0.56071144	0.57188284	0.5729663	0.57891804	0.56937784
0.0	0.14910142	0.13192852	0.1200586	0.11231231	0.13064778	0.12259822	0.12428151	0.1309878	0.14216213	0.1183582
0.0	0.5764669	0.56589717	0.57371205	0.5629383	0.56841403	0.5599822	0.5714342	0.57277435	0.57876045	0.56882346
0.0	0.14107196	0.12319959	0.12839079	0.12612681	0.13918144	0.13453624	0.116517454	0.107183754	0.12677519	0.0975098
0.0	0.57681066	0.5658969	0.57568216	0.56311107	0.56678265	0.56024057	0.57165736	0.57282054	0.57898575	0.5689821
0.0	0.5761219	0.5652724	0.574794	0.5623662	0.56651866	0.5598872	0.57054114	0.5725924	0.577788	0.5680135
0.0	0.57676613	0.56567866	0.5750388	0.562483	0.5666813	0.5603476	0.5710382	0.5725999	0.57832795	0.56879586
0.0	0.57666045	0.56596744	0.5753344	0.56222713	0.56668353	0.55977917	0.57092685	0.57280034	0.5781529	0.56873053
0.0	0.57718754	0.56576395	0.57482135	0.5626944	0.56713533	0.5599983	0.57123065	0.57304865	0.57849044	0.5690212
0.0	0.5776041	0.5662554	0.57563514	0.563484	0.5675423	0.56081545	0.5722209	0.5735623	0.57921183	0.569686
0.0	0.577504	0.5663092	0.5757683	0.56341493	0.5673904	0.5602272	0.5716133	0.5731066	0.578795	0.5692161
0.0	0.5765248	0.566074	0.5750687	0.562568	0.56674325	0.56004095	0.5712283	0.5727097	0.5786151	0.5689737
0.0	0.576595	0.5657399	0.57477415	0.5626316	0.56706023	0.560299	0.57150185	0.5728199	0.57879055	0.56866777
0.0	0.5773734	0.56664836	0.576073	0.5635946	0.5674346	0.5610602	0.5720123	0.5735809	0.5787643	0.5695061
0.0	0.5771652	0.56598806	0.5754686	0.5633826	0.56740177	0.56068933	0.57157457	0.5734187	0.578946	0.5690996
0.0	0.57758224	0.5674161	0.576719	0.56465834	0.56759787	0.5618243	0.5722252	0.5743377	0.5788626	0.57028896
0.0	0.5765428	0.5653887	0.5757811	0.56324476	0.56875336	0.5605674	0.570306	0.5727521	0.57759935	0.567498
0.0	0.57664394	0.56760794	0.5766278	0.56440085	0.5697109	0.5611032	0.5714696	0.5732919	0.5791807	0.56975836
0.0	0.5776358	0.5666897	0.5753185	0.56320566	0.56882495	0.56167537	0.5710057	0.57363135	0.57980454	0.5697129
0.0	0.5782779	0.56657994	0.57690567	0.56387526	0.5686219	0.56189454	0.57226497	0.57286155	0.5797122	0.56975037
0.0	0.5752453	0.56423014	0.5725321	0.5615952	0.5672375	0.55897135	0.5703958	0.57084507	0.5779074	0.5671527
0.0	0.57666665	0.56547844	0.57545894	0.5629366	0.56779456	0.5602651	0.57082385	0.5719793	0.57785565	0.56839025
0.0	0.5760666	0.5663023	0.57562625	0.56345457	0.56708646	0.56090283	0.5720442	0.57200104	0.57719785	0.56929594
0.0	0.08034595	0.075934164	0.08220274	0.066776186	0.086924076	0.08238784	0.08021499	0.072813295	0.08915767	0.070046134
0.0	0.5765494	0.5662917	0.57536733	0.56308436	0.5683761	0.5610225	0.57101053	0.57275385	0.57790226	0.5691055
0.0	0.0059239664	0.0043415613	0.004339227	0.005640686	0.0053159758	0.006124357	0.0036696314	0.005170956	0.0063402555	0.0035545016
0.0	0.57701564	0.5666484	0.576349	0.56350297	0.5686503	0.56083065	0.57101023	0.5728574	0.57828283	0.56903344
0.0	0.0054047364	0.0059089176	0.0050798613	0.004247565	0.005641256	0.0049101445	0.003137148	0.003768395	0.005465696	0.0039829793
0.0	0.5775203	0.56536824	0.57617515	0.5636199	0.56818426	0.561211	0.57116324	0.5730609	0.5789197	0.5689798
0.0	0.5779736	0.5659633	0.57577306	0.56295204	0.56835145	0.5612767	0.5721729	0.5732495	0.57909566	0.5695503
0.0	0.57750493	0.5657722	0.57517666	0.562886	0.56783235	0.5606976	0.57112134	0.57276833	0.57874054	0.56900895
0.0	0.57719016	0.5658334	0.5756851	0.56312007	0.5678183	0.56136173	0.57103556	0.5723372	0.57852966	0.56918037
0.0	0.5757732	0.5648612	0.57450724	0.5615424	0.568879	0.5609299	0.5700729	0.5719731	0.5771216	0.5686043
0.0	0.5778151	0.56608826	0.5764799	0.56320816	0.5685104	0.56213355	0.5724376	0.57297903	0.5790032	0.5699021
0.0	0.57722574	0.5661117	0.5758147	0.56335	0.5678355	0.56116986	0.5713127	0.5726701	0.578538	0.5693135
0.0	0.063097775	0.078232385	0.0700435	0.07193504	0.06717638	0.075867005	0.077618256	0.0720171	0.08842078	0.0689524
0.0	0.57521904	0.56547564	0.57480496	0.5636161	0.5683309	0.56083983	0.57088995	0.5707978	0.5774045	0.56797475
0.0	0.5750994	0.56519294	0.5743139	0.5626244	0.5675077	0.55995375	0.5705704	0.57131374	0.57670444	0.5674147
0.0	0.57921475	0.5683275	0.5770954	0.564098	0.5693816	0.5644263	0.57345474	0.5739861	0.5802329	0.57228434
0.0	0.5763078	0.5672638	0.5769269	0.56349725	0.5673524	0.5626834	0.57188153	0.5731548	0.57826245	0.57025313
0.0	0.14211132	0.12829287	0.13153036	0.102691665	0.13273834	0.11872069	0.13091473	0.13432725	0.1473063	0.13080356
0.0	0.5754283	0.56592333	0.57471675	0.56312233	0.5669248	0.5607731	0.57089496	0.57171136	0.577651	0.5679717
0.0	0.5781673	0.5664159	0.5769471	0.56408125	0.5698535	0.5616333	0.5717689	0.5740902	0.5798098	0.5697946
0.0	0.5761663	0.5656058	0.57487106	0.562348	0.56828517	0.5603087	0.5707404	0.5732488	0.5770538	0.56899655
0.0	0.57504344	0.5651138	0.5743963	0.56174326	0.5676642	0.55995625	0.5704007	0.5721328	0.5769811	0.5682191
0.0	0.5766742	0.56546557	0.5746937	0.56291175	0.5686688	0.5607844	0.57124555	0.57327694	0.57840323	0.5690942
0.0	0.5759384	0.56446517	0.5743663	0.5624775	0.5681335	0.56002074	0.57112473	0.572216	0.57787824	0.5685922
0.0	0.57601017	0.5647506	0.5741274	0.5620843	0.5681669	0.56036735	0.5701938	0.572432	0.5782078	0.56833297
0.0	0.5759825	0.56499845	0.57413805	0.56234324	0.56827617	0.56006396	0.570347	0.5722576	0.5782051	0.5686778
0.0	0.57670665	0.56550246	0.57552654	0.56265646	0.5685911	0.56089073	0.5716591	0.57318544	0.5783889	0.56906694
0.0	0.5757096	0.56513685	0.5742922	0.5620978	0.5685279	0.5598902	0.57063	0.57261205	0.5777122	0.5686982
0.0	0.57658076	0.56632483	0.57551354	0.56337404	0.5681276	0.56040627	0.5714918	0.5733341	0.5779888	0.56945467
0.0	0.57509464	0.56478626	0.5741733	0.5618211	0.5676472	0.55979884	0.5707571	0.5726622	0.5774987	0.56794024
0.0	0.5766082	0.56614894	0.5752714	0.56251895	0.56910986	0.5602906	0.5713912	0.57393694	0.57847285	0.5690772
0.0	0.5760277	0.5650638	0.57463807	0.5622059	0.567681	0.5600134	0.57110226	0.57191944	0.57723427	0.56845057
0.0	0.575891	0.56502813	0.5741719	0.5622087	0.5678918	0.55962884	0.5705494	0.5724653	0.5772646	0.56838876
0.0	0.5755629	0.56557	0.57484055	0.5625564	0.5673189	0.5602222	0.5707746	0.57292694	0.57754767	0.56862503
0.0	0.5770859	0.5658808	0.5750498	0.56298405	0.56925565	0.56067085	0.57165354	0.5736252	0.57900584	0.56939983
0.0	0.57646286	0.56492376	0.5741246	0.5618854	0.5678177	0.56019366	0.5705139	0.57255584	0.5778311	0.56827295
0.0	0.57674944	0.56482774	0.57492673	0.5628517	0.569464	0.561062	0.57077116	0.5736736	0.5793484	0.5686294
0.0	0.5765033	0.56570876	0.57541066	0.56298244	0.5692368	0.560867	0.5713995	0.5738019	0.5789513	0.56899124
0.0	0.57497627	0.56543016	0.57447946	0.56186116	0.56783485	0.56028384	0.5700819	0.5722337	0.5772991	0.56768227
0.0	0.5776186	0.5666671	0.576315	0.56276417	0.5681289	0.56178594	0.5731929	0.57373494	0.57818776	0.5698213
0.0	0.57693535	0.5657811	0.57567036	0.56368595	0.56876945	0.56086475	0.57148314	0.57307893	0.5791679	0.56951874
0.0	0.57712203	0.5659578	0.5755924	0.56298685	0.56836355	0.56109697	0.57107097	0.57260513	0.57874554	0.5695804
0.0	0.577528	0.5660621	0.5759553	0.56304187	0.56875885	0.56110793	0.5714556	0.5724391	0.57851315	0.56957906
0.0	0.5767853	0.5650014	0.57486206	0.5624765	0.5674043	0.56043947	0.5705427	0.5717327	0.5781974	0.568708
0.0	0.5771123	0.5674743	0.5755738	0.56217337	0.5686369	0.5603787	0.57156897	0.57148147	0.5781898	0.5701848
0.0	0.57835656	0.56700265	0.5757982	0.5636331	0.5695634	0.56192714	0.5723207	0.5723955	0.57910603	0.5705548
0.0	0.57598424	0.56533736	0.57384795	0.56099576	0.56759375	0.56019115	0.57028216	0.57246155	0.5780975	0.56959444
0.0	0.5762464	0.5676874	0.5762666	0.5645761	0.56798667	0.5612379	0.57170653	0.57280844	0.5794285	0.56898814
0.0	0.57494015	0.565002	0.57435733	0.5615683	0.56834483	0.56024295	0.56951946	0.5716856	0.57693624	0.56809926
0.0	0.57757366	0.5649667	0.5748855	0.56286335	0.5687078	0.5610058	0.5715762	0.5728031	0.57881767	0.569256
0.0	0.5785725	0.56647635	0.5765075	0.5639778	0.56979847	0.56211203	0.5722078	0.57324874	0.5804376	0.5698725
0.0	0.57878244	0.5666021	0.57681507	0.5642566	0.5700377	0.5620893	0.57350415	0.57452	0.5803912	0.5703547
0.0	0.5757883	0.56544495	0.5757269	0.5625663	0.56863165	0.5599218	0.5705879	0.5725207	0.57875997	0.56843644
0.0	0.57547307	0.56375813	0.5739276	0.5614373	0.5678026	0.5591614	0.5689809	0.5713773	0.5771713	0.56702685
0.0	0.57580674	0.56555897	0.57426935	0.5614183	0.56757724	0.5596438	0.5701686	0.5723258	0.5772223	0.5683001
0.0	0.576369	0.5661052	0.57558644	0.562863	0.5674666	0.5602642	0.5712806	0.5736485	0.57834464	0.56956494
0.0	0.5770994	0.565906	0.5750194	0.5635308	0.56920576	0.5611735	0.57211566	0.5734088	0.5792312	0.56995857
0.0	0.57655627	0.56542826	0.57446873	0.5623783	0.56757504	0.5605547	0.5707142	0.57193244	0.5782566	0.56876236
0.0	0.5765452	0.5661274	0.57507217	0.56339395	0.56864256	0.56127155	0.5707382	0.5729087	0.5778327	0.5693009
0.0	0.5765015	0.5661881	0.576035	0.5634031	0.5665089	0.55986315	0.57086825	0.57276255	0.5788053	0.56999344
0.0	0.5756943	0.5650199	0.57425964	0.56262654	0.5681261	0.56020856	0.5717001	0.57256854	0.5787716	0.56822574
0.0	0.5756943	0.5650199	0.57425964	0.56262654	0.5681261	0.56020856	0.5717001	0.57256854	0.5787716	0.56822574
0.0	0.5756943	0.5650199	0.57425964	0.56262654	0.5681261	0.56020856	0.5717001	0.57256854	0.5787716	0.56822574
0.0	0.5790934	0.56834453	0.57741535	0.5651336	0.56966144	0.5626601	0.572542	0.57508254	0.58143765	0.5711046
0.0	0.5770994	0.565906	0.5750194	0.5635308	0.56920576	0.5611735	0.57211566	0.5734088	0.5792312	0.56995857
0.0	0.57560986	0.5647103	0.5740301	0.56215835	0.56742424	0.55932677	0.5705749	0.57248366	0.57738864	0.56781924
0.0	0.5761456	0.5656221	0.57553935	0.562994	0.5666258	0.5605025	0.57041925	0.57317334	0.57815	0.5693258
0.0	0.577273	0.56601983	0.5764101	0.56334513	0.5684354	0.5607343	0.570602	0.5739148	0.57947046	0.56866807
0.0	0.5765452	0.5661274	0.57507217	0.56339395	0.56864256	0.56127155	0.5707382	0.5729087	0.5778327	0.5693009
0.0	0.57576483	0.5658399	0.5751838	0.5623314	0.5664791	0.5608965	0.57046175	0.57288504	0.578002	0.56875646
0.0	0.5772593	0.5663516	0.576008	0.56287783	0.56842154	0.56065255	0.57148445	0.57388544	0.57927203	0.56905204
0.0	0.57580674	0.56555897	0.57426935	0.5614183	0.56757724	0.5596438	0.5701686	0.5723258	0.5772223	0.5683001
0.0	0.5752919	0.5650698	0.57312566	0.56136173	0.5682826	0.55972654	0.5704167	0.57225686	0.57723546	0.5682644
0.0	0.57765806	0.5666316	0.57651097	0.56415	0.5679633	0.56093645	0.5717716	0.5747728	0.5801227	0.5703172
0.0	0.57798463	0.568507	0.57708347	0.5648344	0.56882954	0.56182396	0.5720853	0.57500005	0.58034664	0.5715238
0.0	0.57672626	0.56581295	0.57445675	0.5623478	0.56858844	0.5612732	0.5712536	0.57342076	0.5786389	0.5691708
0.0	0.57660794	0.56586313	0.5741933	0.5625516	0.5681595	0.5610783	0.57111233	0.57363737	0.5785327	0.56926465
0.0	0.5761117	0.5656386	0.5753914	0.5624741	0.5668346	0.56048065	0.57022744	0.5733467	0.57869214	0.5697758
0.0	0.577794	0.5669727	0.57715684	0.564074	0.5677838	0.561193	0.5721621	0.5743524	0.5803086	0.56982094
0.0	0.57655627	0.56542826	0.57446873	0.5623783	0.56757504	0.5605547	0.5707142	0.57193244	0.5782566	0.56876236
0.0	0.57560986	0.5647103	0.5740301	0.56215835	0.56742424	0.55932677	0.5705749	0.57248366	0.57738864	0.56781924
0.0	0.57773465	0.567312	0.5771567	0.5639063	0.56920487	0.562261	0.57189494	0.5750594	0.5807118	0.57066
0.0	0.57599777	0.56438917	0.57378894	0.5621447	0.56893265	0.5596542	0.570587	0.57251847	0.57770926	0.56752497
0.0	0.57672626	0.56581295	0.57445675	0.5623478	0.56858844	0.5612732	0.5712536	0.57342076	0.5786389	0.5691708
0.0	0.5765999	0.5655828	0.5765823	0.5637651	0.5674881	0.5604156	0.57071424	0.57427984	0.58008415	0.56914604
0.0	0.5766651	0.565598	0.5762666	0.56331086	0.56854934	0.5601693	0.5704796	0.57432246	0.5796731	0.56917214
0.0	0.57840425	0.56808233	0.57617927	0.5657093	0.5698305	0.5641685	0.5729322	0.5758744	0.5793677	0.57053363
0.0	0.5790022	0.56730676	0.5761009	0.56540054	0.57016	0.5638215	0.57300216	0.57459223	0.5796947	0.57072914
0.0	0.57803977	0.5659654	0.5755241	0.56396234	0.56947	0.5624982	0.5723136	0.57398874	0.5787699	0.56919485
0.0	0.5789566	0.5668024	0.5768031	0.5647772	0.57058764	0.56360006	0.57342356	0.5745642	0.58014905	0.5706765
0.0	0.5788106	0.5685135	0.57811874	0.5663619	0.5696423	0.56448716	0.57328004	0.57505745	0.5810429	0.57198286
0.0	0.57564	0.5652714	0.57362	0.56252986	0.5677288	0.5610424	0.5703923	0.5730804	0.57664865	0.56809497
0.0	0.5763964	0.5658997	0.5752176	0.5628216	0.56822866	0.56117475	0.5713076	0.57278216	0.5782719	0.5688549
0.0	0.5774966	0.5678513	0.5768327	0.5641046	0.5710093	0.56233954	0.57327116	0.5741164	0.5800757	0.5706049
0.0	0.5759364	0.5672014	0.57527846	0.5630229	0.5675987	0.5610369	0.57192487	0.5724486	0.57721794	0.5690326
0.0	0.5747428	0.56628054	0.57416856	0.5622282	0.56563	0.56071275	0.5706927	0.5720462	0.57540005	0.56890625
0.0	0.5772656	0.5680878	0.5760492	0.56490505	0.5689495	0.563051	0.5733844	0.5741368	0.57976466	0.571316
0.0	0.5775492	0.5686806	0.5766737	0.56513345	0.56968075	0.56336313	0.57388216	0.57487375	0.57867366	0.5712978
0.0	0.57704544	0.56715953	0.57548267	0.56406516	0.569349	0.5615883	0.5728645	0.5732387	0.57814217	0.5688603
0.0	0.57850456	0.56852907	0.5774507	0.5656051	0.5715319	0.56280345	0.57395315	0.57456774	0.58000135	0.57110745
0.0	0.57631063	0.56548715	0.57458407	0.5626834	0.56757265	0.5601827	0.57017034	0.5719236	0.57812035	0.5682296
0.0	0.57761335	0.56572074	0.5762128	0.56279206	0.5688561	0.561036	0.5718364	0.57272273	0.57825166	0.5693612
0.0	0.57766056	0.5662417	0.5754931	0.56402487	0.56818897	0.56151265	0.5712528	0.57340777	0.578468	0.5695611
0.0	0.57728684	0.56646067	0.57724434	0.5649519	0.56796503	0.56276965	0.57333213	0.5732714	0.5793524	0.5707558
0.0	0.5782471	0.5667356	0.5774768	0.5652668	0.5690988	0.56315875	0.5737468	0.57368404	0.58018464	0.5710708
0.0	0.5775371	0.5657539	0.5746611	0.56318593	0.5687323	0.56111896	0.57188404	0.5725986	0.5790742	0.5692545
0.0	0.5748361	0.565265	0.5743057	0.56097966	0.56755567	0.5592229	0.57069796	0.57189155	0.5777749	0.5677943
0.0	0.5781339	0.56702214	0.5763274	0.56466043	0.5683393	0.56170696	0.57272327	0.57385343	0.5796679	0.57074857
0.0	0.5754436	0.5656521	0.5746937	0.56226355	0.567816	0.55986845	0.5702642	0.57233214	0.5777882	0.56828696
0.0	0.5766229	0.56508625	0.57511383	0.5631293	0.5678521	0.56053615	0.5697486	0.5729252	0.5778324	0.56848437
0.0	0.57604885	0.5652223	0.57480544	0.5624126	0.5676236	0.55958205	0.5709667	0.5725997	0.57806927	0.56874794
0.0	0.57724303	0.56705433	0.5741608	0.5628336	0.5684745	0.5604548	0.5715164	0.57257557	0.57712924	0.56900495
0.0	0.5757868	0.56538016	0.5739939	0.5615305	0.5669809	0.55870795	0.5706413	0.57180476	0.57826114	0.5685675
0.0	0.57579887	0.5643259	0.5732711	0.5598715	0.5665797	0.55837864	0.5705694	0.5714668	0.57717174	0.5676108
0.0	0.57853895	0.5676039	0.5765876	0.5640749	0.570176	0.5630582	0.5736046	0.5739591	0.57904094	0.57097024
0.0	0.25830537	0.2430673	0.26337323	0.22352454	0.2583355	0.23634489	0.25067917	0.26122028	0.2553511	0.2290496
0.0	0.5787077	0.56807315	0.5782459	0.5655116	0.5696737	0.5633361	0.5739666	0.57411814	0.5801828	0.5710514
0.0	0.5767736	0.5652463	0.57568145	0.5634843	0.5677262	0.5611719	0.57174313	0.5722324	0.5789738	0.569143
0.0	0.13345157	0.114204966	0.14006013	0.12792227	0.14481841	0.13466412	0.13546437	0.13493039	0.13788417	0.109339036
0.0	0.5769079	0.5660102	0.5753794	0.5630719	0.5666748	0.5604768	0.5708982	0.57276374	0.577566	0.5688391
0.0	0.57715344	0.5668119	0.57661515	0.5636006	0.5678033	0.56176925	0.571993	0.57278633	0.57828	0.5708237
0.0	0.5753011	0.564955	0.5745774	0.5617447	0.5667459	0.560116	0.5688947	0.5720455	0.57770914	0.56777143
0.0	0.57478833	0.56531686	0.57373124	0.5617346	0.5671157	0.55974716	0.56944937	0.5719349	0.5778422	0.5681793
0.0	0.57588905	0.56627125	0.57500607	0.5617274	0.5679567	0.5604285	0.5694375	0.5730854	0.5780655	0.56900996
0.0	0.5763029	0.5658001	0.57471824	0.56215453	0.56690454	0.5614861	0.57041496	0.5722842	0.57706803	0.56881654
0.0	0.5765276	0.56640697	0.5737602	0.56305027	0.56721085	0.5598793	0.57062995	0.57198036	0.5773902	0.5678083
0.0	0.57741976	0.56613564	0.5755425	0.5644071	0.569075	0.5622426	0.5720167	0.57279897	0.57919705	0.5704521
0.0	0.5773388	0.56599766	0.57555974	0.56345487	0.56985366	0.56208265	0.5720204	0.57369554	0.57948375	0.5690859
0.0	0.5756943	0.5664218	0.57470363	0.56244624	0.5659315	0.56105834	0.5699526	0.57160634	0.57756567	0.5681329
0.0	0.57592434	0.5655691	0.5747936	0.5634198	0.56760937	0.56144637	0.5702826	0.57327265	0.57824516	0.5690214
0.0	0.57432556	0.56490564	0.57438105	0.5608636	0.56649303	0.55914694	0.5694388	0.570717	0.57747376	0.5677976
0.0	0.57711965	0.56546557	0.5761394	0.5627753	0.5665186	0.56114393	0.5698196	0.57309544	0.5788729	0.5689699
0.0	0.5759034	0.56516075	0.57512414	0.5623708	0.5670025	0.56045735	0.57103163	0.57194865	0.5774315	0.5684198
0.0	0.5744673	0.5649624	0.57320493	0.5613902	0.56624883	0.5602651	0.57030123	0.57137847	0.5762312	0.56777513
0.0	0.57742375	0.566623	0.5771386	0.5644481	0.56839335	0.56180775	0.57235223	0.57398045	0.57946974	0.5696012
0.0	0.5782365	0.5676543	0.5770391	0.5651497	0.56814164	0.56339	0.5727059	0.5747075	0.58025026	0.570706
0.0	0.573035	0.56374115	0.5731471	0.5605981	0.5662904	0.55762124	0.5691115	0.5700136	0.5757346	0.56623775
0.0	0.5769135	0.56736654	0.5764355	0.5640935	0.5670085	0.56069005	0.5710306	0.57358897	0.5791853	0.56957436
0.0	0.57145363	0.5625427	0.5722631	0.55860966	0.56457716	0.5560971	0.5677157	0.56911707	0.57555825	0.5644135
0.0	0.57566303	0.5651433	0.57528645	0.56328994	0.56651723	0.55999964	0.5692095	0.571546	0.57702637	0.5681476
0.0	0.5790856	0.5675849	0.57724565	0.5654072	0.5694795	0.5634064	0.5726019	0.57589537	0.5808167	0.57012135
0.0	0.57566	0.56492835	0.57403916	0.56207913	0.56622314	0.5590256	0.5678452	0.5712908	0.57585454	0.56827533
0.0	0.57772684	0.5675489	0.57589984	0.5652053	0.5669941	0.5616644	0.57195324	0.57399905	0.5783807	0.56932896
0.0	0.57792914	0.5662352	0.57612175	0.5638904	0.5683132	0.56062704	0.5715567	0.5734769	0.57909733	0.5691284
0.0	0.57718575	0.56601065	0.5752189	0.5625856	0.5671265	0.55984765	0.57101005	0.5726619	0.5788418	0.5685163
0.0	0.5752999	0.56442904	0.5741449	0.56218463	0.56661826	0.5602629	0.5685914	0.57177657	0.57756513	0.56820303
0.0	0.5758169	0.56452215	0.57467204	0.56178343	0.5664189	0.5603431	0.5690608	0.57166135	0.5771151	0.5679877
0.0	0.5764988	0.56563276	0.576078	0.56308347	0.56715935	0.5616574	0.57109076	0.57156163	0.5773749	0.56913054
0.0	0.5762447	0.56525505	0.57536525	0.5622544	0.565551	0.55970174	0.5696199	0.57226825	0.5781706	0.56835026
0.0	0.5757396	0.5646852	0.57431275	0.5612658	0.56378126	0.55850226	0.57001865	0.57192045	0.577379	0.56657857
0.0	0.5757649	0.5655691	0.575258	0.5631999	0.56624407	0.5601321	0.5707162	0.5723974	0.57803154	0.5684492
0.0	0.5776049	0.5669977	0.57683516	0.5637616	0.5690551	0.56181467	0.57197005	0.57388204	0.57980955	0.5700666
0.0	0.5759626	0.56401306	0.57471865	0.56242466	0.5680803	0.5596473	0.5703385	0.57192546	0.57860726	0.56858
0.0	0.57691586	0.5659989	0.5763412	0.56176686	0.56891716	0.56059366	0.5703626	0.57315433	0.5793037	0.5693533
0.0	0.5755647	0.5645172	0.5737853	0.5616242	0.5672705	0.55985236	0.5699742	0.57228917	0.5772243	0.567309
0.0	0.5776073	0.56582636	0.5751424	0.56341314	0.56852823	0.5614064	0.5721417	0.5728185	0.5789892	0.56958294
0.0	0.5763216	0.5643853	0.57572794	0.5641345	0.56727594	0.5618109	0.5705054	0.57194525	0.5772405	0.5698928
0.0	0.5799939	0.566881	0.5769549	0.56487274	0.57014984	0.56387687	0.57234144	0.5758517	0.5802193	0.5708936
0.0	0.5754757	0.56519437	0.5748231	0.5631054	0.5667643	0.5608878	0.57001454	0.5723289	0.57768303	0.56865704
0.0	0.57709134	0.56786436	0.57487017	0.5646494	0.56863916	0.5618784	0.57180303	0.5740406	0.5802775	0.5698924
0.0	0.57703847	0.56632876	0.573865	0.5634955	0.5675767	0.56134933	0.570688	0.573291	0.5784533	0.5697123
0.0	0.57416123	0.5658642	0.5750039	0.56162345	0.5678188	0.5594754	0.5693542	0.5719469	0.5774239	0.56807184
0.0	0.5746785	0.5652672	0.5739279	0.5621588	0.56793064	0.55869293	0.5700601	0.5727027	0.5766323	0.56659293
0.0	0.57257074	0.5633009	0.57169425	0.5590154	0.56589186	0.55746895	0.56807053	0.57025224	0.57516843	0.5656095
0.0	0.5751749	0.5661873	0.5738336	0.5611648	0.5677332	0.5590844	0.5694297	0.57099265	0.5766184	0.5668371
0.0	0.5774737	0.5657967	0.576234	0.5641963	0.56862134	0.56109065	0.57210094	0.57360613	0.57946855	0.56892973
0.0	0.5757766	0.56615496	0.5754446	0.56370103	0.5681117	0.561753	0.5732537	0.5732701	0.57888126	0.56900483
0.0	0.57557964	0.5637517	0.5735439	0.5619604	0.56611854	0.5607562	0.5717144	0.5722099	0.5789416	0.5675083
0.0	0.576419	0.5661736	0.5756758	0.56287175	0.56812584	0.5610773	0.57012814	0.5720602	0.57829976	0.5696275
0.0	0.5757602	0.56562656	0.5751275	0.5621058	0.5676518	0.5597903	0.5702734	0.5725526	0.57819486	0.5685317
0.0	0.57612944	0.5659587	0.5765486	0.5628999	0.567495	0.5612645	0.5717782	0.5724058	0.57864386	0.5697058
0.0	0.57484704	0.5649141	0.5745096	0.5619824	0.5664352	0.5599055	0.5700809	0.5714162	0.57740116	0.5677462
0.0	0.5756042	0.56505626	0.5752648	0.5627067	0.56667656	0.5598566	0.57059854	0.5730836	0.5775221	0.5679592
0.0	0.5768287	0.56577575	0.57496357	0.5632659	0.5682175	0.56118023	0.571988	0.57311267	0.57927537	0.5691734
0.0	0.5766518	0.565527	0.5749992	0.5625755	0.5674547	0.5610397	0.57132345	0.573187	0.57893586	0.5699391
0.0	0.0018601622	0.0016232954	0.0013726805	0.0013018146	0.0023895158	0.001963924	0.0023458358	0.0021323916	0.002145543	0.0016944725
0.0	0.0003676493	0.00033880788	0.00027180274	0.00032724158	0.00045361338	0.00034311367	0.0003814628	0.00030118582	0.0004914164	0.0002900826
0.0	0.5764237	0.56515133	0.57402676	0.56324416	0.5675847	0.56141067	0.5722089	0.5722427	0.5772293	0.5691466
0.0	0.5776766	0.5655997	0.5766624	0.56370234	0.56929797	0.5620033	0.57234854	0.57321244	0.57906955	0.56979156
0.0	0.5771037	0.5665529	0.5762864	0.5639925	0.5686453	0.5619263	0.5721877	0.57342815	0.57947797	0.56969124
0.0	0.5774635	0.5657097	0.57580227	0.56315553	0.5679901	0.5609678	0.571554	0.57247525	0.5788752	0.56919986
0.0	0.57474226	0.5648699	0.5732514	0.5613106	0.56530035	0.5587893	0.5697063	0.5716799	0.57771564	0.5676698
0.0	0.5758368	0.5655893	0.5751311	0.5615354	0.56666684	0.56035316	0.5705776	0.57284975	0.57805836	0.5690429
0.0	0.57712126	0.56649125	0.5760545	0.5624256	0.5668119	0.56151104	0.5724139	0.57330644	0.5794236	0.57052314
0.0	0.57843256	0.5677989	0.5782686	0.5631848	0.56878024	0.56326735	0.5739793	0.57477546	0.5809204	0.57185924
0.0	0.57708454	0.5654459	0.57559496	0.5636139	0.5677437	0.561268	0.57126033	0.57281417	0.5780778	0.5691715
0.0	0.57708454	0.5654459	0.57559496	0.5636139	0.5677437	0.561268	0.57126033	0.57281417	0.5780778	0.5691715
0.0	0.5770119	0.5650437	0.5741427	0.5627267	0.5664661	0.5606931	0.5704486	0.572069	0.5783334	0.56900626
0.0	0.576322	0.56597996	0.5755951	0.56298554	0.5670553	0.5612121	0.5703699	0.5733501	0.5783068	0.56982464
0.0	0.5773609	0.5665169	0.57739204	0.56398183	0.5677516	0.56192476	0.5714796	0.5742119	0.5806375	0.57076836
0.0	0.5766098	0.5664483	0.57616645	0.5641438	0.56673545	0.56170344	0.5697302	0.5734486	0.5799184	0.5710181
0.0	0.5761269	0.5652724	0.5747335	0.5629383	0.56750363	0.5604759	0.570573	0.57289356	0.5779441	0.5689546
0.0	0.006885952	0.0056284955	0.0053838883	0.005303044	0.0047480473	0.006327246	0.006107204	0.0054635094	0.0071735466	0.004830185
0.0	0.575917	0.564963	0.5754862	0.5626662	0.56820786	0.55962056	0.56995445	0.573035	0.5773579	0.5674803
0.0	0.09221887	0.07189671	0.08296225	0.07444491	0.09076259	0.07798019	0.09062852	0.07605821	0.104401015	0.068662696
0.0	0.5770604	0.5661458	0.57569796	0.56303465	0.5675173	0.5613305	0.57134235	0.57363504	0.5790003	0.5696216
0.0	0.57631916	0.5657587	0.5751882	0.5620081	0.56644636	0.5604384	0.5701493	0.57311016	0.57902855	0.56913984
0.0	0.5768365	0.56682336	0.5756395	0.56233054	0.56797165	0.56092805	0.57050425	0.5745254	0.57885563	0.5694662
0.0	0.5763828	0.56572115	0.574741	0.56269795	0.56843525	0.56153	0.57145035	0.5727596	0.5786504	0.5691896
0.0	0.5749425	0.5650762	0.57388127	0.5615724	0.56663686	0.56016487	0.5704403	0.57247347	0.57719153	0.5675108
0.0	0.5757465	0.56556207	0.5743881	0.5619867	0.56656116	0.5603349	0.5706494	0.57262987	0.57831657	0.5682663
0.0	0.14051236	0.13001321	0.13879903	0.1351584	0.13215981	0.11851794	0.11747167	0.10781952	0.14793131	0.11946029
0.0	0.1375101	0.120752044	0.12897703	0.10595495	0.1397521	0.12923218	0.13785118	0.13748585	0.13395976	0.12803254
0.0	0.08732979	0.07982106	0.08623885	0.08411341	0.081011	0.0707279	0.069344126	0.06203806	0.09330447	0.07086889
0.0	0.13750538	0.1207119	0.1289983	0.10590342	0.1395571	0.12902468	0.13784337	0.13762465	0.13386782	0.12770788
0.0	0.5766219	0.566472	0.57601124	0.5630579	0.56790507	0.56171453	0.5721757	0.5727832	0.5785422	0.56929356
0.0	0.5759668	0.56752896	0.57454944	0.5632236	0.5696008	0.56081176	0.5717321	0.5742953	0.57865286	0.5694549
0.0	0.5757385	0.5674471	0.5745855	0.5627016	0.56968	0.56213725	0.57331437	0.5748632	0.5786544	0.56972194
0.0	0.5785958	0.567181	0.57695985	0.5654391	0.5698639	0.5627663	0.5731066	0.5746563	0.57996947	0.5704638
0.0	0.5781616	0.56664914	0.576715	0.563964	0.56904846	0.56173944	0.5721981	0.5741304	0.5791075	0.56982887
0.0	0.5752974	0.56474286	0.5739195	0.56230736	0.56692624	0.55968094	0.56949997	0.57139623	0.5763106	0.56800216
0.0	0.5746089	0.56403875	0.57361007	0.5615262	0.5667582	0.5585458	0.568859	0.57133895	0.5760432	0.56708884
0.0	0.5779316	0.5665322	0.5752772	0.5640255	0.569538	0.56223565	0.5720395	0.573012	0.57866263	0.56962836
0.0	0.57768095	0.568132	0.5757928	0.5641885	0.570405	0.5617597	0.57227474	0.5743239	0.57797503	0.57023156
0.0	0.5759871	0.56588835	0.5751453	0.56226444	0.56701475	0.5599792	0.56952316	0.572388	0.5776757	0.5686336
0.0	0.5761236	0.5658461	0.5751378	0.56259745	0.56856966	0.5605003	0.5720531	0.57286865	0.57816094	0.5690104
0.0	0.5785116	0.566419	0.5755601	0.56414914	0.5656484	0.5610256	0.57233435	0.57281536	0.5790809	0.57047933
0.0	0.57770926	0.56634814	0.5744713	0.5635884	0.5675409	0.561226	0.5724897	0.57423395	0.57888806	0.5691847
0.0	0.5779215	0.5660383	0.5763235	0.564268	0.5678506	0.5615481	0.57188076	0.5730982	0.57884085	0.5697651
0.0	0.5779215	0.5660383	0.5763235	0.564268	0.5678506	0.5615481	0.57188076	0.5730982	0.57884085	0.5697651
0.0	0.5753191	0.5647926	0.5743378	0.56123126	0.5655394	0.55925566	0.57032835	0.5706781	0.5767591	0.567854
0.0	0.5770918	0.5654663	0.5760774	0.56343484	0.5683209	0.56117374	0.571459	0.5727122	0.57843834	0.5692265
0.0	0.5770918	0.5654663	0.5760774	0.56343484	0.5683209	0.56117374	0.571459	0.5727122	0.57843834	0.5692265
0.0	0.5770991	0.56627303	0.5757921	0.56281096	0.56793755	0.56088114	0.57173747	0.57313305	0.5788086	0.56869924
0.0	0.57658315	0.56556046	0.57464767	0.56212604	0.5663527	0.5613617	0.57143813	0.57126755	0.57732666	0.56918246
0.0	0.5763151	0.56680864	0.5756587	0.56271905	0.5661447	0.56084156	0.5709436	0.57302195	0.57762164	0.5686747
0.0	0.5773706	0.56579304	0.576063	0.56369025	0.56805164	0.56164414	0.57162476	0.5726561	0.57833976	0.56939447
0.0	0.5773706	0.56579304	0.576063	0.56369025	0.56805164	0.56164414	0.57162476	0.5726561	0.57833976	0.56939447
0.0	0.57634544	0.5675002	0.5763608	0.5638334	0.56664705	0.56118697	0.57158947	0.5722368	0.57934177	0.5701611
0.0	0.577712	0.56772554	0.5775522	0.5649799	0.56804967	0.56340617	0.5727841	0.57373255	0.58036727	0.57137734
0.0	0.5745897	0.56356895	0.57281655	0.56070584	0.5655832	0.55898017	0.5684629	0.5707557	0.5766938	0.56693137
0.0	0.5767193	0.56495357	0.574038	0.56189555	0.56688416	0.5601833	0.5700805	0.57189816	0.576962	0.5687477
0.0	0.5748701	0.56318766	0.5731013	0.5613493	0.5659527	0.55984867	0.5691354	0.5718724	0.577763	0.568217
0.0	0.5763285	0.56465214	0.5742699	0.56181514	0.56718487	0.559059	0.57004744	0.5714346	0.576892	0.56829315
0.0	0.5735197	0.56296724	0.5715847	0.55937	0.56426245	0.55928683	0.5675997	0.56953794	0.5752444	0.5667738
0.0	0.57426304	0.5632881	0.5719555	0.5619131	0.5661093	0.5584488	0.56942636	0.5704847	0.57614857	0.5660582
0.0	0.5737987	0.56417024	0.573637	0.5604916	0.565525	0.5581533	0.5690402	0.57157296	0.5757274	0.566559
0.0	0.57861745	0.5673778	0.5779929	0.5638829	0.56961936	0.5611775	0.57323027	0.57608086	0.5806316	0.56913936
0.0	0.57415515	0.5644657	0.573406	0.56103015	0.565606	0.55768245	0.56965256	0.5715511	0.5764099	0.5659562
0.0	0.5769185	0.56538695	0.57540095	0.5631724	0.5681424	0.5601129	0.57211685	0.57480276	0.5793626	0.5680971
0.0	0.57861805	0.56898224	0.5769385	0.56343406	0.56791025	0.5631686	0.57289207	0.57531345	0.5811925	0.5712472
0.0	0.5764737	0.56470793	0.57526803	0.56271297	0.56759423	0.56137073	0.5717268	0.5704091	0.57744896	0.5691142
0.0	0.5768534	0.56738937	0.5758963	0.5635889	0.5672273	0.5623267	0.57223856	0.5732094	0.5785155	0.5695567
0.0	0.5752002	0.56329435	0.5728856	0.561565	0.5653232	0.5594976	0.56996495	0.57109416	0.5762936	0.5685038
0.0	0.5759023	0.5647037	0.57510376	0.56148833	0.5662671	0.5598033	0.5703569	0.57203484	0.5767154	0.5691252
0.0	0.57951385	0.5686848	0.57668793	0.5643485	0.5706837	0.5629639	0.5736206	0.5745583	0.5797749	0.5715229
0.0	0.57615554	0.56431276	0.57502794	0.56175745	0.5666304	0.5594969	0.5691577	0.57116145	0.5769629	0.5691207
0.0	0.579431	0.56876814	0.5763584	0.56433564	0.569736	0.56273246	0.5730101	0.57436866	0.5794951	0.57212067
0.0	0.5759533	0.56458193	0.5749101	0.56282145	0.5657921	0.5596277	0.56981057	0.5711357	0.5777731	0.5681857
0.0	0.57515997	0.5649326	0.57467616	0.5621121	0.5664184	0.5600139	0.5695534	0.5717244	0.5770931	0.56802756
0.0	0.57719976	0.56613785	0.57605815	0.5637127	0.56640375	0.5607119	0.57105166	0.5723119	0.5790637	0.56930006
0.0	0.57796514	0.5658308	0.5753871	0.56388843	0.5690116	0.56103355	0.5719924	0.5738025	0.5793584	0.569353
0.0	0.57921904	0.5663684	0.57654536	0.56428206	0.56960917	0.5621556	0.5728557	0.57405466	0.5802219	0.5708009
0.0	0.5784187	0.5654714	0.5764652	0.56308204	0.5697903	0.5620363	0.5721991	0.57534224	0.5791322	0.5705849
0.0	0.5755967	0.5642476	0.5747154	0.5612836	0.56605625	0.55911535	0.5689308	0.5714651	0.5786017	0.56758547
0.0	0.5769332	0.56403905	0.5749072	0.56145096	0.56779283	0.55936676	0.57001734	0.57241744	0.577732	0.5680486
0.0	0.5779855	0.5673028	0.5780076	0.5637054	0.5695366	0.5614265	0.57123107	0.57464373	0.5790253	0.5709749
0.0	0.57709503	0.5672912	0.5767792	0.562678	0.56824696	0.5626199	0.5718842	0.574164	0.5798437	0.5704127
0.0	0.5778821	0.567133	0.5768267	0.5630956	0.5691489	0.5614615	0.5695864	0.5736266	0.5784755	0.57143307
0.0	0.57692003	0.56704414	0.5773327	0.5632232	0.5684181	0.56211126	0.5719469	0.57399565	0.5794803	0.57182646
0.0	0.577027	0.565797	0.57566243	0.56244326	0.56695	0.56101954	0.5712989	0.5714544	0.5780819	0.56853515
0.0	0.5752222	0.56417805	0.57425684	0.5619923	0.5657319	0.5592701	0.5693084	0.5711082	0.57717234	0.5672481
0.0	0.5764592	0.5655696	0.5756921	0.5620726	0.5686904	0.5607828	0.5702602	0.57169044	0.5771802	0.5686709
0.0	0.5756256	0.56571	0.5754255	0.562219	0.5677598	0.5606811	0.56996953	0.5720532	0.57702315	0.5681694
0.0	0.5775846	0.56609964	0.5759947	0.5637711	0.56880724	0.56139493	0.57172924	0.5727126	0.57937706	0.5695753
0.0	0.5759864	0.5666295	0.57496506	0.5618056	0.5679792	0.56029934	0.57076436	0.57208234	0.57855415	0.5685774
0.0	0.5766943	0.5645737	0.57428396	0.5625496	0.56724703	0.56064415	0.5690846	0.5730969	0.57662785	0.5683395
0.0	0.57428557	0.5643879	0.57419944	0.5601529	0.5668136	0.55903876	0.5695148	0.5716193	0.5778385	0.56755507
0.0	0.5746162	0.56646365	0.5742011	0.56152713	0.5673025	0.56018806	0.5701051	0.57261086	0.5777771	0.5686524
0.0	0.5738589	0.56596965	0.5734536	0.5602073	0.5664255	0.5580746	0.5697053	0.5714889	0.5770128	0.5673978
0.0	0.57534236	0.5654249	0.57445097	0.56105644	0.5669402	0.5602644	0.5702529	0.5723125	0.5779571	0.56775934
0.0	0.5762988	0.5672049	0.57605845	0.56280255	0.56824404	0.56120354	0.57122296	0.5732208	0.5794574	0.5692063
0.0	0.5757515	0.5665149	0.5751024	0.56136537	0.5674495	0.56035626	0.57114005	0.57274187	0.5785577	0.5687945
0.0	0.57493913	0.5645318	0.5740989	0.56047046	0.5666736	0.55920845	0.57022196	0.5715182	0.57731247	0.5671965
0.0	0.5764044	0.5665295	0.57516855	0.5619979	0.56809646	0.56067914	0.5716131	0.5734203	0.5786025	0.56853455
0.0	0.57620513	0.56665033	0.5757196	0.5611554	0.5675689	0.5603631	0.5710381	0.57225317	0.57817394	0.5686991
0.0	0.5763498	0.56657565	0.57564646	0.5623006	0.5682946	0.5605847	0.5715699	0.5726333	0.57929903	0.56920856
0.0	0.577027	0.56571335	0.5756244	0.56367606	0.5672812	0.5614061	0.5717339	0.5732856	0.5777647	0.5691528
0.0	0.57546544	0.56500244	0.57410914	0.56192607	0.5669469	0.56000096	0.5697589	0.57186466	0.5773744	0.568032
0.0	0.5762892	0.56535596	0.5751528	0.5630962	0.5673059	0.560315	0.57045203	0.5727008	0.5784209	0.5684462
0.0	0.0066270162	0.0037958475	0.004736459	0.004832514	0.007451948	0.0058765346	0.0056901732	0.006469378	0.008893764	0.0038881944
0.0	0.5761092	0.5670424	0.57621104	0.562279	0.5685383	0.5606756	0.57045424	0.5732408	0.5787027	0.56936055
0.0	0.5763293	0.56771433	0.57603157	0.56234366	0.5680479	0.56124717	0.5714633	0.5732674	0.57877386	0.56972253
0.0	0.5754476	0.5659519	0.57487166	0.5618786	0.56730986	0.5599717	0.5709743	0.57254565	0.57819873	0.568272
0.0	0.5764706	0.567037	0.5760996	0.56207	0.56826043	0.56087387	0.57072794	0.5730886	0.578665	0.5699651
0.0	0.5746006	0.5657131	0.5740699	0.56178856	0.56687355	0.5596177	0.57011104	0.571871	0.577607	0.56801385
0.0	0.57661796	0.56634766	0.57511073	0.56132835	0.5670021	0.5607747	0.57137036	0.5726028	0.57844895	0.56963015
0.0	0.57547206	0.5654498	0.5745542	0.56049913	0.56682414	0.55947226	0.569775	0.5719018	0.5778046	0.5684639
0.0	0.5752673	0.5662217	0.57437146	0.5615658	0.5672161	0.5601059	0.5705613	0.5723745	0.5790117	0.5689687
0.0	0.57630235	0.56642497	0.5757519	0.5619549	0.568149	0.5606589	0.5710837	0.5725722	0.5788363	0.5692693
0.0	0.5765188	0.5664028	0.57576895	0.5617346	0.5680876	0.5610282	0.57096225	0.57327384	0.5786069	0.56852955
0.0	0.5747291	0.56564623	0.57459384	0.5614563	0.5664172	0.55923414	0.5699732	0.57261854	0.57810366	0.5677968
0.0	0.577145	0.565768	0.5755929	0.5633362	0.5680543	0.5607203	0.5704055	0.5728241	0.5780757	0.56912804
0.0	0.57564396	0.5665908	0.5752192	0.561702	0.56702626	0.5604852	0.5715849	0.5723862	0.5783301	0.5688967
0.0	0.57494843	0.56527895	0.5744395	0.56080407	0.56696707	0.55963	0.57038826	0.5723208	0.57840157	0.56749696
0.0	0.5755494	0.5654898	0.5738196	0.5607879	0.56674874	0.55952597	0.5697712	0.5711826	0.5778462	0.56781995
0.0	0.5758434	0.56703126	0.57515806	0.5615972	0.5676472	0.5603103	0.57025045	0.5724043	0.5783444	0.5685667
0.0	0.5752452	0.56609637	0.5741638	0.56157535	0.56735575	0.5598749	0.5710523	0.57210404	0.5778521	0.5684474
0.0	0.5757998	0.56616116	0.5751441	0.56175655	0.5673531	0.5597411	0.5699149	0.57277274	0.5776721	0.5686494
0.0	0.576566	0.5652994	0.5750177	0.5626092	0.5672198	0.56063646	0.5701286	0.5720524	0.5776037	0.5682983
0.0	0.57615423	0.5649081	0.57410324	0.56256396	0.56778425	0.5607026	0.5703271	0.5719973	0.5776143	0.56826967
0.0	0.57507545	0.5655756	0.574425	0.56084704	0.5663096	0.5596362	0.56956875	0.57180804	0.577082	0.5676119
0.0	0.5782323	0.5671188	0.5765202	0.5639324	0.56877816	0.5629187	0.57231534	0.57412004	0.5793163	0.5702479
0.0	0.57799125	0.5670605	0.57602006	0.56416035	0.5686169	0.5621917	0.5717888	0.5739052	0.57972354	0.57022685
0.0	0.57716	0.5678492	0.5763035	0.5625024	0.5682583	0.56249	0.57230264	0.57439256	0.5792231	0.5700495
0.0	0.5766149	0.56606454	0.57539797	0.56310004	0.5679492	0.561013	0.57087016	0.57206744	0.57797414	0.56884295
0.0	0.5751367	0.5665318	0.57490045	0.5614611	0.5672217	0.560107	0.5704959	0.57182676	0.57754517	0.5682929
0.0	0.5775087	0.5658285	0.5757205	0.5636893	0.56858784	0.5615032	0.57152826	0.5733384	0.57880306	0.569238
0.0	0.5762548	0.5662368	0.5753037	0.5621983	0.5680202	0.56072	0.5713187	0.5734155	0.57858145	0.5687869
0.0	0.5751736	0.56563616	0.57436377	0.5607204	0.5666851	0.5596583	0.5700641	0.5723127	0.57855	0.5680546
0.0	0.5775201	0.5668235	0.57628477	0.5639978	0.5681821	0.5617591	0.571032	0.57440245	0.5795093	0.56973815
0.0	0.5766588	0.5658696	0.575384	0.56283516	0.56729907	0.5616692	0.57053393	0.5731404	0.5778408	0.5697325
0.0	0.072536185	0.084005676	0.06392253	0.07170281	0.0816433	0.07710533	0.06954395	0.07530362	0.0892355	0.06666896
0.0	0.07237123	0.08394459	0.06372504	0.071755275	0.08151022	0.07699119	0.06955984	0.0751866	0.089344844	0.06650751
0.0	0.0725462	0.08431511	0.06409051	0.072131015	0.0816985	0.07734162	0.06970302	0.07548132	0.08969845	0.06693986
0.0	0.07225857	0.083912216	0.06365474	0.0715657	0.08131572	0.07705506	0.06946808	0.07497213	0.08928225	0.06664643
0.0	0.07227039	0.083700605	0.06357592	0.07155951	0.08144373	0.07684426	0.06917299	0.07502965	0.08923837	0.06634647
0.0	0.072347306	0.0841293	0.06388232	0.071779594	0.08119249	0.07702234	0.06936588	0.07491907	0.08915395	0.06651558
0.0	0.06962358	0.07088121	0.07315399	0.06876819	0.07951641	0.073214956	0.07789667	0.07541636	0.084708214	0.06358584
0.0	0.069810405	0.071196325	0.073197156	0.0689042	0.079687335	0.0731591	0.07817565	0.07578372	0.08505848	0.06369946
0.0	0.06999822	0.07144436	0.07362703	0.06924292	0.07987446	0.073629275	0.078344055	0.07601735	0.08563011	0.0641234
0.0	0.06977431	0.07114989	0.073339745	0.06897661	0.07978704	0.07325531	0.07805812	0.07569957	0.08495323	0.0638556
0.0	0.06956029	0.071094826	0.073104896	0.06850905	0.07937674	0.07303575	0.07764376	0.07539048	0.084925056	0.06362955
0.0	0.06979166	0.07142856	0.07323644	0.068920486	0.07960168	0.07333745	0.07802861	0.075449854	0.08494777	0.06386314
0.0	0.087154984	0.0677114	0.07013512	0.059616376	0.07902991	0.07940471	0.07718217	0.07389053	0.0832467	0.065356135
0.0	0.0871077	0.06798051	0.07027696	0.05962104	0.07910897	0.079022445	0.07732524	0.0739011	0.08342289	0.06537917
0.0	0.08750062	0.068203576	0.07056244	0.060066428	0.07939082	0.07960358	0.07755652	0.07409633	0.08403869	0.06576996
0.0	0.08720202	0.06785651	0.0701538	0.05971822	0.079448305	0.07950233	0.07724176	0.0737321	0.08357666	0.065600075
0.0	0.086926825	0.067785405	0.070144445	0.0596088	0.079111576	0.07926474	0.07715738	0.07376098	0.083454214	0.06541754
0.0	0.08705295	0.06783949	0.070185296	0.05960808	0.07881737	0.079215296	0.07712734	0.07370524	0.0833712	0.06538349
0.0	0.06355513	0.0726262	0.07293196	0.06563235	0.072953016	0.07256611	0.07012465	0.07273568	0.08208235	0.061035503
0.0	0.063126564	0.07221744	0.07259483	0.06516046	0.07235395	0.07178493	0.06968877	0.07232022	0.08168316	0.060558528
0.0	0.06378193	0.07317009	0.073302	0.06592642	0.073038116	0.072714284	0.07028367	0.073046766	0.08253486	0.061340205
0.0	0.063321136	0.07252674	0.07264165	0.065372124	0.07258464	0.07228904	0.06985434	0.07235196	0.08190648	0.06097761
0.0	0.06312331	0.07220699	0.07274975	0.065271184	0.07248597	0.07218808	0.069688395	0.07242698	0.08182989	0.060798716
0.0	0.063369036	0.07281097	0.072971754	0.06549221	0.072573595	0.07250923	0.06979901	0.072361246	0.08185196	0.061017744
0.0	0.090419784	0.07549385	0.07956083	0.07147692	0.076246046	0.08476533	0.0704808	0.075619884	0.09586687	0.068340555
0.0	0.090177774	0.07544389	0.079369135	0.0714225	0.07612143	0.08447132	0.0704518	0.075599484	0.09581545	0.068197876
0.0	0.090650074	0.075870454	0.0796595	0.07174232	0.07635547	0.08497954	0.07061833	0.075699836	0.09654239	0.06877714
0.0	0.09012034	0.07536559	0.07935543	0.071325414	0.07638612	0.08471732	0.070450425	0.07543841	0.09609888	0.068401165
0.0	0.09020446	0.07560447	0.07941144	0.07136216	0.07625997	0.08452142	0.07034711	0.07542966	0.09614522	0.06847524
0.0	0.09030657	0.07572915	0.079575256	0.07138786	0.07599762	0.08482564	0.07041139	0.07545554	0.09588751	0.06825983
0.0	0.078199774	0.076310284	0.06582743	0.06540122	0.07931781	0.067423776	0.07231534	0.078027986	0.08016445	0.064722255
0.0	0.07782068	0.07594541	0.065530986	0.065092035	0.078806914	0.066979006	0.07183447	0.07784414	0.079805434	0.06465712
0.0	0.07841629	0.07651254	0.06597825	0.0655777	0.07917797	0.0673822	0.07223731	0.078303576	0.08043293	0.06502199
0.0	0.07792216	0.07600817	0.06572751	0.06523123	0.079124585	0.067268126	0.07212918	0.07783401	0.08015005	0.064706735
0.0	0.07784397	0.07594268	0.06546966	0.065096475	0.07872378	0.067012355	0.0718941	0.0777908	0.07988689	0.06455237
0.0	0.07798132	0.076101825	0.06577578	0.0652164	0.07883624	0.06723678	0.07200783	0.07776719	0.080007985	0.06460891
0.0	0.08014745	0.07941078	0.07664654	0.06330523	0.07934542	0.07278727	0.061435863	0.07081706	0.07706925	0.06853452
0.0	0.079856716	0.079272464	0.076560326	0.06297614	0.07896605	0.07240498	0.061081517	0.070600525	0.07696985	0.06849319
0.0	0.08017143	0.079555355	0.076888785	0.06340967	0.078992836	0.07265543	0.061240427	0.07087768	0.077316016	0.06871149
0.0	0.08015663	0.079555556	0.07696731	0.06324285	0.07921029	0.07287588	0.06124893	0.07063617	0.07734402	0.0688462
0.0	0.07976003	0.07918958	0.07635824	0.06299219	0.07865559	0.07227702	0.060964175	0.07031867	0.07686102	0.06843001
0.0	0.08036984	0.07982505	0.07703895	0.06336457	0.07917169	0.07294196	0.06133977	0.07055214	0.07726909	0.06881182
0.0	0.088474624	0.07557746	0.08067597	0.06615686	0.06822751	0.074398205	0.06771388	0.06997583	0.08166186	0.0730874
0.0	0.088939495	0.0758388	0.0809255	0.066543214	0.068320595	0.074593455	0.067774445	0.07022104	0.08218995	0.07321555
0.0	0.08817339	0.07573842	0.080513395	0.065935284	0.06793752	0.07423737	0.06759473	0.070000954	0.08158474	0.07279077
0.0	0.07867512	0.07355187	0.07756828	0.06919235	0.07549686	0.07548214	0.08334304	0.06929089	0.061620988	0.05538256
0.0	0.07914382	0.07362131	0.077820204	0.069378026	0.075820535	0.07558242	0.08349744	0.06930227	0.061747693	0.055500504
0.0	0.07904344	0.07370322	0.077913776	0.06922554	0.07580335	0.07548902	0.08351812	0.06925192	0.06179674	0.05549358
0.0	0.079207435	0.0738582	0.07789261	0.069467716	0.07574368	0.07575045	0.08356826	0.06961507	0.061802275	0.055676244
0.0	0.078735925	0.07356705	0.07754525	0.06920043	0.07571829	0.07537346	0.08338749	0.069084495	0.061546106	0.055301398
0.0	0.07863492	0.07358268	0.07748469	0.06910206	0.07547919	0.07544381	0.083360545	0.06918329	0.061412014	0.055335812
0.0	0.07890925	0.073562644	0.077564895	0.06905276	0.07548477	0.07532496	0.08331106	0.0692278	0.061641768	0.055378947
0.0	0.07900135	0.07344772	0.07772348	0.069376364	0.07570277	0.07557746	0.083492935	0.06934189	0.061624434	0.0554559
0.0	0.0780863	0.07530381	0.07445483	0.058300182	0.0748121	0.06890128	0.083477125	0.06022688	0.076790944	0.06987442
0.0	0.078335345	0.075851195	0.074872136	0.05862307	0.07502708	0.06921715	0.08388249	0.060462654	0.07724661	0.070341006
0.0	0.07821413	0.07552121	0.07467483	0.058602706	0.074968636	0.068994544	0.08387124	0.060162082	0.07679466	0.069922656
0.0	0.07391661	0.07906024	0.06901856	0.07000588	0.07504352	0.06323891	0.07247199	0.057673782	0.07476229	0.0674075
0.0	0.08049599	0.06887968	0.07570525	0.06272114	0.07536504	0.07897488	0.06603641	0.07635701	0.08526966	0.073253065
0.0	0.08101375	0.06923307	0.07617485	0.06302301	0.07546561	0.079066806	0.065963484	0.07657349	0.08560175	0.07331085
0.0	0.0807951	0.069400474	0.07624007	0.06310781	0.075619966	0.0792234	0.066146344	0.07675333	0.08558579	0.07338241
0.0	0.08093167	0.06917365	0.07602496	0.06295529	0.075494416	0.07911981	0.06596937	0.07660406	0.08555238	0.0733152
0.0	0.08085345	0.0692364	0.07621533	0.062965155	0.07539601	0.07913079	0.0660876	0.07656409	0.085629106	0.07348542
0.0	0.081008606	0.069135025	0.07604756	0.06312239	0.07546452	0.079095386	0.06595749	0.07671674	0.08551001	0.07333839
0.0	0.08054955	0.06905862	0.0758542	0.062677525	0.07522568	0.078953445	0.06585755	0.07648543	0.08507987	0.07305516
0.0	0.08027241	0.06877749	0.07554382	0.06259693	0.07488993	0.0786608	0.06558603	0.076255254	0.08501327	0.07286622
0.0	0.080614306	0.06901282	0.07578978	0.06273331	0.07524846	0.07881665	0.065676264	0.076319344	0.085273005	0.07300981
0.0	0.080753274	0.06904887	0.07603825	0.06283367	0.07532873	0.078964956	0.06591165	0.076564506	0.08510946	0.07314222
0.0	0.07413212	0.07842233	0.07523251	0.06160409	0.067987874	0.078332506	0.0643175	0.076425776	0.09163825	0.06769691
0.0	0.07394785	0.078357644	0.0753944	0.061646704	0.06779349	0.07833629	0.064373784	0.07626125	0.091538854	0.06766789
0.0	0.07391262	0.078027	0.07521318	0.061568104	0.06761347	0.07821677	0.06417822	0.07623786	0.09163813	0.06744209
0.0	0.0719324	0.075224966	0.066818066	0.06441478	0.0767805	0.064417526	0.07189534	0.06633309	0.07702599	0.06303045
0.0	0.07175192	0.075003795	0.067020945	0.064404234	0.07654132	0.06438724	0.07183491	0.06626983	0.077014215	0.0631675
0.0	0.071812004	0.075094596	0.06710412	0.06453732	0.076630674	0.06429027	0.0718131	0.0664541	0.07733631	0.06294318
0.0	0.07172154	0.07487034	0.066830315	0.064391665	0.07662687	0.06428562	0.07178696	0.06625346	0.076824404	0.06267245
0.0	0.07969398	0.06397463	0.07139508	0.06748324	0.08040084	0.06578955	0.075878926	0.061945457	0.081539094	0.06355037
0.0	0.079644404	0.06392976	0.07108081	0.06728738	0.07986998	0.065589026	0.075746775	0.06175394	0.08130058	0.0633768
0.0	0.07941011	0.0635877	0.07088664	0.06710497	0.080003105	0.06539175	0.07549713	0.06160993	0.080869496	0.06311162
0.0	0.07550703	0.071047105	0.084010445	0.0766654	0.065122455	0.06554684	0.0646211	0.07310239	0.087487735	0.073238485
0.0	0.07601625	0.07139991	0.08413757	0.076733366	0.065381475	0.06565756	0.06460421	0.07342011	0.087829605	0.07347067
0.0	0.07604639	0.071177974	0.08422543	0.07688643	0.06507734	0.06567508	0.06471583	0.07352401	0.08783318	0.073320195
0.0	0.08233382	0.07176266	0.062959045	0.069723465	0.07367812	0.07516543	0.086479	0.06646818	0.07856343	0.06627815
0.0	0.073835954	0.062714584	0.07633688	0.07275215	0.085384116	0.07581016	0.077646375	0.0749915	0.08551652	0.069912344
0.0	0.071520805	0.075458944	0.07202942	0.06850918	0.07894176	0.07288539	0.07602752	0.0754832	0.08268577	0.068783544
0.0	0.07141458	0.07539482	0.07192221	0.06842806	0.078841016	0.072594896	0.075880826	0.07500274	0.08251591	0.068408765
0.0	0.07164795	0.075415775	0.07220421	0.0685014	0.07893965	0.07294321	0.07608981	0.07534763	0.08287981	0.06869518
0.0	0.07161675	0.07553866	0.07206586	0.068448916	0.07911969	0.07300434	0.075922884	0.07537898	0.082678534	0.06874103
0.0	0.07148757	0.0755053	0.07217742	0.06830718	0.07861093	0.07286415	0.07595717	0.07524889	0.082633	0.06882527
0.0	0.0712761	0.0753237	0.07172487	0.06821955	0.07888761	0.072705604	0.07579868	0.07510193	0.08240357	0.06843019
0.0	0.07129676	0.07527954	0.07185671	0.06815591	0.078715764	0.072768025	0.07566484	0.07506092	0.08260257	0.06856238
0.0	0.07121004	0.07531045	0.07194845	0.068306305	0.0787484	0.07269078	0.07582424	0.07479916	0.082272105	0.06845806
0.0	0.0714508	0.075107016	0.07192272	0.06829982	0.07894745	0.07275683	0.075916916	0.07509779	0.08242071	0.06849338
0.0	0.07637535	0.07331584	0.068827465	0.065179855	0.08249127	0.07862138	0.07318049	0.06924584	0.088121705	0.058069035
0.0	0.076390356	0.073165126	0.06876896	0.06540947	0.08238362	0.07857324	0.07322617	0.06914741	0.08770981	0.05782817
0.0	0.07976972	0.07119147	0.07282815	0.06878538	0.07884673	0.06944579	0.07909532	0.07002011	0.07592903	0.06526738
0.0	0.080175534	0.0779756	0.077042915	0.063841455	0.06647167	0.06319692	0.07329667	0.07861901	0.08271277	0.07036379
0.0	0.08040345	0.07818183	0.07738478	0.06398444	0.06662297	0.0632807	0.0736437	0.07873946	0.0828138	0.07058039
0.0	0.07498689	0.08298907	0.0773841	0.06599709	0.07915417	0.06966703	0.0700966	0.076925874	0.077352084	0.06698522
0.0	0.07483527	0.08260788	0.07708524	0.06588735	0.07885549	0.06965846	0.0699167	0.07661818	0.07712951	0.066754006
0.0	0.06479296	0.079896	0.06985938	0.063376606	0.088431194	0.076722465	0.078961544	0.06476216	0.08947146	0.06697571
0.0	0.06489969	0.07948834	0.069662765	0.06333928	0.08872534	0.07681007	0.07889789	0.06466935	0.08900535	0.06670789
0.0	0.075235166	0.073637694	0.07577579	0.06903496	0.078787684	0.07384008	0.07567544	0.06758382	0.08029929	0.059167847
0.0	0.07346896	0.07291481	0.07481178	0.063834146	0.07647271	0.08188449	0.08152923	0.07606456	0.088301614	0.06750877
0.0	0.07366744	0.073113844	0.07506648	0.06396785	0.076656446	0.08189417	0.08169682	0.07631179	0.08872778	0.06764623
0.0	0.07392522	0.07318786	0.075344756	0.063980795	0.076640464	0.0821118	0.081800014	0.076178856	0.08889849	0.06774345
0.0	0.07364778	0.07309461	0.074822575	0.063888066	0.076475464	0.08200211	0.081611775	0.0761114	0.088542424	0.067608796
0.0	0.073465444	0.07285298	0.0747775	0.063641205	0.07612321	0.08172135	0.0813419	0.0758762	0.08862874	0.067266464
0.0	0.07357474	0.07283649	0.07485817	0.06383232	0.07662752	0.081899695	0.08158688	0.076016426	0.088462956	0.06737961
0.0	0.08312051	0.06871936	0.0694693	0.07179747	0.0777554	0.07398653	0.077876374	0.07306343	0.089271374	0.07440883
0.0	0.08302969	0.06866527	0.06973787	0.07184173	0.07785313	0.07379734	0.07788836	0.072948575	0.089193925	0.07452803
0.0	0.08282661	0.0685497	0.069455035	0.07182079	0.07792765	0.073720716	0.07765226	0.072981	0.08874142	0.07416352
0.0	0.08186775	0.07513617	0.06494555	0.06916664	0.07961395	0.069675766	0.06937601	0.07564089	0.08575867	0.06561045
0.0	0.07745448	0.07201506	0.06935229	0.062986016	0.08020609	0.07042765	0.06294802	0.07452042	0.08171571	0.07225275
0.0	0.077387504	0.07217212	0.06951661	0.06300224	0.080262974	0.07035757	0.06303029	0.074583635	0.08206985	0.07228416
0.0	0.07742382	0.0720097	0.06936162	0.0630825	0.08033742	0.07039076	0.063008815	0.07461994	0.081815235	0.072214454
0.0	0.0065942807	0.0037955104	0.0047137924	0.0047977255	0.0074606924	0.0058439597	0.0056591835	0.0064444137	0.00891119	0.0038764917
0.0	0.5761132	0.56621885	0.5749429	0.5628885	0.5674534	0.561549	0.57065284	0.57347435	0.5771819	0.56859946
0.0	0.5782852	0.5666943	0.576094	0.56424075	0.5687914	0.56264126	0.57204455	0.5747511	0.5795925	0.570307
0.0	0.57731533	0.5660042	0.5752668	0.56294304	0.5671524	0.5616552	0.571216	0.5730441	0.5785735	0.5696281
0.0	0.07920081	0.07703745	0.08492831	0.07187008	0.0795472	0.07656656	0.07961351	0.06955059	0.09063795	0.07603685
0.0	0.577062	0.56637645	0.5761147	0.563247	0.56816196	0.56151426	0.57092637	0.5738447	0.5789115	0.5695151
0.0	0.5770274	0.5657133	0.57547015	0.5632021	0.5686282	0.5610569	0.5718963	0.5725579	0.57897925	0.569171
0.0	0.5757377	0.5656273	0.5750359	0.5617887	0.5675706	0.5600917	0.57059276	0.57214844	0.5779229	0.5689655
0.0	0.57872707	0.5672825	0.57699084	0.56472844	0.56990284	0.5619637	0.572571	0.5741926	0.57966995	0.5705142
0.0	0.5761914	0.5654234	0.5739249	0.5619777	0.56815135	0.55984974	0.5705342	0.5722437	0.5775433	0.56768525
0.0	0.5768548	0.5670073	0.5747295	0.56310236	0.5677295	0.5607476	0.5716197	0.5721275	0.5787647	0.56888646
0.0	0.5765161	0.5656733	0.5742172	0.5616647	0.5677332	0.5605746	0.5707106	0.5725138	0.5790844	0.56834275
0.0	0.5765177	0.5650873	0.574297	0.5620417	0.56844443	0.56002516	0.57140386	0.57236284	0.5789745	0.5680734
0.0	0.5754142	0.5653072	0.57475805	0.56193084	0.5679988	0.56038976	0.57025224	0.57306486	0.57785475	0.56769925
0.0	0.57465446	0.565181	0.57381994	0.56164384	0.5674319	0.56041765	0.5700334	0.5727684	0.5764703	0.5669661
0.0	0.5763939	0.56556165	0.5747415	0.56272644	0.5685024	0.56129193	0.57114726	0.5737903	0.5784	0.5683334
0.0	0.57561713	0.5650093	0.5740792	0.56168747	0.5671911	0.5605026	0.57048404	0.5724241	0.57758427	0.5677898
0.0	0.5762893	0.5656154	0.57466155	0.562327	0.5681726	0.55996954	0.5706811	0.5723146	0.57844716	0.56852317
0.0	0.5768358	0.5657835	0.5747574	0.5627121	0.5672569	0.5605525	0.5715611	0.57312953	0.5785385	0.568698
0.0	0.5759037	0.5651773	0.5751828	0.5621315	0.56630826	0.5604704	0.56999844	0.5722758	0.5776602	0.56828237
0.0	0.57753706	0.5656822	0.57585067	0.5636574	0.5681638	0.56147385	0.5709184	0.57340705	0.5784224	0.5696208
0.0	0.57760096	0.5665633	0.5763534	0.5632142	0.56882715	0.5607473	0.5710251	0.5747895	0.5797634	0.57009184
0.0	0.57586133	0.56487316	0.5741496	0.56132567	0.5664754	0.55920994	0.5689074	0.5723269	0.5774213	0.56789035
0.0	0.57716614	0.56517226	0.5739037	0.562011	0.56674576	0.56076574	0.56896454	0.5738964	0.5776159	0.56997454
0.0	0.5776186	0.5677564	0.57740384	0.563863	0.56878334	0.56218517	0.57256895	0.5743127	0.5793996	0.5695371
0.0	0.5757562	0.56610924	0.57552993	0.5624201	0.56910396	0.5607766	0.57087284	0.5727468	0.57882744	0.5696924
0.0	0.57663536	0.56755865	0.57470566	0.56168306	0.5676378	0.5606477	0.57037115	0.5735545	0.5801661	0.57022023
0.0	0.57619005	0.5663923	0.5758866	0.5629188	0.56915003	0.5609907	0.57065	0.57379305	0.5795367	0.5702864
0.0	0.5762392	0.56657016	0.5768297	0.5635813	0.5697518	0.5615602	0.57205343	0.57420343	0.57842135	0.56957453
0.0	0.5788709	0.56851095	0.57819694	0.56465757	0.56943876	0.56355506	0.57302415	0.5750487	0.5798456	0.5706801
0.0	0.57478374	0.56489104	0.5730324	0.5615231	0.56663835	0.55996954	0.56949216	0.5726921	0.57663786	0.5681411
0.0	0.57586884	0.5668001	0.5766471	0.5631671	0.5675532	0.5614835	0.57150376	0.5733454	0.5780926	0.56995815
0.0	0.57609826	0.5658912	0.5762374	0.56304157	0.56749463	0.5604997	0.5716653	0.57254356	0.57786065	0.5685934
0.0	0.5769024	0.56691104	0.57596207	0.5637232	0.5676835	0.5613214	0.5707936	0.5725866	0.5781505	0.5691547
0.0	0.5768347	0.5661142	0.5744157	0.5605856	0.5672897	0.56089306	0.570009	0.57367206	0.5784274	0.56919026
0.0	0.5771009	0.56715447	0.57627434	0.5637724	0.5681063	0.5611734	0.572459	0.5725984	0.57882965	0.5698278
0.0	0.5771853	0.5657435	0.57508725	0.56318015	0.56792796	0.56014395	0.57119244	0.57276756	0.5784093	0.56898797
0.0	0.5767551	0.56568205	0.57466805	0.56166947	0.56852555	0.56053936	0.57155603	0.5728156	0.5783894	0.5693912
0.0	0.57701504	0.56592274	0.5755836	0.56381035	0.5678063	0.56087	0.5713731	0.5735858	0.5784516	0.56915486
0.0	0.576136	0.56595176	0.5740667	0.5616477	0.5670644	0.5603425	0.5710113	0.57123154	0.57775027	0.56863415
0.0	0.57714367	0.56625193	0.5758624	0.5634351	0.5684369	0.56116617	0.5718869	0.5733217	0.5786316	0.5692171
0.0	0.5767215	0.56603247	0.5749944	0.56328195	0.5675566	0.56003344	0.5720659	0.5730074	0.5784523	0.56852293
0.0	0.08260219	0.073872074	0.08745878	0.060850255	0.08564632	0.07007425	0.07796026	0.08606172	0.080303304	0.06303923
0.0	0.5744474	0.5643631	0.5737663	0.5624875	0.5654869	0.5598342	0.5684868	0.57154626	0.575525	0.5676482
0.0	0.57645464	0.56557876	0.57583416	0.56371045	0.5656541	0.56096417	0.56993675	0.5739346	0.57761383	0.56877476
0.0	0.5777767	0.56576335	0.5756515	0.5635182	0.5682383	0.56213164	0.57151175	0.57332295	0.5795677	0.5698287
0.0	0.5779993	0.5666024	0.5764095	0.5643174	0.56874317	0.5623434	0.57205606	0.5734719	0.5799336	0.5705777
0.0	0.57684433	0.5658393	0.5748961	0.56242305	0.5671523	0.5606212	0.5705536	0.57242024	0.57872635	0.5688813
0.0	0.57862794	0.5671134	0.57665384	0.56466997	0.5687986	0.5626936	0.57271045	0.5743172	0.57992435	0.57126063
0.0	0.5780716	0.5662156	0.57624066	0.5640081	0.5682565	0.562114	0.5724068	0.57345694	0.5796998	0.5703691
0.0	0.5769602	0.5658111	0.57544744	0.5627536	0.5676883	0.5607733	0.57137454	0.57196456	0.57863075	0.56939024
0.0	0.57914567	0.56690234	0.5766515	0.5649265	0.5696129	0.562572	0.57272446	0.5745026	0.5806081	0.5710214
0.0	0.5759159	0.56503606	0.5751703	0.5630489	0.5671799	0.5606709	0.57091874	0.57190436	0.5777509	0.5684691
0.0	0.5770219	0.56579405	0.57546806	0.5632541	0.5681968	0.5609047	0.57132405	0.57294095	0.57850873	0.56901914
0.0	0.57575434	0.5652835	0.57473266	0.5624353	0.5668368	0.55995107	0.5703025	0.5723422	0.5772561	0.56819034
0.0	0.5760239	0.5661884	0.5753365	0.5629301	0.5676871	0.55996513	0.57201934	0.5730786	0.57791024	0.56842583
0.0	0.5762601	0.56467336	0.5744216	0.5629439	0.56828326	0.5605298	0.57124126	0.5725358	0.57797855	0.5682145
0.0	0.57622534	0.5655397	0.5758797	0.5631875	0.56735766	0.56057596	0.5708415	0.5718324	0.5778538	0.56848997
0.0	0.12236691	0.13598245	0.11126837	0.11999672	0.13340752	0.1265372	0.11796181	0.1253999	0.14405449	0.114022076
0.0	0.11895222	0.120072216	0.123751536	0.11641181	0.13104576	0.12190312	0.12903434	0.12611696	0.13866532	0.11045496
0.0	0.11088434	0.12190588	0.12317764	0.11220819	0.12238809	0.12102865	0.118852235	0.122454464	0.13517374	0.10674475
0.0	0.14494474	0.12582287	0.13159733	0.119850874	0.12686415	0.13626078	0.11949666	0.12614551	0.1521773	0.1168961
0.0	0.1297612	0.12637109	0.1138757	0.11179197	0.1302951	0.11437799	0.12144328	0.12913644	0.13277309	0.11176915
0.0	0.13209176	0.13043717	0.12805043	0.10911027	0.13027836	0.12111141	0.10724752	0.11983246	0.12881586	0.11674203
0.0	0.1786829	0.16919467	0.17705482	0.1624546	0.17216523	0.1708443	0.18323873	0.16443913	0.15452269	0.14311503
0.0	0.17557351	0.13974038	0.15784763	0.16971454	0.17078257	0.16578391	0.14958344	0.18317084	0.18341924	0.16643724
0.0	0.17667124	0.16943826	0.16835108	0.1672222	0.16461863	0.16749236	0.1604352	0.18012065	0.18410422	0.16328718
0.0	0.57671493	0.5660681	0.57623804	0.5638275	0.5673991	0.5612021	0.57154524	0.57221806	0.5781213	0.5691916
0.0	0.57616127	0.5653658	0.5754679	0.5638774	0.5693689	0.56020063	0.5711372	0.5730665	0.578661	0.5695431
0.0	0.5766969	0.56555855	0.57540023	0.5644516	0.5685718	0.55977064	0.5713614	0.57376873	0.5801207	0.5693102
0.0	0.5767327	0.5644709	0.5737742	0.5625932	0.56711656	0.558841	0.569525	0.5727098	0.57851225	0.56893617
0.0	0.5782894	0.5662635	0.5764746	0.56548405	0.57058084	0.56130606	0.57244116	0.5742795	0.5806559	0.57103187
0.0	0.5789704	0.5668001	0.576481	0.5647195	0.56951004	0.56244224	0.5725185	0.5729936	0.5804758	0.57042545
0.0	0.5769053	0.5656645	0.57511926	0.56296253	0.5674616	0.56015396	0.5706295	0.57312	0.5785111	0.5687071
0.0	0.5757427	0.56521386	0.57458496	0.5613935	0.567102	0.5597461	0.56979245	0.57199293	0.57769513	0.56783706
0.0	0.5768921	0.5646107	0.5740676	0.5617401	0.5686906	0.55975246	0.5701115	0.5726992	0.5785153	0.56800395
0.0	0.57559186	0.5638038	0.57298106	0.56054175	0.56745446	0.55851	0.5687857	0.57203996	0.57726437	0.5669207
0.0	0.57629603	0.5649832	0.5747756	0.5621924	0.5685479	0.56006056	0.57018065	0.5721414	0.5786131	0.56825477
0.0	0.5754241	0.56470156	0.57591575	0.5609758	0.56675893	0.56078213	0.5700423	0.57307833	0.5761602	0.5684749
0.0	0.5765636	0.56591684	0.5760144	0.5617615	0.5687312	0.5609121	0.5692861	0.5731644	0.5772335	0.56906515
0.0	0.5777185	0.5667497	0.576127	0.5630221	0.56915313	0.5616971	0.5717478	0.57356554	0.5792502	0.5693281
0.0	0.5768952	0.5654922	0.5748894	0.56270355	0.566997	0.5598058	0.5709122	0.573158	0.5786677	0.56876135
0.0	0.5769025	0.5657098	0.575037	0.56299716	0.5683111	0.56027764	0.57153016	0.57335734	0.57828444	0.56871
0.0	0.5770155	0.5660189	0.57520884	0.56346923	0.56736875	0.56051147	0.57155275	0.57305574	0.5787111	0.5690469
0.0	0.5765086	0.5656322	0.57483387	0.5622664	0.56694275	0.5593809	0.57085466	0.5719995	0.5780168	0.5684525
0.0	0.5774787	0.5660621	0.57538515	0.56294435	0.5679482	0.56051093	0.5715083	0.5733057	0.57902366	0.5691949
0.0	0.57665664	0.5654733	0.57470953	0.5629826	0.5671303	0.56039876	0.57120657	0.573153	0.5784484	0.5687284
0.0	0.5770229	0.56617004	0.5753934	0.56308025	0.5676308	0.56035876	0.57173735	0.57338	0.57910126	0.5690611
0.0	0.5764099	0.56557286	0.57481503	0.5628461	0.56758386	0.56036246	0.5710272	0.57286704	0.5783179	0.5684213
0.0	0.5763565	0.5650006	0.57499045	0.56285155	0.5670705	0.56020176	0.5709795	0.5720701	0.5783695	0.5684027
0.0	0.57763517	0.56613195	0.5757983	0.56361336	0.567846	0.56086767	0.57194763	0.5737368	0.57920647	0.56953317
0.0	0.18949269	0.16914609	0.1752627	0.17218332	0.18587734	0.18021518	0.16174662	0.15215124	0.1740094	0.14062643
0.0	0.57683736	0.5659856	0.57551193	0.56300706	0.5683043	0.5600748	0.57131726	0.5731017	0.5789969	0.56927234
0.0	0.576266	0.5648201	0.5742271	0.56261957	0.56768405	0.55945206	0.5708466	0.57189053	0.5782089	0.5682958
0.0	0.57701445	0.5657952	0.57553184	0.5632116	0.5672178	0.56034803	0.5714183	0.57268256	0.5782384	0.5687878
0.0	0.57679814	0.5661266	0.57519156	0.56308013	0.5673006	0.56053716	0.57138157	0.5732026	0.57802606	0.56880933
0.0	0.57679296	0.56539893	0.57549906	0.56269616	0.56770027	0.5599257	0.57124394	0.5731876	0.5786601	0.56876194
0.0	0.5760138	0.5648167	0.57447934	0.56171787	0.5674742	0.55917954	0.5701876	0.57247835	0.5776989	0.5680011
0.0	0.57705516	0.5654732	0.57531655	0.56284	0.56796956	0.56009114	0.5716683	0.57283115	0.57880265	0.568754
0.0	0.5765012	0.5654139	0.5745971	0.56265485	0.5678329	0.5602921	0.5712038	0.57283366	0.57809204	0.56872356
0.0	0.5757038	0.56463194	0.5744318	0.5622946	0.5671135	0.5597331	0.57057196	0.5723509	0.577759	0.5680844
0.0	0.57718337	0.56622773	0.5755318	0.56345516	0.56778914	0.5604988	0.57170266	0.57308024	0.57946384	0.56946075
0.0	0.57725006	0.5664958	0.5756829	0.5632602	0.56773645	0.5601037	0.57145137	0.573282	0.5787882	0.5693102
0.0	0.5760775	0.56523377	0.57454354	0.5627208	0.5667356	0.56050706	0.57066727	0.57233286	0.5780876	0.56827146
0.0	0.5772757	0.5657647	0.5756137	0.564133	0.56803876	0.5610745	0.57173294	0.57342154	0.57917964	0.56961495
0.0	0.5762825	0.56512654	0.5743723	0.56240237	0.5675128	0.5598634	0.5706903	0.57239455	0.5776918	0.56838286
0.0	0.57876855	0.56736845	0.577319	0.5643106	0.5698438	0.5630796	0.57274085	0.57461196	0.5803115	0.5708981
0.0	0.57743365	0.5656777	0.57495046	0.5629111	0.5684129	0.5603849	0.5717484	0.5729875	0.5790918	0.5689777
0.0	0.57567626	0.5652918	0.57483053	0.56219745	0.56731284	0.55954176	0.57025754	0.5723291	0.5784267	0.5691147
0.0	0.5768802	0.56598806	0.57563454	0.5626374	0.56866336	0.5610689	0.5709297	0.572531	0.57855546	0.56914246
0.0	0.5770373	0.5661595	0.57530314	0.56323457	0.56909335	0.5611235	0.57165605	0.5727392	0.5790174	0.56927764
0.0	0.5776303	0.5662939	0.5765884	0.56274307	0.56949353	0.56199515	0.5726121	0.573301	0.5791237	0.5700085
0.0	0.5772134	0.5660651	0.57491744	0.56307936	0.56773025	0.5612018	0.5711283	0.5730824	0.57936144	0.5697591
0.0	0.5755491	0.56390804	0.5740243	0.5607424	0.5667256	0.55899537	0.5700994	0.5713872	0.5773477	0.5679736
0.0	0.5756726	0.5650483	0.5746008	0.5610027	0.56683147	0.5602338	0.5693582	0.5724671	0.5767839	0.56829554
0.0	0.57782054	0.5664285	0.57653934	0.5632672	0.56757575	0.5619886	0.57248604	0.573355	0.57880145	0.56989485
0.0	0.5778393	0.5662892	0.5765921	0.5635153	0.56812125	0.56216276	0.5728	0.573447	0.578898	0.5698327
0.0	0.5771193	0.56591576	0.5760893	0.5637474	0.56877327	0.5615176	0.5710995	0.5730637	0.57863396	0.56941146
0.0	0.5757031	0.56599015	0.5747398	0.5623262	0.56887966	0.56091887	0.56959903	0.5726947	0.5783567	0.56924194
0.0	0.5776527	0.5662605	0.57538134	0.56370944	0.56968474	0.562197	0.5713364	0.5730019	0.5791894	0.5700835
0.0	0.57530534	0.5655039	0.57416093	0.5627021	0.5667797	0.56070906	0.569749	0.57250375	0.577058	0.56967735
0.0	0.5778436	0.5657815	0.5760306	0.5635883	0.569698	0.5619442	0.57258546	0.57317364	0.5795001	0.5706238
0.0	0.57663244	0.5651067	0.5743215	0.56191075	0.5688318	0.56044906	0.57103634	0.57255423	0.5785867	0.5687532
0.0	0.5760063	0.56558895	0.5744318	0.5623682	0.56748533	0.55997264	0.5705059	0.5722346	0.57828665	0.5682658
0.0	0.5780413	0.56627697	0.5755524	0.56364214	0.56968325	0.5614861	0.5720598	0.573638	0.5794496	0.5695732
0.0	0.5770291	0.56528145	0.574101	0.56269264	0.56880325	0.56089276	0.57114536	0.5725209	0.57894033	0.56897146
0.0	0.5753895	0.56532675	0.57493764	0.5619518	0.5674303	0.5601968	0.5701847	0.5724153	0.57783276	0.56892586
0.0	0.5780669	0.5662722	0.57733786	0.5637487	0.5701769	0.5612771	0.5711552	0.5744846	0.57953906	0.56924504
0.0	0.57897896	0.5668705	0.5757983	0.5634776	0.5684561	0.56085277	0.57075244	0.57545334	0.5806085	0.5703168
0.0	0.11697317	0.12722497	0.12939689	0.10086009	0.14500812	0.122977845	0.13110144	0.13872086	0.116976686	0.11002318
0.0	0.57710993	0.56562656	0.57586014	0.5632593	0.56797546	0.5614703	0.5709845	0.57239264	0.5786589	0.56914234
0.0	0.57710993	0.56562656	0.57586014	0.5632593	0.56797546	0.5614703	0.5709845	0.57239264	0.5786589	0.56914234
0.0	0.57727945	0.56541	0.57573754	0.5640706	0.569088	0.5616335	0.57133716	0.5739385	0.5779941	0.5687849
0.0	0.5778288	0.5656043	0.5757785	0.56329006	0.5695222	0.5612954	0.5724821	0.57308096	0.57914764	0.569518
0.0	0.57704216	0.5658372	0.57522357	0.5626667	0.56975275	0.5610225	0.57155186	0.57262576	0.57887435	0.5694332
0.0	0.57687277	0.5649986	0.57459426	0.5628131	0.5689937	0.5612807	0.5715704	0.5716614	0.57782555	0.56876796
0.0	0.5778288	0.5656043	0.5757785	0.56329006	0.5695222	0.5612954	0.5724821	0.57308096	0.57914764	0.569518
0.0	0.5755733	0.5655432	0.5749866	0.56199056	0.5684906	0.5600228	0.5712336	0.5721401	0.57788914	0.5685532
0.0	0.5778288	0.5656043	0.5757785	0.56329006	0.5695222	0.5612954	0.5724821	0.57308096	0.57914764	0.569518
0.0	0.57494974	0.5650648	0.5746803	0.562194	0.5685779	0.55986	0.5722452	0.5713596	0.5763081	0.5676031
0.0	0.5764487	0.5649213	0.5750122	0.56134737	0.5678053	0.5609523	0.5703099	0.57225496	0.5784416	0.56731576
0.0	0.5769716	0.5667019	0.575509	0.563134	0.5686093	0.56032336	0.5708387	0.57376105	0.5782968	0.5694419
0.0	0.57414097	0.5634651	0.57316476	0.5605319	0.5674967	0.55908465	0.57006747	0.57001215	0.5756264	0.5666086
0.0	0.5784698	0.566463	0.5770451	0.56447345	0.57012004	0.561729	0.5729475	0.57467574	0.57959074	0.569885
0.0	0.5761463	0.5666342	0.57533526	0.56202585	0.56720424	0.5609093	0.5706166	0.572754	0.57724553	0.56860286
0.0	0.5754367	0.56446975	0.5731643	0.5615318	0.5671815	0.55945206	0.57012814	0.57081974	0.5765276	0.5674614
0.0	0.57700545	0.56615114	0.5760584	0.5636343	0.56829107	0.56137854	0.57124823	0.57341236	0.5784352	0.5693494
0.0	0.5774224	0.5657466	0.57594955	0.56335735	0.56855196	0.5612667	0.5708779	0.57298654	0.57825273	0.5687724
0.0	0.57750094	0.56521606	0.5757158	0.5632755	0.56878364	0.56085634	0.5713133	0.5726084	0.57824045	0.56877786
0.0	0.57709575	0.56583804	0.57589495	0.5636841	0.56831175	0.56105024	0.5713355	0.5729987	0.5781263	0.56918305
0.0	0.5759041	0.5642029	0.5747182	0.56267345	0.56738937	0.56129444	0.5708085	0.5725058	0.576883	0.5673984
0.0	0.5753761	0.56448114	0.5731804	0.56134796	0.56733346	0.5586184	0.5709022	0.5711034	0.57777536	0.56784695
0.0	0.5774894	0.5655063	0.5746021	0.5632208	0.5689121	0.56104785	0.57198745	0.57220656	0.57889897	0.5693865
0.0	0.5783954	0.5664049	0.5763388	0.5646963	0.5702721	0.56227565	0.5728689	0.5736253	0.57987434	0.5707659
0.0	0.5773565	0.56609946	0.57567954	0.56506413	0.5689377	0.56145906	0.5726423	0.57256943	0.5780612	0.5705632
0.0	0.5758741	0.5653143	0.57501817	0.5620933	0.56899834	0.56019104	0.5710382	0.5726169	0.57915956	0.56877023
0.0	0.016478775	0.015007246	0.014243822	0.014559204	0.017501349	0.0147156995	0.012885891	0.014678324	0.018095277	0.013018517
0.0	0.5756862	0.56482977	0.57432854	0.5618	0.56808007	0.5600785	0.57071143	0.5727844	0.5770627	0.5681197
0.0	0.575705	0.5662243	0.5748246	0.56220675	0.5672419	0.56043464	0.57024264	0.57264936	0.57833433	0.5690288
0.0	0.5769976	0.5654214	0.5748966	0.56270015	0.5681545	0.56062806	0.57081187	0.5721521	0.5785712	0.5688604
0.0	0.5746246	0.5651995	0.573709	0.56122684	0.5669985	0.55857813	0.5695322	0.5711939	0.5772033	0.5674879
0.0	0.5758209	0.5647883	0.57349217	0.5615573	0.56645304	0.5587512	0.57037586	0.57169294	0.57666284	0.5672609
0.0	0.5770752	0.56539804	0.5744762	0.5625521	0.56789005	0.5599453	0.57138276	0.5724217	0.5780345	0.568276
0.0	0.575269	0.56411576	0.574067	0.56189066	0.5667904	0.5592157	0.5702782	0.57166505	0.5773284	0.5666332
0.0	0.57519096	0.56591076	0.57448435	0.56165594	0.56747955	0.56005865	0.5698522	0.57248265	0.57784307	0.5682419
0.0	0.57511455	0.5642491	0.5730568	0.56098175	0.5658312	0.55810565	0.56920046	0.5709602	0.57654077	0.56639475
0.0	0.5756143	0.5656891	0.5745155	0.56159097	0.56692034	0.5607486	0.5709204	0.57218724	0.5776223	0.5693363
0.0	0.5787296	0.5677551	0.57773167	0.5642843	0.5681935	0.56140864	0.57192343	0.57442725	0.57872707	0.5703298
0.0	0.5770657	0.56527984	0.5745283	0.5631504	0.5679176	0.55967265	0.5706118	0.5726721	0.5784527	0.5683312
0.0	0.57550675	0.56532735	0.5742245	0.5617478	0.5673091	0.559926	0.5702506	0.57241577	0.57731366	0.5679484
0.0	0.57636756	0.56537354	0.57527	0.5627035	0.56752753	0.56121975	0.5713523	0.5723837	0.5780608	0.5689273
0.0	0.57644534	0.56494856	0.57443243	0.562572	0.56749773	0.5597807	0.57092667	0.57242024	0.57882655	0.5679095
0.0	0.57688326	0.5651772	0.57365876	0.56258076	0.5670239	0.55951744	0.5706157	0.5720731	0.578272	0.56854194
0.0	0.57534087	0.5639212	0.5725533	0.5616799	0.56566006	0.5576975	0.56808394	0.5707106	0.5754368	0.5670713
0.0	0.5784199	0.5662063	0.5755831	0.5638921	0.5687971	0.56081605	0.5714426	0.5727182	0.5789444	0.56996495
0.0	0.5784199	0.5662063	0.5755831	0.5638921	0.5687971	0.56081605	0.5714426	0.5727182	0.5789444	0.56996495
0.0	0.5784199	0.5662063	0.5755831	0.5638921	0.5687971	0.56081605	0.5714426	0.5727182	0.5789444	0.56996495
0.0	0.5746857	0.56419444	0.5735072	0.56197464	0.5669085	0.55839616	0.5689583	0.57128173	0.5760504	0.56756234
0.0	0.5746857	0.56419444	0.5735072	0.56197464	0.5669085	0.55839616	0.5689583	0.57128173	0.5760504	0.56756234
0.0	0.57798684	0.5662644	0.5756055	0.563784	0.56795573	0.5601955	0.57100445	0.5723694	0.5773872	0.56935084
0.0	0.5754384	0.5648767	0.5725513	0.56132674	0.5655746	0.55848604	0.56814927	0.5712844	0.57673174	0.5674852
0.0	0.57579136	0.56446576	0.5732762	0.5620863	0.5649811	0.558778	0.56852806	0.572301	0.5762844	0.56731355
0.0	0.5761652	0.56617033	0.5764917	0.56290114	0.5670341	0.5611117	0.5708152	0.572154	0.5773938	0.568355
0.0	0.57792515	0.56582934	0.57636285	0.56396276	0.5689074	0.5614238	0.57178396	0.57338053	0.5790966	0.5695552
0.0	0.5764177	0.5656475	0.5754093	0.56260633	0.5679643	0.5599339	0.57123476	0.5723212	0.57796705	0.568406
0.0	0.57599044	0.56429493	0.5746494	0.5615202	0.56788003	0.5597962	0.57051134	0.57161236	0.5776798	0.5670897
0.0	0.5773157	0.56616265	0.57610404	0.562455	0.56902164	0.5612239	0.5709882	0.5721252	0.5782909	0.5687384
0.0	0.5759668	0.56377196	0.5744175	0.56115097	0.567224	0.5604178	0.57030356	0.5711459	0.57730675	0.5676766
0.0	0.5774784	0.5657708	0.5761705	0.5634579	0.56853276	0.561096	0.5711646	0.5728011	0.57851934	0.56912386
0.0	0.57696	0.5659937	0.5761941	0.56359994	0.56824446	0.5611667	0.571342	0.5728559	0.57839227	0.56886363
0.0	0.57767254	0.56554496	0.57518727	0.5625731	0.56903243	0.5607457	0.57105076	0.57296866	0.57887995	0.5689248
0.0	0.576563	0.56566066	0.5749794	0.56330574	0.56723344	0.56005603	0.5713257	0.5728893	0.57819283	0.56883925
0.0	0.5781528	0.56713235	0.57612115	0.5655048	0.5670038	0.561451	0.57178986	0.57402444	0.57876587	0.5701337
0.0	0.5761698	0.5656856	0.5753621	0.5651886	0.56686753	0.55899566	0.5707208	0.5732291	0.57801175	0.5680198
0.0	0.57821316	0.5689117	0.57831156	0.5644346	0.56926894	0.56286556	0.5730836	0.5753509	0.5805644	0.5706972
0.0	0.5782861	0.56680536	0.5765312	0.5643159	0.5679392	0.56198996	0.571344	0.5742098	0.5794232	0.5702537
0.0	0.0057908827	0.005332724	0.005034002	0.0049624103	0.007044787	0.0056905267	0.004647807	0.0049314834	0.008146911	0.0041976687
0.0	0.13489285	0.13315117	0.140657	0.11680579	0.14798923	0.116841234	0.12464936	0.11499555	0.1530426	0.117742546
0.0	0.57795614	0.56690997	0.57594335	0.56418186	0.568577	0.56150246	0.57288605	0.5738343	0.5802237	0.56995815
0.0	0.10949902	0.1275744	0.11812303	0.1198679	0.113966934	0.124178156	0.12728518	0.120074704	0.1416438	0.11612853
0.0	0.57568157	0.56466943	0.5740884	0.5624994	0.5668266	0.5605869	0.57145685	0.5715594	0.57751024	0.5680433
0.0	0.5759014	0.5658439	0.57604873	0.5634869	0.566854	0.56068885	0.5718324	0.57277256	0.5786463	0.56897986
0.0	0.57523626	0.5652054	0.57450396	0.5615152	0.56797844	0.56052506	0.57016957	0.57187885	0.57738996	0.5678649
0.0	0.57681644	0.56587416	0.5773997	0.56314456	0.56812316	0.56169575	0.5716033	0.57356215	0.57889086	0.57049894
0.0	0.57592714	0.5656255	0.57472795	0.5611961	0.56756234	0.5595534	0.56965494	0.57163286	0.5770518	0.56846297
0.0	0.5757386	0.56565684	0.57426304	0.5603664	0.5669584	0.5595518	0.56979567	0.57115954	0.5770993	0.56786925
0.0	0.57831824	0.567437	0.57677704	0.564071	0.5693568	0.5623063	0.57239527	0.57326263	0.57959455	0.5707163
0.0	0.5754333	0.56412274	0.5740433	0.56197655	0.5680826	0.5591585	0.56888545	0.5713874	0.5765293	0.56753266
0.0	0.5754824	0.5647355	0.57394475	0.5617621	0.5668568	0.559913	0.569276	0.570553	0.5763553	0.56697744
0.0	0.57603323	0.5653678	0.573918	0.5621812	0.5671251	0.55985177	0.57048327	0.57309216	0.5779657	0.56853247
0.0	0.5748546	0.5647227	0.5733473	0.5610372	0.56654686	0.5590232	0.5702188	0.5718572	0.5764537	0.5671505
0.0	0.5760852	0.56470644	0.57403606	0.5617336	0.56626004	0.5593745	0.57096094	0.57233953	0.57818115	0.5685173
0.0	0.57506305	0.56500167	0.57278705	0.56114316	0.5671492	0.55834943	0.5706336	0.57169765	0.5769763	0.5669785
0.0	0.57674307	0.5651488	0.57569444	0.5633243	0.56822145	0.560987	0.5710706	0.5724917	0.5781932	0.56816083
0.0	0.57674307	0.5651488	0.57569444	0.5633243	0.56822145	0.560987	0.5710706	0.5724917	0.5781932	0.56816083
0.0	0.57438475	0.5633042	0.5733563	0.5608437	0.56694776	0.5590605	0.5694977	0.5706916	0.57681316	0.5648605
0.0	0.5763565	0.56738245	0.57593036	0.5623265	0.56779903	0.56073517	0.57136613	0.5731036	0.5787946	0.5692199
0.0	0.577784	0.5672964	0.5764078	0.56499064	0.5690689	0.5618777	0.57165354	0.573805	0.578458	0.5701293
0.0	0.57730716	0.5664946	0.5761982	0.5631562	0.568336	0.5613294	0.57160527	0.57348764	0.57908964	0.5696134
0.0	0.57713264	0.5663255	0.57554054	0.5633206	0.56799036	0.56153524	0.5721087	0.5733561	0.57870346	0.5694018
0.0	0.57766813	0.5663023	0.5760652	0.5638726	0.56968194	0.5612721	0.57142556	0.5735362	0.579115	0.56918025
0.0	0.5754957	0.56504047	0.5742403	0.5619519	0.56666297	0.5596086	0.5707735	0.57176316	0.57719785	0.56826246
0.0	0.088405564	0.08257115	0.077323794	0.0614039	0.08508662	0.07225885	0.08664624	0.07509621	0.09240772	0.07088132
0.0	0.05960863	0.05462966	0.05000555	0.045313735	0.057621248	0.054256517	0.048648857	0.05170433	0.05518082	0.045180503
0.0	0.061151743	0.06065234	0.053422693	0.045248408	0.056499753	0.05658297	0.057659324	0.04823388	0.060535286	0.05267583
0.0	3.102954e-05	3.2735654e-05	2.176226e-05	1.5389025e-05	2.3648745e-05	2.5742e-05	2.0870619e-05	1.4809331e-05	3.1003332e-05	1.6904318e-05
0.0	0.5786682	0.5675862	0.5773105	0.5644127	0.5697039	0.5616883	0.5727272	0.5746502	0.5805284	0.57015693
0.0	0.5767246	0.56750476	0.57768697	0.56367654	0.5677753	0.5623453	0.5720733	0.57362527	0.5781102	0.5693954
0.0	0.5763431	0.56453043	0.5746699	0.5614674	0.5672131	0.56082803	0.57165885	0.5734088	0.5789375	0.5683441
0.0	0.57820964	0.5673136	0.5772473	0.5654087	0.56936616	0.5629007	0.57315296	0.5741956	0.58004856	0.5709641
0.0	0.5769314	0.5670017	0.5754816	0.56294274	0.5676912	0.56093055	0.5711339	0.57407343	0.57810557	0.56992733
0.0	0.5769996	0.5661284	0.5757323	0.56314874	0.5691025	0.56085944	0.5716286	0.5740243	0.57928634	0.5693241
0.0	0.57667786	0.56619495	0.57524186	0.5627816	0.5692247	0.56108266	0.5722672	0.57374316	0.5790446	0.5695799
0.0	0.57723725	0.5664337	0.5760881	0.5632613	0.568914	0.56074536	0.571623	0.57377315	0.57914263	0.569749
0.0	0.5771685	0.5658099	0.57505584	0.56238043	0.5687015	0.56050056	0.57117033	0.57353675	0.5785816	0.5689358
0.0	0.5762997	0.56597507	0.57527715	0.5620523	0.5690857	0.56052405	0.5712222	0.57305694	0.5785645	0.56900424
0.0	0.5765379	0.5657472	0.5751416	0.56256557	0.56903505	0.5612166	0.5718735	0.5733489	0.5788087	0.5698099
0.0	0.577675	0.5662881	0.5757625	0.56317955	0.56888896	0.5606774	0.5714733	0.5735526	0.57913667	0.56985366
0.0	0.5767898	0.5668332	0.5759502	0.5629142	0.5688547	0.5604692	0.5719332	0.5735897	0.5794078	0.569425
0.0	0.57753175	0.5665797	0.57606035	0.5640019	0.56954306	0.56153136	0.5726145	0.574288	0.57931703	0.57030267
0.0	0.577363	0.5664173	0.57615644	0.56326425	0.5692956	0.5614539	0.5718195	0.5742612	0.5791037	0.56994325
0.0	0.57692987	0.5668457	0.5755617	0.56274164	0.5681972	0.5607718	0.57182604	0.5737077	0.57883674	0.56952024
0.0	0.5763684	0.56597793	0.5756515	0.5628436	0.56852514	0.56033635	0.5710744	0.57355946	0.57860315	0.56953615
0.0	0.576857	0.56700087	0.5758942	0.56338865	0.5696313	0.56068945	0.5717937	0.57417184	0.57872385	0.56994325
0.0	0.57703984	0.5660574	0.57571995	0.5631106	0.56871945	0.5613424	0.57190377	0.57360864	0.5792477	0.5699931
0.0	0.5767462	0.56654376	0.57617474	0.56247467	0.56908596	0.56133825	0.5714903	0.57416934	0.57888806	0.5701015
0.0	0.5776248	0.5664535	0.575996	0.5631554	0.5698848	0.5615889	0.57251775	0.5745167	0.5790782	0.5701298
0.0	0.5765505	0.5661668	0.5753104	0.5630723	0.568131	0.5609457	0.5716433	0.57357955	0.5792923	0.5695536
0.0	0.5769267	0.5657199	0.57483995	0.56217086	0.56866986	0.5602427	0.57120645	0.5730069	0.57840997	0.56965995
0.0	0.5782861	0.5663679	0.5763113	0.56447953	0.5687235	0.56169814	0.5720584	0.57301307	0.5780467	0.5691669
0.0	0.5754542	0.56554854	0.5758387	0.56322575	0.5664929	0.56072164	0.57156026	0.57194895	0.57675993	0.56869495
0.0	0.051621452	0.05036782	0.047623526	0.04081086	0.05881085	0.0426539	0.04822602	0.046675198	0.049505726	0.043429185
0.0	0.33022872	0.32931477	0.32467115	0.31600338	0.32439595	0.30898133	0.31701437	0.3336865	0.34753355	0.31782958
0.0	0.5778297	0.56693286	0.5766627	0.5647383	0.5685146	0.5624933	0.5725208	0.5740746	0.579096	0.57071
0.0	0.5763689	0.56549615	0.57456875	0.5622144	0.56780386	0.5602091	0.57025576	0.572102	0.57759815	0.5683367
0.0	0.57743394	0.566097	0.5754446	0.563079	0.5681517	0.5609244	0.5708822	0.5726761	0.5788799	0.5692413
0.0	0.5780023	0.56719214	0.57663226	0.56377465	0.56924033	0.56203556	0.5721474	0.57399815	0.5800493	0.56992805
0.0	0.5769339	0.5661433	0.57661337	0.5632238	0.5686358	0.5620778	0.5724913	0.57351065	0.5785054	0.5695836
0.0	0.57732964	0.56625587	0.5765298	0.56337404	0.5679147	0.56208116	0.57275474	0.57337475	0.5788214	0.56993175
0.0	0.57712394	0.5662967	0.57609904	0.5634341	0.5687084	0.5610921	0.571406	0.57289505	0.5790235	0.56906563
0.0	0.5778629	0.56728244	0.57673025	0.5642804	0.5691492	0.56197935	0.5720634	0.5738099	0.58010745	0.57020533
0.0	0.57607687	0.5648041	0.5754517	0.56285423	0.56711173	0.56087184	0.57046974	0.57174087	0.5778086	0.5688666
0.0	0.5770575	0.5666074	0.57671213	0.56317556	0.56755126	0.56182736	0.57112247	0.57333857	0.5788689	0.5702843
0.0	0.57788324	0.5662833	0.5760518	0.5635445	0.56945896	0.56227326	0.57284784	0.57306707	0.57891667	0.5707212
0.0	0.5776796	0.566079	0.57628775	0.5630713	0.5683526	0.5623002	0.5722077	0.57287157	0.57914335	0.5702479
0.0	0.5779486	0.5663036	0.57655185	0.56455654	0.5695793	0.56206524	0.5728552	0.57332844	0.5794681	0.5703219
0.0	0.5783944	0.56612027	0.57698584	0.5639616	0.5681463	0.5622041	0.57209516	0.5735978	0.57997525	0.5705766
0.0	0.57584625	0.56523657	0.57544816	0.5618741	0.5666536	0.55997014	0.56965536	0.5720092	0.5773665	0.5672417
0.0	0.57549095	0.5652037	0.57403713	0.56172967	0.56653637	0.559444	0.5711213	0.5723544	0.577447	0.5673999
0.0	0.57671326	0.56566083	0.5758888	0.56342715	0.5662779	0.56103873	0.5707344	0.5730229	0.57806003	0.56913084
0.0	0.57739776	0.56510854	0.5752022	0.56303614	0.56911385	0.56078124	0.5714543	0.5724358	0.57881266	0.5686231
0.0	0.5752826	0.5654233	0.5758268	0.56253654	0.56670344	0.5599768	0.57072616	0.5717589	0.57733	0.5681911
0.0	0.5756351	0.56528366	0.5737933	0.5615693	0.5664742	0.5591266	0.5695907	0.5725878	0.57769156	0.5673624
0.0	0.5756302	0.5655462	0.5754531	0.5627824	0.5669104	0.55989754	0.5711156	0.57170093	0.5774808	0.56772697
0.0	0.57607734	0.56595165	0.5744105	0.5621772	0.56709826	0.5600098	0.5707255	0.57186955	0.57804376	0.5680345
0.0	0.57642865	0.56567526	0.57580423	0.5633284	0.56747687	0.56116414	0.5714003	0.5721497	0.5780725	0.5688326
0.0	0.5778616	0.5662224	0.57599837	0.56298137	0.56883305	0.5613028	0.571931	0.5721628	0.5791129	0.5696047
0.0	0.5786811	0.56711334	0.5770116	0.56509596	0.5695382	0.56293774	0.5730979	0.5743265	0.57997966	0.5710342
0.0	0.576399	0.5656116	0.57612103	0.56249106	0.5677552	0.56063914	0.5708	0.57304674	0.5783026	0.5686799
0.0	0.5762789	0.5656548	0.5743738	0.5637335	0.56709063	0.56059086	0.5700835	0.57228816	0.57638127	0.56919783
0.0	0.08139831	0.081481166	0.06976704	0.0733893	0.07565576	0.072898656	0.07610198	0.070620395	0.079729795	0.07368694
0.0	0.57686037	0.56526953	0.575484	0.5620607	0.5672964	0.56062376	0.57074666	0.5724037	0.5785433	0.5684717
0.0	0.57471555	0.5639777	0.57426375	0.560447	0.5671489	0.55940646	0.56941473	0.5709208	0.5767153	0.56773573
0.0	0.5776837	0.56608564	0.5764763	0.5638097	0.5684875	0.5615619	0.5714701	0.5730212	0.57874554	0.56947035
0.0	0.5769888	0.56485426	0.5751448	0.5624453	0.56869215	0.56076366	0.5709	0.57306194	0.57823664	0.5681885
0.0	0.5764429	0.5644843	0.57529765	0.56119126	0.5661678	0.56059104	0.5706405	0.57266086	0.5781487	0.5681225
0.0	0.5779742	0.5675918	0.5770379	0.56341416	0.56858814	0.5617689	0.57089126	0.5726199	0.57949126	0.5710448
0.0	0.07929753	0.07171671	0.08863931	0.069714695	0.081536055	0.078511365	0.07713682	0.06658159	0.08391646	0.05980513
0.0	0.574461	0.5639872	0.5734338	0.56140333	0.56662095	0.559041	0.56955725	0.5707998	0.5772335	0.5664947
0.0	0.09316983	0.08046854	0.07021492	0.06876718	0.08153209	0.09131268	0.08605538	0.07479909	0.08625278	0.06623083
0.0	0.08154944	0.0828624	0.08269043	0.06753639	0.091107644	0.07988219	0.074981615	0.072022185	0.08249473	0.0807633
0.0	0.08516868	0.0682167	0.0791678	0.05814589	0.08350184	0.07475375	0.07091767	0.07426388	0.09351651	0.070944116
0.0	0.080761164	0.08727395	0.076242894	0.06719146	0.0823193	0.071943	0.06685674	0.06869399	0.07623621	0.08077587
0.0	0.08010737	0.086969785	0.07589098	0.06687825	0.0818454	0.07164574	0.066425435	0.06839685	0.07573769	0.080148704
0.0	0.087942235	0.076319866	0.070137635	0.07240346	0.0817041	0.089762375	0.07218229	0.07183401	0.087915905	0.07843343
0.0	0.097323224	0.0807703	0.07199287	0.06721553	0.09380425	0.067013904	0.07865943	0.07395851	0.08246515	0.071065545
0.0	0.08507891	0.08135026	0.070544586	0.06902777	0.0794323	0.079857	0.07042005	0.07673647	0.09022681	0.07025668
0.0	0.06970545	0.08174866	0.08102163	0.06428894	0.084008366	0.07362791	0.07453754	0.07024928	0.09451428	0.06544039
0.0	0.07736355	0.07813156	0.06546289	0.07072448	0.085780546	0.082069114	0.06294955	0.072584115	0.08621781	0.07020513
0.0	0.07875651	0.08113937	0.081164256	0.06523115	0.06984192	0.08715075	0.06570237	0.08694843	0.0871861	0.07245965
0.0	0.08018729	0.07668441	0.065651245	0.082551576	0.08230473	0.07869796	0.08228028	0.072675854	0.09016676	0.06867026
0.0	0.08025576	0.07675865	0.0657895	0.082547374	0.082164615	0.07879703	0.08198495	0.07279747	0.09034275	0.06878132
0.0	0.06847385	0.07633634	0.077451564	0.07647449	0.09255301	0.07154142	0.08689709	0.07891079	0.08083817	0.06926582
0.0	0.08114644	0.082915545	0.06580491	0.07083878	0.07988882	0.07417028	0.06924818	0.08078613	0.08658147	0.07232526
0.0	0.5759882	0.5647574	0.5744296	0.56242895	0.56802434	0.560177	0.5707283	0.57170755	0.5784906	0.5676633
0.0	0.5758519	0.564371	0.5744761	0.5626071	0.56784034	0.5602518	0.5700107	0.5724547	0.5770126	0.56810135
0.0	0.5754295	0.5636987	0.5734234	0.5619329	0.56741625	0.55970085	0.56964934	0.5720688	0.5764065	0.5674153
0.0	0.57683223	0.5657437	0.57625854	0.56367713	0.5682289	0.56132835	0.571153	0.5732302	0.5786438	0.5686954
0.0	0.57649744	0.5654429	0.5746858	0.5630415	0.56733924	0.5612558	0.57132477	0.5730229	0.57856214	0.5690285
0.0	0.5766154	0.5652963	0.57452303	0.56355554	0.56821805	0.5609021	0.5701731	0.57290196	0.5780595	0.5691446
0.0	0.5753549	0.56507015	0.5746999	0.56243736	0.5675059	0.5600995	0.5705306	0.5726104	0.5776068	0.56823546
0.0	0.5761932	0.56462437	0.57347035	0.56288165	0.567794	0.56035143	0.56981176	0.5725161	0.57745373	0.56845903
0.0	0.57493234	0.5643982	0.5736473	0.56176305	0.5670817	0.5595485	0.57016927	0.57222456	0.57700086	0.56754947
0.0	0.5767432	0.5658228	0.5758623	0.5632187	0.5665784	0.56107676	0.5710032	0.5726565	0.5787156	0.5692016
0.0	0.5762187	0.56553954	0.5755545	0.56255686	0.5676835	0.5604467	0.56979126	0.5721273	0.5785343	0.5686602
0.0	0.5767327	0.5658445	0.5761752	0.5632864	0.5677582	0.5615227	0.57073236	0.5732236	0.5787347	0.56915027
0.0	0.57487524	0.564643	0.57422644	0.5619382	0.5672815	0.56039673	0.5702742	0.57199466	0.5776015	0.56859297
0.0	0.57570976	0.5660769	0.5760746	0.56273663	0.56809926	0.5613294	0.5709617	0.5730409	0.5777809	0.5693401
0.0	0.5774173	0.56575173	0.5750505	0.56469357	0.5682349	0.5615663	0.5710913	0.5732879	0.5785373	0.5694042
0.0	0.578035	0.5667342	0.575529	0.565078	0.56907344	0.5615542	0.57136637	0.5739329	0.5793551	0.56934506
0.0	0.57642674	0.56580424	0.57466745	0.56362826	0.5685475	0.560823	0.5701265	0.57245916	0.57806504	0.5686039
0.0	0.57678133	0.5654586	0.5753477	0.5631941	0.56684726	0.56082094	0.57142544	0.5733021	0.5780809	0.56889844
0.0	0.576553	0.56542027	0.57477695	0.5632742	0.5673797	0.5604659	0.5703505	0.5724189	0.57840455	0.56938714
0.0	0.5760434	0.5652764	0.5742454	0.5632876	0.5683855	0.5605308	0.57038826	0.5730292	0.57761455	0.5683423
0.0	0.5755874	0.5651828	0.57464594	0.56215453	0.56820273	0.56024015	0.570288	0.5724337	0.57874733	0.5685653
0.0	0.5749501	0.5648429	0.5738406	0.5615869	0.56644887	0.56003153	0.5696414	0.57152534	0.57727	0.568007
0.0	0.57594615	0.56582	0.5751222	0.5627792	0.56777567	0.56061566	0.5706603	0.5725252	0.57805663	0.5689848
0.0	0.57635975	0.5663339	0.57517385	0.5630185	0.56793994	0.562034	0.57137686	0.57322425	0.57899904	0.56935537
[truncated: 19,941 more rows]
