# Supplementary material for: Teasing out missing reactions in genome-scale metabolic networks through hypergraph learning
Source: Nat Commun. 2023 Apr 25;14:2375. doi: 10.1038/s41467-023-38110-7 (PMC10130184; doi:10.1038/s41467-023-38110-7)
Supplement: Supplementary file 4 — Source Data [file 41467_2023_38110_MOESM4_ESM.zip › Source Data/Figure 2/j-m/iY75_1357_nhp.csv]

	0	0.1	0.1.1	0.1.1.1	0.1.1.1.1	0.1.1.1.1.1	0.1.1.1.1.1.1	0.1.1.1.1.1.1.1	0.1.1.1.1.1.1.1.1	0
1.0	0.5874185	0.5681831	0.5722956	0.43966982	0.5777771	0.5882638	0.56041884	0.5776731	0.57769734	0.18728961
1.0	0.5876685	0.5711201	0.5705242	0.58094424	0.5826369	0.65405935	0.5594002	0.5763236	0.5814691	0.583808
1.0	0.50878996	0.56934685	0.4401079	0.5258656	0.58383894	0.5984774	0.5592465	0.5761633	0.018846083	0.5799547
1.0	0.57782274	0.021708125	0.56760895	0.58068556	0.5864599	0.06414818	0.470164	0.57253987	0.5841436	0.58171195
1.0	0.5858314	0.5667817	0.5657692	0.5825456	0.57779354	0.5992327	0.5678614	0.5662733	0.57604307	0.031357177
1.0	0.5861572	0.5497969	0.08379486	0.57956094	0.57919836	0.5882984	0.11898643	0.57209945	0.5737189	0.59121317
1.0	0.5780253	0.022516562	0.5649054	0.5881413	0.5784823	0.599018	0.5660965	0.57127476	0.5497892	0.06877078
1.0	0.57774526	0.567124	0.5726152	0.5801391	0.58456254	0.03791246	0.5663022	0.5712398	0.58151144	0.044519875
1.0	0.5886848	0.5650072	0.5730755	0.5886988	0.57822555	0.58789515	0.5605512	0.5715313	0.57785666	0.11610742
1.0	0.58618516	0.56723946	0.049642023	0.12336783	0.5764784	0.02130025	0.5665377	0.06252491	0.5746917	0.5939152
1.0	0.58785087	0.5656584	0.5695132	0.5873148	0.578686	0.59043247	0.5673362	0.030267622	0.5823384	0.5931962
1.0	0.57780564	0.01900302	0.56629336	0.58506167	0.587244	0.59040695	0.5583198	0.42806128	0.57801163	0.5798555
1.0	0.5783057	0.56885254	0.5668028	0.046930354	0.071066886	0.59057796	0.56813973	0.5777153	0.57748497	0.738991
1.0	0.5867762	0.56985587	0.1693948	0.58010465	0.57798404	0.5892304	0.5679096	0.019378273	0.58006895	0.5891076
1.0	0.5851696	0.21638456	0.5664245	0.57971513	0.58382636	0.59114224	0.5667329	0.5708946	0.22575073	0.5741227
1.0	0.5787046	0.56662005	0.5677822	0.5891905	0.5751327	0.58843523	0.17772174	0.46223584	0.58121634	0.582063
1.0	0.029584527	0.5638849	0.06391345	0.5798392	0.12732805	0.04540396	0.56699634	0.5775344	0.015802069	0.5805072
1.0	0.58664817	0.569336	0.5653536	0.07091846	0.58352333	0.06455619	0.5604019	0.5757645	0.03330666	0.59108895
1.0	0.3025806	0.5659782	0.5698359	0.5881778	0.05585039	0.5885788	0.5596247	0.5723151	0.056077864	0.2909016
1.0	0.5871771	0.5667125	0.5710001	0.5884545	0.5838265	0.5883803	0.5596068	0.57035905	0.0800062	0.5821042
1.0	0.5771973	0.5662257	0.572378	0.5889001	0.58093643	0.050968077	0.07371647	0.5784562	0.57653165	0.000781381
1.0	0.034694217	0.56609803	0.12586142	0.5800234	0.58018756	0.58725077	0.56785864	0.57745284	0.58128154	0.58042675
1.0	0.58695024	0.3189077	0.5699355	0.5803181	0.58715665	0.047814354	0.56405556	0.6008373	0.5825206	0.05814311
1.0	0.57810646	0.022416186	0.16471674	0.58591247	0.1264544	0.5974866	0.56592	0.030974418	0.033863407	0.80636066
1.0	0.5793322	0.5665045	0.57089496	0.579934	0.5871826	0.041457545	0.20104459	0.57105064	0.01645438	0.5860344
1.0	0.04769755	0.5717689	0.075201735	0.58004415	0.5784292	0.5879161	0.55943954	0.57717085	0.5756595	0.58877426
1.0	0.043247294	0.5709924	0.5695397	0.58001465	0.1633659	0.7059214	0.560583	0.018088559	0.5779739	0.58158416
1.0	0.5877644	0.569596	0.5664069	0.06584588	0.57662016	0.034649394	0.88504314	0.14864339	0.5826027	0.58886456
1.0	0.5786145	0.56619614	0.57187766	0.58804387	0.578675	0.5973252	0.56773734	0.571788	0.58135915	0.5889342
1.0	0.034172494	0.57041985	0.5713779	0.35938352	0.5871328	0.5880828	0.56014293	0.06300521	0.57699174	0.5897891
1.0	0.0137226945	0.56623614	0.10947224	0.6131367	0.58376455	0.5964123	0.09827748	0.5708357	0.35125318	0.5902737
1.0	0.5856815	0.01583439	0.051911116	0.58182275	0.5784121	0.59661376	0.56053096	0.017896313	0.574891	0.051169693
1.0	0.5800924	0.56588715	0.56480044	0.58037543	0.5798913	0.58672315	0.5664856	0.5783618	0.5781784	0.57956785
1.0	0.5875012	0.5689352	0.56945205	0.58694816	0.17778367	0.5886449	0.569125	0.57754403	0.32009843	0.12422014
1.0	0.57892066	0.03775813	0.5658183	0.5801963	0.5786911	0.5899645	0.5599101	0.57832927	0.57494205	0.09058043
1.0	0.5857299	0.5728558	0.57118887	0.58589065	0.5781855	0.5964549	0.5595713	0.56956726	0.577629	0.14588399
1.0	0.5802383	0.569617	0.56628275	0.58012366	0.57880944	0.5888663	0.5595306	0.57741004	0.57760113	0.58190966
1.0	0.58753943	0.5655631	0.57097584	0.5811863	0.58580196	0.5987577	0.55975944	0.0369875	0.57378733	0.58919257
1.0	0.58831114	0.5694301	0.57281697	0.03625317	0.84054035	0.7089936	0.5671464	0.027841302	0.8294098	0.5799936
1.0	0.047116034	0.019479608	0.5684335	0.58753836	0.58761746	0.5881071	0.560203	0.5783892	0.5771188	0.5926392
1.0	0.57770103	0.56641114	0.5728407	0.58629024	0.58464676	0.035346273	0.088108025	0.56961983	0.5795859	0.5805598
1.0	0.58788794	0.57112646	0.5697453	0.5869744	0.57784975	0.5957855	0.5587228	0.055961516	0.57637906	0.014653029
1.0	0.57928425	0.57299757	0.0729481	0.5805786	0.5839069	0.58776027	0.5591044	0.023256635	0.5792901	0.10385147
1.0	0.5781218	0.5659578	0.5664086	0.5862823	0.5773077	0.0026666878	0.5649511	0.028433695	0.58666074	0.5801339
1.0	0.5875078	0.03311529	0.5649824	0.58175653	0.04931311	0.5875758	0.07275391	0.5759735	0.57599366	0.06952945
1.0	0.5796001	0.5685509	0.17146167	0.5794812	0.086344354	0.017107634	0.55909365	0.57159793	0.57652617	0.5884929
1.0	0.57919854	0.5672684	0.56678975	0.44080254	0.5839648	0.59481704	0.5600108	0.5776699	0.5830699	0.5799395
1.0	0.5782821	0.018479655	0.572835	0.5802614	0.03934517	0.5881078	0.5583504	2.7036538e-05	0.5752525	0.5911323
1.0	0.25607163	0.016717177	0.56885386	0.586181	0.5844255	0.5990461	0.5595326	0.060484298	0.081197284	0.00020020541
1.0	0.5876144	0.019919766	0.57236934	0.74578774	0.57767713	0.60785043	0.55861133	0.5785486	0.5768151	0.5848642
1.0	0.5787131	0.5652391	0.60644966	0.5888199	0.57861924	0.5982351	0.56554455	0.57705426	0.04489673	0.58884263
1.0	0.5768395	0.004378606	0.16984667	0.5888615	0.5790118	0.58838916	0.56032366	0.5729788	0.056962453	0.57952267
1.0	0.58759433	0.57079566	0.56779414	0.5869684	0.57852525	0.02137154	0.05812068	0.57835126	0.58050865	0.5797002
1.0	0.5768793	0.026387205	0.5667323	0.012654722	0.58392465	0.587663	0.56619376	0.5756298	0.57657766	0.589562
1.0	0.5873401	0.56925386	0.5664112	0.5809839	0.57607466	0.59675044	0.5594773	0.57727635	0.57724035	0.05120262
1.0	0.5780906	0.56948394	0.5677638	0.5800741	0.58732325	0.5887155	0.5596304	0.19999312	0.68511254	0.5797926
1.0	0.5771568	0.56636447	0.5686495	0.5875974	0.02465404	0.5857734	0.5587494	0.56998205	0.58112305	0.5892024
1.0	0.30213243	0.5704861	0.6085308	0.5892251	0.57781357	0.5873771	0.5608229	0.57659304	0.5835013	0.5899564
1.0	0.5873547	0.57043254	0.57131755	0.74734235	0.040086284	0.59574246	0.56433237	0.57168937	0.5796854	0.9088355
1.0	0.036470108	0.56920356	0.031779163	0.58026636	0.57792056	0.58985245	0.56016225	2.9067496e-05	0.5769097	0.055300575
1.0	0.58755744	0.5646457	0.5670915	0.5878101	0.58353454	0.5899292	0.558487	0.6673144	0.57563084	0.00019090106
1.0	0.58821464	0.5660236	0.5733443	0.57913303	0.5776459	0.58883274	0.5590399	0.004826752	0.5773047	0.6187724
1.0	0.57893115	0.5681867	0.09832192	0.5886417	0.58042663	0.05232829	0.19502914	0.56978124	0.5756322	0.5796404
1.0	0.5850876	0.57293564	0.56750286	0.5866578	0.58389026	0.7758107	0.5586839	0.57040143	0.581726	0.053913165
1.0	0.5880118	0.57292706	0.56767076	0.5850574	0.577841	0.5991165	0.5601789	0.57690686	0.040435456	0.32023236
1.0	0.04934937	0.5721527	0.56632483	0.5797249	0.58182526	0.5984402	0.5659024	0.016990421	0.5749685	0.5895786
1.0	0.5854204	0.5686582	0.57033455	0.58019274	0.57667345	0.59856564	0.5613169	0.5707348	0.5744191	0.58853716
1.0	0.5862268	0.5714708	0.5729434	0.5798805	0.57779676	0.58778393	0.55894274	0.021318125	0.7971072	0.58023506
1.0	0.58695674	0.01452172	0.56643397	0.5871208	0.5866312	0.048697732	0.56040955	0.026495764	0.79419285	0.5802983
1.0	0.02499988	0.5727004	0.0017665767	0.15601663	0.57765955	0.58984476	0.5662744	0.57767874	0.5825147	0.05497589
1.0	0.57806766	0.5699487	0.5642681	0.7456083	0.58397204	0.04760311	0.5599843	0.573514	0.29017985	0.59937537
1.0	0.5782383	0.567724	0.56975603	0.06539982	0.585047	0.59756	0.56699646	0.57196265	0.19636643	0.07744368
1.0	0.5864779	0.56619537	0.5712315	0.053973418	0.43486673	0.5896153	0.16016895	0.568279	0.000118071664	0.58090425
1.0	0.5781341	0.56750005	0.56707096	0.5879927	0.58635354	0.59757805	0.5643395	0.023378935	0.5761363	0.5845115
1.0	0.043669876	0.56734294	0.67163366	0.11571294	0.16834964	0.59850615	0.560007	0.5719674	0.047913797	0.58825535
1.0	0.58572465	0.017991884	0.6301621	0.05000828	0.5872007	0.5877426	0.56062984	0.5765145	0.5802571	0.091356784
1.0	0.036223102	0.56622726	0.5648451	0.57911855	0.58232754	0.051022556	0.5662923	0.5784032	6.0741644e-05	0.00036997529
1.0	0.5794759	0.56674415	0.080514275	0.5802977	0.57899076	0.7762885	0.5667014	0.015810465	0.5832552	0.58893114
1.0	0.58764714	0.56994003	0.57104534	0.3004009	0.19534124	0.5967775	0.5596914	0.034631286	0.5762803	0.57938695
1.0	0.5785951	0.00060270156	0.05906775	0.58582777	0.5831333	0.08952823	0.56226265	0.5713131	0.5785198	0.5918489
1.0	0.070142746	0.019029485	0.57037294	0.5810039	0.57799685	0.5882646	0.5610707	0.5763494	0.57544345	0.0008891378
1.0	0.037501883	0.56714857	0.19104731	0.5889817	0.27420014	0.595375	0.56285053	0.57852423	0.57558656	0.5890947
1.0	0.578509	0.56569886	0.5710453	0.5820388	0.028034996	0.5960767	0.55949223	0.049003404	0.57562387	0.046871267
1.0	0.58733696	0.5704598	0.56562716	0.045992583	0.5852956	0.58757585	0.11760169	0.57100034	0.57443136	0.009039382
1.0	0.5791301	0.566241	0.56653166	0.58096457	0.57729733	0.59077656	0.5605246	0.04332314	0.5748838	0.5892498
1.0	0.30281222	0.21765046	0.0755073	0.58156526	0.5835322	0.59016174	0.0905595	0.5714495	0.5758654	0.5900355
1.0	0.5767212	0.56745636	0.56692	0.58049566	0.5796462	0.10431355	0.5665765	0.5785094	0.82999957	0.05220846
1.0	9.43177e-05	0.020101085	0.5336632	0.5869776	0.008493552	0.0011099983	0.5657728	3.003121e-05	0.5786709	0.58274895
1.0	0.5869979	0.569974	0.17581798	0.5893933	0.5777813	0.5975325	0.56033885	0.57848656	0.57558036	0.58806926
1.0	0.5785882	0.21702832	0.5664331	0.5783676	0.58686465	0.5877374	0.5577525	0.5711382	0.57935584	0.58782315
1.0	0.5778903	0.012216956	0.5661774	0.5878514	0.5863198	0.5965145	0.56466997	0.5708348	0.5748139	0.5921067
1.0	0.5784375	0.5721998	0.56509507	0.58575535	0.5846478	0.58813673	0.5590042	0.5717411	0.57982355	0.57933974
1.0	0.035725467	0.5719959	0.5715346	0.58212245	0.57537395	0.5879179	0.06956324	0.5714559	0.58330697	0.5813719
1.0	0.5875529	0.5663054	0.5706965	0.081852734	0.03896383	0.59938985	0.1283222	0.5699845	0.581595	0.58952516
1.0	0.58576304	0.56695604	0.10648918	0.6338936	0.58446145	0.59078187	0.5652541	0.5705573	0.58230907	0.033142865
1.0	0.5784376	0.5702861	0.5722978	0.58060604	0.290596	0.59863794	0.56680757	0.04047764	0.57466745	0.59182894
1.0	0.57643497	0.56658995	0.5726857	0.57816744	0.5843168	0.5907423	0.56876993	0.57786834	0.58156943	0.5883374
1.0	0.5781812	0.5686281	0.09222721	0.5805338	0.58376604	0.59783447	0.5662242	0.57754594	0.5799474	0.58093
1.0	0.5772702	0.036787517	0.5705726	0.5884059	0.07585368	0.5994829	0.56084853	0.5708274	0.20956486	0.5803519
1.0	0.5771429	0.5671421	0.57124394	0.57993066	0.5771785	0.035656277	0.5652546	0.5716977	0.57517135	0.5899816
1.0	0.035955727	0.59572375	0.56575423	0.586281	0.5840765	0.028610192	0.5681541	0.20213751	0.65171117	0.58038336
1.0	0.034916844	0.5733587	0.57063216	0.5862821	0.58504564	0.59960204	0.55922717	0.5711165	0.57508475	0.5815336
1.0	0.57727057	0.5663691	0.56671506	0.5889442	0.578434	0.5973218	0.56036425	0.06251759	0.5760297	0.7697766
1.0	0.58673733	0.56947184	0.66907513	0.5798231	0.032818902	0.59927684	0.09908218	0.57567966	0.58326447	0.07181118
1.0	0.30154124	0.019023905	0.56639946	0.5797288	0.040043786	0.5877314	0.56442934	0.03420831	0.5761022	0.03699645
1.0	0.58811504	0.56975037	0.5664229	0.5887498	0.5848557	0.5886995	0.5609953	0.57234776	0.5759261	0.5795758
1.0	0.5789743	0.5727812	0.56686294	0.77379775	0.73694724	0.599398	0.5667762	0.02415134	0.5815645	0.58076555
1.0	0.5782347	0.56936616	0.5664409	0.58823234	0.5778424	0.5881402	0.55932826	0.57148135	0.6445388	0.58693326
1.0	0.0704083	0.56669754	0.57046425	0.5796329	0.74417245	0.02706015	0.56037647	0.56962115	0.22086118	0.40985432
1.0	0.029536543	0.5656997	0.08030829	0.5804112	0.58495855	0.5981007	0.56006676	0.5708508	0.58197606	0.5916013
1.0	0.587196	0.5702018	0.5727872	0.585974	0.5869258	0.022225382	0.5607283	0.5708963	0.5770468	0.59358245
1.0	0.5882574	0.019689428	0.5697185	0.5812471	0.88581944	0.5877349	0.56073195	0.57120174	0.5750339	0.5752067
1.0	0.6070698	0.5704924	0.05428383	0.5870946	0.579309	0.595782	0.56660396	0.57093596	0.5774797	0.59131306
1.0	0.08013856	0.5662293	0.5670984	0.5865988	0.03322307	0.59848845	0.5665757	0.5712829	0.58152544	0.5888068
1.0	0.5788017	0.5637635	0.61039966	0.58115494	0.0109727075	0.588546	0.15165018	0.5781758	0.58206576	0.59380996
1.0	0.06029017	0.57030505	0.56385475	0.11979817	0.24179912	0.5875483	0.5605292	0.57623136	0.5756939	0.5841209
1.0	0.58571815	0.016800653	0.5666434	0.5871714	0.57717395	0.099869266	0.56622845	0.5709669	0.5731654	0.58294284
1.0	0.58826953	0.5664174	0.6707248	0.58846885	0.57922024	0.59052706	0.56671524	0.57142824	0.019794386	0.5792292
1.0	0.5772252	0.56631666	0.5666204	0.58202076	0.5783966	0.5978653	0.5605922	0.57106704	0.57584584	0.58047646
1.0	0.5786063	0.21724698	0.5697107	0.028209096	0.0632035	0.5970786	0.075583674	0.57127273	0.088154644	0.21130957
1.0	0.028488355	0.5696507	0.56703705	0.58007455	0.5859209	0.5518145	0.5584444	0.5706405	0.5755079	0.1302259
1.0	0.03705878	0.5656142	0.5651198	0.58524805	0.5863328	0.5879305	0.5598327	0.036077276	0.5823734	0.06941699
1.0	0.57793593	0.019530367	0.5663931	0.5878759	0.14606537	0.587845	0.56003237	0.026645029	0.5749112	0.10757276
1.0	0.026674144	0.5661697	0.57057106	0.5877641	0.57829833	0.5877214	0.5595347	0.5716364	0.57723755	0.58957046
1.0	0.5871057	0.5715285	0.23512824	0.5816429	0.5773759	0.5910705	0.56724787	0.57070506	0.5810766	0.58867955
1.0	0.5855923	0.5709711	0.13200495	0.5876496	0.57619876	0.5967639	0.5681697	0.571148	0.5814788	0.5897694
1.0	0.027018188	0.56972796	0.5708489	0.07953189	0.87859565	0.5983037	0.07036604	0.5707473	0.5756714	0.5808553
1.0	0.58832467	0.5686335	0.18896522	0.7450895	0.58580256	0.5898051	0.5682021	0.5705281	0.583255	0.66312826
1.0	0.585831	0.015675182	0.56764483	0.57983124	0.0911487	0.59730375	0.561053	0.5697475	0.5772137	0.59185815
1.0	0.023130676	0.015292332	0.5712029	0.57807475	0.5854695	0.5880352	0.12165217	0.5699369	0.0721706	0.58873904
1.0	0.57976246	0.5664953	0.56550413	0.58838844	0.369425	0.03269927	0.07364227	0.03167353	0.5758315	0.58980757
1.0	0.5865787	0.5683103	0.5665633	0.58226776	0.5868016	0.5880966	0.5626417	0.5724725	0.7953489	0.58949673
1.0	0.584895	0.2166206	0.054540727	0.5798631	0.5857545	0.588443	0.5604229	0.5712003	0.024972541	0.58794683
1.0	0.30769208	0.023802362	0.5665087	0.7483803	0.13452263	0.59659374	0.55822325	0.56841874	0.5807921	0.00036333763
1.0	0.023562921	0.022677537	0.23743564	0.58079696	0.12770374	0.5884951	0.07298248	0.038505435	0.07012776	0.5872693
1.0	0.00045476938	0.033811674	0.56987786	0.5811913	0.58466953	0.5877596	0.56077605	0.5697653	0.5799188	0.5840781
1.0	0.58820564	0.5731873	0.56851065	0.5791118	0.62503475	0.5878257	0.55967724	0.5768311	0.57878995	0.5876724
1.0	0.5873723	0.5652667	0.0002185267	0.58183753	0.5850008	0.5877086	0.5589593	0.5698455	0.577343	0.59245414
1.0	0.5778738	0.56662166	0.49045828	0.58266175	0.57684314	0.7760033	0.56030893	0.07908723	0.83048356	0.5815758
1.0	0.5792126	0.02182576	0.56878495	0.5798289	0.5771039	0.5960945	0.043318458	0.5698848	0.743593	0.5822389
1.0	0.5871017	0.5661425	0.572767	0.33118132	0.57765734	0.5912747	0.05159753	0.57124406	0.5802996	0.5939481
1.0	0.58585817	0.566893	0.5658673	0.58656937	0.21442182	0.5972208	0.04854579	0.57818455	0.58258784	0.0006763161
1.0	0.039906353	0.022290928	0.5696783	0.5793523	0.58576465	0.5871855	0.1506876	0.5709328	0.57597136	0.0007227017
1.0	0.5787577	0.5655399	0.56540424	0.5876655	0.57818186	0.58848685	0.05851584	0.55482346	0.06176303	0.588005
1.0	0.05528791	0.5668983	0.059266802	0.58670104	0.5856349	0.58849007	0.56096274	0.57145756	0.57677144	0.58025837
1.0	0.5853055	0.5664201	0.5644533	0.58869314	0.57890743	0.59921074	0.09757152	0.5741354	0.5761665	0.5834016
1.0	0.45437974	0.57045186	0.5651004	0.5877282	0.58626246	0.5880978	0.0948107	0.57059866	0.5824078	0.5806877
1.0	0.57949287	0.024092818	0.56562465	0.5782563	0.5789525	0.5886647	0.5609336	0.20151639	0.07052424	0.5782869
1.0	0.5864658	0.09290714	0.23423049	0.1310073	0.5849899	0.590448	0.56580174	0.57100004	0.5357637	0.58303916
1.0	0.5853405	0.004751013	0.57170135	0.58065987	0.6689407	0.062183663	0.56005657	0.5727263	0.5830022	0.57921076
1.0	0.58647156	0.56461394	0.5689124	0.57950807	0.5870225	0.597351	0.5588497	0.5770387	0.583576	0.119728
1.0	0.031631626	0.56429905	0.5660778	0.5813509	0.583096	0.59612525	0.5654169	0.5716964	0.58353007	0.579537
1.0	0.0011618033	0.57099986	0.5665438	0.5812988	0.58700246	0.59920704	0.5594899	0.051552206	0.57696515	0.033155404
1.0	0.60676634	0.57087046	0.055824872	0.5885743	0.02805343	0.58497804	0.5603994	0.5784162	0.5720789	0.5899161
1.0	0.5773667	0.5675076	0.57001364	0.5801008	0.57905763	0.014943843	0.839207	2.9025337e-05	0.5733712	0.5797965
1.0	0.58638793	0.015431607	0.5693054	0.5887046	0.57787937	0.018937083	0.26980495	0.5705682	0.00041817955	0.57927024
1.0	0.0337838	0.56556743	0.569273	0.5823287	0.5851187	0.5870181	0.559528	0.5712859	0.58012915	0.5891077
1.0	0.044309046	0.566494	0.5658221	0.5800353	0.82227284	0.59830636	0.08667919	0.5710745	0.5766142	0.05186169
1.0	0.57825685	0.57158417	0.06595042	0.5860102	0.58697027	0.6905862	0.5609385	0.5709519	0.44877335	0.5790522
1.0	0.58003974	0.033078022	0.4422087	0.58622414	0.1017945	0.5960598	0.5675564	0.56742644	0.576921	0.58058864
1.0	0.578333	0.018877268	0.5683389	0.071696624	0.330624	0.5883951	0.5599878	0.57098347	0.5752811	0.5802893
1.0	0.022435844	0.5730515	0.5697834	0.48218855	0.58588594	0.049554255	0.561213	0.57186663	0.5829832	0.5884755
1.0	0.5779178	0.021291848	0.061822508	0.58029115	0.26736763	0.58821917	0.56018436	0.56970537	0.58128095	0.5806942
1.0	0.57729375	0.56515074	0.5699503	0.587048	0.12748961	0.5881805	0.00057264126	0.5700291	0.57553625	0.10367828
1.0	0.58704627	0.5672862	0.56969774	0.57944566	0.5791705	0.036438912	0.078373864	0.57240033	0.5741841	0.051094294
1.0	0.57805467	0.5692816	0.5671231	0.5877397	0.57771015	0.5881605	0.5669569	0.041343566	0.28155687	0.093760826
1.0	0.5786451	0.014326966	0.5662192	0.58770865	0.5766062	0.59928674	0.56021535	0.5716379	0.039448112	0.57887155
1.0	0.5858766	0.56692564	0.5665269	0.5804903	0.5846161	0.58806044	0.55958736	0.57132727	0.577307	0.0011927737
1.0	0.57768106	0.56608284	0.5678269	0.57783866	0.5778911	0.58826125	0.56739277	0.57773286	0.015356045	0.57978797
1.0	0.5846192	0.01916628	0.21137232	0.57021457	0.02410611	0.5892226	0.560847	0.5710157	0.04045672	0.5798352
1.0	0.5862819	0.0020784421	0.5686007	0.5881795	0.57751524	0.59670436	0.55921066	0.5754261	0.58299965	0.1250542
1.0	0.57772684	0.02165851	0.56431216	0.58900136	0.5849489	0.5975687	0.0648236	0.5764379	0.58280814	0.58064127
1.0	0.00027574826	0.56716406	0.56748724	0.579419	0.5849638	0.5975702	0.5582957	0.5707362	0.5815371	0.59442025
1.0	0.5779055	0.5651784	0.065225266	0.5875664	0.17611378	0.58807147	0.5614797	0.5778103	0.5746663	0.580438
1.0	0.5773363	0.57133484	0.57127815	0.5786401	0.5793189	0.5955257	0.56064606	0.03112291	0.5818037	0.5802533
1.0	0.5805366	0.57261944	0.5663562	0.5801407	0.575791	0.589086	0.56819445	0.5762188	0.5823646	0.12300549
1.0	0.5877672	0.19227861	0.0838124	0.059852894	0.575763	0.5904248	0.15981862	0.57224506	0.57732326	0.58367074
1.0	0.57857156	0.5655661	0.09618944	0.06815114	0.5759707	0.58752745	0.5600343	0.57566345	0.5757828	0.5802011
1.0	0.034898903	0.5651976	0.6481556	0.57901657	0.586637	0.5972175	0.56006026	0.571009	0.58123314	0.5794557
1.0	0.04362862	0.5716221	0.5663545	0.58077997	0.5859981	0.07470185	0.5599499	0.57647437	0.5826082	0.5897365
1.0	0.5861489	0.57331866	0.5642706	0.5038301	0.58487034	0.028916646	0.07577823	0.5778681	0.042861607	0.58296806
1.0	0.5789206	0.023788432	0.5696457	0.20006411	0.060803976	0.59920305	0.5609083	0.0569023	0.5754225	0.5896251
1.0	0.5781271	0.019027457	0.5703963	0.0738309	0.57955563	0.59688574	0.565561	0.57096875	0.57758015	0.5836333
1.0	0.57948005	0.000934854	0.5657264	0.581642	0.025920141	0.58918965	0.09089654	0.57852256	0.58211917	0.5810897
1.0	0.5788227	0.5706909	0.566124	0.5854815	0.57704186	0.58740497	0.5865683	0.5763346	0.57905674	0.5817631
1.0	0.036133315	0.56443745	0.5714312	0.01672832	0.5789312	0.5879958	0.5585772	0.45098957	0.051076528	0.59008473
1.0	0.57964694	0.5659099	0.06659011	0.58127916	0.5858408	0.5967923	0.56100374	0.022147987	0.25566733	0.5930863
1.0	0.5763358	0.015682451	0.09405198	0.5872787	0.57912517	0.5885584	0.56571996	0.00042872922	0.024210162	0.5798789
1.0	0.5852471	0.022040294	0.56613314	0.5876215	0.58661604	0.5834825	0.5659326	0.57290107	0.57507384	0.5834099
1.0	0.5757728	0.5690503	0.6697613	0.10394661	0.5851197	0.59701407	0.5661205	0.5764705	0.5753898	0.07673068
1.0	0.031895116	0.565255	0.56700474	0.58774346	0.47307354	0.59914505	0.09666866	0.57217866	0.57571465	0.5807174
1.0	0.5870353	0.5670873	0.5706509	0.58601004	0.069532365	0.3339556	0.56027025	0.570826	0.57609636	0.57975775
1.0	0.5872917	0.5651279	0.5713724	0.5804328	0.586988	0.596379	0.55886817	0.20271422	0.000114026014	0.107809864
1.0	0.58587784	0.019023363	0.5666099	0.5888966	0.10124928	0.5894854	0.55863446	0.02892543	0.5810192	0.5916092
1.0	0.5783778	0.56665784	0.57112914	0.5808658	0.5773809	0.5876477	0.55864304	0.5757689	0.05322681	0.59117055
1.0	0.57813907	0.57183206	0.566317	0.5875414	0.5762367	0.5889589	0.55897135	0.57642645	0.58191544	0.5908066
1.0	0.57733405	0.5667428	0.56584316	0.586561	0.5767537	0.020456979	0.5662168	0.5704041	0.008564677	0.032657254
1.0	0.57948047	0.56672794	0.5670987	0.08259731	0.6768686	0.59079325	0.5664503	0.5705184	0.5752113	0.58043593
1.0	0.02027477	0.57076645	0.56691015	0.582183	0.5859665	0.5991882	0.56026775	0.5718876	0.5818349	0.15077327
1.0	0.5849873	0.5663998	0.06922351	0.58028895	0.58335274	0.5894299	0.5608426	0.5696701	0.5798756	0.58701956
1.0	0.58512646	0.57093364	0.5648503	0.52412564	0.58511275	0.58703876	0.56405586	0.56986195	0.57507044	0.5937057
1.0	0.58718866	0.56730783	0.571001	0.5812181	0.57653344	0.695441	0.5613614	0.5787602	0.5730733	0.5829886
1.0	0.03922368	0.015379371	0.56714964	0.5811723	0.5860304	0.588612	0.024699718	0.058922205	0.57558995	0.58942807
1.0	0.035062194	0.56790876	0.5707854	0.7490847	0.5782124	0.59822315	0.55748814	0.03655178	0.8307196	0.5790593
1.0	0.58817106	0.5707288	0.571771	0.5790437	0.5849096	0.59035444	0.5593817	0.570103	0.578316	0.41497153
1.0	0.0008881793	0.01938555	0.5709978	0.100697555	0.82564455	0.597901	0.56684947	0.5764261	0.58239317	0.58847773
1.0	0.10530635	0.5667714	0.5705326	0.57906634	0.57812333	0.5881585	0.55779994	0.19724193	0.096985124	0.5798679
1.0	0.02866751	0.57066345	0.56596494	0.5868547	0.5840177	0.5965898	0.55942124	0.5712691	0.57976264	0.3764268
1.0	0.58638144	0.5725251	0.08144686	0.58027166	0.053383276	0.587819	0.5608543	0.07043656	0.5813373	0.5900382
1.0	0.578635	0.5663658	0.56622195	0.58830196	0.08416382	0.5961099	0.5605073	0.57770413	0.57755136	0.58947
1.0	0.30590186	0.566013	0.5679444	0.5891244	0.58559316	0.566928	0.5666897	0.57706517	0.58172935	0.5790261
1.0	0.5867572	0.5669793	0.08255608	0.5866049	0.5848056	0.5981296	0.55946726	0.5714892	0.00020101701	0.582167
1.0	0.587525	0.56477946	0.57140577	0.5805431	0.57883394	0.5964039	0.56558275	0.020960957	0.029446596	0.59283346
1.0	0.5779938	0.018558351	0.17130457	0.5866841	0.57707995	0.5965388	0.566949	0.016444072	0.13576399	0.5898528
1.0	0.5787312	0.5715374	0.5668876	0.58787006	0.014672504	0.5884654	0.5594291	0.018973444	0.5766456	0.57875556
1.0	0.043233767	0.023801008	0.56675166	0.579325	0.5782825	0.02454542	0.0788852	0.5721079	0.10026129	0.58960426
1.0	0.5713632	0.016446633	0.0041915486	0.58718103	0.58419263	0.77557796	0.56639266	0.5763726	0.5813378	0.58255005
1.0	0.58662695	0.5662827	0.5652224	0.5793531	0.5787429	0.5883673	0.5660775	0.103436016	0.58092177	0.59323514
1.0	0.5773275	0.57150877	0.17285068	0.58779925	0.055452615	0.58878845	0.56005126	0.57104874	0.57996875	0.5809715
1.0	0.03864842	0.016684256	0.56617683	0.095843896	0.58436716	0.59916747	0.56677455	0.5788759	0.57542133	0.5891787
1.0	0.58821285	0.56628174	0.22507277	0.5873855	0.027148796	0.58999944	0.56631875	0.57686085	0.5760009	0.58857876
1.0	0.5873203	0.5711386	0.25634697	0.29546937	0.5825289	0.5879199	0.55956364	0.5711535	0.29023838	0.5808872
1.0	0.5584605	0.56924003	0.5729784	0.15412633	0.25527224	0.5965102	0.1303496	0.04765671	4.2063297e-05	0.58927536
1.0	0.5874856	0.567022	0.56566405	0.58071536	0.5864328	0.58832604	0.5613012	0.578457	0.5767627	0.05917005
1.0	0.5878509	0.57063526	0.34839526	0.6599088	0.5838885	0.5974906	0.5713825	0.045299646	0.092873074	0.58884555
1.0	0.5778642	0.5693777	0.5728797	0.74331045	0.57882905	0.595899	0.8092362	0.5779096	0.9032722	0.15699641
1.0	0.5789584	0.56601834	0.5713196	0.5817152	0.5794286	0.5980691	0.100062005	0.57113904	0.5763056	0.5813945
1.0	0.585274	0.564985	0.57058173	0.5801214	0.57901865	0.59791744	0.5617556	0.567499	0.088759236	0.080104545
1.0	0.03708955	0.018468078	0.5649415	0.58710355	0.58667517	0.5880945	0.5594061	0.57740515	0.5811106	0.5792243
1.0	0.042083856	0.56578195	0.5648822	0.043786492	0.08435675	0.59054387	0.5564742	0.09814162	0.5760704	0.5897523
1.0	0.5863609	0.5719345	0.08222325	0.58094084	0.5774563	0.5960818	0.56181645	0.5680684	0.5762316	0.58862656
0.0	0.044438325	0.01370597	0.09054106	0.09461521	0.06802515	0.025466356	0.12167835	0.0464228	0.08186309	0.08021482
0.0	0.04504149	0.01374678	0.09044189	0.094861746	0.06785961	0.025434589	0.12226903	0.04645085	0.08206464	0.07995363
0.0	0.026292942	0.014754945	0.06404617	0.07418502	0.054525472	0.032541696	0.114438534	0.02700038	0.05729239	0.07561025
0.0	0.026259884	0.014622773	0.06432268	0.07496104	0.0542011	0.0326345	0.11479695	0.027374027	0.057125773	0.07575809
0.0	0.021556921	0.014777214	0.07028849	0.035416514	0.01216299	0.03088477	0.045594677	0.020887146	0.019906525	0.035106633
0.0	0.021538835	0.014746948	0.07032854	0.03536496	0.012205465	0.030781873	0.04593148	0.020832295	0.019845707	0.03502605
0.0	0.10585753	0.046736058	0.22412145	0.36990476	0.40633315	0.04152194	0.26291403	0.076372966	0.81190693	0.17967406
0.0	0.5777066	0.563457	0.5654679	0.5790942	0.57779413	0.58724374	0.5584218	0.5702845	0.5731546	0.5803188
0.0	0.063949615	0.020823212	0.08333194	0.13047378	0.24132499	0.025799602	0.12795901	0.034364726	0.2803542	0.15721114
0.0	0.0638344	0.020870622	0.084022425	0.13126376	0.24212717	0.025818713	0.12812482	0.0343719	0.27969736	0.15729505
0.0	0.06367526	0.020846238	0.08377355	0.13125452	0.24165356	0.02576864	0.12823959	0.03453967	0.2813903	0.15712467
0.0	0.06405331	0.020747328	0.083304666	0.13183758	0.24208902	0.025647936	0.12813327	0.03441142	0.2787457	0.15693754
0.0	0.07512284	0.03070736	0.16148755	0.37913948	0.27745864	0.051930383	0.14559516	0.072366446	0.4661383	0.39784354
0.0	0.06826066	0.028218765	0.1282689	0.35732356	0.2950912	0.050945338	0.16590747	0.050286833	0.42744666	0.15149422
0.0	0.09057291	0.03854964	0.21472837	0.35845163	0.17377806	0.041714963	0.20036979	0.069621556	0.7366557	0.16234304
0.0	0.277176	0.21125138	0.3918956	0.7574889	0.84906024	0.79574394	0.77793884	0.21439151	0.8179678	0.78649294
0.0	0.07163939	0.022507768	0.26075414	0.32494995	0.37323993	0.05418001	0.19346644	0.15738359	0.26614046	0.12998854
0.0	0.046162594	0.028504869	0.1461139	0.42829046	0.108749166	0.10015313	0.14400148	0.108106926	0.2661524	0.3192946
0.0	0.19382732	0.25120768	0.28034878	0.72613114	0.80816835	0.79780334	0.7871051	0.19249521	0.8563391	0.7111207
0.0	0.06613173	0.035921488	0.14066988	0.20388609	0.16484465	0.04500104	0.07759057	0.05889486	0.36205634	0.15262136
0.0	0.04655752	0.02863287	0.070379384	0.03416811	0.035986748	0.017413465	0.037063148	0.01732505	0.09920206	0.043740895
0.0	0.046529777	0.0285346	0.07039513	0.034293614	0.035823416	0.017374793	0.037193596	0.017512888	0.09897401	0.043538246
0.0	0.055851903	0.031513706	0.15125802	0.28941992	0.32950288	0.04481811	0.13106483	0.13812533	0.3687734	0.112570986
0.0	0.026251882	0.017973244	0.07119346	0.098252915	0.06850029	0.028244365	0.044874977	0.04932093	0.061805207	0.05256763
0.0	0.02619666	0.017940082	0.07144909	0.09891052	0.06893801	0.028360821	0.04485786	0.04954824	0.062439203	0.052664477
0.0	0.06115381	0.052824233	0.16004175	0.3715084	0.12742332	0.06526832	0.100221574	0.08683348	0.41169953	0.11015049
0.0	0.27193362	0.29147956	0.4123963	0.71583295	0.8917671	0.78890395	0.7440135	0.18397447	0.75204843	0.736211
0.0	0.05829022	0.051541567	0.13567325	0.31018475	0.33413604	0.045012005	0.06817346	0.07247639	0.34987473	0.093667686
0.0	0.065966584	0.039506532	0.20181195	0.23935078	0.24660558	0.04660055	0.057559114	0.060671713	0.20907193	0.0635631
0.0	0.01778382	0.014910761	0.04389794	0.00088643725	0.016778802	0.035311464	0.05951215	0.049028352	0.08769138	0.06080151
0.0	0.017776344	0.015100388	0.043724503	0.00088629837	0.016930358	0.035208788	0.059545107	0.049193233	0.08744112	0.06049187
0.0	0.070930906	0.0227456	0.11336316	0.31130147	0.163245	0.08839436	0.18762706	0.06721382	0.069436096	0.14734402
0.0	0.06873813	0.022484845	0.11141384	0.30887866	0.16111013	0.08630084	0.18561967	0.06582174	0.06814785	0.14353068
0.0	0.0686375	0.022459695	0.11203979	0.30837107	0.16148108	0.08565192	0.18636471	0.065719545	0.067757905	0.14326322
0.0	0.06820195	0.024951609	0.15081702	0.52258825	0.21260989	0.06790792	0.124145165	0.10608303	0.16527066	0.16870286
0.0	0.03816418	0.019684495	0.039650314	0.129005	0.06562153	0.0218878	0.058422767	0.020932686	0.03173458	0.11854375
0.0	0.04893474	0.13267566	0.24609168	0.40980634	0.44188124	0.044045966	0.23853771	0.0849905	0.21039426	0.09086753
0.0	0.59339976	0.76092464	0.77946913	0.6769521	0.7718884	0.5890371	0.6083164	0.6012109	0.64916664	0.46746504
0.0	0.57825035	0.5644928	0.56527	0.57927287	0.5768185	0.58807135	0.55765086	0.5701413	0.5745893	0.5810189
0.0	0.03571645	0.020024372	0.08267412	0.12930861	0.108060844	0.024880338	0.08239986	0.020615712	0.02825572	0.03847316
0.0	0.6729556	0.56544256	0.6219519	0.71451795	0.64754164	0.5582502	0.6792995	0.63255537	0.54942214	0.60343665
0.0	0.08116015	0.026426272	0.1615989	0.4944377	0.39007866	0.07108376	0.16225979	0.0824551	0.3184658	0.096782334
0.0	0.052659318	0.019395886	0.15278846	0.31141153	0.19583729	0.05876846	0.19907647	0.033910755	0.12453422	0.10515645
0.0	0.06580545	0.028833417	0.137125	0.36585343	0.084117375	0.06125451	0.24991095	0.06250026	0.2242797	0.09408331
0.0	0.036817916	0.020478314	0.1170625	0.34182912	0.08376582	0.067838386	0.1421381	0.074763395	0.2490142	0.17817082
0.0	0.055460412	0.033133812	0.16063309	0.32988456	0.16581044	0.07258067	0.16542454	0.06265178	0.089001894	0.17962539
0.0	0.044367693	0.023491353	0.14602509	0.22834037	0.29695833	0.35739255	0.10920656	0.0896215	0.27617055	0.06285252
0.0	0.07365182	0.026300207	0.15699168	0.32719526	0.17301866	0.050017375	0.23412043	0.07108014	0.32988045	0.14742619
0.0	0.05998802	0.041610457	0.21834746	0.23688078	0.17626739	0.08422289	0.13169567	0.10038115	0.22955987	0.10052206
0.0	0.10741005	0.025187217	0.1604926	0.33615154	0.23904303	0.079495475	0.15445423	0.11019231	0.5485063	0.17195304
0.0	0.046498712	0.031985074	0.24551186	0.27126193	0.275539	0.046100855	0.24593276	0.04756055	0.18613832	0.069040366
0.0	0.0723718	0.021984072	0.19175349	0.3136665	0.2042064	0.062251184	0.40375552	0.07243642	0.30497342	0.11012133
0.0	0.056552526	0.031413287	0.13022956	0.2639697	0.11244451	0.06640771	0.15271845	0.06347851	0.46976945	0.10368471
0.0	0.067703	0.022037253	0.18220694	0.09103478	0.14274448	0.06723573	0.21908616	0.0892838	0.21171138	0.15206954
0.0	0.082489826	0.018210376	0.10424191	0.28896654	0.25033277	0.010044059	0.21737644	0.09610973	0.20605601	0.08826089
0.0	0.27582508	0.27295774	0.32150528	0.7149849	0.82281584	0.7615199	0.8627609	0.18726128	0.9252687	0.6614327
0.0	0.0795512	0.03158041	0.16330372	0.3244349	0.12829988	0.03922571	0.19805025	0.077754684	0.17259622	0.07119409
0.0	0.0179412	0.016429411	0.06634495	0.05728015	0.022140527	0.03072406	0.06824615	0.027535766	0.06140186	0.030517638
0.0	0.60858774	0.551512	0.6192813	0.5344618	0.665466	0.65776694	0.56642437	0.67685926	0.55142426	0.6335631
0.0	0.71617055	0.7878117	0.7804897	0.7373571	0.89940417	0.80370057	0.78465545	0.7184937	0.65171117	0.8495071
0.0	0.71617055	0.7878117	0.7804897	0.7373571	0.89940417	0.80370057	0.78465545	0.7184937	0.65171117	0.8495071
0.0	0.6012756	0.58436364	0.6044398	0.6821617	0.56138426	0.6170264	0.5909285	0.63338894	0.6103451	0.6686314
0.0	0.06345362	0.02015471	0.1773671	0.21482386	0.21928793	0.04208306	0.32028523	0.036189426	0.33518943	0.14527105
0.0	0.7101436	0.68913877	0.8189412	0.5686128	0.8427698	0.7608744	0.7797866	0.631527	0.83833706	0.71993065
0.0	0.57803845	0.56507313	0.5669542	0.5815317	0.5764296	0.58879566	0.558467	0.5706212	0.573716	0.58059347
0.0	0.5782198	0.56544375	0.56696165	0.58151186	0.5771818	0.5888302	0.55863875	0.57008284	0.5732308	0.5815057
0.0	0.06495134	0.026157495	0.1721606	0.3838225	0.38817155	0.08031012	0.3126787	0.07397588	0.09333749	0.07451713
0.0	0.5798782	0.4800244	0.6471877	0.6000218	0.77159226	0.71546197	0.5267807	0.5756813	0.4931336	0.60112435
0.0	0.019640684	0.01930281	0.05799981	0.14079034	0.02771226	0.047303453	0.0928625	0.016425297	0.030856567	0.06559639
0.0	0.04579067	0.012685961	0.05539201	0.040193293	0.014322778	0.032918632	0.07717181	0.032171387	0.026523039	0.028211052
0.0	0.018734515	0.017960051	0.07361636	0.16609715	0.046906687	0.02707289	0.051632565	0.029829336	0.07274892	0.07479564
0.0	0.069552235	0.02300651	0.12778336	0.36382353	0.30828258	0.06694129	0.11406381	0.097955994	0.27557516	0.13321862
0.0	0.648295	0.4958483	0.55974734	0.65442324	0.7308916	0.62364954	0.56723636	0.5157983	0.70972055	0.60900974
0.0	0.55745834	0.537548	0.60418	0.5614075	0.7340345	0.5673797	0.49223363	0.4627114	0.6349058	0.51122236
0.0	0.5781626	0.5649601	0.56600153	0.58113873	0.5774736	0.58838475	0.5587569	0.57064205	0.5742766	0.5801385
0.0	0.02717566	0.01727066	0.053798914	0.17410544	0.09868175	0.017653756	0.14360726	0.0322325	0.02304605	0.109776236
0.0	0.60309815	0.6815838	0.64788365	0.52491385	0.5961885	0.6862743	0.5348591	0.5048076	0.46656463	0.69383746
0.0	0.05331173	0.050430086	0.15688308	0.32028145	0.32652703	0.055789463	0.19493891	0.05919972	0.14291586	0.15095845
0.0	0.027882727	0.023516573	0.07403941	0.09607306	0.05461617	0.03348702	0.07495698	0.020812016	0.061133415	0.08481831
0.0	0.020066105	0.019316282	0.058292788	0.14111379	0.028173361	0.048177578	0.094420016	0.016776789	0.031139549	0.06678938
0.0	0.071087085	0.02478584	0.17146558	0.22645661	0.21053113	0.048757087	0.16155013	0.090447046	0.299213	0.09853815
0.0	0.07824113	0.026644908	0.13337046	0.20569855	0.37065288	0.044607043	0.5167936	0.060228243	0.28942603	0.09917473
0.0	0.022846699	0.028146198	0.05480955	0.086793125	0.062185448	0.042888813	0.07989115	0.028704533	0.030123642	0.03162986
0.0	0.044017907	0.032190945	0.1267502	0.35611868	0.1882018	0.07618379	0.05484946	0.081636384	0.13512683	0.077345096
0.0	0.08007412	0.031218007	0.19101241	0.29290769	0.32865974	0.070623495	0.044426106	0.07835105	0.13941872	0.16113003
0.0	0.26141387	0.16779703	0.44342646	0.6015435	0.86655325	0.74044317	0.8372389	0.20411962	0.7487388	0.75749296
0.0	0.06651759	0.019740075	0.1506863	0.19067493	0.123572275	0.080258116	0.27265373	0.05269375	0.17331974	0.09490909
0.0	0.11032083	0.030607646	0.17691661	0.32366797	0.22703263	0.04374748	0.15362042	0.061141543	0.30496377	0.07819021
0.0	0.110635236	0.030616187	0.1772565	0.32397398	0.22692433	0.04374646	0.15374628	0.061292794	0.30321804	0.07830635
0.0	0.0514976	0.024957974	0.06180315	0.081861116	0.03360801	0.052303772	0.064121336	0.022771914	0.032988343	0.041792374
0.0	0.62060994	0.65321183	0.71138996	0.5803845	0.58641535	0.66785294	0.67997277	0.5874138	0.64093393	0.70687777
0.0	0.5414959	0.56596035	0.63454986	0.5872727	0.5978752	0.6564553	0.61271816	0.5402972	0.71579844	0.6671713
0.0	0.59056383	0.5561508	0.67624235	0.5633106	0.8993793	0.60918534	0.68981254	0.5585124	0.52489936	0.645287
0.0	0.056059204	0.078930475	0.3074949	0.24395272	0.12451934	0.1033332	0.21691008	0.09438382	0.429007	0.11610745
0.0	0.08925472	0.03519113	0.12991317	0.3687585	0.23366532	0.060769238	0.32677814	0.044359457	0.4844538	0.1418558
0.0	0.57805985	0.5648681	0.56542516	0.5789976	0.5763398	0.58809924	0.5583448	0.5687815	0.5743176	0.58019793
0.0	0.5768664	0.56433964	0.5643514	0.5792531	0.5759716	0.5879206	0.55867445	0.56913227	0.5744067	0.58033127
0.0	0.022030877	0.014971046	0.053696137	0.13922623	0.13636349	0.03289502	0.24788284	0.021808166	0.084408216	0.044486675
0.0	0.06198896	0.048400402	0.13159856	0.3191912	0.21551488	0.10832301	0.21072309	0.06663531	0.2136194	0.09093496
0.0	0.06392766	0.01293666	0.16087656	0.2688271	0.8333886	0.086581394	0.0025274842	0.10088697	0.3487054	0.056850143
0.0	0.04954443	0.036233574	0.16509554	0.3605215	0.34121937	0.09729835	0.37161812	0.08175662	0.22835717	0.09018599
0.0	0.061047	0.018004196	0.15629508	0.29076177	0.19721729	0.042782377	0.16854809	0.08004962	0.3904414	0.053779025
0.0	0.6062571	0.5250711	0.62450796	0.6149014	0.6233801	0.6592929	0.685871	0.5429571	0.6959113	0.60359144
0.0	0.25083667	0.26803806	0.3223603	0.73149043	0.87140167	0.12709647	0.8656627	0.18165992	0.767644	0.70879626
0.0	0.18070562	0.21632215	0.5193672	0.7499037	0.81782067	0.7614011	0.79720265	0.1434607	0.80976	0.79478496
0.0	0.055511374	0.048719306	0.11016423	0.29954624	0.2760501	0.0102871945	0.2145718	0.052967925	0.12031453	0.10884418
0.0	0.049730524	0.014334443	0.15431763	0.35779512	0.74671555	0.07699414	0.0026644531	0.08987688	0.24910131	0.3901107
0.0	0.5775694	0.56440026	0.5672699	0.5816524	0.5769594	0.5886439	0.5600694	0.57049227	0.57422316	0.58034825
0.0	0.57813776	0.56446224	0.56759316	0.581827	0.5770892	0.58814406	0.5596847	0.5705131	0.57460093	0.58002245
0.0	0.048677158	0.021089975	0.05665808	0.05338363	0.061853446	0.025467278	0.0681337	0.039128155	0.04040442	0.06192821
0.0	0.5939724	0.6290683	0.6003529	0.5918752	0.58824795	0.6328584	0.54129994	0.6635854	0.5735889	0.6133011
0.0	0.082478985	0.03554748	0.1996612	0.27748534	0.24112268	0.06456493	0.23695312	0.119355336	0.15229103	0.09734183
0.0	0.5785474	0.5651719	0.56631565	0.5814409	0.57789636	0.5883508	0.5596185	0.568535	0.57461333	0.5797245
0.0	0.036716357	0.025180766	0.00031816302	0.11137763	0.15717705	0.038724508	0.062629074	0.0283258	0.039391145	0.05525158
0.0	0.00016347531	0.033275153	0.0012408197	0.56873626	0.3662324	0.061877646	0.10919074	0.073794976	0.17937109	0.14536749
0.0	0.0023178293	0.58718836	0.007941412	0.73790854	0.6580632	0.6517064	0.49575424	0.66541266	0.6720674	0.7328456
0.0	0.5781499	0.56524974	0.56618536	0.58130485	0.5780949	0.5886685	0.55991566	0.56787735	0.57337236	0.5807234
0.0	0.08279805	0.023946874	0.30149534	0.0051105665	0.7793744	0.006164337	0.1681773	0.1647366	0.26027605	0.36770135
0.0	0.5782425	0.5649292	0.5663806	0.5810867	0.57763	0.5878612	0.55854183	0.57081413	0.57461363	0.5797129
0.0	0.03892941	0.016742874	0.00030400694	0.00048796527	0.06652125	0.025281595	0.07551264	0.027435025	0.21538822	0.05047439
0.0	0.5184922	0.61549973	0.009584108	0.018726712	0.6795069	0.662349	0.515414	0.4618469	0.5933401	0.67458445
0.0	0.067923434	0.03744108	0.0011485716	0.003116549	0.2425466	0.079745546	0.15422277	0.04021387	0.4934397	0.10423322
0.0	0.033223223	0.022574177	0.11555553	0.25236523	0.32479241	0.054437913	0.0020864874	0.0002605126	0.124820076	0.15258926
0.0	0.4864011	0.4625258	0.4847799	0.5497028	0.7285468	0.47041586	0.0136763435	0.0033455736	0.60583377	0.6267472
0.0	0.03318039	0.022387417	0.031222766	0.059156545	0.07249608	0.05065003	0.053212613	8.497335e-05	0.20357989	0.07645568
0.0	0.07434308	0.03238052	0.10691385	0.32157925	0.2621307	0.09428344	0.14051126	0.0002984486	0.21504028	0.0011507126
0.0	0.00014620191	0.02189008	0.21248911	0.20335546	0.35905084	0.06250627	0.13738917	0.09182486	0.14090486	0.23931532
0.0	0.04791719	0.03230661	0.17772447	0.28867328	0.22393359	0.056387726	0.1358624	0.1335333	0.057353403	0.17153545
0.0	0.21521899	0.2316369	0.34331983	0.70855236	0.8662307	0.73425156	0.8528911	0.19498253	0.6111336	0.6652757
0.0	0.00014056373	0.019619051	0.1769717	0.20414275	0.17480814	0.055503312	0.3559994	0.07640697	0.13059579	0.16877185
0.0	0.04246139	0.041863628	0.0487124	0.12317144	0.121451944	0.0036899527	0.07464546	0.019769255	0.061845873	0.057540067
0.0	0.074713655	0.026995922	0.14368126	0.323742	0.3343335	0.08420912	0.084233135	0.033080067	0.13024044	0.10546947
0.0	0.052025598	0.027490053	0.1733926	0.34269312	0.09749373	0.054804202	0.17593366	0.051260184	0.21325338	0.14939581
0.0	0.09319785	0.022795355	0.12597947	0.35116586	0.2783572	0.0779934	0.14048624	0.061593883	0.17005424	0.11339075
0.0	0.04574774	0.025418501	0.25553048	0.26713806	0.08245768	0.05170036	0.1890741	0.04393984	0.13952556	0.16336669
0.0	0.057433467	0.041737325	0.16571021	0.34689668	0.30915156	0.056142457	0.13627543	0.037120342	0.10310507	0.094089724
0.0	0.0566076	0.02074818	0.17936921	0.25387895	0.30952895	0.06625992	0.12224249	0.06987069	0.15888579	0.19403706
0.0	0.05642498	0.057267636	0.038126707	0.36839265	0.30848068	0.074287914	0.35691193	0.061222423	0.45909455	0.072933346
0.0	0.07260347	0.020162528	0.11166223	0.30478454	0.25036296	0.08559741	0.16483428	0.05462111	0.10218148	0.21804813
0.0	0.08893501	0.027582187	0.13403374	0.124841444	0.280685	0.07841403	0.2274742	0.049248975	0.47863665	0.14841819
0.0	0.06449704	0.022165705	0.093274176	0.21290088	0.26685345	0.051843543	0.11006721	0.072046906	0.053537548	0.07783492
0.0	0.059674658	0.02618501	0.2126731	0.21088274	0.2246785	0.06666472	0.3375963	0.06072133	0.535758	0.22752954
0.0	0.063985094	0.02113785	0.17951412	0.36267698	0.34950006	0.089062825	0.20175298	0.094063215	0.24057059	0.13044298
0.0	0.023711018	0.0221398	0.058258086	0.10601983	0.06931762	0.052228957	0.07842756	0.023024341	0.051058482	0.05118966
0.0	0.58270633	0.47808802	0.5632171	0.53299284	0.6168662	0.70613223	0.657347	0.49455008	0.6455522	0.58252585
0.0	0.5190244	0.5573496	0.67645013	0.58297324	0.7058965	0.5804228	0.49717328	0.34878886	0.59366435	0.50674146
0.0	0.033348806	0.01618978	0.07184186	0.06715072	0.04408606	0.039776735	0.14055738	0.04968388	0.05230272	0.022692332
0.0	0.022564724	0.01665404	0.04878194	0.071140625	0.0998976	0.028371776	0.07156306	0.023468345	0.11556693	0.045121085
0.0	0.022742575	0.016631052	0.048491206	0.07067716	0.10160111	0.0285353	0.07192084	0.023560677	0.11598316	0.045501407
0.0	0.063022204	0.015182873	0.07393431	0.09789715	0.022397483	0.04048615	0.03483652	0.013475107	0.07088446	0.0769481
0.0	0.06296996	0.015194485	0.07387155	0.09744631	0.02236856	0.04057539	0.03486382	0.013311099	0.07090114	0.07752202
0.0	0.06292111	0.015159818	0.073819995	0.09746774	0.022478104	0.04042022	0.034730203	0.013379411	0.07097029	0.07725741
0.0	0.06292416	0.015158865	0.07365104	0.097150475	0.022331906	0.04044462	0.034842696	0.013421686	0.07074504	0.07711639
0.0	0.03203735	0.015840128	0.044051167	0.059477314	0.06804955	0.03569318	0.042148434	0.031836588	0.12799676	0.034640606
0.0	0.031985037	0.01580677	0.044015862	0.059631944	0.06784356	0.03586082	0.042219892	0.03178447	0.1282803	0.03476355
0.0	0.03198613	0.015799843	0.043589566	0.05910839	0.06792477	0.035663787	0.041827884	0.031730045	0.12815493	0.034742083
0.0	0.031947102	0.01578822	0.04356503	0.059185687	0.06703639	0.03571815	0.041911468	0.031844437	0.12742183	0.034753527
0.0	0.027756695	0.013149469	0.057288386	0.12813176	0.05756399	0.040984124	0.11429346	0.020844039	0.05260423	0.07181159
0.0	0.027857805	0.013177778	0.057403646	0.12789623	0.057875928	0.040996403	0.11485053	0.020851329	0.052741803	0.07200616
0.0	0.02786202	0.01316978	0.05716436	0.12792817	0.057684574	0.040939394	0.114100404	0.020839153	0.052499063	0.07195603
0.0	0.027814738	0.013137594	0.05722167	0.12801112	0.057377633	0.040780887	0.11428145	0.020920074	0.052520286	0.07175132
0.0	0.026438981	0.014724338	0.051038213	0.037291795	0.029977465	0.01727563	0.058293466	0.036673594	0.02621644	0.04713453
0.0	0.5083923	0.63261473	0.59375376	0.49957943	0.45461679	0.4185632	0.77437	0.57314223	0.69073194	0.46621743
0.0	0.037200205	0.013326188	0.00035038713	0.08550649	0.02262028	0.0046521723	0.06566651	0.00010184258	0.093973495	0.00022483873
0.0	0.5770513	0.5651263	0.56704473	0.578944	0.57745117	0.587827	0.5592374	0.56965744	0.57471424	0.5776422
0.0	0.03316619	0.014558397	0.0728981	0.083368085	0.093591236	0.0051873843	0.052445546	3.026813e-05	0.04117394	0.0003565963
0.0	0.558097	0.65776783	0.57947606	0.6505177	0.79423916	0.6519046	0.5925389	0.59230226	0.62915426	0.65627605
0.0	0.57724136	0.564184	0.5656822	0.5790591	0.5753315	0.5872417	0.5591601	0.5699078	0.5754374	0.5774322
0.0	0.026269702	0.012911184	0.00025092086	0.13908216	0.054686032	0.0011378229	0.059378065	2.8573719e-05	0.030298023	0.00059976336
0.0	0.686844	0.5059706	0.56491494	0.4584789	0.5945947	0.61825603	0.008921957	0.5506002	0.5833938	0.56895334
0.0	0.52583945	0.49383906	0.56477845	0.5759845	0.6411806	0.5728583	0.55187595	0.5919486	0.0029545997	0.5087038
0.0	0.08800812	0.023562236	0.0026748166	0.28396493	0.1413029	0.0036267065	0.004191542	0.00026498133	0.0004966581	0.0007259954
0.0	0.5772331	0.56414634	0.56446195	0.57918864	0.5761694	0.5876739	0.55844086	0.5696857	0.5747308	0.58001643
0.0	0.00020283122	0.0050990153	0.00022079237	0.0003200849	0.015223367	0.0009520734	0.002011385	0.00014236939	3.5293826e-05	0.00017544019
0.0	0.5066022	0.5165703	0.4693384	0.44578	0.5423996	0.5926664	0.5556494	0.41462645	0.45118973	0.5182363
0.0	0.00042511147	0.0060192323	0.0013405221	0.0024301556	0.093074955	0.0072811493	0.0022514744	0.000690275	0.00034135688	0.0007928976
0.0	0.00018129376	0.0040309536	0.00040390817	0.0003136009	0.012565907	0.0048425547	0.00047474433	0.00021641298	3.5735397e-05	0.00026481866
0.0	0.00021196537	0.00067653303	0.00022795287	0.0002973095	0.0151637485	0.0043412033	0.00056945125	3.052746e-05	0.00013302633	0.0007139191
0.0	0.5784078	0.56555814	0.56568235	0.5799658	0.57850105	0.58695155	0.5588269	0.5708356	0.57171345	0.57920396
0.0	0.00021239488	0.00067556015	0.00022759735	0.00029691518	0.015084844	0.0043548006	0.0005699582	3.0424255e-05	0.00013335553	0.0007128436
0.0	0.0001779035	0.0067728395	0.0006238671	0.002786597	0.21380173	0.009163651	0.0023710919	0.00089586823	0.00053650007	0.0005691276
0.0	0.00036536093	0.0010381176	0.0007029166	0.0024961971	0.47278738	0.0016028611	0.17190629	8.407457e-05	0.00095001375	0.00086736045
0.0	0.03996408	0.017267536	0.060888898	0.09075455	0.028181436	0.034594465	0.0648204	0.039681293	0.038765166	0.041747414
0.0	0.5783148	0.5646912	0.5652619	0.5799331	0.57838976	0.58848727	0.55848104	0.5690459	0.5735943	0.58174294
0.0	0.5781992	0.56532776	0.56474864	0.57869405	0.5791112	0.5886653	0.55883825	0.56987274	0.57377154	0.58056736
0.0	0.57810384	0.56436944	0.5646654	0.57926136	0.57980895	0.5887472	0.5586007	0.56906986	0.5734258	0.58109146
0.0	0.5780207	0.56579846	0.5646772	0.5799084	0.5797834	0.5887001	0.5587138	0.5704038	0.57379067	0.5805515
0.0	0.00020319049	0.0013629464	0.00038361768	0.00038241438	0.01682165	0.000991062	0.0020092214	3.0003703e-05	0.000100309444	0.00033146283
0.0	0.0005235845	0.0016818831	0.0019014966	0.005815875	0.15264073	0.0037598317	0.0067128614	0.00027730322	0.0012319942	0.00094386196
0.0	0.574942	0.52346104	0.56871736	0.41122732	0.6839706	0.5852037	0.5457952	0.5545835	0.64475477	0.5701424
0.0	0.0003216456	0.0005989507	0.00038810904	0.059951175	0.10426965	0.000968082	0.00053717167	7.414727e-05	3.73746e-05	0.00019946536
0.0	0.000697424	0.00082395785	0.0017045009	0.33561346	0.50740266	0.0015269455	0.0013864856	0.00032068693	0.00021777747	0.0004500214
0.0	0.0005279623	0.018980322	0.0040668338	0.0019748209	0.0815564	0.005375581	0.002230908	0.00013099369	0.00021193527	0.002301162
0.0	0.00027651674	0.0009412568	0.0011969922	0.0019895278	0.24336323	0.0022992142	0.0015500912	0.00028605034	0.00024475192	0.0007727952
0.0	0.00024481004	0.0011262639	0.00074766483	0.0021870336	0.10267205	0.001867493	0.0012246363	9.681703e-05	0.0006006174	0.00041448165
0.0	0.57885945	0.5664738	0.5667138	0.5807805	0.5790842	0.58892906	0.55924016	0.5677333	0.575297	0.58025205
0.0	0.5781392	0.56631106	0.5662305	0.57986766	0.57501787	0.5886573	0.5597967	0.57057065	0.5749213	0.5789898
0.0	0.57646775	0.56708837	0.56611806	0.5794795	0.57683295	0.58806443	0.5588631	0.57067066	0.57496744	0.5801505
0.0	9.149618e-05	0.0006921946	0.0007201006	0.00031208398	0.10741944	0.0010798918	0.13748948	2.989554e-05	5.9974565e-05	0.00017684088
0.0	9.22205e-05	0.00069058686	0.0007177164	0.00030918466	0.105975345	0.0010837044	0.13614798	2.9898703e-05	6.0025493e-05	0.00017519179
0.0	0.00022686593	0.0044023674	0.0005186329	0.00030622643	0.11687705	0.00078098977	0.07881382	0.00011763383	2.6900949e-05	0.00020797587
0.0	0.5793756	0.566702	0.5643717	0.5801741	0.578183	0.5887188	0.56019235	0.57185495	0.5765167	0.5798682
0.0	0.001718815	0.0020441788	0.19374861	0.010507696	0.17446227	0.10168745	0.2852244	0.0003082737	0.0005148967	0.085708104
0.0	0.00089594844	0.0011627277	0.0018819646	0.0059804264	0.36331165	0.010849989	0.0012184643	0.00027881537	0.0007352879	0.00053470716
0.0	0.66030663	0.5419792	0.56567484	0.35850468	0.7913857	0.5919389	0.37305284	0.45873916	0.51719844	0.7950825
0.0	0.5858647	0.5700256	0.57174426	0.58751863	0.5845752	0.5961199	0.5664424	0.5760844	0.5789559	0.5893059
0.0	0.5761858	0.5523751	0.64454234	0.5712601	0.4756262	0.6736904	0.63082653	0.6236049	0.37928072	0.62800044
0.0	0.4678718	0.040042978	0.5929253	0.5586897	0.67199594	0.5704345	0.667244	0.57876974	0.5794202	0.54517555
0.0	0.00011133243	0.0164147	0.052158955	0.0645017	0.118263595	0.022642955	0.08504247	3.1523938e-05	9.961093e-05	0.022758381
0.0	0.39480165	0.5143962	0.59638983	0.5575197	0.5808301	0.55756146	0.73617756	0.001542562	0.56406474	0.6415994
0.0	7.468595e-05	0.018194014	0.062217247	0.07486255	0.012769638	0.046361487	0.08684652	2.547673e-05	3.9333547e-05	0.0902666
0.0	0.5776797	0.56599456	0.565461	0.5795766	0.5783067	0.5873563	0.5583772	0.5701621	0.57288766	0.58090377
0.0	0.5778097	0.5652499	0.5647316	0.57867724	0.5792464	0.58848137	0.55885607	0.5699661	0.5734561	0.58049184
0.0	0.00030456713	0.046024933	0.13100225	0.37804502	0.1355539	0.077919565	0.2113606	0.056923404	0.00044915205	0.1106246
0.0	0.33185476	0.52780116	0.61895466	0.63994414	0.43792465	0.56147707	0.5331083	0.5651302	0.55849993	0.62742496
0.0	0.55427474	0.63745207	0.62533426	0.5411109	0.4879944	0.6690941	0.6329427	0.5484258	0.5717399	0.65213674
0.0	0.55427474	0.63745207	0.62533426	0.5411109	0.4879944	0.6690941	0.6329427	0.5484258	0.5717399	0.65213674
0.0	0.00011484037	0.01833516	0.03666242	0.05603027	0.00830207	0.026727783	0.11412992	0.032686483	0.10704081	0.048303004
0.0	0.00011484037	0.01833516	0.03666242	0.05603027	0.00830207	0.026727783	0.11412992	0.032686483	0.10704081	0.048303004
0.0	0.00033202925	0.029790323	0.1422026	0.29079914	0.14984038	0.081450276	0.14472722	0.08377028	0.35646614	0.06416867
0.0	0.4607717	0.45508686	0.5862548	0.52255595	0.5283625	0.5950487	0.5243969	0.5174653	0.7511721	0.49730828
0.0	0.4607717	0.45508686	0.5862548	0.52255595	0.5283625	0.5950487	0.5243969	0.5174653	0.7511721	0.49730828
0.0	0.00014412333	0.020251922	0.052177534	0.061822623	0.036973827	0.038509034	0.06819759	0.021494808	0.15811183	0.03007038
0.0	0.00014412333	0.020251922	0.052177534	0.061822623	0.036973827	0.038509034	0.06819759	0.021494808	0.15811183	0.03007038
0.0	0.5775671	0.56569314	0.5650141	0.5789498	0.57984173	0.58769506	0.55864555	0.57011724	0.5725397	0.58029634
0.0	0.5777541	0.56562495	0.56478024	0.57981074	0.57945454	0.5885533	0.55905247	0.5704521	0.57370955	0.58043635
0.0	0.00045710587	0.00065473217	0.00023099272	0.00027333442	0.058104243	0.004661053	0.07029925	0.00011921679	4.280152e-05	0.00018988663
0.0	0.5785619	0.56816113	0.5670786	0.5803288	0.57738125	0.5910799	0.5594409	0.57164115	0.57590413	0.5842518
0.0	0.30767208	0.24113183	0.36503455	0.65807444	0.8745402	0.7574605	0.88756317	0.28782248	0.9670579	0.7621969
0.0	0.31035438	0.25578532	0.38466626	0.59187955	0.89230067	0.7138628	0.7745888	0.19279924	0.85698456	0.7539438
0.0	0.21571448	0.17898315	0.29016924	0.6538963	0.90564173	0.6642423	0.8711868	0.14628153	0.89955264	0.7307185
0.0	0.3007948	0.18313687	0.44497007	0.7008563	0.8872275	0.7525289	0.8298365	0.12400261	0.91926986	0.7783666
0.0	0.24455088	0.24637586	0.34843737	0.76069045	0.92927593	0.7469399	0.8223172	0.11314365	0.8079189	0.85621196
0.0	0.24994726	0.22677028	0.32106555	0.6946389	0.91462284	0.7530856	0.8269663	0.13708985	0.83480227	0.7333911
0.0	0.31735426	0.288864	0.33898827	0.7140902	0.83621675	0.8603459	0.8330001	0.23491353	0.8564129	0.785672
0.0	0.2896998	0.18325567	0.40353313	0.68502015	0.9273693	0.78488106	0.7965255	0.20729308	0.775751	0.7888784
0.0	0.02762662	0.01566912	0.11347134	0.09664781	0.012252199	0.019080577	0.05618053	0.014300997	0.075932175	0.111867584
0.0	0.02871825	0.028686045	0.034207772	0.064466685	0.17156562	0.018199598	0.0971647	0.019931583	0.11137292	0.05553807
0.0	0.0285314	0.028411008	0.03398828	0.06412415	0.16911857	0.017965058	0.097166814	0.019829473	0.110777855	0.05539947
0.0	0.5781524	0.56500506	0.566392	0.5792156	0.5782221	0.58838415	0.55726576	0.5695019	0.5734199	0.5799815
0.0	0.027594762	0.015976632	0.0453136	0.08087425	0.02553016	0.056532755	0.14926068	0.025684737	0.033209458	0.0999347
0.0	0.025981244	0.019522324	0.07314691	0.06579594	0.066225454	0.022863023	0.09674472	0.016146865	0.25772226	0.14803639
0.0	0.025293285	0.021361684	0.027265752	0.14101483	0.09175044	0.029519763	0.0427016	0.025706433	0.13506354	0.053533062
0.0	0.027715292	0.020097788	0.068695426	0.052068505	0.086062945	0.04955126	0.056502298	0.02385282	0.03603416	0.03497172
0.0	0.027673002	0.020060316	0.06878176	0.051994924	0.086339235	0.049566127	0.056445144	0.023927854	0.035970233	0.035061266
0.0	0.07843833	0.03303815	0.15572059	0.35339537	0.32357344	0.07675466	0.12666626	0.07882239	0.33611405	0.17871077
0.0	0.72460115	0.5048034	0.6479799	0.50641984	0.7326716	0.6205556	0.4965736	0.6185695	0.7223008	0.6941629
0.0	0.07595153	0.019819418	0.10469579	0.27686256	0.13502225	0.057956245	0.1772619	0.0776546	0.18132232	0.066114135
0.0	0.07359284	0.023044525	0.11954862	0.22058037	0.24583776	0.058931794	0.1478586	0.06738447	0.34918302	0.17919374
0.0	0.58594286	0.52697515	0.62033075	0.626822	0.65799	0.5859812	0.5080973	0.46319026	0.5477085	0.7390373
0.0	0.07904393	0.03277592	0.19450179	0.20943284	0.33379778	0.082696654	0.13945323	0.08867915	0.20650625	0.16102135
0.0	0.07325601	0.031789135	0.2077243	0.4646291	0.12193734	0.06906858	0.8583898	0.072867505	0.34661725	0.05404636
0.0	0.032423824	0.019138671	0.06895034	0.09515998	0.0350153	0.040395465	0.13250856	0.023876686	0.07509368	0.04531396
0.0	0.032200195	0.019129775	0.06931792	0.09473155	0.034709726	0.04035534	0.13284114	0.023874829	0.074912265	0.045513935
0.0	0.044664633	0.013426271	0.18446334	0.3132266	0.25509351	0.041887365	0.11342167	0.07245042	0.1694903	0.17060749
0.0	0.028557232	0.015722603	0.05589417	0.09877673	0.19747265	0.06102557	0.16043177	0.08319438	0.18640748	0.12643811
0.0	0.058471587	0.030433422	0.17798279	0.38980675	0.27610508	0.044838272	0.8214242	0.066106096	0.24265291	0.06176398
0.0	0.060901713	0.019407306	0.14332576	0.26213565	0.4729565	0.12198742	0.1415127	0.098890044	0.24686201	0.07761663
0.0	0.0485649	0.02599558	0.10365814	0.39201322	0.08175189	0.05717937	0.10511202	0.09460716	0.07361726	0.08502167
0.0	0.04308441	0.01653658	0.12729816	0.32253507	0.16159922	0.04965104	0.1678964	0.0643658	0.08387159	0.089206375
0.0	0.045792647	0.028288996	0.13932043	0.4525937	0.14076856	0.055448744	0.21663854	0.07100613	0.5104774	0.0845022
0.0	0.54899967	0.62236005	0.65295863	0.60540533	0.46845496	0.637104	0.64417875	0.6903261	0.855845	0.4988778
0.0	0.5771386	0.56477064	0.56604606	0.57847995	0.57740945	0.5872995	0.5595875	0.5685893	0.5750588	0.57827115
0.0	0.03290577	0.015812008	0.06463587	0.06856922	0.036381923	0.017848236	0.06442236	0.027102843	0.028497705	0.073806755
0.0	0.047937054	0.024003047	0.15255718	0.33262572	0.42380843	0.039491598	0.35269856	0.07703571	0.13285944	0.17789729
0.0	0.5768143	0.56261104	0.56434804	0.5777035	0.5757338	0.58750796	0.5577711	0.56762755	0.57399046	0.57906884
0.0	0.07299956	0.019094734	0.15990965	0.3816126	0.5606892	0.073729165	0.18851863	0.063302726	0.28283232	0.08820013
0.0	0.02620282	0.014928787	0.12863797	0.14356077	0.25064623	0.03410567	0.111550815	0.017965872	0.10419292	0.027280778
0.0	0.077767394	0.031447686	0.17951137	0.42825302	0.40439054	0.06703744	0.28590304	0.06956447	0.47394782	0.08709488
0.0	0.4642732	0.52570105	0.56950027	0.53899723	0.7777366	0.6111723	0.5910976	0.5686014	0.77732825	0.5801989
0.0	0.075567	0.031093374	0.17747141	0.4240861	0.4022373	0.065495715	0.28051874	0.06800135	0.47136888	0.08518659
0.0	0.5763532	0.56467545	0.566009	0.5790454	0.5760684	0.58804256	0.5582784	0.5693385	0.57514083	0.57789046
0.0	0.028248541	0.022686204	0.06945189	0.078114934	0.2389474	0.03129555	0.08567344	0.04265763	0.09919188	0.09541875
0.0	0.05795727	0.02754619	0.15432093	0.40237725	0.37676984	0.07080933	0.19324596	0.10842227	0.47430116	0.07635919
0.0	0.57759416	0.5636651	0.56443214	0.5799188	0.5765825	0.5884719	0.5581326	0.5674638	0.57449824	0.5802752
0.0	0.071606	0.019173935	0.16009623	0.3797071	0.5609623	0.0719408	0.18707235	0.061714027	0.28205875	0.08688547
0.0	0.09615145	0.025286723	0.1414603	0.3127268	0.24415833	0.08045441	0.12359852	0.15242876	0.16452393	0.14575838
0.0	0.6207883	0.5829672	0.63784903	0.5423451	0.6266714	0.595344	0.40125227	0.70532787	0.623629	0.7193442
0.0	0.09421876	0.024886753	0.13952935	0.30761117	0.24171364	0.0788711	0.12204506	0.14911032	0.16210118	0.14385097
0.0	0.03840571	0.021624535	0.11229505	0.27872562	0.3945013	0.04387332	0.26689047	0.0004185572	0.20753767	0.18144383
0.0	0.03823545	0.03190216	0.103775345	0.33423257	0.4029061	0.03655675	0.25319797	0.06913135	0.15381292	0.2873552
0.0	0.5772344	0.5663542	0.5640382	0.5798783	0.578508	0.5876616	0.5591584	0.57126695	0.57635605	0.5810004
0.0	0.5754109	0.5658631	0.5654604	0.57828015	0.5788924	0.5879242	0.5578594	0.57119054	0.5752905	0.5801609
0.0	0.057518553	0.02125292	0.15839058	0.282318	0.15333398	0.090770625	0.14147426	0.019961001	0.3174564	0.19349639
0.0	0.0004617095	0.02771044	0.19798651	0.23503405	0.08918432	0.059125762	0.39032504	0.082214266	0.00023311318	0.1444523
0.0	0.0004617095	0.02771044	0.19798651	0.23503405	0.08918432	0.059125762	0.39032504	0.082214266	0.00023311318	0.1444523
0.0	0.0004617095	0.02771044	0.19798651	0.23503405	0.08918432	0.059125762	0.39032504	0.082214266	0.00023311318	0.1444523
0.0	0.037245393	0.01572498	0.088177234	0.067561366	0.08201528	0.020910189	0.077428505	0.03920908	0.042417906	0.030033719
0.0	0.58263093	0.44408283	0.58119136	0.58314145	0.63475263	0.67566144	0.5216655	0.5409358	0.7286793	0.46024618
0.0	0.02573635	0.020851145	0.08194678	0.065603495	0.029613467	0.059762374	0.07153834	0.026705923	0.050077554	0.04808578
0.0	0.4875941	0.54863816	0.55874807	0.6080052	0.63383424	0.57509404	0.556169	0.5826272	0.5220136	0.68756545
0.0	0.5771647	0.5638249	0.5637572	0.5774808	0.5772607	0.5879166	0.55811286	0.5709295	0.57347566	0.57804835
0.0	0.045219053	0.052239623	0.08020222	0.09187606	0.060976073	0.05746831	0.057839602	0.026986033	0.053175468	0.12177849
0.0	0.63604623	0.39787272	0.55446535	0.6601282	0.6719555	0.5677508	0.56757325	0.55540735	0.60674727	0.68301696
0.0	0.064567626	0.0261957	0.19076818	0.38174486	0.12999974	0.05141221	0.82619286	0.08722322	0.19376327	0.08128048
0.0	0.42076704	0.4463866	0.559366	0.6444514	0.70235443	0.5649821	0.6500155	0.644676	0.5252133	0.59434056
0.0	0.5773109	0.56446165	0.56406415	0.5773138	0.57977545	0.58835423	0.55959535	0.5686964	0.5732513	0.57895976
0.0	0.5784223	0.56492305	0.5650956	0.57926774	0.5794932	0.58774	0.55906624	0.57094574	0.573071	0.58056515
0.0	0.5773989	0.56497574	0.56608707	0.5799641	0.57975703	0.5872469	0.5599588	0.569681	0.5743621	0.5793683
0.0	0.5788906	0.5653149	0.5647946	0.5785952	0.57890326	0.58796257	0.56005114	0.5699159	0.574826	0.58086383
0.0	0.069762796	0.027385345	0.1768965	0.5721499	0.1828116	0.07314426	0.17102051	0.063978754	0.41753018	0.13935314
0.0	0.04636271	0.037721056	0.08919941	0.30480978	0.56141937	0.077433415	0.2032079	0.049187627	0.19567473	0.082320616
0.0	0.04201777	0.03674172	0.105102226	0.35199526	0.33945364	0.06434221	0.1195384	0.07744709	0.15532158	0.14418548
0.0	0.04201777	0.03674171	0.105102226	0.35199526	0.3394536	0.06434221	0.1195384	0.07744709	0.15532158	0.14418548
0.0	0.04201777	0.03674172	0.105102226	0.35199526	0.33945364	0.06434221	0.1195384	0.07744709	0.15532158	0.14418548
0.0	0.049549628	0.022563238	0.16024014	0.36410537	0.43411493	0.0529251	0.24018899	0.054685164	0.00030045677	0.17039603
0.0	0.061269313	0.023582011	0.20186146	0.15255107	0.1611157	0.008933744	0.13941738	0.11734104	0.4199754	0.1435131
0.0	0.5681341	0.5685782	0.5712021	0.49437243	0.5938041	0.10757523	0.5869046	0.6191572	0.6387797	0.70707476
0.0	0.04469589	0.018716486	0.13878866	0.38451192	0.26571515	0.09874878	0.005236658	0.096844904	0.14361744	0.0017031968
0.0	0.037905395	0.10204451	0.09386999	0.038256813	0.039363783	0.03929791	0.10182123	0.020226838	0.0067601358	0.34678257
0.0	0.578699	0.56538945	0.5653484	0.57916147	0.57811874	0.5871053	0.55974025	0.5709192	0.5718038	0.57993114
0.0	0.5387243	0.60649294	0.010667618	0.5840709	0.6169619	0.07601658	0.5239954	0.65988916	0.62896484	0.56244355
0.0	0.029871145	0.022319838	0.11043063	0.064983055	0.052361876	0.04929994	0.053362764	0.04192228	0.06588262	0.041336536
0.0	0.07839182	0.022657877	0.14621095	0.34445593	0.2642483	0.084422775	0.23812996	0.05133618	0.20653652	0.13278969
0.0	0.519617	0.6448645	0.013839751	0.60505605	0.6036747	0.5951473	0.5168661	0.4658447	0.43808144	0.599117
0.0	0.5780785	0.56448054	0.5664679	0.57921064	0.57462555	0.5887092	0.5576373	0.571444	0.573843	0.58047533
0.0	0.026260495	0.01544284	0.065876886	0.07876659	0.049205516	0.04325776	0.10770969	0.02139776	0.033665705	0.05607702
0.0	0.57800967	0.56671923	0.56669456	0.5795754	0.575397	0.5885411	0.55906403	0.5725749	0.5758328	0.57766926
0.0	0.26213628	0.2367566	0.35127547	0.77724475	0.7578658	0.7868786	0.8081157	0.20416895	0.80266756	0.74181664
0.0	0.031037591	0.016477624	0.06869641	0.078653336	0.025885828	0.077585265	0.06436577	0.03290838	0.047788043	0.076346114
0.0	0.58992046	0.42721877	0.61279577	0.62562966	0.51257056	0.6580177	0.5742096	0.5527098	0.6660153	0.5752946
0.0	0.10799861	0.030268531	0.0026336233	0.19028822	0.23729645	0.058203667	0.1807619	0.06650253	0.38493583	0.09659401
0.0	0.64477986	0.4907078	0.5768904	0.5046443	0.62408763	0.1650395	0.54752177	0.57430637	0.662393	0.5374752
0.0	0.064177305	0.019844363	0.07664669	0.026709493	0.06868089	0.018803045	0.093878776	0.022432117	0.09081064	0.058622994
0.0	0.00039072603	0.02893675	0.002184938	0.32966715	0.15983787	0.12154838	0.11758331	0.105265655	0.20243022	0.093497865
0.0	0.6167306	0.49684513	0.5601459	0.7104355	0.6890045	0.6207846	0.54945594	0.55928713	0.0059486665	0.54185385
0.0	0.04091212	0.02006071	0.10126277	0.11210561	0.040387146	0.058998615	0.100093566	0.04243071	9.613734e-05	0.029396296
0.0	0.5903356	0.5981941	0.66054344	0.6692019	0.6456215	0.66599786	0.48009342	0.5998141	0.6043716	0.50777155
0.0	0.025520772	0.01572101	0.066815965	0.10440041	0.055716414	0.022981416	0.099573605	0.025485117	0.018655308	0.050592583
0.0	0.030828012	0.0038249886	0.06700711	0.07917468	0.026048282	0.039301164	0.045449182	0.042379208	0.032851566	0.045603685
0.0	0.076631285	0.025219867	0.19035617	0.31044447	0.18395849	0.08785447	0.12846665	0.03704232	0.24725394	0.059709184
0.0	0.30190092	0.21654847	0.6694008	0.7443517	0.9499436	0.7750779	0.9001501	0.1990629	0.83087885	0.9084682
0.0	0.06176326	0.018741472	0.13499671	0.3051889	0.3510617	0.06555959	0.18414944	0.0648525	0.3092985	0.13583545
0.0	0.6729895	0.589583	0.6314611	0.64502674	0.6713298	0.56158274	0.4634278	0.47780606	0.6696088	0.70310134
0.0	0.03912534	0.02392281	0.0497454	0.094805814	0.037116893	0.07973946	0.09006005	0.029407265	0.09561109	0.10085864
0.0	0.054552898	0.018971784	0.14319575	0.28302705	0.07907552	0.087993085	0.049321614	0.07333516	0.13495487	0.043157484
0.0	0.5224984	0.43063855	0.56682914	0.6079876	0.68251574	0.60475826	0.5746637	0.011112644	0.7237468	0.61070055
0.0	0.07066055	0.01685904	0.17736635	0.30525053	0.32067978	0.12368603	0.35994557	0.00061931193	0.39826062	0.10878711
0.0	0.08506618	0.020437626	0.18214735	0.0056954664	0.13359837	0.10867977	0.21991508	0.00035671992	0.0006780971	0.115298934
0.0	0.029820114	0.015854778	0.09622307	0.06454051	0.085752375	0.06283528	0.09974856	0.00011660325	0.080558755	0.06333884
0.0	0.5640161	0.53127384	0.6545522	0.04005649	0.5326633	0.66890115	0.6995196	0.66095996	0.0019235535	0.63825995
0.0	0.029752536	0.015799087	0.09640606	0.064232424	0.08500097	0.06326428	0.09992089	0.000116187046	0.08070523	0.06384314
0.0	0.5786262	0.5683379	0.5680783	0.5825923	0.57965153	0.5902333	0.5617834	0.5724443	0.5786705	0.58494985
0.0	0.041391928	0.015387433	0.067258134	0.07488869	0.045649614	0.029589389	0.063926406	0.024312079	0.0866176	0.08583254
0.0	0.5778451	0.56614935	0.56600434	0.58007896	0.5779251	0.5881777	0.55886626	0.5719365	0.57526135	0.5792334
0.0	0.57796025	0.56441283	0.5661173	0.579348	0.57775694	0.587795	0.5574453	0.5685608	0.5760486	0.5793003
0.0	0.5774581	0.56495476	0.56474304	0.57710284	0.57640636	0.5877468	0.55829084	0.57077485	0.5749692	0.5800931
0.0	0.04659345	0.031327955	0.07103143	0.05788227	0.05780996	0.020792156	0.08417805	0.05546457	0.025088074	0.14650427
0.0	0.05606363	0.0057227206	0.14454406	0.2376086	0.28153896	0.069520935	0.20246308	0.10655878	0.098306954	0.25080627
0.0	0.046444703	0.031305935	0.07115607	0.057893973	0.0580309	0.020850243	0.084344134	0.055310145	0.025074018	0.14635025
0.0	0.0007721496	0.040441375	0.17587453	0.0023774554	0.5092921	0.09590498	0.17832625	0.000121613775	0.00056396367	0.16491002
0.0	0.06304476	0.014435975	0.2141783	0.019726511	0.3106844	0.061721444	0.106673434	0.05967176	0.19787888	0.13409355
0.0	0.035460178	0.010421131	0.081979215	0.001720245	0.07648976	0.0799237	0.03365359	0.023049334	0.057811763	0.036906607
0.0	0.035899322	0.010368479	0.082405895	0.001737935	0.07702498	0.07979801	0.033704344	0.023290584	0.058106314	0.036758557
0.0	0.035909805	0.010369664	0.08199509	0.0017335559	0.07710046	0.08018225	0.03369083	0.023240415	0.057514653	0.036882326
0.0	0.096248135	0.04896603	0.2056173	0.3563576	0.37047887	0.08456035	0.1976649	0.071450815	0.22972131	0.04695264
0.0	0.07015001	0.0380676	0.24832578	0.34632966	0.26155788	0.11211702	0.14510822	0.09779884	0.15854144	0.116145864
0.0	0.036176927	0.0303989	0.13433856	0.10123943	0.06327574	0.037243396	0.061723553	0.024795111	0.023051215	0.049858045
0.0	0.036113624	0.030433811	0.13429971	0.100934945	0.06281559	0.037020445	0.061705828	0.024703966	0.023011923	0.050144877
0.0	0.60766107	0.69007653	0.5516627	0.56218904	0.87045753	0.65813506	0.62718445	0.6795502	0.76383966	0.4620592
0.0	0.4104556	0.44361767	0.51868224	0.5918527	0.633465	0.6191617	0.59284574	0.40479034	0.7107414	0.6300816
0.0	0.026955277	0.011738249	0.051641952	0.10329175	0.048268985	0.066390835	0.12853132	0.023926625	0.15378805	0.030977003
0.0	0.03967536	0.015011406	0.06995873	0.08516972	0.11316523	0.024411254	0.042132594	0.08917897	0.12442618	0.03250717
0.0	0.041972417	0.022844275	0.12265349	0.32666308	0.28377292	0.06798571	0.13013859	0.076433316	0.2396342	0.12492363
0.0	0.016547961	0.02215938	0.09091082	0.0656272	0.014589028	0.026634742	0.08690799	0.056206048	0.07635186	0.15206864
0.0	0.5778908	0.5653029	0.565832	0.58108044	0.5778506	0.5884986	0.55894315	0.57020164	0.5735479	0.58113897
0.0	0.02825896	0.015911154	0.10458445	0.1309593	0.23883347	0.017954536	0.35507113	0.03152957	0.050709665	0.046507653
0.0	0.6146197	0.5551654	0.5369998	0.65020514	0.66156155	0.59684557	0.6135027	0.5671619	0.54008335	0.5739263
0.0	0.0722774	0.024634285	0.176026	0.4672482	0.42041227	0.050158188	0.2736275	0.08812686	0.15988089	0.10440442
0.0	0.6834629	0.5456022	0.64335847	0.6531155	0.6863533	0.6525104	0.6294429	0.7011186	0.5235915	0.030456496
0.0	0.3876047	0.6182036	0.51437354	0.62767965	0.67717874	0.6788158	0.79441124	0.5984911	0.5362176	0.44779518
0.0	0.6012387	0.5790907	0.5816392	0.5592779	0.61100143	0.6978322	0.3887821	0.5224968	0.73190135	0.58583885
0.0	0.069566555	0.015522122	0.16550906	0.23553888	0.25308987	0.050805047	0.005575775	0.114899114	0.27231237	0.27167523
0.0	0.53886616	0.5399239	0.5576844	0.57693595	0.5637435	0.49640587	0.5776044	0.58537567	0.58659387	0.5288324
0.0	0.07695958	0.021865131	0.18179092	0.41032186	0.14140913	0.07386369	0.18997215	0.056801677	0.18044205	0.077194445
0.0	0.08815828	0.02792339	0.1969491	0.24969012	0.19930303	0.04896494	0.12101988	0.06546293	0.1814244	0.15561719
0.0	0.40002602	0.51988804	0.6186128	0.4472928	0.70622134	0.8121539	0.6025501	0.5013091	0.60339123	0.5762238
0.0	0.018038223	0.022133524	0.049252838	0.07186946	0.050680514	0.040450163	0.07890121	0.111262985	0.03601123	0.062892325
0.0	0.39054748	0.5456554	0.65934545	0.5665096	0.70937926	0.6241811	0.5772458	0.473116	0.0026800882	0.7560933
0.0	0.69156903	0.47816792	0.59327114	0.6162911	0.76158655	0.70416033	0.5949824	0.5520527	0.8188755	0.68166333
0.0	0.06583631	0.031009262	0.064922094	0.33058715	0.18995544	0.038687095	0.17630869	0.052825816	0.18690398	0.1832833
0.0	0.5766203	0.6131771	0.47685444	0.5280601	0.5496284	0.557962	0.59409904	0.5808838	0.6407186	0.65307313
0.0	0.58949417	0.6069077	0.58805144	0.54929185	0.6232394	0.633419	0.48657733	0.4913896	0.44760516	0.6303718
0.0	0.06342692	0.022526197	0.06792425	0.3827444	0.22478542	0.043753482	0.144775	0.044490892	0.26972273	0.20169407
0.0	0.044432636	0.03705158	0.1497346	0.2836706	0.24487676	0.07297991	0.19503245	0.12039471	0.2526046	0.11992415
0.0	0.046069346	0.022944417	0.17844456	0.20142353	0.21234742	0.06982303	0.0058915014	0.089256346	0.15881501	0.068430826
0.0	0.046190243	0.022965668	0.17854367	0.20152053	0.2124468	0.06983252	0.0058875624	0.089421146	0.15821943	0.0683865
0.0	0.5781272	0.5653937	0.5659238	0.5791039	0.57656574	0.5873851	0.5589908	0.57124853	0.57546103	0.5804852
0.0	0.07234774	0.06280848	0.20484185	0.28313228	0.19964808	0.08029617	0.23527442	0.094811626	0.10555377	0.10803201
0.0	0.03128351	0.02883618	0.07620186	0.08385888	0.023279095	0.026951043	0.078386486	0.061971303	0.037911996	0.044714585
0.0	0.023599042	0.014009909	0.09590474	0.12119531	0.07936574	0.0048166434	0.10176924	0.05654784	0.27325463	0.14637238
0.0	0.5270993	0.44193193	0.51169646	0.0122886095	0.65033764	0.17350022	0.5781487	0.5786991	0.8440466	0.5544341
0.0	0.023940397	0.014071008	0.09705393	0.12344275	0.079511926	0.0049102707	0.10263814	0.058026507	0.2750737	0.14818469
0.0	0.023867369	0.014076485	0.0968772	0.12268601	0.0797375	0.0049191294	0.10289977	0.057749797	0.27326268	0.14756283
0.0	0.016856289	0.57040286	0.6143092	0.57308984	0.7107737	0.14683129	0.51143855	0.51923424	0.6096133	0.49907592
0.0	0.021744361	0.020336509	0.042959005	0.07870786	0.06832677	0.025226673	0.11190245	0.015850449	0.018792171	0.0764232
0.0	0.57828724	0.56556344	0.56460035	0.5797894	0.57687634	0.58847344	0.55950487	0.5694821	0.57201415	0.58027446
0.0	0.031757955	0.022729918	0.06042178	0.08642585	0.03143212	0.020055607	0.04346572	0.029556114	0.047211926	0.042286552
0.0	0.6098284	0.45074782	0.56530404	0.58197385	0.6183538	0.62236816	0.5822733	0.5810824	0.6769934	0.721352
0.0	0.082319915	0.017671758	0.12708615	0.29795656	0.1777431	0.039153602	0.10399361	0.093369655	0.2148473	0.11260937
0.0	0.033920832	0.024339087	0.1778157	0.32221195	0.48018295	0.058904972	0.18058892	0.04763213	0.25117746	0.0631804
0.0	0.5766872	0.5643895	0.5645183	0.5784157	0.57631904	0.5875629	0.5585269	0.5692769	0.57435495	0.5805077
0.0	0.033420317	0.010983482	0.068896875	0.07480185	0.030482577	0.018934743	0.055099726	0.061368983	0.07718587	0.05967498
0.0	0.07797555	0.024314862	0.1693	0.19170079	0.20604594	0.04350952	0.1448444	0.12611976	0.2507953	0.13289729
0.0	0.5779864	0.5649514	0.56652176	0.578862	0.577849	0.5896703	0.5597337	0.5715374	0.57659364	0.5803829
0.0	0.0806795	0.020536069	0.1593492	0.31497526	0.12565812	0.07907372	0.07185023	0.042792417	0.16202378	0.06263998
0.0	0.038707238	0.013810047	0.055123154	0.0828441	0.0112403575	0.06604219	0.029246641	0.02619444	0.11758323	0.021503361
0.0	0.57794625	0.5652936	0.5659181	0.57991207	0.5792264	0.5884565	0.5577356	0.57111704	0.57278264	0.5801338
0.0	0.058012187	0.015272068	0.054714557	0.028552918	0.02779217	0.014505993	0.13623965	0.02945694	0.03901954	0.031095468
0.0	0.6444107	0.582319	0.66600275	0.58103454	0.55511785	0.5693426	0.35778925	0.4925306	0.42607296	0.5494081
0.0	0.08239285	0.020739647	0.1597381	0.32070062	0.126005	0.081034236	0.07352648	0.04380861	0.16474476	0.06315806
0.0	0.03861027	0.013791991	0.055297974	0.08250621	0.011179348	0.06631986	0.029075885	0.025877833	0.118843645	0.02149644
0.0	0.06386892	0.010553188	0.22753349	0.18757571	0.31296062	0.06448956	0.1263697	0.08374361	0.1907339	0.10956641
0.0	0.029756038	0.02528702	0.12758353	0.21912505	0.20647158	0.03773948	0.074746214	0.09939244	0.10031456	0.15989095
0.0	0.59000164	0.6415408	0.55256563	0.51689005	0.6312408	0.53169817	0.57311434	0.5858893	0.6708865	0.66031784
0.0	0.5592024	0.53816956	0.66819996	0.5775702	0.6905111	0.52903587	0.5001923	0.5955998	0.774864	0.6741901
0.0	0.022101743	0.014667968	0.06820123	0.10141537	0.05997062	0.030264495	0.075651474	0.026662387	0.09364592	0.06362275
0.0	0.0223053	0.01462493	0.06821224	0.10162614	0.05982111	0.030276574	0.07614135	0.026644213	0.09272145	0.06353518
0.0	0.04874158	0.014908688	0.060757525	0.08816089	0.05357582	0.015488684	0.10189778	0.0071130786	0.12392573	0.071206264
0.0	0.04843353	0.014783713	0.060976442	0.08803143	0.05337499	0.015479809	0.101012394	0.0070912093	0.12443678	0.07078311
0.0	0.09486516	0.05861503	0.12627348	0.3522418	0.22351821	0.064993165	0.1448395	0.069445185	0.0896898	0.124661796
0.0	0.5769961	0.5645323	0.56558484	0.5797212	0.5772915	0.58839077	0.5606912	0.5699227	0.5738193	0.57962143
0.0	0.033544052	0.012734464	0.056366466	0.09669609	0.052974045	0.030790322	0.024820892	0.033600554	0.039178733	0.074533686
0.0	0.017694635	0.017735545	0.07562673	0.0895137	0.008220377	0.015362874	0.070616655	0.03125905	0.013027822	0.045129538
0.0	0.08551057	0.018954804	0.16521227	0.3212668	0.35072708	0.06646159	0.10008893	0.02653481	0.072720185	0.22532463
0.0	0.097831495	0.030553726	0.1384921	0.32350385	0.12584467	0.03992048	0.13646014	0.059021633	0.2214603	0.10874302
0.0	0.09604513	0.030207425	0.13654378	0.31927142	0.12511203	0.039577838	0.13477583	0.057677906	0.21854956	0.10724162
0.0	0.09610487	0.03018983	0.13731214	0.31873545	0.12527995	0.039233524	0.13561143	0.05763553	0.21927483	0.1072412
0.0	0.039901383	0.023529006	0.078172125	0.16185038	0.06443919	0.045686606	0.18287474	0.05161083	0.07303853	0.090965025
0.0	0.038948253	0.023245426	0.07666564	0.16002025	0.063525505	0.045648452	0.17985387	0.050434124	0.0720734	0.08802642
0.0	0.038935993	0.023213964	0.07721646	0.15950075	0.06368277	0.045256555	0.18034723	0.050376978	0.07180242	0.08773083
0.0	0.030269912	0.018036032	0.065783985	0.1026384	0.04408196	0.033783942	0.05357102	0.024964942	0.05037321	0.047956396
0.0	0.02102635	0.025272513	0.2036062	0.351323	0.19366316	0.06651185	0.25051832	0.07186219	0.16513568	0.18957876
0.0	0.02046563	0.024816584	0.20183764	0.34679794	0.19151157	0.06516678	0.24723467	0.07021805	0.163198	0.18535393
0.0	0.020479007	0.024833286	0.20308648	0.34607536	0.1916222	0.06467734	0.24799778	0.07013387	0.16366524	0.18633619
0.0	0.024292491	0.018943405	0.0543643	0.0871957	0.21392512	0.03809311	0.09185635	0.018362481	0.013340617	0.021164788
0.0	0.05099018	0.024859484	0.06994572	0.36810094	0.34590352	0.046385903	0.13710696	0.061373122	0.08510576	0.05957389
0.0	0.05008984	0.024580913	0.06876347	0.362861	0.34373996	0.045396645	0.1352958	0.059923567	0.08435501	0.05856148
0.0	0.050123658	0.024570305	0.06921241	0.36210397	0.34401718	0.04503389	0.1360504	0.059850708	0.08454505	0.058346678
0.0	0.06329231	0.053356163	0.10403674	0.39150628	0.3180151	0.10532802	0.12879695	0.118811406	0.16897179	0.09768576
0.0	0.57722527	0.56442976	0.5654307	0.5779343	0.5796396	0.58811677	0.5597629	0.571068	0.57344514	0.58118856
0.0	0.5778421	0.5659262	0.56472826	0.57990116	0.57887346	0.58859235	0.5591444	0.57045895	0.5731959	0.58076245
0.0	0.048863463	0.020629456	0.03732537	0.061080486	0.014546225	0.022111692	0.060582384	0.05677672	0.029787477	0.065398544
0.0	0.5787019	0.56476665	0.5653185	0.57938945	0.5764634	0.5876229	0.559555	0.5690186	0.57451147	0.57930297
0.0	0.07473103	0.016735198	0.20641476	0.30542853	0.2467865	0.07045647	0.1393731	0.08534702	0.1666155	0.09923677
0.0	0.5722535	0.5023144	0.60295534	0.59912795	0.64455146	0.5815437	0.5712269	0.58378005	0.612515	0.528821
0.0	0.022327961	0.04409847	0.054811586	0.06406665	0.0682774	0.03641769	0.07642855	0.024269937	0.14373605	0.033430193
0.0	0.5297194	0.7127796	0.63837034	0.5589318	0.8298658	0.66906744	0.55283165	0.52166075	0.5891619	0.62208045
0.0	0.3092015	0.1734435	0.4855389	0.7294188	0.8962211	0.7355739	0.82571995	0.21708111	0.77614695	0.75948733
0.0	0.22699079	0.21990867	0.28564152	0.7140397	0.9475653	0.75308603	0.87178546	0.19770718	0.89630955	0.771175
0.0	0.18194553	0.19064583	0.19935451	0.7333676	0.87403965	0.7052387	0.87129456	0.16326666	0.82139707	0.732024
0.0	0.34972426	0.21790393	0.35912418	0.80438656	0.8786571	0.70531565	0.91008997	0.22680949	0.903495	0.9013103
0.0	0.3792851	0.22343062	0.30566823	0.71823466	0.8788728	0.6401687	0.7886006	0.17239974	0.8486139	0.8000853
0.0	0.17303464	0.22429103	0.33488414	0.732516	0.80570877	0.6057794	0.7967432	0.21417934	0.8914937	0.72431016
0.0	0.29125258	0.18245162	0.39836124	0.7427633	0.8791265	0.7651873	0.85570574	0.12308251	0.88168997	0.7172506
0.0	0.57875603	0.56632507	0.5672557	0.5821634	0.57820046	0.58929986	0.5607199	0.57171077	0.5764792	0.5834457
0.0	0.57833505	0.5650835	0.5661258	0.5799153	0.5765507	0.5877423	0.5584313	0.5705551	0.571875	0.577946
0.0	0.57785285	0.565747	0.5661295	0.5793229	0.5771057	0.58804584	0.5594488	0.5703937	0.5731316	0.5808517
0.0	0.57919306	0.5647293	0.56420153	0.58036685	0.57855654	0.5875193	0.5601252	0.57037044	0.57571226	0.57923037
0.0	0.5768809	0.5644771	0.56592584	0.5788976	0.57710725	0.58919626	0.55878764	0.5713522	0.5731159	0.5815001
0.0	0.5780175	0.565991	0.56414205	0.5793548	0.57804084	0.58747166	0.5596458	0.5701524	0.5746705	0.5806895
0.0	0.5783147	0.5655117	0.5655565	0.5770611	0.5760056	0.58809453	0.55906695	0.5704545	0.5723493	0.58118474
0.0	0.57795334	0.565847	0.5652213	0.5801016	0.5783166	0.58825266	0.56048334	0.571122	0.57532674	0.57870567
0.0	0.023011157	0.023462357	0.11843777	0.048856936	0.13126773	0.030058624	0.050831556	0.04837075	0.04629373	0.040630605
0.0	0.5761983	0.56325907	0.5651264	0.5786161	0.5760763	0.58780724	0.5581139	0.5715926	0.57256347	0.581661
0.0	0.5780528	0.56598777	0.56644636	0.5799691	0.57762367	0.58857244	0.55895674	0.57202643	0.5765658	0.57993186
0.0	0.57747346	0.5671617	0.56538886	0.5801511	0.57792926	0.58800274	0.56020415	0.5718678	0.5741346	0.5802966
0.0	0.5771666	0.56594557	0.5654634	0.5801427	0.5784896	0.5875684	0.5589862	0.5703602	0.5752925	0.5793101
0.0	0.034019187	0.017024621	0.07534801	0.12494933	0.107748926	0.024263123	0.036693823	0.03352436	0.19475529	0.004174365
0.0	0.093539454	0.014209722	0.09803996	0.08497847	0.08630285	0.037134327	0.040733796	0.039971344	0.05317649	0.038306493
0.0	0.009973627	0.021422056	0.075942196	0.10008513	0.021011025	0.05628045	0.053903826	0.059034433	0.021377362	0.08236643
0.0	0.05364196	0.016820136	0.06882841	0.089464195	0.04806551	0.01662186	0.06331758	0.04281847	0.07347206	0.049170967
0.0	0.5784427	0.5661093	0.5654974	0.5799476	0.57807934	0.5880792	0.55814004	0.5705867	0.57289344	0.5797789
0.0	0.028774824	0.020654075	0.13415891	0.13635315	0.12839255	0.0585867	0.022180034	0.023980321	0.05689044	0.02496738
0.0	0.5780156	0.56624424	0.5656932	0.57966256	0.57769924	0.58735603	0.55925494	0.5703704	0.57368594	0.5795505
0.0	0.5772754	0.5657896	0.5666796	0.58037615	0.57789135	0.58681244	0.55922276	0.57290995	0.576951	0.5810089
0.0	0.5779641	0.56661075	0.5649671	0.5804534	0.5778103	0.58817756	0.5598037	0.5695226	0.5755111	0.57802343
0.0	0.57785165	0.5639885	0.5651881	0.58033866	0.5763778	0.58900064	0.5602193	0.5709382	0.5753951	0.58176404
0.0	0.57771534	0.5656002	0.5660388	0.5798086	0.57893	0.5885222	0.5593504	0.5712166	0.5743299	0.5805063
0.0	0.0259634	0.026842222	0.077527404	0.08671575	0.12236428	0.01478415	0.12884381	0.017489357	0.044620223	0.06583908
0.0	0.57844263	0.56369025	0.56549346	0.5800406	0.576874	0.5892354	0.5590431	0.5721004	0.5711266	0.5817584
0.0	0.5770643	0.56567055	0.5655401	0.579348	0.57709634	0.58904827	0.5596154	0.5701083	0.57512623	0.58020884
0.0	0.614097	0.43787858	0.5726516	0.59803516	0.8592708	0.6116026	0.6051337	0.4966744	0.63780105	0.5160661
0.0	0.05238048	0.01801488	0.08344236	0.09201448	0.053840343	0.046510447	0.13225165	0.021347176	0.0404021	0.03459539
0.0	0.5770955	0.564619	0.56528896	0.57924557	0.57721764	0.5880193	0.55920446	0.5681763	0.575554	0.57973427
0.0	0.04185932	0.024091786	0.038680058	0.052269924	0.04502925	0.051139347	0.036154207	0.028538967	0.08698173	0.4063584
0.0	0.05596221	0.020269774	0.12722883	0.19143309	0.2209419	0.05526938	0.17741688	0.09496028	0.08233975	0.1442622
0.0	0.57789737	0.56479865	0.566144	0.5779736	0.57845163	0.58818686	0.55836546	0.5698617	0.5721072	0.5820392
0.0	0.051666208	0.01264708	0.21691668	0.28954467	0.28775406	0.046984974	0.19429947	0.07564792	0.12967649	0.069698416
0.0	0.5785912	0.5626245	0.5651654	0.5783696	0.5780092	0.58900994	0.55909795	0.57137406	0.573128	0.58085406
0.0	0.019253906	0.02449948	0.0939479	0.12820666	0.061950747	0.022451444	0.02958591	0.041348573	0.12128884	0.17812085
0.0	0.07262781	0.0216475	0.15626566	0.22407088	0.41151714	0.05927841	0.09634511	0.10350367	0.14053842	0.08279791
0.0	0.5772344	0.5663542	0.5640382	0.5798783	0.578508	0.5876616	0.5591584	0.57126695	0.57635605	0.5810004
0.0	0.57646763	0.5655499	0.5629167	0.58005404	0.57804114	0.58725196	0.5592989	0.5698902	0.5710606	0.5788599
0.0	0.02390587	0.013681072	0.09267791	0.10228025	0.08295859	0.029005963	0.100645676	0.024024544	0.020569598	0.08117203
0.0	0.6291027	0.47590014	0.3818238	0.56983036	0.6114471	0.61590356	0.596176	0.49723923	0.4671729	0.68028665
0.0	0.04139891	0.018609365	0.13229348	0.09032845	0.05725378	0.025799021	0.073711574	0.046542652	0.03318373	0.047347263
0.0	0.577447	0.48501647	0.44492173	0.54196787	0.6506358	0.59991235	0.6600941	0.55275804	0.71020114	0.62163997
0.0	0.57806724	0.5653482	0.56620497	0.5786727	0.5771903	0.5878586	0.5594697	0.57179636	0.57477087	0.57724494
0.0	0.026615303	0.028305436	0.04292982	0.08687131	0.092630714	0.032820255	0.08941436	0.05712916	0.030825613	0.04144357
0.0	0.5977214	0.6544652	0.6718618	0.69839185	0.6750095	0.65878344	0.5162312	0.6245067	0.52212757	0.47527933
0.0	0.5780657	0.56515664	0.565528	0.5796113	0.5778362	0.5882949	0.55966944	0.57086253	0.5729188	0.5800776
0.0	0.50951403	0.56951153	0.5527444	0.5389445	0.652513	0.6039551	0.5668584	0.67061734	0.6820463	0.66521865
0.0	0.041094497	0.016000519	0.05800771	0.08019846	0.03782491	0.06376297	0.08133219	0.019735252	0.056170065	0.026497029
0.0	0.029749295	0.026373016	0.054413263	0.034523062	0.054550316	0.038421746	0.043680273	0.030071193	0.045946755	0.031430528
0.0	0.57853264	0.5640055	0.5659804	0.58053166	0.57801104	0.58836466	0.5583109	0.5712968	0.5721809	0.5799091
0.0	0.060118057	0.02716819	0.2469412	0.3705384	0.18091777	0.13685893	0.36609083	0.0729312	0.27240953	0.113411434
0.0	0.054244712	0.020688757	0.19602183	0.31558645	0.19124736	0.105114214	0.13274197	0.08216438	0.1642144	0.115135
0.0	0.026808	0.021244016	0.09244848	0.12809555	0.042730078	0.066389546	0.23978747	0.04779369	0.12348771	0.04492569
0.0	0.031250957	0.018052481	0.021435251	0.123309195	0.05717608	0.020181354	0.06218791	0.019218689	0.048722554	0.07812747
0.0	0.43106306	0.34098923	0.5801603	0.6050034	0.5999132	0.6475809	0.5089981	0.6717111	0.4218262	0.5338541
0.0	0.028355382	0.00871468	0.08978912	0.057198305	0.12869024	0.016731251	0.11813035	0.027209662	0.017312389	0.038037065
0.0	0.08310327	0.018906044	0.10650041	0.21989354	0.41832227	0.01984266	0.09827564	0.0422413	0.11749119	0.11039742
0.0	0.09371244	0.18391103	0.17821781	0.26234895	0.40446082	0.07520044	0.16213556	0.058207784	0.6290834	0.08756957
0.0	0.5861703	0.5687866	0.5706746	0.5863702	0.58494467	0.5959438	0.56623596	0.5769949	0.57893664	0.58878505
0.0	0.10025365	0.022358308	0.1840643	0.47903314	0.20264632	0.06490895	0.19128187	0.08282425	0.38242003	0.09028434
0.0	0.0509325	0.028185105	0.15846086	0.22844024	0.27817902	0.07838709	0.15497853	0.19172266	0.2526662	0.10322817
0.0	0.6614162	0.8593186	0.61241996	0.46849123	0.81617	0.6363963	0.5650286	0.55556136	0.8924172	0.6339283
0.0	0.097254105	0.02298323	0.087347314	0.35324904	0.21528439	0.10698469	0.21839891	0.15387858	0.18200131	0.1044767
0.0	0.5767272	0.56628346	0.566619	0.5799938	0.5788643	0.5881405	0.5593603	0.5716165	0.57584023	0.5791322
0.0	0.046511896	0.014548345	0.09268225	0.17529294	0.023922622	0.06192937	0.08619803	0.048206065	0.09370985	0.0535088
0.0	0.5705558	0.5044436	0.6673915	0.61530095	0.60301584	0.6145151	0.5917012	0.6205468	0.6613911	0.62175655
0.0	0.09081694	0.025907498	0.13530292	0.35439682	0.2556055	0.07002194	0.054182682	0.041669954	0.48046437	0.1545377
0.0	0.104484014	0.074519	0.18120098	0.42422852	0.20764972	0.08479182	0.14014575	0.045797553	0.17204756	0.14547576
0.0	0.4231492	0.62887	0.64930195	0.67228025	0.64897126	0.6019952	0.625162	0.5838928	0.5805274	0.50515974
0.0	0.04528117	0.014448545	0.09216216	0.17407109	0.02382164	0.06010782	0.085225396	0.04770277	0.09327567	0.05248301
0.0	0.061454672	0.028980367	0.12032735	0.34571737	0.14366856	0.04540019	0.1998267	0.15078829	0.22663347	0.12920031
0.0	0.06532158	0.020101922	0.18401203	0.26496458	0.16204321	0.07957959	0.10210731	0.10707844	0.085213795	0.0822951
0.0	0.029584678	0.012972902	0.07896694	0.041453462	0.03652131	0.023559839	0.037839938	0.055169962	0.00881001	0.041653167
0.0	0.029795842	0.012995279	0.0796429	0.04179915	0.03678326	0.023557348	0.03789526	0.055546526	0.008832995	0.04185699
0.0	0.57752925	0.5633196	0.5650734	0.57729787	0.5773313	0.58836514	0.55869657	0.5702716	0.57361954	0.581575
0.0	0.5778388	0.5654014	0.5648956	0.57829344	0.57585156	0.58771986	0.5590649	0.5684039	0.5748942	0.5794802
0.0	0.033625297	0.026808714	0.030760681	0.09800477	0.086685054	0.036809623	0.14253914	0.02639154	0.03983344	0.082514875
0.0	0.033661783	0.026771002	0.030721294	0.09755513	0.0870446	0.036906946	0.14237912	0.026304835	0.03995574	0.08186818
0.0	0.06553397	0.032101233	0.08567575	0.40261886	0.29353094	0.05444901	0.26960692	0.07283451	0.19286396	0.1702345
0.0	0.07088344	0.03228602	0.17271203	0.39483365	0.312788	0.055775084	0.21269347	0.049431417	0.011002518	0.12513942
0.0	0.5983088	0.47530454	0.62034595	0.6563846	0.7864841	0.6672738	0.6084543	0.4962241	0.07803601	0.67315125
0.0	0.5783491	0.5645264	0.5650438	0.5788313	0.57645774	0.58800316	0.55819595	0.5692315	0.5731956	0.58040893
0.0	0.032890577	0.019020025	0.082150765	0.111018315	0.018884877	0.08293748	0.0624009	0.030067913	0.057994522	0.04206559
0.0	0.036343236	0.018925415	0.19627897	0.7218142	0.1295713	0.09189903	0.14208871	0.07897501	0.070375144	0.08409442
0.0	0.49846578	0.5095795	0.65221417	0.72244316	0.6228222	0.49771795	0.5336444	0.60398346	0.3666192	0.5315201
0.0	0.035833426	0.01865589	0.19451767	0.7198628	0.1289254	0.09000238	0.13984361	0.07721369	0.069719814	0.08227096
0.0	0.3003296	0.50103	0.58748245	0.5826322	0.6134841	0.6476226	0.30012605	0.57165366	0.6506074	0.61362267
0.0	0.04032794	0.022902785	0.13746648	0.20547967	0.21488449	0.036660496	0.124081455	0.047455665	0.40747723	0.14211571
0.0	0.034210175	0.020244468	0.16374274	0.24778657	0.25253987	0.045224767	0.19595693	0.045902107	0.20315358	0.12515584
0.0	0.5794459	0.5672524	0.56698525	0.58101004	0.57824934	0.5888694	0.55816275	0.5710798	0.57633036	0.58064127
0.0	0.022051137	0.023119975	0.043703143	0.05749116	0.031368356	0.015248922	0.03826183	0.022768473	0.14394182	0.075257
0.0	0.026300084	0.014575441	0.065606125	0.59855205	0.039253734	0.020841844	0.050384518	0.047715683	0.0059514246	0.029417515
0.0	0.029702926	0.023797331	0.13603093	0.3555709	0.23078941	0.05433786	0.14814533	0.044120636	0.03866944	0.05224669
0.0	0.06416981	0.023582703	0.15685217	0.2779136	0.23742083	0.07649677	0.15532902	0.046232414	0.119593956	0.19804922
0.0	0.052060388	0.018187312	0.054472975	0.14693819	0.11785055	0.027798625	0.045049254	0.022731222	0.07198564	0.09249282
0.0	0.052206405	0.017970266	0.054116197	0.1454919	0.11892999	0.027632173	0.04457234	0.022571716	0.07285798	0.09316157
0.0	0.1302639	0.021481212	0.15744081	0.4430474	0.3890885	0.061400894	0.06018397	0.0664362	0.17105208	0.23582812
0.0	0.63439274	0.41536596	0.5125014	0.54565614	0.6924865	0.5556672	0.51928484	0.5830502	0.5417834	0.69122535
0.0	0.1278067	0.021334736	0.15514815	0.4371698	0.3857404	0.06018193	0.05922166	0.06490849	0.16931002	0.23197122
0.0	0.030431358	0.024384486	0.22786257	0.06779712	0.26869747	0.10295317	0.229848	0.052590284	0.2714941	0.13089925
0.0	0.10805327	0.01941128	0.0742602	0.4694205	0.13961758	0.069202036	0.14286783	0.10976727	0.21262808	0.23907249
0.0	0.10805327	0.01941128	0.074260175	0.4694205	0.13961758	0.069202036	0.14286783	0.10976727	0.21262808	0.23907249
0.0	0.073299125	0.033214577	0.14965174	0.4086653	0.11966433	0.07844553	0.798815	0.08456353	0.3107844	0.13614315
0.0	0.044015396	0.03358877	0.1372983	0.3809881	0.06337636	0.0824914	0.20948644	0.12971127	0.13298538	0.12600829
0.0	0.035564706	0.0141743915	0.11254438	0.08355444	0.022775006	0.05074557	0.08900598	0.027854305	0.081730396	0.034563947
0.0	0.58205265	0.45515043	0.6089686	0.66529554	0.7563798	0.55582696	0.5561938	0.5975136	0.6921072	0.54901767
0.0	0.034065764	0.03506718	0.034427922	0.06949173	0.019895794	0.016562356	0.017738676	0.012242047	0.039621677	0.028728226
0.0	0.45896465	0.49906215	0.5687959	0.4463453	0.613622	0.53164566	0.542955	0.47788572	0.44422922	0.58297956
0.0	0.06811151	0.029776385	0.1526154	0.278113	0.16385397	0.045885306	0.13458098	0.058467086	0.15995434	0.11438345
0.0	0.30259335	0.21645759	0.6697518	0.7444612	0.94988817	0.77432513	0.9003606	0.19875659	0.8305773	0.9085418
0.0	0.57671434	0.565212	0.56450814	0.5782247	0.5765382	0.5883333	0.55998933	0.5702304	0.57514733	0.5783165
0.0	0.053110797	0.027866937	0.15787408	0.32768983	0.22200018	0.13702507	0.23934734	0.07339381	0.16876431	0.11859675
0.0	0.01804211	0.018496009	0.12499565	0.096012846	0.032623082	0.052064173	0.11876273	0.023678418	0.040050786	0.050057087
0.0	0.08822425	0.01429929	0.114061326	0.18788984	0.4062282	0.032236457	0.13896626	0.069676094	0.30385044	0.051439542
0.0	0.08558982	0.014244363	0.11374138	0.18492623	0.40491134	0.031835053	0.13678654	0.06798171	0.30034074	0.050165743
0.0	0.5997527	0.568042	0.5297874	0.43470508	0.73348784	0.63497734	0.54154116	0.67168856	0.7282007	0.57311934
0.0	0.037382014	0.013160538	0.041858546	0.086786225	0.03359333	0.061351735	0.041874982	0.02758949	0.03316039	0.041675482
0.0	0.082249954	0.029904291	0.1250632	0.4040167	0.24072656	0.062177602	0.0897948	0.08950192	0.05213064	0.11993507
0.0	0.03849398	0.020503838	0.0453319	0.112287484	0.04768366	0.019345248	0.0846646	0.028074646	0.0170794	0.0273116
0.0	0.24916998	0.2437924	0.3451013	0.6732139	0.9091229	0.5950445	0.8820555	0.109808065	0.7314682	0.7071267
0.0	0.021988016	0.023510454	0.06466303	0.13623543	0.016500993	0.050516207	0.046671547	0.03278858	0.008772522	0.063967094
0.0	0.5779055	0.56424135	0.56490636	0.5782116	0.5761479	0.58849543	0.55753195	0.57095796	0.574017	0.5803574
0.0	0.55713224	0.56567526	0.57976234	0.63206345	0.7088045	0.5674125	0.44285807	0.52826256	0.6405628	0.5928035
0.0	0.034808066	0.017191108	0.091469675	0.07323595	0.020238535	0.038244825	0.06882898	0.017605033	0.11443556	0.14331995
0.0	0.10982534	0.026253063	0.19449133	0.19491576	0.22569725	0.050349303	0.14324263	0.05077291	0.3079128	0.11348457
0.0	0.71145386	0.41214162	0.6235465	0.40055746	0.7127016	0.6740525	0.47589278	0.63700527	0.7574454	0.59096545
0.0	0.05226963	0.025665203	0.10716032	0.13452928	0.02840784	0.059526406	0.03174724	0.023878459	0.06094069	0.11166462
0.0	0.08349845	0.030301902	0.19129854	0.44503835	0.17830083	0.08191199	0.08977247	0.0784573	0.53802514	0.12608075
0.0	0.08358306	0.030300781	0.19069958	0.44503	0.17896216	0.082188785	0.08948457	0.07842121	0.5385819	0.1261893
0.0	0.08357452	0.030277714	0.19125563	0.44544122	0.17887573	0.082335226	0.09024628	0.07818199	0.53901184	0.12606102
0.0	0.5841268	0.65466976	0.6036052	0.56235427	0.62048596	0.5496801	0.50865614	0.53880936	0.58479613	0.46062982
0.0	0.031261075	0.0168613	0.101125345	0.11851922	0.04574188	0.046189632	0.100702144	0.05273148	0.19464014	0.0005796029
0.0	0.08629797	0.035346955	0.14777045	0.4888958	0.11378364	0.07380972	0.8282434	0.07582812	0.38756564	0.12357772
0.0	0.035867304	0.024602009	0.06065392	0.15252952	0.016870044	0.01904705	0.85369945	0.025401644	0.086737186	0.025417536
0.0	0.6110133	0.46298492	0.6091265	0.58175594	0.5905806	0.68218976	0.8743286	0.42997843	0.4202488	0.54016155
0.0	0.034711763	0.02446231	0.059847824	0.15030406	0.016652698	0.018536715	0.85157895	0.024825584	0.08544999	0.024533845
0.0	0.034781378	0.024522118	0.05999576	0.14904219	0.016723434	0.018651059	0.8513655	0.024696466	0.08545661	0.02460678
0.0	0.0764357	0.02683745	0.15638137	0.18156333	0.14998272	0.04785254	0.12639034	0.068788774	0.36093464	0.1304171
0.0	0.12484932	0.03518262	0.21040761	0.2633487	0.1593861	0.038840376	0.8346193	0.06482477	0.39559403	0.067402594
0.0	0.5887942	0.5710936	0.5619235	0.59546643	0.5785935	0.6401549	0.41902563	0.5597299	0.45909038	0.38431734
0.0	0.020387715	0.019451348	0.049666796	0.09720129	0.012740372	0.027196884	0.035695937	0.042732622	0.05789962	0.07955877
0.0	0.019719949	0.019194104	0.04917186	0.09498423	0.012406169	0.02652548	0.03488767	0.04176788	0.05716156	0.07732972
0.0	0.01977535	0.01922866	0.049281284	0.09527443	0.012318092	0.02650665	0.03485211	0.041680273	0.057422817	0.077095404
0.0	0.5776904	0.712608	0.4865428	0.684743	0.7310474	0.6030055	0.5230514	0.5555257	0.4878796	0.56174046
0.0	0.060835868	0.107517816	0.1497126	0.36908403	0.27401054	0.072407685	0.121144705	0.066603966	0.19550651	0.07863281
0.0	0.06100276	0.10755805	0.14978012	0.36925274	0.2737875	0.07240828	0.121158004	0.06674722	0.19428091	0.07859309
0.0	0.0794223	0.022671323	0.12676549	0.40327102	0.2118456	0.044267252	0.18669023	0.10091751	0.6400142	0.185129
0.0	0.08233065	0.020999704	0.13059084	0.3364774	0.1015894	0.043064393	0.19741353	0.07464052	0.8677196	0.08975749
0.0	0.60993433	0.55172217	0.56502557	0.7076245	0.6444067	0.41865677	0.5189039	0.55642253	0.79618454	0.6248474
0.0	0.46486872	0.5153989	0.6768283	0.5680558	0.5486095	0.57674515	0.56714386	0.62615573	0.658016	0.65571845
0.0	0.5768586	0.5639273	0.5651203	0.57723516	0.57963353	0.5878759	0.5588705	0.57095456	0.574043	0.5804515
0.0	0.57760406	0.56547517	0.5647151	0.57944703	0.5789543	0.58845925	0.5585982	0.5701814	0.5736278	0.58004975
0.0	0.08571604	0.040718604	0.11097606	0.41475147	0.2812511	0.13614506	0.26092574	0.1584567	0.16594055	0.31329286
0.0	0.5768131	0.56412154	0.5645781	0.57931477	0.57919973	0.58663046	0.56002855	0.56920004	0.57447535	0.58147687
0.0	0.012287324	0.018709743	0.1186884	0.13078418	0.045021437	0.015463938	0.022172693	0.022719657	0.012750331	0.038732115
0.0	0.037800036	0.011742796	0.068535395	0.050036613	0.043225747	0.035981413	0.10979204	0.039159674	0.011911362	0.07304257
0.0	0.033272974	0.023979122	0.058097914	0.10007634	0.10077852	0.048252985	0.07225377	0.029051928	0.027237808	0.11782473
0.0	0.043281004	0.01188545	0.07430057	0.08096126	0.08595918	0.024200898	0.04869338	0.034001797	0.021602979	0.03818386
0.0	0.10561316	0.018010242	0.21419097	0.38236603	0.3368043	0.07482442	0.16888338	0.08527293	0.19420815	0.042290945
0.0	0.031221692	0.01824655	0.054212186	0.09445886	0.103049465	0.043830995	0.029511465	0.023268359	0.034967747	0.03114373
0.0	0.053313732	0.013945268	0.057060465	0.100272365	0.1860747	0.016252665	0.04108464	0.038866904	0.2732084	0.07813473
0.0	0.5794887	0.5659249	0.5652624	0.5797974	0.577841	0.58924603	0.55872387	0.56987697	0.5725725	0.57928807
0.0	0.57772726	0.56601804	0.56610596	0.5806133	0.5780843	0.58881694	0.5586247	0.56963253	0.57479525	0.5797882
0.0	0.57936096	0.5641622	0.56465125	0.57875854	0.57798326	0.5898815	0.55866575	0.57057446	0.5762784	0.58005923
0.0	0.07559565	0.02895365	0.106284395	0.34521547	0.6380358	0.077293076	0.23961613	0.072887935	0.38614044	0.10831071
0.0	0.5790205	0.5668872	0.5663597	0.5805561	0.5777038	0.58884853	0.5586973	0.5686851	0.57468325	0.5793684
0.0	0.5790379	0.565652	0.5659795	0.5791801	0.57877886	0.588403	0.5586063	0.5707011	0.57204604	0.58073443
0.0	0.57843906	0.56576747	0.5657455	0.5790362	0.5770586	0.5884987	0.5585736	0.5692886	0.57377064	0.58035845
0.0	0.5790624	0.56554645	0.56555027	0.5800174	0.57637054	0.5892927	0.5586211	0.5715518	0.57462525	0.5806299
0.0	0.050212227	0.03245871	0.14806409	0.24160448	0.32360232	0.06647189	0.141357	0.050501432	0.2011452	0.059945606
0.0	0.57760364	0.56481737	0.56534255	0.5803981	0.57586217	0.58841676	0.5584452	0.57007146	0.5738732	0.58021295
0.0	0.57918704	0.56664854	0.5653491	0.58008975	0.5779038	0.5896356	0.55827636	0.5710221	0.57524794	0.58102876
0.0	0.5783736	0.5660728	0.5665099	0.5801267	0.5782893	0.5892998	0.55863684	0.5721229	0.575819	0.5804084
0.0	0.57862383	0.56611514	0.56575614	0.58033574	0.5778252	0.58934385	0.55860937	0.57166713	0.57533157	0.5807435
0.0	0.06705504	0.027705394	0.1311265	0.26642638	0.40850067	0.05011106	0.114091136	0.1043182	0.47404996	0.011891954
0.0	0.15682273	0.044620633	0.250853	0.3818052	0.42735842	0.06304845	0.077158265	0.09830985	0.625899	0.19312611
0.0	0.024567213	0.020208739	0.10243602	0.40454805	0.14717534	0.09030761	0.18476284	0.11940546	0.4060412	0.18981989
0.0	0.092113055	0.052388277	0.1871741	0.38277286	0.36068058	0.06599873	0.17965887	0.08381483	0.27503574	0.1397646
0.0	0.578423	0.5661584	0.56471205	0.5797394	0.5777903	0.58927906	0.55862004	0.5706174	0.5739681	0.5802205
0.0	0.02949527	0.020684645	0.1346795	0.13667215	0.13080403	0.05986011	0.022330433	0.024673598	0.05761621	0.025569014
0.0	0.57776815	0.5663809	0.56518406	0.581198	0.57810295	0.5876367	0.55886996	0.57019484	0.5740489	0.57933676
0.0	0.57912105	0.56557685	0.5649288	0.5795749	0.5779064	0.5890201	0.5589899	0.57154375	0.57450026	0.580385
0.0	0.57789034	0.5648878	0.56406355	0.579621	0.5759626	0.588877	0.55966794	0.57058287	0.5752409	0.5787177
0.0	0.57798284	0.56675	0.5649233	0.57980067	0.57709056	0.5883692	0.5583164	0.56950235	0.57520884	0.5794071
0.0	0.5780516	0.5658292	0.56528324	0.5795725	0.5782642	0.5893534	0.55788517	0.5713327	0.57347524	0.5795778
0.0	0.07018862	0.018619942	0.20473427	0.32083693	0.5377258	0.044396613	0.19698563	0.0737535	0.21694547	0.1372865
0.0	0.5779712	0.5660687	0.5654826	0.58029944	0.5762344	0.58927107	0.55954826	0.5704226	0.5748916	0.5807275
0.0	0.5787808	0.5646047	0.56545067	0.57849187	0.5778737	0.5879945	0.5595302	0.5696393	0.5749457	0.5799054
0.0	0.5791953	0.5651555	0.56543994	0.57921606	0.5774848	0.5890058	0.55977577	0.5704679	0.5751745	0.580515
0.0	0.5767411	0.56376994	0.5657624	0.5795984	0.57715297	0.5877835	0.5595246	0.57095087	0.57613206	0.57959265
0.0	0.57865417	0.5654418	0.5653918	0.5803009	0.5784986	0.5894578	0.5595412	0.5713125	0.5760125	0.57933265
0.0	0.24378549	0.18533252	0.22362794	0.67328143	0.8310453	0.63852334	0.82247317	0.17609718	0.79817677	0.7284921
0.0	0.5786636	0.5652767	0.56529665	0.5803544	0.57803327	0.58946806	0.5594039	0.5713675	0.5760027	0.57963306
0.0	0.5788375	0.5641414	0.5633249	0.57963085	0.57667255	0.5876903	0.5588576	0.5696456	0.5752664	0.580446
0.0	0.5776982	0.5635372	0.5659876	0.579148	0.5789498	0.5875816	0.55884963	0.57050604	0.57300764	0.57846093
0.0	0.57824713	0.5641789	0.56571513	0.579893	0.5786722	0.5886576	0.5590926	0.5710073	0.5733928	0.5793001
0.0	0.5777605	0.5639106	0.56557614	0.57945615	0.57674646	0.58789074	0.5593934	0.57113296	0.5757712	0.580255
0.0	0.5774726	0.5645296	0.5658489	0.5793009	0.57755786	0.58800864	0.5583302	0.5702814	0.57521313	0.5793719
0.0	0.38679072	0.24268784	0.28671414	0.59167385	0.8500047	0.7167358	0.8309185	0.10493608	0.8452035	0.6875374
0.0	0.57779557	0.5649371	0.56545097	0.5797398	0.57698953	0.58864534	0.5583859	0.57087684	0.5754317	0.5795609
0.0	0.5772498	0.56362265	0.5643363	0.5796738	0.57691544	0.58801305	0.5590979	0.5700135	0.57407343	0.5796399
0.0	0.5777831	0.56458575	0.56486124	0.5792637	0.578693	0.5883456	0.55869406	0.5694813	0.5748904	0.5803071
0.0	0.57812583	0.56501347	0.56500345	0.579688	0.57809263	0.5886031	0.5587352	0.5699698	0.5752592	0.5803405
0.0	0.5781701	0.5652001	0.56557107	0.5804179	0.57764715	0.5888999	0.55881566	0.5709026	0.5756287	0.57963955
0.0	0.21194349	0.2840194	0.2792025	0.61452526	0.90158063	0.66603905	0.85708237	0.25179932	0.8760423	0.7209193
0.0	0.06603661	0.051207177	0.076339215	0.15221672	0.031183459	0.040220737	0.039644893	0.023593323	0.22945544	0.1722709
0.0	0.03312238	0.013642045	0.030994378	0.13631737	0.034385465	0.035048943	0.13424307	0.028245963	0.3410706	0.078205995
0.0	0.04417993	0.058707997	0.04565211	0.11592721	0.08224817	0.061527673	0.07138678	0.015162538	0.028045988	0.073045805
0.0	0.57801884	0.5643991	0.5655681	0.57947296	0.57736176	0.58855176	0.5582324	0.57098454	0.57592636	0.5792116
0.0	0.57775885	0.56454486	0.56526744	0.57940084	0.5770652	0.58811986	0.5593937	0.5710612	0.5736281	0.58079314
0.0	0.577636	0.5648421	0.5651581	0.58000034	0.57721645	0.58933556	0.55997086	0.57159716	0.57631534	0.5791362
0.0	0.5777629	0.5646584	0.56472856	0.5799895	0.57692355	0.5893395	0.5599023	0.571606	0.57623374	0.5794415
0.0	0.5775241	0.5643871	0.56550527	0.5778049	0.57665175	0.5883604	0.558935	0.5696596	0.5755286	0.58024323
0.0	0.5777109	0.5646749	0.5651783	0.57896113	0.5783244	0.58852047	0.55829334	0.5703758	0.5741169	0.5788227
0.0	0.2632833	0.14026876	0.38772976	0.74479896	0.90364414	0.7351769	0.7966593	0.15732566	0.7981484	0.78161186
0.0	0.57797277	0.56447	0.5646799	0.5792648	0.5779418	0.58912265	0.5586376	0.5709191	0.5742438	0.57932127
0.0	0.5768268	0.5641611	0.56445706	0.5798419	0.5763773	0.5880229	0.55977273	0.57073426	0.5760374	0.5809077
0.0	0.5772879	0.56500083	0.5651837	0.57928103	0.5769661	0.5872374	0.55754983	0.5695627	0.5741989	0.579721
0.0	0.03820671	0.020322587	0.055732246	0.09415016	0.04919706	0.035836317	0.02736337	0.042286407	0.007192712	0.13561952
0.0	0.072123885	0.054849293	0.19063453	0.37542534	0.26757905	0.05801081	0.08508154	0.12738758	0.079199426	0.26349354
0.0	0.08995011	0.023411097	0.22239605	0.23355417	0.480147	0.08951883	0.14930156	0.110590674	0.06648864	0.082409
0.0	0.57826966	0.5657386	0.5638033	0.57755613	0.5778055	0.58827627	0.5590537	0.57002497	0.5723538	0.5805793
0.0	0.6464077	0.5443161	0.6266933	0.6118776	0.71131474	0.56662774	0.5786235	0.65233254	0.69287425	0.55797535
0.0	0.031094266	0.017589914	0.101744376	0.043307688	0.24886015	0.033070423	0.067491375	0.049253132	0.008906988	0.045453236
0.0	0.44984043	0.49825504	0.6526241	0.6285611	0.6395072	0.7926178	0.5986813	0.57607734	0.6685405	0.6573321
0.0	0.060929403	0.021707445	0.047810253	0.06612653	0.080481134	0.03262973	0.036119875	0.02246154	0.057578526	0.12606312
0.0	0.576828	0.5652105	0.56604743	0.57751924	0.5768708	0.58744365	0.55784607	0.5684395	0.5744484	0.58073145
0.0	0.57721436	0.56520414	0.5660684	0.5799996	0.57774216	0.58880717	0.55974424	0.57008713	0.5747218	0.5789599
0.0	0.56430376	0.4800066	0.5246198	0.5647009	0.49076128	0.556209	0.63927156	0.34867334	0.6919377	0.63997626
0.0	0.0241918	0.017475106	0.06323645	0.05982435	0.019133735	0.0440218	0.22220847	0.0063717864	0.022136228	0.06673122
0.0	0.5778886	0.5656939	0.56454283	0.5795582	0.57532144	0.5878906	0.56032604	0.56816965	0.5741629	0.58188504
0.0	0.5783318	0.5659491	0.5653053	0.5798506	0.57687336	0.5894086	0.5588556	0.56944174	0.57361805	0.58062315
0.0	0.073501006	0.022623712	0.15772234	0.40888098	0.19518715	0.049088974	0.057058915	0.10304794	0.20693506	0.124224
0.0	0.03505733	0.02168331	0.059937865	0.11527553	0.030902559	0.026137892	0.03100396	0.029153826	0.034108248	0.0657667
0.0	0.21209109	0.19077104	0.33643937	0.68933755	0.8373121	0.65313584	0.84211534	0.16883945	0.69455755	0.770865
0.0	0.44831	0.674805	0.41405782	0.5494737	0.66616595	0.5804915	0.59966826	0.5308852	0.58253205	0.5586099
0.0	0.08427913	0.0145062655	0.18713087	0.38364008	0.1577795	0.038971215	0.101804264	0.10740299	0.6537792	0.26606497
0.0	0.025283292	0.026747756	0.095290124	0.18051922	0.10094385	0.03522692	0.0962464	0.021617396	0.015840335	0.036676828
0.0	0.025233626	0.026726902	0.0952216	0.17885813	0.100521035	0.03495975	0.09646397	0.021643713	0.01570284	0.036391426
0.0	0.055421185	0.0291578	0.18436919	0.5102227	0.41028425	0.06862544	0.2082497	0.06865796	0.16038549	0.039601054
0.0	0.06012596	0.025750779	0.17991081	0.430904	0.3839494	0.09293236	0.23823024	0.071951434	0.10017641	0.03413947
0.0	0.025244696	0.026793636	0.09548123	0.17939708	0.101668894	0.035085898	0.09616037	0.021745889	0.01564155	0.03629266
0.0	0.6032831	0.6032691	0.6423521	0.6965589	0.7317328	0.63198173	0.51679194	0.61979896	0.67023677	0.44262084
0.0	0.025259249	0.026789794	0.09545949	0.17888205	0.1005509	0.035040315	0.09653762	0.021583624	0.015695699	0.036303286
0.0	0.6369333	0.504588	0.6401576	0.5269166	0.70790046	0.68050045	0.50273085	0.58816266	0.6998552	0.5665606
0.0	0.05461399	0.016426729	0.04726094	0.070011325	0.04909773	0.03278249	0.12996553	0.033048946	0.027419329	0.07228776
0.0	0.055412795	0.01656362	0.047569916	0.07106615	0.049651626	0.033855762	0.13328889	0.033846755	0.027894398	0.07276671
0.0	0.055412795	0.01656362	0.047569916	0.07106615	0.049651626	0.033855762	0.13328889	0.033846755	0.027894398	0.07276671
0.0	0.055626877	0.0165072	0.047582988	0.07119005	0.04930039	0.03388527	0.13369101	0.033918276	0.027788201	0.07220397
0.0	0.0689163	0.025261456	0.09171818	0.24014682	0.24808426	0.04230722	0.2574404	0.06606908	0.06220872	0.046077542
0.0	0.5794319	0.5647051	0.56598914	0.58140653	0.579648	0.5895022	0.558068	0.5715555	0.57246655	0.5825643
0.0	0.58641297	0.5695397	0.5696447	0.5874733	0.58341193	0.5955602	0.5659488	0.5766399	0.57976604	0.5885417
0.0	0.028989661	0.029192667	0.030438649	0.037224103	0.056260772	0.016720414	0.115914114	0.022190286	0.011503778	0.014055471
0.0	0.5780516	0.56535935	0.5651704	0.57836026	0.5775986	0.58739513	0.5590676	0.5709791	0.5749614	0.5789513
0.0	0.57753235	0.56416625	0.5660811	0.5788355	0.57847595	0.5882344	0.55877393	0.5699234	0.5719666	0.58110034
0.0	0.57709885	0.56468636	0.56630266	0.5784158	0.5778544	0.58819896	0.5589146	0.5698732	0.5715284	0.58081704
0.0	0.5628629	0.54324436	0.5736781	0.57938635	0.68556345	0.5878353	0.55399114	0.43088657	0.63595575	0.41338006
0.0	0.05153693	0.030446535	0.2088714	0.14938584	0.23706485	0.056599114	0.149625	0.100014076	0.05769501	0.16345252
0.0	0.05751504	0.020331703	0.15151022	0.33142832	0.253595	0.06538414	0.20349516	0.06265882	0.5839567	0.14198071
0.0	0.53363246	0.6190814	0.6028477	0.5021175	0.6246224	0.57218534	0.448075	0.46123296	0.529878	0.633669
0.0	0.5071918	0.622825	0.61375487	0.5093795	0.7139805	0.7236525	0.53641486	0.5628664	0.55715007	0.63733923
0.0	0.030385647	0.012852514	0.06434543	0.039169364	0.11459033	0.04476839	0.0020596245	0.02283437	0.04886314	0.10270812
0.0	0.030315895	0.0127989985	0.06412152	0.039054092	0.114210926	0.04455157	0.002049722	0.022709105	0.048789985	0.10250216
0.0	0.031166976	0.012865577	0.06480542	0.039256126	0.11575917	0.045606926	0.0020995901	0.022979151	0.04946587	0.10346498
0.0	0.040069565	0.020432709	0.078914136	0.048696637	0.06191824	0.023614747	0.111657806	0.019038683	0.06474157	0.065746605
0.0	0.07140987	0.023476962	0.164851	0.14833051	0.24885032	0.08021976	0.15366791	0.024037736	0.16078776	0.10250041
0.0	0.4699016	0.48683074	0.57438725	0.5421004	0.6619265	0.5852181	0.60436064	0.7066936	0.6293644	0.48761815
0.0	0.06679185	0.021042556	0.13820547	0.19014543	0.369177	0.12643169	0.40527862	0.046786632	0.16511872	0.1350216
0.0	0.022705354	0.013343278	0.07579474	0.028197393	0.2574341	0.058710035	0.1348614	0.014570579	0.02110789	0.022651717
0.0	0.07485179	0.017886644	0.15322529	0.2544044	0.33426163	0.05400259	0.34031868	0.060469948	0.29105625	0.17672859
0.0	0.035993762	0.016994676	0.03840822	0.045371115	0.030824093	0.03774679	0.19858965	0.014814999	0.1267724	0.123190835
0.0	0.036017	0.016973069	0.038555656	0.045424987	0.030766042	0.037681	0.20121738	0.014850298	0.12770642	0.12447749
0.0	0.036810856	0.017031278	0.03883897	0.045847267	0.031369995	0.03881787	0.20429324	0.015155063	0.12852418	0.12776689
0.0	0.036079127	0.016997369	0.038640484	0.045321345	0.030875327	0.03778216	0.20066361	0.014791591	0.1286582	0.12423012
0.0	0.036834862	0.017066613	0.03901785	0.045872577	0.03150637	0.038761348	0.20357007	0.015110534	0.12970474	0.1275639
0.0	0.036154464	0.059652254	0.15610544	0.14927572	0.13200614	0.056312177	0.16099176	0.035987277	0.37267992	0.1693776
0.0	0.53848714	0.5738204	0.53224427	0.66113466	0.70934486	0.64114636	0.61260325	0.6105057	0.33235508	0.54288214
0.0	0.0285868	0.017614353	0.11869561	0.10837834	0.058702894	0.053884275	0.10880621	0.08269105	0.09587578	0.10405589
0.0	0.41688958	0.7201439	0.6301014	0.5478495	0.68239564	0.63816863	0.5927281	0.42045483	0.34419626	0.64437187
0.0	0.049333476	0.07499144	0.17080835	0.29731613	0.09678205	0.06478054	0.20073327	0.031842556	0.1154629	0.20164178
0.0	0.022059642	0.04549892	0.07938593	0.12698303	0.022927528	0.03253025	0.09058663	0.008924626	0.11436284	0.08858773
0.0	0.37456906	0.5733831	0.61920017	0.53248256	0.5360571	0.6223091	0.6288891	0.7094896	0.8016727	0.7205133
0.0	0.037741233	0.04295007	0.13027743	0.21438296	0.06923	0.07427557	0.13761216	0.0640818	0.080967665	0.22903956
0.0	0.57841855	0.56391317	0.56542945	0.5795909	0.57611924	0.58765274	0.55855596	0.5680064	0.5738762	0.5795776
0.0	0.018402264	0.027594686	0.049150083	0.090814084	0.014919015	0.06771805	0.062435813	0.02024654	0.027603118	0.26161316
0.0	0.52846134	0.67452234	0.6956864	0.5260606	0.6631017	0.48747057	0.59424365	0.59926486	0.47798455	0.7251834
0.0	0.5794788	0.5656799	0.5663933	0.5809204	0.58008116	0.5893498	0.5601464	0.57231337	0.5761869	0.5806584
0.0	0.06590634	0.023500636	0.12218055	0.15155451	0.06957825	0.03931449	0.08333564	0.05293802	0.08703093	0.088879935
0.0	0.1031567	0.014620972	0.12499833	0.2311457	0.20757863	0.04995884	0.06556561	0.027148608	0.60616004	0.28729403
0.0	0.026710583	0.012902678	0.08848232	0.04611845	0.016377449	0.076490976	0.0572833	0.0046609067	0.063427314	0.106407724
0.0	0.030248528	0.024997253	0.039779995	0.06031964	0.018983489	0.027618628	0.032030858	0.017679242	0.0250692	0.057019856
0.0	0.030376693	0.02512434	0.039869532	0.060361482	0.019077562	0.027669834	0.032118537	0.017597316	0.025221607	0.056923788
0.0	0.35297617	0.45804048	0.47388157	0.49923858	0.78980285	0.59680355	0.4731449	0.6670894	0.57988375	0.56140566
0.0	0.054959796	0.021081362	0.16140875	0.38213766	0.12486143	0.036306195	0.10732598	0.0612424	0.31474635	0.23507373
0.0	0.06441255	0.029920299	0.1099711	0.35552078	0.19756684	0.034709204	0.19051097	0.1131208	0.21723047	0.2619263
0.0	0.08201428	0.029460989	0.0643653	0.2989744	0.23030461	0.031735923	0.15239395	0.07872141	0.123406805	0.11319655
0.0	0.57704353	0.5629122	0.56385696	0.5776329	0.5758027	0.58724916	0.5575952	0.56812304	0.5739783	0.5789755
0.0	0.03769915	0.018859614	0.16422379	0.11910713	0.087155044	0.050965168	0.17609297	0.062020786	0.36613372	0.15204045
0.0	0.038336612	0.019161977	0.06138883	0.040803798	0.033314664	0.034722626	0.085070655	0.02295957	0.012642532	0.08408662
0.0	0.0647505	0.028607635	0.11203194	0.15286702	0.209499	0.04488485	0.17751019	0.037935935	0.02333298	0.060027186
0.0	0.50328964	0.60566646	0.6436459	0.5924522	0.6715292	0.5901899	0.71821904	0.54747814	0.32154557	0.49990103
0.0	0.063003115	0.028271673	0.11122862	0.15157458	0.20786916	0.04434718	0.17592795	0.037163682	0.022859225	0.05952051
0.0	0.57757086	0.5637002	0.5653896	0.57878757	0.5762037	0.5886901	0.5583133	0.5696084	0.5743726	0.5803469
0.0	0.036806267	0.018776054	0.16411872	0.11864238	0.08759847	0.04982117	0.17525518	0.061275586	0.36506552	0.14743467
0.0	0.016689774	0.0127572175	0.048458952	0.010971952	0.0140404245	0.017339213	0.049045816	0.011074876	0.3299099	0.06411869
0.0	0.030223036	0.016379109	0.07594059	0.110238574	0.1666986	0.055295706	0.16299929	0.027055504	0.52609414	0.097728685
0.0	0.5250957	0.49591005	0.49101382	0.36244205	0.58799994	0.5684878	0.6641555	0.59434646	0.726997	0.6589075
0.0	0.029418468	0.016129829	0.074632734	0.10874875	0.16432293	0.054111853	0.16175732	0.026850771	0.52252746	0.095359795
0.0	0.0651513	0.015255569	0.1714114	0.28891507	0.14261505	0.042628437	0.06869323	0.05083273	0.16078681	0.21301363
0.0	0.0720206	0.021556776	0.1858257	0.27649117	0.2088732	0.04784154	0.15738311	0.034311928	0.15664801	0.15559475
0.0	0.5439164	0.43389642	0.49354908	0.5737753	0.588924	0.6094652	0.55759984	0.40867513	0.56733763	0.6231883
0.0	0.5429083	0.6397466	0.54029304	0.5577975	0.6485255	0.6637409	0.5743092	0.57685953	0.6529752	0.55635333
0.0	0.5470344	0.43242788	0.6382568	0.51087564	0.5211152	0.6302947	0.6981679	0.5751354	0.25442952	0.52141106
0.0	0.022493541	0.021472396	0.02292519	0.022525247	0.010808289	0.028081827	0.30382466	0.02415982	0.053752426	0.039293054
0.0	0.08297058	0.025467444	0.1783967	0.3066741	0.12796964	0.078571	0.20380963	0.045997147	0.6690911	0.05086549
0.0	0.5774926	0.5645539	0.5654443	0.57754356	0.57682735	0.587647	0.56027377	0.5710494	0.5719039	0.5812105
0.0	0.57844585	0.5645598	0.56540227	0.57930744	0.57779735	0.5872552	0.5603972	0.57185894	0.57483137	0.5808944
0.0	0.04574731	0.015582702	0.033085223	0.02894095	0.01221668	0.040093992	0.12451718	0.018728811	0.008435419	0.09674933
0.0	0.062504135	0.025393482	0.17488411	0.25164562	0.061380927	0.10971279	0.13157026	0.10581306	0.094027705	0.030187488
0.0	0.5859446	0.5904156	0.6385065	0.49243578	0.5163638	0.72764015	0.5347274	0.5288007	0.160977	0.4124461
0.0	0.54025334	0.51851964	0.58944064	0.56401527	0.5439527	0.5631911	0.7869145	0.51363575	0.5174676	0.41132846
0.0	0.035787787	0.020050777	0.061830316	0.091290265	0.014543191	0.036707375	0.105370566	0.02835583	0.09844769	0.015424235
0.0	0.6074862	0.57790005	0.6474376	0.5280373	0.5306987	0.6163935	0.5550198	0.47421315	0.611795	0.43742493
0.0	0.0002510417	0.0018704392	0.00077407504	0.0022840057	0.5745646	0.0015145974	0.17747357	0.00013635335	0.00026903272	0.0018005694
0.0	0.017549954	0.011188039	0.04931306	0.024004761	0.085697636	0.017686747	0.03759376	0.023294827	0.011770797	0.03641461
0.0	0.576421	0.5647165	0.5654675	0.5776686	0.5773057	0.5880944	0.5599155	0.57055455	0.5742115	0.58131033
0.0	0.053973027	0.018927991	0.05091936	0.07918605	0.08175227	0.03249673	0.034758773	0.030371517	0.1095762	0.058212005
0.0	0.48430377	0.58716935	0.52514803	0.6632059	0.63622576	0.43544072	0.6159727	0.5982703	0.7958594	0.7288412
0.0	0.5760255	0.56386006	0.5653503	0.57679504	0.57632977	0.5876888	0.5585306	0.5704095	0.5726314	0.5774581
0.0	0.056911126	0.016754732	0.07548264	0.3631853	0.1688094	0.033257574	0.12181444	0.042845838	0.1767089	0.09066909
0.0	0.43549097	0.49311307	0.62602365	0.47177157	0.71343064	0.56128967	0.52339876	0.4740848	0.6084554	0.5119016
0.0	0.04785094	0.028205816	0.13455845	0.31905705	0.18018748	0.068229854	0.1733287	0.09154375	0.32456407	0.1307838
0.0	0.060547672	0.05249635	0.09419449	0.3359634	0.25134096	0.058721423	0.22633424	0.09236342	0.3177414	0.1910683
0.0	0.06146207	0.052590683	0.09525023	0.33763278	0.2527073	0.060465187	0.22852325	0.093943655	0.31808418	0.19305918
0.0	0.04187607	0.029483708	0.0942519	0.20284492	0.2893127	0.050553158	0.20453748	0.04579848	0.26227456	0.19379915
0.0	0.041289914	0.05890073	0.09306891	0.28484368	0.28238624	0.05959357	0.20319241	0.12533918	0.20528945	0.14154881
0.0	0.48205936	0.51372254	0.47552472	0.61609834	0.5037166	0.59833705	0.6456463	0.38391793	0.6215689	0.62700903
0.0	0.07182237	0.037847973	0.0909175	0.21459922	0.13221411	0.06583211	0.18074833	0.1088337	0.1452923	0.15121615
0.0	0.3900025	0.47903696	0.5703979	0.6887024	0.5146613	0.64295715	0.6270045	0.4719075	0.38412938	0.5917222
0.0	0.45420694	0.70264095	0.5772335	0.6414783	0.6228462	0.5840315	0.508626	0.5108813	0.6583428	0.73876786
0.0	0.10467759	0.049109843	0.08473093	0.3518443	0.26908183	0.11386187	0.063661054	0.09827513	0.08853344	0.10360433
0.0	0.07564515	0.026663482	0.08986815	0.3923597	0.08865794	0.108489096	0.131451	0.12054992	0.28626022	0.05879877
0.0	0.49934784	0.7386419	0.5884644	0.6470415	0.613332	0.6236064	0.5898865	0.62334305	0.8363286	0.5495421
0.0	0.60401046	0.6117194	0.5332828	0.6426052	0.6872868	0.68733555	0.54176503	0.70764357	0.25724348	0.6453949
0.0	0.046116907	0.04545122	0.047318302	0.07370714	0.076015	0.0320228	0.025347698	0.013596372	0.12892935	0.07934543
0.0	0.049155455	0.01938021	0.02875163	0.087472655	0.04423964	0.07056332	0.047099743	0.038993496	0.010271976	0.024842838
0.0	0.048929676	0.019262014	0.028784506	0.08698005	0.044064302	0.07048739	0.046819232	0.03906779	0.010212086	0.024856484
0.0	0.047980554	0.019559689	0.10801168	0.30364814	0.22724526	0.08838633	0.247981	0.08054955	0.28447914	0.041996434
0.0	0.03947431	0.02248277	0.13433123	0.35718322	0.11632339	0.10982251	0.18148227	0.06972583	0.12663281	0.040546525
0.0	0.6051473	0.6469622	0.705824	0.63896513	0.5991432	0.61838573	0.55174464	0.5515266	0.5451528	0.51649386
0.0	0.04213855	0.025543064	0.1502973	0.34972742	0.1633165	0.085738204	0.20753005	0.07014561	0.14862397	0.05394284
0.0	0.040172685	0.023292538	0.06430777	0.08381229	0.050192412	0.019624606	0.046239037	0.022063319	0.0108623905	0.081644125
0.0	0.035702948	0.018710515	0.045172792	0.059689205	0.28613263	0.027091086	0.07151557	0.020808663	0.012221429	0.022128649
0.0	0.03697928	0.018947447	0.045778982	0.061306268	0.2871209	0.028033592	0.07324851	0.021267517	0.012507856	0.022848848
0.0	0.036589287	0.0315107	0.10789128	0.38038504	0.18479098	0.075148195	0.052352946	0.048974097	0.23305663	0.06375415
0.0	0.02253178	0.011333773	0.12838916	0.04911092	0.023357186	0.032728042	0.11047984	0.017906407	0.04853136	0.07947208
0.0	0.05125543	0.018527735	0.0072551635	0.030399311	0.015035777	0.09128329	0.04627886	0.008258946	0.23416638	0.019649474
0.0	0.058748942	0.033431094	0.13425913	0.2791947	0.33099645	0.0957669	0.16036119	0.07143111	0.09886115	0.07684686
0.0	0.05457461	0.020255366	0.12855951	0.11528074	0.18770309	0.0932889	0.20055269	0.04508104	0.098641954	0.16464275
0.0	0.2580315	0.23831066	0.32744107	0.7502058	0.7704342	0.78708375	0.8098041	0.17499572	0.8903178	0.81342787
0.0	0.05157027	0.030916044	0.14704037	0.19693395	0.26701954	0.09567704	0.24352434	0.09547006	0.050508786	0.18900147
0.0	0.07963128	0.02807525	0.11520854	0.30954504	0.27510953	0.08944664	0.08141699	0.050233297	0.343261	0.24071197
0.0	0.057816856	0.087743156	0.14036444	0.23929569	0.41148812	0.057045765	0.2976316	0.03348809	0.31885096	0.062227793
0.0	0.03097584	0.07620598	0.053188123	0.06582631	0.045004524	0.045218155	0.13251098	0.019153366	0.03804323	0.04775931
0.0	0.028123692	0.012097444	0.03600495	0.07161047	0.015590459	0.042053312	0.12393758	0.015582295	0.017701525	0.09063939
0.0	0.2992429	0.2815935	0.3668723	0.7064588	0.83066076	0.7826298	0.84008235	0.103726946	0.66172206	0.7261502
0.0	0.32161695	0.21489613	0.30180296	0.6816182	0.893876	0.7639119	0.8585072	0.15882036	0.8706952	0.5962308
0.0	0.04307078	0.03744262	0.08929101	0.23471996	0.24865432	0.06078481	0.0871359	0.037919197	0.26690888	0.060788017
0.0	0.016247656	0.01961817	0.04822063	0.050775185	0.12624317	0.04508577	0.09471223	0.013027331	0.10667643	0.02797283
0.0	0.01585916	0.019292856	0.047753077	0.049372975	0.12521261	0.043889046	0.092783205	0.012686045	0.10549885	0.02758989
0.0	0.5620293	0.59468627	0.5678959	0.4432736	0.79483604	0.63330436	0.6861816	0.6191646	0.47235015	0.73177874
0.0	0.015892366	0.019342864	0.04759226	0.049653694	0.12459005	0.04386036	0.0921961	0.012727273	0.10559622	0.027734306
0.0	0.56013364	0.62454647	0.6278963	0.5609041	0.7366817	0.63334256	0.6713131	0.41375893	0.60761017	0.6551558
0.0	0.048416983	0.029435176	0.105704695	0.045683093	0.015260634	0.028530482	0.041042585	0.030083075	0.008936206	0.028412594
0.0	0.048335437	0.02946198	0.105368026	0.04580736	0.015138903	0.028658628	0.040650398	0.030103985	0.0090507595	0.02843648
0.0	0.027400669	0.027076127	0.16628443	0.28945377	0.12734018	0.06956844	0.16862106	0.040954936	0.26542094	0.03724978
0.0	0.5686321	0.5130282	0.56423044	0.68138176	0.65221256	0.63976115	0.6608113	0.74008614	0.67388856	0.759058
0.0	0.06293773	0.018686296	0.18422468	0.19213073	0.11940965	0.072686955	0.15398146	0.02634266	0.46904588	0.15673605
0.0	0.07228677	0.025419457	0.15581441	0.19644737	0.11129751	0.07520996	0.21260527	0.062913395	0.21141656	0.11927228
0.0	0.010201921	0.019723807	0.10281346	0.015492697	0.008546423	0.05486635	0.111274935	0.0076377345	0.015618102	0.048226703
0.0	0.034805816	0.0238758	0.12913577	0.123254634	0.04745686	0.08151237	0.17102984	0.03638005	0.09086825	0.11914599
0.0	0.08504779	0.025867349	0.12962182	0.24620162	0.21281204	0.060489748	0.16883832	0.047874168	0.26981437	0.15661553
0.0	0.5923383	0.47787663	0.72834104	0.50360525	0.6911051	0.73044235	0.564862	0.64281887	0.15862429	0.564932
0.0	0.057335246	0.021662906	0.12815899	0.13961494	0.31681487	0.06179773	0.2521232	0.049163043	0.38349506	0.069863126
0.0	0.54913557	0.41794527	0.6194156	0.5581081	0.5491304	0.58085465	0.5335741	0.5462256	0.3881148	0.4906669
0.0	0.5861992	0.5702528	0.5708935	0.5867579	0.58359635	0.5958302	0.5659153	0.57667804	0.58037734	0.5895102
0.0	0.088277966	0.025992157	0.17217307	0.26395395	0.34316638	0.062311128	0.16229829	0.0005598035	0.25938913	0.07307362
0.0	0.02622467	0.017481606	0.06964789	0.09901705	0.059605397	0.041904997	0.16784973	0.044035017	0.06481506	0.10355462
0.0	0.57768065	0.56402665	0.5657248	0.57794327	0.57752275	0.5877182	0.55962914	0.56930757	0.5718179	0.5801746
0.0	0.2595161	0.533301	0.6558232	0.6706887	0.623614	0.4839415	0.44591418	0.6189686	0.7104498	0.6297283
0.0	0.005266385	0.0173011	0.07262672	0.06895457	0.056432202	0.06064243	0.038402434	0.0336697	0.015707955	0.020922795
0.0	0.57843125	0.5646168	0.5658516	0.5789775	0.576588	0.5878231	0.55815935	0.56903917	0.57462233	0.57991093
0.0	0.022560477	0.02074475	0.0166081	0.025818927	0.06693858	0.048512157	0.035035253	0.030483931	0.03713919	0.074536666
0.0	0.4690598	0.61730516	0.3544785	0.6550845	0.6965678	0.6490658	0.6587149	0.55667484	0.642612	0.5560579
0.0	0.10425602	0.04884215	0.08421941	0.3513136	0.26871696	0.113644846	0.06333394	0.09819028	0.087827206	0.10348955
0.0	0.025509633	0.017355517	0.068784386	0.098595954	0.05892456	0.041433424	0.1628831	0.042978276	0.064387985	0.10158072
0.0	0.03436239	0.016601646	0.057092186	0.075447336	0.082829654	0.023518385	0.062410943	0.00010896858	0.056201193	0.07476777
0.0	0.027474945	0.02257038	0.07456042	0.25911298	0.24878617	0.06950331	0.18433858	0.057809718	0.26905632	0.06532851
0.0	0.027566979	0.022602107	0.0747125	0.2593706	0.24895197	0.069608435	0.18457851	0.05791209	0.26785228	0.06534099
0.0	0.43849966	0.55308634	0.55201566	0.5630271	0.70919645	0.6404069	0.6514884	0.5061336	0.56642914	0.7434479
0.0	0.07954978	0.025178427	0.12328617	0.14963241	0.2691776	0.03497044	0.07449751	0.049282163	0.119417995	0.13122462
0.0	0.053221762	0.024895743	0.18473452	0.31261054	0.23631844	0.0982512	0.2850798	0.06980658	0.26768544	0.16120458
0.0	0.027623054	0.03667872	0.027214622	0.054735992	0.05765159	0.021826021	0.084673874	0.030105552	0.04659789	0.07731409
0.0	0.050710484	0.027017398	0.1731293	0.09940734	0.2930792	0.06106095	0.06722316	0.07718767	0.32383153	0.10947371
0.0	0.59837776	0.550396	0.50415874	0.35959548	0.61371607	0.62084544	0.47482333	0.0067542666	0.6819326	0.54951566
0.0	0.06398498	0.02161324	0.15327582	0.3679576	0.23863947	0.06709851	0.11614553	0.000723689	0.37614828	0.09730128
0.0	0.061300647	0.026254334	0.15919982	0.09717825	0.1678942	0.057056233	0.10760053	0.06536193	0.37010318	0.09137989
0.0	0.05420291	0.01835315	0.08541136	0.2795365	0.22672793	0.03967758	0.23825711	0.1102467	0.19992377	0.15873231
0.0	0.055473626	0.018541805	0.08501514	0.28161174	0.22792405	0.040894277	0.2415328	0.11278956	0.20057112	0.16309956
0.0	0.56960547	0.4792846	0.563	0.6645236	0.6652487	0.63525724	0.64322215	0.5278194	0.62427926	0.6587172
0.0	0.06886288	0.024326935	0.055460658	0.05634955	0.17911619	0.05038335	0.035505146	0.014873854	0.051910587	0.030057253
0.0	0.5773959	0.5637519	0.5647461	0.5786124	0.5763377	0.5875033	0.55859816	0.56865555	0.5735518	0.5812467
0.0	0.02382377	0.013979537	0.04677685	0.07401748	0.04276329	0.034199487	0.13063522	0.0132560115	0.031040026	0.031620402
0.0	0.048554204	0.018856065	0.1434487	0.3277402	0.33558792	0.07682471	0.3585055	0.047348395	0.14663582	0.0958129
0.0	0.58220357	0.50615335	0.6437102	0.64711225	0.6586039	0.5819388	0.54986006	0.5165449	0.663006	0.61218286
0.0	0.035194423	0.01551746	0.11154155	0.31000885	0.3818158	0.040486354	0.15257652	0.06063623	0.3094687	0.086808145
0.0	0.6029043	0.4886721	0.56706434	0.662479	0.8034741	0.54572177	0.5936736	0.5479741	0.55010295	0.54421985
0.0	0.0249292	0.082208365	0.09334591	0.21984647	0.5337866	0.044147514	0.1292221	0.041163966	0.047123995	0.097952515
0.0	0.44630834	0.64288026	0.5144503	0.52225304	0.7867923	0.5711081	0.6591119	0.38628915	0.37329337	0.59223366
0.0	0.57837987	0.5647593	0.565637	0.5785103	0.5765174	0.5878388	0.55871004	0.56938946	0.57445693	0.580156
0.0	0.025113635	0.093144625	0.06459305	0.0390333	0.019013563	0.015708154	0.08632303	0.012785499	0.0099329855	0.03864137
0.0	0.052403405	0.0844502	0.15018848	0.17315482	0.15023242	0.050745502	0.14543064	0.060444426	0.1873715	0.11969563
0.0	0.5634997	0.71972495	0.6387767	0.5481399	0.7148113	0.58705014	0.464296	0.5810837	0.58641785	0.6540473
0.0	0.51138604	0.55604637	0.5011904	0.48263004	0.6469735	0.60063493	0.52845216	0.5389472	0.5793809	0.38394603
0.0	0.018133676	0.014028918	0.046997786	0.05586465	0.04720914	0.02565954	0.14479083	0.020795075	0.12695497	0.052176993
0.0	0.026186924	0.031970054	0.15246482	0.37760633	0.13097511	0.062360026	0.12955806	0.07508421	0.21870649	0.0511613
0.0	0.010407253	0.023002598	0.03539575	0.105086654	0.022893466	0.030111302	0.12338451	0.024566464	0.03047974	0.057033535
0.0	0.0822133	0.02248558	0.16969211	0.14838281	0.14950341	0.033182584	0.09029942	0.061546776	0.3096055	0.122848034
0.0	0.56918645	0.6238535	0.61013967	0.5696535	0.66630447	0.49796045	0.60209775	0.5330146	0.73757124	0.47477737
0.0	0.5290254	0.5585431	0.61547726	0.53243667	0.6861618	0.59237	0.6224817	0.58324856	0.6581737	0.68936604
0.0	0.03677891	0.013898673	0.08913123	0.025640812	0.049544062	0.02306037	0.049208425	0.015461078	0.020233463	0.06556815
0.0	0.0339503	0.0117170485	0.073829174	0.42263255	0.32753387	0.0537999	0.26719543	0.06896391	0.33401895	0.09051381
0.0	0.033950306	0.0117170485	0.073829174	0.42263255	0.3275339	0.0537999	0.26719543	0.06896391	0.33401898	0.09051381
0.0	0.024517631	0.02000503	0.024859957	0.1559921	0.09238495	0.028839558	0.22250374	0.024042927	0.23851207	0.03987852
0.0	0.024524353	0.019884959	0.0246055	0.15546405	0.092253245	0.028957484	0.22089224	0.024210948	0.23772477	0.040082898
0.0	0.040916547	0.017297387	0.15320824	0.20240124	0.48955688	0.05401929	0.043048143	0.06260088	0.22381835	0.07160111
0.0	0.6453333	0.5638257	0.6647786	0.5927289	0.65257555	0.70130163	0.56476414	0.55068123	0.83057433	0.61984456
0.0	0.46555912	0.48185635	0.5812373	0.50189084	0.7015395	0.6754202	0.59035534	0.5768181	0.29140484	0.6845411
0.0	0.4506466	0.6013564	0.58712715	0.59497285	0.5996115	0.6781256	0.4449108	0.69961995	0.7224364	0.7993281
0.0	0.0002905315	0.023634044	0.14402224	0.29533815	0.27105862	0.08095817	0.2614039	0.036639605	0.00057452766	0.12020774
0.0	0.026559258	0.016635481	0.080455855	0.029298695	0.043369062	0.042195305	0.05235511	0.01099478	0.015203278	0.06395151
0.0	0.010026759	0.016426545	0.051975902	0.10106904	0.11364264	0.040451787	0.10791102	0.047801904	0.029510824	0.06380095
0.0	0.57847995	0.5634455	0.56537426	0.57679397	0.5771563	0.58771664	0.55973274	0.57068807	0.5738642	0.58097786
0.0	0.034955047	0.018121468	0.16286829	0.45739785	0.35844576	0.053540412	0.25955546	0.034068894	0.40623358	0.044216886
0.0	0.05607447	0.012886037	0.057335477	0.22586086	0.0717239	0.02498244	0.08462613	0.027215512	0.09459062	0.012948971
0.0	0.040892165	0.03241218	0.15831465	0.3140273	0.33133504	0.0920924	0.093218565	0.032562017	0.13029125	0.07011321
0.0	0.024076097	0.04125301	0.17656906	0.32736948	0.10767984	0.026677003	0.17821175	0.032881882	0.10415434	0.0817416
0.0	0.500401	0.5565142	0.39196962	0.60165495	0.49871692	0.6703358	0.56967944	0.5545502	0.5230312	0.53377444
0.0	0.11078439	0.021147069	0.18674417	0.08530978	0.17639232	0.053185385	0.11884515	0.060440503	0.12810937	0.10391297
0.0	0.10799794	0.020944964	0.18622716	0.08527037	0.17580968	0.05284499	0.11618425	0.059013482	0.12814303	0.10182256
0.0	0.10875129	0.020948427	0.18623105	0.085234836	0.17564528	0.05277283	0.11588179	0.059233736	0.12756209	0.1030477
0.0	0.04384249	0.0109275775	0.07806886	0.060221013	0.028127415	0.018171104	0.086181104	0.023447473	0.025065778	0.043868884
0.0	0.2760237	0.47948027	0.5240416	0.59414774	0.5918003	0.6527757	0.5136737	0.3061986	0.56891996	0.61209625
0.0	0.0074671754	0.018743671	0.058860973	0.06169452	0.020312397	0.060291458	0.05238022	0.038193773	0.020280516	0.040033355
0.0	0.014041554	0.010347198	0.02167112	0.035320282	0.03559645	0.026460432	0.047462743	0.007362089	0.015333732	0.0765119
0.0	0.013695486	0.010267977	0.021443292	0.0347935	0.034810036	0.025624717	0.0467926	0.007288753	0.015089038	0.075037085
0.0	0.013706105	0.010316072	0.021664044	0.0350428	0.035027403	0.025581112	0.047284707	0.007343866	0.015125706	0.07570275
0.0	0.03149147	0.011974473	0.05938771	0.03227739	0.07278672	0.030844564	0.06333167	0.013777251	0.0065739765	0.06793065
0.0	0.6126921	0.45048222	0.680593	0.6988268	0.6908147	0.6128279	0.5082413	0.5201791	0.64995974	0.63026947
0.0	0.054080617	0.14129145	0.028413516	0.30497995	0.10167567	0.056894556	0.08200728	0.06634842	0.11057951	0.13858584
0.0	0.05398218	0.141163	0.028389443	0.3049959	0.101514876	0.05683422	0.08236722	0.066152036	0.110967785	0.1388016
0.0	0.57749987	0.5642826	0.5659034	0.57717675	0.5780963	0.5886837	0.5598098	0.57098836	0.57391036	0.58164865
0.0	0.05555996	0.120823674	0.027085118	0.23218186	0.16204578	0.06602078	0.053909842	0.019251632	0.04305091	0.044590242
0.0	0.04188664	0.0153416395	0.06702418	0.08364295	0.025628557	0.03678526	0.03803072	0.017366027	0.011232035	0.04580015
0.0	0.04276848	0.015419296	0.06749328	0.084253564	0.026089203	0.03762808	0.038443755	0.017730908	0.011366027	0.046523377
0.0	0.021042513	0.024710992	0.23702511	0.21567805	0.1741639	0.07049019	0.060316678	0.07770323	0.15637988	0.06886251
0.0	0.37562206	0.5057325	0.65213794	0.59667516	0.6829809	0.61428994	0.4753439	0.63156444	0.6807683	0.61924434
0.0	0.011368336	0.010591105	0.08455419	0.060916886	0.03150833	0.020042632	0.045288842	0.032297347	0.054530706	0.043217912
0.0	0.057086013	0.017098688	0.14907742	0.19899082	0.26289684	0.04637323	0.091285266	0.075065896	0.042086642	0.039053705
0.0	0.035609752	0.14001277	0.0717572	0.15087248	0.20489033	0.061431848	0.141284	0.03727302	0.047418203	0.10863624
0.0	0.035609752	0.14001277	0.07175718	0.15087245	0.20489033	0.061431848	0.14128397	0.037273027	0.047418196	0.10863624
0.0	0.036846317	0.015923463	0.21393858	0.20146036	0.091891706	0.05806576	0.10809529	0.0747257	0.20056432	0.08026018
0.0	0.021528287	0.036100507	0.053484716	0.2624615	0.08299023	0.05352867	0.06302936	0.043411646	0.14409795	0.07519205
0.0	0.05739017	0.022679988	0.14057648	0.21646269	0.281318	0.037290502	0.091181196	0.03189557	0.12329796	0.087889835
0.0	0.08016602	0.031045701	0.11299574	0.28488874	0.45432988	0.03534468	0.20579222	0.025979066	0.12151587	0.14598562
0.0	0.13615319	0.1781764	0.33120948	0.61653614	0.8930318	0.7355901	0.79045135	0.20431335	0.7222306	0.81738526
0.0	0.5769349	0.47693905	0.5983204	0.5147276	0.6494888	0.63205856	0.57729095	0.49649706	0.42142552	0.4654804
0.0	0.032655627	0.015274075	0.036546778	0.032313976	0.13657331	0.048444323	0.071339786	0.05012193	0.101763725	0.028524537
0.0	0.032659408	0.015200823	0.036523387	0.032110065	0.1343142	0.048477657	0.07085796	0.049940795	0.100595236	0.028464997
0.0	0.019909747	0.0209099	0.20705815	0.22716656	0.19395588	0.038387258	0.06302396	0.09493106	0.19513331	0.18593632
0.0	0.43957773	0.66721016	0.6225158	0.6698321	0.45625046	0.65943	0.64209986	0.40212527	0.6172146	0.66784495
0.0	0.024078572	0.09536973	0.18977232	0.4103061	0.1081856	0.079315975	0.08532271	0.033304125	0.1400917	0.12163034
0.0	0.024279317	0.095484406	0.1899227	0.40998226	0.108140565	0.07929289	0.08502273	0.033449218	0.13956478	0.12295742
0.0	0.009473029	0.014003916	0.068599895	0.067275725	0.043671858	0.039642915	0.041553646	0.03635188	0.05669733	0.046768136
0.0	0.041548397	0.013006967	0.1058176	0.23894833	0.14706719	0.640836	0.08584687	0.064717315	0.07940319	0.027462604
0.0	0.015619077	0.009732859	0.047138944	0.031068757	0.021756925	0.6471894	0.08074271	0.023142979	0.013338181	0.011220692
0.0	0.57721764	0.56444436	0.5659722	0.57882714	0.5757124	0.58817446	0.55914354	0.5702393	0.5761865	0.5779639
0.0	0.04246841	0.0135520995	0.05686154	0.017764276	0.0780223	0.018052477	0.04493459	0.031494346	0.049012937	0.088401355
0.0	0.44711566	0.53635937	0.5923957	0.38333687	0.71769124	0.69665504	0.5174843	0.62143016	0.7544051	0.55465126
0.0	0.57811564	0.564444	0.56574947	0.5789892	0.5759213	0.5879766	0.55853665	0.5699258	0.5736785	0.5802306
0.0	0.03287642	0.012398058	0.05662465	0.10420614	0.03546155	0.040305857	0.037812654	0.024137823	0.020093996	0.041979264
0.0	0.08250316	0.028683402	0.13492276	0.23719323	0.15809576	0.07691905	0.17163016	0.07764438	0.067423195	0.08856449
0.0	0.033238005	0.014622593	0.08005909	0.061477445	0.069074176	0.029281244	0.043973137	0.025698971	0.02315043	0.14880712
0.0	0.67805994	0.51192135	0.57233435	0.32568693	0.6426869	0.6719041	0.6876349	0.31625322	0.6139889	0.5818664
0.0	0.22260205	0.013723216	0.12999976	0.16889949	0.24574926	0.11284874	0.11852992	0.06167312	0.026290877	0.17158309
0.0	0.2553287	0.08659848	0.077830404	0.18584079	0.13659424	0.06747339	0.15285647	0.059681255	0.02556801	0.111188404
0.0	0.5431056	0.8072528	0.4679563	0.5429318	0.75770086	0.4617024	0.54266685	0.5743741	0.62819946	0.55858433
0.0	0.030793454	0.11684282	0.08711268	0.06454463	0.06375343	0.024219844	0.021509396	0.02015537	0.11130925	0.03439489
0.0	0.03065892	0.11681174	0.08694296	0.064376436	0.06369719	0.024202554	0.02148751	0.019994518	0.11106191	0.03453855
0.0	0.04405444	0.018715838	0.114220716	0.1574735	0.15930094	0.08774748	0.07600263	0.047558855	0.121042706	0.053309217
0.0	0.5785358	0.5643841	0.5657305	0.5789889	0.5762608	0.5880391	0.5586271	0.56981516	0.5739961	0.58132654
0.0	0.028160308	0.015194655	0.03358983	0.028881004	0.013209228	0.04223635	0.031446263	0.019603016	0.06635796	0.013739121
0.0	0.55669165	0.45528698	0.4692201	0.64070046	0.59045	0.65611875	0.6023526	0.5827449	0.5152625	0.5409011
0.0	0.56764334	0.51325464	0.5579312	0.5632949	0.55891705	0.65156615	0.40370867	0.56223834	0.6580685	0.6099777
0.0	0.066194	0.028105062	0.13269918	0.17363591	0.6009942	0.051478617	0.102677256	0.036109067	0.06236318	0.07798237
0.0	0.06875335	0.014175898	0.14254814	0.21051656	0.14729682	0.095675394	0.11903878	0.056059416	0.20129839	0.0689739
0.0	0.5772209	0.5643554	0.5656844	0.57728624	0.57747734	0.5879005	0.5590801	0.570101	0.5760964	0.57747024
0.0	0.04050258	0.01414682	0.05732749	0.020921271	0.024888195	0.029494107	0.06873658	0.0126792975	0.050703943	0.043715645
0.0	0.5508756	0.4824793	0.5237801	0.50409317	0.56047493	0.7280581	0.5895048	0.60119796	0.7162325	0.57468194
0.0	0.57844985	0.56447875	0.5658265	0.5787164	0.5764786	0.58865005	0.5584991	0.56988126	0.5740838	0.58063513
0.0	0.037226465	0.011647855	0.05185618	0.067369446	0.07395541	0.03722572	0.1545033	0.036424626	0.008795689	0.015916718
0.0	0.527806	0.6152235	0.4849089	0.5066732	0.7885996	0.5083484	0.34211344	0.39164704	0.4305623	0.69965273
0.0	0.05203754	0.023814844	0.12485823	0.2408253	0.16159002	0.072917774	0.42178223	0.026230937	0.10191851	0.06548533
0.0	0.05675053	0.031001722	0.12205765	0.18048817	0.20494927	0.068844885	0.4037026	0.068004794	0.26642114	0.0364658
0.0	0.5783634	0.56572556	0.5650523	0.5794224	0.57802325	0.58764666	0.5584021	0.5695566	0.57428956	0.5807669
0.0	0.045982342	0.012081852	0.079262026	0.054457255	0.016256995	0.03577498	0.20611641	0.0065481304	0.005558155	0.025004802
0.0	0.013731693	0.05021291	0.041691028	0.048746288	0.098434135	0.040918823	0.10689395	0.010512864	0.03136383	0.030473927
0.0	0.58689386	0.5709672	0.5713264	0.587479	0.58642864	0.59747297	0.56527984	0.5765285	0.5818639	0.58885974
0.0	0.57792133	0.56554526	0.56452274	0.5812376	0.5770149	0.5883206	0.5604443	0.57105047	0.5763207	0.5790622
0.0	0.051635213	0.018705683	0.026816506	0.030232847	0.042182453	0.03713066	0.0370227	0.016926732	0.040661488	0.014110549
0.0	0.050987996	0.0187679	0.026687665	0.03029433	0.042553626	0.037232917	0.037301682	0.016786717	0.040580846	0.014081668
0.0	0.03660113	0.02702428	0.043565318	0.35800982	0.5654442	0.084774904	0.13501933	0.0923534	0.07148402	0.07299727
0.0	0.037472717	0.018549563	0.010210346	0.07622629	0.29357284	0.03485178	0.117201656	0.041509666	0.009518169	0.025928773
0.0	0.38259268	0.5855235	0.5243696	0.63479	0.7130728	0.59892493	0.4888002	0.5884633	0.51327395	0.36162227
0.0	0.035663016	0.026883947	0.04269314	0.35428676	0.56107235	0.083025284	0.13358316	0.090465896	0.070250265	0.07136315
0.0	0.018708497	0.009461202	0.090283915	0.08154612	0.04394112	0.03059136	0.056229323	0.010721104	0.04466333	0.02129082
0.0	0.05059712	0.016343316	0.14928326	0.26781508	0.1635959	0.0946963	0.198179	0.053543538	0.13624956	0.118464105
0.0	0.025657292	0.016582258	0.049413428	0.054546382	0.029624349	0.046973135	0.12527485	0.044423345	0.015726455	0.07624276
0.0	0.5975501	0.66356647	0.5540653	0.5713383	0.64206046	0.50614494	0.60245734	0.53890854	0.7266167	0.7070581
0.0	0.03494496	0.014407278	0.061340496	0.21498151	0.09175412	0.042893667	0.14376982	0.02611979	0.22974934	0.121377155
0.0	0.08789804	0.019185884	0.059973173	0.209682	0.15916514	0.057191815	0.18785396	0.085288815	0.24597842	0.115362234
0.0	0.5786305	0.5646903	0.5653664	0.57858205	0.57664865	0.5880756	0.55842024	0.56891227	0.5733245	0.5814566
0.0	0.01185997	0.010836558	0.045101006	0.09808438	0.014434713	0.027606644	0.039441753	0.0068561207	0.040334355	0.06804072
0.0	0.039969306	0.014932125	0.04247287	0.02311885	0.7951494	0.028098615	0.11141504	0.04057372	0.018116215	0.031938285
0.0	0.08180881	0.019434422	0.16318566	0.16077629	0.6345339	0.04313258	0.13321769	0.03290172	0.17443499	0.06010394
0.0	0.36059648	0.5428128	0.58929664	0.5748219	0.72135794	0.47131196	0.62654483	0.62398434	0.61247104	0.5783936
0.0	0.5507571	0.49290684	0.48039997	0.45030773	0.52870387	0.5905228	0.4968808	0.585806	0.63042897	0.52517587
0.0	0.018482288	0.017961314	0.03566081	0.22332165	0.29177964	0.045260675	0.13603786	0.09830668	0.06137025	0.33560678
0.0	0.019224942	0.016519018	0.046664964	0.19535662	0.11833175	0.05819806	0.07164854	0.04581256	0.108575724	0.15030865
0.0	0.57808465	0.5645303	0.56553286	0.5792378	0.5768761	0.5880902	0.5575912	0.5699882	0.5736791	0.58129644
0.0	0.010305771	0.016178165	0.013239743	0.07223607	0.22839792	0.018920453	0.09421651	0.03345951	0.010361172	0.15454213
0.0	0.61859006	0.6058962	0.60112256	0.37622967	0.59776103	0.6010687	0.5565906	0.56022096	0.57283825	0.7345796
0.0	0.036462594	0.02173286	0.03266156	0.019457294	0.017286934	0.06045062	0.056396883	0.0113309845	0.008506251	0.09037628
0.0	0.075186744	0.017815901	0.05770539	0.15249944	0.1966016	0.05429743	0.24308065	0.058069568	0.059369147	0.2507206
0.0	0.024564123	0.019780105	0.14969102	0.29453585	0.36791423	0.049753796	0.08203322	0.07752933	0.28214177	0.06983732
0.0	0.09574611	0.018452344	0.058426887	0.21147697	0.14388035	0.05655063	0.2104707	0.050216626	0.0363289	0.1325806
0.0	0.062195834	0.023955848	0.111208916	0.46045592	0.49345908	0.0602622	0.06822196	0.078699514	0.23150171	0.047890093
0.0	0.06216478	0.01846271	0.13797693	0.17799631	0.12120244	0.041520864	0.15907885	0.0395911	0.26394513	0.08190707
0.0	0.041341826	0.019518701	0.08544659	0.045883033	0.039889842	0.017628305	0.08780385	0.034151938	0.009330279	0.04036249
0.0	0.039976373	0.025207715	0.21376978	0.23414409	0.15454611	0.06162632	0.2119215	0.08418367	0.10927681	0.31984502
0.0	0.021834524	0.0135855805	0.0530543	0.03921473	0.021536926	0.027962474	0.048844915	0.011180751	0.21822134	0.044594713
0.0	0.65244216	0.35424614	0.57547855	0.569455	0.58179486	0.60444355	0.57520854	0.59635097	0.6118186	0.5785914
0.0	0.23845693	0.24776748	0.42506593	0.63821924	0.86316484	0.78276944	0.64188564	0.17600593	0.8844772	0.6829953
0.0	0.2936594	0.19452865	0.5019958	0.7373815	0.8800346	0.7283825	0.80291265	0.1155463	0.8548338	0.61294436
0.0	0.05164243	0.015048904	0.134796	0.3151023	0.33698305	0.052950453	0.3754901	0.049420822	0.07154353	0.050459433
0.0	0.4809268	0.49460375	0.6624631	0.58070725	0.66536546	0.68316805	0.65541077	0.36894396	0.5020118	0.60727125
0.0	0.57842016	0.56473166	0.5653214	0.5788035	0.57634676	0.5876257	0.5583643	0.5693144	0.5743089	0.58166325
0.0	0.06016103	0.021667715	0.15791343	0.20306279	0.44379878	0.06881637	0.12021476	0.094360255	0.08752478	0.14613532
0.0	0.031047389	0.023004806	0.22588575	0.25577635	0.4767548	0.044506155	0.19981004	0.03728636	0.58426785	0.08385208
0.0	0.57738554	0.5640152	0.566101	0.5784072	0.5772902	0.5880109	0.55925643	0.5707137	0.5768933	0.57791704
0.0	0.009664994	0.018708326	0.037570357	0.03248568	0.09388954	0.04321151	0.06428036	0.06268523	0.014630766	0.05644865
0.0	0.39013937	0.6820073	0.4408292	0.3742058	0.5381074	0.561698	0.4600646	0.4314778	0.56969875	0.5122736
0.0	0.5780302	0.56461257	0.5656641	0.5793708	0.57610285	0.5883117	0.55840486	0.5697333	0.57507366	0.5805221
0.0	0.028370738	0.019954687	0.020676691	0.08604687	0.12194336	0.024694312	0.031172253	0.014902317	0.11300511	0.028432976
0.0	0.071376815	0.016278896	0.065746896	0.33714595	0.25734484	0.047413357	0.077400915	0.07338515	0.2867756	0.06311576
0.0	0.57920194	0.56704015	0.56673795	0.58180904	0.57859015	0.58955926	0.55838805	0.5712901	0.57526195	0.5834364
0.0	0.5792446	0.56671786	0.56741637	0.58161587	0.57867986	0.5898977	0.55812347	0.57072467	0.5752244	0.58400095
0.0	0.045448057	0.042102665	0.1895953	0.20668206	0.12174734	0.09272021	0.108280756	0.07285499	0.14635509	0.19708379
0.0	0.033422343	0.018908415	0.16304243	0.024873711	0.05860956	0.05675309	0.054091513	0.01743621	0.015191574	0.018295033
0.0	0.03340335	0.018891137	0.16200225	0.024855802	0.058468413	0.05672206	0.053866863	0.017422589	0.015137936	0.018222183
0.0	0.021140382	0.019377593	0.08200555	0.07188819	0.03370732	0.036324233	0.09480331	0.024812954	0.06827275	0.1817835
0.0	0.020968793	0.019298017	0.08138743	0.07184804	0.033525266	0.036314845	0.094751865	0.024819838	0.068381146	0.18252686
0.0	0.045121454	0.023380535	0.05423934	0.07467437	0.020712525	0.071998835	0.05465674	0.028494325	0.002835644	0.046380207
0.0	0.045013532	0.023361683	0.053976983	0.07460287	0.020653734	0.0717726	0.054668766	0.028486334	0.0028317405	0.046265513
0.0	0.58698237	0.5711685	0.5712828	0.58830154	0.5842216	0.5973242	0.5663131	0.577873	0.5812865	0.5911396
0.0	0.077249356	0.021745685	0.023442525	0.042352222	0.03172677	0.01963882	0.1083481	0.019265303	0.028164262	0.017420735
0.0	0.07694586	0.021671033	0.023389852	0.04235435	0.031639025	0.019685045	0.108734496	0.019286992	0.028082162	0.017407762
0.0	0.056075178	0.01622894	0.16906016	0.25320318	0.3275879	0.049606927	0.26014364	0.11580863	0.14696153	0.0294694
0.0	0.09838327	0.019563548	0.10351763	0.1998672	0.15841846	0.050053798	0.24542856	0.111350164	0.19188762	0.05481117
0.0	0.06621148	0.029890971	0.16347592	0.26896393	0.073839374	0.05097686	0.24742949	0.090897046	0.39686188	0.24117392
0.0	0.57823217	0.5640674	0.5656265	0.5788634	0.5761824	0.5873964	0.5588104	0.5703896	0.5734076	0.58076787
0.0	0.023205051	0.018365446	0.046603005	0.058799297	0.012151748	0.031007722	0.081063375	0.055463783	0.034449693	0.14504205
0.0	0.6091455	0.5937897	0.5673466	0.52576756	0.61278415	0.62771744	0.64898217	0.45902437	0.49060318	0.68576187
0.0	0.09205517	0.036156457	0.06376815	0.14020137	0.18146752	0.030781226	0.15369686	0.06033998	0.0922732	0.13685626
0.0	0.07383587	0.028335435	0.052908827	0.31701618	0.15412542	0.098200455	0.12110717	0.05210096	0.20474225	0.07290529
0.0	0.57837147	0.56425554	0.56640834	0.57839066	0.57668936	0.5885287	0.5594818	0.5687854	0.57445407	0.5783159
0.0	0.032542437	0.0174142	0.017147416	0.059392944	0.030313684	0.038346574	0.06711972	0.034344207	0.06915965	0.019287825
0.0	0.52549785	0.49609327	0.4592465	0.6170932	0.59000105	0.66861254	0.67570055	0.51710117	0.60884255	0.62352383
0.0	0.57860136	0.56428623	0.56519675	0.57877207	0.5766344	0.5886404	0.5585589	0.5675115	0.5743929	0.5812703
0.0	0.029568233	0.020988502	0.020681124	0.027827166	0.021585748	0.037690442	0.033981252	0.01661928	0.03199575	0.040402267
0.0	0.6098708	0.68594265	0.45750856	0.5414723	0.5499264	0.4475962	0.63838583	0.6242938	0.5461173	0.6250858
0.0	0.07222397	0.02339976	0.19141251	0.28985193	0.3420286	0.040442523	0.18051016	0.038116183	0.23339073	0.15697771
0.0	0.06992687	0.023048325	0.18866213	0.28516045	0.33953738	0.040058818	0.17734763	0.037674215	0.23082069	0.15519443
0.0	0.069863155	0.023120148	0.1896984	0.28448024	0.33969194	0.03970033	0.17788178	0.037695266	0.23177962	0.1554082
0.0	0.080617934	0.034921106	0.11958276	0.21336286	0.065453455	0.065755494	0.08944049	0.02279786	0.043397065	0.09996932
0.0	0.07846901	0.034572415	0.117851906	0.21149604	0.06499583	0.064423725	0.08735049	0.02226136	0.042684138	0.09810565
0.0	0.078515574	0.034554444	0.11843995	0.21108428	0.06511213	0.063940056	0.087838404	0.022241225	0.04249451	0.098599665
0.0	0.041305926	0.019631445	0.09311962	0.29294574	0.46139196	0.07351256	0.080386356	0.0786458	0.14206037	0.057205673
0.0	0.5806632	0.46193954	0.3842687	0.54691416	0.7337353	0.6634895	0.59204495	0.5597039	0.7191784	0.58150893
0.0	0.02175748	0.019036839	0.018655311	0.09141089	0.15303333	0.049385052	0.062476404	0.029855788	0.023986867	0.03304555
0.0	0.018573761	0.023852093	0.07340969	0.0584776	0.05239055	0.024316205	0.08757001	0.029204061	0.010244859	0.04040528
0.0	0.01846084	0.023786798	0.07370919	0.05843949	0.05214347	0.02441038	0.087773815	0.029469213	0.010146242	0.04085848
0.0	0.5784513	0.5646944	0.5655712	0.57874787	0.57682604	0.58796555	0.5587621	0.5695373	0.57388526	0.58020836
0.0	0.0076540005	0.011415299	0.05581867	0.03765705	0.080182284	0.04017788	0.091676995	0.010811481	0.05269939	0.022392055
0.0	0.021027137	0.014182657	0.1815682	0.22790486	0.19899827	0.08744219	0.18797992	0.025993098	0.07363167	0.08465647
0.0	0.42633402	0.5063443	0.6372556	0.5589917	0.6794398	0.66141844	0.6173473	0.5772494	0.32911944	0.65507925
0.0	0.05634149	0.035184912	0.07310481	0.28798535	0.23076715	0.035084132	0.08692532	0.06075654	0.5613435	0.057550073
0.0	0.055759992	0.034877453	0.07278511	0.2855707	0.22840528	0.033979096	0.086462066	0.060008585	0.5604934	0.056809813
0.0	0.059104994	0.016800292	0.06535292	0.3315101	0.19132467	0.062465195	0.07629809	0.027670631	0.09657508	0.20741645
0.0	0.026904764	0.016556973	0.13899235	0.14823507	0.12908828	0.07468122	0.21558875	0.07016051	0.15500785	0.0545541
0.0	0.05781948	0.017736556	0.09360823	0.11671543	0.5500303	0.06131946	0.26294863	0.062258895	0.093528405	0.16053289
0.0	0.06797656	0.023604235	0.18997219	0.12139993	0.34875894	0.050874908	0.12624279	0.034893643	0.07951377	0.06010937
0.0	0.059827033	0.028009584	0.2148954	0.14555436	0.2456822	0.061549928	0.11681046	0.031168452	0.097778715	0.10102689
0.0	0.1683171	0.16689481	0.4270806	0.7535215	0.87485313	0.7694903	0.6454944	0.23751102	0.8524138	0.8005378
0.0	0.03453663	0.018396808	0.17340632	0.37993214	0.19867352	0.07058052	0.22238055	0.07009178	0.11044007	0.0979882
0.0	0.07088171	0.018664904	0.117768675	0.07320243	0.10901778	0.08848354	0.05494348	0.026569374	0.048694428	0.09286481
0.0	0.4252315	0.5277274	0.39605507	0.5470745	0.5832051	0.6080864	0.55262893	0.7340979	0.70488346	0.5583393
0.0	0.019605184	0.026495457	0.070334494	0.050189443	0.025581304	0.03002663	0.067616746	0.055809394	0.111276165	0.3018103
0.0	0.019288791	0.026361797	0.06993599	0.05020063	0.025579182	0.030330105	0.06726596	0.055333316	0.11190869	0.301118
0.0	0.06514358	0.023074226	0.12091683	0.3532552	0.43388933	0.05520533	0.19152884	0.08318951	0.20327142	0.11644045
0.0	0.09333776	0.025782133	0.11725746	0.19007485	0.25379738	0.037555248	0.22962175	0.027653225	0.12940724	0.07663623
0.0	0.05811452	0.07126745	0.08334553	0.30309713	0.2124793	0.044348136	0.026182238	0.0673139	0.5255524	0.09635377
0.0	0.058644902	0.027769277	0.15564284	0.26210776	0.19738585	0.063177995	0.2780934	0.032655463	0.12404266	0.12435677
0.0	0.049312	0.14159682	0.1991137	0.3280936	0.15668827	0.09769662	0.114016354	0.069649056	0.20770454	0.089069866
0.0	0.37988812	0.25959614	0.3127953	0.758244	0.8605439	0.7547589	0.78200257	0.24287188	0.9329385	0.69601625
0.0	0.024337832	0.023638336	0.06921663	0.3101124	0.1705264	0.04535958	0.027901694	0.065754645	0.3369966	0.16370192
0.0	0.1561713	0.23286708	0.39594373	0.71051735	0.8334297	0.7134813	0.810816	0.22801979	0.7171012	0.7525831
0.0	0.1091005	0.037882734	0.1385561	0.32588908	0.20856716	0.05933836	0.13974951	0.047689363	0.23332696	0.06251869
0.0	0.05081873	0.022231512	0.19063498	0.41465697	0.18136382	0.044822358	0.08302115	0.10535784	0.33616185	0.057664182
0.0	0.028394531	0.026960028	0.18210262	0.3584574	0.21642953	0.049323045	0.040139288	0.11257611	0.64613354	0.23985374
0.0	0.062148906	0.014467365	0.14040005	0.34340566	0.30588028	0.032387313	0.10756945	0.050705478	0.19685583	0.1444667
0.0	0.2893536	0.19475147	0.32734436	0.69425845	0.7709556	0.5631748	0.7768601	0.15344685	0.74090964	0.7556248
0.0	0.57740587	0.56647784	0.5669211	0.58026385	0.57829875	0.5882002	0.5593545	0.57096285	0.57665	0.5815603
0.0	0.57502955	0.5648269	0.5656307	0.5803498	0.57784355	0.58833224	0.5582451	0.5710316	0.5749117	0.57894367
0.0	0.57743424	0.5672283	0.56249565	0.57857335	0.57890826	0.5885854	0.55898863	0.5712392	0.5735777	0.5808617
0.0	0.57714766	0.56529677	0.5674021	0.57933867	0.5770591	0.5890415	0.55982125	0.5705282	0.5743964	0.5805089
0.0	0.57721543	0.56462276	0.5664955	0.5788103	0.57738423	0.58843416	0.5591769	0.56867516	0.57669574	0.5780642
0.0	0.57804924	0.5658852	0.5665025	0.5800982	0.5779604	0.58771527	0.55927056	0.5684314	0.57498556	0.579434
0.0	0.5769091	0.5662309	0.5669428	0.580224	0.5769485	0.58841234	0.5590329	0.56844765	0.57619166	0.57923704
0.0	0.57750595	0.56599873	0.5658369	0.57843584	0.57776374	0.58779687	0.55853766	0.5682404	0.5750834	0.5796416
0.0	0.5766869	0.56420225	0.56535494	0.5799328	0.57761264	0.5881488	0.5566597	0.5681935	0.57603	0.57922566
0.0	0.57689893	0.5667051	0.5667352	0.5804515	0.57805395	0.58762914	0.5592604	0.5680155	0.57377416	0.58013076
0.0	0.5772607	0.56617254	0.5668012	0.5800596	0.5773307	0.5877839	0.5591135	0.56833893	0.5763794	0.5790915
0.0	0.5785725	0.56592	0.56599015	0.5813823	0.5773382	0.58855397	0.5599265	0.56956404	0.5771119	0.5794544
0.0	0.5775089	0.5650223	0.5666061	0.5789661	0.57742524	0.58765256	0.55744666	0.5686262	0.5761658	0.57901496
0.0	0.578119	0.5657361	0.5665662	0.58008075	0.5781607	0.58781487	0.55901694	0.56841284	0.5743839	0.5793523
0.0	0.5778651	0.5653946	0.5651868	0.580384	0.57790565	0.58783805	0.5582013	0.56784296	0.57652724	0.5798441
0.0	0.57681113	0.56342196	0.5659657	0.57818425	0.57823646	0.58892447	0.5600712	0.56949115	0.5756621	0.58012706
0.0	0.035790097	0.016976666	0.03850775	0.045275595	0.030972065	0.037746206	0.20009781	0.0148194125	0.12810783	0.12412171
0.0	0.57820904	0.56592214	0.5659568	0.57938045	0.5784093	0.5878082	0.55817866	0.5689952	0.5751581	0.5795141
0.0	0.58478665	0.5698034	0.5697802	0.5863567	0.5847155	0.59600306	0.5653235	0.5770184	0.58060074	0.58757573
0.0	0.5856115	0.5691587	0.5693814	0.58549744	0.58415765	0.59570074	0.5647325	0.5755214	0.5810824	0.58772063
0.0	0.57746565	0.56457454	0.5654926	0.57809484	0.5758669	0.58827865	0.5589619	0.56903374	0.57571805	0.5796792
0.0	0.57936984	0.5646798	0.56526774	0.57860357	0.5771522	0.5891609	0.5589751	0.5691102	0.5744779	0.580408
0.0	0.57686913	0.5640425	0.5653615	0.5778448	0.5782427	0.5882814	0.5591453	0.56994015	0.5752631	0.5788312
0.0	0.57751846	0.56414694	0.5642028	0.57850057	0.5772356	0.58827865	0.55817384	0.56858236	0.5737737	0.5788817
0.0	0.022868777	0.0216753	0.023002036	0.02284361	0.011016911	0.028715653	0.30822033	0.02422118	0.054006863	0.039405603
0.0	0.035991825	0.016988415	0.038464904	0.0453691	0.031341232	0.037812058	0.20068982	0.014835349	0.12798378	0.124137245
0.0	0.5859947	0.5679595	0.5698192	0.5849053	0.58303905	0.5959275	0.5638609	0.5759135	0.5794119	0.5861306
0.0	0.57789636	0.56574416	0.5635841	0.5797772	0.57901114	0.5891727	0.5595528	0.56895095	0.57648444	0.5811641
0.0	0.5867716	0.56996304	0.5696278	0.5871374	0.58539385	0.5971815	0.5653567	0.5778271	0.5811501	0.5893684
0.0	0.58798796	0.57122743	0.57151973	0.58707166	0.58611465	0.59701735	0.5659236	0.5771844	0.581902	0.5887049
0.0	0.58613133	0.5692349	0.5695052	0.58610064	0.5860452	0.5961226	0.5655241	0.5766836	0.57901657	0.58911693
0.0	0.03592356	0.01711859	0.03858937	0.045730308	0.031004455	0.037855085	0.20120576	0.014890045	0.1278152	0.124748304
0.0	0.070759885	0.017519519	0.12215721	0.22835709	0.21959805	0.0733868	0.3210946	0.0438237	0.15872419	0.22926399
0.0	0.00011548894	0.0008392032	0.12243318	0.13973376	0.016648013	0.029993095	0.045304347	0.024818227	3.375106e-05	0.030578028
0.0	0.5782459	0.5653698	0.565887	0.57991683	0.57816875	0.5883842	0.5599436	0.5710857	0.5744345	0.5807959
0.0	0.019797666	0.024611365	0.09532302	0.1298956	0.06294076	0.023041107	0.030156247	0.042118143	0.122113265	0.18175039
0.0	0.5799919	0.56589156	0.5664203	0.5812925	0.5807239	0.59010446	0.56054723	0.5717381	0.57741064	0.5808815
0.0	0.57771224	0.565465	0.5656011	0.5798991	0.57783717	0.58922476	0.5603959	0.5706227	0.5727563	0.5793439
0.0	0.57859045	0.56627953	0.5670338	0.5789807	0.5793837	0.58837306	0.5591837	0.57176524	0.5753117	0.58015877
0.0	0.5775465	0.56613547	0.5661784	0.5789886	0.57832146	0.58797014	0.5585818	0.57150793	0.5746131	0.57951915
0.0	0.5780199	0.5664065	0.5651285	0.5773398	0.5777474	0.5876981	0.559507	0.5716786	0.575661	0.5801885
0.0	0.57710946	0.5644231	0.5662077	0.58084095	0.5791252	0.58780885	0.55999756	0.5703907	0.573507	0.57977164
0.0	0.57760966	0.56653357	0.565582	0.57936263	0.5790339	0.58812255	0.559439	0.56963426	0.5746115	0.5803316
0.0	0.57656455	0.56641036	0.5656379	0.5792683	0.5774035	0.58791864	0.55831194	0.56971246	0.57610554	0.58114946
0.0	0.57613117	0.5651104	0.5663606	0.5804761	0.5773132	0.5877165	0.5591398	0.569718	0.5751089	0.5799928
0.0	0.5788554	0.5667226	0.5660304	0.5798612	0.5792567	0.5883202	0.55942094	0.5717054	0.5742165	0.5801992
0.0	0.57765996	0.56581724	0.56540704	0.5787883	0.5790601	0.5875242	0.5607608	0.5710211	0.5752677	0.58010745
0.0	0.3023695	0.21635891	0.6695988	0.745093	0.949891	0.7737763	0.90021825	0.19913812	0.8308667	0.90886986
0.0	0.25871998	0.20023543	0.4435276	0.77397877	0.812487	0.7840416	0.7999467	0.14493021	0.9326238	0.58545005
0.0	0.57680213	0.5650645	0.5644965	0.57969624	0.57645965	0.58848834	0.56106514	0.57027435	0.573733	0.5793327
0.0	0.57798225	0.5656792	0.56447446	0.57960546	0.57743174	0.58815557	0.56055045	0.57080394	0.5733558	0.5787966
0.0	0.5779485	0.56480664	0.56594515	0.5802935	0.5767403	0.5886546	0.560622	0.5703722	0.5739158	0.58002084
0.0	0.5784283	0.5643409	0.56547046	0.5800449	0.576272	0.5881948	0.5605623	0.5704813	0.57302475	0.57877094
0.0	0.57853544	0.5653114	0.56568795	0.58029634	0.5751559	0.5883194	0.5608996	0.57015395	0.5735473	0.5794558
0.0	0.5861179	0.57137644	0.571028	0.58723694	0.58427495	0.5979336	0.56551796	0.57660764	0.5790918	0.5919345
0.0	0.5774552	0.5648266	0.5664072	0.58054227	0.5779375	0.5873974	0.5589943	0.56909746	0.57554686	0.58035403
0.0	0.5781166	0.56520444	0.5662979	0.57937366	0.5776376	0.58798003	0.5601785	0.5714108	0.57514197	0.5785811
0.0	0.58518	0.57183295	0.57115537	0.5876316	0.58537006	0.5983778	0.5666966	0.5766567	0.57865846	0.5907584
0.0	0.5785855	0.5666002	0.5658626	0.58009094	0.5783807	0.58884406	0.55943483	0.5712142	0.57442206	0.5811339
0.0	0.5798808	0.56750506	0.56700915	0.5823701	0.58013594	0.59050936	0.56006145	0.57214063	0.5748353	0.5806324
0.0	0.57886964	0.56796336	0.56516016	0.5827084	0.5784276	0.5909418	0.55870384	0.5716406	0.5756969	0.58391654
0.0	0.010512993	0.013568914	0.07294339	0.123458065	0.069298945	0.023435054	0.07599453	0.011227004	0.024421874	0.08387709
0.0	0.58681124	0.5698647	0.5704206	0.5871234	0.5849138	0.59528327	0.5661775	0.5769393	0.58057076	0.58830523
0.0	0.57789344	0.5660622	0.56564546	0.5808621	0.5790167	0.5883555	0.55911595	0.5716684	0.5766422	0.5791661
0.0	0.023419235	0.026949618	0.06475816	0.06495962	0.036144663	0.050339364	0.06837708	0.011075899	0.032979675	0.032778658
0.0	0.5871814	0.570139	0.5713959	0.5880332	0.58675027	0.5973445	0.5664148	0.57690746	0.57903904	0.5899201
0.0	0.5874135	0.5703364	0.5714618	0.5881681	0.58703494	0.5974809	0.5662956	0.5767346	0.5794592	0.5887717
0.0	0.5863676	0.5708295	0.57205313	0.58825326	0.5856637	0.59823775	0.5667363	0.5757026	0.57930994	0.5909577
0.0	0.5772507	0.5643912	0.5658454	0.5772222	0.57863957	0.58834445	0.55976164	0.5713737	0.5745163	0.5816548
0.0	0.5861693	0.57117605	0.57200617	0.58829796	0.58546674	0.59820384	0.5668172	0.5767	0.5784025	0.5921432
0.0	0.5772064	0.5662928	0.5663725	0.57995176	0.5779993	0.58834255	0.55999327	0.56954193	0.57673186	0.57879335
0.0	0.5771591	0.56447816	0.5651163	0.5794263	0.576236	0.58750707	0.55828273	0.5700331	0.57435155	0.58173114
0.0	0.5859551	0.57093513	0.57142633	0.58774316	0.58642066	0.5984814	0.5671966	0.57560354	0.5811759	0.58979857
0.0	0.04650353	0.031232433	0.07122724	0.05769491	0.05807725	0.020926818	0.08434969	0.0559403	0.024994273	0.14664766
0.0	0.5773176	0.5648548	0.56569916	0.58055574	0.57574636	0.588763	0.55721146	0.570804	0.5752654	0.58014655
0.0	0.57678187	0.5652564	0.5650449	0.5792722	0.5764759	0.58805037	0.55799115	0.5705552	0.57587445	0.57972825
0.0	0.57944936	0.5653583	0.56606454	0.5814285	0.57969874	0.5899326	0.5582085	0.5718567	0.5724099	0.5829578
0.0	0.5777737	0.56663877	0.56526905	0.5822054	0.5784941	0.59114695	0.56126976	0.57183117	0.57651746	0.58373517
0.0	0.5788452	0.5663543	0.5656979	0.5819567	0.5770154	0.59105706	0.5614665	0.5710948	0.57711583	0.583803
0.0	0.57832444	0.5665433	0.5661502	0.58043313	0.5752342	0.5889931	0.55931616	0.5700596	0.5763772	0.5819873
0.0	0.5843126	0.5665008	0.570133	0.58476883	0.5837921	0.59552675	0.5622151	0.5750904	0.58106655	0.5868521
0.0	0.57831126	0.5665738	0.56674296	0.58170056	0.57732165	0.59042907	0.56025255	0.5705243	0.57532984	0.58403313
0.0	0.02604921	0.01554686	0.07329486	0.0840053	0.05601902	0.042379383	0.11405785	0.024321312	0.044101745	0.21317874
0.0	0.57782567	0.56618047	0.5662329	0.57965803	0.5768214	0.58791435	0.558326	0.57125527	0.574581	0.5785719
0.0	0.58677953	0.5708036	0.56955254	0.5865021	0.5866498	0.5964699	0.5664983	0.57799757	0.58126825	0.5893776
0.0	0.5882009	0.5706332	0.5710184	0.58769196	0.5865579	0.5977421	0.56636596	0.5781457	0.58224434	0.5895342
0.0	0.5781547	0.5659024	0.5662375	0.5791248	0.5775252	0.5886556	0.5599086	0.5700388	0.5746554	0.5789345
0.0	0.5863113	0.5699846	0.5701563	0.5854832	0.5844997	0.59608525	0.56619567	0.5753921	0.5800652	0.58899003
0.0	0.5774183	0.56561595	0.5648764	0.57945114	0.57769746	0.5878178	0.55942357	0.5689053	0.5753073	0.57874364
0.0	0.57878137	0.56467825	0.56563586	0.5797205	0.5760854	0.58843815	0.559275	0.5694518	0.5746832	0.580493
0.0	0.5783853	0.56459343	0.5659065	0.57941973	0.57758254	0.5886537	0.55971926	0.5699063	0.57438993	0.5817487
0.0	0.5778784	0.56463283	0.56600165	0.5783295	0.57589155	0.587872	0.55827683	0.5682854	0.5755382	0.579717
0.0	0.57644576	0.5646858	0.56592184	0.57789594	0.5769334	0.58894914	0.55881655	0.56857425	0.5755105	0.57969934
0.0	0.57734346	0.5638595	0.5651379	0.5776886	0.5767616	0.5888149	0.55840194	0.56832033	0.5742288	0.57963896
0.0	0.57691956	0.56406236	0.5645383	0.57813597	0.57767403	0.58807117	0.55912733	0.56889	0.5746856	0.5798524
0.0	0.57841027	0.5651904	0.56510854	0.5792992	0.57768595	0.5885642	0.5594002	0.5699834	0.57441664	0.5809824
0.0	0.57833344	0.5648437	0.5649486	0.5793573	0.57716763	0.5885979	0.55950177	0.5704338	0.57398427	0.58090293
0.0	0.5779281	0.5646652	0.5652873	0.5792742	0.57820857	0.5887147	0.5583035	0.5699122	0.57426184	0.5807202
0.0	0.5784223	0.5648331	0.56564033	0.57887566	0.5778396	0.5889834	0.5604553	0.56946653	0.57413447	0.5807394
0.0	0.5782034	0.56510645	0.56598866	0.5797854	0.5777922	0.588311	0.5606127	0.5700413	0.5742911	0.5810652
0.0	0.5784764	0.5646303	0.56524694	0.5792604	0.5749352	0.5885206	0.55959004	0.56959724	0.57433796	0.5804685
0.0	0.5787755	0.5648852	0.5656902	0.57901204	0.5776862	0.58754677	0.5592092	0.5700062	0.5739776	0.5799601
0.0	0.57803386	0.56493497	0.5657103	0.5793558	0.57758415	0.58850044	0.5595804	0.56951463	0.5745824	0.5807857
0.0	0.5773004	0.5645805	0.5659692	0.57820904	0.5764606	0.58768135	0.5587838	0.5683692	0.5751444	0.5802491
0.0	0.5780532	0.5646156	0.56588227	0.57834005	0.5756371	0.5884073	0.55859154	0.5683825	0.5757853	0.579078
0.0	0.57760835	0.5641961	0.5660533	0.5781651	0.5772551	0.5891621	0.55731755	0.56867063	0.57515335	0.57958275
0.0	0.57687	0.56539375	0.5663842	0.5783875	0.5771609	0.58905226	0.5580766	0.5687215	0.5746987	0.5805706
0.0	0.5773528	0.56614983	0.5655637	0.5794846	0.57771647	0.58871764	0.55862474	0.5697181	0.57358056	0.5800898
0.0	0.57697207	0.5654019	0.56494683	0.57915956	0.5769812	0.5882479	0.56026626	0.56978947	0.573755	0.5814275
0.0	0.5780396	0.56683373	0.5664771	0.5812993	0.57877713	0.5880053	0.5599086	0.57123923	0.5747857	0.58085346
0.0	0.57748616	0.56552213	0.5659429	0.5800581	0.57800597	0.5881593	0.5579926	0.5706305	0.5728146	0.5807274
0.0	0.5865353	0.5699979	0.5710352	0.58659565	0.584925	0.5954881	0.5660679	0.5741866	0.5808032	0.58851564
0.0	0.58637327	0.56981957	0.57072365	0.5858056	0.584299	0.5953707	0.5656195	0.57636386	0.58004296	0.58857423
0.0	0.58585477	0.5683634	0.57101095	0.58574724	0.5844201	0.59541744	0.5655282	0.5769853	0.5804061	0.5891829
0.0	0.57800263	0.5661624	0.5655393	0.5789643	0.5780637	0.5874374	0.559974	0.5706101	0.57601666	0.57967657
0.0	0.5857568	0.5698065	0.5696426	0.5857117	0.5846033	0.5954695	0.5645908	0.5770721	0.5791644	0.58797055
0.0	0.57825184	0.5656817	0.56668144	0.58108544	0.5779056	0.58795756	0.55947185	0.5676925	0.57473236	0.5800758
0.0	0.57681024	0.5665401	0.56530595	0.5805287	0.5778084	0.58859074	0.55944973	0.5699947	0.5750259	0.5794607
0.0	0.5766669	0.5650608	0.56615466	0.5773593	0.578297	0.5881974	0.5603288	0.5710748	0.5756053	0.5806111
0.0	0.07812815	0.026350368	0.14220813	0.20731626	0.20245516	0.07471738	0.35834712	0.069199786	0.30540508	0.09849466
0.0	0.036684133	0.01707183	0.038701046	0.045646954	0.031054439	0.038911037	0.20440839	0.015181875	0.12889087	0.12740937
0.0	0.076540604	0.02638059	0.1411949	0.20545807	0.20031919	0.07267163	0.3542087	0.067561544	0.30490217	0.09768929
0.0	0.036724687	0.01916627	0.02925841	0.058333866	0.04206384	0.051112145	0.058515854	0.03203812	0.045894414	0.015719084
0.0	0.5780924	0.5664991	0.5652112	0.57930243	0.57494426	0.5884404	0.5593098	0.5710313	0.57355696	0.57791334
0.0	0.029536543	0.043407526	0.051911127	0.055853985	0.0445647	0.018900592	0.052635252	0.04951286	0.040122338	0.025674047
0.0	0.030104473	0.12814777	0.076060936	0.07921916	0.07221207	0.038480364	0.07595449	0.057780486	0.057581875	0.07637338
0.0	0.053982608	0.016273811	0.065282054	0.046824116	0.12924886	0.030175008	0.07055432	0.035381474	0.05107652	0.05201315
0.0	0.57803243	0.56525403	0.5647564	0.57883173	0.57464856	0.58766043	0.5598321	0.5704094	0.5756854	0.5795239
0.0	0.57905376	0.56625736	0.5655806	0.5807206	0.57904184	0.58863693	0.55989546	0.569884	0.57420766	0.58074677
0.0	0.57905376	0.56625736	0.5655806	0.5807206	0.57904184	0.58863693	0.55989546	0.569884	0.57420766	0.58074677
0.0	0.57563305	0.5658301	0.56625426	0.57891077	0.57667506	0.5881593	0.55820256	0.5683636	0.5756472	0.5790004
0.0	0.5778485	0.5643851	0.56637347	0.58056235	0.5779316	0.58873665	0.55952203	0.5693066	0.5760879	0.5807544
0.0	0.5777452	0.5651463	0.5648099	0.57848334	0.5758748	0.5881435	0.55928254	0.57011163	0.5754373	0.5793974
0.0	0.57826704	0.5653436	0.566367	0.57897866	0.577792	0.58815616	0.55961645	0.5689931	0.5760278	0.5805437
0.0	0.57713985	0.5660321	0.5648008	0.5790515	0.57458764	0.5879193	0.55975854	0.5689805	0.5755409	0.5794548
0.0	0.577783	0.5662798	0.5653491	0.57924527	0.5753199	0.58809245	0.5594595	0.570947	0.5741974	0.5794672
0.0	0.5780924	0.5650026	0.5649106	0.5778101	0.5746586	0.5877457	0.558753	0.5694797	0.57628155	0.57998884
0.0	0.5801461	0.5660001	0.56539404	0.5796981	0.575668	0.58853316	0.56063646	0.57054424	0.5751331	0.58060986
0.0	0.57783926	0.5659811	0.565695	0.58023804	0.577078	0.5895267	0.5592524	0.57018614	0.5753118	0.5809003
0.0	0.03677215	0.019185219	0.029260699	0.058146298	0.0421622	0.051064897	0.05843271	0.03213853	0.045857105	0.015680648
0.0	0.57843566	0.5661271	0.5649836	0.5799548	0.5752427	0.5881411	0.56000376	0.57085836	0.57516503	0.5809575
0.0	0.5764385	0.565694	0.5664976	0.57924366	0.57695204	0.5885272	0.5587671	0.5702283	0.57473034	0.5807303
0.0	0.03927942	0.011043366	0.03615689	0.042002443	0.055147123	0.013397916	0.10434265	0.028971633	0.17885786	0.044344157
0.0	0.5791015	0.5662695	0.56453335	0.57915735	0.5765558	0.588427	0.55907196	0.57087785	0.57343507	0.5794511
0.0	0.5778784	0.56631124	0.5651278	0.57851505	0.57685935	0.5883807	0.55870044	0.5674048	0.5742523	0.57965684
0.0	0.045107167	0.09290714	0.07394086	0.03504035	0.03622888	0.024943465	0.339952	0.034258995	0.05322681	0.056347042
0.0	0.5781538	0.5648152	0.5657844	0.5790259	0.5756156	0.5880371	0.5592907	0.5676993	0.5760877	0.57868546
0.0	0.031203771	0.018254308	0.054298483	0.09444346	0.10236776	0.043743785	0.02949336	0.023256635	0.034829162	0.03113607
0.0	0.031203771	0.018254308	0.054298483	0.09444346	0.10236776	0.043743785	0.029493352	0.023256635	0.034829162	0.03113607
0.0	0.039123755	0.011012443	0.03613604	0.041908357	0.055012874	0.013393636	0.1043553	0.02892543	0.17874618	0.04417829
0.0	0.5763964	0.5648879	0.56621677	0.5775069	0.5760116	0.5884987	0.5591554	0.5671691	0.57577616	0.57920206
0.0	0.57660306	0.56664	0.5662878	0.578049	0.5755839	0.5884339	0.5598877	0.567332	0.57461715	0.5793586
0.0	0.5784578	0.56596696	0.5647713	0.57841605	0.5781431	0.58860177	0.5593931	0.57054204	0.5749128	0.5798409
0.0	0.5854532	0.5693556	0.56902415	0.5852076	0.58362323	0.5961629	0.5645058	0.57617927	0.579592	0.58848566
0.0	0.5860173	0.56941855	0.5698558	0.58626574	0.5821568	0.59614336	0.5644057	0.57691795	0.5807399	0.5885211
0.0	0.578276	0.56553584	0.56641436	0.5804378	0.57450396	0.58847135	0.5601611	0.57076275	0.57568824	0.5803838
0.0	0.57756656	0.566714	0.5657523	0.5804652	0.5760551	0.5877723	0.55922186	0.5708352	0.57564676	0.579389
0.0	0.58574784	0.5701051	0.5696021	0.5875482	0.5838082	0.5983083	0.56588036	0.5777309	0.57965803	0.5910433
0.0	0.57683045	0.56526786	0.56576824	0.5801244	0.5786157	0.5885019	0.5577061	0.57129997	0.57504916	0.5792425
0.0	0.5782868	0.56493956	0.5657476	0.5787463	0.5773233	0.5887959	0.5588852	0.57170624	0.5746913	0.58006823
0.0	0.57702154	0.5616057	0.5642518	0.5793168	0.5759259	0.588411	0.5590075	0.5708794	0.57594526	0.5801021
0.0	0.5780922	0.5658464	0.5655366	0.5790896	0.5781228	0.58785075	0.55990666	0.5711706	0.5775113	0.57977253
0.0	0.57793266	0.56530404	0.5663393	0.5795792	0.57812095	0.5879783	0.5599829	0.5712117	0.5765363	0.5780491
0.0	0.5778252	0.5658925	0.56582284	0.5795891	0.57784706	0.58870363	0.56007063	0.5707753	0.57609266	0.5793866
0.0	0.5781088	0.5653124	0.5655462	0.5792997	0.5781223	0.58937883	0.55991054	0.5714608	0.5738001	0.5809673
0.0	0.578015	0.5646469	0.56630987	0.57989	0.5775064	0.5904462	0.558067	0.57074755	0.5751077	0.5782459
0.0	0.57879883	0.5669132	0.5682311	0.5812121	0.57803154	0.5907768	0.5611446	0.5713973	0.5758387	0.5861737
0.0	0.57679415	0.5648554	0.5663689	0.5792129	0.5756457	0.5867126	0.5593146	0.56991947	0.5768734	0.5804552
0.0	0.58678	0.5707555	0.570597	0.5877103	0.58413905	0.59713256	0.56573415	0.57659256	0.5806804	0.58933544
0.0	0.57991457	0.5669704	0.5682425	0.5806473	0.58039033	0.5894559	0.5612244	0.57215697	0.5767449	0.5830511
0.0	0.57673913	0.5662245	0.56606764	0.5793071	0.5748557	0.58836234	0.560196	0.57008404	0.5762255	0.57891
0.0	0.57773393	0.56564057	0.5652708	0.57748663	0.5786231	0.58810234	0.55948627	0.57172483	0.5742754	0.5810667
0.0	0.57865846	0.56585735	0.5681069	0.5813769	0.5774939	0.59133345	0.5586135	0.57138246	0.5764826	0.5834951
0.0	0.586052	0.5700383	0.5715727	0.5878055	0.58403695	0.5986527	0.56479883	0.57729787	0.58042145	0.59077346
0.0	0.5848769	0.56977427	0.56951433	0.5843175	0.58309233	0.595885	0.564702	0.5767085	0.578732	0.58857244
0.0	0.026925644	0.016336266	0.02545291	0.05661034	0.049339358	0.016513364	0.08803168	0.008460926	0.049844164	0.07112965
0.0	0.57856804	0.5660272	0.5651961	0.5807786	0.5783397	0.5889538	0.5606942	0.5706648	0.57548255	0.5804254
0.0	0.5785174	0.5654176	0.56486857	0.58097416	0.5785314	0.58880323	0.55944496	0.5700203	0.57486176	0.5794335
0.0	0.5778148	0.5628037	0.56531715	0.5787258	0.575176	0.58764076	0.5568618	0.57021374	0.57447636	0.58123225
0.0	0.57756186	0.56513387	0.56550974	0.57763875	0.57540655	0.5887575	0.5590107	0.570047	0.5749727	0.5783208
0.0	0.57905376	0.56625736	0.5655806	0.5807206	0.57904184	0.58863693	0.55989546	0.569884	0.57420766	0.58074677
0.0	0.57651395	0.5662751	0.5658271	0.57987237	0.57770973	0.58871186	0.55916506	0.5699871	0.573975	0.58145076
0.0	0.5778965	0.56525224	0.5649298	0.5804136	0.57895887	0.5881082	0.5589249	0.5696341	0.57427996	0.57896686
0.0	0.57781523	0.56561923	0.5665915	0.5799537	0.57789886	0.5872729	0.558798	0.5689008	0.5742523	0.57980925
0.0	0.5782152	0.5659541	0.5652995	0.57879454	0.57793283	0.5891416	0.5589958	0.5712117	0.57372886	0.58169997
0.0	0.57899916	0.5662863	0.5648418	0.5787622	0.57550466	0.58851016	0.5601154	0.57094914	0.57370317	0.5806034
0.0	0.5786246	0.56639254	0.56569535	0.578749	0.57863855	0.5881799	0.5594519	0.5712147	0.57510865	0.58030564
0.0	0.57795656	0.5663932	0.5664979	0.5782193	0.5781868	0.58866286	0.5592548	0.5708278	0.5744548	0.5801831
0.0	0.579442	0.566535	0.5640716	0.5796192	0.58050364	0.5888979	0.5594748	0.56950724	0.5726086	0.58076304
0.0	0.57756513	0.5659296	0.5667107	0.5794362	0.5777647	0.58780247	0.5594039	0.5699681	0.57585365	0.5786348
0.0	0.5772897	0.56600034	0.5656977	0.57981104	0.5764401	0.58781314	0.55930495	0.56890136	0.5740626	0.5798761
0.0	0.022898832	0.016790181	0.04910816	0.070980504	0.10136736	0.028675033	0.07185152	0.02356941	0.11525724	0.04610962
0.0	0.58486944	0.5695959	0.57100874	0.5873611	0.58274573	0.59760875	0.56650823	0.57583874	0.5808187	0.59169215
0.0	0.5775941	0.5651768	0.5642205	0.58040607	0.57797974	0.5885025	0.5600177	0.57114214	0.575115	0.58107823
0.0	0.5784796	0.5651374	0.5660281	0.5788725	0.5777159	0.5882704	0.5583645	0.5715388	0.5762697	0.5817299
0.0	0.5774352	0.56500536	0.5659451	0.5798396	0.5766276	0.5881676	0.55839366	0.56987625	0.5764871	0.57863677
0.0	0.5862713	0.5687731	0.5699793	0.5869825	0.5840167	0.5978877	0.5666339	0.57782006	0.5802525	0.59082216
0.0	0.57768965	0.565055	0.5653437	0.57775885	0.57703394	0.5880321	0.5605649	0.5708249	0.57369584	0.57988095
0.0	0.021476839	0.016305368	0.058639593	0.10314318	0.32916546	0.041189257	0.05669469	0.030236272	0.1881121	0.07862756
0.0	0.57647943	0.5651624	0.5640588	0.578129	0.5746829	0.588034	0.55851305	0.569781	0.57646364	0.5805523
0.0	0.5764427	0.56501	0.5640623	0.5771082	0.5745518	0.5881043	0.5600758	0.5705145	0.5765799	0.58020043
0.0	0.5775639	0.5653767	0.56467724	0.57938695	0.57795966	0.58850706	0.5556596	0.5694854	0.57426065	0.580951
0.0	0.5775184	0.56575984	0.56456196	0.5794648	0.57814914	0.5885663	0.55819803	0.5695079	0.57462645	0.5801296
0.0	0.5776388	0.56487054	0.56499624	0.5797013	0.5784219	0.58743954	0.55726945	0.5695457	0.57505405	0.579194
0.0	0.5771944	0.5649752	0.56317335	0.5785923	0.57772857	0.58833915	0.5586476	0.5701825	0.57315683	0.5793248
0.0	0.57835263	0.5652294	0.56655145	0.58055735	0.578811	0.58909094	0.5593747	0.5702473	0.5755002	0.5810386
0.0	0.5857242	0.5691589	0.5691489	0.5858597	0.58344436	0.595872	0.56406105	0.57625926	0.57973856	0.58746445
0.0	0.5847399	0.56947213	0.5695304	0.58601594	0.5841646	0.59588796	0.56356233	0.57614064	0.58045536	0.58793586
0.0	0.5791411	0.5654221	0.56489503	0.5800797	0.57711965	0.5885642	0.5586078	0.5705329	0.57580346	0.5802264
0.0	0.57736415	0.5662671	0.56466323	0.5796233	0.57734495	0.58883613	0.5599224	0.57146597	0.5764132	0.57998204
0.0	0.57717323	0.56657547	0.5658094	0.5801347	0.57808405	0.5878599	0.5592488	0.5703432	0.57682264	0.57994753
0.0	0.57671887	0.5662787	0.5629648	0.579437	0.5762016	0.5886797	0.5601766	0.57097465	0.5760613	0.5799641
0.0	0.5780047	0.5663108	0.56673527	0.5793015	0.5793877	0.58805907	0.55840915	0.57104224	0.5742678	0.57971424
0.0	0.5785855	0.5659112	0.56626934	0.5799642	0.57744086	0.5878526	0.55934405	0.57085264	0.57530224	0.57857275
0.0	0.57681865	0.56649256	0.5669444	0.58025575	0.577583	0.58828485	0.5597298	0.5715481	0.5749526	0.5793473
0.0	0.57770467	0.5655932	0.564219	0.580191	0.5778419	0.5886583	0.55983263	0.5708578	0.57581097	0.57889533
0.0	0.5767477	0.56585073	0.5663236	0.579204	0.57740724	0.5888509	0.55833066	0.5685549	0.5751312	0.57918817
0.0	0.5786258	0.5666416	0.56683666	0.5807621	0.5773945	0.58815145	0.5597098	0.5702845	0.575938	0.58027065
0.0	0.5766955	0.5647467	0.56681913	0.5795335	0.57771593	0.5885694	0.55954754	0.56964105	0.57504535	0.5781385
0.0	0.5787486	0.5662762	0.5667828	0.5795352	0.57808715	0.5864368	0.55930316	0.5720651	0.5753816	0.5770666
0.0	0.5776978	0.5639671	0.5667201	0.5802318	0.5782772	0.5875733	0.5607876	0.5699214	0.5756818	0.57813257
0.0	0.5878778	0.5705667	0.571267	0.5873449	0.5853541	0.5977776	0.5653667	0.5764661	0.58124065	0.58946675
0.0	0.5851843	0.5691524	0.5684621	0.5857475	0.58370453	0.5958435	0.5631361	0.5751642	0.5802693	0.5872723
0.0	0.57820505	0.56525576	0.5658043	0.5789787	0.57665735	0.5885625	0.558814	0.5697934	0.5748784	0.58011794
0.0	0.5784831	0.5656327	0.56614596	0.57804805	0.5762578	0.5887237	0.5596636	0.5723248	0.5757242	0.58063483
0.0	0.5780099	0.56486875	0.5662961	0.5797521	0.57656366	0.5887791	0.5595114	0.5716192	0.5763376	0.58082443
0.0	0.57937783	0.56637	0.5657857	0.580208	0.5781705	0.587813	0.55882615	0.5700798	0.57624924	0.57967395
0.0	0.57784057	0.5667042	0.56477123	0.5802274	0.5775904	0.5884923	0.5597812	0.5692451	0.5759486	0.5800683
0.0	0.5778929	0.5657889	0.56402326	0.57788014	0.57746756	0.58766174	0.5596364	0.5699263	0.5761718	0.57976764
0.0	0.57861215	0.56611323	0.5654909	0.5805659	0.57808083	0.58890355	0.56165075	0.56882924	0.57599396	0.5794885
0.0	0.5774768	0.56598914	0.566098	0.57976097	0.57530123	0.5886407	0.5597564	0.5693206	0.5750969	0.579936
0.0	0.58595055	0.5698336	0.5701844	0.5857665	0.5838748	0.596246	0.5642186	0.5771796	0.579192	0.58817875
0.0	0.5790556	0.5655503	0.5638703	0.5800808	0.57824624	0.5880316	0.55850965	0.5714114	0.5757677	0.5793078
0.0	0.57566875	0.5661497	0.5661599	0.57997924	0.57664937	0.58755225	0.5595845	0.5690393	0.5768291	0.5793019
0.0	0.5784185	0.5661683	0.56668013	0.58047575	0.57656956	0.58882135	0.5585795	0.5705574	0.57750773	0.5805529
0.0	0.57791346	0.5666487	0.5664317	0.5800239	0.57659614	0.5877354	0.5600289	0.56850183	0.5742419	0.57979715
0.0	0.5783734	0.56602263	0.5663829	0.5802879	0.5787664	0.58841383	0.55802315	0.5718142	0.57656217	0.5803459
0.0	0.57834727	0.56645465	0.5652924	0.5803641	0.5780341	0.58852744	0.55831635	0.57172793	0.5751466	0.5803641
0.0	0.5783833	0.56550705	0.5666325	0.5804204	0.57817745	0.5873836	0.5591169	0.56940573	0.5771689	0.5812949
0.0	0.57774204	0.56677425	0.563968	0.58088505	0.57877547	0.58787286	0.5583507	0.5696793	0.57654893	0.57923466
0.0	0.5881854	0.57064754	0.5717073	0.5875094	0.5869998	0.59726226	0.5660533	0.57813764	0.5816107	0.58927506
0.0	0.5775615	0.56443435	0.564845	0.5790761	0.5783693	0.58859354	0.55792695	0.5697998	0.5748592	0.58056253
0.0	0.5778526	0.5672451	0.56624836	0.5809432	0.5780335	0.58856094	0.56000435	0.57086414	0.57623416	0.57902354
0.0	0.57840294	0.5667156	0.5648764	0.579257	0.5793504	0.5880904	0.5581332	0.5715507	0.57363385	0.58137006
0.0	0.5786022	0.5667108	0.56715035	0.5782818	0.57799995	0.58934516	0.561917	0.5710502	0.57652986	0.5794155
0.0	0.5778712	0.5672831	0.5669899	0.5785749	0.5778865	0.5888998	0.55980057	0.56934994	0.5755074	0.5785649
0.0	0.57910395	0.566302	0.5672488	0.58056116	0.57901824	0.59065527	0.56224436	0.57114905	0.57562053	0.5842333
0.0	0.57580745	0.566733	0.56445754	0.57975256	0.5783363	0.59028953	0.56040144	0.57141656	0.57524306	0.584742
0.0	0.57941353	0.5678071	0.5685266	0.5809724	0.5788035	0.59008276	0.56071335	0.5705284	0.57548714	0.584083
0.0	0.5857734	0.5706962	0.5705003	0.58665	0.5857545	0.59610194	0.5660525	0.5771364	0.57931316	0.58877224
0.0	0.5857734	0.5706962	0.5705003	0.58665	0.5857545	0.59610194	0.5660525	0.5771364	0.57931316	0.58877224
0.0	0.5786196	0.56520015	0.5644662	0.5803207	0.57675046	0.5885336	0.55997086	0.57081604	0.5732844	0.5798073
0.0	0.1172487	0.03069199	0.20627478	0.2848126	0.49152458	0.18661916	0.28413728	0.0011128772	0.26488972	0.32444793
0.0	0.102789514	0.032475524	0.2864992	0.28834355	0.37709934	0.1819618	0.29390925	0.0016784054	0.30150968	0.3079578
0.0	0.5774868	0.56513846	0.5652174	0.58003277	0.5772554	0.58754367	0.5581162	0.57044816	0.5743655	0.5796285
0.0	0.57743555	0.56568307	0.56526065	0.58011645	0.5763753	0.5883948	0.5590201	0.57072747	0.5740916	0.57901424
0.0	0.5870165	0.5714102	0.5702259	0.58907264	0.584839	0.59648836	0.5674046	0.5780857	0.579034	0.5896156
0.0	0.5870341	0.56980133	0.56987554	0.5873862	0.58510244	0.59814733	0.56544095	0.5765235	0.5810319	0.5917544
0.0	0.58587825	0.5707722	0.57063353	0.5880256	0.5855379	0.59827507	0.5671213	0.5773298	0.5812694	0.59047997
0.0	0.57866454	0.5658711	0.56453145	0.5798381	0.5784734	0.588587	0.5593565	0.57064927	0.5741756	0.57945687
0.0	0.5773865	0.5651057	0.56686455	0.5789232	0.5793241	0.5888494	0.5586397	0.5714038	0.5741908	0.5806065
0.0	0.57778233	0.5655845	0.5660726	0.5789864	0.5781018	0.58915406	0.55972457	0.5709907	0.57559127	0.57993627
0.0	0.5774432	0.5657545	0.56675255	0.5800659	0.5796509	0.5885931	0.55954736	0.57095844	0.5750267	0.5795735
0.0	0.57945323	0.56570387	0.56513655	0.5793877	0.576292	0.58802736	0.5589123	0.5706958	0.57524216	0.58009106
0.0	0.5771798	0.5646075	0.5656754	0.5790145	0.57951826	0.5880672	0.5601955	0.57035047	0.5742749	0.57911533
0.0	0.57751405	0.56338996	0.5662686	0.57744527	0.577968	0.58730704	0.55944574	0.5714048	0.57551986	0.5799377
0.0	0.5883239	0.573021	0.57230735	0.58955	0.5862633	0.59945554	0.5682149	0.57884324	0.58022165	0.5929842
0.0	0.5883239	0.573021	0.57230735	0.58955	0.5862633	0.59945554	0.5682149	0.57884324	0.58022165	0.5929842
0.0	0.5774787	0.5653819	0.56678957	0.5814603	0.578223	0.58881325	0.558876	0.57155895	0.57268006	0.5782386
0.0	0.5792301	0.56463945	0.56451	0.57955664	0.5757623	0.5882795	0.5600254	0.56953037	0.575129	0.57886374
0.0	0.57792366	0.5663411	0.56600696	0.5799267	0.57500154	0.58819056	0.5595792	0.5698547	0.57596105	0.57728565
0.0	0.57813835	0.5662013	0.5652232	0.58059096	0.5763594	0.58830845	0.55970144	0.57010335	0.57474935	0.5798266
0.0	0.5795887	0.56820655	0.56672984	0.5809231	0.5788899	0.5901886	0.5615139	0.57103276	0.574984	0.58245796
0.0	0.051540423	0.030911958	0.0018205557	0.21592583	0.16928166	0.119397685	0.14243399	0.049998656	0.1441853	0.13864574
0.0	0.032673478	0.023288924	0.08975096	0.057998117	0.060890228	0.024734402	0.11921546	0.027703775	0.024554217	0.04398758
0.0	0.029622424	0.014204967	0.076905824	0.0697348	0.026023155	0.05013655	0.039128523	0.012773299	0.034641895	0.054104872
0.0	0.5779525	0.5649882	0.56624013	0.5789955	0.5774773	0.58831185	0.5594972	0.57114494	0.5761276	0.5782768
0.0	0.5779844	0.56465286	0.5666265	0.5797872	0.5787607	0.58817285	0.55910736	0.5704461	0.5757256	0.58036447
0.0	0.5853112	0.5708112	0.5708835	0.58711445	0.5836513	0.5966779	0.56481946	0.57730424	0.578537	0.58880043
0.0	0.5789033	0.56539536	0.56609154	0.58061385	0.57625246	0.5887553	0.5585792	0.5702808	0.575128	0.58000946
0.0	0.5788947	0.56488264	0.56650573	0.5797492	0.5785983	0.58689916	0.55952924	0.57135767	0.5778239	0.58042955
0.0	0.57969826	0.5660135	0.56678927	0.5814345	0.5803003	0.5891317	0.55905205	0.571543	0.57495	0.5804301
0.0	0.5856811	0.5695866	0.56869596	0.58604336	0.58377534	0.59556025	0.5655865	0.57526505	0.579213	0.58935195
0.0	0.5767198	0.5654038	0.5643256	0.5790272	0.5778386	0.5885809	0.55959237	0.56919175	0.57223564	0.57970864
0.0	0.57781386	0.5662898	0.5664474	0.57965964	0.5782964	0.5886479	0.5592019	0.5684123	0.5747559	0.5814247
0.0	0.040215015	0.019232834	0.06791085	0.048440937	0.052648935	0.046046782	0.081435874	0.040600456	0.0670564	0.058680255
0.0	0.03685582	0.016760137	0.048623316	0.06215305	0.106099464	0.044908118	0.09456494	0.039803352	0.038328502	0.21644238
0.0	0.03919275	0.018842643	0.06742247	0.047443453	0.051907875	0.044974174	0.08031779	0.03991256	0.06730438	0.05719328
0.0	0.036854856	0.016716786	0.048606995	0.06219058	0.10590584	0.044848353	0.09475391	0.039787654	0.038522694	0.21545629
0.0	0.57758266	0.56439245	0.56498134	0.5800422	0.57707673	0.588122	0.5595809	0.5714529	0.57393014	0.5795315
0.0	0.579226	0.5683174	0.5673936	0.5820777	0.5783736	0.5906513	0.5614319	0.57135266	0.5755318	0.58308196
0.0	0.5761855	0.5676893	0.5663162	0.5795749	0.57688826	0.5875776	0.55982995	0.57032317	0.57608956	0.5799108
0.0	0.57842135	0.56696004	0.5662827	0.5797033	0.57865614	0.5887871	0.56070095	0.57004344	0.5752253	0.5798928
0.0	0.5858126	0.56978303	0.5700158	0.586878	0.5845698	0.5958116	0.56513214	0.5780203	0.58004093	0.58887327
0.0	0.57810295	0.56557965	0.566089	0.5803416	0.5760942	0.5887473	0.5593129	0.5702058	0.57549095	0.5805958
0.0	0.5855598	0.569817	0.5705666	0.5859564	0.582548	0.59565705	0.5644613	0.57657045	0.58017296	0.5874001
0.0	0.57659924	0.56463945	0.56592697	0.5795913	0.57752687	0.58808583	0.55834705	0.56877387	0.5756657	0.57754713
0.0	0.5775325	0.5651754	0.56405723	0.5785306	0.57819694	0.5879151	0.55890447	0.57047755	0.57627857	0.5815474
0.0	0.57812995	0.56692976	0.5670279	0.5794154	0.5788164	0.58685374	0.5592926	0.5708188	0.5759636	0.5793205
0.0	0.5780262	0.56653553	0.56678504	0.5811549	0.5770218	0.588202	0.5589921	0.571315	0.57561076	0.5781314
0.0	0.58811724	0.57322955	0.57314575	0.58884686	0.5870812	0.5985643	0.56775475	0.5789178	0.5825008	0.592499
0.0	0.58811724	0.57322955	0.57314575	0.58884686	0.5870812	0.5985643	0.56775475	0.5789178	0.5825008	0.592499
0.0	0.5785841	0.56578064	0.566307	0.58153033	0.5775031	0.58730495	0.5602082	0.56822765	0.5749518	0.57967234
0.0	0.5873213	0.572043	0.5722893	0.5883883	0.5872121	0.59862983	0.56828666	0.5786112	0.5819682	0.59395224
0.0	0.5873213	0.572043	0.5722893	0.5883883	0.5872121	0.59862983	0.56828666	0.5786112	0.5819682	0.59395224
0.0	0.5849268	0.56976324	0.57041824	0.58598685	0.5808751	0.59624743	0.5643642	0.5765417	0.57939833	0.5885261
0.0	0.5778399	0.56678045	0.56489605	0.57957935	0.5787542	0.588703	0.56087315	0.5712856	0.5747692	0.57871974
0.0	0.57740444	0.5665964	0.5667308	0.5796663	0.5802688	0.58851135	0.5584047	0.5713439	0.57340056	0.579889
0.0	0.5881671	0.57308257	0.5723193	0.58846456	0.58767426	0.5993206	0.5680297	0.5787435	0.58209383	0.59206903
0.0	0.5881671	0.57308257	0.5723193	0.58846456	0.58767426	0.5993206	0.5680297	0.5787435	0.58209383	0.59206903
0.0	0.57796174	0.56651425	0.5667094	0.5803762	0.57694936	0.58902913	0.55967826	0.5713076	0.57456	0.5785737
0.0	0.57834786	0.5664711	0.56599224	0.58012277	0.57852346	0.5886256	0.5594026	0.5714737	0.5765824	0.57950515
0.0	0.5763881	0.5644394	0.5646996	0.57968885	0.578301	0.58850735	0.5599321	0.5704718	0.5749171	0.5804565
0.0	0.57772505	0.5665365	0.5658258	0.5782056	0.57672906	0.5878625	0.55854213	0.5696455	0.5751966	0.57952076
0.0	0.5781916	0.566055	0.56379014	0.5799372	0.5802254	0.5864592	0.55958575	0.5711524	0.5763831	0.57898283
0.0	0.57794195	0.5666446	0.56629485	0.58076036	0.5775307	0.58940005	0.55898565	0.57114744	0.57678956	0.5798926
0.0	0.57788795	0.56611276	0.5658791	0.58041334	0.5794791	0.58850014	0.5603526	0.57103676	0.57562345	0.5794606
0.0	0.57841295	0.5664537	0.566564	0.5809133	0.5790299	0.5878276	0.55971634	0.57163894	0.57651776	0.5808858
0.0	0.57755953	0.56709003	0.5659382	0.58042574	0.5786584	0.5884373	0.56052893	0.5694713	0.57585216	0.5807952
0.0	0.57568574	0.5651329	0.56571275	0.5798062	0.57685584	0.58870125	0.5574284	0.5692916	0.5721376	0.57956535
0.0	0.5782924	0.5662681	0.56642777	0.580715	0.5782621	0.58923054	0.55994105	0.5702198	0.575366	0.5792469
0.0	0.5779889	0.5666396	0.5657744	0.5800546	0.5779664	0.5886342	0.5599242	0.5708727	0.57599205	0.5803691
0.0	0.57750714	0.5661881	0.5650778	0.58034647	0.5777545	0.5884863	0.55930805	0.5682646	0.57545596	0.5777989
0.0	0.57714796	0.56577736	0.56607527	0.579227	0.577442	0.5884213	0.55993515	0.5690404	0.5749261	0.5785439
0.0	0.5758625	0.5654866	0.5663033	0.5763083	0.5789758	0.5872954	0.55941695	0.5710889	0.5728615	0.5803464
0.0	0.57766306	0.565193	0.5662476	0.5795028	0.5784574	0.5879237	0.5585407	0.56957024	0.57498765	0.57983017
0.0	0.5778828	0.56579846	0.5667853	0.57926625	0.5786296	0.5878788	0.55935645	0.57012844	0.5757222	0.57830936
0.0	0.5786265	0.5661996	0.5658267	0.57983464	0.57711786	0.5881371	0.5592286	0.56979424	0.57593656	0.5788044
0.0	0.57911325	0.567931	0.5688744	0.580224	0.57754505	0.5904782	0.5619299	0.5724765	0.5780891	0.5854854
0.0	0.5782174	0.5678044	0.56737083	0.5814695	0.5752256	0.5902788	0.56183743	0.5726212	0.5778021	0.58410287
0.0	0.5790391	0.5672699	0.5689903	0.58072096	0.57878596	0.5904081	0.5614052	0.5729141	0.5765982	0.5856985
0.0	0.58480585	0.5695153	0.56999904	0.5860815	0.58232653	0.59596026	0.5651903	0.57645214	0.57830775	0.587464
0.0	0.5861807	0.5696212	0.5707112	0.5869397	0.5866123	0.5952784	0.5651982	0.57791555	0.5789839	0.5873256
0.0	0.5774448	0.5650351	0.5668192	0.58022285	0.57787853	0.588024	0.55962306	0.571252	0.5733926	0.57835174
0.0	0.5784627	0.5662053	0.56665546	0.5807665	0.5788979	0.58754474	0.55986303	0.57245964	0.5745098	0.57803696
0.0	0.5779213	0.5675277	0.56586576	0.5811227	0.5768939	0.587927	0.55989754	0.5707924	0.57511723	0.578792
0.0	0.57779866	0.56575066	0.56580657	0.580316	0.577656	0.58706766	0.559148	0.5714374	0.5756412	0.5799156
0.0	0.57880235	0.5670407	0.56623375	0.57989997	0.5766908	0.58884984	0.55910164	0.5705407	0.57535213	0.578931
0.0	0.578088	0.566091	0.56586367	0.5794749	0.57773715	0.5880301	0.56009156	0.5705206	0.5773951	0.5794087
0.0	0.5774913	0.56563395	0.5664622	0.5794565	0.5790272	0.5885096	0.5603315	0.57168996	0.5748046	0.5795435
0.0	0.58380294	0.56981236	0.57164896	0.58662844	0.583592	0.5949535	0.56598496	0.5779557	0.5792498	0.5887218
0.0	0.57863486	0.5687376	0.5686544	0.5822599	0.57692504	0.5905255	0.5612061	0.5729603	0.5769336	0.5858857
0.0	0.57792336	0.5653024	0.56548226	0.58052605	0.5781789	0.58861715	0.5587081	0.5712834	0.57386833	0.58043975
0.0	0.5778189	0.56618416	0.56577605	0.5783188	0.5778797	0.58832455	0.55923283	0.57054806	0.57287073	0.5800435
0.0	0.57813036	0.5648696	0.56720984	0.5804934	0.57751215	0.58960396	0.55979407	0.57112646	0.57722574	0.5812786
0.0	0.5780417	0.56474614	0.5667067	0.57937527	0.5774816	0.58811116	0.5598127	0.5694263	0.5758212	0.5806751
0.0	0.5778417	0.5658524	0.56644195	0.5794836	0.57814175	0.58898324	0.55993336	0.57027817	0.575147	0.58100665
0.0	0.57733047	0.5651895	0.5654958	0.57931185	0.5777307	0.5889144	0.5598683	0.56979257	0.575083	0.5798289
0.0	0.5784354	0.5646897	0.5650546	0.5806671	0.5772062	0.58884525	0.5607434	0.5703485	0.57595396	0.5808439
0.0	0.5790986	0.56575686	0.5667029	0.57924217	0.57917696	0.5877267	0.56123185	0.5710771	0.57607657	0.5805232
0.0	0.5773329	0.56494063	0.56441045	0.5783156	0.5762008	0.5888399	0.55945945	0.56763226	0.5763264	0.5797483
0.0	0.58639777	0.5697041	0.5701824	0.58694994	0.5863723	0.5952644	0.56493783	0.57644874	0.5811687	0.58839524
0.0	0.5779356	0.56585777	0.56570625	0.5799467	0.5758929	0.58770704	0.55888027	0.5711391	0.57637435	0.5794043
0.0	0.57762474	0.5650438	0.5658291	0.57971835	0.57678205	0.58910197	0.5591987	0.5695179	0.5756401	0.5788977
0.0	0.57746845	0.5650935	0.5657213	0.58089983	0.5766857	0.58737487	0.56052244	0.5694285	0.5754903	0.57952034
0.0	0.57760525	0.5655847	0.56557244	0.57916975	0.5779606	0.5870686	0.55893385	0.5707697	0.5761561	0.5788489
0.0	0.57825613	0.5660156	0.5653535	0.5800926	0.57682097	0.58812886	0.5599077	0.5692962	0.5769378	0.5788861
0.0	0.5777244	0.56533474	0.56558305	0.57893026	0.57741433	0.5875154	0.5591887	0.5703238	0.57470983	0.57894814
0.0	0.5766295	0.5649314	0.5661478	0.5796439	0.57625693	0.5875685	0.5582932	0.5709312	0.57653123	0.5772413
0.0	0.5778145	0.56535	0.5657237	0.5793018	0.576854	0.5881684	0.55868	0.56927997	0.571994	0.5780578
0.0	0.5781011	0.5660875	0.56534046	0.57959324	0.5762676	0.5876631	0.55924314	0.57031375	0.5760993	0.5785182
0.0	0.57797015	0.5654607	0.56543815	0.58038783	0.5726402	0.58874434	0.56021446	0.570958	0.5761917	0.5793034
0.0	0.57754475	0.564658	0.5662793	0.57995045	0.57828546	0.58789015	0.5595232	0.5693177	0.57461834	0.5792498
0.0	0.5768744	0.5649283	0.56522477	0.5781024	0.5760889	0.58828	0.5579043	0.5704325	0.5746781	0.579097
0.0	0.5774043	0.56529695	0.5654241	0.5799794	0.57670474	0.5872268	0.5579293	0.5705072	0.5758715	0.57885146
0.0	0.57717866	0.5653708	0.56487244	0.5794627	0.5785293	0.5873774	0.5576106	0.570896	0.5750498	0.5795156
0.0	0.5857341	0.5696797	0.5693287	0.5869311	0.58470803	0.5961834	0.5649013	0.57650703	0.58049643	0.58837336
0.0	0.06208954	0.023915041	0.19131985	0.33967686	0.082735516	0.1257727	0.13260402	0.069472246	0.24877127	0.15219826
0.0	0.014688651	0.014487245	0.13552114	0.22207482	0.33467236	0.036011353	0.037682306	0.0532469	0.28281432	0.093094975
0.0	0.09495083	0.015052594	0.111365415	0.17998907	0.3276136	0.068557985	0.20006621	0.064843796	0.06140685	0.10178582
0.0	0.5770701	0.5656404	0.56588495	0.578712	0.57533944	0.5876011	0.5593819	0.5692337	0.5763393	0.5792211
0.0	0.576399	0.5641661	0.5660801	0.5790192	0.5752661	0.58759904	0.5578487	0.57068664	0.57613814	0.5788842
0.0	0.577877	0.56534994	0.5646563	0.5804264	0.5775326	0.58850163	0.5595262	0.5706868	0.5762586	0.5785172
0.0	0.5776732	0.5651441	0.56577504	0.58002025	0.5773938	0.587135	0.5598591	0.57170886	0.5762174	0.57890946
0.0	0.57800525	0.56483704	0.5643081	0.5800597	0.57642365	0.5867107	0.558305	0.5708037	0.5750366	0.57852554
0.0	0.5779745	0.56587785	0.5658997	0.5801512	0.57732344	0.5868269	0.5594261	0.5713918	0.57530093	0.5785665
0.0	0.57736933	0.56632096	0.5653644	0.5791439	0.5770109	0.58750427	0.5593222	0.5699689	0.5747075	0.578908
0.0	0.576942	0.56575286	0.5651384	0.58034843	0.57551306	0.5872182	0.56013787	0.5695743	0.5755938	0.5789651
0.0	0.58632827	0.5696262	0.57078636	0.5868421	0.58362186	0.5957342	0.56571424	0.5763955	0.58099025	0.58833927
0.0	0.5773028	0.5662858	0.56597733	0.5809072	0.57613957	0.5878218	0.559047	0.57058954	0.57568735	0.57784647
0.0	0.5769521	0.565455	0.566303	0.5793126	0.5752512	0.58685684	0.56002575	0.57062614	0.57696766	0.5791995
0.0	0.5768402	0.5655087	0.56520003	0.5798057	0.57674086	0.5881421	0.5598383	0.5695536	0.5761762	0.5782123
0.0	0.5781304	0.565424	0.56580055	0.5804164	0.5767304	0.58734316	0.55984014	0.56989396	0.5761534	0.57954895
0.0	0.57740605	0.5650678	0.566122	0.5800466	0.5761734	0.58702654	0.5592212	0.5708541	0.5765079	0.578793
0.0	0.58633196	0.56996745	0.57127464	0.5864087	0.5843998	0.59471136	0.56550163	0.5747398	0.58013606	0.5886724
0.0	0.58679754	0.5710431	0.5714728	0.5877915	0.58514446	0.59642804	0.566017	0.5742476	0.58160526	0.5886095
0.0	0.5864882	0.56885296	0.5713229	0.58646685	0.5835145	0.5960862	0.56554186	0.5763569	0.58094215	0.58881074
0.0	0.5861837	0.56816006	0.57063186	0.5865333	0.5842412	0.59586716	0.5655216	0.57660455	0.5813367	0.58902115
0.0	0.58591664	0.5690071	0.5710509	0.5868366	0.5854183	0.59670407	0.56662214	0.5775873	0.581784	0.5895262
0.0	0.5863609	0.5687713	0.56928974	0.58699477	0.58483565	0.59620696	0.56540906	0.57584065	0.58118886	0.5882174
0.0	0.5760466	0.56435746	0.56616336	0.57804877	0.5755489	0.5895641	0.5598769	0.57028216	0.5759767	0.57875526
0.0	0.57729053	0.5639565	0.5663775	0.5786819	0.57261086	0.5882327	0.55870426	0.5694446	0.5761953	0.5799883
0.0	0.023547323	0.013851957	0.025378635	0.09289157	0.046961192	0.019681225	0.06291629	0.03313708	0.085724786	0.055272423
0.0	0.023540176	0.013831312	0.025237802	0.09313864	0.047045223	0.019677866	0.06271876	0.03287297	0.08531374	0.055275023
0.0	0.023579437	0.013880295	0.025379904	0.09338353	0.047089443	0.019643072	0.06312401	0.033182286	0.085852824	0.055352338
0.0	0.023567507	0.013838507	0.02543337	0.093153305	0.04700724	0.019681316	0.06274647	0.033210017	0.08585301	0.055237047
0.0	0.023620598	0.0138415145	0.025344979	0.093108766	0.047146633	0.019655462	0.062643945	0.032997835	0.085430846	0.055148005
0.0	0.023665903	0.013862787	0.025306523	0.093084775	0.04698348	0.019617818	0.062837124	0.033152554	0.08554602	0.055272643
0.0	0.035441525	0.02524872	0.04595866	0.05752647	0.015196311	0.04123377	0.22597344	0.029980654	0.07287598	0.102249414
0.0	0.035296563	0.02526757	0.045949508	0.057619784	0.01522484	0.041146625	0.22522698	0.029977027	0.07237094	0.10166794
0.0	0.03556092	0.025260812	0.04604143	0.057814963	0.01531381	0.04123194	0.22675973	0.030209888	0.07249722	0.10256352
0.0	0.035355728	0.025353536	0.04609622	0.057932556	0.015286646	0.041210834	0.2257127	0.030054444	0.07265914	0.10219274
0.0	0.0354416	0.025241017	0.04605449	0.057637565	0.015278537	0.04115118	0.22481008	0.030040681	0.07261162	0.1022914
0.0	0.035231065	0.025245879	0.045845367	0.057511676	0.015127333	0.041115128	0.22514354	0.030258482	0.07207027	0.10214297
0.0	0.031217936	0.016849384	0.032327667	0.07045253	0.00924461	0.040428746	0.069615476	0.026895395	0.12603058	0.042724412
0.0	0.031271968	0.016891062	0.032212984	0.06987552	0.009219505	0.040587753	0.069455326	0.026753975	0.12528992	0.042611763
0.0	0.03127227	0.016860416	0.03231734	0.07028959	0.009226746	0.040405948	0.069926895	0.02699262	0.1254398	0.042437665
0.0	0.03126873	0.016880676	0.032294597	0.07057323	0.009199882	0.04060081	0.06963308	0.026972208	0.12566584	0.042752925
0.0	0.031235486	0.016815815	0.032297697	0.070288286	0.009236446	0.0404524	0.06935083	0.026920678	0.12529954	0.04270744
0.0	0.031324163	0.016805978	0.032221295	0.07008441	0.009169297	0.040460903	0.06947043	0.027038105	0.12523806	0.042722452
0.0	0.02409901	0.018200515	0.05572795	0.06629955	0.049465723	0.05000518	0.062691264	0.037578695	0.15903287	0.06317039
0.0	0.023973625	0.018127033	0.055315338	0.06583681	0.049035743	0.050152317	0.061978936	0.03719427	0.15904109	0.06342772
0.0	0.02407641	0.018182749	0.055453695	0.06651303	0.049527302	0.049961805	0.06280104	0.037490282	0.15895934	0.06349757
0.0	0.024074517	0.018197006	0.05566757	0.06640248	0.04936673	0.049948543	0.06262863	0.037426867	0.15981415	0.06347882
0.0	0.024008986	0.018239409	0.055378463	0.066105984	0.049106736	0.049904846	0.0621223	0.03744394	0.15935166	0.06329376
0.0	0.024000786	0.01815813	0.055122025	0.06603516	0.04913375	0.049893383	0.06236085	0.037586544	0.15863217	0.063610084
0.0	0.018219624	0.014908268	0.029702405	0.039352253	0.018468713	0.056306794	0.05842889	0.01600962	0.082220435	0.123992436
0.0	0.018201746	0.014914012	0.029537259	0.0392336	0.01840316	0.056543913	0.058018114	0.015937787	0.08191269	0.124205984
0.0	0.01822343	0.0149253225	0.029679077	0.0395597	0.018377379	0.056329604	0.058354292	0.016032834	0.08208997	0.124047205
0.0	0.018217312	0.014970314	0.029658979	0.039420847	0.01831961	0.05648655	0.058470577	0.016040944	0.08200425	0.12396444
0.0	0.018249827	0.014902694	0.02960878	0.039312534	0.018398542	0.056326766	0.058127247	0.016012415	0.08184974	0.12418522
0.0	0.018274061	0.0148347635	0.029588621	0.03922735	0.018298596	0.056230787	0.057972815	0.016017886	0.08176534	0.12403081
0.0	0.020008327	0.027297568	0.042296074	0.08031128	0.10006292	0.033881266	0.073697686	0.05097224	0.023708487	0.067148834
0.0	0.019962164	0.027379442	0.04205823	0.08022587	0.10002339	0.0339178	0.07331207	0.050683912	0.023506952	0.06714476
0.0	0.019970672	0.02742879	0.04220644	0.08028638	0.09996898	0.03378261	0.07387164	0.0508364	0.023768524	0.067173734
0.0	0.020002073	0.027407112	0.042346697	0.080560505	0.100208804	0.033766583	0.07361467	0.05094793	0.023738185	0.06727359
0.0	0.020006541	0.027253661	0.042040557	0.0802262	0.10012301	0.03380106	0.073053874	0.05082309	0.023757918	0.06735639
0.0	0.019995531	0.027327262	0.04206524	0.08019313	0.09986295	0.033802245	0.073409714	0.05089691	0.023591511	0.06732031
0.0	0.026750075	0.013635117	0.075320676	0.040665396	0.02617211	0.024000932	0.04934895	0.025829382	0.06924415	0.07740689
0.0	0.026724057	0.013591411	0.07510516	0.040411133	0.026268836	0.02408801	0.049211334	0.025710566	0.06895639	0.077493556
0.0	0.026678521	0.013606428	0.07495822	0.04035503	0.026074214	0.02397452	0.049396534	0.025730794	0.06953858	0.07738221
0.0	0.026720604	0.013664789	0.0753672	0.04047737	0.026115688	0.024005624	0.04942556	0.0257411	0.06919379	0.07749845
0.0	0.026733985	0.013638105	0.0750592	0.0402777	0.026234439	0.024031466	0.048932962	0.025684217	0.06911233	0.07770009
0.0	0.026815968	0.013561231	0.07476721	0.040317092	0.025885576	0.024053296	0.0490715	0.025775384	0.069008544	0.0773898
0.0	0.00010073965	0.015656725	0.07873281	0.053387396	0.015499113	0.002775543	0.04825547	3.5191355e-05	0.07457261	0.038963534
0.0	0.00010046595	0.015740989	0.078907	0.053427465	0.015496597	0.0027681116	0.048396762	3.5330027e-05	0.07438621	0.038766425
0.0	0.00010040427	0.01564525	0.07866278	0.05342509	0.015513819	0.0027635307	0.04847194	3.528521e-05	0.0742617	0.03876346
0.0	0.031869072	0.012470031	0.055695806	0.02720285	0.015223881	0.02235307	0.09856785	0.04850354	0.075669646	0.100022875
0.0	0.031960495	0.012530279	0.05561005	0.027257487	0.015147031	0.022341028	0.09874172	0.04863147	0.07571504	0.09951687
0.0	0.031977758	0.01247043	0.055649977	0.027220726	0.015069166	0.022388624	0.098792225	0.04849828	0.075481616	0.09972634
0.0	0.03183767	0.0124601815	0.055494916	0.027103141	0.015091314	0.022298096	0.09817484	0.04816716	0.07569133	0.099543214
0.0	0.03182531	0.012428069	0.05532287	0.02712215	0.015085559	0.022264928	0.09825456	0.04817951	0.0753902	0.099877924
0.0	0.03178713	0.012464055	0.05570468	0.027249908	0.015032106	0.022233102	0.0990009	0.04861378	0.075371355	0.09971711
0.0	0.03188074	0.012468515	0.055680957	0.027216066	0.015034917	0.022287723	0.09854212	0.048504267	0.075650305	0.099578135
0.0	0.03191585	0.012423645	0.055809412	0.027271347	0.015235488	0.022341164	0.09882111	0.048687503	0.07563035	0.099387765
0.0	0.027344612	0.028664542	0.0717239	0.048385303	0.14438175	0.018422766	0.09770664	0.018630575	0.068975545	0.083523154
0.0	0.027246205	0.028668223	0.07204692	0.048409715	0.14331612	0.018447548	0.097210996	0.018518155	0.06890554	0.08295471
0.0	0.027251463	0.028578695	0.071849406	0.04833869	0.14454499	0.018360406	0.09727593	0.018577512	0.069301486	0.083203055
0.0	0.025684772	0.010468513	0.04517962	0.10796864	0.17874515	0.02230608	0.05459817	0.008495929	0.123582356	0.07708455
0.0	0.026144087	0.019772174	0.05561581	0.096365	0.017475612	0.031233922	0.07931561	0.012775595	0.020781165	0.040731847
0.0	0.026126867	0.019891765	0.055744395	0.096529536	0.0173788	0.031102441	0.07970753	0.012760413	0.020744693	0.040712766
0.0	0.026144866	0.019928351	0.055502802	0.096612655	0.017335443	0.031228788	0.07960813	0.012677162	0.020737875	0.04076884
0.0	0.026059529	0.019909417	0.05539269	0.0958882	0.017346332	0.031178653	0.079215415	0.012713009	0.020735009	0.04078247
0.0	0.026005745	0.019829184	0.05541946	0.095952295	0.017290596	0.031206118	0.07872842	0.012716565	0.020751465	0.040512577
0.0	0.026018364	0.019847821	0.055239066	0.09604122	0.017392542	0.031275664	0.07909907	0.0126169035	0.020680934	0.0409615
0.0	0.025967691	0.019884003	0.05564691	0.09659463	0.017308576	0.031169947	0.0792844	0.012777701	0.020847445	0.040526625
0.0	0.026057653	0.019770956	0.055360295	0.09617228	0.017401949	0.031169206	0.079269715	0.012746088	0.0207563	0.040693484
0.0	0.026069164	0.01981613	0.055134416	0.09638462	0.017333444	0.031206768	0.079036035	0.012696418	0.020777866	0.040838383
0.0	0.02605824	0.019808935	0.05543626	0.0961081	0.017312536	0.031088218	0.079115205	0.012714948	0.020789094	0.040701546
0.0	0.03081208	0.01305205	0.06569932	0.063696764	0.033178043	0.016985595	0.073204525	0.022521546	0.15332226	0.123871624
0.0	0.030722301	0.013043882	0.065939896	0.06341266	0.03302375	0.016966801	0.07286097	0.02254314	0.15289885	0.12356144
0.0	0.030768739	0.013039157	0.066078655	0.063407466	0.033258386	0.0170091	0.073335394	0.022576766	0.15265733	0.12409427
0.0	0.026168017	0.02058381	0.040166315	0.073345855	0.04366306	0.022073945	0.06830691	0.02042001	0.032191835	0.043873303
0.0	0.026090875	0.02056586	0.04018301	0.07311201	0.043273177	0.022085456	0.06810172	0.020483345	0.032302532	0.04360707
0.0	0.026262911	0.020615058	0.040210817	0.07371307	0.04389653	0.022121726	0.068778716	0.020353703	0.03251233	0.043927602
0.0	0.026213044	0.020528724	0.040345587	0.07337456	0.043850824	0.022044895	0.0684135	0.02037937	0.03227034	0.04374784
0.0	0.03797432	0.017462337	0.061291028	0.057087537	0.017757671	0.02483444	0.12935002	0.018413348	0.021420319	0.055687357
0.0	0.03793349	0.017334305	0.0613804	0.05660688	0.017865214	0.024787437	0.12926145	0.018486593	0.021470312	0.055758663
0.0	0.03788629	0.017334647	0.06142387	0.05684393	0.017918654	0.024668716	0.12945543	0.01848403	0.021428237	0.055704847
0.0	0.049108095	0.017463107	0.062484566	0.05090906	0.11232417	0.031380124	0.09661723	0.032134008	0.06722199	0.050571617
0.0	0.04885544	0.017543271	0.062147293	0.050873492	0.112293415	0.031281523	0.09637252	0.031936094	0.067499146	0.050648496
0.0	0.048827052	0.01751402	0.06244286	0.05095742	0.11248375	0.03135421	0.09686534	0.03198988	0.06751978	0.05080447
0.0	0.019756261	0.020621547	0.086886615	0.043899953	0.014110376	0.03326359	0.19404511	0.016027464	0.069604605	0.06094949
0.0	0.020285165	0.018509908	0.06974934	0.105092354	0.09849234	0.022453064	0.04225521	0.030462544	0.11883699	0.05503417
0.0	0.041961834	0.021441678	0.050162967	0.059431076	0.053544976	0.026836995	0.04004997	0.028660724	0.056249775	0.06679387
0.0	0.041613746	0.021420697	0.04986063	0.059290435	0.053386603	0.026757903	0.03976611	0.028702684	0.056388345	0.066801175
0.0	0.041940235	0.021440998	0.050271474	0.059711255	0.053240877	0.026866935	0.04007119	0.028590942	0.056620285	0.06680394
0.0	0.041836504	0.021472014	0.049932875	0.05934696	0.053150974	0.026854834	0.039781988	0.028683241	0.05667046	0.06686955
0.0	0.04150611	0.021479608	0.05008366	0.059184257	0.053132873	0.026658483	0.039773446	0.02867385	0.05657542	0.06644766
0.0	0.041919872	0.021431206	0.05010647	0.059469044	0.053302854	0.026804106	0.039970666	0.028759344	0.056932256	0.06676927
0.0	0.04175844	0.02148773	0.050192535	0.059334286	0.05374045	0.02675197	0.03992765	0.028689759	0.056690548	0.06663301
0.0	0.041744582	0.021361006	0.050090794	0.059251733	0.05320078	0.026872842	0.040075645	0.028742192	0.05666472	0.06691506
0.0	0.04174668	0.02141807	0.050256122	0.05923239	0.053545993	0.026704447	0.040015724	0.02864989	0.056605645	0.06676428
0.0	0.027867524	0.015142542	0.056400374	0.08679324	0.019221175	0.046877902	0.06663086	0.04409614	0.09178766	0.07497573
0.0	0.02802361	0.015078179	0.05652008	0.08749542	0.019431174	0.04700857	0.067280844	0.044159215	0.091516584	0.07557593
0.0	0.02293225	0.023547955	0.078139454	0.085361026	0.053164486	0.036927596	0.09735065	0.03622872	0.10201899	0.0643655
0.0	0.028374208	0.010346398	0.04702374	0.065181985	0.04343093	0.021816637	0.07379535	0.011122364	0.030986588	0.04938439
0.0	0.028392933	0.010343546	0.047075953	0.06537812	0.04314511	0.021943137	0.07371312	0.011088399	0.03096519	0.049137905
0.0	0.024143614	0.018935556	0.049718156	0.06085574	0.061928406	0.022680957	0.05320394	0.013689529	0.15726167	0.032938972
0.0	0.02422537	0.018888611	0.04920772	0.06082263	0.061939046	0.022712879	0.053330112	0.013644508	0.15654926	0.033057418
0.0	0.015391695	0.01655348	0.026867237	0.064469986	0.09235117	0.019065572	0.05278358	0.01978791	0.060910083	0.020559797
0.0	0.015478849	0.016508516	0.026876533	0.06478837	0.09330351	0.019066285	0.05302387	0.019923417	0.06089676	0.02066313
0.0	0.03674583	0.046443574	0.059343424	0.03754584	0.02466611	0.03203718	0.11040838	0.031385627	0.16881767	0.041365296
0.0	0.027620798	0.013723836	0.041350693	0.037515853	0.023048729	0.02369096	0.04682775	0.023827113	0.019205356	0.08785364
0.0	0.027625648	0.013753493	0.04137029	0.037362132	0.022925466	0.023630619	0.046834778	0.023719262	0.019123102	0.08778825
0.0	0.027578069	0.01378163	0.04148381	0.037599187	0.022971142	0.02362239	0.046948977	0.023764364	0.019145261	0.08763637
0.0	0.027566424	0.013787025	0.041196506	0.037320007	0.0230858	0.023676362	0.046747793	0.023758646	0.01915547	0.08762503
0.0	0.027527457	0.013801529	0.04133779	0.03747062	0.023163777	0.02363789	0.04706897	0.023817966	0.019167712	0.08771668
0.0	0.027545659	0.013811007	0.041462217	0.037539564	0.02297268	0.02363305	0.04688205	0.0238181	0.019132728	0.08775797
0.0	0.022795476	0.015032572	0.07277359	0.05067154	0.09074965	0.028515197	0.085108586	0.03400118	0.02775925	0.040104393
0.0	0.022717737	0.014983103	0.07286759	0.050645858	0.09041585	0.02848659	0.08477478	0.034170356	0.027761864	0.039894745
0.0	0.022776661	0.01490733	0.073049866	0.05057497	0.09107156	0.028478008	0.0851603	0.034194794	0.027752379	0.040088076
0.0	0.021741958	0.015788192	0.0697069	0.11182346	0.04654171	0.0212733	0.100229464	0.02383879	0.04601934	0.038748857
0.0	0.020366224	0.01569273	0.058486924	0.045469534	0.096408255	0.021031307	0.053743683	0.024536425	0.11678366	0.051861137
0.0	0.020394498	0.015645485	0.058813024	0.04575729	0.096531115	0.021055218	0.054024894	0.024578769	0.117008954	0.05200823
0.0	0.020348202	0.015680008	0.05865933	0.045547992	0.09592996	0.021057852	0.053824034	0.024555728	0.11685339	0.051843625
0.0	0.06188889	0.023846686	0.19120556	0.3395375	0.08212176	0.12538703	0.13220844	0.0690168	0.24878441	0.15078753
0.0	0.57849765	0.56478083	0.56684124	0.57920253	0.57491636	0.58863306	0.5591219	0.56983536	0.5757169	0.5807516
0.0	0.57716376	0.5646466	0.56661284	0.5784236	0.57647246	0.58867955	0.5590552	0.5695461	0.57593083	0.5804946
0.0	0.5773539	0.56577283	0.5651928	0.5790224	0.575282	0.5891318	0.5590443	0.5698902	0.5758064	0.5790813
0.0	0.57593983	0.564106	0.56606185	0.5776331	0.5759559	0.589278	0.55923694	0.5692881	0.5761579	0.5796062
0.0	0.577626	0.56329453	0.5654057	0.5774842	0.57543087	0.5895708	0.55933607	0.5701309	0.5755535	0.57895106
0.0	0.5777984	0.5645454	0.56654394	0.5787615	0.576173	0.58824867	0.5595589	0.56992936	0.57673335	0.5812876
0.0	0.57630223	0.5650799	0.5659886	0.5788374	0.5757849	0.58908916	0.55889875	0.5695613	0.57568824	0.579068
0.0	0.57748294	0.56439847	0.5652179	0.5783062	0.57553846	0.58845526	0.5589467	0.56787205	0.5778894	0.57840496
0.0	0.5764558	0.56520426	0.5658965	0.57905245	0.57449186	0.58792335	0.56021154	0.5690846	0.5763665	0.58016366
0.0	0.57770747	0.5653226	0.56659156	0.57965446	0.5759975	0.5890766	0.558197	0.5681917	0.5742674	0.5801138
0.0	0.5781463	0.5654279	0.56658393	0.57978636	0.57496744	0.5880578	0.5588795	0.5690845	0.57730436	0.57875425
0.0	0.5769712	0.5635896	0.56579477	0.5783938	0.574329	0.589291	0.56095093	0.57010764	0.57385606	0.57987654
0.0	0.577055	0.5642257	0.56507355	0.57892305	0.5759534	0.5884852	0.558405	0.5702145	0.5773188	0.5790261
0.0	0.5785248	0.5643691	0.5662454	0.5793271	0.5773112	0.5882768	0.5572297	0.57023	0.5751121	0.57817763
0.0	0.5771881	0.56489825	0.56519634	0.5797256	0.57706815	0.58859485	0.5588878	0.5692425	0.57610923	0.5794139
0.0	0.57709634	0.5649933	0.5663126	0.579172	0.573802	0.5883685	0.5589068	0.568652	0.5766766	0.5790077
0.0	0.57744473	0.565506	0.5650498	0.577704	0.5737985	0.58904845	0.55805784	0.56935465	0.57666785	0.5789465
0.0	0.57745856	0.56515247	0.5660119	0.5786323	0.5770245	0.5884063	0.55985135	0.56938267	0.57566637	0.58035266
0.0	0.5779823	0.56496125	0.566604	0.5798711	0.5756367	0.5873591	0.5583212	0.56978846	0.5764074	0.57942253
0.0	0.5769053	0.56484205	0.56652826	0.5794256	0.57573766	0.58857447	0.5585369	0.5699227	0.576282	0.58007
0.0	0.57747716	0.56486994	0.56588095	0.57912505	0.57645816	0.5887672	0.5593145	0.56852716	0.5747369	0.58175194
0.0	0.5777447	0.56475616	0.5665194	0.5784473	0.5747597	0.58869386	0.5595769	0.56979877	0.57544434	0.5798117
0.0	0.577027	0.56528467	0.56567764	0.57846355	0.57289386	0.5882749	0.55929184	0.5703131	0.5741169	0.5789559
0.0	0.5776631	0.56536126	0.5667385	0.5790924	0.57708913	0.5889947	0.5594448	0.57032835	0.5760181	0.58101845
0.0	0.57712543	0.5649296	0.5664983	0.57798284	0.5740865	0.5889762	0.55864656	0.5697941	0.5741685	0.57981515
0.0	0.5766231	0.56503934	0.5665781	0.5792149	0.5755309	0.58934414	0.55838764	0.57008946	0.575354	0.5790132
0.0	0.5756492	0.5651259	0.56632656	0.57964426	0.5761198	0.58842045	0.5585247	0.5701185	0.57717866	0.5797862
0.0	0.5775691	0.5642703	0.56538725	0.5780773	0.57517445	0.58807033	0.55946326	0.57016224	0.5760125	0.57969284
0.0	0.577577	0.564997	0.5653357	0.57894945	0.5761267	0.58986306	0.55864966	0.57005185	0.57689345	0.5801127
0.0	0.026483975	0.028877854	0.06637297	0.051573403	0.07579282	0.019741558	0.13705614	0.03749764	0.024616355	0.0311712
0.0	0.5783416	0.5644584	0.56581646	0.5791141	0.5741407	0.5880558	0.5581237	0.5702846	0.57648236	0.5793199
0.0	0.57745296	0.56450766	0.5659551	0.57948005	0.57598394	0.5897582	0.5572948	0.5703047	0.5755492	0.5777716
0.0	0.5774305	0.5649588	0.5646328	0.5774363	0.5749485	0.58884853	0.55846167	0.5696798	0.5761694	0.5798403
0.0	0.57738686	0.5647112	0.56657934	0.57790005	0.5756172	0.58955765	0.5597269	0.56976426	0.577163	0.5791983
0.0	0.57622737	0.5659749	0.5655511	0.57714695	0.5762525	0.58828056	0.5578305	0.5697235	0.5750537	0.5807158
0.0	0.5775613	0.5656352	0.5668045	0.57982624	0.5781868	0.5899202	0.55993426	0.5705882	0.5775745	0.58025676
0.0	0.5868262	0.5719948	0.5711965	0.5883806	0.5852482	0.5984277	0.5672405	0.5776703	0.5794373	0.5916039
0.0	0.5790202	0.5646407	0.5655697	0.5793171	0.5766252	0.5881716	0.5593287	0.57114726	0.5744198	0.58086985
0.0	0.5877775	0.5705032	0.5706645	0.58859706	0.5866506	0.5978771	0.566695	0.57829326	0.580863	0.58904123
0.0	0.5779827	0.5651886	0.5670711	0.579869	0.57698995	0.58961105	0.5591399	0.57042146	0.57589304	0.5801383
0.0	0.5767051	0.5650877	0.5662567	0.5798034	0.5769781	0.588204	0.5595422	0.56982625	0.57366455	0.58009094
0.0	0.5771847	0.5660065	0.5659664	0.5791915	0.5771801	0.5886802	0.55990195	0.5689516	0.57274294	0.5796272
0.0	0.57760084	0.5656496	0.56507987	0.5792121	0.57744175	0.5884373	0.5606502	0.5704314	0.5724169	0.57906556
0.0	0.5769808	0.5660023	0.56528854	0.5796935	0.5780594	0.58885187	0.55942756	0.5706544	0.5742032	0.57980806
0.0	0.5775973	0.565563	0.5657318	0.578573	0.5776722	0.5891771	0.56004536	0.5700991	0.574071	0.5801058
0.0	0.5775277	0.564645	0.5666476	0.579933	0.5783114	0.587821	0.55997133	0.56991804	0.575438	0.5799522
0.0	0.57709074	0.5649333	0.5663497	0.57960105	0.57762676	0.58753794	0.5599776	0.57100856	0.5755623	0.579581
0.0	0.5794527	0.5657116	0.5650755	0.5803522	0.57570034	0.58957154	0.56054884	0.5706109	0.5762153	0.5806087
0.0	0.57717323	0.56528866	0.56576395	0.580646	0.5772386	0.58707136	0.55948013	0.5702804	0.5768799	0.57908964
0.0	0.5778105	0.5649464	0.5663377	0.579598	0.57773584	0.5876442	0.56012434	0.5707863	0.57735634	0.5811605
0.0	0.57748026	0.5654985	0.56622237	0.57948655	0.578762	0.58874303	0.5601963	0.56951165	0.5745222	0.57987976
0.0	0.57834625	0.5645908	0.564509	0.5799747	0.5775209	0.5885512	0.55915546	0.569607	0.57586	0.5813972
0.0	0.5769654	0.56495196	0.56590605	0.5805518	0.57915694	0.58884627	0.5597089	0.5707361	0.5755799	0.5808437
0.0	0.5773454	0.56521636	0.5660607	0.57928765	0.57712466	0.58884823	0.55990124	0.57142556	0.5762253	0.5802767
0.0	0.57755685	0.56515974	0.5650742	0.58082056	0.57791686	0.58853775	0.5600569	0.5708494	0.57579607	0.5805664
0.0	0.5778813	0.56466115	0.5661227	0.58002484	0.57768744	0.5882344	0.5608987	0.57082826	0.57511085	0.58042955
0.0	0.5765091	0.56341815	0.5661587	0.5804167	0.5772642	0.58870745	0.5609453	0.5703338	0.57495916	0.5792786
0.0	0.5774895	0.5652344	0.56587815	0.579054	0.575758	0.5876451	0.56026816	0.56962585	0.57507277	0.5799563
0.0	0.57777613	0.56542647	0.5660905	0.5806365	0.57736635	0.58770597	0.5587012	0.56931615	0.5741026	0.579414
0.0	0.5784361	0.5659373	0.5648285	0.5786928	0.57697314	0.58872724	0.55876017	0.569766	0.5751114	0.5799937
0.0	0.57894355	0.5657797	0.56527525	0.5805276	0.5774596	0.5879675	0.5592035	0.5696182	0.5743497	0.5810034
0.0	0.57670707	0.5649989	0.5655397	0.5795526	0.57797056	0.58850664	0.5593104	0.56978464	0.5740132	0.57963914
0.0	0.57843024	0.56528294	0.5658299	0.5794279	0.5778621	0.5883468	0.5588891	0.56736094	0.5759257	0.57887673
0.0	0.5780667	0.56584644	0.5657653	0.5804791	0.5763846	0.5885616	0.55873126	0.56751716	0.5747588	0.58032864
0.0	0.5786538	0.5643579	0.5661444	0.5787166	0.57821697	0.5880096	0.5572016	0.57176405	0.57628	0.5788573
0.0	0.5781736	0.5657876	0.5652293	0.5788084	0.57519954	0.5881012	0.55970645	0.5708283	0.5753	0.5792889
0.0	0.5782355	0.56583434	0.5652397	0.5798809	0.577275	0.5884379	0.5580625	0.5703889	0.5752687	0.5786803
0.0	0.5786434	0.5668312	0.56794935	0.5823355	0.5775916	0.5904633	0.5622003	0.5705155	0.5765291	0.5823552
0.0	0.57819545	0.56568426	0.5658798	0.5790597	0.5770104	0.58846307	0.55954945	0.57048595	0.57557887	0.57936555
0.0	0.5785059	0.5661043	0.56604797	0.58076924	0.57695353	0.5886654	0.5600157	0.5718171	0.57516575	0.57979727
0.0	0.5780551	0.5662774	0.5663658	0.57957	0.5782819	0.5880777	0.5584117	0.5722852	0.57599545	0.5802278
0.0	0.5779234	0.5639693	0.5659268	0.57948154	0.5798287	0.58866656	0.55927753	0.5703643	0.5751834	0.57998943
0.0	0.5759434	0.5653111	0.56426173	0.5801038	0.57849026	0.5888555	0.5587949	0.57007927	0.57601553	0.5809826
0.0	0.575226	0.5658856	0.5655306	0.5814592	0.5782891	0.5887476	0.5603952	0.57044303	0.5763901	0.5796034
0.0	0.57597643	0.5654893	0.564641	0.5802607	0.5750169	0.5875744	0.56002563	0.5708084	0.575849	0.57974005
0.0	0.5779622	0.5668229	0.56614554	0.58015627	0.5796853	0.5884137	0.56000715	0.5721062	0.57710207	0.5799947
0.0	0.5781685	0.56740355	0.5677046	0.5826074	0.57696605	0.5907946	0.5611582	0.5696535	0.57681286	0.58282673
0.0	0.5783017	0.567401	0.5669467	0.58257276	0.57691514	0.5903529	0.5596817	0.5704539	0.5764837	0.58279276
0.0	0.5774761	0.5653908	0.5660485	0.579267	0.5783885	0.58952266	0.55968213	0.5689199	0.5755132	0.5794695
0.0	0.5778836	0.5664217	0.5664993	0.579945	0.5782702	0.5881083	0.55925626	0.5707275	0.5752471	0.5796596
0.0	0.5778167	0.5648743	0.5658689	0.5802783	0.5774224	0.5880693	0.5580459	0.57077485	0.5757753	0.57856935
0.0	0.5781354	0.56519693	0.5649336	0.580108	0.57680976	0.58742696	0.5580113	0.57190824	0.57231283	0.5803241
0.0	0.5767487	0.564937	0.56589895	0.58005005	0.5784869	0.5883292	0.56126654	0.56952584	0.576912	0.5796916
0.0	0.5771752	0.5651414	0.5663223	0.5785034	0.5776126	0.5882449	0.55938274	0.56972164	0.57561564	0.5803012
0.0	0.5778424	0.5660975	0.5660947	0.5795435	0.57775956	0.58914953	0.5590483	0.57106483	0.5736375	0.57925415
0.0	0.57714564	0.56514806	0.5645652	0.5791152	0.5785362	0.58955467	0.56012374	0.5706677	0.5746669	0.5805707
0.0	0.5771224	0.56576353	0.5642568	0.5800195	0.578408	0.58836704	0.5603298	0.5704796	0.57442874	0.581184
0.0	0.57755935	0.5653192	0.565496	0.57949674	0.5781197	0.59001756	0.56000775	0.57060176	0.57412124	0.58041686
0.0	0.5774677	0.56547254	0.565173	0.5806828	0.5780565	0.58881855	0.56006795	0.57047147	0.5746265	0.58115745
0.0	0.57935923	0.56811666	0.56838864	0.5825262	0.5770681	0.5907282	0.5626367	0.57254267	0.5785573	0.5856148
0.0	0.5773112	0.56471163	0.5650424	0.5786971	0.5766014	0.58639663	0.5594973	0.5679859	0.57618487	0.57904696
0.0	0.5791934	0.5664783	0.5659246	0.58139616	0.57673633	0.5888135	0.5608269	0.5717656	0.5766938	0.5799287
0.0	0.30306715	0.2169035	0.66866136	0.7460552	0.9502651	0.7742516	0.9006255	0.19996962	0.8311371	0.909063
0.0	0.05787526	0.017875824	0.122479	0.21808994	0.41726163	0.084430754	0.16678484	0.07792733	0.4030058	0.06645284
0.0	0.5772949	0.5663777	0.5655783	0.5807313	0.57791245	0.5876901	0.55902517	0.57127535	0.574669	0.58029413
0.0	0.57865894	0.5660925	0.5664673	0.57997626	0.57810175	0.5880486	0.5603847	0.5707117	0.5752352	0.5796716
0.0	0.5848387	0.5701721	0.57092595	0.58804965	0.58430636	0.5982929	0.5658532	0.5769302	0.5801916	0.5891611
0.0	0.58641165	0.57156414	0.57150525	0.5884405	0.5831207	0.5981591	0.5670921	0.57754016	0.5801294	0.5906891
0.0	0.30193207	0.21684426	0.668945	0.7443156	0.9492222	0.77486706	0.90034705	0.19926056	0.83135194	0.9084611
0.0	0.57771754	0.56553656	0.5651613	0.57969314	0.5776768	0.58854	0.5587774	0.5723794	0.576169	0.5812276
0.0	0.5774259	0.56554145	0.56551707	0.5791777	0.57811236	0.58816797	0.5586392	0.5721589	0.5754223	0.58058757
0.0	0.5859351	0.56910694	0.5693721	0.5855201	0.5824257	0.59571445	0.5651516	0.57749796	0.57981306	0.58767426
0.0	0.020120222	0.020041259	0.081193455	0.12392541	0.033298843	0.039728317	0.13056524	0.032159302	0.04754824	0.05002652
0.0	0.57819664	0.5639829	0.5649632	0.5785889	0.5781562	0.5879761	0.55939853	0.56958866	0.57179004	0.5801266
0.0	0.05531337	0.017667223	0.082971774	0.2442027	0.37139904	0.071362585	0.15832405	0.09167835	0.47888142	0.07731408
0.0	0.0698308	0.027418414	0.1320989	0.18340302	0.179195	0.09474171	0.31721872	0.08631309	0.35526657	0.08375065
0.0	0.062050544	0.01783116	0.11024162	0.18761413	0.37209752	0.106972955	0.20341854	0.09561923	0.45678082	0.0902951
0.0	0.045110673	0.019736618	0.08146723	0.15397649	0.23070796	0.09571199	0.17567934	0.049282264	0.36198285	0.09256456
0.0	0.048448123	0.025359577	0.11649941	0.25439712	0.4156188	0.09872438	0.17206806	0.12956981	0.24359243	0.10067046
0.0	0.06441419	0.017565656	0.12739775	0.20245329	0.23495738	0.08238506	0.1533561	0.08699031	0.36187658	0.08339664
0.0	0.0719239	0.015187322	0.09863243	0.15756877	0.20256962	0.049437314	0.18420339	0.1237079	0.37267783	0.1107035
0.0	0.079684116	0.014923303	0.12888657	0.20084687	0.38690743	0.07632764	0.26444107	0.12671408	0.40541387	0.10658575
0.0	0.022656415	0.021842964	0.14182672	0.18845262	0.30753753	0.08798382	0.17965016	0.08833897	0.4889794	0.135748
0.0	0.3021573	0.21717486	0.66982955	0.74556106	0.9497511	0.7743459	0.90051144	0.19930235	0.83057106	0.9084576
0.0	0.577898	0.56425583	0.56540126	0.57984555	0.5768088	0.58830905	0.55901563	0.56973994	0.57634753	0.5798154
0.0	0.3079839	0.21796048	0.6708949	0.74865586	0.95024556	0.7765754	0.9018576	0.20276357	0.8306668	0.9107694
0.0	0.5782393	0.5649583	0.5644352	0.5787666	0.57880497	0.5872502	0.55963403	0.56951845	0.57597196	0.5797412
0.0	0.5785076	0.56555283	0.56518066	0.577547	0.57854694	0.5882422	0.55997485	0.5690543	0.57549876	0.57878566
0.0	0.5783303	0.56627387	0.5652877	0.5785543	0.57854307	0.58755016	0.56020516	0.5710144	0.57561135	0.57895386
0.0	0.57913804	0.56561905	0.5660626	0.5792253	0.5774664	0.587439	0.55981374	0.5702197	0.5771089	0.57857573
0.0	0.5862016	0.56986916	0.56897503	0.5874561	0.5844074	0.5963207	0.5657384	0.5770117	0.5803614	0.58793855
0.0	0.5801081	0.56652784	0.5669752	0.58202577	0.58008605	0.59039694	0.5609884	0.571963	0.57711375	0.58142453
0.0	0.57737684	0.5661385	0.56578124	0.57986075	0.5779322	0.5868444	0.55870885	0.5695458	0.57326615	0.5793864
0.0	0.5857357	0.5701537	0.57083356	0.58571404	0.58336973	0.5962158	0.5652405	0.57715106	0.5774068	0.5872612
0.0	0.5779894	0.5671537	0.56621534	0.57947445	0.57789046	0.5886417	0.55884135	0.5711599	0.5725379	0.5785121
0.0	0.5763554	0.5653965	0.56629324	0.57902694	0.5771689	0.58962667	0.55917686	0.5707127	0.5753956	0.58049905
0.0	0.5780587	0.5640741	0.5663058	0.5797694	0.57855225	0.58894396	0.55923206	0.56940466	0.57529145	0.5798019
0.0	0.5766709	0.5648965	0.5657609	0.57900524	0.5766182	0.5892842	0.5593505	0.5712299	0.57569206	0.5803935
0.0	0.57807857	0.5638032	0.56587803	0.5798435	0.5784099	0.58882135	0.5592291	0.56937516	0.57398194	0.5800354
0.0	0.58518165	0.57052803	0.5698108	0.58571494	0.5834291	0.59457505	0.5659803	0.5775263	0.5798678	0.58744735
0.0	0.5758348	0.56431305	0.56532204	0.57679015	0.5761123	0.5884789	0.5605959	0.5694946	0.5766484	0.58031934
0.0	0.5780146	0.5645262	0.5659064	0.5793959	0.57853806	0.5866294	0.55862874	0.56952715	0.5750063	0.579675
0.0	0.5760059	0.5662743	0.5656663	0.57984304	0.57494664	0.5885804	0.5593676	0.5697127	0.57463366	0.58021
0.0	0.5784147	0.56665385	0.5662725	0.58140975	0.5768333	0.58845973	0.55960506	0.5683052	0.5761516	0.57774156
0.0	0.047318753	0.17303106	0.025798533	0.11785565	0.04386854	0.07505635	0.21443328	0.0595551	0.26411453	0.05241644
0.0	0.57939464	0.56575346	0.56505907	0.58154094	0.580451	0.5895992	0.5594334	0.5726822	0.5750567	0.5802511
0.0	0.5787747	0.56564116	0.5661813	0.58124703	0.5810348	0.5896907	0.5597708	0.57058215	0.5771434	0.5811255
0.0	0.57963854	0.5654989	0.5661894	0.5814436	0.58072704	0.58995295	0.56021756	0.5718534	0.5759647	0.5800559
0.0	0.5794756	0.56595457	0.56681937	0.58149046	0.58058983	0.5898196	0.5603351	0.5715432	0.5746786	0.58116496
0.0	0.57746834	0.56547856	0.5660226	0.5824085	0.57866806	0.59050417	0.5608353	0.57225364	0.5764306	0.5807737
0.0	0.57951075	0.5662955	0.56676936	0.58199304	0.5808429	0.5900121	0.56052864	0.57242155	0.5762556	0.58112276
0.0	0.578961	0.5665614	0.56670034	0.5807926	0.5802857	0.58957386	0.5603969	0.57242256	0.5774029	0.58046806
0.0	0.5793943	0.56603676	0.5670296	0.582106	0.5801983	0.58954024	0.5610304	0.5717396	0.5768855	0.5816334
0.0	0.5794179	0.56710684	0.5660576	0.58061105	0.58010006	0.58890694	0.5606168	0.57081586	0.57632077	0.5799796
0.0	0.57949287	0.5658829	0.56641376	0.581132	0.580557	0.58977497	0.5605456	0.5719806	0.5765963	0.58007896
0.0	0.019302499	0.024641339	0.0940838	0.12809336	0.06185384	0.022494497	0.029586814	0.041303612	0.12225822	0.17969792
0.0	0.5791173	0.5664988	0.56677914	0.58220595	0.5803186	0.5885968	0.5603885	0.5708164	0.574784	0.5801096
0.0	0.5790798	0.5663874	0.5666556	0.58089316	0.58041734	0.59015596	0.5591001	0.57207865	0.577104	0.5798088
0.0	0.579661	0.565934	0.5669583	0.58085674	0.57893455	0.58911663	0.56030065	0.57087463	0.5750366	0.58059305
0.0	0.5809015	0.5668132	0.5673064	0.582267	0.5804315	0.59077495	0.56158626	0.5720442	0.5760268	0.5817621
0.0	0.5794965	0.5662661	0.56663495	0.581743	0.58047146	0.5895038	0.5606065	0.57059646	0.5750455	0.58028144
0.0	0.5789147	0.56555116	0.56681377	0.58196473	0.5801581	0.5895634	0.5600891	0.571952	0.5766314	0.57933813
0.0	0.57855296	0.56515795	0.5663249	0.58225083	0.57879144	0.5896606	0.5606128	0.57273585	0.57731605	0.5805188
0.0	0.5795097	0.56638986	0.56604064	0.58184564	0.57901037	0.5883767	0.55992335	0.5718876	0.5772003	0.5808078
0.0	0.57927924	0.56512886	0.56455106	0.5824182	0.579178	0.5905513	0.5591941	0.5723036	0.5771623	0.5809633
0.0	0.5793144	0.5637809	0.56734073	0.58105564	0.5805884	0.5903431	0.5598339	0.57237023	0.5767351	0.57903063
0.0	0.5790337	0.5651617	0.56611925	0.579456	0.58038145	0.589214	0.5603732	0.5725139	0.5761836	0.58188856
0.0	0.5786185	0.5654277	0.5664599	0.5811786	0.57988757	0.59003067	0.56057507	0.5716115	0.5763325	0.5806307
0.0	0.5797442	0.5662081	0.5659675	0.58064187	0.58044297	0.58948255	0.5601341	0.5722744	0.5772878	0.5809626
0.0	0.5797675	0.5671087	0.56666017	0.582063	0.57993585	0.5900776	0.56058156	0.5704581	0.57668257	0.5808244
0.0	0.5854204	0.56934726	0.57039267	0.5861718	0.5854953	0.59619373	0.56443894	0.5759291	0.5803388	0.58762205
0.0	0.5874984	0.57091796	0.5707947	0.5880263	0.58700854	0.5976299	0.56676775	0.57789284	0.579482	0.58910507
0.0	0.5783869	0.56481147	0.5662803	0.5787058	0.57744753	0.5887308	0.56000215	0.5714801	0.5729901	0.57829964
0.0	0.5788522	0.56435615	0.565427	0.5782899	0.5760446	0.58846736	0.5588771	0.5696065	0.57490087	0.5797716
0.0	0.5772143	0.56482303	0.5653527	0.5785179	0.5765443	0.5874666	0.5597753	0.56817967	0.5737431	0.57987154
0.0	0.5859777	0.5706101	0.57094955	0.58681655	0.58559775	0.5959273	0.5650213	0.5759273	0.58061045	0.5884928
0.0	0.5858816	0.5692261	0.56983256	0.5861168	0.5857625	0.59627455	0.56441206	0.5768993	0.5784803	0.5888155
0.0	0.57861596	0.5665024	0.5673974	0.5806239	0.5797619	0.58894444	0.5596406	0.5701019	0.5756595	0.579588
0.0	0.58599174	0.5706731	0.5710604	0.58652776	0.5847913	0.59551597	0.5654877	0.5773186	0.57919294	0.58970565
0.0	0.57768613	0.56653875	0.5659792	0.57953036	0.5772606	0.58885336	0.55988836	0.5710548	0.5737253	0.5801436
0.0	0.5773981	0.566275	0.56513304	0.57982564	0.5783507	0.58770245	0.559402	0.57062525	0.5746861	0.57988524
0.0	0.5779191	0.56663215	0.5653741	0.57996637	0.57608473	0.58849543	0.56004864	0.5703968	0.5743473	0.580492
0.0	0.5856719	0.57179433	0.5709255	0.58862764	0.5853849	0.5976945	0.5668964	0.57817006	0.580437	0.5915651
[truncated: 21,427 more rows]
