# Supplementary material for: Teasing out missing reactions in genome-scale metabolic networks through hypergraph learning
Source: Nat Commun. 2023 Apr 25;14:2375. doi: 10.1038/s41467-023-38110-7 (PMC10130184; doi:10.1038/s41467-023-38110-7)
Supplement: Supplementary file 4 — Source Data [file 41467_2023_38110_MOESM4_ESM.zip › Source Data/Figure 2/j-m/iSFxv_1172_cheshire.csv]

	0	0.1	0.1.1	0.1.1.1	0.1.1.1.1	0.1.1.1.1.1	0.1.1.1.1.1.1	0.1.1.1.1.1.1.1	0.1.1.1.1.1.1.1.1	0
1.0	0.9772331	0.99921703	0.99985766	0.98300385	0.052370135	0.999863	0.9987747	0.97210187	0.9999981	0.9503238
1.0	0.9999305	0.97350097	0.9991265	0.9915399	0.9935247	0.19834517	0.9870832	0.98630154	0.9998932	0.7922044
1.0	0.9998031	0.9990206	0.0048597646	0.99252725	0.00036370533	0.94786245	0.99850625	0.99909043	0.9999368	0.9862766
1.0	0.9765415	0.99862516	0.6014465	0.9994562	0.99996734	0.9998037	0.8026545	0.9059427	0.9999882	0.96304256
1.0	0.9996151	0.9999237	0.99787414	0.4898752	0.99871457	0.9999498	0.9523703	0.78578615	0.9999639	0.9956241
1.0	0.99946386	0.99959356	0.9994772	0.9922766	0.99664813	0.9914779	0.99905866	0.4003113	0.9996165	0.8605517
1.0	0.9944851	0.9999566	0.98165214	0.99978083	0.9979127	0.9989631	0.99875116	0.9992079	0.9998969	0.92427623
1.0	0.07490502	0.9986205	0.9998504	0.99352163	0.9937949	0.99954	0.9993605	0.9727337	0.8503332	0.016093895
1.0	0.9994937	0.9874746	0.99862444	0.39992762	0.99800617	0.9807319	0.9990839	0.9785573	0.99958295	0.98895556
1.0	0.99959	0.9962041	0.0010447919	0.998936	0.9953302	0.9996557	0.997033	0.6436635	0.99863416	0.9904873
1.0	0.9996971	0.9352354	0.9998599	0.9960897	0.9659445	0.99956185	0.93648696	0.8619391	0.0122206975	0.9643507
1.0	0.15870404	0.9955373	0.96859086	0.99371076	0.99757475	0.999959	0.06859287	0.6615436	0.20731708	0.05344794
1.0	0.997971	0.91644204	0.99999833	0.9977648	0.9993561	0.9994386	0.97895676	0.99982953	0.9994593	0.92391247
1.0	0.99997485	0.9968177	0.9986438	0.9996152	0.9835353	0.9999057	0.033228785	0.8356247	0.9997619	0.99024767
1.0	0.9723981	0.99995315	0.9988625	0.5204567	0.00025408878	0.9994438	0.11875884	0.9998406	0.9995023	0.93512905
1.0	0.0032783644	0.9997894	0.99999344	0.41367468	0.0009014146	0.8796395	0.99723405	0.9999459	0.99651283	0.727759
1.0	0.9971564	0.9998511	0.99983144	0.99930394	0.85423034	0.9997869	0.5465095	0.97210187	0.9996141	0.8734604
1.0	0.98592013	0.994494	0.99997437	0.3457741	0.93827295	0.7080137	0.9985826	0.99917126	0.8842462	0.98975956
1.0	0.9959603	0.9996271	0.99674255	0.9960897	0.022906184	0.9945051	0.9928059	0.9996699	0.9999095	0.9994413
1.0	0.99957377	0.7142573	0.99970716	0.16549395	0.8879398	0.99977094	0.91424525	0.80785054	0.99990106	0.9994012
1.0	0.9967721	0.99373925	0.99542576	0.99935156	0.99835324	0.99990034	0.99600756	0.9904117	0.999501	0.99995935
1.0	0.99984884	0.9986143	0.9999449	0.99995565	0.03921949	0.98029524	0.99978167	0.7340713	0.9997619	0.9876601
1.0	0.99997175	0.9997708	0.99998987	0.9830178	0.995968	0.7919362	0.9995134	0.9995315	0.9945263	0.9988746
1.0	0.99969006	0.98843944	0.9996712	0.05335371	0.99542326	0.729568	0.998621	0.64175373	0.9996784	0.15617816
1.0	0.9723592	0.99844104	0.999642	0.96560436	0.99987507	0.98535824	0.023785116	0.9993414	0.9964496	0.99943227
1.0	0.9982343	0.9992536	0.9976434	0.9990144	0.9967949	0.94566804	0.99603206	0.971565	0.9997166	0.8538411
1.0	0.995336	0.99964106	0.99911886	0.9946021	0.9996019	0.99995387	0.9957409	0.9999685	0.99981636	0.7383166
1.0	0.9998851	0.9965096	0.99692756	0.4524184	0.99967194	0.99945444	0.998615	0.00024776073	0.05739413	0.91628873
1.0	0.99977094	0.96013564	0.9623167	0.99963987	0.9997565	0.5925103	0.14355454	0.97210187	0.99987066	0.97130954
1.0	0.00067822344	0.97527844	0.9998592	0.9065177	0.9995395	0.95555836	0.9477349	0.9993055	0.99696916	0.9555449
1.0	0.9999008	0.78781116	0.9285875	0.9988061	0.99612445	0.43870747	0.99783415	0.01775771	0.96986187	0.9873964
1.0	0.98996276	0.9991289	0.99933916	0.9967415	0.99998975	0.99032915	0.99842936	0.99974686	0.99863416	0.9979036
1.0	0.99943715	0.9974577	0.9719444	0.9661894	0.9781383	0.9998185	0.9616881	0.99977857	0.9997274	0.025945285
1.0	0.96362257	0.9995409	0.011191099	0.97383636	0.99965346	0.9906747	0.00060593453	0.99841845	0.99986315	0.99932647
1.0	0.4199155	0.9925223	0.09318212	0.66490626	0.88857496	0.9908641	0.9988901	0.9992092	0.99988997	0.94929516
1.0	0.9773261	0.9993956	0.9987068	0.9991042	0.99967444	0.99997246	0.99535745	0.99950933	0.99787366	0.96384895
1.0	0.9998171	0.99994254	0.20704596	0.99895155	0.9998598	0.99980956	0.9964335	0.9987587	0.99964654	0.97248656
1.0	0.9786447	0.9333667	0.9991328	0.9988502	0.9987387	0.99958485	0.99319357	0.99812657	0.5199017	0.99985826
1.0	0.9998871	0.9836594	0.10213363	0.19492859	0.9959791	0.9991523	0.14103559	0.9877737	0.9997174	0.99287003
1.0	0.99498004	0.72549284	0.9990853	0.5057034	0.99953675	0.99953794	0.99863774	0.07938582	0.99541664	0.40077037
1.0	0.999668	0.9944186	0.9253759	0.99903893	0.9997893	0.918768	0.99871814	0.9802792	0.9998926	0.002003154
1.0	0.99734664	0.99438643	0.9988702	0.9986197	0.9997559	0.6894309	0.99881387	0.9997534	0.99998844	0.9401761
1.0	0.9372849	0.98826104	0.99925655	0.9793149	0.9608039	0.9994967	0.04782366	0.9748965	0.99993706	0.7107897
1.0	0.9979169	0.0035632774	0.5273247	0.70973694	0.9930901	0.99678516	0.0037243757	0.9844811	0.9972972	0.99929047
1.0	0.94436085	0.9881436	0.99983895	0.99882907	0.99381304	0.9890169	0.5080723	0.70701545	0.99039584	0.98379827
1.0	0.999997	0.9970124	0.9445672	0.0011764365	0.9956333	0.9983229	0.9962819	0.999385	0.9872227	0.785697
1.0	0.9925283	0.9983859	0.9995092	0.99862933	0.7008766	0.890146	0.9990177	0.99950886	0.9998878	0.99991643
1.0	0.9998492	0.999421	0.9918641	0.99996984	0.6895123	0.999438	0.99814117	0.97210187	0.091535546	0.9984018
1.0	0.2348505	0.00077111466	0.9271736	0.9691139	0.98260385	0.9997764	0.84830225	0.999546	0.11217596	0.004378321
1.0	0.033142537	0.994131	0.99689996	0.9837915	0.99964416	0.99956375	0.99488336	0.9930353	0.9982327	0.84818196
1.0	0.99974126	0.2748191	0.98940897	0.16792242	0.99973255	0.98578644	0.0023113615	0.91249514	0.9704717	0.99212
1.0	0.9978823	0.99955314	0.3509355	0.98381907	0.99995565	0.9998839	0.99868065	0.7545186	0.99962234	0.9992918
1.0	0.9999807	0.99764156	0.8157348	0.9985176	0.7994084	0.35784626	0.99861467	0.9994649	0.999818	0.99811953
1.0	0.9821144	2.7238399e-05	0.9997763	0.99820495	0.9888508	0.750815	0.013250512	0.0417833	0.9894176	0.997934
1.0	0.19163412	0.99948776	0.9994764	0.9921813	0.99515015	0.6397649	0.56627077	0.9999591	0.99975854	0.99395895
1.0	0.999181	0.9991234	0.9979842	0.011057816	0.9989127	0.32557	0.19895253	0.99947006	0.9979704	0.9879453
1.0	0.9996693	0.05151795	0.00200238	0.99774987	0.99993694	0.99958426	0.9963536	0.99975544	0.9994823	0.9982445
1.0	0.99965906	0.99975723	0.01388444	0.99623764	0.9560713	0.12802084	0.9988288	0.91402453	0.9995425	0.99684995
1.0	0.9945656	0.0076320837	0.9996093	0.99569654	0.9992962	0.6504585	0.9982412	0.021073885	0.9960632	0.993944
1.0	0.99996436	0.38402942	0.99984324	0.99835545	0.9994455	0.99979085	0.9984516	0.8060682	0.9953251	0.99415344
1.0	0.93456054	0.99658513	0.99983954	0.99801624	0.99806184	0.9992341	0.99723405	0.99864906	0.99979407	0.9996124
1.0	0.9941042	0.97792155	0.9988979	0.10256012	0.95299184	0.0014689644	0.09000247	0.8748521	0.9998266	0.99933076
1.0	0.9880667	0.99036646	0.018309396	0.9960897	0.004122308	0.99997306	0.9996611	0.9923071	0.9925565	0.98273337
1.0	0.617512	0.04675597	0.99736816	0.990159	0.7771342	0.99979836	0.99920976	0.99995375	0.9631392	0.99975103
1.0	0.99966	0.9879771	0.9980579	0.00785276	0.995795	0.9906747	0.03516013	0.9542748	0.9995721	0.99847895
1.0	0.33320755	0.40118465	0.9950605	0.9960897	0.97983813	0.94887656	0.9988932	0.00022840474	0.7976305	0.634028
1.0	0.16789982	0.14764628	0.99983704	0.8619716	0.004671692	0.98980016	0.9995221	0.99955744	0.99981886	0.53271085
1.0	0.99949014	0.9981077	0.99803334	0.44934997	0.9999938	0.99998105	0.8803452	0.95105916	0.9997751	0.9878757
1.0	0.6146618	0.9764969	0.9999572	0.9942567	0.98262167	0.5117044	0.12268499	0.9987098	0.9999256	0.5921852
1.0	0.9986721	0.99853075	0.6311766	0.99102014	0.9998846	0.9990735	0.98537445	0.99945503	0.7195159	0.8771674
1.0	0.71086264	0.974707	0.99866295	0.846504	0.08179948	0.99974126	0.027060576	0.64822507	0.9998294	0.99952507
1.0	0.9070494	0.98318034	0.99983656	0.99805486	0.05352734	0.9984723	0.3635365	0.96635824	0.99980575	0.99976
1.0	0.9991829	0.92361027	0.999795	0.4630206	0.99313086	0.9996309	0.9982615	0.9489623	0.9997662	0.9968766
1.0	0.9827697	0.9979387	0.0009198622	0.99245185	0.4953213	0.95721936	0.9981285	0.9994424	0.7033463	0.6913527
1.0	0.39624006	0.6072741	0.0003380358	0.7476014	0.98321956	0.9996891	0.9537372	0.99995184	0.9999907	0.99809486
1.0	0.9988422	0.98990726	0.99990153	0.9991327	0.9967055	0.99511504	0.990586	0.93346006	0.992243	0.9190758
1.0	0.99663526	0.9997619	0.9618028	0.9986203	0.9977581	0.32902056	0.5382983	0.9453245	0.9989298	0.9963462
1.0	0.9996942	0.9989844	0.9953435	0.9909149	0.9997818	0.99467295	0.953809	0.61060417	0.9980159	0.9940759
1.0	0.997008	0.9783116	0.005221956	0.9976829	0.99667966	0.99291843	0.99723405	0.7709644	0.13937582	0.99438286
1.0	0.029099466	0.95229286	0.99360824	0.95602405	0.99871325	0.9906747	0.99959534	0.9999889	0.9998023	0.9948186
1.0	0.9723981	0.98951846	0.9791074	0.9971481	0.99068415	0.7898329	0.99810934	0.9996654	0.9997788	0.9890493
1.0	0.9904101	0.9895586	0.99437225	0.973993	0.09869767	0.9995425	0.9448281	0.99958855	0.99863416	0.99350774
1.0	0.999673	0.0021955736	0.9992161	0.99672806	0.998137	0.99491704	0.003380739	0.9994236	0.9998117	0.46600333
1.0	0.99050444	0.89767724	0.99930835	0.99661887	0.9656019	0.9998592	0.9986193	0.99985206	0.99856526	0.9823461
1.0	0.9974093	0.9996475	0.64116186	0.99787736	0.91133034	0.9999211	0.9989243	0.9952678	0.9926367	0.9754798
1.0	0.9997663	0.81738377	0.9998393	0.9955266	0.9994123	0.99946064	0.96285254	0.9996506	0.65319884	0.9968665
1.0	0.97878486	0.99021393	0.9998418	0.999785	0.9985435	0.99979883	0.9998398	0.97210187	0.99981886	0.6275597
1.0	0.9997975	0.999006	0.9999194	0.996381	0.111317225	0.9997317	0.9797917	0.55143833	0.99960166	0.99208844
1.0	0.95410275	0.9990287	0.9964133	0.9979019	0.9980742	0.99992406	0.99723405	0.16526735	0.9984024	0.93172705
1.0	0.9899857	0.45936784	0.004797327	0.9991327	0.36435497	0.9894544	0.99812967	0.9991141	0.78305584	0.9989095
1.0	0.99196917	0.9995952	0.97217417	0.99827766	0.9901316	0.60732365	0.0028370693	0.9987914	0.34422886	0.8822232
1.0	0.99968445	0.22795212	0.9999628	0.9909026	0.99878806	0.9992341	0.39993012	0.9998166	0.9956304	0.6793616
1.0	0.69706374	0.98663425	0.99999595	0.9927619	0.9932939	0.9916489	0.99965537	0.9997912	0.9958325	0.99948347
1.0	0.96085256	0.9994356	0.9997589	0.9960897	0.99971205	0.99935263	0.9881467	0.99997044	0.9940799	0.6048112
1.0	0.99993396	0.9948543	0.99999535	0.97983634	0.0018013942	0.9393548	0.9978479	0.98961943	0.48622152	0.9994098
1.0	0.99978596	0.99553996	0.009609897	0.006262847	0.99333715	0.7383225	0.029357493	0.9972364	0.9999348	0.9966738
1.0	0.9992461	0.00035150995	0.9914554	0.8847395	0.99954623	0.9988826	0.9980033	0.9988385	0.9996327	0.97598743
1.0	0.991865	0.9976432	0.99826175	0.9973072	0.99602425	0.8867933	0.3026992	0.99727494	0.99987805	0.0032757618
1.0	0.99211097	0.9072577	0.9993326	0.9957455	0.049453393	0.99987245	0.99723405	0.9997453	0.99986696	0.9996018
1.0	0.99320894	0.9934689	0.9980579	0.9999205	0.9983785	0.9995096	0.9899828	0.003696369	0.94440264	0.9948879
1.0	0.9932463	0.59072256	0.9978357	0.98622626	0.9941664	0.9998011	0.98799044	0.9997049	0.017753096	0.89919144
1.0	0.023991823	0.994131	0.9989681	0.8648232	0.02702083	0.21393938	0.014028747	0.9999554	0.9999213	0.9678869
1.0	0.9997739	0.8233434	0.4804099	0.4792948	0.99968886	0.99990344	0.9971517	0.9992749	0.9998399	0.9993206
1.0	0.5583413	0.9994881	0.0019059642	0.38668522	0.99963033	0.99993324	0.98581266	0.006864317	0.99259746	0.99158067
1.0	0.65126306	0.9987513	0.9985329	0.96776706	0.99993527	0.99983895	0.99657506	0.9990212	0.9987198	0.9997501
1.0	0.9995222	0.9964592	0.99998033	0.9989497	0.99978465	0.99946576	0.9953733	0.963292	0.9998272	0.993435
1.0	0.99978524	0.8790136	0.9999536	0.99891746	0.9993938	0.9999881	0.9986681	0.9842107	0.99987686	0.096515104
1.0	0.99997926	0.9991934	0.9835023	0.9956534	0.8323539	0.767552	0.009175104	0.99993885	0.91103923	0.048786443
1.0	0.9995395	0.99878615	0.030842153	0.9966286	0.9997017	0.99957246	0.99219054	0.9985285	0.9998306	0.9757564
1.0	0.99964666	0.99737954	0.99914587	0.59713817	0.9999728	0.9999504	0.9917134	0.99760664	0.97566575	0.9728536
1.0	0.9997913	0.99560803	0.5983871	0.99344677	0.98821604	0.99993443	0.9992077	0.99637234	0.9997836	0.2097945
1.0	0.9998895	0.9996921	0.29479235	0.9960897	0.8538524	0.8963203	0.95279473	0.973103	0.95058507	0.9987717
1.0	0.25447956	0.999037	0.9971852	0.9991536	0.964051	0.9917957	0.99869823	0.99971646	0.99589765	0.76798797
1.0	0.9996599	0.9921483	0.99984086	0.015045717	0.9966253	0.98506737	0.99430805	0.9923228	0.99523574	0.9622436
1.0	0.4693918	0.99883336	0.9991103	0.94134206	0.73649144	0.999814	0.9967175	0.93993163	0.99984086	0.14923458
1.0	0.9949254	0.9941916	0.99981564	0.9911713	0.9625711	0.99030006	0.9989299	0.97210187	0.99186033	0.8323026
1.0	0.9996669	0.9998528	0.9985806	0.99995506	0.037576962	0.9850935	0.9995883	0.9999795	0.99989545	0.9969849
1.0	0.9998425	0.0007367072	0.9999192	0.08713188	0.36012927	0.38056332	0.99656206	0.9995652	0.868593	0.99587065
1.0	0.984286	0.7533228	0.98967534	0.99909556	0.8633751	0.9998399	0.9949238	0.9995276	0.0006264604	0.99875844
1.0	0.9954814	0.9988715	0.9988003	0.97795856	0.99313086	0.99971455	0.9998054	0.9997161	0.78389406	0.99987113
1.0	0.99896455	0.005696085	0.9435403	0.9986822	0.999982	0.9999846	0.11962232	0.99969566	0.99954337	0.6205522
1.0	0.99970764	0.985508	0.9996164	0.9985226	0.99942917	0.9994892	0.9536428	0.7925164	0.9998523	0.9907945
1.0	0.99948126	0.9990988	0.9999306	0.9969202	0.99980706	0.9988391	0.0039962847	0.99742055	0.9998994	0.98068064
1.0	0.9997764	0.8421716	0.15102446	0.95590836	0.9951929	0.9999902	0.99425054	0.9999893	0.99998224	0.99131584
1.0	0.999979	0.047292255	0.99989724	0.00909764	0.46094567	0.99760383	0.99090964	0.9591252	0.9950465	0.7195849
1.0	0.9996599	0.34219193	0.9995963	0.9936015	0.9998964	0.99864095	0.98706716	0.99992824	0.99986506	0.99438286
1.0	0.9998827	0.044847984	0.87230635	0.9747532	0.9568076	0.9997521	0.061026793	0.999483	0.9942994	0.99959534
1.0	0.9997204	0.99987316	0.0029151568	0.99899906	0.9972857	0.77971417	0.77708066	0.97210187	0.99620134	0.8107521
1.0	0.89707917	0.976172	0.9980572	0.99738055	0.999923	0.99978346	0.38829914	0.88764817	0.9999659	0.012675824
1.0	0.46440095	0.99861157	0.99999404	0.9988913	0.7806539	0.772659	0.9934947	0.97590137	0.999696	0.98133343
1.0	0.91498	0.1875864	0.99986875	0.96392107	0.84067756	0.8212709	0.070259415	0.001078205	0.9964696	0.98367083
1.0	0.9939359	0.9779568	0.99793375	0.99879104	0.992067	0.9982736	0.5122198	0.999949	0.51657385	0.999936
1.0	0.60275525	0.99486357	0.011274931	0.9927759	0.96649104	0.0074369456	0.928652	0.9997224	0.99528307	0.9931641
1.0	0.99415153	0.9950034	0.99491477	0.48489937	0.02395315	0.72375613	0.9977506	0.9999987	0.9998246	0.8826029
1.0	0.81437564	0.998946	0.9980579	0.9583436	0.99277204	0.99193656	0.99723405	0.9842062	0.9788613	0.782252
1.0	0.9920099	0.9879368	0.9982206	0.9950169	0.99654204	0.10744223	0.9734778	0.856065	0.99804235	0.9673767
1.0	0.9959317	0.99366647	0.99454826	0.9977915	0.99656624	0.9998826	0.05656593	0.99994075	0.9999523	0.6663836
1.0	0.06186578	0.9906172	0.99689084	0.6951082	0.57232106	0.1569488	0.9652805	0.001883608	0.99962735	0.7819647
1.0	0.0011267945	0.08610038	0.4345803	0.97011125	0.9577952	0.9900567	0.9183973	0.9914972	0.9991295	0.39759734
1.0	0.96687853	0.8695225	0.99914324	0.9935523	0.99138194	0.999652	0.9996431	0.9988477	0.99969864	0.9921937
1.0	0.67361563	0.028935356	0.9978326	0.8289624	0.9987839	0.999637	0.93205875	0.007934292	0.9997222	0.9995272
1.0	0.81055546	0.99917597	0.99986327	0.9987405	0.9907555	0.9997875	4.7892092e-05	0.9827095	0.9999589	0.98868537
1.0	0.99372065	0.9154391	0.99998856	0.9989562	0.008967562	0.06417706	0.58171916	0.9996842	0.13557665	0.900902
1.0	0.9971493	0.993483	0.2578663	0.9955004	0.99313086	0.9997961	0.99132615	0.9996145	0.23567632	0.9941884
1.0	0.99947447	0.99964786	0.07166586	0.09139859	0.39699352	0.16506338	0.9993279	0.99857736	0.9878178	0.99421
1.0	0.9999945	0.9680504	0.9991503	0.9941917	0.009160854	0.9906747	0.9977683	0.35840377	0.9963391	0.9966936
1.0	0.99969006	0.9999691	0.99847215	0.98090166	0.045558088	0.9488958	0.27538908	0.4868547	0.99795353	0.9913685
1.0	0.99403495	0.99938655	0.9678209	0.9983255	0.99876827	0.9993899	0.12030694	0.89825165	0.9953068	0.9744601
1.0	0.99991214	0.994131	0.019700259	0.9951681	0.99982315	0.99996054	0.9990171	0.9995759	0.9997826	0.9716622
1.0	0.99980026	0.99995327	0.1252565	0.99770147	0.94695765	0.9989465	0.9967632	0.99043334	0.99973124	0.9995609
1.0	0.99962664	0.999731	0.9998369	0.9990845	0.098200746	0.9999014	0.77606213	0.7801997	0.9999224	0.998882
1.0	0.9916032	0.76531154	0.99921453	0.95160335	0.9831697	0.99952114	0.096988805	0.999305	0.9999145	0.00038209278
1.0	0.90232414	0.84269166	0.999084	0.40143028	0.9991936	0.00480719	0.17377968	0.9994054	0.9877692	0.8270472
1.0	0.9859513	0.98345584	0.9661578	0.9789761	0.041475903	0.8777866	0.99260896	0.91160566	0.98871315	0.9985814
1.0	0.8221158	0.034307286	0.99979705	0.99551517	0.99658066	0.88299286	0.9996112	0.9812417	0.9999261	0.98717946
1.0	0.9999659	0.9955468	0.99944216	0.88632286	0.9999373	0.9998448	0.066687	0.9991429	0.99958926	0.90036017
1.0	0.006774578	0.99985933	0.9998111	0.5056235	0.99976534	0.013765917	0.9634695	0.1710189	0.047616117	0.99950886
1.0	0.9983412	0.9983999	0.99807537	0.99921906	0.009705547	0.990594	0.99113303	0.9999243	0.9998852	0.99900144
1.0	0.9997582	0.8193392	0.58227056	0.99888307	0.99599385	0.9999931	0.8783229	0.5773766	0.87325174	0.99916434
1.0	0.9998105	0.35624608	0.9964115	0.06558319	0.9715891	0.2739718	0.9886008	0.97210187	0.007840758	0.9928988
1.0	0.40433425	0.43051398	0.9891521	0.9890949	0.52669495	0.9935812	0.99723405	0.99978465	0.9997485	0.5798527
1.0	0.99960047	0.004925333	0.9986094	0.99639684	0.999801	0.005549775	0.97891414	0.96119905	0.31876048	0.0070206127
1.0	0.99991584	0.9974995	0.0024814904	0.9997545	0.98959523	0.99975234	0.99523675	0.99422836	0.9999291	0.99759054
1.0	0.032075316	0.99980825	0.9998361	0.99705577	0.99959666	0.9989291	0.99570173	0.70718354	0.95519495	0.93952507
1.0	0.9941128	0.9979619	0.05855988	0.99863464	0.6913095	0.9737037	0.99879646	0.9987557	0.9565644	0.9888754
1.0	0.24474785	0.9991722	0.9997043	0.9879265	0.99404234	0.7934266	0.99406403	0.97986746	0.9909066	0.99438286
1.0	0.9986854	0.99892837	0.9998678	0.97622365	0.3256521	0.77695894	0.9185287	0.004695111	0.91615766	0.99105656
1.0	0.7630811	0.99129325	0.01733559	0.9997285	0.9622436	0.96916	0.7640169	0.98631513	0.99592626	0.9838573
1.0	0.015779851	0.98963773	0.999843	0.9991678	0.9971528	0.9999219	0.9985368	0.9940633	0.99790657	0.9989691
1.0	0.7556098	0.9384995	0.078947	0.99877506	0.8458963	0.99270755	0.0062760287	0.9998785	0.9952342	0.97759104
1.0	0.9991341	0.9992409	0.9993868	0.9993944	0.020355247	0.98449206	0.9991326	0.9999665	0.996289	0.98043126
1.0	0.9975393	0.98587334	0.9967546	0.9990558	0.74940383	0.9964658	0.03029702	0.99974877	0.97653383	0.9986002
1.0	0.94073874	0.9999268	0.9070113	0.99915385	0.99332035	0.999907	0.39645785	0.999843	0.9983234	0.92295116
1.0	0.5731989	0.9701928	0.97153914	0.9768042	0.8500083	0.99897385	0.9813896	0.9374002	0.999716	0.9899906
1.0	0.9760157	0.008371467	0.99974245	0.79679906	0.7822753	0.9913065	0.99964523	0.98717576	0.9996549	0.99219924
1.0	0.99975127	0.23973429	0.9998087	0.9980476	0.6609899	0.9994056	0.99876356	0.9971942	0.9982222	0.98959714
1.0	0.99972624	0.9650282	0.9980579	0.8414539	0.42871246	0.99981314	0.9980895	0.99765176	0.99976987	0.9991423
1.0	0.99959236	0.9892691	0.99984	0.9756286	0.9179926	0.99941397	0.95247984	0.9986559	0.9948014	0.9911389
1.0	0.9944636	0.044782568	0.03618007	0.99864393	0.99975246	0.0753717	0.2143973	0.9999814	0.9998373	0.99873275
1.0	0.95530653	0.99221075	0.965883	0.9995141	0.99921465	0.99969375	0.40106985	0.22902575	0.99953544	0.99532
1.0	0.9900035	0.9968528	0.99989045	0.0053778477	0.99812025	0.9998882	0.9963446	0.2221098	0.99963117	0.4416074
1.0	0.9993399	0.99878174	0.9998047	0.9967417	0.9190147	0.08229791	0.8886967	0.9933021	0.9994931	0.99438286
1.0	0.8932577	0.99680614	0.99980146	0.9985715	0.9852802	0.94741005	0.99862766	0.9999106	0.10389262	0.9938048
1.0	0.99974924	0.9945661	0.9869686	0.9949044	0.99965656	0.99971634	0.99780685	0.89025474	0.99834394	0.9868988
1.0	0.5802223	0.99394566	0.99924004	0.5916544	0.99786866	0.99988115	0.9985563	0.9785444	0.8384523	0.48757145
1.0	0.99958867	0.37219742	0.9951951	0.51288545	0.038090017	0.9997608	0.99623704	0.990386	0.99950683	0.9977658
1.0	0.99971265	0.9980301	0.99984515	0.99775666	0.9909038	0.6215095	0.9972613	0.99972576	0.9998118	0.9990081
1.0	0.99987495	0.8264258	0.99354917	0.004803444	0.005094866	0.07076417	0.99723405	0.9995679	0.9999151	0.99969685
1.0	0.00051970896	0.9884263	0.8024393	0.98284334	0.36479124	0.92990214	0.7039921	0.7702884	0.9968472	0.9736838
1.0	0.046920843	0.95998555	0.9997594	0.99794525	0.18444999	0.9986541	0.9964322	0.9825685	0.9998615	0.42118695
1.0	0.9999193	0.9227697	0.99985504	0.9984419	0.04180703	0.9040556	0.4695564	0.9992078	0.9989666	0.9919775
1.0	0.32453793	0.99884284	0.999835	0.93912435	0.94734335	0.9941446	0.9947456	0.024609424	0.99982446	0.0038977303
1.0	0.9723981	0.863325	0.9831109	0.9939884	0.6038252	0.90238494	0.9971783	0.47792423	0.995915	0.24767098
1.0	0.99954766	0.99652195	0.035865054	0.9960897	0.99975353	0.9995554	0.9999622	0.99557894	0.96738285	0.99438286
1.0	0.9998454	0.078280866	0.9981645	0.9993728	0.99261343	0.9992575	0.9727647	0.9880064	0.9994062	0.9933804
1.0	0.9967997	0.0027292818	0.9888598	0.6577911	0.9999753	0.999818	0.49734083	0.9716082	0.9949764	0.9467321
1.0	0.97887075	0.9959915	0.99990547	0.99892336	0.9999757	0.011586812	0.97849506	0.88096344	0.9998271	0.9986975
1.0	0.0056083715	0.8272962	0.9993492	0.99549353	0.53868127	0.99977094	0.99699116	0.9995376	0.99999523	0.043481413
1.0	0.9998399	0.99939907	0.99976844	0.13803357	0.9997427	0.99930525	0.99828327	0.753307	0.99944955	0.99489814
1.0	0.9993338	0.18066762	0.9377987	0.99572927	0.99974436	0.9999552	0.6277552	0.9988605	0.99978894	0.99942124
1.0	0.98958266	0.98928785	0.9935213	0.124556124	0.99428	0.9992567	0.9959021	0.77801424	0.9943731	0.9973213
1.0	0.99986947	0.9960587	0.99993575	0.9983625	0.9999089	0.9993268	0.92368585	0.9919363	0.994599	0.98605204
1.0	0.9997068	0.93605524	0.99994266	0.9996356	0.9983859	0.9906747	0.999393	0.90949893	0.99996924	0.33185363
1.0	0.9895182	0.99489874	0.9990879	0.004674054	0.99253815	0.9997687	0.99828064	0.9983076	0.99976414	0.9478668
1.0	0.9999709	0.9921847	0.007881754	0.9981396	0.99985373	0.9998362	0.99753535	0.28935182	0.99987984	0.7884804
1.0	0.9964295	0.9535088	0.9832466	0.9982357	0.99649495	0.3718911	0.062932104	0.18999147	0.9999199	0.32444942
1.0	0.99953926	0.17816408	0.9958877	0.06255624	0.4410634	0.01206276	0.9946353	0.14556575	0.9831202	0.99873203
1.0	0.9998348	0.996756	0.999796	0.6909058	0.116862275	0.99942195	0.9966865	0.99998724	0.9650177	0.9999312
1.0	0.005417172	0.06938023	0.96064425	0.16416655	0.99944204	0.104749136	0.94005877	0.7467683	0.9997209	0.99912745
1.0	0.99351174	0.005812526	0.99985063	0.9431557	0.99958664	0.9937518	0.00645757	0.9962722	0.99863416	0.99438286
1.0	0.0061951447	0.836808	0.99701935	0.99512815	0.9998579	0.005904661	0.99853325	0.94174534	0.9261157	0.99693143
1.0	0.058834832	0.9865123	0.9795792	0.9820255	0.87956125	0.98417044	0.99911875	0.96508473	0.9981937	0.9996113
1.0	0.0065886164	0.9914697	0.83800226	0.32408977	0.99649376	0.0019438214	0.99012965	0.9999615	0.9998215	0.99946874
1.0	0.9999385	0.181252	0.9999254	0.98912454	0.9940013	0.99755836	0.9951598	0.9986124	0.9952496	0.9998393
1.0	0.9992895	0.98818654	0.9991924	0.059316427	0.25070447	0.9999862	0.017413253	0.99936956	0.99961936	0.9903306
1.0	0.62260664	0.9402189	0.97443265	0.14493841	0.99960405	0.9976688	0.9990257	0.99989843	0.9998443	0.97611755
1.0	0.15005526	0.4018702	0.99150264	0.89588994	0.9920648	0.97469443	0.0018076185	0.9995702	0.99965787	0.0010175718
1.0	0.8598395	0.9966857	0.99991035	0.95810074	0.50682014	0.96540916	0.9995253	0.9991499	0.9998354	0.626529
1.0	0.99918944	0.99706984	0.20420963	0.9998771	0.99929833	0.9846795	0.0068824734	0.97210187	0.9650702	0.7619251
0.0	0.9723981	0.994131	0.9980579	0.9960897	0.99313086	0.9906747	0.99723405	0.97210187	0.99863416	0.99438286
0.0	0.9723981	0.994131	0.9980579	0.9960897	0.99313086	0.9906747	0.99723405	0.97210187	0.99863416	0.99438286
0.0	0.9723981	0.994131	0.9980579	0.9960897	0.99313086	0.9906747	0.99723405	0.97210187	0.99863416	0.99438286
0.0	0.9723981	0.994131	0.9980579	0.9960897	0.99313086	0.9906747	0.99723405	0.97210187	0.99863416	0.99438286
0.0	0.9723981	0.994131	0.9980579	0.9960897	0.99313086	0.9906747	0.99723405	0.97210187	0.99863416	0.99438286
0.0	0.9723981	0.994131	0.9980579	0.9960897	0.99313086	0.9906747	0.99723405	0.97210187	0.99863416	0.99438286
0.0	0.99711454	0.99360704	0.99815804	0.9843017	0.98808575	0.99927765	0.9774721	0.9957262	0.99906653	0.979485
0.0	0.9723981	0.994131	0.9980579	0.9960897	0.99313086	0.9906747	0.99723405	0.97210187	0.99863416	0.99438286
0.0	0.84270537	0.9217975	0.9545288	0.98345387	0.73256165	0.80661815	0.9418198	0.29327583	0.97743326	0.99436164
0.0	0.84270537	0.9217975	0.9545288	0.98345387	0.73256165	0.80661815	0.9418198	0.29327583	0.97743326	0.99436164
0.0	0.84270537	0.9217975	0.9545288	0.98345387	0.73256165	0.80661815	0.9418198	0.29327583	0.97743326	0.99436164
0.0	0.84270537	0.9217975	0.9545288	0.98345387	0.73256165	0.80661815	0.9418198	0.29327583	0.97743326	0.99436164
0.0	0.9964625	0.99489874	0.999637	0.9977648	0.99428	0.99930525	0.9973157	0.99812657	0.9997751	0.99254817
0.0	0.9995901	0.9961144	0.99964833	0.9929032	0.9976636	0.9989631	0.9970222	0.99892056	0.99955994	0.9947148
0.0	0.99940634	0.99334735	0.9994784	0.98829657	0.99633586	0.99867517	0.99567235	0.99801636	0.9992568	0.9913571
0.0	0.99770916	0.9305729	0.99468744	0.9877698	0.9951155	0.9975987	0.97397757	0.99088997	0.9980854	0.9156864
0.0	0.99940634	0.99334735	0.9994784	0.98829657	0.99633586	0.99867517	0.99567235	0.99801636	0.9992568	0.9913571
0.0	0.99940634	0.99334735	0.9994784	0.98829657	0.99633586	0.99867517	0.99567235	0.99801636	0.9992568	0.9913571
0.0	0.99770916	0.9305729	0.99468744	0.9877698	0.9951155	0.9975987	0.97397757	0.99088997	0.9980854	0.9156863
0.0	0.99966	0.998831	0.99983585	0.99861777	0.9995939	0.999764	0.9985368	0.99966085	0.99981886	0.99925965
0.0	0.9723981	0.994131	0.9980579	0.9960897	0.99313086	0.9906747	0.99723405	0.97210187	0.99863416	0.99438286
0.0	0.9723981	0.994131	0.9980579	0.9960897	0.99313086	0.9906747	0.99723405	0.97210187	0.99863416	0.99438286
0.0	0.99966	0.998831	0.99983585	0.99861777	0.9995939	0.999764	0.9985368	0.99966085	0.99981886	0.99925965
0.0	0.9723981	0.994131	0.9980579	0.9960897	0.99313086	0.9906747	0.99723405	0.97210187	0.99863416	0.99438286
0.0	0.9723981	0.994131	0.9980579	0.9960897	0.99313086	0.9906747	0.99723405	0.97210187	0.99863416	0.99438286
0.0	0.99940634	0.99334735	0.9994784	0.98829657	0.99633586	0.99867517	0.99567235	0.99801636	0.9992568	0.9913571
0.0	0.99770916	0.93057305	0.99468744	0.9877698	0.9951155	0.9975987	0.97397757	0.99088997	0.9980854	0.9156863
0.0	0.9964625	0.99489874	0.999637	0.9977648	0.99428	0.99930525	0.9973157	0.99812657	0.9997751	0.99254817
0.0	0.99940634	0.99334735	0.9994784	0.98829657	0.99633586	0.99867517	0.99567235	0.99801636	0.9992568	0.9913571
0.0	0.9723981	0.994131	0.9980579	0.9960897	0.99313086	0.9906747	0.99723405	0.97210187	0.99863416	0.99438286
0.0	0.9723981	0.994131	0.9980579	0.9960897	0.99313086	0.9906747	0.99723405	0.97210187	0.99863416	0.99438286
0.0	0.99966	0.998831	0.99983585	0.99861777	0.9995939	0.999764	0.9985368	0.99966085	0.99981886	0.99925965
0.0	0.003823895	0.00088507554	3.367625e-05	0.0007702711	9.008079e-05	0.000552589	0.0001685862	8.200366e-05	0.0007674164	0.00019276014
0.0	0.032795966	0.04405662	0.0390188	0.99445504	0.00097124156	0.16065526	0.00087258156	0.7443023	0.09433746	0.20963684
0.0	0.99966	0.998831	0.99983585	0.99861777	0.9995939	0.999764	0.9985368	0.99966085	0.99981886	0.99925965
0.0	0.9723981	0.994131	0.9980579	0.9960897	0.99313086	0.9906747	0.99723405	0.97210187	0.99863416	0.99438286
0.0	0.99966	0.998831	0.99983585	0.99861777	0.9995939	0.999764	0.9985368	0.99966085	0.99981886	0.99925965
0.0	0.9723981	0.994131	0.9980579	0.9960897	0.99313086	0.9906747	0.99723405	0.97210187	0.99863416	0.99438286
0.0	0.9723981	0.994131	0.9980579	0.9960897	0.99313086	0.9906747	0.99723405	0.97210187	0.99863416	0.99438286
0.0	0.9723981	0.994131	0.9980579	0.9960897	0.99313086	0.9906747	0.99723405	0.97210187	0.99863416	0.99438286
0.0	0.9723981	0.994131	0.9980579	0.9960897	0.99313086	0.9906747	0.99723405	0.97210187	0.99863416	0.99438286
0.0	0.99966	0.998831	0.99983585	0.99861777	0.9995939	0.999764	0.9985368	0.99966085	0.99981886	0.99925965
0.0	0.9964625	0.99489874	0.999637	0.9977648	0.99428	0.99930525	0.9973157	0.99812657	0.9997751	0.99254817
0.0	0.9964625	0.99489874	0.999637	0.9977648	0.99428	0.99930525	0.9973157	0.99812657	0.9997751	0.99254817
0.0	0.99940634	0.99334735	0.9994784	0.98829657	0.99633586	0.99867517	0.99567235	0.99801636	0.9992568	0.9913571
0.0	0.99940634	0.99334735	0.9994784	0.98829657	0.99633586	0.99867517	0.99567235	0.99801636	0.9992568	0.9913571
0.0	0.2794723	0.11774426	0.4589373	0.054617446	0.07581189	0.82557416	0.36018404	0.5556767	0.81643796	0.032213278
0.0	0.3306552	0.1335308	0.3789304	0.0459934	0.080328755	0.87205815	0.33373138	0.56092787	0.77547973	0.033839513
0.0	0.32379782	0.13985452	0.44161168	0.05416503	0.06737664	0.83090585	0.35548744	0.5076383	0.738228	0.032369025
0.0	0.37000954	0.12165443	0.4002434	0.052183975	0.10018213	0.8053137	0.36265635	0.5401041	0.80504197	0.029997293
0.0	0.24474782	0.08973303	0.34995374	0.041490518	0.061219677	0.76244324	0.2848907	0.45914236	0.71951586	0.02594528
0.0	0.24474776	0.08973303	0.34995374	0.041490518	0.061219677	0.7624431	0.2848908	0.45914236	0.7195158	0.025945267
0.0	0.24474776	0.08973303	0.34995374	0.041490503	0.061219662	0.7624431	0.2848908	0.45914227	0.7195159	0.02594528
0.0	0.24474776	0.08973303	0.34995374	0.041490503	0.061219692	0.7624431	0.28489074	0.45914227	0.71951586	0.025945293
0.0	0.24474785	0.08973303	0.3499538	0.041490503	0.061219677	0.7624431	0.2848908	0.45914236	0.7195159	0.025945274
0.0	0.99770916	0.93057305	0.99468744	0.9877698	0.9951155	0.9975987	0.97397757	0.99088997	0.9980854	0.9156863
0.0	0.99940634	0.99334735	0.9994784	0.98829657	0.99633586	0.99867517	0.99567235	0.99801636	0.9992568	0.9913571
0.0	0.9986411	0.9975648	0.99979204	0.99839324	0.99731404	0.9996094	0.99800545	0.9991279	0.99987376	0.9952514
0.0	0.6893523	0.44015935	0.9999263	0.6328265	0.0005268453	0.936941	0.3046544	0.85075295	0.9969145	0.7922044
0.0	0.99962485	0.99809057	0.99847215	0.9998404	0.99992836	0.99964833	0.99687755	0.9999399	0.9993493	0.99982834
0.0	0.9772883	0.19268765	0.99847215	0.99948275	0.99975353	0.99956495	0.5685479	0.9998977	0.9854028	0.9446831
0.0	0.99940634	0.99334735	0.9994784	0.98829657	0.99633586	0.99867517	0.99567235	0.99801636	0.9992568	0.9913571
0.0	0.0016539547	0.00094035594	0.0013000013	0.0011987956	0.006473483	0.004688956	0.005989084	0.002515613	0.0003197817	0.00048432828
0.0	0.9723981	0.994131	0.9980579	0.9960897	0.99313086	0.9906747	0.99723405	0.97210187	0.99863416	0.99438286
0.0	0.9723981	0.994131	0.9980579	0.9960897	0.99313086	0.9906747	0.99723405	0.97210187	0.99863416	0.99438286
0.0	0.99966	0.998831	0.99983585	0.99861777	0.9995939	0.999764	0.9985368	0.99966085	0.99981886	0.99925965
0.0	0.9723981	0.994131	0.9980579	0.9960897	0.99313086	0.9906747	0.99723405	0.97210187	0.99863416	0.99438286
0.0	0.9997037	0.9995732	0.9999324	0.99990475	0.9993711	0.99978036	0.99939525	0.99987936	0.9999089	0.9993303
0.0	0.009343475	0.17914759	0.025047619	0.017472453	0.00261288	0.007728445	0.00035623598	6.0216586e-05	0.0015654818	0.002311851
0.0	0.99490285	0.9917393	0.9949863	0.9224366	0.9942153	0.9946608	0.95562214	0.9860239	0.9911645	0.9817764
0.0	0.99966	0.998831	0.99983585	0.99861777	0.9995939	0.999764	0.9985368	0.99966085	0.99981886	0.99925965
0.0	0.9723981	0.994131	0.9980579	0.9960897	0.99313086	0.9906747	0.99723405	0.97210187	0.99863416	0.99438286
0.0	0.9723981	0.994131	0.9980579	0.9960897	0.99313086	0.9906747	0.99723405	0.97210187	0.99863416	0.99438286
0.0	0.9723981	0.994131	0.9980579	0.9960897	0.99313086	0.9906747	0.99723405	0.97210187	0.99863416	0.99438286
0.0	0.9723981	0.994131	0.9980579	0.9960897	0.99313086	0.9906747	0.99723405	0.97210187	0.99863416	0.99438286
0.0	0.9723981	0.994131	0.9980579	0.9960897	0.99313086	0.9906747	0.99723405	0.97210187	0.99863416	0.99438286
0.0	0.99966	0.998831	0.99983585	0.99861777	0.9995939	0.999764	0.9985368	0.99966085	0.99981886	0.99925965
0.0	0.35701516	0.00045308788	0.064543016	0.030607922	0.06677795	0.74830544	5.91472e-05	0.05006126	0.16587718	0.0072258236
0.0	0.98095167	0.91297203	0.97660327	0.7217598	0.8055574	0.98977697	0.9370798	0.9743224	0.9925283	0.66404605
0.0	0.99941635	0.9799907	0.99472684	0.98994803	0.9941135	0.99851733	0.99111134	0.99557894	0.9992605	0.975936
0.0	0.99957806	0.99676216	0.99966514	0.99794525	0.9984238	0.9988682	0.99725467	0.99279106	0.99944943	0.9964485
0.0	0.9723981	0.994131	0.9980579	0.9960897	0.99313086	0.9906747	0.99723405	0.97210187	0.99863416	0.99438286
0.0	0.9964625	0.99489874	0.999637	0.9977648	0.99428	0.99930525	0.9973157	0.99812657	0.9997751	0.99254817
0.0	0.99940634	0.99334735	0.9994784	0.98829657	0.99633586	0.99867517	0.99567235	0.99801636	0.9992568	0.9913571
0.0	0.99770916	0.9305729	0.99468744	0.9877698	0.9951155	0.9975987	0.97397757	0.99088997	0.9980854	0.9156863
0.0	0.99940634	0.99334735	0.9994784	0.98829657	0.99633586	0.99867517	0.99567235	0.99801636	0.9992568	0.9913571
0.0	0.99941635	0.9799907	0.99472684	0.98994803	0.9941135	0.99851733	0.99111134	0.99557894	0.9992605	0.975936
0.0	0.99940634	0.99334735	0.9994784	0.98829657	0.99633586	0.99867517	0.99567235	0.99801636	0.9992568	0.9913571
0.0	0.9996954	0.9978594	0.999795	0.9960179	0.9983204	0.9994784	0.9982797	0.9994381	0.9997254	0.99650526
0.0	0.9723981	0.994131	0.9980579	0.9960897	0.99313086	0.9906747	0.99723405	0.97210187	0.99863416	0.99438286
0.0	0.9723981	0.994131	0.9980579	0.9960897	0.99313086	0.9906747	0.99723405	0.97210187	0.99863416	0.99438286
0.0	0.9723981	0.994131	0.9980579	0.9960897	0.99313086	0.9906747	0.99723405	0.97210187	0.99863416	0.99438286
0.0	0.00045948479	0.00825731	0.0076841093	0.00651535	0.0011881646	0.0005778226	0.0013638163	0.0037723603	0.004219399	0.0011522971
0.0	0.00045948479	0.00825731	0.0076841093	0.00651535	0.0011881646	0.0005778226	0.0013638163	0.0037723603	0.004219399	0.0011522971
0.0	0.9723981	0.994131	0.9980579	0.9960897	0.99313086	0.9906747	0.99723405	0.97210187	0.99863416	0.99438286
0.0	0.9723981	0.994131	0.9980579	0.9960897	0.99313086	0.9906747	0.99723405	0.97210187	0.99863416	0.99438286
0.0	0.9723981	0.994131	0.9980579	0.9960897	0.99313086	0.9906747	0.99723405	0.97210187	0.99863416	0.99438286
0.0	0.9964625	0.99489874	0.999637	0.9977648	0.99428	0.99930525	0.9973157	0.99812657	0.9997751	0.99254817
0.0	0.9964625	0.99489874	0.999637	0.9977648	0.99428	0.99930525	0.9973157	0.99812657	0.9997751	0.99254817
0.0	0.99940634	0.99334735	0.9994784	0.98829657	0.99633586	0.99867517	0.99567235	0.99801636	0.9992568	0.9913571
0.0	0.99940634	0.99334735	0.9994784	0.98829657	0.99633586	0.99867517	0.99567235	0.99801636	0.9992568	0.9913571
0.0	0.9723981	0.994131	0.9980579	0.9960897	0.99313086	0.9906747	0.99723405	0.97210187	0.99863416	0.99438286
0.0	0.99770916	0.93057305	0.99468744	0.9877698	0.9951155	0.9975987	0.97397757	0.99088997	0.9980854	0.9156863
0.0	0.99770916	0.9305729	0.99468744	0.9877698	0.9951155	0.9975987	0.97397757	0.99088997	0.9980854	0.9156863
0.0	0.99940634	0.99334735	0.9994784	0.98829657	0.99633586	0.99867517	0.99567235	0.99801636	0.9992568	0.9913571
0.0	0.99940634	0.99334735	0.9994784	0.98829657	0.99633586	0.99867517	0.99567235	0.99801636	0.9992568	0.9913571
0.0	0.9723981	0.994131	0.9980579	0.9960897	0.99313086	0.9906747	0.99723405	0.97210187	0.99863416	0.99438286
0.0	0.9723981	0.994131	0.9980579	0.9960897	0.99313086	0.9906747	0.99723405	0.97210187	0.99863416	0.99438286
0.0	0.9723981	0.994131	0.9980579	0.9960897	0.99313086	0.9906747	0.99723405	0.97210187	0.99863416	0.99438286
0.0	0.9723981	0.994131	0.9980579	0.9960897	0.99313086	0.9906747	0.99723405	0.97210187	0.99863416	0.99438286
0.0	0.99966	0.998831	0.99983585	0.99861777	0.9995939	0.999764	0.9985368	0.99966085	0.99981886	0.99925965
0.0	0.9723981	0.994131	0.9980579	0.9960897	0.99313086	0.9906747	0.99723405	0.97210187	0.99863416	0.99438286
0.0	0.9723981	0.994131	0.9980579	0.9960897	0.99313086	0.9906747	0.99723405	0.97210187	0.99863416	0.99438286
0.0	0.99966	0.998831	0.99983585	0.99861777	0.9995939	0.999764	0.9985368	0.99966085	0.99981886	0.99925965
0.0	0.9723981	0.994131	0.9980579	0.9960897	0.99313086	0.9906747	0.99723405	0.97210187	0.99863416	0.99438286
0.0	0.9723981	0.994131	0.9980579	0.9960897	0.99313086	0.9906747	0.99723405	0.97210187	0.99863416	0.99438286
0.0	0.9997179	0.99903727	0.9998834	0.9991517	0.9997191	0.99982685	0.99869496	0.99979526	0.99983406	0.99946696
0.0	0.9723981	0.994131	0.9980579	0.9960897	0.99313086	0.9906747	0.99723405	0.97210187	0.99863416	0.99438286
0.0	0.9723981	0.994131	0.9980579	0.9960897	0.99313086	0.9906747	0.99723405	0.97210187	0.99863416	0.99438286
0.0	0.9723981	0.994131	0.9980579	0.9960897	0.99313086	0.9906747	0.99723405	0.97210187	0.99863416	0.99438286
0.0	0.99966	0.998831	0.99983585	0.99861777	0.9995939	0.999764	0.9985368	0.99966085	0.99981886	0.99925965
0.0	0.99966	0.998831	0.99983585	0.99861777	0.9995939	0.999764	0.9985368	0.99966085	0.99981886	0.99925965
0.0	0.9723981	0.994131	0.9980579	0.9960897	0.99313086	0.9906747	0.99723405	0.97210187	0.99863416	0.99438286
0.0	0.99941635	0.9799907	0.99472684	0.98994803	0.9941135	0.99851733	0.99111134	0.99557894	0.9992605	0.9759359
0.0	0.0014023447	0.026346281	6.853159e-05	0.2310226	0.10746064	0.080911726	0.041337613	0.00013068043	0.0050269733	8.137921e-05
0.0	0.9964625	0.99489874	0.999637	0.9977648	0.99428	0.99930525	0.9973157	0.99812657	0.9997751	0.99254817
0.0	0.99940634	0.99334735	0.9994784	0.98829657	0.99633586	0.99867517	0.99567235	0.99801636	0.9992568	0.9913571
0.0	0.99770916	0.9305729	0.99468744	0.9877698	0.9951155	0.9975987	0.97397757	0.99088997	0.9980854	0.9156863
0.0	0.99940634	0.99334735	0.9994784	0.98829657	0.99633586	0.99867517	0.99567235	0.99801636	0.9992568	0.9913571
0.0	0.98095167	0.91297203	0.97660327	0.7217598	0.80555755	0.98977697	0.93707967	0.9743224	0.9925283	0.6640461
0.0	0.9964625	0.99489874	0.999637	0.9977648	0.99428	0.99930525	0.9973157	0.99812657	0.9997751	0.99254817
0.0	0.9964625	0.99489874	0.999637	0.9977648	0.99428	0.99930525	0.9973157	0.99812657	0.9997751	0.99254817
0.0	0.99940634	0.99334735	0.9994784	0.98829657	0.99633586	0.99867517	0.99567235	0.99801636	0.9992568	0.9913571
0.0	0.99940634	0.99334735	0.9994784	0.98829657	0.99633586	0.99867517	0.99567235	0.99801636	0.9992568	0.9913571
0.0	0.99940634	0.99334735	0.9994784	0.98829657	0.99633586	0.99867517	0.99567235	0.99801636	0.9992568	0.9913571
0.0	0.99940634	0.99334735	0.9994784	0.98829657	0.99633586	0.99867517	0.99567235	0.99801636	0.9992568	0.9913571
0.0	0.99966	0.998831	0.99983585	0.99861777	0.9995939	0.999764	0.9985368	0.99966085	0.99981886	0.99925965
0.0	0.99966	0.998831	0.99983585	0.99861777	0.9995939	0.999764	0.9985368	0.99966085	0.99981886	0.99925965
0.0	0.9964625	0.99489874	0.999637	0.9977648	0.99428	0.99930525	0.9973157	0.99812657	0.9997751	0.99254817
0.0	0.99940634	0.99334735	0.9994784	0.98829657	0.99633586	0.99867517	0.99567235	0.99801636	0.9992568	0.9913571
0.0	0.99940634	0.99334735	0.9994784	0.98829657	0.99633586	0.99867517	0.99567235	0.99801636	0.9992568	0.9913571
0.0	0.99966	0.998831	0.99983585	0.99861777	0.9995939	0.999764	0.9985368	0.99966085	0.99981886	0.99925965
0.0	0.9723981	0.994131	0.9980579	0.9960897	0.99313086	0.9906747	0.99723405	0.97210187	0.99863416	0.99438286
0.0	0.9723981	0.994131	0.9980579	0.9960897	0.99313086	0.9906747	0.99723405	0.97210187	0.99863416	0.99438286
0.0	0.9723981	0.994131	0.9980579	0.9960897	0.99313086	0.9906747	0.99723405	0.97210187	0.99863416	0.99438286
0.0	0.9723981	0.994131	0.9980579	0.9960897	0.99313086	0.9906747	0.99723405	0.97210187	0.99863416	0.99438286
0.0	0.9723981	0.994131	0.9980579	0.9960897	0.99313086	0.9906747	0.99723405	0.97210187	0.99863416	0.99438286
0.0	0.9723981	0.994131	0.9980579	0.9960897	0.99313086	0.9906747	0.99723405	0.97210187	0.99863416	0.99438286
0.0	0.007115362	0.0030710278	0.0023185364	0.00947874	0.004596612	0.047502212	0.0013154623	0.001028448	0.011098213	0.0051331636
0.0	0.007115362	0.0030710264	0.0023185364	0.00947874	0.004596612	0.047502212	0.0013154623	0.001028448	0.011098213	0.0051331636
0.0	0.007115362	0.0030710278	0.0023185364	0.00947874	0.004596612	0.047502212	0.0013154623	0.0010284474	0.011098213	0.0051331636
0.0	0.007115362	0.0030710278	0.0023185373	0.00947874	0.0045966096	0.04750218	0.0013154623	0.001028448	0.011098207	0.0051331636
0.0	0.007115362	0.0030710264	0.0023185364	0.00947874	0.004596612	0.047502212	0.0013154623	0.001028448	0.011098213	0.0051331636
0.0	0.007115359	0.0030710264	0.0023185364	0.00947874	0.004596612	0.047502212	0.0013154623	0.001028448	0.011098213	0.0051331636
0.0	0.007115362	0.0030710264	0.0023185364	0.00947874	0.004596612	0.047502212	0.0013154623	0.001028448	0.011098213	0.0051331636
0.0	0.007115362	0.0030710278	0.0023185373	0.00947874	0.0045966096	0.04750218	0.0013154623	0.001028448	0.011098207	0.0051331636
0.0	0.007115359	0.0030710278	0.0023185364	0.00947874	0.004596612	0.0475022	0.0013154636	0.001028448	0.011098213	0.0051331636
0.0	0.007115362	0.0030710264	0.0023185364	0.00947874	0.004596612	0.047502212	0.0013154636	0.001028448	0.011098213	0.0051331636
0.0	0.007115359	0.0030710264	0.0023185364	0.00947874	0.004596612	0.047502212	0.0013154636	0.001028448	0.011098213	0.0051331636
0.0	0.007115362	0.0030710278	0.0023185373	0.00947874	0.0045966096	0.04750218	0.0013154623	0.001028448	0.011098207	0.0051331636
0.0	0.007115362	0.0030710278	0.0023185364	0.00947874	0.004596612	0.0475022	0.0013154623	0.001028448	0.011098213	0.0051331636
0.0	0.9723981	0.994131	0.9980579	0.9960897	0.99313086	0.9906747	0.99723405	0.97210187	0.99863416	0.99438286
0.0	0.9723981	0.994131	0.9980579	0.9960897	0.99313086	0.9906747	0.99723405	0.97210187	0.99863416	0.99438286
0.0	0.9723981	0.994131	0.9980579	0.9960897	0.99313086	0.9906747	0.99723405	0.97210187	0.99863416	0.99438286
0.0	0.9723981	0.994131	0.9980579	0.9960897	0.99313086	0.9906747	0.99723405	0.97210187	0.99863416	0.99438286
0.0	0.9723981	0.994131	0.9980579	0.9960897	0.99313086	0.9906747	0.99723405	0.97210187	0.99863416	0.99438286
0.0	0.9723981	0.994131	0.9980579	0.9960897	0.99313086	0.9906747	0.99723405	0.97210187	0.99863416	0.99438286
0.0	0.9723981	0.994131	0.9980579	0.9960897	0.99313086	0.9906747	0.99723405	0.97210187	0.99863416	0.99438286
0.0	0.9723981	0.994131	0.9980579	0.9960897	0.99313086	0.9906747	0.99723405	0.97210187	0.99863416	0.99438286
0.0	0.9723981	0.994131	0.9980579	0.9960897	0.99313086	0.9906747	0.99723405	0.97210187	0.99863416	0.99438286
0.0	0.99966	0.998831	0.99983585	0.99861777	0.9995939	0.999764	0.9985368	0.99966085	0.99981886	0.99925965
0.0	0.9723981	0.994131	0.9980579	0.9960897	0.99313086	0.9906747	0.99723405	0.97210187	0.99863416	0.99438286
0.0	0.9723981	0.994131	0.9980579	0.9960897	0.99313086	0.9906747	0.99723405	0.97210187	0.99863416	0.99438286
0.0	0.9723981	0.994131	0.9980579	0.9960897	0.99313086	0.9906747	0.99723405	0.97210187	0.99863416	0.99438286
0.0	0.99957806	0.99676216	0.99966514	0.99794525	0.9984238	0.9988682	0.99725467	0.99279106	0.99944943	0.9964485
0.0	0.9997216	0.99822646	0.99977094	0.99644417	0.99881965	0.99943274	0.9980597	0.9995685	0.9997583	0.99629956
0.0	0.99940634	0.99334735	0.9994784	0.98829657	0.99633586	0.99867517	0.99567235	0.99801636	0.9992568	0.9913571
0.0	0.9723981	0.994131	0.9980579	0.9960897	0.99313086	0.9906747	0.99723405	0.97210187	0.99863416	0.99438286
0.0	0.99941635	0.9799907	0.99472684	0.98994803	0.9941135	0.99851733	0.99111134	0.99557894	0.9992605	0.975936
0.0	0.48414946	0.89084375	0.72323287	0.7331419	0.89432	0.5954227	0.39299667	0.12950434	0.9930662	0.064012155
0.0	0.9996178	0.9939639	0.9994993	0.9957474	0.99890244	0.9995969	0.9942411	0.995672	0.999373	0.9971654
0.0	0.9723981	0.994131	0.9980579	0.9960897	0.99313086	0.9906747	0.99723405	0.97210187	0.99863416	0.99438286
0.0	0.9723981	0.994131	0.9980579	0.9960897	0.99313086	0.9906747	0.99723405	0.97210187	0.99863416	0.99438286
0.0	0.9723981	0.994131	0.9980579	0.9960897	0.99313086	0.9906747	0.99723405	0.97210187	0.99863416	0.99438286
0.0	0.9723981	0.994131	0.9980579	0.9960897	0.99313086	0.9906747	0.99723405	0.97210187	0.99863416	0.99438286
0.0	0.9723981	0.994131	0.9980579	0.9960897	0.99313086	0.9906747	0.99723405	0.97210187	0.99863416	0.99438286
0.0	0.99969125	0.9988819	0.9997701	0.9971553	0.999559	0.9995696	0.9966948	0.9992828	0.99969316	0.9980914
0.0	0.99966	0.998831	0.99983585	0.99861777	0.9995939	0.999764	0.9985368	0.99966085	0.99981886	0.99925965
0.0	0.9723981	0.994131	0.9980579	0.9960897	0.99313086	0.9906747	0.99723405	0.97210187	0.99863416	0.99438286
0.0	0.99957806	0.99676216	0.99966514	0.99794525	0.9984238	0.9988682	0.99725467	0.99279106	0.99944943	0.9964485
0.0	0.99957806	0.99676216	0.99966514	0.99794525	0.9984238	0.9988682	0.99725467	0.99279106	0.99944943	0.9964485
0.0	0.99957806	0.99676216	0.99966514	0.99794525	0.9984238	0.9988682	0.99725467	0.99279106	0.99944943	0.9964485
0.0	0.99957806	0.99676216	0.99966514	0.99794525	0.9984238	0.9988682	0.99725467	0.99279106	0.99944943	0.9964485
0.0	0.99957806	0.99676216	0.99966514	0.99794525	0.9984238	0.9988682	0.99725467	0.99279106	0.99944943	0.9964485
0.0	0.056335315	0.0008456627	0.00056288426	0.015026691	0.0019968953	0.021280637	0.5818537	0.05843655	0.024512948	0.791223
0.0	0.0012634475	0.00092998194	0.0010590663	0.89859295	0.00022356297	0.01859753	0.0035582038	0.004073808	0.0016575782	0.9760045
0.0	0.9723981	0.994131	0.9980579	0.9960897	0.99313086	0.9906747	0.99723405	0.97210187	0.99863416	0.99438286
0.0	0.47024393	0.013269604	0.0012105878	0.0025859023	0.0091345105	0.00012478954	0.47308996	0.97210187	0.005902526	0.8528765
0.0	0.47024393	0.013269604	0.0012105878	0.0025859023	0.0091345105	0.00012478954	0.47308996	0.97210187	0.005902526	0.8528765
0.0	7.798778e-05	0.28233236	0.0011538161	0.47860524	0.42550206	0.4808214	0.0018569104	0.27286842	0.007327806	0.24925959
0.0	0.9723981	0.994131	0.9980579	0.9960897	0.99313086	0.9906747	0.99723405	0.97210187	0.99863416	0.99438286
0.0	0.28157163	0.07732816	0.32470205	0.5186483	0.009617442	0.36930552	0.022873396	0.1762797	0.31088445	0.4119515
0.0	0.999647	0.9920676	0.99886984	0.9966012	0.993796	0.99959725	0.99727976	0.999624	0.9997222	0.9940738
0.0	0.9723981	0.994131	0.9980579	0.9960897	0.99313086	0.9906747	0.99723405	0.97210187	0.99863416	0.99438286
0.0	0.9994911	0.99492455	0.999627	0.9919703	0.9970298	0.9990803	0.9959408	0.99832183	0.9993643	0.9921582
0.0	0.9723981	0.994131	0.9980579	0.9960897	0.99313086	0.9906747	0.99723405	0.97210187	0.99863416	0.99438286
0.0	0.9723981	0.994131	0.9980579	0.9960897	0.99313086	0.9906747	0.99723405	0.97210187	0.99863416	0.99438286
0.0	0.9723981	0.994131	0.9980579	0.9960897	0.99313086	0.9906747	0.99723405	0.97210187	0.99863416	0.99438286
0.0	0.9723981	0.994131	0.9980579	0.9960897	0.99313086	0.9906747	0.99723405	0.97210187	0.99863416	0.99438286
0.0	0.9723981	0.994131	0.9980579	0.9960897	0.99313086	0.9906747	0.99723405	0.97210187	0.99863416	0.99438286
0.0	0.9723981	0.994131	0.9980579	0.9960897	0.99313086	0.9906747	0.99723405	0.97210187	0.99863416	0.99438286
0.0	0.9723981	0.994131	0.9980579	0.9960897	0.99313086	0.9906747	0.99723405	0.97210187	0.99863416	0.99438286
0.0	0.99966514	0.9930432	0.9991929	0.99640584	0.9938367	0.9996112	0.99731284	0.9996183	0.9997317	0.99418676
0.0	0.9723981	0.994131	0.9980579	0.9960897	0.99313086	0.9906747	0.99723405	0.97210187	0.99863416	0.99438286
0.0	0.9723981	0.994131	0.9980579	0.9960897	0.99313086	0.9906747	0.99723405	0.97210187	0.99863416	0.99438286
0.0	0.9723981	0.994131	0.9980579	0.9960897	0.99313086	0.9906747	0.99723405	0.97210187	0.99863416	0.99438286
0.0	0.9723981	0.994131	0.9980579	0.9960897	0.99313086	0.9906747	0.99723405	0.97210187	0.99863416	0.99438286
0.0	0.9723981	0.994131	0.9980579	0.9960897	0.99313086	0.9906747	0.99723405	0.97210187	0.99863416	0.99438286
0.0	0.99969125	0.9988819	0.9997701	0.9971553	0.999559	0.9995696	0.9966947	0.9992828	0.99969316	0.9980914
0.0	0.9723981	0.994131	0.9980579	0.9960897	0.99313086	0.9906747	0.99723405	0.97210187	0.99863416	0.99438286
0.0	0.9723981	0.994131	0.9980579	0.9960897	0.99313086	0.9906747	0.99723405	0.97210187	0.99863416	0.99438286
0.0	0.9723981	0.994131	0.9980579	0.9960897	0.99313086	0.9906747	0.99723405	0.97210187	0.99863416	0.99438286
0.0	0.9723981	0.994131	0.9980579	0.9960897	0.99313086	0.9906747	0.99723405	0.97210187	0.99863416	0.99438286
0.0	0.9723981	0.994131	0.9980579	0.9960897	0.99313086	0.9906747	0.99723405	0.97210187	0.99863416	0.99438286
0.0	0.9723981	0.994131	0.9980579	0.9960897	0.99313086	0.9906747	0.99723405	0.97210187	0.99863416	0.99438286
0.0	0.9996247	0.9896006	0.997142	0.99391586	0.9959771	0.9990872	0.99440455	0.99798006	0.9995504	0.9860956
0.0	0.99716127	0.9975224	0.99980193	0.99925727	0.9970561	0.9995339	0.99805343	0.9989993	0.99984634	0.99634415
0.0	0.9815989	0.43344295	0.3927134	0.89356035	0.9312833	0.6020377	0.35348436	0.57900816	0.26564968	0.9088471
0.0	0.99509746	0.9504361	0.9917197	0.94296616	0.6027873	0.9806948	0.47559407	0.96233857	0.99513006	0.9866051
0.0	0.85138804	0.23073396	0.69885635	0.65172386	0.6278835	0.2437439	0.27430052	0.9285368	0.46642268	0.68001604
0.0	0.9571047	0.37001303	0.61972785	0.59471565	0.8384303	0.75815594	0.06880952	0.3303106	0.104379594	0.8481288
0.0	0.94659996	0.13102037	0.9574385	0.4645124	0.49429196	0.35885653	0.031437762	0.330508	0.4730063	0.7562184
0.0	0.9964378	0.9879738	0.9965842	0.9488462	0.94819325	0.95085174	0.06022994	0.9757311	0.99631435	0.9671628
0.0	0.8489059	0.16003492	0.7310195	0.1835942	0.21516763	0.3320882	0.21885	0.70649546	0.088295415	0.6834539
0.0	0.74407244	0.4699139	0.9528335	0.22204505	0.91849214	0.6749455	0.013759439	0.88455206	0.9108332	0.8075529
0.0	0.0011088633	0.041689776	0.35568678	0.010335851	0.03285759	0.22538474	0.93235826	0.08493656	0.26346335	0.9662561
0.0	0.9999372	0.99985087	0.99994314	0.999793	0.9999373	0.9999281	0.99953485	0.99992657	0.9999571	0.9998381
0.0	0.00065459055	0.0014572165	0.0020888865	0.0031658541	0.002009707	0.0026893995	0.0016884417	0.0016619785	0.0007424626	0.0006019311
0.0	0.0010296587	0.0019550072	0.0015482546	0.009172239	0.0026279557	0.00461173	0.0006649332	0.00053711736	0.026402343	0.0001016341
0.0	0.25723884	0.38868296	0.5855009	0.0076267626	0.02433495	0.08575785	3.3045515e-05	0.02702258	0.86694056	0.74876934
0.0	0.030183997	0.037589673	0.999514	0.9705676	0.04014844	0.95522225	0.96774596	0.63820136	0.006177798	0.9946451
0.0	0.9108351	0.8341034	0.99780864	0.7245205	0.8225992	0.94462776	0.77692956	0.8397737	0.98149234	0.98569643
0.0	0.9996462	0.99352646	0.9978397	0.9956072	0.99742043	0.99923444	0.9954319	0.9983652	0.9996877	0.98614186
0.0	0.9996351	0.99791867	0.99972004	0.9948455	0.9984438	0.99936575	0.9976876	0.9992318	0.9997075	0.9946622
0.0	0.9954814	0.97476053	0.99011886	0.9891087	0.99055403	0.98578644	0.9601858	0.99567574	0.99701595	0.9861602
0.0	0.9723981	0.994131	0.9980579	0.9960897	0.99313086	0.9906747	0.99723405	0.97210187	0.99863416	0.99438286
0.0	0.999703	0.99700135	0.99976414	0.99738866	0.9988285	0.9996668	0.9982895	0.998735	0.9994092	0.9977087
0.0	0.99947494	0.9858483	0.9984394	0.9942252	0.99068415	0.9992341	0.99623704	0.9992079	0.9994804	0.9879453
0.0	0.9723981	0.994131	0.9980579	0.9960897	0.99313086	0.9906747	0.99723405	0.97210187	0.99863416	0.99438286
0.0	0.9964625	0.99489874	0.999637	0.9977648	0.99428	0.99930525	0.9973157	0.99812657	0.9997751	0.99254817
0.0	0.999997	0.9999783	0.011458157	0.73900187	0.94974464	0.6145539	0.85837895	0.9994654	0.9999993	0.9315648
0.0	0.53310364	0.53362375	0.013443045	0.9776973	0.25360036	0.0032001324	0.94465286	0.04266271	0.9086016	0.4423233
0.0	0.53310364	0.53362375	0.013443045	0.9776973	0.25360036	0.0032001324	0.94465286	0.04266271	0.9086016	0.4423233
0.0	0.9998716	0.99888915	0.99987864	0.998054	0.9993438	0.99974424	0.9979849	0.99929416	0.99978906	0.99707806
0.0	0.99989533	0.9996332	0.99993956	0.99924016	0.9997081	0.9998079	0.9992157	0.9996057	0.9998227	0.99828726
0.0	0.9996551	0.99094766	0.9978567	0.9951316	0.9972921	0.99895775	0.9962847	0.9979898	0.9995443	0.9884758
0.0	0.119664446	0.0037167827	0.019903174	0.01152477	0.020445053	0.049259603	0.0052295486	0.004166135	0.04014123	0.0032655133
0.0	0.99945754	0.98573965	0.99511504	0.99127483	0.99487174	0.9987771	0.99182785	0.99620074	0.9993081	0.97800523
0.0	0.11966442	0.0037167827	0.019903174	0.011524765	0.020445049	0.049259603	0.0052295486	0.004166135	0.04014122	0.0032655117
0.0	0.99945754	0.98573965	0.99511504	0.99127483	0.99487174	0.9987771	0.99182785	0.99620074	0.9993081	0.97800523
0.0	0.9723981	0.994131	0.9980579	0.9960897	0.99313086	0.9906747	0.99723405	0.97210187	0.99863416	0.99438286
0.0	0.9723981	0.994131	0.9980579	0.9960897	0.99313086	0.9906747	0.99723405	0.97210187	0.99863416	0.99438286
0.0	0.9723981	0.994131	0.9980579	0.9960897	0.99313086	0.9906747	0.99723405	0.97210187	0.99863416	0.99438286
0.0	0.99966	0.998831	0.99983585	0.99861777	0.9995939	0.999764	0.9985368	0.99966085	0.99981886	0.99925965
0.0	0.9723981	0.994131	0.9980579	0.9960897	0.99313086	0.9906747	0.99723405	0.97210187	0.99863416	0.99438286
0.0	0.99957806	0.99676216	0.99966514	0.99794525	0.9984238	0.9988682	0.99725467	0.99279106	0.99944943	0.9964485
0.0	0.9723981	0.994131	0.9980579	0.9960897	0.99313086	0.9906747	0.99723405	0.97210187	0.99863416	0.99438286
0.0	0.99966	0.998831	0.99983585	0.99861777	0.9995939	0.999764	0.9985368	0.99966085	0.99981886	0.99925965
0.0	0.9723981	0.994131	0.9980579	0.9960897	0.99313086	0.9906747	0.99723405	0.97210187	0.99863416	0.99438286
0.0	0.003823895	0.00088507554	3.367625e-05	0.0007702711	9.008079e-05	0.000552589	0.0001685862	8.200358e-05	0.000767416	0.00019276014
0.0	0.9723981	0.994131	0.9980579	0.9960897	0.99313086	0.9906747	0.99723405	0.97210187	0.99863416	0.99438286
0.0	0.9723981	0.994131	0.9980579	0.9960897	0.99313086	0.9906747	0.99723405	0.97210187	0.99863416	0.99438286
0.0	0.99966	0.998831	0.99983585	0.99861777	0.9995939	0.999764	0.9985368	0.99966085	0.99981886	0.99925965
0.0	0.9723981	0.994131	0.9980579	0.9960897	0.99313086	0.9906747	0.99723405	0.97210187	0.99863416	0.99438286
0.0	0.99932444	0.99867404	0.99976474	0.9993968	0.99863064	0.99979883	0.9988426	0.99934	0.9995191	0.9995123
0.0	0.99966	0.998831	0.99983585	0.99861777	0.9995939	0.999764	0.9985368	0.99966085	0.99981886	0.99925965
0.0	0.9723981	0.994131	0.9980579	0.9960897	0.99313086	0.9906747	0.99723405	0.97210187	0.99863416	0.99438286
0.0	0.003823895	0.00088507554	3.367625e-05	0.0007702711	9.008079e-05	0.000552589	0.0001685862	8.200358e-05	0.000767416	0.00019276014
0.0	0.9996226	0.9872781	0.9987588	0.9932857	0.99643254	0.9992354	0.99420184	0.9979919	0.9995951	0.98719496
0.0	0.11966439	0.003716779	0.019903174	0.011524765	0.020445049	0.049259596	0.0052295486	0.004166135	0.04014122	0.0032655117
0.0	0.8926121	0.7281741	0.1059743	0.98865706	0.014419152	0.37849998	0.001721804	0.9195717	0.985756	0.5001493
0.0	0.15758881	0.5833592	0.090429	0.66585577	0.016759258	0.14797963	0.029959673	0.015327866	0.0008976767	0.05552359
0.0	0.99877304	0.9992536	0.99983037	0.9984648	0.99795204	0.9997203	0.998979	0.99927825	0.999907	0.9978543
0.0	0.9723981	0.994131	0.9980579	0.9960897	0.99313086	0.9906747	0.99723405	0.97210187	0.99863416	0.99438286
0.0	0.9723981	0.994131	0.9980579	0.9960897	0.99313086	0.9906747	0.99723405	0.97210187	0.99863416	0.99438286
0.0	0.9723981	0.994131	0.9980579	0.9960897	0.99313086	0.9906747	0.99723405	0.97210187	0.99863416	0.99438286
0.0	0.9723981	0.994131	0.9980579	0.9960897	0.99313086	0.9906747	0.99723405	0.97210187	0.99863416	0.99438286
0.0	0.9723981	0.994131	0.9980579	0.9960897	0.99313086	0.9906747	0.99723405	0.97210187	0.99863416	0.99438286
0.0	0.9723981	0.994131	0.9980579	0.9960897	0.99313086	0.9906747	0.99723405	0.97210187	0.99863416	0.99438286
0.0	0.9723981	0.994131	0.9980579	0.9960897	0.99313086	0.9906747	0.99723405	0.97210187	0.99863416	0.99438286
0.0	0.9996551	0.99094766	0.9978567	0.9951316	0.9972921	0.99895775	0.9962847	0.9979898	0.9995443	0.9884758
0.0	0.9723981	0.994131	0.9980579	0.9960897	0.99313086	0.9906747	0.99723405	0.97210187	0.99863416	0.99438286
0.0	0.9723981	0.994131	0.9980579	0.9960897	0.99313086	0.9906747	0.99723405	0.97210187	0.99863416	0.99438286
0.0	0.9723981	0.994131	0.9980579	0.9960897	0.99313086	0.9906747	0.99723405	0.97210187	0.99863416	0.99438286
0.0	0.9723981	0.994131	0.9980579	0.9960897	0.99313086	0.9906747	0.99723405	0.97210187	0.99863416	0.99438286
0.0	0.9723981	0.994131	0.9980579	0.9960897	0.99313086	0.9906747	0.99723405	0.97210187	0.99863416	0.99438286
0.0	0.9991672	0.99664104	0.9990583	0.95499223	0.9969944	0.99873954	0.9825137	0.9904766	0.9995808	0.9802361
0.0	0.999511	0.98437226	0.99646264	0.99205023	0.99568474	0.9989046	0.99301696	0.9970305	0.9994247	0.9819639
0.0	0.11966442	0.0037167827	0.019903174	0.01152477	0.020445053	0.049259596	0.0052295486	0.004166135	0.04014124	0.0032655117
0.0	0.11966442	0.0037167827	0.019903174	0.01152477	0.020445058	0.04925958	0.0052295486	0.004166135	0.04014122	0.0032655117
0.0	0.11966442	0.003716779	0.019903174	0.01152477	0.020445049	0.049259596	0.0052295486	0.004166135	0.04014123	0.0032655133
0.0	0.11966439	0.003716779	0.019903174	0.01152477	0.020445058	0.049259603	0.0052295486	0.004166135	0.04014124	0.0032655117
0.0	0.00039294653	0.00083962065	0.0014980577	0.0031940464	0.003321149	0.00461173	0.00035832988	0.0002484932	0.0049995156	8.568966e-05
0.0	0.9723981	0.994131	0.9980579	0.9960897	0.99313086	0.9906747	0.99723405	0.97210187	0.99863416	0.99438286
0.0	0.13866135	0.0045571215	0.02102076	0.0115480805	0.022177076	0.05426423	0.006260275	0.0044815335	0.037980314	0.0032655117
0.0	0.9964625	0.99489874	0.999637	0.9977648	0.99428	0.99930525	0.9973157	0.99812657	0.9997751	0.99254817
0.0	0.9723981	0.994131	0.9980579	0.9960897	0.99313086	0.9906747	0.99723405	0.97210187	0.99863416	0.99438286
0.0	0.9723981	0.994131	0.9980579	0.9960897	0.99313086	0.9906747	0.99723405	0.97210187	0.99863416	0.99438286
0.0	0.9723981	0.994131	0.9980579	0.9960897	0.99313086	0.9906747	0.99723405	0.97210187	0.99863416	0.99438286
0.0	0.99941635	0.9799907	0.99472684	0.98994803	0.9941135	0.99851733	0.99111134	0.99557894	0.9992605	0.9759359
0.0	0.9723981	0.994131	0.9980579	0.9960897	0.99313086	0.9906747	0.99723405	0.97210187	0.99863416	0.99438286
0.0	0.9723981	0.994131	0.9980579	0.9960897	0.99313086	0.9906747	0.99723405	0.97210187	0.99863416	0.99438286
0.0	0.9723981	0.994131	0.9980579	0.9960897	0.99313086	0.9906747	0.99723405	0.97210187	0.99863416	0.99438286
0.0	0.9723981	0.994131	0.9980579	0.9960897	0.99313086	0.9906747	0.99723405	0.97210187	0.99863416	0.99438286
0.0	0.9622165	0.7184773	0.92359024	0.7508228	0.9026699	0.941211	0.14835843	0.9094092	0.9811968	0.9152838
0.0	0.9723981	0.994131	0.9980579	0.9960897	0.99313086	0.9906747	0.99723405	0.97210187	0.99863416	0.99438286
0.0	0.9723981	0.994131	0.9980579	0.9960897	0.99313086	0.9906747	0.99723405	0.97210187	0.99863416	0.99438286
0.0	0.9997464	0.9978223	0.9993498	0.9980704	0.9995797	0.9997869	0.99780566	0.99916613	0.9997911	0.9984497
0.0	0.9723981	0.994131	0.9980579	0.9960897	0.99313086	0.9906747	0.99723405	0.97210187	0.99863416	0.99438286
0.0	0.9723981	0.994131	0.9980579	0.9960897	0.99313086	0.9906747	0.99723405	0.97210187	0.99863416	0.99438286
0.0	0.119664446	0.0037167827	0.019903174	0.01152477	0.020445058	0.049259603	0.0052295486	0.004166135	0.04014122	0.0032655117
0.0	0.9723981	0.994131	0.9980579	0.9960897	0.99313086	0.9906747	0.99723405	0.97210187	0.99863416	0.99438286
0.0	0.9723981	0.994131	0.9980579	0.9960897	0.99313086	0.9906747	0.99723405	0.97210187	0.99863416	0.99438286
0.0	0.9723981	0.994131	0.9980579	0.9960897	0.99313086	0.9906747	0.99723405	0.97210187	0.99863416	0.99438286
0.0	0.9723981	0.994131	0.9980579	0.9960897	0.99313086	0.9906747	0.99723405	0.97210187	0.99863416	0.99438286
0.0	0.9723981	0.994131	0.9980579	0.9960897	0.99313086	0.9906747	0.99723405	0.97210187	0.99863416	0.99438286
0.0	0.11966442	0.0037167827	0.019903174	0.01152477	0.020445058	0.049259603	0.0052295486	0.004166135	0.04014122	0.0032655133
0.0	0.9622165	0.71847737	0.92359024	0.7508228	0.9026699	0.941211	0.14835843	0.90940934	0.9811968	0.9152837
0.0	0.9964625	0.99489874	0.999637	0.9977648	0.99428	0.99930525	0.9973157	0.99812657	0.9997751	0.99254817
0.0	0.9723981	0.994131	0.9980579	0.9960897	0.99313086	0.9906747	0.99723405	0.97210187	0.99863416	0.99438286
0.0	0.9723981	0.994131	0.9980579	0.9960897	0.99313086	0.9906747	0.99723405	0.97210187	0.99863416	0.99438286
0.0	0.99676824	0.99489874	0.9996507	0.9977648	0.9944912	0.999385	0.9977241	0.9983004	0.99978906	0.9930802
0.0	0.0028096829	0.0007368255	0.0031730537	0.34573156	0.05491849	0.002630843	0.61209047	0.12229501	0.016366314	0.75823647
0.0	0.19207649	0.005041485	0.094109304	0.01505342	0.033594567	0.11894864	0.0083960565	0.008729823	0.0810956	0.0055076964
0.0	0.9995938	0.9901749	0.99929976	0.9955491	0.99441767	0.9995302	0.9970861	0.999572	0.9996815	0.9924534
0.0	0.0028096829	0.0007368255	0.0031730537	0.34573156	0.05491849	0.002630843	0.61209047	0.12229501	0.016366314	0.75823647
0.0	0.9723981	0.994131	0.9980579	0.9960897	0.99313086	0.9906747	0.99723405	0.97210187	0.99863416	0.99438286
0.0	0.0028096829	0.0007368255	0.0031730537	0.34573156	0.05491849	0.002630843	0.61209047	0.12229501	0.016366314	0.75823647
0.0	0.9998716	0.99888915	0.99987864	0.998054	0.9993438	0.99974424	0.9979849	0.99929416	0.99978906	0.99707806
0.0	0.9723981	0.994131	0.9980579	0.9960897	0.99313086	0.9906747	0.99723405	0.97210187	0.99863416	0.99438286
0.0	0.9723981	0.994131	0.9980579	0.9960897	0.99313086	0.9906747	0.99723405	0.97210187	0.99863416	0.99438286
0.0	0.9723981	0.994131	0.9980579	0.9960897	0.99313086	0.9906747	0.99723405	0.97210187	0.99863416	0.99438286
0.0	0.9723981	0.994131	0.9980579	0.9960897	0.99313086	0.9906747	0.99723405	0.97210187	0.99863416	0.99438286
0.0	0.0010296587	0.0019550072	0.0015482553	0.009172239	0.0026279557	0.00461173	0.0006649332	0.00053711736	0.026402343	0.0001016341
0.0	0.00039294653	0.00083962065	0.0014980577	0.0031940464	0.003321149	0.00461173	0.00035832988	0.0002484932	0.0049995156	8.568966e-05
0.0	0.9723981	0.994131	0.9980579	0.9960897	0.99313086	0.9906747	0.99723405	0.97210187	0.99863416	0.99438286
0.0	0.99976784	0.9979233	0.999796	0.9979353	0.99907625	0.99972874	0.998546	0.9990693	0.99952054	0.9983602
0.0	0.13193771	0.004165524	0.021621944	0.012913566	0.021699807	0.049259603	0.0055596284	0.0044875136	0.0436648	0.003587741
0.0	0.372254	0.062074464	0.07872195	0.24140893	0.06397377	0.9906747	0.45586312	0.06014945	0.3854517	0.35615638
0.0	0.372254	0.062074464	0.07872195	0.24140893	0.06397377	0.9906747	0.45586312	0.06014945	0.3854517	0.35615638
0.0	0.372254	0.062074464	0.07872195	0.24140893	0.06397377	0.9906747	0.45586312	0.06014945	0.3854517	0.35615638
0.0	0.18998964	0.0048930524	0.031479347	0.014468916	0.023517733	0.075178064	0.0059591704	0.007685891	0.06628226	0.0056356736
0.0	0.969911	0.64098966	0.90667325	0.88776183	0.92035955	0.93780077	0.8015698	0.98182666	0.98271334	0.82571906
0.0	0.05380967	0.002464111	0.00039851424	0.00034585258	0.00091868103	0.0018650326	0.0019439252	0.0137367565	0.022614138	0.8902166
0.0	0.05380967	0.002464111	0.00039851424	0.00034585258	0.00091868103	0.0018650326	0.0019439252	0.0137367565	0.022614138	0.8902166
0.0	0.02784323	0.0020277395	0.0024767711	0.008128721	0.057163898	0.062382206	0.0015808006	0.14768879	0.17927623	0.9281982
0.0	0.9992799	0.99713206	0.99906677	0.95468813	0.9972139	0.9988023	0.9856231	0.99129456	0.9995858	0.9802361
0.0	0.9723981	0.994131	0.9980579	0.9960897	0.99313086	0.9906747	0.99723405	0.97210187	0.99863416	0.99438286
0.0	0.9723981	0.994131	0.9980579	0.9960897	0.99313086	0.9906747	0.99723405	0.97210187	0.99863416	0.99438286
0.0	0.9794758	0.2991508	0.49807978	0.6164496	0.8146911	0.975905	0.4107081	0.46508113	0.64105415	0.40475917
0.0	0.9964625	0.99489874	0.999637	0.9977648	0.99428	0.99930525	0.9973157	0.99812657	0.9997751	0.99254817
0.0	0.99598557	0.95443887	0.98763937	0.9860973	0.9976126	0.9985555	0.9945127	0.9903808	0.9981957	0.96636426
0.0	0.9723981	0.994131	0.9980579	0.9960897	0.99313086	0.9906747	0.99723405	0.97210187	0.99863416	0.99438286
0.0	0.9723981	0.994131	0.9980579	0.9960897	0.99313086	0.9906747	0.99723405	0.97210187	0.99863416	0.99438286
0.0	0.9723981	0.994131	0.9980579	0.9960897	0.99313086	0.9906747	0.99723405	0.97210187	0.99863416	0.99438286
0.0	0.99966	0.998831	0.99983585	0.99861777	0.9995939	0.999764	0.9985368	0.99966085	0.99981886	0.99925965
0.0	0.99980336	0.9989322	0.99966645	0.9986652	0.9997142	0.9998735	0.99859446	0.9996057	0.9998634	0.9992717
0.0	0.9723981	0.994131	0.9980579	0.9960897	0.99313086	0.9906747	0.99723405	0.97210187	0.99863416	0.99438286
0.0	0.9723981	0.994131	0.9980579	0.9960897	0.99313086	0.9906747	0.99723405	0.97210187	0.99863416	0.99438286
0.0	0.9723981	0.994131	0.9980579	0.9960897	0.99313086	0.9906747	0.99723405	0.97210187	0.99863416	0.99438286
0.0	0.99941635	0.9799907	0.99472684	0.98994803	0.9941135	0.99851733	0.99111134	0.99557894	0.9992605	0.975936
0.0	0.9723981	0.994131	0.9980579	0.9960897	0.99313086	0.9906747	0.99723405	0.97210187	0.99863416	0.99438286
0.0	0.99911255	0.9890065	0.9944694	0.99020153	0.98268545	0.99855727	0.97879696	0.98977214	0.9979955	0.93371886
0.0	0.99940634	0.99334735	0.9994784	0.98829657	0.99633586	0.99867517	0.99567235	0.99801636	0.9992568	0.9913571
0.0	0.9723981	0.994131	0.9980579	0.9960897	0.99313086	0.9906747	0.99723405	0.97210187	0.99863416	0.99438286
0.0	0.99858475	0.9846534	0.99151295	0.9825738	0.99025446	0.999602	0.9886923	0.99809116	0.99877924	0.9916191
0.0	0.8983214	0.98938704	0.8763011	0.98827004	0.1021058	0.75986767	0.95644414	0.77721995	0.9671106	0.9842659
0.0	0.00077565113	0.0013481297	0.003595051	0.0018072013	0.0017384099	0.0037306356	0.99723405	0.001223499	0.0025082058	0.99438286
0.0	0.00057651504	0.00038348642	0.035406098	0.15259369	0.0050122053	0.552775	0.9022256	2.5021482e-05	0.14142448	0.019751905
0.0	0.9723981	0.994131	0.9980579	0.9960897	0.99313086	0.9906747	0.99723405	0.97210187	0.99863416	0.99438286
0.0	0.9723981	0.994131	0.9980579	0.9960897	0.99313086	0.9906747	0.99723405	0.97210187	0.99863416	0.99438286
0.0	0.99947494	0.9858483	0.9984394	0.9942252	0.99068415	0.9992341	0.99623704	0.9992079	0.9994804	0.9879453
0.0	0.99979764	0.9993498	0.9999118	0.9980469	0.99977404	0.9998147	0.9988937	0.99951494	0.9998808	0.9991437
0.0	0.9997464	0.9978223	0.9993498	0.9980704	0.9995797	0.9997869	0.99780566	0.99916613	0.9997911	0.9984497
0.0	0.9997204	0.998676	0.9998789	0.99696773	0.99967575	0.9996507	0.99826837	0.9990226	0.99979156	0.9985933
0.0	0.9723981	0.994131	0.9980579	0.9960897	0.99313086	0.9906747	0.99723405	0.97210187	0.99863416	0.99438286
0.0	0.11966442	0.003716779	0.019903174	0.01152477	0.020445049	0.049259603	0.0052295486	0.004166135	0.04014123	0.0032655117
0.0	0.040207364	0.002107368	0.0060582943	0.0052275993	0.006947877	0.012482809	0.0023628103	0.0012499023	0.012953688	0.00084144354
0.0	0.9904633	0.9872162	0.99201465	0.9876288	0.9782447	0.9875634	0.93716383	0.59571135	0.9967919	0.69384825
0.0	0.0011274914	0.006962645	0.05202315	0.0038888853	0.00036533063	0.0064416504	0.00011268095	0.02829568	0.043319546	0.0030315842
0.0	0.049349196	0.0028749614	0.0076789698	0.0059584216	0.008405479	0.015076139	0.0034657447	0.0013429296	0.018740656	0.0009214758
0.0	0.04934921	0.0028749614	0.0076789698	0.0059584216	0.008405479	0.0150761325	0.003465743	0.0013429302	0.018740656	0.0009214758
0.0	0.0011274914	0.006962645	0.05202315	0.0038888853	0.00036533063	0.0064416504	0.00011268095	0.02829568	0.043319546	0.0030315842
0.0	0.9991672	0.99664104	0.9990583	0.95499223	0.9969944	0.99873954	0.9825137	0.9904766	0.9995808	0.9802361
0.0	0.013591806	0.008491958	0.7224189	0.61602825	0.0016181545	0.2870489	0.60707545	0.022592254	0.0077796974	0.21176437
0.0	0.9723981	0.994131	0.9980579	0.9960897	0.99313086	0.9906747	0.99723405	0.97210187	0.99863416	0.99438286
0.0	0.9723981	0.994131	0.9980579	0.9960897	0.99313086	0.9906747	0.99723405	0.97210187	0.99863416	0.99438286
0.0	0.9723981	0.994131	0.9980579	0.9960897	0.99313086	0.9906747	0.99723405	0.97210187	0.99863416	0.99438286
0.0	0.003823895	0.00088507554	3.367625e-05	0.0007702711	9.008079e-05	0.000552589	0.0001685862	8.200366e-05	0.000767416	0.00019276014
0.0	0.032795966	0.044056643	0.0390188	0.99445504	0.00097124156	0.16065526	0.0008725812	0.7443023	0.09433748	0.20963684
0.0	0.9723981	0.994131	0.9980579	0.9960897	0.99313086	0.9906747	0.99723405	0.97210187	0.99863416	0.99438286
0.0	0.9723981	0.994131	0.9980579	0.9960897	0.99313086	0.9906747	0.99723405	0.97210187	0.99863416	0.99438286
0.0	0.99966	0.998831	0.99983585	0.99861777	0.9995939	0.999764	0.9985368	0.99966085	0.99981886	0.99925965
0.0	0.9991672	0.99664104	0.9990583	0.95499223	0.9969944	0.99873954	0.9825137	0.9904766	0.9995808	0.9802361
0.0	0.99686277	0.9987949	0.99937856	0.99757224	0.99914443	0.99557364	0.99251384	0.99886984	0.99982685	0.994083
0.0	0.032795966	0.044056643	0.03901879	0.99445504	0.000971242	0.16065523	0.0008725812	0.7443023	0.09433745	0.20963684
0.0	0.34985417	0.52304244	0.13623598	0.59573734	0.5674258	0.16764933	0.048527114	0.05600354	0.53542536	0.7150006
0.0	0.9723981	0.994131	0.9980579	0.9960897	0.99313086	0.9906747	0.99723405	0.97210187	0.99863416	0.99438286
0.0	0.9723981	0.994131	0.9980579	0.9960897	0.99313086	0.9906747	0.99723405	0.97210187	0.99863416	0.99438286
0.0	0.9723981	0.994131	0.9980579	0.9960897	0.99313086	0.9906747	0.99723405	0.97210187	0.99863416	0.99438286
0.0	0.11966442	0.0037167827	0.019903174	0.01152477	0.020445049	0.049259603	0.0052295486	0.004166135	0.04014122	0.0032655133
0.0	0.9723981	0.994131	0.9980579	0.9960897	0.99313086	0.9906747	0.99723405	0.97210187	0.99863416	0.99438286
0.0	0.119664446	0.003716779	0.019903174	0.01152477	0.020445049	0.04925958	0.0052295486	0.004166135	0.04014122	0.0032655117
0.0	0.14091553	0.003915348	0.019903174	0.013105227	0.02269653	0.049259596	0.005195457	0.0046284175	0.048574097	0.0034457895
0.0	0.9723981	0.994131	0.9980579	0.9960897	0.99313086	0.9906747	0.99723405	0.97210187	0.99863416	0.99438286
0.0	0.25681037	0.90987146	0.00080750865	0.024338432	0.5545867	0.54382735	0.0020120945	0.35088778	0.16647996	0.8608705
0.0	0.25681037	0.90987146	0.00080750865	0.024338432	0.5545867	0.54382735	0.0020120945	0.35088778	0.16647996	0.8608705
0.0	0.25681037	0.90987146	0.00080750865	0.024338432	0.5545867	0.54382735	0.0020120945	0.35088778	0.16647996	0.8608705
0.0	0.18423931	0.030744158	0.932927	0.009410296	0.16442895	0.686391	0.45607075	0.0922853	0.79802066	0.017173247
0.0	0.18423931	0.030744158	0.932927	0.009410296	0.16442895	0.686391	0.45607075	0.0922853	0.79802066	0.017173247
0.0	0.12220621	0.0043637366	0.02159261	0.011169111	0.025149861	0.04925958	0.005511033	0.004582535	0.0362341	0.0041378215
0.0	0.9723981	0.994131	0.9980579	0.9960897	0.99313086	0.9906747	0.99723405	0.97210187	0.99863416	0.99438286
0.0	0.9723981	0.994131	0.9980579	0.9960897	0.99313086	0.9906747	0.99723405	0.97210187	0.99863416	0.99438286
0.0	0.99969125	0.9988819	0.9997701	0.9971553	0.999559	0.9995696	0.9966948	0.9992828	0.99969316	0.9980914
0.0	0.99969125	0.9988819	0.9997701	0.9971553	0.999559	0.9995696	0.9966948	0.9992828	0.99969316	0.9980914
0.0	0.99966	0.998831	0.99983585	0.99861777	0.9995939	0.999764	0.9985368	0.99966085	0.99981886	0.99925965
0.0	0.003823895	0.00088507554	3.367625e-05	0.0007702711	9.008079e-05	0.000552589	0.0001685862	8.200366e-05	0.000767416	0.00019276014
0.0	0.032795966	0.044056643	0.0390188	0.99445504	0.00097124156	0.16065523	0.0008725812	0.7443023	0.09433746	0.20963684
0.0	0.99966	0.998831	0.99983585	0.99861777	0.9995939	0.999764	0.9985368	0.99966085	0.99981886	0.99925965
0.0	0.003823895	0.00088507554	3.367625e-05	0.0007702711	9.008079e-05	0.000552589	0.0001685862	8.200358e-05	0.000767416	0.00019276014
0.0	0.032795966	0.044056643	0.0390188	0.99445504	0.00097124156	0.16065526	0.00087258156	0.7443023	0.09433745	0.20963684
0.0	0.99969125	0.9988819	0.9997701	0.9971553	0.999559	0.9995696	0.9966948	0.9992828	0.99969316	0.9980914
0.0	0.99966	0.998831	0.99983585	0.99861777	0.9995939	0.999764	0.9985368	0.99966085	0.99981886	0.99925965
0.0	0.003823895	0.00088507554	3.367625e-05	0.0007702711	9.008079e-05	0.000552589	0.0001685862	8.200366e-05	0.0007674156	0.00019276033
0.0	0.032795966	0.044056643	0.0390188	0.99445504	0.000971242	0.16065526	0.0008725812	0.7443023	0.09433746	0.20963684
0.0	0.99969125	0.9988819	0.9997701	0.9971553	0.999559	0.9995696	0.9966948	0.9992828	0.99969316	0.9980914
0.0	0.99966	0.998831	0.99983585	0.99861777	0.9995939	0.999764	0.9985368	0.99966085	0.99981886	0.99925965
0.0	0.003823895	0.00088507554	3.367625e-05	0.0007702711	9.008079e-05	0.000552589	0.0001685862	8.200366e-05	0.000767416	0.00019276014
0.0	0.032795966	0.044056643	0.0390188	0.99445504	0.00097124156	0.16065526	0.0008725812	0.7443023	0.09433746	0.20963684
0.0	0.9964625	0.99489874	0.999637	0.9977648	0.99428	0.99930525	0.9973157	0.99812657	0.9997751	0.99254817
0.0	0.9723981	0.994131	0.9980579	0.9960897	0.99313086	0.9906747	0.99723405	0.97210187	0.99863416	0.99438286
0.0	0.9723981	0.994131	0.9980579	0.9960897	0.99313086	0.9906747	0.99723405	0.97210187	0.99863416	0.99438286
0.0	0.99940634	0.99334735	0.9994784	0.98829657	0.99633586	0.99867517	0.99567235	0.99801636	0.9992568	0.9913571
0.0	0.9723981	0.994131	0.9980579	0.9960897	0.99313086	0.9906747	0.99723405	0.97210187	0.99863416	0.99438286
0.0	0.12917516	0.004332444	0.022902455	0.014146747	0.024731297	0.050619453	0.004962179	0.004166135	0.041925285	0.0032777789
0.0	0.40585315	0.008755518	0.14000261	0.047183182	0.06290815	0.027869605	0.49887162	0.97210187	0.06811691	0.0017916409
0.0	0.9998	0.99902666	0.999824	0.99544984	0.9996735	0.99964166	0.9982212	0.99915385	0.99973625	0.99838936
0.0	0.9723981	0.994131	0.9980579	0.9960897	0.99313086	0.9906747	0.99723405	0.97210187	0.99863416	0.99438286
0.0	0.9748409	0.815223	0.9480835	0.80409557	0.9312128	0.9647222	0.20181037	0.9332667	0.98917925	0.93714154
0.0	0.97924453	0.80516386	0.9500539	0.8275969	0.9257699	0.9412109	0.19474842	0.94164956	0.9895096	0.93760705
0.0	0.9765253	0.8140858	0.93055326	0.7686776	0.9221266	0.96430147	0.20307995	0.9429793	0.98965865	0.9376733
0.0	0.9900691	0.85841113	0.9854827	0.89506286	0.95532167	0.9762561	0.23140252	0.9693888	0.9938945	0.9551484
0.0	0.97852796	0.8075861	0.94593275	0.81708837	0.9305478	0.9659701	0.16361332	0.94590384	0.9902715	0.93724513
0.0	0.9777256	0.79224706	0.9558943	0.8412925	0.92595595	0.9618185	0.20753047	0.94312346	0.99006265	0.9414028
0.0	0.9753499	0.8079988	0.95684385	0.79990363	0.922892	0.9647281	0.1943429	0.9452921	0.991184	0.94148505
0.0	0.9980184	0.9980629	0.9997693	0.9983766	0.9970489	0.999603	0.99841094	0.99884856	0.9998424	0.9946589
0.0	0.9723981	0.994131	0.9980579	0.9960897	0.99313086	0.9906747	0.99723405	0.97210187	0.99863416	0.99438286
0.0	0.9723981	0.994131	0.9980579	0.9960897	0.99313086	0.9906747	0.99723405	0.97210187	0.99863416	0.99438286
0.0	0.9723981	0.994131	0.9980579	0.9960897	0.99313086	0.9906747	0.99723405	0.97210187	0.99863416	0.99438286
0.0	0.9723981	0.994131	0.9980579	0.9960897	0.99313086	0.9906747	0.99723405	0.97210187	0.99863416	0.99438286
0.0	0.9723981	0.994131	0.9980579	0.9960897	0.99313086	0.9906747	0.99723405	0.97210187	0.99863416	0.99438286
0.0	0.9723981	0.994131	0.9980579	0.9960897	0.99313086	0.9906747	0.99723405	0.97210187	0.99863416	0.99438286
0.0	0.9723981	0.994131	0.9980579	0.9960897	0.99313086	0.9906747	0.99723405	0.97210187	0.99863416	0.99438286
0.0	0.9983063	0.99736845	0.99978024	0.9984012	0.9977633	0.99957687	0.9983828	0.9991142	0.99981457	0.99435025
0.0	0.9723981	0.994131	0.9980579	0.9960897	0.99313086	0.9906747	0.99723405	0.97210187	0.99863416	0.99438286
0.0	0.9723981	0.994131	0.9980579	0.9960897	0.99313086	0.9906747	0.99723405	0.97210187	0.99863416	0.99438286
0.0	0.9723981	0.994131	0.9980579	0.9960897	0.99313086	0.9906747	0.99723405	0.97210187	0.99863416	0.99438286
0.0	0.9723981	0.994131	0.9980579	0.9960897	0.99313086	0.9906747	0.99723405	0.97210187	0.99863416	0.99438286
0.0	0.9964625	0.99489874	0.999637	0.9977648	0.99428	0.99930525	0.9973157	0.99812657	0.9997751	0.99254817
0.0	0.9964625	0.99489874	0.999637	0.9977648	0.99428	0.99930525	0.9973157	0.99812657	0.9997751	0.99254817
0.0	0.9964625	0.99489874	0.999637	0.9977648	0.99428	0.99930525	0.9973157	0.99812657	0.9997751	0.99254817
0.0	0.9964625	0.99489874	0.999637	0.9977648	0.99428	0.99930525	0.9973157	0.99812657	0.9997751	0.99254817
0.0	0.9723981	0.994131	0.9980579	0.9960897	0.99313086	0.9906747	0.99723405	0.97210187	0.99863416	0.99438286
0.0	0.9980184	0.9980629	0.9997693	0.9983766	0.9970489	0.999603	0.99841094	0.99884856	0.9998424	0.9946589
0.0	0.9723981	0.994131	0.9980579	0.9960897	0.99313086	0.9906747	0.99723405	0.97210187	0.99863416	0.99438286
0.0	0.9723981	0.994131	0.9980579	0.9960897	0.99313086	0.9906747	0.99723405	0.97210187	0.99863416	0.99438286
0.0	0.9723981	0.994131	0.9980579	0.9960897	0.99313086	0.9906747	0.99723405	0.97210187	0.99863416	0.99438286
0.0	0.9723981	0.994131	0.9980579	0.9960897	0.99313086	0.9906747	0.99723405	0.97210187	0.99863416	0.99438286
0.0	0.9723981	0.994131	0.9980579	0.9960897	0.99313086	0.9906747	0.99723405	0.97210187	0.99863416	0.99438286
0.0	0.998245	0.99702793	0.99974436	0.9981262	0.99646425	0.9995813	0.99823415	0.99909925	0.9998679	0.9962476
0.0	0.9723981	0.994131	0.9980579	0.9960897	0.99313086	0.9906747	0.99723405	0.97210187	0.99863416	0.99438286
0.0	0.9723981	0.994131	0.9980579	0.9960897	0.99313086	0.9906747	0.99723405	0.97210187	0.99863416	0.99438286
0.0	0.9723981	0.994131	0.9980579	0.9960897	0.99313086	0.9906747	0.99723405	0.97210187	0.99863416	0.99438286
0.0	0.9723981	0.994131	0.9980579	0.9960897	0.99313086	0.9906747	0.99723405	0.97210187	0.99863416	0.99438286
0.0	0.9723981	0.994131	0.9980579	0.9960897	0.99313086	0.9906747	0.99723405	0.97210187	0.99863416	0.99438286
0.0	0.99893814	0.98589015	0.9916152	0.9865845	0.9754347	0.9975062	0.97029704	0.98074645	0.9976248	0.89979494
0.0	0.99940634	0.99334735	0.9994784	0.98829657	0.99633586	0.99867517	0.99567235	0.99801636	0.9992568	0.9913571
0.0	0.9723981	0.994131	0.9980579	0.9960897	0.99313086	0.9906747	0.99723405	0.97210187	0.99863416	0.99438286
0.0	0.9998	0.99902666	0.999824	0.99544984	0.9996735	0.99964166	0.9982212	0.99915385	0.99973625	0.99838936
0.0	0.9723981	0.994131	0.9980579	0.9960897	0.99313086	0.9906747	0.99723405	0.97210187	0.99863416	0.99438286
0.0	0.9723981	0.994131	0.9980579	0.9960897	0.99313086	0.9906747	0.99723405	0.97210187	0.99863416	0.99438286
0.0	0.9991672	0.99664104	0.9990583	0.95499223	0.9969944	0.99873954	0.9825137	0.9904766	0.9995808	0.9802361
0.0	0.99977964	0.99866486	0.99933475	0.9981894	0.9995701	0.99975187	0.99681324	0.9995634	0.99974793	0.99820065
0.0	0.8926121	0.72817403	0.1059743	0.98865706	0.014419152	0.37850007	0.001721804	0.9195717	0.985756	0.50014925
0.0	0.9723981	0.994131	0.9980579	0.9960897	0.99313086	0.9906747	0.99723405	0.97210187	0.99863416	0.99438286
0.0	0.9723981	0.994131	0.9980579	0.9960897	0.99313086	0.9906747	0.99723405	0.97210187	0.99863416	0.99438286
0.0	0.9723981	0.994131	0.9980579	0.9960897	0.99313086	0.9906747	0.99723405	0.97210187	0.99863416	0.99438286
0.0	0.9723981	0.994131	0.9980579	0.9960897	0.99313086	0.9906747	0.99723405	0.97210187	0.99863416	0.99438286
0.0	0.9723981	0.994131	0.9980579	0.9960897	0.99313086	0.9906747	0.99723405	0.97210187	0.99863416	0.99438286
0.0	0.9723981	0.994131	0.9980579	0.9960897	0.99313086	0.9906747	0.99723405	0.97210187	0.99863416	0.99438286
0.0	0.9723981	0.994131	0.9980579	0.9960897	0.99313086	0.9906747	0.99723405	0.97210187	0.99863416	0.99438286
0.0	0.9723981	0.994131	0.9980579	0.9960897	0.99313086	0.9906747	0.99723405	0.97210187	0.99863416	0.99438286
0.0	0.9723981	0.994131	0.9980579	0.9960897	0.99313086	0.9906747	0.99723405	0.97210187	0.99863416	0.99438286
0.0	0.9723981	0.994131	0.9980579	0.9960897	0.99313086	0.9906747	0.99723405	0.97210187	0.99863416	0.99438286
0.0	0.9723981	0.994131	0.9980579	0.9960897	0.99313086	0.9906747	0.99723405	0.97210187	0.99863416	0.99438286
0.0	0.98256505	0.9741141	0.9964671	0.9827103	0.99692506	0.95519906	0.9892869	0.9804474	0.99846506	0.92838454
0.0	0.9723981	0.994131	0.9980579	0.9960897	0.99313086	0.9906747	0.99723405	0.97210187	0.99863416	0.99438286
0.0	0.99957806	0.99676216	0.99966514	0.99794525	0.9984238	0.9988682	0.99725467	0.99279106	0.99944943	0.9964485
0.0	0.99966	0.998831	0.99983585	0.99861777	0.9995939	0.999764	0.9985368	0.99966085	0.99981886	0.99925965
0.0	0.9723981	0.994131	0.9980579	0.9960897	0.99313086	0.9906747	0.99723405	0.97210187	0.99863416	0.99438286
0.0	0.9996196	0.9884885	0.9993259	0.9954926	0.99679846	0.99899083	0.9968671	0.99136716	0.9991779	0.9910545
0.0	0.9723981	0.994131	0.9980579	0.9960897	0.99313086	0.9906747	0.99723405	0.97210187	0.99863416	0.99438286
0.0	0.9723981	0.994131	0.9980579	0.9960897	0.99313086	0.9906747	0.99723405	0.97210187	0.99863416	0.99438286
0.0	0.99941635	0.9799907	0.99472684	0.98994803	0.9941135	0.99851733	0.99111134	0.99557894	0.9992605	0.975936
0.0	0.99965894	0.99600935	0.9997218	0.9941949	0.99827814	0.9993844	0.996429	0.99922526	0.9995653	0.9957799
0.0	0.99978155	0.9985416	0.9995455	0.99862146	0.99962974	0.99983716	0.9980051	0.9993986	0.99983704	0.9989097
0.0	0.83523506	0.95858544	0.99986625	0.99975675	0.99882406	0.08007418	0.9997634	0.99930966	0.99991775	0.99950767
0.0	0.9998323	0.99923563	0.99986124	0.99706084	0.99970824	0.9997273	0.9984012	0.99938345	0.999798	0.9987134
0.0	0.9723981	0.994131	0.9980579	0.9960897	0.99313086	0.9906747	0.99723405	0.97210187	0.99863416	0.99438286
0.0	0.9997067	0.98986125	0.9975641	0.99524164	0.99648905	0.9994085	0.9925653	0.99833196	0.99965537	0.9889874
0.0	0.9723981	0.994131	0.9980579	0.9960897	0.99313086	0.9906747	0.99723405	0.97210187	0.99863416	0.99438286
0.0	0.999772	0.9985331	0.9993561	0.99836785	0.9995795	0.99978584	0.9967229	0.9995708	0.9997451	0.9986154
0.0	0.063324176	0.007110153	0.018166378	0.009976074	0.01271966	0.17166911	0.019191839	0.045237046	0.1862938	0.0062316014
0.0	0.9997137	0.9990539	0.99979717	0.9974498	0.9996007	0.9996259	0.996908	0.9993801	0.99973375	0.99836713
0.0	0.9885816	0.9987078	0.9842583	0.9937644	0.10342954	0.10188669	0.11875884	0.9928578	0.9874671	0.9932138
0.0	0.8095733	0.9273541	0.9752381	0.99451977	6.420507e-05	0.10188669	0.11875884	0.7951652	0.9874671	0.98051447
0.0	0.99940634	0.99334735	0.9994784	0.98829657	0.99633586	0.99867517	0.99567235	0.99801636	0.9992568	0.9913571
0.0	0.9993687	0.99949443	0.9997602	0.9988135	0.99938166	0.99979085	0.9981818	0.99964607	0.99954	0.99939764
0.0	0.9723981	0.994131	0.9980579	0.9960897	0.99313086	0.9906747	0.99723405	0.97210187	0.99863416	0.99438286
0.0	0.9723981	0.994131	0.9980579	0.9960897	0.99313086	0.9906747	0.99723405	0.97210187	0.99863416	0.99438286
0.0	0.972398	0.994131	0.9980579	0.9960897	0.99313086	0.9906747	0.99723405	0.97210187	0.99863416	0.99438286
0.0	0.9723981	0.994131	0.9980579	0.9960897	0.99313086	0.9906747	0.99723405	0.97210187	0.99863416	0.99438286
0.0	0.9723981	0.994131	0.9980579	0.9960897	0.99313086	0.9906747	0.99723405	0.97210187	0.99863416	0.99438286
0.0	0.9723981	0.994131	0.9980579	0.9960897	0.99313086	0.9906747	0.99723405	0.97210187	0.99863416	0.99438286
0.0	0.9998	0.99902666	0.999824	0.99544984	0.9996735	0.99964166	0.9982212	0.99915385	0.99973625	0.99838936
0.0	0.99966	0.998831	0.99983585	0.99861777	0.9995939	0.999764	0.9985368	0.99966085	0.99981886	0.99925965
0.0	0.9723981	0.994131	0.9980579	0.9960897	0.99313086	0.9906747	0.99723405	0.97210187	0.99863416	0.99438286
0.0	0.9723981	0.994131	0.9980579	0.9960897	0.99313086	0.9906747	0.99723405	0.97210187	0.99863416	0.99438286
0.0	0.9723981	0.994131	0.9980579	0.9960897	0.99313086	0.9906747	0.99723405	0.97210187	0.99863416	0.99438286
0.0	0.99966	0.998831	0.99983585	0.99861777	0.9995939	0.999764	0.9985368	0.99966085	0.99981886	0.99925965
0.0	0.9723981	0.994131	0.9980579	0.9960897	0.99313086	0.9906747	0.99723405	0.97210187	0.99863416	0.99438286
0.0	0.003823895	0.00088507554	3.367625e-05	0.0007702711	9.008079e-05	0.000552589	0.0001685862	8.200366e-05	0.000767416	0.00019276014
0.0	0.9723981	0.994131	0.9980579	0.9960897	0.99313086	0.9906747	0.99723405	0.97210187	0.99863416	0.99438286
0.0	0.99957806	0.99676216	0.99966514	0.99794525	0.9984238	0.9988682	0.99725467	0.99279106	0.99944943	0.9964485
0.0	0.99966	0.998831	0.99983585	0.99861777	0.9995939	0.999764	0.9985368	0.99966085	0.99981886	0.99925965
0.0	0.9723981	0.994131	0.9980579	0.9960897	0.99313086	0.9906747	0.99723405	0.97210187	0.99863416	0.99438286
0.0	0.9723981	0.994131	0.9980579	0.9960897	0.99313086	0.9906747	0.99723405	0.97210187	0.99863416	0.99438286
0.0	0.9996196	0.9884885	0.9993259	0.9954926	0.99679846	0.99899083	0.9968671	0.99136716	0.9991779	0.9910545
0.0	0.96286136	0.89055634	0.9454411	0.84950787	0.9768783	0.8997417	0.5862313	0.96272266	0.90295655	0.8532828
0.0	0.9967122	0.99119043	0.82768726	0.796241	0.9247453	0.71583384	0.97390723	0.71458685	0.99686015	0.9564059
0.0	0.9723981	0.994131	0.9980579	0.9960897	0.99313086	0.9906747	0.99723405	0.97210187	0.99863416	0.99438286
0.0	0.9723981	0.994131	0.9980579	0.9960897	0.99313086	0.9906747	0.99723405	0.97210187	0.99863416	0.99438286
0.0	0.99966	0.998831	0.99983585	0.99861777	0.9995939	0.999764	0.9985368	0.99966085	0.99981886	0.99925965
0.0	0.9723981	0.994131	0.9980579	0.9960897	0.99313086	0.9906747	0.99723405	0.97210187	0.99863416	0.99438286
0.0	0.003823895	0.00088507554	3.367625e-05	0.0007702711	9.008079e-05	0.000552589	0.0001685862	8.200358e-05	0.0007674156	0.00019276014
0.0	0.032795966	0.04405662	0.0390188	0.99445504	0.00097124156	0.16065523	0.0008725812	0.7443023	0.09433746	0.20963688
0.0	0.99981457	0.9981812	0.9998357	0.99777347	0.9991314	0.99976856	0.99871325	0.99914896	0.9996705	0.9986172
0.0	0.99981457	0.9981812	0.9998357	0.99777347	0.9991314	0.99976856	0.99871325	0.99914896	0.9996705	0.9986172
0.0	0.99981457	0.9981812	0.9998357	0.99777347	0.9991314	0.99976856	0.99871325	0.99914896	0.9996705	0.9986172
0.0	0.90465236	0.29726246	0.6762556	0.549257	0.7896041	0.83008766	0.6451246	0.25448808	0.7168001	0.20772505
0.0	0.81741995	0.22566882	0.48731357	0.42939362	0.6705812	0.79664683	0.43190086	0.16499549	0.57558584	0.12577392
0.0	0.9997464	0.9978223	0.9993498	0.9980704	0.9995797	0.9997869	0.99780566	0.99916613	0.9997911	0.9984497
0.0	0.9723981	0.994131	0.9980579	0.9960897	0.99313086	0.9906747	0.99723405	0.97210187	0.99863416	0.99438286
0.0	0.9723981	0.994131	0.9980579	0.9960897	0.99313086	0.9906747	0.99723405	0.97210187	0.99863416	0.99438286
0.0	0.9723981	0.994131	0.9980579	0.9960897	0.99313086	0.9906747	0.99723405	0.97210187	0.99863416	0.99438286
0.0	0.11966439	0.0037167827	0.019903174	0.011524765	0.020445058	0.04925958	0.0052295486	0.004166135	0.04014124	0.0032655117
0.0	0.9622165	0.71847737	0.92359024	0.7508228	0.9026699	0.941211	0.14835843	0.90940934	0.9811968	0.9152837
0.0	0.9723981	0.994131	0.9980579	0.9960897	0.99313086	0.9906747	0.99723405	0.97210187	0.99863416	0.99438286
0.0	0.99941635	0.9799907	0.99472684	0.98994803	0.9941135	0.99851733	0.99111134	0.99557894	0.9992605	0.975936
0.0	0.9997464	0.9978223	0.9993498	0.9980704	0.9995797	0.9997869	0.99780566	0.99916613	0.9997911	0.9984497
0.0	0.99947494	0.9858483	0.9984394	0.9942252	0.99068415	0.9992341	0.99623704	0.9992079	0.9994804	0.9879453
0.0	0.031640727	0.029732991	0.079215206	0.4037535	0.0017056875	0.19431224	0.011274846	0.17627966	0.09403173	0.065943904
0.0	0.9723981	0.994131	0.9980579	0.9960897	0.99313086	0.9906747	0.99723405	0.97210187	0.99863416	0.99438286
0.0	0.99893814	0.98589015	0.9916152	0.9865845	0.9754347	0.9975062	0.97029704	0.98074645	0.9976248	0.8997948
0.0	0.99789536	0.9589042	0.9794829	0.97011125	0.9835353	0.998928	0.97717154	0.9948108	0.9980878	0.98233217
0.0	0.9723981	0.994131	0.9980579	0.9960897	0.99313086	0.9906747	0.99723405	0.97210187	0.99863416	0.99438286
0.0	0.99770916	0.93057305	0.99468744	0.9877698	0.9951155	0.9975987	0.97397757	0.99088997	0.9980854	0.9156863
0.0	0.9723981	0.994131	0.9980579	0.9960897	0.99313086	0.9906747	0.99723405	0.97210187	0.99863416	0.99438286
0.0	0.9723981	0.994131	0.9980579	0.9960897	0.99313086	0.9906747	0.99723405	0.97210187	0.99863416	0.99438286
0.0	0.9723981	0.994131	0.9980579	0.9960897	0.99313086	0.9906747	0.99723405	0.97210187	0.99863416	0.99438286
0.0	0.9723981	0.994131	0.9980579	0.9960897	0.99313086	0.9906747	0.99723405	0.97210187	0.99863416	0.99438286
0.0	0.99940634	0.99334735	0.9994784	0.98829657	0.99633586	0.99867517	0.99567235	0.99801636	0.9992568	0.9913571
0.0	0.9723981	0.994131	0.9980579	0.9960897	0.99313086	0.9906747	0.99723405	0.97210187	0.99863416	0.99438286
0.0	0.99860185	0.982105	0.99189305	0.9846601	0.99060833	0.99958295	0.9875029	0.99794775	0.99880445	0.99178594
0.0	0.032795966	0.044056643	0.0390188	0.99445504	0.00097124156	0.16065526	0.0008725812	0.7443023	0.09433746	0.20963684
0.0	0.00057651504	0.00038348642	0.035406098	0.15259369	0.0050122053	0.552775	0.9022256	2.5021482e-05	0.14142448	0.019751914
0.0	0.00071856094	0.0035341226	5.2468124e-05	0.0029926782	0.06617466	0.27576682	0.12655152	0.0023582457	0.0038130449	0.014100714
0.0	0.9723981	0.994131	0.9980579	0.9960897	0.99313086	0.9906747	0.99723405	0.97210187	0.99863416	0.99438286
0.0	0.99941635	0.97999084	0.99472684	0.98994803	0.9941135	0.99851733	0.99111134	0.99557894	0.9992605	0.9759359
0.0	0.99975306	0.9950724	0.99955696	0.9978296	0.99839216	0.99929845	0.9981185	0.99674666	0.99950993	0.9958139
0.0	0.10789061	0.0046068686	0.012829158	0.010107305	0.014627177	0.019669328	0.0056967414	0.0026639896	0.029993387	0.0016013227
0.0	0.81105644	0.98240787	0.00067550316	0.9876308	0.38472643	0.010767733	0.97322595	0.10163302	0.9874019	0.6362556
0.0	0.81105644	0.98240787	0.00067550316	0.9876308	0.38472643	0.010767733	0.97322595	0.10163302	0.9874019	0.6362556
0.0	0.81105644	0.98240787	0.00067550316	0.9876308	0.38472643	0.010767733	0.97322595	0.10163302	0.9874019	0.6362556
0.0	0.9996313	0.9917345	0.99936384	0.99594265	0.99713045	0.9991621	0.9970144	0.9927699	0.9991948	0.99158114
0.0	0.99975306	0.9950724	0.99955696	0.9978296	0.99839216	0.99929845	0.9981185	0.99674666	0.99950993	0.9958139
0.0	0.3027419	0.091008544	0.06339163	0.0026702122	0.12720817	0.0039611035	0.5127161	0.011468489	0.0013691382	0.0019447226
0.0	0.04506368	0.0034918396	0.006521829	0.005282218	0.0077231186	0.016063072	0.0025397881	0.0014165955	0.013149983	0.0008679124
0.0	0.3027419	0.091008544	0.06339163	0.0026702122	0.12720817	0.0039611035	0.5127161	0.011468489	0.0013691382	0.0019447226
0.0	0.3027419	0.091008544	0.06339163	0.0026702122	0.12720817	0.0039611035	0.5127161	0.011468489	0.0013691382	0.0019447226
0.0	0.9723981	0.994131	0.9980579	0.9960897	0.99313086	0.9906747	0.99723405	0.97210187	0.99863416	0.99438286
0.0	0.9997464	0.9978223	0.9993498	0.9980704	0.9995797	0.9997869	0.99780566	0.99916613	0.9997911	0.9984497
0.0	0.9997204	0.998676	0.9998789	0.99696773	0.99967575	0.9996507	0.99826837	0.9990226	0.99979156	0.9985933
0.0	0.99966	0.998831	0.99983585	0.99861777	0.9995939	0.999764	0.9985368	0.99966085	0.99981886	0.99925965
0.0	0.99490285	0.9917393	0.9949863	0.9224366	0.9942153	0.9946608	0.95562214	0.986024	0.9911645	0.9817764
0.0	0.9723981	0.994131	0.9980579	0.9960897	0.99313086	0.9906747	0.99723405	0.97210187	0.99863416	0.99438286
0.0	0.9723981	0.994131	0.9980579	0.9960897	0.99313086	0.9906747	0.99723405	0.97210187	0.99863416	0.99438286
0.0	0.9723981	0.994131	0.9980579	0.9960897	0.99313086	0.9906747	0.99723405	0.97210187	0.99863416	0.99438286
0.0	0.9723981	0.994131	0.9980579	0.9960897	0.99313086	0.9906747	0.99723405	0.97210187	0.99863416	0.99438286
0.0	0.88813716	0.44481125	0.9291703	0.6333711	0.9280068	0.8564829	0.6324519	0.73151165	0.92132175	0.66272885
0.0	0.9723981	0.994131	0.9980579	0.9960897	0.99313086	0.9906747	0.99723405	0.97210187	0.99863416	0.99438286
0.0	0.18664704	0.1485123	0.97717696	0.17599066	0.08808852	0.37398487	0.013191036	0.0075161248	0.9981572	0.13549373
0.0	0.9999143	0.9996815	0.999943	0.99933416	0.9997359	0.99984455	0.9991314	0.9997509	0.99988544	0.9989656
0.0	0.9999145	0.9997073	0.99993205	0.9993592	0.9996902	0.99984694	0.9990707	0.9996923	0.99987507	0.99894315
0.0	0.99990475	0.9995751	0.9999137	0.9991999	0.99962246	0.9998429	0.9990513	0.9997106	0.99988353	0.9985422
0.0	0.99991024	0.9995703	0.99993014	0.9990683	0.9996656	0.9998203	0.9989029	0.99967325	0.99986804	0.99830854
0.0	0.999453	0.9963965	0.99968183	0.9926374	0.99794227	0.99933356	0.9975242	0.99906033	0.9996424	0.99567974
0.0	0.12480308	0.20958911	0.33215392	0.34002352	0.6529008	0.07454612	0.121337935	0.07239912	0.17100623	0.08176324
0.0	0.12106898	0.0055837207	0.6883702	0.8793742	0.0046142126	0.13975184	0.009687247	0.016737418	0.05554476	0.10191485
0.0	0.9723981	0.994131	0.9980579	0.9960897	0.99313086	0.9906747	0.99723405	0.97210187	0.99863416	0.99438286
0.0	0.9723981	0.994131	0.9980579	0.9960897	0.99313086	0.9906747	0.99723405	0.97210187	0.99863416	0.99438286
0.0	0.9723981	0.994131	0.9980579	0.9960897	0.99313086	0.9906747	0.99723405	0.97210187	0.99863416	0.99438286
0.0	0.9995442	0.99534094	0.99959093	0.9917291	0.9972193	0.99867517	0.9965694	0.99856275	0.9994406	0.9935129
0.0	0.9723981	0.994131	0.9980579	0.9960897	0.99313086	0.9906747	0.99723405	0.97210187	0.99863416	0.99438286
0.0	0.9723981	0.994131	0.9980579	0.9960897	0.99313086	0.9906747	0.99723405	0.97210187	0.99863416	0.99438286
0.0	0.9723981	0.994131	0.9980579	0.9960897	0.99313086	0.9906747	0.99723405	0.97210187	0.99863416	0.99438286
0.0	0.9723981	0.994131	0.9980579	0.9960897	0.99313086	0.9906747	0.99723405	0.97210187	0.99863416	0.99438286
0.0	0.99940634	0.99334735	0.9994784	0.98829657	0.99633586	0.99867517	0.99567235	0.99801636	0.9992568	0.9913571
0.0	0.9723981	0.994131	0.9980579	0.9960897	0.99313086	0.9906747	0.99723405	0.97210187	0.99863416	0.99438286
0.0	0.9723981	0.994131	0.9980579	0.9960897	0.99313086	0.9906747	0.99723405	0.97210187	0.99863416	0.99438286
0.0	0.9723981	0.994131	0.9980579	0.9960897	0.99313086	0.9906747	0.99723405	0.97210187	0.99863416	0.99438286
0.0	0.9723981	0.994131	0.9980579	0.9960897	0.99313086	0.9906747	0.99723405	0.97210187	0.99863416	0.99438286
0.0	0.99940634	0.99334735	0.9994784	0.98829657	0.99633586	0.99867517	0.99567235	0.99801636	0.9992568	0.9913571
0.0	0.99940634	0.99334735	0.9994784	0.98829657	0.99633586	0.99867517	0.99567235	0.99801636	0.9992568	0.9913571
0.0	0.99940634	0.99334735	0.9994784	0.98829657	0.99633586	0.99867517	0.99567235	0.99801636	0.9992568	0.9913571
0.0	0.99940634	0.99334735	0.9994784	0.98829657	0.99633586	0.99867517	0.99567235	0.99801636	0.9992568	0.9913571
0.0	0.9723981	0.994131	0.9980579	0.9960897	0.99313086	0.9906747	0.99723405	0.97210187	0.99863416	0.99438286
0.0	0.99965894	0.99600935	0.9997218	0.9941949	0.99827814	0.9993844	0.996429	0.99922526	0.9995653	0.9957799
0.0	0.9723981	0.994131	0.9980579	0.9960897	0.99313086	0.9906747	0.99723405	0.97210187	0.99863416	0.99438286
0.0	0.9723981	0.994131	0.9980579	0.9960897	0.99313086	0.9906747	0.99723405	0.97210187	0.99863416	0.99438286
0.0	0.9723981	0.994131	0.9980579	0.9960897	0.99313086	0.9906747	0.99723405	0.97210187	0.99863416	0.99438286
0.0	0.9723981	0.994131	0.9980579	0.9960897	0.99313086	0.9906747	0.99723405	0.97210187	0.99863416	0.99438286
0.0	0.9723981	0.994131	0.9980579	0.9960897	0.99313086	0.9906747	0.99723405	0.97210187	0.99863416	0.99438286
0.0	0.99940634	0.99334735	0.9994784	0.98829657	0.99633586	0.99867517	0.99567235	0.99801636	0.9992568	0.9913571
0.0	0.9723981	0.994131	0.9980579	0.9960897	0.99313086	0.9906747	0.99723405	0.97210187	0.99863416	0.99438286
0.0	0.9723981	0.994131	0.9980579	0.9960897	0.99313086	0.9906747	0.99723405	0.97210187	0.99863416	0.99438286
0.0	0.9723981	0.994131	0.9980579	0.9960897	0.99313086	0.9906747	0.99723405	0.97210187	0.99863416	0.99438286
0.0	0.9723981	0.994131	0.9980579	0.9960897	0.99313086	0.9906747	0.99723405	0.97210187	0.99863416	0.99438286
0.0	0.9723981	0.994131	0.9980579	0.9960897	0.99313086	0.9906747	0.99723405	0.97210187	0.99863416	0.99438286
0.0	0.9990895	0.9759278	0.99719477	0.9936739	0.9972779	0.9986821	0.98458534	0.9967554	0.9991665	0.96913546
0.0	0.9723981	0.994131	0.9980579	0.9960897	0.99313086	0.9906747	0.99723405	0.97210187	0.99863416	0.99438286
0.0	0.9723981	0.994131	0.9980579	0.9960897	0.99313086	0.9906747	0.99723405	0.97210187	0.99863416	0.99438286
0.0	0.9723981	0.994131	0.9980579	0.9960897	0.99313086	0.9906747	0.99723405	0.97210187	0.99863416	0.99438286
0.0	0.9723981	0.994131	0.9980579	0.9960897	0.99313086	0.9906747	0.99723405	0.97210187	0.99863416	0.99438286
0.0	0.9723981	0.994131	0.9980579	0.9960897	0.99313086	0.9906747	0.99723405	0.97210187	0.99863416	0.99438286
0.0	0.9723981	0.994131	0.9980579	0.9960897	0.99313086	0.9906747	0.99723405	0.97210187	0.99863416	0.99438286
0.0	0.99937314	0.9899789	0.9993492	0.99669844	0.998607	0.9994524	0.9944892	0.9988949	0.99921405	0.97858435
0.0	0.9723981	0.994131	0.9980579	0.9960897	0.99313086	0.9906747	0.99723405	0.97210187	0.99863416	0.99438286
0.0	0.9723981	0.994131	0.9980579	0.9960897	0.99313086	0.9906747	0.99723405	0.97210187	0.99863416	0.99438286
0.0	0.9723981	0.994131	0.9980579	0.9960897	0.99313086	0.9906747	0.99723405	0.97210187	0.99863416	0.99438286
0.0	0.9723981	0.994131	0.9980579	0.9960897	0.99313086	0.9906747	0.99723405	0.97210187	0.99863416	0.99438286
0.0	0.9723981	0.994131	0.9980579	0.9960897	0.99313086	0.9906747	0.99723405	0.97210187	0.99863416	0.99438286
0.0	0.99770916	0.93057305	0.99468744	0.9877698	0.9951155	0.9975987	0.97397757	0.99088997	0.9980854	0.9156863
0.0	0.9729452	0.80284953	0.93755996	0.81034714	0.98163396	0.96447086	0.81003046	0.9174576	0.932907	0.5958733
0.0	0.9729452	0.8028495	0.93755996	0.810347	0.98163396	0.96447086	0.81003034	0.9174576	0.932907	0.59587324
0.0	0.9729452	0.80284953	0.93755996	0.810347	0.98163396	0.96447086	0.81003046	0.9174576	0.932907	0.5958733
0.0	0.9723981	0.994131	0.9980579	0.9960897	0.99313086	0.9906747	0.99723405	0.97210187	0.99863416	0.99438286
0.0	0.9723981	0.994131	0.9980579	0.9960897	0.99313086	0.9906747	0.99723405	0.97210187	0.99863416	0.99438286
0.0	0.9723981	0.994131	0.9980579	0.9960897	0.99313086	0.9906747	0.99723405	0.97210187	0.99863416	0.99438286
0.0	0.9723981	0.994131	0.9980579	0.9960897	0.99313086	0.9906747	0.99723405	0.97210187	0.99863416	0.99438286
0.0	0.9723981	0.994131	0.9980579	0.9960897	0.99313086	0.9906747	0.99723405	0.97210187	0.99863416	0.99438286
0.0	0.9723981	0.994131	0.9980579	0.9960897	0.99313086	0.9906747	0.99723405	0.97210187	0.99863416	0.99438286
0.0	0.99883336	0.9653395	0.99637467	0.992638	0.9972138	0.9985917	0.9796942	0.9957209	0.99879277	0.95176584
0.0	0.9723981	0.994131	0.9980579	0.9960897	0.99313086	0.9906747	0.99723405	0.97210187	0.99863416	0.99438286
0.0	0.9723981	0.994131	0.9980579	0.9960897	0.99313086	0.9906747	0.99723405	0.97210187	0.99863416	0.99438286
0.0	0.9723981	0.994131	0.9980579	0.9960897	0.99313086	0.9906747	0.99723405	0.97210187	0.99863416	0.99438286
0.0	0.9723981	0.994131	0.9980579	0.9960897	0.99313086	0.9906747	0.99723405	0.97210187	0.99863416	0.99438286
0.0	0.99966	0.998831	0.99983585	0.99861777	0.9995939	0.999764	0.9985368	0.99966085	0.99981886	0.99925965
0.0	0.00039294653	0.00083962065	0.0014980584	0.0031940464	0.003321149	0.00461173	0.00035832988	0.0002484932	0.0049995156	8.568966e-05
0.0	0.9723981	0.994131	0.9980579	0.9960897	0.99313086	0.9906747	0.99723405	0.97210187	0.99863416	0.99438286
0.0	0.9723981	0.994131	0.9980579	0.9960897	0.99313086	0.9906747	0.99723405	0.97210187	0.99863416	0.99438286
0.0	0.9723981	0.994131	0.9980579	0.9960897	0.99313086	0.9906747	0.99723405	0.97210187	0.99863416	0.99438286
0.0	0.9723981	0.994131	0.9980579	0.9960897	0.99313086	0.9906747	0.99723405	0.97210187	0.99863416	0.99438286
0.0	0.9723981	0.994131	0.9980579	0.9960897	0.99313086	0.9906747	0.99723405	0.97210187	0.99863416	0.99438286
0.0	0.9723981	0.994131	0.9980579	0.9960897	0.99313086	0.9906747	0.99723405	0.97210187	0.99863416	0.99438286
0.0	0.9723981	0.994131	0.9980579	0.9960897	0.99313086	0.9906747	0.99723405	0.97210187	0.99863416	0.99438286
0.0	0.9723981	0.994131	0.9980579	0.9960897	0.99313086	0.9906747	0.99723405	0.97210187	0.99863416	0.99438286
0.0	0.9723981	0.994131	0.9980579	0.9960897	0.99313086	0.9906747	0.99723405	0.97210187	0.99863416	0.99438286
0.0	0.9723981	0.994131	0.9980579	0.9960897	0.99313086	0.9906747	0.99723405	0.97210187	0.99863416	0.99438286
0.0	0.9723981	0.994131	0.9980579	0.9960897	0.99313086	0.9906747	0.99723405	0.97210187	0.99863416	0.99438286
0.0	0.48414946	0.89084375	0.72323287	0.7331419	0.89432	0.5954227	0.39299667	0.12950434	0.9930662	0.064012155
0.0	0.9723981	0.994131	0.9980579	0.9960897	0.99313086	0.9906747	0.99723405	0.97210187	0.99863416	0.99438286
0.0	0.99770916	0.93057305	0.99468744	0.9877698	0.9951155	0.9975987	0.97397757	0.99088997	0.9980854	0.9156863
0.0	0.9723981	0.994131	0.9980579	0.9960897	0.99313086	0.9906747	0.99723405	0.97210187	0.99863416	0.99438286
0.0	0.99947494	0.9858483	0.9984394	0.9942252	0.99068415	0.9992341	0.99623704	0.9992079	0.9994804	0.9879453
0.0	0.9999685	0.99984	0.99997497	0.9994967	0.99983144	0.9999063	0.9993267	0.99989045	0.9999571	0.9993556
0.0	0.13131146	0.015180192	0.07090368	0.042874135	0.016069856	0.2830037	0.009583656	0.20745535	0.03130123	0.009348535
0.0	0.23467611	0.0058287727	0.0350024	0.013643943	0.03263684	0.106775194	0.0060348925	0.0076777264	0.0723602	0.0052124574
0.0	0.9727998	0.6783248	0.9085406	0.8709421	0.93483114	0.9545907	0.82829744	0.98381746	0.9843562	0.82216907
0.0	0.0006951887	0.000105985986	0.29686502	0.00019047633	0.066600986	0.6835645	6.496024e-05	0.0001404469	0.0015659715	0.00013611783
0.0	0.0062119686	0.000105985986	0.25172564	0.0017531884	0.26167437	0.6835645	6.496024e-05	0.0076424265	0.026692789	0.011098694
0.0	0.0006951887	0.000105985986	0.29686502	0.00019047633	0.066600986	0.6835645	6.496024e-05	0.0001404469	0.0015659715	0.00013611783
0.0	0.011379559	0.07660089	0.027129892	0.043749053	0.01835287	0.041542802	0.0038971694	0.0105698155	0.57485855	0.002838389
0.0	0.9993549	0.9977285	0.999506	0.9748062	0.9980465	0.9991128	0.9914438	0.9949262	0.9997365	0.9880945
0.0	0.9723981	0.994131	0.9980579	0.9960897	0.99313086	0.9906747	0.99723405	0.97210187	0.99863416	0.99438286
0.0	5.312273e-05	0.00012487048	0.00059487304	0.0015294382	0.00031318472	0.00031119026	0.00022263509	0.00018180563	0.00012747454	0.00060021767
0.0	0.99968266	0.991531	0.9994499	0.99694014	0.9973942	0.99925596	0.9973195	0.9936547	0.99933416	0.99327457
0.0	0.99968266	0.991531	0.9994499	0.99694014	0.9973942	0.99925596	0.9973195	0.9936547	0.99933416	0.99327457
0.0	0.9990889	0.98905396	0.99364495	0.9905884	0.98017144	0.99811953	0.9774435	0.98507833	0.9979475	0.9283532
0.0	0.91986233	0.48919123	0.811968	0.72194886	0.91406447	0.9890336	0.7326497	0.5529228	0.97800297	0.5495922
0.0	0.9723981	0.994131	0.9980579	0.9960897	0.99313086	0.9906747	0.99723405	0.97210187	0.99863416	0.99438286
0.0	0.99941635	0.9799907	0.99472684	0.98994803	0.9941135	0.99851733	0.99111134	0.99557894	0.9992605	0.9759359
0.0	0.9997718	0.9987953	0.9996458	0.9993961	0.999741	0.99984217	0.998755	0.99965715	0.9997787	0.9993017
0.0	0.9723981	0.994131	0.9980579	0.9960897	0.99313086	0.9906747	0.99723405	0.97210187	0.99863416	0.99438286
0.0	0.9723981	0.994131	0.9980579	0.9960897	0.99313086	0.9906747	0.99723405	0.97210187	0.99863416	0.99438286
0.0	0.9723981	0.994131	0.9980579	0.9960897	0.99313086	0.9906747	0.99723405	0.97210187	0.99863416	0.99438286
0.0	0.9723981	0.994131	0.9980579	0.9960897	0.99313086	0.9906747	0.99723405	0.97210187	0.99863416	0.99438286
0.0	0.13099052	0.0037507212	0.023790091	0.011368427	0.0193305	0.049259596	0.0051630777	0.0041785436	0.040181987	0.004077009
0.0	0.99947494	0.9858483	0.9984394	0.9942252	0.99068415	0.9992341	0.99623704	0.9992079	0.9994804	0.9879453
0.0	0.9723981	0.994131	0.9980579	0.9960897	0.99313086	0.9906747	0.99723405	0.97210187	0.99863416	0.99438286
0.0	0.9723981	0.994131	0.9980579	0.9960897	0.99313086	0.9906747	0.99723405	0.97210187	0.99863416	0.99438286
0.0	0.7101308	0.80436224	0.68285453	0.2428871	0.6983062	0.7656526	0.3477653	0.6296229	0.6806317	0.5931601
0.0	0.99490285	0.9917393	0.9949863	0.9224366	0.9942153	0.9946608	0.95562214	0.986024	0.9911645	0.9817764
0.0	0.99893886	0.997033	0.9987739	0.9845201	0.99906	0.99904495	0.9963362	0.99690056	0.99818546	0.9930988
0.0	0.99490285	0.9917393	0.9949863	0.9224366	0.9942153	0.9946608	0.95562214	0.986024	0.9911645	0.9817764
0.0	0.16392903	0.12914738	0.9727246	0.16784884	0.07977585	0.34194526	0.013030176	0.007056765	0.99796546	0.12652314
0.0	0.99969125	0.9988819	0.9997701	0.9971553	0.999559	0.9995696	0.9966947	0.9992828	0.99969316	0.9980914
0.0	0.9723981	0.994131	0.9980579	0.9960897	0.99313086	0.9906747	0.99723405	0.97210187	0.99863416	0.99438286
0.0	0.9998405	0.9994855	0.99993265	0.99896383	0.99982005	0.99988747	0.9992867	0.9995301	0.9998548	0.99942696
0.0	0.35006833	0.049418405	0.002118124	0.70865566	0.002793428	0.0004971348	0.00041033875	0.110223666	0.7781994	0.9261005
0.0	0.99975806	0.99920136	0.9998777	0.9991104	0.9997731	0.9998367	0.99897337	0.9998022	0.99987125	0.99954396
0.0	0.05520698	0.92762136	0.9964729	0.9843886	0.063706614	0.052507926	0.83315396	0.4043161	0.9943521	0.9983386
0.0	0.05520698	0.92762136	0.9964729	0.9843886	0.063706614	0.052507926	0.83315396	0.4043161	0.9943521	0.9983386
0.0	0.12432171	0.007078161	0.021935826	0.021776335	0.0125213675	0.044200785	0.009421046	0.0031563188	0.04133817	0.0039224955
0.0	0.05520698	0.92762136	0.9964729	0.9843886	0.063706614	0.052507926	0.83315396	0.4043161	0.9943521	0.9983386
0.0	0.12432171	0.007078161	0.021935826	0.021776335	0.012521362	0.044200767	0.009421046	0.0031563188	0.04133816	0.0039224955
0.0	0.9922328	0.9885548	0.9932979	0.9005977	0.98207754	0.99581784	0.9616257	0.97422326	0.99612504	0.96679574
0.0	0.9723981	0.994131	0.9980579	0.9960897	0.99313086	0.9906747	0.99723405	0.97210187	0.99863416	0.99438286
0.0	0.99947494	0.9858483	0.9984394	0.9942252	0.99068415	0.9992341	0.99623704	0.9992079	0.9994804	0.9879453
0.0	0.8346316	0.06643465	0.09302129	0.42080465	0.006046562	0.16249496	0.0007163686	0.12750083	0.84857446	0.14469367
0.0	0.1977281	0.004767223	0.022094032	0.014769538	0.019217381	0.067546	0.006906271	0.00685305	0.06406192	0.0036647776
0.0	0.8346316	0.06643465	0.09302129	0.42080465	0.006046562	0.16249496	0.0007163686	0.12750083	0.84857446	0.14469367
0.0	0.9723981	0.0008414897	0.009584692	0.0018238028	0.00015177361	0.107132524	0.0022804616	0.02906283	0.99863416	0.9460669
0.0	0.99966	0.998831	0.99983585	0.99861777	0.9995939	0.999764	0.9985368	0.99966085	0.99981886	0.99925965
0.0	0.9723981	0.994131	0.9980579	0.9960897	0.99313086	0.9906747	0.99723405	0.97210187	0.99863416	0.99438286
0.0	0.9723981	0.994131	0.9980579	0.9960897	0.99313086	0.9906747	0.99723405	0.97210187	0.99863416	0.99438286
0.0	0.9723981	0.994131	0.9980579	0.9960897	0.99313086	0.9906747	0.99723405	0.97210187	0.99863416	0.99438286
0.0	0.9993687	0.99949443	0.9997602	0.9988135	0.99938166	0.99979085	0.9981818	0.99964607	0.99954	0.99939764
0.0	0.9996196	0.9884885	0.9993259	0.9954926	0.99679846	0.99899083	0.9968671	0.99136716	0.9991779	0.9910545
0.0	0.99966	0.998831	0.99983585	0.99861777	0.9995939	0.999764	0.9985368	0.99966085	0.99981886	0.99925965
0.0	0.9723981	0.994131	0.9980579	0.9960897	0.99313086	0.9906747	0.99723405	0.97210187	0.99863416	0.99438286
0.0	0.9723981	0.994131	0.9980579	0.9960897	0.99313086	0.9906747	0.99723405	0.97210187	0.99863416	0.99438286
0.0	0.9997464	0.9978223	0.9993498	0.9980704	0.9995797	0.9997869	0.99780566	0.99916613	0.9997911	0.9984497
0.0	0.9723981	0.994131	0.9980579	0.9960897	0.99313086	0.9906747	0.99723405	0.97210187	0.99863416	0.99438286
0.0	0.9990012	0.99737287	0.9990268	0.97709584	0.9923793	0.9984389	0.9834795	0.99396014	0.99859494	0.9964535
0.0	0.99684614	0.99001324	0.997914	0.9638053	0.98845077	0.9962359	0.9671139	0.9858695	0.99492127	0.99140596
0.0	0.99979764	0.9988703	0.9995938	0.9985145	0.99964976	0.9998492	0.9984169	0.99948645	0.99984324	0.9991934
0.0	0.9997464	0.9978223	0.9993498	0.9980704	0.9995797	0.9997869	0.99780566	0.99916613	0.9997911	0.9984497
0.0	0.9723981	0.994131	0.9980579	0.9960897	0.99313086	0.9906747	0.99723405	0.97210187	0.99863416	0.99438286
0.0	0.99957806	0.99676216	0.99966514	0.99794525	0.9984238	0.9988682	0.99725467	0.99279106	0.99944943	0.9964485
0.0	0.9723981	0.994131	0.9980579	0.9960897	0.99313086	0.9906747	0.99723405	0.97210187	0.99863416	0.99438286
0.0	0.99966	0.998831	0.99983585	0.99861777	0.9995939	0.999764	0.9985368	0.99966085	0.99981886	0.99925965
0.0	0.9723981	0.994131	0.9980579	0.9960897	0.99313086	0.9906747	0.99723405	0.97210187	0.99863416	0.99438286
0.0	0.003823895	0.00088507554	3.367625e-05	0.0007702711	9.008079e-05	0.000552589	0.0001685862	8.200366e-05	0.000767416	0.00019276014
0.0	0.9723981	0.994131	0.9980579	0.9960897	0.99313086	0.9906747	0.99723405	0.97210187	0.99863416	0.99438286
0.0	0.99932444	0.99867404	0.99976474	0.9993968	0.99863064	0.99979883	0.9988426	0.99934	0.9995191	0.9995123
0.0	0.9723981	0.994131	0.9980579	0.9960897	0.99313086	0.9906747	0.99723405	0.97210187	0.99863416	0.99438286
0.0	0.99966	0.998831	0.99983585	0.99861777	0.9995939	0.999764	0.9985368	0.99966085	0.99981886	0.99925965
0.0	0.9723981	0.994131	0.9980579	0.9960897	0.99313086	0.9906747	0.99723405	0.97210187	0.99863416	0.99438286
0.0	0.003823895	0.00088507554	3.367625e-05	0.0007702711	9.008079e-05	0.000552589	0.0001685862	8.200366e-05	0.000767416	0.00019276014
0.0	0.9995608	0.9874905	0.996608	0.99382305	0.9958652	0.99902856	0.9938426	0.99557894	0.99947375	0.9859555
0.0	0.99947494	0.9858483	0.9984394	0.9942252	0.99068415	0.9992341	0.99623704	0.9992079	0.9994804	0.9879453
0.0	0.9723981	0.994131	0.9980579	0.9960897	0.99313086	0.9906747	0.99723405	0.97210187	0.99863416	0.99438286
0.0	0.4366804	0.8306876	0.9465774	0.9705259	0.08814736	0.61348057	0.4299158	0.97210187	0.84459347	0.9697534
0.0	0.9723981	0.994131	0.9980579	0.9960897	0.99313086	0.9906747	0.99723405	0.97210187	0.99863416	0.99438286
0.0	0.9964625	0.99489874	0.999637	0.9977648	0.99428	0.99930525	0.9973157	0.99812657	0.9997751	0.99254817
0.0	0.9997167	0.99900323	0.9998241	0.9974905	0.9995987	0.99959356	0.9974147	0.9993606	0.99969816	0.9982412
0.0	0.972398	0.994131	0.9980579	0.9960897	0.99313086	0.9906747	0.99723405	0.97210187	0.99863416	0.99438286
0.0	0.9723981	0.994131	0.9980579	0.9960897	0.99313086	0.9906747	0.99723405	0.97210187	0.99863416	0.99438286
0.0	0.05617128	0.019915009	0.027044669	0.009038105	0.032650966	0.111300334	0.008072844	0.010367257	0.033489402	0.01773296
0.0	0.99954295	0.98712975	0.99883777	0.9948255	0.99236405	0.9993142	0.9966216	0.99934393	0.99952614	0.99029607
0.0	0.4382916	0.09685695	0.008233913	0.096629076	0.0016314549	0.0003639962	0.007974328	0.047072016	0.28750315	0.017638257
0.0	0.9723981	0.994131	0.9980579	0.9960897	0.99313086	0.9906747	0.99723405	0.97210187	0.99863416	0.99438286
0.0	0.4382916	0.09685695	0.008233913	0.096629076	0.0016314549	0.0003639962	0.007974328	0.047072016	0.28750315	0.017638257
0.0	0.9723981	0.994131	0.9980579	0.9960897	0.99313086	0.9906747	0.99723405	0.97210187	0.99863416	0.99438286
0.0	0.0017722286	0.00029123286	0.0002579511	0.0007020928	0.00057186215	0.0015138073	0.00027968356	0.00024189173	0.00058360683	0.00013184822
0.0	0.9997464	0.9978223	0.9993498	0.9980704	0.9995797	0.9997869	0.99780566	0.99916613	0.9997911	0.9984497
0.0	0.9723981	0.994131	0.9980579	0.9960897	0.99313086	0.9906747	0.99723405	0.97210187	0.99863416	0.99438286
0.0	0.9723981	0.994131	0.9980579	0.9960897	0.99313086	0.9906747	0.99723405	0.97210187	0.99863416	0.99438286
0.0	0.9723981	0.994131	0.9980579	0.9960897	0.99313086	0.9906747	0.99723405	0.97210187	0.99863416	0.99438286
0.0	0.9723981	0.994131	0.9980579	0.9960897	0.99313086	0.9906747	0.99723405	0.97210187	0.99863416	0.99438286
0.0	0.99978906	0.99934167	0.9999037	0.9977775	0.99972814	0.99977154	0.99878746	0.999393	0.99985826	0.9990915
0.0	0.00070423144	0.003017512	0.022276727	0.23131026	0.002053851	0.020968474	0.012410763	7.945662e-05	0.13322937	0.0015263109
0.0	0.9980155	0.99606663	0.99703467	0.9699407	0.99275416	0.9946976	0.93492585	0.992276	0.99903405	0.95027006
0.0	0.99972135	0.99802965	0.99919695	0.998007	0.9994542	0.99972063	0.99611413	0.9994005	0.99971694	0.99798477
0.0	0.99947494	0.9858483	0.9984394	0.9942252	0.99068415	0.9992341	0.99623704	0.9992079	0.9994804	0.9879453
0.0	0.99976903	0.99884653	0.99952435	0.9984767	0.9996119	0.99981815	0.99750334	0.9996624	0.99980193	0.99888533
0.0	0.9723981	0.994131	0.9980579	0.9960897	0.99313086	0.9906747	0.99723405	0.97210187	0.99863416	0.99438286
0.0	0.99966	0.998831	0.99983585	0.99861777	0.9995939	0.999764	0.9985368	0.99966085	0.99981886	0.99925965
0.0	0.9723981	0.994131	0.9980579	0.9960897	0.99313086	0.9906747	0.99723405	0.97210187	0.99863416	0.99438286
0.0	0.9723981	0.994131	0.9980579	0.9960897	0.99313086	0.9906747	0.99723405	0.97210187	0.99863416	0.99438286
0.0	0.0009572264	0.010809135	0.0009922931	0.37880576	0.0018211241	0.00081510766	0.0003813879	0.07489719	0.10433177	0.005655852
0.0	0.99966	0.998831	0.99983585	0.99861777	0.9995939	0.999764	0.9985368	0.99966085	0.99981886	0.99925965
0.0	0.9723981	0.994131	0.9980579	0.9960897	0.99313086	0.9906747	0.99723405	0.97210187	0.99863416	0.99438286
0.0	0.9723981	0.994131	0.9980579	0.9960897	0.99313086	0.9906747	0.99723405	0.97210187	0.99863416	0.99438286
0.0	0.9723981	0.994131	0.9980579	0.9960897	0.99313086	0.9906747	0.99723405	0.97210187	0.99863416	0.99438286
0.0	0.9723981	0.994131	0.9980579	0.9960897	0.99313086	0.9906747	0.99723405	0.97210187	0.99863416	0.99438286
0.0	0.9723981	0.994131	0.9980579	0.9960897	0.99313086	0.9906747	0.99723405	0.97210187	0.99863416	0.99438286
0.0	0.999703	0.99700135	0.99976414	0.99738866	0.9988285	0.9996668	0.9982895	0.998735	0.9994092	0.9977087
0.0	0.9993687	0.99949443	0.9997602	0.9988135	0.99938166	0.99979085	0.9981818	0.99964607	0.99954	0.99939764
0.0	0.9723981	0.994131	0.9980579	0.9960897	0.99313086	0.9906747	0.99723405	0.97210187	0.99863416	0.99438286
0.0	0.031640727	0.029732984	0.07921524	0.40375346	0.0017056884	0.19431214	0.011274852	0.1762797	0.09403173	0.065943904
0.0	0.9964625	0.99489874	0.999637	0.9977648	0.99428	0.99930525	0.9973157	0.99812657	0.9997751	0.99254817
0.0	0.99392784	0.40040675	0.9967073	0.93823814	0.027146516	0.3517736	0.0002518729	0.9084118	0.84061986	0.9957228
0.0	0.9999074	0.9996406	0.9999397	0.9996555	0.9998957	0.9999343	0.9994147	0.99973947	0.99984074	0.9996246
0.0	0.9964625	0.99489874	0.999637	0.9977648	0.99428	0.99930525	0.9973157	0.99812657	0.9997751	0.99254817
0.0	0.9965042	0.9956351	0.9996687	0.99806064	0.99502426	0.9993913	0.99774987	0.99837023	0.9997855	0.9931068
0.0	0.9969989	0.84041816	0.9789323	0.9620708	0.83420676	0.99463576	0.94579387	0.9941056	0.9833228	0.79335505
0.0	0.8362252	0.1816091	0.55215263	0.46493417	0.7063841	0.8190247	0.47271246	0.19756289	0.6174181	0.15215315
0.0	0.9964625	0.99489874	0.999637	0.9977648	0.99428	0.99930525	0.9973157	0.99812657	0.9997751	0.99254817
0.0	0.99770916	0.93057305	0.99468744	0.9877698	0.9951155	0.9975987	0.97397757	0.99088997	0.9980854	0.9156863
0.0	0.99940634	0.99334735	0.9994784	0.98829657	0.99633586	0.99867517	0.99567235	0.99801636	0.9992568	0.9913571
0.0	0.99940634	0.99334735	0.9994784	0.98829657	0.99633586	0.99867517	0.99567235	0.99801636	0.9992568	0.9913571
0.0	0.99941635	0.9799907	0.99472684	0.98994803	0.9941135	0.99851733	0.99111134	0.99557894	0.9992605	0.9759359
0.0	0.9997464	0.9978223	0.9993498	0.9980704	0.9995797	0.9997869	0.99780566	0.99916613	0.9997911	0.9984497
0.0	0.99893814	0.98589015	0.9916152	0.9865845	0.9754347	0.9975062	0.97029704	0.98074645	0.9976248	0.8997948
0.0	0.99770916	0.9305729	0.99468744	0.9877698	0.9951155	0.9975987	0.97397757	0.99088997	0.9980854	0.9156864
0.0	0.99770916	0.93057305	0.99468744	0.9877698	0.9951155	0.9975987	0.97397757	0.99088997	0.9980854	0.9156863
0.0	0.99966776	0.9912164	0.9994641	0.9965044	0.9975575	0.99929166	0.9973801	0.99478155	0.9993363	0.99345845
0.0	0.050078735	0.0026149224	0.008670668	0.0064412295	0.00938526	0.019128183	0.0029963097	0.0017145942	0.018365549	0.0010712255
0.0	0.0024098242	0.0017658604	0.54968476	0.008018887	0.01485422	0.23444031	0.0045158593	0.00010534626	0.65324205	0.0034719852
0.0	0.0024098242	0.0017658604	0.54968476	0.008018887	0.01485422	0.23444031	0.0045158593	0.00010534626	0.65324205	0.0034719852
0.0	0.0024098242	0.0017658604	0.54968476	0.008018887	0.01485422	0.23444031	0.0045158593	0.00010534626	0.65324205	0.0034719852
0.0	0.9723981	0.994131	0.9980579	0.9960897	0.99313086	0.9906747	0.99723405	0.97210187	0.99863416	0.99438286
0.0	0.9723981	0.994131	0.9980579	0.9960897	0.99313086	0.9906747	0.99723405	0.97210187	0.99863416	0.99438286
0.0	0.9723981	0.994131	0.9980579	0.9960897	0.99313086	0.9906747	0.99723405	0.97210187	0.99863416	0.99438286
0.0	0.99940634	0.99334735	0.9994784	0.98829657	0.99633586	0.99867517	0.99567235	0.99801636	0.9992568	0.9913571
0.0	0.9723981	0.994131	0.9980579	0.9960897	0.99313086	0.9906747	0.99723405	0.97210187	0.99863416	0.99438286
0.0	0.99940634	0.99334735	0.9994784	0.98829657	0.99633586	0.99867517	0.99567235	0.99801636	0.9992568	0.9913571
0.0	0.9916591	0.9164946	0.99637574	0.9213582	0.9936288	0.9742795	0.9532775	0.9328968	0.8774957	0.9454456
0.0	0.9969517	0.9922903	0.99672556	0.94569236	0.997138	0.99551505	0.9718279	0.99373996	0.99744093	0.9815279
0.0	0.99969125	0.9988819	0.9997701	0.9971553	0.999559	0.9995696	0.9966948	0.9992828	0.99969316	0.9980914
0.0	0.9998716	0.99888915	0.99987864	0.998054	0.9993438	0.99974424	0.9979849	0.99929416	0.99978906	0.99707806
0.0	0.9723981	0.994131	0.9980579	0.9960897	0.99313086	0.9906747	0.99723405	0.97210187	0.99863416	0.99438286
0.0	0.012215231	0.0008493161	0.001982248	0.0020796233	0.003363582	0.012201936	0.0012194709	0.0020999138	0.00396684	0.0009445044
0.0	0.9723981	0.994131	0.9980579	0.9960897	0.99313086	0.9906747	0.99723405	0.97210187	0.99863416	0.99438286
0.0	0.99963975	0.9884885	0.9993573	0.9954926	0.99688727	0.9990988	0.9971034	0.9918847	0.9992436	0.9919986
0.0	0.9996196	0.9884885	0.9993259	0.9954926	0.99679846	0.99899083	0.9968671	0.99136716	0.9991779	0.9910545
0.0	0.99963975	0.9884885	0.9993573	0.9954926	0.99688727	0.9990988	0.9971034	0.9918847	0.9992436	0.9919986
0.0	0.9723981	0.994131	0.9980579	0.9960897	0.99313086	0.9906747	0.99723405	0.97210187	0.99863416	0.99438286
0.0	0.9723981	0.994131	0.9980579	0.9960897	0.99313086	0.9906747	0.99723405	0.97210187	0.99863416	0.99438286
0.0	0.9723981	0.994131	0.9980579	0.9960897	0.99313086	0.9906747	0.99723405	0.97210187	0.99863416	0.99438286
0.0	0.9723981	0.994131	0.9980579	0.9960897	0.99313086	0.9906747	0.99723405	0.97210187	0.99863416	0.99438286
0.0	0.9723981	0.994131	0.9980579	0.9960897	0.99313086	0.9906747	0.99723405	0.97210187	0.99863416	0.99438286
0.0	0.9723981	0.994131	0.9980579	0.9960897	0.99313086	0.9906747	0.99723405	0.97210187	0.99863416	0.99438286
0.0	0.008993615	0.06743831	0.07226998	0.99010956	0.0010226585	0.06975172	0.0021479945	0.7345657	0.016294802	0.07570739
0.0	0.9723981	0.994131	0.9980579	0.9960897	0.99313086	0.9906747	0.99723405	0.97210187	0.99863416	0.99438286
0.0	0.9723981	0.994131	0.9980579	0.9960897	0.99313086	0.9906747	0.99723405	0.97210187	0.99863416	0.99438286
0.0	0.99941635	0.9799907	0.99472684	0.98994803	0.9941135	0.99851733	0.99111134	0.99557894	0.9992605	0.975936
0.0	0.99940634	0.99334735	0.9994784	0.98829657	0.99633586	0.99867517	0.99567235	0.99801636	0.9992568	0.9913571
0.0	0.9723981	0.994131	0.9980579	0.9960897	0.99313086	0.9906747	0.99723405	0.97210187	0.99863416	0.99438286
0.0	0.031640727	0.029732991	0.079215206	0.40375346	0.0017056884	0.19431214	0.011274846	0.17627966	0.09403174	0.065943904
0.0	0.99941635	0.9799907	0.99472684	0.98994803	0.9941135	0.99851733	0.99111134	0.99557894	0.9992605	0.975936
0.0	0.9995889	0.99854577	0.9995413	0.9715987	0.9977083	0.9993298	0.9913896	0.99526155	0.9997398	0.9895013
0.0	0.9991672	0.99664104	0.9990583	0.95499223	0.9969944	0.99873954	0.9825137	0.9904766	0.9995808	0.9802361
0.0	0.9969989	0.84041816	0.9789323	0.9620708	0.83420676	0.99463576	0.94579387	0.9941056	0.9833228	0.79335505
0.0	0.9723981	0.994131	0.9980579	0.9960897	0.99313086	0.9906747	0.99723405	0.97210187	0.99863416	0.99438286
0.0	0.9964625	0.99489874	0.999637	0.9977648	0.99428	0.99930525	0.9973157	0.99812657	0.9997751	0.99254817
0.0	0.99966	0.998831	0.99983585	0.99861777	0.9995939	0.999764	0.9985368	0.99966085	0.99981886	0.99925965
0.0	0.032795966	0.044056643	0.0390188	0.99445504	0.00097124156	0.16065526	0.0008725812	0.7443023	0.09433746	0.20963688
0.0	0.11966442	0.003716779	0.019903174	0.01152477	0.020445058	0.049259596	0.0052295486	0.004166135	0.04014124	0.0032655133
0.0	0.9723981	0.994131	0.9980579	0.9960897	0.99313086	0.9906747	0.99723405	0.97210187	0.99863416	0.99438286
0.0	0.99957806	0.99676216	0.99966514	0.99794525	0.9984238	0.9988682	0.99725467	0.99279106	0.99944943	0.9964485
0.0	0.9723981	0.994131	0.9980579	0.9960897	0.99313086	0.9906747	0.99723405	0.97210187	0.99863416	0.99438286
0.0	0.9723981	0.994131	0.9980579	0.9960897	0.99313086	0.9906747	0.99723405	0.97210187	0.99863416	0.99438286
0.0	0.99966	0.998831	0.99983585	0.99861777	0.9995939	0.999764	0.9985368	0.99966085	0.99981886	0.99925965
0.0	0.9723981	0.994131	0.9980579	0.9960897	0.99313086	0.9906747	0.99723405	0.97210187	0.99863416	0.99438286
0.0	0.032795966	0.044056643	0.0390188	0.99445504	0.00097124156	0.16065523	0.0008725812	0.7443023	0.09433745	0.20963684
0.0	0.9723981	0.994131	0.9980579	0.9960897	0.99313086	0.9906747	0.99723405	0.97210187	0.99863416	0.99438286
0.0	0.032795966	0.08984296	0.32739496	0.9950275	0.0193679	0.4088356	0.00088731194	0.9335835	0.5889045	0.77742976
0.0	0.9723981	0.0057247016	0.9486804	0.014082152	0.6186759	0.33585247	0.09646126	0.0001263138	0.38058168	0.039826795
0.0	0.9723981	0.994131	0.9980579	0.9960897	0.99313086	0.9906747	0.99723405	0.97210187	0.99863416	0.99438286
0.0	0.9723981	0.994131	0.9980579	0.9960897	0.99313086	0.9906747	0.99723405	0.97210187	0.99863416	0.99438286
0.0	0.99966	0.998831	0.99983585	0.99861777	0.9995939	0.999764	0.9985368	0.99966085	0.99981886	0.99925965
0.0	0.9723981	0.994131	0.9980579	0.9960897	0.99313086	0.9906747	0.99723405	0.97210187	0.99863416	0.99438286
0.0	0.9723981	0.994131	0.9980579	0.9960897	0.99313086	0.9906747	0.99723405	0.97210187	0.99863416	0.99438286
0.0	0.9723981	0.994131	0.9980579	0.9960897	0.99313086	0.9906747	0.99723405	0.97210187	0.99863416	0.99438286
0.0	0.99966	0.998831	0.99983585	0.99861777	0.9995939	0.999764	0.9985368	0.99966085	0.99981886	0.99925965
0.0	0.9723981	0.994131	0.9980579	0.9960897	0.99313086	0.9906747	0.99723405	0.97210187	0.99863416	0.99438286
0.0	0.012215236	0.0008493156	0.0019822489	0.0020796233	0.003363582	0.01220193	0.0012194716	0.0020999128	0.003966842	0.0009445038
0.0	0.9723981	0.994131	0.9980579	0.9960897	0.99313086	0.9906747	0.99723405	0.97210187	0.99863416	0.99438286
0.0	0.9723981	0.994131	0.9980579	0.9960897	0.99313086	0.9906747	0.99723405	0.97210187	0.99863416	0.99438286
0.0	0.9723981	0.994131	0.9980579	0.9960897	0.99313086	0.9906747	0.99723405	0.97210187	0.99863416	0.99438286
0.0	0.17006554	0.0048935027	0.02988601	0.011524765	0.024955595	0.065288894	0.0076171253	0.0055085164	0.060367104	0.0041851485
0.0	0.17006554	0.0048935027	0.02988601	0.01152477	0.0249556	0.065288894	0.0076171285	0.0055085164	0.06036712	0.0041851522
0.0	0.167882	0.58377624	0.97446525	0.9960897	0.06594487	7.445179e-05	0.8566223	5.2670806e-05	0.0017741277	0.5948074
0.0	0.167882	0.58377624	0.97446525	0.9960897	0.06594487	7.445179e-05	0.8566223	5.2670806e-05	0.0017741277	0.5948074
0.0	0.9996803	0.99892515	0.99984074	0.9987204	0.9996189	0.999764	0.9985933	0.9996891	0.99982256	0.9993044
0.0	0.9723981	0.994131	0.9980579	0.9960897	0.99313086	0.9906747	0.99723405	0.97210187	0.99863416	0.99438286
0.0	0.9723981	0.994131	0.9980579	0.9960897	0.99313086	0.9906747	0.99723405	0.97210187	0.99863416	0.99438286
0.0	0.9997266	0.9985097	0.99979264	0.9962185	0.9987023	0.99965703	0.99778914	0.99956805	0.9998535	0.997154
0.0	0.6686026	0.039197475	0.94962347	0.79001826	0.01493439	0.9487536	0.9461583	0.7424857	0.9690365	0.9193635
0.0	0.99987495	0.99933535	0.9999256	0.9992173	0.999861	0.99983776	0.99937433	0.99940443	0.9998561	0.99899346
0.0	0.9723981	0.994131	0.9980579	0.9960897	0.99313086	0.9906747	0.99723405	0.97210187	0.99863416	0.99438286
0.0	0.9997569	0.99491787	0.998273	0.9967212	0.99796164	0.9995993	0.9962953	0.99896455	0.9998149	0.9920907
0.0	0.9723981	0.994131	0.9980579	0.9960897	0.99313086	0.9906747	0.99723405	0.97210187	0.99863416	0.99438286
0.0	0.99966	0.998831	0.99983585	0.99861777	0.9995939	0.999764	0.9985368	0.99966085	0.99981886	0.99925965
0.0	0.040207364	0.002107368	0.0060582943	0.0052275965	0.006947877	0.012482809	0.0023628103	0.0012499023	0.012953688	0.00084144354
0.0	0.15045744	0.041772343	0.5984894	0.534124	0.11539448	0.13271806	0.037186187	0.18534395	0.18596113	0.4130174
0.0	0.98990893	0.9459836	0.9768623	0.9068629	0.98734945	0.99372274	0.9839632	0.8591722	0.9783035	0.86042655
0.0	0.9723981	0.994131	0.9980579	0.9960897	0.99313086	0.9906747	0.99723405	0.97210187	0.99863416	0.99438286
0.0	0.15711124	0.0044371444	0.026245972	0.011524765	0.02464041	0.076443456	0.0070909737	0.006404492	0.07657468	0.0042736023
0.0	0.00018622771	0.0010863516	0.0008338276	0.9960897	0.0023284636	0.0137504535	0.0037804295	0.0009032183	0.015155867	0.012213286
0.0	0.2302125	0.4186619	0.5069806	0.18890022	0.11760594	0.72915125	0.05406634	0.45389178	0.9042789	0.14907192
0.0	0.05342883	0.0026338627	0.007804261	0.0052275965	0.008245033	0.019194596	0.0031861784	0.0019134105	0.025061024	0.0011064226
0.0	0.9723981	0.994131	0.9980579	0.9960897	0.99313086	0.9906747	0.99723405	0.97210187	0.99863416	0.99438286
0.0	0.9723981	0.994131	0.9980579	0.9960897	0.99313086	0.9906747	0.99723405	0.97210187	0.99863416	0.99438286
0.0	0.99912006	0.99540687	0.9994236	0.98833317	0.9989837	0.9994771	0.9932407	0.99812776	0.99926704	0.99660444
0.0	0.023666019	0.00938174	0.014933331	0.45431846	0.05184801	0.13467732	0.14334707	0.01903135	0.005878092	0.394223
0.0	0.6968168	0.82930267	0.6266403	0.33556396	0.46591783	0.7677111	0.36475006	0.8654719	0.50039506	0.323021
0.0	0.9996196	0.9884885	0.9993259	0.9954926	0.99679846	0.99899083	0.9968671	0.99136716	0.9991779	0.9910545
0.0	0.9723981	0.994131	0.9980579	0.9960897	0.99313086	0.9906747	0.99723405	0.97210187	0.99863416	0.99438286
0.0	0.99822336	0.99107754	0.9967158	0.9835765	0.9979468	0.99873835	0.9895586	0.99161947	0.9972983	0.98227894
0.0	0.9997464	0.9978223	0.9993498	0.9980704	0.9995797	0.9997869	0.99780566	0.99916613	0.9997911	0.9984497
0.0	0.9723981	0.994131	0.9980579	0.9960897	0.99313086	0.9906747	0.99723405	0.97210187	0.99863416	0.99438286
0.0	0.028775882	0.5884775	0.011430812	0.00033209354	7.055128e-05	0.009431619	0.58384365	0.013710753	0.00057150493	0.0074055376
0.0	0.99490285	0.9917393	0.9949863	0.9224366	0.9942153	0.9946608	0.95562214	0.9860239	0.9911645	0.9817764
0.0	0.99893886	0.997033	0.9987739	0.9845201	0.99906	0.99904495	0.9963362	0.99690056	0.99818546	0.9930988
0.0	0.99966	0.998831	0.99983585	0.99861777	0.9995939	0.999764	0.9985368	0.99966085	0.99981886	0.99925965
0.0	0.9723981	0.994131	0.9980579	0.9960897	0.99313086	0.9906747	0.99723405	0.97210187	0.99863416	0.99438286
0.0	0.9996717	0.9910267	0.99937576	0.9965683	0.99679846	0.99922895	0.9973508	0.99136716	0.9993198	0.9929027
0.0	0.48414946	0.89084375	0.72323287	0.7331419	0.89432	0.5954227	0.39299667	0.12950434	0.9930662	0.064012155
0.0	0.99966	0.998831	0.99983585	0.99861777	0.9995939	0.999764	0.9985368	0.99966085	0.99981886	0.99925965
0.0	0.99966	0.998831	0.99983585	0.99861777	0.9995939	0.999764	0.9985368	0.99966085	0.99981886	0.99925965
0.0	0.9996196	0.9884885	0.9993259	0.9954926	0.99679846	0.99899083	0.9968671	0.99136716	0.9991779	0.9910545
0.0	0.96286136	0.89055634	0.9454411	0.84950775	0.9768783	0.8997417	0.58623135	0.96272266	0.90295666	0.8532828
0.0	0.9964625	0.99489874	0.999637	0.9977648	0.99428	0.99930525	0.9973157	0.99812657	0.9997751	0.99254817
0.0	0.99940634	0.99334735	0.9994784	0.98829657	0.99633586	0.99867517	0.99567235	0.99801636	0.9992568	0.9913571
0.0	0.99770916	0.9305729	0.99468744	0.9877698	0.9951155	0.9975987	0.97397757	0.99088997	0.9980854	0.9156863
0.0	0.8660131	0.001976201	0.23276918	0.6556923	0.12085362	0.7493349	0.93504024	0.20645039	0.98711944	0.8107344
0.0	0.8660131	0.001976201	0.23276918	0.6556923	0.12085362	0.7493349	0.93504024	0.20645039	0.98711944	0.8107344
0.0	0.8660131	0.001976201	0.23276918	0.6556923	0.12085362	0.7493349	0.93504024	0.20645039	0.98711944	0.8107344
0.0	0.99940634	0.99334735	0.9994784	0.98829657	0.99633586	0.99867517	0.99567235	0.99801636	0.9992568	0.9913571
0.0	0.78865	0.12674373	0.9518326	0.9376174	0.015604428	0.06995958	0.0024775479	0.2079463	0.9609827	0.63034475
0.0	0.0003625396	0.00023439692	6.45339e-05	0.0005723526	0.0032818567	0.002507348	0.00027200466	3.9794446e-05	7.52429e-05	0.00011939449
0.0	0.3951465	0.45446062	0.6033307	0.32520393	0.16506006	0.7376395	0.06000138	0.5153258	0.90800136	0.19243477
0.0	0.78865	0.12674373	0.9518326	0.9376174	0.015604428	0.06995958	0.0024775479	0.2079463	0.9609827	0.63034475
0.0	0.26615328	0.0054143416	0.03563924	0.01512547	0.034783676	0.10706184	0.007273498	0.008078776	0.08561313	0.0041682348
0.0	0.98056626	0.53162926	0.9946391	0.0071690343	0.50792587	0.95633423	0.9810558	0.8361113	0.99540484	0.35686037
0.0	0.9723981	0.994131	0.9980579	0.9960897	0.99313086	0.9906747	0.99723405	0.97210187	0.99863416	0.99438286
0.0	0.9723981	0.994131	0.9980579	0.9960897	0.99313086	0.9906747	0.99723405	0.97210187	0.99863416	0.99438286
0.0	0.9723981	0.994131	0.9980579	0.9960897	0.99313086	0.9906747	0.99723405	0.97210187	0.99863416	0.99438286
0.0	0.9723981	0.994131	0.9980579	0.9960897	0.99313086	0.9906747	0.99723405	0.97210187	0.99863416	0.99438286
0.0	0.9723981	0.994131	0.9980579	0.9960897	0.99313086	0.9906747	0.99723405	0.97210187	0.99863416	0.99438286
0.0	0.99966	0.998831	0.99983585	0.99861777	0.9995939	0.999764	0.9985368	0.99966085	0.99981886	0.99925965
0.0	0.99969125	0.9988819	0.9997701	0.9971553	0.999559	0.9995696	0.9966948	0.9992828	0.99969316	0.9980914
0.0	0.9723981	0.994131	0.9980579	0.9960897	0.99313086	0.9906747	0.99723405	0.97210187	0.99863416	0.99438286
0.0	0.99966	0.998831	0.99983585	0.99861777	0.9995939	0.999764	0.9985368	0.99966085	0.99981886	0.99925965
0.0	0.032795966	0.04405662	0.0390188	0.99445504	0.000971242	0.16065523	0.0008725812	0.7443023	0.09433745	0.20963688
0.0	0.9723981	0.994131	0.9980579	0.9960897	0.99313086	0.9906747	0.99723405	0.97210187	0.99863416	0.99438286
0.0	0.9723981	0.994131	0.9980579	0.9960897	0.99313086	0.9906747	0.99723405	0.97210187	0.99863416	0.99438286
0.0	0.9723981	0.994131	0.9980579	0.9960897	0.99313086	0.9906747	0.99723405	0.97210187	0.99863416	0.99438286
0.0	0.99966	0.998831	0.99983585	0.99861777	0.9995939	0.999764	0.9985368	0.99966085	0.99981886	0.99925965
0.0	0.9723981	0.994131	0.9980579	0.9960897	0.99313086	0.9906747	0.99723405	0.97210187	0.99863416	0.99438286
0.0	0.9723981	0.994131	0.9980579	0.9960897	0.99313086	0.9906747	0.99723405	0.97210187	0.99863416	0.99438286
0.0	0.9723981	0.994131	0.9980579	0.9960897	0.99313086	0.9906747	0.99723405	0.97210187	0.99863416	0.99438286
0.0	0.9723981	0.994131	0.9980579	0.9960897	0.99313086	0.9906747	0.99723405	0.97210187	0.99863416	0.99438286
0.0	0.99966	0.998831	0.99983585	0.99861777	0.9995939	0.999764	0.9985368	0.99966085	0.99981886	0.99925965
0.0	0.99966	0.998831	0.99983585	0.99861777	0.9995939	0.999764	0.9985368	0.99966085	0.99981886	0.99925965
0.0	0.9723981	0.994131	0.9980579	0.9960897	0.99313086	0.9906747	0.99723405	0.97210187	0.99863416	0.99438286
0.0	0.9723981	0.994131	0.9980579	0.9960897	0.99313086	0.9906747	0.99723405	0.97210187	0.99863416	0.99438286
0.0	0.9723981	0.994131	0.9980579	0.9960897	0.99313086	0.9906747	0.99723405	0.97210187	0.99863416	0.99438286
0.0	0.9723981	0.994131	0.9980579	0.9960897	0.99313086	0.9906747	0.99723405	0.97210187	0.99863416	0.99438286
0.0	0.9723981	0.994131	0.9980579	0.9960897	0.99313086	0.9906747	0.99723405	0.97210187	0.99863416	0.99438286
0.0	0.9723981	0.994131	0.9980579	0.9960897	0.99313086	0.9906747	0.99723405	0.97210187	0.99863416	0.99438286
0.0	0.99957806	0.99676216	0.99966514	0.99794525	0.9984238	0.9988682	0.99725467	0.99279106	0.99944943	0.9964485
0.0	0.99966	0.998831	0.99983585	0.99861777	0.9995939	0.999764	0.9985368	0.99966085	0.99981886	0.99925965
0.0	0.9723981	0.994131	0.9980579	0.9960897	0.99313086	0.9906747	0.99723405	0.97210187	0.99863416	0.99438286
0.0	0.9723981	0.994131	0.9980579	0.9960897	0.99313086	0.9906747	0.99723405	0.97210187	0.99863416	0.99438286
0.0	0.58355755	0.24105293	0.6190133	0.15925941	0.35312366	0.75168926	0.07349162	0.20783365	0.602749	0.19134487
0.0	0.999703	0.99700135	0.99976414	0.99738866	0.9988285	0.9996668	0.9982895	0.998735	0.9994092	0.9977087
0.0	0.00089804974	0.0011809269	0.0061732647	0.0037779862	0.0039712833	0.0009068664	0.00043659692	0.0010998291	0.0018764614	0.0061439215
0.0	0.9723981	0.994131	0.9980579	0.9960897	0.99313086	0.9906747	0.99723405	0.97210187	0.99863416	0.99438286
0.0	0.9723981	0.994131	0.9980579	0.9960897	0.99313086	0.9906747	0.99723405	0.97210187	0.99863416	0.99438286
0.0	0.99966	0.998831	0.99983585	0.99861777	0.9995939	0.999764	0.9985368	0.99966085	0.99981886	0.99925965
0.0	0.9723981	0.994131	0.9980579	0.9960897	0.99313086	0.9906747	0.99723405	0.97210187	0.99863416	0.99438286
0.0	0.9723981	0.994131	0.9980579	0.9960897	0.99313086	0.9906747	0.99723405	0.97210187	0.99863416	0.99438286
0.0	0.003823895	0.00088507554	3.367625e-05	0.0007702711	9.008079e-05	0.000552589	0.0001685862	8.200358e-05	0.000767416	0.00019276014
0.0	0.9723981	0.994131	0.9980579	0.9960897	0.99313086	0.9906747	0.99723405	0.97210187	0.99863416	0.99438286
0.0	0.99957806	0.99676216	0.99966514	0.99794525	0.9984238	0.9988682	0.99725467	0.99279106	0.99944943	0.9964485
0.0	0.9723981	0.994131	0.9980579	0.9960897	0.99313086	0.9906747	0.99723405	0.97210187	0.99863416	0.99438286
0.0	0.9723981	0.994131	0.9980579	0.9960897	0.99313086	0.9906747	0.99723405	0.97210187	0.99863416	0.99438286
0.0	0.99957806	0.99676216	0.99966514	0.99794525	0.9984238	0.9988682	0.99725467	0.99279106	0.99944943	0.9964485
0.0	0.99966	0.998831	0.99983585	0.99861777	0.9995939	0.999764	0.9985368	0.99966085	0.99981886	0.99925965
0.0	0.972398	0.994131	0.9980579	0.9960897	0.99313086	0.9906747	0.99723405	0.97210187	0.99863416	0.99438286
0.0	0.9723981	0.994131	0.9980579	0.9960897	0.99313086	0.9906747	0.99723405	0.97210187	0.99863416	0.99438286
0.0	0.99978405	0.99863166	0.99956614	0.99888855	0.99979776	0.99973553	0.9977276	0.9995988	0.9997842	0.99851686
0.0	0.99947494	0.9858483	0.9984394	0.9942252	0.99068415	0.9992341	0.99623704	0.9992079	0.9994804	0.9879453
0.0	0.9723981	0.994131	0.9980579	0.9960897	0.99313086	0.9906747	0.99723405	0.97210187	0.99863416	0.99438286
0.0	0.9723981	0.994131	0.9980579	0.9960897	0.99313086	0.9906747	0.99723405	0.97210187	0.99863416	0.99438286
0.0	0.99957806	0.99676216	0.99966514	0.99794525	0.9984238	0.9988682	0.99725467	0.99279106	0.99944943	0.9964485
0.0	0.99966	0.998831	0.99983585	0.99861777	0.9995939	0.999764	0.9985368	0.99966085	0.99981886	0.99925965
0.0	0.9723981	0.994131	0.9980579	0.9960897	0.99313086	0.9906747	0.99723405	0.97210187	0.99863416	0.99438286
0.0	0.9723981	0.994131	0.9980579	0.9960897	0.99313086	0.9906747	0.99723405	0.97210187	0.99863416	0.99438286
0.0	0.9723981	0.994131	0.9980579	0.9960897	0.99313086	0.9906747	0.99723405	0.97210187	0.99863416	0.99438286
0.0	0.9723981	0.994131	0.9980579	0.9960897	0.99313086	0.9906747	0.99723405	0.97210187	0.99863416	0.99438286
0.0	0.9964625	0.99489874	0.999637	0.9977648	0.99428	0.99930525	0.9973157	0.99812657	0.9997751	0.99254817
0.0	0.9964625	0.99489874	0.999637	0.9977648	0.99428	0.99930525	0.9973157	0.99812657	0.9997751	0.99254817
0.0	0.99940634	0.99334735	0.9994784	0.98829657	0.99633586	0.99867517	0.99567235	0.99801636	0.9992568	0.9913571
0.0	0.99940634	0.99334735	0.9994784	0.98829657	0.99633586	0.99867517	0.99567235	0.99801636	0.9992568	0.9913571
0.0	0.99957806	0.99676216	0.99966514	0.99794525	0.9984238	0.9988682	0.99725467	0.99279106	0.99944943	0.9964485
0.0	0.9723981	0.994131	0.9980579	0.9960897	0.99313086	0.9906747	0.99723405	0.97210187	0.99863416	0.99438286
0.0	0.99966	0.998831	0.99983585	0.99861777	0.9995939	0.999764	0.9985368	0.99966085	0.99981886	0.99925965
0.0	0.9723981	0.994131	0.9980579	0.9960897	0.99313086	0.9906747	0.99723405	0.97210187	0.99863416	0.99438286
0.0	0.9723981	0.994131	0.9980579	0.9960897	0.99313086	0.9906747	0.99723405	0.97210187	0.99863416	0.99438286
0.0	0.99770916	0.9305729	0.99468744	0.9877698	0.9951155	0.9975987	0.97397757	0.99088997	0.9980854	0.9156863
0.0	0.99770916	0.93057305	0.99468744	0.9877698	0.9951155	0.9975987	0.97397757	0.99088997	0.9980854	0.9156863
0.0	0.3833372	0.25831714	0.3032544	0.6311233	0.94957453	0.7735339	0.5539037	0.569073	0.7057286	0.6419839
0.0	0.9723981	0.994131	0.9980579	0.9960897	0.99313086	0.9906747	0.99723405	0.97210187	0.99863416	0.99438286
0.0	0.9723981	0.994131	0.9980579	0.9960897	0.99313086	0.9906747	0.99723405	0.97210187	0.99863416	0.99438286
0.0	0.99940634	0.99334735	0.9994784	0.98829657	0.99633586	0.99867517	0.99567235	0.99801636	0.9992568	0.9913571
0.0	0.99940634	0.99334735	0.9994784	0.98829657	0.99633586	0.99867517	0.99567235	0.99801636	0.9992568	0.9913571
0.0	0.9723981	0.994131	0.9980579	0.9960897	0.99313086	0.9906747	0.99723405	0.97210187	0.99863416	0.99438286
0.0	0.9723981	0.994131	0.9980579	0.9960897	0.99313086	0.9906747	0.99723405	0.97210187	0.99863416	0.99438286
0.0	0.9723981	0.994131	0.9980579	0.9960897	0.99313086	0.9906747	0.99723405	0.97210187	0.99863416	0.99438286
0.0	0.9723981	0.994131	0.9980579	0.9960897	0.99313086	0.9906747	0.99723405	0.97210187	0.99863416	0.99438286
0.0	0.9723981	0.994131	0.9980579	0.9960897	0.99313086	0.9906747	0.99723405	0.97210187	0.99863416	0.99438286
0.0	0.99966	0.998831	0.99983585	0.99861777	0.9995939	0.999764	0.9985368	0.99966085	0.99981886	0.99925965
0.0	0.9596451	0.66009104	0.9719982	0.8897975	0.8020672	0.9693647	0.7562301	0.9711285	0.98256356	0.8380631
0.0	0.07709272	0.2240158	0.23496574	0.11328493	0.06508101	0.473025	0.03917821	0.24596931	0.48134133	0.096510716
0.0	0.22126384	0.0052908263	0.039949074	0.01983589	0.032490555	0.07913308	0.009630814	0.011007833	0.07586339	0.0050343173
0.0	0.31907195	0.994131	0.09238627	0.8142092	0.005604288	0.039941557	0.0037257296	0.3175139	0.05828648	0.7474964
0.0	0.31907195	0.994131	0.09238627	0.8142092	0.005604288	0.039941557	0.0037257296	0.3175139	0.05828648	0.7474964
0.0	0.1261357	0.017570002	0.077018864	0.06994362	0.01679333	0.21213739	0.012779626	0.29570228	0.037737276	0.009174858
0.0	0.1261357	0.017570002	0.077018864	0.06994361	0.01679333	0.21213739	0.012779626	0.29570228	0.037737276	0.009174854
0.0	0.33367798	0.39600003	0.76951915	0.41970733	0.4061409	0.86317915	0.28468296	0.73581433	0.95794636	0.5632163
0.0	0.07709272	0.22401583	0.23496574	0.11328493	0.06508101	0.47302514	0.039178204	0.24596931	0.48134133	0.096510716
0.0	0.9982151	0.9658809	0.997717	0.9947247	0.9968256	0.9987814	0.9923706	0.99310124	0.99672914	0.9831012
0.0	0.9723981	0.994131	0.9980579	0.9960897	0.99313086	0.9906747	0.99723405	0.97210187	0.99863416	0.99438286
0.0	0.9723981	0.994131	0.9980579	0.9960897	0.99313086	0.9906747	0.99723405	0.97210187	0.99863416	0.99438286
0.0	0.9997464	0.9978223	0.9993498	0.9980704	0.9995797	0.9997869	0.99780566	0.99916613	0.9997911	0.9984497
0.0	0.99870276	0.99660325	0.9994289	0.9954118	0.99886155	0.9996283	0.9957217	0.99879503	0.9992299	0.99646556
0.0	0.99966	0.998831	0.99983585	0.99861777	0.9995939	0.999764	0.9985368	0.99966085	0.99981886	0.99925965
0.0	0.9723981	0.994131	0.9980579	0.9960897	0.99313086	0.9906747	0.99723405	0.97210187	0.99863416	0.99438286
0.0	0.9723981	0.994131	0.9980579	0.9960897	0.99313086	0.9906747	0.99723405	0.97210187	0.99863416	0.99438286
0.0	0.9723981	0.994131	0.9980579	0.9960897	0.99313086	0.9906747	0.99723405	0.97210187	0.99863416	0.99438286
0.0	0.99966	0.998831	0.99983585	0.99861777	0.9995939	0.999764	0.9985368	0.99966085	0.99981886	0.99925965
0.0	0.99966	0.998831	0.99983585	0.99861777	0.9995939	0.999764	0.9985368	0.99966085	0.99981886	0.99925965
0.0	0.9723981	0.994131	0.9980579	0.9960897	0.99313086	0.9906747	0.99723405	0.97210187	0.99863416	0.99438286
0.0	0.9723981	0.994131	0.9980579	0.9960897	0.99313086	0.9906747	0.99723405	0.97210187	0.99863416	0.99438286
0.0	0.9723981	0.994131	0.9980579	0.9960897	0.99313086	0.9906747	0.99723405	0.97210187	0.99863416	0.99438286
0.0	0.9723981	0.994131	0.9980579	0.9960897	0.99313086	0.9906747	0.99723405	0.97210187	0.99863416	0.99438286
0.0	0.9723981	0.994131	0.9980579	0.9960897	0.99313086	0.9906747	0.99723405	0.97210187	0.99863416	0.99438286
0.0	0.9723981	0.994131	0.9980579	0.9960897	0.99313086	0.9906747	0.99723405	0.97210187	0.99863416	0.99438286
0.0	0.99966	0.998831	0.99983585	0.99861777	0.9995939	0.999764	0.9985368	0.99966085	0.99981886	0.99925965
0.0	0.003823895	0.00088507554	3.367625e-05	0.0007702711	9.008079e-05	0.000552589	0.0001685862	8.200366e-05	0.0007674156	0.00019276014
0.0	0.032795966	0.044056643	0.03901879	0.99445504	0.00097124156	0.16065523	0.0008725812	0.7443023	0.09433748	0.20963688
0.0	0.99966	0.998831	0.99983585	0.99861777	0.9995939	0.999764	0.9985368	0.99966085	0.99981886	0.99925965
0.0	0.003823895	0.00088507554	3.367625e-05	0.0007702711	9.008079e-05	0.000552589	0.0001685862	8.200366e-05	0.000767416	0.00019276014
0.0	0.032795966	0.044056643	0.0390188	0.99445504	0.00097124156	0.16065526	0.0008725812	0.7443023	0.09433746	0.20963684
0.0	0.99966	0.998831	0.99983585	0.99861777	0.9995939	0.999764	0.9985368	0.99966085	0.99981886	0.99925965
0.0	0.9723981	0.994131	0.9980579	0.9960897	0.99313086	0.9906747	0.99723405	0.97210187	0.99863416	0.99438286
0.0	0.9723981	0.994131	0.9980579	0.9960897	0.99313086	0.9906747	0.99723405	0.97210187	0.99863416	0.99438286
0.0	0.9723981	0.994131	0.9980579	0.9960897	0.99313086	0.9906747	0.99723405	0.97210187	0.99863416	0.99438286
0.0	0.9723981	0.994131	0.9980579	0.9960897	0.99313086	0.9906747	0.99723405	0.97210187	0.99863416	0.99438286
0.0	0.9723981	0.994131	0.9980579	0.9960897	0.99313086	0.9906747	0.99723405	0.97210187	0.99863416	0.99438286
0.0	0.9723981	0.994131	0.9980579	0.9960897	0.99313086	0.9906747	0.99723405	0.97210187	0.99863416	0.99438286
0.0	0.99966	0.998831	0.99983585	0.99861777	0.9995939	0.999764	0.9985368	0.99966085	0.99981886	0.99925965
0.0	0.9723981	0.994131	0.9980579	0.9960897	0.99313086	0.9906747	0.99723405	0.97210187	0.99863416	0.99438286
0.0	0.99966	0.998831	0.99983585	0.99861777	0.9995939	0.999764	0.9985368	0.99966085	0.99981886	0.99925965
0.0	0.032795966	0.044056643	0.03901879	0.99445504	0.000971242	0.16065523	0.0008725812	0.7443023	0.09433748	0.20963688
0.0	0.99969125	0.9988819	0.9997701	0.9971553	0.999559	0.9995696	0.9966948	0.9992828	0.99969316	0.9980914
0.0	0.9964625	0.99489874	0.999637	0.9977648	0.99428	0.99930525	0.9973157	0.99812657	0.9997751	0.99254817
0.0	0.99940634	0.99334735	0.9994784	0.98829657	0.99633586	0.99867517	0.99567235	0.99801636	0.9992568	0.9913571
0.0	0.9807268	0.5676725	0.4700678	0.8578392	0.93246	0.9757234	0.6199739	0.87793607	0.94539225	0.770749
0.0	0.9893846	0.8916344	0.99420375	0.9525085	0.9826208	0.9968803	0.92752063	0.9850463	0.993883	0.90115166
0.0	0.99770916	0.9305729	0.99468744	0.9877698	0.9951155	0.9975987	0.97397757	0.99088997	0.9980854	0.9156863
0.0	0.99940634	0.99334735	0.9994784	0.98829657	0.99633586	0.99867517	0.99567235	0.99801636	0.9992568	0.9913571
0.0	0.9997429	0.9991763	0.9998179	0.9978549	0.9996228	0.9996941	0.9970354	0.9995334	0.99973935	0.9986162
0.0	0.9723981	0.994131	0.9980579	0.9960897	0.99313086	0.9906747	0.99723405	0.97210187	0.99863416	0.99438286
0.0	0.9723981	0.994131	0.9980579	0.9960897	0.99313086	0.9906747	0.99723405	0.97210187	0.99863416	0.99438286
0.0	0.9723981	0.994131	0.9980579	0.9960897	0.99313086	0.9906747	0.99723405	0.97210187	0.99863416	0.99438286
0.0	0.17578457	0.005170296	0.03190611	0.014159987	0.027481252	0.07540394	0.0064264066	0.004880843	0.058637746	0.0042312597
0.0	0.9964625	0.99489874	0.999637	0.9977648	0.99428	0.99930525	0.9973157	0.99812657	0.9997751	0.99254817
0.0	0.9964625	0.99489874	0.999637	0.9977648	0.99428	0.99930525	0.9973157	0.99812657	0.9997751	0.99254817
0.0	0.99940634	0.99334735	0.9994784	0.98829657	0.99633586	0.99867517	0.99567235	0.99801636	0.9992568	0.9913571
0.0	0.99940634	0.99334735	0.9994784	0.98829657	0.99633586	0.99867517	0.99567235	0.99801636	0.9992568	0.9913571
0.0	0.998611	0.953896	0.9965586	0.991964	0.9966505	0.99807525	0.98054975	0.9944719	0.99877244	0.943371
0.0	0.99940634	0.99334735	0.9994784	0.98829657	0.99633586	0.99867517	0.99567235	0.99801636	0.9992568	0.9913571
0.0	0.99770916	0.93057305	0.99468744	0.9877698	0.9951155	0.9975987	0.97397757	0.99088997	0.9980854	0.9156863
0.0	0.99940634	0.99334735	0.9994784	0.98829657	0.99633586	0.99867517	0.99567235	0.99801636	0.9992568	0.9913571
0.0	0.9964625	0.99489874	0.999637	0.9977648	0.99428	0.99930525	0.9973157	0.99812657	0.9997751	0.99254817
0.0	0.99940634	0.99334735	0.9994784	0.98829657	0.99633586	0.99867517	0.99567235	0.99801636	0.9992568	0.9913571
0.0	0.99940634	0.99334735	0.9994784	0.98829657	0.99633586	0.99867517	0.99567235	0.99801636	0.9992568	0.9913571
0.0	0.99770916	0.9305729	0.99468744	0.9877698	0.9951155	0.9975987	0.97397757	0.99088997	0.9980854	0.9156863
0.0	0.9723981	0.994131	0.9980579	0.9960897	0.99313086	0.9906747	0.99723405	0.97210187	0.99863416	0.99438286
0.0	0.9723981	0.994131	0.9980579	0.9960897	0.99313086	0.9906747	0.99723405	0.97210187	0.99863416	0.99438286
0.0	0.9996575	0.9721938	0.9746719	0.9944353	0.99809486	0.9995147	0.9927079	0.99900454	0.9991947	0.9884928
0.0	0.00033176914	0.00041493805	0.00013725815	0.0014899947	0.00067614147	0.00025690746	0.000102672	5.675335e-05	0.00020730868	0.00029921814
0.0	0.9723981	0.994131	0.9980579	0.9960897	0.99313086	0.9906747	0.99723405	0.97210187	0.99863416	0.99438286
0.0	0.9723981	0.994131	0.9980579	0.9960897	0.99313086	0.9906747	0.99723405	0.97210187	0.99863416	0.99438286
0.0	0.9723981	0.994131	0.9980579	0.9960897	0.99313086	0.9906747	0.99723405	0.97210187	0.99863416	0.99438286
0.0	0.9723981	0.994131	0.9980579	0.9960897	0.99313086	0.9906747	0.99723405	0.97210187	0.99863416	0.99438286
0.0	0.9723981	0.994131	0.9980579	0.9960897	0.99313086	0.9906747	0.99723405	0.97210187	0.99863416	0.99438286
0.0	0.9723981	0.994131	0.9980579	0.9960897	0.99313086	0.9906747	0.99723405	0.97210187	0.99863416	0.99438286
0.0	0.9723981	0.994131	0.9980579	0.9960897	0.99313086	0.9906747	0.99723405	0.97210187	0.99863416	0.99438286
0.0	0.9723981	0.994131	0.9980579	0.9960897	0.99313086	0.9906747	0.99723405	0.97210187	0.99863416	0.99438286
0.0	0.9723981	0.994131	0.9980579	0.9960897	0.99313086	0.9906747	0.99723405	0.97210187	0.99863416	0.99438286
0.0	0.9723981	0.994131	0.9980579	0.9960897	0.99313086	0.9906747	0.99723405	0.97210187	0.99863416	0.99438286
0.0	0.9723981	0.994131	0.9980579	0.9960897	0.99313086	0.9906747	0.99723405	0.97210187	0.99863416	0.99438286
0.0	0.9723981	0.994131	0.9980579	0.9960897	0.99313086	0.9906747	0.99723405	0.97210187	0.99863416	0.99438286
0.0	0.99998784	0.9968207	0.9984731	0.9986858	0.9566376	0.999871	0.99685055	0.9883725	0.9913974	0.9917904
0.0	0.9723981	0.994131	0.9980579	0.9960897	0.99313086	0.9906747	0.99723405	0.97210187	0.99863416	0.99438286
0.0	0.104362026	0.010180377	0.025140539	0.019124256	0.019820897	0.38199845	0.020269472	0.06262375	0.34001562	0.010415291
0.0	0.104362026	0.010180377	0.025140546	0.01912426	0.019820897	0.38199845	0.020269481	0.06262375	0.34001556	0.010415291
0.0	0.9723981	0.994131	0.9980579	0.9960897	0.99313086	0.9906747	0.99723405	0.97210187	0.99863416	0.99438286
0.0	0.9723981	0.994131	0.9980579	0.9960897	0.99313086	0.9906747	0.99723405	0.97210187	0.99863416	0.99438286
0.0	0.9723981	0.994131	0.9980579	0.9960897	0.99313086	0.9906747	0.99723405	0.97210187	0.99863416	0.99438286
0.0	0.9723981	0.994131	0.9980579	0.9960897	0.99313086	0.9906747	0.99723405	0.97210187	0.99863416	0.99438286
0.0	0.7831441	0.21850382	0.06474038	0.36221993	0.61129785	0.8844231	0.30842355	0.6206069	0.42202613	0.10006437
0.0	0.9911238	0.94903845	0.9919043	0.9894549	0.9779674	0.99708265	0.79412687	0.9523643	0.9930177	0.9946302
0.0	0.13517897	0.0299779	0.010707679	0.07889155	0.107906565	0.3071736	0.14801499	0.055517364	0.08251939	0.026253533
0.0	0.9723981	0.994131	0.9980579	0.9960897	0.99313086	0.9906747	0.99723405	0.97210187	0.99863416	0.99438286
0.0	0.99981517	0.9986539	0.9998318	0.9985108	0.9991617	0.99981827	0.9988194	0.99926823	0.99963796	0.99865484
0.0	0.999703	0.99700135	0.99976414	0.99738866	0.9988285	0.9996668	0.9982895	0.998735	0.9994092	0.9977087
0.0	0.99960333	0.9983841	0.99848855	0.99833703	0.99932325	0.9993874	0.997242	0.9996543	0.99941266	0.99543434
0.0	0.45164123	0.6802931	0.7832239	0.43313882	0.3017921	0.9139597	0.19940378	0.6354906	0.90697986	0.49544463
0.0	0.9590582	0.927781	0.9432043	0.87582	0.9261054	0.9897021	0.5294226	0.9755991	0.971476	0.7519397
0.0	0.9885025	0.88535047	0.9631538	0.8245557	0.9762091	0.98937726	0.8382725	0.8465483	0.9780713	0.67542344
0.0	0.9996177	0.9990972	0.9997999	0.998606	0.999684	0.9997008	0.9979401	0.9997396	0.99986017	0.9985784
0.0	0.99954706	0.99497706	0.99949884	0.99012566	0.99729866	0.999	0.996986	0.9986494	0.99946386	0.99342924
0.0	0.99945205	0.99961334	0.9997906	0.99905604	0.99952495	0.9998497	0.99850345	0.99975234	0.9997012	0.999582
0.0	0.9723981	0.994131	0.9980579	0.9960897	0.99313086	0.9906747	0.99723405	0.97210187	0.99863416	0.99438286
0.0	0.9723981	0.994131	0.9980579	0.9960897	0.99313086	0.9906747	0.99723405	0.97210187	0.99863416	0.99438286
0.0	0.9723981	0.994131	0.9980579	0.9960897	0.99313086	0.9906747	0.99723405	0.97210187	0.99863416	0.99438286
0.0	0.9723981	0.994131	0.9980579	0.9960897	0.99313086	0.9906747	0.99723405	0.97210187	0.99863416	0.99438286
0.0	0.9723981	0.994131	0.9980579	0.9960897	0.99313086	0.9906747	0.99723405	0.97210187	0.99863416	0.99438286
0.0	0.9723981	0.994131	0.9980579	0.9960897	0.99313086	0.9906747	0.99723405	0.97210187	0.99863416	0.99438286
0.0	0.9723981	0.994131	0.9980579	0.9960897	0.99313086	0.9906747	0.99723405	0.97210187	0.99863416	0.99438286
0.0	0.9723981	0.994131	0.9980579	0.9960897	0.99313086	0.9906747	0.99723405	0.97210187	0.99863416	0.99438286
0.0	0.9723981	0.994131	0.9980579	0.9960897	0.99313086	0.9906747	0.99723405	0.97210187	0.99863416	0.99438286
0.0	0.9723981	0.994131	0.9980579	0.9960897	0.99313086	0.9906747	0.99723405	0.97210187	0.99863416	0.99438286
0.0	0.99843556	0.99726236	0.9992059	0.9980819	0.9982387	0.9997421	0.99484175	0.9992976	0.9993093	0.9989405
0.0	0.99862814	0.9976471	0.9993932	0.9982653	0.9983144	0.99976057	0.9958703	0.9993643	0.9993505	0.9990701
0.0	0.9723981	0.994131	0.9980579	0.9960897	0.99313086	0.9906747	0.99723405	0.97210187	0.99863416	0.99438286
0.0	0.9723981	0.994131	0.9980579	0.9960897	0.99313086	0.9906747	0.99723405	0.97210187	0.99863416	0.99438286
0.0	0.9723981	0.994131	0.9980579	0.9960897	0.99313086	0.9906747	0.99723405	0.97210187	0.99863416	0.99438286
0.0	0.9723981	0.994131	0.9980579	0.9960897	0.99313086	0.9906747	0.99723405	0.97210187	0.99863416	0.99438286
0.0	0.9723981	0.994131	0.9980579	0.9960897	0.99313086	0.9906747	0.99723405	0.97210187	0.99863416	0.99438286
0.0	0.99979097	0.9989743	0.9997447	0.99866176	0.99976486	0.9997569	0.9986413	0.9996885	0.9996885	0.9992612
0.0	0.020359926	0.93585515	0.98177665	0.9858948	0.1315374	0.11382202	0.14635572	0.21957022	0.97195023	0.7065757
0.0	0.020359926	0.93585515	0.98177665	0.9858948	0.1315374	0.11382202	0.14635572	0.21957022	0.97195023	0.7065757
0.0	0.99957806	0.99676216	0.99966514	0.99794525	0.9984238	0.9988682	0.99725467	0.99279106	0.99944943	0.9964485
0.0	0.9996177	0.9990972	0.9997999	0.998606	0.999684	0.9997008	0.9979401	0.9997396	0.99986017	0.9985784
0.0	0.99502856	0.996172	0.99928564	0.9958546	0.9787839	0.99928015	0.99639493	0.99770266	0.999329	0.9974728
0.0	0.91270334	0.75019526	0.83972144	0.5221441	0.8156609	0.9893316	0.15707514	0.9515991	0.96566486	0.50751513
0.0	0.99977666	0.99436885	0.9995241	0.9973144	0.9981839	0.99956447	0.9980506	0.99693334	0.9995628	0.99612963
0.0	0.99941635	0.98399884	0.9962358	0.9927134	0.9951174	0.99882346	0.9932051	0.9970681	0.9994112	0.98318946
0.0	0.9723981	0.994131	0.9980579	0.9960897	0.99313086	0.9906747	0.99723405	0.97210187	0.99863416	0.99438286
0.0	0.99973863	0.99785185	0.99978346	0.9975821	0.99905735	0.99971515	0.99837637	0.9989266	0.9994881	0.9981511
0.0	0.9998271	0.99983454	0.9999008	0.999363	0.999874	0.9998896	0.99947923	0.9998616	0.99975485	0.99961215
0.0	0.999851	0.9996753	0.99985325	0.9995142	0.9998747	0.9999317	0.9993955	0.9998696	0.9997031	0.999624
0.0	0.9997464	0.9978223	0.9993498	0.9980704	0.9995797	0.9997869	0.99780566	0.99916613	0.9997911	0.9984497
0.0	0.9723981	0.994131	0.9980579	0.9960897	0.99313086	0.9906747	0.99723405	0.97210187	0.99863416	0.99438286
0.0	0.9997204	0.998676	0.9998789	0.99696773	0.99967575	0.9996507	0.99826837	0.9990226	0.99979156	0.9985933
0.0	0.9723981	0.994131	0.9980579	0.9960897	0.99313086	0.9906747	0.99723405	0.97210187	0.99863416	0.99438286
0.0	0.9723981	0.994131	0.9980579	0.9960897	0.99313086	0.9906747	0.99723405	0.97210187	0.99863416	0.99438286
0.0	0.9989139	0.9898086	0.99701285	0.9894078	0.9987092	0.99924386	0.98999643	0.9961279	0.999311	0.99291164
0.0	0.98256505	0.9741141	0.9964671	0.9827103	0.99692506	0.95519894	0.9892869	0.98044753	0.99846506	0.92838454
0.0	0.9723981	0.994131	0.9980579	0.9960897	0.99313086	0.9906747	0.99723405	0.97210187	0.99863416	0.99438286
0.0	0.9723981	0.994131	0.9980579	0.9960897	0.99313086	0.9906747	0.99723405	0.97210187	0.99863416	0.99438286
0.0	0.9723981	0.994131	0.9980579	0.9960897	0.99313086	0.9906747	0.99723405	0.97210187	0.99863416	0.99438286
0.0	0.99750537	0.9958346	0.99971527	0.9984218	0.9959586	0.9994642	0.99803907	0.99869686	0.9998047	0.9938757
0.0	0.99750537	0.9958346	0.99971527	0.9984218	0.9959586	0.9994642	0.99803907	0.99869686	0.9998047	0.9938757
0.0	0.9723981	0.994131	0.9980579	0.9960897	0.99313086	0.9906747	0.99723405	0.97210187	0.99863416	0.99438286
0.0	0.9950263	0.8220776	0.9553811	0.91778797	0.8818617	0.9837456	0.86026436	0.9150267	0.94408154	0.89013845
0.0	0.11683975	0.28047666	0.27490088	0.15116626	0.09852244	0.6140372	0.073967606	0.32151937	0.59687525	0.13636799
0.0	0.9995524	0.995647	0.99859434	0.99733233	0.9983852	0.99992263	0.99588794	0.9996873	0.99959296	0.99844664
0.0	0.0031408125	0.12315924	0.0012204215	0.0023443098	0.001963351	0.005055734	0.021327993	0.00020828267	0.001862853	0.0014326089
0.0	0.999703	0.99700135	0.99976414	0.99738866	0.9988285	0.9996668	0.9982895	0.998735	0.9994092	0.9977087
0.0	0.9998493	0.99894387	0.99987626	0.9990133	0.99953973	0.9998679	0.99908185	0.99962246	0.99968326	0.99896455
0.0	0.9723981	0.994131	0.9980579	0.9960897	0.99313086	0.9906747	0.99723405	0.97210187	0.99863416	0.99438286
0.0	0.11966439	0.003716779	0.019903174	0.011524765	0.020445049	0.049259603	0.0052295486	0.004166135	0.04014122	0.0032655117
0.0	0.9723981	0.994131	0.9980579	0.9960897	0.99313086	0.9906747	0.99723405	0.97210187	0.99863416	0.99438286
0.0	0.9723981	0.994131	0.9980579	0.9960897	0.99313086	0.9906747	0.99723405	0.97210187	0.99863416	0.99438286
0.0	0.9723981	0.994131	0.9980579	0.9960897	0.99313086	0.9906747	0.99723405	0.97210187	0.99863416	0.99438286
0.0	0.9723981	0.994131	0.9980579	0.9960897	0.99313086	0.9906747	0.99723405	0.97210187	0.99863416	0.99438286
0.0	0.9723981	0.994131	0.9980579	0.9960897	0.99313086	0.9906747	0.99723405	0.97210187	0.99863416	0.99438286
0.0	0.9723981	0.994131	0.9980579	0.9960897	0.99313086	0.9906747	0.99723405	0.97210187	0.99863416	0.99438286
0.0	0.9723981	0.994131	0.9980579	0.9960897	0.99313086	0.9906747	0.99723405	0.97210187	0.99863416	0.99438286
0.0	0.9723981	0.994131	0.9980579	0.9960897	0.99313086	0.9906747	0.99723405	0.97210187	0.99863416	0.99438286
0.0	0.9723981	0.994131	0.9980579	0.9960897	0.99313086	0.9906747	0.99723405	0.97210187	0.99863416	0.99438286
0.0	0.9723981	0.994131	0.9980579	0.9960897	0.99313086	0.9906747	0.99723405	0.97210187	0.99863416	0.99438286
0.0	0.9723981	0.994131	0.9980579	0.9960897	0.99313086	0.9906747	0.99723405	0.97210187	0.99863416	0.99438286
0.0	0.9723981	0.994131	0.9980579	0.9960897	0.99313086	0.9906747	0.99723405	0.97210187	0.99863416	0.99438286
0.0	0.9723981	0.994131	0.9980579	0.9960897	0.99313086	0.9906747	0.99723405	0.97210187	0.99863416	0.99438286
0.0	0.9723981	0.994131	0.9980579	0.9960897	0.99313086	0.9906747	0.99723405	0.97210187	0.99863416	0.99438286
0.0	0.9723981	0.994131	0.9980579	0.9960897	0.99313086	0.9906747	0.99723405	0.97210187	0.99863416	0.99438286
0.0	0.9723981	0.994131	0.9980579	0.9960897	0.99313086	0.9906747	0.99723405	0.97210187	0.99863416	0.99438286
0.0	0.9723981	0.994131	0.9980579	0.9960897	0.99313086	0.9906747	0.99723405	0.97210187	0.99863416	0.99438286
0.0	0.9723981	0.994131	0.9980579	0.9960897	0.99313086	0.9906747	0.99723405	0.97210187	0.99863416	0.99438286
0.0	0.9723981	0.994131	0.9980579	0.9960897	0.99313086	0.9906747	0.99723405	0.97210187	0.99863416	0.99438286
0.0	0.9723981	0.994131	0.9980579	0.9960897	0.99313086	0.9906747	0.99723405	0.97210187	0.99863416	0.99438286
0.0	0.9723981	0.994131	0.9980579	0.9960897	0.99313086	0.9906747	0.99723405	0.97210187	0.99863416	0.99438286
0.0	0.98698694	0.9419741	0.99525934	0.95216393	0.9609698	0.9833418	0.8270254	0.9905166	0.994787	0.89210314
0.0	0.9723981	0.994131	0.9980579	0.9960897	0.99313086	0.9906747	0.99723405	0.97210187	0.99863416	0.99438286
0.0	0.99957615	0.98852575	0.9965064	0.9945005	0.9959253	0.9990308	0.9937059	0.9972984	0.99953306	0.98511213
0.0	0.99957615	0.98852575	0.9965064	0.9945005	0.9959253	0.9990308	0.9937059	0.9972984	0.99953306	0.98511213
0.0	0.9995413	0.98574615	0.9961473	0.99240667	0.99530965	0.9988392	0.9931591	0.99671423	0.9992605	0.98476124
0.0	0.9723981	0.994131	0.9980579	0.9960897	0.99313086	0.9906747	0.99723405	0.97210187	0.99863416	0.99438286
0.0	0.11966442	0.003716779	0.019903174	0.011524765	0.020445058	0.049259596	0.0052295486	0.004166135	0.04014122	0.0032655117
0.0	0.9723981	0.994131	0.9980579	0.9960897	0.99313086	0.9906747	0.99723405	0.97210187	0.99863416	0.99438286
0.0	0.9723981	0.994131	0.9980579	0.9960897	0.99313086	0.9906747	0.99723405	0.97210187	0.99863416	0.99438286
0.0	0.9723981	0.994131	0.9980579	0.9960897	0.99313086	0.9906747	0.99723405	0.97210187	0.99863416	0.99438286
0.0	0.38044554	0.011835563	0.0864275	0.06573654	0.03875676	0.22625008	0.0148562705	0.017261267	0.16572545	0.025596408
0.0	0.12432171	0.007078161	0.021935826	0.021776332	0.012521362	0.044200767	0.009421046	0.0031563188	0.04133816	0.0039224955
0.0	0.51382864	0.65934646	0.93452317	0.999366	0.022782404	0.2899345	0.021575239	0.9951257	0.9917874	0.9973508
0.0	0.09193321	0.54381764	0.043754432	0.030434355	0.6470909	0.4306497	0.01966758	0.13216323	0.24340922	0.09586015
0.0	0.9990195	0.9630312	0.9848503	0.98604345	0.9936288	0.99599236	0.9936287	0.995199	0.99866104	0.99385566
0.0	0.9723981	0.994131	0.9980579	0.9960897	0.99313086	0.9906747	0.99723405	0.97210187	0.99863416	0.99438286
0.0	0.9969235	0.9307016	0.9307241	0.9794571	0.9913385	0.99299425	0.99329424	0.98929673	0.99039584	0.9914603
0.0	0.99770135	0.9613918	0.98388493	0.9940866	0.9943395	0.9965816	0.99684143	0.9951852	0.9982141	0.99614525
0.0	0.9984688	0.98583	0.9907113	0.993083	0.99284405	0.9964049	0.99609274	0.9877737	0.9979971	0.99572057
0.0	0.9723981	0.994131	0.9980579	0.9960897	0.99313086	0.9906747	0.99723405	0.97210187	0.99863416	0.99438286
0.0	0.99996793	0.999421	0.99972206	0.99935406	0.999433	0.999956	0.9988133	0.99993336	0.99996686	0.99985063
0.0	0.99996793	0.999421	0.99972206	0.99935406	0.999433	0.999956	0.9988133	0.99993336	0.99996686	0.99985063
0.0	0.9723981	0.994131	0.9980579	0.9960897	0.99313086	0.9906747	0.99723405	0.97210187	0.99863416	0.99438286
0.0	0.9723981	0.994131	0.9980579	0.9960897	0.99313086	0.9906747	0.99723405	0.97210187	0.99863416	0.99438286
0.0	0.9723981	0.994131	0.9980579	0.9960897	0.99313086	0.9906747	0.99723405	0.97210187	0.99863416	0.99438286
0.0	0.9723981	0.994131	0.9980579	0.9960897	0.99313086	0.9906747	0.99723405	0.97210187	0.99863416	0.99438286
0.0	0.9723981	0.994131	0.9980579	0.9960897	0.99313086	0.9906747	0.99723405	0.97210187	0.99863416	0.99438286
0.0	0.9723981	0.994131	0.9980579	0.9960897	0.99313086	0.9906747	0.99723405	0.97210187	0.99863416	0.99438286
0.0	0.9723981	0.994131	0.9980579	0.9960897	0.99313086	0.9906747	0.99723405	0.97210187	0.99863416	0.99438286
0.0	0.9723981	0.994131	0.9980579	0.9960897	0.99313086	0.9906747	0.99723405	0.97210187	0.99863416	0.99438286
0.0	0.9723981	0.994131	0.9980579	0.9960897	0.99313086	0.9906747	0.99723405	0.97210187	0.99863416	0.99438286
0.0	0.99081063	0.9074734	0.9433146	0.9762191	0.9776883	0.987428	0.9898289	0.9771903	0.99184763	0.9836495
0.0	0.9723981	0.994131	0.9980579	0.9960897	0.99313086	0.9906747	0.99723405	0.97210187	0.99863416	0.99438286
0.0	0.9723981	0.994131	0.9980579	0.9960897	0.99313086	0.9906747	0.99723405	0.97210187	0.99863416	0.99438286
0.0	0.9845881	0.8993764	0.94470966	0.9770578	0.9791157	0.9886396	0.99218917	0.9796596	0.9910046	0.9765253
0.0	0.9723981	0.994131	0.9980579	0.9960897	0.99313086	0.9906747	0.99723405	0.97210187	0.99863416	0.99438286
0.0	0.9723981	0.994131	0.9980579	0.9960897	0.99313086	0.9906747	0.99723405	0.97210187	0.99863416	0.99438286
0.0	0.9945486	0.985471	0.9834699	0.9937244	0.99230814	0.9971744	0.9947477	0.99387676	0.99856526	0.9925056
0.0	0.9723981	0.994131	0.9980579	0.9960897	0.99313086	0.9906747	0.99723405	0.97210187	0.99863416	0.99438286
0.0	0.9956091	0.95998555	0.9872537	0.99438226	0.992125	0.9928935	0.99742585	0.9935343	0.9979055	0.993789
0.0	0.9956091	0.95998555	0.9872537	0.99438226	0.992125	0.9928935	0.99742585	0.9935343	0.9979055	0.993789
0.0	0.9971493	0.9586882	0.98470473	0.9904818	0.99265844	0.9953571	0.9970938	0.9927114	0.9967945	0.9941538
0.0	0.9723981	0.994131	0.9980579	0.9960897	0.99313086	0.9906747	0.99723405	0.97210187	0.99863416	0.99438286
0.0	0.9723981	0.994131	0.9980579	0.9960897	0.99313086	0.9906747	0.99723405	0.97210187	0.99863416	0.99438286
0.0	0.006178761	0.99702686	0.99004084	0.99979025	0.99917406	0.98299533	0.00031977502	0.9997608	0.97296166	0.99988484
0.0	0.12878229	0.006104004	0.02744565	0.020222751	0.039902974	0.07446321	0.0045401487	0.006973358	0.0631338	0.004884182
0.0	0.040207364	0.002972465	0.00930948	0.007461555	0.009490266	0.018672578	0.0023628103	0.0017870578	0.023372898	0.001324611
0.0	0.9723981	0.9973248	0.99778664	0.9977837	0.94955057	0.9929095	0.99723405	0.9974179	0.9990508	0.9997285
0.0	0.9723981	0.9973248	0.99778664	0.9977837	0.94955057	0.9929095	0.99723405	0.9974179	0.9990508	0.9997285
0.0	0.75444645	0.65700734	0.5760787	0.18519467	0.63479936	0.83711565	0.22840048	0.31377366	0.5322468	0.170025
0.0	0.29847115	0.8697947	0.64812905	0.38828173	0.9075661	0.42796797	0.1915019	0.22252427	0.9814	0.9835194
0.0	0.9723981	0.994131	0.9980579	0.9960897	0.99313086	0.9906747	0.99723405	0.97210187	0.99863416	0.99438286
0.0	0.8140665	0.974707	0.94273484	0.84138066	0.9075661	0.95976347	0.81180125	0.8200173	0.9953275	0.9977564
0.0	0.29847115	0.8697947	0.64812905	0.38828173	0.9075661	0.42796797	0.1915019	0.22252427	0.9814	0.9835194
0.0	0.29847115	0.8697947	0.64812905	0.38828173	0.9075661	0.42796797	0.1915019	0.22252427	0.9814	0.9835194
0.0	0.29847115	0.8697947	0.64812905	0.38828173	0.9075661	0.42796797	0.1915019	0.22252427	0.9814	0.9835194
0.0	0.9908642	0.9106007	0.94165474	0.9756142	0.9793091	0.99245703	0.9925565	0.9867893	0.9926212	0.98275006
0.0	0.9771558	0.86458695	0.9053447	0.968789	0.96799546	0.9847415	0.99046785	0.95243907	0.9861347	0.9716622
0.0	0.9723981	0.994131	0.9980579	0.9960897	0.99313086	0.9906747	0.99723405	0.97210187	0.99863416	0.99438286
0.0	0.9999143	0.99962664	0.9999316	0.99875295	0.9995778	0.9998385	0.99885035	0.9997477	0.9998635	0.9986981
0.0	0.9723981	0.994131	0.9980579	0.9960897	0.99313086	0.9906747	0.99723405	0.97210187	0.99863416	0.99438286
0.0	0.99843997	0.994304	0.9988275	0.98966813	0.9914526	0.99923193	0.9962962	0.9957153	0.9978528	0.99055463
0.0	0.49600926	0.32419956	0.823583	0.42570776	0.43641934	0.85916865	0.13892062	0.75093645	0.85967404	0.42384994
0.0	0.9723981	0.994131	0.9980579	0.9960897	0.99313086	0.9906747	0.99723405	0.97210187	0.99863416	0.99438286
0.0	0.9723981	0.994131	0.9980579	0.9960897	0.99313086	0.9906747	0.99723405	0.97210187	0.99863416	0.99438286
0.0	0.9971698	0.99633443	0.9994066	0.9855584	0.9962733	0.9954105	0.9931376	0.9269799	0.9974975	0.98673487
0.0	0.99987304	0.99928004	0.99992645	0.9991812	0.99985445	0.9998294	0.99936146	0.9993309	0.9998492	0.9988978
0.0	0.12759192	0.033203304	0.009510386	0.082724586	0.13058963	0.35898796	0.16198698	0.07494508	0.08533548	0.029192181
0.0	0.9989266	0.8640268	0.55948925	0.6955808	0.964083	0.98709166	0.93739015	0.9913777	0.99708766	0.9804894
0.0	0.9723981	0.994131	0.9980579	0.9960897	0.99313086	0.9906747	0.99723405	0.97210187	0.99863416	0.99438286
0.0	0.9723981	0.994131	0.9980579	0.9960897	0.99313086	0.9906747	0.99723405	0.97210187	0.99863416	0.99438286
0.0	0.9723981	0.994131	0.9980579	0.9960897	0.99313086	0.9906747	0.99723405	0.97210187	0.99863416	0.99438286
0.0	0.99894565	0.9980919	0.99953496	0.9811724	0.9983375	0.9992768	0.99231637	0.99931467	0.99952745	0.9966543
0.0	0.9723981	0.994131	0.9980579	0.9960897	0.99313086	0.9906747	0.99723405	0.97210187	0.99863416	0.99438286
0.0	0.99996793	0.999421	0.99972206	0.99935406	0.999433	0.999956	0.9988133	0.99993336	0.99996686	0.99985063
0.0	0.5434298	0.9239249	0.8431463	0.10927681	0.3244748	0.73560214	0.0058503347	0.4187988	0.94052845	0.9621065
0.0	0.9723981	0.994131	0.9980579	0.9960897	0.99313086	0.9906747	0.99723405	0.97210187	0.99863416	0.99438286
0.0	0.65270257	0.13619924	0.30464724	0.1671101	0.78359157	0.7612753	0.14031143	0.32593158	0.5631748	0.24362339
0.0	0.9771559	0.864587	0.9053447	0.968789	0.96799546	0.9847415	0.99046785	0.95243907	0.9861347	0.9716622
0.0	0.9771559	0.864587	0.9053447	0.968789	0.96799546	0.9847415	0.99046785	0.95243907	0.9861347	0.9716622
0.0	0.5434298	0.9239249	0.8431463	0.10927681	0.3244748	0.73560214	0.0058503347	0.4187988	0.94052845	0.9621065
0.0	0.5434298	0.9239249	0.8431463	0.10927681	0.3244748	0.73560214	0.0058503347	0.4187988	0.94052845	0.9621065
0.0	0.5434298	0.9239249	0.8431463	0.10927681	0.3244748	0.73560214	0.0058503347	0.4187988	0.94052845	0.9621065
0.0	0.9723981	0.994131	0.9980579	0.9960897	0.99313086	0.9906747	0.99723405	0.97210187	0.99863416	0.99438286
0.0	0.9771559	0.864587	0.9053447	0.968789	0.96799546	0.9847415	0.99046785	0.95243907	0.9861347	0.9716622
0.0	0.011873831	0.023781868	0.020381207	0.019327505	0.03284467	0.034690455	0.005729239	0.008095104	0.014936755	0.010930124
0.0	0.9499548	0.60723406	0.95990664	0.50849843	0.89130425	0.97515714	0.5936263	0.57530266	0.94685525	0.60627645
0.0	0.9723981	0.994131	0.9980579	0.9960897	0.99313086	0.9906747	0.99723405	0.97210187	0.99863416	0.99438286
0.0	0.9723981	0.994131	0.9980579	0.9960897	0.99313086	0.9906747	0.99723405	0.97210187	0.99863416	0.99438286
0.0	0.9723981	0.994131	0.9980579	0.9960897	0.99313086	0.9906747	0.99723405	0.97210187	0.99863416	0.99438286
0.0	0.9998	0.99902666	0.999824	0.99544984	0.9996735	0.99964166	0.9982212	0.99915385	0.99973625	0.99838936
0.0	0.9723981	0.994131	0.9980579	0.9960897	0.99313086	0.9906747	0.99723405	0.97210187	0.99863416	0.99438286
0.0	0.98113465	0.9375993	0.7493472	0.74774134	0.76935816	0.97847134	0.7692784	0.9053159	0.98506284	0.63967085
0.0	0.9723981	0.994131	0.9980579	0.9960897	0.99313086	0.9906747	0.99723405	0.97210187	0.99863416	0.99438286
0.0	0.9723981	0.994131	0.9980579	0.9960897	0.99313086	0.9906747	0.99723405	0.97210187	0.99863416	0.99438286
0.0	0.9723981	0.994131	0.9980579	0.9960897	0.99313086	0.9906747	0.99723405	0.97210187	0.99863416	0.99438286
0.0	0.9723981	0.994131	0.9980579	0.9960897	0.99313086	0.9906747	0.99723405	0.97210187	0.99863416	0.99438286
0.0	0.9723981	0.994131	0.9980579	0.9960897	0.99313086	0.9906747	0.99723405	0.97210187	0.99863416	0.99438286
0.0	0.9723981	0.994131	0.9980579	0.9960897	0.99313086	0.9906747	0.99723405	0.97210187	0.99863416	0.99438286
0.0	0.9723981	0.994131	0.9980579	0.9960897	0.99313086	0.9906747	0.99723405	0.97210187	0.99863416	0.99438286
0.0	0.11966439	0.0037167827	0.019903174	0.01152477	0.020445053	0.049259603	0.0052295486	0.004166135	0.04014124	0.0032655117
0.0	0.040207364	0.002107368	0.0060582943	0.0052275993	0.006947877	0.0124828145	0.0023628103	0.0012499029	0.012953688	0.00084144354
0.0	0.9723981	0.994131	0.9980579	0.9960897	0.99313086	0.9906747	0.99723405	0.97210187	0.99863416	0.99438286
0.0	0.9723981	0.994131	0.9980579	0.9960897	0.99313086	0.9906747	0.99723405	0.97210187	0.99863416	0.99438286
0.0	0.9723981	0.994131	0.9980579	0.9960897	0.99313086	0.9906747	0.99723405	0.97210187	0.99863416	0.99438286
0.0	0.9723981	0.994131	0.9980579	0.9960897	0.99313086	0.9906747	0.99723405	0.97210187	0.99863416	0.99438286
0.0	0.9723981	0.994131	0.9980579	0.9960897	0.99313086	0.9906747	0.99723405	0.97210187	0.99863416	0.99438286
0.0	0.9723981	0.994131	0.9980579	0.9960897	0.99313086	0.9906747	0.99723405	0.97210187	0.99863416	0.99438286
0.0	0.9723981	0.994131	0.9980579	0.9960897	0.99313086	0.9906747	0.99723405	0.97210187	0.99863416	0.99438286
0.0	0.9723981	0.994131	0.9980579	0.9960897	0.99313086	0.9906747	0.99723405	0.97210187	0.99863416	0.99438286
0.0	0.9723981	0.994131	0.9980579	0.9960897	0.99313086	0.9906747	0.99723405	0.97210187	0.99863416	0.99438286
0.0	0.9723981	0.994131	0.9980579	0.9960897	0.99313086	0.9906747	0.99723405	0.97210187	0.99863416	0.99438286
0.0	0.9723981	0.994131	0.9980579	0.9960897	0.99313086	0.9906747	0.99723405	0.97210187	0.99863416	0.99438286
0.0	0.9723981	0.994131	0.9980579	0.9960897	0.99313086	0.9906747	0.99723405	0.97210187	0.99863416	0.99438286
0.0	0.9723981	0.994131	0.9980579	0.9960897	0.99313086	0.9906747	0.99723405	0.97210187	0.99863416	0.99438286
0.0	0.999703	0.99700135	0.99976414	0.99738866	0.9988285	0.9996668	0.9982895	0.998735	0.9994092	0.9977087
0.0	0.0037934247	0.00075872213	0.00070442643	0.001637903	0.0011908953	0.004694407	0.00063106266	0.0006998449	0.0020081447	0.00030980076
0.0	0.9954739	0.98000056	0.9946556	0.9922971	0.9962484	0.9912177	0.98202205	0.9960562	0.99723214	0.99112695
0.0	0.9963877	0.9838334	0.9952846	0.99079484	0.9964982	0.9957736	0.9880562	0.99659	0.99783784	0.98997736
0.0	0.9723981	0.994131	0.9980579	0.9960897	0.99313086	0.9906747	0.99723405	0.97210187	0.99863416	0.99438286
0.0	0.9723981	0.994131	0.9980579	0.9960897	0.99313086	0.9906747	0.99723405	0.97210187	0.99863416	0.99438286
0.0	0.00022653263	0.019450886	0.002362781	0.0010724794	0.0055366843	0.073488094	0.0003437226	0.000766635	0.16362913	0.009460889
0.0	0.13528574	0.93803525	0.5771212	0.9760559	0.05588344	0.014725791	0.62933475	0.35005504	0.9947726	0.94456416
0.0	0.9985898	0.37606505	0.9989454	0.99888676	0.9839945	0.99497765	0.99860543	0.98428637	0.9955271	0.9998368
0.0	0.9993617	0.9927377	0.989499	0.9861735	0.99780625	0.99938405	0.9915127	0.99939585	0.99907327	0.98971295
0.0	0.9971193	0.9996742	0.25477085	0.9989716	0.9999516	0.99854445	0.94625485	0.99873775	0.99999964	0.9994517
0.0	0.91335446	0.18704952	0.9927396	0.985052	0.46052948	0.5436531	0.9496968	0.26299807	0.24733558	0.95297474
0.0	0.9983253	0.9832017	0.9971174	0.99518824	0.9981342	0.9989254	0.9939511	0.99838984	0.9989666	0.9972
0.0	0.99429214	0.68306106	0.9964064	0.9793696	0.523616	0.6250067	0.9376914	0.60929465	0.6869557	0.9748855
0.0	0.9723981	0.994131	0.9980579	0.9960897	0.99313086	0.9906747	0.99723405	0.97210187	0.99863416	0.99438286
0.0	0.9723981	0.994131	0.9980579	0.9960897	0.99313086	0.9906747	0.99723405	0.97210187	0.99863416	0.99438286
0.0	0.9723981	0.994131	0.9980579	0.9960897	0.99313086	0.9906747	0.99723405	0.97210187	0.99863416	0.99438286
0.0	0.9723981	0.994131	0.9980579	0.9960897	0.99313086	0.9906747	0.99723405	0.97210187	0.99863416	0.99438286
0.0	0.9997873	0.9982297	0.9998311	0.99818796	0.9991273	0.99979204	0.99862146	0.9992617	0.9996172	0.99860483
0.0	0.9723981	0.994131	0.9980579	0.9960897	0.99313086	0.9906747	0.99723405	0.97210187	0.99863416	0.99438286
0.0	0.044855677	0.54509854	0.028267723	0.4337896	0.5071487	0.671619	0.0011791465	0.00044274318	0.7151187	0.9952095
0.0	0.044855677	0.54509854	0.028267723	0.4337896	0.5071487	0.671619	0.0011791465	0.00044274318	0.7151187	0.9952095
0.0	0.9723981	0.994131	0.9980579	0.9960897	0.99313086	0.9906747	0.99723405	0.97210187	0.99863416	0.99438286
0.0	0.9723981	0.994131	0.9980579	0.9960897	0.99313086	0.9906747	0.99723405	0.97210187	0.99863416	0.99438286
0.0	0.86917096	0.7755847	0.8356461	0.6846895	0.8219726	0.9631137	0.37470043	0.9414952	0.9246702	0.39581677
0.0	0.86917096	0.7755847	0.8356461	0.6846896	0.8219726	0.9631136	0.37470043	0.9414952	0.9246703	0.39581677
0.0	0.86917096	0.7755847	0.8356461	0.6846895	0.8219726	0.9631136	0.37470037	0.9414952	0.9246702	0.3958168
0.0	0.99989915	0.9995617	0.99982005	0.99938166	0.99975294	0.99992454	0.999332	0.9999248	0.9998467	0.9991941
0.0	0.99989915	0.9995617	0.99982005	0.99938166	0.99975294	0.99992454	0.999332	0.9999248	0.9998467	0.9991941
0.0	0.9723981	0.994131	0.9980579	0.9960897	0.99313086	0.9906747	0.99723405	0.97210187	0.99863416	0.99438286
0.0	0.007518526	0.0006270186	0.002394061	0.0016343365	0.0017955338	0.00816825	0.00076418754	0.00094443903	0.004467695	0.00032060957
0.0	0.39588836	0.012113012	0.98027545	0.41371223	0.846919	0.9621594	0.0234812	0.26190928	0.9145382	0.011345427
0.0	0.9723981	0.994131	0.9980579	0.9960897	0.99313086	0.9906747	0.99723405	0.97210187	0.99863416	0.99438286
0.0	0.424783	0.39895624	0.09583747	0.083420575	0.4019891	0.3427573	0.0011012973	0.004055374	0.063705996	0.004676555
0.0	0.9885025	0.88535035	0.9631538	0.8245556	0.9762091	0.98937726	0.8382725	0.8465483	0.9780713	0.6754233
0.0	0.9885025	0.88535047	0.9631538	0.8245556	0.9762091	0.98937726	0.8382725	0.8465483	0.9780713	0.6754234
0.0	0.99081975	0.9040834	0.9708474	0.84850085	0.9794383	0.9919446	0.8587093	0.8825964	0.9812447	0.7169377
0.0	0.0004151626	0.03630522	3.4045654e-05	0.00027463346	0.00021196537	0.00082052144	0.0003801965	0.018888399	0.00028018453	0.000355809
0.0	0.9723981	0.994131	0.9980579	0.9960897	0.99313086	0.9906747	0.99723405	0.97210187	0.99863416	0.99438286
0.0	0.9723981	0.994131	0.9980579	0.9960897	0.99313086	0.9906747	0.99723405	0.97210187	0.99863416	0.99438286
0.0	0.9723981	0.994131	0.9980579	0.9960897	0.99313086	0.9906747	0.99723405	0.97210187	0.99863416	0.99438286
0.0	0.9723981	0.994131	0.9980579	0.9960897	0.99313086	0.9906747	0.99723405	0.97210187	0.99863416	0.99438286
0.0	0.9723981	0.994131	0.9980579	0.9960897	0.99313086	0.9906747	0.99723405	0.97210187	0.99863416	0.99438286
0.0	0.9723981	0.994131	0.9980579	0.9960897	0.99313086	0.9906747	0.99723405	0.97210187	0.99863416	0.99438286
0.0	0.99966	0.998831	0.99983585	0.99861777	0.9995939	0.999764	0.9985368	0.99966085	0.99981886	0.99925965
0.0	0.99966	0.998831	0.99983585	0.99861777	0.9995939	0.999764	0.9985368	0.99966085	0.99981886	0.99925965
0.0	0.9723981	0.994131	0.9980579	0.9960897	0.99313086	0.9906747	0.99723405	0.97210187	0.99863416	0.99438286
0.0	0.9723981	0.994131	0.9980579	0.9960897	0.99313086	0.9906747	0.99723405	0.97210187	0.99863416	0.99438286
0.0	0.9723981	0.994131	0.9980579	0.9960897	0.99313086	0.9906747	0.99723405	0.97210187	0.99863416	0.99438286
0.0	0.9723981	0.994131	0.9980579	0.9960897	0.99313086	0.9906747	0.99723405	0.97210187	0.99863416	0.99438286
0.0	0.998922	0.9987325	0.99905676	0.9969907	0.998555	0.9995437	0.99581194	0.9995859	0.9991165	0.9965178
0.0	0.9748038	0.73913026	0.9865813	0.8871701	0.7351845	0.9741674	0.8031219	0.9560355	0.9959961	0.94807464
0.0	0.9748038	0.73913044	0.9865813	0.8871701	0.7351846	0.9741674	0.8031219	0.9560355	0.9959961	0.94807464
0.0	0.9748038	0.73913044	0.9865813	0.8871701	0.73518455	0.9741674	0.8031219	0.9560355	0.9959961	0.94807464
0.0	0.9723981	0.994131	0.9980579	0.9960897	0.99313086	0.9906747	0.99723405	0.97210187	0.99863416	0.99438286
0.0	0.9723981	0.994131	0.9980579	0.9960897	0.99313086	0.9906747	0.99723405	0.97210187	0.99863416	0.99438286
0.0	0.99968445	0.9933368	0.99949443	0.9970975	0.99780446	0.9994086	0.9976489	0.99464214	0.9994406	0.99508154
0.0	0.9723981	0.994131	0.9980579	0.9960897	0.99313086	0.9906747	0.99723405	0.97210187	0.99863416	0.99438286
0.0	0.9723981	0.994131	0.9980579	0.9960897	0.99313086	0.9906747	0.99723405	0.97210187	0.99863416	0.99438286
0.0	0.9723981	0.994131	0.9980579	0.9960897	0.99313086	0.9906747	0.99723405	0.97210187	0.99863416	0.99438286
0.0	0.9993567	0.96412224	0.9975848	0.9964156	0.99877805	0.9990845	0.9983327	0.9977996	0.99895716	0.99420965
0.0	0.29412258	0.3695463	0.32120335	0.3690559	0.088729165	0.048078895	0.040386382	0.035837017	0.23282793	0.329418
0.0	0.0005777315	0.0027320788	6.49849e-05	0.0018421656	0.00036156696	0.003038696	0.0006223569	0.0022548973	0.00052838697	0.00060401525
0.0	0.9993567	0.96412224	0.9975848	0.9964156	0.99877805	0.9990845	0.9983327	0.9977996	0.99895716	0.99420965
0.0	0.9993567	0.96412224	0.9975848	0.9964156	0.99877805	0.9990845	0.9983327	0.9977996	0.99895716	0.99420965
0.0	0.29412258	0.3695463	0.32120335	0.3690559	0.088729165	0.048078895	0.040386382	0.035837043	0.23282802	0.329418
0.0	0.386131	0.049589034	0.037127648	0.41582003	0.18501157	0.54562324	0.1113247	0.25873378	0.38855252	0.09479848
0.0	0.9723981	0.994131	0.9980579	0.9960897	0.99313086	0.9906747	0.99723405	0.97210187	0.99863416	0.99438286
0.0	0.97216153	0.96152383	0.9873691	0.87383145	0.9710378	0.995099	0.6114135	0.9906848	0.98439425	0.7787261
0.0	0.9723981	0.994131	0.9980579	0.9960897	0.99313086	0.9906747	0.99723405	0.97210187	0.99863416	0.99438286
0.0	0.9723981	0.994131	0.9980579	0.9960897	0.99313086	0.9906747	0.99723405	0.97210187	0.99863416	0.99438286
0.0	0.13253833	0.02276682	0.04197353	0.018370936	0.025075965	0.3790134	0.04173189	0.11714747	0.34760717	0.011435566
0.0	0.99757546	0.98047894	0.9983405	0.9911668	0.9953447	0.99635315	0.984666	0.9984255	0.99904853	0.99650097
0.0	0.19516712	0.00489893	0.044873893	0.014133465	0.026184225	0.0851946	0.005595457	0.007217038	0.06494979	0.004695062
0.0	0.9723981	0.994131	0.9980579	0.9960897	0.99313086	0.9906747	0.99723405	0.97210187	0.99863416	0.99438286
0.0	0.9723981	0.994131	0.9980579	0.9960897	0.99313086	0.9906747	0.99723405	0.97210187	0.99863416	0.99438286
0.0	0.9723981	0.994131	0.9980579	0.9960897	0.99313086	0.9906747	0.99723405	0.97210187	0.99863416	0.99438286
0.0	0.9723981	0.994131	0.9980579	0.9960897	0.99313086	0.9906747	0.99723405	0.97210187	0.99863416	0.99438286
0.0	0.99966	0.998831	0.99983585	0.99861777	0.9995939	0.999764	0.9985368	0.99966085	0.99981886	0.99925965
0.0	0.99966	0.998831	0.99983585	0.99861777	0.9995939	0.999764	0.9985368	0.99966085	0.99981886	0.99925965
0.0	0.9723981	0.994131	0.9980579	0.9960897	0.99313086	0.9906747	0.99723405	0.97210187	0.99863416	0.99438286
0.0	0.99966	0.998831	0.99983585	0.99861777	0.9995939	0.999764	0.9985368	0.99966085	0.99981886	0.99925965
0.0	0.99966	0.998831	0.99983585	0.99861777	0.9995939	0.999764	0.9985368	0.99966085	0.99981886	0.99925965
0.0	0.012215242	0.0008493156	0.001982248	0.0020796233	0.0033635804	0.012201924	0.0012194716	0.0020999138	0.00396684	0.0009445048
0.0	0.9723981	0.994131	0.9980579	0.9960897	0.99313086	0.9906747	0.99723405	0.97210187	0.99863416	0.99438286
0.0	0.9723981	0.994131	0.9980579	0.9960897	0.99313086	0.9906747	0.99723405	0.97210187	0.99863416	0.99438286
0.0	0.99966	0.998831	0.99983585	0.99861777	0.9995939	0.999764	0.9985368	0.99966085	0.99981886	0.99925965
0.0	0.99966	0.998831	0.99983585	0.99861777	0.9995939	0.999764	0.9985368	0.99966085	0.99981886	0.99925965
0.0	0.9723981	0.994131	0.9980579	0.9960897	0.99313086	0.9906747	0.99723405	0.97210187	0.99863416	0.99438286
0.0	0.9723981	0.994131	0.9980579	0.9960897	0.99313086	0.9906747	0.99723405	0.97210187	0.99863416	0.99438286
0.0	0.9723981	0.994131	0.9980579	0.9960897	0.99313086	0.9906747	0.99723405	0.97210187	0.99863416	0.99438286
0.0	0.9723981	0.994131	0.9980579	0.9960897	0.99313086	0.9906747	0.99723405	0.97210187	0.99863416	0.99438286
0.0	0.9723981	0.994131	0.9980579	0.9960897	0.99313086	0.9906747	0.99723405	0.97210187	0.99863416	0.99438286
0.0	0.9723981	0.994131	0.9980579	0.9960897	0.99313086	0.9906747	0.99723405	0.97210187	0.99863416	0.99438286
0.0	0.9723981	0.994131	0.9980579	0.9960897	0.99313086	0.9906747	0.99723405	0.97210187	0.99863416	0.99438286
0.0	0.9723981	0.994131	0.9980579	0.9960897	0.99313086	0.9906747	0.99723405	0.97210187	0.99863416	0.99438286
0.0	0.9723981	0.994131	0.9980579	0.9960897	0.99313086	0.9906747	0.99723405	0.97210187	0.99863416	0.99438286
0.0	0.9723981	0.994131	0.9980579	0.9960897	0.99313086	0.9906747	0.99723405	0.97210187	0.99863416	0.99438286
0.0	0.9723981	0.994131	0.9980579	0.9960897	0.99313086	0.9906747	0.99723405	0.97210187	0.99863416	0.99438286
0.0	0.9723981	0.994131	0.9980579	0.9960897	0.99313086	0.9906747	0.99723405	0.97210187	0.99863416	0.99438286
0.0	0.9723981	0.994131	0.9980579	0.9960897	0.99313086	0.9906747	0.99723405	0.97210187	0.99863416	0.99438286
0.0	0.9723981	0.994131	0.9980579	0.9960897	0.99313086	0.9906747	0.99723405	0.97210187	0.99863416	0.99438286
0.0	0.9723981	0.994131	0.9980579	0.9960897	0.99313086	0.9906747	0.99723405	0.97210187	0.99863416	0.99438286
0.0	0.9723981	0.994131	0.9980579	0.9960897	0.99313086	0.9906747	0.99723405	0.97210187	0.99863416	0.99438286
0.0	0.9723981	0.994131	0.9980579	0.9960897	0.99313086	0.9906747	0.99723405	0.97210187	0.99863416	0.99438286
0.0	0.9723981	0.994131	0.9980579	0.9960897	0.99313086	0.9906747	0.99723405	0.97210187	0.99863416	0.99438286
0.0	0.9965391	0.99438405	0.998635	0.9197893	0.9929603	0.99696964	0.9751695	0.99743456	0.99956816	0.97737885
0.0	0.9971318	0.9948895	0.99857605	0.93625504	0.9954022	0.997846	0.9881783	0.99749905	0.99965763	0.9850883
0.0	0.99989426	0.9992077	0.99989736	0.99842584	0.9994646	0.9997824	0.9982906	0.9994881	0.9998319	0.9978968
0.0	0.0611964	0.0029134192	0.00845468	0.0074381637	0.009628535	0.018364986	0.0030426742	0.001900722	0.021253914	0.0013243877
0.0	0.18856366	0.007098001	0.02208941	0.018044615	0.030290639	0.07533327	0.008076403	0.0071576904	0.08515532	0.0056519383
0.0	0.99266887	0.023459397	0.5811351	0.996797	0.9130727	0.9976611	0.9972658	0.09994285	0.9399596	0.9990202
0.0	0.9985177	0.99090123	0.008940862	0.988437	0.9973207	0.999801	0.99994934	0.93062747	0.9996431	0.9936156
0.0	0.9723981	0.994131	0.9980579	0.9960897	0.99313086	0.9906747	0.99723405	0.97210187	0.99863416	0.99438286
0.0	0.9723981	0.994131	0.9980579	0.9960897	0.99313086	0.9906747	0.99723405	0.97210187	0.99863416	0.99438286
0.0	0.9723981	0.994131	0.9980579	0.9960897	0.99313086	0.9906747	0.99723405	0.97210187	0.99863416	0.99438286
0.0	0.9723981	0.994131	0.9980579	0.9960897	0.99313086	0.9906747	0.99723405	0.97210187	0.99863416	0.99438286
0.0	0.91985124	0.248287	0.59861356	0.8327217	0.822704	0.90125406	0.92418164	0.9767284	0.9836998	0.9182865
0.0	0.99940634	0.99334735	0.9994784	0.98829657	0.99633586	0.99867517	0.99567235	0.99801636	0.9992568	0.9913571
0.0	0.99719316	0.9957858	0.99868935	0.92941964	0.9948689	0.9975464	0.97386205	0.9980399	0.9996598	0.977653
0.0	0.9723981	0.994131	0.9980579	0.9960897	0.99313086	0.9906747	0.99723405	0.97210187	0.99863416	0.99438286
0.0	0.9723981	0.994131	0.9980579	0.9960897	0.99313086	0.9906747	0.99723405	0.97210187	0.99863416	0.99438286
0.0	0.9723981	0.994131	0.9980579	0.9960897	0.99313086	0.9906747	0.99723405	0.97210187	0.99863416	0.99438286
0.0	0.9723981	0.994131	0.9980579	0.9960897	0.99313086	0.9906747	0.99723405	0.97210187	0.99863416	0.99438286
0.0	0.9723981	0.994131	0.9980579	0.9960897	0.99313086	0.9906747	0.99723405	0.97210187	0.99863416	0.99438286
0.0	0.9723981	0.994131	0.9980579	0.9960897	0.99313086	0.9906747	0.99723405	0.97210187	0.99863416	0.99438286
0.0	0.9723981	0.994131	0.9980579	0.9960897	0.99313086	0.9906747	0.99723405	0.97210187	0.99863416	0.99438286
0.0	0.9723981	0.994131	0.9980579	0.9960897	0.99313086	0.9906747	0.99723405	0.97210187	0.99863416	0.99438286
0.0	0.9723981	0.994131	0.9980579	0.9960897	0.99313086	0.9906747	0.99723405	0.97210187	0.99863416	0.99438286
0.0	0.99966896	0.989804	0.9955076	0.9920832	0.99771726	0.9990669	0.9946096	0.9980738	0.9993819	0.9847312
0.0	0.9849406	0.5648386	0.2920596	0.65902674	0.45998186	0.9298244	0.3805477	0.9405357	0.99598396	0.935119
0.0	0.9723981	0.994131	0.9980579	0.9960897	0.99313086	0.9906747	0.99723405	0.97210187	0.99863416	0.99438286
0.0	0.9849406	0.5648386	0.2920596	0.6590267	0.45998186	0.9298243	0.3805477	0.9405357	0.99598396	0.93511903
0.0	0.9849406	0.5648385	0.29205957	0.65902674	0.45998195	0.9298243	0.38054764	0.9405357	0.99598396	0.935119
0.0	0.9849406	0.5648386	0.2920596	0.65902674	0.4599819	0.9298243	0.3805477	0.9405357	0.99598396	0.93511903
0.0	0.9849406	0.5648385	0.2920596	0.65902674	0.45998195	0.9298243	0.38054764	0.9405357	0.99598396	0.935119
0.0	0.9849406	0.5648386	0.2920596	0.65902674	0.45998195	0.9298244	0.3805477	0.9405357	0.99598396	0.935119
0.0	0.9849406	0.5648386	0.2920596	0.65902674	0.45998195	0.9298243	0.3805477	0.9405357	0.99598396	0.93511903
0.0	0.9849406	0.5648385	0.2920596	0.65902674	0.45998195	0.9298243	0.3805477	0.9405357	0.99598396	0.935119
0.0	0.9849406	0.5648385	0.2920596	0.65902674	0.45998195	0.9298243	0.3805477	0.9405357	0.99598396	0.935119
0.0	0.9849406	0.5648386	0.29205948	0.6590267	0.45998195	0.9298243	0.38054788	0.9405357	0.99598396	0.93511903
0.0	0.9723981	0.994131	0.9980579	0.9960897	0.99313086	0.9906747	0.99723405	0.97210187	0.99863416	0.99438286
0.0	0.9997807	0.9696861	0.6014465	0.79679906	0.99746287	0.9957644	0.9665933	0.99754864	0.9988136	0.9952181
0.0	0.0002498847	0.0005493679	9.952872e-05	0.0005452145	0.0005804689	0.0009368093	0.00015954534	0.00023064655	0.00026280474	0.00014830045
0.0	0.9996791	0.9946536	0.99873143	0.9953004	0.99799913	0.99948514	0.99649495	0.99852353	0.9996437	0.99226224
0.0	0.999315	0.99927133	0.9996935	0.99413645	0.99850225	0.9993349	0.98824584	0.9980568	0.99988437	0.98161685
0.0	0.9849407	0.56483847	0.2920596	0.65902674	0.45998204	0.9298243	0.3805478	0.9405357	0.99598396	0.93511903
0.0	0.9849406	0.5648384	0.2920596	0.65902674	0.45998204	0.9298243	0.3805478	0.9405357	0.99598396	0.93511903
0.0	0.9849406	0.5648386	0.2920596	0.65902674	0.45998195	0.9298243	0.3805477	0.9405357	0.99598396	0.935119
0.0	0.9992149	0.9793951	0.7279223	0.8893846	0.88639647	0.99261075	0.7375607	0.99833655	0.9990277	0.9854962
0.0	0.99864227	0.9426043	0.9697971	0.88069236	0.9702158	0.9715574	0.9167136	0.97928154	0.99970406	0.99665195
0.0	0.9849407	0.56483847	0.2920596	0.65902674	0.45998204	0.9298244	0.3805478	0.9405357	0.99598396	0.93511903
0.0	0.9965982	0.91518253	0.8526529	0.994294	0.9419448	0.97477084	0.6506667	0.9879038	0.9996487	0.9977089
0.0	0.9849406	0.5648385	0.2920596	0.65902674	0.45998186	0.9298243	0.3805477	0.9405357	0.99598396	0.935119
0.0	0.9849406	0.5648386	0.2920596	0.65902674	0.45998195	0.9298243	0.3805477	0.9405357	0.99598396	0.935119
0.0	0.9849406	0.5648386	0.29205957	0.65902674	0.45998195	0.9298243	0.3805477	0.9405357	0.99598396	0.935119
0.0	0.9997328	0.99417686	0.999005	0.995227	0.9980045	0.9992829	0.9952996	0.99804085	0.9995615	0.99244714
0.0	0.9849406	0.5648386	0.2920596	0.65902674	0.45998186	0.9298243	0.3805477	0.9405357	0.99598396	0.935119
0.0	0.9849406	0.5648386	0.2920596	0.65902674	0.45998195	0.9298243	0.3805477	0.9405357	0.99598396	0.935119
0.0	0.9849406	0.5648385	0.29205957	0.65902674	0.45998186	0.9298243	0.3805477	0.9405357	0.99598396	0.93511903
0.0	0.9849406	0.5648385	0.2920596	0.65902674	0.45998195	0.9298243	0.38054764	0.9405357	0.99598396	0.935119
0.0	0.9849406	0.5648384	0.2920596	0.65902674	0.45998204	0.9298243	0.3805478	0.9405357	0.99598396	0.93511903
0.0	0.9997445	0.9933563	0.99868196	0.99505204	0.9979012	0.9993592	0.9952042	0.9988681	0.9996505	0.9900747
0.0	0.9995018	0.98425853	0.9964575	0.99297935	0.9952413	0.99884987	0.99183017	0.9963331	0.999356	0.9784399
0.0	0.99972576	0.9923144	0.99858874	0.99513984	0.9975689	0.9992938	0.9967805	0.9981335	0.9996209	0.9934149
0.0	0.99941635	0.9799907	0.99472684	0.98994803	0.9941135	0.99851733	0.99111134	0.99557894	0.9992605	0.9759359
0.0	0.9997199	0.99374735	0.9990575	0.99730694	0.99779546	0.9995009	0.9969313	0.9988888	0.99959725	0.99362177
0.0	0.99972063	0.99354595	0.99882406	0.9970379	0.99799013	0.9990716	0.99726415	0.99874926	0.9996086	0.9928947
0.0	0.9723981	0.994131	0.9980579	0.9960897	0.99313086	0.9906747	0.99723405	0.97210187	0.99863416	0.99438286
0.0	0.9723981	0.994131	0.9980579	0.9960897	0.99313086	0.9906747	0.99723405	0.97210187	0.99863416	0.99438286
0.0	0.030461997	0.016263936	0.010410633	0.02291449	0.013808722	0.08126483	0.007673663	0.0033566342	0.026505295	0.010973836
0.0	0.007115362	0.0030710278	0.0023185364	0.00947874	0.004596612	0.047502212	0.0013154623	0.001028448	0.011098213	0.0051331636
0.0	0.007115362	0.0030710264	0.0023185364	0.00947874	0.004596612	0.047502212	0.0013154623	0.001028448	0.011098213	0.0051331636
0.0	0.007115362	0.0030710264	0.0023185364	0.00947874	0.004596612	0.047502212	0.0013154623	0.0010284474	0.011098213	0.0051331636
0.0	0.007115359	0.0030710278	0.0023185364	0.00947874	0.004596612	0.047502212	0.0013154623	0.0010284474	0.011098213	0.0051331636
0.0	0.007115362	0.0030710278	0.0023185364	0.00947874	0.004596612	0.04750218	0.0013154623	0.001028448	0.011098207	0.0051331636
0.0	0.030461982	0.016263952	0.010410633	0.022914505	0.013808722	0.08126483	0.007673663	0.0033566358	0.026505305	0.010973836
0.0	0.007115359	0.0030710278	0.0023185364	0.00947874	0.004596612	0.0475022	0.0013154623	0.0010284474	0.011098213	0.0051331636
0.0	0.007115359	0.0030710264	0.0023185364	0.00947874	0.004596612	0.047502212	0.0013154636	0.0010284474	0.011098213	0.0051331636
0.0	0.007115359	0.0030710278	0.0023185364	0.00947874	0.004596612	0.047502212	0.0013154623	0.001028448	0.011098213	0.0051331636
0.0	0.007115362	0.0030710264	0.0023185364	0.00947874	0.004596612	0.0475022	0.0013154636	0.001028448	0.011098213	0.0051331636
0.0	0.007115362	0.0030710278	0.0023185364	0.00947874	0.0045966096	0.04750218	0.0013154623	0.001028448	0.011098207	0.0051331636
0.0	0.030461982	0.016263936	0.010410633	0.022914499	0.013808722	0.08126483	0.007673667	0.0033566358	0.026505295	0.010973836
0.0	0.007115359	0.0030710278	0.0023185364	0.00947874	0.004596612	0.0475022	0.0013154623	0.001028448	0.011098213	0.0051331636
0.0	0.007115362	0.0030710278	0.0023185364	0.00947874	0.004596612	0.047502212	0.0013154623	0.0010284474	0.011098213	0.0051331636
0.0	0.007115362	0.0030710278	0.0023185364	0.00947874	0.004596612	0.047502212	0.0013154623	0.001028448	0.011098213	0.0051331636
0.0	0.007115362	0.0030710278	0.0023185364	0.00947874	0.004596612	0.047502212	0.0013154636	0.0010284474	0.011098213	0.0051331636
0.0	0.007115362	0.0030710278	0.0023185364	0.00947874	0.0045966096	0.04750218	0.0013154623	0.001028448	0.011098207	0.0051331636
0.0	0.030461997	0.016263936	0.010410633	0.022914499	0.013808722	0.08126483	0.007673663	0.0033566342	0.026505295	0.010973836
0.0	0.007115362	0.0030710278	0.0023185364	0.00947874	0.004596612	0.047502212	0.0013154636	0.001028448	0.011098213	0.0051331636
0.0	0.007115359	0.0030710278	0.0023185364	0.00947874	0.004596612	0.0475022	0.0013154623	0.001028448	0.011098213	0.0051331636
0.0	0.007115359	0.0030710278	0.0023185364	0.00947874	0.004596612	0.0475022	0.0013154623	0.001028448	0.011098213	0.0051331636
0.0	0.007115359	0.0030710264	0.0023185364	0.00947874	0.004596612	0.047502212	0.0013154623	0.001028448	0.011098213	0.0051331636
0.0	0.007115362	0.0030710278	0.0023185364	0.00947874	0.0045966096	0.04750218	0.0013154623	0.001028448	0.011098207	0.0051331636
0.0	0.030461982	0.016263936	0.010410633	0.02291449	0.013808729	0.08126483	0.007673667	0.0033566358	0.026505295	0.010973836
0.0	0.007115362	0.0030710278	0.0023185364	0.00947874	0.004596612	0.0475022	0.0013154623	0.001028448	0.011098213	0.0051331636
0.0	0.007115359	0.0030710278	0.0023185364	0.00947874	0.004596612	0.047502212	0.0013154636	0.001028448	0.011098213	0.0051331636
0.0	0.007115362	0.0030710278	0.0023185364	0.00947874	0.004596612	0.047502212	0.0013154636	0.001028448	0.011098213	0.0051331636
0.0	0.007115359	0.0030710278	0.0023185364	0.00947874	0.004596612	0.047502212	0.0013154623	0.001028448	0.011098213	0.0051331636
0.0	0.007115362	0.0030710278	0.0023185364	0.00947874	0.0045966096	0.04750218	0.0013154623	0.001028448	0.011098207	0.0051331636
0.0	0.030461982	0.016263945	0.010410633	0.02291449	0.013808729	0.08126483	0.007673667	0.0033566342	0.026505305	0.010973832
0.0	0.007115359	0.0030710278	0.0023185364	0.00947874	0.004596612	0.0475022	0.0013154636	0.001028448	0.011098213	0.0051331636
0.0	0.007115359	0.0030710278	0.0023185364	0.00947874	0.004596612	0.047502212	0.0013154636	0.001028448	0.011098213	0.0051331636
0.0	0.007115362	0.0030710278	0.0023185364	0.00947874	0.004596612	0.0475022	0.0013154636	0.0010284474	0.011098213	0.0051331636
0.0	0.007115362	0.0030710264	0.0023185364	0.00947874	0.004596612	0.047502212	0.0013154623	0.001028448	0.011098213	0.0051331636
0.0	0.007115362	0.0030710278	0.0023185373	0.00947874	0.0045966096	0.04750218	0.0013154623	0.001028448	0.011098207	0.0051331636
0.0	0.030461997	0.016263952	0.010410633	0.022914499	0.013808729	0.08126483	0.007673667	0.0033566358	0.026505295	0.010973836
0.0	0.007115359	0.0030710264	0.0023185364	0.00947874	0.004596612	0.0475022	0.0013154623	0.001028448	0.011098213	0.0051331636
0.0	0.007115359	0.0030710278	0.0023185364	0.00947874	0.004596612	0.047502212	0.0013154636	0.001028448	0.011098213	0.0051331636
0.0	0.007115359	0.0030710264	0.0023185364	0.00947874	0.004596612	0.047502212	0.0013154636	0.001028448	0.011098213	0.0051331636
0.0	0.007115359	0.0030710278	0.0023185364	0.00947874	0.004596612	0.0475022	0.0013154623	0.001028448	0.011098213	0.0051331636
0.0	0.007115362	0.0030710278	0.0023185373	0.00947874	0.0045966096	0.04750218	0.0013154623	0.001028448	0.011098207	0.0051331636
0.0	0.007115362	0.0030710278	0.0023185373	0.00947874	0.004596612	0.04750218	0.0013154623	0.001028448	0.011098207	0.0051331636
0.0	0.007115362	0.0030710278	0.0023185373	0.00947874	0.004596612	0.04750218	0.0013154623	0.001028448	0.011098207	0.0051331636
0.0	0.007115359	0.0030710264	0.0023185364	0.00947874	0.004596612	0.0475022	0.0013154623	0.0010284474	0.011098213	0.0051331636
0.0	0.007115362	0.0030710278	0.0023185373	0.00947874	0.0045966096	0.04750218	0.0013154623	0.001028448	0.011098207	0.0051331636
0.0	0.007115362	0.0030710278	0.0023185373	0.00947874	0.0045966096	0.04750218	0.0013154623	0.001028448	0.011098207	0.0051331636
0.0	0.007115359	0.0030710278	0.0023185364	0.00947874	0.004596612	0.047502212	0.0013154636	0.001028448	0.011098213	0.0051331636
0.0	0.007115359	0.0030710264	0.0023185364	0.00947874	0.004596612	0.0475022	0.0013154623	0.001028448	0.011098213	0.0051331636
0.0	0.007115362	0.0030710264	0.0023185364	0.00947874	0.004596612	0.047502212	0.0013154623	0.001028448	0.011098213	0.0051331636
0.0	0.007115359	0.0030710278	0.0023185364	0.00947874	0.004596612	0.047502212	0.0013154636	0.001028448	0.011098213	0.0051331636
0.0	0.007115362	0.0030710278	0.0023185364	0.00947874	0.004596612	0.047502212	0.0013154636	0.001028448	0.011098213	0.0051331636
0.0	0.030461982	0.016263936	0.010410633	0.022914499	0.013808729	0.08126483	0.007673663	0.0033566342	0.026505295	0.010973832
0.0	0.007115362	0.0030710278	0.0023185373	0.00947874	0.0045966096	0.04750218	0.0013154623	0.001028448	0.011098207	0.0051331636
0.0	0.033100266	0.008191396	0.002905776	0.008748212	0.007976388	0.16231059	0.0023790628	0.0038003058	0.016661681	0.006117778
0.0	0.030461982	0.016263952	0.010410633	0.022914499	0.013808729	0.08126483	0.007673663	0.0033566342	0.026505295	0.010973836
0.0	0.007115359	0.0030710264	0.0023185364	0.00947874	0.004596612	0.047502212	0.0013154623	0.001028448	0.011098213	0.0051331636
0.0	0.007115362	0.0030710278	0.0023185373	0.00947874	0.0045966096	0.04750218	0.0013154623	0.001028448	0.011098207	0.0051331636
0.0	0.007115362	0.0030710278	0.0023185373	0.00947874	0.0045966096	0.04750218	0.0013154623	0.001028448	0.011098207	0.0051331636
0.0	0.007115359	0.0030710278	0.0023185364	0.00947874	0.004596612	0.047502212	0.0013154623	0.001028448	0.011098213	0.0051331636
0.0	0.007115359	0.0030710278	0.0023185364	0.00947874	0.004596612	0.047502212	0.0013154636	0.001028448	0.011098213	0.0051331636
0.0	0.033100273	0.008191392	0.002905776	0.008748217	0.007976388	0.16231059	0.002379064	0.0038003058	0.016661689	0.006117778
0.0	0.007115362	0.0030710278	0.0023185364	0.00947874	0.004596612	0.047502212	0.0013154623	0.001028448	0.011098213	0.0051331636
0.0	0.007115359	0.0030710278	0.0023185364	0.00947874	0.004596612	0.047502212	0.0013154623	0.0010284474	0.011098213	0.0051331636
0.0	0.007115359	0.0030710278	0.0023185364	0.00947874	0.004596612	0.0475022	0.0013154623	0.0010284474	0.011098213	0.0051331636
0.0	0.008001926	0.004948345	0.004260789	0.05144723	0.014321386	0.066294566	0.0015416611	0.0018900001	0.05072085	0.011170966
0.0	0.030461982	0.016263945	0.010410633	0.022914505	0.013808729	0.08126483	0.007673663	0.0033566342	0.026505305	0.010973832
0.0	0.012611481	0.004600825	0.0027996728	0.008860717	0.012387378	0.16988131	0.0021404976	0.0015484315	0.020865839	0.007150859
0.0	0.06328543	0.012353867	0.0043317447	0.008743074	0.01603038	0.4121381	0.0045020734	0.0069944565	0.03061467	0.008378358
0.0	0.012611481	0.004600825	0.002799674	0.008860725	0.012387378	0.16988127	0.0021404976	0.0015484315	0.020865839	0.007150859
0.0	0.007115362	0.0030710278	0.0023185364	0.00947874	0.004596612	0.0475022	0.0013154623	0.0010284474	0.011098213	0.0051331636
0.0	0.033100285	0.008191396	0.002905776	0.008748212	0.007976388	0.16231062	0.0023790617	0.0038003058	0.016661689	0.006117778
0.0	0.007115362	0.0030710278	0.0023185364	0.00947874	0.004596612	0.047502212	0.0013154623	0.001028448	0.011098213	0.0051331636
0.0	0.030461982	0.016263936	0.010410633	0.02291449	0.013808729	0.08126483	0.007673667	0.0033566342	0.026505305	0.010973832
0.0	0.007115362	0.0030710278	0.0023185364	0.00947874	0.004596612	0.047502212	0.0013154636	0.001028448	0.011098213	0.0051331636
0.0	0.007115362	0.0030710278	0.0023185364	0.00947874	0.004596612	0.047502212	0.0013154623	0.0010284474	0.011098213	0.0051331636
0.0	0.030461982	0.016263936	0.010410633	0.02291449	0.013808729	0.08126483	0.007673667	0.0033566342	0.026505295	0.010973836
0.0	0.007115362	0.0030710278	0.0023185373	0.00947874	0.0045966096	0.04750218	0.0013154623	0.001028448	0.011098207	0.0051331636
0.0	0.007115362	0.0030710278	0.0023185364	0.00947874	0.004596612	0.047502212	0.0013154636	0.001028448	0.011098213	0.0051331636
0.0	0.007115359	0.0030710278	0.0023185364	0.00947874	0.004596612	0.047502212	0.0013154636	0.0010284474	0.011098213	0.0051331636
0.0	0.033100266	0.008191396	0.002905776	0.008748212	0.007976388	0.1623106	0.0023790628	0.0038003058	0.016661689	0.006117778
0.0	0.033100285	0.008191392	0.002905776	0.008748212	0.007976388	0.16231066	0.0023790628	0.0038003058	0.016661681	0.006117778
0.0	0.007115362	0.0030710278	0.0023185373	0.00947874	0.0045966096	0.04750218	0.0013154623	0.001028448	0.011098207	0.0051331636
0.0	0.007115362	0.0030710278	0.0023185373	0.00947874	0.0045966096	0.04750218	0.0013154623	0.001028448	0.011098207	0.0051331636
0.0	0.007115359	0.0030710278	0.0023185364	0.00947874	0.004596612	0.047502212	0.0013154623	0.0010284474	0.011098213	0.0051331636
0.0	0.007115359	0.0030710278	0.0023185364	0.00947874	0.004596612	0.0475022	0.0013154623	0.001028448	0.011098213	0.0051331636
0.0	0.033100285	0.008191396	0.002905776	0.008748217	0.007976388	0.16231064	0.0023790628	0.0038003058	0.016661689	0.006117778
0.0	0.007115362	0.0030710278	0.0023185364	0.00947874	0.004596612	0.047502212	0.0013154636	0.0010284474	0.011098213	0.0051331636
0.0	0.007115362	0.0030710264	0.0023185364	0.00947874	0.004596612	0.047502212	0.0013154623	0.0010284474	0.011098213	0.0051331636
0.0	0.020214282	0.006190452	0.017391987	0.031373437	0.02394193	0.09873257	0.0053421487	0.0042708837	0.03390084	0.022549387
0.0	0.030461997	0.016263936	0.010410633	0.022914499	0.013808729	0.08126483	0.007673663	0.0033566358	0.026505305	0.010973832
0.0	0.033100285	0.008191392	0.0029057774	0.008748212	0.007976388	0.16231064	0.002379064	0.0038003058	0.016661689	0.006117778
0.0	0.030461982	0.016263945	0.010410633	0.022914499	0.013808722	0.08126483	0.007673663	0.0033566342	0.026505305	0.010973836
0.0	0.06836123	0.016567815	0.0075490233	0.018003685	0.0135223875	0.2784851	0.003929283	0.0059164343	0.031598173	0.01993361
0.0	0.007115362	0.0030710278	0.0023185373	0.00947874	0.0045966096	0.04750218	0.0013154623	0.001028448	0.011098207	0.0051331636
0.0	0.007115362	0.0030710278	0.0023185364	0.00947874	0.004596612	0.0475022	0.0013154623	0.001028448	0.011098213	0.0051331636
0.0	0.033100266	0.008191396	0.002905776	0.008748217	0.007976388	0.16231062	0.0023790628	0.0038003058	0.016661689	0.006117778
0.0	0.008001926	0.004948348	0.004260789	0.05144723	0.014321379	0.066294566	0.0015416618	0.0018899991	0.05072085	0.01117096
0.0	0.033100266	0.008191396	0.002905776	0.008748212	0.007976388	0.1623106	0.0023790628	0.0038003058	0.016661689	0.006117778
0.0	0.030461982	0.016263936	0.010410633	0.02291449	0.013808729	0.08126483	0.007673667	0.0033566358	0.026505295	0.010973836
0.0	0.030461982	0.016263936	0.010410633	0.022914495	0.013808722	0.08126483	0.007673667	0.0033566358	0.026505295	0.010973832
0.0	0.007115362	0.0030710278	0.0023185373	0.00947874	0.0045966096	0.04750218	0.0013154623	0.001028448	0.011098207	0.0051331636
0.0	0.007115362	0.0030710278	0.0023185373	0.00947874	0.004596612	0.04750218	0.0013154623	0.001028448	0.011098207	0.0051331636
0.0	0.007115362	0.0030710278	0.0023185364	0.00947874	0.004596612	0.047502212	0.0013154623	0.001028448	0.011098213	0.0051331636
0.0	0.007115359	0.0030710278	0.0023185364	0.00947874	0.004596612	0.047502212	0.0013154623	0.001028448	0.011098213	0.0051331636
0.0	0.007115359	0.0030710278	0.0023185364	0.00947874	0.004596612	0.047502212	0.0013154623	0.0010284474	0.011098213	0.0051331636
0.0	0.030461982	0.016263936	0.010410633	0.022914495	0.013808729	0.08126483	0.007673663	0.0033566342	0.026505295	0.010973836
0.0	0.007115362	0.0030710278	0.0023185364	0.00947874	0.004596612	0.0475022	0.0013154636	0.001028448	0.011098213	0.0051331636
0.0	0.033100285	0.008191392	0.002905776	0.008748217	0.007976388	0.16231062	0.0023790628	0.0038003058	0.016661689	0.006117778
0.0	0.030461982	0.016263936	0.010410633	0.02291449	0.013808722	0.08126483	0.007673667	0.0033566342	0.026505305	0.010973836
0.0	0.030461982	0.016263936	0.010410633	0.022914505	0.013808729	0.08126483	0.007673667	0.0033566358	0.026505295	0.010973832
0.0	0.0092299245	0.0039738114	0.0061630365	0.016348084	0.0077399868	0.071716234	0.003340058	0.0016845544	0.029432397	0.008772456
0.0	0.009229921	0.0039738095	0.0061630337	0.01634807	0.0077399868	0.071716204	0.003340058	0.0016845553	0.029432397	0.008772451
0.0	0.03912275	0.020172661	0.02925107	0.05125204	0.028445229	0.124054104	0.020953257	0.006239136	0.06248508	0.02101179
0.0	0.9849407	0.56483847	0.2920596	0.6590267	0.45998204	0.9298244	0.3805478	0.9405357	0.99598396	0.93511903
0.0	0.9723981	0.994131	0.9980579	0.9960897	0.99313086	0.9906747	0.99723405	0.97210187	0.99863416	0.99438286
0.0	0.9723981	0.994131	0.9980579	0.9960897	0.99313086	0.9906747	0.99723405	0.97210187	0.99863416	0.99438286
0.0	0.9723981	0.994131	0.9980579	0.9960897	0.99313086	0.9906747	0.99723405	0.97210187	0.99863416	0.99438286
0.0	0.9723981	0.994131	0.9980579	0.9960897	0.99313086	0.9906747	0.99723405	0.97210187	0.99863416	0.99438286
0.0	0.9723981	0.994131	0.9980579	0.9960897	0.99313086	0.9906747	0.99723405	0.97210187	0.99863416	0.99438286
0.0	0.9723981	0.994131	0.9980579	0.9960897	0.99313086	0.9906747	0.99723405	0.97210187	0.99863416	0.99438286
0.0	0.9723981	0.994131	0.9980579	0.9960897	0.99313086	0.9906747	0.99723405	0.97210187	0.99863416	0.99438286
0.0	0.9723981	0.994131	0.9980579	0.9960897	0.99313086	0.9906747	0.99723405	0.97210187	0.99863416	0.99438286
0.0	0.9723981	0.994131	0.9980579	0.9960897	0.99313086	0.9906747	0.99723405	0.97210187	0.99863416	0.99438286
0.0	0.9723981	0.994131	0.9980579	0.9960897	0.99313086	0.9906747	0.99723405	0.97210187	0.99863416	0.99438286
0.0	0.9723981	0.994131	0.9980579	0.9960897	0.99313086	0.9906747	0.99723405	0.97210187	0.99863416	0.99438286
0.0	0.9723981	0.994131	0.9980579	0.9960897	0.99313086	0.9906747	0.99723405	0.97210187	0.99863416	0.99438286
0.0	0.9723981	0.994131	0.9980579	0.9960897	0.99313086	0.9906747	0.99723405	0.97210187	0.99863416	0.99438286
0.0	0.9723981	0.994131	0.9980579	0.9960897	0.99313086	0.9906747	0.99723405	0.97210187	0.99863416	0.99438286
0.0	0.9723981	0.994131	0.9980579	0.9960897	0.99313086	0.9906747	0.99723405	0.97210187	0.99863416	0.99438286
0.0	0.9723981	0.994131	0.9980579	0.9960897	0.99313086	0.9906747	0.99723405	0.97210187	0.99863416	0.99438286
0.0	0.9723981	0.994131	0.9980579	0.9960897	0.99313086	0.9906747	0.99723405	0.97210187	0.99863416	0.99438286
0.0	0.9723981	0.994131	0.9980579	0.9960897	0.99313086	0.9906747	0.99723405	0.97210187	0.99863416	0.99438286
0.0	0.9723981	0.994131	0.9980579	0.9960897	0.99313086	0.9906747	0.99723405	0.97210187	0.99863416	0.99438286
0.0	0.9723981	0.994131	0.9980579	0.9960897	0.99313086	0.9906747	0.99723405	0.97210187	0.99863416	0.99438286
0.0	0.9723981	0.994131	0.9980579	0.9960897	0.99313086	0.9906747	0.99723405	0.97210187	0.99863416	0.99438286
0.0	0.9723981	0.994131	0.9980579	0.9960897	0.99313086	0.9906747	0.99723405	0.97210187	0.99863416	0.99438286
0.0	0.9723981	0.994131	0.9980579	0.9960897	0.99313086	0.9906747	0.99723405	0.97210187	0.99863416	0.99438286
0.0	0.9723981	0.994131	0.9980579	0.9960897	0.99313086	0.9906747	0.99723405	0.97210187	0.99863416	0.99438286
0.0	0.9723981	0.994131	0.9980579	0.9960897	0.99313086	0.9906747	0.99723405	0.97210187	0.99863416	0.99438286
0.0	0.9723981	0.994131	0.9980579	0.9960897	0.99313086	0.9906747	0.99723405	0.97210187	0.99863416	0.99438286
0.0	0.9723981	0.994131	0.9980579	0.9960897	0.99313086	0.9906747	0.99723405	0.97210187	0.99863416	0.99438286
0.0	0.9723981	0.994131	0.9980579	0.9960897	0.99313086	0.9906747	0.99723405	0.97210187	0.99863416	0.99438286
0.0	0.9723981	0.994131	0.9980579	0.9960897	0.99313086	0.9906747	0.99723405	0.97210187	0.99863416	0.99438286
0.0	0.999315	0.99927133	0.9996935	0.99413645	0.99850225	0.9993349	0.98824584	0.9980568	0.99988437	0.98161685
0.0	0.9723981	0.994131	0.9980579	0.9960897	0.99313086	0.9906747	0.99723405	0.97210187	0.99863416	0.99438286
0.0	0.9723981	0.994131	0.9980579	0.9960897	0.99313086	0.9906747	0.99723405	0.97210187	0.99863416	0.99438286
0.0	0.9723981	0.994131	0.9980579	0.9960897	0.99313086	0.9906747	0.99723405	0.97210187	0.99863416	0.99438286
0.0	0.9723981	0.994131	0.9980579	0.9960897	0.99313086	0.9906747	0.99723405	0.97210187	0.99863416	0.99438286
0.0	0.9723981	0.994131	0.9980579	0.9960897	0.99313086	0.9906747	0.99723405	0.97210187	0.99863416	0.99438286
0.0	0.9723981	0.994131	0.9980579	0.9960897	0.99313086	0.9906747	0.99723405	0.97210187	0.99863416	0.99438286
0.0	0.99998593	0.9999281	0.99999094	0.99996865	0.99998593	0.99999344	0.99988544	0.9999831	0.9999956	0.999964
0.0	0.9723981	0.994131	0.9980579	0.9960897	0.99313086	0.9906747	0.99723405	0.97210187	0.99863416	0.99438286
0.0	0.99982065	0.99982846	0.9999341	0.9995807	0.9997135	0.9999546	0.999554	0.9998622	0.9997459	0.99947757
0.0	0.9723981	0.994131	0.9980579	0.9960897	0.99313086	0.9906747	0.99723405	0.97210187	0.99863416	0.99438286
0.0	0.9723981	0.994131	0.9980579	0.9960897	0.99313086	0.9906747	0.99723405	0.97210187	0.99863416	0.99438286
0.0	0.9723981	0.994131	0.9980579	0.9960897	0.99313086	0.9906747	0.99723405	0.97210187	0.99863416	0.99438286
0.0	0.9723981	0.994131	0.9980579	0.9960897	0.99313086	0.9906747	0.99723405	0.97210187	0.99863416	0.99438286
0.0	0.9723981	0.994131	0.9980579	0.9960897	0.99313086	0.9906747	0.99723405	0.97210187	0.99863416	0.99438286
0.0	0.9723981	0.994131	0.9980579	0.9960897	0.99313086	0.9906747	0.99723405	0.97210187	0.99863416	0.99438286
0.0	0.9723981	0.994131	0.9980579	0.9960897	0.99313086	0.9906747	0.99723405	0.97210187	0.99863416	0.99438286
0.0	0.9723981	0.994131	0.9980579	0.9960897	0.99313086	0.9906747	0.99723405	0.97210187	0.99863416	0.99438286
0.0	0.9723981	0.994131	0.9980579	0.9960897	0.99313086	0.9906747	0.99723405	0.97210187	0.99863416	0.99438286
0.0	0.9723981	0.994131	0.9980579	0.9960897	0.99313086	0.9906747	0.99723405	0.97210187	0.99863416	0.99438286
0.0	0.9723981	0.994131	0.9980579	0.9960897	0.99313086	0.9906747	0.99723405	0.97210187	0.99863416	0.99438286
0.0	0.9723981	0.994131	0.9980579	0.9960897	0.99313086	0.9906747	0.99723405	0.97210187	0.99863416	0.99438286
0.0	0.9723981	0.994131	0.9980579	0.9960897	0.99313086	0.9906747	0.99723405	0.97210187	0.99863416	0.99438286
0.0	0.9723981	0.994131	0.9980579	0.9960897	0.99313086	0.9906747	0.99723405	0.97210187	0.99863416	0.99438286
0.0	0.9723981	0.994131	0.9980579	0.9960897	0.99313086	0.9906747	0.99723405	0.97210187	0.99863416	0.99438286
0.0	0.9723981	0.994131	0.9980579	0.9960897	0.99313086	0.9906747	0.99723405	0.97210187	0.99863416	0.99438286
0.0	0.9723981	0.994131	0.9980579	0.9960897	0.99313086	0.9906747	0.99723405	0.97210187	0.99863416	0.99438286
0.0	0.9723981	0.994131	0.9980579	0.9960897	0.99313086	0.9906747	0.99723405	0.97210187	0.99863416	0.99438286
0.0	0.9723981	0.994131	0.9980579	0.9960897	0.99313086	0.9906747	0.99723405	0.97210187	0.99863416	0.99438286
0.0	0.9723981	0.994131	0.9980579	0.9960897	0.99313086	0.9906747	0.99723405	0.97210187	0.99863416	0.99438286
0.0	0.9723981	0.994131	0.9980579	0.9960897	0.99313086	0.9906747	0.99723405	0.97210187	0.99863416	0.99438286
0.0	0.9723981	0.994131	0.9980579	0.9960897	0.99313086	0.9906747	0.99723405	0.97210187	0.99863416	0.99438286
0.0	0.9723981	0.994131	0.9980579	0.9960897	0.99313086	0.9906747	0.99723405	0.97210187	0.99863416	0.99438286
0.0	0.9723981	0.994131	0.9980579	0.9960897	0.99313086	0.9906747	0.99723405	0.97210187	0.99863416	0.99438286
0.0	0.9723981	0.994131	0.9980579	0.9960897	0.99313086	0.9906747	0.99723405	0.97210187	0.99863416	0.99438286
0.0	0.9723981	0.994131	0.9980579	0.9960897	0.99313086	0.9906747	0.99723405	0.97210187	0.99863416	0.99438286
0.0	0.9723981	0.994131	0.9980579	0.9960897	0.99313086	0.9906747	0.99723405	0.97210187	0.99863416	0.99438286
0.0	0.9723981	0.994131	0.9980579	0.9960897	0.99313086	0.9906747	0.99723405	0.97210187	0.99863416	0.99438286
0.0	0.9006221	0.79187924	0.86791533	0.73704654	0.859736	0.9737442	0.42211017	0.956281	0.94759077	0.4374225
0.0	0.4189775	0.0032072514	0.18797456	0.0027994956	0.8381512	0.7950194	0.00016207022	0.6934845	0.09775938	0.86377823
0.0	0.31109542	0.48755932	0.007684113	0.16043334	0.5116705	0.7950194	0.022533532	0.6934845	0.7614172	0.86377823
0.0	0.921316	0.65986854	0.4839792	0.99744236	0.9870249	0.8908576	0.92253995	0.9602639	0.98463523	0.9601709
0.0	0.9972114	0.9883294	0.98743653	0.9565244	0.93707615	0.7898329	0.9831185	0.8471571	0.9969145	0.94127065
0.0	0.2583759	0.072245784	0.49729016	0.54892063	0.048653074	0.16200209	0.033643566	0.8610772	0.4006759	0.10891047
0.0	0.09486355	0.0031088076	0.052449435	0.025369808	0.52479786	0.026121268	0.0051243757	0.32347736	0.93774855	0.31620884
0.0	0.99993205	0.9846459	0.97563124	0.55494446	0.98916304	0.9999572	0.98231024	0.99994767	0.9413803	0.9982331
0.0	0.9723981	0.994131	0.9980579	0.9960897	0.99313086	0.9906747	0.99723405	0.97210187	0.99863416	0.99438286
0.0	0.99875283	0.99873894	0.99983466	0.99815315	0.9979826	0.9996724	0.9984061	0.9994097	0.99983394	0.99642783
0.0	0.9973137	0.9958079	0.9997131	0.9984731	0.99549496	0.9994611	0.99795496	0.9987846	0.99979097	0.9952792
0.0	0.9723981	0.994131	0.9980579	0.9960897	0.99313086	0.9906747	0.99723405	0.97210187	0.99863416	0.99438286
0.0	0.9723981	0.994131	0.9980579	0.9960897	0.99313086	0.9906747	0.99723405	0.97210187	0.99863416	0.99438286
0.0	0.20865934	0.03824349	0.00451145	0.5881719	0.015780458	0.0025997332	0.3227698	0.64158946	0.053090256	0.04598749
0.0	0.9723981	0.994131	0.9980579	0.9960897	0.99313086	0.9906747	0.99723405	0.97210187	0.99863416	0.99438286
0.0	0.9723981	0.994131	0.9980579	0.9960897	0.99313086	0.9906747	0.99723405	0.97210187	0.99863416	0.99438286
0.0	0.9723981	0.994131	0.9980579	0.9960897	0.99313086	0.9906747	0.99723405	0.97210187	0.99863416	0.99438286
0.0	0.6262101	0.7640516	0.34385177	0.098936684	0.9897882	0.7423575	0.034731757	0.66396666	0.7635509	0.27807444
0.0	0.972398	0.994131	0.9980579	0.9960897	0.99313086	0.9906747	0.99723405	0.97210187	0.99863416	0.99438286
0.0	0.9723981	0.994131	0.9980579	0.9960897	0.99313086	0.9906747	0.99723405	0.97210187	0.99863416	0.99438286
0.0	0.972398	0.994131	0.9980579	0.9960897	0.99313086	0.9906747	0.99723405	0.97210187	0.99863416	0.99438286
0.0	0.9723981	0.994131	0.9980579	0.9960897	0.99313086	0.9906747	0.99723405	0.97210187	0.99863416	0.99438286
0.0	0.9999969	0.999984	0.99999833	0.9999882	0.99997294	0.9999864	0.99989057	0.9999912	0.99999833	0.9999784
0.0	0.11193307	0.7087633	0.013132723	0.015709503	0.04988153	0.09852104	0.00034128706	0.0004484832	0.28247878	0.001334875
0.0	0.9854235	0.98888373	0.9990879	0.96615124	0.9916392	0.9790122	0.9944912	0.9708868	0.9997898	0.990337
0.0	0.9994823	0.99888307	0.9996779	0.9989741	0.99928457	0.99990225	0.99792933	0.99976784	0.9996216	0.99947447
0.0	0.99765825	0.9507996	0.9909905	0.98194927	0.9768138	0.9988294	0.9607678	0.99467814	0.99829	0.9809341
0.0	0.9723981	0.994131	0.9980579	0.9960897	0.99313086	0.9906747	0.99723405	0.97210187	0.99863416	0.99438286
0.0	0.9723981	0.994131	0.9980579	0.9960897	0.99313086	0.9906747	0.99723405	0.97210187	0.99863416	0.99438286
0.0	0.9067391	0.38584003	0.70807666	0.3039016	0.72312355	0.90712065	0.35878295	0.28896266	0.8908325	0.41687894
0.0	0.99991405	0.9995763	0.99989927	0.9980901	0.99986136	0.9998859	0.9991683	0.9997813	0.99990165	0.9994537
0.0	0.99558085	0.8578651	0.9888236	0.8771542	0.970053	0.9911685	0.42878443	0.98845196	0.9978721	0.98131436
0.0	0.9723981	0.994131	0.9980579	0.9960897	0.99313086	0.9906747	0.99723405	0.97210187	0.99863416	0.99438286
0.0	0.9723981	0.994131	0.9980579	0.9960897	0.99313086	0.9906747	0.99723405	0.97210187	0.99863416	0.99438286
0.0	0.91873646	0.25979364	0.5747484	0.2350359	0.5958492	0.78282934	0.19896302	0.6873509	0.8350488	0.21652728
0.0	0.92708254	0.47826406	0.7650619	0.3718334	0.72312367	0.9256203	0.3942494	0.3585151	0.9235374	0.477634
0.0	0.9723981	0.994131	0.9980579	0.9960897	0.99313086	0.9906747	0.99723405	0.97210187	0.99863416	0.99438286
0.0	0.6710396	0.08053887	0.14683881	0.24958228	0.3489758	0.9133332	0.11401665	0.41236797	0.81839466	0.19690205
0.0	0.6710396	0.08053887	0.14683881	0.24958228	0.34897575	0.9133332	0.114016674	0.41236803	0.81839466	0.19690204
0.0	0.6710395	0.08053887	0.14683884	0.24958228	0.34897575	0.9133332	0.114016674	0.41236797	0.81839466	0.19690204
0.0	0.6710396	0.080538884	0.14683884	0.24958228	0.34897578	0.9133332	0.11401662	0.41236797	0.81839454	0.19690204
0.0	0.6710396	0.08053887	0.14683881	0.24958222	0.34897575	0.9133332	0.114016674	0.41236803	0.81839454	0.19690204
0.0	0.6710396	0.080538854	0.14683883	0.24958228	0.34897575	0.9133332	0.11401665	0.41236803	0.81839454	0.19690204
0.0	0.85983413	0.33278438	0.4456294	0.5795281	0.7493276	0.9760696	0.47951403	0.80250907	0.91915387	0.6166576
0.0	0.85983413	0.3327844	0.4456294	0.5795282	0.74932754	0.9760696	0.47951403	0.80250907	0.91915387	0.6166576
0.0	0.85983413	0.33278435	0.4456294	0.5795282	0.74932754	0.9760696	0.47951403	0.80250907	0.91915387	0.6166577
0.0	0.98784256	0.9834827	0.9979284	0.9816657	0.6320778	0.8959881	0.99196774	0.8570841	0.98577464	0.99576914
0.0	0.9723981	0.994131	0.9980579	0.9960897	0.99313086	0.9906747	0.99723405	0.97210187	0.99863416	0.99438286
0.0	0.99952126	0.99539125	0.9995122	0.9947767	0.99922764	0.99954945	0.9919382	0.9986247	0.99975187	0.99677247
0.0	0.032795966	0.044056643	0.03901879	0.99445504	0.00097124156	0.16065523	0.0008725812	0.7443023	0.09433746	0.20963688
0.0	0.9723981	0.994131	0.9980579	0.9960897	0.99313086	0.9906747	0.99723405	0.97210187	0.99863416	0.99438286
0.0	0.9723981	0.994131	0.9980579	0.9960897	0.99313086	0.9906747	0.99723405	0.97210187	0.99863416	0.99438286
0.0	0.9723981	0.994131	0.9980579	0.9960897	0.99313086	0.9906747	0.99723405	0.97210187	0.99863416	0.99438286
0.0	0.9621644	0.65535647	0.9586872	0.7849943	0.5331732	0.8562	0.81728244	0.3352267	0.9647149	0.45718232
0.0	0.9999614	0.99997115	0.9999845	0.99996114	0.9999589	0.99999213	0.9998448	0.9999813	0.99999094	0.99997425
0.0	0.99963737	0.9996973	0.9998579	0.9990558	0.9996524	0.9998617	0.9990409	0.99980956	0.99975294	0.9996456
0.0	0.998831	0.9956533	0.9980217	0.99930096	0.9998311	0.9995646	0.9970862	0.9994199	0.99931717	0.99777657
0.0	0.085065104	0.011799402	0.004315962	0.019329049	0.020172412	0.10580248	0.0062543005	0.00901987	0.009501936	0.000891774
0.0	0.57189685	0.57150847	0.047714733	0.823346	0.37297714	0.2936969	0.022693971	0.5141423	0.010939566	0.036313634
0.0	0.9723981	0.994131	0.9980579	0.9960897	0.99313086	0.9906747	0.99723405	0.97210187	0.99863416	0.99438286
0.0	0.9723981	0.994131	0.9980579	0.9960897	0.99313086	0.9906747	0.99723405	0.97210187	0.99863416	0.99438286
0.0	0.9723981	0.994131	0.9980579	0.9960897	0.99313086	0.9906747	0.99723405	0.97210187	0.99863416	0.99438286
0.0	0.9723981	0.994131	0.9980579	0.9960897	0.99313086	0.9906747	0.99723405	0.97210187	0.99863416	0.99438286
0.0	0.19790967	0.01683443	0.012338953	0.07920076	0.058987774	0.50345004	0.021459304	0.026473865	0.053716328	0.0023112162
0.0	0.9723981	0.994131	0.9980579	0.9960897	0.99313086	0.9906747	0.99723405	0.97210187	0.99863416	0.99438286
0.0	0.9723981	0.994131	0.9980579	0.9960897	0.99313086	0.9906747	0.99723405	0.97210187	0.99863416	0.99438286
0.0	0.00053225417	0.24714595	0.00057613105	0.35788345	0.0059666373	0.8345965	0.018277356	0.0017904763	0.9976508	0.070841275
0.0	0.00053225417	0.24714595	0.00057613105	0.35788345	0.0059666373	0.8345965	0.018277356	0.0017904763	0.9976508	0.070841275
0.0	0.99789536	0.9589042	0.9794829	0.97011125	0.9835353	0.998928	0.97717154	0.9948108	0.9980878	0.9823323
0.0	0.9993687	0.99949443	0.9997602	0.9988135	0.99938166	0.99979085	0.9981818	0.99964607	0.99954	0.99939764
0.0	0.9993687	0.99949443	0.9997602	0.9988135	0.99938166	0.99979085	0.9981818	0.99964607	0.99954	0.99939764
0.0	0.9993687	0.99949443	0.9997602	0.9988135	0.99938166	0.99979085	0.9981818	0.99964607	0.99954	0.99939764
0.0	0.9993687	0.99949443	0.9997602	0.9988135	0.99938166	0.99979085	0.9981818	0.99964607	0.99954	0.99939764
0.0	0.9993687	0.99949443	0.9997602	0.9988135	0.99938166	0.99979085	0.9981818	0.99964607	0.99954	0.99939764
0.0	0.9993687	0.99949443	0.9997602	0.9988135	0.99938166	0.99979085	0.9981818	0.99964607	0.99954	0.99939764
0.0	0.9993687	0.9994943	0.9997602	0.9988135	0.99938166	0.99979085	0.9981818	0.99964607	0.99954	0.99939764
0.0	0.9993687	0.99949443	0.9997602	0.9988135	0.99938166	0.99979085	0.9981818	0.99964607	0.99954	0.99939764
0.0	0.9993687	0.99949443	0.9997602	0.9988135	0.99938166	0.99979085	0.9981818	0.99964607	0.99954	0.99939764
0.0	0.9993687	0.99949443	0.9997602	0.9988135	0.99938166	0.99979085	0.9981818	0.99964607	0.99954	0.99939764
0.0	0.9993687	0.99949443	0.9997602	0.9988135	0.99938166	0.99979085	0.9981818	0.99964607	0.99954	0.99939764
0.0	0.9993687	0.9994943	0.9997602	0.9988135	0.99938166	0.99979085	0.9981818	0.99964607	0.99954	0.99939764
0.0	0.9993687	0.9994943	0.9997602	0.9988135	0.99938166	0.99979085	0.9981818	0.99964607	0.99954	0.99939764
0.0	0.9993687	0.99949443	0.9997602	0.9988135	0.99938166	0.99979085	0.9981818	0.99964607	0.99954	0.99939764
0.0	0.9993687	0.99949443	0.9997602	0.9988135	0.99938166	0.99979085	0.9981818	0.99964607	0.99954	0.99939764
0.0	0.9993687	0.99949443	0.9997602	0.9988135	0.99938166	0.99979085	0.9981818	0.99964607	0.99954	0.99939764
0.0	0.9993687	0.99949443	0.9997602	0.9988135	0.99938166	0.99979085	0.9981818	0.99964607	0.99954	0.99939764
0.0	0.9993687	0.99949443	0.9997602	0.9988135	0.99938166	0.99979085	0.9981818	0.99964607	0.99954	0.99939764
0.0	0.9993687	0.99949443	0.9997602	0.9988135	0.99938166	0.99979085	0.9981818	0.99964607	0.99954	0.99939764
0.0	0.9993687	0.99949443	0.9997602	0.9988135	0.99938166	0.99979085	0.9981818	0.99964607	0.99954	0.99939764
0.0	0.9993687	0.99949443	0.9997602	0.9988135	0.99938166	0.99979085	0.9981818	0.99964607	0.99954	0.99939764
0.0	0.9993687	0.99949443	0.9997602	0.9988135	0.99938166	0.99979085	0.9981818	0.99964607	0.99954	0.99939764
0.0	0.9993687	0.99949443	0.9997602	0.9988135	0.99938166	0.99979085	0.9981818	0.99964607	0.99954	0.99939764
0.0	0.9993687	0.99949443	0.9997602	0.9988135	0.99938166	0.99979085	0.9981818	0.99964607	0.99954	0.99939764
0.0	0.9993687	0.99949443	0.9997602	0.9988135	0.99938166	0.99979085	0.9981818	0.99964607	0.99954	0.99939764
0.0	0.99789536	0.9589042	0.9794829	0.97011125	0.9835353	0.998928	0.97717154	0.9948108	0.9980878	0.98233217
0.0	0.9999713	0.9999604	0.99998677	0.9999291	0.99996924	0.9999912	0.9998336	0.99997973	0.9999802	0.9999591
0.0	0.9723981	0.994131	0.9980579	0.9960897	0.99313086	0.9906747	0.99723405	0.97210187	0.99863416	0.99438286
0.0	0.9723981	0.994131	0.9980579	0.9960897	0.99313086	0.9906747	0.99723405	0.97210187	0.99863416	0.99438286
0.0	0.9723981	0.994131	0.9980579	0.9960897	0.99313086	0.9906747	0.99723405	0.97210187	0.99863416	0.99438286
0.0	0.99941635	0.9799907	0.99472684	0.98994803	0.9941135	0.99851733	0.99111134	0.99557894	0.9992605	0.975936
0.0	0.99960333	0.9983841	0.99848855	0.99833703	0.99932325	0.9993874	0.997242	0.9996543	0.99941266	0.99543434
0.0	0.08200435	0.00434385	0.018684275	0.04864826	0.01976584	0.029066196	0.037401546	0.027794207	0.17503813	0.031129463
0.0	0.99940634	0.99334735	0.9994784	0.98829657	0.99633586	0.99867517	0.99567235	0.99801636	0.9992568	0.9913571
0.0	0.9999182	0.9994462	0.9989611	0.9998	0.99986553	0.99985147	0.99915075	0.9998938	0.9999536	0.99910694
0.0	0.9723981	0.994131	0.9980579	0.9960897	0.99313086	0.9906747	0.99723405	0.97210187	0.99863416	0.99438286
0.0	0.9723981	0.994131	0.9980579	0.9960897	0.99313086	0.9906747	0.99723405	0.97210187	0.99863416	0.99438286
0.0	0.9997961	0.99947184	0.9998627	0.9987041	0.99975365	0.9998367	0.9982765	0.99967945	0.9998648	0.9989353
0.0	0.99971884	0.99907863	0.99979717	0.9975956	0.9996069	0.9996363	0.99710447	0.9993936	0.9997367	0.9980914
0.0	0.99966	0.998831	0.99983585	0.99861777	0.9995939	0.999764	0.9985368	0.99966085	0.99981886	0.99925965
[truncated: 21,477 more rows]
