# Supplementary material for: Teasing out missing reactions in genome-scale metabolic networks through hypergraph learning
Source: Nat Commun. 2023 Apr 25;14:2375. doi: 10.1038/s41467-023-38110-7 (PMC10130184; doi:10.1038/s41467-023-38110-7)
Supplement: Supplementary file 4 — Source Data [file 41467_2023_38110_MOESM4_ESM.zip › Source Data/Figure 2/j-m/iPC815_nhp.csv]

	0	0.1	0.1.1	0.1.1.1	0.1.1.1.1	0.1.1.1.1.1	0.1.1.1.1.1.1	0.1.1.1.1.1.1.1	0.1.1.1.1.1.1.1.1	0
1.0	0.5608433	0.57891613	0.6015036	0.59289765	0.56040174	0.56312585	0.09398117	0.27905828	0.5839321	0.59078634
1.0	0.5080595	0.0019802123	0.583215	0.5764012	0.58243334	0.5818503	0.5582783	0.565221	0.58444995	0.5907851
1.0	0.56227356	0.5749999	0.58326155	0.59960616	0.28115422	0.6597019	0.5812214	0.57173854	0.6101364	0.59090906
1.0	0.026708947	0.5846014	0.60494995	0.5733126	0.5778442	0.56314087	0.56161773	0.5667114	0.58530426	0.093868375
1.0	0.58679503	0.6013315	0.60602987	0.59732765	0.559621	0.5726338	0.5611758	0.5878926	0.58590096	0.60252905
1.0	0.56429297	0.57639855	0.28591633	0.58571094	0.5771463	0.5881014	0.5788961	0.65427065	0.58867985	0.6724596
1.0	0.57482773	0.93720424	0.58135474	0.5802239	0.10437749	0.58155054	0.057673268	0.9485661	0.5834463	0.59291315
1.0	0.585697	0.8261888	0.6030941	0.8513327	0.5611591	0.008022498	0.5568568	0.5875306	0.92381585	0.02353429
1.0	0.56093425	0.5767328	0.5866583	0.57660306	0.5841517	0.562897	0.5612533	0.570291	0.59217584	0.35926482
1.0	0.5646579	0.5786159	0.00019076532	0.29532266	0.57237536	0.5809314	0.58103204	0.5716614	0.5987459	0.5924134
1.0	0.5665568	0.57582825	0.58610237	0.58023214	0.5586175	0.562413	0.5578141	0.97117066	0.85062945	0.5920965
1.0	0.035200607	0.57593113	0.583505	0.58457357	0.55833364	0.5877348	0.58458304	0.58383954	0.0037117326	0.60313874
1.0	0.5802211	0.5959156	0.0004530978	0.81158066	0.5750626	0.5919375	0.5817248	0.5675395	0.589064	0.5889773
1.0	0.7142986	0.98347604	0.0089372285	0.1904297	0.56252986	0.564156	0.55176044	0.5664051	0.600472	0.60447854
1.0	0.5620241	0.5847858	0.6037364	0.6030307	0.57094127	0.57917476	0.5819668	0.57027197	0.5830869	0.008222566
1.0	0.5678859	0.600408	0.0016339421	0.6023569	0.57724464	0.0050196396	0.57713854	0.78458184	0.60024935	0.018079512
1.0	0.57948977	0.89510983	0.5836844	0.58135307	0.5803196	0.082610734	0.0063453317	0.5659816	0.5863678	0.60900176
1.0	0.03453897	0.1770731	0.60234696	0.57825357	0.574554	0.59144706	0.015694367	0.5448924	0.5988844	0.6049589
1.0	0.08306819	0.59946734	0.58561826	0.9857119	0.5756266	0.5883383	0.58037716	0.5665277	0.58292466	0.24360652
1.0	0.56213015	0.5767449	0.6061348	0.57737726	0.575618	0.58026934	0.5909125	0.00019280003	0.58523554	0.59549946
1.0	0.5594212	0.0025935562	0.6020041	0.592554	0.5777975	0.5806048	0.58754313	0.81389713	0.5863495	0.0072696293
1.0	0.57580423	0.91041577	0.6028876	0.5988841	0.5637199	0.59137124	0.5783848	0.58578837	0.052418325	0.60907096
1.0	0.56538767	0.585502	0.5844515	0.67823255	0.028607687	0.5603242	0.6456725	0.5837609	0.073580764	0.008451452
1.0	0.58695537	0.99742824	0.5853803	0.6020425	0.58584285	0.5680305	0.581195	0.5796879	0.008617674	0.60640717
1.0	0.7210903	0.60241395	0.5845292	0.58005863	0.5600413	0.56370014	0.026380938	0.9791988	0.6028368	0.5890937
1.0	0.5635976	0.59754515	0.582238	0.578923	0.5882231	0.5905052	0.09595593	0.5701481	0.83393854	0.26656684
1.0	0.5678007	0.57535833	0.5839897	0.6000122	0.5860635	0.5645463	0.59045154	0.5842856	0.04255003	0.6057225
1.0	0.017200062	0.60860556	0.597361	0.60576797	0.023238774	0.9239277	0.58906955	0.56702423	0.59942657	0.20328537
1.0	0.56357646	0.5776823	0.60969	0.5783071	0.9987734	0.57003415	0.6160913	0.5685502	0.6043684	0.5896925
1.0	0.5636154	0.57620114	0.58113253	0.5776011	0.2669214	0.57994354	0.56517404	0.56688553	0.605147	0.6052659
1.0	0.5627022	0.5965542	0.6055275	0.59305495	0.5619823	0.58283293	0.5817848	0.5846778	0.5848784	0.60593456
1.0	0.58578783	0.002179012	0.5849167	0.59836483	0.5749739	0.9299451	0.59111947	0.00010933985	0.58444506	0.6086197
1.0	0.6080441	0.5950448	0.5894925	0.60045445	0.02022328	0.56323045	0.5765011	0.8414864	0.59681064	0.6056404
1.0	0.58486265	0.58508533	0.32866338	0.09292278	0.5773901	0.7133236	0.5555725	0.0066678664	0.5863471	0.0030852184
1.0	0.89318913	0.5919838	0.6028953	0.5798489	0.5646632	0.5635803	0.58130646	0.0073030232	0.6004994	0.2403019
1.0	0.55844027	0.60089016	0.5854815	0.5780119	0.57806194	0.58195436	0.5627508	0.5847116	0.60196036	0.0037894824
1.0	0.5872688	0.5921953	0.58545655	0.5986511	0.56402814	0.57965565	0.58785796	0.5837001	0.5847785	0.59025604
1.0	0.9192679	0.017533133	0.586761	0.5754047	0.010531431	0.0007445265	0.5635307	0.5679788	0.042138617	0.5865444
1.0	0.5618173	0.60157603	0.5845763	0.60470676	0.56090164	0.56965643	0.55707735	0.5878698	0.5852398	0.5887404
1.0	0.8924779	0.6032254	0.5872985	0.57817984	0.5772479	0.5657924	0.5846027	0.56792796	0.6058224	0.001497873
1.0	0.5632018	0.5965155	0.00018096442	0.57569075	0.559988	0.56258196	0.5772373	0.5694384	0.59928507	0.012129834
1.0	0.58103365	0.601144	0.5850933	0.9472436	0.57239443	0.15115027	0.06709897	0.56584156	0.6045552	0.5886229
1.0	0.95023876	0.59330046	0.6053092	0.5805367	0.5666587	0.580027	0.5795821	0.56847274	0.585439	0.6090891
1.0	0.57174057	0.5951464	0.07325191	0.594153	4.0607043e-05	0.57035273	0.5554491	0.57240105	0.5990394	0.48233965
1.0	0.34313586	0.6086981	0.58346874	0.5804334	0.57510763	0.57270736	0.014960431	0.583125	0.6000721	0.60728145
1.0	0.56380236	0.5957912	0.6031326	0.82323	0.8691928	0.56366664	0.55968696	0.5832898	0.6007672	0.58861953
1.0	0.5631317	0.11309625	0.87240267	0.5993256	0.57755315	0.56313145	0.5579815	0.5649468	0.6045045	0.5121447
1.0	0.5604712	0.5848004	0.58254945	0.5954911	0.5643934	0.3246649	0.577958	0.58941644	0.60192	0.6030252
1.0	0.579322	0.59396976	0.012900718	0.60101146	0.57666785	0.57940584	0.58750594	0.58299327	0.60483867	0.020781044
1.0	0.13265303	0.004032319	0.6031622	0.57474065	0.58587354	0.001794054	0.08161775	0.5679505	0.58450013	0.5861118
1.0	0.56213325	0.9414837	0.6071133	0.5741343	0.020209773	0.5824105	0.7195561	0.5899122	0.58678865	0.05057385
1.0	0.8975642	0.9996886	0.9971379	0.60153043	0.56116426	0.56280696	0.5600917	0.5667299	0.028608715	0.5900575
1.0	0.5822243	0.5965904	0.5887225	0.60572535	0.5837838	0.58162946	0.055098396	0.57320815	0.03180168	0.611765
1.0	0.56351846	0.5759193	0.5870569	0.5800417	0.5593919	0.5641647	0.5595081	0.97036684	0.5853361	0.60404503
1.0	0.8744691	0.5772644	0.58372027	0.9741174	0.5732392	0.021421522	0.55767435	0.568478	0.604483	0.16620661
1.0	0.5618509	0.011548577	0.6738195	0.6040051	0.5739175	0.57930636	0.5568525	0.585662	0.62929577	0.0063440865
1.0	0.5655355	0.48734736	0.6091538	0.9219203	0.57540786	0.0054367585	0.5796625	0.5853344	0.58504486	0.61137134
1.0	0.5763878	0.57723385	0.6071037	0.5836088	0.56017095	0.0001171727	0.58759	0.500324	0.58660144	0.0074608414
1.0	0.56437165	0.03273564	0.6033361	0.5972278	0.954828	0.5627412	0.55269516	0.0009859712	0.6001019	0.58814305
1.0	0.58000606	0.0073308907	0.58515584	0.60596555	4.005334e-05	0.025128668	0.58995736	0.5715215	0.58572835	0.6051331
1.0	0.010380244	0.5753823	0.032325797	0.5959725	0.5707494	0.56444496	0.56150174	0.5820362	0.019359497	0.59010035
1.0	0.56928706	0.60917836	0.58249557	0.5988568	0.91385466	0.56848705	0.57765025	0.01554721	0.5857168	0.8344441
1.0	0.6660694	0.5782221	0.60817397	0.59664553	0.5787995	0.58594143	0.569136	0.56598383	0.58737504	0.58906555
1.0	0.5698	0.7426928	0.58316547	0.58124036	0.160597	0.00010944929	0.5523853	0.5858474	0.60453737	0.59192646
1.0	0.5744599	0.57453686	0.5842666	0.6589263	0.5638931	0.56843483	0.5609493	0.568134	0.58475375	0.6037484
1.0	0.567204	0.5799631	0.60923153	0.5762681	0.56746674	0.012999353	0.5579196	0.5705895	0.6743294	0.009456109
1.0	0.5818359	0.57941073	0.027406516	0.5779311	0.5764367	0.5731184	0.5846075	0.58893067	0.5856344	0.09939139
1.0	0.119188055	0.57674015	0.5074282	0.5759228	0.5753392	0.56725794	0.5868234	0.56871086	0.585838	0.007857327
1.0	0.5775635	0.57635427	0.5810595	0.5726181	0.5590551	0.56285113	0.59122354	0.6701959	0.58394927	0.60403776
1.0	0.58076304	0.59156084	0.6079482	0.61401427	0.7435395	0.5822703	0.8973741	0.56797326	0.008641767	0.6048627
1.0	0.56364006	0.0061125206	0.60714287	0.27632377	0.5634263	0.561003	0.762356	0.5649041	0.6907642	0.59009147
1.0	0.58661634	0.59437186	0.6092641	0.57936406	0.5772229	0.5610243	0.58941567	0.5882281	0.59086037	0.6027762
1.0	0.5836836	0.5770575	0.6067645	0.600088	0.5583798	0.5641772	0.69106054	0.5708542	0.60258377	0.014780567
1.0	0.7351976	0.3286228	0.0809066	0.58268297	0.56067026	0.56213856	0.55671537	0.6749893	0.5858518	0.59305614
1.0	0.5683768	0.9837377	0.6083725	0.5790862	0.5615878	0.58038414	0.59019643	0.56827617	0.5980969	0.5889951
1.0	0.5622452	0.7965713	0.6026616	0.5709978	0.57992494	0.5900041	0.5654612	0.56493956	0.5990062	0.6061134
1.0	0.5591037	0.59738404	0.0739034	0.59553456	0.55897874	0.6302521	0.56067705	0.7301471	0.99885297	0.60655385
1.0	0.566916	0.5937602	0.601913	0.9735203	0.55805403	0.08320131	0.034978963	0.58914953	0.6002186	0.6031079
1.0	0.56616586	0.609059	0.58334553	0.7517434	0.56002593	0.5628132	0.5583656	0.5710837	0.78297627	0.782577
1.0	0.56441706	0.6022966	0.6462026	0.7138869	0.5659633	0.56455433	0.5812168	0.58977073	0.5869645	0.58785504
1.0	0.57668746	0.06646771	0.52923965	0.22263959	0.5621266	0.58812964	0.55707043	0.5858745	0.0016455866	0.0059187626
1.0	0.56503844	0.98299325	0.57785153	0.59687835	0.5765914	0.58045834	0.58812654	0.5899801	0.5953597	0.59348726
1.0	0.5624503	0.9962452	0.58167523	0.59563017	0.9600761	0.8174743	0.56306654	0.5663567	0.5828255	0.60416275
1.0	0.5614981	0.59409016	0.0014278371	0.95001054	0.56170547	0.560486	0.58854544	0.009043446	0.58351874	0.60727745
1.0	0.02405799	0.5816846	0.60088456	0.9532169	0.5607309	0.20268561	0.582677	8.85852e-05	0.6040963	0.60697246
1.0	0.5892794	0.5859273	0.5888671	0.5737047	0.93326193	0.565402	0.5908757	0.58942723	0.58950317	0.004072388
1.0	0.5833359	0.573997	0.60849416	0.77203333	0.062412422	0.5810228	0.5876623	0.5706482	0.019119928	0.5945515
1.0	0.5770023	0.58260566	0.58103675	0.57492316	0.56446195	0.5811729	0.92308766	0.87333167	0.58492	0.606756
1.0	0.5659162	0.59488213	0.60854167	0.57834107	0.5600638	0.08081127	0.8734884	0.0050546573	0.5873131	0.5091154
1.0	0.5865043	0.5888566	0.58342034	0.5766535	0.9549031	0.5646237	0.58269143	0.5842983	0.58482546	0.8192024
1.0	0.5576929	0.5937027	0.60776985	0.58299994	0.56738317	0.01505736	0.5674702	0.58409154	0.58599406	0.6079234
1.0	0.56396717	0.5828531	0.5819997	0.57878065	0.58273125	0.0058403094	0.5581775	0.56704813	0.08778783	0.99471056
1.0	0.8321141	0.2277477	0.9027622	0.6038517	0.56163883	0.5611657	0.5834755	0.5848134	0.5861085	0.5877489
1.0	0.58124894	0.5765125	0.60342747	0.002096561	0.5595929	0.58929795	0.5839565	0.5275869	0.9749417	0.4234329
1.0	0.57802373	0.5801695	0.3236919	0.5994192	0.57776624	0.59231913	0.019308949	0.57095855	0.017164798	0.58984435
1.0	0.14570248	0.190249	0.58719903	0.9014262	0.5784406	0.56319577	0.5617246	0.5705154	0.5855258	0.0069516944
1.0	0.563896	0.5765334	0.58218306	0.54098654	0.56140435	0.00053396076	0.5868271	0.56814075	0.60087794	0.008612783
1.0	0.54885805	0.9836385	0.5787423	0.5765216	0.56090844	0.5814875	0.5778445	0.58552957	0.04622246	0.58895457
1.0	0.57165134	0.16353916	0.609875	0.37485993	0.5758363	0.5619549	0.5601712	0.58448976	0.6006885	0.6123019
1.0	0.8329396	0.19459452	0.93221515	0.5805587	0.56229174	0.060991373	0.55800194	0.566306	0.60755557	0.5890607
1.0	0.56061184	0.5741552	0.6034804	0.5786201	0.026953869	0.56010324	0.58890647	0.56416523	0.6020285	0.0017223746
1.0	0.5750062	0.5950125	0.5860096	0.5744116	0.55898684	0.58067477	0.58238673	0.0009683459	0.0018789603	0.40937364
1.0	0.5873056	0.60188764	0.33301723	0.60507005	0.5596187	0.06657144	0.5607366	0.5902222	0.5855767	0.6735372
1.0	0.58235115	0.57758373	0.602488	0.57662207	0.558794	0.026578028	0.5918006	0.56796956	0.58447486	0.5922208
1.0	0.74031234	0.23496869	0.013357102	0.57638806	0.5765253	0.56317586	0.55689776	0.56977415	0.5866228	0.33524248
1.0	0.5785184	0.57982486	0.5845939	0.5814543	0.0072453264	0.58114487	0.004995027	0.56810427	0.58592093	0.58756787
1.0	0.562671	0.5957702	0.5823292	0.59517753	0.58231276	0.56195134	0.5691314	0.58939296	0.6042081	0.6059149
1.0	0.5749925	0.6018609	0.58710504	0.5804564	0.57564807	0.92705005	0.5814207	0.588156	0.5842813	0.5896631
1.0	0.58327925	0.5770388	0.97450805	0.59575623	0.017065957	0.012708257	0.5915219	0.5668787	0.7395439	0.004018503
1.0	0.57794577	0.58670646	0.12096699	0.5957078	0.58577245	0.5824768	0.5848661	0.5864892	0.60599023	0.88311565
1.0	0.58629	0.59592843	0.60680854	0.59137136	0.5619106	0.562595	0.55638134	0.5895445	0.60739475	0.6028936
1.0	0.9197851	0.600957	0.602105	0.036770605	0.0038841055	0.5627852	0.5797008	0.004052611	0.587942	0.59116745
1.0	0.5681895	0.6035856	0.08082792	0.600858	0.5606584	0.56334263	0.56044775	0.5689345	0.5913664	0.58496547
1.0	0.5643367	0.17998923	0.12950265	0.59804314	0.56187016	0.57196623	0.56729853	0.57039	0.6032449	0.592201
1.0	0.56856114	0.5873893	0.58210117	0.8465969	0.5672238	0.57138044	0.579476	0.5697564	0.01727066	0.018710649
1.0	0.5620347	0.23154016	0.581517	0.57774484	0.054024905	0.5602329	0.56234944	0.5872305	0.59018147	0.6090921
1.0	0.5868255	0.58016205	0.5856948	0.5814091	0.57698363	0.8411941	0.9860852	0.5840319	0.59985965	0.60739195
1.0	0.97485006	0.57004046	0.59924453	0.14470416	0.5863458	0.561479	0.55555844	0.586931	0.5988202	0.58720285
1.0	0.5650548	0.57794726	0.6039865	0.068175234	0.007696973	0.031661436	0.3033011	0.5834935	0.5966285	0.193224
1.0	0.11704145	0.6123412	0.58289856	0.5770232	0.5637432	0.07886501	0.56296563	0.96998	0.00077543245	0.59031105
1.0	0.58460176	0.1520439	0.00019002537	0.71664524	0.55455834	0.5826817	0.5830913	0.58174235	0.0079338495	0.58743703
1.0	0.5749114	0.9224508	0.58115005	0.12659785	0.57803065	0.58830357	0.5581317	0.0123619335	0.052790437	0.6047668
1.0	0.5668134	0.26317716	0.5841591	0.6052905	0.56774235	0.00011816615	0.5639219	0.5896908	0.016098319	0.5886113
1.0	0.56479037	0.57926065	0.58316	0.93546015	0.061067067	0.58892184	0.5594237	0.5697544	0.5890803	0.60638815
1.0	0.5685902	0.59485394	0.0678965	0.57781327	0.561108	0.56131357	0.09141348	0.5681408	0.58657026	0.0098531265
1.0	0.5757022	0.59723204	0.5875473	0.08687897	4.9758313e-05	0.56342727	0.58362377	0.5908564	0.5980471	0.60803455
1.0	0.5796573	0.5798991	0.5834914	0.23863845	0.5595866	0.5650548	0.58037543	0.5677548	0.60693705	0.5972854
1.0	0.5586873	0.5937055	0.0016761211	0.5799898	0.57656085	0.56486285	0.5560757	0.56465137	0.001977533	0.7782595
1.0	0.5781334	0.60176456	0.578144	0.2586782	0.57795763	0.56359637	0.5907072	0.03061589	0.5895877	0.60420966
1.0	0.5746934	0.6006945	0.6026731	0.57940733	0.007219649	0.007117522	0.5677634	0.0037040366	0.6040615	0.6067758
1.0	0.5800253	0.5874889	0.58562773	0.579163	0.57474446	0.56452805	0.5786639	0.5676792	0.0362694	0.6060185
1.0	0.5616222	0.5761889	0.58381224	0.5719025	0.5617845	0.5634299	0.5818284	0.5686839	0.025807146	0.6061865
1.0	0.57792675	0.57716125	0.25289345	0.5991713	0.5844733	0.5630644	0.57921207	0.5632664	0.5835092	0.58898914
1.0	0.043154087	0.5994859	0.5868934	0.599671	0.5837209	0.5884775	0.55892855	0.5853091	0.60080725	0.60524327
1.0	0.58402747	0.5772977	0.27531385	0.5793077	0.9351147	0.5613207	0.5837967	0.20523144	0.97499007	0.0066224528
1.0	0.5674086	0.6021981	0.60327727	0.91665685	0.57482404	0.58753186	0.30203515	0.5667154	0.5861635	0.59330505
1.0	0.56458056	0.60836387	0.60875374	0.5738776	0.5596592	0.6265206	0.5880616	0.58264744	0.6069403	0.58542544
1.0	0.56288946	0.6103263	0.93325144	0.6055693	0.5618646	0.10934596	0.5908627	0.58727723	0.58545303	0.5894576
1.0	0.57134527	0.23193632	0.58326346	0.57438797	0.5632323	0.01842731	0.078644685	0.0066729314	0.59811777	0.5905885
1.0	0.57360303	0.5774689	0.60225445	0.58151287	0.9319853	0.58202577	0.55333835	0.5867724	0.06535269	0.59185183
1.0	0.783308	0.5772472	0.585209	0.5961156	0.14810161	0.63922596	0.55812216	0.0041758977	0.58488417	0.5905815
1.0	0.67600363	0.009993586	0.58343756	0.0071772523	0.8132995	0.5644484	0.55177087	0.5547719	0.5914271	0.60894525
1.0	0.5652586	0.184045	0.6009096	0.25509694	0.5577718	0.56397325	0.9193918	0.5664561	0.60061246	0.61080694
1.0	0.5716554	0.99983394	0.5990759	0.57923985	0.57964015	0.030185238	0.5626599	0.9925297	0.59120166	0.6087561
1.0	0.5751555	0.59550387	0.00016663928	0.60546744	0.5768389	0.9291453	0.5540944	0.5833167	0.58694154	0.6038368
1.0	0.5618071	0.99871504	0.6043256	0.6039316	0.55853266	0.00021306239	0.56247693	0.7057734	0.58754796	0.012215172
1.0	0.57964855	0.592575	0.60650194	0.4350486	0.56262654	0.56116366	0.5588427	0.014318915	0.16607688	0.6093382
1.0	0.564246	0.59160537	0.58583647	0.57559717	0.57480264	0.56549466	0.55513823	0.5845102	0.6041902	0.0025805654
1.0	0.5870376	0.5752112	0.58146334	0.07317531	0.58126974	0.56266505	0.8299789	0.56976694	0.5992652	0.59370637
1.0	0.581289	0.59169716	0.5833195	0.5945185	0.053426754	0.010156342	0.5829995	0.0020670572	0.60361856	0.6063383
1.0	0.5835012	0.035380863	0.6069984	0.57891446	0.5671133	0.58208627	0.55965525	0.56925654	0.042623404	0.6063281
1.0	0.55988014	0.5766273	0.58397216	0.16403463	0.03413144	0.5882692	0.5548009	0.56441784	0.59990084	0.031994592
1.0	0.58544093	0.18150882	0.58610237	0.5992945	0.58177406	0.08913345	0.54998606	0.2734745	0.5980559	0.58966213
1.0	0.57660353	0.5889745	0.6018078	0.5970714	0.9599828	0.5594584	0.91800654	0.58482075	0.5847825	0.6020694
1.0	0.7448987	0.59676105	0.58476317	0.57262546	0.5583471	0.05183492	0.56467927	0.5839176	0.58545786	0.6054103
1.0	0.002974218	0.5996456	0.607129	0.6062754	0.56134164	0.725282	0.73085207	0.021290516	0.6055211	0.9744117
1.0	0.5636009	0.5759502	0.60573405	0.57985914	0.5596263	0.5647933	0.055617437	0.56814474	0.5995348	0.6068704
1.0	0.8731881	0.59466696	0.58365124	0.5779321	0.032379348	0.58185637	0.55903745	0.566578	0.6072552	0.6099091
1.0	0.5643123	0.6073617	0.5854212	0.5944162	0.56002104	0.5815566	0.17339829	0.0031429376	0.032262396	0.60805523
1.0	0.5675002	0.6024044	0.60365665	0.90923566	0.20645149	0.56790036	0.5587609	0.5679677	0.6031346	0.5896744
1.0	0.46751684	0.9807988	0.48296252	0.59544593	0.561157	0.5831546	0.5553363	0.58649546	0.6038351	0.6059007
1.0	0.0763136	0.5750298	0.094169386	0.6050412	0.06408479	0.0031688653	0.55965126	0.5716985	0.5889813	0.6044163
1.0	0.55636495	0.6084055	0.03009282	0.5957687	0.5657367	0.56325185	0.577514	0.048908412	0.5890376	0.5946437
1.0	0.31595004	0.5772325	0.86696905	0.575039	0.9711326	0.99128926	0.030695027	0.0038469965	0.5885608	0.5881963
1.0	0.57600874	0.6084591	0.03265436	0.9977799	0.5652301	0.5913613	0.5590769	0.58480316	0.5849509	0.60985035
0.0	0.02874258	0.03185657	0.029837858	0.011721555	0.16645272	0.02493936	0.021154433	0.005072694	0.005673025	0.0036703914
0.0	0.029342642	0.03146685	0.029571442	0.011674295	0.16529705	0.02506222	0.021493664	0.005166591	0.0056535676	0.0036887974
0.0	0.029743914	0.17724913	0.024055129	0.0643652	0.025164448	0.01700282	0.041619413	0.010574499	0.028860554	0.0018916549
0.0	0.029675286	0.17984568	0.024442421	0.066233195	0.02546045	0.01705585	0.04137576	0.010582939	0.029193241	0.0018953569
0.0	0.018584877	0.10502207	0.05749868	0.15271042	0.025647247	0.0085891755	0.005317741	0.035928935	0.016392466	0.04572009
0.0	0.018557535	0.10443539	0.057433207	0.15194297	0.02538011	0.008634826	0.0054040975	0.035929173	0.016479246	0.045889027
0.0	0.91861635	0.6886161	0.6075031	0.9270382	0.22070554	0.78225684	0.15657952	0.11585554	0.72741807	0.54262084
0.0	0.7516996	0.17230281	0.056181	0.9325899	0.0048304964	0.019004572	0.02597605	0.0008362006	0.04507635	0.011454674
0.0	0.75248593	0.1718929	0.05699177	0.9323001	0.004777117	0.018891655	0.025259754	0.0008599513	0.044749707	0.011513727
0.0	0.74992925	0.17341208	0.05800187	0.9325377	0.0048422446	0.018993739	0.025850287	0.000860466	0.045331735	0.011707792
0.0	0.56217164	0.2511766	0.80366784	0.27028024	0.5255484	0.52029306	0.13528907	0.39890885	0.8165938	0.0967023
0.0	0.385828	0.6441444	0.5376259	0.52276415	0.910962	0.64233065	0.17478248	0.6152923	0.72131574	0.51651746
0.0	0.58988255	0.2137733	0.7072682	0.31301394	0.65672076	0.73282844	0.098329715	0.6172282	0.81921905	0.365499
0.0	0.43436283	0.99880755	0.9986939	0.98174113	0.99742705	0.9948944	0.8380176	0.99493575	0.99731463	0.8586408
0.0	0.07034923	0.49805418	0.09476753	0.6755919	0.4005789	0.5945678	0.06307238	0.11178453	0.8000979	0.14602463
0.0	0.47097963	0.34761062	0.7242934	0.035556063	0.27065438	0.6113482	0.18677577	0.123919375	0.62488127	0.326121
0.0	0.8417621	0.9988048	0.9988343	0.8886147	0.9986099	0.99506795	0.38100296	0.9940041	0.997658	0.95976686
0.0	0.4518147	0.40654212	0.18169475	0.42191055	0.7807039	0.5378412	0.04372414	0.2796516	0.7496322	0.46699333
0.0	0.0804345	0.07398003	0.008144742	0.02798404	0.07938011	0.0122531	0.012544412	0.0022406336	0.005984731	0.0047556967
0.0	0.07942927	0.07417742	0.008083358	0.02777694	0.07891271	0.012287012	0.012756112	0.0022226823	0.006005304	0.0047975276
0.0	0.67827326	0.47384828	0.5392663	0.427213	0.40067244	0.54095256	0.109927595	0.19732586	0.8633047	0.32534584
0.0	0.380589	0.23957841	0.07924427	0.043978337	0.008541309	0.028345248	0.018076124	0.0016966729	0.043180957	0.01457151
0.0	0.37509474	0.23891708	0.07789617	0.044304706	0.008509489	0.027933152	0.017890958	0.0016800945	0.04335335	0.014700727
0.0	0.79037243	0.2936222	0.45713204	0.72320944	0.42326054	0.35647917	0.14042489	0.30057305	0.9204342	0.10965902
0.0	0.93882746	0.9985991	0.99658406	0.94407046	0.999297	0.99720496	0.8193235	0.9933882	0.9919626	0.90774924
0.0	0.6884844	0.29035994	0.4178396	0.7737402	0.13505666	0.4660503	0.054990236	0.3005185	0.9071003	0.20878232
0.0	0.5423826	0.6123074	0.53918284	0.37150067	0.45153993	0.49698713	0.02801039	0.69430673	0.6705954	0.25950396
0.0	0.39015606	0.79679257	0.9192657	0.6966664	0.68779016	0.67089534	0.8198445	0.520744	0.7586332	0.73626727
0.0	0.833884	0.95799595	0.60078204	0.9318877	0.727299	0.84162503	0.7778335	0.7860449	0.74652725	0.8517497
0.0	0.69705516	0.73424506	0.6555074	0.9136177	0.87958664	0.7277875	0.92830503	0.72722936	0.62359124	0.7905957
0.0	0.13921432	0.81502587	0.86613077	0.7220837	0.7694696	0.60264885	0.69798934	0.8433242	0.812807	0.85797757
0.0	0.8148395	0.9476217	0.8875622	0.70877284	0.9628641	0.78758115	0.5859851	0.76639146	0.8515087	0.80907196
0.0	0.78360856	0.90082127	0.6507476	0.9097003	0.65577847	0.6074544	0.8562444	0.65840304	0.8383995	0.74902827
0.0	0.78874785	0.93683356	0.91077703	0.77661437	0.69044214	0.33608717	0.7636268	0.69824594	0.7452134	0.7550525
0.0	0.024612533	0.010763802	0.05439586	0.13785192	0.1463666	0.016161786	0.0987808	0.0036426107	0.009074899	0.008271579
0.0	0.02453557	0.010636396	0.053824235	0.1346436	0.14696361	0.016029088	0.100126214	0.0036692934	0.0091276895	0.008215115
0.0	0.73227954	0.6223021	0.31067696	0.65343255	0.29384294	0.763585	0.43332523	0.33243698	0.877352	0.7451971
0.0	0.7181119	0.6107019	0.29667926	0.6376465	0.28469926	0.7582579	0.40586406	0.32197016	0.8739383	0.7371023
0.0	0.7189345	0.6094275	0.29776302	0.63960457	0.2874644	0.7568905	0.40605256	0.3234046	0.8724928	0.7367966
0.0	0.9651982	0.41537476	0.8879659	0.33542883	0.75331926	0.49051207	0.12343185	0.8224361	0.8749192	0.31543902
0.0	0.7624432	0.014480207	0.1745147	0.039076097	0.03110132	0.034358017	0.01200407	0.013131612	0.060349267	0.0058111707
0.0	0.5292891	0.8218271	0.7374977	0.4499967	0.85358506	0.69951546	0.23552927	0.49520475	0.7463384	0.10047163
0.0	0.6977618	0.8960926	0.94626075	0.7511669	0.7852702	0.7611848	0.7973246	0.7622358	0.7193792	0.66287315
0.0	0.55702907	0.57902366	0.57814974	0.57409346	0.5606348	0.5603632	0.55706555	0.56752574	0.5834897	0.58791256
0.0	0.14908129	0.09388322	0.012895241	0.04150245	0.010943648	0.011364859	0.0060236645	0.0017094999	0.105527416	0.019958684
0.0	0.7754796	0.6678383	0.8264689	0.9287111	0.6875314	0.787006	0.75867635	0.8926673	0.79369825	0.8169521
0.0	0.90495414	0.42192456	0.66204596	0.3638033	0.21061766	0.60774183	0.08743092	0.47545895	0.8272234	0.5842655
0.0	0.6556655	0.50498205	0.8344518	0.47034648	0.262381	0.22835064	0.03889354	0.32642457	0.8176121	0.4534171
0.0	0.16725025	0.9647279	0.20196064	0.56263715	0.18268065	0.60300475	0.21178424	0.6100302	0.9274513	0.17717987
0.0	0.69116986	0.9724416	0.2571092	0.56380254	0.7584077	0.5155831	0.022253651	0.407531	0.9260005	0.38694072
0.0	0.7741022	0.56553674	0.81140643	0.33536088	0.14338878	0.7387905	0.19588009	0.23223884	0.75832105	0.553205
0.0	0.63549745	0.589976	0.6175703	0.33027422	0.6577854	0.54603326	0.0762481	0.61676925	0.86000866	0.22767532
0.0	0.7958476	0.6278372	0.89241403	0.79697126	0.9088093	0.82998335	0.18842639	0.39483908	0.91084576	0.30173883
0.0	0.5357134	0.3870231	0.39451164	0.5524881	0.24607182	0.45822147	0.24411009	0.07859967	0.62766844	0.2746557
0.0	0.36041966	0.881968	0.7520353	0.11398464	0.29161987	0.050851587	0.22190577	0.42825288	0.83753765	0.19498599
0.0	0.52785105	0.46235567	0.19955188	0.515087	0.06571044	0.45675576	0.07454153	0.5846704	0.61699027	0.4089793
0.0	0.7558437	0.8155948	0.15012974	0.7093472	0.01845695	0.15129128	0.07099397	0.90299493	0.7807461	0.21943949
0.0	0.61428654	0.9327942	0.0007468025	0.15459815	0.8405089	0.27230895	0.115529105	0.8576223	0.85323465	0.30299562
0.0	0.700775	0.2707304	0.35524526	0.32528704	0.16049038	0.2693212	0.60184026	0.38613924	0.3702333	0.36131534
0.0	0.7062837	0.6111429	0.30920926	0.6121446	0.52858424	0.3425539	0.730491	0.13004181	0.27254963	0.8675455
0.0	0.9226043	0.99500763	0.9983398	0.97673005	0.9983725	0.99379504	0.8252256	0.99310887	0.9976464	0.91655177
0.0	0.44338915	0.6817915	0.486097	0.5571383	0.14183	0.19216461	0.13218902	0.7306855	0.7310796	0.3521329
0.0	0.024441063	0.08384153	0.49952182	0.64664507	0.02684362	0.0402331	0.025923356	0.00088351715	0.017536024	0.014997354
0.0	0.7662936	0.72445714	0.8151125	0.9095296	0.7997565	0.64237624	0.7983702	0.89888614	0.79440033	0.8283717
0.0	0.7142986	0.9249578	0.9444358	0.93297106	0.9351147	0.96186626	0.9083163	0.9292367	0.925729	0.9232023
0.0	0.7142986	0.9249578	0.9444358	0.93297106	0.9351147	0.96186626	0.9083163	0.9292367	0.925729	0.9232023
0.0	0.9343236	0.95233494	0.94728315	0.88125527	0.9038817	0.85857135	0.83795506	0.87180436	0.86817527	0.9243217
0.0	0.5818713	0.6195614	0.47062743	0.81137586	0.19310948	0.380956	0.011964261	0.8674709	0.55871004	0.33920172
0.0	0.9271009	0.99698526	0.9648519	0.97359145	0.9855563	0.91947496	0.8604036	0.98497206	0.9665079	0.9279462
0.0	0.56326365	0.57916015	0.58394676	0.57687026	0.55927956	0.55966216	0.55979687	0.5653647	0.5841453	0.58924276
0.0	0.5636682	0.5784122	0.58228207	0.5752745	0.55993843	0.560335	0.5600977	0.5654765	0.5833156	0.58959407
0.0	0.8092458	0.31440622	0.8990465	0.63969564	0.7013733	0.71712697	0.23869483	0.37537193	0.75141525	0.65431297
0.0	0.89437413	0.84304553	0.9090788	0.83896464	0.87296146	0.82290953	0.8869802	0.57082206	0.6905434	0.829493
0.0	0.22771695	0.11013986	0.039976448	0.017254943	0.071732774	0.015287199	0.008700887	0.012138716	0.015305248	0.0019655107
0.0	0.053655934	0.22035518	0.041736342	0.11679419	0.038447943	0.020114413	0.0495446	0.019440113	0.019341761	0.0020939033
0.0	0.0014251384	0.26645964	0.02501118	0.20823713	0.009743992	0.009232493	0.32078293	0.011722599	0.039492045	0.01093412
0.0	0.1349532	0.66768295	0.48790744	0.58516914	0.63028365	0.61337656	0.43018883	0.5444621	0.5438235	0.35886884
0.0	0.6015396	0.75073844	0.8593255	0.6721088	0.6858222	0.6877966	0.663554	0.798131	0.7302337	0.7768585
0.0	0.56636375	0.88906914	0.85072607	0.80809104	0.6212394	0.65221447	0.70469475	0.8431336	0.5692189	0.8214705
0.0	0.56030154	0.5793743	0.5842245	0.5774447	0.5590247	0.55943245	0.55747354	0.5664341	0.5841845	0.5882775
0.0	0.069445185	0.015750121	0.01909783	0.04126494	0.011160031	0.0038317428	0.006997842	0.009990609	0.018147415	0.37252638
0.0	0.8314039	0.87326807	0.59161246	0.8062523	0.77448285	0.7196591	0.9471518	0.9254212	0.769236	0.73196715
0.0	0.6886226	0.54213357	0.24309924	0.5045428	0.527122	0.121954754	0.13556586	0.7149926	0.92394954	0.7273226
0.0	0.36032748	0.40213072	0.27659175	0.19325177	0.008094415	0.008009789	0.0077740126	0.0127229	0.009744291	0.011844238
0.0	0.23263371	0.10961713	0.04251942	0.017815141	0.07374309	0.015803648	0.009372819	0.012519971	0.015993329	0.0021145851
0.0	0.38308606	0.33217174	0.41991928	0.54270715	0.94080967	0.5241612	0.38318965	0.23099227	0.2703365	0.2786196
0.0	0.49790064	0.5056885	0.25422758	0.6939331	0.89608717	0.3436571	0.53092426	0.13988261	0.23828429	0.69633704
0.0	0.21403389	0.09491387	0.03748493	0.007701676	0.01757616	0.024382098	0.03656236	0.00518736	0.025363673	0.031320408
0.0	0.5788573	0.67251384	0.88876665	0.26297984	0.8277718	0.20869832	0.34993678	0.74005765	0.7502457	0.21139863
0.0	0.95598173	0.66875535	0.6098899	0.27403057	0.6874974	0.763953	0.46272326	0.77695185	0.5197818	0.19512251
0.0	0.70439565	0.9973015	0.98607534	0.43916318	0.99799395	0.9937517	0.50824857	0.99203	0.99766004	0.85504866
0.0	0.64029545	0.57694155	0.5362682	0.6537243	0.58675116	0.2517351	0.16938199	0.37739626	0.9111696	0.41612938
0.0	0.5875876	0.37077284	0.14203863	0.8450648	0.653445	0.7076209	0.14041108	0.4582157	0.3168038	0.24409784
0.0	0.59053886	0.3717013	0.14280139	0.8468209	0.6569341	0.7054925	0.13976027	0.45804033	0.3195543	0.24349958
0.0	0.027290821	0.24760787	0.04569853	0.16043548	0.010346271	0.04101383	0.026474277	0.01161376	0.012958317	0.0073212297
0.0	0.6991754	0.68915784	0.82775325	0.9356944	0.8196734	0.5136667	0.861374	0.8270715	0.7487386	0.73936605
0.0	0.77672946	0.8297595	0.8733181	0.84427667	0.8278234	0.7653889	0.65133476	0.81325704	0.73919123	0.6089524
0.0	0.8716443	0.7183896	0.80925447	0.7443377	0.8458521	0.5447958	0.9137174	0.706911	0.8356495	0.84455734
0.0	0.38145894	0.4992381	0.7305044	0.6856967	0.72566795	0.33191058	0.35008836	0.79452425	0.52808195	0.12598309
0.0	0.76701	0.87938476	0.124934174	0.76055276	0.7466823	0.77317095	0.2306284	0.8519337	0.37776712	0.14627169
0.0	0.557313	0.5768455	0.57817096	0.5740783	0.5606366	0.5599819	0.55648184	0.5672518	0.5834047	0.5911911
0.0	0.5578675	0.57659394	0.5781332	0.5742994	0.5604381	0.559449	0.5565676	0.5678865	0.58393025	0.5908348
0.0	0.0048567653	0.16203892	0.04363077	0.018598728	0.004003342	0.030208599	0.002053858	0.04300424	0.037919406	0.008677934
0.0	0.7004064	0.7374498	0.5838361	0.8185498	0.9143403	0.506076	0.31844783	0.32756057	0.53112	0.36386818
0.0	0.8115426	0.9144396	0.93722564	0.8226346	0.5108128	0.24127637	0.2922752	0.073785685	0.58581614	0.34746784
0.0	0.40696114	0.5606659	0.476172	0.48186064	0.95525813	0.75854236	0.109455466	0.6228397	0.40619364	0.5739077
0.0	0.8441287	0.49710646	0.96075493	0.69079053	0.31246474	0.35024557	0.1188085	0.26912758	0.8396762	0.43083292
0.0	0.90024585	0.8967081	0.7753738	0.9236374	0.90532273	0.944224	0.45993906	0.86156535	0.7817751	0.75353664
0.0	0.40041068	0.99809855	0.9772544	0.91840917	0.9983924	0.9953101	0.70742637	0.9914779	0.99676585	0.86174303
0.0	0.43585384	0.9980124	0.96593994	0.6871126	0.99833906	0.98432183	0.6657669	0.9931973	0.9962224	0.833887
0.0	0.3300965	0.604195	0.6723428	0.92908067	0.73146236	0.19513154	0.14481531	0.23665811	0.7490611	0.16756323
0.0	0.8763597	0.86820704	0.39791217	0.87204427	0.6985004	0.11006394	0.22568333	0.1001515	0.77739304	0.23870483
0.0	0.5615677	0.5789408	0.5848793	0.57707536	0.56063956	0.55887085	0.55972034	0.56740844	0.58426607	0.5872175
0.0	0.56145805	0.5791879	0.58372474	0.57487196	0.5617261	0.55956006	0.561376	0.5673361	0.5810229	0.5874138
0.0	0.38093752	0.18504764	0.058382243	0.024588779	0.18264325	0.011210079	0.016718501	0.0021932912	0.062204808	0.008349432
0.0	0.63656753	0.9426219	0.97590303	0.82070005	0.9061287	0.43670732	0.63973176	0.9360423	0.7584162	0.8777195
0.0	0.76791334	0.683143	0.6709472	0.21478206	0.91271365	0.21379505	0.06451544	0.5671919	0.76928186	0.6521278
0.0	0.5625772	0.57637364	0.5842108	0.57471085	0.5598758	0.5606248	0.559951	0.5667742	0.5799847	0.5883085
0.0	0.3701483	0.08924195	0.005845678	0.048775136	0.25858408	0.01220819	0.090038635	0.0027122975	0.00943892	0.005068102
0.0	0.9136403	0.8277036	0.3458047	0.7984963	0.94280726	0.28699368	0.166914	0.22981045	0.29237518	0.17575875
0.0	0.88210845	0.93939775	0.85090995	0.9463596	0.9058106	0.5800148	0.6082386	0.5201761	0.47093707	0.7478817
0.0	0.5626738	0.57591116	0.58353096	0.5749536	0.5598304	0.56057185	0.5587557	0.56694144	0.58251065	0.58835906
0.0	0.71848494	0.7031908	0.40988612	0.82371634	0.21906365	0.12268397	0.21264218	0.45128372	0.82322276	0.62694526
0.0	0.56139594	0.57958907	0.5835183	0.5748981	0.55920714	0.5609775	0.55891925	0.56618243	0.580728	0.58808434
0.0	0.18984276	0.2137617	0.046488997	0.05963189	0.018884098	0.009473861	0.031408098	0.001386862	0.028496379	0.009561124
0.0	0.67754906	0.7319705	0.7235583	0.80348575	0.8266655	0.76693165	0.7985854	0.92166746	0.7204759	0.7860437
0.0	0.6684925	0.6592327	0.5049304	0.45006642	0.6013275	0.35260752	0.12827235	0.64190745	0.6357158	0.60134816
0.0	0.25315386	0.70285124	0.08907869	0.8084439	0.90429914	0.3447151	0.6700438	0.90381294	0.8484185	0.44938543
0.0	0.6239722	0.6719084	0.6845793	0.7943133	0.8738202	0.6049601	0.925529	0.9315697	0.75352854	0.81464595
0.0	0.16178463	0.03487767	0.025047414	0.0052628512	0.033168375	0.01006335	0.064710446	0.0026376897	0.06975251	0.009354463
0.0	0.56365335	0.48355117	0.40524113	0.2360428	0.4059573	0.1757825	0.5610886	0.20345592	0.79128397	0.25031137
0.0	0.6254286	0.72207355	0.000815528	0.7234663	0.9866145	0.23834276	0.15622339	0.7557591	0.7610366	0.4695544
0.0	0.5083518	0.9405586	0.0007582577	0.31223744	0.9895426	0.2100828	0.2094374	0.6967933	0.5345813	0.595076
0.0	0.9773616	0.9806444	0.98712885	0.9423902	0.97767717	0.92231166	0.6464226	0.98428994	0.99403363	0.899865
0.0	0.74256605	0.75300133	0.017761787	0.6513817	0.013679868	0.22531265	0.1406877	0.90449053	0.8058433	0.1733346
0.0	0.0028719532	0.15648519	0.00020749297	0.13401727	0.046131413	0.009521478	0.013039144	0.0013050783	0.040116917	0.007387585
0.0	0.27558902	0.5838213	0.027047629	0.58456993	0.0054917503	0.31887218	0.20700891	0.6874565	0.110272594	0.44272238
0.0	0.63545144	0.0831318	0.03363381	0.6173971	0.0006080693	0.57704467	0.24011317	0.5338277	0.5272959	0.32263687
0.0	0.19074342	0.92033666	0.0123102795	0.4359938	0.006855556	0.8374936	0.14026456	0.5956101	0.5338019	0.2671359
0.0	0.04249606	0.69873524	0.00972578	0.4241132	0.18402041	0.5490419	0.15185367	0.59286356	0.85566187	0.20224097
0.0	0.28754103	0.6399923	0.023591658	0.78295183	0.010838444	0.42167425	0.13961044	0.37415355	0.022912614	0.41773203
0.0	0.40696844	0.37794048	0.035298485	0.8334937	0.008292523	0.7541394	0.6439601	0.7500874	0.6645761	0.53703827
0.0	0.6231089	0.38463432	0.019081328	0.61453885	0.057176102	0.6421063	0.25365365	0.116422795	0.7400366	0.09105027
0.0	0.118020736	0.48543847	0.015940217	0.60930026	0.0092390645	0.0031174244	0.05979747	0.10492598	0.68387115	0.0635927
0.0	0.07104992	0.31857377	0.0058314344	0.65433055	0.005605819	0.11666864	0.15505673	0.10760493	0.5069159	0.5728356
0.0	0.15475869	0.15648544	0.011676209	0.6563038	0.0053550075	0.10226705	0.09658199	0.13309994	0.69002783	0.7807659
0.0	0.15636492	0.25422227	0.019940868	0.670334	0.004926768	0.0671528	0.11003662	0.09100817	0.48977205	0.49412537
0.0	0.22878133	0.20338008	0.011862049	0.677019	0.0096517075	0.08815343	0.7258832	0.07422082	0.6062475	0.7269823
0.0	0.741516	0.001890816	0.0001730976	0.92427695	4.953674e-05	0.0001256901	0.40529343	6.524943e-05	0.00543485	0.0054918937
0.0	0.94947124	0.91428435	0.68220454	0.6010044	0.6549751	0.41170594	0.59961367	0.5824954	0.58090913	0.5631391
0.0	0.8031346	0.8207235	0.60909355	0.8887494	0.9170529	0.5621446	0.5771665	0.52160627	0.60780555	0.6333896
0.0	0.9941468	0.0014028563	0.0005127051	0.9064314	0.0006670131	0.00027678735	0.836042	0.000109058186	0.0015500314	0.027842099
0.0	0.93140936	0.0021161465	0.00025616414	0.9134412	4.200305e-05	9.078136e-05	0.9055069	0.00011510139	0.0013697819	0.0077400305
0.0	0.93105537	0.0020984234	0.00025486035	0.9123502	4.1153802e-05	9.1269605e-05	0.9057785	0.00011266044	0.0013684806	0.0076238248
0.0	0.93136275	0.002114866	0.00025347518	0.9127412	4.2053147e-05	9.087256e-05	0.90642536	0.00011481978	0.0013699789	0.0076067904
0.0	0.9312311	0.0020609922	0.00025272564	0.91240054	4.1740663e-05	9.177492e-05	0.90563697	0.00011237728	0.0013673602	0.007698124
0.0	0.99316895	0.016826572	0.0018067221	0.94162124	5.733218e-05	0.00019048287	0.017471788	0.0001046519	0.018815687	0.008456456
0.0	0.99313825	0.016766135	0.0018002002	0.9402475	5.6623394e-05	0.00019447705	0.018027252	0.000103200684	0.01900512	0.00839913
0.0	0.99317473	0.017101878	0.0017790629	0.9412542	5.6813566e-05	0.00019207361	0.017853595	0.00010467066	0.01884982	0.008206789
0.0	0.9931229	0.016856598	0.0017692938	0.94160897	5.6883713e-05	0.0001939844	0.017532269	0.00010410437	0.018838987	0.00843309
0.0	0.58031726	0.013719423	0.00018589899	0.94892436	5.594304e-05	0.00013494257	0.017091708	0.00013569639	0.0016807545	0.083333075
0.0	0.58264154	0.013844385	0.00018341413	0.9481697	5.5751e-05	0.00013617858	0.017022619	0.00013373513	0.0016817885	0.08310436
0.0	0.58232516	0.013882422	0.00018465688	0.9486403	5.593867e-05	0.00013677512	0.01727049	0.0001365881	0.0016819839	0.082799695
0.0	0.5811387	0.0136557305	0.00018163653	0.9488741	5.5814304e-05	0.00013755675	0.017080497	0.00013185904	0.0016604513	0.08347713
0.0	0.9114187	0.002405043	0.000878987	0.14398512	5.190037e-05	0.00011781131	0.22988078	0.00010131517	0.0021962882	0.013979944
0.0	0.40164	0.8806249	0.4752109	0.82543975	0.57409006	0.39718664	0.5872399	0.8481133	0.9091025	0.929308
0.0	0.9538661	0.00033751095	0.0006429106	0.99808526	3.663863e-05	0.00019843511	0.12838605	0.0001717239	0.009042411	0.04426241
0.0	0.56371677	0.5767552	0.5827712	0.57515705	0.5610052	0.5626727	0.5569698	0.567935	0.57942545	0.585603
0.0	0.92052186	0.002417297	0.0001691507	0.9300858	0.00015152027	0.0001250417	0.096091986	0.00038010153	0.00097551214	0.20757169
0.0	0.56532174	0.644915	0.5791611	0.5478016	0.64943665	0.51360303	0.58366793	0.7574728	0.87381595	0.57620245
0.0	0.5623638	0.573015	0.58162045	0.57456136	0.56016463	0.55835426	0.5543668	0.5675698	0.5816012	0.5856858
0.0	0.8627367	0.0024888418	0.0005727761	0.9059561	4.3376458e-05	0.00012434767	0.16875418	0.0023702788	0.009401854	0.0186356
0.0	0.72318536	0.71549404	0.96404624	0.89852357	0.4863154	0.7839973	0.5320372	0.5085614	0.8800947	0.6655081
0.0	0.5223298	0.85954875	0.76400596	0.8606516	0.61262125	0.47314215	0.5800556	0.540091	0.8345599	0.856499
0.0	0.27949038	0.44929412	0.013357441	0.90040773	0.0102749765	0.07826211	0.119058535	0.11374554	0.87382114	0.96505517
0.0	0.55793357	0.5768883	0.57852167	0.57431954	0.56128955	0.55950564	0.5571553	0.5670247	0.5846875	0.5908221
0.0	0.982213	0.0021804764	0.0006563375	0.99852496	0.00016016189	0.00011651889	0.08247572	0.0001471802	0.0007113266	0.00894595
0.0	0.8572768	0.60857457	0.51202774	0.9406414	0.577371	0.52898026	0.5651228	0.54594946	0.6087595	0.5338398
0.0	0.64624345	0.07853365	0.031758703	0.9628699	0.010965264	0.03687506	0.59069204	0.3044218	0.30144808	0.54831254
0.0	0.8336693	0.00076629425	0.0008389785	0.94215596	0.0001670897	0.00012276294	0.9205239	0.0006312934	0.0029373777	0.008210369
0.0	0.8416415	0.023905152	0.0019308204	0.9970395	5.9729882e-05	0.00014482094	0.30421236	0.0013572301	0.0020003878	0.038930465
0.0	0.55537313	0.57677567	0.58145446	0.5796795	0.5591332	0.5590702	0.5508605	0.5624219	0.58582586	0.5893874
0.0	0.8392469	0.02345742	0.0019273967	0.9969946	5.9116803e-05	0.00014715326	0.3045489	0.0013599809	0.0019707596	0.038852144
0.0	0.8341593	0.4192136	0.021733785	0.9798188	0.011005903	0.006214719	0.046057414	0.97215986	0.7977171	0.85382766
0.0	0.8675781	0.20472643	0.005350978	0.91424865	0.005819921	0.0021293336	0.06654805	0.023149524	0.18922742	0.6558289
0.0	0.7142743	0.0031697948	0.00046849105	0.9037604	8.9690286e-05	0.00035430037	0.22829904	9.950746e-05	0.0014054753	0.008585777
0.0	0.5638444	0.5770704	0.5812127	0.5733021	0.5574603	0.5611087	0.556062	0.5674851	0.58535206	0.5881802
0.0	0.5602897	0.57751846	0.58175063	0.57187593	0.55740434	0.5628495	0.5580855	0.5683805	0.58443373	0.5889052
0.0	0.5638593	0.57592523	0.58092535	0.57525676	0.5570613	0.561959	0.55542177	0.56717366	0.5836093	0.5887924
0.0	0.56317914	0.57840854	0.581312	0.57469535	0.5566527	0.56333745	0.55485564	0.56796134	0.584774	0.58885294
0.0	0.9837557	0.0045726835	0.1256359	0.38012636	0.0004222594	0.0005823475	0.6869514	0.0014189753	0.0076867966	0.009418158
0.0	0.34065542	0.89094484	0.30337867	0.41132885	0.036632612	0.055610422	0.25305378	0.43525252	0.6895773	0.8356991
0.0	0.91956997	0.9795065	0.64230216	0.7754609	0.5625676	0.3219472	0.58121985	0.7222359	0.5833465	0.77974945
0.0	0.6678126	0.012682939	0.030906087	0.90294576	0.00999686	0.00013216997	0.077429205	0.0012798242	0.0029816963	9.2430826e-05
0.0	0.09823527	0.7968714	0.3589735	0.8797298	0.24483937	0.0050295354	0.2041004	0.14497343	0.5637087	0.038180355
0.0	0.906655	0.0912574	0.5757988	0.98085165	0.012738344	0.0023084525	0.046950717	0.043410856	0.93333316	0.8664002
0.0	0.8012215	0.10843898	0.7428869	0.88570297	0.007892515	0.027763318	0.02046225	0.44798386	0.4763233	0.87770486
0.0	0.97100943	0.4281475	0.74823034	0.8959767	0.0073338547	0.007485713	0.74155605	0.021752626	0.85738707	0.73119605
0.0	0.56012726	0.58019966	0.5819865	0.5813615	0.5626882	0.56498563	0.561297	0.56683385	0.581875	0.5912962
0.0	0.56058675	0.5740915	0.5839639	0.5807644	0.5598266	0.5601903	0.56095606	0.5703077	0.5861013	0.5891125
0.0	0.558983	0.5754319	0.5853524	0.5800422	0.5609085	0.56342363	0.55367315	0.57239664	0.5857329	0.5914502
0.0	0.2004906	0.7850148	0.32650366	0.4939567	0.8000942	0.47364345	0.031937983	0.9020511	0.31171837	0.6188567
0.0	0.8132719	0.2814752	0.063297406	0.26822588	0.021665083	0.38627946	0.057456177	0.03700211	0.43868646	0.7616592
0.0	0.7799236	0.9358601	0.6984855	0.7202602	0.8384303	0.54487497	0.81359464	0.49070063	0.70267916	0.89615464
0.0	0.57836133	0.5948645	0.5998711	0.59621495	0.576444	0.58148885	0.57724464	0.5844349	0.59944767	0.60547066
0.0	0.64452875	0.7655186	0.717299	0.9269359	0.54106253	0.8715409	0.8822046	0.5398178	0.67875916	0.7832449
0.0	0.8761389	0.91255766	0.9137775	0.9398033	0.90291244	0.888591	0.6342056	0.8564941	0.7782309	0.7561737
0.0	0.07337602	0.03765653	0.10888326	0.9177678	0.039943695	0.027717242	0.0008571726	0.004956955	0.008469291	0.021555876
0.0	0.82283133	0.8721716	0.9031924	0.9195332	0.87906015	0.7629382	0.65357065	0.51698995	0.384862	0.7380584
0.0	0.025484888	0.34551474	0.19779804	0.4119274	0.15980612	0.016789393	0.027194066	0.018586302	0.0041183676	0.011271227
0.0	0.5639393	0.57771045	0.58143836	0.57340026	0.5575535	0.56086105	0.5575172	0.56872463	0.5858755	0.5885241
0.0	0.56012005	0.575285	0.58208126	0.57184654	0.5571612	0.5601526	0.5574128	0.56914777	0.58432174	0.58875954
0.0	0.24006279	0.8412905	0.71749985	0.9654633	0.75929826	0.8014164	0.4375113	0.7519781	0.9171193	0.64721453
0.0	0.9033973	0.7355197	0.71685946	0.8975552	0.6283573	0.78401417	0.6231321	0.88669777	0.69706845	0.88113546
0.0	0.8517987	0.8917049	0.7572198	0.66201186	0.87667924	0.65138996	0.6739351	0.65991366	0.6393942	0.73698366
0.0	0.8517987	0.8917049	0.7572198	0.66201186	0.87667924	0.65138996	0.6739351	0.65991366	0.6393942	0.73698366
0.0	0.025078908	0.077545464	0.0061997646	0.3495442	0.0068426435	0.015473617	0.061639767	0.0064518494	0.026581606	0.00238656
0.0	0.025078908	0.077545464	0.0061997646	0.3495442	0.0068426435	0.015473617	0.061639767	0.0064518494	0.026581606	0.00238656
0.0	0.16327773	0.4367759	0.0149909165	0.9033713	0.0029875503	0.010938906	0.042340685	0.015192401	0.42771655	0.6289591
0.0	0.7638851	0.9404286	0.7370452	0.92473084	0.6759098	0.5082964	0.8704926	0.9554366	0.7685748	0.7903384
0.0	0.7638851	0.9404286	0.7370452	0.92473084	0.6759098	0.5082964	0.8704926	0.9554366	0.7685748	0.7903384
0.0	0.0069162794	0.016186599	0.013142361	0.050224084	0.020695923	0.015675887	0.002985476	0.0024740587	0.16469814	0.027872138
0.0	0.0069162794	0.016186599	0.013142361	0.050224084	0.020695923	0.015675887	0.002985476	0.0024740587	0.16469814	0.027872138
0.0	0.5638964	0.5757148	0.58115464	0.5756296	0.5574078	0.56218904	0.55674094	0.5686718	0.5842715	0.58916676
0.0	0.5625367	0.57621014	0.5816603	0.574519	0.5565725	0.5613102	0.55447	0.56887686	0.58457696	0.58873385
0.0	0.04760068	0.26744324	0.85058916	0.5437596	0.116970934	0.015112129	0.8379039	0.013316938	0.013942357	0.006240851
0.0	0.56763434	0.58499736	0.58136994	0.58196366	0.56514585	0.5673124	0.56380814	0.5649247	0.589077	0.5920497
0.0	0.43403202	0.9997918	0.9992095	0.9920918	0.99893016	0.9883939	0.65820354	0.99202526	0.99622357	0.6429718
0.0	0.9767637	0.9982337	0.99443454	0.9976019	0.99773407	0.9905571	0.89210826	0.992376	0.996188	0.77317595
0.0	0.94581133	0.9976465	0.9954554	0.92532706	0.9990563	0.9967121	0.9024594	0.989474	0.9958133	0.9306808
0.0	0.92481977	0.9993569	0.99922824	0.9948697	0.99908245	0.98763394	0.79725796	0.99184424	0.9949955	0.68083256
0.0	0.45842102	0.9996902	0.9988135	0.9862614	0.9997507	0.9955525	0.8069688	0.9949399	0.9955617	0.9423415
0.0	0.9026485	0.99607325	0.9943638	0.998009	0.99933904	0.99050623	0.9761978	0.9894574	0.9941341	0.90892947
0.0	0.30396155	0.99980646	0.99779546	0.9972466	0.9987332	0.99272704	0.90756136	0.98550946	0.9964168	0.88503855
0.0	0.9814772	0.99929273	0.9985568	0.9933442	0.99895006	0.9905928	0.8999352	0.9943558	0.9985782	0.907841
0.0	0.25398436	0.063103095	0.09813943	0.14521326	0.032686625	0.009574997	0.064996295	0.0031679797	0.06675127	0.005627903
0.0	0.0044330643	0.08541136	0.099041834	0.07530598	0.017121559	0.005975893	0.04037195	0.013467046	0.017693277	0.005138302
0.0	0.0043861186	0.084449254	0.09969066	0.073644444	0.016875075	0.0059423456	0.03991592	0.013327166	0.01738081	0.0051913206
0.0	0.55766875	0.57603884	0.5829151	0.57637644	0.5590682	0.5618418	0.556298	0.5636027	0.5835114	0.58901626
0.0	0.056116898	0.06332487	0.88267577	0.6449772	0.18235928	0.056640424	0.72502327	0.0041179177	0.031315584	0.0017162453
0.0	0.029038627	0.0313134	0.012461396	0.69722843	0.6261257	0.0144078955	0.0041226153	0.016298104	0.029570144	0.0064748605
0.0	0.022962585	0.0031747709	0.09435351	0.18004791	0.01443474	0.0066655176	0.001343195	0.009938783	0.017052637	0.01555464
0.0	0.75315374	0.57895225	0.3966848	0.29270774	0.5131889	0.21210879	0.33017853	0.48146135	0.8930879	0.15224625
0.0	0.70818186	0.94384366	0.56974304	0.89151764	0.87306494	0.44758883	0.657542	0.87338144	0.8143495	0.8189411
0.0	0.5147353	0.31414217	0.15077233	0.05151457	0.77934766	0.0050383075	0.07679872	0.008084353	0.07902729	0.0037518297
0.0	0.52087784	0.31688684	0.15082744	0.05223704	0.77998257	0.004994115	0.07600645	0.008043465	0.08020094	0.0037844651
0.0	0.9787265	0.877783	0.8245175	0.9264575	0.05792113	0.28391495	0.16796358	0.39291435	0.6801385	0.40130186
0.0	0.91877604	0.8581972	0.9090633	0.6542447	0.27718398	0.29973334	0.07813779	0.09825621	0.4032718	0.33551207
0.0	0.89155823	0.9544383	0.925743	0.557585	0.7579673	0.9371666	0.91726774	0.6707354	0.8262091	0.8141882
0.0	0.35231343	0.46266964	0.17784384	0.49076116	0.8853031	0.07717538	0.46701574	0.14630863	0.38296232	0.093662985
0.0	0.94695246	0.98817784	0.94979346	0.9046001	0.9965888	0.76691383	0.18964446	0.6532125	0.9752773	0.8421328
0.0	0.7879095	0.23651606	0.12811133	0.018482275	0.21368271	0.061375808	0.022605427	0.020599112	0.01605873	0.035426192
0.0	0.905357	0.41610742	0.46646821	0.27159354	0.48833585	0.24765942	0.23274161	0.16995387	0.9529093	0.4873514
0.0	0.22913133	0.49109364	0.24984322	0.825171	0.060415793	0.08061173	0.008468979	0.0054255305	0.16942364	0.0014837033
0.0	0.8298034	0.98960644	0.8763062	0.5481774	0.909002	0.514608	0.20930889	0.55600107	0.9786446	0.2421261
0.0	0.7796484	0.5131766	0.6114932	0.037602346	0.6538639	0.31490782	0.14833152	0.6678294	0.6438732	0.1874105
0.0	0.73416764	0.8171662	0.12229441	0.2134438	0.88297325	0.83516484	0.53110677	0.70240587	0.75919735	0.30055773
0.0	0.5539213	0.7398538	0.27272695	0.6026619	0.9086572	0.79075545	0.030682785	0.8467845	0.68196875	0.69877994
0.0	0.80759984	0.41085315	0.45818222	0.47851375	0.12307734	0.69105107	0.617514	0.63234216	0.9877194	0.2826327
0.0	0.83384025	0.86938274	0.8555322	0.7938085	0.7537551	0.73645383	0.709729	0.5810366	0.8860899	0.88969946
0.0	0.5650788	0.5722251	0.58363485	0.5742841	0.5594317	0.56104255	0.55822396	0.5661799	0.578438	0.5861671
0.0	0.23731901	0.34339476	0.027931372	0.678332	0.0064811823	0.034225423	0.013210719	0.018951843	0.0089219855	0.0031957761
0.0	0.5353209	0.93113476	0.48080072	0.7298042	0.16060622	0.38797796	0.059004903	0.8086799	0.84293705	0.22282545
0.0	0.5520944	0.5771589	0.57948446	0.5744537	0.5596255	0.5585054	0.5566159	0.5672272	0.5828775	0.5900422
0.0	0.48942086	0.6619572	0.65435475	0.65246105	0.97622937	0.33509815	0.08660677	0.29052934	0.8299787	0.4306016
0.0	0.018284548	0.29636002	0.076567255	0.14848742	0.32279342	0.017757146	0.012822995	0.005212915	0.02120758	0.012459073
0.0	0.3419936	0.7671111	0.45318905	0.6548124	0.92189366	0.27309448	0.06110063	0.552846	0.7885497	0.46900728
0.0	0.51372904	0.81678635	0.6535279	0.94374216	0.80909765	0.7562139	0.5659627	0.6858465	0.7239801	0.82388324
0.0	0.32605624	0.75468856	0.43840942	0.64080155	0.9181488	0.2612106	0.056150913	0.54137534	0.78446126	0.45756117
0.0	0.56049347	0.5755745	0.5819802	0.57443583	0.55938756	0.56089616	0.5587307	0.5672309	0.58082247	0.5877433
0.0	0.02450143	0.0126505885	0.0022688727	0.025562827	0.019645212	0.0050037657	0.14022678	0.0013942663	0.0046791923	0.02213837
0.0	0.7013053	0.6030263	0.25144112	0.59173644	0.65171134	0.23866731	0.10779037	0.20944303	0.4840891	0.11367429
0.0	0.5589371	0.5779485	0.5792883	0.5723193	0.559398	0.56012976	0.55768365	0.56652546	0.58423954	0.5898132
0.0	0.48298055	0.6569711	0.6473703	0.64142007	0.97635	0.32281637	0.08158678	0.2904626	0.825684	0.42513305
0.0	0.52178764	0.84148437	0.54393256	0.69043744	0.9011602	0.3018816	0.2740106	0.19341554	0.6666444	0.57349014
0.0	0.7606288	0.9069579	0.71270233	0.6752815	0.9233119	0.62309784	0.85456777	0.7629685	0.6530594	0.88916016
0.0	0.5085177	0.83495015	0.5257204	0.6756746	0.89696896	0.29055694	0.25754586	0.1870356	0.66341335	0.56560564
0.0	0.9427702	0.94965076	0.13242266	0.38830927	0.6709581	0.232713	0.5458867	0.5710425	0.92621595	0.6550807
0.0	0.8780575	0.79506373	0.06821322	0.11653895	0.54696536	0.24563508	0.15280467	0.09573139	0.79366404	0.38751486
0.0	0.5595346	0.57831156	0.58324903	0.5730733	0.56072795	0.56106323	0.55690736	0.5679454	0.5847928	0.58959943
0.0	0.5630286	0.5746841	0.5834946	0.5735598	0.55894536	0.56313896	0.5578287	0.56779534	0.58508205	0.58775073
0.0	0.5428207	0.26094064	0.7765645	0.56310016	0.8957225	0.2564352	0.3215554	0.35409373	0.90235907	0.26968127
0.0	0.5391498	0.9750666	0.9472308	0.48193568	0.77459663	0.8436897	0.18685986	0.24646196	0.8939241	0.34061557
0.0	0.5391498	0.9750666	0.9472308	0.48193568	0.77459663	0.8436897	0.18685986	0.24646196	0.8939241	0.34061557
0.0	0.5391498	0.9750666	0.9472308	0.48193568	0.77459663	0.8436897	0.18685986	0.24646196	0.8939241	0.34061557
0.0	0.018294403	0.24316604	0.02334665	0.06908502	0.10603317	0.028133314	0.017708225	0.017036628	0.025028586	0.038453143
0.0	0.59518844	0.96711797	0.30937168	0.9160279	0.84558064	0.6652599	0.868775	0.90933675	0.8089244	0.7831136
0.0	0.05635638	0.049765524	0.02953437	0.06784513	0.000520149	0.038154554	0.01980551	0.00326735	0.015397334	0.004121799
0.0	0.91257626	0.7296541	0.038929973	0.9034788	0.20434709	0.8005568	0.8851581	0.7188877	0.8165859	0.87336475
0.0	0.56373006	0.57666343	0.58289695	0.5743096	0.55927825	0.56081885	0.55653477	0.5697562	0.5797275	0.58354825
0.0	0.08575437	0.1589125	0.077772655	0.18638934	0.10364439	0.01282725	0.369847	0.024549685	0.037176747	0.09136152
0.0	0.29121894	0.92040247	0.7330059	0.82376945	0.9614413	0.11874604	0.85252315	0.754682	0.88028145	0.9547771
0.0	0.62475115	0.974157	0.9224675	0.9692378	0.9899386	0.49893036	0.4871224	0.6889131	0.97485447	0.38428816
0.0	0.7148634	0.8078095	0.77312636	0.8328566	0.75807023	0.7140462	0.83215463	0.7413753	0.812887	0.77056855
0.0	0.5635549	0.5761259	0.5844858	0.5791578	0.56168234	0.5634221	0.5536371	0.564495	0.5837086	0.5902419
0.0	0.56369615	0.57739055	0.58098036	0.5757399	0.5536759	0.562438	0.5580854	0.5661184	0.58263206	0.5914616
0.0	0.5622709	0.57810843	0.5838663	0.5781846	0.5581378	0.56271416	0.5546535	0.5670333	0.58299536	0.58887523
0.0	0.5610553	0.5782246	0.57834303	0.5791965	0.55714625	0.5620267	0.5579996	0.56690186	0.5835628	0.58866745
0.0	0.32113266	0.4400687	0.41323778	0.22952808	0.62355125	0.25852102	0.12290649	0.64392996	0.75803596	0.17299482
0.0	0.7571382	0.5125996	0.8979832	0.7118844	0.9053851	0.8509937	0.5254412	0.68361676	0.5397811	0.5349416
0.0	0.49944314	0.547985	0.01361285	0.9242306	0.8544772	0.01980248	0.07869136	0.6445818	0.765382	0.5452088
0.0	0.49944314	0.547985	0.01361285	0.9242306	0.85447717	0.01980248	0.07869136	0.6445817	0.765382	0.54520875
0.0	0.49944314	0.547985	0.01361285	0.9242306	0.8544772	0.01980248	0.07869136	0.6445817	0.765382	0.5452088
0.0	0.16223595	0.7030144	0.21782437	0.8359845	0.84604394	0.22680394	0.055597845	0.7064926	0.7907416	0.71329665
0.0	0.90347004	0.72498274	0.6082213	0.4560162	0.577999	0.008737455	0.102948725	0.59163487	0.7903812	0.18177474
0.0	0.927412	0.9466671	0.73238176	0.6250852	0.8786346	0.0075102616	0.7379809	0.7759854	0.60048	0.6842185
0.0	0.984812	0.8169713	0.42794853	0.16171294	0.18883659	0.29609668	0.63481855	0.25983235	0.5040211	0.32196218
0.0	0.22654913	0.16864017	0.00076902215	0.20796005	0.02990091	0.031431705	0.0025677776	0.012079542	0.03288447	0.079008564
0.0	0.5571855	0.57655793	0.5830023	0.578025	0.56192684	0.5627171	0.5588517	0.5671366	0.5851896	0.5881894
0.0	0.7093107	0.6405214	0.75708616	0.98550063	0.11941028	0.008193937	0.5772949	0.49828368	0.7836861	0.7860307
0.0	0.021022547	0.0029348875	0.172328	0.91717607	0.0008797403	0.023974674	0.041594114	0.0024231041	0.015237041	0.0036492655
0.0	0.6434021	0.30801424	0.7186632	0.5103913	0.8325211	0.22344543	0.026058132	0.69114953	0.66530746	0.7461916
0.0	0.75768226	0.8969304	0.8936397	0.92106885	0.9090275	0.5647951	0.70788276	0.84117043	0.7630451	0.750855
0.0	0.5595458	0.5773509	0.5839538	0.577751	0.56290746	0.5642596	0.5529548	0.5704058	0.5844512	0.58985484
0.0	0.04243824	0.026260903	0.028404843	0.09876395	0.011533379	0.00826002	0.06961132	0.0020148982	0.057199333	0.17971428
0.0	0.56062853	0.57561886	0.5826809	0.5775064	0.56239015	0.5628958	0.55800647	0.5686587	0.58483285	0.5906222
0.0	0.85844857	0.9968831	0.99856853	0.6529386	0.99940884	0.9758866	0.6942427	0.9966048	0.99705255	0.8604466
0.0	0.8542328	0.9760784	0.8811303	0.9244816	0.9860888	0.51921934	0.963248	0.6725286	0.8577779	0.49366382
0.0	0.54859006	0.058472544	0.01502823	0.40746313	0.0048553203	0.0073715635	0.0071063465	0.007724028	0.0043846173	0.007879815
0.0	0.77164847	0.9139753	0.42597663	0.61512107	0.7798858	0.92828643	0.47723448	0.8245504	0.84949815	0.75948733
0.0	0.87691194	0.7430063	0.88006455	0.21763778	0.03642167	0.003163473	0.013274868	0.77589744	0.5893414	0.3071096
0.0	0.7776876	0.6941207	0.9303501	0.8475125	0.06966628	0.006376812	0.08104235	0.8371627	0.49044874	0.71892434
0.0	0.97616917	0.11183253	0.30513436	0.017688015	0.00019781079	0.000219423	0.066994384	0.014284243	0.027809253	0.005535695
0.0	0.3496597	0.73329663	0.26270762	0.59916353	0.03191407	0.64941865	0.07808448	0.54282266	0.8659348	0.26781297
0.0	0.71140397	0.9318486	0.928828	0.83563876	0.8709244	0.029134365	0.78825665	0.67884	0.730961	0.8565216
0.0	0.0063286494	0.20855676	0.058527265	0.1540187	0.15087056	0.00015289585	0.03543943	0.0027239046	0.042938493	0.0040151835
0.0	0.5940131	0.84208006	0.6152696	0.6510656	0.63691443	0.013379197	0.8272598	0.710356	0.6610159	0.7781029
0.0	0.016763728	0.009453541	0.013382879	0.13100368	0.026519246	0.02043852	0.012705285	0.002297019	0.0911019	0.020652236
0.0	0.0041589844	0.06490465	0.039823584	0.0027538445	0.01493127	0.0044168034	0.09706898	0.0019083732	0.014934271	0.13467838
0.0	0.5439535	0.4451234	0.31953913	0.9406393	0.91678286	0.058497228	0.14797258	0.3165933	0.9001683	0.51560193
0.0	0.7355356	0.98298764	0.9312571	0.9481148	0.9585264	0.9260415	0.91817623	0.9695268	0.91742516	0.8136205
0.0	0.14997958	0.56517524	0.28935677	0.7000492	0.79124147	0.68573004	0.048858486	0.18457513	0.65314573	0.25832385
0.0	0.6465669	0.83426243	0.9114855	0.8448165	0.6973903	0.5600189	0.7080215	0.76754737	0.88063514	0.73024213
0.0	0.005125037	0.026268115	0.026928911	0.19116649	0.014954458	0.013954988	0.028420946	0.010779594	0.03846361	0.005828958
0.0	0.71266913	0.8137776	0.60323805	0.53911465	0.4306476	0.65208143	0.075037815	0.410029	0.96409935	0.2502722
0.0	0.7952113	0.53930944	0.7492667	0.93806857	0.95797676	0.67023236	0.88073325	0.671602	0.5752558	0.8396931
0.0	0.92054814	0.89837945	0.4265493	0.890338	0.79705375	0.2744702	0.46717244	0.61730653	0.61093634	0.4575435
0.0	0.8794779	0.97141874	0.7575013	0.83759236	0.533373	0.21633728	0.43422416	0.72098	0.4885595	0.45132208
0.0	0.16909543	0.897571	0.09409786	0.28856227	0.08627453	0.011838854	0.1511722	0.030676765	0.019595293	0.020859044
0.0	0.6498243	0.85621613	0.8377809	0.7022447	0.81460446	0.53692454	0.6990123	0.65502286	0.6494939	0.7080885
0.0	0.17030823	0.89504796	0.09271794	0.28769344	0.08618698	0.011861987	0.1518071	0.03047928	0.019492399	0.020920305
0.0	0.018278053	0.4561652	0.2036534	0.004569123	0.016676694	0.012393773	0.546462	0.0010921557	0.01711883	0.0046669827
0.0	0.56361336	0.57569057	0.5824064	0.57830775	0.5601933	0.5599949	0.5598902	0.5674856	0.584835	0.584585
0.0	0.56310093	0.5755279	0.5825453	0.57582045	0.55875635	0.56259656	0.5571368	0.5677648	0.576352	0.5828977
0.0	0.5566578	0.575228	0.5815755	0.5699703	0.5590235	0.5619185	0.5560817	0.56536853	0.5839245	0.5878873
0.0	0.023212148	0.008537047	0.09115861	0.022419646	0.0028542285	0.015642745	0.07172178	0.01238214	0.030858485	0.0052314242
0.0	0.4104312	0.31093705	0.6489799	0.3209301	0.4475341	0.30341452	0.45037186	0.5135202	0.6284091	0.2892756
0.0	0.023244943	0.0083543565	0.09039271	0.022050206	0.0028216334	0.015708044	0.07124378	0.012292765	0.030703576	0.0052172393
0.0	0.8408978	0.9192284	0.7653933	0.30834115	0.88536644	0.39728013	0.9740305	0.5633904	0.43436044	0.2175462
0.0	0.74480635	0.7039641	0.86102635	0.3663328	0.28283048	0.4076519	0.56899947	0.33511853	0.67527354	0.6019217
0.0	0.080504976	0.030741757	0.0805516	0.038457967	0.0076991515	0.07331713	0.4456067	0.0012515069	0.022905784	0.0038703617
0.0	0.9031816	0.7025759	0.74325114	0.79929537	0.86347616	0.3463914	0.89326864	0.6987001	0.6853187	0.46256363
0.0	0.92767715	0.8154865	0.64005774	0.8158161	0.6985148	0.24094528	0.9259654	0.8599587	0.6793444	0.2842712
0.0	0.90951574	0.82579494	0.7571197	0.91665804	0.92697406	0.70974433	0.7051128	0.8838177	0.78721064	0.90171784
0.0	0.82451427	0.9365549	0.9051163	0.92473114	0.8751735	0.6602895	0.9620921	0.89620227	0.73461336	0.854907
0.0	0.9752543	0.45970315	0.5477466	0.44370008	0.1372646	0.20407347	0.5401404	0.021357398	0.32885596	0.15977062
0.0	0.7395656	0.7840151	0.60960555	0.64389807	0.9455854	0.7479135	0.3974243	0.8313858	0.753529	0.7249417
0.0	0.03433333	0.03451592	0.05970954	0.10720037	0.016479107	0.0074728313	0.026290255	0.0052720485	0.010166011	0.014279323
0.0	0.17350224	0.058855597	0.06498138	0.36249432	0.16019654	0.014331586	0.045626283	0.008605759	0.08033401	0.004813952
0.0	0.622993	0.6867038	0.5248942	0.6451757	0.3697196	0.56519866	0.18320215	0.94182837	0.82654786	0.29178935
0.0	0.07016196	0.19790134	0.84103465	0.9425908	0.005244269	0.005923177	0.0981366	0.0010358751	0.028558966	0.030406833
0.0	0.56069505	0.5783089	0.5824934	0.57589495	0.5595738	0.5604086	0.5577475	0.56641686	0.58302104	0.58782876
0.0	0.14576918	0.07530786	0.80463445	0.65167964	0.019034011	0.029686261	0.0074685575	0.011287452	0.012898889	0.020580865
0.0	0.88774395	0.89743876	0.98709875	0.50865877	0.6172356	0.83991235	0.89815724	0.8460825	0.5922947	0.9107619
0.0	0.71081036	0.90666443	0.9922759	0.3722854	0.3703277	0.53232	0.1607172	0.7676916	0.5664117	0.41351604
0.0	0.91997945	0.6738944	0.48898488	0.094545096	0.9707351	0.41622654	0.41291705	0.70189905	0.57205844	0.54354197
0.0	0.8802838	0.9249265	0.94238955	0.8143634	0.7730005	0.94308734	0.7370009	0.64531964	0.72866493	0.75983876
0.0	0.8283744	0.7938441	0.79936314	0.8171654	0.73743093	0.7931766	0.7246589	0.7739763	0.86923033	0.6583242
0.0	0.7101316	0.9836234	0.7488283	0.80063576	0.86004806	0.74626553	0.7363385	0.59995395	0.5712337	0.97309387
0.0	0.6398563	0.7195582	0.8998802	0.52017057	0.48961586	0.0839757	0.82306623	0.83595276	0.9566399	0.44098523
0.0	0.7034671	0.79258686	0.8476005	0.8541424	0.8453839	0.27706805	0.61796427	0.84059125	0.74733704	0.8961446
0.0	0.865806	0.54382914	0.8955214	0.64683455	0.9319814	0.315059	0.13575326	0.5916178	0.89785135	0.14830463
0.0	0.6505379	0.8075422	0.5143231	0.24374478	0.7205012	0.2431731	0.32614988	0.46047127	0.88577825	0.5014656
0.0	0.94044566	0.96869814	0.79817003	0.7432116	0.75659096	0.65797216	0.8048329	0.6600374	0.7511039	0.89574176
0.0	0.2876664	0.0432721	0.04228964	0.010021728	0.24916092	0.010836676	0.09536717	0.012301639	0.0035480894	0.010181434
0.0	0.89449024	0.76021904	0.91563827	0.6988396	0.81714183	0.8763154	0.8634976	0.8591087	0.63902634	0.79606104
0.0	0.72004706	0.87659085	0.5656427	0.8384206	0.8496155	0.65101326	0.85574615	0.7163901	0.8137951	0.7974976
0.0	0.49963203	0.2903404	0.13323924	0.14044516	0.5943889	0.137855	0.33094513	0.8159364	0.6999913	0.32710016
0.0	0.92627466	0.82170594	0.59007293	0.5562976	0.81002283	0.38684258	0.76584274	0.7894928	0.72393847	0.7680237
0.0	0.6986881	0.8031158	0.5696197	0.77150184	0.8834419	0.4783546	0.4122095	0.854436	0.5901103	0.78458405
0.0	0.60282826	0.39915136	0.57283074	0.11956487	0.4521818	0.09851488	0.10254069	0.8289901	0.5887647	0.35716975
0.0	0.921079	0.6743994	0.490204	0.09527991	0.9712706	0.41412225	0.4123381	0.701538	0.5750922	0.5436469
0.0	0.8522953	0.8756129	0.9529372	0.6903067	0.8082451	0.18615228	0.9024854	0.50612414	0.6811973	0.2768601
0.0	0.85418886	0.8758116	0.9532954	0.6922445	0.81142443	0.1853819	0.90205616	0.5056068	0.68416536	0.2778153
0.0	0.5579661	0.576445	0.58329624	0.5764865	0.55984265	0.5625869	0.5563631	0.56819034	0.5823068	0.58785355
0.0	0.9488257	0.4281492	0.80481905	0.45816314	0.4401439	0.58793503	0.57500905	0.71511316	0.7117853	0.05181205
0.0	0.29414985	0.31392086	0.055601235	0.73734933	0.12611876	0.118933685	0.040496424	0.010881574	0.012324219	0.0044633895
0.0	0.019275235	0.030722115	0.14397003	0.011077002	0.028453441	0.14609489	0.025343318	0.0054270923	0.01944093	0.006410533
0.0	0.9233383	0.8587108	0.7115756	0.66494584	0.6710348	0.7817249	0.8791274	0.7701196	0.7467766	0.9072142
0.0	0.019793516	0.03244399	0.15124483	0.011793521	0.02918918	0.15436555	0.027358616	0.0056153694	0.020192798	0.0065754
0.0	0.019552238	0.032084525	0.14958324	0.011724267	0.028962681	0.15448181	0.027699357	0.005551062	0.019942008	0.00661065
0.0	0.7193829	0.93317366	0.9354344	0.4911279	0.77606976	0.770961	0.5498333	0.60421705	0.63330543	0.8793857
0.0	0.5752989	0.8879939	0.24872658	0.26285905	0.7545061	0.4196792	0.52616197	0.47579488	0.6523576	0.18161294
0.0	0.028579537	0.48590794	0.03496806	0.34721696	0.09835866	0.015617633	0.010480123	0.0011885354	0.030377066	0.0016832085
0.0	0.5590076	0.577205	0.58137393	0.57449865	0.5588272	0.5605036	0.5551673	0.56576663	0.58288	0.59096444
0.0	0.08861029	0.04783231	0.12574469	0.06602938	0.32920742	0.004113649	0.027932983	0.005558342	0.013638439	0.028291808
0.0	0.8308086	0.7235346	0.8563346	0.79894114	0.65018666	0.6796434	0.68136233	0.63102823	0.60981286	0.6758545
0.0	0.8078694	0.28236532	0.65480393	0.57380235	0.87404525	0.18523829	0.19135192	0.36480787	0.54181004	0.3903735
0.0	0.78413117	0.5716902	0.74860215	0.35400295	0.9603582	0.57435465	0.49151778	0.35357985	0.95759887	0.5497562
0.0	0.5573146	0.58017004	0.57823735	0.5735404	0.5602787	0.5607576	0.5563673	0.56401396	0.58443373	0.59203255
0.0	0.044766497	0.036046263	0.10743709	0.017510476	0.003561578	0.0056637954	0.13852534	0.016106902	0.016175356	0.0022714152
0.0	0.680355	0.27471045	0.8145504	0.2857474	0.21275479	0.6615752	0.1909756	0.79627806	0.7550498	0.17845817
0.0	0.59243137	0.42808798	0.7098548	0.78196734	0.8352179	0.3363767	0.86137676	0.67934656	0.7023076	0.18993053
0.0	0.5613999	0.5757616	0.5834281	0.5769665	0.5628301	0.563504	0.55951416	0.5666815	0.5843265	0.5911332
0.0	0.4294126	0.28702235	0.40130773	0.2357027	0.73506534	0.1807983	0.15269777	0.28121555	0.66655785	0.28296775
0.0	0.010047553	0.02937765	0.06191956	0.17201811	0.014019193	0.011752296	0.0016566514	0.003950479	0.016872972	0.0031004823
0.0	0.5629213	0.5748954	0.5830184	0.5754913	0.55777574	0.562083	0.5538759	0.56598586	0.5813846	0.5880278
0.0	0.0029438315	0.26447776	0.05253655	0.13717717	0.051055975	0.0145334825	0.034136504	0.0026900263	0.038065277	0.01286258
0.0	0.77539057	0.9016298	0.75428534	0.7695856	0.8902794	0.54018074	0.7949944	0.70036954	0.7036332	0.80105567
0.0	0.43166438	0.289455	0.4099235	0.24437831	0.73601156	0.19096659	0.1620022	0.2816041	0.67051244	0.29077926
0.0	0.009792648	0.029302388	0.060652923	0.16983819	0.013776252	0.011653862	0.0016261495	0.003924208	0.016780548	0.0030494859
0.0	0.03705034	0.9719349	0.1603271	0.010123811	0.031617425	0.015375097	0.015237792	0.0064561907	0.02026931	0.0035231654
0.0	0.9637688	0.51383144	0.6595808	0.37253013	0.80617267	0.36472207	0.41101825	0.7248926	0.5573753	0.21417198
0.0	0.27931646	0.7583188	0.7966265	0.62664974	0.5854138	0.5639649	0.45477438	0.58322585	0.8003534	0.45555153
0.0	0.7618589	0.87683254	0.8145255	0.8840686	0.9008781	0.87216914	0.82021654	0.77452415	0.54350924	0.7825148
0.0	0.8744483	0.9288851	0.6197372	0.68016243	0.9267619	0.9689248	0.85326296	0.72692937	0.8620771	0.59747803
0.0	0.18616953	0.018159252	0.055547304	0.0050946847	0.06931552	0.62122685	0.019112533	0.027264662	0.06407797	0.019051505
0.0	0.020723548	0.45947498	0.1074826	0.058943003	0.07590822	0.026793592	0.011251408	0.02500401	0.024568064	0.027035879
0.0	0.020560732	0.45933676	0.108043425	0.05867487	0.075814	0.02691	0.01115872	0.02511451	0.024524871	0.026605912
0.0	0.42356157	0.41565487	0.437001	0.78953385	0.37697884	0.33379543	0.65412384	0.7290804	0.81658286	0.24688546
0.0	0.5621266	0.5776001	0.58491564	0.57674754	0.5617006	0.5645799	0.5522104	0.56648207	0.58274925	0.5897427
0.0	0.0798177	0.02880509	0.0196229	0.0076155975	0.10208659	0.0065371525	0.013897647	0.01101849	0.0218312	0.013196281
0.0	0.13021849	0.0749627	0.03221996	0.06870404	0.015313738	0.022774443	0.012910144	0.0029266246	0.01712273	0.007285683
0.0	0.33058727	0.51449406	0.030297266	0.43774965	0.026210183	0.29307106	0.051109057	0.8433129	0.8325808	0.35289943
0.0	0.95503366	0.33642966	0.33422375	0.3071021	0.6967093	0.33042023	0.17465201	0.9908648	0.69639033	0.2873788
0.0	0.9518712	0.32553536	0.32199907	0.29176262	0.6890668	0.31920964	0.16138986	0.990642	0.68975395	0.27741268
0.0	0.9521074	0.32719216	0.32116428	0.29480264	0.69083714	0.31726915	0.16104618	0.99069655	0.6903171	0.27776286
0.0	0.7172368	0.83491534	0.418634	0.41014352	0.60608625	0.32520434	0.023945479	0.23226564	0.81764454	0.31082135
0.0	0.70230675	0.82857877	0.40316576	0.39350843	0.5952144	0.3148942	0.02210848	0.22399648	0.8154026	0.2989718
0.0	0.7050228	0.8283761	0.40332526	0.39445502	0.5985114	0.31375805	0.021986442	0.22463438	0.81462574	0.29975948
0.0	0.03864058	0.15501244	0.062266733	0.81850857	0.05216334	0.01442827	0.04214651	0.0061409986	0.0050897296	0.0061781313
0.0	0.76639146	0.55688065	0.7509544	0.64155865	0.41872916	0.2175547	0.07117413	0.4321956	0.39545313	0.37153563
0.0	0.75366026	0.5399923	0.7374965	0.62218314	0.4069955	0.20942155	0.06578731	0.42386281	0.39261517	0.36298653
0.0	0.75506735	0.53827906	0.7364962	0.6258243	0.41066143	0.20872092	0.06583369	0.42477995	0.39437315	0.36477008
0.0	0.059481975	0.027359638	0.026912615	0.060782943	0.006427707	0.03123897	0.05478974	0.0017337201	0.044040356	0.006632194
0.0	0.58083194	0.16083874	0.50910735	0.47338504	0.25268406	0.7029906	0.40068656	0.19974723	0.7859481	0.28469166
0.0	0.56533545	0.15259643	0.49727586	0.45188063	0.24377432	0.6939677	0.37484437	0.1938073	0.7828906	0.27621302
0.0	0.5677624	0.15168245	0.49775577	0.45257354	0.24637887	0.6921718	0.3754196	0.19407173	0.78154033	0.27659822
0.0	0.7339505	0.21585302	0.981249	0.8714944	0.9671788	0.6942533	0.027886823	0.79953367	0.5746406	0.36692992
0.0	0.55899996	0.5751997	0.5799338	0.5752233	0.55701417	0.5648552	0.55760217	0.5684543	0.58314794	0.5888567
0.0	0.56212366	0.57589054	0.5815216	0.5738041	0.55737615	0.5638302	0.5569868	0.56881666	0.5837443	0.5894072
0.0	0.34714898	0.61977446	0.02259514	0.032310776	0.012468857	0.008403838	0.0003850754	0.021800265	0.025784073	0.006986469
0.0	0.56058455	0.57873374	0.57829434	0.57727736	0.56045604	0.56046814	0.55706066	0.5695799	0.5855956	0.5920659
0.0	0.7988368	0.7686262	0.5671607	0.29088643	0.6988651	0.54403234	0.17480993	0.339902	0.6938205	0.6204865
0.0	0.77831745	0.7207807	0.9069636	0.8370798	0.813648	0.8519529	0.8357903	0.711161	0.8165366	0.8984997
0.0	0.027127692	0.022929104	0.14392298	0.042222165	0.021317516	0.0054085976	0.11358691	0.0042007677	0.024888502	0.006957648
0.0	0.84725696	0.886129	0.6546292	0.8019469	0.4747105	0.41920537	0.1637872	0.80605555	0.880341	0.7199627
0.0	0.9438322	0.9989483	0.9991035	0.9892268	0.99932826	0.9882621	0.8018781	0.99203897	0.9976937	0.60454524
0.0	0.7891267	0.995038	0.99481416	0.9945216	0.99921453	0.99383533	0.94717187	0.995181	0.99797684	0.64979744
0.0	0.94535464	0.99798113	0.9967284	0.99169827	0.998988	0.9958287	0.7667907	0.9885895	0.99594826	0.9126134
0.0	0.94575834	0.99968624	0.9971433	0.9171562	0.9992692	0.991452	0.98530245	0.9944628	0.9980813	0.9212403
0.0	0.97282493	0.9994677	0.99747413	0.99726284	0.99904233	0.9901073	0.81210214	0.99226564	0.9974738	0.8524316
0.0	0.87813246	0.9979868	0.9972414	0.9974446	0.9993863	0.9837315	0.9216709	0.9912247	0.9972687	0.9247279
0.0	0.5326008	0.99912363	0.99778	0.9126483	0.99887806	0.9953858	0.9890646	0.99092746	0.9974261	0.8487283
0.0	0.5675748	0.58456254	0.5828187	0.58005106	0.56521404	0.5683884	0.562124	0.56452	0.5891614	0.59274215
0.0	0.5601737	0.57231724	0.5829557	0.57800126	0.561036	0.5626564	0.5558596	0.56654274	0.58502334	0.589808
0.0	0.56316495	0.5736329	0.58333886	0.5772977	0.5615394	0.5627056	0.55902183	0.56924605	0.5841215	0.590014
0.0	0.55940914	0.57772446	0.57932526	0.5767153	0.5601812	0.5636596	0.5552519	0.56495875	0.5848815	0.58868563
0.0	0.5659345	0.5777482	0.58374774	0.57644635	0.5602416	0.5674218	0.55857927	0.56826174	0.58568406	0.58628154
0.0	0.5586947	0.5747058	0.5816797	0.5759355	0.5617116	0.56365764	0.55662334	0.5660553	0.5825605	0.585967
0.0	0.56372386	0.58044535	0.5796837	0.5788719	0.5600706	0.5621385	0.55595464	0.5705687	0.58347815	0.58399403
0.0	0.55716556	0.5739642	0.5848432	0.5759769	0.56010234	0.5628956	0.5599391	0.5665306	0.5850681	0.5905138
0.0	0.07246928	0.2201707	0.010372596	0.3202083	0.03945385	0.01395382	0.026680881	0.0020032895	0.011085325	0.0052646063
0.0	0.56136376	0.57654893	0.5858477	0.5791812	0.5615246	0.5621163	0.5541831	0.56710416	0.58331877	0.59028196
0.0	0.56007004	0.57283074	0.58269596	0.57778734	0.5606898	0.5643582	0.558366	0.5661696	0.5863472	0.5902694
0.0	0.5598511	0.57684624	0.5826757	0.57511467	0.5629395	0.56161267	0.55804336	0.5631479	0.58501863	0.5871664
0.0	0.45625225	0.19492619	0.021709265	0.14172246	0.016003935	0.012829431	0.0155692715	0.00329506	0.021606132	0.01271298
0.0	0.016460847	0.057655387	0.2678062	0.05542797	0.0679253	0.017474467	0.08108806	0.013169632	0.005267864	0.002545962
0.0	0.01627898	0.63698053	0.2685197	0.33854732	0.07566538	0.02017122	0.024657624	0.01210647	0.00935615	0.00431037
0.0	0.89835095	0.01092341	0.22705036	0.15991466	0.0035701885	0.10108786	0.008096774	0.004237143	0.019877238	0.009931522
0.0	0.55862707	0.57494533	0.5834471	0.5734006	0.56209844	0.56221384	0.5556102	0.5664506	0.58330953	0.58836406
0.0	0.3548133	0.016721135	0.19634095	0.011536548	0.010254974	0.0067318757	0.16769353	0.0023960012	0.031511057	0.0034891393
0.0	0.5596403	0.57807934	0.58290035	0.5743282	0.5615746	0.56207246	0.56014353	0.5667562	0.58362556	0.59006965
0.0	0.5669676	0.57460403	0.58626974	0.57851046	0.5624667	0.5620509	0.5597681	0.56981593	0.58661234	0.5892102
0.0	0.56256366	0.5731356	0.5829367	0.5733484	0.56125665	0.5610692	0.55718696	0.5672864	0.58639294	0.5889801
0.0	0.56435204	0.57452315	0.5832984	0.5789714	0.5610325	0.5639616	0.56159	0.56863797	0.58861434	0.589274
0.0	0.55652255	0.5755919	0.58093023	0.5727392	0.5596576	0.5604156	0.55747485	0.56458056	0.5860154	0.59064674
0.0	0.042286195	0.019767324	0.14911513	0.030013537	0.013139362	0.019768696	0.0066209477	0.0015738882	0.012687968	0.010139817
0.0	0.5643671	0.5780764	0.5822524	0.577925	0.56130254	0.5652911	0.55948186	0.5682654	0.5844291	0.58794826
0.0	0.5573193	0.5735622	0.580766	0.57565075	0.5625247	0.5624984	0.55672586	0.5665598	0.5833032	0.58713984
0.0	0.8734736	0.9544901	0.7930233	0.86233044	0.8742544	0.808948	0.717594	0.8947347	0.85068095	0.8678273
0.0	0.25796878	0.096682236	0.04383845	0.10043615	0.3630064	0.016864162	0.30988178	0.00095951103	0.01879058	0.024909057
0.0	0.56010944	0.5744801	0.58258605	0.5773358	0.5604224	0.5590527	0.5541158	0.5674739	0.5842947	0.5868817
0.0	0.118509494	0.043091558	0.008282605	0.1725531	0.025562504	0.3563981	0.011106767	0.004115161	0.007331182	0.0055430313
0.0	0.3389897	0.59462386	0.31457618	0.18931536	0.75902885	0.7513277	0.24414687	0.64888024	0.5193677	0.59684956
0.0	0.5604969	0.57840425	0.5863824	0.57603574	0.5614426	0.561166	0.5567439	0.5688488	0.58344156	0.5917024
0.0	0.17374688	0.33643147	0.3521484	0.508212	0.46799275	0.68536776	0.097970136	0.89804596	0.75581604	0.4348348
0.0	0.56332093	0.57851654	0.5849993	0.5779526	0.56261075	0.56382275	0.5550188	0.5690706	0.5872917	0.5884451
0.0	0.08192305	0.028119275	0.01825374	0.32552135	0.031117095	0.04160057	0.047614332	0.0032331466	0.019519174	0.0029502092
0.0	0.4851919	0.8990762	0.3628565	0.8838748	0.68078536	0.3152939	0.20967352	0.83564323	0.5744399	0.122851744
0.0	0.058133487	0.05294908	0.07892197	0.13491419	0.013661987	0.04254201	0.3274261	0.011312218	0.03035267	0.006297292
0.0	0.5595346	0.57831156	0.58324903	0.5730733	0.56072795	0.56106323	0.55690736	0.5679454	0.5847928	0.58959943
0.0	0.5629578	0.5765182	0.5785073	0.5793107	0.5600225	0.56149465	0.55795497	0.56718904	0.58313656	0.58745587
0.0	0.10780975	0.015817078	0.30777857	0.015664171	0.022920849	0.010104796	0.10976365	0.014427444	0.024491813	0.008979665
0.0	0.94308233	0.7804138	0.67081296	0.6646537	0.8488314	0.5576269	0.49711412	0.7952738	0.648463	0.8763445
0.0	0.06007101	0.038978618	0.010014866	0.15719385	0.350947	0.03759783	0.0067827646	0.0025590518	0.02919787	0.040409956
0.0	0.25182295	0.9436553	0.28784132	0.49005908	0.8915462	0.4743603	0.43592566	0.88388574	0.6854437	0.8508911
0.0	0.56320137	0.5708344	0.58272207	0.57518303	0.5592476	0.56263137	0.5581276	0.5692319	0.57936376	0.58664
0.0	0.04832939	0.27417666	0.052235126	0.085872695	0.13153367	0.0054511335	0.010333023	0.014866065	0.044255298	0.011841593
0.0	0.89604944	0.7887465	0.8413251	0.84563935	0.70719224	0.5577813	0.7328258	0.74536926	0.8093203	0.6002335
0.0	0.56266147	0.5760206	0.5841226	0.57895046	0.5613276	0.56393045	0.5554242	0.5670659	0.583385	0.5884592
0.0	0.62373567	0.9816576	0.70128065	0.92453957	0.8767365	0.79854226	0.8302888	0.939164	0.7110502	0.7937848
0.0	0.019212587	0.018808303	0.018837862	0.0845655	0.12653863	0.015454517	0.029179107	0.013882684	0.011196155	0.010203919
0.0	0.019535728	0.5556396	0.01320005	0.11087571	0.06701469	0.13505214	0.17626317	0.00723338	0.0057371077	0.0037891564
0.0	0.56179047	0.5775161	0.5815884	0.57545745	0.56015563	0.56151384	0.5536579	0.56632304	0.58077145	0.5883305
0.0	0.9557136	0.53119886	0.6771112	0.56829995	0.583806	0.16852698	0.5866164	0.70946264	0.4546025	0.2796955
0.0	0.89711124	0.937413	0.93175626	0.6858344	0.62422884	0.16434869	0.052482132	0.6651403	0.30470124	0.314106
0.0	0.16768251	0.22031562	0.01731927	0.019031301	0.036443952	0.011681543	0.36466268	0.033475492	0.017003872	0.0046501416
0.0	0.011598619	0.02698395	0.06719391	0.011010341	0.01545922	0.0083067315	0.1443899	0.0863953	0.017728865	0.0061921566
0.0	0.7980215	0.71638656	0.7456223	0.9204438	0.52626	0.67701197	0.7637189	0.8308064	0.75032395	0.68140525
0.0	0.004417097	0.016859293	0.0127386805	0.12575437	0.016263967	0.015718523	0.030471547	0.018801423	0.030249055	0.0070273834
0.0	0.29400948	0.8610742	0.6846553	0.06512722	0.06821618	0.70674115	0.17378922	0.3345888	0.8233888	0.42877448
0.0	0.7285657	0.33073372	0.7731982	0.26697668	0.38177803	0.22801758	0.44455826	0.76946336	0.9375786	0.47867948
0.0	0.57537884	0.59377587	0.6023803	0.59643716	0.57692236	0.58109635	0.5792986	0.5830971	0.59956896	0.60426676
0.0	0.9307715	0.360115	0.5171418	0.9573763	0.7668588	0.63871074	0.5525773	0.24412808	0.75034225	0.18713762
0.0	0.94736797	0.46595725	0.58586013	0.0650528	0.9107802	0.45023522	0.48316482	0.6769499	0.31843346	0.4532231
0.0	0.7587827	0.859264	0.8095421	0.9337409	0.79831904	0.40758365	0.7453314	0.84815574	0.88325936	0.80316377
0.0	0.5848469	0.45741954	0.8403739	0.4795481	0.1372858	0.55913585	0.27770242	0.5504226	0.9630421	0.15021458
0.0	0.5605083	0.57661176	0.58554	0.57642215	0.5623834	0.5604229	0.5556713	0.5674586	0.58505	0.5903941
0.0	0.50292945	0.031441636	0.10994416	0.44509068	0.0070704706	0.014031635	0.20545827	0.0039435523	0.014028496	0.0039129127
0.0	0.7636011	0.9194833	0.37377888	0.80297256	0.58480495	0.77714896	0.6596024	0.7932414	0.41595048	0.71871716
0.0	0.12087111	0.7134526	0.24032776	0.06950749	0.056672856	0.049856573	0.059541456	0.012775289	0.039609544	0.016174825
0.0	0.79687065	0.55340314	0.4819087	0.39052358	0.31469628	0.8397022	0.10054451	0.065760195	0.7691669	0.1904501
0.0	0.9149406	0.89513814	0.833525	0.83516043	0.52571404	0.7847965	0.13076545	0.6095402	0.8409956	0.47272983
0.0	0.6952406	0.8861406	0.95519024	0.8795208	0.9260603	0.47801492	0.9141759	0.77959937	0.955965	0.69219327
0.0	0.91092974	0.9753366	0.612842	0.95218337	0.8450475	0.85978955	0.8837732	0.7509687	0.8750863	0.6382416
0.0	0.4952431	0.030455591	0.105115324	0.4263622	0.006738048	0.0129515305	0.18835433	0.0037741207	0.013703018	0.0037483412
0.0	0.9315699	0.74718714	0.20104808	0.8621446	0.21408768	0.61596674	0.8356246	0.5676036	0.6956983	0.17386563
0.0	0.8176249	0.37909523	0.81193703	0.5417893	0.91006887	0.5744064	0.019954706	0.20686346	0.8926345	0.27034152
0.0	0.22771715	0.201572	0.34860358	0.8967977	0.4805976	0.42878783	0.48336777	0.91213936	0.33407477	0.31093532
0.0	0.035747133	0.03653563	0.061164726	0.9046355	0.03561359	0.021732945	0.10598298	0.053374376	0.01124945	0.01855469
0.0	0.03584542	0.036016006	0.062234927	0.9052523	0.03599909	0.021646695	0.1047782	0.053448964	0.011500525	0.01874343
0.0	0.5577717	0.57688785	0.57875305	0.5738204	0.55796975	0.5635991	0.55866593	0.5698455	0.58208907	0.5885013
0.0	0.5584898	0.5759265	0.5803384	0.5744621	0.5603911	0.5613802	0.55515486	0.56381655	0.58400273	0.5877793
0.0	0.052913077	0.22505577	0.012766824	0.40801054	0.048108738	0.02756094	0.17950442	0.009455707	0.0077742296	0.027300932
0.0	0.05315468	0.22588247	0.012808577	0.41428483	0.048534952	0.027777504	0.17974491	0.009518088	0.007889356	0.0272079
0.0	0.62230927	0.6513805	0.25315124	0.8591519	0.6835162	0.7555848	0.5032159	0.87975764	0.38101155	0.698228
0.0	0.4059053	0.7240634	0.29055697	0.32612038	0.4485306	0.78357065	0.06724277	0.66443217	0.3335231	0.43452573
0.0	0.94342417	0.771096	0.64296454	0.8377112	0.78989834	0.9255894	0.6236657	0.7555545	0.49388516	0.8445014
0.0	0.55920553	0.5774645	0.5792013	0.57533985	0.55855095	0.5598767	0.5551861	0.5665556	0.58285904	0.59100586
0.0	0.08093362	0.05274931	0.0100806365	0.42165768	0.010805638	0.01985174	0.1051076	0.0094947945	0.005669927	0.0022453663
0.0	0.28623465	0.31353322	0.17584473	0.9454824	0.24943331	0.22956854	0.8756349	0.87680656	0.48513052	0.20505111
0.0	0.7288132	0.80976325	0.5868858	0.97987777	0.8881281	0.5249712	0.8768507	0.85216844	0.6181232	0.7494699
0.0	0.2746304	0.30027968	0.17017233	0.94140714	0.24532914	0.22096302	0.86327666	0.87181616	0.4775914	0.19940902
0.0	0.922065	0.911144	0.63236725	0.8349499	0.87966865	0.7104794	0.4798575	0.85064614	0.7584906	0.7824267
0.0	0.78853196	0.95770377	0.3829831	0.7080419	0.12677753	0.567986	0.041175794	0.23357825	0.9639489	0.19562384
0.0	0.36777398	0.958113	0.47752514	0.70747966	0.4255497	0.6538625	0.5547075	0.34212834	0.81799835	0.35663325
0.0	0.5636596	0.5787117	0.58614975	0.5797207	0.5637631	0.5684443	0.56277347	0.5694901	0.5887652	0.5895896
0.0	0.83058685	0.056164984	0.05122243	0.056465093	0.0014293628	0.0051151416	0.00046209188	0.0053002834	0.07971187	0.0020203288
0.0	0.037833445	0.031405367	0.064986	0.88532364	0.0037276805	0.007836134	0.0019554025	0.0072819525	0.008960547	0.0013043177
0.0	0.6926694	0.43945247	0.84007144	0.9651302	0.3455746	0.31290665	0.072578765	0.6920042	0.47754017	0.060705476
0.0	0.93946236	0.79718083	0.707892	0.98341656	0.77377355	0.56179833	0.21082042	0.32457373	0.61567277	0.66169304
0.0	0.12954198	0.65539634	0.004793397	0.47703743	0.014865639	0.010971719	0.14242898	0.0013785897	0.018124752	0.009626926
0.0	0.12680252	0.65267915	0.00486092	0.47430196	0.014795593	0.010884443	0.14499249	0.0013748214	0.018161455	0.009758408
0.0	0.4445986	0.7905193	0.13113709	0.8023246	0.5698617	0.8035694	0.24105051	0.3393522	0.50969905	0.51723456
0.0	0.65773886	0.97461534	0.77388966	0.88924646	0.81013346	0.9657859	0.6975711	0.7893745	0.6443394	0.70489544
0.0	0.42480388	0.78421295	0.1294456	0.7899611	0.5598951	0.7993761	0.22428647	0.32968986	0.5037666	0.5059448
0.0	0.83743256	0.93418276	0.32237214	0.9246003	0.7563258	0.18124975	0.0050492575	0.14619048	0.9657927	0.38257292
0.0	0.85711795	0.86058795	0.693659	0.86025465	0.980342	0.76179576	0.08726057	0.74487257	0.93367016	0.68550605
0.0	0.6030614	0.9807829	0.9697679	0.9199208	0.9881534	0.45535108	0.4973275	0.39271057	0.9833203	0.052594736
0.0	0.71512455	0.2728624	0.019488923	0.20040542	0.2870738	0.3609159	0.7854748	0.8583338	0.8596989	0.11619606
0.0	0.0056208866	0.017846098	0.0059399204	0.029852286	0.0155668305	0.023720924	0.00087472185	0.006357489	0.006955487	0.010338686
0.0	0.8637383	0.9122039	0.8477661	0.3231777	0.9800249	0.6399334	0.53814775	0.8525753	0.909182	0.65872794
0.0	0.009931053	0.059313502	0.041982476	0.9577776	0.12999517	0.022445552	0.0015286914	0.026054827	0.008424378	0.00367006
0.0	0.97682196	0.91301	0.933073	0.73575544	0.63135535	0.67485696	0.41273355	0.83367294	0.8988145	0.7786773
0.0	0.9479238	0.79838187	0.3089408	0.3974178	0.23202924	0.4277884	0.03619394	0.80665934	0.87295574	0.5571549
0.0	0.73669934	0.9827922	0.93202704	0.9483467	0.9582159	0.92601943	0.91854143	0.96961045	0.91811836	0.8136521
0.0	0.56141657	0.5727523	0.5839928	0.5760017	0.5635875	0.5648348	0.55523074	0.565888	0.5795788	0.5880652
0.0	0.35575393	0.9161929	0.45985395	0.9531688	0.62151545	0.9201731	0.0913829	0.2975599	0.782189	0.66865796
0.0	0.051308837	0.005436686	0.019229231	0.94507366	0.006903711	0.059175774	0.19064924	0.003071469	0.036113083	0.0052891555
0.0	0.8552983	0.42073262	0.32540342	0.70447725	0.770449	0.87465966	0.6417433	0.11305853	0.4372903	0.20617132
0.0	0.8510517	0.40913585	0.31747407	0.69393903	0.7680625	0.8698027	0.6264691	0.11168892	0.4317641	0.20341669
0.0	0.7002169	0.83952767	0.8117095	0.9397996	0.71676624	0.9122177	0.8046019	0.9019353	0.41231328	0.8915234
0.0	0.0044524656	0.06507335	0.12720594	0.013649116	0.038650937	0.084833495	0.05450253	0.0046067946	0.14416786	0.030299388
0.0	0.73225576	0.8989197	0.45052168	0.26466444	0.45552412	0.36823168	0.107019566	0.44705883	0.52605283	0.45984977
0.0	0.07765708	0.22744928	0.021511449	0.0013974506	0.032807697	0.0050349664	0.035946365	0.02399533	0.008793944	0.009324841
0.0	0.99286014	0.9991561	0.9982622	0.9693852	0.99819285	0.9838951	0.9397239	0.9953809	0.99694747	0.50713706
0.0	0.013958342	0.2073326	0.17744772	0.07529039	0.023290394	0.007148679	0.2569291	0.0060566263	0.037859507	0.005964251
0.0	0.56267875	0.5750463	0.58535737	0.5761028	0.56190115	0.56280816	0.55488026	0.56667554	0.5839087	0.5875953
0.0	0.8917418	0.81596386	0.7237733	0.91319686	0.65264076	0.7793391	0.9156071	0.7566511	0.9302605	0.47930926
0.0	0.057102352	0.07544316	0.018790241	0.39097807	0.094446905	0.04705757	0.024055818	0.013267175	0.06504881	0.016817596
0.0	0.90802646	0.98807937	0.47852236	0.6263213	0.53740597	0.8326853	0.573391	0.49271274	0.80032253	0.15658392
0.0	0.89194775	0.99463224	0.82973224	0.8431624	0.981601	0.92741245	0.9139529	0.8709964	0.58643186	0.8625589
0.0	0.015470487	0.9207779	0.2527646	0.017583085	0.026636392	0.013260067	0.18460153	0.0059748953	0.0035383517	0.089891106
0.0	0.63301927	0.9564306	0.5084608	0.9017661	0.7877857	0.43059832	0.16583003	0.1804887	0.9228445	0.7071803
0.0	0.6321803	0.9573157	0.5104441	0.9031305	0.78424054	0.43401793	0.16488047	0.17950056	0.9225331	0.70728
0.0	0.6289816	0.95656323	0.5065908	0.90346575	0.7865046	0.4349927	0.16658957	0.17978984	0.9229291	0.7084664
0.0	0.8896655	0.8442132	0.63387096	0.89577836	0.79332733	0.8509427	0.93439525	0.5598722	0.4318056	0.6204769
0.0	0.010720568	0.008710973	0.007854398	0.936787	0.030326508	0.012666965	0.08726757	0.004775594	0.011793914	0.0025097127
0.0	0.29538992	0.9579456	0.9694592	0.96164894	0.96859133	0.7278312	0.252522	0.674834	0.9830099	0.3655901
0.0	0.13538149	0.9508627	0.54129195	0.89573324	0.70835674	0.05214414	0.0072286185	0.006166478	0.6414239	0.012791025
0.0	0.7924704	0.9534855	0.9696218	0.93492126	0.99143326	0.8414584	0.8296265	0.80929	0.93613476	0.7829699
0.0	0.1290913	0.94974184	0.51879954	0.8895332	0.6965407	0.049280033	0.0071729585	0.0058989264	0.6247959	0.012212193
0.0	0.8339762	0.72762096	0.8840745	0.37142125	0.0041352953	0.007260248	0.13104299	0.8439132	0.88862014	0.19233584
0.0	0.8621636	0.9809085	0.963134	0.9453628	0.588363	0.010927258	0.01889227	0.73673993	0.9745472	0.55522066
0.0	0.94245553	0.9356411	0.9058792	0.97349995	0.8249864	0.55947584	0.9770965	0.8847212	0.70227385	0.71628463
0.0	0.06263543	0.024241678	0.07765362	0.13305241	0.011441113	0.011940841	0.26366597	0.09864227	0.018310184	0.0026512018
0.0	0.060947217	0.022718059	0.074953064	0.12653747	0.011044731	0.011355872	0.24829477	0.09407678	0.01700089	0.0025253752
0.0	0.060519326	0.02284268	0.074779704	0.12683679	0.0109124	0.011296176	0.2500483	0.09539828	0.017129263	0.0025607294
0.0	0.80956405	0.86169314	0.86653614	0.77478105	0.8187567	0.9341251	0.680987	0.8575855	0.78001565	0.7610845
0.0	0.6426792	0.65195316	0.4083957	0.5286916	0.60977036	0.5270778	0.2672586	0.09582559	0.9201574	0.81389016
0.0	0.6465663	0.6528054	0.40952897	0.5298888	0.61492646	0.52608716	0.26673552	0.095614016	0.9209836	0.813287
0.0	0.84728277	0.45319363	0.45139432	0.76618856	0.023216859	0.47495925	0.80984396	0.40765047	0.6214274	0.60798186
0.0	0.80248463	0.48983726	0.21048862	0.37895915	0.15475646	0.5619401	0.07221302	0.4994369	0.5709076	0.6804046
0.0	0.9723812	0.85768884	0.88771516	0.90574706	0.62416315	0.81185365	0.7880068	0.6567209	0.7844155	0.78249234
0.0	0.988992	0.86926174	0.66875076	0.88222635	0.84464866	0.48368093	0.6954418	0.66651696	0.77692217	0.89499706
0.0	0.55850077	0.57602656	0.5784939	0.5739581	0.55445033	0.5612207	0.5538457	0.56806624	0.58250093	0.58842134
0.0	0.5636134	0.5767526	0.5802599	0.5727342	0.5558877	0.56042594	0.55449206	0.5677857	0.58452064	0.5888055
0.0	0.007247474	0.025062412	0.0458363	0.023544721	0.0030828612	0.037410904	0.19221327	0.0813766	0.07314857	0.0031034935
0.0	0.82898176	0.8049523	0.8350581	0.7979392	0.9487504	0.9276727	0.5390975	0.98392004	0.9785156	0.8178256
0.0	0.5604473	0.5753185	0.58220345	0.57597864	0.5604651	0.5630554	0.5581336	0.5661898	0.583043	0.5902174
0.0	0.8344511	0.16903812	0.42207265	0.287545	0.9785678	0.2860618	0.13291942	0.8190055	0.64438677	0.25980705
0.0	0.010481972	0.06942288	0.055542607	0.04690902	0.0055639674	0.02030424	0.19095601	0.004515203	0.03160266	0.01244368
0.0	0.44956154	0.1396556	0.0035150924	0.058591604	0.013907996	0.013069554	0.0029918659	0.0018614996	0.06754349	0.033783358
0.0	0.06301831	0.2997998	0.08169419	0.21188602	0.030603362	0.014871184	0.013068614	0.0120201865	0.079809375	0.009458423
0.0	0.91545707	0.10541865	0.11677597	0.077301905	0.030280774	0.034900647	0.0037881988	0.0028644986	0.03877165	0.012606992
0.0	0.8988054	0.973623	0.40601376	0.95280397	0.9872115	0.8822004	0.3669816	0.571854	0.9794661	0.91987747
0.0	0.11216552	0.53737164	0.0093443	0.40276757	0.032458503	0.018695362	0.011772167	0.008719636	0.041335024	0.0738954
0.0	0.741586	0.03998602	0.05845941	0.12411178	0.027633147	0.01576441	0.10055697	0.00018784415	0.02867263	0.004144153
0.0	0.5570744	0.57906234	0.5824055	0.5737013	0.55812377	0.56325066	0.5558233	0.56748295	0.58467555	0.58793527
0.0	0.5594668	0.5791301	0.5831906	0.5693182	0.5584682	0.5617207	0.5568926	0.5676867	0.5830869	0.5882682
0.0	0.5612353	0.5810304	0.5852563	0.57842463	0.5610908	0.56455857	0.5572812	0.5691487	0.58414936	0.58624077
0.0	0.38590857	0.16243082	0.6550278	0.8745581	0.92720234	0.23330352	0.21973176	0.46078676	0.8694433	0.30230942
0.0	0.5628302	0.576892	0.58404034	0.57442087	0.55833226	0.5624475	0.5563263	0.56640905	0.5849322	0.5862644
0.0	0.5569453	0.5798816	0.58565766	0.5785201	0.5605757	0.5643495	0.5578291	0.56745297	0.5868829	0.58914787
0.0	0.56051064	0.5791655	0.58314025	0.5724972	0.5579618	0.5596758	0.55576265	0.5681226	0.58354	0.5859752
0.0	0.56002253	0.58051306	0.58459854	0.57730985	0.56024504	0.5627599	0.5587386	0.5684218	0.58627963	0.5884754
0.0	0.8904745	0.6812864	0.311937	0.6631187	0.43806356	0.93385327	0.08381916	0.41296348	0.41188976	0.39051342
0.0	0.5596171	0.5738747	0.58388835	0.57394683	0.55856395	0.5605723	0.5521673	0.56695145	0.5819434	0.5891288
0.0	0.5595948	0.57945824	0.58500886	0.57868886	0.5608113	0.5633656	0.5587862	0.5688995	0.58701897	0.5894304
0.0	0.5574584	0.5791907	0.5866414	0.5773882	0.55836046	0.56188613	0.5575367	0.56916165	0.5871203	0.5864834
0.0	0.9199304	0.3384964	0.20757253	0.5156612	0.5004305	0.52203834	0.10608525	0.20215875	0.55699223	0.73638153
0.0	0.59416676	0.2242701	0.6192901	0.5878596	0.9261984	0.8095198	0.28864533	0.46053934	0.70715004	0.5730305
0.0	0.69724715	0.9092627	0.90736	0.85855114	0.7496719	0.5176706	0.108706765	0.88593376	0.4172408	0.6748889
0.0	0.66557616	0.44023937	0.95036125	0.7234756	0.02571584	0.9073403	0.29648343	0.5664806	0.5809121	0.40095535
0.0	0.56058764	0.58222985	0.5850474	0.5766396	0.5582136	0.5638348	0.5584323	0.56848246	0.5831722	0.5873311
0.0	0.36563805	0.017494848	0.20285147	0.011996782	0.010390922	0.0073320637	0.1782384	0.002485281	0.032998916	0.0036427698
0.0	0.5629922	0.57748973	0.5841059	0.57537276	0.55736643	0.56019235	0.5564641	0.5686215	0.5854888	0.58801395
0.0	0.56011194	0.57938635	0.58485216	0.5764733	0.55882955	0.5635824	0.55845314	0.5685846	0.5837965	0.5877038
0.0	0.5603377	0.5794651	0.5854954	0.57306224	0.5607366	0.56347114	0.55848265	0.5685027	0.58753306	0.5881496
0.0	0.56121093	0.5753095	0.5839355	0.5757185	0.55738544	0.5593779	0.5581041	0.56785494	0.58485883	0.5894575
0.0	0.5592707	0.57823104	0.58255947	0.5750342	0.56002635	0.562385	0.5602828	0.56743234	0.58721155	0.58453596
0.0	0.3634386	0.5510905	0.8330246	0.313143	0.8069041	0.65234745	0.09877828	0.37678212	0.33449855	0.48379117
0.0	0.56452006	0.57988125	0.58586246	0.5776633	0.55781126	0.55979484	0.55729884	0.5666453	0.58525586	0.5892268
0.0	0.5559342	0.5784763	0.5824378	0.5774522	0.5585707	0.56342304	0.5609289	0.5669281	0.5852879	0.58760023
0.0	0.5577451	0.5746192	0.580323	0.5713884	0.5582604	0.5606291	0.5558938	0.5665165	0.5807665	0.5888204
0.0	0.83453435	0.99738806	0.9983998	0.99054694	0.99877137	0.99124604	0.7298219	0.9840046	0.99589914	0.75512105
0.0	0.5651145	0.57866395	0.58272487	0.5779424	0.5620479	0.56331426	0.5587549	0.56840545	0.58610487	0.58787084
0.0	0.5575749	0.5746921	0.5841219	0.573718	0.56065637	0.5601604	0.55468583	0.56602204	0.5812084	0.5868506
0.0	0.56312877	0.57799596	0.58257973	0.57710713	0.56104755	0.5629349	0.55904776	0.5662556	0.5867431	0.5878026
0.0	0.55681884	0.5758095	0.5840987	0.57067204	0.5590465	0.561905	0.5561792	0.56504506	0.5808177	0.5879349
0.0	0.9890485	0.99746716	0.9904544	0.97606206	0.9984995	0.98778164	0.42387328	0.99309903	0.9973242	0.9112779
0.0	0.5623962	0.57858616	0.583361	0.57908255	0.5609379	0.56322086	0.5610541	0.5671653	0.5853728	0.5891592
0.0	0.5575606	0.57315326	0.5824726	0.5726393	0.56080663	0.5589994	0.55523974	0.5662931	0.5813445	0.58910966
0.0	0.56172055	0.57856596	0.5836225	0.5793232	0.5620476	0.56174517	0.5598762	0.5663868	0.58568436	0.58888274
0.0	0.5580683	0.57636684	0.583139	0.5750912	0.55908114	0.5616566	0.5608675	0.5674553	0.5838878	0.5866659
0.0	0.9311476	0.99852836	0.9934529	0.95189035	0.9983741	0.995513	0.80558914	0.99100983	0.9959006	0.8504898
0.0	0.2448103	0.012939808	0.022734227	0.2512919	0.22378415	0.06441919	0.0055326507	0.004383706	0.07942014	0.017225042
0.0	0.51387423	0.10591695	0.17057092	0.5328688	0.0138558075	0.023958256	0.0030028594	0.052570328	0.008280893	0.25277185
0.0	0.0041871876	0.04303461	0.09504202	0.027726613	0.0021370733	0.55139494	0.15995175	0.027132945	0.027763715	0.007572707
0.0	0.5634002	0.57957894	0.5829936	0.5788565	0.5592975	0.5643613	0.5596601	0.5667313	0.5842336	0.588112
0.0	0.55807644	0.5732062	0.58330965	0.5744142	0.5605952	0.560842	0.5560701	0.56642765	0.5815602	0.5896699
0.0	0.56308854	0.57942766	0.58306485	0.578578	0.5619281	0.56488746	0.5603272	0.56779057	0.5860325	0.5892117
0.0	0.5594407	0.57358617	0.582755	0.57169175	0.56093925	0.56051093	0.5566773	0.56680626	0.5816887	0.58727884
0.0	0.51791275	0.99930584	0.9984276	0.65264153	0.9992719	0.9951326	0.5313751	0.9902171	0.9954477	0.91075516
0.0	0.5619158	0.5796655	0.583052	0.5793896	0.5602122	0.5634251	0.5597745	0.5661059	0.585693	0.58517027
0.0	0.5592022	0.5748754	0.58158296	0.5726015	0.5598116	0.5601231	0.5539055	0.56455433	0.58228534	0.5890698
0.0	0.55861944	0.576466	0.57863736	0.57361245	0.56010425	0.557911	0.55796206	0.56759924	0.5814168	0.58802235
0.0	0.12080838	0.5947834	0.024500215	0.93933886	0.006113943	0.013478428	0.001813337	0.0016110552	0.01778542	0.0047365963
0.0	0.7554256	0.9135749	0.46005863	0.9599392	0.66246945	0.6498673	0.100939125	0.03388979	0.6427189	0.27268168
0.0	0.62526286	0.8968909	0.64362776	0.4190473	0.1865638	0.9073295	0.22813863	0.6258787	0.6378877	0.7207523
0.0	0.5637554	0.57167625	0.5839544	0.5777355	0.5612176	0.5623551	0.5569116	0.56448543	0.58510786	0.58787954
0.0	0.6566673	0.776076	0.86804956	0.5565535	0.5998177	0.9592726	0.5951606	0.89346945	0.7166482	0.7734898
0.0	0.0070576207	0.5858341	0.110247724	0.017344242	0.016317334	0.04132974	0.11966836	0.009188466	0.047947068	0.005458832
0.0	0.86106694	0.86200124	0.5958899	0.83556044	0.72197074	0.99302906	0.9652219	0.7111503	0.8569504	0.7404208
0.0	0.024076365	0.049014714	0.04608776	0.7144339	0.016635168	0.58482355	0.014693897	0.006115531	0.00985493	0.041098606
0.0	0.55636567	0.57334197	0.58188134	0.57551533	0.5613582	0.5564558	0.55410093	0.56627536	0.5849015	0.5857548
0.0	0.5543568	0.5722813	0.578311	0.57660055	0.560851	0.55819035	0.5553406	0.56845105	0.5836393	0.58547395
0.0	0.5930879	0.91627383	0.7238474	0.6236553	0.77005494	0.74797237	0.741057	0.72955495	0.62037545	0.84294504
0.0	0.0082293	0.46407625	0.021453012	0.8405007	0.008985981	0.008722608	0.015283265	0.0067370012	0.0119975	0.020019315
0.0	0.5588504	0.57322186	0.58427125	0.5787429	0.561717	0.56132287	0.5539559	0.56829697	0.5843364	0.5873648
0.0	0.5564364	0.57130414	0.5823135	0.57888865	0.5613507	0.56441903	0.5538754	0.5682228	0.5843549	0.5851882
0.0	0.8710396	0.29207104	0.26355124	0.16926733	0.6197707	0.089179985	0.0464563	0.46949837	0.6060796	0.27192715
0.0	0.48857677	0.081142135	0.012437817	0.0038697128	0.0042816326	0.0023609868	0.0027448966	0.005781636	0.00878218	0.0031048155
0.0	0.5625989	0.5732227	0.5849947	0.5819401	0.5622327	0.5641066	0.5552119	0.56907886	0.58326375	0.5909627
0.0	0.79290205	0.9987863	0.9976802	0.8781504	0.9989121	0.9942584	0.60964066	0.99154353	0.9934462	0.85426396
0.0	0.937566	0.78399783	0.7755691	0.7311275	0.91764915	0.50602764	0.36915708	0.93126243	0.6151646	0.79482704
0.0	0.87567896	0.6104106	0.78723246	0.8780855	0.791099	0.58691263	0.48482725	0.17642374	0.6722143	0.31890577
0.0	0.026337367	0.034916036	0.013560918	0.025431378	0.19023591	0.05914237	0.036111087	0.016215136	0.02888141	0.020910451
0.0	0.92434365	0.8717011	0.98745096	0.3897306	0.84726423	0.7903462	0.102783866	0.5996919	0.93363136	0.8324428
0.0	0.52303916	0.44449353	0.8112003	0.8748736	0.9006136	0.90642685	0.569583	0.8472324	0.49900076	0.93688846
0.0	0.025614658	0.033345208	0.013471058	0.025185667	0.18525055	0.058774896	0.03450526	0.015698697	0.028748898	0.020639414
0.0	0.77617455	0.84971076	0.9249224	0.8782154	0.7619851	0.69133264	0.75664115	0.8189132	0.9315257	0.8462883
0.0	0.9675579	0.97328734	0.9919532	0.83840436	0.94613105	0.9287741	0.8119252	0.83359766	0.8209078	0.96996784
0.0	0.025755443	0.032781824	0.013455471	0.02500289	0.18506575	0.059134025	0.034304205	0.015659928	0.029232025	0.020798061
0.0	0.029370185	0.084552765	0.49124423	0.08799015	0.15969716	0.012210961	0.0031663177	0.022642918	0.033216063	0.006045141
0.0	0.91697675	0.09016729	0.6571614	0.48467436	0.9182024	0.8118804	0.0714924	0.3259783	0.2787929	0.5569446
0.0	0.9276261	0.77030873	0.66885865	0.8477892	0.9542331	0.8266458	0.50119436	0.7657866	0.6479533	0.6570808
0.0	0.18057755	0.080766104	0.4608903	0.029376386	0.018054387	0.008241018	0.0032750864	0.011214129	0.07888181	0.013204127
0.0	0.18423924	0.08549762	0.47149643	0.030854566	0.01829183	0.008574412	0.0034629086	0.0120197	0.085345566	0.01376453
0.0	0.18423924	0.085497595	0.47149643	0.030854566	0.01829183	0.008574412	0.0034629086	0.0120197	0.085345566	0.01376453
0.0	0.18276842	0.08450371	0.46920383	0.030880798	0.01805963	0.008620307	0.0034472717	0.011733017	0.084148794	0.013874716
0.0	0.8488951	0.30179802	0.21228477	0.7099259	0.9096898	0.37028766	0.01784186	0.5588744	0.81749254	0.31461227
0.0	0.56331295	0.5795599	0.5849895	0.5803071	0.5583869	0.56426275	0.5586564	0.5658137	0.580936	0.5874379
0.0	0.57641655	0.59359616	0.60284203	0.5965974	0.57514715	0.58159816	0.5796116	0.58438224	0.6009358	0.60559064
0.0	0.3871167	0.0094408365	0.0024209276	0.11393904	0.17184445	0.012421504	0.002447925	0.0056355456	0.0141325155	0.0036211675
0.0	0.5629569	0.5748474	0.5832489	0.57977754	0.56021315	0.55969256	0.55883294	0.56837684	0.5864191	0.5895675
0.0	0.75524807	0.95303494	0.843095	0.8248219	0.82770294	0.8314955	0.7925026	0.57366776	0.83505684	0.74954665
0.0	0.435366	0.9410006	0.38650644	0.50240767	0.36325818	0.27721146	0.045158986	0.2733042	0.9393637	0.69178814
0.0	0.733256	0.7703117	0.72440964	0.55588645	0.67713106	0.66166025	0.5180349	0.2774549	0.8330502	0.14500287
0.0	0.8743796	0.8799052	0.8330999	0.6866122	0.97067696	0.60626477	0.6131717	0.5965731	0.67893124	0.65087324
0.0	0.7981437	0.99796414	0.74083513	0.7654362	0.83443147	0.304013	0.85442364	0.58853674	0.9159978	0.69396275
0.0	0.8942534	0.9746164	0.95131695	0.8758974	0.94235957	0.8303785	0.69328034	0.8987988	0.6365394	0.88207823
0.0	0.08412323	0.22232282	0.6704096	0.17938437	0.009287885	0.0036710156	0.23722747	0.02436735	0.02576539	0.028898703
0.0	0.08254045	0.22583625	0.66970193	0.17855579	0.009118996	0.003633771	0.23563693	0.02395175	0.025276454	0.028941084
0.0	0.08496894	0.23578613	0.6792405	0.18632062	0.00933329	0.0037861678	0.24773934	0.024650235	0.02614404	0.030179955
0.0	0.028356597	0.05935578	0.04834658	0.010615918	0.075344756	0.01208299	0.11965414	0.011770597	0.054079514	0.016378785
0.0	0.024136653	0.2530453	0.010203862	0.04470529	0.06817407	0.01401887	0.008900071	0.012539617	0.029368661	0.038255867
0.0	0.7947667	0.27959585	0.74152726	0.80017126	0.5029763	0.7205825	0.057873238	0.76377946	0.29342487	0.22197665
0.0	0.6929894	0.8650256	0.55206376	0.99177027	0.95418364	0.859514	0.86277395	0.6862504	0.65159935	0.7989373
0.0	0.9261634	0.5836324	0.899391	0.82145476	0.98952323	0.72350264	0.02421567	0.37621406	0.9256399	0.42489356
0.0	0.04322522	0.011469641	0.3700616	0.059251692	0.18944086	0.025503723	0.0025103493	0.003963919	0.07841936	0.02581407
0.0	0.9671099	0.8296557	0.93198293	0.90625685	0.9767577	0.7474678	0.2846509	0.78176916	0.9760265	0.783358
0.0	0.24381901	0.042818636	0.15096368	0.08669644	0.81094414	0.045883775	0.003389395	0.006310345	0.098226614	0.0016907308
0.0	0.2457101	0.043077637	0.15111764	0.0860303	0.81038487	0.04620739	0.0033927646	0.006321576	0.09804318	0.0016932888
0.0	0.25816882	0.7838143	0.6674412	0.3904724	0.7232124	0.8153562	0.5897717	0.84427893	0.7291673	0.14485832
0.0	0.6371552	0.8140993	0.9005562	0.86300474	0.9159845	0.92377603	0.86639804	0.80908644	0.86402047	0.87445986
0.0	0.6021226	0.35068986	0.10671323	0.7807342	0.8356911	0.7449603	0.117375605	0.55751127	0.7715583	0.13573386
0.0	0.915838	0.7536294	0.80971676	0.8978816	0.8181081	0.76535165	0.96275383	0.93002015	0.95333683	0.7839679
0.0	0.5880355	0.87474734	0.4084169	0.6642591	0.8525689	0.71065325	0.64221174	0.50465935	0.8808913	0.3529215
0.0	0.109155215	0.20163946	0.17426586	0.16475467	0.02478172	0.06294996	0.08252311	0.03403391	0.022570495	0.002645296
0.0	0.6400248	0.9203921	0.86445045	0.94854933	0.9794297	0.9429052	0.5969837	0.9545401	0.87810785	0.9081101
0.0	0.5719881	0.8849632	0.85149324	0.19933544	0.24434707	0.35296854	0.005057291	0.16135918	0.74197084	0.40965527
0.0	0.55868787	0.5745688	0.5792472	0.5731708	0.560848	0.5597399	0.5557873	0.5647069	0.5832667	0.58791876
0.0	0.026124015	0.109717295	0.05335442	0.062496066	0.026978979	0.014860962	0.0031548853	0.0027283928	0.015748614	0.014147976
0.0	0.78741467	0.9414326	0.9690523	0.791113	0.5450747	0.5455405	0.61004037	0.7775321	0.69330597	0.6886257
0.0	0.5705833	0.5842323	0.58781415	0.57917225	0.5672529	0.57043004	0.5633171	0.5724624	0.5885634	0.5917903
0.0	0.39892092	0.2678567	0.5531847	0.27175477	0.9577928	0.6864803	0.19921784	0.62890655	0.31029725	0.8773462
0.0	0.8204967	0.8768318	0.45104724	0.20322138	0.9661591	0.7702118	0.38676423	0.8084903	0.8833956	0.39347798
0.0	0.020434808	0.023088172	0.031993654	0.3050162	0.1339119	0.0047963527	0.2718109	0.0030320496	0.038678713	0.009548773
0.0	0.3349336	0.009508823	0.010482308	0.57519686	0.16275153	0.034519535	0.028905433	0.051022757	0.06323644	0.017689837
0.0	0.3337338	0.009388589	0.010404926	0.5753817	0.16338393	0.03417923	0.029321715	0.051136654	0.0624474	0.017623259
0.0	0.81638294	0.88535917	0.6540775	0.859738	0.5826129	0.83719665	0.5152906	0.9644216	0.9140303	0.65817887
0.0	0.95813817	0.82291716	0.9147987	0.533084	0.85427177	0.7610097	0.8825671	0.9106853	0.8578432	0.7374004
0.0	0.6960368	0.54482555	0.63271606	0.9243089	0.93100494	0.87051344	0.07643829	0.56902605	0.8851479	0.6886754
0.0	0.9265907	0.57749856	0.5313602	0.9468626	0.9331021	0.28343332	0.43969572	0.61419266	0.85211873	0.43369406
0.0	0.3911223	0.53643024	0.14138483	0.8428259	0.99633944	0.40802544	0.049209196	0.5009784	0.8496096	0.6730207
0.0	0.76641583	0.4216431	0.2373419	0.9093902	0.9954678	0.12133493	0.44706655	0.5141617	0.8501008	0.22138932
0.0	0.5516385	0.5765297	0.57823527	0.574457	0.55941564	0.5586862	0.5566979	0.56522006	0.5827563	0.58993596
0.0	0.83189	0.12530641	0.4602042	0.39411032	0.9348055	0.47186664	0.61602217	0.58578396	0.44925675	0.4468918
0.0	0.05471113	0.017689135	0.010595853	0.01437047	0.068830416	0.027077643	0.26540005	0.00906446	0.021643672	0.0033704417
0.0	0.5485604	0.2584012	0.1935413	0.36884668	0.8985762	0.46618792	0.100341305	0.45726267	0.9028625	0.15851401
0.0	0.6421761	0.84515285	0.8315462	0.8731995	0.89120966	0.77253175	0.5444982	0.7126021	0.8900209	0.6290578
0.0	0.53142154	0.24567546	0.18689768	0.35386738	0.89535767	0.45116547	0.0925894	0.44442382	0.90024614	0.15367356
0.0	0.55854386	0.5779682	0.5784299	0.5712778	0.5599411	0.559826	0.5567096	0.56664085	0.5842037	0.5899287
0.0	0.8270755	0.122676596	0.45452964	0.38437185	0.935317	0.45300063	0.59596366	0.5866196	0.43791816	0.4454503
0.0	0.3395242	0.0052402555	0.034595173	0.025765162	0.16192274	0.0056744074	0.0152077405	0.011513011	0.0032450075	0.016311243
0.0	0.8516079	0.33276924	0.49782872	0.35539	0.88671243	0.52342224	0.15375549	0.5500884	0.40788782	0.423075
0.0	0.8245395	0.91856897	0.43610388	0.69417226	0.81124425	0.76964825	0.5060961	0.7828763	0.56286967	0.7164864
0.0	0.84333724	0.3196759	0.4852737	0.33391574	0.8822658	0.5133666	0.13945156	0.54023546	0.4010673	0.41165763
0.0	0.6088791	0.8848245	0.9607756	0.80165964	0.6528514	0.22618377	0.10217607	0.26371062	0.73706555	0.51151246
0.0	0.43664268	0.9338977	0.3242312	0.87151754	0.7586132	0.053051475	0.4465604	0.15115899	0.78012776	0.18611223
0.0	0.95242715	0.98028153	0.95690376	0.87858486	0.86437845	0.95384705	0.90015614	0.77672625	0.45886162	0.67438334
0.0	0.5246366	0.9013689	0.9546119	0.95114356	0.77330697	0.8636382	0.8425412	0.8690135	0.6400755	0.8303799
0.0	0.324734	0.83726203	0.8767114	0.7013963	0.6214369	0.78073835	0.9183396	0.8727573	0.8297115	0.6821054
0.0	0.061355628	0.35701323	0.085005105	0.03717311	0.019889835	0.04468649	0.15624689	0.03837789	0.0068157706	0.0073887357
0.0	0.9584603	0.98353106	0.8803016	0.66422594	0.9993781	0.77102894	0.65224487	0.36081442	0.88838387	0.34179422
0.0	0.5573638	0.5779852	0.58158404	0.5739436	0.5595999	0.5616933	0.5578634	0.5673568	0.58448917	0.58697265
0.0	0.56326216	0.5750421	0.58497083	0.57638127	0.56134695	0.56190944	0.55847275	0.5675291	0.5866774	0.5886772
0.0	0.008519282	0.023239061	0.021045087	0.077684164	0.18388855	0.0540271	0.051312625	0.01035433	0.021762978	0.02302691
0.0	0.9758774	0.95191413	0.8040229	0.54432386	0.998454	0.6619712	0.04328916	0.62134457	0.75992626	0.37430695
0.0	0.93048304	0.9681446	0.8400245	0.9310811	0.9860634	0.81699955	0.7420008	0.5130843	0.84045076	0.82765836
0.0	0.8382607	0.77696	0.60302764	0.72001994	0.9432957	0.68349636	0.4337113	0.46602395	0.72536904	0.85042256
0.0	0.58675486	0.43056658	0.37093744	0.17365141	0.95797074	0.05266641	0.03653605	0.022681225	0.10071988	0.0057743248
0.0	0.7169253	0.8374133	0.56544995	0.9303232	0.8877078	0.8050313	0.7594159	0.83452284	0.6456556	0.8185329
0.0	0.63046736	0.1951589	0.0061448854	0.95729375	0.112044446	0.0022366832	0.4166624	0.0070590307	0.24865738	0.73412085
0.0	0.002875473	0.034179617	0.08131302	0.010833538	0.07800567	0.017435376	0.06894979	0.002620496	0.005882468	0.0024549132
0.0	0.5576012	0.57390136	0.58259416	0.57661825	0.55966735	0.5635986	0.5566898	0.568912	0.5828049	0.5893562
0.0	0.0081319325	0.0062301722	0.11363549	0.015108773	0.05841559	0.033624057	0.028634777	0.025626883	0.0073665157	0.03069193
0.0	0.6367147	0.77214223	0.88078827	0.76450044	0.9681047	0.82233804	0.95314956	0.89536995	0.5155721	0.82805896
0.0	0.5617483	0.5752338	0.58136964	0.57476294	0.55949235	0.5601228	0.5569377	0.56735855	0.5808538	0.58768386
0.0	0.39472547	0.5377568	0.14176342	0.8438353	0.99638283	0.40609124	0.049071513	0.50039244	0.8506886	0.6729188
0.0	0.378422	0.7671488	0.4651338	0.5676126	0.99162114	0.8476353	0.935558	0.6868218	0.89478505	0.8640387
0.0	0.8318471	0.5059762	0.6657714	0.59542614	0.96819913	0.27068758	0.084078595	0.65320754	0.5601161	0.607154
0.0	0.71601117	0.47390497	0.81028205	0.70132744	0.93406343	0.057030313	0.4418579	0.57570034	0.84777343	0.04887908
0.0	0.71751505	0.47800013	0.81600195	0.70932645	0.9350732	0.059789307	0.4542148	0.58113366	0.8515668	0.049797155
0.0	0.66586906	0.4244707	0.42306334	0.8626399	0.87505096	0.70237374	0.04641924	0.3667293	0.7376291	0.5008533
0.0	0.82846284	0.3900738	0.83127755	0.9740327	0.9049468	0.091341786	0.49270198	0.55401266	0.83115375	0.23822421
0.0	0.96128035	0.46036425	0.54447585	0.39129195	0.965265	0.025274621	0.52778125	0.65772486	0.4799881	0.3633644
0.0	0.79777056	0.82512987	0.90367335	0.96772546	0.9458302	0.74633306	0.8834235	0.83962214	0.85572726	0.7015361
0.0	0.17051771	0.3600125	0.28337768	0.47470775	0.95136505	0.13827415	0.4707234	0.5823729	0.575436	0.17248206
0.0	0.881562	0.7865999	0.6344248	0.84927756	0.99330515	0.63907665	0.27100453	0.9005038	0.8122988	0.6682528
0.0	0.8396083	0.82642454	0.77477074	0.36048344	0.9321562	0.74794763	0.91336906	0.735414	0.35451627	0.84180063
0.0	0.9394248	0.09525516	0.29453072	0.3133378	0.8176379	0.4833133	0.48045313	0.4177463	0.3955764	0.27952152
0.0	0.9483847	0.33434778	0.19946918	0.012451236	0.98742	0.47419745	0.5700264	0.62108994	0.14732607	0.3951843
0.0	0.9450286	0.64630044	0.58236414	0.8728984	0.47010878	0.65616065	0.85434234	0.7626032	0.75441486	0.73258203
0.0	0.82610977	0.76823527	0.70718706	0.82830036	0.4791923	0.79446936	0.9005386	0.65689456	0.681669	0.7986513
0.0	0.09350497	0.004189608	0.014835845	0.12105327	0.01007393	0.0072800363	0.060711727	0.002753314	0.009524762	0.004092986
0.0	0.21319042	0.008453409	0.04288658	0.001361988	0.5807251	0.021231871	0.022373926	0.016911909	0.0028296732	0.0034498363
0.0	0.9260279	0.08907025	0.5347246	0.49995422	0.51381516	0.23467116	0.060557928	0.2758912	0.58705115	0.67131215
0.0	0.5394028	0.11214966	0.44973063	0.8547118	0.6223732	0.5011217	0.31853345	0.4962433	0.87465984	0.72385174
0.0	0.83815414	0.90026414	0.7444835	0.87464094	0.88219994	0.6454338	0.19828565	0.747537	0.79533273	0.9072616
0.0	0.5365833	0.37972155	0.36579606	0.64599335	0.9169897	0.5351891	0.6316068	0.41883054	0.96461827	0.9055266
0.0	0.32698599	0.035176836	0.36152402	0.26517832	0.023449311	0.02043511	0.20971999	0.017641092	0.013075546	0.0031971375
0.0	0.0054841926	0.089072846	0.0050858627	0.9557894	0.4828765	0.0027361976	0.36334413	0.0010434894	0.039394062	0.0064326753
0.0	0.0057711746	0.094491936	0.005470263	0.9585219	0.49506634	0.0029581375	0.3826731	0.0011273362	0.04135712	0.0067573832
0.0	0.0058068633	0.09768894	0.0054246844	0.958245	0.49613777	0.0029832302	0.38847658	0.0011154744	0.04187454	0.006740305
0.0	0.8335971	0.9090803	0.8680315	0.7386149	0.7812885	0.71324974	0.43555164	0.8483083	0.6724681	0.7950428
0.0	0.3373648	0.8474482	0.44083366	0.77003974	0.7727744	0.1437175	0.30046046	0.18663931	0.58975965	0.46185675
0.0	0.17912638	0.42281052	0.38704237	0.39321178	0.96433085	0.3882607	0.04196628	0.40474898	0.23467721	0.26808888
0.0	0.015383893	0.027779689	0.3966352	0.0014688309	0.00635792	0.018344067	0.021469098	0.005702421	0.007935531	0.0060407873
0.0	0.003982936	0.10422064	0.039765537	0.013540725	0.39075363	0.05418139	0.004653703	0.01068313	0.066475816	0.017405944
0.0	0.91161436	0.92758393	0.9453276	0.8838321	0.9222788	0.855691	0.88622975	0.28925487	0.35173905	0.5671132
0.0	0.09162198	0.5730272	0.87130994	0.40948546	0.03503505	0.9044717	0.017941197	0.5292655	0.5343142	0.64743596
0.0	0.84285337	0.9994246	0.9985128	0.80452496	0.99862313	0.99659157	0.79270667	0.99522674	0.9964199	0.8867305
0.0	0.037016705	0.87285846	0.5729611	0.12767358	0.03173914	0.7754739	0.006641669	0.32838723	0.9072177	0.30413637
0.0	0.082676	0.7825089	0.25448385	0.2927074	0.6801113	0.22028914	0.21897061	0.09632098	0.6009367	0.4663142
0.0	0.8247769	0.37441012	0.25266504	0.048918653	0.20761053	0.12599222	0.5240685	0.3653015	0.8119885	0.6182976
0.0	0.027974406	0.011659795	0.008753295	0.025949955	0.010935403	0.0481722	0.0068824245	0.0028099206	0.114056	0.010105386
0.0	0.022734506	0.014522832	0.02142547	0.24108465	0.6034926	0.050588824	0.021522468	0.0015706681	0.049011845	0.0187415
0.0	0.68782264	0.9979297	0.9954104	0.9851635	0.99825674	0.9925605	0.85368365	0.9946614	0.99436474	0.73732704
0.0	0.46382883	0.99921143	0.99897397	0.95143235	0.99888355	0.992098	0.82233924	0.99426275	0.99403423	0.9552883
0.0	0.7232602	0.54853535	0.9292473	0.8614524	0.96860397	0.84236825	0.503699	0.7436607	0.4220691	0.48398393
0.0	0.07216758	0.11859745	0.56977355	0.22158341	0.15472835	0.11492582	0.869664	0.019744866	0.008412182	0.021878736
0.0	0.06845254	0.10933962	0.55490065	0.20836727	0.14684431	0.10656874	0.8661457	0.019133793	0.007911602	0.020592969
0.0	0.8622663	0.88110214	0.94357616	0.88645566	0.87094486	0.9237826	0.87179476	0.553621	0.8140233	0.80401427
0.0	0.06998052	0.11032705	0.55355847	0.21033193	0.14825961	0.10793682	0.86472154	0.019070644	0.007895099	0.020759407
0.0	0.9632713	0.9116269	0.6660701	0.70761687	0.8573478	0.73843855	0.92180693	0.6522928	0.55913603	0.9357448
0.0	0.0852954	0.020829502	0.034773096	0.032552198	0.0073364447	0.1504449	0.12110939	0.010368695	0.007833732	0.016960613
0.0	0.08514086	0.020776808	0.034746025	0.032917667	0.0073971576	0.1486786	0.1215401	0.010329673	0.007841163	0.016990582
0.0	0.38783288	0.5094304	0.5880149	0.4243808	0.93755096	0.82502556	0.56276655	0.6013741	0.11397626	0.5068603
0.0	0.9755704	0.81898373	0.6798412	0.7932776	0.51652867	0.099364765	0.73176324	0.69888854	0.5882609	0.9127551
0.0	0.44055307	0.23020436	0.91358346	0.89000756	0.5356431	0.63420296	0.24990895	0.5082205	0.60656375	0.47580102
0.0	0.7108749	0.13962665	0.6616911	0.5679852	0.43410403	0.9205952	0.05469812	0.8317763	0.4445062	0.7993445
0.0	0.22521895	0.11688661	0.03132082	0.030329486	0.007665882	0.012533832	0.009600104	0.014956117	0.022968322	0.0071948576
0.0	0.76958406	0.3090816	0.29780367	0.43216974	0.30949014	0.6252545	0.07280878	0.7562717	0.7985878	0.7631062
0.0	0.7711229	0.8156833	0.08880416	0.7989931	0.59170455	0.8260965	0.11627527	0.11635832	0.6016901	0.2764864
0.0	0.7237262	0.8800097	0.74607533	0.8036721	0.45640594	0.798313	0.6869985	0.94398516	0.73266095	0.63196856
0.0	0.9717719	0.86070675	0.055731606	0.46232536	0.30085537	0.8875909	0.22720851	0.57667726	0.45105028	0.47643024
0.0	0.8030958	0.7006207	0.9452548	0.8165943	0.8645296	0.758299	0.83479476	0.5322245	0.6115271	0.53286594
0.0	0.5762777	0.5951407	0.60119176	0.592673	0.57325554	0.58026534	0.57530695	0.58174527	0.5993437	0.606928
0.0	0.861734	0.25284	0.17783709	0.5260561	0.62519896	0.3493686	0.4176127	0.6434107	0.6351638	0.350133
0.0	0.058156714	0.057958897	0.011161362	0.28780726	0.012611974	0.008026578	0.02448597	0.008705584	0.007099735	0.020324813
0.0	0.5569852	0.5774761	0.5812736	0.5757351	0.5599969	0.5627445	0.5526887	0.56740206	0.58217955	0.58898336
0.0	0.950176	0.8026296	0.7025169	0.86995375	0.7459222	0.4789724	0.6255157	0.64607656	0.6918157	0.96560615
0.0	0.0071702595	0.095481336	0.019292742	0.03364228	0.0048724967	0.009206755	0.0034487084	0.023730276	0.022410879	0.011184421
0.0	0.5576164	0.5771708	0.57848006	0.5743353	0.56110936	0.56005037	0.5571839	0.5665777	0.5842765	0.5911015
0.0	0.0018854387	0.12951905	0.038690023	0.0064472933	0.053856317	0.009642906	0.021631427	0.004265307	0.021396672	0.011311013
0.0	0.84916025	0.9240856	0.7270448	0.88286525	0.91979665	0.65740556	0.94834346	0.53809565	0.8296202	0.8824944
0.0	0.9390018	0.09518694	0.2930684	0.31332278	0.81804276	0.48050466	0.4803048	0.41967165	0.393603	0.2778435
0.0	0.055733897	0.05384079	0.010599199	0.27857116	0.012120969	0.0076542683	0.023173604	0.008414458	0.006681961	0.019331649
0.0	0.20151086	0.0099476455	0.012247694	0.07726688	0.062121037	0.007250998	0.22510365	0.027389666	0.053530734	0.012650224
0.0	0.8854684	0.1955125	0.24972993	0.6266624	0.6256575	0.6657888	0.120205484	0.22931994	0.45028183	0.9280459
0.0	0.8863312	0.19570424	0.25105143	0.6278877	0.63077056	0.6647986	0.11958914	0.22910202	0.4532077	0.9275622
0.0	0.9348804	0.9584919	0.6293919	0.7419552	0.87538856	0.8897239	0.5555236	0.6356603	0.8240886	0.7093848
0.0	0.96629435	0.60718393	0.1463276	0.20159957	0.5719237	0.6511219	0.048242785	0.39960572	0.826626	0.12412315
0.0	0.55884993	0.5856574	0.5835206	0.58189267	0.5614059	0.5687805	0.5629333	0.5701267	0.5906839	0.59329456
0.0	0.56235653	0.5793403	0.58556515	0.5794335	0.5627868	0.5665036	0.5632366	0.5690355	0.58640957	0.5900444
0.0	0.8452928	0.9666786	0.14152142	0.88699025	0.92610765	0.2608342	0.032766692	0.79261225	0.8288166	0.496801
0.0	0.036247533	0.006159705	0.08576433	0.17901218	0.046939194	0.012756287	0.009324414	0.008927992	0.033466745	0.01382979
0.0	0.14616555	0.03364152	0.04902086	0.100211896	0.16048446	0.00087256083	0.019341083	0.013216875	0.04020123	0.007984051
0.0	0.6447092	0.27484652	0.3838318	0.16824181	0.7333342	0.82372516	0.022237835	0.23990531	0.79607654	0.5383014
0.0	0.9660344	0.9258511	0.9444995	0.9722177	0.90668935	0.94704413	0.6335166	0.8316992	0.7272749	0.8641161
0.0	0.9807328	0.4554627	0.8960594	0.6463054	0.87813073	0.6116201	0.009961998	0.5648178	0.5882151	0.4615009
0.0	0.6940744	0.77672553	0.44527912	0.9159412	0.37701187	0.3092304	0.19730954	0.33180648	0.8268846	0.15950641
0.0	0.737745	0.30386358	0.42311195	0.22556905	0.763192	0.40000084	0.33171138	0.83846605	0.34886354	0.13578975
0.0	0.7411567	0.30479196	0.43101028	0.23134549	0.76387346	0.41573685	0.3535201	0.83897287	0.3536397	0.13869146
0.0	0.79232115	0.8483323	0.8096047	0.9806697	0.8696005	0.86348855	0.95088243	0.96999645	0.71964943	0.84554935
0.0	0.104883604	0.2880854	0.083697245	0.03830307	0.013080939	0.05065402	0.0011669664	0.021122398	0.017023312	0.011081943
0.0	0.55842924	0.5764947	0.5785975	0.5731514	0.5608758	0.5595062	0.55652356	0.5672448	0.5831008	0.5883539
0.0	0.210859	0.3682502	0.07276129	0.035425756	0.007063611	0.02138842	0.056412734	0.0058595804	0.110635936	0.008347241
0.0	0.97253734	0.8758227	0.5398808	0.8115374	0.23238628	0.503404	0.5195364	0.20732768	0.9125099	0.51078576
0.0	0.9405145	0.7371569	0.8603559	0.92130667	0.75397253	0.6805819	0.94773185	0.7004954	0.84692705	0.6372076
0.0	0.34421265	0.15614435	0.6033808	0.7270678	0.9243465	0.5832721	0.095897995	0.6392087	0.86295086	0.44505194
0.0	0.5142772	0.6015622	0.84472406	0.91844416	0.87103724	0.93432343	0.5379015	0.8748899	0.8368135	0.8774352
0.0	0.2865184	0.12401094	0.6648467	0.8419251	0.353497	0.36998123	0.6707489	0.36346877	0.9457359	0.4908604
0.0	0.66001236	0.68435365	0.8682479	0.78776026	0.835054	0.69551826	0.9720597	0.878575	0.87205434	0.8079938
0.0	0.55636615	0.5784114	0.5795227	0.574206	0.5604575	0.5597157	0.55415934	0.5637423	0.5833635	0.5898702
0.0	0.08358709	0.018919766	0.23575458	0.037682228	0.037632607	0.02685046	0.044470493	0.0056807227	0.008190721	0.009613927
0.0	0.33344123	0.24679026	0.79435945	0.16149393	0.90993917	0.61179996	0.09661008	0.18338974	0.6515982	0.27120548
0.0	0.29942316	0.68503857	0.6938545	0.7699094	0.83340126	0.8039408	0.8328434	0.81260026	0.82400346	0.758568
0.0	0.7981059	0.61103636	0.32751602	0.8829761	0.6440751	0.32284746	0.68861854	0.8403306	0.65019643	0.5225957
0.0	0.03049371	0.0050424687	0.2794841	0.10932398	0.014088594	0.007986329	0.10011105	0.015545938	0.008629724	0.0012496308
0.0	0.8265438	0.575518	0.59137255	0.6584501	0.21106522	0.30608815	0.03527818	0.52677584	0.36403129	0.31109753
0.0	0.0072876704	0.07426518	0.0656421	0.25507727	0.009996171	0.022117827	0.013341037	0.008306299	0.006392384	0.002314516
0.0	0.8088063	0.86951107	0.41868848	0.17650768	0.9340908	0.12758774	0.3047361	0.76949215	0.782336	0.53082156
0.0	0.7977042	0.9121615	0.6512555	0.8904037	0.9123562	0.43788853	0.7608457	0.6418761	0.67785966	0.8686941
0.0	0.8386596	0.9215568	0.8945918	0.7691677	0.2357169	0.46928877	0.57096547	0.65696466	0.68768275	0.8135267
0.0	0.026324011	0.57085544	0.05136342	0.03358193	0.03396832	0.0060563623	0.3637888	0.0141668245	0.013006391	0.006149328
0.0	0.910727	0.9626592	0.4432225	0.9842024	0.9697399	0.74553025	0.036224727	0.8215335	0.78553313	0.42776623
0.0	0.910727	0.9626592	0.44322255	0.9842024	0.9697399	0.7455303	0.036224727	0.8215335	0.78553313	0.4277662
0.0	0.3847678	0.8213259	0.026146086	0.17780828	0.73553187	0.6096577	0.0015066743	0.043064255	0.06293006	0.010399644
0.0	0.3845133	0.8203866	0.026389366	0.1780451	0.73721737	0.61323243	0.0015123255	0.0428718	0.061972313	0.010214018
0.0	0.5736283	0.14651084	0.7345792	0.2480376	0.81843686	0.8323375	0.45998532	0.7610347	0.7805768	0.54187495
0.0	0.8119251	0.9245726	0.49689704	0.8947523	0.8766865	0.86709046	0.9343992	0.7396223	0.8663679	0.7359875
0.0	0.9724104	0.8989327	0.6281132	0.94841623	0.6853697	0.34509936	0.7279439	0.9534594	0.96826965	0.70132554
0.0	0.8757796	0.9844512	0.8693174	0.6609669	0.9021563	0.7407519	0.8493864	0.9561404	0.61461186	0.78786105
0.0	0.9100741	0.42225078	0.34794474	0.86558735	0.56013936	0.052077625	0.06521752	0.78680974	0.31939122	0.16488424
0.0	0.22422291	0.0039852727	0.055249665	0.0092809955	0.018026123	0.010031152	0.01078204	0.04958216	0.04585728	0.020420188
0.0	0.54360276	0.25039485	0.06361352	0.92945546	0.16710927	0.016314872	0.0064369743	0.007818167	0.02660557	0.01070261
0.0	0.5595016	0.57518214	0.58395404	0.57742035	0.5589287	0.5638439	0.55735874	0.5678703	0.5844443	0.5882889
0.0	0.2810288	0.9407721	0.61538815	0.25221452	0.30555025	0.072711356	0.56883204	0.8679781	0.7843644	0.25724146
0.0	0.0022909378	0.14078797	0.029331103	0.14817202	0.013667297	0.008727075	0.16047157	0.018838871	0.010545961	0.0050037517
0.0	0.8946854	0.2342567	0.18291774	0.54400903	0.55302125	0.04309418	0.06258941	0.53125715	0.5598624	0.3992
0.0	0.25228348	0.083729215	0.3596452	0.6560945	0.35043	0.36023024	0.6945639	0.3376497	0.8271322	0.4335992
0.0	0.9339362	0.9989214	0.5950696	0.96171534	0.8595519	0.5839535	0.8016103	0.6576873	0.7061293	0.7477263
0.0	0.8405236	0.72837347	0.5411683	0.7085107	0.28216022	0.05344611	0.21751961	0.4863867	0.9040834	0.35928988
0.0	0.83806264	0.72436285	0.52915	0.7015701	0.27560174	0.05143007	0.20921497	0.48538578	0.90129465	0.35627168
0.0	0.84058154	0.73148924	0.528225	0.70550233	0.27706072	0.052365318	0.2110589	0.48684806	0.90183425	0.35591066
0.0	0.19532508	0.01015289	0.011191093	0.023533816	0.0008917047	0.007166479	0.12199763	0.0211019	0.026396515	0.0055144653
0.0	0.85174453	0.98612344	0.74282694	0.97602606	0.7494789	0.64261025	0.7697056	0.79679257	0.96052814	0.84327334
0.0	0.166392	0.6082275	0.017799912	0.0760755	0.019883255	0.010879998	0.051279668	0.02560054	0.07124592	0.03479242
0.0	0.8326595	0.0011324271	0.010964762	0.048354387	0.024866479	0.008982949	0.056069247	0.0016143327	0.0075749755	0.009831555
0.0	0.8258643	0.0010383254	0.010085282	0.04427852	0.024059828	0.008394858	0.051326733	0.0015208937	0.0071755573	0.00933957
0.0	0.82600695	0.0010752564	0.010485475	0.043563172	0.024352584	0.008343275	0.051537033	0.0015705694	0.0073765926	0.009323766
0.0	0.880312	0.018269995	0.010368347	0.0749289	0.21483612	0.005463628	0.026823226	0.003799791	0.027527928	0.0019933528
0.0	0.81678456	0.9105281	0.40138155	0.90219015	0.5978449	0.81804717	0.6636347	0.89713484	0.8577913	0.8970444
0.0	0.6080918	0.38807043	0.36319777	0.64614147	0.52259564	0.016291004	0.5953345	0.48785824	0.71045643	0.93033713
0.0	0.6069897	0.38954812	0.36427185	0.6440923	0.5228535	0.016411452	0.6003334	0.4890834	0.7095711	0.9304562
0.0	0.55817515	0.57757676	0.58281285	0.57459855	0.5585614	0.56293064	0.55570346	0.56544423	0.5830087	0.58817637
0.0	0.81744546	0.16851957	0.5836527	0.43962473	0.2377645	0.24994196	0.8103339	0.520964	0.54971635	0.92804384
0.0	0.11235957	0.14265957	0.037859324	0.05111003	0.02084128	0.00062798033	0.010308033	0.010623031	0.04606085	0.02994962
0.0	0.11490282	0.14960855	0.0391707	0.053817015	0.02137243	0.00065096386	0.010912117	0.010999448	0.047521643	0.031072674
0.0	0.65574574	0.48275125	0.7546686	0.32420886	0.78444505	0.565246	0.026434992	0.73678285	0.6026686	0.53345263
0.0	0.36588237	0.72016525	0.84283525	0.7923354	0.924711	0.66268754	0.2905474	0.8928699	0.75032914	0.9089623
0.0	0.59476954	0.084249444	0.021404648	0.46460754	0.012318067	0.018381817	0.021130376	0.020815426	0.013431856	0.010230113
0.0	0.79220647	0.10202493	0.4369988	0.19503038	0.77062523	0.3853715	0.5365729	0.19519609	0.49007833	0.25181302
0.0	0.8646225	0.8742971	0.011212389	0.3839734	0.40940657	0.11872371	0.6563891	0.6052198	0.43021142	0.54597867
0.0	0.8646226	0.874297	0.011212389	0.3839734	0.40940657	0.11872368	0.6563891	0.6052198	0.43021145	0.54597867
0.0	0.13968268	0.6957575	0.4651501	0.5187144	0.9730374	0.15205728	0.037730653	0.4418746	0.32420087	0.37741882
0.0	0.17293201	0.9416886	0.29603964	0.85930336	0.95044947	0.26308835	0.030309947	0.5644076	0.64097804	0.37145373
0.0	0.7990833	0.9035535	0.4098423	0.37753278	0.37736118	0.425463	0.16570555	0.74371016	0.26611552	0.7243204
0.0	0.9753008	0.6836899	0.27982494	0.18593836	0.4756563	0.35149935	0.5071038	0.5692956	0.8118689	0.05315334
0.0	0.8112797	0.99981683	0.997626	0.97722274	0.998262	0.9928605	0.93404377	0.99621695	0.99622154	0.87012607
0.0	0.9034992	0.92262906	0.90542686	0.95327204	0.97488564	0.9423441	0.45436886	0.78938305	0.8612225	0.9052252
0.0	0.6989025	0.013640967	0.18214062	0.033467345	0.5914433	0.3068092	0.1727597	0.031011017	0.023391655	0.9281629
0.0	0.6966148	0.013476679	0.17754291	0.03308437	0.59136826	0.30485862	0.17029849	0.030744916	0.023185901	0.92702216
0.0	0.53401136	0.8899317	0.8491064	0.8287451	0.71946305	0.86471355	0.071267575	0.8374185	0.8021902	0.6331393
0.0	0.98584545	0.80783814	0.96245027	0.9884558	0.9452724	0.9532455	0.9011226	0.7884367	0.62836677	0.95204604
0.0	0.9101317	0.1881681	0.5965196	0.84917456	0.86580884	0.9491667	0.4979718	0.35793424	0.7096244	0.9499012
0.0	0.91106683	0.19270973	0.59253854	0.85029995	0.86538076	0.9491538	0.50318724	0.3573181	0.71034795	0.9500287
0.0	0.049659424	0.006914579	0.06239597	0.9227856	0.002931613	0.8478389	0.23811114	0.0019292847	0.08182011	0.64082646
0.0	0.8716951	0.9604955	0.8195646	0.6038932	0.6033724	0.5428635	0.059301406	0.57428575	0.9003889	0.75660825
0.0	0.28012976	0.7766989	0.0529875	0.13303262	0.024597261	0.031170934	0.015315556	0.025794765	0.1610511	0.0045738206
0.0	0.93981415	0.89207834	0.96335024	0.82197547	0.87813926	0.97909683	0.6407357	0.65165204	0.8415812	0.69216305
0.0	0.9059643	0.93535566	0.5151929	0.43774578	0.60869795	0.5543849	0.24032408	0.64899766	0.93408227	0.8084167
0.0	0.5636595	0.5744618	0.58170134	0.57756656	0.5597354	0.5558075	0.55464536	0.56586236	0.57973784	0.5868403
0.0	0.04432965	0.085587315	0.02500872	0.018969705	0.022964517	0.22542161	0.07155167	0.016033307	0.006381859	0.06622448
0.0	0.5699261	0.9122194	0.9160775	0.86551136	0.70980066	0.5494898	0.74862045	0.6481898	0.851448	0.7685524
0.0	0.55839765	0.57616806	0.5789228	0.5749613	0.560142	0.5567992	0.5566939	0.5667775	0.58310014	0.59094095
0.0	0.014292262	0.007364261	0.02623813	0.11505681	0.027493842	0.01731982	0.1963145	0.20138858	0.04339709	0.005917761
0.0	0.41291842	0.35028115	0.6464778	0.5969547	0.6192115	0.24579301	0.29113293	0.9800269	0.8520915	0.58166134
0.0	0.8897884	0.049368653	0.03643801	0.05984188	0.020047465	0.035662167	0.015885066	0.013161219	0.048792917	0.7407705
0.0	0.9138722	0.9851189	0.87634534	0.6366407	0.8999869	0.9901869	0.4450155	0.9593359	0.7834733	0.8852397
0.0	0.75272965	0.24855904	0.16024059	0.35225263	0.23239686	0.59176105	0.01151174	0.8067156	0.8517413	0.7463984
0.0	0.7251527	0.73690057	0.040024485	0.29984003	0.52246106	0.5870422	0.0065210075	0.36960325	0.7238553	0.8383872
0.0	0.74587554	0.9277845	0.4930716	0.787471	0.7969377	0.6937726	0.7808273	0.8358507	0.81795573	0.6907676
0.0	0.014777922	0.015225719	0.11161839	0.61902726	0.1231889	0.015435722	0.015296267	0.010388795	0.0058522355	0.004824277
0.0	0.014834066	0.015190405	0.111153945	0.6178929	0.12124921	0.015068381	0.015372896	0.010374711	0.0058357846	0.004754796
0.0	0.23111385	0.86246765	0.19222005	0.7629606	0.36136216	0.41578028	0.09563169	0.3368846	0.92869455	0.6270469
0.0	0.5561319	0.5777089	0.5792085	0.5744401	0.56092656	0.5608857	0.5577585	0.56525123	0.5845115	0.58770144
0.0	0.019733941	0.03454959	0.021349581	0.96101844	0.016893549	0.041594524	0.070295244	0.0043984107	0.05945678	0.010703407
0.0	0.5132087	0.93056977	0.6929014	0.69540876	0.7268579	0.61127025	0.5720603	0.714789	0.9214337	0.83643264
0.0	0.7246697	0.87122226	0.94965595	0.81342846	0.622336	0.9309384	0.87642473	0.762087	0.74458486	0.9599203
0.0	0.8477928	0.89402026	0.73547286	0.8664139	0.530456	0.70783085	0.52943766	0.90571135	0.5883379	0.8598595
0.0	0.54063797	0.5081395	0.37506017	0.7906394	0.07283861	0.4594139	0.014598429	0.48772746	0.9120006	0.5247229
0.0	0.71459115	0.8561588	0.4132652	0.34003484	0.66987497	0.34596902	0.017020019	0.68873686	0.5623905	0.5524376
0.0	0.5610041	0.5763431	0.58121735	0.5749704	0.56055397	0.560176	0.5573275	0.56765544	0.58023506	0.5880577
0.0	0.04035407	0.060058877	0.022747057	0.026412452	0.055827226	0.009063749	0.01913928	0.0073657697	0.022549024	0.0067459354
0.0	0.84881896	0.9093694	0.6921463	0.74416476	0.7357389	0.7102062	0.3747072	0.8410185	0.64963555	0.8218498
0.0	0.5585891	0.5774407	0.57939357	0.5741653	0.56084824	0.559664	0.5561326	0.56477934	0.5847302	0.5872722
0.0	0.03372897	0.006311965	0.04417536	0.05349272	0.0036485204	0.1126245	0.08882273	0.0048157983	0.014297933	0.023521936
0.0	0.89524466	0.78476316	0.82742846	0.95651513	0.29784665	0.81400853	0.293225	0.8267951	0.86738807	0.8321872
0.0	0.54652643	0.9005698	0.79668313	0.23282582	0.5650248	0.21388412	0.52072746	0.6351771	0.41753927	0.8128406
0.0	0.94967353	0.70181096	0.43484798	0.1627226	0.06654385	0.57462245	0.17914446	0.42964575	0.65256864	0.5053965
0.0	0.56092006	0.576429	0.57995224	0.572792	0.56221277	0.5634124	0.55682206	0.56848407	0.5835648	0.5899743
0.0	0.14136115	0.6276489	0.08482135	0.09606525	0.08807644	0.009361208	0.029746536	0.008007955	0.0136926845	0.040551588
0.0	0.16393103	0.4604279	0.049941074	0.8800673	0.014496173	0.054918233	0.024941048	0.0034479124	0.018881153	0.00359558
0.0	0.5828529	0.6014511	0.60428274	0.60244983	0.57997096	0.588491	0.586391	0.58443886	0.6040914	0.60763645
0.0	0.5641052	0.5751278	0.5849419	0.5796394	0.5589465	0.5621003	0.55897707	0.5663566	0.5859498	0.58814824
0.0	0.03795497	0.6436713	0.05383021	0.18735576	0.043383203	0.0023250598	0.003681754	0.020007517	0.013891617	0.24283582
0.0	0.037277408	0.6477112	0.055249766	0.19148217	0.043439824	0.0023236156	0.0037051842	0.019976819	0.013744635	0.24419813
0.0	0.92505974	0.86010224	0.23629728	0.25355828	0.6857715	0.6078476	0.027241763	0.654075	0.84247863	0.86877227
0.0	0.9411152	0.16661888	0.007333004	0.036928505	0.08472665	0.009477934	0.018205917	0.012182869	0.04340417	0.0492671
0.0	0.81705636	0.93519086	0.6657991	0.7174088	0.7683705	0.78272796	0.4756234	0.9339545	0.7149458	0.86854887
0.0	0.9211412	0.8540456	0.23187739	0.24055883	0.6762373	0.59648275	0.025112672	0.6436122	0.83953786	0.8643675
0.0	0.15079999	0.1699659	0.10199411	0.08461531	0.12217917	0.11329446	0.15340944	0.0065768333	0.44075745	0.020389069
0.0	0.60057706	0.31923878	0.9303776	0.74990946	0.651974	0.87590665	0.32188565	0.52422786	0.9595113	0.67145485
0.0	0.01398663	0.005255298	0.2498467	0.2887961	0.009040933	0.17774077	0.015720664	0.016524378	0.042165402	0.5002931
0.0	0.80726045	0.66736	0.891719	0.9252796	0.965412	0.7967147	0.6865152	0.8268483	0.79809093	0.79206556
0.0	0.6614673	0.9153653	0.17864926	0.8636167	0.8708358	0.8144217	0.06992348	0.48440465	0.33993617	0.39520183
0.0	0.8164569	0.9186245	0.24098027	0.8086201	0.3706929	0.6967442	0.33962542	0.7750996	0.2996803	0.67243546
0.0	0.5597902	0.57469624	0.5807227	0.5733623	0.5595404	0.5613672	0.5542193	0.5676501	0.5840319	0.59091944
0.0	0.029531533	0.07466658	0.05604534	0.105620794	0.6143151	0.03654989	0.018492874	0.0031370197	0.033786375	0.0028547647
0.0	0.0022996704	0.2586322	0.003937361	0.03626255	0.119201	0.017329141	0.006188815	0.03356731	0.006309077	0.08396162
0.0	0.17870569	0.6974663	0.09850965	0.081897505	0.80447775	0.31502843	0.05378131	0.88628036	0.30841726	0.85596156
0.0	0.68752116	0.9046283	0.97889155	0.874854	0.9190531	0.5973927	0.69865346	0.66929233	0.77882564	0.86074597
0.0	0.7765415	0.7352712	0.97448844	0.8564777	0.72020155	0.81079763	0.79514337	0.84992754	0.8499144	0.8785109
0.0	0.16382352	0.471888	0.5065995	0.36174428	0.58909875	0.37166914	0.01364513	0.48023552	0.7524851	0.43124235
0.0	0.495805	0.49092802	0.7217533	0.75710934	0.55027646	0.37156713	0.09643055	0.7942964	0.6821963	0.35644463
0.0	0.55994004	0.5795219	0.58083963	0.5764432	0.5621342	0.56380326	0.5595975	0.56621623	0.5857354	0.5913437
0.0	0.007306626	0.0050036707	0.009733788	0.024997283	0.05795612	0.009590157	0.0013236935	0.005454663	0.029267572	0.07927559
0.0	0.49874502	0.95007515	0.75860757	0.71196383	0.69760895	0.54219794	0.8177641	0.8486037	0.90661496	0.84439266
0.0	0.039113283	0.03973	0.0028393553	0.13662024	0.016130283	0.0017777999	0.11979104	0.006974157	0.021619162	0.023296177
0.0	0.7819097	0.9771748	0.23061167	0.42326787	0.9574386	0.32525894	0.010732571	0.792874	0.51286536	0.76778966
0.0	0.5898202	0.44754294	0.65940714	0.6399648	0.10369364	0.62778986	0.58955395	0.5546107	0.7033261	0.47464994
0.0	0.6529266	0.9773362	0.2135259	0.6895958	0.43871582	0.7732533	0.05334687	0.35269892	0.4189215	0.80505013
0.0	0.6026899	0.99449265	0.7474101	0.6364612	0.54406786	0.76560247	0.11084927	0.8722123	0.77565414	0.390246
0.0	0.78678465	0.5951162	0.93203515	0.64591104	0.7952066	0.5650427	0.05395568	0.6859886	0.91774803	0.26868242
0.0	0.25240847	0.057113227	0.025878303	0.24320377	0.18412463	0.11802781	0.06135998	0.036482986	0.026030567	0.007935197
0.0	0.62741005	0.7382639	0.50037664	0.28676087	0.80971974	0.29489133	0.60414	0.8219405	0.70604104	0.35803327
0.0	0.54217213	0.16896465	0.52213764	0.27199617	0.0078440495	0.036465634	0.0014038547	0.01099842	0.18602192	0.0038362462
0.0	0.8153689	0.9255552	0.9852498	0.92421716	0.8819268	0.8954705	0.5009744	0.7217102	0.72709274	0.40104792
0.0	0.8707237	0.9962528	0.9988065	0.93246967	0.9987166	0.9942259	0.8041421	0.99488306	0.99616396	0.9594943
0.0	0.9759807	0.99658066	0.99846894	0.9420365	0.9986632	0.99786085	0.8616263	0.9945861	0.99657285	0.9622349
0.0	0.94432956	0.6199439	0.595507	0.3664976	0.5211307	0.8932088	0.08346371	0.94762987	0.85554427	0.41618705
0.0	0.77214694	0.9716735	0.7916088	0.7297663	0.8939531	0.4945281	0.5199278	0.72144777	0.8555751	0.8956523
0.0	0.55949533	0.5776764	0.5811353	0.574404	0.55988	0.5607391	0.55704546	0.5642809	0.5841525	0.59183794
0.0	0.78075176	0.3149933	0.65236473	0.37195206	0.9401315	0.8285198	0.07251435	0.40232828	0.68818873	0.68992126
0.0	0.42592117	0.59714586	0.51426166	0.54650974	0.1509421	0.58170056	0.6177302	0.55797076	0.63432866	0.2501137
0.0	0.56378204	0.5750824	0.58129543	0.5750632	0.5596305	0.5569702	0.55692196	0.56584144	0.5786914	0.58630073
0.0	0.15079911	0.005270393	0.018683022	0.022009863	0.0020622078	0.14595544	0.009678654	0.007438811	0.024171904	0.011425182
0.0	0.98043066	0.9719777	0.7675502	0.7701994	0.8661447	0.921309	0.48392314	0.822941	0.64866436	0.7660044
0.0	0.5591374	0.57637507	0.5792812	0.5747792	0.5603163	0.5605461	0.55820084	0.56631845	0.58313924	0.5904727
0.0	0.11882954	0.099564776	0.10705601	0.28347397	0.20891942	0.04457433	0.023533892	0.031421684	0.021991579	0.01291189
0.0	0.27017298	0.66538304	0.65514845	0.14619769	0.73718435	0.7615	0.2664151	0.82981664	0.65780056	0.49998856
0.0	0.56713784	0.5822039	0.58232427	0.5794472	0.56066734	0.5658162	0.56183046	0.56797844	0.5856569	0.59065264
0.0	0.5672559	0.58284366	0.58242494	0.57846415	0.56148386	0.56521785	0.5629082	0.56795156	0.58574325	0.5909694
0.0	0.73899996	0.2823552	0.9061534	0.60395473	0.86054665	0.380109	0.03594338	0.57991755	0.5397776	0.7180735
0.0	0.7815796	0.026347322	0.75778806	0.79339737	0.012665575	0.04945707	0.90032315	0.30506524	0.10495606	0.03885487
0.0	0.4630922	0.01148285	0.4752184	0.23922245	0.011823762	0.035231423	0.015547837	0.009951572	0.010052616	0.11812739
0.0	0.4686885	0.01155108	0.4726638	0.2348254	0.011572628	0.03494952	0.015591299	0.009999636	0.010229987	0.1187636
0.0	0.10704871	0.06329901	0.013623834	0.015531518	0.016113227	0.03993451	0.08816786	0.047024567	0.06535826	0.027134279
0.0	0.107989855	0.063093014	0.013690205	0.015249302	0.016159331	0.039364442	0.08801534	0.047116663	0.06486335	0.026950618
0.0	0.577875	0.60038483	0.6040915	0.5978697	0.5777163	0.58537513	0.5812359	0.5836257	0.60418195	0.6055932
0.0	0.042180266	0.06925712	0.03711183	0.20872182	0.09600807	0.036371432	0.071284525	0.031511966	0.010604946	0.020429555
0.0	0.041580755	0.071423486	0.03715232	0.21249394	0.094111234	0.036433864	0.07053093	0.031616226	0.010760197	0.020638518
0.0	0.73436844	0.11399148	0.546334	0.10631973	0.060037468	0.9218714	0.061846003	0.95064324	0.66671145	0.7505111
0.0	0.52071685	0.09655886	0.8763395	0.100983545	0.103552565	0.50967056	0.141769	0.5607878	0.55864376	0.6605593
0.0	0.4076735	0.8164799	0.74179566	0.29373747	0.840311	0.61580807	0.20384598	0.7456734	0.6614082	0.4111492
0.0	0.5584311	0.57777226	0.5804403	0.5740163	0.5611879	0.5608447	0.558523	0.56532043	0.58387953	0.58703
0.0	0.52613896	0.021114727	0.4209094	0.3346762	0.031701267	0.018553214	0.016972218	0.0067887036	0.020363726	0.009276257
0.0	0.5472425	0.97205937	0.814518	0.7194346	0.9089833	0.772009	0.87894464	0.81132764	0.77763075	0.77292895
0.0	0.34988752	0.7768756	0.31053907	0.17100784	0.8875932	0.14955103	0.1813069	0.82739574	0.5413379	0.34237418
0.0	0.5593508	0.67681706	0.07331412	0.5789054	0.089820445	0.18318918	0.26287323	0.53914773	0.5827291	0.38632616
0.0	0.5592746	0.5745775	0.5829169	0.5765523	0.55987525	0.5604344	0.55703795	0.56719357	0.58093566	0.5884144
0.0	0.38678005	0.108651526	0.036037102	0.15822883	0.001841759	0.016485129	0.078021884	0.02285638	0.018550154	0.0036148487
0.0	0.71720725	0.8492836	0.6542485	0.85675055	0.36443928	0.68687403	0.8522555	0.7451485	0.6836165	0.7453135
0.0	0.55652064	0.57831323	0.58046114	0.5751987	0.56065595	0.56034815	0.5571669	0.56565416	0.584252	0.58684444
0.0	0.027438873	0.023501458	0.0479794	0.63293785	0.04528554	0.0053873034	0.012876033	0.025719311	0.014622127	0.0060346923
0.0	0.7912007	0.95014435	0.70697147	0.6050257	0.8540467	0.55347437	0.8536876	0.8257418	0.690644	0.7891402
0.0	0.69193757	0.9754632	0.92001563	0.47262755	0.62459826	0.71542805	0.027269721	0.8373913	0.62908393	0.43141493
0.0	0.6784614	0.9742526	0.9169573	0.45351467	0.616048	0.70894694	0.02529061	0.8306962	0.62239885	0.42207155
0.0	0.6807915	0.97426754	0.91712517	0.45694992	0.61826724	0.7076449	0.025262296	0.8319427	0.62154007	0.42275178
0.0	0.9793419	0.83346426	0.5233132	0.4528553	0.37607443	0.5865032	0.15981251	0.32466245	0.9504475	0.46444234
0.0	0.9780361	0.8249327	0.5110857	0.43482074	0.3668848	0.5751194	0.14655824	0.31448045	0.950381	0.45428556
0.0	0.97821426	0.8259359	0.51165354	0.4355094	0.3698268	0.57302994	0.14689775	0.31560946	0.94966024	0.45412913
0.0	0.67834973	0.714553	0.79382145	0.45972	0.6529874	0.6658843	0.58682376	0.9667077	0.94815993	0.42816287
0.0	0.7900058	0.79109347	0.88721126	0.74891263	0.9150861	0.6792522	0.8365958	0.9687946	0.84239876	0.8172488
0.0	0.29285717	0.20707199	0.10117024	0.31962714	0.017256746	0.053813856	0.044372614	0.012218613	0.03898601	0.010791784
0.0	0.03227833	0.09631703	0.042401023	0.41447073	0.01666447	0.124214165	0.13368139	0.01968515	0.08647233	0.22902028
0.0	0.03270703	0.09654964	0.042948917	0.41734543	0.016699411	0.12458839	0.13191983	0.019920548	0.08675574	0.22945654
0.0	0.5593287	0.57958066	0.57923096	0.5733507	0.55992573	0.5600454	0.5539324	0.5635725	0.5823037	0.58977854
0.0	0.77111834	0.014433805	0.060950518	0.3705687	0.16256309	0.083861254	0.0154481325	0.079702355	0.07514092	0.07079706
0.0	0.9526066	0.82966113	0.68458	0.78133863	0.9411591	0.27608493	0.08182206	0.8926015	0.9743892	0.8405303
0.0	0.9678211	0.95864195	0.69107926	0.9501657	0.8465584	0.58714217	0.7538113	0.83973664	0.8683882	0.85009897
0.0	0.8409711	0.7891774	0.059870362	0.8125908	0.38214752	0.30189574	0.025573181	0.9415172	0.74234223	0.9598478
0.0	0.83321756	0.77923447	0.05867807	0.8047772	0.37678796	0.28902104	0.023847712	0.94031686	0.7364714	0.9584794
0.0	0.42365912	0.6095004	0.0021072358	0.8628812	0.09000724	0.15557277	0.14648853	0.008831113	0.8517986	0.8550891
0.0	0.4648275	0.7094451	0.6284462	0.41667286	0.22194405	0.50048274	0.05249174	0.83020645	0.73654383	0.499801
0.0	0.19842227	0.96709186	0.56616944	0.7276135	0.60644937	0.28982857	0.09783838	0.8934662	0.585988	0.593301
0.0	0.40460527	0.8119618	0.56926143	0.2519576	0.8412284	0.57948095	0.097118616	0.34810328	0.68602467	0.67953783
0.0	0.5393332	0.8008008	0.12197853	0.13364905	0.6286982	0.8438615	0.05098353	0.37844175	0.53431123	0.57017773
0.0	0.8936088	0.99785006	0.995833	0.953465	0.9983272	0.98982435	0.7929718	0.99592066	0.9939137	0.8987011
0.0	0.88507193	0.9004897	0.7699238	0.2930693	0.82351404	0.65660495	0.045890313	0.57334954	0.771969	0.40936974
0.0	0.02377853	0.4376652	0.029936539	0.057374023	0.040965687	0.0069158464	0.0066238367	0.04051001	0.0328924	0.004482129
0.0	0.94719946	0.91951555	0.64176905	0.8176929	0.49279252	0.70335644	0.848943	0.8510571	0.4865616	0.81025517
0.0	0.018312635	0.031452913	0.050370872	0.31875136	0.004191787	0.021034941	0.006782716	0.018199747	0.10815995	0.056594837
0.0	0.017958269	0.03131638	0.05098946	0.31663886	0.0041572247	0.021140127	0.006823583	0.018223833	0.10937568	0.056420233
0.0	0.9553578	0.95553505	0.78220725	0.8666754	0.22873586	0.15626307	0.30441839	0.7453912	0.7365935	0.6730185
0.0	0.536867	0.83619	0.7020973	0.6414341	0.13143283	0.23468703	0.20079379	0.80689925	0.61532384	0.52933586
0.0	0.88048124	0.8112129	0.89780486	0.5481662	0.21629792	0.22962958	0.0622382	0.91730416	0.7876966	0.6977257
0.0	0.9449132	0.2300798	0.3707794	0.8579753	0.3282352	0.35238943	0.44157186	0.8781118	0.5167004	0.32859078
0.0	0.73122597	0.45565328	0.9024214	0.6750747	0.82958794	0.50998396	0.63889766	0.8997002	0.8025539	0.6390367
0.0	0.87163025	0.9979132	0.9981987	0.90511316	0.9990387	0.99262434	0.7833016	0.99744034	0.99549437	0.9415204
0.0	0.9705949	0.7067513	0.68299264	0.8374347	0.0711029	0.46042386	0.114146635	0.91733634	0.50451267	0.8420619
0.0	0.92010474	0.99735427	0.99708253	0.95987076	0.9995377	0.9892181	0.7596256	0.99688584	0.9975739	0.9449228
0.0	0.6760753	0.7453697	0.73650086	0.6667598	0.25357944	0.41256317	0.042715393	0.7891191	0.90635496	0.6601276
0.0	0.7000953	0.62130463	0.41667533	0.5207584	0.60054713	0.8125777	0.42256308	0.1701888	0.94370407	0.28192717
0.0	0.8759078	0.51596344	0.28612995	0.42106646	0.15520854	0.73024756	0.619405	0.27835736	0.8061985	0.31320938
0.0	0.7378058	0.34854996	0.5913997	0.7985674	0.64199376	0.3829662	0.15557922	0.4730593	0.7503721	0.33916563
0.0	0.7464125	0.9978967	0.9992544	0.9878243	0.99902976	0.9930569	0.7245055	0.9954957	0.9974916	0.7517383
0.0	0.56451446	0.57642657	0.58535737	0.57923484	0.5624227	0.5614122	0.5577653	0.56765246	0.58573276	0.5911664
0.0	0.5597666	0.5742052	0.583499	0.5792761	0.5620224	0.56288874	0.5584243	0.5657606	0.5850114	0.59030324
0.0	0.56058455	0.577451	0.582259	0.5737543	0.5605783	0.5638428	0.56139797	0.56965876	0.5865669	0.58994263
0.0	0.5630592	0.5781791	0.58367246	0.57607615	0.55889404	0.56357783	0.5594578	0.5681958	0.5835954	0.5899646
0.0	0.24740897	0.04364324	0.15322626	0.08813931	0.81241214	0.046628013	0.003474149	0.0064674164	0.09989353	0.0017088637
0.0	0.5743354	0.5941716	0.5998829	0.59510744	0.57469726	0.5792368	0.5793145	0.5829161	0.599059	0.6010933
0.0	0.5759981	0.59366393	0.60080856	0.59291565	0.5747582	0.5803078	0.57842433	0.58316976	0.59880227	0.6026421
0.0	0.5550093	0.568782	0.58264	0.57127285	0.5593901	0.5604049	0.5585368	0.56858	0.5854441	0.5868267
0.0	0.56254065	0.56926256	0.5835965	0.57180953	0.56027734	0.56001073	0.5583773	0.5676121	0.5842842	0.5873522
0.0	0.5619966	0.56840724	0.58424544	0.573388	0.55969375	0.56208956	0.5569221	0.56892675	0.5859306	0.58586603
0.0	0.5622047	0.568189	0.5828473	0.57500404	0.558706	0.56362665	0.554757	0.5681213	0.5846572	0.5856635
0.0	0.061782453	0.3661089	0.08859805	0.039405357	0.020383915	0.047100525	0.16520712	0.040531613	0.0071632294	0.007885565
0.0	0.2505923	0.043654047	0.15442005	0.08853627	0.81401366	0.046170603	0.0034541618	0.006503509	0.09999135	0.0016753442
0.0	0.5733347	0.59388596	0.6030833	0.5940035	0.57088727	0.57704204	0.57917327	0.58420837	0.59640425	0.6038109
0.0	0.565386	0.58310765	0.58353287	0.57349503	0.5588191	0.5627953	0.5579886	0.56703514	0.58715266	0.59020233
0.0	0.5808883	0.6021191	0.60197526	0.6030864	0.5790248	0.58615357	0.58734626	0.58600897	0.5997926	0.606607
0.0	0.5821398	0.60253114	0.6034015	0.6008566	0.57992667	0.58515847	0.58249944	0.5856601	0.5997477	0.6044582
0.0	0.5752231	0.59198457	0.60192424	0.5956464	0.57608247	0.5808141	0.5808898	0.58296514	0.60039455	0.60526735
0.0	0.2487114	0.044555143	0.15523323	0.087807156	0.8162396	0.047055386	0.003432555	0.006360059	0.10261956	0.001746421
0.0	0.94659525	0.4883399	0.9282774	0.77262837	0.98037326	0.9072127	0.09534142	0.34354925	0.73125285	0.28835794
0.0	0.11775605	0.18782483	0.027412998	0.1241366	0.00017925394	0.0044958526	0.034687072	0.009910019	0.10668339	0.011191194
0.0	0.56377494	0.5797774	0.58485633	0.57753533	0.56232506	0.5633111	0.5608128	0.56969386	0.5867168	0.5908193
0.0	0.08744855	0.030112443	0.019379057	0.34324476	0.03302363	0.04427278	0.05153666	0.0034515022	0.02087878	0.003099028
0.0	0.5668529	0.58569854	0.5880137	0.58304006	0.5680168	0.56903714	0.5662818	0.5721435	0.589756	0.5955113
0.0	0.55841094	0.57265806	0.58287	0.57405245	0.56158936	0.5609135	0.5570084	0.56854284	0.5837817	0.58901507
0.0	0.54995036	0.5776754	0.58273137	0.57317615	0.5588743	0.5631692	0.5561901	0.56492037	0.58427656	0.5908189
0.0	0.55451256	0.57110715	0.5824078	0.5778363	0.5618319	0.56131	0.55520314	0.56323224	0.5844426	0.590903
0.0	0.56268567	0.5787803	0.58397096	0.57358485	0.5594922	0.5613455	0.5586989	0.564409	0.58424467	0.58941215
0.0	0.5618469	0.57666504	0.5833922	0.57771635	0.56128746	0.55865836	0.55551064	0.5636439	0.5857836	0.5905606
0.0	0.5588216	0.5732782	0.58260256	0.5712752	0.55985296	0.5599914	0.5567328	0.56986624	0.58071107	0.5882348
0.0	0.56019855	0.5772885	0.583144	0.5700503	0.5578884	0.56300914	0.5595873	0.56428534	0.5812378	0.58746475
0.0	0.55962294	0.5740282	0.5835469	0.5750508	0.56121457	0.5610256	0.5591668	0.56581426	0.58707273	0.5854968
0.0	0.5629823	0.57825464	0.584014	0.5773574	0.56325144	0.56146175	0.55608344	0.5635259	0.58713067	0.59075785
0.0	0.74256605	0.9831988	0.9334719	0.948563	0.95885813	0.92677605	0.9197448	0.96974885	0.91894835	0.8131193
0.0	0.8188269	0.99976975	0.9994429	0.9527938	0.9991726	0.9936422	0.9377853	0.9954497	0.9985134	0.90761894
0.0	0.5773741	0.60354275	0.60238284	0.5970774	0.5773594	0.5818778	0.58207	0.5850486	0.60335463	0.60749036
0.0	0.5674935	0.5850765	0.5849473	0.58170867	0.5639838	0.5674614	0.56291926	0.5669391	0.5873927	0.59175545
0.0	0.562899	0.5764414	0.5831481	0.57355165	0.561859	0.5600303	0.5582407	0.5654512	0.5831587	0.5906581
0.0	0.56435525	0.57575864	0.5819167	0.57796293	0.5616173	0.5646619	0.5586491	0.5669031	0.5850098	0.587785
0.0	0.5768743	0.6009371	0.6014811	0.5969213	0.57573575	0.58357203	0.580128	0.5835156	0.60336363	0.60518277
0.0	0.56535286	0.58034563	0.58381057	0.5797018	0.5636483	0.5625665	0.56053257	0.5700769	0.5869537	0.5882655
0.0	0.5709497	0.5811188	0.5881278	0.58419675	0.56730425	0.5686303	0.5634423	0.5705256	0.5899986	0.59118426
0.0	0.5590347	0.5833518	0.5826748	0.57968736	0.5646978	0.56423247	0.56376237	0.56870586	0.5857359	0.5924722
0.0	0.5700075	0.21151343	0.0070542167	0.029892758	0.007463575	0.018042574	0.07159237	0.0017183716	0.013436824	0.005955228
0.0	0.5717701	0.5953751	0.6015404	0.5933568	0.57474476	0.5796132	0.580183	0.5831039	0.600292	0.60559654
0.0	0.29569188	0.02228053	0.017049177	0.09033139	0.10928332	0.021408413	0.02165049	0.013307585	0.041470904	0.0062351758
0.0	0.56537306	0.58033025	0.583133	0.57694554	0.5584953	0.5617495	0.55791354	0.56709605	0.58277154	0.58829343
0.0	0.7916369	0.050673667	0.048460666	0.024279347	0.029066889	0.014129333	0.01318318	0.026389912	0.025701776	0.016839884
0.0	0.58282775	0.5977697	0.6054489	0.6008783	0.5801406	0.58615613	0.5835499	0.5866671	0.6008883	0.60826313
0.0	0.58170915	0.597967	0.6051702	0.60032123	0.5800206	0.58619183	0.5843775	0.5870138	0.6014209	0.6084517
0.0	0.5785484	0.5983859	0.6025549	0.5990014	0.5767256	0.58248305	0.5813679	0.58459026	0.60265255	0.60621035
0.0	0.55696553	0.57665807	0.5836512	0.57271075	0.5600426	0.563515	0.55817336	0.56694853	0.58327323	0.58899945
0.0	0.5809864	0.59798896	0.6029076	0.5994122	0.57777286	0.58235514	0.58050424	0.58462477	0.60178703	0.60633236
0.0	0.5646603	0.5759407	0.5805487	0.57626224	0.5570684	0.5622467	0.56069225	0.5674275	0.5844125	0.5899289
0.0	0.5785641	0.60094464	0.6023814	0.5984454	0.57691085	0.5831093	0.5807758	0.5845332	0.602484	0.6069082
0.0	0.022990579	0.008462086	0.092000715	0.02251801	0.0028624905	0.015557284	0.07278329	0.012510454	0.030687043	0.0052831103
0.0	0.5683033	0.5868958	0.5858872	0.5823474	0.5644139	0.5638024	0.5623383	0.56893986	0.59077597	0.5921745
0.0	0.5682132	0.5832274	0.5850838	0.58074874	0.56403154	0.56378895	0.5623366	0.5704766	0.5897081	0.59177446
0.0	0.56688106	0.5726269	0.58298033	0.57683474	0.5595186	0.56260765	0.556129	0.56546515	0.5866039	0.5861838
0.0	0.57580465	0.5927207	0.60212886	0.59415686	0.57073605	0.57850856	0.57653314	0.58431196	0.596287	0.60154384
0.0	0.56405014	0.5844738	0.58488846	0.57743293	0.5588619	0.5659286	0.5628085	0.5674729	0.5901851	0.59093964
0.0	0.5655582	0.5842584	0.5838697	0.5752953	0.5593321	0.5654063	0.56218284	0.56498885	0.5904386	0.5919274
0.0	0.59317935	0.24934411	0.025106046	0.12702295	0.00110703	0.22542362	0.08953976	0.006076826	0.021581432	0.010503057
0.0	0.5623251	0.58366585	0.58295083	0.57801753	0.55995446	0.5624947	0.55538553	0.5643645	0.58232075	0.5904721
0.0	0.5814763	0.60149795	0.6066142	0.6020264	0.58101314	0.58788925	0.5873763	0.5863832	0.6032588	0.60893005
0.0	0.5785759	0.6002648	0.606969	0.6028979	0.5832957	0.58571243	0.5872151	0.58386075	0.603425	0.60891426
0.0	0.5765079	0.5894419	0.6011913	0.5963531	0.57100606	0.5789587	0.5783258	0.5827024	0.59878397	0.60393137
0.0	0.55666953	0.57793605	0.58270836	0.57058865	0.56129766	0.56096184	0.5573691	0.5664341	0.58282316	0.58887374
0.0	0.56004685	0.5711073	0.5834918	0.5768992	0.5599218	0.5603282	0.5592022	0.5696648	0.58635825	0.5886661
0.0	0.559654	0.5713831	0.58264613	0.57573277	0.5619022	0.5626917	0.55786306	0.5700216	0.5864094	0.5901059
0.0	0.56075525	0.56930906	0.58039397	0.57325333	0.5597012	0.56194305	0.5576867	0.5673187	0.585823	0.5869431
0.0	0.5584571	0.5682803	0.5827975	0.57123935	0.56208014	0.56224865	0.55683607	0.5677847	0.58470875	0.58757854
0.0	0.55969286	0.56930804	0.58192825	0.5716274	0.5633922	0.56223845	0.55690753	0.5681993	0.5837836	0.58721197
0.0	0.555115	0.5679444	0.58217764	0.57126224	0.5618284	0.5626584	0.5564982	0.5672594	0.58136433	0.58864963
0.0	0.5592062	0.569801	0.5842394	0.5735991	0.5588455	0.56328166	0.5590513	0.5658565	0.5849677	0.5887407
0.0	0.56031865	0.57075554	0.584473	0.5766405	0.5621551	0.5612745	0.5567315	0.5677935	0.5823131	0.58857673
0.0	0.5590392	0.5702406	0.5821135	0.5748599	0.5591185	0.55840194	0.5577448	0.569078	0.58158547	0.588694
0.0	0.5604004	0.5713755	0.58379877	0.57855695	0.55979735	0.56192386	0.55871075	0.570507	0.58488667	0.5893174
0.0	0.5603936	0.5705665	0.5848536	0.57315624	0.5599644	0.56153727	0.5597315	0.57041323	0.58593243	0.5886565
0.0	0.56058127	0.5706726	0.58442396	0.57277685	0.5593627	0.5629094	0.55669427	0.56457305	0.58331954	0.5883583
0.0	0.5561148	0.57065773	0.5843357	0.57585156	0.55936563	0.5627015	0.56024164	0.5688301	0.5845481	0.58982116
0.0	0.5627701	0.57011074	0.58506966	0.570963	0.5588805	0.56061625	0.5560625	0.56877756	0.5866146	0.58880085
0.0	0.55964476	0.56766284	0.5823407	0.5725476	0.5605289	0.56161207	0.5556763	0.56537986	0.58522856	0.5874905
0.0	0.5619381	0.5689924	0.5821965	0.5710956	0.56023157	0.5617429	0.55601364	0.5652283	0.5845224	0.5870871
0.0	0.5635555	0.57025033	0.5834666	0.5735408	0.56346166	0.56389755	0.5582965	0.5702739	0.5870063	0.5890219
0.0	0.56239444	0.5683547	0.5845895	0.56823206	0.5630133	0.56276435	0.5566805	0.5676541	0.5846598	0.58617085
0.0	0.56165457	0.5771093	0.58485025	0.57456523	0.55755174	0.5614505	0.5555686	0.56768066	0.5852047	0.5879304
0.0	0.5639608	0.5766589	0.5814368	0.5768287	0.55785084	0.5619325	0.55679744	0.5662355	0.5831913	0.58981866
0.0	0.5649238	0.5782243	0.58631116	0.5778596	0.5639687	0.56379765	0.5569211	0.5678576	0.58751017	0.59127283
0.0	0.56266	0.57765174	0.58175373	0.5779406	0.55787003	0.5613102	0.5524441	0.56645656	0.5822441	0.58880806
0.0	0.5752846	0.5928888	0.60170585	0.59531355	0.57393265	0.5805793	0.57639307	0.582389	0.5994798	0.60605145
0.0	0.574499	0.5932631	0.60190856	0.5951458	0.57336545	0.58000827	0.57732594	0.5832413	0.6009871	0.606151
0.0	0.5762673	0.5932376	0.60293454	0.5971468	0.57236433	0.5803818	0.5821266	0.5838375	0.6009629	0.60460466
0.0	0.5626908	0.5766704	0.58013815	0.5788998	0.55789036	0.56305933	0.55948365	0.57034314	0.58424854	0.5893267
0.0	0.57469887	0.592435	0.6000016	0.59444076	0.57167035	0.5789566	0.5796544	0.58528507	0.5994757	0.6030375
0.0	0.5657427	0.576638	0.58477867	0.576968	0.56311184	0.56348664	0.5591915	0.56729597	0.5848518	0.5899395
0.0	0.5610209	0.5762725	0.5842531	0.57879454	0.5605058	0.5632416	0.5603083	0.56574637	0.5860754	0.58797926
0.0	0.925269	0.582356	0.89861715	0.82066005	0.9892948	0.7244548	0.024357896	0.37704232	0.9250145	0.423664
0.0	0.55855244	0.5763596	0.5831681	0.57622206	0.5593833	0.5629026	0.5566423	0.56722057	0.5841076	0.58741224
0.0	0.9250806	0.41670465	0.94850504	0.660679	0.9937494	0.84989256	0.052135777	0.8088882	0.9031328	0.21720998
0.0	0.2536653	0.045667294	0.16120248	0.09190667	0.8181405	0.049487744	0.003555773	0.0066319397	0.103530884	0.0018027528
0.0	0.9236132	0.4071064	0.94625473	0.65396804	0.9937542	0.84207654	0.049623486	0.80798316	0.90111977	0.20984137
0.0	0.5594051	0.577446	0.58449906	0.5785601	0.55949956	0.56238496	0.5577566	0.56629664	0.58610433	0.59038186
0.0	0.5656889	0.5761848	0.57886744	0.5763017	0.5607773	0.5646704	0.5557417	0.56491834	0.5871108	0.58962256
0.0	0.56005204	0.57750654	0.5799085	0.5769374	0.5626893	0.5643123	0.556573	0.5608993	0.5861314	0.59007096
0.0	0.56396353	0.57858676	0.5851187	0.58023214	0.56090647	0.56452805	0.560563	0.56799644	0.5854033	0.5900178
0.0	0.56396353	0.57858676	0.5851187	0.58023214	0.56090647	0.56452805	0.560563	0.56799644	0.5854033	0.5900178
0.0	0.56396353	0.57858676	0.5851187	0.58023214	0.56090647	0.56452805	0.560563	0.56799644	0.5854033	0.5900178
0.0	0.5622862	0.57673556	0.58306956	0.5751592	0.5593058	0.5609302	0.5579216	0.5649469	0.58560157	0.5868176
0.0	0.55550456	0.5770026	0.58110815	0.57613605	0.56024903	0.56231636	0.5546804	0.56575465	0.5866342	0.5908463
0.0	0.13027705	0.21576437	0.12421804	0.7536083	0.04652301	0.02443541	0.04394118	0.015211718	0.041964933	0.016992405
0.0	0.56162107	0.5753343	0.5807032	0.5751399	0.56267905	0.564231	0.5596245	0.5655188	0.58682406	0.5861824
0.0	0.12530385	0.12958471	0.11252781	0.40216738	0.406613	0.021421522	0.03619372	0.06549258	0.27769125	0.10254599
0.0	0.562553	0.57708347	0.5783753	0.5775369	0.5611097	0.5645565	0.55887866	0.56506366	0.5853693	0.58983564
0.0	0.5631414	0.57650757	0.58328414	0.5762083	0.56045115	0.56454074	0.5595185	0.5633344	0.5838319	0.5890625
0.0	0.23447011	0.04141143	0.013357102	0.7138869	0.07254897	0.023486892	0.7035032	0.005730915	0.19740362	0.018139144
0.0	0.5604785	0.5790192	0.57964796	0.5745571	0.5618537	0.56468433	0.5618563	0.56811655	0.5898816	0.58788496
0.0	0.5630461	0.5801211	0.583282	0.57403046	0.55976	0.56295216	0.5603889	0.56616086	0.5868824	0.5904374
0.0	0.09587404	0.060191236	0.07760378	0.947007	0.84463054	0.001794054	0.17001309	0.013087514	0.02090912	0.007974487
0.0	0.09589281	0.060238782	0.07692067	0.94651496	0.84576774	0.0017920067	0.16819596	0.013095844	0.02093301	0.007996705
0.0	0.5625088	0.5786198	0.58016855	0.5738089	0.5629089	0.56145686	0.556602	0.56586254	0.58790666	0.5901662
0.0	0.5628164	0.57691514	0.5830079	0.56892884	0.560546	0.56178755	0.5578639	0.5632457	0.58141637	0.5884211
0.0	0.74706423	0.10373889	0.05111374	0.019807177	0.026412169	0.16089636	0.008341256	0.01717832	0.01686236	0.012852684
0.0	0.7486525	0.10383503	0.051552895	0.02021672	0.026356833	0.16346133	0.008417697	0.016981512	0.01672875	0.012803302
0.0	0.55869895	0.57874763	0.578866	0.57611	0.5606511	0.5624726	0.55672413	0.5642357	0.58460623	0.58952004
0.0	0.5593827	0.5802582	0.58439094	0.57940644	0.55965465	0.56357926	0.5569929	0.56948704	0.5828131	0.58899087
0.0	0.28429607	0.03636369	0.09575399	0.11267776	0.044295967	0.13009226	0.08003208	0.015947923	0.016098319	0.05943499
0.0	0.5625447	0.5794384	0.5834662	0.57580674	0.5582804	0.56514746	0.5604356	0.5679424	0.57768273	0.5859549
0.0	0.11177178	0.5361562	0.009430359	0.40610102	0.032268714	0.0191963	0.011838519	0.008506371	0.040705584	0.07299353
0.0	0.11177178	0.5361562	0.009430359	0.40610102	0.032268707	0.0191963	0.011838519	0.008506371	0.040705595	0.07299353
0.0	0.5632682	0.5761864	0.58249545	0.5784875	0.55934215	0.56117404	0.5591053	0.56448317	0.583743	0.58603466
0.0	0.5640862	0.5752912	0.5824698	0.5766549	0.55970216	0.5608733	0.5577543	0.5642773	0.5835143	0.5862072
0.0	0.562259	0.57763785	0.5830271	0.57131696	0.558221	0.5592526	0.560298	0.56789446	0.58681434	0.5869623
0.0	0.57364184	0.59395313	0.60268825	0.5904583	0.57289517	0.5781516	0.57875186	0.5822422	0.5989476	0.59892607
0.0	0.5721124	0.5945932	0.60285276	0.5947262	0.574575	0.57851803	0.5719743	0.5801333	0.59931743	0.6039926
0.0	0.55858314	0.5784188	0.58346343	0.57567537	0.5609059	0.5623944	0.5505495	0.562802	0.58463365	0.5898693
0.0	0.55898833	0.5798413	0.5837028	0.5753805	0.56123453	0.5610594	0.5612544	0.56851345	0.58751315	0.5905833
0.0	0.579458	0.5974658	0.600652	0.60007286	0.5779257	0.5841096	0.5807128	0.58376026	0.6042695	0.6023955
0.0	0.5628722	0.5775123	0.5832558	0.57872736	0.5591744	0.5627183	0.560262	0.56891197	0.58518237	0.58481103
0.0	0.56581074	0.57676995	0.5782946	0.57855475	0.56053364	0.5625207	0.55852926	0.5650311	0.5864958	0.58629435
0.0	0.56473356	0.57669383	0.58006793	0.57708967	0.56005895	0.5637573	0.5555495	0.56686234	0.5856569	0.588908
0.0	0.56403506	0.5743929	0.5822059	0.57961833	0.5594741	0.5630827	0.55709195	0.56596416	0.58623385	0.59105873
0.0	0.5642319	0.5801509	0.5797158	0.5780164	0.5587834	0.56320536	0.55823535	0.5646897	0.58524984	0.59132093
0.0	0.56450266	0.5768401	0.58282965	0.5797982	0.5627518	0.56414753	0.56008154	0.56712234	0.58660567	0.59181947
0.0	0.56478256	0.5787043	0.58576196	0.57882833	0.5604608	0.5640495	0.560746	0.56977046	0.5867725	0.590234
0.0	0.56537384	0.5878875	0.58854795	0.57788795	0.56414974	0.56660295	0.56467724	0.5710318	0.5895666	0.593581
0.0	0.5767142	0.5963852	0.6038193	0.59794575	0.5718377	0.5835269	0.57661986	0.58322465	0.59807223	0.6058103
0.0	0.5778137	0.5966127	0.60435325	0.59409463	0.5741089	0.5811366	0.57831967	0.58255273	0.60051805	0.6059443
0.0	0.56936723	0.5886882	0.58785737	0.586485	0.57008606	0.57124513	0.56815624	0.57419693	0.5894983	0.59690094
0.0	0.5652186	0.5856409	0.58423066	0.5785929	0.56317675	0.5691281	0.562232	0.57162935	0.5869533	0.5891245
0.0	0.57862985	0.60266936	0.6021432	0.59554595	0.5762907	0.58562994	0.58211577	0.58617747	0.6014162	0.6035159
0.0	0.573378	0.59111756	0.60254973	0.59499884	0.5736905	0.5799151	0.57845026	0.5834225	0.5972623	0.60586
0.0	0.9304383	0.0689224	0.055403914	0.39617306	0.021287054	0.008027657	0.08570782	0.00043176833	0.05015713	0.041105613
0.0	0.5624623	0.5772069	0.5818399	0.57766205	0.5546904	0.56143725	0.5582037	0.5700208	0.5835397	0.5900669
0.0	0.5592593	0.575347	0.58210856	0.57336146	0.5597599	0.5623255	0.5518145	0.5675681	0.58730686	0.58888483
0.0	0.56870484	0.5900925	0.59091425	0.5840978	0.5704647	0.568384	0.5673531	0.57298315	0.5898588	0.5971467
0.0	0.56034845	0.5740197	0.5834152	0.57298344	0.5606439	0.5618697	0.5584632	0.5659518	0.5833785	0.589416
0.0	0.56396353	0.57858676	0.5851187	0.58023214	0.56090647	0.56452805	0.560563	0.56799644	0.5854033	0.5900178
0.0	0.56331515	0.5780561	0.58268374	0.57785356	0.56119853	0.56207466	0.55848604	0.56414455	0.5825196	0.5902787
0.0	0.56205255	0.5789512	0.5834742	0.5766922	0.5604412	0.5651403	0.5589164	0.5690693	0.5847002	0.59022796
0.0	0.56359655	0.5770351	0.5806321	0.5801682	0.5599078	0.56189626	0.55893534	0.5675794	0.585042	0.59040934
0.0	0.56107974	0.5760488	0.5832315	0.5772403	0.5611666	0.56427824	0.56037503	0.56558335	0.58741534	0.5892467
0.0	0.56045395	0.57614315	0.584096	0.5796262	0.5582164	0.5625469	0.5615076	0.56785506	0.58670133	0.5907103
0.0	0.9016604	0.015436331	0.00015638117	0.9372562	0.0013008267	0.00026485202	0.08130857	0.00010043894	0.002073878	0.009034911
0.0	0.57685465	0.5950256	0.6040386	0.5972476	0.5716456	0.58307755	0.58027893	0.5838507	0.60318214	0.60530007
0.0	0.5620673	0.5774686	0.58442545	0.5794268	0.56057626	0.5605791	0.5606555	0.5670435	0.58326244	0.5916654
0.0	0.56276655	0.57777023	0.58456784	0.56303954	0.5610298	0.56329066	0.55991673	0.5686702	0.58369654	0.58983076
0.0	0.5623549	0.5746015	0.5821826	0.5737224	0.55918986	0.561649	0.5607677	0.56810004	0.5845634	0.59095
0.0	0.5786314	0.60270756	0.6053309	0.5998239	0.5783914	0.5854974	0.58358794	0.5863131	0.604941	0.60525864
0.0	0.054055184	0.9216705	0.17502533	0.02247264	0.010769673	0.03018523	0.0874982	0.0026106702	0.017617028	0.2665668
0.0	0.5569568	0.5783903	0.58254236	0.5784803	0.5606168	0.56101245	0.55443007	0.56573904	0.58329713	0.59073406
0.0	0.5591161	0.57660097	0.58164865	0.57808197	0.5598003	0.5622067	0.5598319	0.5669171	0.5811126	0.58989024
0.0	0.55808365	0.5749065	0.58256406	0.574882	0.5600635	0.5629249	0.5537927	0.5675987	0.5849165	0.59092647
0.0	0.5586458	0.571817	0.58297706	0.5778319	0.5625139	0.56221753	0.55595326	0.5671404	0.58572537	0.58974135
0.0	0.55733544	0.57710737	0.5844827	0.58002186	0.56104326	0.56223243	0.55708086	0.5643727	0.58707297	0.5911053
0.0	0.5618899	0.5757222	0.58091897	0.577882	0.5623339	0.56166095	0.5592808	0.5641841	0.5822728	0.5888867
0.0	0.56365556	0.576464	0.5838701	0.57060856	0.5607885	0.5628235	0.56072235	0.5685867	0.5854569	0.5873333
0.0	0.5764576	0.59506166	0.59958744	0.595968	0.5738355	0.5813128	0.5775905	0.58113813	0.6001713	0.60290974
0.0	0.57728875	0.5939392	0.6029606	0.59600085	0.57500434	0.5815951	0.5770255	0.58333135	0.59660596	0.602506
0.0	0.5645003	0.57813066	0.5827176	0.579352	0.56201977	0.5633146	0.56103295	0.5676179	0.58767277	0.588894
0.0	0.56050473	0.5770167	0.57952774	0.58109933	0.5625722	0.56387144	0.5598924	0.56570125	0.5855547	0.5877492
0.0	0.56371385	0.5764104	0.5819835	0.5799172	0.55648226	0.5655187	0.5601127	0.567467	0.5841961	0.590853
0.0	0.56014323	0.57843214	0.5834221	0.57926255	0.5618323	0.56251734	0.55933344	0.5682572	0.58661425	0.5881648
0.0	0.5615112	0.5791098	0.5853628	0.57767856	0.55830896	0.5627809	0.5583953	0.5668401	0.5865816	0.58931035
0.0	0.56511986	0.57657814	0.5821149	0.57324046	0.5562468	0.5642276	0.55857277	0.567126	0.583903	0.5891729
0.0	0.5611324	0.5764412	0.5786043	0.57853144	0.5620425	0.56202614	0.5578023	0.5649861	0.5830751	0.5875981
0.0	0.56666887	0.5845674	0.5854256	0.578341	0.5616427	0.56687516	0.563269	0.5661039	0.58621126	0.5918925
0.0	0.5641736	0.57804346	0.58248585	0.5736814	0.55735105	0.5618031	0.55618834	0.5673916	0.58469254	0.58488226
0.0	0.55944973	0.57726336	0.58172494	0.57769066	0.5608042	0.56393987	0.5580365	0.567782	0.58436185	0.5903225
0.0	0.55907154	0.5758063	0.57819897	0.57366556	0.559423	0.56364864	0.5564441	0.5648883	0.58248496	0.58467156
0.0	0.56032985	0.5744121	0.5811049	0.5798847	0.5621581	0.562488	0.5581531	0.5682122	0.58752507	0.5896911
0.0	0.5595252	0.5732478	0.58499503	0.577547	0.55915064	0.5637348	0.5598284	0.5648036	0.57934207	0.58831537
0.0	0.56289446	0.5754738	0.5831121	0.57916087	0.5596123	0.561431	0.55847543	0.5682351	0.58311296	0.59047925
0.0	0.5614853	0.57419205	0.5811027	0.5787837	0.55586183	0.56177783	0.55610925	0.56768906	0.581595	0.5892085
0.0	0.5605493	0.5751265	0.58313143	0.5702646	0.5601926	0.557933	0.5574519	0.56649196	0.5845715	0.5902461
0.0	0.58248746	0.60120547	0.6069816	0.60242975	0.5825644	0.5876341	0.5864721	0.5861864	0.6023742	0.6082994
0.0	0.5765035	0.59191656	0.6016775	0.5952136	0.5739848	0.57889855	0.57812625	0.5824453	0.59840363	0.60409606
0.0	0.5651783	0.5774232	0.58320946	0.5744064	0.5605024	0.56362313	0.5573373	0.56481785	0.58328825	0.5866166
0.0	0.56471235	0.5809567	0.5835188	0.574589	0.56055325	0.5619005	0.55839854	0.5664302	0.5843532	0.5866668
0.0	0.5644509	0.57893986	0.5846372	0.57121295	0.5576983	0.561	0.558236	0.5649791	0.5839727	0.58865184
0.0	0.56478614	0.57841235	0.58384144	0.57322425	0.5593125	0.5646243	0.55696476	0.5637674	0.5875175	0.58819604
0.0	0.56039965	0.57609713	0.58347416	0.5730561	0.560233	0.56409174	0.55199087	0.565486	0.5858337	0.5901571
0.0	0.56163263	0.5781598	0.5833969	0.5783003	0.56321055	0.56189156	0.5551125	0.56488496	0.58583987	0.5893286
0.0	0.562229	0.5785958	0.5827428	0.57496035	0.5607308	0.56442887	0.5595517	0.56954986	0.5836967	0.59061164
0.0	0.55994576	0.5776702	0.583814	0.57944477	0.56043005	0.5602036	0.5600651	0.5689156	0.5863647	0.5887056
0.0	0.5539994	0.5787353	0.58131325	0.5777529	0.5608886	0.56187093	0.56048757	0.56036955	0.58458406	0.5884039
0.0	0.5774983	0.5963797	0.60366845	0.5954532	0.57019204	0.5802786	0.58064085	0.5836069	0.60112023	0.60307664
0.0	0.55974984	0.5761251	0.58387697	0.5783629	0.56002486	0.56246805	0.5587667	0.56791073	0.58677024	0.58941126
0.0	0.5616249	0.57498026	0.5836674	0.57878023	0.5623376	0.56378734	0.5593131	0.5599234	0.58413696	0.58857745
0.0	0.5630153	0.57722557	0.58591336	0.57635707	0.5601257	0.5625735	0.5572567	0.5675906	0.58425146	0.5878453
0.0	0.5579731	0.5760867	0.585778	0.5730098	0.56123054	0.55701864	0.5556689	0.5624525	0.58358645	0.59056836
0.0	0.5637962	0.5751343	0.5845577	0.5786779	0.5597014	0.5597634	0.5574257	0.566747	0.5861805	0.5891248
0.0	0.5641243	0.57950586	0.58371836	0.5784067	0.5625136	0.5603991	0.55967194	0.56800157	0.5863681	0.5887757
0.0	0.5622497	0.5747417	0.58391607	0.5747862	0.56089884	0.5640389	0.5578396	0.5654139	0.584046	0.59016114
0.0	0.5579102	0.5783121	0.5821032	0.57652694	0.5637457	0.56284577	0.55719143	0.56330013	0.58468866	0.5885432
0.0	0.5811467	0.59977967	0.6066866	0.6039764	0.58143	0.58708566	0.58749694	0.58492064	0.6039704	0.60846734
0.0	0.5620722	0.5740661	0.5847088	0.57617337	0.56224537	0.5629301	0.5613631	0.5678738	0.58751005	0.5889661
0.0	0.56437844	0.5790133	0.58581454	0.5778406	0.5618638	0.56209046	0.56017566	0.56513023	0.5827987	0.59261394
0.0	0.5605962	0.5723497	0.58500594	0.5819957	0.56173396	0.56443155	0.5621041	0.5693685	0.5884312	0.58797646
0.0	0.56550586	0.57382524	0.5854293	0.576241	0.5628856	0.5629358	0.56074834	0.56652665	0.58734167	0.5890841
0.0	0.5662345	0.57759553	0.5841104	0.5780312	0.5584575	0.56381977	0.5589239	0.5700321	0.5836573	0.58974993
0.0	0.56458104	0.57900745	0.5853369	0.57758576	0.56386894	0.5615001	0.5616528	0.568562	0.58810943	0.59040844
0.0	0.56758845	0.5820948	0.58513176	0.5814213	0.56685144	0.5669042	0.5593736	0.56882435	0.5872627	0.5891877
0.0	0.5644196	0.5822178	0.58678526	0.5834178	0.5640467	0.5650956	0.55849075	0.5665847	0.5904465	0.592037
0.0	0.5761661	0.59485394	0.60332906	0.5970518	0.5739608	0.5815815	0.58079493	0.58299184	0.6002652	0.6057159
0.0	0.5761661	0.59485394	0.60332906	0.5970518	0.5739608	0.5815815	0.58079493	0.58299184	0.6002652	0.6057159
0.0	0.56247735	0.57743496	0.58190024	0.5765304	0.56144863	0.5649987	0.55893874	0.5684871	0.5877112	0.5894794
0.0	0.9797564	0.95804495	0.9074258	0.87343174	0.9845375	0.9383026	0.56788677	0.9536239	0.96111786	0.79379064
0.0	0.9727409	0.9650844	0.83013076	0.85470766	0.9209361	0.95711005	0.7241221	0.90073895	0.95478135	0.7014169
0.0	0.5603969	0.57416874	0.58457094	0.5782294	0.55954874	0.5619447	0.5552837	0.56638575	0.58423746	0.5895031
0.0	0.56364214	0.5781653	0.58332276	0.5719849	0.5598185	0.56218004	0.5560739	0.5629493	0.5796478	0.5885598
0.0	0.57991254	0.600134	0.601902	0.598763	0.5779865	0.5864298	0.5825059	0.5854201	0.6050698	0.6049287
0.0	0.58184415	0.59854627	0.60149527	0.597812	0.5787589	0.5849981	0.5794992	0.5868186	0.6055819	0.6056563
0.0	0.5800727	0.5993179	0.60317385	0.5991851	0.57784617	0.5853154	0.57993203	0.5846115	0.60463995	0.6059769
0.0	0.56386083	0.5762981	0.5853075	0.578583	0.5637298	0.56379026	0.5571181	0.5674637	0.5853931	0.5891679
0.0	0.5577738	0.5776515	0.58474845	0.57709956	0.5629274	0.56336635	0.5525513	0.56899416	0.58614033	0.58968425
0.0	0.5648576	0.57427883	0.5825879	0.5785733	0.56096065	0.56102467	0.55995625	0.567348	0.58570427	0.5881951
0.0	0.5598456	0.57824683	0.5817812	0.57615346	0.5592042	0.5638869	0.55650836	0.5669472	0.5874912	0.5882508
0.0	0.5593631	0.58390343	0.58229554	0.5786838	0.55983603	0.5628633	0.5561887	0.5688295	0.5823861	0.5899613
0.0	0.5566659	0.5821722	0.58465	0.5761036	0.5599201	0.56173694	0.5583063	0.5685838	0.5805287	0.59070003
0.0	0.5860574	0.6090791	0.60840404	0.60579675	0.5849043	0.59185654	0.59080905	0.5880079	0.60643333	0.61101866
0.0	0.5860574	0.6090791	0.60840404	0.60579675	0.5849043	0.59185654	0.59080905	0.5880079	0.60643333	0.61101866
0.0	0.5595382	0.5720817	0.57849425	0.5801515	0.56068003	0.5641857	0.5588738	0.56712806	0.5861169	0.5893447
0.0	0.56152314	0.5783364	0.5810908	0.5767788	0.5611188	0.56266266	0.55723333	0.56346726	0.5859379	0.5892341
0.0	0.56048894	0.5759838	0.5822406	0.57842433	0.55942786	0.5640373	0.5603083	0.5629028	0.58439523	0.5875948
0.0	0.5555243	0.57494116	0.58422285	0.5766694	0.5556924	0.56536245	0.56264234	0.56009156	0.5868408	0.5899502
0.0	0.57049453	0.5894791	0.5897526	0.5851117	0.56804824	0.5727559	0.5639558	0.5727655	0.5896716	0.59162456
0.0	0.40691283	0.94043356	0.6558126	0.3294966	0.033358406	0.13437575	0.14914635	0.021155963	0.5600742	0.8243786
0.0	0.039625905	0.12797771	0.06168119	0.00818841	0.0068327505	0.022183722	0.010777037	0.008751028	0.00443454	0.01430877
0.0	0.03446987	0.06100373	0.07669778	0.97175735	0.31202346	0.0004900318	0.013821046	0.0051723123	0.08520556	0.0037482132
0.0	0.5754812	0.59373105	0.6011857	0.5919089	0.57313186	0.58114296	0.58141583	0.58550525	0.6009915	0.60278827
0.0	0.5619824	0.57822084	0.58138406	0.5763777	0.5639578	0.5640535	0.5566613	0.56782967	0.5844774	0.5899186
0.0	0.5632561	0.5786355	0.58634627	0.5759789	0.55753547	0.56294096	0.5568057	0.5676265	0.5830303	0.5890003
0.0	0.5624619	0.5780928	0.5860616	0.58093643	0.56311667	0.5667603	0.562461	0.5662243	0.5828957	0.59294474
0.0	0.5742922	0.59283525	0.60174096	0.59053564	0.5730782	0.5784679	0.578746	0.5823568	0.5988723	0.5992283
0.0	0.56011605	0.57683325	0.5843265	0.5738938	0.5572204	0.5624903	0.55789244	0.56921846	0.5833896	0.58392555
0.0	0.55902004	0.5767597	0.5835685	0.57045186	0.5614386	0.5659685	0.55853635	0.5634162	0.5846427	0.5834905
0.0	0.0038007789	0.134227	0.058531284	0.008569874	0.009462364	0.049416777	0.008233874	0.0089664515	0.007005862	0.011953324
0.0	0.10002654	0.03628352	0.76778144	0.045423973	0.2555517	0.05697581	0.0027025307	0.028873025	0.01613581	0.0039477386
0.0	0.003659629	0.13008483	0.057318524	0.008364282	0.009097206	0.04890197	0.007647452	0.008583026	0.006688604	0.011531562
0.0	0.099595286	0.036286227	0.77155894	0.045735016	0.25532135	0.0577628	0.0027296802	0.028284186	0.01574888	0.00395336
0.0	0.55961376	0.5733521	0.58370143	0.5779935	0.55594665	0.5580146	0.5543574	0.56739265	0.5840662	0.5902775
0.0	0.5663076	0.5832349	0.58574486	0.58091134	0.56435895	0.5669998	0.56227165	0.56667215	0.5894455	0.5900623
0.0	0.56434715	0.5803987	0.5821306	0.5743914	0.5614578	0.56006336	0.55680776	0.56414497	0.5841354	0.5895343
0.0	0.5634426	0.58127826	0.58237004	0.5793268	0.5574217	0.5633622	0.5629936	0.5649172	0.5852976	0.5851639
0.0	0.5686099	0.584547	0.58379316	0.5817871	0.5636894	0.5648304	0.5615018	0.5658386	0.5890052	0.59237844
0.0	0.57662094	0.59554756	0.60276353	0.59681463	0.57576096	0.57928836	0.5775293	0.58378214	0.5984594	0.6064322
0.0	0.56545365	0.57879025	0.5854882	0.58012366	0.5559453	0.5623486	0.5534571	0.56655014	0.5859316	0.5865879
0.0	0.56915957	0.5922764	0.6003681	0.594005	0.57317364	0.5795662	0.57724386	0.58213633	0.5986811	0.6015324
0.0	0.561879	0.5771826	0.581454	0.5749688	0.5583208	0.5610133	0.5564449	0.56626356	0.5808606	0.58518803
0.0	0.56140465	0.576222	0.5833559	0.5775176	0.5571597	0.5610268	0.5547407	0.563671	0.5848854	0.5873492
0.0	0.56456625	0.57529235	0.5822122	0.5765602	0.55997795	0.5629854	0.55510455	0.5660314	0.58213353	0.58981895
0.0	0.5629391	0.5777465	0.58398026	0.5770577	0.56060034	0.561589	0.5537057	0.56446064	0.5818455	0.588498
0.0	0.5874552	0.60849166	0.609469	0.6026425	0.5848194	0.5913567	0.5887613	0.5871803	0.60407203	0.6105591
0.0	0.5874552	0.60849166	0.609469	0.6026425	0.5848194	0.5913567	0.5887613	0.5871803	0.60407203	0.6105591
0.0	0.562513	0.58084714	0.57952166	0.57802594	0.5604683	0.5641615	0.55637354	0.5684417	0.5840461	0.5897782
0.0	0.5825439	0.60838974	0.60853255	0.60367274	0.58615303	0.59079224	0.59040105	0.5885182	0.6062615	0.6072091
0.0	0.5825439	0.60838974	0.60853255	0.60367274	0.58615303	0.59079224	0.59040105	0.5885182	0.6062615	0.6072091
0.0	0.5760922	0.59290683	0.60342485	0.58944714	0.57403713	0.57865846	0.57599425	0.5804363	0.60014534	0.602286
0.0	0.56352705	0.5741466	0.58265734	0.5722818	0.5606807	0.55896854	0.54962516	0.5678641	0.5854072	0.5901537
0.0	0.56288	0.57730556	0.5841794	0.57730865	0.5614562	0.5620655	0.55765665	0.5688203	0.5823874	0.58597285
0.0	0.58712184	0.6057846	0.60988677	0.6001351	0.58526975	0.58812153	0.5849363	0.5893232	0.60695094	0.61021507
0.0	0.58712184	0.6057846	0.60988677	0.6001351	0.58526975	0.58812153	0.5849363	0.5893232	0.60695094	0.61021507
0.0	0.5634517	0.57389873	0.58141893	0.57661295	0.56140095	0.5644913	0.560562	0.5669323	0.58625853	0.58878934
0.0	0.56390226	0.57765484	0.5795973	0.5793033	0.55692077	0.5612774	0.5556507	0.5684362	0.5831671	0.58652174
0.0	0.5640267	0.5790731	0.58294374	0.5785851	0.5624277	0.56248426	0.5584607	0.5684174	0.58423644	0.59026444
0.0	0.5606782	0.57797635	0.5804051	0.58001244	0.5606804	0.5651522	0.5628096	0.5680004	0.5861951	0.5894609
0.0	0.55378455	0.57450044	0.5826464	0.57550853	0.55586255	0.5627166	0.5557764	0.5679743	0.5858842	0.5871774
0.0	0.56614345	0.57600826	0.58046377	0.5777893	0.5616713	0.562302	0.560033	0.5663801	0.58682144	0.59103096
0.0	0.5594066	0.576302	0.58224195	0.578207	0.5587719	0.563791	0.55848664	0.5686034	0.5888294	0.58637303
0.0	0.56204253	0.5762609	0.58261883	0.57492983	0.55989134	0.5606186	0.55970436	0.5682798	0.5869794	0.5889608
0.0	0.56185436	0.5789624	0.5851711	0.5791942	0.5600252	0.56574327	0.55935186	0.5659856	0.5820729	0.58852226
0.0	0.56162536	0.5737722	0.5860737	0.5802048	0.56124943	0.5635779	0.5563582	0.5667437	0.5845533	0.5913473
0.0	0.5643686	0.57826287	0.58353984	0.58063334	0.56243134	0.5646134	0.5587436	0.56705123	0.5821676	0.590757
0.0	0.5651779	0.5776294	0.5841246	0.5756729	0.5634839	0.5659394	0.5609195	0.5655211	0.58737844	0.58781457
0.0	0.5641399	0.576953	0.582339	0.5754076	0.55880916	0.56301725	0.5593984	0.5617875	0.58327353	0.58714366
0.0	0.56471616	0.5763794	0.5836942	0.5750689	0.5592364	0.5658771	0.5605873	0.56666	0.5861877	0.58860165
0.0	0.5623805	0.5769887	0.5796959	0.57354456	0.55834824	0.5627651	0.5588342	0.5651397	0.5863258	0.5890822
0.0	0.5563442	0.5767615	0.58420557	0.5777901	0.5614222	0.561953	0.55981654	0.567348	0.58199173	0.59002423
0.0	0.5619302	0.5757483	0.5831663	0.5779422	0.5597145	0.5608954	0.5604957	0.56617314	0.5851638	0.5873882
0.0	0.5605697	0.5769386	0.5841893	0.5817675	0.56009775	0.56272167	0.5600105	0.5644342	0.58520865	0.5883866
0.0	0.56329435	0.5762942	0.5820169	0.57773924	0.56193036	0.56280017	0.5611023	0.5669466	0.5810435	0.58759594
0.0	0.5694805	0.58601797	0.5889749	0.5808319	0.56175524	0.5686608	0.56047124	0.5694769	0.59081405	0.59245306
0.0	0.5681307	0.5868736	0.588615	0.5802404	0.56517863	0.56732154	0.5601349	0.56756896	0.58944035	0.5899933
0.0	0.56945115	0.5879462	0.58970886	0.5772578	0.56704617	0.5664805	0.5638275	0.5697477	0.5896452	0.59255034
0.0	0.5745933	0.59317636	0.603718	0.59222025	0.5758247	0.57744354	0.57857543	0.5796716	0.5995113	0.6032235
0.0	0.577943	0.5944793	0.6034015	0.5939858	0.5731001	0.5791556	0.58002156	0.58234084	0.5996201	0.60309225
0.0	0.561167	0.5765636	0.58400595	0.5750187	0.5618756	0.56160563	0.55982554	0.56877744	0.58649856	0.58639896
0.0	0.56602895	0.5781331	0.5847501	0.57640725	0.5597743	0.56073713	0.5607256	0.56831604	0.5854672	0.58791405
0.0	0.56176543	0.57397944	0.58388346	0.5750928	0.5602049	0.5651001	0.5600482	0.5681539	0.58712035	0.5899399
0.0	0.55742896	0.57569385	0.58342224	0.5789774	0.5612183	0.5607462	0.56005746	0.56308067	0.5867115	0.58735406
0.0	0.56516635	0.5779617	0.5848823	0.580864	0.5621189	0.564343	0.55896705	0.5668212	0.5871247	0.58839494
0.0	0.56299525	0.577035	0.5819408	0.5787284	0.5621732	0.5606525	0.5599852	0.5654983	0.5852675	0.59029585
0.0	0.5654619	0.5776379	0.58522743	0.57608134	0.5602894	0.56293803	0.5585234	0.5665455	0.58458304	0.58857316
0.0	0.5763148	0.59231	0.5996927	0.59670585	0.5753293	0.57692045	0.5781879	0.58335286	0.59888923	0.6036912
0.0	0.5661934	0.5869681	0.5859847	0.57549816	0.56679124	0.5665419	0.56394625	0.56892765	0.59139484	0.591408
0.0	0.5594037	0.5773439	0.582194	0.57741207	0.5598036	0.559225	0.5579054	0.56873125	0.5846058	0.590736
0.0	0.56364745	0.57636195	0.581056	0.57409674	0.55973285	0.56129944	0.5576414	0.56690335	0.5856103	0.58957684
0.0	0.56333053	0.5768865	0.5857516	0.5762435	0.56050014	0.5630582	0.55524236	0.567651	0.58543164	0.5905895
0.0	0.5614709	0.57674825	0.58066946	0.5684663	0.55737585	0.56098014	0.55764157	0.56698775	0.58058083	0.5884508
0.0	0.5608834	0.57856697	0.5852143	0.5773874	0.55887103	0.5617081	0.55829525	0.56996626	0.5846642	0.5874925
0.0	0.564408	0.577507	0.5829616	0.57375866	0.557965	0.56426513	0.55435383	0.5671647	0.57556057	0.5856078
0.0	0.57680035	0.5960661	0.60349417	0.5903851	0.5756383	0.57861173	0.57963634	0.58422416	0.60159904	0.60171896
0.0	0.5622408	0.5779113	0.5803751	0.57611835	0.56100965	0.56366664	0.55764365	0.5686515	0.5851132	0.5891725
0.0	0.5610717	0.57697845	0.58185935	0.576889	0.5570267	0.56215453	0.55520296	0.56858075	0.58273196	0.58848983
0.0	0.5567846	0.5763778	0.58170205	0.57227755	0.5595441	0.5647832	0.55692255	0.5682888	0.5855095	0.58907413
0.0	0.56026745	0.5771359	0.58013946	0.57216984	0.5612368	0.56421304	0.55482256	0.56882375	0.5839612	0.5856705
0.0	0.56296575	0.5785288	0.5819811	0.5755063	0.56181884	0.5646424	0.5518969	0.56761944	0.5852025	0.5897399
0.0	0.56144875	0.57712454	0.58315575	0.57134837	0.5605126	0.5643747	0.554599	0.5670092	0.5824143	0.5882545
0.0	0.56096643	0.5767479	0.5838271	0.5719147	0.55945235	0.56440926	0.55372614	0.56815195	0.58330446	0.58767766
0.0	0.5612587	0.5748077	0.581461	0.5744185	0.56022483	0.56153524	0.55627817	0.5669315	0.583158	0.5887053
0.0	0.5632933	0.578219	0.5827914	0.5792695	0.5626782	0.564063	0.5565266	0.56917423	0.58509475	0.5915291
0.0	0.5609026	0.57809955	0.5820175	0.57532316	0.5587936	0.56458336	0.55649585	0.5701198	0.5855208	0.59234595
0.0	0.5605101	0.57802534	0.5815437	0.57052195	0.56191957	0.56392235	0.5549819	0.56724524	0.58267504	0.5880711
0.0	0.5531309	0.5797837	0.5846786	0.57120943	0.55874103	0.5620221	0.5543822	0.5672671	0.58554816	0.5887885
0.0	0.56185234	0.5778761	0.5831382	0.56976324	0.56115687	0.5606221	0.55616766	0.56820863	0.58509606	0.5856475
0.0	0.56286854	0.5785473	0.5835307	0.5717808	0.56089216	0.56153864	0.55665934	0.56595665	0.5860826	0.58710253
0.0	0.57672423	0.593018	0.60130095	0.59497327	0.5724924	0.5817517	0.5775774	0.5815999	0.6014111	0.60544765
0.0	0.8871925	0.6585918	0.33160844	0.72638667	0.65692234	0.0047622593	0.083432265	0.7530574	0.4828476	0.45349976
0.0	0.85287267	0.7794064	0.2521804	0.12922768	0.9552269	0.63115907	0.15601519	0.91288877	0.48559788	0.5703534
0.0	0.5880985	0.78395754	0.38168603	0.9224213	0.7694292	0.14854424	0.30028862	0.39579788	0.7371127	0.22732246
0.0	0.5629497	0.57732934	0.5805571	0.57002395	0.55855405	0.56370515	0.5533734	0.5672871	0.5830483	0.58720744
0.0	0.5620792	0.57647264	0.5831286	0.57543594	0.55916125	0.5637934	0.5572503	0.5656494	0.58340865	0.58946896
0.0	0.56471694	0.57999986	0.58351827	0.5753575	0.5635618	0.56710976	0.5583357	0.5688783	0.58509296	0.59001654
0.0	0.5618263	0.5761697	0.58183926	0.5704134	0.5621524	0.5640175	0.55302054	0.56642723	0.58179754	0.5901963
0.0	0.5543434	0.5746032	0.5812985	0.5683647	0.56015927	0.562695	0.5543654	0.5660738	0.58368397	0.58736336
0.0	0.5622996	0.5786107	0.58203137	0.57192266	0.5626237	0.56534296	0.55542606	0.5677183	0.58308154	0.5905155
0.0	0.5613427	0.5758189	0.5764844	0.571272	0.55563504	0.5635241	0.55397713	0.5680346	0.5814033	0.58833957
0.0	0.5632459	0.57775044	0.58181715	0.5709602	0.5628537	0.5636129	0.5550074	0.5681265	0.58209056	0.58854175
0.0	0.5738234	0.59346837	0.60224485	0.5956295	0.5745502	0.5814918	0.5781195	0.582653	0.5997461	0.6019995
0.0	0.55766827	0.5791502	0.5817381	0.5775106	0.5586988	0.563029	0.55197906	0.56717753	0.583764	0.58863616
0.0	0.561233	0.5776615	0.5813059	0.57132417	0.56074476	0.56306624	0.55681425	0.5635397	0.5818202	0.5910089
0.0	0.560469	0.5794735	0.5826779	0.57549316	0.5613808	0.56401205	0.55478716	0.56751364	0.58340096	0.58989376
0.0	0.56183434	0.574028	0.5826442	0.57303095	0.55997807	0.5619301	0.5550917	0.56715655	0.5805718	0.59107876
0.0	0.5626404	0.5745032	0.57903844	0.57167065	0.5615874	0.5626675	0.55203354	0.56777465	0.5800703	0.58953977
0.0	0.57677895	0.59560037	0.60376996	0.59739673	0.5749096	0.5826957	0.58180666	0.58406997	0.598115	0.60400486
0.0	0.57603073	0.5946015	0.6024834	0.59603876	0.57532704	0.58201265	0.5801984	0.5849449	0.598462	0.6051592
0.0	0.57627565	0.5926851	0.60283196	0.59606034	0.57573605	0.58142054	0.57762605	0.58503526	0.6006575	0.6045771
0.0	0.5763439	0.5948517	0.600278	0.594414	0.5754155	0.58215415	0.5801149	0.58365184	0.6007296	0.60505176
0.0	0.5770902	0.5933674	0.6029177	0.5933962	0.5742168	0.5820526	0.58320564	0.58501357	0.59950066	0.60568064
0.0	0.5758274	0.5939808	0.60160846	0.5953868	0.57445043	0.581023	0.5809389	0.5836223	0.6016695	0.6057128
0.0	0.5604562	0.5805573	0.58190995	0.57528085	0.55998313	0.5621155	0.55754524	0.5687924	0.5840335	0.5890199
0.0	0.56353563	0.5770326	0.58120346	0.57645106	0.5592304	0.56220907	0.55853444	0.5667531	0.5834891	0.5866828
0.0	0.015481253	0.14180093	0.03569951	0.005205993	0.02857237	0.0044202185	0.044908803	0.011196852	0.011382563	0.006062649
0.0	0.015349832	0.14064068	0.03548643	0.005180064	0.028084915	0.004362463	0.04496623	0.01117645	0.0113826925	0.006006898
0.0	0.015672592	0.1406056	0.03619853	0.005330218	0.028445663	0.0044266945	0.044452727	0.011234492	0.011527215	0.0060356073
0.0	0.015677646	0.13988295	0.03575819	0.005293091	0.028489621	0.00437861	0.04434903	0.01114042	0.01153863	0.006049738
0.0	0.015486444	0.14016677	0.036722865	0.00524614	0.028458027	0.0044104587	0.044812325	0.01123328	0.011368439	0.0059706606
0.0	0.015783733	0.13974193	0.035585694	0.0051901336	0.028477151	0.004408717	0.044489503	0.011049179	0.01156652	0.0060757226
0.0	0.25791273	0.051175956	0.013760894	0.093201436	0.012759807	0.011117887	0.026832432	0.0074235755	0.11062815	0.057008225
0.0	0.25452036	0.05189794	0.013662854	0.091059536	0.012612342	0.010835833	0.026883349	0.007529244	0.11150502	0.056740154
0.0	0.25543705	0.051694945	0.013860708	0.092759684	0.012786215	0.011010413	0.026652709	0.0076027205	0.112257406	0.057240117
0.0	0.25972724	0.05163552	0.01381284	0.092567794	0.012984533	0.010796158	0.026889192	0.0075731725	0.112778775	0.057363037
0.0	0.2572988	0.05146358	0.013825921	0.09127227	0.012687394	0.010849856	0.026765153	0.007587891	0.111875795	0.056342226
0.0	0.25659102	0.051473554	0.013690082	0.09156386	0.012902643	0.011039206	0.026601652	0.0074776397	0.11096094	0.05662985
0.0	0.026970752	0.43112156	0.0875078	0.08167858	0.018746536	0.012837574	0.022378402	0.015388004	0.03819217	0.01494053
0.0	0.02648713	0.4325047	0.086523935	0.08083686	0.018432071	0.012655861	0.022150187	0.015534253	0.037593476	0.014702094
0.0	0.02717916	0.43140456	0.088945635	0.0819984	0.018665912	0.012663626	0.022431834	0.015617867	0.037991453	0.014753449
0.0	0.027518485	0.43032378	0.08837846	0.08149115	0.018883383	0.012493299	0.02236476	0.015646778	0.03804522	0.014952374
0.0	0.026684595	0.4327677	0.08827421	0.08096891	0.0186512	0.012630478	0.022370756	0.015880952	0.038095426	0.014665405
0.0	0.027202329	0.43323186	0.088127084	0.08124733	0.01877286	0.012608185	0.022362363	0.0156566	0.03789593	0.014926781
0.0	0.01826512	0.0051472187	0.0055888677	0.3643257	0.053733073	0.010274802	0.008159934	0.002618682	0.017030958	0.011805525
0.0	0.017774845	0.0051213643	0.005628869	0.36096618	0.053592518	0.01007265	0.008192942	0.002638091	0.01649123	0.011625238
0.0	0.018403439	0.005152024	0.005700994	0.36467266	0.05414355	0.010018526	0.0081134	0.002683469	0.017061992	0.011655015
0.0	0.018473325	0.005186814	0.005673517	0.3639522	0.054175366	0.009984527	0.008137072	0.0026578712	0.016823605	0.011778142
0.0	0.018368818	0.0051984596	0.0056895884	0.36578143	0.053961035	0.010089549	0.008230837	0.0026717987	0.016715107	0.011676148
0.0	0.018230174	0.005140001	0.0055958387	0.36194935	0.053932432	0.009978646	0.008211192	0.0026132427	0.016897224	0.011764946
0.0	0.116541035	0.36202005	0.046019822	0.4908959	0.103743486	0.018387644	0.01924013	0.00021563216	0.034772053	0.081647985
0.0	0.11488666	0.360681	0.045865495	0.4851491	0.10260496	0.01823349	0.018972369	0.00021715729	0.035057217	0.08117119
0.0	0.11703057	0.35959235	0.04636958	0.49408203	0.1036953	0.01825791	0.019170368	0.00021972595	0.03500186	0.0819776
0.0	0.11724618	0.35986936	0.046233624	0.49247676	0.10447348	0.01814244	0.019300878	0.00021985482	0.034856167	0.08239
0.0	0.114691235	0.35900772	0.046585713	0.48997322	0.10367841	0.018270794	0.019227741	0.00022143284	0.034900647	0.08031273
0.0	0.11623614	0.36041316	0.045920078	0.4887459	0.10423456	0.018361213	0.019196635	0.00021406627	0.034460824	0.08132795
0.0	0.0062879473	0.0024439471	0.051973727	0.024426674	0.0052270363	0.0212151	0.67877233	0.0032301534	0.019093974	0.014692702
0.0	0.006235282	0.0024187623	0.051275272	0.02405938	0.005210779	0.020661036	0.6751615	0.0032327843	0.018869258	0.014453483
0.0	0.006340973	0.0024091788	0.05262021	0.024449287	0.0052473396	0.020762557	0.67800903	0.0032403204	0.018859215	0.014447906
0.0	0.0063785976	0.0024623475	0.052437574	0.024585621	0.0051884726	0.020417554	0.677424	0.0032737213	0.018740576	0.01472806
0.0	0.006375005	0.0024328101	0.051691566	0.024513002	0.005206677	0.020504706	0.6787082	0.0033128287	0.018999688	0.014543805
0.0	0.006260323	0.0024269451	0.052314978	0.024484785	0.005206253	0.020872656	0.6761189	0.0031920096	0.018821225	0.014597298
0.0	0.05513853	0.121531956	0.1629823	0.34419915	0.0028538136	0.0015509881	0.04189538	0.011557207	0.025934767	0.028297916
0.0	0.05501665	0.12159986	0.16032122	0.34225878	0.0028536723	0.0015407666	0.041487105	0.011665874	0.025807489	0.027820632
0.0	0.0558391	0.12174884	0.16422689	0.34501347	0.002824021	0.001551313	0.041637667	0.011669833	0.025527876	0.027902178
0.0	0.056222264	0.1222104	0.16405289	0.34563282	0.0028652344	0.0015213883	0.040998925	0.011814479	0.02583789	0.028209455
0.0	0.055052515	0.12299996	0.16237235	0.34598193	0.0028480713	0.001523185	0.041744776	0.011733443	0.025331095	0.027775759
0.0	0.055348016	0.12294226	0.16393162	0.3423078	0.002842434	0.0015278778	0.04184937	0.011513596	0.02549447	0.027935257
0.0	0.065216325	0.11774405	0.03392423	0.093933776	0.0895954	0.01725217	0.09180197	0.0033618256	0.0964919	0.007745167
0.0	0.06593684	0.11952815	0.034115206	0.09568644	0.0901262	0.017210761	0.0900793	0.0034188805	0.09730951	0.007770967
0.0	0.06562055	0.11777992	0.033668265	0.0956182	0.09076162	0.017082764	0.09155016	0.003374405	0.09639667	0.007792362
0.0	0.01707251	0.11977131	0.023884661	0.67210907	0.10061044	0.0076907948	0.107162766	0.009811202	0.051575717	0.012245381
0.0	0.017653804	0.12079546	0.02410309	0.67300886	0.10076028	0.007632691	0.104091756	0.009810845	0.051236257	0.012328045
0.0	0.017304944	0.121342525	0.024548605	0.67398626	0.09974592	0.0076929894	0.10386161	0.009933999	0.05060653	0.012504935
0.0	0.017329937	0.121352315	0.024142064	0.6705962	0.09918705	0.0074880375	0.105208494	0.009824988	0.050716817	0.012302147
0.0	0.017208962	0.12092467	0.02432332	0.67028356	0.1000966	0.007587137	0.1056473	0.00981635	0.050980702	0.012190458
0.0	0.017158326	0.12025532	0.024429375	0.67050564	0.10133274	0.007544306	0.10435156	0.009928644	0.050944056	0.012321782
0.0	0.017195782	0.11987462	0.024235053	0.67007655	0.100569494	0.00757822	0.10620776	0.009875201	0.051608447	0.01228895
0.0	0.017230645	0.1206657	0.024215337	0.67402536	0.100543275	0.0077148536	0.10661307	0.0098266825	0.05186048	0.0123453885
0.0	0.0036314207	0.040032346	0.018809283	0.056101017	0.009645794	0.026553946	0.004120664	0.0036408873	0.019254604	0.014567176
0.0	0.0036926267	0.040133588	0.01920265	0.056118317	0.009676986	0.0264905	0.004099423	0.0036686328	0.018998062	0.014727783
0.0	0.0036746208	0.03996968	0.018983984	0.05556733	0.009655901	0.026557755	0.0040955395	0.003638757	0.019081207	0.014763627
0.0	0.0032299599	0.11090627	0.036700945	0.9243081	0.0023867642	0.009454175	0.0016209548	0.0048538623	0.030382404	0.02545921
0.0	0.028308447	0.97065634	0.16449113	0.18710531	0.0075653247	0.0055097495	0.008309332	0.0030912522	0.024198245	0.004917309
0.0	0.029050466	0.9710098	0.16578566	0.18866731	0.007580533	0.005474882	0.008271504	0.0031699482	0.023892494	0.0049612965
0.0	0.028662577	0.97091043	0.16293168	0.1881652	0.007499379	0.0054799994	0.008159339	0.0031821737	0.023862887	0.0049872175
0.0	0.028893609	0.9705028	0.16275585	0.18608725	0.007545049	0.0054581696	0.0081192115	0.0031401827	0.023854857	0.0049077244
0.0	0.028471882	0.9707281	0.16535747	0.18624038	0.007487917	0.005450673	0.008201711	0.003136784	0.023762407	0.004922097
0.0	0.028297892	0.9705353	0.1642687	0.18463998	0.007541097	0.0054743527	0.008190509	0.0031415424	0.023786932	0.0049374537
0.0	0.02857244	0.97038794	0.1627242	0.18699062	0.007605837	0.00540569	0.008106158	0.00316157	0.024202593	0.0049104406
0.0	0.028559724	0.9704469	0.16476548	0.18485525	0.0074863257	0.005447931	0.0081381155	0.0031214072	0.023995778	0.00492423
0.0	0.028302617	0.97061014	0.16446331	0.1850446	0.007634114	0.005419916	0.008083573	0.003089523	0.02417234	0.0048675747
0.0	0.028748598	0.9703781	0.16286156	0.18767348	0.0074967314	0.0054998635	0.008175454	0.0031093736	0.024300061	0.0049281004
0.0	0.44765705	0.090451345	0.67746246	0.55383337	0.24952541	0.045710836	0.03202576	0.004848726	0.09882789	0.003115509
0.0	0.4457009	0.09081754	0.6791411	0.55177903	0.24993835	0.045425568	0.031807207	0.004827284	0.09991291	0.0030909935
0.0	0.44527724	0.08996094	0.6775626	0.552391	0.2500658	0.046421997	0.031934436	0.0047551254	0.099277444	0.003105028
0.0	0.023878774	0.22833692	0.07827307	0.020929754	0.010753104	0.009291555	0.009606167	0.013191103	0.014314407	0.010692003
0.0	0.02376942	0.226492	0.078500114	0.02063299	0.010682031	0.009092016	0.009612902	0.013205946	0.014381639	0.010781134
0.0	0.023799552	0.22601807	0.07858244	0.020518247	0.010699248	0.009310061	0.0097012315	0.0131757865	0.014584264	0.010828108
0.0	0.023668079	0.22612758	0.0772079	0.020580465	0.010777082	0.009151042	0.009670937	0.013097218	0.014629192	0.010806418
0.0	0.02609917	0.09708423	0.0098027745	0.0076331813	0.026682187	0.064004384	0.007824646	0.006194567	0.013199399	0.002231494
0.0	0.026273739	0.09559172	0.009817671	0.007482337	0.026476564	0.06393165	0.007749621	0.0060680304	0.013268954	0.0022020086
0.0	0.025944805	0.096747786	0.0096681435	0.00750027	0.026527174	0.06377366	0.0078332545	0.0059929034	0.01331784	0.0022091705
0.0	0.022684323	0.44878435	0.00027515893	0.99548054	0.027051631	0.014006385	0.019870942	0.0043894514	0.004264781	0.016823463
0.0	0.022762619	0.45022464	0.0002774098	0.9954657	0.026928755	0.013703481	0.019752333	0.004475334	0.0042245807	0.016977366
0.0	0.022416677	0.45025697	0.0002762938	0.99549145	0.026799306	0.014106728	0.019695211	0.004431438	0.0043104417	0.016900139
0.0	0.99305385	0.31493717	0.16842689	0.27699044	0.0003711062	8.68308e-05	0.6154777	0.0031301945	0.045592636	0.020643318
0.0	0.11980526	0.33677518	0.006701387	0.0217133	0.010432408	0.030608043	0.013507182	0.0032791577	0.019676954	0.003102337
0.0	0.17882532	0.009358052	0.017482508	0.86894095	0.03671828	0.019734776	0.083260745	0.003912773	0.02176971	0.0051388433
0.0	0.1790699	0.009502852	0.017292354	0.87105733	0.036936354	0.019705694	0.08206276	0.003946417	0.020939577	0.0051743737
0.0	0.17963794	0.009602892	0.017335704	0.87195736	0.036291	0.019680802	0.082640044	0.0040125526	0.02124951	0.0052441997
0.0	0.17999917	0.00947511	0.017148355	0.8714499	0.03668805	0.01949286	0.08281328	0.0039832518	0.020895857	0.005222627
0.0	0.17770469	0.009432453	0.017525997	0.870063	0.036421724	0.01936688	0.0824374	0.003942814	0.02120289	0.005136379
0.0	0.17867018	0.009483223	0.017346535	0.8710626	0.03701998	0.019818062	0.08209177	0.003986344	0.021167826	0.005185382
0.0	0.17808196	0.0095084505	0.017443318	0.8705336	0.036441833	0.019543808	0.08311938	0.0039509763	0.021124093	0.005174958
0.0	0.17951538	0.009527186	0.017488021	0.8707092	0.03666534	0.020100255	0.08266695	0.0038875644	0.020915093	0.005149363
0.0	0.17776231	0.009467872	0.017187951	0.87042594	0.036749862	0.01965415	0.08274298	0.0039669345	0.021305367	0.005162644
0.0	0.025380705	0.020128783	0.029738499	0.011395238	0.022471251	0.007971353	0.015870282	0.0043771924	0.0060953083	0.0029804064
0.0	0.025700785	0.019820577	0.02950254	0.01132528	0.022605924	0.008096054	0.015795046	0.0043453476	0.006170381	0.002998628
0.0	0.5535055	0.2628326	0.4210803	0.35919756	0.0075749326	0.06938796	0.051577397	0.0030238016	0.06559398	0.0046297926
0.0	0.111144274	0.07110621	0.002631277	0.041401513	0.046897553	0.008705518	0.025594149	0.0015005555	0.026791414	0.016978543
0.0	0.11132843	0.071176775	0.002631585	0.04170203	0.046381753	0.008753085	0.026290458	0.0015142326	0.0262883	0.01721423
0.0	0.0069841207	0.19383374	0.0051304637	0.04586832	0.14366832	0.0026420108	0.0802506	0.05804044	0.04075509	0.009107929
0.0	0.0069907242	0.19318494	0.005058131	0.045059912	0.14601672	0.0025854253	0.07986157	0.05707847	0.040074307	0.009190602
0.0	0.06844975	0.057609484	0.019446744	0.047661133	0.30937496	0.005024386	0.031807162	0.005980545	0.024713492	0.023692735
0.0	0.07021436	0.05746848	0.019241402	0.048355695	0.31275815	0.0050479397	0.031536918	0.0058895582	0.025173547	0.023902565
0.0	0.038055338	0.09059777	0.15340805	0.009922576	0.025747517	0.0069247996	0.0017568836	0.0026547457	0.014245194	0.016093818
0.0	0.06776622	0.019807259	0.04062525	0.053757813	0.0043401825	0.021112416	0.0040158816	0.00073302566	0.094219364	0.027531406
0.0	0.067852	0.019828813	0.041631922	0.054348238	0.0043554516	0.020981934	0.003960729	0.000747553	0.092294164	0.02787268
0.0	0.06846672	0.019834923	0.04097751	0.05428546	0.004338236	0.021084055	0.0039829565	0.00075220823	0.09310944	0.028141497
0.0	0.06813983	0.019823179	0.040866844	0.054151084	0.004330038	0.02119658	0.003959065	0.00074278703	0.0924072	0.028129317
0.0	0.068363614	0.01998992	0.04118144	0.05327429	0.004303957	0.021045314	0.003984101	0.0007457517	0.09368549	0.027695497
0.0	0.06820311	0.019626187	0.04094263	0.05447704	0.0043413574	0.02111968	0.0039808555	0.000739507	0.09392185	0.027642515
0.0	0.41469115	0.061748646	0.041608244	0.09503727	0.019599842	0.008864142	0.011478029	0.0023965416	0.020482168	0.0029160897
0.0	0.4141782	0.06213255	0.042227693	0.095177144	0.019671705	0.008717048	0.011515468	0.002427802	0.021116719	0.0029034063
0.0	0.4134672	0.062377945	0.041921396	0.094844505	0.019702066	0.008899696	0.011414335	0.0023890156	0.020800512	0.0029192884
0.0	0.10919489	0.28881875	0.046342432	0.52771384	0.050857224	0.017389314	0.023234298	0.003438937	0.01952498	0.004275319
0.0	0.016283073	0.8204324	0.07632725	0.069276884	0.14097913	0.048693135	0.06901493	0.0028933808	0.17889892	0.004000204
0.0	0.016125932	0.8193868	0.07626878	0.06871537	0.13979486	0.04875107	0.068341956	0.0028882679	0.1816694	0.0040142946
0.0	0.016077502	0.8192575	0.076579444	0.06991801	0.14193395	0.049038466	0.06830812	0.0029140466	0.18134168	0.0040550213
0.0	0.88564265	0.6553901	0.3295165	0.7241425	0.65589476	0.004732484	0.082184464	0.7514363	0.47934252	0.45340684
0.0	0.55874485	0.5802422	0.58225924	0.5750924	0.5618745	0.5641401	0.55984557	0.5679581	0.58168143	0.58731437
0.0	0.5589303	0.57621014	0.58204556	0.5706196	0.55690944	0.56031245	0.55550605	0.5661276	0.57999814	0.5860255
0.0	0.5625132	0.57499117	0.58164555	0.57139647	0.55847436	0.56292945	0.55773467	0.56908226	0.58631474	0.58793706
0.0	0.5636674	0.5785679	0.582504	0.57403874	0.55931246	0.5640973	0.5568262	0.5679683	0.58435875	0.5898788
0.0	0.56038266	0.57810175	0.58261776	0.5754829	0.5596381	0.5645627	0.55753624	0.56543183	0.5830213	0.5864601
0.0	0.5611887	0.57937235	0.58329076	0.5727513	0.5586361	0.5647964	0.557026	0.56785756	0.5827531	0.5882955
0.0	0.5619372	0.57594764	0.58391136	0.57092345	0.55670303	0.56397474	0.55706364	0.5648844	0.5803557	0.58822984
0.0	0.5580036	0.5781738	0.5794016	0.577511	0.55927575	0.5644936	0.5544859	0.5666127	0.57970864	0.5837011
0.0	0.55984265	0.5773947	0.58144754	0.57178134	0.55931497	0.5631727	0.55459833	0.5668938	0.5821601	0.5904167
0.0	0.56322145	0.58144087	0.58096707	0.5769346	0.55865794	0.5653278	0.5591816	0.568751	0.58283055	0.5889266
0.0	0.56179726	0.581098	0.5810685	0.57622004	0.55816233	0.56329817	0.556205	0.5678662	0.5807551	0.58639026
0.0	0.5607906	0.5771877	0.5825747	0.5764199	0.5580198	0.5646449	0.5587114	0.56801957	0.5845474	0.58808935
0.0	0.5605066	0.5761776	0.5794668	0.57359767	0.56007034	0.56050193	0.5569293	0.56796247	0.5840472	0.58788675
0.0	0.5549964	0.5749028	0.5821412	0.5713312	0.559719	0.5627553	0.5569608	0.56657654	0.5823248	0.588086
0.0	0.5624899	0.57763284	0.58181256	0.57848686	0.55800194	0.5631207	0.55812377	0.56875753	0.58412814	0.5890572
0.0	0.5650668	0.57424015	0.5807989	0.5756186	0.558439	0.5641363	0.5574332	0.5685242	0.5858831	0.5868911
0.0	0.5565841	0.57776046	0.5819703	0.57161516	0.5571636	0.5629655	0.5566884	0.5684217	0.58110493	0.5859868
0.0	0.56197274	0.57851905	0.58096707	0.5744458	0.55946946	0.56277907	0.55354697	0.5669096	0.583765	0.5884262
0.0	0.5618608	0.5786294	0.58085865	0.578512	0.55695117	0.56287974	0.5572273	0.56520486	0.58443505	0.5882722
0.0	0.5625281	0.57897496	0.58099264	0.57378066	0.5576064	0.56474435	0.55861235	0.56509864	0.58160806	0.58602285
0.0	0.56333816	0.5778001	0.5794106	0.57325494	0.5587045	0.5635975	0.55541694	0.5687987	0.5824426	0.58768624
0.0	0.5632776	0.57315266	0.58023477	0.573458	0.55837244	0.56553006	0.5586664	0.5681019	0.58089465	0.5873096
0.0	0.5594717	0.5743519	0.58182675	0.57404786	0.5593446	0.5598819	0.55604506	0.5711495	0.5803302	0.5870632
0.0	0.56341493	0.5789981	0.58349246	0.57381195	0.560257	0.5650285	0.5597439	0.56796324	0.5850209	0.5896744
0.0	0.56251884	0.57640374	0.58131444	0.5745845	0.55755526	0.5631463	0.558883	0.56684524	0.5851101	0.58902603
0.0	0.5616825	0.5773357	0.58277994	0.56754726	0.5609058	0.56333804	0.55538946	0.5692933	0.5826775	0.5887773
0.0	0.56317604	0.57686937	0.58283544	0.5725848	0.55952793	0.562466	0.55815756	0.5685163	0.5853371	0.58743656
0.0	0.56458944	0.5765911	0.5814138	0.57367283	0.55708104	0.5626776	0.5558507	0.5683574	0.58369875	0.5851897
0.0	0.56520087	0.578671	0.5823864	0.57199746	0.5588655	0.5644609	0.5568538	0.5682162	0.58356893	0.58859533
0.0	0.032095797	0.13121219	0.012158161	0.5512512	0.0031425166	0.012538389	0.019664466	0.0007520621	0.03665205	0.036372956
0.0	0.56042236	0.5744113	0.58249587	0.57143587	0.5590891	0.56188685	0.5553667	0.56843066	0.5808027	0.58522433
0.0	0.5608835	0.5766806	0.583472	0.5729228	0.5589539	0.5637478	0.5580407	0.56830436	0.58314276	0.5845833
0.0	0.56392187	0.5762877	0.58307254	0.57508045	0.5583439	0.56224054	0.5569259	0.5669514	0.5798798	0.5881912
0.0	0.5613556	0.5809974	0.5828228	0.57302517	0.55931664	0.56327283	0.55805284	0.5706161	0.5846311	0.5852043
0.0	0.560635	0.57613546	0.582851	0.5702122	0.55957144	0.56284195	0.55478764	0.56753165	0.58711946	0.58867323
0.0	0.5605118	0.5794385	0.58399147	0.5768333	0.55924785	0.56435287	0.5605297	0.569925	0.58479685	0.5903672
0.0	0.580833	0.6011527	0.60493225	0.6003554	0.57812566	0.5847947	0.5818559	0.5856	0.6045992	0.6073127
0.0	0.55978507	0.57771087	0.58278036	0.5775357	0.5623996	0.56609154	0.5555054	0.56853795	0.58811545	0.5888942
0.0	0.58267784	0.59839946	0.60800564	0.5997945	0.5807416	0.5894212	0.5846956	0.5856203	0.60335505	0.6090065
0.0	0.5568968	0.5771803	0.58362144	0.5780136	0.5642837	0.56349343	0.55418956	0.56614417	0.5846438	0.5887777
0.0	0.5546433	0.5787659	0.5783518	0.57048076	0.56087416	0.55995506	0.55659896	0.56741786	0.5810489	0.5885877
0.0	0.55392003	0.57921314	0.5799356	0.57880974	0.5623749	0.56100965	0.5570433	0.570152	0.58422554	0.5838792
0.0	0.55518603	0.57775426	0.5805979	0.5754022	0.56063837	0.56234884	0.5538497	0.5677446	0.57802266	0.588694
0.0	0.5539495	0.5782368	0.58143735	0.5759965	0.56145614	0.5604286	0.556334	0.5673251	0.5837386	0.5881595
0.0	0.5570893	0.5775675	0.58050925	0.5761696	0.5618607	0.56284606	0.55527127	0.5675088	0.58389556	0.5874698
0.0	0.5659593	0.57529616	0.58456594	0.5773201	0.55923575	0.5637595	0.55730647	0.56609285	0.5842038	0.58822215
0.0	0.5646041	0.5734324	0.5849221	0.5746838	0.55825096	0.5623884	0.5576522	0.56729865	0.58421963	0.5868012
0.0	0.56325996	0.57635605	0.58623344	0.5758806	0.55937594	0.5677903	0.55902797	0.56605774	0.5806024	0.5879584
0.0	0.5636819	0.5750432	0.58238626	0.57371855	0.55851996	0.56107587	0.5548542	0.5680242	0.5836052	0.5887372
0.0	0.5629932	0.57619184	0.5851555	0.572952	0.5582412	0.5636992	0.5611258	0.5696283	0.5829029	0.58883387
0.0	0.5629165	0.57559294	0.58258665	0.57546526	0.55917543	0.56233853	0.5580743	0.5672175	0.5830153	0.5867002
0.0	0.56207204	0.5767639	0.5839782	0.57465494	0.5585935	0.5657304	0.55756456	0.56702566	0.58285785	0.5901059
0.0	0.56012046	0.57495314	0.58407617	0.5769344	0.5579223	0.56425875	0.5573114	0.564474	0.5834455	0.5862918
0.0	0.5635786	0.5765886	0.58276916	0.57602054	0.5554593	0.5635114	0.55649805	0.5689587	0.58374035	0.5887221
0.0	0.55662686	0.576269	0.58416057	0.5755855	0.5579024	0.56162244	0.55874395	0.5682461	0.5846804	0.5880763
0.0	0.55866414	0.57725066	0.58495915	0.57624674	0.5575889	0.5617994	0.5594374	0.56604385	0.58099616	0.5867905
0.0	0.5617477	0.57692754	0.5836307	0.57670027	0.5573638	0.5635531	0.55812943	0.56468827	0.5843676	0.587321
0.0	0.5642589	0.5755357	0.58336544	0.5737882	0.5591896	0.561638	0.559213	0.56517136	0.5837015	0.58825946
0.0	0.55966216	0.57448804	0.5846727	0.5733931	0.55950296	0.5589893	0.55501926	0.5676975	0.58252954	0.5863738
0.0	0.5594181	0.5773311	0.58440834	0.57383364	0.56052965	0.56078994	0.5581298	0.56792825	0.58324605	0.58717644
0.0	0.56172496	0.57805777	0.58512807	0.5734615	0.5587811	0.56141096	0.5562464	0.5678449	0.5848703	0.58878714
0.0	0.56330687	0.578035	0.5840723	0.57562417	0.55863625	0.5621729	0.5563613	0.56794906	0.58540463	0.5877172
0.0	0.5601581	0.57497334	0.58218	0.57881826	0.55876	0.5601985	0.5550249	0.56664777	0.5828361	0.5915536
0.0	0.56122273	0.57392615	0.5819642	0.57232255	0.5621093	0.562378	0.5577801	0.56612843	0.5830968	0.5914739
0.0	0.56213814	0.57727635	0.58141303	0.57771647	0.55922985	0.5616764	0.5561867	0.5657666	0.5824792	0.5858999
0.0	0.56605333	0.5818256	0.58508444	0.58211106	0.5657802	0.5674177	0.55911756	0.5657372	0.58918196	0.5921291
0.0	0.584628	0.60901093	0.609067	0.60337424	0.5854353	0.5902556	0.59006065	0.5895124	0.60700846	0.61099213
0.0	0.55837303	0.5774364	0.57806027	0.57677215	0.5625879	0.5640311	0.5574945	0.56534475	0.58395416	0.59026784
0.0	0.5583932	0.5775246	0.58067125	0.57663083	0.5606281	0.563693	0.55811757	0.5639974	0.58311653	0.5905265
0.0	0.5625144	0.5773374	0.5820098	0.57968247	0.5606327	0.55730873	0.5584526	0.56609476	0.58264077	0.588979
0.0	0.5580984	0.5796136	0.58450574	0.5783211	0.563449	0.5637066	0.55843246	0.56844705	0.5828419	0.58601934
0.0	0.5596676	0.57574344	0.5829118	0.57658863	0.55964243	0.56493473	0.55683845	0.5681474	0.58360934	0.58517414
0.0	0.5562479	0.5764046	0.5827058	0.5779478	0.56181645	0.56427395	0.5595126	0.56829476	0.5827895	0.58434385
0.0	0.56046474	0.5792223	0.5839747	0.5795962	0.56278944	0.56192565	0.558736	0.5663812	0.58563775	0.58584774
0.0	0.56159717	0.57664275	0.5835269	0.5778894	0.55817884	0.5637489	0.5576875	0.5696875	0.5864783	0.5878287
0.0	0.5640641	0.5752302	0.58299917	0.57939994	0.56169915	0.5626732	0.55963886	0.56773245	0.58529675	0.58972144
0.0	0.56714696	0.5843217	0.5843405	0.58183384	0.56211	0.5644429	0.5621962	0.5687898	0.58854073	0.5876192
0.0	0.5655156	0.5840813	0.5873791	0.5809824	0.558014	0.5653031	0.56174165	0.57034105	0.58979255	0.59100944
0.0	0.5619189	0.5798913	0.57946616	0.5727542	0.56035507	0.561502	0.55956155	0.5675075	0.5866924	0.5904631
0.0	0.56022924	0.5770391	0.583273	0.5762319	0.561727	0.5626026	0.5566045	0.56559134	0.58569264	0.5868205
0.0	0.56400687	0.5754613	0.58298534	0.5783154	0.5582057	0.5612212	0.5552771	0.5648116	0.58062214	0.5872775
0.0	0.56038225	0.57779425	0.58293974	0.5756928	0.55959964	0.5652367	0.5574463	0.5685829	0.58245224	0.58816695
0.0	0.5599507	0.57286906	0.5834313	0.5759494	0.5583232	0.56528926	0.55598426	0.5671569	0.5825697	0.5870191
0.0	0.56336796	0.57593006	0.5817052	0.57779557	0.5601965	0.5646842	0.5594451	0.5647165	0.5845989	0.5899924
0.0	0.5584302	0.5728982	0.5849529	0.5722717	0.5628541	0.5619584	0.5589805	0.5662571	0.58416754	0.5898273
0.0	0.5628835	0.57527345	0.585131	0.5743408	0.56169415	0.5620593	0.5585855	0.5656403	0.5832662	0.59056914
0.0	0.57227945	0.58896875	0.57949513	0.57990646	0.5655217	0.56632996	0.56479836	0.5702857	0.5874722	0.5924103
0.0	0.56214994	0.57866013	0.58193904	0.57538366	0.5611761	0.5619143	0.5559128	0.56741273	0.58154756	0.5887178
0.0	0.5606455	0.57730836	0.58105683	0.5743874	0.55932045	0.56209254	0.5585689	0.569362	0.58461607	0.5925991
0.0	0.74344236	0.9828539	0.9341292	0.9480393	0.9583156	0.92820644	0.9194864	0.96977085	0.91733986	0.81497616
0.0	0.9069648	0.7532568	0.032134295	0.9551662	0.9241073	0.10269056	0.32627386	0.012571464	0.32005855	0.78759646
0.0	0.5642619	0.5737162	0.58195055	0.57920915	0.562633	0.5610808	0.55869716	0.5666748	0.585731	0.5895405
0.0	0.56082594	0.57815504	0.5826686	0.57661766	0.56057006	0.55805534	0.5572002	0.5648468	0.5826927	0.59038407
0.0	0.7508799	0.9835957	0.934235	0.9492115	0.9593534	0.92955434	0.92298114	0.9711147	0.9210278	0.8188028
0.0	0.7451756	0.9835607	0.9335217	0.9495251	0.95973027	0.92833227	0.9231666	0.9708651	0.9220571	0.8197083
0.0	0.74708325	0.98353183	0.93252325	0.94894445	0.9593487	0.9288392	0.92288077	0.9711691	0.92225355	0.8220383
0.0	0.7463579	0.9835827	0.9340939	0.9498145	0.9594977	0.9294768	0.9227197	0.9713364	0.9210084	0.81896377
0.0	0.7458812	0.9836082	0.93315667	0.9509809	0.9592585	0.9286618	0.923106	0.97156614	0.9223089	0.82081467
0.0	0.74866074	0.98397684	0.933533	0.950883	0.9587021	0.92904824	0.92334807	0.97088844	0.9239149	0.81981206
0.0	0.7477408	0.9837843	0.93369955	0.9486777	0.95982957	0.9282002	0.9213763	0.97058773	0.92148197	0.8187601
0.0	0.5791469	0.6025245	0.6026429	0.5911022	0.5750071	0.5839572	0.57830626	0.5832448	0.6040042	0.6049371
0.0	0.5799118	0.60354286	0.6032682	0.59758484	0.57628316	0.58494514	0.5832639	0.58484584	0.60479444	0.60665387
0.0	0.7347468	0.9826219	0.9315707	0.94799376	0.9586378	0.9262563	0.91759485	0.969362	0.9170718	0.81287545
0.0	0.5606204	0.5769267	0.5839468	0.57679015	0.56255543	0.56295687	0.5559799	0.5645756	0.58126837	0.58939606
0.0	0.576355	0.59325075	0.600598	0.59655654	0.57051575	0.58113	0.579066	0.5825283	0.59919065	0.60512835
0.0	0.75659084	0.09949347	0.08965004	0.045959808	0.039952654	0.034723133	0.10349048	0.105922975	0.062290184	0.014010423
0.0	0.557756	0.57605803	0.5835517	0.5770219	0.56339586	0.5638018	0.5555472	0.56728756	0.5866828	0.5881506
0.0	0.673663	0.41129237	0.8609342	0.28953037	0.9960024	0.771816	0.7407042	0.73622185	0.73078287	0.85163265
0.0	0.83476734	0.7041659	0.6804694	0.35437566	0.9944348	0.76237965	0.61214674	0.7891865	0.9272883	0.900527
0.0	0.845851	0.17116292	0.52060235	0.6043816	0.9951923	0.8101244	0.34347722	0.4143738	0.59707254	0.88917476
0.0	0.87904817	0.6749829	0.82555693	0.83994955	0.9973726	0.90891427	0.2640986	0.08274315	0.7854305	0.96244544
0.0	0.6509188	0.20669375	0.704254	0.25247613	0.98174894	0.9331368	0.9233131	0.5181317	0.74133515	0.9232603
0.0	0.7414917	0.52921635	0.7211303	0.9118792	0.95450175	0.4626985	0.4183988	0.61412793	0.7773973	0.95950854
0.0	0.7435896	0.78047556	0.6408456	0.9499468	0.9887982	0.85779256	0.8218776	0.72618335	0.81443554	0.904291
0.0	0.7889293	0.26555833	0.6811631	0.88777226	0.9942425	0.6381029	0.48016724	0.73857254	0.52111316	0.9966989
0.0	0.86466473	0.4948883	0.33740386	0.91267735	0.9741659	0.5510745	0.49195027	0.7780345	0.57090163	0.86028767
0.0	0.7368515	0.9827288	0.9305041	0.9483907	0.95806116	0.925903	0.91693836	0.96955	0.91851836	0.8135465
0.0	0.7453882	0.9836036	0.93351597	0.9505401	0.96043694	0.9297253	0.9234804	0.97033733	0.92169625	0.8186226
0.0	0.5607108	0.5763162	0.58253783	0.5790275	0.5623363	0.56345844	0.55716926	0.5664928	0.5831889	0.5856087
0.0	0.56309503	0.5759924	0.5855596	0.57882714	0.5612671	0.5631461	0.55960745	0.56651086	0.587287	0.5869899
0.0	0.56196743	0.5761164	0.5823788	0.5808753	0.5616156	0.5644347	0.55817264	0.5681248	0.58637	0.58676285
0.0	0.56303596	0.57598233	0.5806334	0.5792164	0.5597079	0.5638753	0.5597565	0.5655586	0.5848684	0.5866908
0.0	0.5776772	0.59347045	0.601802	0.59422755	0.5729525	0.5785491	0.58034897	0.5841261	0.60134673	0.6038627
0.0	0.56789756	0.5874192	0.58904856	0.5822822	0.56867665	0.56815964	0.56643355	0.57105845	0.5898279	0.59576905
0.0	0.5634372	0.5795726	0.5851295	0.5800328	0.55919755	0.563863	0.5578146	0.5651857	0.5847422	0.58905965
0.0	0.57484263	0.59016305	0.60065186	0.5969222	0.5736974	0.5794993	0.5777472	0.58287746	0.59735835	0.60394496
0.0	0.56189084	0.57309806	0.58314896	0.57818335	0.5604791	0.56170094	0.55558866	0.56788194	0.5832188	0.5899249
0.0	0.5637686	0.57472575	0.5837923	0.5743544	0.5633884	0.56165624	0.56037265	0.56830746	0.5837462	0.58755296
0.0	0.55808794	0.5757814	0.5839676	0.576849	0.5610056	0.5640269	0.55356026	0.5661327	0.585886	0.5892283
0.0	0.5761628	0.5911972	0.6015683	0.5955409	0.5732752	0.58138263	0.57662153	0.58250874	0.60063076	0.6037271
0.0	0.1750693	0.6190482	0.36350942	0.85147023	0.5589373	0.15151326	0.66283536	0.37851	0.816203	0.9216786
0.0	0.56885856	0.58533406	0.587903	0.5839267	0.5669612	0.57006603	0.56496406	0.5721939	0.5871727	0.5926046
0.0	0.56853926	0.58480406	0.5870878	0.58198446	0.567716	0.56766945	0.5662214	0.5719625	0.58597237	0.5915523
0.0	0.5708739	0.58421737	0.587668	0.5837475	0.569437	0.56904405	0.56508744	0.5714106	0.5871028	0.5960621
0.0	0.57151705	0.5851979	0.58798754	0.58134276	0.5680093	0.5693944	0.5668362	0.57256067	0.58766997	0.59357035
0.0	0.57087594	0.5869227	0.5865941	0.5806924	0.56866246	0.56988204	0.56394005	0.5687288	0.5904886	0.59297544
0.0	0.5685658	0.58502775	0.58868545	0.5793534	0.56823045	0.57171327	0.566016	0.5711625	0.5872062	0.59497917
0.0	0.56916624	0.58609	0.5877756	0.5791084	0.5688983	0.5690647	0.56554025	0.56779414	0.58885336	0.59361213
0.0	0.5690496	0.5853803	0.5866856	0.57887274	0.5685509	0.5712212	0.56532097	0.57381105	0.5870657	0.59473145
0.0	0.56784385	0.58457744	0.58751696	0.58229953	0.5687423	0.5702579	0.5633593	0.5717164	0.58856106	0.59410346
0.0	0.561954	0.5855765	0.5886248	0.5761573	0.5688469	0.5702947	0.5617118	0.5721643	0.58458644	0.5941438
0.0	0.08503169	0.029451596	0.019148257	0.33012295	0.032585658	0.04110446	0.048247926	0.0033112876	0.019197723	0.0030094904
0.0	0.5716519	0.58687073	0.5888502	0.5796459	0.56880337	0.5693208	0.5649844	0.57131916	0.5849708	0.5939335
0.0	0.57019234	0.5838281	0.58642536	0.57961714	0.5691191	0.56883764	0.565299	0.56788063	0.58888584	0.59448814
0.0	0.5687646	0.5836586	0.5883765	0.5805908	0.5682226	0.57119983	0.565565	0.57279956	0.58908063	0.59344816
0.0	0.5706075	0.5893915	0.58916026	0.58093274	0.5687802	0.5700945	0.5687853	0.5694823	0.59004164	0.59413725
0.0	0.5676843	0.58449954	0.5870209	0.581575	0.5671144	0.5711882	0.566168	0.5656063	0.5875264	0.59515226
0.0	0.568958	0.58682024	0.5876961	0.5806187	0.56830287	0.571595	0.56383866	0.5714393	0.58968306	0.59097993
0.0	0.56867856	0.5840749	0.5882492	0.580336	0.5685958	0.5703055	0.5662738	0.5691762	0.58810496	0.5955195
0.0	0.57035863	0.5841967	0.58597463	0.58195126	0.56547993	0.5692781	0.5626509	0.5716416	0.583056	0.59334284
0.0	0.5713342	0.5853497	0.5896822	0.5803958	0.5645188	0.5666966	0.5654132	0.57078105	0.58773345	0.5910476
0.0	0.5697876	0.58646595	0.586676	0.58238643	0.56953114	0.5705875	0.5643221	0.57110226	0.58976966	0.5918538
0.0	0.5641061	0.58657426	0.5876321	0.58148926	0.569285	0.57063645	0.55956346	0.5699298	0.5886579	0.59404373
0.0	0.56864333	0.5850808	0.5882114	0.5828326	0.56712264	0.5702825	0.5653204	0.57260567	0.58861524	0.5905588
0.0	0.56608933	0.58570874	0.5863557	0.5797981	0.5661369	0.57128763	0.5636666	0.5701811	0.5887468	0.5900546
0.0	0.5718384	0.5875158	0.5894645	0.58431554	0.56847167	0.5703936	0.56673366	0.5743054	0.58768314	0.5926776
0.0	0.5753414	0.5956072	0.60195047	0.5975614	0.5750979	0.58020157	0.58006376	0.5842849	0.5977693	0.60507566
0.0	0.5838167	0.6000154	0.6067878	0.6004268	0.58058906	0.5875686	0.58486044	0.5873204	0.60361177	0.6096344
0.0	0.56003857	0.576265	0.58043313	0.577295	0.55585486	0.5619249	0.5578478	0.5685893	0.583331	0.59073865
0.0	0.5600671	0.5777605	0.5815561	0.57279503	0.5628297	0.5643559	0.556966	0.566816	0.5865507	0.5894572
0.0	0.5611035	0.5787742	0.58249706	0.5689224	0.5600525	0.5632845	0.55786693	0.5677798	0.58349144	0.5876314
0.0	0.57597136	0.59245133	0.60222703	0.597129	0.57343566	0.5800861	0.5820988	0.58445424	0.5974511	0.60354686
0.0	0.57610744	0.59400463	0.6019787	0.59689265	0.57509136	0.5805351	0.5822699	0.5842276	0.5999615	0.6029396
0.0	0.5652096	0.57587975	0.58418894	0.579106	0.5601504	0.5623201	0.5624287	0.5702616	0.5829047	0.5889444
0.0	0.5773668	0.594613	0.60255724	0.59808964	0.5753399	0.5803257	0.5808684	0.58448714	0.5970955	0.60285896
0.0	0.5644279	0.5790331	0.58180255	0.57934064	0.56132555	0.56329966	0.5587206	0.5689407	0.5856151	0.5904488
0.0	0.56540215	0.5760167	0.57941604	0.57643455	0.5612397	0.56379867	0.5613383	0.56596994	0.5831065	0.5899381
0.0	0.56516486	0.57772374	0.58098465	0.57792693	0.55913967	0.56169933	0.55407816	0.56915694	0.58361274	0.58814514
0.0	0.5818943	0.60176915	0.603086	0.5965422	0.5778703	0.5839391	0.5834515	0.5836382	0.60397506	0.6052388
0.0	0.5812423	0.60186464	0.6028895	0.5966652	0.5780951	0.5835756	0.5825919	0.5847104	0.60335606	0.60470545
0.0	0.5851904	0.6093211	0.60938203	0.60544825	0.58319664	0.5900687	0.5904316	0.58816886	0.60738707	0.6093601
0.0	0.5851904	0.6093211	0.60938203	0.60544825	0.58319664	0.5900687	0.5904316	0.58816886	0.60738707	0.6093601
0.0	0.5640189	0.5780743	0.58369577	0.57946086	0.55883414	0.5606691	0.55891055	0.56632614	0.5857155	0.5883419
0.0	0.57547307	0.5926811	0.6014828	0.59479046	0.57259625	0.5780834	0.57840097	0.5806998	0.5997606	0.60311145
0.0	0.56496245	0.5752383	0.57996035	0.57572293	0.5594766	0.56406486	0.5570363	0.5650807	0.58709836	0.5894327
0.0	0.57747155	0.5947686	0.60084563	0.59707874	0.57822853	0.580171	0.58128834	0.5846635	0.60121477	0.60239
0.0	0.574188	0.5953164	0.60289943	0.59696025	0.5730852	0.5809655	0.58154047	0.5848415	0.59862924	0.6036939
0.0	0.5604426	0.5775175	0.5839991	0.57946384	0.55995196	0.5628586	0.5592392	0.56926167	0.5856708	0.5884529
0.0	0.57318735	0.5934597	0.60118455	0.59595084	0.5733408	0.5805328	0.5816192	0.58416367	0.5995958	0.6028842
0.0	0.56164086	0.5775743	0.5855951	0.57901967	0.5596357	0.56208575	0.5555882	0.5684527	0.5855714	0.59072524
0.0	0.56226826	0.5800734	0.5821612	0.57381296	0.56040436	0.56444675	0.5576278	0.5680532	0.5842548	0.58861935
0.0	0.5586708	0.57698905	0.5822594	0.5749017	0.5608902	0.56353587	0.5544772	0.5655012	0.5806058	0.58603734
0.0	0.56345296	0.5760276	0.5826672	0.57986516	0.5605553	0.5635475	0.5578026	0.5679338	0.5848748	0.5908921
0.0	0.9736563	0.9093147	0.8749509	0.9585134	0.9190213	0.82938707	0.5557597	0.92300254	0.8454157	0.866191
0.0	0.5831773	0.60220516	0.6060986	0.6016844	0.5812694	0.58659416	0.579175	0.5866606	0.603664	0.60707974
0.0	0.5831773	0.60220516	0.6060986	0.6016844	0.5812694	0.58659416	0.579175	0.5866606	0.603664	0.60707974
0.0	0.5644029	0.57946736	0.5838891	0.5803338	0.5583136	0.5643266	0.5606966	0.5661182	0.5855149	0.58906937
0.0	0.57687885	0.5932992	0.6043036	0.5973828	0.57764494	0.5827155	0.5805854	0.58243465	0.6021812	0.6057188
0.0	0.5733831	0.59377867	0.60495085	0.59786767	0.57541406	0.58385974	0.57517916	0.5846758	0.6008506	0.6055659
0.0	0.5761092	0.593346	0.601398	0.5953535	0.57605076	0.58043534	0.5773272	0.58204997	0.5973003	0.60128975
0.0	0.5761092	0.593346	0.601398	0.5953535	0.57605076	0.58043534	0.5773272	0.58204997	0.5973003	0.60128975
0.0	0.57687885	0.5932992	0.6043036	0.5973828	0.57764494	0.5827155	0.5805854	0.58243465	0.6021812	0.6057188
0.0	0.5638281	0.5724216	0.5836197	0.57595915	0.55925775	0.5638599	0.5598836	0.5656052	0.58572733	0.588458
0.0	0.5579406	0.57536864	0.5841501	0.5803071	0.5586574	0.5652252	0.5578027	0.56656	0.58639777	0.5907032
0.0	0.5647555	0.57482576	0.5835959	0.5744367	0.5591427	0.56416196	0.55592096	0.5691975	0.586066	0.5904523
0.0	0.5644242	0.5765985	0.58437705	0.57995665	0.56428033	0.5653161	0.55593544	0.5659662	0.5845616	0.5909487
0.0	0.57938415	0.60218537	0.60321254	0.59513956	0.57769525	0.5857251	0.5830474	0.58488125	0.6046411	0.6072402
0.0	0.5814273	0.6025344	0.6044418	0.6041188	0.58035105	0.5850402	0.58457905	0.5861327	0.60428977	0.609389
0.0	0.5639115	0.5776376	0.5812758	0.57507277	0.56048864	0.5630634	0.56040066	0.56335837	0.5864884	0.5919256
0.0	0.5533627	0.5799273	0.58309376	0.57613	0.5619254	0.5636786	0.55619115	0.56663746	0.5838255	0.5870239
0.0	0.5804405	0.6082868	0.6077096	0.6028971	0.5848744	0.5896003	0.5895603	0.5881341	0.60576046	0.6112609
0.0	0.5803314	0.6012681	0.607697	0.59978455	0.5836185	0.585341	0.5856507	0.5859754	0.60206586	0.60847455
0.0	0.5714903	0.5898062	0.59026545	0.58257246	0.5695585	0.56996197	0.56435895	0.57319283	0.5895361	0.5965114
0.0	0.5810297	0.60072464	0.60770184	0.6031179	0.5799	0.5839856	0.58130705	0.5883121	0.60081744	0.60987
0.0	0.580538	0.60419637	0.6076631	0.60345006	0.5858537	0.58935183	0.58872765	0.5878659	0.6050253	0.6115692
0.0	0.570518	0.59518117	0.5909952	0.5872365	0.5685661	0.5765417	0.5728342	0.5733325	0.5936005	0.59979904
0.0	0.5742299	0.5936489	0.60096264	0.59117013	0.57384807	0.57913256	0.57651323	0.58147377	0.59900117	0.6015982
0.0	0.5595668	0.57466656	0.58413434	0.5759854	0.5620159	0.56053954	0.5511272	0.564378	0.5816095	0.59044385
0.0	0.57531136	0.59828794	0.6021319	0.597244	0.57726747	0.58293164	0.580861	0.5857406	0.6020733	0.6074492
0.0	0.5625622	0.5777899	0.58343494	0.57824177	0.56215054	0.5583073	0.55651546	0.56718737	0.58535945	0.5881666
0.0	0.57160264	0.5942398	0.6006032	0.594436	0.5732575	0.5767223	0.57721204	0.5819659	0.5977792	0.60216355
0.0	0.5621425	0.57791495	0.57718253	0.58104396	0.5622818	0.56011355	0.5608966	0.56702465	0.58545136	0.5891789
0.0	0.56534946	0.5778727	0.5772327	0.57875067	0.5594756	0.560332	0.5572005	0.5654253	0.58705	0.58991593
0.0	0.059643857	0.12485848	0.006379099	0.5706038	0.0077191507	0.07933569	0.48521504	0.03353345	0.8062718	0.81429696
0.0	0.5592929	0.5744222	0.5810704	0.5781209	0.56171566	0.5611849	0.55147105	0.56639975	0.5837857	0.58948267
0.0	0.5642608	0.57686657	0.583513	0.57969934	0.55756384	0.56344396	0.5577666	0.5661276	0.5836894	0.5902119
0.0	0.56532526	0.57836133	0.5830185	0.57930946	0.56192833	0.563146	0.55770785	0.5676551	0.58545166	0.5895666
0.0	0.5750832	0.59556955	0.60313296	0.59743017	0.5727047	0.5815174	0.5782394	0.5853093	0.6014321	0.60559887
0.0	0.56134665	0.57507724	0.5825353	0.57322276	0.5593578	0.56232977	0.5577599	0.5678271	0.5857722	0.58948284
0.0	0.56339985	0.57726943	0.5828318	0.5746923	0.56165326	0.5594721	0.55785495	0.5631776	0.5854496	0.58984995
0.0	0.5718618	0.5827376	0.5865813	0.57974863	0.5633827	0.5695755	0.5618054	0.5720713	0.5871313	0.5943096
0.0	0.5825462	0.59648746	0.6040394	0.5963795	0.5756885	0.58479744	0.5801123	0.58636147	0.60004514	0.60781455
0.0	0.5583618	0.5779303	0.5827958	0.5782128	0.5611265	0.5612356	0.55562973	0.5639803	0.5868532	0.5850151
0.0	0.5587218	0.57758576	0.5831339	0.57675475	0.5621459	0.5622148	0.55520487	0.5648135	0.5847314	0.590964
0.0	0.5621698	0.57568336	0.5816408	0.56798816	0.5603835	0.5594876	0.55816805	0.5678883	0.5852342	0.58763623
0.0	0.5638093	0.5756752	0.5800869	0.57831776	0.55955267	0.56127894	0.5553981	0.56900537	0.5847991	0.58995444
0.0	0.55375415	0.57683253	0.5829816	0.5727221	0.55814654	0.559628	0.5564966	0.56733483	0.58476716	0.5893844
0.0	0.5630349	0.57692575	0.5837336	0.57226795	0.561689	0.5596283	0.55664295	0.5648877	0.5832728	0.58943343
0.0	0.55483776	0.57639545	0.58438957	0.57946044	0.5604385	0.56048787	0.55727494	0.5678452	0.5845123	0.587852
0.0	0.57494456	0.5942782	0.6038168	0.5919306	0.57573676	0.5825767	0.5825323	0.5861232	0.60207504	0.6053386
0.0	0.57223415	0.59709007	0.60246	0.5909046	0.5747214	0.5785573	0.58114755	0.5820331	0.6009754	0.6056029
0.0	0.5660372	0.5843367	0.5840744	0.5776472	0.5635152	0.5639846	0.56432325	0.5678005	0.58569294	0.5899153
0.0	0.5642562	0.57955945	0.583392	0.57872874	0.56309533	0.56561565	0.56027764	0.56593126	0.58816963	0.5888242
0.0	0.5721297	0.59416366	0.60239345	0.5922389	0.5744964	0.58217955	0.5779984	0.5822588	0.60054034	0.6030324
0.0	0.5721297	0.59416366	0.60239345	0.5922389	0.5744964	0.58217955	0.5779984	0.5822588	0.60054034	0.6030324
0.0	0.5721297	0.59416366	0.60239345	0.5922389	0.5744964	0.58217955	0.5779984	0.5822588	0.60054034	0.6030324
0.0	0.57649076	0.59623027	0.6037163	0.5941053	0.5756129	0.58307904	0.58218163	0.5831049	0.60255164	0.6050403
0.0	0.57649076	0.59623027	0.6037163	0.5941053	0.5756129	0.58307904	0.58218163	0.5831049	0.60255164	0.6050403
0.0	0.5628163	0.5773697	0.5836621	0.57692504	0.5639963	0.56397974	0.5569545	0.5670109	0.5857728	0.5886208
0.0	0.5628163	0.5773697	0.5836621	0.57692504	0.5639963	0.56397974	0.5569545	0.5670109	0.5857728	0.5886208
0.0	0.5616432	0.57764864	0.5828694	0.57641876	0.55865127	0.56475055	0.56043774	0.56469387	0.58629596	0.5874515
0.0	0.5594602	0.57775736	0.58255196	0.5767087	0.5605029	0.56321615	0.5607334	0.5670147	0.58577555	0.5894418
0.0	0.5642111	0.5817769	0.58468205	0.57714	0.56437624	0.56402206	0.56108093	0.567186	0.5870065	0.5911491
0.0	0.58021003	0.6030322	0.6067305	0.6032615	0.58006805	0.5879302	0.5820658	0.5873386	0.59962356	0.60820574
0.0	0.5774946	0.60185075	0.6077756	0.6026569	0.5806953	0.586842	0.58134943	0.588193	0.60070765	0.60958374
0.0	0.5647016	0.57831115	0.5824194	0.57240707	0.55912	0.56245744	0.557536	0.5661517	0.58335966	0.5895302
0.0	0.13582796	0.014661726	0.0075938003	0.17902792	0.0010193057	0.13534272	0.13949649	0.0062041287	0.055007495	0.0108669
0.0	0.57071114	0.59609807	0.60076267	0.59404594	0.57414675	0.578597	0.5785964	0.5808975	0.5963545	0.6058917
0.0	0.56903577	0.5934232	0.60110533	0.5930786	0.5740278	0.5792133	0.57664263	0.58183044	0.59665823	0.6057338
0.0	0.5743614	0.59342575	0.59726274	0.5958361	0.573919	0.5775986	0.57675993	0.58088374	0.59820646	0.6062293
0.0	0.13482492	0.014695946	0.0075851483	0.17797637	0.0010213698	0.13394603	0.13871457	0.0063432185	0.05486006	0.010906004
0.0	0.58619034	0.6064102	0.60981303	0.6042921	0.58310753	0.5908658	0.59014416	0.586418	0.605401	0.6115221
0.0	0.5671294	0.5842947	0.5880165	0.5826385	0.5686663	0.5709144	0.5681826	0.5692088	0.58647776	0.591906
0.0	0.5636891	0.5749354	0.5822886	0.5726245	0.56035376	0.5623866	0.5581565	0.56544644	0.5801656	0.58871317
0.0	0.5606877	0.5776926	0.5876388	0.5784346	0.56133306	0.5662618	0.5627753	0.5697736	0.5866336	0.59212995
0.0	0.5619423	0.5777778	0.584915	0.5755579	0.5573924	0.56407934	0.5599812	0.5674011	0.58491904	0.5881836
0.0	0.5589712	0.5756157	0.58395094	0.57151794	0.5621764	0.56025577	0.5551057	0.5666435	0.5817094	0.5875215
0.0	0.12956658	0.40458184	0.62047714	0.803906	0.7222692	0.6125925	0.081522115	0.6561474	0.7885914	0.70911735
0.0	0.0070560738	0.006422027	0.12972464	0.072793946	0.041323602	0.013608534	0.0077012423	0.006061574	0.03732429	0.2382915
0.0	0.5822374	0.6033648	0.6030167	0.5986345	0.57691634	0.58442426	0.5833187	0.5859191	0.6047835	0.60596013
0.0	0.57720196	0.59499174	0.6029614	0.5976558	0.57505184	0.58013666	0.57952094	0.5819478	0.59872675	0.6043524
0.0	0.5782361	0.6036106	0.6040095	0.5971279	0.57921743	0.5853461	0.5815206	0.58504725	0.6052288	0.6064585
0.0	0.024047464	0.008894546	0.09753339	0.023947515	0.0029490567	0.016579233	0.07899597	0.012759489	0.03229631	0.0054772063
0.0	0.5610289	0.5760033	0.5843694	0.5775754	0.5579998	0.5632429	0.5557254	0.5651491	0.5834334	0.5866354
[truncated: 21,220 more rows]
