# Supplementary material for: Teasing out missing reactions in genome-scale metabolic networks through hypergraph learning
Source: Nat Commun. 2023 Apr 25;14:2375. doi: 10.1038/s41467-023-38110-7 (PMC10130184; doi:10.1038/s41467-023-38110-7)
Supplement: Supplementary file 4 — Source Data [file 41467_2023_38110_MOESM4_ESM.zip › Source Data/Figure 2/j-m/RECON1_node2vec.csv]

	0	0.1	0.1.1	0.1.1.1	0.1.1.1.1	0.1.1.1.1.1	0.1.1.1.1.1.1	0.1.1.1.1.1.1.1	0.1.1.1.1.1.1.1.1	0
1.0	0.58026105	0.27747747	0.58368707	0.57299733	0.57297707	0.57631075	0.58136964	0.58588827	0.57233363	0.57531625
1.0	0.5802757	0.57785964	0.5845909	0.5747052	0.57501745	0.02344907	3.8572314e-05	0.5843615	0.5680691	0.57643116
1.0	0.58070874	0.5794919	0.21205892	0.57367784	0.57317275	0.5774162	0.5794871	0.5833453	0.57021356	0.5752982
1.0	0.58114886	0.21190134	0.5827883	0.57477	0.5734152	0.5785654	0.5811781	0.5834856	0.5709099	0.57451224
1.0	0.5802341	0.57839096	0.583417	0.572871	0.57286775	0.5780391	0.58075345	0.584405	0.5744323	0.5740721
1.0	0.5799919	0.5786805	0.5814885	0.5752798	0.57478124	0.5766829	0.57976204	0.5855667	0.57138413	0.5732283
1.0	0.58174604	0.5769698	0.1410402	0.5733648	0.10922848	0.5777956	0.5788634	0.5816456	0.57128274	0.57387286
1.0	0.5797307	0.5773052	0.583546	0.21111791	0.572741	0.57744807	0.58001715	0.18089342	0.57635987	0.5744324
1.0	0.5788155	0.5768937	0.5840405	0.57181007	0.5724845	0.57803535	0.5821428	0.5850887	0.57293046	0.57401824
1.0	0.5784524	0.5781644	0.58355397	0.573644	0.5734734	0.5770105	0.58028424	0.58681506	0.5758313	0.5762407
1.0	0.583651	0.00039173733	0.5840521	0.5749301	0.57212305	0.5796481	0.581514	0.58437127	0.5724349	0.5742165
1.0	0.580618	0.5792683	0.58431315	0.57313263	0.57267106	0.58041054	0.5778576	0.58417964	0.5719216	0.5742073
1.0	0.58220196	0.5789591	0.5826297	0.019850262	0.57237625	0.0073491894	0.580639	0.5836081	0.57260615	0.57317173
1.0	0.58169854	0.57957166	0.5829562	0.57368594	0.57252026	0.577659	0.57950306	0.5849227	0.020074077	0.575368
1.0	0.026199974	0.5802754	0.5837378	0.57288617	0.5734102	0.57717746	0.58099633	0.00026133654	0.5740978	0.5738695
1.0	0.5801446	0.57735103	0.5831845	0.5741075	0.57468194	0.5784632	0.0001825491	0.58570683	0.5729143	0.57159513
1.0	0.11177555	0.5765435	7.651865e-05	0.13141303	0.5749667	0.57626754	0.58131725	0.5847257	0.5735401	0.57276505
1.0	0.58043206	0.57835793	0.5841104	0.57644826	0.573365	0.57679695	0.58174676	0.58490187	0.5739868	0.5737759
1.0	0.011160036	0.57904327	0.5843415	0.57410485	0.57109976	0.57644314	0.57894474	0.584328	0.57256895	0.5750062
1.0	0.58001465	0.5769191	0.5838433	0.5761894	0.5739085	0.5752922	0.5798684	0.58493584	0.57235026	0.09209885
1.0	0.58069223	0.09316098	0.13087921	0.5746901	0.57503355	0.5759683	0.58000845	0.5825268	0.57184094	0.5740268
1.0	0.5781232	0.57948905	0.5838567	0.5729587	0.5728125	0.5758033	0.5777534	0.5853381	0.5736361	0.5728885
1.0	0.58031493	0.5767575	0.5833991	0.00020287222	0.57073265	0.5794819	0.57875633	0.05669093	0.57276756	0.5724147
1.0	0.5819032	0.57850665	0.5841591	0.5726746	0.01695602	0.578308	0.58113456	0.58478194	0.57326335	0.5745273
1.0	0.5808534	0.5792452	0.58406633	0.57285243	0.5721973	0.57797706	0.57892406	0.5830055	0.000138725	0.5735495
1.0	0.579285	0.5778877	0.5865815	0.57381546	0.573384	0.16294917	0.5802767	0.58593255	0.57321966	0.5759932
1.0	0.5800174	0.5783982	0.58325404	0.57257843	0.5723622	0.5764532	0.58069104	0.5854714	0.57249945	0.574285
1.0	0.57949466	0.57807505	0.5820512	0.57490605	0.5733287	0.57612336	0.0067024822	0.58372706	0.5745427	0.5730669
1.0	0.58030516	0.577937	0.58361834	0.00897921	0.5740333	0.5767445	0.5783545	0.5860292	0.5720514	0.5751098
1.0	0.58120674	0.5787094	0.5832885	0.5750391	0.57349646	0.577291	0.5808477	0.58540803	0.5729963	0.57356966
1.0	0.5791863	0.57868296	0.07910042	0.57463926	0.17814477	0.5777421	0.57910424	0.5840698	0.26976967	0.57560575
1.0	0.579741	0.013631872	0.5836828	0.5735775	0.5746866	0.57593286	0.5792073	0.58414954	0.5725329	0.5730985
1.0	0.5799596	0.579581	0.5857297	0.57318264	0.5736703	0.5766947	0.5795806	0.58735335	0.5710865	0.08006125
1.0	0.5796881	0.5772179	0.5843478	0.57168645	0.57111627	0.5777655	0.58036613	0.5863973	0.57223994	0.5723843
1.0	0.5815849	0.57678187	0.5826748	0.5765018	0.57221156	0.23685734	0.5795795	0.5860334	0.5729228	0.5729627
1.0	0.5805617	0.5771469	0.5843193	0.57624465	0.029072179	0.5779978	0.00010439734	0.026306488	0.5741999	0.5758519
1.0	0.5803618	0.5777616	0.5846274	0.5731369	0.57452846	0.5762639	0.57868546	0.5869875	0.5735356	0.5720496
1.0	0.5804993	0.028884573	0.5830918	0.57577515	0.57392323	0.57759744	0.57932264	0.58335537	0.26075494	0.5730318
1.0	0.5824119	0.57900864	0.00025248408	0.5744491	0.57322663	0.57634485	0.5797104	0.5843967	0.57280785	0.57246244
1.0	0.5794334	0.5785586	0.5831026	0.5759259	0.5739694	0.57765436	0.58173496	0.58340824	0.5716753	0.5751826
1.0	0.02546067	0.017326688	0.583446	0.5727487	0.07619558	0.5774885	0.5799222	0.5839073	0.5740538	0.5722496
1.0	0.5798606	0.5765304	0.5830321	0.57470566	0.57589173	0.57801944	0.5795762	0.5852289	0.5744206	0.5738126
1.0	0.57890505	0.5789396	0.5829535	0.1861606	0.57582706	0.5775073	0.19162238	0.5833131	0.5717711	0.5743207
1.0	0.5816771	0.5771124	0.5848267	0.5722581	0.57189083	0.5757167	0.57967204	0.58326966	0.57197964	0.57215875
1.0	0.58034563	0.5792609	0.581772	0.5740315	0.5720458	0.2235948	0.5798367	0.58619034	0.57181823	0.57510847
1.0	0.580251	0.57949847	0.58242446	0.57307696	0.57362086	0.5765846	0.5804217	0.58336604	0.5742575	0.05791495
1.0	0.58109474	0.5765894	0.5843917	0.57408416	0.5723042	0.117477186	0.5797744	0.58433765	0.5695536	0.5730161
1.0	0.5791505	0.5771282	0.58304185	0.5755737	0.57430667	0.57721615	0.58101785	0.58685315	0.57391816	0.57548183
1.0	0.57942766	0.5780378	0.5846586	0.5742038	0.5731824	0.5776242	0.020043207	0.58377296	0.57166135	0.5744648
1.0	0.57910526	0.5782329	0.58456224	0.57421035	0.5710967	0.0028511116	0.57996655	0.064038835	0.5710968	0.57255435
1.0	0.57882094	0.5786714	0.5840689	0.57429934	0.57342637	0.578367	0.57938224	0.5840831	0.57170475	0.5718364
1.0	0.12887734	0.57995427	0.583523	0.57397723	0.57469606	0.5764708	0.5808113	0.009973598	0.57237566	0.5733912
1.0	0.5795435	0.57925785	0.58164066	0.57204455	0.57393473	0.5755151	0.58087724	0.5831046	0.00051038875	0.5745998
1.0	0.57967174	0.5785986	0.5847755	0.573784	0.57267314	0.5774928	0.5792518	0.58502734	0.5731271	0.5735386
1.0	0.58003277	0.5792798	0.58255523	0.57409966	0.57273555	0.57769626	0.5818748	0.5838663	0.5729245	0.57322025
1.0	0.58088326	0.57711065	0.58371675	0.5726308	0.5723121	0.5769316	0.578505	0.58332705	0.57338494	0.57544327
1.0	0.5811338	0.5770786	0.5843169	0.57393163	0.57416964	0.57886803	0.5790843	0.58255404	0.57144576	0.57747716
1.0	0.090301186	0.5784506	0.5835396	0.5741073	0.57429683	0.5786135	0.5802163	0.5831023	0.574456	0.5738787
1.0	0.579441	0.57770187	0.5839426	0.5735626	0.5743215	0.57733893	0.57943076	0.58437276	0.57548726	0.07785571
1.0	0.5802216	0.5780644	0.584038	0.5754144	0.029954165	0.57854825	0.07028983	0.5846549	0.57164884	0.5732761
1.0	0.23141667	0.57786065	0.58214426	0.57333314	0.5735587	0.5777479	0.57933706	0.58516693	0.5717272	0.57430184
1.0	0.57771844	0.5774952	0.013503553	0.5731205	0.57170767	0.57752955	0.5788733	0.5848695	0.57357913	0.57481134
1.0	0.5806576	0.57851833	0.5843318	0.57444584	3.728852e-05	0.57899487	0.58079237	0.5836131	0.5746892	0.5740924
1.0	0.5810963	0.5786243	0.58436054	0.5742412	0.5745779	0.02476777	0.5781577	0.58553445	0.1360014	0.08010698
1.0	0.58154815	0.5774901	0.5833841	0.5740663	0.5722218	0.5761225	0.5806622	0.10111167	0.5727601	0.57419044
1.0	0.582714	0.5790822	0.5837639	0.57421374	0.57089984	0.5762847	0.58053726	0.58598614	0.57271594	0.5753849
1.0	0.5807463	0.5784505	0.5831157	0.5759791	0.5746527	0.5775746	0.57742625	0.58471984	0.56974596	0.5719617
1.0	0.5813435	0.5772292	0.58315986	0.5755999	0.5739063	0.57728857	0.19263557	0.5845693	0.5716966	0.57316273
1.0	0.14842959	0.57888114	0.5838342	0.5738351	0.57293916	0.5789774	0.58011776	0.584375	0.57266754	0.5745229
1.0	0.5803181	0.5776068	0.5837124	0.57447284	0.57331616	0.57693964	0.5819659	0.017851647	0.22223376	0.014300036
1.0	0.5811887	0.578089	0.58402324	0.57259905	0.5739696	0.579248	0.58026415	0.58619565	0.57237	0.57291085
1.0	0.047619373	0.5776381	0.5844501	0.57127947	0.5733307	0.5784038	0.2427212	0.58565086	0.57556915	0.57627654
1.0	0.57998246	0.5782682	0.5822875	0.5755628	0.57402235	0.5770091	0.5817064	0.5846695	0.5734029	0.57247084
1.0	0.57909125	0.0064559523	0.23128182	0.5733219	0.5740241	0.5758601	0.578272	0.5861639	0.5725422	0.57666355
1.0	0.58045936	0.5767745	0.5836663	0.57424	0.57294756	0.5763134	0.580792	0.58411485	0.57549775	0.5728421
1.0	0.27247283	0.57722366	0.5845809	0.57331026	0.572022	0.5805032	0.032713298	0.58435136	0.57246476	0.5752177
1.0	0.58002096	0.57852787	0.5833403	0.5733001	0.5737467	0.5778233	0.5807079	0.5857602	0.5726822	0.5725597
1.0	0.5801262	0.5774497	0.58189976	0.576423	0.5743038	0.5760165	0.03869562	0.57972413	0.5728849	0.5741933
1.0	0.21755958	0.5784029	0.5832508	0.5741828	0.5743741	0.5775867	0.57920486	0.0003305442	0.5708695	0.57401186
1.0	0.5815326	0.57788116	0.021379706	0.5736855	0.5735239	0.5750564	0.58044523	0.58180857	0.5727488	0.57495826
1.0	0.5788951	0.00027061897	0.58214223	0.5746849	0.57798034	0.578066	0.579377	0.58562946	0.5736912	0.5748147
1.0	0.19016802	0.5782015	0.584373	0.57494044	0.57549787	0.5785391	0.5806112	0.5826653	0.5731896	0.5756931
1.0	0.5820346	0.5770739	0.008416786	0.5743172	0.5723997	0.5766897	0.5809239	0.5851998	0.572294	0.5739139
1.0	0.05296627	0.57963365	0.58380765	0.5731022	0.000312606	0.57634836	0.5803077	0.5850525	0.5732609	0.57513946
1.0	0.58005154	0.57831395	0.5834452	0.5735113	0.5742505	0.5764389	0.58101964	0.5836609	0.5712605	0.57474893
1.0	0.5820383	0.57910347	0.5832054	0.5749259	0.5732032	0.5795223	0.57924956	0.12642959	0.57280564	0.5736435
1.0	0.57958776	0.57762843	0.5842216	0.57375443	0.023854995	0.13603437	0.58085	0.20186514	0.57281613	0.5730354
1.0	0.5806925	0.57732284	0.58611345	0.57483745	0.5728878	0.57820857	0.20109782	0.583965	0.5737601	0.5730152
1.0	0.58068293	0.57754034	0.58129436	0.572849	0.571115	0.57552755	0.5792659	0.5834081	0.57333773	0.57364875
1.0	0.21975617	0.57592493	0.58342546	0.57569736	0.5728099	0.5777702	0.5799794	0.5847676	0.5725869	0.5748243
1.0	0.57916737	0.57813513	0.0046564094	6.3880354e-05	0.5737172	0.57564723	0.2168872	0.58642834	0.57365996	0.57538766
1.0	0.57803375	0.577398	0.5840901	0.5738156	0.57462233	0.00028831547	0.5809493	0.584664	0.5711706	0.57309216
1.0	0.580413	0.5793937	0.5845609	0.15681082	0.576354	0.57720894	0.5796316	0.58471423	0.5727957	0.573215
1.0	0.5788746	0.5785339	0.58397174	0.5734713	0.57310885	0.5770095	0.57904416	0.5839799	0.5744781	0.5741578
1.0	0.58125865	0.57934546	0.583447	0.5727904	0.5717265	0.57902175	0.5800425	0.58413744	0.5723058	0.5755052
1.0	0.5802107	0.5777664	0.19018646	0.5731865	0.57238007	0.578291	0.580058	0.58215356	0.57229537	0.57364595
1.0	0.57999074	0.04267486	0.5831683	0.57417154	0.5731526	0.57408744	0.57976425	0.58411825	0.57194114	0.573863
1.0	0.5781333	0.57812357	0.5842781	0.57412726	0.5736349	0.57725257	0.5791253	0.58452713	0.57219	0.5739816
1.0	0.5814301	0.00011896571	0.58376896	0.5732151	0.5729315	0.5788307	0.5806653	0.58310556	0.5737046	0.57463634
1.0	0.5801049	0.5768643	0.58307374	0.08153977	0.575349	0.57872695	0.5792348	0.17983583	0.5728136	0.5749151
1.0	0.017039942	0.5797385	0.5834287	0.5737037	0.17841695	0.57759464	0.58234996	0.58526444	0.57307214	0.1243271
1.0	0.58159566	0.5789417	0.14305136	0.5728658	0.57400125	0.57843673	0.580711	0.5830385	0.57365125	0.57414794
1.0	0.5799167	0.5774383	0.5830984	0.5744728	8.5216794e-05	0.5796679	0.57947373	0.58483744	0.57407707	0.5746077
1.0	0.5798935	0.5768901	0.5837088	0.5721295	0.57197887	0.57779527	0.09146879	0.58380705	0.57183295	0.5742382
1.0	0.579621	0.5802814	0.5833331	0.5753409	0.57513696	0.23414217	0.58046556	0.5837045	0.5712906	0.57472557
1.0	0.5811735	0.042714775	0.5841123	0.57279915	0.2636239	0.5767229	0.5810005	0.011283429	0.5734697	0.5754502
1.0	0.5799621	0.5750864	0.58312356	0.5728412	0.5749376	0.57657826	0.5801827	0.5830152	0.5714923	0.5752483
1.0	0.5797849	0.5773027	0.5811294	0.5747606	0.021999555	0.5757147	0.58001333	0.5834596	0.5725426	0.5733979
1.0	0.5809838	0.5792592	0.5827064	0.576796	0.57325315	0.577188	0.5800592	0.58546966	0.5718306	0.020870594
1.0	0.5794762	0.5775985	0.58331174	0.5741185	0.57406425	0.5780499	0.57850593	0.5858774	0.5732416	0.5740295
1.0	0.5807757	0.5770107	0.5824225	0.57443714	0.57390845	0.57730865	0.57961166	0.5855711	0.573709	0.57141554
1.0	0.57970876	0.57669294	0.586143	0.040690415	0.5741189	0.57713866	0.57838035	0.58429945	0.57230014	0.5750935
1.0	0.58009243	0.5780439	0.5840052	0.5738381	0.5723922	0.57725203	0.5778429	0.58319306	0.56898236	0.57473916
1.0	0.58061177	0.5786369	0.5843464	0.5759798	0.5725658	0.5772135	0.58219224	0.5837168	0.57190096	0.57442904
1.0	0.17417835	0.5784531	0.5839667	0.573967	0.57296205	0.053280912	0.5796024	0.5843953	0.5713938	0.572493
1.0	0.5820143	0.5773977	0.5829694	0.046935037	0.5742832	0.57724077	0.5805328	0.5847478	0.5745599	0.5739914
1.0	0.58166283	0.57930696	0.10490471	0.57598364	0.5734585	0.57791513	0.5803461	0.5845377	0.5739637	0.57687616
1.0	0.5790782	0.25914195	0.5843721	0.57431424	0.5733975	0.576688	0.5774281	0.5841159	0.5705998	0.5752027
1.0	0.58002347	0.57756114	0.583722	0.57555413	0.572193	0.5780894	0.57814944	0.5843849	0.5723467	0.5741134
1.0	0.5780695	0.5811052	0.582815	0.5735555	0.57396823	0.5774631	0.5796901	0.14754763	0.572147	0.57253104
1.0	0.58023274	0.5775164	0.584242	0.5749093	0.5731114	0.57623476	0.013498474	0.5832714	0.57319754	0.5761104
1.0	0.58088744	0.18198018	0.58328736	0.57531387	0.5743451	0.57799023	0.57952595	0.5838826	0.57196194	0.5714745
1.0	0.5808537	0.5784161	0.58193195	0.030482445	0.57311356	0.5776213	0.58202994	0.58481085	0.5713355	0.57225335
1.0	0.5799913	0.5776151	0.583614	0.013020766	0.5738416	0.57958543	0.5793373	0.58311415	0.57255316	0.57511634
1.0	0.57983464	0.5788616	0.5828502	0.57537353	0.57328856	0.57705784	0.57967573	0.58418745	0.5729288	0.57455474
1.0	0.21064988	0.22319716	0.5848799	0.573228	0.5728002	0.57745945	0.5790361	0.5852055	0.5722592	0.5728694
1.0	0.58009785	0.57730025	0.58370215	0.5748096	0.5735714	0.57752246	0.57903975	0.58374447	0.5736139	0.57219726
1.0	0.5803724	0.57806736	0.58218926	0.5777514	0.57270664	0.5795703	0.57902306	0.58231586	0.017011644	0.57473034
1.0	0.58236074	0.23574872	0.58527845	0.5732913	0.57311934	0.57913864	0.58031046	0.5852291	0.57301897	0.5738973
1.0	0.5788194	0.5800568	0.584586	0.57418543	0.57394975	0.57715863	0.57972914	0.5845918	0.57187	0.5719614
1.0	0.5799852	0.5781696	0.5850684	0.57503927	0.5754677	0.57708013	0.5806233	0.5824182	0.5732048	0.5717052
1.0	0.5806843	0.5777182	0.5840945	0.5744968	0.57376045	0.5770777	0.5791598	0.58645153	0.57266366	0.5757782
1.0	0.58042365	0.58031195	0.5843301	0.57158905	0.57382375	0.5749956	0.5800705	0.5839926	0.5728574	0.57142013
1.0	0.5818468	0.57865876	0.58401984	0.5739576	0.5732026	0.57821554	0.5824359	0.16446628	0.5702226	0.5749671
1.0	0.58037734	0.5770018	0.5825763	0.5744036	0.5728893	0.5780616	0.57917726	0.58561313	0.5748053	0.57320493
1.0	0.58040273	0.57964844	0.5833868	0.5757906	0.57443756	0.579439	0.5777628	0.58494186	0.57394624	0.572703
1.0	0.5794513	0.57699376	0.18853277	0.57385415	0.5742556	0.5791213	0.5770869	0.5850791	0.5729652	0.5712378
1.0	0.0822687	0.5785136	0.58309853	0.57359743	0.5721098	0.57939035	0.5800111	0.5816757	0.57167864	0.57334334
1.0	0.5787979	0.58048105	0.15739308	0.0055611366	0.57213414	0.57598186	0.5802636	0.583415	0.5719912	0.5753277
1.0	0.57823765	0.57873154	0.58373296	0.5736128	0.5734576	0.5774399	0.5815281	0.5820931	0.5721974	0.5761443
1.0	0.580488	0.5780539	0.58214146	0.5737255	0.57468754	0.03135467	0.58106935	0.58268964	0.11731473	0.5751515
1.0	0.5812013	0.5796807	0.58422065	0.57367396	0.5746965	0.58168733	0.5807411	0.08189637	0.572699	0.57376266
1.0	0.5813246	0.57992345	0.5838129	0.5744825	0.5732703	0.57353085	0.29685664	0.58228683	0.5718484	0.5734387
1.0	0.57804936	0.57804996	0.5838935	0.18883744	0.5731501	0.57770795	0.5803261	0.5844052	0.5731025	0.5754671
1.0	0.58253235	0.105807036	0.58315456	0.57308775	0.57409406	0.57610166	0.58152276	0.5846163	0.57548594	0.5734038
1.0	0.5796218	0.5783515	0.58305764	0.575817	0.57030106	0.57588905	0.58093894	0.5843395	0.5723837	0.5761952
1.0	0.5815358	0.5782702	0.58298117	0.57404447	0.5730959	0.5773171	0.5784721	0.5849719	0.57327724	0.57454056
1.0	0.5817826	0.57935035	0.5844022	0.5733807	0.57321787	0.5765119	0.16421735	0.24978359	0.5728954	0.5759473
1.0	0.5790193	0.57714176	0.58294046	0.5749681	0.57584226	0.57580864	0.58035326	0.5865648	0.57249284	0.57377017
1.0	0.24868758	0.57824856	0.00016587928	0.5729863	0.57221043	0.5759277	0.5804444	0.5843496	0.5719343	0.04327609
1.0	0.58005136	0.5775438	0.58291435	0.57127553	0.106300026	0.57551724	0.58192235	0.5848465	0.5736163	0.5736061
1.0	0.5815832	0.5770371	0.1130834	0.12566143	0.5741342	0.5774107	0.57815796	0.58550256	0.5732161	0.22518772
1.0	0.5778863	0.57725686	0.5846259	0.5726414	0.5732888	0.5785096	0.13389929	0.5843701	0.5737317	0.5737896
1.0	0.5806634	0.5777022	0.58281606	0.0001344118	0.5720009	0.1331349	0.5792642	0.5820886	0.5735932	0.575317
1.0	0.58223647	0.5791758	0.58241385	0.57210034	0.57341856	0.57791626	0.5799666	0.5823613	0.024953673	0.5726955
1.0	0.5808696	0.5811787	0.58344704	0.57298666	0.5732446	0.20414703	9.598555e-05	0.06348685	0.5752892	0.57282317
1.0	0.58056396	0.57917047	0.58253074	0.57400095	0.5710224	0.5740915	0.5792439	0.5817949	0.57205915	0.574458
1.0	0.58062243	0.5759023	0.584797	0.57385355	0.5726202	0.08574927	0.57876325	0.58210146	0.57354975	0.57346976
1.0	0.58261764	0.57872456	0.58504695	0.5736011	0.5731696	0.5775967	0.5782668	0.5828803	0.57253325	0.5736839
1.0	0.57935697	0.5779456	0.58426785	0.57616216	0.57450086	0.5774259	0.5792433	0.583632	0.57332945	0.5745297
1.0	0.046287827	0.57602036	0.58324885	0.5747859	0.5736432	0.5809861	0.581677	0.58572906	0.5753654	0.5701261
1.0	0.5798098	0.57893753	0.5833064	8.016319e-05	0.2057455	0.5750498	0.5780515	0.58363783	0.5752542	0.57474375
1.0	0.57885885	0.19504742	0.00041245273	0.5745532	0.5728397	0.5781828	0.58076197	0.58581483	0.57245636	0.57360053
1.0	0.5785665	0.57993406	0.58336276	0.57301116	0.57519186	0.5759579	0.58092964	0.58272135	0.57282555	0.57278687
1.0	0.58098596	0.5791158	0.58232653	0.57391244	0.5734889	0.57631916	0.58010536	0.5848044	0.5724134	0.5744724
1.0	0.5801077	0.57857853	0.5829156	0.5723803	0.5739064	0.57575876	0.5806832	0.58497465	0.5727635	0.10537926
1.0	0.5798691	0.5764568	0.58344567	0.57217425	0.5737988	0.578267	0.57891506	0.5843186	0.16099316	0.57431066
1.0	0.5807519	0.5806353	0.58344066	0.010555319	0.57587284	0.5776132	0.5788323	0.58642244	0.57422405	0.575124
1.0	0.57812315	0.5789886	0.58384395	0.57463735	0.574608	0.5770485	0.57992554	0.122127004	0.572075	0.1584998
1.0	0.5784871	0.578774	0.5819563	0.5737166	0.57304376	0.19806175	0.57942677	0.58224875	0.1942171	0.57492054
1.0	0.5791397	0.57863617	0.582568	0.5729784	0.5722445	0.576911	0.57852083	0.58303326	0.0017550496	0.5738247
1.0	0.5808155	0.57691157	0.5846419	0.57455796	0.5729862	0.5777284	0.5787308	0.58492523	0.57402307	0.5740311
1.0	0.5805991	0.57849795	0.05688413	0.18636787	0.57387644	0.57842004	0.023876786	0.5842186	0.57426816	0.5732167
1.0	0.5798584	0.5780474	0.5821029	0.5736627	0.57405865	0.5758175	0.5783586	0.5820586	0.57367104	0.0030290962
1.0	0.57902807	0.57729906	0.58590305	0.57436115	0.5726375	0.5773658	0.57940376	0.041464444	0.5711364	0.57511574
1.0	0.5797661	0.57697463	0.5847638	0.0419602	0.57315934	0.57744014	0.57971704	0.58469224	0.5756001	0.57462895
1.0	0.5818665	0.5790765	0.5843211	0.57441586	0.57495767	0.5757119	0.5798084	0.58238286	0.5737229	0.5729785
1.0	0.5818281	0.5788699	0.5820344	0.5748985	0.01991292	0.57618093	0.5796708	0.58337307	0.57364976	0.57243687
1.0	0.12500617	0.57673866	0.58353657	0.5744806	0.5727941	0.5768235	0.57647353	0.5840798	0.573312	0.57284176
1.0	0.57958025	0.033362012	0.58244646	0.05554206	0.57493895	0.577086	0.5808005	0.5861957	0.5742014	0.57369983
1.0	0.57907027	0.5790051	0.5829094	0.1580068	0.012701553	0.57708454	0.58055735	0.58598113	0.57140607	0.5732256
1.0	0.58078396	0.578512	0.58327276	0.5752044	0.5740786	0.57683134	0.5800278	0.5842262	0.57305276	0.5728912
1.0	0.5783482	0.5777509	0.5836861	0.0244878	0.089689314	0.18085627	0.5792148	0.585512	0.57465637	0.5730542
1.0	0.58150715	3.4204237e-05	0.5833377	0.5762571	0.57448757	0.576638	0.58001584	0.5847022	0.5713642	0.23454235
1.0	0.5809391	0.5774693	0.5840688	0.5724866	0.57376766	0.57801247	0.58045435	0.5834365	0.57433784	0.57599705
1.0	0.57799554	0.5785101	0.5830671	0.5730188	0.5717238	0.57654375	0.58223194	0.025654241	0.5739084	0.09476171
1.0	0.00036861916	0.57717246	0.5834862	0.575503	0.57303673	0.57555556	0.579943	0.58542645	0.5726955	0.09535344
1.0	0.5799792	0.57975334	0.1323954	0.5746603	0.57502854	0.58017695	0.5811065	0.58520776	0.5726009	0.5744676
1.0	0.5797738	0.57717484	0.5831061	0.5737528	0.5751648	0.5772215	0.5792292	0.584397	0.57284755	0.5733931
1.0	0.5796728	0.017232673	0.58422464	0.57515246	0.5742073	0.577418	0.06876214	0.5833183	0.570326	0.57292444
1.0	0.57995003	0.5771651	0.5826976	0.57367975	0.5737255	0.5771308	0.5775825	0.58430797	0.57258487	0.57513386
1.0	0.58063805	0.5787589	0.58463293	0.57365143	0.573125	0.0002575019	0.5802151	0.5841188	0.57245255	0.5741187
1.0	0.5785608	0.57687366	0.58271164	0.57405365	0.57519585	0.57785016	0.5806145	0.5844434	0.573032	0.57534593
1.0	0.5799921	0.06528741	0.5837596	0.5732167	0.5741026	0.5787889	0.5796038	0.5857707	0.572639	0.57405084
1.0	0.00040626046	0.57744753	0.06721993	0.00013571592	0.5733498	0.5768432	0.5800513	0.5835876	0.5730907	0.573474
1.0	0.5796504	0.5762603	0.584926	0.5731233	0.5753875	0.5751742	0.57837653	0.584356	0.57144237	0.5741314
1.0	0.5823726	0.5785902	0.58395797	0.5738012	0.5739229	0.578198	0.5803383	0.58504355	0.5726046	0.573424
1.0	0.57877	0.57678545	0.5865953	0.5737808	0.5746657	0.57614076	0.5780023	0.5840449	0.5712224	0.5752149
1.0	0.5807245	0.5777359	0.08725293	0.57484996	0.1786353	0.5769479	0.5804018	0.58542955	0.5713071	0.57541746
1.0	0.5797024	0.5781589	0.58238745	0.5719898	0.57334137	0.57676077	0.5822065	0.5837119	0.23204124	0.57587767
1.0	0.57941645	0.57843405	0.5855995	0.57479393	0.5749119	0.02071972	0.58076715	0.015441246	0.57615995	0.5730124
1.0	0.57920563	0.57869446	0.58165336	0.021081341	0.5741646	0.58188456	0.5793932	0.5821666	0.5745539	0.5706698
1.0	0.5802136	0.5773172	0.58416677	0.5742508	0.57292634	0.577963	0.5797348	0.5841062	0.5731173	0.5737818
1.0	0.581459	0.5787874	0.58327234	0.57466877	0.16658947	0.57872826	0.5807195	0.58354014	0.5729395	0.57400364
1.0	0.5821599	0.57861656	0.58244205	0.57386804	0.57167965	0.5765462	0.24944507	0.58474386	0.5715872	0.5758007
1.0	0.5801133	0.5777361	0.5861546	0.16395856	0.5747266	0.5766254	0.58050275	0.5870977	0.5743875	0.5736675
1.0	0.5806755	0.5769089	0.584213	0.08321093	0.5737638	0.57770354	0.5808874	0.5828897	0.5745764	0.5751044
1.0	0.58068895	0.57540274	0.047974218	0.57497895	0.57196134	0.57800627	0.58222395	0.58413863	0.5729236	0.57466483
1.0	0.5793673	0.57797277	0.5827686	0.5742277	0.5754477	0.5772046	0.5776495	0.08776537	0.5723699	0.5759465
1.0	0.5790538	0.00012589678	0.5837611	0.5747677	9.023056e-05	0.5781753	0.57988244	0.58254224	0.5709636	0.5736254
1.0	7.664345e-05	0.57737535	0.58255243	0.57583606	0.57359564	0.57725185	0.57845366	0.024328101	0.57231116	0.57334507
1.0	0.57938945	0.5776894	0.58339536	0.5748759	0.57334137	0.5761838	0.5786827	0.10534949	0.57126904	0.5738616
1.0	0.5814664	0.00053247897	0.5829754	0.5734264	0.57375836	0.57683486	0.580266	0.14307207	0.5724494	0.1919029
1.0	0.58121186	0.5784646	0.58222634	0.57397705	0.5748403	0.24029703	0.065060444	0.5842331	0.5733038	0.5747337
1.0	0.5816601	0.57738984	0.5834351	0.57458204	0.06073727	0.57695544	0.5802471	0.58576703	0.5731759	0.5757638
1.0	0.5796608	0.5781055	0.5826366	0.574202	0.5736331	0.5774797	0.5799901	0.58223265	0.573087	0.5746467
1.0	0.5836841	0.5770434	0.5830489	0.57435846	0.5717083	0.5765658	0.5793396	0.584795	0.57289195	0.57507265
1.0	0.5796629	0.13488343	0.5842426	0.5766895	0.57509923	0.5772466	0.5780814	0.5842517	0.057892907	0.5750948
1.0	0.5801105	0.57838786	0.5841853	0.5743523	0.19455235	0.57688636	0.58237755	0.5829701	0.5734031	0.013756462
1.0	0.5809513	0.57613003	0.5844403	0.57304645	0.041609887	0.5759867	0.5798788	0.5826872	0.00012880763	0.57460016
1.0	0.5802235	0.5785222	0.5834629	0.5739425	0.5742587	0.57817817	0.57913923	0.58433867	0.5745238	0.5742523
1.0	0.5809637	0.5791078	0.58326906	0.57391256	0.5725396	0.57762945	0.57981473	0.00027478614	0.57283145	0.57186705
1.0	0.58053714	0.5775298	0.5833953	0.5733984	0.5729243	0.57756686	0.020495318	0.58292377	0.5724512	0.574827
1.0	0.58069265	0.16807516	0.5829878	0.036929015	0.57400393	0.57702595	0.5789087	0.5853666	0.56975645	0.5739667
1.0	0.5782679	0.5780155	0.58319247	0.57321453	0.5702974	0.57533413	0.5815241	0.5854051	0.574598	0.020521035
1.0	0.579665	0.5793937	0.5855282	0.5741756	0.079913914	0.57694745	0.57974625	0.58619684	0.57366735	0.5735792
1.0	0.06806472	0.5772522	0.58391327	0.574203	0.0004634868	0.5770545	0.5797012	0.5833164	0.5736943	0.57448584
1.0	0.58089477	0.5771005	0.5825828	0.57266337	0.5723521	0.57596153	0.5796279	0.5852539	0.5728755	0.5751226
1.0	0.0001925612	0.5798452	0.5824727	0.1756696	0.5739433	0.5802646	0.57987434	0.5847402	0.5735853	0.5747369
1.0	0.5797691	0.57601935	0.58309025	0.5736693	0.57376736	0.5748374	0.57874995	0.5859873	0.5728461	0.5750687
1.0	0.5792387	0.5786642	0.014829622	0.5741004	0.57297784	0.5765257	0.5793854	0.5837831	0.57186735	0.5732669
1.0	0.5801535	0.57981807	0.58412486	0.5749634	0.573792	0.57713306	0.5775968	0.5858643	0.15969875	0.57457995
1.0	0.5808569	0.5758978	0.5829391	0.57320994	0.57214284	0.5738089	0.5800683	0.5831387	0.5729607	0.5733578
1.0	0.5792481	0.57923144	0.582914	0.574144	0.57469624	0.5762069	0.5791786	0.5832547	0.5728575	0.5749931
1.0	0.58141667	0.57754636	0.5836317	0.5730773	0.5731535	0.27431166	0.58036876	0.58453906	0.5718266	0.5744373
1.0	0.58034426	0.57755685	0.58244205	0.5725712	0.5731179	0.57712686	0.57852525	0.5849337	0.57223	0.5738011
1.0	0.5798481	0.576324	0.5832399	0.5722992	0.5728667	0.57789624	0.5788864	0.5842733	0.5736105	0.5714233
1.0	0.57935876	0.5778088	0.5849244	0.5742162	0.572753	0.5774077	0.07639283	0.5840947	0.5739324	0.5731643
1.0	0.57850975	0.5796234	0.5841738	0.5736275	0.57538134	0.57778656	0.5825364	0.5838334	0.57245815	0.5731163
1.0	0.09896532	0.5788934	0.0002895032	0.5746791	0.5729073	0.57613426	0.57931083	0.19719264	8.618989e-05	0.5737194
1.0	0.579538	0.57822585	0.5831975	0.5753944	0.57439834	0.5763834	0.5791713	0.5829537	0.5725362	0.57558554
1.0	0.5803296	0.5777859	0.007927209	0.5725705	0.57424486	0.1348456	0.58010274	0.5854919	0.57154286	0.5728553
1.0	0.58073586	0.57880837	0.5836949	0.5718222	0.57325256	0.5766559	0.58041245	0.5811141	0.5724544	0.5729238
1.0	0.039134733	0.57987136	0.583762	0.5722873	0.57462776	0.57842976	0.5797837	0.1264604	0.57348245	0.57348335
1.0	0.5792491	0.5769203	0.5828952	0.5760973	0.57518345	0.5769661	0.58121115	0.5865683	0.5713765	0.57513136
1.0	0.5799625	0.5765611	0.58358896	0.5727739	0.57227796	0.57787836	0.5799255	0.58442295	0.57097954	0.57354003
1.0	0.58035535	0.57888544	0.5840784	0.575091	0.572415	0.073069826	0.58067125	0.58535665	0.5737866	0.5744854
1.0	0.57974714	0.5802202	0.58390063	0.57381773	0.12836424	0.1226344	0.58121115	0.5832949	0.5728924	0.57298404
1.0	0.17789009	0.57792157	0.58208656	0.5734979	0.57481647	0.576462	0.5780212	0.5837878	0.20965257	0.5740664
1.0	0.5780748	0.5804897	0.5842376	0.57294357	0.57257056	0.577286	0.58044165	0.04672037	0.57226586	0.574273
1.0	0.5786705	0.5789162	0.5839902	0.5724723	0.5735638	0.5774804	0.19209822	0.5841475	0.020181675	0.5732364
1.0	0.5816297	0.5777698	0.58417326	0.5737761	0.57491314	0.57865685	0.5812058	0.015887773	0.5719841	0.5740148
1.0	0.5791605	0.5791443	0.583096	0.57308036	0.097134046	0.5771776	0.5806011	0.58457124	0.57231736	0.57453746
1.0	0.5806386	0.5798713	0.5845395	0.57468885	0.57358277	0.57697403	0.58131105	0.58451563	0.56994957	0.5763634
1.0	0.57668185	0.57925624	0.58233976	0.5761389	0.57326937	0.57644695	0.5790217	0.58664745	0.0077748513	0.5719155
1.0	0.57904816	0.57730556	0.58291495	0.5744385	0.57158816	0.5772786	0.58040595	0.5839405	0.5741983	0.57427907
1.0	0.5794822	0.5788368	0.5844739	0.574964	0.573579	0.57781273	0.5783954	0.58461434	0.5727138	0.57232267
1.0	0.58100367	0.5776452	0.5815352	0.5761572	0.570857	0.5784604	0.5796767	0.58391637	0.57179177	0.5734156
1.0	0.5802259	0.57915044	0.583416	0.57343423	0.5752093	0.5771727	0.5796425	0.5842296	0.5720443	0.575914
1.0	0.5800411	0.57714456	0.5841152	0.5727258	0.57324463	0.5773427	0.57961774	0.5847669	0.5718342	0.57308793
1.0	0.04043318	0.5810048	0.583181	0.57415885	0.57279986	0.5784392	0.58087325	0.5830697	0.57183206	0.574214
1.0	0.5791503	0.5810587	0.5847117	0.57393104	0.572933	0.57612234	0.5831404	0.58367485	0.5716074	3.039195e-05
1.0	0.5794537	0.037708294	0.582747	0.5718746	0.5761661	0.57725346	0.5796396	0.5861014	0.5706663	0.57295805
1.0	0.57737565	0.5793961	0.5828674	0.5736184	0.5744917	0.57624495	0.58031636	0.5861108	0.57388777	0.5738398
1.0	0.5789827	0.5764555	0.5819026	0.5761853	0.57272905	0.5784463	0.5791361	0.5846955	0.57365596	0.57307863
1.0	0.5794547	0.23819838	0.5843707	0.57282335	0.5738927	0.57732886	0.57938784	0.5831164	0.57478774	0.5754261
1.0	0.5810415	0.5785341	0.58300513	0.5746823	0.5740113	0.5776584	0.5810449	0.5845963	0.5717599	0.5724285
1.0	0.580129	0.57709086	0.58297366	0.57564723	0.5712503	0.57687455	0.5782951	0.1898626	0.5739148	0.5739411
1.0	0.581491	0.5782759	0.58395696	0.18101758	0.5744785	0.57677805	0.579019	0.5844514	0.5731003	0.5738358
1.0	0.5812552	0.00044710588	0.5843353	0.5730153	0.5740434	0.5776362	0.5800396	0.5832572	0.57155097	0.23251007
1.0	0.577963	0.57998323	0.58330816	0.5751041	0.5765725	0.5765337	0.58057046	0.58496535	0.5718271	0.573423
1.0	0.57913697	3.7848047e-05	0.583907	0.5738186	0.5722694	0.0002724958	0.57893646	0.5856029	0.5726711	0.29186842
1.0	0.57974744	0.57853365	0.58495474	0.5737606	0.57364	0.5771746	0.57936937	0.5840899	0.5721017	0.57311463
1.0	0.5791685	0.5746179	0.58366954	0.5747236	0.57335883	0.082906514	0.58213615	0.5842545	0.57340217	0.57456917
1.0	0.5825611	0.57963246	0.0076170713	0.5761777	0.027755365	0.576819	0.582092	0.585691	0.572097	0.5721635
1.0	0.58001065	0.017826049	0.5825934	0.5738251	0.1230256	0.5776031	0.57906294	0.58512855	0.5704512	0.57356286
1.0	0.579208	0.58001864	0.5823152	0.57187814	0.5740787	0.57702345	0.010743197	0.5843911	0.57108825	0.5740312
1.0	0.5796348	0.0746592	0.5834839	0.57289773	0.574178	0.57849437	0.5823405	0.5858913	0.57106954	0.5703895
1.0	0.58108723	0.57751036	0.5843125	0.5730911	0.5733706	0.5792799	0.5783991	0.5852495	0.5724915	0.17899355
1.0	0.58058476	0.57929605	0.58249176	0.57374936	0.5723394	0.0815053	0.57934505	0.58390814	0.572352	0.57262224
1.0	0.58038425	0.5768431	0.58375615	0.5737091	0.5738855	0.57878476	0.5784467	0.5832761	0.5733896	0.57644916
1.0	0.58039796	0.57732785	0.5830066	0.571951	0.5747361	0.57779956	0.58047974	0.5838553	0.013009091	0.57365584
1.0	0.580179	0.5775646	0.58351845	0.5745302	0.5725369	0.5744851	0.08939873	0.5859593	0.57116354	0.571973
1.0	0.58197796	0.58052176	0.5838784	0.57439476	0.57108307	0.5731136	0.5795661	0.5849373	0.5729398	0.00048725854
1.0	0.58030725	0.57772106	0.58350414	0.5731218	0.5734926	0.579879	0.5801886	0.5852172	0.5721432	0.016344598
1.0	0.5793507	0.57694495	0.5852356	0.5729203	0.57384163	0.575288	0.5790758	0.5816463	0.57303065	0.006480792
1.0	0.58048964	0.5788924	0.16206558	0.57456285	0.57486486	0.57710505	0.57964563	0.58606267	0.5721029	0.57401603
1.0	0.57942605	0.5778155	0.581821	0.5754682	0.5742483	0.57734895	0.58000684	0.58651704	0.57319313	0.5724892
1.0	0.5806395	0.5790084	0.58148533	0.5743375	0.5692256	0.577042	0.57976466	0.5833111	0.5718072	0.5730182
1.0	0.57769334	0.5783187	0.5832649	0.5745364	0.5726917	0.5785102	0.5798042	0.5843805	0.5741356	0.57487875
1.0	0.58091575	0.017904596	0.5823646	0.5728049	0.57397604	0.57596105	0.18993749	0.58163345	0.5730504	0.57462376
1.0	0.087582715	0.5787982	0.5846228	0.57394946	0.5728309	0.5777619	0.57912934	0.5838744	0.572854	0.07396573
1.0	0.12549812	0.5776189	0.58264214	0.57475007	0.5738931	0.57701707	0.5806104	0.5843914	0.5737886	0.57422036
1.0	0.5814797	0.57805616	0.5830746	0.57176965	0.5726336	0.577803	0.57848704	0.5855372	0.0040737153	0.5748004
1.0	0.19625685	0.5765721	0.5840832	0.5734853	0.57377297	0.5757532	0.57782835	0.5843455	0.57588863	0.57293975
1.0	0.5802999	0.5771917	0.5829639	0.57426625	0.5731531	0.57696426	0.58100647	0.5828609	0.57403123	0.57417625
1.0	0.5810249	0.5783938	0.58444655	0.5744522	0.5730555	0.5785013	0.57920545	0.5854557	0.57108384	0.57429236
1.0	0.58084357	0.5771319	0.5834136	0.5750967	0.57275987	0.57835484	0.57724595	0.58411264	0.57326984	0.5730492
1.0	0.58235294	0.5776719	0.58417714	0.050807197	0.57465774	0.5739731	0.5802975	0.013345017	0.57426435	0.5743275
1.0	0.5830277	0.57722765	0.5841192	0.5730913	0.016037332	0.5770594	0.58001345	0.5821595	0.5740393	0.5753707
1.0	0.58179307	0.5772764	0.27721027	0.5741792	0.57230604	0.5769545	0.57888097	0.58451176	0.5740201	0.57376796
1.0	0.5802925	0.5786067	0.58505106	0.5747745	0.5740652	0.576794	0.57968193	0.5843433	0.56965	0.5727655
1.0	0.57917416	0.0001367943	0.19906844	0.5744884	0.5723468	0.57726103	0.10758688	0.58781326	0.5746353	0.5710644
1.0	0.58044493	0.20760715	0.5843577	0.57237893	0.5738041	0.5774494	0.5788827	0.5839433	0.574821	0.57409555
1.0	0.31115735	0.010078939	0.5822958	0.57108057	0.57305056	0.5782052	0.02358916	0.5840911	0.5724789	0.5744447
1.0	0.5795015	0.57801354	0.58385974	0.5748901	0.5720938	0.57441837	0.5785156	0.58364683	0.5716493	0.57421875
1.0	0.15857302	0.57754105	0.58357173	0.5743737	0.5728232	0.5793777	0.5789338	0.58472866	0.5733492	0.572882
1.0	0.010694509	0.57665545	0.5844176	0.5738917	0.57471246	0.5785337	0.5782087	0.5850084	0.04595656	0.57542706
1.0	0.5798155	0.007452904	0.5814431	0.5758423	0.57494056	0.5764883	0.58050644	0.018317206	0.5716907	0.5730679
1.0	0.5812205	0.5755354	0.583663	0.5748721	0.573845	0.58001363	0.57829434	0.58594316	0.57290584	0.5748151
1.0	0.5794305	0.12511238	0.5824623	0.5752441	0.57384557	0.5765642	0.5797141	0.584042	0.57196003	0.5742187
1.0	0.5805061	0.5803742	0.584083	0.57267743	0.57319313	0.5778785	0.18183997	0.5837003	0.5729607	0.5766788
1.0	0.5794958	1.9549772e-05	0.021515518	0.57388383	0.5746095	0.57699656	0.5796771	0.58529073	0.5736013	0.57441616
1.0	0.5794469	0.57776594	0.58321065	0.575354	0.57384634	0.57754755	0.58220565	0.5846273	0.57132757	0.5730646
1.0	0.58131325	0.5780803	0.58557945	0.5728117	0.57517385	0.57657826	0.58117694	0.58507454	0.027139993	0.5719799
1.0	0.5795924	0.5786467	0.5827857	0.15984277	0.57382685	0.5767938	0.57862526	0.58456236	0.57051665	0.57355016
1.0	0.58063763	0.5763002	0.58268	0.57173765	0.57313997	0.5778018	0.5795188	0.58243144	0.57329863	0.5762523
1.0	0.086420044	0.5797491	0.5841427	0.572237	0.5746847	0.5764549	0.5808633	0.5834611	0.026978629	0.5746424
1.0	0.00017788247	0.5779639	0.00010439515	0.18984453	0.25804168	0.57616323	0.5792554	0.58431906	0.5717193	0.5740278
1.0	0.5820921	0.5788605	0.58438957	0.5722901	0.5744141	0.57826525	0.5816747	0.582562	0.5731708	0.5750614
1.0	0.58031696	0.57832956	0.5831091	0.5729652	0.57427734	0.5768854	0.58037657	0.30839217	0.57232976	0.57545495
1.0	0.58325714	0.57925844	0.58449996	0.16009516	0.5738142	0.577733	0.58035976	0.5839833	0.57431465	0.5690276
1.0	0.58049697	0.579706	0.58238477	0.5725138	0.5746339	0.57813704	0.58013546	0.5847728	0.5725168	0.08009672
1.0	0.579696	0.5793835	0.025945105	0.5737388	0.5746311	0.5769026	0.5781838	0.5848287	0.57321465	0.57340324
0.0	0.09619829	0.06583332	0.0986495	0.07771184	0.091268815	0.065502346	0.07705534	0.08000614	0.057090595	0.05806066
0.0	0.0034020771	0.005708023	0.0036340456	0.005458628	0.0025446343	0.0050394977	0.0034992027	0.0054548597	0.0038192424	0.005589
0.0	0.058961924	0.038796708	0.026550906	0.033030223	0.024483208	0.0339676	0.024534846	0.023959374	0.04074684	0.04662478
0.0	0.027686503	0.05752096	0.036270984	0.0348665	0.03204712	0.051322624	0.052037317	0.043230753	0.037409924	0.04834091
0.0	0.0124296425	0.013913451	0.019753063	0.014363584	0.012538142	0.01344214	0.015877882	0.01682083	0.01737083	0.017728467
0.0	0.055854604	0.05164959	0.04882726	0.05455987	0.040723752	0.04465588	0.043062385	0.029944766	0.051300004	0.05059824
0.0	0.04620765	0.031022044	0.047806617	0.03742872	0.029978627	0.03149213	0.038649403	0.042332157	0.030122744	0.04009818
0.0	0.0136661455	0.0113582285	0.018208576	0.01108507	0.014464484	0.01213201	0.017345754	0.023890559	0.012426085	0.01750011
0.0	0.1024674	0.12979867	0.13626374	0.110103674	0.10953095	0.0992034	0.14017208	0.10290096	0.10144677	0.12951489
0.0	0.11258554	0.11411378	0.102622315	0.1113078	0.09109941	0.11004731	0.12153164	0.10521188	0.09695412	0.102956966
0.0	0.05894935	0.036062565	0.058930255	0.037361283	0.041679233	0.030728435	0.030050589	0.039327554	0.02930648	0.042613
0.0	0.016717155	0.014414587	0.030318525	0.019668905	0.011207363	0.008120702	0.018044632	0.015931042	0.01756642	0.029798243
0.0	0.005694362	0.0049282904	0.004673608	0.0047047785	0.0040808637	0.003071053	0.0035582578	0.002409816	0.0046025785	0.0030881925
0.0	0.036425762	0.036072377	0.04546741	0.055219077	0.031960804	0.031510785	0.04452302	0.037334144	0.0435362	0.032400396
0.0	8.0963546e-05	0.00032100812	0.0003663237	8.0360885e-05	0.00028870525	0.00023916343	0.0001334951	0.00014551611	7.518967e-05	0.00027496932
0.0	3.235481e-05	6.720014e-05	0.00023960073	8.322719e-05	4.7855938e-05	0.0001628286	7.6143784e-05	6.6348286e-05	0.00028511428	5.6700286e-05
0.0	0.0001449345	6.476015e-05	4.7561574e-05	0.00012574681	6.603571e-05	7.8198675e-05	4.063385e-05	2.2284212e-05	4.3370957e-05	5.738814e-05
0.0	0.00014197327	0.0001757062	0.00017526129	0.00010406646	0.00015234387	0.00023444388	0.00020334398	0.000112090245	3.934416e-05	8.516358e-05
0.0	7.8138815e-05	0.000415741	0.0001619386	5.9156057e-05	7.2687166e-05	0.00011447988	0.0001399504	0.0001904836	0.00023295589	0.00014537119
0.0	0.00012023974	6.682897e-05	1.8122508e-05	5.305175e-05	0.00019406581	0.0001445147	0.00020499245	0.0003714442	9.598189e-05	0.0006386927
0.0	5.320009e-05	0.00088534923	0.00039135397	0.00062484504	0.00030978126	7.991186e-05	0.00045914963	0.00033748004	0.00022452937	0.0006707049
0.0	0.06865319	0.11875112	0.12403234	0.0991509	0.08871384	0.12163587	0.12496958	0.08612467	0.0915598	0.13811158
0.0	0.008133571	0.023257772	0.0249135	0.016677655	0.013438448	0.024210561	0.025382621	0.012278624	0.014220588	0.031396303
0.0	0.0081026545	0.023155563	0.024925502	0.016543662	0.013436356	0.024218371	0.025261749	0.012304054	0.014172006	0.03134352
0.0	0.10434641	0.1079452	0.09174725	0.08596579	0.09813415	0.08874641	0.10795812	0.074859455	0.09009699	0.09038969
0.0	0.07944207	0.10440426	0.107032105	0.06908649	0.098830335	0.10213475	0.092544004	0.079334885	0.08898264	0.112714715
0.0	8.420993e-05	0.00024725762	0.000259013	5.3255924e-05	0.00020912003	0.00022738067	0.00015085338	8.008312e-05	0.00013905569	0.000345941
0.0	0.00047758175	0.00025512022	0.00034307392	0.00030894924	0.00018967853	0.00042728387	0.00055992516	0.0002009306	0.00014846711	0.00013115355
0.0	0.12411742	0.10524374	0.1149555	0.10924961	0.09637445	0.11989398	0.12919092	0.1007828	0.09051142	0.08782524
0.0	0.0037571394	0.0072864834	0.0041254335	0.005341135	0.0056878184	0.004467504	0.0041879453	0.006713745	0.0016792198	0.005211612
0.0	0.006718784	0.0064806174	0.0075583644	0.0046801027	0.0045021353	0.0019022849	0.0020873386	0.0047769947	0.006227829	0.0071257087
0.0	0.050239556	0.03201648	0.049032696	0.02659602	0.034363847	0.0321025	0.03251862	0.042594403	0.039216347	0.043618347
0.0	0.029953172	0.032899883	0.037299782	0.03690016	0.03662891	0.0327596	0.032854512	0.044945568	0.025145046	0.031036431
0.0	0.039741263	0.07398949	0.043034945	0.021489454	0.030143559	0.024574893	0.030481197	0.037461873	0.023807498	0.030834014
0.0	0.025252782	0.039630417	0.024313515	0.024844872	0.03279232	0.028137635	0.051101636	0.06947206	0.039400008	0.020626131
0.0	0.033071	0.031313848	0.03413052	0.021581069	0.036667883	0.039805938	0.02928027	0.05383661	0.021418864	0.05230936
0.0	0.040348455	0.046950202	0.060431447	0.043681238	0.03512682	0.030576091	0.04016715	0.031694733	0.034540996	0.051503386
0.0	0.038103063	0.031283922	0.039210875	0.04280698	0.046471026	0.031917732	0.033524163	0.036314372	0.04675218	0.0425911
0.0	0.03932843	0.040426612	0.023558186	0.031065468	0.041942574	0.039739106	0.033114173	0.030452413	0.04977248	0.055933915
0.0	0.05324289	0.056156892	0.046674658	0.037722837	0.06329636	0.04190096	0.038199354	0.044955194	0.04567677	0.04404918
0.0	0.053079136	0.028746365	0.053876095	0.058385517	0.042344745	0.050469868	0.048250694	0.044542093	0.046214364	0.05057195
0.0	0.048107952	0.03933434	0.065729715	0.03511022	0.031043803	0.033543903	0.052255422	0.04680815	0.03775944	0.084969364
0.0	0.013468542	0.01946789	0.031761937	0.01575424	0.013057984	0.011993031	0.013530787	0.023352211	0.025354581	0.027225077
0.0	0.04127379	0.051677085	0.05084764	0.053152725	0.040922698	0.022167146	0.025952287	0.053690236	0.04767723	0.061320744
0.0	0.1135833	0.08128873	0.053655192	0.06794945	0.020203164	0.030290134	0.07088298	0.09344031	0.043568756	0.07266445
0.0	0.00051332125	0.000528882	0.00018426676	0.00041185925	2.9837152e-05	3.455623e-05	0.00037928295	0.00012291978	7.826619e-05	0.00016654619
0.0	0.0003017342	0.0006327873	0.0005413131	0.0007600815	0.00021576973	5.6598077e-05	0.0005094189	7.8045734e-05	0.000101553014	0.00023634461
0.0	0.0006539623	0.00045244416	0.000276974	0.00040013113	3.5714955e-05	2.7127342e-05	0.00031779043	0.00036280998	6.958598e-05	0.00038306753
0.0	1.4478989e-05	0.00014000245	0.00018500528	0.0002255634	0.00028134682	0.00018348638	0.0004031021	8.662817e-05	0.00015532413	0.00027315257
0.0	0.00014089007	0.00013477502	0.00019949104	0.00010762169	0.00028697035	0.00014268456	0.00030309532	0.00020722114	0.00027113807	0.00045621413
0.0	7.197479e-05	0.00037883033	0.00022706567	0.00014013161	0.00024112633	0.00015695737	0.0004249988	8.858833e-05	0.00023490099	0.00043216752
0.0	0.057066172	0.065251	0.041127235	0.042244907	0.036603484	0.030863978	0.04862346	0.054560196	0.017561024	0.04505022
0.0	0.00013117131	0.00018772634	0.00018278946	0.0004174401	0.00013795831	0.00016887434	0.0001439065	0.00016368556	0.00013942427	0.00039947027
0.0	0.13417645	0.1253944	0.10864132	0.12663385	0.10572172	0.112514555	0.103278756	0.11479092	0.103514224	0.08626488
0.0	0.0006531034	0.00050996884	0.00027462508	0.000554874	0.0002719541	0.000332281	0.00023090267	0.00033471643	0.0002497542	0.00012244377
0.0	0.029026153	0.093842395	0.08746352	0.05854552	0.08748065	0.08921169	0.08811416	0.07594522	0.05340497	0.06748415
0.0	0.06650708	0.07545903	0.09136377	0.068813026	0.10486818	0.09342599	0.09591387	0.07926402	0.070263535	0.06635567
0.0	0.08203952	0.074373074	0.13196428	0.09686962	0.11016492	0.083675265	0.12337714	0.11337214	0.12232106	0.10752505
0.0	6.123162e-05	6.335625e-05	0.00035804935	0.00034529416	0.00017358948	0.00019283147	0.00095514936	8.851368e-05	0.0013189361	0.00038604834
0.0	0.0001384966	8.3754974e-05	0.00044510767	0.0003897796	0.00013345436	0.000267764	0.0008975331	0.0001648135	0.00022667457	0.0003069607
0.0	0.0004779673	0.00029636172	0.00030074365	0.00047061304	7.554342e-05	0.00013559434	2.7709655e-05	0.00025005633	0.00017619727	0.00043836844
0.0	0.12414249	0.10934517	0.11118142	0.12151753	0.07577116	0.08936155	0.059125535	0.106590584	0.09462115	0.11966297
0.0	0.07224516	0.16483246	0.1588655	0.11875827	0.15690668	0.15906475	0.1591677	0.14450918	0.11114218	0.13169469
0.0	0.030061634	0.0436384	0.03632263	0.010277145	0.046619616	0.049364828	0.037839867	0.03791596	0.03917831	0.04106938
0.0	0.024549868	0.022564521	0.028580861	0.0024245903	0.021740569	0.013773681	0.01985374	0.015174441	0.013884322	0.022277413
0.0	0.004118428	0.009153616	0.001610103	0.007578902	0.004041723	0.0022947078	0.003946788	0.0049128644	0.006182551	0.0035389403
0.0	0.053264186	0.0596974	0.039110605	0.0683355	0.030844808	0.019066054	0.039465383	0.031148212	0.04041781	0.06641877
0.0	0.026763195	0.020368967	0.0140191605	0.012795187	0.010467644	0.012275269	0.021399297	0.018438092	0.021338934	0.0124247745
0.0	0.055297438	0.046958048	0.03141503	0.03949235	0.053397126	0.022416495	0.050407805	0.041232504	0.06300282	0.019708931
0.0	0.035950743	0.03618037	0.027424376	0.039871957	0.037269972	0.027877526	0.037604224	0.03591513	0.05228788	0.03331055
0.0	0.03617008	0.036409758	0.027476048	0.04005776	0.03749228	0.02797117	0.03779869	0.03596081	0.05248737	0.03344565
0.0	0.24500588	0.17425185	0.20099667	0.19541131	0.24598494	0.14626057	0.18382968	0.20973971	0.2181407	0.20608762
0.0	5.4604217e-05	0.00017774716	3.446622e-05	0.0002716618	0.0001746234	0.00024832052	9.260551e-05	0.00018861718	0.00055455416	0.00023286148
0.0	0.00015423464	0.00020371501	4.6750793e-05	0.00021129726	0.0004673071	0.00021986237	6.401402e-05	0.000257104	0.00043080526	0.00015129679
0.0	0.0003434167	0.00048564214	0.00010958902	6.8289824e-06	0.0002648712	0.000119026656	9.43339e-05	0.0003142812	0.000108239095	0.00013781723
0.0	0.00014245046	8.985893e-05	0.00029412901	0.00037955496	0.00020948623	0.00010245791	0.00018169715	0.00013467405	0.00025927735	0.00020115219
0.0	0.00015473297	5.9768343e-05	0.00032373203	0.0003804907	0.00019347182	0.00011504598	0.00030072214	0.00011150318	0.00023426444	0.0002177507
0.0	0.070436	0.112243794	0.10924787	0.065067604	0.087219425	0.124956116	0.10267117	0.10186578	0.106823236	0.09043526
0.0	0.0008167112	0.0001293989	0.00018588746	0.00015264195	0.0006829092	0.00046199874	0.00015300144	0.000122645	0.00034392846	0.00033120852
0.0	0.00902714	0.0032093055	0.00093475956	0.0010289752	0.0017084032	0.003118908	0.004007668	0.0037771806	0.010250179	0.005765834
0.0	0.0028163574	0.004120801	0.0032008323	0.0054904358	0.008010012	0.0031700672	0.0069136266	0.0052066064	0.00222648	0.0024480927
0.0	0.05598576	0.030661149	0.032204036	0.035262525	0.040104885	0.061352618	0.03808953	0.05408017	0.04708211	0.04107174
0.0	0.046619162	0.047764298	0.04061621	0.055179283	0.037674595	0.036533102	0.039877433	0.051777523	0.039802313	0.037350558
0.0	6.765047e-05	0.00066762493	0.00013343223	7.0063594e-05	0.0003630366	0.00015458903	0.00026501645	6.9056674e-05	0.00027517966	0.00012676278
0.0	0.013017715	0.014307802	0.02565787	0.01019344	0.016137293	0.017793419	0.017625555	0.023655368	0.013925441	0.010531367
0.0	0.01311023	0.021221185	0.018294446	0.0061716205	0.013537452	0.010791147	0.024571447	0.027014246	0.023548082	0.030081334
0.0	0.03508351	0.049078196	0.025718993	0.012986066	0.026455812	0.033551272	0.044487454	0.031744387	0.05718498	0.039640743
0.0	0.03201973	0.05244756	0.060529295	0.018263068	0.03575333	0.025743399	0.07238183	0.047224466	0.045225352	0.048653834
0.0	0.00044851436	0.00023120051	0.0016470624	0.0008403014	0.00015740069	0.0004269418	0.00034422794	0.0007370481	0.00014509601	0.00055941736
0.0	0.12217919	0.102623574	0.16903381	0.1403488	0.09183112	0.119869836	0.114336334	0.13978672	0.08997259	0.12720242
0.0	0.098796636	0.056110356	0.10591177	0.05696277	0.10503093	0.0761641	0.08588807	0.11019212	0.08431939	0.11051354
0.0	0.00019455141	2.341808e-05	0.00024855693	2.5906264e-05	0.00026507	7.370483e-05	0.00011324258	0.00028488736	0.00011314016	0.00032008826
0.0	0.015944107	0.043082945	0.05621227	0.044410292	0.015775926	0.020559393	0.04328132	0.09302473	0.0959238	0.038145695
0.0	6.9230744e-08	3.5161716e-07	0.00017909847	1.6633379e-07	0.00015485681	1.215528e-05	6.6740336e-07	4.4964636e-06	2.4673832e-07	2.1090736e-06
0.0	0.01121103	0.017596021	0.097364515	0.014076513	0.09144357	0.04694901	0.021211619	0.036465835	0.015735736	0.028733037
0.0	0.07549633	0.120135054	0.09391083	0.104240775	0.047747232	0.119733274	0.07261686	0.124644846	0.08377155	0.11245572
0.0	6.941148e-05	0.00042986893	0.00015573968	0.0002570682	1.3516781e-05	0.00042501139	5.9839804e-05	0.00046432324	0.00011035706	0.00034281777
0.0	0.053055882	0.07734558	0.20054458	0.062846795	0.20668961	0.18654011	0.048908137	0.1419948	0.12215391	0.068874486
0.0	0.0031385873	0.0005695563	0.02011955	0.0006919331	0.021521457	0.010337592	0.0006495799	0.0014017712	0.007659167	0.00054719707
0.0	0.0069334125	0.0026993426	0.0076568117	0.00015324264	0.0011268584	0.0028308912	0.0010489174	0.00046014928	0.0034799515	0.0011179071
0.0	0.06285371	0.036413364	0.033473346	0.008813725	0.009809405	0.049618226	0.014752291	0.01041505	0.03340278	0.012223214
0.0	0.010507458	0.011852891	0.004892439	0.015473226	0.008457183	0.019326795	0.017098559	0.022119049	0.02318663	0.01416243
0.0	0.04141778	0.05666573	0.013432229	0.02861621	0.03778801	0.031092104	0.04703352	0.039658383	0.049625147	0.035350475
0.0	0.10936929	0.15356416	0.01633694	0.16072777	0.1488994	0.148966	0.09035944	0.17707193	0.07820744	0.06525682
0.0	0.0028366768	0.004690385	0.0002585918	0.003583313	0.006871577	0.0011352985	0.0032008672	0.0020693275	0.0016223683	0.0074112006
0.0	0.008433939	0.005303238	0.0004672474	0.011079195	0.0040987087	0.0025484979	0.0052956473	0.0048325094	0.004035409	0.00543772
0.0	0.046722546	0.02781174	0.00748859	0.040426306	0.039862238	0.027237896	0.04434544	0.030874876	0.016356615	0.023606706
0.0	0.043147825	0.04444582	0.007900255	0.04516254	0.0539046	0.025834644	0.049757786	0.047946166	0.033826757	0.054725178
0.0	0.028742312	0.049501527	0.0472428	0.030435223	0.060009852	0.022704147	0.036611836	0.042127155	0.050702404	0.04144879
0.0	0.054836135	0.05445106	0.04380723	0.034323104	0.028054498	0.041270714	0.037973214	0.051437132	0.037530437	0.034126878
0.0	0.09061056	0.07165697	0.086123794	0.07909575	0.09493532	0.11806781	0.08205545	0.12996143	0.05178349	0.07345327
0.0	0.097056545	0.0943819	0.10508854	0.10176481	0.053411033	0.056961235	0.13446024	0.102171004	0.095659174	0.11440316
0.0	0.0010517095	0.0008446681	0.005173814	0.0054551284	0.005580285	0.0019109324	0.008937249	0.00327626	0.0051145516	0.005648148
0.0	0.025625028	0.009986795	0.0360586	0.04013591	0.01812046	0.052782614	0.063968964	0.042727493	0.031542324	0.03664868
0.0	0.02620421	0.018534925	0.03467487	0.06968713	0.04897912	0.0205194	0.045744292	0.04142114	0.06930205	0.048925906
0.0	0.04698284	0.07039203	0.12265526	0.10383833	0.09491561	0.11581574	0.09255361	0.1054964	0.11658791	0.052687444
0.0	0.00030798052	0.00029990554	4.0316343e-05	0.00010218179	0.00011830889	0.00032081935	0.00017229337	8.770801e-05	0.000109883375	0.00017226544
0.0	0.00034130464	0.00042348448	0.00037511517	6.5763095e-05	0.0002761908	0.00013790649	0.0002052592	1.3339054e-05	0.0001434953	9.883885e-05
0.0	0.13290381	0.15445195	0.12845796	0.12229528	0.15598963	0.09705236	0.08970123	0.15417199	0.1413444	0.19614528
0.0	0.13261156	0.15337595	0.12839645	0.12237779	0.15577278	0.096883595	0.08952102	0.15406588	0.14081146	0.1958336
0.0	0.13275608	0.15411171	0.1274824	0.12182675	0.15492035	0.09706309	0.0894386	0.15418218	0.14087498	0.19496189
0.0	0.13280739	0.15387686	0.12793034	0.122601576	0.15585624	0.09691709	0.08980614	0.15449882	0.14039522	0.19615614
0.0	0.14482169	0.14949152	0.16285227	0.13833873	0.1200236	0.14547804	0.10002231	0.15396091	0.079834454	0.12301567
0.0	0.14443576	0.14855053	0.16259643	0.13813516	0.12014974	0.14536569	0.09929747	0.15345956	0.07936935	0.12243217
0.0	0.14444746	0.14905831	0.16207829	0.13768578	0.12033477	0.14643563	0.099409156	0.15377979	0.079632655	0.12255827
0.0	0.14499688	0.14887361	0.16200882	0.13831162	0.12013024	0.14597231	0.09982689	0.15355328	0.07933393	0.12288502
0.0	0.107682765	0.1451997	0.18676147	0.109711766	0.14845107	0.08034267	0.20237876	0.13838185	0.12479655	0.15611404
0.0	0.10759705	0.1450048	0.1874108	0.10946423	0.14878747	0.080570355	0.20160043	0.13773234	0.124328636	0.15545225
0.0	0.10714228	0.14506342	0.18600625	0.10888662	0.14825542	0.08022808	0.200837	0.137325	0.123632014	0.15492699
0.0	0.107469186	0.14544041	0.18631342	0.10962088	0.14907789	0.08040736	0.2017826	0.1378993	0.12427022	0.15585326
0.0	0.1277452	0.16848916	0.16318619	0.1511305	0.15619595	0.075698994	0.090432614	0.1533785	0.13529488	0.109551966
0.0	0.00029248418	0.0005178568	0.00030088416	0.00010825923	0.00029510426	0.00019793361	0.00021348638	6.569647e-05	0.00033265405	0.00029412648
0.0	0.00028985256	9.697068e-05	0.00026774945	0.00025950416	6.570361e-05	0.0002072638	0.00020893865	8.8795874e-05	0.0004617733	0.00035074324
0.0	0.000129086	0.00032544977	0.00037615153	0.00021732341	0.00021685915	0.00022385712	8.7505e-05	0.00033808965	0.00012310124	7.5206815e-05
0.0	0.0006027004	6.8208865e-05	0.00010604776	9.9185076e-05	6.0874838e-05	0.00026379508	0.0006084624	8.3670195e-05	0.000102135615	0.0002132941
0.0	0.0003042325	0.00023498319	4.5188168e-05	0.00020602312	0.00063559064	0.00024869986	0.00015831299	5.1905714e-05	0.00038722117	0.00047673736
0.0	0.01037355	0.022066467	0.0075983326	0.023646481	0.009514169	0.016006578	0.01423524	0.012408216	0.008685198	0.016732806
0.0	0.18186873	0.22702308	0.15379973	0.21982343	0.16390961	0.18401848	0.223351	0.18779412	0.17244463	0.19206949
0.0	0.03987423	0.028404787	0.043085914	0.034439918	0.029842641	0.033246942	0.022392781	0.036470726	0.017146958	0.040156297
0.0	0.039633337	0.028224355	0.043006204	0.034279257	0.029664299	0.03313624	0.022275763	0.036424424	0.01707937	0.039995212
0.0	0.004815348	0.00067883777	0.0034893781	0.003252119	0.0020191984	0.0037180649	0.00631942	0.0036906956	0.0013656619	0.003134204
0.0	0.039091885	0.030144071	0.02677952	0.04261295	0.031657964	0.02453197	0.06632377	0.036977258	0.024027798	0.027469544
0.0	0.24243943	0.29312807	0.23376204	0.27910158	0.29226747	0.27090758	0.3148461	0.30543405	0.22494091	0.2339265
0.0	0.053685173	0.08743171	0.064462945	0.10972922	0.106524505	0.094631776	0.11393846	0.13014105	0.083158635	0.06584401
0.0	1.9398063e-05	0.00012444968	3.7317794e-05	0.000314313	0.00028012792	0.00016910299	0.00033952104	0.00055200886	0.00010730556	4.4031363e-05
0.0	0.0005356529	3.3263994e-05	0.00021434363	0.000154365	0.00022811898	0.000114044604	0.0004725217	2.126993e-05	0.00020438216	9.839021e-05
0.0	0.107429385	0.20437895	0.14644106	0.07501175	0.13889246	0.13515767	0.1400583	0.1876443	0.12484697	0.13880381
0.0	0.00017517424	0.00022020329	1.8502416e-05	0.00034012034	5.6512534e-05	0.00043617553	0.0004795689	0.00027173173	0.00014321752	0.00029181654
0.0	0.0003237675	4.654789e-05	2.7437629e-05	0.0001531144	0.00018003366	0.00039877702	0.00018365879	5.7756533e-05	0.0008405549	0.0001369871
0.0	0.008634209	0.034259483	0.024339888	0.0062735816	0.012687359	0.01813095	0.02396639	0.0153047955	0.014888833	0.02169453
0.0	0.028227365	0.021299282	0.005488038	0.010192296	0.012387261	0.016254913	0.012442715	0.03012424	0.0052050008	0.019826794
0.0	0.009349629	0.023792867	0.0059863534	0.016814293	0.017167663	0.017695788	0.01553165	0.007580559	0.014345436	0.011964226
0.0	0.012834505	0.0076850867	0.01606387	0.017072119	0.012015166	0.01381775	0.021716136	0.021085585	0.0076090586	0.009658447
0.0	0.5797204	0.57755053	0.5806049	0.5735844	0.57274777	0.5778604	0.57830596	0.58330005	0.5731395	0.5718587
0.0	0.58256644	0.5788808	0.58386636	0.57585865	0.57452846	0.57845837	0.580955	0.58524513	0.5755346	0.57410496
0.0	0.57980555	0.5757535	0.5811068	0.5714619	0.57258016	0.57693386	0.57798785	0.5847004	0.5731661	0.57371265
0.0	0.00020855274	0.000104460065	0.0004875354	0.000100673	7.002859e-05	0.000113049675	0.00047662153	0.00013958443	9.718841e-05	0.00065029727
0.0	0.008044899	0.016796203	0.018442146	0.020104015	0.016272834	0.012800385	0.025007732	0.0143630095	0.013763464	0.017105293
0.0	0.00011591028	9.8419754e-05	5.4150074e-05	0.00015082477	0.00011974019	8.28814e-05	0.00038471693	0.00045854977	0.000116161	4.05129e-05
0.0	0.58135563	0.57881737	0.5840873	0.5756208	0.5715367	0.5789123	0.5821942	0.5837394	0.57228756	0.5740676
0.0	0.012288835	0.012560577	0.008378476	0.023469897	0.011036983	0.0186879	0.01360554	0.017005512	0.021416336	0.018215748
0.0	0.0193782	0.0077784676	0.027235534	0.016730161	0.007211259	0.01644901	0.020498946	0.0072010863	0.016702378	0.029393591
0.0	0.011176866	0.015174064	0.006769501	0.013862416	0.010037177	0.02136442	0.022540292	0.028002758	0.010715618	0.014907603
0.0	0.013283665	0.018576754	0.021855498	0.011203607	0.012112112	0.016445514	0.027347699	0.011531595	0.012391526	0.0069147525
0.0	0.011557621	0.006681996	0.005964805	0.0151133295	0.022225838	0.012377692	0.018444141	0.010097338	0.01783693	0.015064816
0.0	0.031170085	0.027516533	0.013221913	0.003725974	0.025963144	0.03331808	0.019214565	0.012256385	0.011070902	0.02310022
0.0	0.00020007585	0.00018736995	0.000106993306	4.4762874e-05	0.00046699628	0.0002129655	0.00024066008	0.0001971087	0.000150123	0.00038745528
0.0	0.58004695	0.5793483	0.58383113	0.57378364	0.5739891	0.5778563	0.5806086	0.5852987	0.5730777	0.57518184
0.0	0.006962958	0.012989917	0.009562207	0.014301864	0.007606186	0.012571428	0.015658848	0.011815803	0.02270003	0.009804867
0.0	8.276925e-05	3.3382843e-05	0.00019507876	0.00022211477	3.610428e-05	0.00011702006	0.0002549804	8.648076e-05	0.00021376603	0.00028721258
0.0	0.11885165	0.07781142	0.092548184	0.11969876	0.07594025	0.115581736	0.12807088	0.08140306	0.06302015	0.09830727
0.0	8.413344e-05	0.00033980192	9.641285e-05	0.00013978501	0.000242029	0.00016112368	0.0001674888	3.346802e-05	0.00050527207	0.0006660771
0.0	0.042335678	0.02120274	0.031389344	0.027753891	0.025489092	0.04893382	0.03431275	0.02477925	0.022903016	0.0265114
0.0	0.5788888	0.57919717	0.5826332	0.57256556	0.572282	0.5775637	0.5780343	0.5823441	0.5713603	0.5721017
0.0	0.0086718155	0.020668095	0.014071776	0.009249988	0.009745507	0.01713559	0.014073792	0.017981157	0.018458437	0.025876516
0.0	0.014864767	0.023332937	0.0133297	0.012551342	0.009820573	0.014403887	0.011843284	0.0228222	0.01133177	0.019894786
0.0	0.014236732	0.023137772	0.019934824	0.0101163965	0.018057076	0.015481319	0.011229372	0.022558674	0.02078446	0.018007847
0.0	0.008052658	0.013665966	0.016417086	0.01503181	0.008557562	0.012534741	0.013089578	0.014470615	0.016790772	0.02654378
0.0	0.014446311	0.020479316	0.014598059	0.014586581	0.010729244	0.016377334	0.016043045	0.023549687	0.027085232	0.02135135
0.0	0.014975456	0.008740652	0.027257297	0.009456774	0.015139747	0.015260031	0.014823583	0.015946778	0.01690243	0.031339675
0.0	0.010956295	0.021774868	0.018207852	0.007747879	0.015307842	0.010024775	0.010638173	0.026330983	0.019412966	0.014537348
0.0	0.013889044	0.010637762	0.025394283	0.009270633	0.016331425	0.015331264	0.019997815	0.027455006	0.023052454	0.014863831
0.0	0.017060464	0.024305904	0.0057008346	0.021022126	0.006136344	0.015961774	0.014137599	0.004206634	0.025004046	0.031933405
0.0	0.00023216827	0.00028950017	0.00012386766	0.00013400486	5.695053e-05	7.1912706e-05	0.00029547725	7.0382484e-05	6.317381e-05	7.263506e-05
0.0	3.7152287e-05	2.9949244e-05	0.00012455796	0.00014983969	9.507723e-05	8.25465e-05	8.449098e-05	6.047491e-05	4.449479e-05	6.433512e-05
0.0	0.0003308437	0.00014553957	0.0006884142	0.00024043761	0.00017021711	7.0226946e-05	0.00015513615	4.666821e-05	0.00025263458	0.00013514681
0.0	5.0500526e-06	2.4233708e-07	7.289094e-08	0.00045574337	2.755748e-06	8.804664e-05	0.00021058989	3.8188176e-07	7.4486215e-06	4.3551e-07
0.0	1.0715347e-07	1.8678364e-07	9.006016e-08	0.00041205995	4.0799196e-07	0.00033459614	0.0006435013	6.889595e-06	1.05968134e-07	4.2732688e-07
0.0	0.00033157153	0.00013166781	0.0005858464	0.0005167513	0.00010032053	0.00014671822	4.672695e-05	0.0002726218	0.00011362809	0.00018871378
0.0	2.9687348e-05	7.710073e-05	5.4022163e-05	3.776379e-05	0.000220757	0.00022765638	0.00034414724	4.5176017e-05	0.00010345164	9.122306e-05
0.0	0.0001301097	0.00064129016	0.0006103997	0.00023339875	0.00025749576	0.0001277682	0.00037652624	0.00084459776	3.427653e-05	0.00028669822
0.0	0.00038647917	0.00020821576	9.6895805e-05	8.258216e-05	4.4100027e-05	0.00046707844	0.00015618656	0.00014083648	0.00018534163	0.00017124058
0.0	0.00011315375	0.00020560139	0.00016944241	4.9010425e-05	0.0001884588	0.00016276962	0.0001860277	6.262182e-05	0.0001097644	2.0679867e-05
0.0	0.0006462436	0.00024556796	5.697101e-05	0.00017132077	0.0001093629	0.000116357565	0.00022222092	0.00025666508	0.0005087315	0.0002884736
0.0	0.0004116359	2.9504403e-05	0.0011847481	0.00015254156	5.0673363e-05	7.75078e-05	0.00018298216	5.5404114e-05	0.00011051955	0.00031272968
0.0	0.00014893786	0.00050556904	0.00030119988	8.599343e-05	0.00019053755	9.422655e-05	6.245763e-05	0.0004674706	0.00044516387	6.2012994e-05
0.0	0.00023399769	0.00014915716	0.00012206641	0.00012469676	0.00037512233	0.00014890975	0.00029246634	0.00049636775	0.00037272667	8.8014065e-05
0.0	0.24306436	0.26205304	0.26392943	0.21277586	0.23472784	0.23815987	0.24475542	0.2731288	0.18634726	0.25500512
0.0	0.25410873	0.26404786	0.21522951	0.19832201	0.22738004	0.26588276	0.22842379	0.21727026	0.25032297	0.2187796
0.0	0.24359243	0.20833436	0.20930688	0.17933078	0.20593847	0.24575436	0.21913691	0.17822036	0.19722693	0.16839838
0.0	0.2594051	0.26249525	0.19578503	0.25347266	0.19845767	0.24767402	0.23628679	0.25445977	0.27857247	0.229793
0.0	0.26415226	0.16717656	0.27163982	0.2025667	0.23862702	0.23914954	0.22646035	0.2075252	0.21835262	0.28006104
0.0	0.22505586	0.27071851	0.22060636	0.18219492	0.23980892	0.19116202	0.19031675	0.26911783	0.235417	0.18720932
0.0	0.25396186	0.18558621	0.26136115	0.19987917	0.24676101	0.23958234	0.2641461	0.27421534	0.2563358	0.18914965
0.0	0.00030434103	0.0003028481	7.234473e-05	1.9872654e-05	0.00017549556	3.539704e-05	0.00022017746	0.00037946072	0.00015210423	0.000117447664
0.0	5.767117e-05	0.00026177245	0.0005345405	0.00011517617	0.0003514557	0.0001706058	8.703464e-05	9.039315e-05	2.1948632e-05	0.000474757
0.0	6.88485e-05	0.00020519445	9.08996e-05	0.000116151816	0.00012705187	0.0002862282	0.00013073775	0.00019617703	0.00011384001	0.0001808023
0.0	0.00013254039	0.00054632104	3.3998254e-05	8.4162086e-05	7.6808516e-05	0.00031623727	0.00020085396	4.7314305e-05	0.00020227964	0.00012664076
0.0	0.0005249367	0.0006655945	0.00012922566	8.6506574e-05	7.410486e-05	9.537298e-05	0.00020421951	0.00027637836	2.8495566e-05	0.00015817056
0.0	0.00018214902	0.0005519139	6.394343e-05	0.00019695841	0.0004055823	0.000110631	0.00019315643	0.0002567953	6.319713e-05	0.000120770725
0.0	5.9696e-05	0.00026949303	0.00011743646	0.0005742301	1.7352895e-05	0.00013018405	0.00018874221	8.132111e-05	0.0001169131	0.00037852873
0.0	0.23523307	0.27221745	0.2854127	0.15923263	0.23005976	0.1929742	0.23213477	0.2696209	0.21306029	0.22154681
0.0	0.18468861	0.22120686	0.29186636	0.18506035	0.25832567	0.24169046	0.22142631	0.16528045	0.17206135	0.2632289
0.0	0.23994699	0.21645585	0.22610581	0.2380658	0.20979303	0.24054468	0.23523141	0.22187875	0.25000373	0.2289923
0.0	0.19889769	0.26370612	0.19190428	0.19981839	0.18835479	0.25343612	0.22066662	0.22121218	0.22915597	0.25383857
0.0	0.2631775	0.28063846	0.18653555	0.23514	0.18963623	0.23211284	0.20099942	0.2504433	0.17571919	0.221846
0.0	0.25738198	0.2789698	0.23137695	0.21046448	0.2608128	0.24065788	0.19599773	0.24884811	0.24387893	0.21029131
0.0	0.19078381	0.21250251	0.20819847	0.25712776	0.1747888	0.21566306	0.21219417	0.19637063	0.21743868	0.25711507
0.0	0.07650438	0.074258834	0.07278841	0.09904379	0.045128595	0.06125186	0.09894809	0.08137344	0.037006874	0.041809022
0.0	0.24401508	0.208016	0.24510239	0.17527743	0.2135005	0.05287992	0.055437457	0.0592231	0.046139177	0.13537249
0.0	0.24518102	0.20909853	0.24546066	0.17597856	0.21453972	0.053052984	0.055718794	0.05929661	0.04631638	0.13586336
0.0	0.015614225	0.0063606077	0.0028911904	0.0021238683	0.0020773208	0.00094591145	0.0005495549	0.0040529747	0.00040123693	0.015887324
0.0	0.0002276614	8.733769e-05	0.0001627257	0.00013787599	0.00010501007	8.677294e-07	3.7603977e-06	0.000118046104	2.4224929e-07	0.000543722
0.0	0.17771007	0.21419673	0.16753617	0.05829258	0.23108986	0.05507865	0.053188853	0.06446792	0.047876827	0.14540146
0.0	0.17863409	0.21530265	0.16780627	0.058559	0.23218946	0.055258505	0.053459413	0.064547464	0.048060335	0.14592253
0.0	0.17795265	0.2138523	0.16724344	0.058281966	0.23096088	0.05486151	0.053141065	0.064489156	0.047744054	0.14477345
0.0	0.17887764	0.21495691	0.16751315	0.05854833	0.23206003	0.055040654	0.053411406	0.06456875	0.0479271	0.14529265
0.0	0.047571674	0.052134894	0.057352964	0.04075503	0.03934899	0.011203099	0.0091286	0.012819066	0.009074175	0.020964755
0.0	0.034671832	0.016314503	0.019591527	0.016841715	0.022188086	0.0005496251	0.000493797	0.00054259493	0.00035016626	0.0061651343
0.0	0.00047732986	0.00024889794	0.00021617685	0.00027771172	0.00040617082	3.3378186e-07	1.5534576e-07	2.1163764e-07	6.34936e-08	0.00015466895
0.0	0.006756714	0.00054984307	0.0021049578	0.00019548934	0.0002638655	0.00061361754	0.0004637206	0.00029989213	0.0003724951	0.0033812788
0.0	0.0057213833	0.0032166783	0.0024374179	0.00017520899	0.004144596	0.00043753855	0.0004524569	0.0006722385	0.00024112494	0.0022873855
0.0	0.013228378	0.007318859	0.0015916481	0.002484515	0.003058964	0.0018584162	0.0023506752	0.0019903157	0.00049699954	0.009665719
0.0	0.009734955	0.009410669	0.011717865	0.007486032	0.006895379	0.012591818	0.0072334176	0.0091500655	0.011225639	0.025800793
0.0	0.00052855344	0.00058887334	0.00046858506	0.0006373768	0.00045425183	0.0006310089	0.002605063	0.0007721456	0.00092258136	0.0018411279
0.0	0.007305689	0.0097012725	0.0027252068	0.007409362	0.008434334	0.008743062	0.0060508936	0.043937124	0.015922641	0.003958288
0.0	0.00054007594	0.0004933007	0.0005379877	0.0005583642	0.00046735076	0.0006644463	0.00046262695	0.006103379	0.00064320944	0.00043839103
0.0	0.007526458	0.008167617	0.0027546762	0.005855762	0.0089562535	0.008451527	0.006576746	0.015926572	0.012023602	0.0047033182
0.0	1.7903513e-07	5.3537182e-08	2.2404375e-07	1.9388797e-07	3.0257604e-07	1.8406749e-07	1.9355932e-07	8.6666586e-07	2.0157373e-07	2.158927e-07
0.0	0.014105023	0.011332096	0.013893812	0.012946673	0.012977897	0.012757788	0.014896402	0.018289257	0.019806635	0.015141612
0.0	0.00042383568	0.00038893535	0.000508088	0.0005187767	0.00091221946	0.0049004992	0.00087958906	0.00050573534	0.0014164465	0.0006151074
0.0	0.016972823	0.012537822	0.0132876905	0.012954622	0.017913437	0.017694479	0.021722134	0.014871674	0.017089427	0.016882315
0.0	3.0169002e-07	1.0546062e-07	1.2315917e-07	1.2388115e-07	3.9245933e-07	3.5937924e-07	7.266626e-07	1.8023533e-07	3.3095606e-07	3.142934e-07
0.0	0.00064627256	0.0003814228	0.00041598876	0.00041023898	0.00072630896	0.00069855753	0.0010015458	0.0005039551	0.00066566776	0.0006501795
0.0	0.015038688	0.018410064	0.05031394	0.06490735	0.013638747	0.10786421	0.13734305	0.017862536	0.014454474	0.01773174
0.0	0.0021231247	0.0019818246	0.0024665452	0.0024971494	0.00391239	0.014870737	0.0038062222	0.0024673024	0.00554142	0.0028360633
0.0	0.013755983	0.014662937	0.011573412	0.03763253	0.0193423	0.0825791	0.01828022	0.016366038	0.021567525	0.015916644
0.0	1.429474e-07	1.8380629e-07	7.548671e-08	5.6555386e-06	5.1601376e-07	0.0001002295	3.9243687e-07	2.5333284e-07	7.5939204e-07	2.548653e-07
0.0	0.00044494963	0.0005034877	0.00032570402	0.0027653344	0.00083273696	0.011540061	0.00073621486	0.0005974159	0.0010079915	0.0005855299
0.0	0.5804711	0.57753056	0.5832237	0.5741675	0.5731391	0.5763982	0.5801804	0.5835815	0.57199377	0.5726867
0.0	0.0030522079	0.0002826125	0.00022941417	0.0031258187	0.00033878884	0.005614451	0.0027471636	0.00043909432	0.0052921916	0.00039023394
0.0	0.0064650765	0.00016931661	0.0002281155	0.0022645397	0.00012152138	0.001873744	0.0038848363	0.00028310198	0.0035740868	0.00049167615
0.0	8.250589e-05	1.472582e-07	1.2898825e-07	0.00011088121	2.5566965e-07	0.00047214757	0.00013165425	2.339655e-06	0.00022049449	2.1406396e-07
0.0	0.00017183612	1.884593e-07	1.4749617e-07	0.00038378066	1.1979088e-07	9.15275e-05	6.61139e-05	3.1212994e-07	0.00011789109	4.8639447e-07
0.0	0.00015742921	1.508648e-07	1.3349309e-07	6.389022e-05	2.9950263e-06	5.5524077e-05	4.1037132e-05	1.4397902e-05	0.00034241992	2.167346e-07
0.0	0.021193787	0.008300346	0.010121149	0.018394705	0.007479339	0.033466514	0.020716716	0.039841477	0.03443135	0.010199249
0.0	6.90414e-05	2.5003877e-07	1.1168049e-07	3.3586155e-05	1.4919537e-07	0.00012107364	3.20097e-05	7.6522294e-05	0.00025701724	2.585443e-07
0.0	0.014787484	0.00088031264	0.01310696	0.015322722	0.016018096	0.007338671	0.018106787	0.01698257	0.021763856	0.012303522
0.0	0.036423303	0.01147143	0.03008139	0.03750773	0.03597589	0.045256637	0.026316049	0.02762732	0.04462798	0.030823583
0.0	0.028316088	0.00048233336	0.0066812555	0.022949025	0.020628188	0.009748631	0.00990292	0.024693068	0.019485444	0.011801303
0.0	0.011735521	0.00035332455	0.023766734	0.013777684	0.014645917	0.010132693	0.021038266	0.017221136	0.010995231	0.0071028452
0.0	0.015358887	0.0025614798	0.019545475	0.018539913	0.015160972	0.008200656	0.018098319	0.0057214294	0.01727466	0.029359652
0.0	0.00017711376	4.811645e-06	0.00028149277	0.00026382852	0.0001757357	5.012871e-05	0.00024478298	2.3541143e-05	0.00023018123	0.00067990966
0.0	0.016369762	0.03607292	0.014130177	0.009230038	0.008019152	0.022490209	0.011426657	0.013578018	0.010583448	0.025876656
0.0	0.025377365	0.091084935	0.113494046	0.03806334	0.0357598	0.042428743	0.036096435	0.06411665	0.07811957	0.030890804
0.0	8.839441e-05	7.756325e-05	3.8104525e-05	0.00024282087	0.0002192557	0.0005019404	0.00017208715	0.00016512527	3.6087276e-05	0.00015568563
0.0	0.051398873	0.02577706	0.04507358	0.033730857	0.021827528	0.030583384	0.031164823	0.048646703	0.027519524	0.054805376
0.0	4.999628e-05	0.00014993745	0.00022272936	8.311806e-05	2.1595319e-05	4.6670033e-05	3.713518e-05	0.0002326569	6.490593e-05	0.00012520993
0.0	0.001515108	0.0027746877	0.0025403472	0.0014800203	0.00081111584	0.0018858488	0.0012435616	0.0015988218	0.0012037297	0.0037350405
0.0	0.031924523	0.036282204	0.049160767	0.04380693	0.03057173	0.02276011	0.027172787	0.022321347	0.027470462	0.023059301
0.0	0.0008364923	8.213725e-05	0.0005064817	0.00037439476	0.00012802467	1.2261578e-05	0.0001075747	0.00028545343	0.00011281783	0.0003216772
0.0	0.0700346	0.04673661	0.078058414	0.04210313	0.06691186	0.048406865	0.06185082	0.06733805	0.044006962	0.041562296
0.0	0.0001549472	1.2726571e-05	0.00036637817	0.00012408117	0.00013928102	1.8584613e-05	5.985504e-05	0.00014628042	0.00011374985	6.315224e-05
0.0	0.019091135	0.018428711	0.014076155	0.0067881537	0.014089489	0.025512632	0.028768966	0.0119062895	0.008351528	0.014480996
0.0	7.682742e-05	0.0001482624	4.1142303e-05	2.8168939e-05	0.0003582566	0.00022710463	0.00014671081	0.0002400029	0.0002582481	5.871633e-05
0.0	0.009213113	0.013078267	0.013627847	0.0123288	0.017746745	0.016641723	0.013301145	0.00840912	0.007909869	0.028487405
0.0	0.102912664	0.13495982	0.16889861	0.10440518	0.121096715	0.123026356	0.13227697	0.1681661	0.15260908	0.17203534
0.0	0.007939736	0.0030926133	0.003938444	0.0028327815	0.0022459188	0.0024452298	0.002731624	0.001597771	0.0047704885	0.0052565043
0.0	0.00015380551	0.00043721558	0.00018364163	0.0002642308	5.6923554e-06	7.602451e-05	0.00013980182	0.00027399635	4.9803697e-05	0.0002010705
0.0	0.00023660775	0.00033903957	0.000525391	0.00034898383	0.00026617138	0.00031120778	0.0002531986	0.00044738004	0.0044738287	0.0003632213
0.0	8.265764e-05	0.00043491894	0.00036553948	0.00016306259	0.00016652315	0.00028373077	0.0001785852	0.00033312853	0.0003506045	0.00011583072
0.0	0.0106077725	0.023746947	0.022124609	0.014618947	0.014804952	0.019313902	0.015497134	0.021268023	0.021243693	0.012395693
0.0	0.009230997	0.012600857	0.013462289	0.012540532	0.011257754	0.018805966	0.015561593	0.018083174	0.024587099	0.014989312
0.0	0.00015558871	0.000112570866	8.040634e-05	0.00017349103	7.641904e-05	0.0002914759	0.00011416615	0.0003211633	0.00030049772	5.4266544e-05
0.0	0.5805116	0.57872885	0.5834739	0.573318	0.57249796	0.5785462	0.5798127	0.5826849	0.5718781	0.57365215
0.0	0.02167162	0.017436553	0.02179205	0.016830556	0.01914693	0.005053276	0.009811777	0.014973914	0.011094885	0.009272809
0.0	0.04712553	0.022397896	0.04634501	0.050829325	0.04151869	0.03346593	0.046673555	0.033261787	0.027701963	0.038640685
0.0	0.010031724	0.015779406	0.006226932	0.008027703	0.013516828	0.017249227	0.017845212	0.019477632	0.010292483	0.011561299
0.0	0.01986668	0.014643936	0.011251184	0.021874936	0.016253794	0.014227655	0.015697217	0.02231654	0.013180499	0.014575405
0.0	0.0067315213	0.010605685	0.019946827	0.016445585	0.009242225	0.0132343	0.012173044	0.0144591145	0.010812072	0.026724491
0.0	4.5207693e-05	0.0002524896	0.00016425936	0.00019495028	8.338401e-05	0.0003690045	4.0094536e-05	0.00020183153	0.00029611913	0.00013662418
0.0	0.00029536543	0.00016239214	9.2489725e-05	0.00037046307	0.00020129474	0.00015240401	0.0001832998	0.00036755853	0.00013279732	0.00016085058
0.0	0.025600422	0.003548821	0.017074447	0.011199201	0.011548512	0.016876025	0.026326314	0.010587539	0.020271664	0.021973146
0.0	8.1855294e-05	2.6013908e-05	0.0006132168	5.2933196e-05	0.00028387902	0.00013906855	8.963103e-05	8.683899e-05	3.2981257e-05	0.00015513599
0.0	0.20899855	0.15406153	0.16726519	0.16418247	0.14932764	0.13780184	0.1429077	0.20312293	0.12259461	0.20494401
0.0	0.0034210114	0.0010409014	0.0015492581	0.0013842995	0.003941496	0.0027973133	0.0056636664	0.00357019	0.0034070183	0.006115557
0.0	0.20611347	0.22575995	0.19682823	0.22612543	0.26040667	0.24207737	0.23129228	0.25305873	0.26469442	0.19499274
0.0	0.00037177457	0.0003095318	0.0003177768	0.00022501651	2.9782514e-05	0.00011732553	6.4071486e-05	0.00020785513	0.00022743575	0.00013252547
0.0	0.11654214	0.11056129	0.11274691	0.10074037	0.05912292	0.08605311	0.07394272	0.10166367	0.10105784	0.088063784
0.0	0.0001637922	0.0005516922	0.00014626271	0.0001946297	2.1293026e-05	0.0004379529	0.00067706226	0.00017676958	0.0004460385	0.00022987902
0.0	0.00031467638	0.00012623228	3.71327e-05	0.00020977705	6.149635e-05	0.00054449996	0.00071164424	0.00014082923	0.0003170079	0.0002008486
0.0	0.00012076049	0.00020934087	0.00021700165	0.00013348224	7.5422926e-05	8.530085e-05	0.00020624523	0.00025456044	7.775142e-05	0.00019906294
0.0	0.016653651	0.012905315	0.022320045	0.013864724	0.006803474	0.010210751	0.019034773	0.006849053	0.007550567	0.0104937
0.0	0.034152184	0.059622858	0.029547466	0.03178271	0.043241493	0.05394485	0.029091377	0.040584452	0.021701751	0.020582695
0.0	0.00016910509	0.0002245861	0.00012600968	0.0003132277	6.3406114e-05	0.00017893939	3.110405e-05	0.00013006419	6.706321e-05	1.533915e-05
0.0	0.00010929608	0.00011753785	0.0005485383	5.8632068e-05	9.9641904e-05	0.00018746036	4.878106e-05	0.00021664213	6.493237e-05	0.00039156986
0.0	0.0001668948	0.00031830012	0.0003228887	5.1748895e-05	0.0001561803	0.00015551796	9.082145e-05	0.00010497453	0.00010829713	0.00015761305
0.0	0.03329434	0.012598324	0.020547437	0.015400139	0.012001666	0.009418518	0.014039634	0.016378917	0.014631164	0.012593835
0.0	0.00023495812	0.00013904495	0.00055688876	0.000112348134	6.202819e-05	0.00013062161	6.8736386e-05	0.00020967687	0.00061270176	0.00015211872
0.0	0.016732428	0.02594264	0.026337292	0.008078519	0.013619952	0.016154548	0.0135622835	0.018736515	0.014425308	0.007677375
0.0	0.01216103	0.0111008715	0.03101153	0.007995113	0.024784269	0.0058285827	0.013882925	0.015293417	0.004546194	0.035480913
0.0	6.3778552e-06	2.467805e-06	5.900727e-06	3.7841305e-06	2.1290662e-06	4.959437e-06	1.2545659e-05	5.479953e-06	6.269146e-06	4.152808e-06
0.0	0.0002746581	0.00013486166	0.00019132311	0.00015905123	0.0001638625	0.00013674096	0.00011270911	0.00013275782	0.00017580089	3.708337e-05
0.0	0.010398657	0.018517453	0.013123383	0.008010831	0.018788623	0.022856034	0.013728458	0.016188892	0.013253605	0.01060422
0.0	0.0004365162	6.81226e-05	0.000109952234	3.7691112e-05	5.5258064e-05	0.00012735561	3.730445e-05	1.8579032e-05	0.000117575844	0.00051799725
0.0	3.894314e-05	0.00039355495	4.0372823e-05	0.0002901719	0.00018517349	0.000101894555	7.8321296e-05	0.00020819034	4.8120903e-05	4.4290315e-05
0.0	0.0072939196	0.022782749	0.007478638	0.019478707	0.015544087	0.011634419	0.010301473	0.016849464	0.007968283	0.0076642684
0.0	0.0074741617	0.0048222058	0.013969273	0.01781374	0.013567572	0.019808698	0.024809688	0.01695796	0.012038611	0.031483114
0.0	0.12704559	0.070237584	0.05982085	0.09735472	0.10458257	0.08289582	0.0671357	0.10880508	0.104148574	0.10182816
0.0	0.021885457	0.010057533	0.008550364	0.014585971	0.020841299	0.017697189	0.006530575	0.006058639	0.01425504	0.0040721386
0.0	0.5793602	0.5799377	0.5848057	0.57310534	0.57431954	0.57819176	0.57937783	0.5841152	0.5722904	0.57437664
0.0	0.0138762025	0.01957255	0.016186493	0.01620722	0.010595603	0.015271888	0.01624826	0.01143066	0.010599198	0.012775187
0.0	0.08495042	0.15418212	0.15030971	0.1678811	0.08484816	0.10535854	0.14449924	0.16079879	0.080864556	0.09354435
0.0	0.013950364	0.019514231	0.016142623	0.01627895	0.010635283	0.01530491	0.016350178	0.011432876	0.010645583	0.012858427
0.0	0.18078527	0.20735921	0.23608053	0.15827374	0.14150946	0.14536995	0.14484492	0.20529097	0.15541154	0.21384017
0.0	0.016649302	0.020773957	0.013228044	0.0126110185	0.008927194	0.008775508	0.0139864525	0.017319642	0.014496187	0.010678695
0.0	0.00933885	0.016587282	0.015761865	0.011109569	0.0073264465	0.013574473	0.017704675	0.013457838	0.018200552	0.027065454
0.0	5.8925667e-05	0.00025918617	0.000155194	0.00011857329	2.6472637e-05	0.0001119454	0.00019750548	0.0003514021	0.00010304885	0.00017476366
0.0	7.002585e-05	0.00039801197	7.188528e-05	5.7722453e-05	6.372921e-05	0.00011833451	2.5840138e-05	0.000115377996	3.5013436e-05	0.00025599374
0.0	0.0002421534	0.00010897606	6.902198e-05	9.611837e-05	7.4876996e-05	4.6284258e-05	0.00012001511	0.0004631664	9.597073e-05	4.3273703e-05
0.0	0.007532426	0.013561984	0.00979534	0.008410217	0.019880608	0.015792051	0.012095992	0.007800532	0.01439802	0.007674865
0.0	4.5482586e-05	3.913797e-05	9.56142e-05	5.8621783e-05	0.00011425218	0.00014739002	6.874019e-05	9.126535e-05	0.00015297723	8.22367e-05
0.0	0.3020512	0.29813012	0.28660774	0.24926913	0.27878603	0.2542734	0.24816561	0.24317901	0.21535575	0.22063088
0.0	0.08462144	0.06036301	0.07412532	0.09887321	0.050495237	0.09305505	0.10405221	0.071390934	0.086984895	0.08915953
0.0	0.080306225	0.046905953	0.07225534	0.09182303	0.06843226	0.081659265	0.098548554	0.088771105	0.079728946	0.09113013
0.0	0.010909096	0.004068978	0.008896126	0.014408709	0.008253121	0.011298983	0.016052622	0.013002811	0.010948821	0.014068461
0.0	0.010867746	0.0040507466	0.0089004785	0.014292671	0.008251833	0.0113026695	0.01597544	0.013029722	0.010911288	0.01404438
0.0	0.087308295	0.08899405	0.0781166	0.08604143	0.08271007	0.077180706	0.07343674	0.09226481	0.080854565	0.06988877
0.0	0.012773606	0.013380242	0.01029633	0.012738267	0.0117715625	0.010161827	0.009207356	0.013991346	0.011241491	0.008539287
0.0	0.012725271	0.013320855	0.010301361	0.012635516	0.0117697315	0.010165152	0.00916278	0.014020267	0.011202967	0.008524592
0.0	0.29921302	0.20728329	0.29217318	0.3107154	0.29183313	0.26889563	0.24214226	0.2763165	0.22408965	0.27632168
0.0	0.1122076	0.0726118	0.0816809	0.1369307	0.11529216	0.07023961	0.08407496	0.09528304	0.061193526	0.10444777
0.0	0.02063271	0.009123654	0.011198003	0.03116087	0.022189163	0.008518742	0.011872986	0.014875292	0.0066832495	0.01825089
0.0	0.020555269	0.009082981	0.011203474	0.030914163	0.022185748	0.0085215345	0.011815659	0.014906013	0.006660244	0.018219799
0.0	0.11761056	0.14302051	0.06434614	0.06265221	0.0598999	0.07315169	0.08847968	0.049765103	0.07920618	0.067644
0.0	0.09646449	0.09346372	0.0693097	0.07477742	0.08171097	0.083016485	0.09584093	0.04962959	0.091929354	0.06053179
0.0	0.0154382745	0.01468491	0.008230958	0.009782712	0.011505014	0.011655603	0.015221586	0.0044046417	0.014329815	0.0065380447
0.0	0.015380016	0.014619804	0.008234992	0.0097035635	0.011503225	0.011659405	0.015148339	0.0044138394	0.014280854	0.0065267743
0.0	0.0036799945	0.0031096395	0.0024701473	0.00034578305	0.0013108511	0.0038336818	0.0044044997	0.004090441	0.001106204	0.00304706
0.0	0.016233532	0.008774695	0.007624547	0.0127151515	0.0064530103	0.015289496	0.009516901	0.020101085	0.012699137	0.010904699
0.0	0.00023790776	5.37995e-05	3.433542e-05	0.0001251654	0.00013142673	5.7961563e-05	9.621116e-05	0.00022855744	0.00016275518	0.00012613289
0.0	0.00019577828	5.7623565e-05	4.2166434e-05	0.00012288708	3.1110845e-05	0.0001763768	6.654605e-05	0.00029687697	0.00012315571	8.937396e-05
0.0	0.14356552	0.22665444	0.19938068	0.20295388	0.1449948	0.140456	0.16099185	0.19578485	0.15184166	0.13108695
0.0	4.8892696e-05	0.0004262105	0.00039403286	0.0001222676	5.4897122e-05	4.109552e-05	0.00020041055	0.00017166907	3.981035e-05	2.759568e-05
0.0	0.014956715	0.021871742	0.01650333	0.013294914	0.009318113	0.017667629	0.011152329	0.021206165	0.012768928	0.024337102
0.0	0.014818041	0.011318971	0.014771397	0.01617283	0.009984319	0.0100084385	0.012370164	0.019083349	0.02021714	0.016536744
0.0	0.0080606835	0.020852897	0.0122406995	0.012340233	0.017111065	0.009713754	0.011810927	0.025558278	0.011491855	0.020958638
0.0	0.00283708	0.012494305	0.019691987	0.009340086	0.010810614	0.009627531	0.011919109	0.024197312	0.011570309	0.014954172
0.0	0.0086058555	0.021029143	0.014568368	0.008858611	0.008616591	0.010993457	0.018329522	0.008020836	0.01873702	0.013427679
0.0	0.014770683	0.012085096	0.013389875	0.014453964	0.01923381	0.018862255	0.012492993	0.014327909	0.012547078	0.014578462
0.0	0.013164173	0.017680336	0.02446121	0.010053726	0.010332389	0.019854367	0.016867364	0.0065075643	0.021348206	0.02393491
0.0	0.58064604	0.5781715	0.58385473	0.57225794	0.5731008	0.57708967	0.5791801	0.5854494	0.5728709	0.5740019
0.0	0.08604271	0.092713304	0.048193973	0.07035814	0.03648741	0.081666276	0.041113477	0.06691543	0.03877355	0.0738467
0.0	0.0849091	0.040178046	0.041691016	0.08947457	0.039558593	0.039457753	0.046390787	0.05839121	0.069264896	0.044993285
0.0	0.039096285	0.087260105	0.03266105	0.06397801	0.079016164	0.038059387	0.044269033	0.08544321	0.033764172	0.061433416
0.0	0.00989461	0.045699924	0.060218524	0.044789877	0.043713458	0.03769001	0.04458536	0.0788565	0.033851568	0.039528448
0.0	0.04211242	0.087936774	0.040341794	0.041691635	0.032667853	0.044352137	0.07669962	0.018813258	0.06278017	0.0341963
0.0	0.094532825	0.0483464	0.03698996	0.07136675	0.085942544	0.093800545	0.04331496	0.06592468	0.06903911	0.06436612
0.0	0.073813915	0.10067719	0.037235804	0.0444263	0.07188498	0.06741506	0.034803294	0.09660327	0.044271972	0.029771887
0.0	0.06313742	0.09147533	0.039491173	0.048023414	0.04986124	0.06122262	0.047124878	0.06820256	0.030556198	0.06414571
0.0	0.041636232	0.04604622	0.03543205	0.1046348	0.06007624	0.03452184	0.08029616	0.05178286	0.07496796	0.09656886
0.0	0.089027844	0.08609034	0.07658762	0.06694384	0.03957413	0.04531232	0.041244235	0.07308721	0.11349905	0.041518345
0.0	0.06804069	0.08935117	0.0381513	0.060608532	0.036046	0.06899006	0.015226748	0.051007334	0.056673147	0.08984436
0.0	0.037987676	0.09611951	0.10436994	0.040539987	0.04113169	0.09426908	0.055568356	0.058490608	0.035527647	0.042151175
0.0	0.038249664	0.06962079	0.03606892	0.044575993	0.039735485	0.052399725	0.07000538	0.03978742	0.03565	0.08678539
0.0	0.04040965	0.029883506	0.037874423	0.05703951	0.019907877	0.036889173	0.07233774	0.041513517	0.07341052	0.0902583
0.0	0.043391544	0.039805803	0.03628953	0.09774273	0.047560953	0.040110532	0.098898984	0.063688956	0.06644042	0.038884167
0.0	0.07581575	0.019160884	0.03398622	0.04196196	0.063834004	0.051283717	0.10311877	0.070048995	0.10974443	0.06771646
0.0	0.084513314	0.043561526	0.03634072	0.07773012	0.09098675	0.088154644	0.04724642	0.04052618	0.03768615	0.038173653
0.0	0.07328932	0.07124832	0.079440534	0.049206126	0.04166575	0.09417674	0.06932252	0.014410659	0.07430858	0.07204302
0.0	0.083117776	0.07962719	0.11103868	0.04099495	0.066918895	0.035737462	0.03811847	0.09112083	0.113673195	0.037877038
0.0	0.0001763894	3.6242367e-05	5.40386e-05	0.00015926824	4.1965694e-05	0.00013630862	5.6797526e-05	0.00040777968	2.9380493e-05	0.00017933772
0.0	0.027530182	0.023158023	0.03979401	0.03899052	0.03312173	0.021630414	0.017189262	0.015935872	0.028193023	0.03552473
0.0	0.045871813	0.021435536	0.01756113	0.048519246	0.024629846	0.033517495	0.024989195	0.046481322	0.05125739	0.030705575
0.0	0.024996644	0.0057129455	0.009129035	0.017579576	0.012763249	0.0129857855	0.010872934	0.019876374	0.011659345	0.015845971
0.0	0.24413908	0.2070418	0.27654254	0.3128084	0.30992875	0.22561249	0.24965827	0.3082986	0.31170857	0.24061282
0.0	0.00012818347	0.00014152804	1.8331002e-05	0.00014031665	7.1422764e-05	0.00010045111	7.192313e-05	0.0001068739	0.00043951283	0.00013937561
0.0	0.00045256858	0.00032104665	0.0002113017	0.00012883784	5.2299325e-05	0.00024279079	0.00018189615	9.7006836e-05	7.800161e-05	4.0986833e-05
0.0	3.2367614e-05	0.00019913947	2.4737858e-05	0.00041443895	2.7069045e-05	0.00012504277	1.557286e-05	8.0820304e-05	9.8056014e-05	4.8100257e-05
0.0	0.00010423559	0.00014314121	9.68305e-05	8.536074e-06	7.594907e-05	0.00014220062	0.00040024292	0.00017644187	0.00031602298	6.361861e-06
0.0	0.024276204	0.0060490044	0.02952498	0.009312885	0.013596046	0.021843977	0.008783226	0.0153309535	0.019427294	0.009819256
0.0	0.1131127	0.062828	0.102541886	0.06979946	0.066619016	0.11884133	0.07557983	0.09787715	0.08542089	0.058886215
0.0	0.00025371625	9.72393e-05	3.9994025e-05	0.00010033144	8.113249e-05	0.00026808484	9.4697294e-05	9.010382e-05	0.0004823731	9.081478e-05
0.0	0.052645974	0.04735018	0.033181623	0.022815065	0.03563746	0.034079686	0.036775403	0.04248608	0.027192142	0.030484136
0.0	0.0070387884	0.009487079	0.0046362975	0.018954663	0.01550706	0.010961252	0.0125905145	0.0077761416	0.019717671	0.007870508
0.0	0.58150834	0.57913184	0.58428776	0.5748408	0.57477415	0.57812864	0.580684	0.5862535	0.5731757	0.5754324
0.0	0.050874777	0.077495016	0.04752486	0.069567144	0.058224503	0.048514135	0.08043039	0.060935903	0.07448714	0.0640178
0.0	0.060841754	0.07614737	0.054890554	0.08631101	0.079419404	0.093400545	0.07989853	0.08658297	0.0975285	0.0958034
0.0	3.641066e-05	6.691225e-05	1.5316653e-05	0.00027358497	0.0001833185	8.994826e-05	0.00011594255	4.326545e-05	0.00029998564	4.6366917e-05
0.0	0.00042627813	1.8862607e-05	3.0140092e-05	0.00020138573	2.4956782e-05	2.3999306e-05	0.00015750143	0.0004920463	3.7926922e-05	0.0002024006
0.0	0.13434982	0.30065247	0.2999687	0.293563	0.27043682	0.24725068	0.31374362	0.2633236	0.21782617	0.14022587
0.0	0.04765499	0.025216697	0.02524324	0.014440217	0.023156853	0.024101768	0.04000563	0.042117737	0.018665807	0.029190782
0.0	0.043250915	0.08601946	0.09682826	0.052358765	0.08968422	0.055794757	0.12710892	0.099028245	0.059576992	0.040457994
0.0	0.00012571012	0.000117283475	0.00011201727	0.00015615633	0.0002497437	5.0594852e-05	0.0003454509	6.879757e-05	0.00024553167	0.0006894042
0.0	0.0002749675	0.000115139934	4.8677804e-05	0.00017181416	6.412204e-05	0.00011682696	1.8467548e-05	7.8028694e-05	0.00033313295	0.0010063368
0.0	0.02566983	0.022611378	0.009788173	0.019691693	0.013285433	0.009206912	0.006460542	0.01938234	0.019100588	0.03178632
0.0	0.034386545	0.0242153	0.040526256	0.012983389	0.042496942	0.049018506	0.02964469	0.040484708	0.030736296	0.028760709
0.0	0.07422742	0.07256044	0.033378113	0.040634226	0.08288958	0.08251009	0.07699331	0.07358807	0.054013398	0.050423853
0.0	0.024380742	0.025823766	0.020563949	0.027734315	0.030518766	0.04439266	0.024497407	0.03268198	0.047357537	0.018542795
0.0	0.09683748	0.057719253	0.061029334	0.07099847	0.07172195	0.109758526	0.07814944	0.06839567	0.11005346	0.066820994
0.0	0.00018000929	2.6008449e-05	3.0419353e-05	5.9018235e-05	6.138702e-05	0.00030137654	7.901068e-05	4.5716926e-05	0.0003174861	4.6530764e-05
0.0	0.104454726	0.06896833	0.04915382	0.071103	0.086749524	0.083877325	0.12552811	0.12038755	0.06540628	0.05029516
0.0	0.0002416785	5.0583854e-05	1.3649556e-05	5.9346246e-05	0.00012647627	0.00010637905	0.00049895066	0.0004042471	4.3300497e-05	1.6188862e-05
0.0	0.017976688	0.00828762	0.0043620714	0.008903032	0.0128807435	0.011884706	0.025604257	0.02332657	0.0075617237	0.0046476857
0.0	0.00010286898	0.0008324946	0.00038028747	2.9259814e-05	3.5434732e-05	5.1119605e-05	0.00032918	0.00011578148	0.00045526752	0.00016643427
0.0	0.01505386	0.010748408	0.0035191083	0.010473084	0.009896317	0.0041303397	0.008598333	0.01735965	0.023550985	0.017197967
0.0	0.09774788	0.064823814	0.1290975	0.106340595	0.07631775	0.08713031	0.0852642	0.108170204	0.12555249	0.072743595
0.0	0.012860648	0.022250073	0.015237027	0.0037783093	0.010133779	0.010673352	0.0335043	0.010077854	0.005130383	0.008570781
0.0	0.013607285	0.03448945	0.017946785	0.023853349	0.005837887	0.008623954	0.0010102658	0.012465863	0.026857756	0.018771747
0.0	0.07849998	0.102995634	0.11740568	0.08852992	0.07386063	0.08498852	0.041466832	0.06445669	0.123832665	0.118757516
0.0	8.047776e-05	0.0002344868	0.00037294618	0.00013657	6.858704e-05	0.000111867186	7.5009443e-06	3.6602e-05	0.00050660816	0.0004253409
0.0	0.01045222	0.017676312	0.02239227	0.013444392	0.009517477	0.012183771	0.00321072	0.0071341405	0.025405724	0.02337949
0.0	0.004739139	0.014071153	0.013591595	0.0052150865	0.008388772	0.011230621	0.0038154637	0.010187111	0.011988263	0.0028864807
0.0	0.031387392	0.03451174	0.048184518	0.02178454	0.035924904	0.02887564	0.03970053	0.022808902	0.020429222	0.04569932
0.0	0.04743184	0.026536116	0.023547452	0.018397497	0.030631728	0.030446924	0.027793657	0.041440114	0.024273781	0.049234234
0.0	0.019639708	0.054197643	0.007981121	0.02082821	0.022395426	0.03217598	0.027443487	0.048600595	0.05436381	0.00863256
0.0	0.0005924106	9.308795e-05	0.0003164493	5.967341e-05	0.00030915017	7.809286e-05	4.36758e-06	0.00014541637	0.00012655348	0.0005123912
0.0	5.998624e-05	0.00010609711	8.146369e-05	0.0002693587	0.00012473125	0.00010137605	0.00013640744	2.4921796e-05	7.1743525e-05	3.709292e-05
0.0	0.006802536	0.026123142	0.013070773	0.012333573	0.017012838	0.013975233	0.014423681	0.015695833	0.0065443628	0.012421651
0.0	0.103294	0.13604291	0.16962045	0.10449216	0.12112069	0.12300124	0.13293356	0.16799001	0.15302911	0.1722678
0.0	0.025678912	0.015187365	0.008396295	0.034161344	0.004383756	0.011190239	0.02333637	0.031289443	0.038163744	0.027761439
0.0	0.23512818	0.15912075	0.08852015	0.25196826	0.11797588	0.1915936	0.19153373	0.218243	0.22135067	0.16971567
0.0	0.012508051	0.004292818	0.02356601	0.010448315	0.016161552	0.011149401	0.013821755	0.011149564	0.009550274	0.006421644
0.0	0.01253683	0.004298	0.023455704	0.010341838	0.016118225	0.011118112	0.013652262	0.011128398	0.009524865	0.006393423
0.0	0.0006408072	6.7671834e-05	0.00014209434	4.951015e-05	7.5291995e-05	0.00020075594	0.00015055707	6.0658735e-06	0.00011594653	6.506047e-06
0.0	0.13266134	0.041909046	0.036295027	0.039240737	0.15447944	0.07977333	0.0873616	0.14350294	0.1124207	0.15001923
0.0	0.04420141	0.020352684	0.04471429	0.047096673	0.02688736	0.042055048	0.012815862	0.037014462	0.026571183	0.025263935
0.0	0.06316554	0.07272134	0.05796857	0.059071895	0.053594705	0.057821218	0.07403593	0.0930567	0.072870836	0.065157935
0.0	0.00034457468	0.000107444095	0.0010873143	0.00038436573	0.00010481699	1.1982821e-05	0.00027568886	0.00011119526	0.00013392273	7.532826e-05
0.0	0.034100097	0.04309881	0.057108525	0.033226985	0.030703194	0.012014915	0.037533987	0.020040754	0.024110809	0.020534689
0.0	0.00070217845	7.2707626e-06	0.0001230137	9.276248e-05	0.000107932276	3.9983883e-05	0.0001465	0.0001348987	0.00024436417	9.305732e-05
0.0	0.1529213	0.1283199	0.2134412	0.18035106	0.19821745	0.18289192	0.19929351	0.19245584	0.14234662	0.13617851
0.0	0.008619846	0.0019481556	0.009325864	0.01854492	0.016268408	0.010807524	0.022176933	0.012923758	0.013715319	0.013125416
0.0	0.008683576	0.0019482151	0.0092687225	0.018645436	0.016241493	0.010845246	0.022252854	0.012873451	0.013769783	0.0131760845
0.0	0.008603529	0.0019477431	0.009262122	0.018447638	0.016169257	0.0107802795	0.022147274	0.01281556	0.013692993	0.013073399
0.0	0.22031173	0.22133149	0.17209868	0.2010358	0.14070888	0.19295292	0.15475723	0.22652288	0.17692879	0.18799368
0.0	0.022171846	0.021466265	0.017011411	0.011780185	0.004655415	0.015856765	0.0095224	0.018463643	0.009570327	0.021267407
0.0	0.0002175048	0.0001136811	9.055147e-05	8.764037e-05	4.0254257e-05	6.482639e-05	4.7766207e-05	0.00010980084	0.00024466	6.928523e-05
0.0	0.013370746	0.008630744	0.0032077406	0.008098697	0.009055517	0.006921652	0.006344159	0.01650727	0.017849281	0.0040555606
0.0	0.019697206	0.00830754	0.023746084	0.008810864	0.008341796	0.0071336646	0.0069756727	0.016095351	0.01172771	0.011699436
0.0	0.00012319564	1.6869903e-05	2.6065609e-06	3.594765e-05	4.6469922e-05	9.013914e-05	0.00014323405	0.00013433109	1.5595926e-05	7.125579e-06
0.0	2.3768305e-05	0.00042040224	0.00034768257	4.793098e-05	0.00035418588	0.0002653082	0.00025617954	4.7762518e-05	0.000104197235	6.1077667e-06
0.0	0.11713598	0.116177954	0.05678073	0.08530006	0.07120662	0.069469616	0.08936964	0.08398669	0.08568137	0.12323983
0.0	0.00037933685	0.00037638107	2.326001e-05	0.000118438584	5.974099e-05	5.2081836e-05	0.00013188696	9.9504796e-05	0.00012029077	0.00049291685
0.0	0.00012989018	0.00022971227	5.0460756e-05	0.00031492248	0.00016176823	0.000100990685	0.00027481577	1.4803936e-05	0.00011997025	0.00031937708
0.0	0.13900869	0.09125784	0.15996626	0.11511384	0.09395934	0.1458775	0.13313669	0.074911945	0.13598669	0.15485866
0.0	0.06205208	0.05354301	0.08359233	0.046526555	0.055470128	0.06073936	0.068971105	0.03899064	0.04871282	0.07998924
0.0	0.096563	0.09887529	0.102259725	0.10177724	0.10017972	0.14741205	0.1115245	0.16972962	0.091900356	0.11130883
0.0	0.087583534	0.17489675	0.15846846	0.10572936	0.08012088	0.12659994	0.16077182	0.13409545	0.08253236	0.0930419
0.0	0.10469215	0.09156628	0.08960848	0.10164103	0.1615261	0.092553966	0.13316861	0.12326324	0.10494894	0.09241051
0.0	0.05874029	0.05187644	0.078893706	0.066734724	0.04714751	0.04957118	0.07363557	0.057541437	0.053111464	0.04152335
0.0	0.09077021	0.15809648	0.16852525	0.09464597	0.09617904	0.13843076	0.17277154	0.08573528	0.12385409	0.15659711
0.0	0.17028248	0.17016062	0.08918769	0.11105941	0.08341742	0.14138494	0.16049922	0.15533336	0.07681372	0.1472064
0.0	0.09312437	0.1705273	0.08893113	0.09776899	0.15362757	0.16368316	0.1366768	0.12367822	0.09373563	0.08394013
0.0	0.0958976	0.09358216	0.09741033	0.100429475	0.08571372	0.15086591	0.11282464	0.13745557	0.09250526	0.07891197
0.0	0.039191533	0.038405083	0.03984238	0.028714173	0.045267396	0.0378972	0.0347378	0.020744111	0.036460165	0.050929718
0.0	0.2446987	0.17707554	0.18125345	0.17692791	0.2006156	0.19545686	0.21428189	0.13096711	0.14384152	0.22866097
0.0	0.09014068	0.102361634	0.14597549	0.13318901	0.027667485	0.16063759	0.08329584	0.13003108	0.12520728	0.14270905
0.0	0.03313619	0.037203092	0.011742509	0.04434526	0.02751803	0.04644354	0.026688812	0.040637452	0.026685957	0.039203756
0.0	0.05420687	0.03841919	0.018652698	0.05111706	0.024510281	0.03345311	0.024823336	0.029869616	0.038562614	0.033825893
0.0	0.042261735	0.032444127	0.021858077	0.04888993	0.030701261	0.02053923	0.03843736	0.04272989	0.036244366	0.028015895
0.0	0.020547554	0.02589014	0.011954259	0.040014826	0.04174375	0.030984048	0.022193069	0.037775815	0.029934302	0.011409499
0.0	0.009519315	0.037925895	0.042913433	0.037038196	0.029874863	0.022960356	0.032372683	0.044105846	0.020420559	0.03336401
0.0	0.02622128	0.032496367	0.03611446	0.022076318	0.020518454	0.02793565	0.01698937	0.019283736	0.034881286	0.019047892
0.0	0.05496167	0.03351148	0.027370414	0.05486654	0.043857273	0.052684907	0.022874793	0.036210667	0.031674977	0.037968535
0.0	0.022304984	0.044926453	0.03070072	0.030472066	0.033045806	0.042588484	0.024106931	0.04444074	0.024281854	0.019673247
0.0	0.03733616	0.058167048	0.019324241	0.043680653	0.012136384	0.021046963	0.03792132	0.035982553	0.022884797	0.044393126
0.0	0.018187458	0.025621884	0.030406564	0.03851444	0.03462013	0.020386467	0.05239964	0.037972063	0.037577067	0.037817836
0.0	0.047582526	0.058073908	0.019188702	0.04071579	0.023886172	0.030642677	0.028986238	0.028133372	0.032983568	0.028152615
0.0	0.051030166	0.041984383	0.020819906	0.036629405	0.029090958	0.0298528	0.012691911	0.038630705	0.034965727	0.05869824
0.0	0.026559617	0.034452595	0.042265363	0.028631484	0.020308765	0.04483742	0.02768008	0.026432863	0.021038584	0.018390737
0.0	0.030920565	0.02898542	0.019262439	0.033595018	0.028367229	0.026796427	0.049919225	0.030376138	0.025154753	0.035927035
0.0	0.032299403	0.01701232	0.024823755	0.045651305	0.014257011	0.01759284	0.05981203	0.026881844	0.032847498	0.05587963
0.0	0.15159254	0.14432459	0.13819928	0.23031223	0.15795012	0.14473414	0.23294178	0.1867339	0.18740755	0.14192742
0.0	0.2031616	0.09697694	0.13341397	0.14806147	0.18442424	0.1649226	0.23796141	0.19620661	0.24280967	0.19027059
0.0	0.048078306	0.041907646	0.017896397	0.04877757	0.0340444	0.0473415	0.022990342	0.031872973	0.033099007	0.022172714
0.0	0.02798153	0.048522614	0.043224707	0.02841377	0.026279157	0.049065415	0.034008455	0.015801141	0.035112984	0.04737689
0.0	0.048798624	0.049347933	0.037525717	0.028771292	0.040583327	0.02177204	0.026153876	0.05357431	0.061629903	0.03671463
0.0	0.04438286	0.056700926	0.036848772	0.0628638	0.0653385	0.067903124	0.06483265	0.08447719	0.07379695	0.07918
0.0	0.06683085	0.08853689	0.05764795	0.06260042	0.057295877	0.07469722	0.057420596	0.070546575	0.07457062	0.08990283
0.0	0.054458525	0.077439286	0.06542741	0.060346168	0.068654634	0.05048646	0.08150073	0.093738236	0.07095023	0.0774961
0.0	0.044603296	0.04366323	0.04556099	0.060763426	0.062521316	0.07158296	0.05388246	0.07065455	0.08654934	0.03215381
0.0	0.04687093	0.08210434	0.093084164	0.0678994	0.06386405	0.05645904	0.07238553	0.08298731	0.06364372	0.094479986
0.0	0.052456018	0.05220156	0.09810301	0.04630644	0.054446653	0.060973994	0.032700263	0.08602452	0.07211652	0.06497026
0.0	0.0639872	0.07249767	0.082792796	0.074367166	0.062459875	0.0702409	0.05561322	0.07756917	0.06366456	0.08261858
0.0	0.03463085	0.0635779	0.090307355	0.058333334	0.054318566	0.06980979	0.06455396	0.075454354	0.06411025	0.07127689
0.0	0.056761835	0.08219506	0.060822584	0.07476198	0.02874445	0.041077748	0.07972044	0.075835764	0.07284866	0.09356392
0.0	0.03911988	0.05964594	0.09176491	0.045657445	0.061630838	0.05355029	0.07993249	0.09065533	0.06995521	0.0671963
0.0	0.058393724	0.08489866	0.0433947	0.060189668	0.055999555	0.06498543	0.06920992	0.06015551	0.050947323	0.08076586
0.0	0.070850834	0.06393318	0.06572006	0.057925675	0.06894772	0.051669154	0.057554495	0.09226261	0.07592163	0.09930088
0.0	0.23662505	0.18953583	0.21339238	0.2393943	0.18790914	0.22930822	0.2079959	0.19873029	0.20527804	0.17401454
0.0	0.2608366	0.19394079	0.19620092	0.25609583	0.2392748	0.20743696	0.27931336	0.25603846	0.23142838	0.20335157
0.0	0.26253018	0.19223475	0.22909288	0.2831109	0.20011973	0.17997506	0.30860493	0.23226574	0.20555504	0.26842323
0.0	0.060585346	0.09104914	0.059469853	0.06457353	0.049094446	0.06630119	0.053494196	0.08877806	0.08854079	0.06947213
0.0	0.041815672	0.08063983	0.08187336	0.05225104	0.05907838	0.065944344	0.060632933	0.0834904	0.06648541	0.09294846
0.0	0.06188953	0.07734133	0.061523948	0.05777331	0.06637435	0.055427007	0.06596219	0.090432845	0.08438423	0.1033672
0.0	0.10280935	0.09176714	0.10010644	0.096991554	0.064519994	0.06067248	0.08017335	0.10394825	0.07417011	0.121290326
0.0	0.023472268	0.011549561	0.013501775	0.010859926	0.018170925	0.012526121	0.014738305	0.017205713	0.013661519	0.023620835
0.0	0.00042045937	9.9601064e-05	0.00013270402	8.913862e-05	0.00025397132	0.00011797499	0.00016123848	0.00021785598	0.00014292217	0.0004350365
0.0	5.5345445e-05	6.421009e-05	0.00029611177	0.00026406534	3.3632405e-05	8.880503e-05	0.00018470231	7.250067e-05	2.8942997e-05	0.00014479182
0.0	0.0001397553	0.00011917793	0.00023527216	5.1337684e-05	1.24168355e-05	9.245604e-05	0.00033282058	0.00018078453	5.7111458e-05	0.00038751104
0.0	0.0032774997	0.0016109295	0.0036675434	0.0029494057	0.0043699006	0.0022619478	0.0032578586	0.0018470815	0.0024463593	0.0031660332
0.0	0.58153087	0.576931	0.5829099	0.5743006	0.5733844	0.575907	0.5789882	0.58433944	0.57270074	0.5746112
0.0	0.035905886	0.058268383	0.07191429	0.05214678	0.051001728	0.052106813	0.072544046	0.08528028	0.07923457	0.069089204
0.0	0.00019030296	0.00037823312	0.0002438396	0.0003045834	7.455381e-05	0.0001347988	0.00011242798	0.000220944	0.00013056696	3.7037462e-05
0.0	0.013494626	0.012203907	0.0150094805	0.017898954	0.0019690983	0.018502463	0.008635512	0.013906431	0.012950317	0.0065096826
0.0	0.084798686	0.083327115	0.100398764	0.07352041	0.07538843	0.07463237	0.08159814	0.09667333	0.06672671	0.11748269
0.0	0.0002049211	7.80505e-05	0.00019881503	0.00011864726	0.00013186142	4.256458e-05	6.712283e-05	0.00019381562	5.2504613e-05	0.00026431723
0.0	0.034223847	0.09279095	0.090093404	0.09387502	0.15246329	0.07067165	0.15881383	0.12346033	0.09472422	0.10944708
0.0	0.004936629	0.009967032	0.0057165595	0.00785279	0.0149259055	0.006356995	0.018593159	0.015711257	0.009958153	0.010000712
0.0	0.004416495	0.012016796	0.013563202	0.014924985	0.020829227	0.009509824	0.018078145	0.011877983	0.009938403	0.008768339
0.0	0.00042167434	0.00018999839	9.102615e-05	0.00016870342	0.00013226426	0.0001539223	0.00013367266	0.00012938656	0.00011314447	4.7269292e-05
0.0	1.7699433e-05	7.4525735e-05	2.3612847e-05	4.6416997e-05	0.00016929611	2.9948756e-05	0.00025867217	0.00017977446	7.5314034e-05	7.503403e-05
0.0	0.15138237	0.12623544	0.079176955	0.089976944	0.06007766	0.121535674	0.121627025	0.1585409	0.08423906	0.116329804
0.0	0.0088251	0.007795006	0.0062015597	0.004762081	0.011339663	0.0205889	0.020352341	0.010004008	0.012101327	0.012608839
0.0	4.2437965e-05	0.00019335379	5.057551e-05	7.424101e-05	0.000167666	8.263692e-05	0.00013743299	0.00015703701	4.374209e-05	0.00033990317
0.0	0.12532721	0.10543198	0.08725293	0.13938443	0.14397712	0.12248452	0.114749424	0.14615357	0.083446056	0.15022239
0.0	0.5792622	0.5774528	0.5842332	0.57314837	0.5737469	0.57769406	0.5791277	0.5852352	0.5717115	0.57405114
0.0	0.00010288713	0.00012895055	0.00034364185	0.00019268903	0.00010319458	7.015585e-05	7.1540075e-05	8.955124e-06	0.00025956405	0.00013943994
0.0	0.031714033	0.011729236	0.010997782	0.009625258	0.010921734	0.01588901	0.018660763	0.0148645425	0.0075321905	0.018905735
0.0	0.0004795296	2.4507672e-05	0.00033171222	7.61854e-05	0.00011715147	0.00020508529	0.00016840866	3.1059146e-05	0.00015437986	0.00030997564
0.0	0.01126942	0.016489722	0.012683453	0.009754562	0.005634017	0.009550798	0.015259408	0.014745563	0.015591095	0.006467983
0.0	0.0001382852	0.0001296872	0.0001958158	5.3697757e-05	8.551293e-05	8.632578e-05	5.3240743e-05	0.00016659654	0.0001833886	0.0001552911
0.0	5.9202386e-05	0.00022687003	0.00041381267	1.42206945e-05	0.00014963123	5.9262828e-05	7.5771764e-05	0.00012131194	8.543412e-05	9.373419e-05
0.0	0.0001232175	3.0387575e-05	0.0002218037	0.0005510597	3.7704307e-05	7.760216e-05	0.00042757925	0.00026573197	1.1490838e-05	0.00012025304
0.0	0.30582273	0.26763645	0.2522179	0.3222178	0.30853623	0.31315178	0.27926135	0.30002478	0.3134899	0.33403128
0.0	0.29175335	0.22574072	0.26407447	0.19864744	0.20169388	0.20007084	0.17340292	0.17700723	0.2192146	0.26080066
0.0	0.088953346	0.04539834	0.056746446	0.12200064	0.10375869	0.07493772	0.09493321	0.092688	0.08736461	0.07711322
0.0	0.00012978617	4.3416392e-05	3.0037427e-05	0.00021691498	0.00017359578	2.0906475e-05	0.00010929118	5.6048186e-05	0.00013314727	0.00030537456
0.0	0.049090896	0.061681826	0.055113975	0.055391025	0.061081067	0.07292058	0.06533264	0.066089295	0.073893875	0.061877675
0.0	0.10237836	0.09920402	0.08012143	0.10822747	0.13007762	0.089395955	0.08771442	0.09965135	0.07391187	0.06740964
0.0	0.011310181	0.017378034	0.0055298097	0.007336233	0.02108553	0.020297136	0.008833296	0.010617706	0.012395541	0.023922537
0.0	7.3112824e-05	4.699911e-05	9.520651e-05	0.00013449027	3.9195525e-05	0.00023740543	4.934423e-05	7.116258e-05	0.00018804595	5.851761e-05
0.0	0.0067048096	0.009787092	0.008482488	0.019345786	0.020122563	0.014882876	0.009485109	0.014522935	0.016167823	0.017431766
0.0	0.0001518974	0.00013231927	0.00015619698	4.64297e-05	0.00020998697	0.0004898303	9.594052e-05	9.1254034e-05	0.000139323	0.0003735719
0.0	0.014326408	0.013237327	0.014572715	0.007853856	0.01659531	0.02522658	0.011405471	0.011243988	0.0134961875	0.0220464
0.0	8.644366e-05	0.00014550445	5.9348455e-05	0.00047063056	0.00019396037	2.6573662e-05	0.00012047444	0.00015386198	0.00021935816	0.00010517451
0.0	0.08122948	0.12878329	0.11627119	0.10655288	0.09890072	0.10252355	0.098445706	0.094946206	0.082482144	0.0839238
0.0	9.165048e-05	0.00056748575	0.00035887258	0.00028010012	0.00020969905	0.00023077345	0.00019161338	0.0001594223	0.00010401298	0.00011021277
0.0	0.5802536	0.5765738	0.5833981	0.57561064	0.5746928	0.57773316	0.5808139	0.58558685	0.573812	0.57400936
0.0	0.028672976	0.011692745	0.013560809	0.016120305	0.01763311	0.010469289	0.017130291	0.015027927	0.00903834	0.012005693
0.0	0.107927956	0.11403163	0.12281333	0.069571495	0.11813325	0.07897179	0.09819443	0.11533373	0.09387614	0.10331036
0.0	0.039918296	0.04695792	0.05091963	0.040750895	0.07352455	0.08749049	0.06188173	0.06174267	0.096227735	0.06903419
0.0	0.05937715	0.068182774	0.04758259	0.04199105	0.033988766	0.043913726	0.06113229	0.06358094	0.047902506	0.042681586
0.0	7.117432e-05	0.00026441953	6.812949e-05	4.4169516e-05	6.214062e-05	0.00011867916	0.00021858943	0.00015149123	0.00016760144	5.9632166e-05
0.0	0.020655137	0.016952118	0.008695431	0.008571133	0.0067309476	0.014167777	0.017400097	0.012163133	0.009492467	0.0071326615
0.0	0.020201433	0.01876691	0.015231361	0.010029669	0.0069412147	0.011064221	0.009664797	0.016215691	0.006828911	0.0137853585
0.0	0.08187253	0.07045049	0.05679769	0.06354517	0.039779913	0.07806782	0.0678893	0.051375587	0.06527836	0.06937183
0.0	0.08074347	0.07510759	0.0807894	0.07013592	0.040576145	0.06686806	0.046673067	0.061722584	0.053003695	0.104087085
0.0	0.019534905	0.02652066	0.012053995	0.022501284	0.009060396	0.012254324	0.017697047	0.021861859	0.012456549	0.0065212944
0.0	0.10179206	0.093389705	0.08048029	0.114182696	0.06845574	0.08243457	0.09037666	0.12345283	0.068190865	0.083210364
0.0	0.00021851732	0.00016037583	8.6193184e-05	0.00036764983	5.15102e-05	9.9562036e-05	0.00013769323	0.0004468409	5.0628874e-05	0.0001066775
0.0	0.017108507	0.01466278	0.010890029	0.021872813	0.008258399	0.011502004	0.013613598	0.02449588	0.008171627	0.011844941
0.0	0.04424295	0.056107175	0.030472793	0.04943346	0.024209436	0.030643562	0.04099823	0.04872124	0.031015053	0.018543253
0.0	0.08001985	0.06609705	0.077967614	0.061643824	0.09232047	0.106832035	0.09451934	0.11515785	0.100282885	0.06585189
0.0	8.656285e-05	4.3121818e-05	7.6403885e-05	3.4754386e-05	0.00016065822	0.0002710538	0.0001636687	0.00033896652	0.00022072438	4.4051063e-05
0.0	0.0108360015	0.0076567973	0.010259462	0.006827307	0.014493891	0.018838936	0.014824203	0.021401646	0.016913231	0.007643697
0.0	0.026700772	0.027963884	0.029717395	0.042182483	0.029560847	0.038870677	0.029028108	0.044648997	0.021421213	0.022778269
0.0	0.009899452	0.01321787	0.0061482266	0.011184189	0.014028113	0.020931108	0.024614273	0.017771082	0.013748507	0.006622908
0.0	0.00013781447	0.00022011051	4.0587533e-05	8.678874e-05	0.0001925265	0.00035962622	0.0004327121	0.00016597025	0.0005151549	2.9619678e-05
0.0	3.9441384e-05	4.5347933e-05	0.0003450995	0.00010689776	1.9981848e-05	7.221439e-05	3.876189e-05	0.0002330883	9.40863e-05	0.0002655509
0.0	8.651367e-05	0.00011443655	0.0003164058	9.42651e-05	8.511211e-05	5.1492032e-05	0.00011540539	0.00011412717	0.00016851595	0.00071017136
0.0	0.071448155	0.04031868	0.07981356	0.044411242	0.056765847	0.071089774	0.056218646	0.07562243	0.04948936	0.03815014
0.0	0.12124959	0.109480284	0.05660042	0.07333528	0.07027181	0.082066186	0.113677874	0.08443307	0.08471095	0.06322423
0.0	0.2053745	0.18857855	0.19424833	0.12546034	0.14264505	0.2769561	0.20432115	0.18506867	0.21159074	0.19240166
0.0	0.014204947	0.018890183	0.008592485	0.013855098	0.009751292	0.008331345	0.0112440465	0.020399094	0.011575163	0.0075113736
0.0	0.00014897152	9.969436e-05	2.2152652e-05	7.845218e-05	9.442362e-05	4.8940183e-05	0.00030482886	5.8388236e-05	5.1242256e-05	9.2559865e-05
0.0	3.8428832e-05	4.3881424e-05	0.00010365287	0.00019038717	3.8696e-05	6.491435e-05	0.00016616074	0.0001750153	7.314142e-05	0.00011906843
0.0	0.032228388	0.040735424	0.043936044	0.040338147	0.03297147	0.024924267	0.04190579	0.038121417	0.03894251	0.048622247
0.0	0.21221168	0.24077503	0.22776157	0.22151916	0.26650274	0.20466417	0.21619266	0.22709633	0.26905295	0.26058993
0.0	7.4562624e-05	0.00021052826	0.00045980816	3.83634e-05	6.0597755e-05	3.614724e-05	0.00019168867	7.0695736e-05	3.8733877e-05	0.00015511084
0.0	8.551546e-05	0.00010337452	4.6991896e-05	7.375546e-05	0.0001280458	7.948413e-05	0.00028733144	7.661174e-05	9.469386e-05	0.00019403103
0.0	9.483465e-05	7.146166e-05	0.00016013012	0.00013219504	4.4077828e-05	0.00028118538	0.00012128198	8.413529e-05	0.00013626262	0.00028653402
0.0	0.058030277	0.08121085	0.04663472	0.040950842	0.053136505	0.05996851	0.06444691	0.06419973	0.06075188	0.056078155
0.0	0.08626214	0.08190178	0.074676245	0.067228064	0.044562746	0.056334008	0.06540713	0.06482572	0.04508797	0.06969072
0.0	0.121622816	0.1164175	0.10815163	0.098460644	0.07008491	0.0852487	0.09664956	0.096573666	0.070734665	0.10199104
0.0	0.020481786	0.016531589	0.008274619	0.014115816	0.013496346	0.009184477	0.017654607	0.010087696	0.01590213	0.007319958
0.0	0.012675616	0.013962654	0.017199859	0.009699188	0.012130416	0.009033934	0.007655714	0.017936014	0.0075138696	0.026603336
0.0	0.08659131	0.121795505	0.09842848	0.070928015	0.08247891	0.07876355	0.06984663	0.111243255	0.076179735	0.11987101
0.0	0.000119420685	0.00014624305	0.00021618078	7.031741e-05	0.00011141836	6.086224e-05	4.2445252e-05	0.0002349207	4.2509088e-05	0.00055006373
0.0	0.0788795	0.13480832	0.08888889	0.08470246	0.10859545	0.09401901	0.077303894	0.089542314	0.104742	0.11500754
0.0	6.579973e-05	0.0008202357	2.517212e-05	0.0001404765	0.000116917	0.00015577531	6.3623e-05	9.1286056e-05	0.0001344799	0.000118735305
0.0	0.00014647751	0.0005650812	9.7806944e-05	7.720859e-05	0.0002554218	9.793584e-05	0.00014096251	0.0001226133	6.515659e-05	0.00018630427
0.0	0.034447726	0.06150099	0.050035417	0.058458608	0.05618258	0.039147593	0.05987577	0.07026319	0.050893094	0.041090515
0.0	0.074835055	0.13700593	0.07640004	0.07090833	0.10109213	0.07884453	0.10952115	0.08864869	0.051572602	0.069345675
0.0	3.794946e-05	0.0001999027	0.00017106043	0.00011823458	0.00014586633	8.8897206e-05	0.0002340519	0.00021535887	0.00011477183	3.489916e-05
0.0	2.4179411e-05	0.00015033715	7.4216165e-05	0.00013449951	0.000117120195	3.6395733e-05	0.00013718069	0.00021953916	8.717087e-05	4.3680477e-05
0.0	0.024114301	0.031903215	0.051154383	0.03404055	0.023833577	0.031973634	0.029912716	0.030456517	0.049938094	0.02281567
0.0	0.070092835	0.05105292	0.082151614	0.06407651	0.05193703	0.062660225	0.07602782	0.0539141	0.04655813	0.039699893
0.0	0.00021811122	0.00013985929	5.5763652e-05	0.00030803395	9.414365e-05	8.520907e-05	0.00013876759	0.00013410047	3.7975926e-05	0.0005493721
0.0	0.021074455	0.008848806	0.00979336	0.025676293	0.016242161	0.0131386025	0.017762152	0.011345545	0.0052573625	0.012631049
0.0	0.0716086	0.06567963	0.027130485	0.045127004	0.07546442	0.049538642	0.051029693	0.058005776	0.036914654	0.11737041
0.0	0.06362195	0.086545914	0.036560178	0.04063619	0.03389475	0.032726623	0.050479636	0.061140116	0.04681752	0.057736136
0.0	0.18450439	0.21640548	0.13888736	0.14462894	0.13087925	0.12945107	0.16414158	0.18222246	0.15581866	0.1733665
0.0	0.12601936	0.15628654	0.08564262	0.09133642	0.080075204	0.07896482	0.1075186	0.122326225	0.10083022	0.11650018
0.0	0.18490699	0.21642894	0.1388814	0.14473146	0.13107671	0.12999927	0.1645428	0.18171977	0.15586662	0.17395763
0.0	0.00014037982	0.00036604094	4.2517484e-05	0.00011747813	0.00010776731	0.00013739616	0.00023039049	2.6995727e-05	2.1862648e-05	3.5251243e-05
0.0	0.018113833	0.027498947	0.0064740167	0.007850892	0.0066708713	0.0103061795	0.012742452	0.012724493	0.0070635774	0.00922655
0.0	0.0021820446	0.0010894908	0.0035835549	0.0010835661	0.0026802793	0.0028141097	0.0024675182	0.0025091032	0.002097036	0.0038414435
0.0	0.054208864	0.105372764	0.04489267	0.09758433	0.03343041	0.058412272	0.063079715	0.06935434	0.035283893	0.05323849
0.0	0.03920032	0.048623376	0.03911073	0.048992716	0.04651253	0.085274436	0.09295723	0.07010789	0.048584178	0.055953346
0.0	0.03189122	0.054705262	0.03128616	0.01005581	0.037152577	0.039105896	0.03470176	0.023657482	0.025201524	0.055327132
0.0	0.0025769828	0.0013797395	0.0013234207	0.0013457021	0.004269566	0.0021591997	0.0013714469	0.0018924223	0.0019607067	0.0021987297
0.0	0.014201696	0.021416629	0.017197039	0.010033898	0.011304877	0.012387418	0.010224306	0.017403832	0.014076043	0.017671991
0.0	0.023538528	0.023273723	0.024891974	0.023440504	0.047660757	0.04518073	0.026078368	0.039537884	0.020397393	0.024756584
0.0	0.027927008	0.02812976	0.03982655	0.010727372	0.0384094	0.03188266	0.030529387	0.03910207	0.035201725	0.029784301
0.0	0.020063082	0.04680538	0.018024541	0.042512845	0.0403921	0.03879538	0.03244053	0.020736363	0.045688808	0.05039313
0.0	0.18691531	0.26773635	0.19368853	0.24053831	0.23158328	0.27530643	0.25480753	0.23906524	0.25618497	0.24105616
0.0	0.09405044	0.09194331	0.082124	0.12962343	0.15951192	0.09936233	0.112578265	0.11323088	0.112396866	0.16524905
0.0	0.008518376	0.014360701	0.017181152	0.008022498	0.015249381	0.0101722935	0.015391261	0.016701728	0.012109847	0.020853752
0.0	0.009850494	0.019859996	0.028067041	0.010120561	0.0087691145	0.0085194595	0.012602186	0.014521392	0.022195278	0.02265961
0.0	0.013150787	0.0107627	0.02020551	0.008423801	0.014533968	0.013641717	0.010029802	0.0124877645	0.01653434	0.024191797
0.0	3.7077396e-05	0.00032956843	0.00045130137	4.226603e-05	9.127405e-05	0.0004915775	7.487464e-05	7.48493e-05	0.00014046016	0.0003292688
0.0	2.1498332e-05	5.431179e-05	3.3951015e-05	4.5408477e-05	0.00010794503	4.1339772e-05	0.00035272163	6.501558e-05	3.753623e-05	0.0005830476
0.0	0.024521291	0.026885288	0.04310373	0.032997135	0.023752978	0.022384938	0.022468839	0.029757356	0.03359007	0.036421582
0.0	0.03632425	0.03341244	0.020955037	0.023363903	0.03423328	0.02212421	0.024589717	0.03274512	0.024344234	0.03250253
0.0	0.03182916	0.018739866	0.017774845	0.038078465	0.027372997	0.024035214	0.055495594	0.033954233	0.036398143	0.040694565
0.0	0.2857506	0.2680932	0.24760401	0.33427215	0.22578983	0.30158994	0.352386	0.33328366	0.30993846	0.3251203
0.0	0.09629539	0.06037861	0.05866936	0.09698847	0.04800816	0.078283615	0.1310962	0.098767616	0.088993326	0.1145691
0.0	0.014598127	0.0064311028	0.015670415	0.0077565676	0.013089837	0.007030988	0.009467496	0.007010537	0.01724567	0.011596547
0.0	0.58198714	0.57852745	0.5858018	0.576804	0.57494015	0.5789124	0.5827053	0.58797026	0.57598495	0.5771654
0.0	0.0016161104	0.0020199546	0.0016510998	0.007684702	0.0031634911	0.011520268	0.014359035	0.0018605997	0.0019904568	0.012783663
0.0	0.14853543	0.027275933	0.06892529	0.14225914	0.14353368	0.14089473	0.088794656	0.08201854	0.1277541	0.08907499
0.0	0.00026598418	5.3780364e-05	4.615983e-05	5.9501348e-05	7.553103e-05	0.0001347587	0.00015795593	0.00011614373	4.045032e-05	0.00032220632
0.0	6.330226e-05	0.00026907583	0.00016103321	0.00037219407	3.7903203e-05	0.00010135266	8.7516346e-05	0.0001252147	2.304577e-05	9.218761e-05
0.0	0.034594856	0.06162316	0.05013247	0.058770765	0.05652298	0.039259903	0.060112473	0.07069854	0.05123664	0.041255426
0.0	0.021419547	0.00057562115	0.003833019	0.019929338	0.020142205	0.019315401	0.006771925	0.005636871	0.0156587	0.0070518386
0.0	0.0064318073	0.0071941903	0.007099762	0.009871313	0.023312034	0.0060672453	0.006545026	0.0044411654	0.0071827658	0.0077584544
0.0	0.029720591	0.021742756	0.03944001	0.024255674	0.025082137	0.034632873	0.042514388	0.026087785	0.037814558	0.028888782
0.0	0.0299031	0.02188269	0.03951339	0.02437056	0.025233656	0.03474841	0.042733088	0.02612131	0.037961047	0.02900648
0.0	0.00021524473	4.5476427e-05	8.182876e-05	9.216528e-05	0.00010556528	0.00012979732	0.00026924492	5.9156057e-05	6.0785216e-05	0.00024082694
0.0	0.013635584	0.017176475	0.017119987	0.010214472	0.011314938	0.01625917	0.015751608	0.0076951953	0.006979661	0.027224205
0.0	0.01250818	0.010716028	0.012090762	0.009551109	0.011528682	0.0080167325	0.010694	0.012722648	0.0060656006	0.013743244
0.0	0.012090079	0.01455592	0.012469033	0.014266663	0.008353227	0.010321073	0.0079371715	0.0130591765	0.008491171	0.016764004
0.0	0.04333083	0.04713014	0.052511163	0.026077805	0.019726336	0.04433939	0.04226023	0.03122605	0.023875935	0.040425908
0.0	0.08657535	0.08870488	0.07312	0.092201166	0.07494065	0.07071632	0.066135086	0.08119753	0.06076716	0.07638347
0.0	0.00015895782	0.0001436867	5.150671e-05	7.694561e-05	6.6103e-05	0.00010500386	6.4515996e-05	4.911059e-05	5.234703e-05	9.12482e-05
0.0	0.16235632	0.15103109	0.07060677	0.09141041	0.09363951	0.13934577	0.17837434	0.11493466	0.13031049	0.087325774
0.0	0.15929638	0.16479354	0.118132785	0.105466075	0.09630141	0.11193451	0.1068597	0.14809561	0.09706807	0.15695149
0.0	0.0041635665	0.0017539831	0.0017594553	0.0058578774	0.0007653197	0.0025689723	0.0024869638	0.0025699376	0.0055766427	0.0038022448
0.0	0.0006585458	0.00013496123	0.00011844853	5.8094483e-05	2.6853682e-05	7.442922e-05	0.000110586494	0.0001528425	0.00021516779	0.0003529029
0.0	0.003453223	0.004292288	0.007293233	0.00015996194	0.0038957107	0.0028204138	0.0019717435	0.0038267458	0.0021857312	0.0026341383
0.0	0.007986843	0.008033465	0.019907601	0.015289252	0.012523178	0.006280113	0.008369286	0.01849682	0.01082369	0.0071401997
0.0	0.008029779	0.008009243	0.01985386	0.015356983	0.012569978	0.006293813	0.008422207	0.018500373	0.010871047	0.007186987
0.0	0.00013437119	3.7775786e-05	0.00032494788	8.7074244e-05	8.411539e-05	6.1294595e-05	0.00010987615	8.770943e-05	7.739516e-05	0.00051961653
0.0	0.14207317	0.09980948	0.16180423	0.07207716	0.10157961	0.098163195	0.10413245	0.09658846	0.105684265	0.10322417
0.0	0.0670484	0.07479335	0.08779403	0.13448232	0.11183442	0.058450695	0.09780749	0.09862258	0.08088859	0.12319825
0.0	4.4384902e-05	6.867355e-05	0.00012017394	0.0007067301	0.00033910325	2.7307713e-05	0.00018683812	0.00018470158	9.656025e-05	0.00049225346
0.0	0.014533442	0.0062932055	0.015104049	0.014289595	0.007139956	0.007172076	0.018599937	0.010247635	0.013342776	0.013267344
0.0	0.0001580837	2.931414e-05	0.00016704989	0.0001570993	3.8428832e-05	3.835118e-05	0.00026217534	7.567638e-05	0.00013733866	0.00013468624
0.0	0.005057577	0.013231871	0.016318476	0.01249836	0.013921749	0.0071481643	0.026146263	0.011074787	0.010652074	0.008191709
0.0	1.8783803e-05	0.00013140654	0.00019546901	0.00011975093	0.00014810132	3.8094062e-05	0.0005259905	8.853284e-05	8.706129e-05	5.0825765e-05
0.0	0.06812327	0.076979145	0.06267745	0.10938119	0.107286856	0.09472243	0.1322699	0.07205811	0.06342928	0.089529745
0.0	4.7115158e-05	7.6589095e-05	3.359878e-05	0.00031041366	0.00028806462	0.00016973025	0.0006155898	5.563527e-05	3.860367e-05	0.00014120061
0.0	4.4993292e-05	0.00021191707	4.184353e-05	0.0003484569	3.6190286e-05	0.00012794108	4.7218207e-05	0.00015129332	4.07491e-05	0.00010317451
0.0	0.008453461	0.011790109	0.010241078	0.013800405	0.012867648	0.01903842	0.014972838	0.009361863	0.007307211	0.012497359
0.0	0.008453461	0.011790109	0.010241078	0.013800405	0.012867648	0.01903842	0.014972838	0.009361863	0.007307211	0.012497359
0.0	0.06299015	0.0698915	0.05654937	0.06649706	0.07932768	0.07535632	0.14785357	0.099455945	0.078577414	0.072874136
0.0	3.8566137e-05	5.3480922e-05	4.6287656e-05	6.615723e-05	2.785737e-05	0.0001738106	0.00025062845	0.000108565226	7.48625e-05	0.00017993996
0.0	0.00012181084	0.0002428417	6.9760055e-05	4.9637983e-05	9.297404e-05	0.00011717572	3.5568966e-05	3.7789116e-05	5.1441137e-05	0.00012246864
0.0	0.20955957	0.23641197	0.12892364	0.119969346	0.22059754	0.22532614	0.21901058	0.13942875	0.12117544	0.14761485
0.0	0.00023809542	0.00066808186	4.4960823e-05	2.4261317e-05	0.00019044275	0.00014158622	0.00061512965	4.9427974e-05	2.5624704e-05	0.0001287413
0.0	0.021426925	0.030354818	0.010198565	0.0059027085	0.013101158	0.024552042	0.014157491	0.013878075	0.011875179	0.010491393
0.0	0.00023400973	0.00061161595	0.00018651133	4.4084303e-05	4.5581844e-05	0.00011351363	0.00019297548	0.00024556468	0.00018108074	0.00023640321
0.0	0.043555196	0.03477564	0.017231315	0.036589548	0.047334664	0.030457314	0.06051758	0.028079845	0.017949121	0.021650832
0.0	0.2085162	0.23523012	0.12870647	0.119459	0.21953714	0.2247245	0.21809524	0.13927062	0.120748125	0.14708872
0.0	0.0882278	0.08397708	0.14196655	0.13617527	0.105513565	0.13925588	0.13364507	0.12762983	0.12941007	0.086367585
0.0	0.100940004	0.09989192	0.06562258	0.076298036	0.0816939	0.080461025	0.09348836	0.077079594	0.08604332	0.058809448
0.0	0.021701686	0.008024536	0.013306166	0.0059265275	0.011813299	0.009973815	0.011597039	0.008454937	0.011938077	0.015351475
0.0	0.058256008	0.025746383	0.030221548	0.037858084	0.03725322	0.040575642	0.045988787	0.023136728	0.038961507	0.052344143
0.0	0.00020995214	3.9332757e-05	4.175062e-05	3.998419e-05	8.435541e-05	0.00016246803	0.00030402665	0.000104164545	8.776816e-05	9.915462e-05
0.0	0.02491971	0.015231876	0.007595292	0.016321905	0.014745708	0.010885095	0.015429224	0.015397319	0.022144109	0.01170065
0.0	0.024808524	0.015236476	0.0075936676	0.016313301	0.01472124	0.010900512	0.015379321	0.015333631	0.022135004	0.0116629
0.0	0.00010148747	0.00013465247	4.6881785e-05	0.00013905158	0.00012238808	0.0001450494	0.00034589777	0.00012863173	5.2989053e-05	2.9543819e-05
0.0	0.35536963	0.35020357	0.35168573	0.27424273	0.30374032	0.32318857	0.28821	0.32427514	0.2858369	0.27618083
0.0	0.10636074	0.101442724	0.09925645	0.043609805	0.061492305	0.075705335	0.049910124	0.07349204	0.05012545	0.04383838
0.0	0.24137612	0.2351535	0.23309112	0.15001291	0.1803517	0.20222616	0.16248904	0.20073941	0.16232751	0.15140842
0.0	0.016256744	0.013768332	0.014548863	0.016567016	0.024382574	0.017636836	0.007293078	0.0093453685	0.008716067	0.012852981
0.0	0.28298852	0.30464658	0.27990815	0.22469181	0.25428826	0.29585135	0.35206848	0.3134909	0.34251574	0.32546085
0.0	0.09228741	0.10090942	0.062301863	0.06745996	0.09707154	0.07871054	0.08804351	0.07513146	0.07686733	0.11113843
0.0	0.00014945699	0.00021651598	3.2853306e-05	4.8696886e-05	0.0001950492	8.349795e-05	0.00012452851	6.5143984e-05	7.955374e-05	0.00032726966
0.0	0.08875598	0.09101514	0.1751277	0.15457614	0.10593149	0.07818015	0.099899985	0.08923267	0.14705561	0.16515668
0.0	0.08385622	0.091509	0.073934264	0.11031885	0.10020141	0.07060658	0.07826876	0.06795904	0.054588556	0.07785571
0.0	0.0038818868	0.0025306044	0.00517255	0.0033993153	0.0025874772	0.0023786612	0.0074382056	0.0023752837	0.0007213366	0.0011948182
0.0	0.033611096	0.042465433	0.0286975	0.044674724	0.029529333	0.035654884	0.058724277	0.042386133	0.02348581	0.02129812
0.0	0.003918001	0.012103698	0.01199055	0.01161786	0.011834398	0.01238091	0.012995567	0.026208438	0.026905162	0.011396141
0.0	0.00058576657	0.00042987263	8.450943e-05	0.00020942451	8.560595e-05	8.587461e-05	0.00027753838	0.00024928528	2.7526843e-05	6.443766e-05
0.0	0.01615298	0.02901545	0.03050622	0.021900782	0.024132382	0.02663253	0.036803536	0.040696118	0.028005054	0.01827546
0.0	0.008327091	0.022757888	0.019206515	0.0091950055	0.008349092	0.012599748	0.0069919857	0.013348615	0.019080114	0.013622098
0.0	0.022159083	0.02804801	0.011904859	0.013133965	0.010303846	0.010233517	0.017265037	0.009579293	0.02148184	0.013088875
0.0	0.0006155704	0.0007180147	1.8672854e-05	0.00017741023	5.4929224e-05	0.00020948423	0.000103646256	0.0002254503	0.0003259435	0.00025269145
0.0	0.022597829	0.026052777	0.009457905	0.020268705	0.014161884	0.014898502	0.02206907	0.009097241	0.01363207	0.009479662
0.0	0.000105769825	0.00018381367	0.00033336043	4.0181923e-05	9.4865674e-05	2.1578375e-05	6.1345e-05	0.00012051718	0.00019714874	0.00032215012
0.0	0.12885973	0.083567895	0.117733076	0.08934896	0.11242521	0.07394365	0.11726771	0.108878665	0.054471105	0.080080666
0.0	0.30194125	0.2331374	0.29175037	0.2636529	0.31529891	0.300523	0.25056088	0.27717087	0.20277071	0.30290228
0.0	0.00048700502	9.792472e-05	9.346856e-05	0.0002183101	0.00035824397	0.00044548608	0.00010167976	0.00020655537	4.8383372e-05	0.0004530209
0.0	0.10002897	0.07654369	0.08146831	0.12069106	0.096188255	0.09378636	0.07385903	0.0891392	0.06447289	0.086845726
0.0	0.011328917	0.013082533	0.014591352	0.025746813	0.009969267	0.015516842	0.015133514	0.013139833	0.008206934	0.012054819
0.0	7.241513e-05	0.0002056865	5.9658098e-05	0.0004777316	9.492856e-05	0.0001636314	0.00032699955	0.00013929085	0.00016884487	0.000988588
0.0	0.062285315	0.112058	0.10622356	0.054949384	0.08808517	0.057192508	0.078038886	0.08105946	0.10949198	0.09212925
0.0	3.3689095e-05	0.00032636017	0.00025143358	2.2670689e-05	0.00013410814	2.5187128e-05	7.8587254e-05	8.6911314e-05	0.00031116712	0.00015764537
0.0	3.0643136e-05	0.00010001449	3.0742507e-05	0.0005322742	0.00036924926	0.00023395418	0.0002460559	4.0971478e-05	8.581805e-05	0.00025781634
0.0	0.00048406725	0.00014592295	2.6471755e-05	0.00035722135	0.00019798381	0.00024076174	0.00048443265	0.000331302	1.7589235e-05	0.00015304069
0.0	0.10018112	0.07388273	0.12141593	0.057961836	0.05271872	0.09686577	0.0850405	0.08353522	0.10161047	0.106492765
0.0	0.06499444	0.11307679	0.068912394	0.068634346	0.090350725	0.11705597	0.09406453	0.10537317	0.11286772	0.07801936
0.0	3.9500366e-05	0.00033821602	4.7930705e-05	5.1957668e-05	0.00014785341	0.0003885316	0.00016064689	0.00023906243	0.00035067572	8.3481e-05
0.0	0.000205362	6.556566e-05	0.0004261853	2.763397e-05	1.9470881e-05	0.0001850831	0.00010902543	9.747716e-05	0.00023231684	0.0002767573
0.0	0.013005774	0.006318935	0.018710777	0.012133371	0.01811264	0.008827111	0.02084877	0.01360726	0.016599692	0.010393634
0.0	0.09148036	0.079958	0.1311563	0.108567186	0.10009702	0.07758825	0.11053914	0.1005092	0.10532452	0.060626358
0.0	0.2785304	0.27731323	0.22403878	0.22150648	0.25325212	0.1881648	0.2467305	0.28287607	0.23143592	0.19578506
0.0	0.5801843	0.57858276	0.5841543	0.5729388	0.57419276	0.5778194	0.5802207	0.5858369	0.57358825	0.57347006
0.0	0.5793961	0.57894546	0.58356833	0.57157063	0.57433224	0.5786684	0.57879084	0.5851386	0.57136184	0.57198733
0.0	0.096651554	0.08411688	0.11865687	0.08017398	0.10767319	0.084057145	0.1195708	0.1056837	0.06413467	0.10253145
0.0	0.017769659	0.02002877	0.021949569	0.0098390635	0.01656112	0.009599424	0.017672123	0.017226221	0.0033517086	0.035445552
0.0	0.00017867394	0.00010733452	0.00038896318	9.349843e-05	0.00029215254	0.00010725287	0.00041102697	0.00024183017	4.023315e-05	0.00023865522
0.0	0.015495426	0.012027216	0.022857362	0.011149753	0.019448144	0.011932842	0.023293154	0.018136328	0.0072909514	0.01761438
0.0	0.017333608	0.01716283	0.012433226	0.0146090025	0.015489482	0.011685111	0.006867126	0.010537311	0.020953674	0.012816809
0.0	0.00010833503	0.0010023324	0.00011528022	0.00017231455	0.00017983791	9.219394e-05	0.00012459229	0.00029870935	0.00011051702	5.713232e-05
0.0	0.015058945	0.014775277	0.01139519	0.0049637686	0.010936699	0.021062432	0.011708201	0.014531236	0.02108319	0.01267669
0.0	0.077542074	0.08937269	0.061811924	0.07989625	0.05907577	0.08725847	0.086041	0.08654342	0.07733842	0.07385417
0.0	0.24331668	0.3548057	0.30969343	0.305273	0.32354546	0.27516878	0.36285216	0.28665403	0.23564218	0.2578823
0.0	0.009383579	0.017164124	0.01841801	0.014597373	0.019254202	0.012949849	0.022337075	0.011198901	0.009471418	0.014695388
0.0	0.0003364888	0.00015094216	0.00013154733	6.6619e-05	0.00029179343	0.00010259596	9.5054114e-05	5.888028e-05	6.2345454e-05	0.0002087869
0.0	0.0005173723	0.00013227537	5.9562655e-05	9.406522e-05	8.574794e-05	0.00032473137	0.00022403795	3.254208e-05	0.00026325966	3.7472568e-05
0.0	0.011059016	0.0140741505	0.028610783	0.016789135	0.01765991	0.02563133	0.029227423	0.014072131	0.0078937765	0.02294059
0.0	0.096672274	0.11960635	0.121468686	0.11265981	0.093181774	0.08826039	0.12137086	0.098153986	0.063651815	0.118178174
0.0	0.003402454	0.0037815182	0.0010453351	0.0022510749	0.0026151899	0.0026309395	0.0028791022	0.0041333907	0.0038130484	0.0023477462
0.0	0.0042443755	0.0010567356	0.0011984622	0.0021595675	0.0048262803	0.0019007509	0.0033667309	0.0038371596	0.002297021	0.008889994
0.0	0.022269323	0.032169536	0.030268671	0.033302598	0.051539097	0.021443322	0.041449547	0.026791273	0.037030723	0.037896574
0.0	0.033831477	0.030067237	0.033208847	0.03890922	0.030982578	0.0215034	0.03371637	0.02168767	0.041958854	0.04938562
0.0	0.011043079	0.0102197565	0.0093474835	0.008652514	0.008960309	0.010775817	0.021299511	0.009181496	0.009534019	0.021095606
0.0	0.11817197	0.09850751	0.09321409	0.09226034	0.07079446	0.054795384	0.08486898	0.07186699	0.06350517	0.13262376
0.0	4.7754136e-05	5.7738413e-05	0.00013900439	5.5176497e-05	7.393192e-05	0.00030494572	0.0006707774	4.9343056e-05	6.0245875e-05	0.00038234296
0.0	0.011088217	0.020745885	0.010222343	0.012601564	0.008034871	0.010487087	0.020639678	0.016783254	0.008286107	0.029961584
0.0	0.011817146	0.0097690765	0.015107978	0.008817166	0.01232462	0.010846514	0.0207582	0.019719299	0.023753565	0.021171303
0.0	0.014959229	0.009321292	0.015552099	0.018504702	0.0064666877	0.01651204	0.012972908	0.025571113	0.023341712	0.020352874
0.0	3.79777e-05	4.0996765e-05	9.98665e-05	0.000153175	3.9507824e-05	0.00015513186	9.918706e-05	0.00019168666	8.269186e-05	0.00038002347
0.0	0.044074103	0.035291374	0.016841646	0.018663278	0.015230331	0.035672728	0.03734753	0.04856255	0.028703501	0.048338078
0.0	0.047029246	0.022672687	0.02268077	0.027648835	0.048672386	0.022792088	0.055528708	0.043875802	0.036222354	0.049192138
0.0	0.00010338151	0.00024822538	0.00013264267	4.7810136e-05	5.929104e-05	9.9321835e-05	0.00060531084	1.9825784e-05	4.7747853e-05	0.00014737892
0.0	0.130219	0.08167146	0.08256016	0.084423564	0.07018411	0.11371944	0.10589286	0.07580503	0.08229389	0.09760277
0.0	0.5782956	0.5786091	0.5832479	0.57337964	0.57422113	0.5776302	0.579486	0.58280516	0.5718043	0.5716931
0.0	0.5781547	0.5776498	0.5835159	0.5731019	0.5744422	0.577033	0.57975626	0.58353657	0.5724114	0.5732667
0.0	0.014969049	0.010661721	0.03070963	0.013746871	0.019936105	0.014246814	0.015227448	0.019984905	0.009431139	0.015449301
0.0	0.15182322	0.08215532	0.13300723	0.16786224	0.1373396	0.09273286	0.16054486	0.13834603	0.09380005	0.08392373
0.0	0.15212816	0.08215625	0.13311367	0.1676252	0.13761443	0.092463836	0.16051021	0.13842212	0.09378703	0.08386252
0.0	0.5792709	0.5783557	0.58342767	0.5739709	0.573129	0.578115	0.5802469	0.5846191	0.572558	0.5734309
0.0	0.07916691	0.07157775	0.04913805	0.06712989	0.050522156	0.069094926	0.0633603	0.07506794	0.07707395	0.06871834
0.0	0.13527322	0.1858294	0.16927984	0.16772912	0.17389901	0.1579104	0.14488398	0.14325234	0.16746467	0.17576675
0.0	0.07631844	0.1177792	0.062192485	0.049779087	0.08916784	0.09244342	0.090513125	0.053962544	0.069466434	0.13257547
0.0	7.231776e-05	0.000397358	3.2638585e-05	1.5738719e-05	0.00014054871	0.00015449872	0.00013849488	1.889916e-05	5.428134e-05	0.0006606395
0.0	0.08016513	0.07652499	0.09985755	0.09453903	0.06470654	0.06846789	0.09689296	0.09144513	0.08325055	0.07903718
0.0	0.12851875	0.07547698	0.09100416	0.10661143	0.089651674	0.09065888	0.09232635	0.09680404	0.08812105	0.13416891
0.0	0.0005490889	7.107936e-05	0.00013795844	0.00028070324	0.0001435024	0.00014332231	0.00014949005	0.00017183907	0.00013395643	0.00069327635
0.0	8.7162305e-05	7.489035e-05	0.00019756876	0.00017587985	4.1703865e-05	4.9314505e-05	0.00018015575	0.00013790504	0.00010775919	8.769345e-05
0.0	0.106359944	0.07983277	0.11993759	0.06341211	0.07678315	0.07260574	0.10186402	0.10047196	0.097009994	0.12392464
0.0	0.018611638	0.01089898	0.023338707	0.007194765	0.010235333	0.009062631	0.017101405	0.016460339	0.015874768	0.025396604
0.0	0.018541647	0.01085048	0.02334997	0.007136408	0.010233734	0.0090655945	0.017019276	0.016494293	0.015820619	0.025353644
0.0	0.06885282	0.12649061	0.06549118	0.080842376	0.094659805	0.062420946	0.10871492	0.09807162	0.11164747	0.07788889
0.0	0.008177713	0.026296923	0.0074067777	0.011325308	0.015200336	0.0068399804	0.019378208	0.01571679	0.020785596	0.01045958
0.0	0.00814663	0.026181715	0.007410411	0.01123383	0.015197975	0.0068422286	0.019285358	0.015749235	0.020715037	0.010441612
0.0	0.08442249	0.07018864	0.0849945	0.11689777	0.11129647	0.07818517	0.11502425	0.101394266	0.11247741	0.103009336
0.0	0.000106176056	5.4033546e-05	0.00010614478	0.00040346463	0.00033272448	8.140117e-05	0.00035248566	0.00020571788	0.00034591855	0.00024302259
0.0	0.10555404	0.08727825	0.081779815	0.09170168	0.07722254	0.09578614	0.13285245	0.09423379	0.06323538	0.06911132
0.0	0.00025177613	0.0001236141	9.1615446e-05	0.00015636894	8.117514e-05	0.00017722187	0.00062659534	0.00015484825	3.8164602e-05	5.2808005e-05
0.0	0.097833745	0.06747771	0.057672087	0.11414715	0.054692414	0.08218227	0.07543571	0.09580607	0.08750106	0.06398698
0.0	0.015799258	0.007921534	0.00585544	0.021684958	0.005448967	0.01143948	0.009635477	0.01506234	0.013004604	0.0072340034
0.0	0.078324795	0.06831278	0.07419603	0.10766222	0.059529036	0.10549076	0.078093044	0.06348328	0.104403935	0.087461434
0.0	0.005573502	0.004736713	0.0034996201	0.0011495141	0.003366131	0.0021958672	0.002185511	0.0020128023	0.0018145709	0.00443526
0.0	0.03139676	0.027039675	0.033640817	0.018357033	0.029056365	0.024006149	0.028343432	0.03573213	0.045238398	0.03193205
0.0	0.09826924	0.061617114	0.07959672	0.0760474	0.08769971	0.06299833	0.09778675	0.07451803	0.06447159	0.080005564
0.0	0.105924174	0.08616811	0.096773185	0.07820938	0.1150331	0.07690134	0.07396192	0.07904717	0.06432034	0.082835026
0.0	0.018805875	0.020586109	0.012405475	0.009547682	0.009057228	0.016959399	0.023786854	0.023385327	0.02022653	0.013308688
0.0	0.052660044	0.05254891	0.029645452	0.03446486	0.03543064	0.035506804	0.042557694	0.03635933	0.032880932	0.029841457
0.0	0.3389397	0.23918046	0.313426	0.28770694	0.30256113	0.2434815	0.30656433	0.259399	0.27842262	0.24880771
0.0	0.00037720776	4.413562e-05	0.0003945655	0.00028544772	0.00011148754	5.5672368e-05	0.00010562177	5.6988887e-05	8.442002e-05	6.473502e-05
0.0	0.005325255	0.014281042	0.013864946	0.016306065	0.008849491	0.015511744	0.017483482	0.01603831	0.032601967	0.019563202
0.0	0.00088879815	0.0018202523	0.0016226796	0.002245405	0.004539617	0.0018041896	0.0053132153	0.005461367	0.0051851654	0.0015717213
0.0	0.0032300148	0.0011978454	0.007869936	0.003728623	0.0034638944	0.0025739155	0.0017716399	0.0047875433	0.0026003134	0.007275103
0.0	0.019559242	0.02812866	0.04470574	0.013207408	0.02452747	0.026554655	0.039798778	0.05310209	0.042445082	0.05150276
0.0	0.036550883	0.03019592	0.035707854	0.051343173	0.0264181	0.020730782	0.036140874	0.03654201	0.023739304	0.05228324
0.0	0.015615968	0.022945926	0.011165557	0.008632797	0.01703535	0.012212038	0.010317041	0.012637533	0.020222466	0.024414077
0.0	0.032191437	0.025461622	0.038677514	0.032843687	0.03739049	0.041716285	0.039124433	0.045034733	0.014738685	0.0350756
0.0	0.014005484	0.016974112	0.01983787	0.011775807	0.011349412	0.018213432	0.024881143	0.02036518	0.012026502	0.016376304
0.0	0.02260787	0.025951108	0.0153558655	0.023898011	0.054872192	0.021834645	0.03271154	0.027318126	0.05192172	0.022489857
0.0	0.0068532084	0.0015535088	0.001915951	0.0027962602	0.0022140867	0.0051557254	0.0018359718	0.007689176	0.0020128463	0.0013939502
0.0	0.05538259	0.030296411	0.016709412	0.02625721	0.022399656	0.05012284	0.053761147	0.05995869	0.029707873	0.018793726
0.0	0.059084293	0.03770092	0.021892868	0.030905357	0.03204466	0.03115874	0.017919602	0.046530794	0.030502431	0.03263746
0.0	0.02022662	0.019035734	0.015029345	0.011426465	0.016379254	0.011799991	0.012792897	0.023230037	0.015731681	0.018411882
0.0	0.02902975	0.038322564	0.016839894	0.017097358	0.01346825	0.008578175	0.009012002	0.024871161	0.012234405	0.013005761
0.0	0.5820996	0.5775014	0.58481693	0.5752747	0.5731085	0.5770341	0.5800095	0.5846092	0.5732496	0.5747091
0.0	0.5805118	0.57935035	0.5840733	0.5740721	0.5738672	0.5771472	0.5800392	0.5845692	0.57347953	0.57493806
0.0	0.120798506	0.104585625	0.08341774	0.1450149	0.1742908	0.13809514	0.11486853	0.1252561	0.11706704	0.122953475
0.0	0.5811151	0.57959455	0.58544385	0.57590055	0.57556176	0.5788932	0.58227193	0.5861857	0.5741393	0.57568854
0.0	0.19638348	0.14435704	0.20951733	0.15225548	0.17245607	0.19438095	0.17366666	0.20388554	0.16037375	0.14010237
0.0	0.120490246	0.10533194	0.083948374	0.14503305	0.17379831	0.13887903	0.115546994	0.12498991	0.116784304	0.12262822
0.0	0.58106935	0.57741547	0.5842014	0.5737557	0.57230335	0.5770969	0.5802036	0.58519	0.5726706	0.57436234
0.0	0.57776755	0.5785144	0.58300763	0.5742155	0.5709185	0.5768061	0.57902694	0.5840294	0.5710968	0.573467
0.0	0.5777332	0.57533604	0.5831866	0.5752906	0.5704435	0.5758978	0.5798579	0.5827293	0.5719735	0.5707853
0.0	0.58013797	0.57817006	0.5837964	0.57439554	0.57397634	0.57713795	0.58103067	0.58540994	0.5738618	0.5730354
0.0	0.5792696	0.57786125	0.583765	0.5736898	0.5732245	0.57736015	0.58098567	0.58535343	0.5736261	0.5735127
0.0	0.5804685	0.5778566	0.5845617	0.5737147	0.5738602	0.57692444	0.57995135	0.58551097	0.57339907	0.5747263
0.0	0.12165135	0.10482218	0.083846	0.14520814	0.1750428	0.13863978	0.115627095	0.12565653	0.11730984	0.122753575
0.0	0.017676353	0.009770543	0.00641945	0.018421596	0.027189715	0.007582098	0.01413338	0.00847639	0.01767507	0.0142247
0.0	0.19061936	0.24311051	0.21735731	0.15066452	0.1947086	0.1653102	0.17192255	0.164773	0.13374324	0.14365098
0.0	0.58145624	0.57681173	0.5838707	0.5744411	0.5729929	0.57667804	0.58063185	0.5857569	0.5738759	0.5747618
0.0	0.13990287	0.22402471	0.15932317	0.22009727	0.1364246	0.16176434	0.22565216	0.21051294	0.16835408	0.20711659
0.0	0.20704547	0.24349637	0.27808458	0.20819885	0.22757882	0.22975649	0.24099447	0.2776182	0.2599401	0.27782667
0.0	0.2066861	0.2438709	0.2786381	0.20808911	0.22735189	0.22962102	0.24088699	0.2779373	0.259463	0.27732038
0.0	0.016828788	0.017743286	0.008463063	0.012291787	0.018566355	0.008631695	0.016255135	0.020876393	0.015662435	0.019830361
0.0	0.20653456	0.24304965	0.2783607	0.2082217	0.22715625	0.22924139	0.24117795	0.2783131	0.2597654	0.27763408
0.0	0.20698075	0.24287765	0.2788029	0.20904759	0.22723563	0.22953454	0.24152061	0.27801275	0.25990263	0.27773422
0.0	0.20771231	0.24344194	0.2795428	0.20883022	0.22756913	0.23026703	0.24217476	0.27842814	0.26067525	0.2783051
0.0	0.20712662	0.24380305	0.278386	0.20868175	0.22737636	0.22974466	0.24168773	0.27892202	0.26057142	0.27812362
0.0	0.20736866	0.24352454	0.278486	0.20810208	0.22713368	0.22952782	0.24121678	0.2777347	0.2600548	0.277772
0.0	0.20730168	0.2430506	0.27802008	0.20844658	0.22759438	0.22962369	0.24069215	0.27833492	0.25990766	0.27810368
0.0	0.2075338	0.24395548	0.27854517	0.2089766	0.22795175	0.23023605	0.24182479	0.27846622	0.26073503	0.27831334
0.0	0.2078009	0.24316712	0.2787222	0.20820604	0.22705029	0.22988826	0.2419198	0.27835372	0.2602943	0.27808866
0.0	0.5813335	0.57693994	0.58415467	0.57407695	0.5741982	0.57812226	0.5803248	0.58496636	0.57392097	0.5744963
0.0	0.5808009	0.57913196	0.5844583	0.57064193	0.57351375	0.5760919	0.5786618	0.5855314	0.5728031	0.5766711
0.0	0.5809032	0.57812047	0.58458996	0.57447124	0.5739021	0.57724947	0.5811326	0.58522075	0.5731895	0.5736384
0.0	0.5805287	0.57727474	0.58335704	0.5736703	0.5725777	0.57597166	0.5797859	0.5846495	0.5728633	0.5745071
0.0	0.5792406	0.57767636	0.5836873	0.57363325	0.5729983	0.57613087	0.57935125	0.58492523	0.5721986	0.57335955
0.0	0.58101404	0.5780049	0.58466136	0.5732687	0.5729977	0.5773803	0.5796045	0.58289695	0.5728181	0.57391495
0.0	0.1397059	0.06029096	0.08832396	0.16609596	0.12663713	0.1393472	0.15240501	0.09427123	0.19930588	0.082438
0.0	0.5791318	0.57749754	0.5829965	0.5734836	0.57332987	0.5777933	0.57923424	0.584608	0.5719272	0.5743752
0.0	0.0023400178	0.0154049825	0.014187545	0.0069300183	0.00534055	0.025991347	0.0232963	0.019343995	0.016958397	0.0140962005
0.0	0.5793232	0.5789874	0.58379465	0.57293826	0.5731485	0.5779153	0.5810589	0.5862226	0.5735311	0.5739831
0.0	0.030468918	0.028034195	0.026569173	0.008209817	0.03135591	0.025110593	0.013000351	0.0147879915	0.021421261	0.013614361
0.0	0.16841511	0.14625946	0.18098368	0.17784624	0.13590576	0.14268927	0.17011087	0.1434938	0.16291004	0.21653448
0.0	0.12837552	0.10529373	0.13674998	0.10751947	0.09071436	0.080865405	0.11771154	0.11498487	0.11281627	0.10161602
0.0	0.12793484	0.104908206	0.13660724	0.1072294	0.09039639	0.080705285	0.11736409	0.11490106	0.11256514	0.10137732
0.0	0.06545996	0.04952042	0.071154326	0.051002186	0.04015646	0.03415006	0.05768762	0.055285465	0.05479405	0.047351416
0.0	0.27393416	0.30509537	0.28266606	0.29167134	0.24737646	0.22273235	0.29818434	0.2915258	0.21684955	0.25089526
0.0	0.09639859	0.1137917	0.06945557	0.06881064	0.059193626	0.044821385	0.046231046	0.0879474	0.055675335	0.057894517
0.0	0.57890177	0.577063	0.58264214	0.5711293	0.57160896	0.5767104	0.57857865	0.58380085	0.570896	0.57363605
0.0	0.5820131	0.57863617	0.58516943	0.5770929	0.57370925	0.57945603	0.5829005	0.58539295	0.5766571	0.57744616
0.0	0.58067364	0.577741	0.5837852	0.57504064	0.5732826	0.57658905	0.5811409	0.5847053	0.57371444	0.5739
0.0	0.580798	0.5776812	0.5831431	0.57424283	0.57339865	0.5783933	0.57945555	0.58331496	0.57349026	0.57362795
0.0	0.581374	0.57768416	0.58336735	0.5738276	0.57396543	0.5776124	0.5793929	0.58347005	0.5734528	0.5734332
0.0	0.17558353	0.23570953	0.14920776	0.19715184	0.10210145	0.20067476	0.16520329	0.20356841	0.17452435	0.16875803
0.0	0.5793064	0.5776926	0.5843396	0.5748994	0.5730958	0.577444	0.5793121	0.58453697	0.5736584	0.5750951
0.0	0.5797134	0.57774794	0.5838274	0.57431084	0.57419336	0.57866836	0.5802199	0.58567035	0.5739392	0.5745136
0.0	0.580156	0.5783317	0.58385605	0.5750424	0.57439256	0.57838035	0.58098483	0.58655614	0.5750566	0.57489306
0.0	0.5801255	0.57787275	0.5838753	0.5745444	0.5746267	0.5764434	0.5809349	0.5854914	0.57202095	0.5743515
0.0	0.5811421	0.57966787	0.58537465	0.57550454	0.5751427	0.5777059	0.5811463	0.5855892	0.57231104	0.5741294
0.0	0.121132925	0.105082646	0.08425257	0.14541759	0.17498614	0.13913056	0.1156731	0.1254011	0.11709064	0.12274081
0.0	0.57884634	0.57878214	0.584972	0.57329786	0.5735911	0.5781927	0.5798605	0.58566076	0.5722827	0.5739732
0.0	0.5785285	0.57718015	0.5838924	0.5724939	0.57243544	0.576839	0.578707	0.5843562	0.57139224	0.57266176
0.0	0.579827	0.58147615	0.58603054	0.5738911	0.57373524	0.5796202	0.5806644	0.58483493	0.57268786	0.5719069
0.0	0.5807584	0.5788633	0.5846722	0.5741417	0.5746334	0.57853967	0.5808838	0.5855499	0.5729607	0.57408005
0.0	0.58277345	0.57801366	0.58413124	0.5756603	0.5732449	0.5778606	0.5798928	0.585596	0.5728007	0.5752548
0.0	0.01725972	0.01639545	0.010837612	0.019758299	0.02812826	0.013434713	0.012950299	0.016255014	0.009524735	0.00801403
0.0	0.00018792281	0.0002251835	0.0004370585	0.00013080322	7.890979e-05	0.000104485276	0.0001474229	0.00019257773	7.7872515e-05	7.4601674e-05
0.0	0.58060133	0.5781043	0.5844547	0.57380396	0.57245827	0.5755305	0.58047116	0.58605266	0.5727784	0.57553715
0.0	0.08668477	0.100864634	0.102716364	0.1335838	0.041795168	0.094803005	0.11087562	0.12232146	0.07441694	0.15784371
0.0	0.10925676	0.17137189	0.13159008	0.15212011	0.10907523	0.1572275	0.16133845	0.12200359	0.10083793	0.11716493
0.0	0.14642906	0.05031942	0.09000826	0.14546844	0.10220856	0.07479855	0.17402017	0.09693945	0.0873012	0.093580194
0.0	0.1475537	0.14864069	0.14694925	0.09128406	0.11911191	0.13637623	0.11848729	0.15354389	0.14442044	0.15514141
0.0	0.58156323	0.57637626	0.5836175	0.57413954	0.5736105	0.5763594	0.5800711	0.5857802	0.57321334	0.5759932
0.0	0.10925676	0.17137189	0.13159008	0.15212011	0.10907523	0.1572275	0.16133845	0.12200359	0.10083793	0.11716493
0.0	0.09524543	0.07731124	0.14512832	0.1308913	0.07897788	0.1159441	0.13864273	0.11588045	0.1635237	0.12819362
0.0	0.1475537	0.14864069	0.14694925	0.09128406	0.11911191	0.13637623	0.11848729	0.15354389	0.14442044	0.15514141
0.0	0.08668477	0.100864634	0.102716364	0.1335838	0.041795168	0.094803005	0.11087562	0.12232146	0.07441694	0.15784371
0.0	0.08674304	0.10078815	0.10298409	0.13351505	0.04179807	0.09486005	0.11090623	0.12239899	0.074545085	0.15836604
0.0	0.09297158	0.11077377	0.09400411	0.14124656	0.096114926	0.112095706	0.12377494	0.1340772	0.13517165	0.10679998
0.0	0.09299973	0.1102801	0.09426251	0.14159371	0.09612272	0.11215148	0.12424728	0.1338139	0.13493873	0.10675357
0.0	0.14642906	0.05031942	0.09000826	0.14546844	0.10220856	0.07479855	0.17402017	0.09693945	0.0873012	0.093580194
0.0	0.09524543	0.07731124	0.14512832	0.1308913	0.07897788	0.1159441	0.13864273	0.11588045	0.1635237	0.12819362
0.0	0.18440326	0.1190945	0.12237654	0.119555846	0.1418793	0.13653737	0.15409067	0.07976495	0.09082702	0.16888362
0.0	0.09297158	0.11077377	0.09400411	0.14124656	0.096114926	0.112095706	0.12377494	0.1340772	0.13517165	0.10679998
0.0	0.5827413	0.58078736	0.58455765	0.57497764	0.57471335	0.57877386	0.58246386	0.5867148	0.5745721	0.57633936
0.0	0.58133066	0.5788169	0.5849197	0.5754382	0.57400095	0.5775594	0.58241665	0.58579177	0.57476974	0.5764249
0.0	0.58365536	0.5807287	0.5851244	0.5760956	0.57642096	0.5799684	0.58171046	0.5861416	0.5763879	0.57718176
0.0	0.58040994	0.57854897	0.58431864	0.57384473	0.5741884	0.57755315	0.5802049	0.5850738	0.5730515	0.5738532
0.0	0.5807909	0.57751274	0.58429956	0.5738175	0.5736883	0.57691324	0.5798865	0.5855335	0.5731253	0.57528216
0.0	0.58093506	0.5783099	0.585091	0.5756515	0.5754248	0.57609636	0.58196884	0.5862052	0.57470614	0.5745845
0.0	0.58032006	0.57596934	0.583627	0.574028	0.5738656	0.5772132	0.5792533	0.58478767	0.5726143	0.5735065
0.0	0.58178216	0.57976806	0.58566403	0.57560927	0.57578456	0.57796514	0.5809494	0.58551085	0.57513344	0.5757952
0.0	0.5819791	0.5772721	0.5834146	0.57466215	0.57268655	0.5772165	0.579795	0.5853127	0.5731091	0.57497364
0.0	0.58152527	0.57667434	0.5832688	0.57351416	0.5733585	0.5761415	0.57992524	0.58446676	0.57341146	0.5745986
0.0	0.5812414	0.5788235	0.583029	0.57408124	0.5741554	0.57874274	0.5805799	0.58230054	0.57312936	0.57389736
0.0	0.5801941	0.5778143	0.58476794	0.57413036	0.574642	0.5763031	0.580058	0.5860441	0.572964	0.5744177
0.0	0.5798538	0.5765637	0.58386856	0.57467145	0.5745701	0.5766425	0.58029693	0.58677423	0.5725146	0.57404333
0.0	0.5806765	0.5782691	0.5830485	0.5746705	0.5726611	0.5766295	0.58061975	0.5845561	0.57393605	0.5740749
0.0	0.58119315	0.57808936	0.58444643	0.5746069	0.5737806	0.57807046	0.5807486	0.5856027	0.57462484	0.57576156
0.0	0.58126956	0.5779213	0.58483696	0.5749174	0.5743013	0.5783777	0.58150214	0.58622485	0.5748614	0.5762219
0.0	0.5817394	0.5773481	0.58468467	0.5742614	0.5731305	0.57660824	0.58047855	0.58508444	0.57359225	0.5744899
0.0	0.08224484	0.09452226	0.08220704	0.07437954	0.040784486	0.14134459	0.119143695	0.15155636	0.09915003	0.14044622
0.0	0.58156323	0.57637626	0.5836175	0.57413954	0.5736105	0.5763594	0.5800711	0.5857802	0.57321334	0.5759932
0.0	0.3397139	0.31213477	0.3155052	0.28488597	0.2973498	0.29031417	0.3029399	0.29967472	0.32219523	0.32526764
0.0	0.5818357	0.57932085	0.5854846	0.5750633	0.5750368	0.57951504	0.5819619	0.5863807	0.57458293	0.575843
0.0	0.58102065	0.576946	0.58436674	0.5743	0.57331926	0.57800215	0.58072037	0.583993	0.57288206	0.5746506
0.0	0.21467927	0.18419275	0.21629271	0.2222548	0.18137139	0.19974361	0.20019105	0.21398392	0.21221131	0.23393673
0.0	0.581882	0.57767236	0.5829795	0.5736846	0.57298017	0.577893	0.57994974	0.5851417	0.5707583	0.57201856
0.0	0.5807807	0.57819873	0.58315843	0.5720432	0.57356864	0.5742348	0.57890373	0.5831774	0.57182324	0.5741023
0.0	0.57912415	0.57859844	0.5828167	0.5730895	0.57325786	0.5765889	0.5794699	0.58485067	0.57134336	0.57333046
0.0	0.5791413	0.5764215	0.5836712	0.5728828	0.5735995	0.57768923	0.5786755	0.58569485	0.5704749	0.57277983
0.0	0.58101946	0.5782847	0.58030295	0.5733835	0.57227796	0.5777388	0.5786267	0.5819837	0.5726177	0.57372123
0.0	0.58027697	0.5792691	0.5818354	0.5737107	0.5750493	0.5781432	0.57960284	0.58358496	0.574535	0.5747226
0.0	0.57926464	0.5785884	0.583006	0.57342196	0.5718175	0.57587147	0.5780562	0.58444697	0.5722262	0.5728981
0.0	0.58008474	0.5789602	0.58685166	0.5749683	0.5734436	0.57809013	0.5821461	0.5876711	0.5745612	0.57538277
0.0	0.5776645	0.57683456	0.5816146	0.5737734	0.5701812	0.57797277	0.5783302	0.5825375	0.5723126	0.57351613
0.0	0.5780344	0.577918	0.5820732	0.57457715	0.57083553	0.5780263	0.579576	0.58210444	0.57232213	0.5735753
0.0	0.5777777	0.5771446	0.58193105	0.57414126	0.57082915	0.57684255	0.5793273	0.58218336	0.57209414	0.57308006
0.0	0.57955974	0.5807554	0.5824619	0.5738101	0.57305366	0.5763039	0.5802115	0.584671	0.57299304	0.5743134
0.0	0.5799968	0.5789458	0.5825927	0.57382894	0.5721682	0.57546353	0.57845664	0.58507705	0.5718522	0.57402885
0.0	0.57995385	0.5813371	0.58436084	0.57458824	0.5755865	0.57898813	0.5808087	0.58591807	0.5724767	0.5744558
0.0	0.5811265	0.5784503	0.5806364	0.5727958	0.57120544	0.5758935	0.5795605	0.5838517	0.5738779	0.57370293
0.0	0.5791136	0.58049536	0.5838217	0.57304895	0.5739297	0.577656	0.5810755	0.5851892	0.5720823	0.5739528
0.0	0.5792452	0.5787047	0.5852346	0.5738702	0.5737393	0.5771194	0.579991	0.5842627	0.57255965	0.5745413
0.0	0.5772305	0.5771893	0.58238107	0.5734627	0.5707628	0.57749563	0.5789039	0.5824076	0.5708782	0.57125515
0.0	0.57736444	0.57831496	0.58250546	0.5746609	0.57106996	0.5779574	0.57942766	0.58312577	0.5712699	0.5723895
0.0	0.58004427	0.58072037	0.5841897	0.5761394	0.5766468	0.57779664	0.58136874	0.5877668	0.57374	0.5741599
0.0	0.58076954	0.5784949	0.583448	0.5744305	0.5748024	0.5765	0.5807544	0.5850014	0.5736002	0.5730405
0.0	0.57958126	0.5780586	0.5829246	0.57297	0.5735197	0.5752593	0.57856697	0.58351785	0.57202303	0.5732685
0.0	0.57998025	0.57789665	0.5836199	0.5736082	0.5740927	0.5761296	0.579758	0.58455795	0.57278055	0.5742283
0.0	0.57912457	0.5785925	0.58250475	0.574175	0.57534844	0.57652515	0.58094496	0.5830593	0.5722286	0.5760121
0.0	0.57898957	0.57760453	0.583102	0.5717572	0.57251525	0.5764999	0.57886475	0.58256066	0.5717339	0.5717445
0.0	0.57802546	0.5763853	0.5832005	0.57254505	0.5723671	0.5755928	0.5789193	0.58332086	0.5710788	0.57256144
0.0	0.5792088	0.5771866	0.583923	0.5734309	0.5716915	0.5773167	0.5799188	0.58292997	0.5717009	0.5726122
0.0	0.5809341	0.57692254	0.5840712	0.57499737	0.57456225	0.57732534	0.58064467	0.585036	0.5733198	0.5757474
0.0	0.016252581	0.047378354	0.057726156	0.041029308	0.04682351	0.030917343	0.05129564	0.04340861	0.04470593	0.06468006
0.0	0.0031119182	0.0018170617	0.0023100115	0.008156569	0.0016660239	0.0036827284	0.0067799445	0.0024973548	0.009368777	0.0031097697
0.0	0.0007775764	0.0024204566	0.0018446381	0.0012123557	0.0025559256	0.0016955102	0.003221561	0.0028911503	0.0011326768	0.004284933
0.0	0.5795314	0.57830954	0.584177	0.5742653	0.57403314	0.5768945	0.5811494	0.5845596	0.572733	0.5744335
0.0	0.57931614	0.578276	0.58448195	0.57442605	0.57394123	0.5784867	0.5805847	0.5847678	0.57383215	0.57521987
0.0	0.5801538	0.5780014	0.5836438	0.57386947	0.57257354	0.57716477	0.58071625	0.58477414	0.5720222	0.5741077
0.0	0.5785186	0.57660836	0.5841378	0.5731416	0.5729459	0.5762708	0.578872	0.5836109	0.57206	0.57400334
0.0	0.5825066	0.58026516	0.58413815	0.5761775	0.5767668	0.5764598	0.58032656	0.5864903	0.57288694	0.5745361
0.0	0.57988214	0.576854	0.582655	0.574197	0.57236564	0.57751775	0.5800654	0.5845161	0.5729395	0.57371294
0.0	0.5811023	0.5776166	0.58534193	0.5751699	0.5775641	0.57878894	0.5805556	0.5853793	0.5748367	0.57409316
0.0	0.01846711	0.02278398	0.013802574	0.012707425	0.025113149	0.01865175	0.015712917	0.014723196	0.008085419	0.012329171
0.0	0.09548854	0.14782666	0.14298917	0.09296148	0.14146839	0.112213224	0.13431646	0.11807778	0.08965743	0.07822075
0.0	0.08921597	0.08643172	0.14813717	0.0820082	0.14026794	0.13300674	0.1117771	0.1114557	0.09921355	0.1669169
0.0	0.57837445	0.5773521	0.58376265	0.57335055	0.57175714	0.57469046	0.5791365	0.58396554	0.5723553	0.572616
0.0	0.5801505	0.5768262	0.58504796	0.5749505	0.573748	0.5760833	0.58118665	0.5863739	0.5740711	0.5752989
0.0	0.5818615	0.57878846	0.58427143	0.5764535	0.57282615	0.57767445	0.57988966	0.58574355	0.5735221	0.57332724
0.0	0.5789799	0.57708746	0.5849274	0.57493335	0.5722861	0.57697403	0.58030397	0.5852575	0.57326007	0.5745772
0.0	0.57840717	0.577627	0.58392566	0.57464045	0.5721821	0.5775102	0.5807988	0.58464634	0.57264054	0.573935
0.0	0.57740587	0.57739294	0.5829613	0.5743233	0.5716783	0.57704306	0.5795245	0.5828236	0.5714765	0.5721407
0.0	0.5783841	0.5781015	0.5832113	0.57431144	0.5737758	0.5773965	0.58066666	0.5835004	0.5720039	0.5731131
0.0	0.22406304	0.19121923	0.13832046	0.13517228	0.19594437	0.21727201	0.21790844	0.23762602	0.11831739	0.21013498
0.0	0.20578022	0.047606	0.050574075	0.20637025	0.043287117	0.13660027	0.14862649	0.07223025	0.21334028	0.0574062
0.0	0.16303131	0.1321761	0.08507309	0.08344192	0.13710515	0.15681775	0.15655124	0.17506538	0.06988287	0.14970018
0.0	0.20566864	0.04755716	0.050519485	0.20640387	0.04336131	0.1366224	0.14848348	0.07205293	0.21313669	0.057271764
0.0	0.5806469	0.57866657	0.5843001	0.5750289	0.5736284	0.5771899	0.58041316	0.5835353	0.5713706	0.57297295
0.0	0.5824885	0.57675177	0.585393	0.5747839	0.5749577	0.5774077	0.5808657	0.58426034	0.57168585	0.57378364
0.0	0.5785598	0.5774801	0.5831049	0.57272655	0.5713175	0.5767457	0.57878363	0.5823425	0.5720514	0.5722472
0.0	0.5804363	0.57909477	0.58669865	0.5749934	0.5746892	0.5788408	0.582642	0.5855646	0.57420045	0.5745729
0.0	0.5801294	0.57824826	0.5855637	0.57451445	0.5757612	0.5773816	0.581305	0.585606	0.57306635	0.5734657
0.0	0.5773257	0.5779775	0.5829603	0.5736076	0.56997544	0.57740754	0.57984805	0.5826963	0.57076985	0.5731553
0.0	0.57687163	0.57776344	0.58264744	0.573255	0.56926495	0.5771676	0.57917285	0.581607	0.56996226	0.5725783
0.0	0.5801072	0.5774087	0.5836257	0.5737948	0.5738198	0.5772784	0.5807209	0.5857782	0.57295984	0.5758225
0.0	0.5777301	0.5795858	0.5852224	0.5753397	0.57322425	0.57708	0.58246976	0.58592594	0.57320046	0.57485807
0.0	0.5802105	0.5788739	0.5829915	0.57554114	0.5746684	0.5778852	0.57982403	0.5872519	0.5740087	0.5750339
0.0	0.5800845	0.57798123	0.58269495	0.57388496	0.57355565	0.57756245	0.5800718	0.58523244	0.57355535	0.5744245
0.0	0.5800845	0.57798123	0.58269495	0.57388496	0.57355565	0.57756245	0.5800718	0.58523244	0.57355535	0.5744245
0.0	0.57975906	0.57725185	0.58289164	0.57384205	0.57318205	0.57765883	0.58068675	0.58469987	0.5733346	0.57375646
0.0	0.57975906	0.57725185	0.58289164	0.57384205	0.57318205	0.57765883	0.58068675	0.58469987	0.5733346	0.57375646
0.0	0.5799877	0.5780205	0.5846977	0.5740956	0.5732107	0.5781431	0.58013207	0.58528095	0.5728757	0.57566035
0.0	0.5797	0.5777311	0.5846933	0.5750885	0.573231	0.57741606	0.5793168	0.58619153	0.57229626	0.5757536
0.0	0.5799386	0.5776546	0.58318156	0.5737555	0.5731448	0.5774284	0.5799269	0.58492917	0.5730661	0.57463026
0.0	0.5799386	0.5776546	0.58318156	0.5737555	0.5731448	0.5774284	0.5799269	0.58492917	0.5730661	0.57463026
0.0	0.5818634	0.57876295	0.58331376	0.57451814	0.5738388	0.5789342	0.58096313	0.5858592	0.57560736	0.5742801
0.0	0.5826448	0.58037233	0.5837944	0.57609254	0.575314	0.5781661	0.5804787	0.58547306	0.5739581	0.5744514
0.0	0.5765469	0.5767492	0.58299106	0.57307005	0.5701236	0.57721716	0.57786524	0.581256	0.570694	0.5714929
0.0	0.5795814	0.57984704	0.58199954	0.57471097	0.5743377	0.57857627	0.58020383	0.58394545	0.5732127	0.57085913
0.0	0.58183885	0.58086985	0.58407515	0.5753085	0.5724909	0.57831603	0.58171576	0.58454406	0.5713962	0.57346964
0.0	0.5821679	0.58015084	0.5862344	0.5785492	0.5752982	0.58037907	0.5841361	0.58724993	0.5761121	0.5741646
0.0	0.5801585	0.5788949	0.58494014	0.57387424	0.57346344	0.5782767	0.58178645	0.5838899	0.57192564	0.57412714
0.0	0.5828339	0.5801846	0.58667	0.5768019	0.5765501	0.57981205	0.5830671	0.5855998	0.575207	0.57487375
0.0	0.5805667	0.5778782	0.5830688	0.57455564	0.5735663	0.5753761	0.5811997	0.5850421	0.57387674	0.5740433
0.0	0.58026034	0.57872486	0.58583987	0.57697254	0.573665	0.57677513	0.5830689	0.5858472	0.5752733	0.57416224
0.0	0.5818724	0.5798249	0.58691376	0.5775851	0.57367	0.5756255	0.58422863	0.58531946	0.5773835	0.57338053
0.0	0.57944334	0.5795087	0.58282495	0.57471913	0.5715992	0.5732911	0.5812962	0.5838187	0.5745199	0.5718333
0.0	0.5821787	0.58075094	0.58676136	0.5747247	0.57658535	0.5802212	0.5823092	0.5862279	0.5740577	0.57379925
0.0	0.58194685	0.5793507	0.5850894	0.57423776	0.57512	0.5778786	0.5816095	0.5851742	0.57357603	0.5754098
0.0	0.5786224	0.57718897	0.58151144	0.57222295	0.570485	0.5767138	0.5788619	0.58171886	0.57181346	0.57325274
0.0	0.5801559	0.57891893	0.584651	0.5739535	0.57388514	0.57798743	0.5804134	0.5864662	0.572737	0.5749645
0.0	0.5798933	0.5775201	0.58453315	0.5750127	0.57288206	0.5765684	0.5802212	0.58332056	0.5715895	0.5728284
0.0	0.577347	0.57739156	0.5836752	0.5727703	0.57323164	0.577519	0.57912236	0.58251077	0.5713677	0.5724938
0.0	0.5776801	0.5781855	0.5842889	0.57381314	0.5731193	0.5773167	0.57940507	0.5834737	0.57140917	0.5730108
0.0	0.578467	0.57738495	0.5848432	0.57274127	0.57303166	0.5777634	0.57945055	0.58251214	0.5706475	0.5726179
0.0	0.5784485	0.577521	0.58475316	0.5734168	0.57385886	0.5770095	0.579663	0.58386636	0.5720832	0.5738705
0.0	0.57936	0.57819283	0.5845384	0.57422966	0.5740643	0.5800937	0.5803753	0.58542097	0.5738893	0.5745329
0.0	0.57956284	0.577642	0.586379	0.5748621	0.57362574	0.57871675	0.5801553	0.584615	0.57179004	0.57322496
0.0	0.579882	0.577239	0.58457196	0.57359105	0.57324916	0.5776863	0.57972103	0.5836522	0.57174015	0.5738967
0.0	0.580057	0.57874346	0.5855446	0.57616746	0.5727347	0.5783619	0.5812457	0.58480626	0.5726636	0.5734055
0.0	0.5793943	0.57801044	0.5855675	0.57490313	0.5742454	0.5789448	0.5802724	0.58450973	0.57307637	0.5733811
0.0	0.58031166	0.5792388	0.5851572	0.5750967	0.57411706	0.5789157	0.58118767	0.5856421	0.57293373	0.57377285
0.0	0.58031166	0.5792388	0.5851572	0.5750967	0.57411706	0.5789157	0.58118767	0.5856421	0.57293373	0.57377285
0.0	0.5798702	0.5791481	0.5838333	0.5730027	0.57339287	0.5777599	0.57908785	0.585605	0.57179445	0.5732862
0.0	0.57829976	0.5777953	0.58370733	0.5722115	0.57267606	0.5776907	0.57932925	0.58465827	0.57132477	0.57422405
0.0	0.013835872	0.021657309	0.0146149695	0.0106059965	0.01722836	0.01636217	0.014597194	0.008168826	0.008999694	0.011670026
0.0	0.016496219	0.015338334	0.010314251	0.015121387	0.011216603	0.012742171	0.020699775	0.010289928	0.011691726	0.027237846
0.0	0.010334183	0.01264283	0.021415671	0.015635824	0.011057519	0.012803766	0.009453416	0.013943511	0.015364266	0.02048256
0.0	0.5785298	0.5785551	0.5842048	0.57351166	0.57340455	0.5776887	0.5798677	0.58401763	0.5723842	0.57361615
0.0	0.57939696	0.5774292	0.58415157	0.57525736	0.5735599	0.5786254	0.58031505	0.5839682	0.5738036	0.5738141
0.0	0.5791594	0.5774954	0.5849038	0.5736227	0.57304436	0.57785183	0.5802871	0.5839354	0.57213557	0.57265234
0.0	0.57855356	0.57727057	0.58299536	0.5754433	0.57363355	0.5776044	0.58106637	0.5850301	0.5725482	0.57365555
0.0	0.5790304	0.578067	0.5836373	0.57405263	0.5734229	0.5780149	0.5794486	0.58419865	0.57182187	0.57212645
0.0	0.5785947	0.57763696	0.58381146	0.57396543	0.57239074	0.5780861	0.57907045	0.5833049	0.5720072	0.573295
0.0	0.5796913	0.5774372	0.583234	0.5741331	0.57309836	0.57777584	0.5799939	0.58466536	0.5725881	0.5739857
0.0	0.5797562	0.5776771	0.58418673	0.57470125	0.5725941	0.57800263	0.5805719	0.5843237	0.5726319	0.57310003
0.0	0.57799137	0.57783437	0.58397794	0.57292044	0.5726058	0.5785451	0.57983303	0.5833806	0.5711685	0.57284653
0.0	0.5789266	0.57752365	0.5840369	0.57291806	0.57325613	0.5764714	0.57944906	0.5850943	0.5721972	0.5742592
0.0	0.57963216	0.5783634	0.58440274	0.574397	0.57358146	0.578066	0.58002806	0.5848505	0.5732063	0.57344663
0.0	0.5788173	0.576665	0.5842447	0.5735341	0.57239205	0.57732916	0.57924706	0.58296436	0.57173973	0.57249767
0.0	0.5783947	0.57749146	0.58330804	0.574032	0.5731452	0.5779107	0.57949185	0.5830621	0.5710308	0.57168955
0.0	0.5790498	0.577201	0.58455974	0.57401997	0.5733411	0.57846326	0.58085203	0.583725	0.5721316	0.5727639
0.0	0.57755744	0.578029	0.584704	0.57365733	0.5723633	0.57790333	0.58040476	0.58360445	0.57203877	0.57234746
0.0	0.57877505	0.57749474	0.5843898	0.5738033	0.57333094	0.57702166	0.57998276	0.583926	0.57225907	0.5728905
0.0	0.5787093	0.57776576	0.58295757	0.57236105	0.57213885	0.577006	0.5788423	0.5844719	0.571462	0.57399035
0.0	0.5788528	0.5776011	0.5835218	0.5722447	0.572153	0.57713574	0.57890284	0.58461213	0.5718262	0.57475775
0.0	0.5785034	0.5777975	0.5830408	0.5731073	0.57193416	0.57768965	0.57922447	0.5831474	0.5713401	0.5725541
0.0	0.57956386	0.57914186	0.5844794	0.57340884	0.57387197	0.5781784	0.58015615	0.58545554	0.57318616	0.5751046
0.0	0.5797204	0.5777135	0.5849319	0.5744653	0.5737491	0.5778585	0.5806593	0.58548194	0.5726996	0.5753516
0.0	0.5795716	0.5795173	0.58494276	0.5744163	0.5741006	0.5791543	0.5808663	0.584378	0.57349515	0.5739481
0.0	0.5794546	0.5775517	0.58398664	0.57226866	0.5727749	0.57574403	0.5786873	0.5845378	0.57124656	0.5745599
0.0	0.5794351	0.5775299	0.58432704	0.57299185	0.57272935	0.5761126	0.5790309	0.58322984	0.57107073	0.5732667
0.0	0.580522	0.5780599	0.5833831	0.5730734	0.5732208	0.57698077	0.5793849	0.5852227	0.5727398	0.57466143
0.0	0.5807692	0.5781652	0.5835727	0.57399726	0.5732867	0.57765806	0.5799026	0.5840868	0.57293725	0.5733937
0.0	0.57845217	0.57839036	0.5846545	0.5738821	0.5726902	0.57762665	0.57869554	0.58393496	0.57110107	0.5726837
0.0	0.14865462	0.11084702	0.09746889	0.098974496	0.10481891	0.107600145	0.106902264	0.14720632	0.091740824	0.104689054
0.0	0.14801562	0.11077466	0.09787605	0.09883857	0.10481251	0.1084749	0.106830016	0.14778537	0.091744564	0.1048025
0.0	0.14898711	0.11041618	0.09871488	0.099361755	0.10512787	0.10832451	0.1072238	0.14780092	0.092297144	0.1047944
0.0	0.14832509	0.11085364	0.097928226	0.09888887	0.10486883	0.1073987	0.10706071	0.1474292	0.091753304	0.10527621
0.0	0.14831932	0.11064186	0.09788614	0.098129116	0.10469908	0.107827224	0.1063883	0.14687136	0.09150592	0.104365
0.0	0.14854683	0.1107278	0.09788915	0.09882559	0.10494694	0.10798692	0.10680702	0.14703424	0.091657765	0.10508624
0.0	0.10933196	0.12727638	0.09961234	0.13878459	0.14140828	0.14361627	0.10820236	0.102921546	0.12961894	0.10185366
0.0	0.10945196	0.12701762	0.09969068	0.13950191	0.14237651	0.14506982	0.108335435	0.10298929	0.12980916	0.10189682
0.0	0.110052496	0.12703	0.100645766	0.14025071	0.14240487	0.1455016	0.10909412	0.10331754	0.13100658	0.10209083
0.0	0.10949596	0.12758867	0.10055362	0.13915454	0.14190911	0.14387746	0.10849397	0.10305691	0.1301735	0.10248483
0.0	0.109490424	0.12721847	0.09996883	0.13870037	0.14201099	0.14431877	0.10807585	0.102811635	0.12930161	0.10150998
0.0	0.109606385	0.12721169	0.099917	0.13928105	0.1419964	0.14470744	0.10824143	0.103052504	0.12962712	0.102468625
0.0	0.14803629	0.08793742	0.1745289	0.12920491	0.14144418	0.14948282	0.12547876	0.080439106	0.16819867	0.14975391
0.0	0.14734341	0.08796008	0.17427783	0.12906252	0.14152177	0.14988182	0.1259706	0.080282	0.16747744	0.1496371
0.0	0.14851366	0.088003546	0.17514656	0.13002169	0.1424412	0.1505254	0.12629141	0.080414064	0.1688327	0.1497487
0.0	0.14836659	0.08823501	0.17596169	0.129418	0.14173338	0.14964132	0.12648274	0.08044566	0.16834502	0.1504878
0.0	0.14737596	0.08792766	0.17472252	0.12879442	0.14155899	0.15022682	0.12575696	0.08013478	0.16738012	0.14946505
0.0	0.14769341	0.08769862	0.174909	0.12947786	0.14184713	0.15014113	0.12624885	0.08022546	0.16738069	0.14995715
0.0	0.083456516	0.10671503	0.089851595	0.13475828	0.0956729	0.13221374	0.14138554	0.109315746	0.08923176	0.07912817
0.0	0.08296072	0.10651069	0.08947761	0.13390952	0.09500272	0.13210224	0.14068645	0.108679555	0.08834193	0.07837062
0.0	0.08395427	0.10662533	0.09046039	0.1354695	0.095813066	0.13314985	0.14192618	0.10925003	0.08951976	0.07884358
0.0	0.08326715	0.10658892	0.089740954	0.1345465	0.09493334	0.1316571	0.14182036	0.10879707	0.08893154	0.07914063
0.0	0.08316202	0.10659849	0.0895202	0.13404182	0.09511014	0.1322966	0.140466	0.10811636	0.088468045	0.07852725
0.0	0.08324921	0.10656563	0.08927162	0.13474923	0.09545959	0.13277541	0.14097403	0.108814664	0.08864135	0.079247564
0.0	0.09409546	0.19282782	0.09849908	0.13506664	0.13077256	0.15807283	0.08112485	0.1141061	0.13678607	0.16210352
0.0	0.0935015	0.19270623	0.098844476	0.13482668	0.13103022	0.15792723	0.081034094	0.11363018	0.13614798	0.16140793
0.0	0.09425727	0.1929819	0.0993781	0.13595337	0.13140279	0.15883271	0.081503175	0.11403086	0.13736974	0.16169529
0.0	0.093732044	0.19345808	0.09907703	0.13507625	0.13119093	0.15774143	0.081174806	0.11366596	0.13694106	0.16214536
0.0	0.093927786	0.1923683	0.09909046	0.13510188	0.13135934	0.15808706	0.08121231	0.113328226	0.13653494	0.16127859
0.0	0.09373958	0.19357945	0.099136636	0.13532846	0.131288	0.1583908	0.08123137	0.11375919	0.13645509	0.16212426
0.0	0.09311592	0.15328544	0.18703376	0.118000165	0.08376494	0.090251476	0.13390021	0.091182575	0.09087089	0.17355981
0.0	0.09246876	0.15375574	0.18592897	0.117289476	0.08372746	0.0902565	0.13325855	0.09082949	0.09061388	0.17302953
0.0	0.09308226	0.15301831	0.18778116	0.11841773	0.08427837	0.090638	0.13418102	0.09135809	0.09122085	0.17331219
0.0	0.0924019	0.15402803	0.18708384	0.11765474	0.08389255	0.0901407	0.13362338	0.09081666	0.09072674	0.17391682
0.0	0.09239032	0.15332742	0.18649673	0.11728538	0.083621465	0.090323456	0.1335982	0.090508245	0.09033275	0.17235066
0.0	0.09287104	0.1537379	0.18650061	0.11792049	0.08385937	0.090081856	0.13374056	0.09099596	0.09061522	0.17328376
0.0	0.13115707	0.14204489	0.09891086	0.1039493	0.12512615	0.084741354	0.16329645	0.15002747	0.091430716	0.16501887
0.0	0.13093662	0.14191309	0.09854694	0.10375865	0.12517689	0.08480041	0.16289264	0.14980508	0.09121935	0.16435722
0.0	0.13112383	0.1411285	0.09938368	0.10447826	0.12538862	0.0852922	0.16363399	0.14972036	0.091920294	0.16418757
0.0	0.13093504	0.14241739	0.09955415	0.104402415	0.12539485	0.08510239	0.16425067	0.15008594	0.09197679	0.16502017
0.0	0.13039924	0.14172028	0.09870883	0.1037402	0.12464597	0.085073695	0.16282564	0.14907666	0.090983674	0.16353978
0.0	0.1309913	0.14222693	0.0994356	0.104356945	0.12555057	0.08531724	0.16384359	0.15013586	0.09162506	0.16514675
0.0	0.15316215	0.1534701	0.17947277	0.15133315	0.1647191	0.11183944	0.17314707	0.1614547	0.12987863	0.16265042
0.0	0.15422481	0.15404022	0.17936337	0.15222901	0.1644802	0.11163282	0.17308243	0.16208057	0.1300148	0.16297874
0.0	0.15366238	0.15443741	0.17886718	0.15131019	0.16379882	0.11190192	0.1724142	0.16148417	0.12900229	0.16233416
0.0	0.16845189	0.11388453	0.13904256	0.10501829	0.122154795	0.14682329	0.14767645	0.15517952	0.16156237	0.19125724
0.0	0.16897303	0.11407981	0.13896811	0.10577921	0.122302026	0.14617752	0.14757238	0.15562859	0.16157265	0.19159098
0.0	0.16845667	0.11371566	0.13948509	0.105609	0.122546405	0.14605424	0.14791194	0.1558127	0.16170618	0.19160132
0.0	0.16894858	0.11386896	0.1395084	0.10565458	0.1227066	0.14648582	0.14844792	0.15567456	0.16164985	0.19196485
0.0	0.1679296	0.11382415	0.13898389	0.105373666	0.1219349	0.14589031	0.1473702	0.15492232	0.16074586	0.1909436
0.0	0.16844854	0.113970645	0.1386935	0.10560956	0.121941395	0.1466729	0.14777271	0.15577704	0.16088496	0.19091983
0.0	0.16803919	0.11341538	0.1390774	0.1056317	0.12232133	0.14625828	0.14766835	0.15556355	0.16117519	0.19122946
0.0	0.16907375	0.11389231	0.1383315	0.10541039	0.12205736	0.14644611	0.1478566	0.15568563	0.16154781	0.19188447
0.0	0.17192605	0.14871396	0.0919799	0.1022676	0.15114096	0.09280261	0.15896149	0.17855595	0.1354879	0.09420179
0.0	0.17245018	0.1489614	0.092518255	0.10327002	0.15135105	0.092935435	0.1595854	0.17940822	0.13607907	0.09461511
0.0	0.1732823	0.14955474	0.092015825	0.102909125	0.15097961	0.09302213	0.15928778	0.17943422	0.13556193	0.094720155
0.0	0.08074204	0.09903749	0.11117869	0.07710861	0.14949256	0.17268863	0.1083691	0.12909064	0.18777719	0.10194281
0.0	0.16196567	0.16638005	0.15587114	0.14433224	0.06559638	0.13901073	0.17071757	0.1007907	0.09320508	0.18817319
0.0	0.16311494	0.16675998	0.15569204	0.14510538	0.065538004	0.13918994	0.16992559	0.10088547	0.093083724	0.18735848
0.0	0.16259748	0.16625349	0.15642336	0.14442122	0.06566519	0.1387922	0.17045121	0.10108097	0.09324302	0.18798287
0.0	0.16260958	0.16661534	0.15649933	0.14454281	0.06534534	0.1392707	0.17087725	0.100998536	0.09304346	0.18765771
0.0	0.16216198	0.16646886	0.15606849	0.14485812	0.0656151	0.13922937	0.17055465	0.10117646	0.093333155	0.18786347
0.0	0.16219594	0.16652267	0.15603088	0.14463086	0.06520929	0.13942236	0.17048605	0.101066075	0.09317953	0.18748583
0.0	0.16223429	0.16684	0.1558612	0.14467499	0.06519963	0.13914122	0.17018607	0.1008594	0.09275878	0.18697046
0.0	0.16216528	0.16530946	0.15555526	0.14395133	0.0651872	0.13893402	0.16977571	0.10051051	0.092679076	0.18731971
0.0	0.16225873	0.16675977	0.1553087	0.14420994	0.06542536	0.13959293	0.16997953	0.10090905	0.09290989	0.18691634
0.0	0.16277462	0.16645582	0.15537815	0.1444048	0.065333515	0.13895401	0.17064676	0.10097779	0.09317438	0.18788464
0.0	0.087880895	0.13848077	0.08765023	0.059388798	0.0932712	0.099849544	0.14597309	0.19741586	0.13827373	0.08678872
0.0	0.088087894	0.13892339	0.087698855	0.059359718	0.09294709	0.099932075	0.1453481	0.19736806	0.13831109	0.0867611
0.0	0.087953255	0.13792999	0.08762946	0.059414953	0.09284035	0.100040436	0.14513798	0.1976831	0.13820489	0.08660613
0.0	0.15314144	0.11897185	0.12090587	0.11764196	0.07057752	0.098448776	0.124885485	0.10471785	0.12083843	0.13400833
0.0	0.15298763	0.11930969	0.120857514	0.11764574	0.07052595	0.09861328	0.12451347	0.10456486	0.121159375	0.1339028
0.0	0.15305787	0.1190633	0.120982885	0.1173715	0.07060736	0.09878745	0.12427232	0.104987845	0.12133071	0.13413844
0.0	0.15331903	0.11914671	0.120096475	0.11710647	0.07045369	0.09853091	0.124147914	0.10467712	0.12076236	0.13367192
0.0	0.1393903	0.15250216	0.14424808	0.13581447	0.17088595	0.12142027	0.120201655	0.15918191	0.15425523	0.13674356
0.0	0.13904202	0.15158775	0.14443888	0.13597168	0.17023358	0.12135122	0.12041998	0.15872611	0.15364647	0.13617913
0.0	0.1391143	0.152683	0.14350308	0.13558854	0.16980709	0.12099125	0.12015254	0.15820685	0.15353324	0.13596153
0.0	0.1564706	0.16301368	0.2005872	0.11234771	0.1420338	0.1561945	0.15395986	0.158834	0.13515039	0.15252809
0.0	0.15729517	0.16344814	0.20050111	0.11311284	0.14208508	0.15649469	0.15504669	0.15931846	0.1353064	0.15310746
0.0	0.15725933	0.16353305	0.20066102	0.113058	0.14185895	0.15614673	0.15380594	0.15963754	0.13501899	0.15265603
0.0	0.16771433	0.15060219	0.13191925	0.12450001	0.12507552	0.14627282	0.16279382	0.1331416	0.13197206	0.13803111
0.0	0.10721745	0.12451526	0.09082051	0.10662179	0.12736858	0.09546144	0.098158866	0.10922168	0.12767138	0.14964496
0.0	0.099874556	0.123085245	0.08978024	0.14154364	0.12698278	0.12971549	0.11061919	0.11806524	0.09957371	0.09819445
0.0	0.10022014	0.12336403	0.08959027	0.14171655	0.12677674	0.1289736	0.11027602	0.118727244	0.09894849	0.098453194
0.0	0.10015572	0.12276924	0.089488044	0.14180759	0.12694834	0.12885958	0.11063177	0.1186122	0.099575676	0.09866943
0.0	0.100125186	0.12291535	0.08973304	0.14169824	0.12683049	0.12930605	0.11075381	0.11834038	0.09970224	0.09902856
0.0	0.099740684	0.12306963	0.08979802	0.1419398	0.1271036	0.12922524	0.11063329	0.118497595	0.09919573	0.09819308
0.0	0.100092925	0.123588964	0.08952885	0.14184588	0.12638904	0.12902749	0.1105278	0.118883796	0.098957874	0.09830913
0.0	0.09996466	0.12270299	0.08960784	0.141452	0.12639958	0.12933388	0.11003757	0.118428834	0.099203214	0.0984116
0.0	0.09956937	0.12301267	0.089760676	0.14098512	0.12704445	0.1289257	0.11007348	0.11871399	0.09938367	0.09856723
0.0	0.09989439	0.12311296	0.08937443	0.14176302	0.12647437	0.12893604	0.11051469	0.11813224	0.09931377	0.09832887
0.0	0.14819272	0.13199128	0.083797336	0.17356223	0.08807768	0.1363402	0.12576479	0.13221072	0.12767424	0.13339959
0.0	0.14876175	0.1321713	0.08358694	0.17264065	0.08789486	0.13617265	0.1255095	0.13237698	0.12764545	0.13327341
0.0	0.09147446	0.098138	0.1378331	0.1014692	0.09351247	0.14331493	0.11272407	0.08291777	0.15248863	0.09043475
0.0	0.18048745	0.093314	0.16917668	0.13100733	0.12735398	0.1545638	0.13764644	0.14613363	0.09219282	0.14916901
0.0	0.18006381	0.09341068	0.16949302	0.13064863	0.12746099	0.15480539	0.13802138	0.1463002	0.09243573	0.14914593
0.0	0.1627259	0.14915584	0.17528631	0.1476541	0.085659094	0.086127624	0.096656114	0.1505014	0.092916444	0.11394739
0.0	0.16293545	0.14951026	0.1746947	0.14746022	0.08567014	0.08614802	0.09640396	0.15106606	0.09276504	0.1135319
0.0	0.14630455	0.1471418	0.1483201	0.1304869	0.08940715	0.12993532	0.17849234	0.10554411	0.13968293	0.09685149
0.0	0.14632545	0.14754203	0.14806455	0.12983833	0.08905333	0.12991576	0.17845306	0.105512105	0.13940613	0.09699904
0.0	0.13175185	0.14075209	0.07967207	0.10027471	0.096338786	0.106780276	0.12849519	0.13207112	0.11582687	0.09887211
0.0	0.082443535	0.103106946	0.09924434	0.13215426	0.13519463	0.09792406	0.1174227	0.0853117	0.089512646	0.109781176
0.0	0.08237016	0.102979206	0.0992414	0.13297102	0.13608755	0.09793861	0.11742996	0.086145	0.08975501	0.10987493
0.0	0.082781576	0.10272027	0.09914728	0.13252439	0.13577487	0.09795692	0.11771431	0.0857542	0.08981245	0.110102534
0.0	0.08262019	0.10263289	0.09898517	0.13263306	0.13572046	0.097925805	0.117666356	0.08575142	0.089463845	0.11024337
0.0	0.0824009	0.10302513	0.099230826	0.13232037	0.13512678	0.09805847	0.11732529	0.08567097	0.089388214	0.10962153
0.0	0.08280125	0.10283627	0.098911114	0.13246319	0.1353757	0.09784896	0.11763856	0.085548945	0.08939535	0.10963373
0.0	0.12918381	0.09789016	0.09916336	0.10721547	0.101675995	0.099071585	0.09545376	0.10187299	0.1077302	0.09508936
0.0	0.12909423	0.098295905	0.09954078	0.10744024	0.10191983	0.09873986	0.09534356	0.10180374	0.10799978	0.095055275
0.0	0.12993054	0.09793754	0.0991929	0.10685151	0.101556	0.09867405	0.09478654	0.10196551	0.10824073	0.09495757
0.0	0.11501418	0.1032799	0.10687226	0.11500868	0.08729969	0.09039326	0.10696458	0.10032485	0.10510819	0.10909903
0.0	0.14511754	0.18361758	0.13085659	0.072565354	0.10518583	0.13470079	0.13943979	0.122808985	0.093501374	0.08880613
0.0	0.1455789	0.1833897	0.1314779	0.07263505	0.105653435	0.13562067	0.13939488	0.12278728	0.09339952	0.08825274
0.0	0.14536877	0.1835512	0.13080591	0.072494976	0.10535989	0.13515039	0.13905898	0.12264428	0.093471125	0.088452
0.0	0.013780225	0.021648873	0.014675074	0.010594019	0.017195797	0.016410813	0.014610019	0.008145416	0.008984584	0.011656564
0.0	0.104386255	0.11085233	0.17224419	0.098762	0.14873457	0.067172036	0.10990012	0.1578501	0.09648324	0.09501365
0.0	0.58045036	0.57722056	0.5846405	0.5747551	0.57400763	0.5773913	0.5810615	0.5865684	0.5737311	0.5745049
0.0	0.5803946	0.578518	0.58296514	0.57370466	0.5725848	0.57717776	0.57789993	0.5838664	0.57214624	0.57393104
0.0	0.5800746	0.57809716	0.5833345	0.57456464	0.5738189	0.57741034	0.58082926	0.5843726	0.5729798	0.57374203
0.0	0.052012157	0.055467438	0.0759983	0.057822783	0.06503513	0.042201664	0.058728088	0.05634192	0.05067172	0.03983508
0.0	0.052032426	0.05527766	0.07543814	0.05735102	0.06448782	0.041856978	0.058163237	0.05631585	0.0504982	0.039945316
0.0	0.58017594	0.57927924	0.5852281	0.5779163	0.57558894	0.5773529	0.5824739	0.5842443	0.57199425	0.57264507
0.0	0.579115	0.5797117	0.5860315	0.5744585	0.5753469	0.578594	0.5804482	0.58513385	0.57379717	0.57485205
0.0	0.581329	0.5801885	0.5841759	0.57361376	0.5740324	0.5774624	0.5797416	0.58603114	0.5732291	0.5738262
0.0	0.580556	0.580255	0.5824015	0.57533956	0.57493186	0.57888794	0.5816556	0.5865705	0.57363296	0.573823
0.0	0.58168787	0.581563	0.58451104	0.5752817	0.5743604	0.579071	0.5818634	0.58629566	0.5736189	0.5740532
0.0	0.5803368	0.58078045	0.5843369	0.57499325	0.573701	0.57795995	0.5800028	0.58549035	0.57312363	0.57444835
0.0	0.5796862	0.5793721	0.58618325	0.57654387	0.5758472	0.5786965	0.581531	0.585582	0.5747802	0.57556576
0.0	0.58111614	0.5792023	0.5822489	0.5728627	0.57324576	0.57868767	0.5799571	0.583952	0.5722183	0.57366157
0.0	0.5809137	0.57899755	0.583156	0.57369465	0.5735984	0.5796021	0.58149225	0.5843708	0.5726869	0.5734799
0.0	0.57985574	0.57782924	0.58300436	0.5723799	0.5724048	0.5760521	0.57817	0.5827964	0.5727056	0.57266265
0.0	0.57965314	0.57762426	0.58391094	0.5732121	0.5727576	0.5769681	0.5797069	0.5832155	0.5731741	0.57248086
0.0	0.5813386	0.5773438	0.583709	0.5748199	0.57375294	0.57866514	0.5780213	0.5848265	0.57170516	0.5721169
0.0	0.5802091	0.5782362	0.5854197	0.57317275	0.57389444	0.5791858	0.57865447	0.58440065	0.57326317	0.5729198
0.0	0.580546	0.5803395	0.5846549	0.5743146	0.5731979	0.5767484	0.5797552	0.5851937	0.5735207	0.5740321
0.0	0.5793666	0.5777655	0.58440655	0.57353115	0.57423496	0.5776688	0.57871854	0.5854715	0.57302797	0.57439214
0.0	0.5810576	0.5791362	0.58350843	0.5734396	0.57443076	0.57858163	0.579998	0.5845088	0.5720222	0.573893
0.0	0.20730427	0.24312754	0.27894753	0.20898792	0.22714858	0.23000707	0.24154693	0.27835277	0.26015726	0.27832878
0.0	0.028230948	0.022513414	0.01598152	0.018232597	0.011243712	0.008362968	0.015904339	0.014586875	0.01954707	0.012026281
0.0	0.57998866	0.57692206	0.5852489	0.57140905	0.5713975	0.57707655	0.5790732	0.58277786	0.57151973	0.57173127
0.0	0.57947457	0.5792052	0.58532166	0.57379824	0.57364124	0.57760537	0.58060986	0.583483	0.5727704	0.57250667
0.0	0.15848118	0.19489157	0.23030831	0.15997462	0.17831916	0.18095165	0.19242664	0.22967003	0.2122402	0.23273174
0.0	0.15893987	0.19416282	0.23021926	0.16002153	0.17900553	0.18119419	0.19263825	0.22936518	0.21275637	0.23232019
0.0	0.15780845	0.1944047	0.23027377	0.15928069	0.17793897	0.18051067	0.19205253	0.22884575	0.21151131	0.23202772
0.0	0.15876067	0.19495964	0.2310191	0.16068901	0.17857121	0.18200782	0.19332238	0.2299055	0.21256918	0.23279998
0.0	0.15848109	0.19468983	0.23085222	0.16013731	0.17807174	0.18165281	0.19350481	0.23024975	0.21311525	0.23270497
0.0	0.15871887	0.19475797	0.2303745	0.15928462	0.1781011	0.18125157	0.19210163	0.22921701	0.2121218	0.23229332
0.0	0.15893799	0.19539687	0.2314179	0.16062462	0.1791384	0.1817023	0.1933679	0.23032703	0.21341848	0.23288694
0.0	0.5798271	0.5776461	0.5832923	0.57280946	0.5733697	0.5761585	0.5794942	0.58425915	0.57210106	0.5744506
0.0	0.5796887	0.57702476	0.5829976	0.5733456	0.57314754	0.5766753	0.58013403	0.5837679	0.5718994	0.5745218
0.0	0.15827061	0.19382013	0.22980826	0.15994337	0.17817196	0.1806784	0.19240406	0.22914998	0.2120951	0.23200868
0.0	0.10236201	0.13475057	0.16811913	0.10432491	0.12047255	0.12239032	0.13257143	0.16713694	0.15228067	0.17151038
0.0	0.58054215	0.57599324	0.58299804	0.57352877	0.5736448	0.5771271	0.5795389	0.5839335	0.57236004	0.5739528
0.0	0.24121474	0.25340137	0.2236412	0.1480018	0.14661913	0.20467004	0.21279813	0.15347932	0.2146728	0.14250723
0.0	0.054754153	0.04272133	0.029387427	0.03970223	0.025750928	0.022295257	0.034104526	0.04445864	0.029700529	0.02231859
0.0	0.04207503	0.048219763	0.029996743	0.053426582	0.03365954	0.028952492	0.034478605	0.032436788	0.040221244	0.021804078
0.0	0.033349235	0.0413609	0.02728777	0.05188778	0.023772348	0.026833458	0.04348882	0.034015324	0.0289883	0.017482057
0.0	0.036825754	0.06993302	0.029710032	0.052194104	0.03145189	0.031427976	0.027026592	0.035319895	0.042115305	0.032869197
0.0	0.03650751	0.05679708	0.05229478	0.046243537	0.021261876	0.019083051	0.041586313	0.02911085	0.029462552	0.03503147
0.0	0.04912167	0.052978676	0.029757515	0.04153705	0.030152375	0.018133473	0.049745683	0.045069095	0.029670017	0.033384
0.0	0.098275445	0.07481611	0.06981276	0.07202256	0.05427717	0.05407945	0.077046834	0.07900726	0.08133519	0.06724345
0.0	0.10135617	0.08343873	0.05962046	0.096694924	0.035834536	0.054385465	0.08851891	0.0802625	0.07972264	0.066417865
0.0	0.11225339	0.076213464	0.070666134	0.0894413	0.04774486	0.058666386	0.08332328	0.09200475	0.07774222	0.06298255
0.0	0.15791707	0.19365534	0.22958535	0.15937568	0.17814514	0.1806133	0.19220191	0.22843046	0.21164054	0.2317084
0.0	0.5812704	0.57889336	0.5853065	0.5740514	0.57403314	0.5777952	0.5794648	0.58625114	0.57355505	0.573974
0.0	0.58348095	0.5800539	0.5859596	0.575905	0.5743818	0.5792014	0.58092266	0.58633274	0.576034	0.57491326
0.0	0.5814289	0.57829463	0.58485794	0.5758002	0.57315356	0.57914364	0.5829674	0.5853985	0.5734616	0.5754002
0.0	0.57926494	0.57871765	0.58237153	0.57292736	0.5731548	0.5765068	0.5791929	0.5839117	0.57133204	0.5723972
0.0	0.57995254	0.5770258	0.5847375	0.5741096	0.5733611	0.57659066	0.58061427	0.5841248	0.5726477	0.57431114
0.0	0.5795465	0.57697004	0.58432215	0.57359695	0.57260484	0.5758359	0.57963806	0.582976	0.57185686	0.573372
0.0	0.5793453	0.57796854	0.5837311	0.5738678	0.57318455	0.5762651	0.5795515	0.5839919	0.57226956	0.5738181
0.0	0.5793441	0.57907915	0.58334005	0.5726788	0.5749604	0.5770696	0.5802265	0.5851173	0.5729783	0.5738202
0.0	0.58056474	0.5781052	0.5820918	0.573748	0.57397354	0.57797295	0.580602	0.58466625	0.57330835	0.574364
0.0	0.579731	0.57604814	0.5831704	0.57451254	0.5737961	0.5775278	0.5800781	0.5847349	0.5728798	0.5727589
0.0	0.57930136	0.57615143	0.58301646	0.5747343	0.5745252	0.5769747	0.5796479	0.584871	0.5733699	0.57291317
0.0	0.5797268	0.5767576	0.58310336	0.57491076	0.5741605	0.5770867	0.58019346	0.5844094	0.57342213	0.5730999
0.0	0.57980365	0.5766395	0.58286434	0.57422876	0.5736308	0.57659876	0.57972294	0.5837682	0.5723251	0.5727671
0.0	0.5804719	0.5763885	0.58292264	0.5752562	0.57486826	0.57712626	0.5801008	0.5852029	0.57379967	0.5740272
0.0	0.57993597	0.5762683	0.58304864	0.5745722	0.5739813	0.577057	0.58007723	0.58460975	0.57312566	0.57279855
0.0	0.5797967	0.5767164	0.58360493	0.5749014	0.5743263	0.577444	0.58009654	0.5844501	0.5729789	0.5724602
0.0	0.57994854	0.5767541	0.5829914	0.5739402	0.57471895	0.576606	0.57986796	0.584612	0.57262915	0.57240224
0.0	0.5795455	0.5767529	0.58251035	0.5742308	0.5740282	0.5770844	0.5792164	0.58445895	0.572357	0.5733961
0.0	0.57963955	0.5766238	0.58316475	0.574558	0.57446146	0.577577	0.57999426	0.5847267	0.5736401	0.5729847
0.0	0.18828374	0.27062413	0.20838553	0.26845106	0.18422101	0.2107196	0.2735021	0.25985518	0.21769431	0.2537596
0.0	0.5798092	0.5761749	0.5834939	0.57485896	0.5745036	0.57685685	0.57997537	0.58478254	0.5735412	0.57354295
0.0	0.5794832	0.57699466	0.58379143	0.5744111	0.57379997	0.57687396	0.5792468	0.583859	0.57170063	0.5727146
0.0	0.5803032	0.57702535	0.58329964	0.57427233	0.5747637	0.576617	0.57961434	0.5846653	0.5735108	0.57359433
0.0	0.57953745	0.57648355	0.5831086	0.5744978	0.57335895	0.57634497	0.57997	0.58459187	0.57297766	0.5734578
0.0	0.58023804	0.5770741	0.5831778	0.5742912	0.5739721	0.57594776	0.57908314	0.5846372	0.5726122	0.5726488
0.0	0.5793199	0.5763241	0.5822103	0.57401335	0.5732928	0.57617044	0.5779729	0.5828696	0.5722927	0.57242733
0.0	0.5800777	0.57762897	0.5831628	0.5741771	0.5746599	0.57727855	0.5800105	0.5853493	0.5729456	0.57342094
0.0	0.57947093	0.57733893	0.5825226	0.5738046	0.5729735	0.57656634	0.5797085	0.5848041	0.57286614	0.57357115
0.0	0.57982206	0.57591456	0.5820519	0.5734778	0.5730197	0.5763581	0.57910293	0.5835564	0.57218605	0.5722556
0.0	0.5809834	0.57702863	0.5830319	0.5748335	0.5743057	0.5774291	0.5797497	0.5851572	0.57375115	0.57375157
0.0	0.5796075	0.5767968	0.5831964	0.57511276	0.57431227	0.5773284	0.5799072	0.584321	0.57317394	0.5734026
0.0	0.579922	0.57652366	0.5822228	0.5742973	0.5740504	0.57737654	0.5790861	0.5844426	0.5724277	0.5730727
0.0	0.580353	0.57711303	0.58399636	0.5746511	0.5748968	0.5771205	0.58058435	0.58492047	0.57361543	0.57359636
0.0	0.57925177	0.5765318	0.58266646	0.573707	0.5738262	0.5757142	0.57955164	0.5845544	0.5725919	0.57270885
0.0	0.58037937	0.57659507	0.5840749	0.5748898	0.57405454	0.57660407	0.58050656	0.5857097	0.5734276	0.5741803
0.0	0.5789548	0.5779345	0.5841206	0.5732757	0.5735093	0.57690537	0.5800757	0.58544564	0.57265157	0.5743467
0.0	0.58058506	0.577257	0.5842872	0.57406	0.5738324	0.57665455	0.5802636	0.5856704	0.5732168	0.57509375
0.0	0.578299	0.5781059	0.5835507	0.5725541	0.57279015	0.57622945	0.5789645	0.5846281	0.57186174	0.57341653
0.0	0.58049226	0.5795334	0.5845907	0.5744599	0.5750197	0.5777472	0.5813807	0.58576566	0.5736347	0.57537
0.0	0.5831117	0.577065	0.5843473	0.57521605	0.57444525	0.57757556	0.5801445	0.5851844	0.5739055	0.5761853
0.0	0.5817463	0.57722074	0.58339894	0.573815	0.572249	0.5779906	0.58128214	0.58331335	0.57266426	0.5736216
0.0	0.58052003	0.5774231	0.58270043	0.5735217	0.5734357	0.5771829	0.58034587	0.58459485	0.57306534	0.5737249
0.0	0.58052003	0.5774231	0.58270043	0.5735217	0.5734357	0.5771829	0.58034587	0.58459485	0.57306534	0.5737249
0.0	0.58173424	0.5769206	0.58301055	0.57427055	0.5742489	0.57655686	0.5807832	0.5850222	0.5722937	0.57258517
0.0	0.58171177	0.5765833	0.5831616	0.57433134	0.57489014	0.57700765	0.5809432	0.5856435	0.5727636	0.5744187
0.0	0.5813723	0.5790845	0.58219075	0.57316196	0.5728257	0.5776125	0.5789319	0.58281314	0.5713244	0.5733987
0.0	0.57941145	0.5780545	0.5847844	0.57570595	0.57415605	0.57669896	0.582193	0.58549255	0.5734764	0.5752708
0.0	0.581287	0.5772184	0.5839681	0.5747698	0.5738264	0.5771664	0.58091193	0.5861669	0.5737658	0.5747042
0.0	0.580226	0.57649386	0.58354455	0.57448	0.57362956	0.5768639	0.5797932	0.5851771	0.57256967	0.57487476
0.0	0.5827839	0.577766	0.5851176	0.5748232	0.5743512	0.578085	0.5815127	0.58632493	0.5739389	0.57538384
0.0	0.583069	0.57738584	0.5842266	0.57485807	0.57360995	0.5781148	0.58161664	0.5852943	0.57393175	0.5752294
0.0	0.5794851	0.5787371	0.5841207	0.575413	0.5734345	0.5767787	0.5797287	0.5832904	0.57360435	0.5735835
0.0	0.5796666	0.57736516	0.584278	0.5741151	0.5731077	0.57686055	0.5809247	0.5840957	0.5731354	0.5747138
0.0	0.5796666	0.57736516	0.584278	0.5741151	0.5731077	0.57686055	0.5809247	0.5840957	0.5731354	0.5747138
0.0	0.5806428	0.5783153	0.5842048	0.5744179	0.575651	0.57972634	0.58237284	0.5869573	0.5740868	0.57628196
0.0	0.5798549	0.5779642	0.5852404	0.57616085	0.5746278	0.57631665	0.5816923	0.5858382	0.57335377	0.5750465
0.0	0.5796909	0.5769074	0.58403254	0.57400215	0.5739026	0.57588506	0.579745	0.585367	0.57204556	0.5752129
0.0	0.5798549	0.5779642	0.5852404	0.57616085	0.5746278	0.57631665	0.5816923	0.5858382	0.57335377	0.5750465
0.0	0.5804219	0.5782597	0.5840737	0.57363135	0.5739608	0.5756225	0.5786452	0.58537185	0.5726956	0.573963
0.0	0.5798549	0.5779642	0.5852404	0.57616085	0.5746278	0.57631665	0.5816923	0.5858382	0.57335377	0.5750465
0.0	0.57920736	0.5766598	0.58332443	0.573787	0.575242	0.57583565	0.57890475	0.5853417	0.572393	0.5748404
0.0	0.5776899	0.57756853	0.5847521	0.5736121	0.5722724	0.5743102	0.57838553	0.584469	0.57085687	0.5741749
0.0	0.5807958	0.5788997	0.5842647	0.5745062	0.57430285	0.57736963	0.5807927	0.5858557	0.57489574	0.57516617
0.0	0.5797242	0.57816243	0.5852212	0.5743446	0.5734249	0.57919693	0.57984984	0.582653	0.57295275	0.5728753
0.0	0.020114671	0.02748252	0.008011426	0.00535144	0.008626633	0.019190626	0.011264676	0.011628395	0.00736018	0.0108891055
0.0	0.5798634	0.5779243	0.58322257	0.57324773	0.57356095	0.5776115	0.57961154	0.5834865	0.5726184	0.57388777
0.0	0.5800365	0.5786041	0.5824319	0.5738663	0.5725134	0.5778693	0.5797099	0.5836934	0.57218957	0.5740961
0.0	0.5794931	0.57750547	0.582436	0.57338196	0.57255137	0.57695436	0.5787989	0.5837333	0.57238173	0.57326835
0.0	0.5797067	0.57871497	0.5833148	0.5734571	0.57301754	0.57683235	0.5792276	0.5838479	0.5726571	0.57388216
0.0	0.15726331	0.17570305	0.091619365	0.09858291	0.061416835	0.1154754	0.12940775	0.12559184	0.08736033	0.08581743
0.0	0.5802689	0.5782344	0.5833973	0.5735238	0.5730312	0.5773239	0.57996225	0.58379257	0.57220376	0.5731694
0.0	0.5794307	0.57749397	0.5825626	0.5722177	0.57206297	0.5767444	0.57883435	0.58286554	0.57137346	0.57245326
0.0	0.5813564	0.57821554	0.5848701	0.5742391	0.57318574	0.57606834	0.58130765	0.58583033	0.57400334	0.5763169
0.0	0.58106875	0.5785505	0.58404905	0.5741348	0.57457817	0.5780706	0.5805502	0.5843889	0.57444453	0.5745429
0.0	0.5816773	0.57757914	0.58405393	0.5737005	0.57334983	0.57581943	0.5798153	0.58481956	0.57244384	0.5755406
0.0	0.58048856	0.57967687	0.58539814	0.5756336	0.57399803	0.57808495	0.5818485	0.5841768	0.5741848	0.57501537
0.0	0.57992667	0.57958186	0.5840387	0.5739001	0.5722626	0.57658464	0.57977414	0.5823352	0.57388777	0.57531166
0.0	0.05100706	0.06663574	0.030907463	0.06435357	0.049456127	0.04241911	0.038021192	0.05848246	0.030175602	0.019793803
0.0	0.5802345	0.57735026	0.5836093	0.57363355	0.57274497	0.5767201	0.5799751	0.58515227	0.5722292	0.5751482
0.0	0.57803833	0.5773966	0.5823234	0.57220656	0.57356465	0.57529503	0.5780754	0.58469677	0.57185775	0.57243055
0.0	0.5787464	0.577367	0.58313924	0.57299775	0.5741286	0.57615817	0.579365	0.5855005	0.5726484	0.5735584
0.0	0.57786536	0.5779126	0.58123726	0.5723976	0.57116514	0.5750979	0.57809496	0.58318305	0.570682	0.57205474
0.0	0.57987183	0.5768441	0.5832682	0.5742774	0.57246375	0.5756782	0.5811299	0.5842703	0.5716168	0.57409644
0.0	0.5794128	0.5758029	0.5832797	0.57459354	0.5726803	0.57646513	0.5807204	0.5845559	0.5719854	0.5739426
0.0	0.5800282	0.57790333	0.5832967	0.57350755	0.5724431	0.57739663	0.5799636	0.5825317	0.5718658	0.57335186
0.0	0.579899	0.57620174	0.5826855	0.57335424	0.57245225	0.57619447	0.5803657	0.5841012	0.5723331	0.57481647
0.0	0.57934695	0.57859135	0.5851932	0.57549614	0.57362473	0.5770355	0.5824028	0.5843002	0.5718846	0.5736728
0.0	0.5791621	0.58050406	0.58461255	0.5736988	0.57254344	0.5767781	0.57922506	0.5843818	0.57344115	0.5726911
0.0	0.5800148	0.5790219	0.5818662	0.57352084	0.57252437	0.57873905	0.5788591	0.58177704	0.5710838	0.5735538
0.0	0.5799269	0.57806844	0.5829613	0.57376593	0.5728015	0.5767884	0.57899797	0.58409244	0.5727817	0.5741316
0.0	0.5800587	0.57837886	0.583221	0.5740673	0.57386816	0.5771824	0.5796295	0.5843298	0.573657	0.5745079
0.0	0.5801969	0.5787106	0.58324367	0.57312703	0.573472	0.57794714	0.5787433	0.58233243	0.57118624	0.57404757
0.0	0.20412779	0.19930221	0.15046154	0.20681483	0.20162915	0.20373774	0.164202	0.1505958	0.19719696	0.17572886
0.0	0.57964706	0.57850796	0.5836434	0.5725802	0.5743725	0.577618	0.5800976	0.58292377	0.5720934	0.57483864
0.0	0.5808619	0.5787306	0.5846785	0.5737866	0.574156	0.5773828	0.5815055	0.58471453	0.5727569	0.5740037
0.0	0.57895213	0.579318	0.58362174	0.57250494	0.5725898	0.5766291	0.5779058	0.5831693	0.5712467	0.57284176
0.0	0.20376353	0.1998551	0.15024228	0.20671311	0.2023619	0.20430015	0.164181	0.15008007	0.19758806	0.1759585
0.0	0.58033407	0.5777273	0.5823249	0.5735263	0.57357365	0.57757163	0.57968235	0.5837735	0.57302266	0.5740256
0.0	0.5793752	0.5778339	0.5824436	0.57276434	0.5731308	0.5777935	0.5794891	0.5834723	0.5723842	0.5742169
0.0	0.57983255	0.57761776	0.58406085	0.5752536	0.57346123	0.57707375	0.5811469	0.5860686	0.5722428	0.57414883
0.0	0.5800283	0.57672316	0.58375585	0.57430464	0.57392645	0.5765546	0.5794906	0.5847118	0.5729724	0.57277256
0.0	0.5794707	0.5779586	0.5827463	0.5714699	0.57161736	0.577356	0.57666254	0.5845057	0.572636	0.57198566
0.0	0.025153376	0.015081338	0.015414468	0.015156699	0.010825513	0.013022114	0.016659219	0.020766575	0.017895233	0.016116237
0.0	0.21563846	0.17449956	0.19675387	0.17364947	0.13801822	0.19573072	0.18113713	0.20506969	0.17820159	0.19987465
0.0	0.21835174	0.20620027	0.2178301	0.18256181	0.19056965	0.14935525	0.16178843	0.15782562	0.14602384	0.15142225
0.0	0.5803428	0.57922447	0.5855326	0.57442576	0.5740899	0.5769122	0.58047277	0.5862878	0.5727873	0.57344395
0.0	0.58005464	0.57910675	0.5829101	0.5743855	0.57352513	0.57746536	0.580025	0.583491	0.5731481	0.57394046
0.0	0.094029374	0.18531108	0.12573217	0.11204914	0.07765987	0.101891436	0.14078878	0.08736892	0.14032152	0.1784665
0.0	0.08797447	0.058804087	0.15063964	0.10721184	0.10506482	0.162357	0.090794735	0.14560655	0.09123734	0.08733591
0.0	0.58063865	0.5784022	0.58596116	0.57489294	0.57448584	0.5794903	0.5815248	0.5858716	0.57406825	0.57464224
0.0	0.58005154	0.57752466	0.58276415	0.5728283	0.57312244	0.5772266	0.5795129	0.58483744	0.57273203	0.57346976
0.0	0.5800953	0.5772763	0.5832336	0.57184356	0.5731528	0.5767098	0.5778667	0.5858708	0.5711263	0.57169116
0.0	0.26014867	0.19468346	0.27935642	0.24029297	0.22497442	0.24349971	0.2307533	0.24358355	0.26085532	0.22757995
0.0	0.26023296	0.1940357	0.28017852	0.24090768	0.22438231	0.24315707	0.23108725	0.2440595	0.26118073	0.22832064
0.0	0.5807077	0.57732135	0.5840959	0.5743247	0.57538754	0.5771151	0.5785885	0.5829185	0.57215387	0.5746067
0.0	0.16758582	0.05165501	0.15567037	0.1508382	0.13324839	0.13355647	0.15581445	0.13457647	0.084258236	0.1655494
0.0	0.16668132	0.05142706	0.1552882	0.15058482	0.13315628	0.13339928	0.1554752	0.13485505	0.084162176	0.16536196
0.0	0.079265706	0.068142526	0.09006437	0.052218348	0.058056243	0.118988335	0.07809131	0.084443636	0.105963774	0.08905508
0.0	0.093402304	0.06795765	0.12734431	0.10425177	0.09820932	0.07169622	0.119794324	0.099556416	0.056896426	0.14524327
0.0	9.048215e-05	0.0005998216	0.0007663498	0.00031541495	0.00025676496	7.60831e-05	0.00023655631	6.0104077e-05	7.031077e-05	0.00045179404
0.0	0.5805838	0.57668513	0.58452785	0.5751628	0.57535887	0.5786678	0.581434	0.58645153	0.5742495	0.5737036
0.0	0.5814944	0.5789338	0.5837468	0.57391727	0.5742454	0.5795388	0.58089995	0.5840592	0.5737158	0.5741538
0.0	0.5815013	0.5781506	0.5843858	0.574512	0.5744186	0.57747394	0.5817512	0.5858159	0.5748026	0.5758532
0.0	0.5805352	0.5789289	0.5844372	0.5733947	0.57447475	0.57834506	0.57992935	0.58473283	0.5738719	0.57371265
0.0	0.5796285	0.57821846	0.5854715	0.5747901	0.57396066	0.5782928	0.5820016	0.58634365	0.5724812	0.5752699
0.0	0.57949406	0.57707787	0.5828221	0.57389724	0.5725699	0.5769653	0.5797412	0.58457166	0.57188976	0.57408535
0.0	0.0822391	0.09864199	0.08062864	0.06271277	0.061051726	0.10373304	0.073750794	0.048242114	0.06025749	0.101305895
0.0	0.38979107	0.4042976	0.39691365	0.40263233	0.39359146	0.39233172	0.36497313	0.4105802	0.38535246	0.33491316
0.0	0.58025753	0.5782193	0.5837006	0.57455206	0.57459015	0.5779768	0.57977164	0.58373237	0.5739189	0.57361597
0.0	0.40453368	0.42354596	0.44661278	0.40092045	0.4120316	0.41498753	0.4231782	0.44673654	0.43039313	0.44047147
0.0	0.5809231	0.5781308	0.5848967	0.5750047	0.57452977	0.5782339	0.58177084	0.5852476	0.5737625	0.5742136
0.0	0.5807655	0.57847345	0.5837301	0.5745679	0.5743565	0.5769345	0.58075887	0.58525217	0.5733718	0.57514536
0.0	0.58075637	0.57756674	0.58463186	0.5750073	0.5749211	0.5775868	0.5813216	0.58468664	0.57396555	0.5745325
0.0	0.5815696	0.57874364	0.5831018	0.5739147	0.5735433	0.5787106	0.58039784	0.5845675	0.5733253	0.57434
0.0	0.5812837	0.57914627	0.5845195	0.5741201	0.57449263	0.5794467	0.58076143	0.58451205	0.5731068	0.57473385
0.0	0.5805095	0.5795964	0.58445024	0.5738687	0.573812	0.57940656	0.57994795	0.5847742	0.5737032	0.57381064
0.0	0.10333501	0.11245605	0.12674393	0.0929211	0.10274052	0.09919245	0.11847765	0.11578093	0.08604981	0.14322895
0.0	0.12595293	0.11376462	0.13828029	0.10937357	0.10460021	0.106822126	0.10321986	0.14117905	0.10018546	0.15689425
0.0	0.5793764	0.5776354	0.58180636	0.57372284	0.5734582	0.5773488	0.5786982	0.58282244	0.5719498	0.57215786
0.0	0.5781825	0.57795286	0.58332324	0.5741963	0.5732351	0.5770686	0.58038783	0.58395225	0.5720279	0.5730791
0.0	0.12993291	0.10497328	0.10424371	0.11103856	0.12067412	0.09162188	0.09901039	0.12037762	0.07945705	0.09999343
0.0	0.10414357	0.13488479	0.09884449	0.13489564	0.08801853	0.10560612	0.08677882	0.10189537	0.09285642	0.10918139
0.0	0.5783659	0.577203	0.5820291	0.57299155	0.57229495	0.5774373	0.57758737	0.5819427	0.5712796	0.57315505
0.0	0.5790256	0.5780544	0.584079	0.57340956	0.572241	0.5772628	0.58046424	0.5836205	0.5710822	0.5716814
0.0	0.58010155	0.5775892	0.58235216	0.5731006	0.5746393	0.5772185	0.5786042	0.58334357	0.5724388	0.57320166
0.0	0.5793242	0.57732177	0.58472073	0.5754781	0.573578	0.57734734	0.58133703	0.58598113	0.5729784	0.57476515
0.0	0.5805212	0.5780252	0.5842405	0.5748735	0.5749488	0.5783028	0.580721	0.58472943	0.5742967	0.57450616
0.0	0.58000433	0.5775985	0.58160436	0.5727097	0.57308835	0.5788187	0.57950985	0.58281654	0.5732209	0.57326776
0.0	0.58113855	0.57796544	0.5832373	0.57127804	0.571975	0.5771776	0.5784603	0.5837174	0.57248443	0.5735408
0.0	0.13213854	0.1455526	0.17178135	0.10793321	0.13400146	0.17442484	0.16819118	0.09620853	0.10184725	0.1298918
0.0	0.5789771	0.5787399	0.5831387	0.574915	0.5736782	0.57700855	0.5794322	0.58397144	0.57313555	0.5730285
0.0	0.5799698	0.5777997	0.58298117	0.57441616	0.5736658	0.5782778	0.57958513	0.5839498	0.57301605	0.5738432
0.0	0.57979184	0.57794464	0.58280957	0.5736492	0.5733675	0.57762843	0.5799366	0.5839798	0.5730554	0.5735176
0.0	0.57824993	0.5777446	0.58367145	0.5730237	0.5745991	0.5776007	0.5807151	0.58474296	0.5729607	0.57383525
0.0	0.5806444	0.57967824	0.5843621	0.5736285	0.5758818	0.5768225	0.5808096	0.58538264	0.57115895	0.5745089
0.0	0.008673099	0.021702709	0.02775162	0.013490107	0.009306812	0.021239243	0.015555656	0.0325947	0.026254922	0.027807461
0.0	0.019213963	0.018992312	0.027831886	0.016719034	0.023626646	0.016445616	0.016218666	0.019473644	0.01862384	0.019565351
0.0	0.0069720964	0.019264007	0.011884152	0.013722009	0.01639881	0.009285736	0.0125656165	0.025689319	0.016511535	0.022674462
0.0	0.0062601175	0.023701986	0.018666029	0.012866212	0.016891822	0.016997376	0.013615853	0.02483006	0.02078973	0.031201713
0.0	0.017838327	0.0119060045	0.031686913	0.018989168	0.009679619	0.025674142	0.020444596	0.024514517	0.02316162	0.026275422
0.0	0.017726533	0.011973948	0.03150492	0.01883405	0.009705057	0.025660405	0.020311387	0.024274759	0.023000889	0.026038818
0.0	0.016242154	0.020496666	0.022088736	0.016943991	0.016643316	0.011327934	0.013224097	0.016814262	0.021533491	0.01293725
0.0	0.0074391807	0.015115359	0.021322064	0.015548603	0.0089108115	0.008041072	0.016681105	0.02249597	0.015754364	0.036733672
0.0	0.010816096	0.022751559	0.018248959	0.008020188	0.01572701	0.014930111	0.011344812	0.015937285	0.02460582	0.02546564
0.0	0.0091689555	0.011682676	0.031712454	0.013506609	0.017660273	0.00877074	0.018022457	0.020427901	0.019423125	0.02156271
0.0	0.0072552077	0.02025023	0.028672382	0.013335483	0.009323248	0.008403575	0.025455216	0.014033739	0.024218753	0.03180747
0.0	0.014549513	0.02003535	0.011944604	0.010819995	0.0060245157	0.010812516	0.016922003	0.023898	0.019277807	0.026650038
0.0	0.0074722017	0.019051768	0.024708286	0.00869583	0.015685882	0.016516577	0.017654227	0.021065595	0.018451666	0.03177172
0.0	0.0074854894	0.0190484	0.0247458	0.008702601	0.015785998	0.016563108	0.017662987	0.02107354	0.018440744	0.031793628
0.0	0.011045616	0.021030076	0.01648642	0.0045506777	0.01575549	0.008368198	0.017743537	0.02301456	0.022828203	0.03299798
0.0	0.011671819	0.01885342	0.009474958	0.0142405545	0.011003785	0.011007963	0.013295308	0.01208591	0.020160904	0.031872317
0.0	0.579588	0.5781737	0.5835017	0.5731022	0.57319635	0.57755005	0.5786912	0.5837085	0.57200503	0.5746378
0.0	0.5816765	0.5774712	0.5819523	0.57398725	0.5715011	0.5771542	0.5795211	0.5840904	0.5728659	0.57441676
0.0	0.5812827	0.5772319	0.58186615	0.5738095	0.57252234	0.576253	0.57892126	0.58367	0.5714386	0.57371616
0.0	0.5821732	0.5799129	0.58302385	0.5740021	0.57355505	0.5779498	0.58014154	0.58524483	0.57358503	0.5754438
0.0	0.58063805	0.5780187	0.58263296	0.5752281	0.5723875	0.57793456	0.5805298	0.58579886	0.5737029	0.5748123
0.0	0.5809026	0.5770103	0.5819723	0.5749237	0.5718848	0.5771896	0.5789425	0.58561444	0.5734412	0.5740484
0.0	0.5806305	0.5770416	0.5835624	0.5743439	0.5723671	0.57765234	0.5794357	0.5845926	0.57378674	0.57397765
0.0	0.5805086	0.57677084	0.5818862	0.574746	0.57290584	0.57628846	0.57834244	0.58519447	0.57201445	0.5733476
0.0	0.5802364	0.57680225	0.58347636	0.57416624	0.57338786	0.5767514	0.57883584	0.5841723	0.5723602	0.5732769
0.0	0.58230984	0.5793168	0.5835507	0.57388914	0.573146	0.57754153	0.57940024	0.5854879	0.5732256	0.5741358
0.0	0.581575	0.5789793	0.58325386	0.5736159	0.5730762	0.5776628	0.5790324	0.5848159	0.57259464	0.5739206
0.0	0.5816252	0.57784563	0.58373594	0.57422495	0.57343066	0.57805437	0.57906145	0.5853655	0.5732904	0.57486254
0.0	0.5792569	0.57705486	0.58206946	0.57359797	0.5732534	0.5775629	0.57925665	0.5835975	0.5734699	0.57349956
0.0	0.58072144	0.5789989	0.5839279	0.57322276	0.57470596	0.5778775	0.5791601	0.58392054	0.5730983	0.57412505
0.0	0.58130485	0.57751596	0.58550227	0.5741771	0.5738374	0.5776394	0.5796678	0.5858086	0.5736111	0.5749568
0.0	0.58120644	0.57776594	0.58513725	0.57508135	0.57436514	0.577267	0.5804464	0.58523333	0.57300824	0.5752193
0.0	0.57939184	0.576817	0.58602816	0.57362854	0.57391185	0.57724875	0.5797548	0.5840025	0.5722058	0.5753131
0.0	0.58024406	0.5776238	0.5828026	0.57457954	0.5744624	0.5762561	0.58042544	0.5851326	0.57377684	0.5736275
0.0	0.5812929	0.57701147	0.58224076	0.57472557	0.5735637	0.57649946	0.57990414	0.583975	0.5728782	0.5733009
0.0	0.57967466	0.5768166	0.5838127	0.57374585	0.5741059	0.57705724	0.58012086	0.5835153	0.5725733	0.575288
0.0	0.5797696	0.57620096	0.58276606	0.5737522	0.57372504	0.57684714	0.58027065	0.5826594	0.57334507	0.572952
0.0	0.5803765	0.57786113	0.5819467	0.5744331	0.5742332	0.5780698	0.5784276	0.5841678	0.57187283	0.57274175
0.0	0.5808215	0.57674795	0.58398706	0.5746937	0.57464343	0.57822263	0.5801658	0.5847898	0.57322913	0.5747066
0.0	0.58124244	0.57787836	0.583744	0.57491106	0.574379	0.57896274	0.5789702	0.58517206	0.5735447	0.573237
0.0	0.5816872	0.5767652	0.58578193	0.57517165	0.5747893	0.57911545	0.5807077	0.5857937	0.5748997	0.5752013
0.0	0.5822992	0.57751924	0.58416474	0.5753431	0.5735952	0.5764883	0.579577	0.5852023	0.57340264	0.57331634
0.0	0.581072	0.5775414	0.584654	0.57421774	0.5744054	0.57817143	0.58036023	0.5847368	0.5731056	0.5749734
0.0	0.57911664	0.5769729	0.58145386	0.5734673	0.57369417	0.5766746	0.57963055	0.582524	0.57260907	0.57383114
0.0	0.5806782	0.57617193	0.58420235	0.57362086	0.57481384	0.57747334	0.5804232	0.5838395	0.5738928	0.5751019
0.0	0.58022463	0.57771194	0.5823776	0.5734482	0.57238656	0.57675606	0.5790595	0.5830395	0.57256186	0.57481986
0.0	0.58026606	0.57677084	0.5834372	0.5745627	0.5722906	0.5774773	0.5791402	0.584803	0.57290316	0.5740832
0.0	0.5800598	0.5757986	0.5830134	0.5738502	0.57223576	0.5765078	0.5785858	0.5832684	0.57227576	0.57374275
0.0	0.58092445	0.5746219	0.5840128	0.57379675	0.57408875	0.57629246	0.5786983	0.5836732	0.57306075	0.5736699
0.0	0.5797495	0.576145	0.58215547	0.5725266	0.5717392	0.5758612	0.5779582	0.5812823	0.5712335	0.5724498
0.0	0.5798905	0.57672364	0.58423173	0.5744245	0.5742241	0.5777113	0.58045346	0.58303595	0.5727727	0.57287747
0.0	0.58013225	0.5752689	0.58256507	0.57303023	0.5729395	0.5768819	0.5793123	0.58302975	0.5726033	0.57363564
0.0	0.58007056	0.5780838	0.58227575	0.5726281	0.5728897	0.5778533	0.5771737	0.5823576	0.5724608	0.57240963
0.0	0.57913303	0.5763094	0.58295846	0.5732684	0.5725718	0.57633644	0.578151	0.5833112	0.57102484	0.57402796
0.0	0.016176267	0.020419553	0.021966813	0.016879475	0.016592477	0.011322008	0.013096891	0.016738918	0.021349682	0.012893549
0.0	0.009199817	0.011690343	0.031965874	0.01354565	0.017599542	0.008831693	0.018202594	0.020398732	0.019501174	0.021611597
0.0	0.009195501	0.011693759	0.031887267	0.01368241	0.017693924	0.008846632	0.018163912	0.0204817	0.019447507	0.021683967
0.0	0.18091494	0.09505332	0.18353072	0.18375851	0.087308295	0.20587999	0.1590272	0.14929669	0.15087926	0.14949848
0.0	0.18082598	0.09562117	0.1834484	0.18265092	0.08740052	0.20397073	0.15839352	0.14916523	0.15069993	0.14965248
0.0	0.08310608	0.11826494	0.13066754	0.15518571	0.080873065	0.07324071	0.13352555	0.13797292	0.10667618	0.19937655
0.0	0.11734779	0.16754673	0.11270091	0.08523415	0.13510509	0.12876005	0.09351957	0.10113281	0.15793446	0.14557382
0.0	0.11715802	0.16786098	0.1131595	0.08580916	0.13571377	0.12972905	0.09423898	0.1007666	0.15818182	0.14588608
0.0	0.11653959	0.1690512	0.11308403	0.08536276	0.13476747	0.12926093	0.09382563	0.10081542	0.1581154	0.14596999
0.0	0.101438664	0.09347044	0.18394482	0.13771632	0.14966941	0.079923965	0.14254704	0.12700252	0.12879087	0.12601945
0.0	0.10143392	0.093325675	0.18467578	0.13751353	0.14944951	0.08015248	0.14249285	0.12672684	0.12871967	0.12565495
0.0	0.100954965	0.09381185	0.18472123	0.13734864	0.14927606	0.07951737	0.14254168	0.12703052	0.12852935	0.12621379
0.0	0.18043731	0.16747001	0.08239487	0.1327656	0.15893136	0.08615761	0.09875525	0.124671176	0.07835313	0.09523134
0.0	0.18028006	0.16678825	0.08271972	0.13298957	0.1593815	0.08573099	0.09900874	0.12495603	0.078475304	0.0954218
0.0	0.18045487	0.16739501	0.08241811	0.13318688	0.15900846	0.08611559	0.0991479	0.12507421	0.07845074	0.09550705
0.0	0.17999169	0.16860208	0.08232537	0.13278724	0.1592817	0.085945316	0.098749496	0.12518126	0.078358814	0.09520998
0.0	0.18005158	0.16777793	0.08191231	0.13248047	0.15921359	0.08596323	0.09823994	0.12515527	0.07796103	0.09514612
0.0	0.18056637	0.16688481	0.08236428	0.13276708	0.15915619	0.08593289	0.09866273	0.12516558	0.078501225	0.095580846
0.0	0.18030372	0.16772231	0.08200155	0.13233365	0.1590574	0.08634586	0.09856622	0.12511091	0.07817644	0.09520285
0.0	0.12990932	0.07297929	0.19566402	0.09109837	0.13117932	0.14158432	0.1354402	0.102169886	0.1326149	0.17448348
0.0	0.12909336	0.07232782	0.19658993	0.09077698	0.13125159	0.14111483	0.13552998	0.10219862	0.13247587	0.17438161
0.0	0.1293112	0.07309182	0.19641425	0.091209166	0.13021515	0.14152718	0.13585462	0.1019782	0.13233645	0.17456755
0.0	0.1289945	0.07276854	0.19618185	0.09101083	0.13125217	0.14127992	0.13551004	0.101957284	0.1320422	0.17409152
0.0	0.12973467	0.07284041	0.19494106	0.09092302	0.13067874	0.14138015	0.13514116	0.10246435	0.13239402	0.1736169
0.0	0.1295475	0.072605535	0.19504204	0.09060785	0.13062778	0.14109296	0.13536948	0.1016952	0.1322602	0.17424154
0.0	0.12876967	0.0727582	0.19521853	0.09040947	0.13029785	0.1412599	0.13497855	0.101859786	0.13179393	0.17359444
0.0	0.16727886	0.15355523	0.1332051	0.16611952	0.14192888	0.10024974	0.10667167	0.105886124	0.14001466	0.07851107
0.0	0.16646786	0.15340035	0.13333742	0.165626	0.14174616	0.10000669	0.10678955	0.10588929	0.14025377	0.07824911
0.0	0.16651785	0.15416172	0.134155	0.16658984	0.14228617	0.100294225	0.107338935	0.10611649	0.14037307	0.07856033
0.0	0.16697724	0.15446375	0.13361599	0.16561642	0.1420146	0.1003302	0.1069718	0.10620781	0.14022563	0.078804076
0.0	0.16674842	0.15430455	0.13322648	0.1659712	0.14192358	0.100749075	0.106757425	0.106172256	0.14040415	0.0784198
0.0	0.16666651	0.15372588	0.13322791	0.16504571	0.14153622	0.10027543	0.10654741	0.105898775	0.1398625	0.07831868
0.0	0.16580625	0.15425928	0.13289353	0.16509424	0.14148186	0.10024153	0.106620856	0.10590403	0.13965371	0.07815084
0.0	0.16599743	0.15409431	0.13326013	0.16452543	0.1411561	0.10051392	0.106528	0.10564328	0.13953389	0.07835413
0.0	0.08119497	0.15196392	0.1692235	0.13525222	0.08413683	0.07638487	0.19046003	0.09005924	0.15575317	0.17611842
0.0	0.07849132	0.14646304	0.07645047	0.13952684	0.14044327	0.08359777	0.10301321	0.15513586	0.1115155	0.13165364
0.0	0.07833951	0.14609095	0.07667504	0.13891327	0.14060542	0.08375661	0.103058256	0.15552896	0.11127067	0.1318765
0.0	0.078393236	0.14632967	0.07653434	0.13932739	0.1403733	0.08402483	0.10329607	0.15505224	0.11134312	0.13141336
0.0	0.07822253	0.14615883	0.076578565	0.13871895	0.14007743	0.08350328	0.102799766	0.1554133	0.111081496	0.13158077
0.0	0.07853997	0.1461298	0.07657234	0.13871734	0.1403693	0.08391458	0.10281276	0.155763	0.11112927	0.13158482
0.0	0.078728296	0.14646852	0.07666201	0.13937952	0.14008658	0.083904535	0.103482895	0.15531918	0.111344725	0.1318291
0.0	0.07842228	0.1464479	0.07609706	0.13902265	0.13974917	0.083923526	0.10299803	0.15494624	0.11084726	0.13119888
0.0	0.101036526	0.093235254	0.18409567	0.13771245	0.14966394	0.079643	0.14230916	0.12662695	0.12809789	0.12562373
0.0	0.10110784	0.09351229	0.18514006	0.13734052	0.15017733	0.07966461	0.14249419	0.12697831	0.12856136	0.12577496
0.0	0.10100842	0.093402885	0.18467975	0.1373721	0.14936462	0.079775095	0.14262773	0.12629302	0.12859891	0.12563422
0.0	0.100672744	0.093550175	0.18424441	0.13693541	0.1492834	0.07937112	0.14178811	0.12697035	0.12783325	0.12558691
0.0	0.101164624	0.09348903	0.18377134	0.13695769	0.14954774	0.07954565	0.14167857	0.12705214	0.1284095	0.12525786
0.0	0.10089127	0.09370357	0.18415236	0.13714442	0.14997901	0.079994455	0.14260761	0.1271043	0.12841947	0.12582846
0.0	0.18082242	0.09497837	0.18278307	0.18203951	0.08722937	0.20350356	0.15703225	0.1481712	0.14979726	0.14905523
0.0	0.18064962	0.09468462	0.18348408	0.18244132	0.087654285	0.2036358	0.15796664	0.1489452	0.15039714	0.14911304
0.0	0.18024221	0.09558522	0.18347241	0.18305205	0.08776799	0.20470811	0.15793322	0.1486923	0.15003994	0.14874864
0.0	0.18055443	0.09507705	0.18299703	0.18184634	0.08711385	0.20412777	0.15741748	0.14854972	0.14968838	0.14942598
0.0	0.18091518	0.09539741	0.18306734	0.18267334	0.08751299	0.20430966	0.15780646	0.14945103	0.15031298	0.14882804
0.0	0.18094712	0.09502423	0.18296964	0.18224116	0.08718342	0.20410883	0.15793316	0.14882247	0.150189	0.14933108
0.0	0.18033679	0.09524733	0.18254097	0.18169115	0.087415315	0.2042634	0.15742235	0.14893861	0.14976174	0.14878187
0.0	0.08388839	0.11744439	0.13045357	0.15504427	0.08087921	0.07307956	0.13248105	0.1389585	0.10669037	0.19893573
0.0	0.0831433	0.11762204	0.13089694	0.15473859	0.081357814	0.07325279	0.13304651	0.13795707	0.10669526	0.19900745
0.0	0.08334122	0.117723696	0.13058057	0.15508984	0.08082868	0.07353542	0.13306631	0.13848454	0.10693396	0.19900295
0.0	0.083074145	0.11774484	0.1302639	0.15422164	0.08069084	0.07283129	0.13225874	0.13847253	0.106214456	0.19849546
0.0	0.08315198	0.117995076	0.13037862	0.15520538	0.080977894	0.07338244	0.13301606	0.13824077	0.10638812	0.19834207
0.0	0.08362013	0.11803059	0.13007547	0.15470763	0.08093212	0.07347549	0.13309784	0.13830759	0.10685991	0.1991177
0.0	0.08301729	0.11773075	0.12983961	0.15474111	0.08089407	0.073302135	0.13252334	0.13800997	0.10629681	0.19871426
0.0	0.376519	0.3596406	0.3658553	0.33813214	0.30426916	0.36714262	0.35969016	0.3643926	0.31678686	0.35869807
0.0	0.27813867	0.2568395	0.26152313	0.2504768	0.21575141	0.21110779	0.20611665	0.22881807	0.22501105	0.24812037
0.0	0.5786446	0.5757983	0.58334905	0.5745615	0.57136333	0.57750815	0.5798908	0.5839098	0.5719566	0.5737539
0.0	0.58144784	0.5795924	0.5849528	0.5732191	0.57471526	0.5779919	0.58026093	0.5847981	0.57332927	0.57541406
0.0	0.5815623	0.5788155	0.5841061	0.5758953	0.5752443	0.5782928	0.5819808	0.5850725	0.5716963	0.5747624
0.0	0.5766087	0.57716924	0.5816427	0.5725334	0.5712382	0.5766879	0.57758516	0.582061	0.57134056	0.57283115
0.0	0.18383233	0.21824902	0.19055246	0.20457397	0.15751201	0.13292533	0.21009457	0.20051458	0.12899059	0.16081433
0.0	0.5814377	0.5763603	0.583476	0.574447	0.5760481	0.575971	0.580815	0.5857989	0.57332796	0.5745811
0.0	0.58326703	0.57932067	0.5875134	0.57509977	0.57707864	0.5777352	0.5826156	0.5872863	0.5754974	0.57534987
0.0	0.58346975	0.5787259	0.5844582	0.5782545	0.5756073	0.57864815	0.5848393	0.5875166	0.57650226	0.577554
0.0	0.05564815	0.036166895	0.074598275	0.041159455	0.05756747	0.078466594	0.08406791	0.023889491	0.05275162	0.09044207
0.0	0.5816682	0.5795683	0.5834947	0.57414836	0.5747358	0.57889897	0.57980436	0.5856387	0.5753493	0.577196
0.0	0.5803658	0.57723725	0.58268213	0.5727998	0.5730343	0.576912	0.57921505	0.5845512	0.57316816	0.57368696
0.0	0.5809663	0.5790966	0.58470297	0.573113	0.57403815	0.5775241	0.5794044	0.58333874	0.57300705	0.574239
0.0	0.5790409	0.57838845	0.5867943	0.57442296	0.5748947	0.57721806	0.58018667	0.58533674	0.5726596	0.57350814
0.0	0.58057714	0.57878584	0.5833152	0.57434666	0.57398605	0.5769534	0.5809712	0.5838551	0.5735119	0.5747631
0.0	0.5791308	0.57756066	0.583942	0.5732362	0.5728107	0.5773672	0.57950467	0.58493644	0.5718452	0.57404757
0.0	0.020192204	0.0509208	0.027888259	0.045500826	0.014228471	0.027551005	0.03734024	0.022255136	0.021729944	0.019851513
0.0	0.15389413	0.23500134	0.13174802	0.20776765	0.17873213	0.13639852	0.20134848	0.17893012	0.24411944	0.20712125
0.0	0.26873702	0.32934272	0.24639899	0.31130475	0.20149942	0.3066672	0.31260645	0.28933316	0.28643268	0.2730915
0.0	0.20298456	0.28263626	0.17972264	0.2560728	0.2274728	0.18421058	0.25007373	0.22869918	0.28994554	0.2548567
0.0	0.5801848	0.578323	0.5844714	0.5739428	0.5733558	0.5763338	0.58019495	0.5844157	0.5720228	0.5749461
0.0	0.58075345	0.5782216	0.5848123	0.57519436	0.5737524	0.57607377	0.5817073	0.586559	0.57288116	0.57613343
0.0	0.58054787	0.57846475	0.5844156	0.57495314	0.5730942	0.5751895	0.58100516	0.5860205	0.5721488	0.575651
0.0	0.57996726	0.5773474	0.5844057	0.5745636	0.5731817	0.5757902	0.5796159	0.58330524	0.57194906	0.5728989
0.0	0.57955396	0.57853407	0.5828755	0.5733316	0.5735586	0.5768945	0.5798589	0.5845125	0.5718921	0.57310635
0.0	0.57937163	0.5787944	0.5834615	0.5740591	0.5732976	0.5766697	0.57990813	0.5844959	0.5721758	0.5737787
0.0	0.004926532	0.0009946887	0.004281401	0.0018515808	0.003941938	0.003440969	0.0014290572	0.0032556388	0.0031987866	0.0030902575
0.0	0.5801369	0.57813776	0.5831264	0.5735484	0.57331216	0.57767916	0.5800873	0.5852186	0.5741383	0.57455134
0.0	0.58049506	0.5782557	0.5833671	0.57378507	0.57379705	0.5778289	0.5801999	0.5845217	0.57364225	0.5742662
0.0	0.58274406	0.5785756	0.58523995	0.57835674	0.5769633	0.580288	0.5814561	0.587152	0.5749221	0.57469887
0.0	0.5816469	0.579834	0.58534205	0.57519174	0.5755128	0.5788174	0.5802724	0.5847664	0.574313	0.57448006
0.0	0.5813446	0.5777655	0.58389467	0.5750885	0.5755896	0.57773936	0.5818625	0.585315	0.5750042	0.57346284
0.0	0.5804649	0.57714415	0.58228844	0.57299477	0.5722121	0.57699126	0.5790569	0.58461446	0.57245785	0.5731667
0.0	0.58174515	0.57713413	0.5809031	0.5732275	0.5747265	0.5773918	0.5795814	0.5843558	0.5730969	0.57348603
0.0	0.57945156	0.57863545	0.58398587	0.5739337	0.5727719	0.5777187	0.58030474	0.585427	0.57190883	0.5736026
0.0	0.33995774	0.23777556	0.337969	0.29409882	0.27999452	0.31394255	0.29257128	0.3336877	0.34336144	0.29628935
0.0	0.27627197	0.23894665	0.25358883	0.24302341	0.22522329	0.22594754	0.2653904	0.27271894	0.2972525	0.3039872
0.0	0.00029428102	2.1259304e-05	0.00017660565	8.138456e-05	4.475297e-05	7.788819e-05	9.95664e-05	0.00021733192	0.00053646043	0.00024460568
0.0	0.30933258	0.20167056	0.3065893	0.26117012	0.24598972	0.28149438	0.25868976	0.3018704	0.31374502	0.2627861
0.0	0.33779708	0.27725816	0.32567787	0.3105229	0.27454045	0.2677586	0.36978474	0.30899847	0.22912683	0.34184906
0.0	0.0004952281	2.2715702e-05	0.00035568656	0.00015565178	6.0102644e-05	8.8955465e-05	0.00035724964	0.0002274726	7.355086e-05	0.00027822587
0.0	0.5802897	0.5784844	0.58343476	0.57371104	0.57335436	0.5771855	0.58088404	0.5852733	0.5737323	0.57415634
0.0	0.58158284	0.5802751	0.5853251	0.5749433	0.5748369	0.57884175	0.5803307	0.58645016	0.5758715	0.57500315
0.0	0.5819482	0.5808366	0.5854128	0.57358426	0.5741074	0.578271	0.58061206	0.5844777	0.5755043	0.573546
0.0	0.58032745	0.5781057	0.5836393	0.57448053	0.5741343	0.57776695	0.5809502	0.5856305	0.57430005	0.5750469
0.0	0.5810607	0.57930917	0.5862932	0.5776225	0.5766914	0.5786009	0.5828967	0.58864236	0.576613	0.5772104
0.0	0.5789105	0.580129	0.584679	0.5716533	0.57395285	0.578146	0.57848525	0.5878578	0.57278633	0.5743412
0.0	0.58224505	0.57734525	0.5843573	0.57422894	0.5741412	0.5778754	0.5805119	0.5847452	0.573553	0.57495743
0.0	0.58193016	0.5764078	0.5852009	0.5752701	0.5749082	0.5781577	0.581187	0.58590984	0.5744196	0.57542306
0.0	0.57893246	0.5773155	0.5832499	0.5727428	0.5727254	0.5759394	0.5779851	0.5834764	0.5710796	0.57370496
0.0	0.5800465	0.5774614	0.584379	0.57444316	0.5739748	0.5773182	0.58111835	0.5856354	0.5734752	0.57398146
0.0	0.5810966	0.57824516	0.58258504	0.57444334	0.57406855	0.57617	0.5793341	0.5832462	0.57180804	0.5722974
0.0	0.579939	0.57938826	0.5853091	0.5743295	0.5727727	0.5767897	0.58060837	0.58468026	0.5723131	0.5736381
0.0	0.5786843	0.5781676	0.5853018	0.5748621	0.57416046	0.5769472	0.5811631	0.5844673	0.57303226	0.5735136
0.0	0.58018744	0.5772071	0.58430755	0.57462716	0.5748459	0.5772028	0.5811331	0.5853662	0.5731329	0.57488257
0.0	0.58018744	0.5772071	0.58430755	0.57462716	0.5748459	0.5772028	0.5811331	0.5853662	0.5731329	0.57488257
0.0	0.5797918	0.5785152	0.5851768	0.57606184	0.5738422	0.57796866	0.58256894	0.5850177	0.5732094	0.5740583
0.0	0.5800945	0.57900006	0.5837301	0.5754289	0.57215697	0.57640886	0.58199275	0.58444005	0.5727689	0.5741344
0.0	0.5788684	0.5777028	0.5843115	0.5738759	0.573354	0.5781605	0.5801916	0.58367944	0.5730385	0.5740092
0.0	0.5802166	0.578651	0.5844036	0.5730466	0.5737341	0.5777932	0.58019966	0.58461046	0.57288945	0.5750395
0.0	0.5802166	0.578651	0.5844036	0.5730466	0.5737341	0.5777932	0.58019966	0.58461046	0.57288945	0.5750395
0.0	0.5802166	0.578651	0.5844036	0.5730466	0.5737341	0.5777932	0.58019966	0.58461046	0.57288945	0.5750395
0.0	0.5814205	0.57727593	0.5838162	0.5731961	0.5736529	0.5773077	0.5801165	0.5845992	0.57316864	0.574633
0.0	0.24324338	0.20909898	0.14115511	0.1293624	0.21806529	0.21192211	0.16934898	0.16839598	0.12564363	0.24059929
0.0	0.021109229	0.0120982425	0.0066764723	0.008795955	0.0144787105	0.014306732	0.014443996	0.010645462	0.005647556	0.016145697
0.0	0.57902807	0.57730186	0.58324224	0.57258064	0.5720512	0.57635164	0.57875115	0.5841671	0.57131994	0.5727448
0.0	0.57888347	0.5787413	0.5839515	0.57325554	0.5732879	0.5786133	0.5801806	0.5826498	0.57366514	0.57334834
0.0	0.5803543	0.57693285	0.58483785	0.57522947	0.5727313	0.5784162	0.58004415	0.5834408	0.5739939	0.5740762
0.0	0.57941914	0.5801276	0.58590955	0.576199	0.5744283	0.5771577	0.581592	0.58336073	0.5714549	0.5727056
0.0	0.57977295	0.5782549	0.58409834	0.5741935	0.5727886	0.57755417	0.5808827	0.5838098	0.5739489	0.57421213
0.0	0.58113587	0.5771805	0.58488613	0.57568115	0.5749081	0.57821375	0.58190775	0.5856491	0.57444024	0.5755915
0.0	0.58008677	0.57806975	0.58402437	0.57506645	0.57371145	0.5776848	0.58079964	0.5847426	0.5738809	0.5743155
0.0	0.5802099	0.57749	0.5840121	0.57477826	0.5726151	0.57756275	0.5804439	0.5848434	0.5738284	0.5744475
0.0	0.5812765	0.57951003	0.58683	0.5781362	0.5756139	0.5778805	0.58312535	0.5852324	0.57356393	0.5758742
0.0	0.57984835	0.5785934	0.5831321	0.5732724	0.57363355	0.5777993	0.5802531	0.58317447	0.5732958	0.5739447
0.0	0.5809133	0.57728994	0.5832359	0.57472885	0.5739277	0.5768902	0.5798456	0.5839328	0.5729455	0.57412606
0.0	0.5789501	0.5777628	0.58217555	0.5718814	0.5729637	0.577591	0.5791628	0.5827453	0.5725874	0.57387435
0.0	0.5809783	0.5772472	0.5827049	0.573811	0.5744497	0.5777797	0.58087593	0.5849025	0.573403	0.5744008
0.0	0.5806144	0.57861847	0.5827277	0.5743338	0.5733807	0.5781189	0.58002514	0.5840321	0.5727601	0.5741538
0.0	0.5804448	0.57650214	0.58275354	0.5744067	0.5745344	0.5767668	0.5802703	0.5863488	0.57364815	0.5762231
0.0	0.5788992	0.5782244	0.5841065	0.572697	0.57433933	0.57770985	0.5796256	0.5844643	0.57243514	0.57405984
0.0	0.5799383	0.5793479	0.5852111	0.573595	0.5751195	0.57828134	0.57991743	0.5851095	0.57388806	0.5745115
0.0	0.5788992	0.5782244	0.5841065	0.572697	0.57433933	0.57770985	0.5796256	0.5844643	0.57243514	0.57405984
0.0	0.58069474	0.5768338	0.5841448	0.57427275	0.573886	0.57644165	0.5801024	0.58508897	0.5730323	0.57512504
0.0	0.5783506	0.57830226	0.58344454	0.5727666	0.5730635	0.577622	0.5793727	0.58383036	0.57231194	0.5737593
0.0	0.5782525	0.57775843	0.5836114	0.57275146	0.5725133	0.57762986	0.5795019	0.58335537	0.5718929	0.57390165
0.0	0.5801052	0.578959	0.5831262	0.5734648	0.5735706	0.5780928	0.5805024	0.58458775	0.57335776	0.5743787
0.0	6.988103e-05	0.00023539289	5.0004717e-05	0.00012659354	0.00010001259	5.2294792e-05	7.805214e-05	9.248708e-05	7.3391326e-05	0.00015605733
0.0	0.07941376	0.09314437	0.07509693	0.08821848	0.08403922	0.08646465	0.07150445	0.07126213	0.076464035	0.09061131
0.0	0.5786404	0.578549	0.5831619	0.57299626	0.57340235	0.577473	0.57925826	0.5833962	0.57133394	0.57275677
0.0	0.5799088	0.5771915	0.5842945	0.5739999	0.5745289	0.576221	0.58056676	0.5862312	0.57200867	0.57415473
0.0	0.5800824	0.577943	0.58222854	0.57340705	0.573074	0.5774201	0.57985854	0.58455193	0.57306397	0.57330674
0.0	0.57930666	0.57799995	0.5835563	0.5722682	0.5744971	0.5765238	0.57918686	0.5834356	0.5723066	0.57306874
0.0	0.5790228	0.5768502	0.58402944	0.5745436	0.57601607	0.57750094	0.5804173	0.5859556	0.57320076	0.57478696
0.0	0.5804649	0.5782567	0.58304876	0.57379293	0.5729622	0.5777406	0.580122	0.58424866	0.5735073	0.5741352
0.0	0.5808866	0.57779944	0.58033353	0.572627	0.57292145	0.5759715	0.5788088	0.58203036	0.5738349	0.5733655
0.0	0.5798107	0.5776433	0.5826661	0.5734227	0.57291585	0.57678264	0.5797854	0.5839355	0.5728384	0.5739886
0.0	0.57955307	0.5786259	0.58276314	0.5731011	0.5738441	0.5772086	0.5802378	0.5840775	0.5727799	0.5736759
0.0	0.579702	0.57819986	0.5821615	0.5737632	0.57222915	0.5775978	0.5797142	0.5834615	0.57296467	0.5736807
0.0	0.5790746	0.5771838	0.5833554	0.5729423	0.5727398	0.57694465	0.5808068	0.5821618	0.57231194	0.57315576
0.0	0.579916	0.5790608	0.5829309	0.5732499	0.57330287	0.57767457	0.58017915	0.5827465	0.5718333	0.57294506
0.0	0.5808314	0.576563	0.5830027	0.5736705	0.5741766	0.5770573	0.5807793	0.58477014	0.5733906	0.57569164
0.0	0.57720566	0.57769686	0.5830894	0.57087004	0.57231814	0.57727945	0.57890093	0.58118665	0.5705123	0.57304
0.0	0.22186685	0.18460025	0.25123775	0.19412307	0.2224798	0.2534606	0.26208583	0.15652464	0.21408555	0.26846832
0.0	0.578442	0.57804185	0.5847558	0.5747514	0.5718643	0.5779022	0.5799401	0.5831964	0.5713926	0.5728885
0.0	0.57909906	0.57879144	0.5847744	0.5745415	0.570938	0.577667	0.5790855	0.5841305	0.5713888	0.57291526
0.0	0.5779952	0.5801464	0.58410966	0.57306063	0.5713559	0.5778149	0.5791879	0.58353764	0.57114184	0.5723691
0.0	0.57994336	0.5781932	0.58328485	0.5729567	0.57366765	0.57742256	0.5803865	0.5843522	0.573781	0.5739372
0.0	0.57976854	0.578167	0.58459806	0.57028806	0.5739774	0.57676196	0.5803245	0.58463556	0.5733757	0.5733944
0.0	0.5807798	0.5783479	0.5835672	0.5727738	0.5733939	0.5774669	0.5797261	0.5851226	0.5731176	0.5739175
0.0	0.5801024	0.5774233	0.5827978	0.5728767	0.57251644	0.57717615	0.57951915	0.584743	0.5726711	0.57448584
0.0	0.5780028	0.5772553	0.5824393	0.5720664	0.57195055	0.5739582	0.5792999	0.58468235	0.57040024	0.5722866
0.0	0.57981217	0.57749236	0.5828562	0.5737648	0.57393783	0.5771213	0.5797198	0.5844801	0.57292503	0.5726264
0.0	0.58006424	0.57745755	0.58336264	0.574107	0.5742873	0.5774765	0.5804054	0.5850852	0.5733371	0.573404
0.0	0.5812019	0.5777412	0.5843752	0.57492536	0.57244056	0.57778984	0.5811496	0.58354354	0.5728712	0.5762311
0.0	0.5792265	0.5776448	0.58272296	0.57255036	0.572884	0.57738936	0.5798081	0.58349967	0.57255685	0.57385486
0.0	0.57976574	0.577949	0.58291626	0.57314366	0.57320356	0.5777137	0.58016056	0.5840742	0.57318574	0.57352364
0.0	0.57946545	0.5784915	0.5849701	0.5749773	0.57423776	0.57782733	0.58192295	0.5849503	0.57343537	0.5738241
0.0	0.5800326	0.5787869	0.5838032	0.57244605	0.5735706	0.5771339	0.5788763	0.5844837	0.57277715	0.57273984
0.0	0.5791622	0.57500815	0.5839342	0.5741277	0.57380265	0.57777554	0.57961375	0.5834688	0.57240707	0.5718079
0.0	0.5790947	0.578761	0.5837657	0.57294774	0.5734367	0.5784147	0.58013475	0.5831997	0.5727151	0.57188
0.0	0.5808894	0.57720876	0.58388233	0.5736496	0.57385856	0.57748485	0.58073074	0.58462805	0.5726375	0.57481045
0.0	0.5794958	0.5779774	0.5840872	0.57297367	0.57373536	0.577478	0.57937574	0.5848048	0.5718547	0.57335454
0.0	0.17469192	0.16185296	0.18013549	0.17972182	0.17186636	0.14922419	0.19442305	0.17031007	0.19160147	0.18752816
0.0	0.5810327	0.57957625	0.5845573	0.5741581	0.5752456	0.57831955	0.5806814	0.5851249	0.57283837	0.5743785
0.0	0.14927232	0.10427589	0.15184514	0.15385215	0.13963683	0.1336686	0.22625966	0.16917188	0.17389289	0.21602662
0.0	0.03847636	0.025922254	0.028700644	0.023516968	0.037924025	0.0200683	0.030199537	0.03845553	0.045571607	0.021435695
0.0	0.038710494	0.026088366	0.02875465	0.023628423	0.038150076	0.020136258	0.03035691	0.038504314	0.045746725	0.021523701
0.0	0.22132905	0.23465565	0.16727135	0.19859721	0.097315095	0.19089097	0.17360558	0.21123336	0.1409912	0.2303459
0.0	0.2224185	0.2358355	0.16754109	0.19936903	0.097859144	0.19142438	0.17437588	0.21145314	0.14147863	0.23108907
0.0	0.21086663	0.12970567	0.19391043	0.13655147	0.20018396	0.1338768	0.14629829	0.20403893	0.17309456	0.21646349
0.0	0.21191865	0.13044778	0.1942131	0.13712347	0.201175	0.13427734	0.14696895	0.20425317	0.17367058	0.21717459
0.0	0.14397559	0.13999234	0.22863892	0.20483388	0.19364396	0.18290524	0.12273176	0.16417126	0.13521437	0.22478057
0.0	0.14475508	0.14078379	0.22898042	0.20562378	0.19461048	0.18342136	0.12331004	0.1643523	0.13568495	0.22551107
0.0	0.57929087	0.57774127	0.5849977	0.5734944	0.572853	0.57710326	0.58077544	0.58532774	0.5726414	0.5754475
0.0	0.57940817	0.5785811	0.58397174	0.5735396	0.5731718	0.576819	0.58010864	0.58510727	0.57217866	0.5748981
0.0	0.5788477	0.5762105	0.58273625	0.57182574	0.5716689	0.5750552	0.5778274	0.5834676	0.57029426	0.57311577
0.0	0.5794359	0.5771596	0.5836086	0.57283443	0.5724322	0.5770874	0.58023757	0.58542913	0.572503	0.57479864
0.0	0.5809729	0.57875925	0.58407885	0.574019	0.5739437	0.57792914	0.58154243	0.5857491	0.5734862	0.5758217
0.0	0.5763057	0.5771935	0.58253956	0.5721096	0.57165164	0.5758228	0.5775874	0.58384216	0.57183075	0.5727406
0.0	0.58023685	0.58009064	0.58325356	0.57479244	0.5729077	0.57602805	0.5804946	0.5848319	0.57262474	0.5740238
0.0	0.57970726	0.57890534	0.5840986	0.57363117	0.5738868	0.5784336	0.57862276	0.58485574	0.5726447	0.5735009
0.0	0.57981694	0.5776828	0.58365214	0.57256746	0.573428	0.57741463	0.57937896	0.5845285	0.57280874	0.57462347
0.0	0.5794133	0.57801306	0.5832611	0.5731184	0.57383984	0.5774338	0.5788855	0.5843717	0.57220477	0.57397455
0.0	0.5792696	0.57758224	0.58314615	0.5730157	0.57328427	0.5776093	0.5791187	0.58479613	0.57227236	0.5741217
0.0	0.579536	0.57695776	0.58371264	0.5733006	0.57371897	0.5777215	0.57958275	0.58479613	0.57203054	0.5745384
0.0	0.58034265	0.5781927	0.5841837	0.57252806	0.57425046	0.57898337	0.57981217	0.58559114	0.57332337	0.57510644
0.0	0.578552	0.5775185	0.58297616	0.57244796	0.5731671	0.5769732	0.57880545	0.5839239	0.5713142	0.5743942
0.0	0.57842124	0.5773777	0.5836362	0.57236093	0.5735959	0.5771474	0.57887167	0.5844122	0.57181114	0.573654
0.0	0.5788867	0.5777412	0.58259416	0.57260966	0.57252705	0.5775504	0.5789071	0.5833801	0.5716048	0.57313377
0.0	0.5788766	0.5783711	0.5840322	0.5732445	0.5735557	0.57764906	0.5798403	0.5846416	0.5726236	0.5748767
0.0	0.5787292	0.5778629	0.583683	0.5724133	0.5728653	0.5764831	0.57898754	0.5834404	0.5718561	0.5736668
0.0	0.57870567	0.57780623	0.5839036	0.5727005	0.5735266	0.57758874	0.5797089	0.58431584	0.5729434	0.5749079
0.0	0.58015597	0.5792226	0.5847378	0.57303643	0.5744856	0.5785345	0.58042115	0.58459496	0.57316166	0.57459533
0.0	0.5795865	0.5788162	0.5844226	0.57267493	0.5745576	0.5774934	0.57929504	0.58511865	0.57237667	0.5747944
0.0	0.57870615	0.5771077	0.5832884	0.57247484	0.5718366	0.5765882	0.57873154	0.5838177	0.57166004	0.57375604
0.0	0.5781064	0.5766954	0.5823309	0.5719559	0.57263404	0.57687044	0.5778483	0.582817	0.57088625	0.5736699
0.0	0.57906216	0.5776256	0.58275616	0.5724911	0.57286525	0.57712036	0.5781089	0.5841018	0.5716743	0.5740808
0.0	0.57864326	0.5766753	0.58288854	0.5723967	0.5731411	0.57677275	0.5791852	0.58351403	0.57147646	0.5734449
0.0	0.5795976	0.5774485	0.5839737	0.5723461	0.5726191	0.5767827	0.578857	0.5841358	0.57224023	0.57377744
0.0	0.57919186	0.57787627	0.5838128	0.5728633	0.5727262	0.57777727	0.5790562	0.58505255	0.5722538	0.5739534
0.0	0.57998765	0.5784409	0.58368033	0.57346225	0.5730967	0.57728994	0.57982004	0.5840847	0.57247984	0.57460916
0.0	0.5802094	0.57729673	0.5831711	0.57295924	0.5734652	0.5780941	0.58036804	0.58508104	0.57287645	0.57520974
0.0	0.5786203	0.5779034	0.58305013	0.572485	0.5728239	0.5769478	0.57904005	0.58418727	0.57149	0.57448155
0.0	0.5794846	0.57798696	0.5827795	0.57273984	0.5724547	0.57701504	0.578998	0.58402395	0.5713697	0.5737305
0.0	0.57957625	0.57788074	0.58395994	0.5737095	0.5738903	0.57779986	0.57975566	0.5853279	0.57285476	0.57493085
0.0	0.5793409	0.5776326	0.5828723	0.57333696	0.5731526	0.5771039	0.5792036	0.5837662	0.5719831	0.5740073
0.0	0.57922083	0.57771134	0.583995	0.5716293	0.5734953	0.57777596	0.57943684	0.58417106	0.5721285	0.57429564
0.0	0.5794112	0.5778914	0.5832238	0.57257634	0.5742502	0.5775948	0.5790778	0.58453965	0.5723015	0.57458687
0.0	0.58054334	0.5784868	0.584304	0.57414937	0.57442576	0.577366	0.58017176	0.58482605	0.57308406	0.57480234
0.0	0.57950747	0.57752883	0.5823792	0.57280797	0.5728161	0.57656866	0.5788652	0.58399713	0.5717161	0.5732579
0.0	0.5794797	0.5784802	0.5832586	0.57292145	0.57329553	0.5778062	0.5797165	0.5846355	0.57219565	0.5743117
0.0	0.5806585	0.5796967	0.5851466	0.5740418	0.575195	0.5775909	0.5804807	0.5851092	0.57300216	0.57505405
0.0	0.20786017	0.24515693	0.280026	0.2081702	0.2274406	0.23029257	0.2417485	0.2783888	0.260002	0.27957404
0.0	0.5811361	0.5765066	0.5841326	0.57405823	0.5724262	0.5758793	0.580507	0.58499974	0.5729433	0.5737472
0.0	0.58300215	0.5765125	0.5842456	0.5752223	0.57367224	0.57736194	0.58167475	0.5858182	0.57394314	0.57483494
0.0	0.58365566	0.5766174	0.5843849	0.5749751	0.5735299	0.57747924	0.5814385	0.5860881	0.57422	0.5753382
0.0	0.5827869	0.5771383	0.58338076	0.57484007	0.5722218	0.5768957	0.58102065	0.5858146	0.57336223	0.57451594
0.0	0.5829707	0.5768858	0.584123	0.57501394	0.5727634	0.5765988	0.5808986	0.58638585	0.57329077	0.5755415
0.0	0.58242875	0.57562757	0.58326334	0.57369566	0.57094353	0.57572967	0.58180803	0.5840153	0.57253623	0.5729537
0.0	0.58013093	0.5767365	0.5841766	0.5742075	0.5723339	0.5764271	0.5814605	0.58619714	0.5724669	0.5735559
0.0	0.58079946	0.57920694	0.5840285	0.57389706	0.57297295	0.5755154	0.5801656	0.58504665	0.5706842	0.5706464
0.0	0.5811166	0.57678545	0.58611786	0.57512164	0.5731807	0.576406	0.58210963	0.5866143	0.57392883	0.5737595
0.0	0.58239865	0.5779685	0.5867959	0.5768581	0.57222253	0.5779112	0.58225757	0.5858777	0.574733	0.5726225
0.0	0.5831162	0.57841253	0.58270675	0.5728978	0.57198054	0.57684934	0.57916063	0.58357143	0.57294405	0.5742232
0.0	0.58050865	0.58047205	0.58411676	0.57337165	0.57469565	0.5789181	0.5808912	0.5847498	0.5720867	0.5765155
0.0	0.58128214	0.5791011	0.5836703	0.5760177	0.57681286	0.5790128	0.5806103	0.5865153	0.5751705	0.5757815
0.0	0.5751656	0.57634103	0.5827207	0.5716598	0.57189435	0.5722969	0.5763242	0.58277136	0.5704682	0.57242095
0.0	0.58017284	0.57770985	0.5850315	0.57333237	0.57252735	0.57485753	0.58146584	0.58405924	0.5718199	0.5720231
0.0	0.5794783	0.5776357	0.58539265	0.5741307	0.572217	0.5774587	0.58148706	0.5854968	0.5715755	0.57255185
0.0	0.5798369	0.5765223	0.582009	0.57384324	0.5715002	0.57434356	0.5787908	0.5832268	0.57180953	0.57498366
0.0	0.57903457	0.57632256	0.58354163	0.5755718	0.5734075	0.5752466	0.5803068	0.58480394	0.5737569	0.5746976
0.0	0.57925093	0.5759862	0.58273375	0.5721687	0.5731815	0.57262474	0.57858384	0.5822392	0.57073706	0.57190365
0.0	0.57967114	0.5798003	0.5842655	0.5738067	0.572533	0.5789886	0.58053076	0.583935	0.571988	0.57423085
0.0	0.5780784	0.5773641	0.58510065	0.5733228	0.57387227	0.5763206	0.57877105	0.58690774	0.57217187	0.57348186
0.0	0.57841045	0.5784168	0.5831003	0.57388675	0.5746332	0.5766518	0.58022565	0.5867459	0.5712954	0.5747755
0.0	0.57810366	0.57857215	0.58339804	0.57170385	0.5727642	0.57450587	0.5764636	0.58180076	0.5690311	0.568892
0.0	0.5782354	0.57618815	0.5821284	0.5748158	0.5735316	0.5753001	0.57993823	0.5851916	0.5718918	0.57188195
0.0	0.58014953	0.580255	0.58610225	0.5771223	0.57339615	0.577319	0.5785259	0.58560234	0.5734314	0.5727948
0.0	0.5809909	0.5771928	0.58372945	0.57348406	0.57282573	0.5776316	0.57909745	0.5850958	0.5725287	0.57597744
0.0	0.58107734	0.5760208	0.5837084	0.5713019	0.5736792	0.57493937	0.5781438	0.5830055	0.572928	0.5719354
0.0	0.5789506	0.5797861	0.584561	0.5729003	0.57337475	0.5769221	0.5795518	0.58391887	0.5705106	0.5737796
0.0	0.58116955	0.58005416	0.58430016	0.57610756	0.5781035	0.5804815	0.5813231	0.5862837	0.57601315	0.57557404
0.0	0.5807248	0.5784368	0.5826203	0.5729362	0.5735886	0.5781759	0.5800691	0.58404917	0.572775	0.574358
0.0	0.57907563	0.5774814	0.5828448	0.5733494	0.5732772	0.57742465	0.5801886	0.584407	0.5730574	0.57385397
[truncated: 14,722 more rows]
