# Supplementary material for: Teasing out missing reactions in genome-scale metabolic networks through hypergraph learning
Source: Nat Commun. 2023 Apr 25;14:2375. doi: 10.1038/s41467-023-38110-7 (PMC10130184; doi:10.1038/s41467-023-38110-7)
Supplement: Supplementary file 4 — Source Data [file 41467_2023_38110_MOESM4_ESM.zip › Source Data/Figure 2/j-m/iMM904_node2vec.csv]

	0	0.1	0.1.1	0.1.1.1	0.1.1.1.1	0.1.1.1.1.1	0.1.1.1.1.1.1	0.1.1.1.1.1.1.1	0.1.1.1.1.1.1.1.1	0
1.0	0.56775963	0.560371	0.5535108	0.5723243	0.012527082	0.5542238	0.5596927	0.54264015	0.164623	0.5551484
1.0	0.56808746	0.56133854	2.4608305e-05	0.57096785	0.5723195	0.55193263	0.5575129	0.54213554	0.5726083	0.5531875
1.0	0.5694856	0.56051683	0.55380195	0.003329704	0.5709259	0.5539547	0.55622345	0.5435979	0.5740013	0.55433893
1.0	0.5697049	0.5614264	0.009784759	0.5728222	0.0035895822	0.55306476	0.5597047	0.5428199	0.57363605	0.55394775
1.0	0.56874245	0.5621269	0.5521402	0.572187	0.571636	0.1345069	0.55675286	0.5442798	0.5748638	0.5536045
1.0	0.56989646	0.20162201	0.04692945	0.5734637	0.56999755	0.552163	0.5603522	0.5412623	0.57482713	0.5536999
1.0	0.5690802	0.5614888	0.55287975	0.570149	0.5706748	0.55217993	0.5578279	0.5430455	0.5737888	0.5538054
1.0	0.07093007	0.02708351	0.5528325	0.0064984546	0.5716197	0.5551013	0.5584109	0.5432226	0.5733635	0.5575181
1.0	0.56931156	0.5605789	0.14573824	0.5716888	0.5711647	0.55426157	0.5581983	0.54097843	0.5739523	0.55423373
1.0	0.5682788	0.56154644	0.5527013	0.5726046	0.5723579	0.5519089	0.558815	0.543292	0.57316524	0.55473524
1.0	0.56940806	0.5603453	0.33534843	0.5734128	0.57264584	0.5517891	0.55861884	0.5422263	0.57427293	0.55408555
1.0	0.5678858	0.5613753	0.55201006	0.57119036	0.5704887	0.55264235	0.5591615	0.5430748	0.018918408	0.1059819
1.0	0.0049652364	0.084109955	0.5548472	0.57119244	0.5703604	0.038214825	0.5569234	0.113726296	0.0163181	0.061616063
1.0	0.57096994	0.56099373	0.5534242	0.5720468	0.5705206	0.55511206	0.55697536	0.54382676	0.57219815	0.0039813602
1.0	0.0449276	0.5609322	0.5542258	0.57353777	0.5717002	0.5524548	0.55916464	0.5429995	0.57297957	0.5547897
1.0	0.01504104	0.5610975	0.5535102	0.57250565	0.56951845	0.5548792	0.55814195	0.5430529	0.09434227	0.5538509
1.0	0.569539	0.561073	0.552648	0.571005	0.0041430905	0.55391824	0.5577855	0.54118717	0.089827694	0.554435
1.0	0.56968915	0.5593786	0.5529892	0.571943	0.57133704	0.55260974	0.5573267	0.5424317	0.57268035	0.5539742
1.0	0.5703968	0.5619269	0.5543983	0.5715516	0.5703889	0.55053806	0.5598737	0.014412717	0.57213175	0.5541241
1.0	0.5677711	0.5603313	0.5536025	0.5731918	0.5713431	0.5516585	0.013662649	0.5419093	0.57368547	0.554771
1.0	0.56856	0.56016445	0.5532068	0.57049066	0.5717009	0.5540974	0.5570346	0.54020643	0.5716028	0.55437845
1.0	0.5680343	0.5608785	0.5528846	0.57267505	0.07398062	0.55243075	0.5579714	0.5419918	0.57281524	0.5542509
1.0	0.070211776	0.5610059	0.55402726	0.5710026	0.17634001	0.5528245	0.55826735	0.54332215	0.57334757	0.55390686
1.0	0.5679372	0.56225955	0.5528842	0.57322776	0.57099307	0.54768413	0.5589962	0.54288965	0.009558288	0.55376303
1.0	0.56863695	0.5624481	0.028520903	0.57296884	0.571166	0.55339885	0.55776405	0.5425612	0.57666457	0.55411637
1.0	0.57213247	0.56192136	0.55461943	0.076941274	2.3865472e-05	0.5515259	0.55809706	0.54277694	0.57195723	0.55354965
1.0	0.5683863	0.56207234	0.55276084	0.0067081987	0.5713381	0.55457413	0.5592846	0.54270405	0.12003642	0.55410236
1.0	0.5682071	0.5626245	0.5530551	0.5719072	0.5721105	0.55157673	0.5583239	0.5391965	0.5735259	0.55491203
1.0	0.5693933	0.56041706	0.5543007	0.57128924	0.571545	0.32981014	0.55890834	0.54209304	0.5714187	0.55410945
1.0	0.57042754	0.56232333	0.55329907	0.5722889	0.5712245	0.5525377	0.5584874	0.54189426	0.57293063	0.5541636
1.0	0.094253086	0.5608029	0.1326818	0.084329806	0.5709671	0.554068	0.10681604	0.54158723	0.5747099	0.55421543
1.0	0.5696314	0.56207323	0.55168843	0.57177645	0.56953907	0.00063517306	0.5578584	0.5429079	0.5734397	0.55548364
1.0	0.5691831	0.5605524	0.55327743	0.5722176	0.57267594	0.0076661794	0.5574356	0.058048233	0.5725704	0.5552482
1.0	0.56987923	0.5615996	0.5536343	0.00289303	0.57077587	0.5521777	0.5569334	0.5437718	0.004794996	0.5532951
1.0	0.007480167	0.5596329	0.5525835	0.5718842	0.570786	0.55263966	0.5586932	0.54207087	0.5731727	0.5539971
1.0	0.56820595	0.56125474	0.5537093	0.5722223	0.57318264	0.5522204	0.55955684	0.54337907	0.08906167	0.55457795
1.0	0.5682392	0.5610859	0.55125594	0.5711731	0.5727426	0.55189353	0.5577175	0.5434605	0.5734589	0.5543595
1.0	0.5688843	0.55965245	0.0011790622	0.5726852	0.5715113	0.55381036	0.55704963	0.021517366	1.1486904e-05	0.55370784
1.0	0.56865126	0.56406265	0.55292165	0.5717452	0.571658	0.55403	0.55946356	0.541953	0.573407	0.5542862
1.0	0.07476638	0.5616571	0.55497986	0.5727025	0.5712536	0.55281746	0.557009	0.31839293	0.5733335	0.55368173
1.0	0.56865436	0.5607065	0.55223787	0.57286197	0.57047045	0.55382925	0.55851334	0.54269105	0.57446826	0.5550529
1.0	0.5703069	0.5627256	0.553109	0.5715123	0.57165956	0.55205244	0.55765027	0.5424372	0.57261163	0.55505735
1.0	0.56836176	0.5607565	0.07353604	0.57314116	0.5700134	0.552824	0.55812675	0.54205745	0.5730224	0.5551367
1.0	0.05720889	0.5593607	0.55493754	0.57123756	0.5695922	0.55406314	0.55892956	0.54229593	0.0048470907	0.5538624
1.0	0.56801987	0.5611709	0.5534015	0.572174	0.5717634	0.5537143	0.5584948	0.5410652	0.5746376	0.101348594
1.0	0.56955075	0.56101733	0.55322033	0.5741625	0.57179713	0.5533384	0.5573439	0.5411316	0.5742287	0.5528883
1.0	0.56863344	0.5620393	0.5544745	0.5721002	0.5709237	0.02358741	0.55872804	0.54312885	0.57305187	0.55463123
1.0	0.56876856	0.5624619	0.5533601	0.5713887	0.5730794	0.55366105	0.5578486	0.5402577	3.5405716e-05	0.11688671
1.0	0.5700416	0.56093055	0.5532124	0.57451284	0.57222784	0.55239636	0.5583237	0.54218554	0.5733692	0.5560682
1.0	0.56871176	0.56227326	0.55313283	0.5716483	0.5719675	0.09731562	0.55767184	0.5420408	0.5731775	0.013754812
1.0	0.56898016	0.562876	0.5527566	0.57276064	0.5699395	0.55283886	0.55656695	0.5440218	0.57461613	0.55492955
1.0	0.56948185	0.5599902	0.55455613	0.5725394	0.12463764	0.553301	0.5583886	0.54267955	0.57264066	0.5535359
1.0	0.56713367	0.56168085	0.5531482	0.5728216	0.12403936	0.0823302	0.5582334	0.5427801	0.57377064	0.5534414
1.0	0.57079035	0.5607108	0.55332047	0.57115227	0.5720861	0.5525762	0.5596827	0.5428222	0.5736012	0.5543288
1.0	0.5675179	0.5605738	0.5540364	0.57168686	0.5708631	0.5511797	0.5566177	0.5420614	0.57256067	0.553202
1.0	0.5675642	0.5621044	0.5544169	0.57230526	0.5719672	0.5530293	0.5590664	0.5435041	0.5728828	0.5542884
1.0	0.5682395	0.5623591	0.08587294	0.5719386	0.02293148	0.55308545	0.5574746	0.17971809	0.5730869	0.0062581664
1.0	0.5681871	0.56219625	0.554336	0.57072866	0.5738314	0.5527526	0.55817753	0.19441369	0.12714945	0.5542743
1.0	0.5675182	0.55898356	0.5526709	0.5714206	0.5726044	0.55178183	0.07117348	0.5449557	0.5742318	0.55363244
1.0	0.5675972	0.56062746	0.5526769	0.571329	0.57180023	0.55243295	0.5586468	3.781017e-05	0.573977	0.5549625
1.0	0.5700669	0.55981827	0.55241036	0.5741586	0.572372	0.55235285	0.008422219	0.5413775	0.087574854	0.08063069
1.0	0.56839293	0.5618898	0.14908502	0.5730416	0.56924874	0.55354005	0.5574301	0.53982234	0.5718619	0.55514854
1.0	0.5683626	0.56105155	0.5543648	0.57265544	0.0013182303	0.55371046	0.058435712	0.5422786	0.22880217	0.06181991
1.0	0.5691353	0.5621607	0.55386364	0.57255626	0.57076293	0.55204153	0.556551	0.5409339	0.5712763	0.5543768
1.0	0.5702388	0.56069106	0.5534542	0.57144326	0.5702733	0.55417377	0.55693704	0.54197156	0.5739666	0.5539227
1.0	0.5703701	0.56206095	0.5521145	0.571707	0.5718794	0.55198836	0.5585919	0.5425197	0.5729	0.5542445
1.0	0.0701238	0.108853266	0.55452037	0.57480645	0.5713279	0.5523751	0.5582056	0.542631	0.5738911	0.005788517
1.0	0.5692389	0.5610337	0.5530699	0.5733229	0.57284933	0.5527708	0.13538319	0.005778739	0.5703764	0.5560011
1.0	0.5685942	0.56004894	0.5535619	0.5730691	1.2747307e-05	0.5524044	0.55810046	0.54304975	0.0037047388	0.5556669
1.0	0.0041603334	0.5600817	0.005859719	0.5741004	0.57242656	0.55258596	0.5586519	0.5430618	0.573604	0.08877118
1.0	0.56919587	0.56002676	0.55378896	0.57213384	0.06586175	0.5541632	0.5571261	0.54140085	0.57345927	0.55405146
1.0	0.5690625	0.56155133	0.55370766	0.5721775	0.570297	0.553288	0.5581804	0.5427753	0.5736954	0.5536176
1.0	0.56893253	0.56052405	0.5513122	0.57164204	0.5712256	0.55295277	0.55793417	0.5419778	0.57376224	0.07027543
1.0	0.14631744	0.561	0.553498	0.5738036	0.57293206	0.55215096	0.5569025	0.5420085	0.5731822	0.55431193
1.0	0.56733054	0.56147236	0.5533211	0.5733876	0.5734433	0.55401355	0.12031287	0.5421956	0.5714216	0.5546467
1.0	0.32973444	0.5610842	0.55480075	0.5713791	0.57221115	0.5537709	0.0043400326	0.101248495	0.57234323	0.555575
1.0	0.5694794	0.5610637	0.55289996	0.09498772	0.5717171	0.5535041	0.5571196	0.54216087	0.57357424	0.5536589
1.0	0.5683522	0.56254023	0.5529213	0.5719583	0.5708155	0.55315274	0.13529415	0.541672	0.57310754	0.5541184
1.0	0.568949	0.5631409	0.55293924	0.5714572	0.5699325	0.5514623	0.0017804225	0.5431592	0.5733712	0.55670655
1.0	0.56906503	0.5612892	0.5532589	0.57291234	0.5717526	0.5538298	0.5580092	0.5438202	0.3451643	0.554489
1.0	0.5699187	0.561964	0.22081502	0.08445739	0.57065135	0.55282277	0.11503867	0.5436969	0.5737092	0.5546731
1.0	0.56802523	0.5596009	4.2627016e-05	0.57239187	0.5704468	0.55239004	0.55902416	0.54158753	0.5754666	0.555334
1.0	0.5680043	0.058271665	0.553261	0.57198817	0.5705712	0.55261856	0.5586919	0.20602976	0.57370895	0.5543897
1.0	0.5685908	0.5624616	0.5527207	0.5729387	0.57223576	0.5523978	0.55801374	0.54334307	0.5716821	0.5544747
1.0	0.5671975	0.5618598	0.5515229	0.5741411	0.5718412	0.0034192868	0.55935556	0.5418066	0.09046384	0.55533576
1.0	0.5684814	0.5616696	0.07544135	0.5726074	0.5701047	0.5535147	0.5597283	0.54241925	0.00055112515	0.5517881
1.0	0.5681437	0.56180716	0.55312943	0.57223487	0.5718856	0.5530437	0.05520498	0.5429133	0.57287437	0.55504
1.0	0.5669279	0.56219524	0.5528013	0.57037973	0.57064825	0.5523495	0.5582219	0.5416984	0.57179093	0.55571866
1.0	0.568656	0.56170624	0.55280656	0.5727788	0.56945026	0.5528587	0.5569402	0.5421751	0.5722941	0.552611
1.0	0.56604844	0.10769995	0.5536911	0.5727009	0.57157505	0.5534168	0.557503	0.10032635	0.5731993	0.5529543
1.0	0.5694795	0.56114745	0.5543381	0.5704728	0.57093537	0.55490357	0.55699605	0.54226106	0.5734061	0.55483
1.0	0.56812465	0.5598695	0.55481964	0.57145965	0.5702437	0.5524702	0.55664724	0.5444397	0.5715325	0.5546551
1.0	0.56877524	0.5612455	0.55349565	0.081119455	0.5722501	0.5523769	0.5590035	0.5422299	1.8779074e-05	0.5556006
1.0	0.56774485	0.5606957	0.55476606	0.08380848	0.57214	0.5536588	0.5573324	0.54198796	0.57244897	0.55428153
1.0	0.56972665	0.557743	0.55261934	0.57453907	0.08087902	0.55274177	0.5557552	0.54186994	0.10177002	0.0069531924
1.0	0.56940854	0.56156826	0.5531598	0.5722285	0.5716159	0.04569957	0.55805683	0.5439411	0.5732479	0.5540433
1.0	0.56779945	0.5596799	0.5524588	0.5715835	0.5708243	0.05453093	0.0018882189	0.5441832	0.5720873	0.5543593
1.0	0.062487025	0.56295204	0.5531598	0.5706691	0.5703889	0.55373585	0.55743414	0.54148966	0.57352656	0.5554535
1.0	0.56893736	0.56272936	0.5526808	0.57410204	0.57163656	0.55257034	0.5600761	2.5526924e-05	0.5732096	0.5553101
1.0	0.3300891	0.56227714	0.5549233	0.57173973	0.5706629	0.55339986	0.5567528	0.5410946	0.57320607	0.55495864
1.0	0.09731079	0.01225096	0.5539172	0.57138675	0.5704029	0.55223817	0.557835	0.5411352	0.57220817	0.5548065
1.0	0.56836724	0.5604829	0.5517356	0.5740826	0.572113	0.551387	0.55914545	0.5416786	0.57338196	0.5541263
1.0	0.56804603	0.56170785	0.017455753	0.5719293	0.5699291	0.5527638	0.5587214	0.5402201	0.57390356	0.5546541
1.0	0.56762165	0.56098187	0.55393815	0.12015917	0.5720001	0.55401486	0.5594923	0.54258436	0.5729611	0.5524908
1.0	0.56890845	0.56225914	0.5528192	0.07433788	0.085934274	0.55286545	0.5578183	0.54286593	0.57288176	0.55481875
1.0	0.5694799	0.07246851	0.55367476	0.57135946	0.5712408	0.55199754	0.5592794	0.54144907	0.57452303	0.5549902
1.0	0.26056817	0.561025	0.5540743	0.57258826	0.17876484	0.5520375	0.55825275	0.54201424	0.57416296	0.554548
1.0	0.56796783	0.5617185	0.55429184	0.5758352	0.57228565	0.55264	0.05519914	0.54152447	0.5722171	0.55365163
1.0	0.5685234	0.5592336	0.5552854	0.5721885	0.5716378	0.5546188	0.024369229	0.54224306	0.24155892	0.5561801
1.0	0.567764	0.5613856	0.5517716	0.11262111	0.5716791	0.55192643	0.55828637	0.5415451	0.08959558	0.5543646
1.0	0.5683268	0.5614356	0.5538124	0.5706123	0.5695093	0.55329776	0.120339945	0.5428138	0.5736465	0.55419356
1.0	0.011200495	0.5612914	0.095892765	0.3790456	0.07733633	0.5523691	0.55691653	0.06495924	0.5748292	0.55495524
1.0	0.5682905	0.561229	0.55382204	0.57235664	0.5703992	0.5546535	0.55835295	0.059402026	0.5735018	0.21441637
1.0	0.56858945	0.56192887	0.5538852	0.571627	0.5718653	0.5519057	0.5575133	0.54234624	0.57564676	0.55509037
1.0	0.568831	0.56037354	0.5543439	0.082720675	0.5703028	0.553295	0.08329352	0.54111475	0.5742205	0.55385274
1.0	0.5676339	0.020601973	0.5527412	0.5716125	0.00392944	0.55290973	0.55752105	0.009682375	0.5730371	0.5531379
1.0	0.5688017	0.5623048	0.5540805	0.5725176	0.5708389	0.5513524	0.5581992	0.54055583	0.5741306	0.55397046
1.0	0.5684879	0.5609353	0.55332977	0.5712296	0.56888324	0.55416554	0.31366616	0.54359984	0.57225084	0.5543478
1.0	0.56936455	0.5608095	0.55339515	0.572527	0.57162446	0.5535903	0.5599265	0.54302454	0.0049634133	0.5544153
1.0	0.56728464	0.11145725	0.55328065	0.57255876	0.57100636	0.090526275	0.11955039	0.5427616	0.57230705	0.5550256
1.0	0.57181215	0.5608252	0.5539102	0.57084733	0.5697583	0.55151397	0.5577112	0.5415775	0.5727328	0.5547505
1.0	0.13603455	0.562663	0.55299646	0.5725958	0.5717629	0.104206	0.557632	0.5432538	0.5741165	0.554085
1.0	0.5691438	0.0006450963	0.5537511	0.5729406	0.5714467	0.55362	0.5571181	0.54230917	0.57374996	0.555075
1.0	0.56836385	0.0074400827	0.55312973	0.56823057	0.5712538	0.5515423	0.55747235	0.5411945	0.57394993	0.5541
1.0	0.1552433	0.5619585	0.55244124	0.06856337	0.005521195	0.55216646	0.5590362	0.54277766	0.57299894	0.555205
1.0	0.5694249	0.02439332	0.55361164	0.5719853	0.5720372	0.55365485	0.5578362	0.5411646	0.5733873	0.55477047
1.0	0.56871134	0.5603923	0.25274798	2.3448763e-05	0.08065678	0.5526946	0.55954844	0.54301715	0.57275337	0.55366087
1.0	0.010419847	0.5591563	0.55446947	0.57207865	0.5736253	0.5547993	0.557392	0.54342365	0.5739269	0.5545693
1.0	0.5696325	0.55986947	0.55326533	0.08400507	0.57102126	0.5543657	0.55979353	0.5428325	0.014757858	0.5547986
1.0	0.12923789	0.1348263	0.55207205	0.57183385	0.571453	0.551082	0.55853873	0.54472136	0.57233924	0.55448323
1.0	0.57125443	0.56099856	0.553522	0.57195616	0.5710906	0.5544813	0.5590078	0.5429385	0.57247496	0.55395263
1.0	0.074662775	0.5621106	0.055899516	0.0060448833	0.5694557	0.09873637	0.55748904	0.5429858	0.57405406	0.55312276
1.0	1.2521491e-05	0.5609007	0.5543819	0.5714529	0.5712355	0.5539291	0.07095135	0.5425516	0.57209367	0.5540735
1.0	0.5679818	0.5602455	0.09424163	0.57326066	0.5713271	0.016021343	0.55861264	0.5431853	0.57298017	0.5532724
1.0	0.5712064	0.5624162	0.5532929	0.57315725	0.57037616	0.10384784	0.5592375	0.54299504	0.04330178	0.5559523
1.0	0.5694587	0.55935603	0.55374324	0.571675	0.030657621	0.5508067	0.003491939	0.54060733	0.57447076	0.55483097
1.0	0.5682473	0.5632128	0.55326855	0.5722025	0.5711023	0.5543005	0.558201	0.542307	0.5720167	0.555432
1.0	0.568226	0.56178266	0.55399734	0.014087462	0.5716171	0.55353075	0.55817753	0.5405732	0.572451	0.5543938
1.0	0.5682402	0.56161296	0.5544902	0.57003284	1.8610028e-05	0.0040138564	0.5586082	0.10142882	0.57401	0.5546657
0.0	0.008879946	0.004956553	0.0090206545	0.008571693	0.007894904	0.008385686	0.0052053565	0.006530854	0.009216234	0.008270581
0.0	0.008991243	0.0049853083	0.009031663	0.008610723	0.007905414	0.008402379	0.0052218023	0.006543439	0.009360607	0.008252383
0.0	0.0053529763	0.0043250616	0.0062264916	0.0048312945	0.0065754596	0.0075721443	0.004001998	0.0060697244	0.0072033503	0.00592329
0.0	0.005262472	0.004271681	0.006161028	0.004785533	0.006545045	0.0075002057	0.003963998	0.0060378904	0.007150097	0.0058650356
0.0	0.0036202783	0.0037865385	0.007861403	0.0076631657	0.0051802997	0.0054735662	0.0040497044	0.004832649	0.007352979	0.0042039803
0.0	0.0036290386	0.0038096176	0.007886024	0.007680274	0.005193067	0.0054934802	0.004071754	0.0048414404	0.007350933	0.0041958257
0.0	0.03753422	0.025692767	0.036415614	0.033992518	0.037287466	0.037859853	0.027576804	0.037020743	0.036596324	0.032636367
0.0	0.008095369	0.0037754527	0.007073233	0.0061935596	0.008211748	0.009506776	0.0045614652	0.007512412	0.006948561	0.0061385636
0.0	0.008055268	0.003751678	0.0070245927	0.006166312	0.008168034	0.009515495	0.0045449766	0.007513528	0.0069312886	0.0060979114
0.0	0.008112609	0.0037575068	0.007046228	0.00618082	0.008222982	0.009527848	0.0045639966	0.007496245	0.006953123	0.006113602
0.0	0.0005884624	0.0007900425	0.00095953664	0.00086985173	0.0007770798	0.00073676126	0.00041389788	0.000998148	0.0012775492	0.0007205667
0.0	0.015848009	0.012149533	0.0119550815	0.008813133	0.00869333	0.01075423	0.006293778	0.011391082	0.019919714	0.010031488
0.0	0.015588989	0.013597644	0.018449645	0.015792875	0.016293854	0.016788166	0.010281851	0.016408442	0.018354347	0.014735002
0.0	0.029113574	0.028879158	0.04444749	0.029182762	0.034016248	0.026796177	0.024145277	0.027400501	0.035357933	0.030773103
0.0	0.016380414	0.012728489	0.022060381	0.014925259	0.018130789	0.01843513	0.012304396	0.01297411	0.014272834	0.014972811
0.0	0.012840083	0.013339092	0.01594864	0.01659875	0.0140424585	0.012457993	0.009379392	0.01717616	0.018680181	0.013608899
0.0	0.029372565	0.022804474	0.03715597	0.03211451	0.034283083	0.036918506	0.020427419	0.03370099	0.03852357	0.03310248
0.0	0.056872837	0.046534665	0.051048767	0.056962274	0.052035354	0.047862064	0.04067717	0.04624405	0.056883816	0.050314248
0.0	0.005052989	0.0045032487	0.005993727	0.0057445024	0.004971988	0.0034882475	0.0032677164	0.005768836	0.006493854	0.0043421406
0.0	0.0050383527	0.004517864	0.00597664	0.005706424	0.0049734935	0.0034942697	0.0032418037	0.0058011264	0.006505431	0.0043525267
0.0	0.051483415	0.0465421	0.05094978	0.05130237	0.050996855	0.045286246	0.037213657	0.049110167	0.058142234	0.045476902
0.0	0.004031057	0.0044600684	0.005825146	0.0050761728	0.005230494	0.0032950696	0.0029925997	0.0073284446	0.007963321	0.0042541665
0.0	0.0040163198	0.004418695	0.0058284053	0.0050270567	0.0052088043	0.0032656917	0.0029657234	0.0073037115	0.007930038	0.0042340476
0.0	0.013569047	0.012220634	0.015731823	0.014420428	0.014588528	0.013038322	0.011382896	0.012796404	0.0130277835	0.0124842785
0.0	0.03252376	0.025735745	0.03274167	0.035030887	0.026222618	0.029504377	0.022532966	0.029103957	0.033773452	0.029157065
0.0	0.00050970376	0.0005234273	0.00097596634	0.0008105426	0.0007608965	0.0007542849	0.00042797645	0.000603548	0.0011180456	0.00067450834
0.0	0.012360082	0.01186618	0.014925652	0.017386675	0.0121941045	0.013313905	0.009579004	0.011461328	0.018245349	0.014731452
0.0	1.2777905e-05	1.6398226e-05	2.2448536e-05	1.1825894e-05	1.30138405e-05	9.478184e-06	9.19912e-06	1.46963275e-05	2.6155e-05	2.1854788e-05
0.0	1.689771e-05	1.5297064e-05	4.162968e-05	1.9062885e-05	2.1408065e-05	2.9792114e-05	1.2403083e-05	1.8750692e-05	2.1743197e-05	2.6002099e-05
0.0	2.134709e-05	1.040567e-05	2.5791489e-05	2.6175236e-05	1.2756853e-05	2.613443e-05	5.781578e-06	1.1904934e-05	3.5057205e-05	1.4292073e-05
0.0	1.7527615e-05	2.1041229e-05	1.64855e-05	1.6430582e-05	1.8840854e-05	3.919803e-05	7.70177e-06	3.2345182e-05	2.885368e-05	2.2350296e-05
0.0	7.0853353e-06	9.109158e-06	1.4755423e-05	1.6055852e-05	1.14422855e-05	1.2719886e-05	5.693724e-06	3.4674737e-05	2.2518649e-05	1.5578638e-05
0.0	2.2567816e-05	1.8061912e-05	4.8708775e-05	1.3895053e-05	1.534215e-05	4.077277e-05	1.3570654e-05	1.3530143e-05	4.343565e-05	9.574484e-06
0.0	1.8043731e-05	7.994028e-06	2.2727425e-05	9.024326e-06	9.344634e-06	4.476138e-05	1.9683042e-05	2.186811e-05	5.550819e-05	1.4685175e-05
0.0	0.002072905	0.0014110672	0.005793739	0.0062272176	0.00816389	0.0051664123	0.0036034216	0.006159714	0.0061713196	0.005127566
0.0	0.0020656	0.0014234512	0.0057929256	0.006265026	0.008185657	0.0051683243	0.0036196143	0.0061594336	0.006185798	0.0051185545
0.0	0.050794493	0.043278396	0.05723641	0.06468949	0.053773046	0.05051723	0.043149844	0.05738481	0.064251274	0.042216122
0.0	0.0048139472	0.0036790385	0.0062831133	0.007446748	0.0053108446	0.0050359657	0.0036843508	0.0065086097	0.0073037012	0.0035847826
0.0	0.004812481	0.0036796222	0.006281601	0.007470024	0.00531408	0.0050346325	0.003691099	0.0064995512	0.007311989	0.003591554
0.0	0.05367183	0.053525675	0.06430301	0.036161378	0.054545227	0.060885094	0.034950364	0.051412396	0.060251366	0.051655777
0.0	0.22164372	0.20369995	0.23834333	0.16671912	0.22852057	0.22386241	0.18814054	0.20036079	0.22266133	0.19133297
0.0	0.049943406	0.043249484	0.054712236	0.05614442	0.0480057	0.0434044	0.03718057	0.04836297	0.05074497	0.04434951
0.0	1.6702283e-05	1.0638411e-05	2.7392034e-05	2.4953712e-05	1.4085964e-05	1.1864324e-05	6.300655e-06	1.9216242e-05	1.6866235e-05	1.250451e-05
0.0	0.568037	0.5588985	0.5524377	0.5715755	0.5694058	0.55142516	0.55615276	0.54209787	0.57150704	0.552766
0.0	0.004646837	0.003738758	0.0066012843	0.0059636263	0.007952495	0.0075824964	0.0026128874	0.001231346	0.0078257015	0.005655093
0.0	2.7343045e-05	1.1549517e-05	4.89287e-05	1.4318197e-05	2.6736729e-05	4.8602797e-05	8.822235e-06	6.2909285e-06	3.274024e-05	3.1082494e-05
0.0	0.05706565	0.044231467	0.06394507	0.048302628	0.057101257	0.063571334	0.04078108	0.03562286	0.060691047	0.056779414
0.0	0.00094374607	0.00026241515	0.0008892509	0.0005546345	0.000676011	0.001392453	0.00087858347	0.0010452017	0.00080288807	0.0006520101
0.0	0.00075098284	0.00060036953	0.00091529236	0.0008783922	0.0004684953	0.0011030535	0.00045276064	0.0006528918	0.00069258787	0.0009509986
0.0	0.0153688835	0.010742705	0.017357104	0.0130193075	0.017284602	0.022142628	0.010221194	0.016076725	0.019368168	0.017792879
0.0	0.014103352	0.012407326	0.020214202	0.011581385	0.016436964	0.013176239	0.01246922	0.01277784	0.016362155	0.014411153
0.0	0.014586375	0.013558685	0.014349123	0.016622437	0.016165206	0.014121776	0.011679253	0.018109266	0.02123837	0.0153589295
0.0	0.011578739	0.012413603	0.011775035	0.0145236105	0.013689066	0.016841186	0.011285068	0.015057154	0.016902128	0.014726157
0.0	0.016113916	0.014108227	0.023660896	0.011390706	0.011984061	0.017750977	0.012658333	0.018457713	0.019494856	0.012903121
0.0	0.011732762	0.011039352	0.019406866	0.0097251	0.0121820485	0.021497797	0.012311735	0.016113319	0.023892466	0.014667348
0.0	0.00967674	0.014199005	0.014341633	0.015282649	0.01136488	0.019175434	0.00843758	0.014930161	0.014836059	0.0129962405
0.0	0.015916822	0.012934864	0.019163927	0.020297771	0.012532504	0.012894083	0.011709519	0.015754359	0.019169196	0.015027038
0.0	0.012614058	0.0117851095	0.022617217	0.011637255	0.014514045	0.017194001	0.01169058	0.014138935	0.012755261	0.012646187
0.0	0.016589079	0.008484453	0.018846218	0.011413237	0.013871786	0.01886435	0.010740735	0.014670477	0.016022133	0.014537977
0.0	0.012991415	0.013115794	0.017122842	0.014077988	0.022416536	0.011275612	0.0119773615	0.01568399	0.017474419	0.015340171
0.0	0.029403584	0.025066275	0.030150305	0.03580516	0.026148083	0.027804999	0.025994685	0.028959677	0.031491373	0.028041601
0.0	0.01125536	0.011911362	0.017476497	0.018664382	0.010929613	0.01378438	0.010981244	0.011260646	0.011650764	0.0134395985
0.0	0.028082868	0.032607496	0.039956864	0.039515804	0.033003047	0.034278214	0.016221618	0.018697575	0.044100724	0.03176839
0.0	2.2149652e-05	1.41911605e-05	3.894485e-05	2.8216204e-05	2.5030766e-05	3.6035966e-05	5.3760073e-06	7.050205e-06	5.7840258e-05	1.8579776e-05
0.0	4.335491e-05	1.054356e-05	5.6146724e-05	1.856148e-05	1.7730365e-05	3.6459653e-05	6.2509735e-06	1.7876633e-05	3.0091875e-05	1.8443277e-05
0.0	2.6940254e-05	1.7409418e-05	6.745889e-05	2.5588808e-05	1.5797305e-05	2.9539313e-05	3.2631372e-06	1.226021e-05	2.8410122e-05	2.2528273e-05
0.0	1.7031667e-05	1.4836188e-05	2.4048908e-05	2.2406037e-05	4.1282747e-06	4.9733266e-05	6.8010872e-06	1.0034887e-05	3.3207005e-05	1.2398968e-05
0.0	1.6566208e-05	3.748736e-06	9.373543e-06	2.6811998e-05	5.3924696e-06	4.595287e-05	1.1779801e-05	6.841537e-06	1.8872126e-05	1.0774708e-05
0.0	1.6566208e-05	3.748736e-06	9.373543e-06	2.6811998e-05	5.3924696e-06	4.595287e-05	1.1779801e-05	6.841537e-06	1.8872126e-05	1.0774708e-05
0.0	1.6566208e-05	3.748736e-06	9.373543e-06	2.6811998e-05	5.3924696e-06	4.595287e-05	1.1779801e-05	6.841537e-06	1.8872126e-05	1.0774708e-05
0.0	1.5875354e-05	6.3493935e-06	1.6961887e-05	2.6146445e-05	1.5052843e-05	6.212498e-05	7.65809e-06	7.58764e-06	1.5431013e-05	1.1946001e-05
0.0	0.017610006	0.007830386	0.01543502	0.01315228	0.012462717	0.019427517	0.014946826	0.017792078	0.015132298	0.012442843
0.0	1.70105e-05	1.2799686e-05	2.7085545e-05	1.885651e-05	1.9367988e-05	3.1817355e-05	8.916699e-06	1.7899372e-05	3.6607373e-05	1.5131256e-05
0.0	0.56746453	0.5593184	0.5517848	0.5715117	0.570265	0.5523536	0.5559763	0.5408464	0.57201576	0.5527937
0.0	0.5671341	0.55953074	0.5516488	0.57209855	0.5702374	0.5518847	0.5555448	0.54092574	0.57257473	0.5534812
0.0	0.050151348	0.040569272	0.059273127	0.05170138	0.04510801	0.058998175	0.033110972	0.03681733	0.05314405	0.03560835
0.0	1.6959913e-05	8.421354e-06	3.6870457e-05	1.8394323e-05	1.1208076e-05	3.6794376e-05	4.1378053e-06	7.091379e-06	2.000225e-05	5.6175777e-06
0.0	0.16555113	0.15259364	0.14832789	0.16912216	0.1633051	0.17119113	0.15188354	0.16379173	0.185289	0.115715064
0.0	0.04803653	0.04253798	0.049421236	0.052256193	0.050390586	0.05602824	0.04004063	0.047449984	0.060564544	0.03271599
0.0	2.1407679e-05	9.512087e-06	3.2778888e-05	2.3766104e-05	2.699009e-05	2.807882e-05	1.2256037e-05	2.3871162e-05	3.461246e-05	4.3497475e-06
0.0	1.9929152e-05	9.193007e-06	6.359686e-05	2.6741216e-05	3.3749162e-05	3.0955383e-05	9.616386e-06	1.723902e-05	3.4456785e-05	1.0487042e-05
0.0	0.5674999	0.5593676	0.551655	0.571134	0.5699399	0.5526003	0.55622995	0.54149586	0.5720573	0.5524396
0.0	0.007987783	0.0042121746	0.007063825	0.00569322	0.005612588	0.007295246	0.0027774812	0.0035647373	0.00818126	0.0030119068
0.0	4.4399636e-05	1.7363274e-05	5.534133e-05	2.7275853e-05	1.1626043e-05	2.7331422e-05	8.570579e-06	1.0795896e-05	3.8913367e-05	6.068292e-06
0.0	0.0649924	0.049426053	0.06608397	0.057506952	0.045560744	0.054455012	0.040458858	0.04132075	0.06356634	0.03637336
0.0	0.006895604	0.0062966323	0.0089648925	0.00496481	0.005512062	0.00819443	0.0030088755	0.006071632	0.0077066775	0.004981653
0.0	0.014270298	0.015745783	0.016415315	0.019500343	0.022075942	0.018268771	0.010380361	0.012303654	0.019918606	0.015205027
0.0	0.00650333	0.004200185	0.005524505	0.005118564	0.0070387525	0.008080683	0.002870776	0.007000387	0.0064264005	0.005079642
0.0	0.0039020998	0.003488637	0.006011959	0.0066007683	0.0037674033	0.0058340724	0.0016469	0.0024675087	0.00467703	0.0062461705
0.0	0.0009522221	0.0006285129	0.001172235	0.0008359704	0.00063282653	0.0012092498	0.00040936176	0.0009310907	0.0010016327	0.0004497264
0.0	0.0186573	0.013004298	0.017117074	0.017723361	0.012060181	0.01603075	0.010097996	0.018082036	0.019242985	0.0130526265
0.0	0.027099265	0.02631131	0.032275707	0.028641973	0.031190056	0.029307172	0.019606201	0.022206621	0.02705942	0.033582807
0.0	0.012244153	0.011615731	0.018243028	0.011528187	0.015637878	0.017050799	0.009684872	0.00933038	0.0127020255	0.011522
0.0	0.017392673	0.012519476	0.016520482	0.0219571	0.011189464	0.008390484	0.0111735	0.013836619	0.015819557	0.014004101
0.0	0.017345583	0.012517017	0.01649485	0.021978276	0.011175776	0.008404823	0.011170665	0.0138348695	0.015855968	0.013963304
0.0	0.13399962	0.12763566	0.11363174	0.14852136	0.09229742	0.08206407	0.10487688	0.12007238	0.11812421	0.12488486
0.0	2.0016312e-05	1.7125563e-05	2.2668351e-05	2.9606177e-05	6.2978197e-06	2.5840876e-05	1.9285693e-05	7.963561e-06	1.7848746e-05	1.3515661e-05
0.0	1.9683961e-05	1.9731982e-05	2.0854046e-05	3.8297054e-05	1.0691227e-05	1.11706e-05	1.3918434e-05	1.1659776e-05	1.6147033e-05	1.9195855e-05
0.0	2.019869e-05	7.342624e-06	5.4817923e-05	6.434851e-06	8.307415e-06	1.6217897e-05	1.129233e-05	2.631236e-05	2.2300625e-05	1.46701e-05
0.0	0.0006303447	0.0004792835	0.0006287795	0.0004039946	0.0006279788	0.00056461064	0.000257864	0.0010021133	0.0011087819	0.00052297354
0.0	0.0007655013	0.000568181	0.00092585623	0.0007053283	0.0008275388	0.00076128886	0.00036238722	0.0010009139	0.0010448612	0.0008490984
0.0	0.056908675	0.047132187	0.06181653	0.06632909	0.05678887	0.055401478	0.026772948	0.051840734	0.052592337	0.049076907
0.0	2.9707968e-05	4.4926487e-06	2.876694e-05	3.813095e-05	1.7606973e-05	3.818892e-05	2.8912643e-06	2.0223168e-05	1.1258221e-05	3.3705004e-05
0.0	0.5680594	0.55978155	0.55218476	0.5711988	0.5696902	0.5514985	0.5564126	0.5418192	0.5717235	0.552905
0.0	0.56784457	0.5598115	0.5525906	0.5717368	0.56970996	0.55138654	0.556726	0.5418922	0.57153755	0.5532825
0.0	0.0058846185	0.0044301865	0.0036762622	0.0051916484	0.0040630656	0.0059080436	0.004572601	0.009766346	0.006767914	0.0027585733
0.0	0.00077266415	0.00051736	0.0009008513	0.0010592686	0.0008881755	0.001520368	0.00066713896	0.0011162907	0.001266673	0.0010438896
0.0	0.000679852	0.00049968314	0.00096640346	0.00092914316	0.0011346699	0.0012134371	0.0006690472	0.00022226985	0.0010266482	0.0008850599
0.0	0.015020448	0.009839542	0.017393747	0.019739611	0.015480135	0.023771308	0.011049122	0.013190806	0.015919684	0.010708827
0.0	0.01594671	0.010891278	0.0138231395	0.017673058	0.010773356	0.01565929	0.014669539	0.0079350695	0.018638583	0.01674983
0.0	1.5400095e-05	9.119954e-06	2.4877938e-05	9.112207e-06	1.889379e-05	2.7498794e-05	1.24241205e-05	2.828628e-05	3.0604442e-05	9.09487e-06
0.0	0.024287678	0.0071722385	0.029691994	0.029666048	0.03281646	0.010148627	0.017118476	0.032658555	0.034782108	0.034249313
0.0	0.028466236	0.0060282284	0.03709629	0.024265358	0.019369181	0.0063074334	0.026394622	0.018057695	0.03487652	0.026547402
0.0	0.01574152	0.010982659	0.016188815	0.015001342	0.01674387	0.015488058	0.00704777	0.014660886	0.018221987	0.017751193
0.0	0.014442842	0.01552691	0.019909179	0.015445233	0.011549611	0.018620865	0.011501522	0.006780211	0.014774208	0.01339755
0.0	0.5684105	0.56032556	0.553002	0.5719319	0.5712095	0.55341154	0.5574329	0.5422411	0.57254237	0.5537971
0.0	0.56846315	0.5610594	0.55340236	0.5725327	0.57149374	0.5535332	0.55737454	0.5429443	0.57326066	0.5541332
0.0	0.005795785	0.0035128235	0.00679274	0.006194528	0.002422748	0.0036446275	0.002908759	0.0066581555	0.0040764576	0.005836258
0.0	2.3629063e-05	1.8748118e-05	4.574148e-05	3.678385e-05	1.4585161e-05	1.8013883e-05	7.539126e-06	1.2798894e-05	2.2817005e-05	2.3775605e-05
0.0	0.054862224	0.050466403	0.06280268	0.062317163	0.048462503	0.048637424	0.039060246	0.043290593	0.055069134	0.052815165
0.0	0.567803	0.56072307	0.5525948	0.5718245	0.57121235	0.5533787	0.5569841	0.54241484	0.5732004	0.5542478
0.0	0.0008956958	0.006287694	0.0016970501	0.0072398135	0.0037522325	0.0061089466	0.0029041476	0.004982894	0.008480747	0.005161121
0.0	0.026618484	0.057458587	0.036684696	0.038510617	0.054514717	0.051109668	0.039956436	0.030361319	0.056725662	0.04424692
0.0	1.6958336e-06	3.0298537e-05	6.328772e-06	6.2512354e-06	2.2515687e-05	2.1623406e-05	8.18879e-06	3.5278981e-06	2.5466816e-05	1.2398921e-05
0.0	0.5674198	0.5602014	0.5520583	0.57181036	0.57090056	0.5527884	0.55661124	0.5417907	0.5730409	0.5545989
0.0	0.055669516	0.048229735	0.048281044	0.06131669	0.052660283	0.056527276	0.04100559	0.052016802	0.044942282	0.04300902
0.0	0.5675525	0.5601018	0.55205566	0.5717351	0.57022434	0.55272204	0.55617154	0.54219925	0.57277584	0.5527758
0.0	0.013117585	0.004718703	0.0013120577	0.0011425377	0.005854105	0.0063877883	0.0009444859	0.0059382287	0.0046532587	0.0044987407
0.0	6.5819e-05	1.2352939e-05	6.5991376e-06	4.997757e-06	1.9750545e-05	3.815543e-05	2.439073e-06	4.4665056e-05	2.5952702e-05	2.3049904e-05
0.0	0.0721717	0.045050927	0.037109412	0.036211684	0.05261693	0.059577003	0.02860274	0.060741704	0.057015304	0.05237386
0.0	0.05927188	0.05068757	0.06707768	0.057731953	0.05979629	0.047219865	0.0379234	0.049322553	0.069751926	0.052282505
0.0	3.148221e-05	1.9052797e-05	5.85266e-05	2.7674321e-05	3.1736352e-05	1.6157861e-05	6.770607e-06	2.0656864e-05	5.5120963e-05	2.2901808e-05
0.0	0.12522863	0.12100616	0.12875411	0.1466019	0.11144637	0.12577775	0.10849005	0.114225686	0.14126597	0.11608966
0.0	0.0019322849	0.003979226	0.005958391	0.0054546297	0.004345521	0.0053081806	0.0039752894	0.004584952	0.006325534	0.0052936706
0.0	0.00069571065	0.0004710125	0.0010864323	0.00089519843	0.0009110143	0.0009091365	0.0003516162	0.00072212	0.00074954354	0.0006472718
0.0	0.015375293	0.011720754	0.01911647	0.01698663	0.014671863	0.0140021	0.007545334	0.013404914	0.014684186	0.014394684
0.0	0.031293757	0.027535941	0.033897072	0.026085174	0.039081927	0.028956426	0.0255371	0.028337218	0.040160697	0.020897735
0.0	0.01649522	0.013052005	0.014922541	0.016287817	0.019214839	0.014693891	0.012833405	0.015113549	0.018840982	0.012345528
0.0	4.744859e-05	5.0404098e-05	0.00043236802	0.00044590325	0.0009937576	2.7125793e-06	0.00061886234	0.0009919155	0.0015201987	7.194337e-05
0.0	0.00088416727	4.3667314e-05	0.0006019403	1.9420737e-05	0.0008685394	1.243976e-06	0.00014824855	0.0008285342	0.0007751753	7.4244126e-05
0.0	0.0021593291	0.00058834156	0.01419246	0.013871557	0.017272206	0.00057326054	0.013866328	0.018780837	0.019708935	0.004070681
0.0	0.013789372	0.00037663322	0.015228579	0.010200938	0.016173793	0.0003092274	0.0065011582	0.016023237	0.01997801	0.0034000876
0.0	0.011481297	0.0029617345	0.0023214512	0.01361231	0.015179594	0.00076118007	0.011944463	0.0149393855	0.022811053	0.007861737
0.0	0.0072254296	0.0015832365	0.0030018731	0.0019594969	0.015107049	0.00056655024	0.010952126	0.017036906	0.014585903	0.014415244
0.0	0.04849357	0.03998603	0.06605026	0.0128825195	0.012990632	0.041983467	0.041354064	0.04587118	0.044738036	0.04140525
0.0	0.04787656	0.0406378	0.065116026	0.050377615	0.012149597	0.060492616	0.032147318	0.0425716	0.025251826	0.04041911
0.0	0.0012547798	0.00035612477	0.0012039669	0.0009691793	0.0010229388	0.0010664694	0.00043229692	1.4192393e-05	0.00076255406	0.0006270524
0.0	0.014101085	0.011820899	0.01816059	0.012494458	0.020964809	0.016937375	0.010905871	0.011819128	0.017642992	0.009464312
0.0	0.015375393	0.01146377	0.015322095	0.017139222	0.015331221	0.018163232	0.0027513143	0.00029948956	0.016230745	0.015447772
0.0	0.048572376	0.04157628	0.06273903	0.058806494	0.059632488	0.04214822	0.041591883	0.015797108	0.036723573	0.03396268
0.0	0.20129646	0.19066086	0.2311451	0.22418332	0.22075732	0.18050657	0.18244919	0.069887206	0.14432913	0.20854183
0.0	3.1100015e-05	1.2184306e-05	5.5861106e-05	2.7837637e-05	1.17243235e-05	2.848845e-05	1.3293337e-05	2.2389177e-06	4.8012625e-06	2.4200774e-05
0.0	2.237832e-05	1.5789834e-05	2.0584694e-05	3.1881988e-05	8.770192e-06	1.5162543e-05	1.0970769e-05	1.9771633e-05	4.1410956e-05	1.7352895e-05
0.0	0.0065297494	0.0042044832	0.004072893	0.0056331865	0.0044387225	0.0038624133	0.0040248362	0.0033191496	0.007292933	0.006519559
0.0	0.07853529	0.066907644	0.063013025	0.086924925	0.06981273	0.09626239	0.09460571	0.05685768	0.10694431	0.041456454
0.0	0.078720264	0.066966	0.063007735	0.08695176	0.06994792	0.096927345	0.09483726	0.057223037	0.10706364	0.04153014
0.0	0.078757994	0.06706376	0.06312917	0.0872292	0.07004037	0.09699643	0.09494833	0.057349626	0.10754612	0.04154743
0.0	0.07902208	0.06752369	0.06314061	0.08744569	0.07012791	0.09709355	0.09506431	0.057305653	0.107783146	0.04162823
0.0	0.06913436	0.06574363	0.08111228	0.08924621	0.07556204	0.055337828	0.05168975	0.0685429	0.08042738	0.06935131
0.0	0.06930578	0.065734856	0.08136715	0.089096494	0.075841635	0.0554106	0.05167655	0.06869891	0.0804675	0.06953104
0.0	0.06961807	0.066017516	0.08149054	0.089764915	0.076228656	0.05559639	0.05204792	0.06917773	0.0805874	0.06966106
0.0	0.06956258	0.06640955	0.081455015	0.08976748	0.07628082	0.05573099	0.05201982	0.06911431	0.080800824	0.069891036
0.0	0.08441138	0.0656518	0.08127119	0.09160604	0.08808833	0.072661266	0.06882585	0.07913355	0.08969786	0.06699054
0.0	0.08416248	0.06567863	0.081352554	0.09146597	0.08803976	0.0724793	0.06872873	0.07907945	0.089566566	0.06698276
0.0	0.0843843	0.065760575	0.08150489	0.09165586	0.088310905	0.07270067	0.06881316	0.07938648	0.089563526	0.06704093
0.0	0.08447956	0.06604053	0.081468575	0.09179112	0.08835464	0.07271655	0.06883752	0.079470664	0.089856744	0.06701462
0.0	0.07327399	0.07729539	0.071319744	0.0758866	0.04215882	0.08820654	0.064056195	0.087891884	0.083540566	0.07450554
0.0	1.1462032e-05	3.986734e-06	1.4338255e-05	6.309548e-06	2.3151704e-05	1.9370944e-05	2.0819573e-06	1.0455785e-05	2.2924316e-05	2.1282267e-05
0.0	0.004277778	0.005432977	0.002961777	0.00724138	0.0047130585	0.0050596166	0.00083542493	0.0048779678	0.0049004806	0.004270468
0.0	0.5689448	0.5612342	0.5532503	0.57261556	0.5709354	0.55208415	0.5571153	0.5403641	0.5735176	0.55446255
0.0	0.00598609	0.0032485873	0.0052700383	0.014839468	0.0025480024	0.007143898	0.003205453	0.002607181	0.0044327173	0.0046370635
0.0	1.6826682e-05	9.416487e-06	1.7460214e-05	5.094251e-05	1.1348922e-05	4.0312072e-05	7.502697e-06	1.2596623e-05	2.154192e-05	1.5917649e-05
0.0	0.5686315	0.56117636	0.5532559	0.5729997	0.57070935	0.55267787	0.5573441	0.5420295	0.5730249	0.5543731
0.0	0.0031894846	0.0041000363	0.005373812	0.0034906368	0.0039892267	0.0074896463	0.0013881921	0.0021510106	0.0055862525	0.0059363963
0.0	1.2058285e-05	9.479956e-06	2.336566e-05	7.875131e-06	1.3817737e-05	3.7273265e-05	3.6617153e-06	1.2945835e-05	1.555349e-05	3.0760748e-05
0.0	2.1262123e-05	1.1332095e-05	1.004111e-05	1.4457631e-05	1.7342838e-05	3.4203586e-05	1.0620864e-05	1.6457696e-05	2.974984e-05	1.6457916e-05
0.0	0.0533193	0.044002492	0.041640915	0.048430078	0.05079585	0.05785059	0.0429061	0.04636551	0.059149563	0.04779776
0.0	0.5681469	0.55963695	0.55290025	0.571945	0.5697852	0.5519103	0.5568441	0.5423021	0.5716798	0.5535695
0.0	0.0055326666	0.0043388335	0.0050169327	0.0044628642	0.006719825	0.009138214	0.0030563185	0.0064961957	0.00387216	0.010344888
0.0	2.5096087e-05	1.747444e-05	2.8038712e-05	1.0872426e-05	3.0112486e-05	7.790788e-05	8.305403e-06	3.7289617e-05	2.1596388e-05	4.4898996e-05
0.0	0.060329087	0.039038274	0.06458943	0.07107276	0.0939397	0.06380507	0.06664631	0.082508	0.06477308	0.072140716
0.0	0.10536861	0.07524602	0.10956869	0.11985975	0.14737427	0.108979106	0.11251115	0.1308604	0.11180431	0.11949406
0.0	0.10711797	0.11925225	0.14968134	0.13171071	0.117283165	0.14078334	0.10917708	0.1353125	0.13711265	0.117414415
0.0	0.5682207	0.56085557	0.5528803	0.5719694	0.56927943	0.5520266	0.5575109	0.5423203	0.5729963	0.5537118
0.0	0.10738207	0.119273156	0.1498825	0.13159795	0.11741135	0.14057519	0.10920196	0.1353275	0.13683644	0.11772131
0.0	0.0007213489	0.0011412808	0.0011499834	0.00053905556	0.0008151947	0.0010887515	0.0002842048	0.0006228262	0.00071105687	0.00059234345
0.0	0.016852174	0.013897711	0.016314818	0.017369177	0.020853028	0.016533526	0.010435898	0.017253244	0.0077413563	0.014020011
0.0	0.0050252466	0.0040162	0.007823265	0.006564476	0.004930105	0.0062048375	0.0059266007	0.0005502572	0.00077982893	0.005438545
0.0	0.56840026	0.56119365	0.55387944	0.5719811	0.5705336	0.5525397	0.5584178	0.54257894	0.57280874	0.55475456
0.0	0.56852937	0.5611871	0.55375737	0.5723105	0.57038707	0.55209905	0.55856776	0.54156584	0.572987	0.55487007
0.0	0.5680433	0.5607149	0.5534297	0.5717219	0.56999135	0.5522037	0.55810696	0.5422355	0.5726818	0.5543341
0.0	0.5688014	0.5611334	0.55382824	0.5722404	0.5704163	0.5523429	0.558763	0.5421442	0.57319015	0.55456805
0.0	0.21530032	0.20791775	0.22691971	0.2208295	0.2324524	0.14451055	0.18474145	0.20839779	0.21143614	0.18179478
0.0	0.05315004	0.048488785	0.05102965	0.054855034	0.045939784	0.031004334	0.03793523	0.043421153	0.056765895	0.042518135
0.0	2.1013655e-05	1.618201e-05	2.1173859e-05	2.2895278e-05	1.198474e-05	3.4936504e-06	6.7782944e-06	1.2940674e-05	2.5533862e-05	1.0716572e-05
0.0	8.84116e-06	1.2669548e-05	2.855563e-05	1.2721996e-05	1.042657e-05	3.442256e-05	1.2620985e-05	1.0877757e-05	9.87935e-06	7.714664e-06
0.0	1.4432022e-05	4.2678585e-06	2.6790249e-05	3.6598543e-05	1.3507001e-05	2.8062652e-05	4.4493454e-06	1.3609601e-05	5.1131305e-05	9.225713e-06
0.0	8.800177e-06	2.822711e-07	2.8860832e-05	3.9288523e-05	1.2093098e-05	9.120066e-06	8.937437e-06	5.868413e-06	2.6830798e-05	9.936752e-06
0.0	0.0027901013	0.0039344747	0.0049136966	0.0050283326	0.004187432	0.0043825153	0.0032590542	0.0030519324	0.0077436054	0.004804761
0.0	0.007209467	0.0041716667	0.0070509105	0.0044306954	0.0063289097	0.0042591305	0.0027217553	0.005517413	0.006698385	0.005594462
0.0	0.001918927	0.0032106375	0.00438045	0.0075110365	0.0050631273	0.0045085256	0.0046387403	0.002806354	0.007777011	0.0046415003
0.0	0.0029033262	0.0033527536	0.006512002	0.004380974	0.003946518	0.003928352	0.003467018	0.005806134	0.0037696983	0.001990558
0.0	0.5676951	0.562537	0.5537815	0.5738036	0.5726035	0.5533397	0.5588378	0.5437145	0.5732773	0.55569917
0.0	0.5708678	0.5622566	0.5549742	0.57285446	0.5723743	0.55401033	0.5602778	0.54264206	0.5728643	0.5552315
0.0	0.56794953	0.5585138	0.5520887	0.5714125	0.56989276	0.5498383	0.5557629	0.541385	0.57234913	0.55330664
0.0	2.8370105e-05	1.6060432e-05	2.1242586e-05	1.6256454e-05	2.2083594e-05	2.3215889e-05	7.671569e-06	1.9296198e-05	2.8972767e-05	1.34074135e-05
0.0	0.0021752259	0.0031002718	0.007040782	0.0051754317	0.00730747	0.0053470866	0.0030726693	0.0050198566	0.006611189	0.0041828854
0.0	2.2081915e-06	1.0598341e-05	5.8483747e-05	3.379641e-05	3.8235128e-05	2.29713e-05	7.365923e-06	3.0258863e-05	4.1733343e-05	1.6725857e-05
0.0	0.56991184	0.5630341	0.5550177	0.5748591	0.57161397	0.55425495	0.56124187	0.54188895	0.5741803	0.55502486
0.0	0.0051002153	0.004488768	0.006227531	0.0060409997	0.005113271	0.005939481	0.00291712	0.0056255767	0.004418393	0.0038139308
0.0	0.0052724085	0.006829655	0.0072372262	0.0062679537	0.005425659	0.0069772583	0.0036154154	0.004890963	0.0051950724	0.004616631
0.0	0.0045523546	0.004291314	0.0051352563	0.005726159	0.0032853212	0.004307403	0.0027323633	0.003167579	0.0067553925	0.0038258845
0.0	0.0025317832	0.0034005465	0.005525718	0.003991514	0.0034104376	0.0052357838	0.002680514	0.004220261	0.0035590474	0.0039960723
0.0	0.0040096305	0.0044672834	0.0047175433	0.0063731293	0.0054181796	0.0025295108	0.004546157	0.0041780556	0.005802686	0.0036163223
0.0	0.005344645	0.0039978963	0.006402938	0.004835852	0.0038978485	0.005224753	0.0031832189	0.0035689943	0.004236537	0.0040619755
0.0	1.5548878e-05	2.5555495e-05	2.8052138e-05	2.9271203e-05	1.967544e-05	2.3340805e-05	1.6729733e-05	1.1876221e-05	9.216558e-06	1.6187489e-05
0.0	0.56907374	0.5630087	0.55444753	0.57340896	0.57249767	0.5541839	0.55906636	0.5428739	0.5739979	0.5556487
0.0	8.80173e-06	1.548987e-05	1.4532192e-05	3.356246e-05	3.9614402e-05	4.2223288e-05	7.533707e-06	1.6696566e-05	2.12663e-05	1.1496132e-05
0.0	1.6313528e-05	1.7639493e-05	7.3871115e-06	2.192951e-05	1.4379378e-05	3.711033e-05	9.489119e-06	1.8369816e-05	1.1317904e-05	2.2124847e-05
0.0	0.0034269681	0.004141187	0.0076913442	0.0048867576	0.004536347	0.0074222405	0.0041624433	0.005396568	0.0045075454	0.005765995
0.0	1.8798013e-05	1.06474545e-05	2.611567e-05	3.846799e-05	1.7623286e-05	1.5390287e-05	7.656352e-06	2.0138834e-05	1.4270255e-05	1.331699e-05
0.0	0.0047187856	0.003425641	0.0046896706	0.0066475766	0.008248575	0.0054127807	0.0036987734	0.003303069	0.0054606316	0.0035952455
0.0	0.5685079	0.56093746	0.553805	0.57196695	0.57046056	0.552117	0.5587817	0.54228604	0.5727709	0.5548766
0.0	0.568649	0.56113863	0.5537228	0.5721868	0.5701063	0.5520573	0.5581277	0.54176253	0.57299316	0.55476683
0.0	0.0034390434	0.0047255047	0.0068421084	0.0065293624	0.00523957	0.0039270422	0.0038626774	0.006760856	0.0048474562	0.0047876816
0.0	1.6242895e-05	6.9277626e-06	2.5174879e-05	2.9284382e-05	1.4584855e-05	1.6631773e-05	1.0398618e-05	1.9900075e-05	1.3029711e-05	9.308833e-06
0.0	9.852525e-06	1.8444e-05	2.3170125e-05	1.9982515e-05	2.0309406e-05	2.3647439e-05	1.7189916e-05	1.6108474e-05	2.052896e-05	1.3976801e-05
0.0	9.852525e-06	1.8444e-05	2.3170125e-05	1.9982515e-05	2.0309406e-05	2.3647439e-05	1.7189916e-05	1.6108474e-05	2.052896e-05	1.3976801e-05
0.0	0.004113559	0.0045785103	0.0063912696	0.005606845	0.0042093736	0.0052328585	0.004840257	0.0069548255	0.005406977	0.0037628906
0.0	0.004113559	0.0045785103	0.0063912696	0.005606845	0.0042093736	0.0052328585	0.004840257	0.0069548255	0.005406977	0.0037628906
0.0	0.0556763	0.049151085	0.059524834	0.054587167	0.048654728	0.04308956	0.043615058	0.029188504	0.034816004	0.055424422
0.0	1.9746158e-05	1.4616853e-05	2.0463382e-05	1.6570062e-05	1.8188872e-05	1.0178176e-05	8.382445e-06	4.0609717e-05	2.4591296e-05	2.1138956e-05
0.0	1.9746158e-05	1.4616853e-05	2.0463382e-05	1.6570062e-05	1.8188872e-05	1.0178176e-05	8.382445e-06	4.0609717e-05	2.4591296e-05	2.1138956e-05
0.0	0.0064031905	0.0052799163	0.005794184	0.0044493238	0.0038953186	0.0022306587	0.0023466328	0.0064853593	0.0071989726	0.0063830474
0.0	0.0064031905	0.0052799163	0.005794184	0.0044493238	0.0038953186	0.0022306587	0.0023466328	0.0064853593	0.0071989726	0.0063830474
0.0	0.5681509	0.56045866	0.5533553	0.5717078	0.5699183	0.55178094	0.5584709	0.5419426	0.572644	0.5544562
0.0	0.568921	0.56108487	0.55379367	0.57211673	0.5701356	0.55230117	0.558323	0.5423408	0.57319623	0.55446476
0.0	1.6756063e-05	1.44824e-05	3.1330692e-05	2.2008704e-05	1.8037159e-05	4.2958873e-05	8.920458e-06	1.490895e-05	2.4854413e-05	1.9382493e-05
0.0	0.119860575	0.12923425	0.13826442	0.1221352	0.13929786	0.13184424	0.09915241	0.092898965	0.13871796	0.10339786
0.0	0.56824607	0.5606259	0.55371433	0.5725306	0.5710648	0.5525157	0.5588907	0.5429366	0.57347876	0.55398047
0.0	0.055514067	0.08215257	0.068384334	0.0935324	0.091518074	0.06068266	0.070698254	0.050528377	0.070709534	0.06795972
0.0	0.068938375	0.08056147	0.064293526	0.08389592	0.08751261	0.056186803	0.058784313	0.06309331	0.07360986	0.08181508
0.0	0.03786846	0.066375084	0.08846543	0.08054736	0.07797563	0.08062496	0.06486732	0.02922424	0.08781416	0.07116996
0.0	0.08082863	0.06320544	0.08943116	0.08781068	0.068655804	0.07846671	0.07358996	0.08117436	0.084704496	0.07396707
0.0	0.07442473	0.058627293	0.06957461	0.09622823	0.07302848	0.07914161	0.05633548	0.08103289	0.08686419	0.06351565
0.0	0.059709813	0.07597993	0.0798904	0.08377125	0.08657662	0.07497886	0.066305466	0.058742747	0.09293401	0.06392619
0.0	0.052099157	0.07053177	0.09206502	0.07627764	0.07776916	0.08488665	0.05638027	0.06601174	0.05838515	0.06985275
0.0	0.07888631	0.07307391	0.085833736	0.09251954	0.07713143	0.06283217	0.068407044	0.06287242	0.08839117	0.07054534
0.0	0.005258946	0.0044746697	0.004628277	0.0037447712	0.0013052238	0.0038383354	0.0041838447	0.0075953063	0.004047201	0.0011516612
0.0	4.499303e-06	1.35367e-05	8.452428e-06	1.36443505e-05	2.3307128e-05	2.930785e-05	1.3208998e-05	6.01662e-06	2.6615482e-05	2.7960208e-05
0.0	2.544601e-05	1.4807326e-05	3.3940752e-05	3.492756e-05	2.5752854e-05	5.3679785e-05	6.032138e-06	9.03753e-06	8.180962e-06	1.790516e-05
0.0	1.7572016e-05	1.3494551e-05	5.1430787e-05	2.2719492e-05	2.162056e-05	1.7879787e-05	5.078528e-06	8.387226e-06	3.7036756e-05	1.477339e-05
0.0	8.937591e-06	7.1276527e-06	6.505979e-06	4.7865005e-06	7.7698705e-06	4.00776e-05	8.467023e-06	9.135257e-06	2.4897876e-05	1.4640387e-05
0.0	3.3521426e-06	1.7066575e-05	5.1131596e-05	1.887137e-05	4.9825244e-06	1.3726574e-05	6.036863e-06	1.6790582e-05	1.06686975e-05	1.3403667e-05
0.0	3.4621076e-05	1.3665707e-05	3.5309316e-05	2.1058873e-05	5.704137e-06	1.00643765e-05	1.1418827e-05	3.375631e-05	4.746272e-06	4.245537e-05
0.0	2.1041587e-05	8.46569e-06	1.3914533e-05	2.913285e-05	4.3953623e-05	1.939096e-05	5.9496447e-06	3.3083164e-05	5.6094673e-06	1.2960188e-05
0.0	1.07286805e-05	1.8819592e-05	4.0504478e-05	2.3380035e-05	1.5399684e-05	3.6522742e-05	6.0469574e-06	2.792975e-05	3.932147e-05	2.0806629e-05
0.0	3.8780927e-05	1.6710996e-05	2.4897328e-05	1.5776754e-05	2.6482183e-05	7.865478e-06	4.42693e-06	3.346808e-05	3.7309255e-05	3.2448806e-05
0.0	1.5887015e-05	1.4710728e-05	2.2742839e-05	2.9234658e-05	2.8829912e-05	1.876946e-05	5.497866e-06	2.212261e-05	1.6006303e-05	1.5472302e-05
0.0	1.5924117e-05	8.593585e-06	2.776544e-05	4.65419e-05	2.2103546e-05	3.1565814e-05	6.849678e-06	2.6965316e-05	4.595011e-05	1.1570551e-05
0.0	1.4833233e-05	1.5836613e-05	4.716483e-05	2.6340855e-05	3.221024e-05	2.6515918e-05	8.056863e-06	7.3249716e-06	3.462319e-05	2.0298057e-05
0.0	8.243136e-06	1.705756e-05	3.7496302e-05	2.589132e-05	2.7439724e-05	3.2162417e-05	7.3433807e-06	2.147702e-05	1.3687241e-05	2.2072687e-05
0.0	3.1404787e-05	1.7139302e-05	4.6516256e-05	3.23036e-05	1.87481e-05	2.2793953e-05	1.0249662e-05	1.682315e-05	4.0712082e-05	1.6782258e-05
0.0	0.15677013	0.16220568	0.18009561	0.18642072	0.1680298	0.18003273	0.15094173	0.16643311	0.19633585	0.17117478
0.0	0.17728534	0.16091527	0.17368618	0.15483157	0.17002049	0.15449758	0.13994649	0.17065127	0.18731453	0.18159063
0.0	0.15111649	0.1686095	0.14872313	0.17673278	0.17781816	0.18154448	0.13710807	0.16381492	0.17296056	0.16750237
0.0	0.16939396	0.14565423	0.16002774	0.19840583	0.16831069	0.17300391	0.1418201	0.17302576	0.18708801	0.15178902
0.0	0.14817429	0.16992286	0.17401499	0.1830221	0.18612458	0.16757154	0.1561963	0.14255366	0.19468683	0.15226233
0.0	0.13643657	0.1625742	0.18919957	0.17265373	0.17424889	0.18040182	0.14170782	0.1530256	0.14706102	0.1603762
0.0	0.17463669	0.1661224	0.18125075	0.19349195	0.17366123	0.15062466	0.15924224	0.14805344	0.18878518	0.16117309
0.0	2.844192e-05	9.937577e-06	3.6976828e-05	1.6324562e-05	1.6382828e-05	1.998459e-05	1.5364698e-05	3.767121e-05	3.6629408e-05	1.6572432e-05
0.0	2.5788342e-05	1.3313332e-05	4.7484486e-05	3.890042e-05	1.3153335e-05	1.29306445e-05	6.0372313e-06	1.2246175e-05	2.8411187e-06	2.117404e-05
0.0	1.8359799e-05	1.357907e-05	5.525242e-05	2.9981735e-05	1.0705653e-05	2.157498e-05	5.5670193e-06	1.6720036e-05	1.662814e-05	1.5062178e-05
0.0	1.3572079e-05	1.342845e-05	3.9239453e-06	2.077443e-05	2.6609443e-05	2.0626589e-05	3.4608306e-06	1.2939107e-05	3.2359498e-05	1.4911595e-05
0.0	1.8434663e-05	1.47917435e-05	1.0703112e-05	1.6243035e-05	3.449581e-05	1.4396722e-05	1.126515e-05	6.654257e-06	1.2788693e-05	1.7354087e-05
0.0	5.6148087e-06	1.3326009e-05	2.696115e-05	3.4410157e-05	4.338061e-06	4.433376e-05	9.917713e-06	3.5448788e-06	4.1362724e-05	1.3583395e-05
0.0	3.3815304e-05	1.2538017e-05	4.409742e-05	3.6835172e-05	1.0441934e-05	2.6255337e-05	3.12831e-06	2.5762727e-05	3.2225416e-05	1.4446398e-05
0.0	0.18300606	0.15750319	0.18992063	0.1615874	0.18579975	0.1511863	0.17021498	0.17866851	0.19471683	0.15949821
0.0	0.17450576	0.15160853	0.18980616	0.18599604	0.15193442	0.13840285	0.14248559	0.16053629	0.17282766	0.16489595
0.0	0.15868555	0.15415023	0.18658589	0.17647319	0.17142004	0.18320233	0.13816857	0.16288932	0.15689507	0.16898608
0.0	0.1419915	0.17838766	0.15837383	0.19509828	0.19251391	0.14744641	0.16265136	0.12999721	0.16549307	0.15810698
0.0	0.16156814	0.17597973	0.15271819	0.18318392	0.18731697	0.14079602	0.14524165	0.14886636	0.16948247	0.17659134
0.0	0.11226325	0.15674257	0.18475682	0.1783544	0.17452489	0.17493266	0.1542472	0.092789404	0.18777016	0.16218871
0.0	0.17719144	0.15223962	0.18574539	0.187589	0.16197632	0.17216566	0.16638474	0.17271966	0.1840695	0.16582774
0.0	0.08071399	0.05755201	0.08742298	0.08973877	0.08126988	0.07576108	0.062170405	0.09263586	0.07751133	0.07516513
0.0	0.17898637	0.14516217	0.18473692	0.19162916	0.18014024	0.16973896	0.1511847	0.18850815	0.17583609	0.1684467
0.0	0.56939584	0.56183654	0.5540007	0.57346267	0.5715227	0.5534338	0.55898577	0.5426679	0.57372963	0.5549238
0.0	0.0063658836	0.004236883	0.0067481943	0.003947684	0.0057443585	0.008586403	0.0026656142	0.0040189438	0.007240715	0.0054212403
0.0	0.030528206	0.023330819	0.038110193	0.029743597	0.02706684	0.03720346	0.025759943	0.038035363	0.04109306	0.028109543
0.0	0.14070731	0.06509556	0.12790984	0.119314454	0.13201967	0.13742617	0.10665043	0.117761955	0.14682758	0.123998754
0.0	0.14037415	0.06508346	0.12773378	0.11941809	0.13187788	0.1376304	0.106626056	0.11774866	0.1471205	0.1236778
0.0	0.0049001668	0.0042933724	0.005758499	0.0064686057	0.007904027	0.0077143423	0.0030326264	0.0052201953	0.004773029	0.005761115
0.0	2.3647257e-05	1.895168e-05	4.0937575e-05	4.296686e-05	4.348298e-05	2.7684642e-05	6.670039e-06	1.4813286e-05	8.255118e-06	4.7289905e-06
0.0	0.08999672	0.11990325	0.15370078	0.0794386	0.119569615	0.14944439	0.10371274	0.12299524	0.14825611	0.123406015
0.0	0.08977107	0.11988225	0.15349549	0.079510756	0.11943936	0.14966336	0.10368896	0.12298142	0.14855136	0.12308634
0.0	0.08996305	0.12022313	0.15386194	0.07939837	0.11965747	0.14943469	0.10393558	0.12316096	0.14848334	0.12343998
0.0	0.08973749	0.120202065	0.15365642	0.07947049	0.11952717	0.14965363	0.103911735	0.123147085	0.148779	0.12312029
0.0	0.13993202	0.06502843	0.12763938	0.11907584	0.13150021	0.13682017	0.10680481	0.11730239	0.1470096	0.12351498
0.0	0.005955601	0.00090800115	0.0048018983	0.005598793	0.005957239	0.0055432944	0.0040860223	0.0048447247	0.005724783	0.0053416067
0.0	1.3439379e-05	3.4694556e-06	1.4528908e-05	5.3473377e-05	2.1313017e-05	1.8903684e-05	8.327594e-06	3.0724896e-05	1.5917785e-05	1.7668806e-05
0.0	0.00062299543	0.00042921395	0.0010488913	0.0014581227	0.0009184582	0.00095108605	0.0005669543	0.0011463282	0.000743795	0.00057370495
0.0	0.00077727827	0.00024368272	0.00081191893	0.0004543833	0.00020357191	0.0008798493	0.0006792811	0.00047422733	0.0008854163	0.00038825985
0.0	0.0748909	0.06427687	0.05573627	0.038047176	0.08116182	0.07929657	0.06152114	0.049394544	0.08934977	0.07051933
0.0	0.015877219	0.0139052225	0.014281303	0.012600542	0.010460257	0.012320802	0.012591475	0.009491651	0.01977266	0.013247371
0.0	0.004982485	0.0038733575	0.005234003	0.0072188694	0.005991943	0.0054314393	0.0033284998	0.0031323363	0.007066749	0.0049570072
0.0	0.015845168	0.006991628	0.011201072	0.017644975	0.016130844	0.01252105	0.011889781	0.017835544	0.014629995	0.01448276
0.0	0.0018151143	0.004484287	0.0028832695	0.00567168	0.0053500114	0.004391888	0.0024044893	0.0057939254	0.0060329502	0.0048016296
0.0	0.009583415	0.007068064	0.019238928	0.018947016	0.015826581	0.015517416	0.013245308	0.008127346	0.0129710585	0.014041964
0.0	4.4429976e-06	1.3690635e-05	2.9637677e-05	2.7093138e-05	1.0648449e-05	3.5053294e-05	7.725752e-06	4.151165e-06	1.6502361e-05	2.1494168e-05
0.0	0.5693628	0.56282645	0.5541537	0.57278585	0.57262975	0.5546346	0.55872035	0.54225415	0.5747374	0.5560089
0.0	0.0007869093	0.0031298047	0.008085114	0.007400488	0.0038477494	0.0030858992	0.0038316788	0.003091095	0.0065017864	0.0051452974
0.0	0.03869693	0.04477196	0.06520091	0.06646392	0.043110296	0.04044965	0.04071537	0.047044527	0.05631011	0.050707363
0.0	0.56884736	0.5602379	0.5527787	0.5723577	0.57078063	0.55257887	0.5578022	0.54285944	0.57265496	0.5539811
0.0	0.004872046	0.0036179484	0.006488033	0.0043448256	0.0056975484	0.0037655158	0.0027011852	0.0038515218	0.0039531686	0.0055762036
0.0	0.0059749326	0.0037265173	0.007345872	0.0042816247	0.007052296	0.0017073854	0.0029496215	0.0047306316	0.0041858675	0.0047014793
0.0	0.054167524	0.043605253	0.059278555	0.045207918	0.03695525	0.034528684	0.045382224	0.050960418	0.047320362	0.0513696
0.0	2.2540285e-05	1.09621105e-05	3.688308e-05	1.1228124e-05	5.4148963e-06	5.157853e-06	1.3043076e-05	2.3299217e-05	1.3041832e-05	2.1460006e-05
0.0	0.005417614	0.0037298363	0.006703222	0.0038506673	0.0026783543	0.0025193251	0.004039413	0.0052317493	0.0041574775	0.0051313913
0.0	0.5685234	0.56091744	0.5531144	0.57229525	0.57149726	0.55279785	0.557208	0.540727	0.5727702	0.5538256
0.0	0.0070424024	0.004675705	0.006124772	0.0053292573	0.0011636281	0.0056010843	0.0020481884	0.00582153	0.002619757	0.003445038
0.0	0.050633572	0.050804656	0.055257708	0.052227836	0.03838096	0.05783365	0.03245931	0.048718765	0.043862883	0.04067413
0.0	0.5686479	0.559813	0.5526696	0.57178915	0.5702088	0.5521719	0.5571441	0.5417307	0.5723254	0.5533195
0.0	0.0146894585	0.011584223	0.018293995	0.013528546	0.016731732	0.0118995495	0.009138214	0.011930492	0.01255311	0.01622565
0.0	0.052271284	0.047569826	0.062430296	0.05000435	0.053098816	0.046870537	0.038101427	0.0413057	0.037813324	0.04954423
0.0	1.9758381e-05	1.5082791e-05	4.4737015e-05	1.6264363e-05	2.0427233e-05	1.572316e-05	6.8869545e-06	1.0781533e-05	5.7456136e-06	1.8780811e-05
0.0	0.00507403	0.0043722433	0.0073775174	0.004630861	0.0051890262	0.0043904204	0.002938462	0.0035648441	0.0027633444	0.00480198
0.0	0.5682073	0.5611686	0.5524552	0.5717318	0.5713155	0.55286044	0.55819947	0.54243195	0.5722697	0.5539699
0.0	0.5697786	0.56208885	0.5542042	0.57287693	0.57145536	0.55397046	0.557803	0.5425175	0.5740894	0.5547744
0.0	0.0005432415	0.00014241297	0.0007332835	0.0006965309	0.0007107747	0.0009876069	0.0004469759	0.00046360475	0.0010350246	0.00019792041
0.0	0.00071181654	0.0003118511	0.001185531	0.0010355376	0.0007248658	0.0009556546	0.00034353277	0.0009798491	0.00039509393	0.00033571335
0.0	0.00071181654	0.0003118511	0.001185531	0.0010355376	0.0007248658	0.0009556546	0.00034353277	0.0009798491	0.00039509393	0.00033571335
0.0	0.00071181654	0.0003118511	0.001185531	0.0010355376	0.0007248658	0.0009556546	0.00034353277	0.0009798491	0.00039509393	0.00033571335
0.0	0.0056257956	0.0022450257	0.0060741217	0.0058406475	0.004454383	0.0056241257	0.0024322001	0.0030269497	0.006250209	0.0007332206
0.0	2.5887024e-05	8.267992e-06	1.8277307e-05	2.1541038e-05	1.763761e-05	2.7834822e-05	4.0340014e-06	1.0841189e-05	2.14509e-05	2.4810672e-06
0.0	0.0055948147	0.0036187358	0.0062847035	0.006349193	0.008693483	0.009521829	0.0045601227	0.0053475737	0.00685678	0.0043145875
0.0	3.0224717e-05	1.44848045e-05	1.4632836e-05	4.410209e-05	4.1646235e-05	4.433731e-05	7.5637263e-06	1.128658e-05	2.5742836e-05	1.3639395e-05
0.0	0.5688667	0.56110054	0.55288446	0.5718504	0.5711302	0.5527341	0.556871	0.54144704	0.5734197	0.55437243
0.0	0.004320235	0.0032070838	0.007015505	0.006256138	0.008376048	0.005396768	0.0036783344	0.0045893546	0.0061055897	0.0036299196
0.0	9.576009e-06	1.1870786e-05	2.7367465e-05	2.673331e-05	5.3045478e-05	4.72419e-06	1.4126752e-05	1.0140285e-05	3.0278088e-05	1.2941564e-05
0.0	0.017236	0.012418854	0.018165557	0.011313877	0.011701752	0.015863903	0.012551603	0.009567968	0.01328744	0.012022186
0.0	2.7622142e-05	9.75063e-06	5.3956053e-05	2.1823695e-05	1.0312747e-05	4.8944476e-05	5.3274503e-06	7.581521e-06	2.2298593e-06	1.6391581e-05
0.0	0.0035784575	0.0038816747	0.0059479587	0.0053188233	0.00447085	0.006562508	0.0029184585	0.0059427787	0.0041598747	0.002609682
0.0	0.14615011	0.13131191	0.13027453	0.08934263	0.10894827	0.1301991	0.008887772	0.0134765515	0.016466685	0.0963436
0.0	0.0057265637	0.0050002937	0.0056872442	0.0037454776	0.0040390594	0.0072068023	0.0027003915	0.0031532836	0.0057283915	0.0034904412
0.0	0.004667295	0.0037007632	0.004446028	0.0062209214	0.0022202684	0.004031884	0.004058742	0.0051397695	0.0021925692	0.0055820793
0.0	0.003427424	0.002544501	0.0055119474	0.006136661	0.0048895385	0.002714562	0.003369963	0.0027435315	0.003810629	0.005221124
0.0	8.98863e-06	5.098278e-06	2.484972e-05	2.85162e-05	1.8044213e-05	5.9894264e-06	9.059828e-06	6.415751e-06	1.0968918e-05	2.2119066e-05
0.0	0.0042694607	0.0045973514	0.007738518	0.003230207	0.0071279425	0.006760395	0.002795775	0.0055202055	0.006413322	0.0044605853
0.0	0.04105693	0.035317205	0.030556403	0.03293787	0.03595027	0.033653777	0.023038294	0.03517649	0.022789529	0.02479583
0.0	0.5681081	0.55937487	0.5530208	0.57140183	0.569957	0.5520926	0.5571394	0.54227024	0.5721223	0.55354124
0.0	1.2748802e-05	8.694841e-06	2.3282515e-05	9.832457e-06	3.0376246e-05	3.505647e-05	1.3029488e-05	1.3882815e-05	2.3523371e-05	9.8917935e-06
0.0	0.004264531	0.0033994543	0.005977808	0.004866505	0.007961208	0.0063245753	0.0039361157	0.002004349	0.0052356147	0.0053039296
0.0	0.016907437	0.013795852	0.017095491	0.014231681	0.013700304	0.008530398	0.0054053254	0.011969633	0.016080044	0.010790241
0.0	1.163232e-05	1.4188521e-05	2.4351022e-05	1.3823179e-05	2.4695612e-06	3.7283364e-05	1.5717753e-06	1.7540271e-05	2.454383e-05	1.9621197e-05
0.0	0.5683396	0.5603626	0.5536011	0.5712959	0.5710311	0.5528921	0.5581151	0.54180753	0.57269675	0.55374837
0.0	0.005678754	0.0037454134	0.008494343	0.0052107717	0.007827309	0.0009875849	0.0029825652	0.003788809	0.00835122	0.002770839
0.0	0.5682655	0.56063014	0.5531895	0.57162374	0.57200164	0.55342185	0.55749196	0.5419578	0.573163	0.5536607
0.0	0.004187299	0.0034696911	0.008130825	0.005761221	0.006886363	0.007915256	0.00380891	0.0034879756	0.0046950956	0.0050230846
0.0	0.0120982025	0.011888268	0.019410932	0.019031705	0.014633894	0.01884521	0.011147735	0.020018483	0.013675018	0.007943606
0.0	0.005128807	0.005296531	0.004397676	0.0049470374	0.0057999855	0.005174649	0.003604478	0.0032965967	0.007303549	0.004648321
0.0	0.032221626	0.02126763	0.03221828	0.03300588	0.027535519	0.031546872	0.026001314	0.016728273	0.033670295	0.029675754
0.0	0.004492123	0.0030770674	0.0058697416	0.0058700866	0.004788466	0.0062986524	0.002745907	0.0030806067	0.008278692	0.005515958
0.0	4.385552e-06	9.679531e-06	2.7829008e-05	7.681796e-06	2.2771921e-05	1.103846e-05	8.17845e-06	1.0526741e-05	3.6173642e-06	4.7682806e-06
0.0	0.003096619	0.0032397967	0.0021163428	0.009419835	0.0053210035	0.002847473	0.00250586	0.006920872	0.0032998929	0.004121703
0.0	0.005871403	0.0041457517	0.0055007245	0.005931494	0.0057977475	0.004896341	0.004225295	0.001121841	0.0025056396	0.0027561816
0.0	0.5680175	0.5607119	0.5539764	0.5714711	0.571144	0.55253816	0.5575401	0.5422775	0.5729567	0.55382204
0.0	0.0008491728	0.00046662806	0.0007575326	0.00037042313	0.00030913134	0.0007341733	0.0004695164	0.0005265393	0.00062594714	0.0005692841
0.0	0.0007764151	0.00044579853	0.00082377216	0.00075736805	0.0008535973	0.00057034916	0.00044879428	0.0008957057	0.00048431745	0.0005786413
0.0	9.645851e-06	1.8667726e-05	6.3598286e-06	2.7624697e-05	3.065395e-05	1.0142442e-05	1.4983333e-06	2.601371e-05	4.5476685e-05	2.183427e-05
0.0	0.0035560422	0.004873281	0.002798383	0.0060239043	0.00635027	0.0035293181	0.0013733755	0.005533065	0.0077684266	0.0051805233
0.0	0.005588796	0.0042152638	0.004999843	0.006250864	0.0065449425	0.0033342787	0.0008501046	0.002549063	0.0078985505	0.004949484
0.0	0.0056153587	0.0041307285	0.0036404568	0.0065206517	0.0077892914	0.0033450013	0.00067273097	0.007167422	0.010868724	0.005424154
0.0	9.457679e-06	1.9041518e-05	1.190028e-05	2.5179756e-05	2.1282267e-05	9.894832e-06	2.3522734e-06	3.22177e-06	2.3571336e-05	1.7760894e-05
0.0	0.569337	0.5601853	0.5535961	0.5725354	0.57175773	0.5524696	0.5591398	0.5422753	0.5733725	0.5541663
0.0	0.5689646	0.5608543	0.55382967	0.5720092	0.57163405	0.5533323	0.5580771	0.54082674	0.5732101	0.55441076
0.0	0.057147842	0.0589825	0.099199444	0.078516126	0.11513716	0.08200006	0.0578053	0.07939666	0.06819309	0.055841967
0.0	0.0037918882	0.0031446263	0.0069169602	0.0069251405	0.007225601	0.0054537295	0.0038072169	0.0036976861	0.004923557	0.0039186855
0.0	0.01379253	0.013178937	0.015376239	0.016435606	0.022043055	0.012857561	0.010041299	0.010153471	0.012060357	0.013145257
0.0	0.0024108079	0.00403238	0.004565303	0.0026896042	0.006744862	0.004012168	0.002954017	0.0037520917	0.005499509	0.002504093
0.0	0.0014638848	0.0038520303	0.004271981	0.0014586332	0.005960441	0.0027509662	0.0039109765	0.0027904913	0.0055296686	0.0010241166
0.0	0.0049791927	0.0040713577	0.004627954	0.0052771396	0.007996225	0.002864627	0.0027228156	0.003017433	0.0041226177	0.0022829433
0.0	0.0045142816	0.0029181018	0.0062705567	0.006814463	0.009559399	0.0028275708	0.0030082648	0.004407723	0.0051878397	0.004243598
0.0	2.3852936e-05	9.238796e-06	3.4213863e-05	3.352318e-05	4.267806e-05	8.635961e-06	1.1292545e-05	1.589629e-05	1.6641245e-05	6.3166285e-06
0.0	1.8965402e-05	1.3008579e-05	1.74582e-05	2.116841e-05	4.876455e-05	6.672966e-06	5.905264e-06	7.69768e-06	1.2714465e-05	4.215639e-06
0.0	0.006285064	0.0030662303	0.005676988	0.004496911	0.0067191436	0.005759878	0.0029289802	0.006463836	0.004298949	0.0049658604
0.0	0.09961203	0.11321739	0.13599919	0.13047637	0.12887281	0.07583029	0.1020499	0.09228382	0.09636647	0.118461184
0.0	0.0007019386	0.00092982425	0.0006014291	0.0008072466	0.0010315208	0.0015403485	0.00021342408	0.0009451142	0.0011836056	0.00072177395
0.0	0.17193386	0.14931048	0.18828677	0.180602	0.16781972	0.15425263	0.12867951	0.18259154	0.19072494	0.1411606
0.0	0.5671693	0.5595799	0.551519	0.57172096	0.5699123	0.5521315	0.55579853	0.54157513	0.5726162	0.55312717
0.0	0.0068860105	0.0028842045	0.004859873	0.0012751052	0.007633749	0.002564791	0.0027519867	0.0024861607	0.0042041857	0.005448719
0.0	1.686773e-05	8.277688e-06	1.4737168e-05	6.8239888e-06	2.9888812e-05	1.4352402e-05	8.227891e-06	1.1994391e-05	2.3697194e-05	1.7911087e-05
0.0	0.050077237	0.040378314	0.04624232	0.039448842	0.058840074	0.04571987	0.04000866	0.04252884	0.05563462	0.04891019
0.0	0.019166337	0.023347104	0.039078917	0.027933417	0.033022195	0.027974484	0.011233438	0.02540561	0.023868525	0.019573241
0.0	3.616102e-06	6.5924255e-06	3.2205568e-05	1.6381578e-05	5.1031034e-06	1.6304104e-05	6.8013665e-06	6.760387e-06	2.7322221e-05	2.5530964e-05
0.0	5.856075e-06	2.0296077e-06	2.0526395e-05	3.9207093e-06	4.646719e-06	8.594733e-06	7.150365e-06	1.060013e-05	7.383886e-06	2.9120964e-05
0.0	2.6309935e-06	6.62278e-06	1.9508e-05	3.101957e-05	7.660924e-06	8.0660924e-05	2.10295e-06	9.733015e-06	3.5349472e-05	3.0277195e-06
0.0	0.017597761	0.01172724	0.014695581	0.015326267	0.011448375	0.023485485	0.014742591	0.015619811	0.012831659	0.0042955745
0.0	2.6534586e-05	9.644885e-06	1.8785917e-05	1.8155113e-05	1.4985567e-05	3.436159e-05	1.3605591e-05	1.3333077e-05	1.5018259e-05	3.2566365e-06
0.0	0.07427949	0.04213214	0.050442796	0.092087746	0.079671636	0.0446933	0.055572864	0.062135156	0.073536165	0.08303455
0.0	0.012393621	0.009712062	0.016904712	0.011222015	0.011180941	0.00863143	0.0048824763	0.017075839	0.01358923	0.007190761
0.0	6.324012e-06	1.7256882e-05	3.463868e-05	1.5363423e-05	1.0756762e-05	6.1493097e-06	5.7250863e-06	6.316719e-06	8.638441e-06	3.8175576e-06
0.0	0.087636024	0.1277122	0.15680413	0.13615923	0.13294753	0.13422006	0.09106905	0.069584645	0.0842294	0.1085266
0.0	4.1985713e-06	8.11496e-06	2.0494317e-05	3.4689554e-05	6.1810297e-06	3.85282e-05	7.2562434e-06	2.6026587e-06	6.232883e-06	1.1855118e-05
0.0	5.2696037e-06	4.7817553e-06	2.4718027e-05	6.004411e-06	1.821102e-05	1.4042212e-05	1.270744e-06	7.738616e-05	2.210909e-05	6.32242e-06
0.0	0.0060617006	0.002811896	0.0032510897	0.0073325457	0.005197	0.0055430783	0.003801622	0.0051741456	0.004066859	0.0044090208
0.0	2.8243396e-05	6.2424488e-06	8.572329e-06	4.1122457e-05	2.039784e-05	2.4953568e-05	1.147729e-05	2.279941e-05	1.2438548e-05	1.5806587e-05
0.0	3.0840936e-05	6.1838246e-06	2.7626581e-06	4.5199333e-05	2.1470629e-05	4.9590904e-05	3.0054011e-06	1.3415292e-05	4.093192e-05	2.424189e-05
0.0	0.0052657705	0.0036322952	0.0013031332	0.0063411174	0.0053038164	0.0066454806	0.0037158802	0.0053806463	0.0041655283	0.004515926
0.0	0.019123169	0.023343321	0.039029516	0.02795574	0.03298928	0.028013524	0.011231071	0.025402965	0.023913927	0.01952599
0.0	0.020920578	0.022267906	0.024325175	0.03663431	0.029006714	0.04830411	0.019828105	0.023204591	0.03133121	0.0115981875
0.0	0.020873541	0.022264306	0.024293955	0.036663335	0.028977677	0.04837011	0.019823954	0.023202175	0.031390358	0.011569966
0.0	0.003558381	0.0037399053	0.0070510902	0.0025268495	0.002289211	0.004653807	0.002082283	0.0029041476	0.0035693676	0.0051485742
0.0	0.053791195	0.05704392	0.08052028	0.04527714	0.05058763	0.07828639	0.056538645	0.06223746	0.041810103	0.07766205
0.0	1.7292747e-05	8.31592e-06	2.6631222e-05	1.7602793e-05	1.4410485e-05	2.3706145e-05	1.624522e-05	2.782295e-06	2.2872036e-05	1.2904394e-05
0.0	5.968267e-06	8.098053e-06	3.9310446e-05	9.951907e-06	3.2886062e-05	2.059245e-05	7.856137e-06	8.63024e-06	3.5124904e-05	7.603177e-06
0.0	0.002236245	0.0016563571	0.0053482833	0.0034937116	0.0049852016	0.0045202128	0.0009061094	0.008654682	0.0059936335	0.0027123853
0.0	4.3118453e-06	9.15598e-06	7.796213e-06	7.037341e-06	2.5905794e-05	2.1022835e-05	1.3891761e-06	1.769889e-05	8.358857e-06	1.9308825e-05
0.0	0.0021637813	0.003908627	0.0067411414	0.0026051856	0.00238604	0.0069579156	0.0026066813	0.0015038169	0.0060415776	0.0024525963
0.0	0.5680626	0.5595354	0.55231416	0.57132363	0.5696039	0.5515508	0.5567419	0.541638	0.5714165	0.5533946
0.0	0.0062019536	0.0025769877	0.004015937	0.004557102	0.0018657411	0.007932131	0.0036750922	0.0052131526	0.0044755554	0.0039943433
0.0	1.3883344e-05	3.302789e-06	1.3530208e-05	5.1560683e-06	6.390983e-06	2.2360124e-05	5.60713e-06	2.1651284e-05	1.1194136e-05	1.1473537e-05
0.0	0.004256767	0.0020507504	0.004070677	0.0026126427	0.0029090839	0.0052312855	0.0026521664	0.0050442843	0.003852903	0.0037572177
0.0	0.002970908	0.0033629793	0.0043267747	0.0054606157	0.0048806625	0.0036128105	0.0035560557	0.002635014	0.005130252	0.0030551972
0.0	0.5687948	0.5596976	0.5526828	0.5717768	0.57000494	0.55161166	0.5569865	0.5430866	0.5722478	0.5537993
0.0	0.0044452976	0.0031342427	0.003971421	0.003951823	0.0015299778	0.004078175	0.002158155	0.003969111	0.007586118	0.004224471
0.0	0.05210974	0.040690187	0.043493353	0.051820427	0.04021968	0.04156872	0.03000273	0.0399963	0.057053257	0.04685043
0.0	0.0017153411	0.0018726857	0.00662862	0.0036514562	0.002561626	0.0030007716	0.0026505007	0.003922915	0.0030291423	0.0017861887
0.0	0.57025045	0.5636574	0.55554426	0.5738817	0.5726535	0.5547155	0.5588417	0.54202545	0.5736575	0.55559915
0.0	0.004209559	0.0033985563	0.003941494	0.0055888356	0.0065019997	0.0050957506	0.0027054932	0.0015044207	0.005656198	0.00475367
0.0	0.062269617	0.06185174	0.080732	0.08973659	0.07854714	0.07967879	0.05917184	0.039922643	0.08783906	0.060498215
0.0	0.56968373	0.5624484	0.5546286	0.5740478	0.5721737	0.5533446	0.55844325	0.54289407	0.5729396	0.5564251
0.0	0.0029258567	0.0019827113	0.009488716	0.004610259	0.0041804076	0.0022026573	0.0026133622	0.0030859858	0.0020498324	0.0041265013
0.0	1.3584174e-05	9.092355e-06	1.2687938e-05	2.3586199e-05	3.2117514e-05	2.1222095e-05	5.8141004e-06	1.917627e-06	2.4156754e-05	1.8333467e-05
0.0	0.0042172135	0.0034060536	0.0039480315	0.005568731	0.006499126	0.0050972058	0.0027017738	0.0015083273	0.005673735	0.004749131
0.0	0.0033646403	0.0034201497	0.0062589254	0.007291352	0.005478674	0.0060630394	0.0031331198	0.0014544015	0.0068710917	0.0033380792
0.0	0.11269335	0.10619574	0.13290378	0.13104646	0.06913835	0.13819991	0.1066476	0.09822332	0.14997174	0.118058875
0.0	0.004548918	0.0035458023	0.004285617	0.00617311	0.0022931318	0.002964752	0.0019927486	0.0044924775	0.004492027	0.004135419
0.0	0.001992726	0.0037070503	0.0042893444	0.0042973123	0.003107379	0.0030909027	0.0027763192	0.0030890664	0.0061433506	0.004473251
0.0	5.232172e-06	6.7213145e-06	2.3638397e-05	2.155501e-05	1.11169e-05	1.0893143e-05	2.4924125e-06	1.651294e-05	1.695752e-05	1.6189342e-05
0.0	1.5063484e-05	1.1421386e-05	3.8370057e-05	2.874281e-05	2.3861601e-05	7.887472e-06	8.405844e-06	2.2582952e-05	2.1324891e-05	1.3130627e-05
0.0	0.0013762625	0.004769232	0.0077122664	0.0052954284	0.005539132	0.0033035902	0.0013236841	0.0022842644	0.005328764	0.0051069385
0.0	0.0035886937	0.003690792	0.0035584979	0.010869134	0.0045848493	0.0057876445	0.0043339827	0.0027779366	0.005415795	0.0030532572
0.0	2.0937383e-05	1.475341e-05	1.4002069e-05	3.8800976e-05	1.0460034e-05	1.3554578e-05	5.5999794e-06	7.6268952e-06	2.0650168e-05	1.0964273e-05
0.0	0.2200407	0.17271103	0.21623498	0.18301052	0.17097034	0.23740382	0.17383924	0.17711748	0.22427836	0.20302303
0.0	0.19704159	0.18362564	0.21382129	0.20835468	0.21233192	0.14851612	0.19109875	0.20769332	0.22594973	0.21765362
0.0	0.047792826	0.041875046	0.051206842	0.043626346	0.04488082	0.035736583	0.043591015	0.05799906	0.043169674	0.05366517
0.0	0.0043055573	0.0034646597	0.0051195887	0.0036084347	0.0038135264	0.0026810085	0.0037532912	0.006637719	0.003515881	0.0055605196
0.0	0.004304241	0.0034652113	0.005118353	0.0036197572	0.0038158493	0.0026802972	0.0037601655	0.006628488	0.0035198862	0.0055710026
0.0	0.047807388	0.039041836	0.04857953	0.03686333	0.039384983	0.05976129	0.02573702	0.039406702	0.053456556	0.054757595
0.0	0.004307958	0.003050376	0.004648451	0.002656793	0.0030063533	0.006861779	0.0014484097	0.0032726123	0.005199412	0.005770551
0.0	0.0043066447	0.003050863	0.0046473285	0.0026651376	0.0030081847	0.006859966	0.0014510681	0.0032680426	0.0052053244	0.0057814275
0.0	0.19682688	0.18982506	0.20693736	0.21431397	0.2212268	0.17737266	0.15085252	0.20188026	0.23250616	0.18875644
0.0	0.036506344	0.03451808	0.051235724	0.052275263	0.0513353	0.04364967	0.031743884	0.048808545	0.063559376	0.04467207
0.0	0.0026367025	0.0024403564	0.005124889	0.0050241593	0.004876836	0.0038553854	0.002112181	0.0048340256	0.007158402	0.0039739343
0.0	0.0026358964	0.0024407452	0.005123649	0.0050399024	0.0048798034	0.0038543637	0.0021160548	0.004827291	0.0071665295	0.0039814343
0.0	0.19228952	0.2026899	0.19295986	0.22441761	0.2149689	0.18260282	0.20037578	0.19086625	0.20210832	0.17303497
0.0	0.046387993	0.0458384	0.04962505	0.057724327	0.05079493	0.044513427	0.038908977	0.038610842	0.054264	0.04487189
0.0	0.0040769354	0.004085735	0.0048333327	0.00603068	0.0047830357	0.0039956374	0.0030524519	0.0031536298	0.0053448225	0.0040064286
0.0	0.0040756906	0.0040863887	0.004832166	0.0060495576	0.0047859442	0.003994577	0.003058045	0.0031492277	0.0053509	0.004013992
0.0	0.0003266973	0.00049736135	0.0002147372	0.00052647106	0.0005367901	0.00020366957	0.00029622784	0.00068457704	0.0007183056	0.0005919904
0.0	0.56890523	0.56079185	0.5537384	0.5722699	0.57103187	0.5524787	0.5585527	0.54230464	0.5733485	0.55518305
0.0	0.56866026	0.560852	0.5535502	0.5720733	0.5701217	0.55219936	0.55851763	0.54231274	0.57306176	0.55462617
0.0	0.5681483	0.5594387	0.55206937	0.57094765	0.56985444	0.5518971	0.5565244	0.54242456	0.571513	0.5531768
0.0	0.004118125	0.0036306167	0.006937311	0.005044203	0.005036692	0.0024562962	0.002474713	0.0059593734	0.00216746	0.004375115
0.0	1.075029e-05	2.1409087e-05	1.9949328e-05	2.760784e-05	2.9020357e-05	4.1510893e-06	8.295065e-06	3.497239e-05	6.740494e-06	1.5983514e-05
0.0	1.2950749e-05	1.03354505e-05	3.9410443e-05	1.9331894e-05	1.9233163e-05	4.9021814e-06	4.875704e-06	3.0202502e-05	3.5006976e-06	1.5547856e-05
0.0	0.1331157	0.0988205	0.1123203	0.13294181	0.15096895	0.12538147	0.09578733	0.10034348	0.12819313	0.11323681
0.0	1.5611982e-05	1.0017552e-05	2.091248e-05	1.5525467e-05	3.753766e-05	2.9515404e-05	5.308118e-06	9.552996e-06	3.0859974e-05	4.946471e-06
0.0	0.06852737	0.077124536	0.05768854	0.06908526	0.07272949	0.08254659	0.061362296	0.07458101	0.05438202	0.0701423
0.0	0.067499325	0.07022485	0.07923102	0.06397252	0.08749276	0.05452395	0.0481935	0.05630423	0.07725213	0.058119785
0.0	0.08127037	0.062200483	0.07317675	0.07972927	0.076670706	0.07454117	0.08207404	0.062321965	0.08220493	0.07887503
0.0	0.09542517	0.05889794	0.073240586	0.083287664	0.06505177	0.05803253	0.04878308	0.06438755	0.056534998	0.06805717
0.0	0.052908026	0.063299954	0.081826955	0.093172364	0.061454296	0.073129565	0.060999114	0.048677832	0.059485953	0.06000656
0.0	0.068168074	0.06203181	0.07158388	0.07357215	0.08544103	0.07140875	0.06514326	0.06484618	0.06621161	0.0349457
0.0	0.08274108	0.03351432	0.08288971	0.069290146	0.07893264	0.07814243	0.065722	0.028640661	0.040613074	0.049931724
0.0	0.5686339	0.56028473	0.55269724	0.5718298	0.5712267	0.5531191	0.55752647	0.5413836	0.572882	0.5530991
0.0	0.027393011	0.03271597	0.022065423	0.027591666	0.029725933	0.036226798	0.023860965	0.03191006	0.019823277	0.029061742
0.0	0.5692704	0.5607759	0.5536604	0.5730333	0.5722614	0.55291414	0.5589665	0.5423396	0.5735085	0.55566937
0.0	0.5693387	0.56063575	0.55422497	0.57165277	0.5718009	0.5530124	0.55826926	0.5412203	0.573585	0.5552083
0.0	0.026678955	0.028390443	0.034019068	0.024649145	0.038102757	0.020252878	0.01695474	0.021479364	0.03195542	0.0220678
0.0	0.5670003	0.55936337	0.55213803	0.57024467	0.5695946	0.5515461	0.5569396	0.54120445	0.57104176	0.5532449
0.0	0.034649506	0.02409894	0.030534742	0.03360969	0.031902757	0.03129528	0.03564856	0.0248357	0.035096526	0.03393736
0.0	0.5699359	0.5613738	0.5549691	0.57239467	0.57258284	0.55314124	0.56021106	0.5422928	0.574592	0.55584306
0.0	0.043433603	0.02229764	0.030617878	0.035668347	0.025261546	0.022157913	0.017286353	0.02588494	0.020876905	0.027610006
0.0	0.56739116	0.5604948	0.5521958	0.57038236	0.57028264	0.5527543	0.5568347	0.54148346	0.5721973	0.55442655
0.0	0.019004803	0.02455571	0.03561107	0.04159824	0.02329685	0.030409204	0.023451509	0.017691595	0.022334697	0.023115324
0.0	0.5682874	0.5609583	0.5533811	0.5723998	0.57068247	0.55230576	0.5588761	0.5424266	0.5734088	0.5545247
0.0	0.024550194	0.021969207	0.026856031	0.016052343	0.035831224	0.020515094	0.021333955	0.017013941	0.02694169	0.019305604
0.0	0.5686927	0.56081074	0.55311817	0.57210237	0.5707787	0.5529178	0.5577837	0.543307	0.5736714	0.5532846
0.0	0.030139174	0.026721813	0.026534755	0.052567907	0.029593017	0.045071844	0.017125178	0.019064734	0.035531275	0.02659792
0.0	0.03002663	0.025786793	0.041654386	0.028780067	0.028019601	0.024247246	0.021319047	0.035559088	0.0283911	0.024201663
0.0	0.57063997	0.5618065	0.5549416	0.572147	0.5719965	0.55466646	0.5588038	0.5415331	0.5751314	0.55477613
0.0	0.04668721	0.025098024	0.030127661	0.024675319	0.03001737	0.014471453	0.02282849	0.031810533	0.033001643	0.023176372
0.0	0.56945205	0.559894	0.55270916	0.5716157	0.5721242	0.55233693	0.5584209	0.5432843	0.5729432	0.5552425
0.0	0.020016752	0.024035942	0.03569574	0.03253257	0.02594023	0.042360414	0.016982954	0.023866035	0.040470306	0.033387877
0.0	0.56969255	0.56264305	0.5532978	0.5736571	0.57231516	0.552694	0.5591806	0.5428385	0.5747994	0.5557123
0.0	0.024399174	0.01754471	0.04606027	0.017978018	0.02806926	0.038287606	0.017162193	0.03204224	0.02733902	0.03630089
0.0	0.027147928	0.011270265	0.035713453	0.02963372	0.040547024	0.029261343	0.021868667	0.018483318	0.03340487	0.03171864
0.0	0.03386019	0.024764482	0.03300454	0.03201703	0.031269222	0.030859262	0.040395666	0.026836952	0.03133929	0.02211991
0.0	0.016000172	0.021834105	0.045975912	0.03478182	0.030310724	0.044318855	0.011984192	0.027411448	0.038402855	0.022859965
0.0	0.03108684	0.027726255	0.04156435	0.02960239	0.032161284	0.024421481	0.015285434	0.034863044	0.026566248	0.025333501
0.0	0.5670149	0.56061584	0.5525017	0.5713049	0.5706671	0.5511036	0.55729437	0.54055464	0.5722951	0.5544679
0.0	0.03278097	0.0149936685	0.042795975	0.023467114	0.031628303	0.016200235	0.022514457	0.03491503	0.024140902	0.024986135
0.0	0.56787544	0.5597522	0.5528664	0.571616	0.5718332	0.5513131	0.5573939	0.5413872	0.5719247	0.55460984
0.0	0.56754917	0.5603739	0.5548043	0.5717436	0.57124597	0.55218863	0.557176	0.5420262	0.5734334	0.555011
0.0	0.027270088	0.024109596	0.029799191	0.030226955	0.03721727	0.029656567	0.025797766	0.026402835	0.025988776	0.011066205
0.0	0.56631124	0.5585784	0.55162793	0.5704646	0.56927216	0.5509793	0.5571605	0.54147756	0.57129705	0.553241
0.0	0.56890595	0.5596097	0.55434567	0.5711948	0.5693176	0.55180883	0.5582611	0.5409081	0.5737269	0.55459416
0.0	0.03581668	0.010341408	0.03660964	0.027732199	0.03338283	0.0337402	0.026255082	0.008615821	0.013228192	0.018102476
0.0	0.5685838	0.56107354	0.55281	0.572242	0.5716854	0.55300826	0.55959564	0.54282886	0.5741605	0.55536723
0.0	0.036374643	0.022846155	0.031808864	0.033579323	0.025536334	0.030373175	0.022405433	0.02738106	0.036130767	0.029799344
0.0	0.5681508	0.56116927	0.5531004	0.5717237	0.57087076	0.55319864	0.5590125	0.5433528	0.5734001	0.5537461
0.0	0.5680189	0.5607277	0.5535587	0.57177293	0.5706858	0.5525235	0.5585602	0.540663	0.5723709	0.5536796
0.0	2.9949151e-06	5.990883e-06	3.6373804e-05	2.216681e-05	4.9096125e-05	1.766825e-05	3.0794313e-06	4.1658746e-05	1.5080202e-05	2.9060791e-05
0.0	0.0010467377	0.002109223	0.0048586046	0.0061805975	0.007921804	0.0037132262	0.0025609268	0.006633988	0.003476844	0.0065011154
0.0	0.56811047	0.5611148	0.55398893	0.57156104	0.56996816	0.5526482	0.558389	0.541886	0.573469	0.5539515
0.0	0.014680373	0.0110649625	0.011090313	0.0102234185	0.020456694	0.016706662	0.010416421	0.011342052	0.016627425	0.012957848
0.0	0.56753296	0.55908144	0.5529422	0.5716545	0.5692872	0.55159926	0.5569058	0.5415846	0.57252586	0.5535779
0.0	0.0072416374	0.008142824	0.01786538	0.0112460395	0.01687082	0.018749654	0.011597001	0.011779642	0.014022416	0.012227359
0.0	0.5692541	0.5601257	0.5531866	0.57117933	0.5703609	0.55212194	0.5580083	0.54239523	0.5717361	0.5531293
0.0	0.0042513194	0.0037528793	0.0046302257	0.004599117	0.003458851	0.006449838	0.0039016088	0.0030496179	0.00251208	0.0045347386
0.0	0.0044607394	0.004632307	0.0025497687	0.004939668	0.0038763834	0.0038188307	0.0027153173	0.0035359012	0.005084982	0.004104211
0.0	0.21626197	0.20149863	0.20931938	0.21404442	0.19839834	0.2134485	0.16080256	0.15633883	0.21936214	0.19566326
0.0	0.5682073	0.5611686	0.5524552	0.5717318	0.5713155	0.55286044	0.55819947	0.54243195	0.5722697	0.5539699
0.0	0.5671128	0.55954456	0.5522473	0.57001036	0.5697243	0.5508955	0.55692714	0.54184145	0.5717178	0.55210054
0.0	0.005264564	0.0046538264	0.006269124	0.0054515675	0.0059215236	0.005714565	0.0024097026	0.0062288176	0.0063964287	0.004961993
0.0	1.8074817e-05	8.626717e-06	3.6274767e-05	1.860465e-05	2.2299986e-05	2.2878474e-05	3.635195e-06	4.0593684e-05	9.649319e-06	1.8044988e-05
0.0	0.008742768	0.0033609597	0.006219745	0.006365805	0.0034348671	0.003196051	0.0040570786	0.003759778	0.010392315	0.003177432
0.0	1.4747009e-05	1.220076e-05	3.3778528e-05	1.5971431e-05	1.5961732e-05	1.0242442e-05	8.412652e-06	8.756285e-06	5.2718693e-05	1.3601465e-05
0.0	0.56965584	0.5627743	0.5543535	0.573299	0.5718082	0.5535508	0.5583154	0.5422834	0.57460976	0.5558199
0.0	0.0033404261	0.004696259	0.006545674	0.0048653716	0.0060912655	0.005201464	0.002940754	0.0050751297	0.0071352017	0.003503542
0.0	8.398744e-06	1.0253848e-05	2.7314352e-05	1.695537e-05	2.1339496e-05	3.0602692e-05	4.9612727e-06	2.6318108e-05	3.9364768e-05	9.063094e-06
0.0	0.5680481	0.5596682	0.55252504	0.5708527	0.5698555	0.5516575	0.5569419	0.5420175	0.57151675	0.5531228
0.0	2.2121196e-05	1.1109386e-05	4.3153414e-05	5.425809e-06	1.3273221e-05	2.6270161e-05	6.6347407e-06	1.0470093e-05	7.0839237e-06	1.8105853e-05
0.0	0.004036461	0.0050457353	0.007831946	0.003513618	0.0060580475	0.0065571507	0.0029531673	0.005052054	0.003983274	0.004792726
0.0	0.071397744	0.0759611	0.099618144	0.088091165	0.049661394	0.09077985	0.065398276	0.06885869	0.079355195	0.0922163
0.0	0.5692374	0.5608339	0.55418605	0.5730064	0.5704743	0.5529118	0.55788267	0.54219425	0.57234925	0.55524546
0.0	0.0035200666	0.0041902647	0.0050940225	0.0023624	0.0033828842	0.0070492453	0.0045098825	0.0049407133	0.0040369695	0.0030090671
0.0	0.046483938	0.04420847	0.048412286	0.042258307	0.042432398	0.052491985	0.044784434	0.03873698	0.054310765	0.03766093
0.0	0.0027278957	0.0046267635	0.0043117083	0.0020097797	0.0033815985	0.0071544037	0.003485547	0.0046748486	0.0030245145	0.0055197706
0.0	0.07582195	0.064205736	0.050800428	0.08330377	0.077044204	0.07149442	0.087907724	0.0842773	0.052879177	0.063400075
0.0	2.9488037e-06	5.634328e-06	1.9093268e-05	3.1679778e-05	2.6965674e-05	1.4976167e-05	4.912623e-06	9.928435e-06	8.914913e-06	8.482508e-06
0.0	0.0012675438	0.0016019631	0.0037123444	0.0057959254	0.009590792	0.007346515	0.0028042758	0.0022795938	0.0040920964	0.0033477033
0.0	0.017795494	0.009499581	0.014171334	0.018353961	0.020082925	0.014235755	0.009030856	0.013992122	0.013801126	0.015249488
0.0	0.0015442536	0.00231315	0.0062953467	0.0032538646	0.0049243374	0.0034143622	0.001963438	0.0033773086	0.0055149146	0.0027150773
0.0	0.56922156	0.5626466	0.55359846	0.57225025	0.5709362	0.5540121	0.5580775	0.5430075	0.573707	0.55358845
0.0	0.027162805	0.026104612	0.03301964	0.03377827	0.02998591	0.023604235	0.019555178	0.030010136	0.035700206	0.024989776
0.0	0.030528665	0.04112346	0.062234152	0.05550435	0.05605239	0.04832974	0.03026686	0.031196143	0.039061178	0.049371373
0.0	1.8102601e-06	4.1667404e-06	3.2269083e-05	7.981405e-06	1.8361743e-05	9.4815205e-06	3.0516871e-06	9.675443e-06	2.2849015e-05	5.9130693e-06
0.0	0.013637067	0.016457181	0.014295823	0.008841273	0.011918514	0.012555108	0.007834722	0.014255395	0.015283962	0.0104419915
0.0	0.10173284	0.12515779	0.113155544	0.11584509	0.11579091	0.10405543	0.08271044	0.1264765	0.1306053	0.10626225
0.0	1.0134185e-05	1.740975e-05	4.1822903e-05	1.114553e-05	1.590689e-05	3.1904678e-05	2.1975509e-06	6.160832e-06	1.4971012e-05	6.3161165e-06
0.0	0.21158652	0.17094272	0.218518	0.1941233	0.22620754	0.20454933	0.17854731	0.14026853	0.18677269	0.16265774
0.0	0.010484732	0.013368318	0.0135937175	0.017227868	0.011518286	0.017099282	0.0054098885	0.0101543525	0.013410957	0.016048886
0.0	0.043265104	0.038824055	0.046151467	0.051294852	0.050665855	0.05127155	0.02807733	0.030987654	0.035555255	0.037856173
0.0	2.051479e-05	1.8202181e-05	2.5235477e-05	7.893191e-06	1.0568647e-05	6.8276536e-06	4.8345464e-06	1.6233666e-05	1.3982773e-05	1.2349451e-05
0.0	1.5353991e-05	1.5497879e-05	2.6554331e-05	1.0339207e-05	1.7277696e-05	1.1326336e-05	3.2771181e-06	2.960591e-06	1.3796208e-05	3.4183554e-06
0.0	0.0028089737	0.00523824	0.0041578645	0.003999089	0.004024131	0.0033245839	0.0017178693	0.006106796	0.005601552	0.0034800572
0.0	0.002424718	0.0048473026	0.004262341	0.004546444	0.0051024174	0.00426191	0.0014097113	0.0026097293	0.005548485	0.0018280222
0.0	0.016518027	0.012138813	0.020088123	0.019423008	0.016251987	0.010926635	0.014935484	0.011988664	0.01766499	0.015314946
0.0	0.022593698	0.030321488	0.02921589	0.027963795	0.028623825	0.028041556	0.024531467	0.025322024	0.03330404	0.027393736
0.0	0.0031484612	0.0038462821	0.0047496674	0.0064835255	0.005492993	0.007273849	0.0035225966	0.0040242225	0.008901059	0.005216586
0.0	0.0031288378	0.0038061861	0.0047063394	0.006440882	0.005438321	0.007230983	0.0035024616	0.004021004	0.0088725835	0.005168778
0.0	0.56861997	0.56116354	0.5538909	0.5718422	0.5708994	0.5525599	0.5582636	0.542464	0.5733091	0.5544725
0.0	0.56793034	0.56059873	0.5528031	0.5713979	0.56974334	0.55242985	0.5577817	0.54214793	0.5725603	0.5529933
0.0	0.006872856	0.0034954285	0.00463293	0.005407618	0.0071920105	0.0066364426	0.0058395704	0.0037159086	0.004753907	0.0030928117
0.0	0.0068211765	0.0034711144	0.004593336	0.005386279	0.007144311	0.006585247	0.0058046724	0.0037082166	0.0047159423	0.0030739915
0.0	0.013385838	0.011648344	0.010727099	0.010616865	0.0189382	0.020770319	0.011229546	0.011664698	0.015383698	0.011723234
0.0	0.03863943	0.04357409	0.041137237	0.041769054	0.054977506	0.06305579	0.034920942	0.046739787	0.051255986	0.04581113
0.0	6.5273266e-06	1.09334715e-05	9.604754e-06	8.405908e-06	2.3231547e-05	4.7146303e-05	5.017849e-06	1.6950664e-05	1.750114e-05	1.4082525e-05
0.0	0.56829035	0.55995655	0.5526841	0.5715346	0.56991607	0.552276	0.55756354	0.54207486	0.5718651	0.5535276
0.0	0.0029776674	0.0062079607	0.0046112593	0.0027259884	0.0034502314	0.0026489708	0.0035449483	0.003697215	0.003377044	0.003427916
0.0	0.02802948	0.050388895	0.04781077	0.03563818	0.050402887	0.03742163	0.03810814	0.043327793	0.04870565	0.04070551
0.0	2.0422008e-06	1.8642215e-05	1.665776e-05	4.71633e-06	1.6853372e-05	6.9076277e-06	6.8913823e-06	1.2839188e-05	1.45013755e-05	9.14025e-06
0.0	0.0016368952	0.004858485	0.0045147086	0.002499034	0.0047155307	0.0029143542	0.002939401	0.0038889167	0.004382957	0.003354835
0.0	0.0038025933	0.004597526	0.002103194	0.0029397206	0.004487722	0.0053538596	0.0037853247	0.00077584817	0.0057401005	0.0054410114
0.0	0.0028466932	0.0026211978	0.0072730435	0.0051714513	0.004441539	0.0055238237	0.0023649952	0.005082995	0.0032305017	0.00301375
0.0	0.038474713	0.047951333	0.053877346	0.041891426	0.042897455	0.049759883	0.031173166	0.04686455	0.042920377	0.03437059
0.0	0.5694368	0.56300217	0.55439496	0.5738387	0.57240456	0.5551205	0.5583649	0.54251873	0.5722221	0.5552942
0.0	0.0031546166	0.0013889525	0.0056744423	0.003991662	0.0058317804	0.006219138	0.003319153	0.0049529583	0.001908297	0.005561506
0.0	0.08093298	0.0643555	0.060211726	0.08016398	0.07442018	0.076275475	0.06097394	0.055845648	0.08479485	0.047211904
0.0	0.012037069	0.011754505	0.015492545	0.013932154	0.015563089	0.014714241	0.01022023	0.013373526	0.018822612	0.00932837
0.0	0.0074906386	0.0044819275	0.0036451658	0.0054817777	0.0041551525	0.0043361215	0.00208389	0.0071686306	0.0035968483	0.0024765357
0.0	0.007525286	0.004497857	0.0036558441	0.005492118	0.0041650143	0.0043213037	0.002091154	0.0071523795	0.0035981114	0.0024815388
0.0	0.066935815	0.046659883	0.031117328	0.051219072	0.039476924	0.04094826	0.033066534	0.051510293	0.049409155	0.041797385
0.0	4.9582202e-05	1.4049901e-05	3.4863579e-06	1.776906e-05	6.885089e-06	9.589626e-06	4.1177404e-06	2.4240157e-05	1.5287322e-05	1.0067554e-05
0.0	0.008014223	0.004220519	0.002070473	0.004839327	0.0030191133	0.0034320527	0.0022736553	0.00533579	0.004499638	0.0035203225
0.0	0.006699486	0.0051523177	0.0061997287	0.0055755745	0.00733841	0.003349704	0.0033006647	0.0046187267	0.006732073	0.0050883708
0.0	0.010115547	0.014737633	0.011174716	0.013779052	0.015854644	0.008789913	0.008366153	0.014057658	0.016514277	0.013299586
0.0	0.013514312	0.010752784	0.010008708	0.007212403	0.0127704125	0.010548469	0.013328251	0.0143664135	0.01934646	0.009439945
0.0	0.018786382	0.00514833	0.02014596	0.01992195	0.01603114	0.014438397	0.01536012	0.015160523	0.010189029	0.013611401
0.0	0.15687746	0.13413215	0.1850043	0.15368643	0.14094613	0.17008361	0.14936204	0.16839913	0.19370466	0.14214799
0.0	2.013814e-05	3.1551585e-06	2.459702e-05	1.9186358e-05	5.056529e-06	1.667793e-05	8.551768e-06	1.6148188e-05	2.2019727e-05	1.8103005e-05
0.0	0.0023963705	0.002254405	0.0048312256	0.005431859	0.0049299295	0.0027064504	0.003105046	0.003697742	0.0025115567	0.0068506454
0.0	0.5687075	0.56170815	0.5543096	0.57282794	0.57273656	0.5534089	0.55884254	0.5418896	0.57403374	0.5552309
0.0	0.57005674	0.56285876	0.5548569	0.57366234	0.5726921	0.55416167	0.5592447	0.5410607	0.574279	0.5545908
0.0	0.01335944	0.01460422	0.018143408	0.015003617	0.013157255	0.013317727	0.009405062	0.010231238	0.013866999	0.010538156
0.0	0.15127717	0.17295922	0.17445278	0.1811603	0.13301742	0.14832664	0.13292612	0.107210815	0.15992983	0.17596856
0.0	0.0043500043	0.004151766	0.0063197194	0.0037087835	0.0044007185	0.0033862928	0.0018529411	0.0013649429	0.0043792273	0.0044692075
0.0	0.0043333573	0.0041205036	0.0062982617	0.0036994256	0.0043948665	0.0033838972	0.0018419842	0.001361149	0.0043536904	0.0044395295
0.0	1.8341878e-05	8.359056e-06	1.616119e-05	6.675213e-06	1.2157959e-05	1.07253145e-05	4.147002e-06	1.3483373e-05	1.1080606e-05	2.6304733e-05
0.0	0.09243781	0.07271515	0.08562918	0.08114479	0.06693825	0.07660423	0.066045955	0.06232623	0.103338145	0.07715718
0.0	0.013287259	0.0110755805	0.009005688	0.015188643	0.011639762	0.012740047	0.009343404	0.013321876	0.019795518	0.01744187
0.0	0.0035812585	0.0029589394	0.00091920415	0.004443909	0.00485792	0.00263909	0.0031308671	0.004147427	0.0064280783	0.0051296656
0.0	0.56903154	0.5629133	0.5547056	0.5736834	0.5720402	0.55343705	0.5589381	0.5436087	0.57416797	0.5549589
0.0	0.0012214821	0.0025565324	0.0035339512	0.00633991	0.008716295	0.0037499906	0.0006820724	0.0050934036	0.0032877047	0.0023060322
0.0	0.56868863	0.5602982	0.553205	0.5719007	0.57032716	0.5525301	0.5575935	0.542037	0.5725996	0.5540958
0.0	1.0997208e-05	7.627594e-06	1.9381125e-05	1.629678e-05	2.3472212e-05	7.3338833e-06	6.8850763e-06	1.7597085e-05	2.456385e-05	2.3561313e-05
0.0	0.0033139973	0.0023052457	0.0042571593	0.0056709186	0.004891813	0.0034039596	0.0022585532	0.0036408233	0.006127516	0.0038904832
0.0	0.014154956	0.010022443	0.01735742	0.015743965	0.018372312	0.00959646	0.0076764524	0.011300646	0.017929792	0.01428084
0.0	3.6698846e-05	5.523749e-06	5.742789e-05	2.2943408e-05	4.543767e-05	4.684651e-06	4.1786184e-06	1.4095745e-05	1.3689068e-05	1.2823658e-05
0.0	0.11240518	0.12144505	0.11865872	0.12070034	0.13579553	0.14136694	0.08830301	0.11615181	0.09374916	0.10819301
0.0	0.005337405	0.004574765	0.0054955883	0.0042522866	0.0057929396	0.00482381	0.00274175	0.004411464	0.0037084296	0.0039625224
0.0	0.005340104	0.004565451	0.005510894	0.0042326483	0.0058024605	0.004841137	0.0027450284	0.004416361	0.0037099416	0.0039567715
0.0	0.005325869	0.0045609176	0.0055197445	0.004243626	0.005781718	0.0048255776	0.0027330897	0.004406794	0.0037084718	0.0039664446
0.0	9.074605e-06	7.952654e-06	2.9351231e-05	1.9183395e-05	1.5985801e-05	4.006675e-05	3.7948676e-06	2.0055577e-05	5.3511274e-05	1.6195256e-05
0.0	0.08122619	0.1261074	0.13619235	0.12832002	0.103245005	0.12340234	0.095845915	0.103767514	0.12877893	0.10282424
0.0	0.08012968	0.07260838	0.07131716	0.050232958	0.05065753	0.06112287	0.075916335	0.058794115	0.0862005	0.065795794
0.0	2.5854459e-05	1.5108891e-05	2.4846355e-05	7.928635e-06	3.9345423e-06	1.767027e-05	1.6498365e-05	8.34117e-06	1.426756e-05	1.193763e-05
0.0	0.0054171667	0.0041449936	0.006049145	0.0033173964	0.0029048326	0.0036958086	0.004768044	0.0023884804	0.0049616047	0.0041666934
0.0	0.09064292	0.034591757	0.090715565	0.08554449	0.08387469	0.07110998	0.08011244	0.08098684	0.058332577	0.07740167
0.0	0.0074906917	0.0010070724	0.008023292	0.00659429	0.006371653	0.0047604	0.0060077603	0.006465484	0.0029027644	0.005665893
0.0	7.841242e-06	8.853065e-06	2.1432825e-05	2.2714856e-05	2.935974e-05	2.8547953e-05	2.7429398e-06	1.1283782e-05	5.3373882e-05	3.0343444e-05
0.0	0.02189756	0.024171468	0.03199064	0.03428261	0.03173918	0.023935897	0.020022357	0.022814805	0.043765362	0.02719703
0.0	0.021848388	0.02416756	0.03194991	0.03430983	0.031707495	0.023969434	0.020018185	0.022812424	0.04384691	0.027131876
0.0	0.0660017	0.051615033	0.055401728	0.04767329	0.049368646	0.058668666	0.03681346	0.045485184	0.065050855	0.051702764
0.0	0.03266025	0.024077754	0.035852086	0.02478262	0.022765053	0.034491092	0.021789566	0.03327036	0.04018301	0.02942106
0.0	4.7037443e-05	2.0370662e-05	2.8692555e-05	1.3644221e-05	1.561411e-05	3.6035966e-05	6.0774773e-06	1.534016e-05	4.242279e-05	2.1978103e-05
0.0	2.1372245e-05	2.6783147e-05	1.9963582e-05	1.0815156e-05	2.676438e-05	2.493682e-05	9.858653e-06	4.0457227e-05	4.742837e-05	1.2336726e-05
0.0	0.5683607	0.5603416	0.55302143	0.5720739	0.57081825	0.5523016	0.558338	0.5419898	0.57303226	0.5548693
0.0	0.5681156	0.56040174	0.55283314	0.5718773	0.5699079	0.5520222	0.5583029	0.5419979	0.5727455	0.5543124
0.0	0.08057565	0.095542744	0.09938068	0.08701808	0.08177085	0.088595524	0.05665483	0.06908643	0.07365966	0.07906042
0.0	0.02587103	0.034432027	0.030175315	0.03175794	0.033297554	0.025059167	0.01978503	0.028824965	0.032429297	0.029777681
0.0	0.07918932	0.069660686	0.07597921	0.07569883	0.056771502	0.05552613	0.05086595	0.05742016	0.086432904	0.07333484
0.0	0.56936234	0.5627288	0.554426	0.57402104	0.5717016	0.5529752	0.55787885	0.5421152	0.574645	0.55492365
0.0	0.050861035	0.060915995	0.08642532	0.078730874	0.07756131	0.06757293	0.043375444	0.064691246	0.065357685	0.07621368
0.0	0.066741765	0.08228123	0.064365424	0.07883903	0.071899235	0.04863651	0.08564262	0.08311965	0.07941437	0.06792465
0.0	0.022259353	0.028976591	0.03469697	0.033536933	0.030912915	0.027312297	0.01769656	0.022997096	0.023742123	0.031522658
0.0	0.038958695	0.074996024	0.06950741	0.06407516	0.063636586	0.056923117	0.06597147	0.046143062	0.08260862	0.07571737
0.0	0.08834523	0.06866282	0.07749466	0.06846748	0.095454484	0.100343265	0.053176813	0.08511516	0.101388685	0.067139715
0.0	0.05559605	0.05957121	0.06555525	0.1111568	0.06903333	0.07666159	0.080384865	0.053407427	0.08887785	0.061330706
0.0	0.072748564	0.0582961	0.08769806	0.0667152	0.059472	0.05226132	0.0669356	0.07782203	0.058384154	0.06675378
0.0	0.010008414	0.012516688	0.017653516	0.016992174	0.010954988	0.023765614	0.009121715	0.014943218	0.018041052	0.01096194
0.0	0.09472529	0.11601338	0.13555159	0.13718171	0.14169641	0.13729218	0.09918474	0.142978	0.14223541	0.11512317
0.0	0.08230788	0.08744079	0.05978577	0.061624724	0.061141666	0.083686635	0.07899302	0.07140864	0.09179856	0.049176812
0.0	0.014550696	0.0148117915	0.012492146	0.010406409	0.015875967	0.020075845	0.007814033	0.016036557	0.0145800095	0.01273658
0.0	0.56979364	0.56239504	0.55476713	0.57357246	0.57212526	0.55440694	0.5595334	0.54238117	0.57486504	0.5556057
0.0	0.56878614	0.5607786	0.5535331	0.57185817	0.57096106	0.5527674	0.557973	0.5419725	0.57245237	0.55470026
0.0	0.01468747	0.013576478	0.014994331	0.01163959	0.019019736	0.009826	0.0055454923	0.009503252	0.018902723	0.009324142
0.0	0.5681559	0.56054944	0.5538432	0.5716753	0.569778	0.55225986	0.5576344	0.54127246	0.5724866	0.5537713
0.0	0.015628355	0.015895698	0.019312494	0.014464367	0.021418015	0.012290953	0.009236813	0.009756312	0.01921554	0.011891971
0.0	0.5699211	0.5607663	0.5535759	0.57147986	0.570962	0.55308104	0.5595351	0.5422157	0.57308763	0.5548975
0.0	0.019961966	0.008706416	0.019735634	0.010531739	0.01402961	0.017439298	0.010096976	0.013975462	0.009588898	0.0107240435
0.0	0.019523889	0.0104323095	0.018120859	0.016788188	0.017227957	0.016075231	0.007545384	0.009662196	0.015171491	0.013396989
0.0	0.5687197	0.56222427	0.5544363	0.5720367	0.57164913	0.5540444	0.5587604	0.5416683	0.57401586	0.55529904
0.0	0.57029784	0.5622001	0.5546511	0.5734782	0.5717577	0.55391544	0.55955076	0.54326814	0.5740877	0.556071
0.0	0.013147192	0.012492659	0.013312082	0.011354727	0.016011197	0.01740296	0.010218329	0.008588067	0.0107634	0.01334969
0.0	0.01369669	0.0072684763	0.016639523	0.009563681	0.017680535	0.010057817	0.012210296	0.009436428	0.013100207	0.010735238
0.0	0.5694834	0.56249183	0.5546471	0.5729472	0.5719262	0.55421853	0.5583136	0.54211104	0.5736541	0.5548201
0.0	0.014719628	0.010724256	0.018766467	0.02009046	0.017797878	0.015345594	0.006134158	0.010983881	0.021897968	0.011906829
0.0	0.56992126	0.561666	0.55388784	0.5714644	0.5708278	0.5534624	0.5584997	0.5415892	0.5732686	0.5548583
0.0	0.014762759	0.0087410165	0.023628969	0.013085008	0.012731948	0.013798556	0.010866034	0.016926764	0.018818183	0.014511386
0.0	0.018879497	0.011744307	0.01753871	0.014568415	0.013527096	0.01006468	0.010563928	0.01777144	0.018873943	0.012763537
0.0	0.569733	0.5614011	0.55472904	0.5729454	0.5727063	0.5539757	0.55889505	0.5428905	0.5741432	0.55569243
0.0	0.013431363	0.008916114	0.0126084415	0.016154585	0.011054224	0.024729101	0.010543045	0.013470912	0.020807074	0.018386465
0.0	0.56999063	0.5630386	0.55476606	0.5731163	0.57184255	0.55424625	0.5586425	0.54271656	0.57439274	0.55541927
0.0	0.014569804	0.010138998	0.01860903	0.010536585	0.015292009	0.020567466	0.009270636	0.01622263	0.013356619	0.012098864
0.0	0.009285025	0.0072588497	0.015901921	0.0132851275	0.021856543	0.017505653	0.010145647	0.011339978	0.015291608	0.014641383
0.0	0.014485543	0.013342738	0.017352583	0.01620408	0.017209042	0.01377615	0.015979465	0.01525999	0.017459081	0.011003634
0.0	0.010601243	0.012615805	0.02167018	0.014160372	0.017345494	0.02294789	0.0063919537	0.013849171	0.021901574	0.011120451
0.0	0.1244742	0.116311274	0.14251457	0.121696204	0.1268587	0.106822714	0.08282371	0.1279064	0.11507766	0.1088327
0.0	0.5684018	0.56190634	0.55445325	0.5724813	0.57148236	0.55375516	0.5581755	0.54158676	0.5742242	0.5548217
0.0	0.12810282	0.08283079	0.14476466	0.10720642	0.12571588	0.08510588	0.10267862	0.12800978	0.109210946	0.108011216
0.0	0.5690836	0.5614068	0.5539783	0.5726724	0.5712021	0.55291075	0.5584771	0.541551	0.5728187	0.55537444
0.0	0.5689178	0.5613886	0.55467194	0.5726678	0.57218176	0.55388075	0.55823517	0.5420862	0.5740022	0.55490685
0.0	0.015774252	0.011887977	0.014825643	0.014348389	0.014982807	0.016922645	0.011032425	0.0099983895	0.0114097195	0.009393997
0.0	0.5682354	0.5610487	0.55293196	0.5713282	0.5699303	0.5525647	0.5577851	0.5413859	0.5726756	0.55361766
0.0	0.56835735	0.56010157	0.55296123	0.57122123	0.5694073	0.5518879	0.5575109	0.5405236	0.571802	0.55391395
0.0	0.014979909	0.005208167	0.016117476	0.014200055	0.018616278	0.014504433	0.012156408	0.0071829017	0.009463258	0.011315728
0.0	0.5690644	0.5618644	0.55431086	0.5729553	0.5710768	0.5537535	0.5587252	0.5427398	0.5736083	0.5548214
0.0	0.011299596	0.015247978	0.019314146	0.018768802	0.015627913	0.01626669	0.0103914905	0.015907593	0.020153923	0.014241418
0.0	0.56881994	0.56037074	0.55282116	0.5712311	0.570107	0.5521936	0.55808085	0.5418847	0.5723239	0.55355084
0.0	0.17610845	0.16242118	0.16800928	0.13949563	0.18198925	0.18869992	0.11693368	0.16670743	0.2038289	0.1515722
0.0	0.5692677	0.5619322	0.5538386	0.5731812	0.5719218	0.55347335	0.5590251	0.5421108	0.5749676	0.55555964
0.0	0.56752896	0.5609166	0.55348617	0.5719148	0.5704999	0.55211496	0.5567012	0.5419751	0.57179344	0.5538661
0.0	0.17964233	0.16245852	0.15861595	0.1590968	0.18593451	0.14644334	0.105885245	0.13615188	0.19983788	0.13660358
0.0	0.18751581	0.18143414	0.18938655	0.1851987	0.20170958	0.17162275	0.15378688	0.1387737	0.20207684	0.16261292
0.0	0.5687026	0.56164694	0.5543053	0.57256824	0.5707965	0.55252516	0.55847156	0.54214704	0.5739788	0.5551093
0.0	0.566919	0.5600629	0.5523151	0.57076645	0.56898093	0.5513201	0.55670166	0.541198	0.57099557	0.5531949
0.0	0.1983989	0.12660196	0.20098971	0.12897785	0.1622716	0.18192665	0.117975324	0.16863811	0.11827281	0.124769025
0.0	0.1779063	0.14962944	0.18968514	0.1756489	0.20634155	0.1991943	0.13176267	0.12668529	0.20516104	0.16101184
0.0	0.5689635	0.56189877	0.55448616	0.57281035	0.57218903	0.5539739	0.55907154	0.5422734	0.5746057	0.5557415
0.0	0.5680672	0.56113416	0.5535839	0.5721208	0.5705357	0.55223495	0.5569077	0.5424424	0.57228625	0.5541447
0.0	0.19138704	0.16333681	0.14276867	0.12405491	0.20312275	0.18404955	0.1437997	0.13794301	0.15748835	0.17316163
0.0	0.17769685	0.11624397	0.18914323	0.16682616	0.18195727	0.14846547	0.17031363	0.15018256	0.167223	0.1606886
0.0	0.17128202	0.14163157	0.20630273	0.16898207	0.19802795	0.14228947	0.1140354	0.15932329	0.21204545	0.15061836
0.0	0.5687062	0.5622622	0.5539735	0.5723938	0.57201445	0.5537222	0.5580621	0.5416638	0.57414514	0.55501384
0.0	0.5675444	0.5608713	0.5529596	0.5710808	0.5700492	0.5515556	0.5567279	0.5414698	0.57159615	0.5538411
0.0	0.1718763	0.123645395	0.2004256	0.16233163	0.16074596	0.17300041	0.15702148	0.16614087	0.2099507	0.18052955
0.0	0.16846627	0.15505317	0.18667093	0.18619946	0.16247171	0.17249568	0.14920312	0.17915504	0.19754519	0.16774929
0.0	0.5692901	0.56174237	0.5545719	0.57326823	0.57213336	0.5536362	0.5592551	0.5431865	0.57450145	0.5557233
0.0	0.19075267	0.12980066	0.13741249	0.17813715	0.15031594	0.20493709	0.16934668	0.16726705	0.19407332	0.18570907
0.0	0.5692139	0.562757	0.5542288	0.572955	0.5717136	0.55398375	0.55832523	0.5429913	0.5745522	0.5560565
0.0	0.18587966	0.16281745	0.16227856	0.16987684	0.18216993	0.18775651	0.15340608	0.1677778	0.16808261	0.1327096
0.0	0.12885965	0.15557462	0.1624091	0.16223998	0.20026083	0.18904784	0.14812821	0.16450137	0.16960347	0.1620841
0.0	0.16083997	0.16998035	0.17815256	0.17965347	0.18913071	0.15588497	0.1562332	0.1728428	0.19063921	0.15400797
0.0	0.17767024	0.17235625	0.1806549	0.15801123	0.19263732	0.19058707	0.13762155	0.16007438	0.20437345	0.15297474
0.0	0.56855214	0.56260085	0.55379385	0.5727455	0.57182807	0.55377346	0.55803794	0.5423901	0.57491523	0.55542225
0.0	0.5678549	0.5614994	0.55336064	0.5723665	0.57051116	0.5524143	0.5574068	0.54105854	0.57216203	0.5544492
0.0	0.18711123	0.15891849	0.16684128	0.16914596	0.15897661	0.18255527	0.14564435	0.12893958	0.15351221	0.18468933
0.0	0.56821066	0.5611239	0.55268794	0.5715458	0.5706972	0.55212426	0.55737257	0.5417006	0.5732841	0.5545099
0.0	0.56830245	0.56118035	0.55315137	0.57183796	0.5700289	0.5519496	0.557105	0.54106677	0.5715261	0.55345786
0.0	0.16068985	0.12695895	0.1622144	0.17408188	0.19430205	0.15566139	0.15542348	0.16557465	0.1797047	0.17123182
0.0	0.13020098	0.19354236	0.19535471	0.19476914	0.19268896	0.17660503	0.14885084	0.17725323	0.19885597	0.16273348
0.0	0.5682624	0.5610909	0.5531652	0.5724099	0.5707569	0.55223167	0.5578616	0.5418723	0.5734274	0.55477446
0.0	0.56766427	0.56045794	0.55285865	0.571601	0.56945235	0.5512756	0.5568096	0.5412045	0.57145184	0.5531731
0.0	0.56749654	0.5591661	0.5519933	0.5709307	0.5692216	0.55145013	0.5564235	0.5409985	0.57141185	0.5529781
0.0	0.005043193	0.0039132247	0.007559302	0.0056645987	0.0026497333	0.0063617467	0.0024242178	0.004560508	0.007595155	0.0072771455
0.0	0.050194878	0.053406883	0.048523646	0.04983965	0.046323404	0.06089791	0.033614367	0.039101344	0.06504126	0.047402836
0.0	0.007071334	0.0026601725	0.006536691	0.0069929594	0.006838681	0.008830386	0.0037513804	0.004811515	0.006794467	0.0032919042
0.0	0.56799006	0.55992377	0.5529516	0.5704942	0.570069	0.55197275	0.5570832	0.54250443	0.5719127	0.5527068
0.0	3.8541577e-05	5.5736277e-06	3.5020246e-05	3.7093134e-05	3.5435813e-05	6.415978e-05	1.123527e-05	1.9814746e-05	3.5081386e-05	8.7590415e-06
0.0	0.009031266	0.0016529817	0.009111071	0.010725277	0.007735176	0.008905203	0.0037940482	0.0033744355	0.004226216	0.001443457
0.0	2.0253025e-05	1.663071e-05	2.6507574e-05	3.7245976e-05	1.4977352e-05	0.00010099636	1.173269e-05	1.4368576e-05	2.9718081e-05	2.65336e-05
0.0	0.0039052276	0.004491814	0.0052553527	0.008985688	0.0029119928	0.00977856	0.003691264	0.0036694014	0.004814498	0.0056625954
0.0	0.5683702	0.5614205	0.5541607	0.571602	0.56997633	0.5529406	0.55816144	0.5410398	0.57367843	0.5540303
0.0	0.56839895	0.5606391	0.5535474	0.5718988	0.5701918	0.55244267	0.558357	0.54051304	0.57229185	0.5538193
0.0	3.4743352e-05	1.0959978e-05	5.385083e-05	2.452462e-05	2.3989902e-05	2.601919e-05	9.376083e-06	3.1730182e-05	1.3508161e-05	3.2613443e-05
0.0	0.006879388	0.0029650622	0.008754032	0.0053341025	0.0049694716	0.008166562	0.0030923015	0.005873552	0.006333638	0.006723314
0.0	0.5680951	0.5616541	0.55342937	0.57171845	0.5698621	0.55342686	0.5579478	0.54159373	0.57372236	0.5540608
0.0	0.5676368	0.5598803	0.55244875	0.5711729	0.5697407	0.552057	0.55742556	0.54083675	0.57203156	0.55277497
0.0	0.5699875	0.5624141	0.55500126	0.57314396	0.57374966	0.554454	0.5600402	0.54364157	0.5741966	0.555661
0.0	0.14697492	0.1616002	0.14033751	0.13142882	0.2172514	0.17308813	0.14192228	0.17903455	0.20960917	0.14545885
0.0	3.231044e-05	1.0019854e-05	4.4809e-05	2.8316319e-05	1.348291e-05	1.3187386e-05	8.1642675e-06	2.7317845e-05	3.1942764e-05	1.6820102e-05
0.0	0.00621783	0.0049347533	0.005042418	0.0035871526	0.004853793	0.0045134462	0.004323703	0.0048597646	0.005887406	0.0025186075
0.0	0.5691203	0.5614364	0.55334044	0.5722074	0.5711956	0.5520245	0.5590248	0.5434441	0.57328266	0.5546354
0.0	0.5686404	0.56194323	0.5541721	0.5731276	0.57128483	0.55320287	0.55893135	0.54433066	0.57380366	0.55516934
0.0	0.07539453	0.06336677	0.10535151	0.06921841	0.094943084	0.1019317	0.0834573	0.078028396	0.09339253	0.083089024
0.0	0.005760771	0.0038635563	0.00688664	0.004598932	0.006380487	0.009541497	0.0045132707	0.006746514	0.006454986	0.006118488
0.0	0.004434586	0.004595776	0.0063731205	0.0032462736	0.008121716	0.008280411	0.005197525	0.0036408512	0.0069320863	0.008020552
0.0	0.0050282613	0.0036265082	0.011137547	0.0041544284	0.008195658	0.010458608	0.0065606926	0.005969356	0.007862879	0.006616844
0.0	1.9962781e-05	1.9050944e-05	1.26893665e-05	9.878342e-06	3.0396472e-05	4.7272406e-05	1.0257447e-05	1.4384781e-05	2.45026e-05	4.5285662e-05
0.0	2.542641e-05	1.1709685e-05	3.883285e-05	1.6055208e-05	3.09483e-05	7.5027805e-05	1.6283282e-05	3.8768983e-05	3.131635e-05	3.0513722e-05
0.0	0.005007423	0.0036368056	0.011108836	0.0041444763	0.008201342	0.010453438	0.0065355613	0.0059815687	0.007875887	0.0066315345
0.0	0.052721854	0.058406625	0.027855666	0.066273816	0.06837539	0.06193853	0.045439743	0.07173412	0.09650808	0.061819863
0.0	0.002361599	0.0028793048	0.0051593073	0.004299684	0.004422905	0.0016974839	0.0023320343	0.0038751017	0.0037415936	0.0052941954
0.0	0.0034646415	0.004310153	0.0021837645	0.009666888	0.006857251	0.007002724	0.0029296584	0.006180451	0.0070830556	0.005215099
0.0	0.07687309	0.07079878	0.04707773	0.079059534	0.06588176	0.0557307	0.069659635	0.07453227	0.067339756	0.0807494
0.0	0.077181876	0.0712219	0.04714068	0.07922421	0.06587118	0.056148857	0.070028104	0.07482695	0.06776334	0.08070898
0.0	0.077181876	0.0712219	0.04714068	0.07922421	0.06587118	0.056148857	0.070028104	0.07482695	0.06776334	0.08070898
0.0	0.077120155	0.071157	0.04720088	0.07901214	0.065802254	0.055990506	0.0698306	0.074892506	0.06780369	0.08054286
0.0	0.0147389	0.012908127	0.0124140065	0.01618653	0.013575488	0.009548741	0.009760464	0.015302094	0.015934587	0.018032337
0.0	0.5689884	0.5611475	0.5536891	0.57251364	0.57011694	0.5526898	0.5569753	0.5426698	0.5720907	0.5548681
0.0	0.5690806	0.56135386	0.5537002	0.572501	0.57161295	0.552699	0.5582455	0.5427427	0.57275313	0.55469066
0.0	0.11951807	0.11020685	0.1412274	0.12883577	0.1259978	0.09821447	0.08601793	0.11803931	0.1434059	0.1327898
0.0	0.5688643	0.56019354	0.5538218	0.57165164	0.5697222	0.55237246	0.55693734	0.5417275	0.57315034	0.55419356
0.0	2.5947455e-05	1.1194371e-05	5.4001608e-05	1.8330024e-05	2.5922376e-05	3.8322447e-05	1.7212275e-05	2.6691609e-05	1.9887782e-05	2.2706345e-05
0.0	0.007245128	0.003504599	0.005604767	0.005287748	0.007768302	0.008014878	0.003289319	0.0059944685	0.010048953	0.004197733
0.0	3.3049204e-05	1.9524823e-05	4.391399e-05	3.5821686e-05	3.2873206e-05	3.9500705e-05	9.823019e-06	1.9515293e-05	3.7852737e-05	2.0217632e-05
0.0	0.002660958	0.003315492	0.0046884445	0.0059019723	0.003079296	0.0063373544	0.004106295	0.004159968	0.0050856555	0.0032426545
0.0	9.374867e-06	6.9911325e-06	2.2450526e-05	4.6175763e-05	1.2255827e-05	2.3645025e-05	1.0163132e-05	5.502723e-06	2.2506198e-05	5.66384e-06
0.0	3.5668634e-06	4.2622532e-06	2.6878664e-05	8.772559e-06	1.5718259e-05	1.7269542e-05	5.019687e-06	1.1882678e-05	2.8306005e-05	5.8213072e-06
0.0	1.4721507e-05	1.3345365e-05	1.773811e-05	5.808806e-05	4.2600517e-05	1.722592e-05	6.3500047e-06	1.702155e-05	7.589876e-06	2.9876132e-05
0.0	0.18503064	0.14765163	0.14393178	0.173126	0.16886634	0.18891834	0.17959432	0.14834274	0.13795434	0.10903363
0.0	0.18527792	0.14816123	0.14387397	0.17293276	0.16883144	0.18921685	0.17999667	0.14836165	0.13806404	0.10922975
0.0	0.26094404	0.2230217	0.21702594	0.24946518	0.24537054	0.2615432	0.25390926	0.21963395	0.21427664	0.17983024
0.0	0.14709605	0.12664218	0.16502264	0.14574362	0.17094217	0.13976125	0.0857218	0.20576702	0.18623824	0.12112514
0.0	0.1373167	0.14776061	0.17361765	0.14685208	0.17014171	0.17422298	0.1448008	0.1782729	0.16624975	0.16139968
0.0	0.21345466	0.20797542	0.229622	0.23087946	0.17908156	0.22877634	0.20471695	0.20422159	0.22132203	0.19845566
0.0	2.9121464e-05	1.9418829e-05	3.1894702e-05	4.7513793e-05	2.7548298e-05	5.380412e-05	7.8067405e-06	5.811205e-05	3.004857e-05	2.6722275e-05
0.0	0.023672946	0.02955282	0.038870953	0.043521333	0.02938417	0.044285912	0.021654453	0.040134147	0.05479006	0.038655348
0.0	0.03913882	0.04883228	0.057040613	0.0635582	0.054282803	0.05407796	0.03007001	0.05594535	0.078540206	0.058570385
0.0	0.0020882068	0.0047014616	0.00460768	0.008166265	0.0036921424	0.009155151	0.0017862694	0.005776515	0.013633167	0.0062054372
0.0	0.0073401304	0.0026230395	0.011107144	0.0053453166	0.00552521	0.003039459	0.004400057	0.00647675	0.007405565	0.0074684117
0.0	2.4463654e-05	1.1203886e-05	1.6994803e-05	6.531691e-05	9.870959e-06	1.8244638e-05	2.852747e-06	4.5678884e-05	6.220519e-05	1.8827168e-05
0.0	0.0058172788	0.004063218	0.0058667706	0.007675119	0.003676182	0.002872454	0.0022592626	0.0072416333	0.0072996784	0.0071739703
0.0	0.007806295	0.003233013	0.01125942	0.005585659	0.0052436525	0.0040073534	0.0038097063	0.0066631217	0.0068607293	0.0061738556
0.0	6.2221516e-06	6.335071e-06	6.747819e-05	1.1245506e-05	2.4092544e-05	2.472814e-05	7.4417694e-06	2.841294e-05	3.652271e-05	2.2639577e-05
0.0	0.028715976	0.048140068	0.05283504	0.044819612	0.04243784	0.050059505	0.043785248	0.046869874	0.05892329	0.03629679
0.0	0.5682205	0.5590299	0.5524894	0.5707632	0.56947917	0.55176806	0.55653524	0.542112	0.571655	0.55332327
0.0	0.0021522525	0.004363722	0.008271328	0.0046709673	0.0020422807	0.0064135403	0.003349976	0.005989251	0.008694806	0.0023635738
0.0	2.2281863e-06	1.5758123e-05	2.4073666e-05	1.0878712e-05	8.964719e-06	2.0030231e-05	1.1438958e-05	1.7124532e-05	2.9328736e-05	6.022022e-06
0.0	0.56816494	0.5618343	0.55359894	0.57271725	0.5725007	0.5536263	0.558028	0.54143584	0.57377124	0.55508214
0.0	0.057411015	0.054411493	0.05779164	0.09073659	0.079940535	0.06066371	0.0670846	0.079121076	0.073233336	0.053404946
0.0	0.034670286	0.048534762	0.05021558	0.0497039	0.03663088	0.051067702	0.044223495	0.038390614	0.04143931	0.03808934
0.0	0.027647616	0.017151909	0.02226595	0.029157095	0.033264678	0.03563619	0.022816421	0.01729559	0.035532728	0.023257907
0.0	0.019860314	0.020750122	0.028639998	0.03613247	0.03094626	0.02996142	0.025600608	0.02599297	0.035198294	0.026407124
0.0	6.869506e-06	7.990987e-06	2.5251147e-05	2.3166216e-05	1.1299375e-05	2.2826669e-05	5.881244e-06	3.475927e-06	2.8725737e-05	1.6376627e-05
0.0	0.0032247365	0.003490531	0.004340117	0.0043950463	0.004266401	0.004666166	0.0035079813	0.004521889	0.0074158562	0.004922004
0.0	0.0034913851	0.0049026622	0.00396857	0.0062511303	0.005425507	0.004713492	0.0034388488	0.0057442626	0.005185795	0.004691921
0.0	0.027612923	0.026432354	0.034660503	0.031985316	0.027426954	0.032523785	0.025366515	0.022747217	0.03618292	0.032328025
0.0	0.029076228	0.032959826	0.03271083	0.040160965	0.032064516	0.032737155	0.025039393	0.026597787	0.02868503	0.031339705
0.0	0.5688302	0.5597277	0.55275875	0.57214403	0.5706622	0.55212396	0.5577651	0.5427132	0.5720746	0.55403805
0.0	0.004133407	0.0032233559	0.0038803956	0.006732386	0.0029989677	0.006701047	0.0023179122	0.0032636374	0.0033963523	0.0035398551
0.0	0.003664238	0.0029619301	0.004614736	0.008302572	0.0039481213	0.005614017	0.0027448144	0.003515141	0.0040796236	0.0043907394
0.0	0.041897167	0.042906806	0.04787622	0.06515261	0.0531678	0.053985015	0.035789736	0.039976694	0.044698376	0.04784402
0.0	8.768645e-06	1.0333351e-05	1.6741735e-05	4.3440246e-05	2.0525515e-05	2.6468599e-05	5.485804e-06	9.568962e-06	1.0580698e-05	1.6516562e-05
0.0	0.003385929	0.0036216818	0.004526025	0.0075460766	0.0052014347	0.005689019	0.0026233941	0.0033590966	0.0037462479	0.0045045554
0.0	0.56849813	0.55985546	0.55263156	0.57141066	0.5705368	0.5523597	0.5574057	0.54162806	0.5719686	0.5535133
0.0	0.012894835	0.0105694365	0.012176054	0.019132366	0.010059199	0.018783381	0.008091338	0.010460558	0.011128512	0.011318016
0.0	0.0046268143	0.0034788735	0.0032511994	0.005441791	0.0022859026	0.008012741	0.0019553914	0.0029751358	0.0028090042	0.0028554574
0.0	0.047157004	0.04404863	0.042204883	0.054980386	0.04584107	0.05910408	0.03679763	0.042594053	0.042144205	0.042157155
0.0	1.3522714e-05	1.1375677e-05	1.0546919e-05	2.3089593e-05	1.18905455e-05	3.704057e-05	6.0679795e-06	1.2061746e-05	8.531355e-06	1.0387783e-05
0.0	0.004201348	0.003799277	0.0035957017	0.005512747	0.0039638323	0.0067229765	0.0027587123	0.0037697863	0.0033652256	0.0035756717
0.0	0.009590375	0.0101412	0.017489545	0.013811255	0.014115266	0.016785992	0.009268876	0.012008652	0.014320289	0.013519672
0.0	0.003146072	0.0037089086	0.005725801	0.0058135125	0.004782913	0.005076192	0.003608282	0.00613269	0.004803259	0.0035877563
0.0	1.0584271e-05	1.2005285e-05	2.8991117e-05	2.1277416e-05	1.3895305e-05	2.9814084e-05	1.11739555e-05	2.121669e-05	1.9061412e-05	8.827655e-06
0.0	6.8650725e-06	1.33864605e-05	3.409667e-05	1.2084232e-05	1.2955641e-05	3.0077901e-05	4.054052e-06	8.81517e-06	1.6351985e-05	1.8318926e-05
0.0	8.3454825e-06	1.3046584e-05	2.1568849e-05	1.6511729e-05	1.2415462e-05	1.9297633e-05	4.6205105e-06	9.711968e-06	1.0767312e-05	1.8265164e-05
0.0	0.026088912	0.030771023	0.03448022	0.032879688	0.025806138	0.028348224	0.02409113	0.027132869	0.03183451	0.023598898
0.0	0.0386092	0.043944415	0.059096597	0.05054483	0.043351185	0.055255674	0.04022513	0.04997403	0.04927905	0.04568617
0.0	0.17323549	0.14468975	0.17154557	0.19342436	0.1568585	0.1820519	0.16010432	0.14271332	0.1804798	0.16416018
0.0	0.0047144834	0.00342093	0.0057141017	0.0039814627	0.005829558	0.0050099324	0.0024528098	0.0039193314	0.007215668	0.004879403
0.0	2.2587237e-05	8.9750365e-06	2.6619697e-05	1.61732e-05	1.9791554e-05	2.3285154e-05	5.605537e-06	1.4987511e-05	1.6586757e-05	1.6215346e-05
0.0	1.9313706e-05	8.5549655e-06	1.7838025e-05	1.1568267e-05	2.249122e-05	2.2341728e-05	3.768817e-06	1.615985e-05	2.141846e-05	1.9685614e-05
0.0	1.25264e-05	9.14733e-06	2.745679e-05	2.4169198e-05	1.4861268e-05	2.6883305e-05	6.0440802e-06	1.5048021e-05	1.264584e-05	1.1151388e-05
0.0	0.013380763	0.011352874	0.017039351	0.019099034	0.019478312	0.01704658	0.010528123	0.014818347	0.009080852	0.012376525
0.0	0.14800522	0.15262629	0.15555541	0.20000374	0.19465792	0.15753064	0.13175519	0.15891035	0.17709658	0.15742366
0.0	0.003210465	0.0034396236	0.0065396614	0.005305379	0.00548732	0.006686387	0.0029696543	0.0027617996	0.0065899715	0.0032998258
0.0	8.059991e-06	1.1717819e-05	2.1263197e-05	2.2708185e-05	1.7019733e-05	3.3750257e-05	6.8274844e-06	1.038711e-05	2.458907e-05	1.3865416e-05
0.0	0.5688186	0.5611112	0.5529947	0.57243717	0.5712925	0.55283594	0.55741644	0.54201376	0.57339466	0.554164
0.0	0.027551273	0.026428076	0.03461649	0.03201077	0.027399454	0.032568958	0.025361255	0.022744833	0.03625088	0.032250993
0.0	1.9467021e-05	1.4021845e-05	1.5826421e-05	1.9613339e-05	2.6614569e-05	1.609252e-05	1.2979755e-05	1.4160283e-05	2.5115076e-05	1.8754912e-05
0.0	1.6874425e-05	1.335061e-05	3.2544256e-05	2.1592003e-05	2.1187978e-05	1.9184747e-05	1.1852845e-05	1.0834771e-05	2.2095834e-05	1.8385397e-05
0.0	0.021573583	0.0294987	0.039846	0.031469174	0.029738465	0.034922183	0.0202894	0.016590985	0.024407193	0.030280415
0.0	0.03086551	0.024016004	0.022745166	0.041916773	0.0339765	0.02264617	0.02143174	0.028172132	0.027171785	0.035201054
0.0	0.05141164	0.041493762	0.03940738	0.06642294	0.05576423	0.03913973	0.037590805	0.046977066	0.046237573	0.05696861
0.0	0.0051544076	0.0045727114	0.0053358306	0.0049932334	0.004477961	0.0059861327	0.0032691737	0.003912994	0.007125152	0.0055450266
0.0	0.004549438	0.004297763	0.0049520843	0.0065971203	0.0055423533	0.005121894	0.0025076047	0.0041085673	0.004777389	0.005169675
0.0	0.039744038	0.05931119	0.060129322	0.06323174	0.05682972	0.056636006	0.03550117	0.034338713	0.034666263	0.048915334
0.0	1.580636e-05	1.4441026e-05	1.9913878e-05	3.3029035e-05	2.3288598e-05	2.1409394e-05	4.9830564e-06	1.4339856e-05	1.7120989e-05	2.1543134e-05
0.0	0.044768106	0.04557493	0.05365069	0.059885208	0.0577879	0.05650148	0.040178422	0.049708087	0.055947	0.04527902
0.0	1.1500277e-05	1.5828626e-05	2.5891295e-05	1.4971627e-05	2.3293263e-05	2.2675726e-05	5.685736e-06	2.6517942e-05	1.7662202e-05	2.4831148e-05
0.0	2.7212822e-05	6.332781e-06	2.4142639e-05	3.403342e-05	1.7647402e-05	3.0600007e-05	8.505262e-06	1.1622241e-05	2.8016046e-05	1.7993196e-05
0.0	0.037752025	0.02087023	0.042605713	0.033856425	0.030435082	0.04101591	0.024167689	0.024115993	0.030946162	0.03341137
0.0	0.057593293	0.03857766	0.05019995	0.056163564	0.047623612	0.063207224	0.036755737	0.042535424	0.064109534	0.05959151
0.0	1.5389583e-05	9.028122e-06	4.7209334e-05	2.204471e-05	2.1467335e-05	6.2182e-05	5.6836598e-06	1.7661327e-05	2.379223e-05	2.8335335e-05
0.0	3.5045403e-05	5.9659396e-06	5.8057765e-05	2.4191244e-05	1.7507851e-05	5.1287137e-05	9.520137e-06	1.0788425e-05	1.8128538e-05	2.6865107e-05
0.0	0.0050195493	0.0031415217	0.012902327	0.0053372304	0.006052474	0.009016414	0.0033629793	0.004337414	0.003798243	0.005036735
0.0	0.104829244	0.117880784	0.12947355	0.15464646	0.13170677	0.11535035	0.10068047	0.117940344	0.11276153	0.11524106
0.0	0.025261387	0.029471237	0.04175457	0.041317068	0.031485062	0.035200696	0.021876756	0.035410877	0.027392047	0.028638797
0.0	2.7512384e-05	1.0776414e-05	3.2745364e-05	2.7482647e-05	2.1634029e-05	3.4593882e-05	7.0404494e-06	1.5542637e-05	2.526859e-05	3.2441134e-05
0.0	0.004564694	0.0037017618	0.009382143	0.0060652616	0.004406129	0.006648018	0.0027242985	0.0063028834	0.006847629	0.0063140295
0.0	0.043406766	0.031365823	0.045859326	0.035675943	0.033799704	0.05027695	0.026814433	0.024608433	0.01899365	0.025925428
0.0	0.03628653	0.025647234	0.030696983	0.037701692	0.03464614	0.04819725	0.025721736	0.031726986	0.029068632	0.035808317
0.0	0.13446094	0.110590674	0.12025507	0.1382977	0.13165711	0.15294161	0.110351086	0.121258445	0.12017884	0.13079882
0.0	0.13463576	0.110080175	0.12023438	0.13827373	0.13188927	0.15273206	0.11034472	0.12134911	0.12001797	0.13062695
0.0	1.910183e-05	2.0642667e-05	2.5105448e-05	2.468234e-05	1.8961025e-05	4.2684533e-05	1.1998029e-05	2.5958394e-05	2.2140508e-05	2.3020115e-05
0.0	0.00563266	0.004095333	0.00567877	0.0060862764	0.0054927687	0.008961305	0.0038111345	0.006484484	0.0043059657	0.004822611
0.0	0.03138299	0.03696631	0.034132935	0.00086169754	0.0009941459	0.04046055	0.00034184242	0.00092052453	0.0010226147	0.032384876
0.0	0.02932105	0.028083527	0.04756254	0.031295728	0.037292145	0.028300399	0.021408163	0.025990507	0.028593486	0.032762907
0.0	0.046364076	0.028995596	0.03337257	0.03372925	0.045086842	0.0366874	0.024881711	0.031724997	0.031173624	0.029755924
0.0	0.101016246	0.09510981	0.1287976	0.12487939	0.1324582	0.13452856	0.010659377	0.012713889	0.01960204	0.114788756
0.0	0.035852104	0.033970386	0.033725984	0.037805837	0.030569132	0.03882444	0.025897933	0.042690236	0.03918437	0.037104767
0.0	0.035118114	0.024070023	0.042402744	0.034546815	0.031007327	0.043959845	0.02149006	0.030628221	0.032047834	0.030736303
0.0	0.013907276	0.015564472	0.12668103	0.018361978	0.01772605	0.018208655	0.013734399	0.015023037	0.017730659	0.016894087
0.0	0.017554296	0.013649932	0.01791648	0.017377846	0.014653702	0.024352806	0.008114479	0.014306618	0.014809515	0.014008677
0.0	0.017411646	0.56252456	0.553591	0.018802341	0.017357957	0.019574435	0.012596071	0.01607466	0.013238771	0.01744009
0.0	0.18937548	0.56220514	0.5536038	0.17154625	0.19201803	0.18470375	0.14478393	0.16893013	0.16298889	0.17322394
0.0	0.07525863	0.5619825	0.5532075	0.07625876	0.10046698	0.55306816	0.06491587	0.08150469	0.07824375	0.09469959
0.0	0.56927496	0.56249905	0.55411905	0.57282376	0.57181233	0.5530707	0.15014945	0.17001042	0.17496875	0.555551
0.0	0.57042766	0.56416816	0.5551602	0.18133734	0.19668217	0.55463064	0.148332	0.18530355	0.1760174	0.55605125
0.0	0.5686133	0.5616479	0.5530634	0.57156736	0.5700328	0.55257773	0.053372387	0.07676003	0.089356795	0.5547484
0.0	0.571929	0.56324875	0.5550049	0.5737084	0.57196695	0.5552265	0.0025397951	0.0058405506	0.007224428	0.55644983
0.0	0.57142687	0.5623028	0.55364746	0.5729148	0.5704898	0.554415	9.949544e-06	2.9549286e-05	3.6640973e-05	0.5552513
0.0	0.56856996	0.5616249	0.55293554	0.5730003	0.57080925	0.5525258	0.0025124098	0.0057617514	0.007171081	0.55573887
0.0	0.5684395	0.5593227	0.55200684	0.5713028	0.57075435	0.55229867	1.3374913e-05	0.54065675	4.055066e-05	0.55303127
0.0	0.5679687	0.55945176	0.55276275	0.5707501	0.5713864	0.5523035	0.0036145377	0.5416578	0.0064043216	0.55435205
0.0	0.56680024	0.5574385	0.5510035	0.5686123	0.5699995	0.550819	0.003604391	0.5411908	0.0063754646	0.5526622
0.0	0.5700416	0.5635071	0.55380374	0.016517933	0.020907609	0.5542679	0.0106557775	0.020227702	0.017593194	0.55516875
0.0	0.56641155	0.55839086	0.5506745	0.57035404	0.5686346	0.5508128	0.0048115994	0.54097074	0.009349463	0.5513594
0.0	0.5690894	0.5621757	0.5532806	0.57230777	0.5712105	0.5529903	0.10602479	0.1260132	0.1276058	0.5545521
0.0	0.5692487	0.5618151	0.5533916	0.57405466	0.5717248	0.5533416	0.55854434	0.5429138	0.57392025	0.5549113
0.0	0.5689588	0.5612923	0.5534399	0.5724257	0.57203865	0.55294764	0.5582356	0.54311967	0.57360286	0.5541498
0.0	0.5695981	0.56192714	0.5535195	0.573139	0.5722557	0.55370003	0.5584458	0.5436791	0.5741864	0.554549
0.0	0.5688084	0.5596835	0.55267394	0.5720879	0.5710669	0.5521693	0.55710334	0.5427089	0.5732993	0.55389696
0.0	0.56813484	0.5590007	0.55244464	0.57190937	0.5716691	0.55108476	0.55683887	0.540694	0.57208204	0.55436957
0.0	0.5692367	0.56154144	0.55316746	0.5723595	0.5713252	0.5535409	0.55777425	0.54198897	0.573634	0.5548357
0.0	0.5673825	0.5614399	0.55283606	0.571062	0.57161236	0.55305994	0.55738336	0.5403645	0.5736888	0.5549101
0.0	0.57091093	0.56330305	0.5548095	0.57389426	0.57234585	0.5544536	0.5599634	0.5439762	0.57516485	0.5560319
0.0	0.0061221924	0.003001184	0.0062985425	0.0037849538	0.0065407553	0.0032751798	0.0029969253	0.00598815	0.004501725	0.0033142664
0.0	0.106070384	0.075130835	0.06783546	0.098743856	0.065570325	0.052631732	0.06119276	0.05783133	0.09915	0.07760352
0.0	0.56965053	0.56118524	0.5539052	0.5721977	0.57211035	0.5537435	0.5587618	0.54212415	0.5736448	0.55514246
0.0	0.5703244	0.56063086	0.55673176	0.5735058	0.5724824	0.55305636	0.55911565	0.54491484	0.5738132	0.5560367
0.0	0.5688866	0.5610149	0.5546779	0.5713437	0.5716555	0.5533575	0.5583279	0.5417814	0.5744305	0.553924
0.0	0.5683617	0.559607	0.5524945	0.57140714	0.5697654	0.55202216	0.55653065	0.5422291	0.5718657	0.5531921
0.0	0.5688873	0.56212515	0.5526883	0.5731366	0.57123625	0.5530505	0.5582961	0.54374474	0.57511795	0.55432063
0.0	0.5688757	0.56149423	0.55470186	0.5752443	0.5724841	0.55393785	0.5613482	0.5444456	0.576685	0.55595064
0.0	0.03791932	0.020971484	0.042803198	0.03409527	0.030618075	0.041189503	0.024270598	0.024199998	0.031076241	0.033547398
0.0	0.0105546415	0.0051164785	0.004254393	0.008890923	0.0036888693	0.0024871791	0.0033132525	0.0031425075	0.008911181	0.0056543476
0.0	0.003780767	0.0041992995	0.0099465605	0.004704546	0.006020168	0.0014849203	0.002219601	0.0058371816	0.006765927	0.0037683574
0.0	0.105427414	0.118189104	0.13011219	0.1551888	0.13233428	0.11580842	0.10089584	0.11858536	0.112596855	0.11565994
0.0	0.10516754	0.11816834	0.12993352	0.15531816	0.13219227	0.11598481	0.100872606	0.11857195	0.112830505	0.11535773
0.0	0.5689259	0.56277555	0.5524389	0.57186806	0.5713165	0.55323136	0.5582749	0.5403467	0.57339483	0.5544712
0.0	0.5678451	0.5604311	0.5524883	0.5705103	0.5708631	0.5518624	0.5567623	0.5416671	0.5709477	0.553004
0.0	0.5692672	0.56032836	0.5526052	0.57113886	0.5714862	0.55142796	0.55864733	0.5432132	0.57249063	0.55422854
0.0	0.56973535	0.5622475	0.554983	0.57455266	0.5713949	0.5535232	0.55889356	0.5423485	0.57388926	0.5556134
0.0	0.091034286	0.110590234	0.13956717	0.12855642	0.11577258	0.12471728	0.095059104	0.09564753	0.12993355	0.13395222
0.0	0.5686178	0.56082094	0.55308527	0.57194716	0.5709348	0.5516681	0.5581739	0.54315287	0.57313526	0.55386895
0.0	0.569174	0.5613609	0.554253	0.5734147	0.57127994	0.55396163	0.55928	0.54242116	0.5725349	0.5542257
0.0	0.06997079	0.066085204	0.0754271	0.06830045	0.06495378	0.07651795	0.059533484	0.059861682	0.08909521	0.082817584
0.0	0.07533942	0.09052037	0.06939416	0.094580755	0.08125512	0.07723751	0.058424987	0.07491786	0.06388379	0.079236165
0.0	0.035622586	0.031018682	0.04720296	0.02674089	0.04017683	0.031522788	0.026220506	0.036093496	0.047475368	0.025772816
0.0	4.676007e-05	1.7502809e-05	4.1326213e-05	1.6911283e-05	2.4816423e-05	1.1056613e-05	1.0448638e-05	3.0534942e-05	3.0154382e-05	1.7627135e-05
0.0	0.001351709	0.0006830752	0.00079470203	0.0009544438	0.0005687201	0.0003033798	0.0004416129	0.000597562	0.00059549813	0.0008109551
0.0	0.568463	0.5608837	0.5531573	0.5719851	0.57113606	0.5521529	0.55820036	0.54262114	0.57298833	0.55404735
0.0	0.5688021	0.5613915	0.5528201	0.57259876	0.57202524	0.5529272	0.5589631	0.541287	0.5727752	0.5542568
0.0	0.5692495	0.5619359	0.55323136	0.5717118	0.5719164	0.55299807	0.5586231	0.54193187	0.57353675	0.55401963
0.0	1.0924685e-05	8.4649155e-06	2.2751039e-05	1.8611538e-05	2.6277805e-05	2.1254864e-05	7.970673e-06	8.419475e-06	2.0209307e-05	1.8234741e-05
0.0	0.5695352	0.56174874	0.5543834	0.5720187	0.5724069	0.55261236	0.55897325	0.5425302	0.57305586	0.5549946
0.0	0.5683233	0.5592844	0.55225056	0.57132375	0.5701132	0.5519428	0.55690235	0.5422567	0.57176024	0.5530228
0.0	0.57028717	0.56071544	0.55568206	0.5735982	0.5743002	0.5544221	0.5588146	0.5412185	0.5754815	0.5560431
0.0	0.56896734	0.5608436	0.5536343	0.5721546	0.5717619	0.5521349	0.5583142	0.54267883	0.57364917	0.5547338
0.0	0.5699134	0.5604466	0.55513906	0.57345533	0.57362854	0.5536567	0.558372	0.54172736	0.5743179	0.5562518
0.0	0.5689434	0.56216353	0.5535842	0.5727994	0.57268155	0.55375594	0.55846405	0.5415933	0.57363814	0.55473834
0.0	0.56975424	0.56311864	0.5547727	0.57309717	0.57389694	0.55471694	0.55827576	0.54110247	0.5747261	0.55503887
0.0	0.5676982	0.5596256	0.55268306	0.57185125	0.5703535	0.55205786	0.5575723	0.54121083	0.5721663	0.55481035
0.0	0.56726414	0.558042	0.5529709	0.5712006	0.56924105	0.5513209	0.5564916	0.5403374	0.571783	0.55518293
0.0	0.56777996	0.5589906	0.55202717	0.5710066	0.5690224	0.5513699	0.55681866	0.5418776	0.5711196	0.5525048
0.0	0.5653898	0.5586433	0.55142766	0.5706513	0.56844276	0.5515969	0.5574869	0.54321295	0.57245135	0.5525489
0.0	0.5682552	0.56065977	0.55300665	0.5717722	0.57093185	0.5517979	0.558214	0.5430856	0.5735465	0.5542428
0.0	0.5674209	0.559803	0.55294317	0.5721177	0.57072467	0.5524781	0.5580213	0.5431511	0.573959	0.55453396
0.0	0.5675239	0.55983245	0.55271316	0.5716355	0.571175	0.5535036	0.55811876	0.5428552	0.57137936	0.55271053
0.0	0.5674456	0.56009215	0.5529285	0.5701811	0.5689081	0.55358255	0.5567732	0.5438345	0.57053524	0.5526069
0.0	0.5684698	0.56040084	0.55320555	0.5716631	0.57111025	0.5518888	0.55795026	0.54295146	0.5729167	0.5541761
0.0	0.5671186	0.56018215	0.5526148	0.5716932	0.5716454	0.5525716	0.5573584	0.541325	0.5726049	0.5535852
0.0	0.5701221	0.5625468	0.55466795	0.5727024	0.57263947	0.5549447	0.5592649	0.5431406	0.57422656	0.5559647
0.0	0.56775063	0.5605592	0.55188733	0.57098395	0.5711667	0.55330443	0.5562246	0.5418164	0.5734658	0.5545907
0.0	0.57052064	0.5614673	0.5552403	0.57234234	0.572579	0.55340713	0.5577757	0.5417012	0.5722782	0.55652875
0.0	0.5703719	0.5611543	0.55477	0.57285976	0.57313275	0.5527451	0.55945516	0.5407113	0.5728612	0.55519474
0.0	0.5681118	0.561396	0.5529699	0.57081866	0.5704051	0.552298	0.55735755	0.54292893	0.5737047	0.5540606
0.0	0.56637627	0.5603019	0.5524508	0.57051426	0.5678119	0.55225974	0.5549397	0.54174924	0.5744866	0.55302393
0.0	0.5686788	0.5607987	0.5536555	0.5719651	0.5712594	0.55227435	0.55843323	0.54274726	0.57357305	0.55416536
0.0	0.5676472	0.5583526	0.55253536	0.5697413	0.5685165	0.5505238	0.55602276	0.5410853	0.5714019	0.5524682
0.0	0.5700224	0.56283784	0.55603284	0.57465786	0.572548	0.5536642	0.56088865	0.5443761	0.57442	0.5563969
0.0	0.5690073	0.5609814	0.55313	0.5718891	0.57077086	0.5537923	0.557685	0.54331833	0.57322437	0.5535977
0.0	0.5691009	0.56096166	0.55326456	0.57098943	0.57042557	0.55439526	0.557136	0.54297936	0.5733778	0.5541703
0.0	0.56890285	0.56164986	0.55326474	0.571074	0.5703895	0.5534276	0.5581578	0.54135466	0.57320106	0.5547285
0.0	0.5693591	0.5620954	0.55339855	0.5724896	0.57099587	0.5540411	0.55801505	0.5422267	0.57370067	0.55574006
0.0	0.14018993	0.12677237	0.11964309	0.13310014	0.1425622	0.12056628	0.10106937	0.13188271	0.115407355	0.11762959
0.0	0.56780565	0.56059045	0.55258393	0.5720975	0.56942344	0.55286664	0.5580109	0.54268867	0.5731914	0.55304366
0.0	0.5696836	0.5610304	0.5535203	0.5716476	0.57107407	0.5533669	0.5577482	0.54335016	0.57265276	0.5543286
0.0	0.56932503	0.5615144	0.5530637	0.57273686	0.57154626	0.5537751	0.5585908	0.542888	0.57285935	0.5546897
0.0	0.56735164	0.55869085	0.55173475	0.57023174	0.569016	0.55122346	0.5561481	0.54146785	0.57115626	0.5521205
0.0	0.56887573	0.5607449	0.5535205	0.5713547	0.5710664	0.55161524	0.5581924	0.54337865	0.57302696	0.55439395
0.0	0.5686879	0.5609081	0.5530494	0.5711159	0.5698388	0.55210125	0.5579743	0.5432504	0.5719405	0.5537075
0.0	0.5678061	0.56064546	0.55314124	0.5718662	0.57059366	0.552255	0.5563762	0.5411713	0.5728043	0.55325675
0.0	0.5685404	0.56198573	0.55398387	0.5716497	0.5717802	0.55381614	0.55727756	0.5424951	0.5727045	0.55446
0.0	0.5680548	0.5600772	0.5547212	0.5710163	0.5704128	0.5529057	0.55572534	0.5407384	0.57402694	0.5542603
0.0	0.5691891	0.5617393	0.5541569	0.57191163	0.57140857	0.5527725	0.5576596	0.54147196	0.57339346	0.55471504
0.0	0.5689387	0.56104773	0.5542796	0.5720442	0.57087195	0.5525223	0.556741	0.5405973	0.5731164	0.5540566
0.0	0.5689805	0.560952	0.5538575	0.5723629	0.57213813	0.55234665	0.55777323	0.54021895	0.5731153	0.5550161
0.0	0.56830645	0.56051934	0.55351305	0.5713315	0.5701261	0.5519634	0.55682355	0.5430588	0.5714186	0.55440974
0.0	0.568391	0.5622918	0.55403876	0.5741178	0.5715586	0.55227053	0.5594937	0.5432219	0.57341826	0.55618805
0.0	0.5701377	0.5623501	0.55424047	0.57314587	0.5709979	0.5528084	0.5588017	0.54358214	0.5727413	0.5555398
0.0	0.5697778	0.5629133	0.5549167	0.5728721	0.5722269	0.5543085	0.55980206	0.543351	0.5751443	0.5555673
0.0	0.5694058	0.56286424	0.55531436	0.572066	0.571867	0.5554512	0.5586319	0.54130465	0.5746901	0.5559103
0.0	0.5672366	0.5598545	0.5524494	0.5713337	0.5696444	0.55155146	0.5566603	0.54060906	0.57218707	0.55310464
0.0	0.56988007	0.5631956	0.55511975	0.5733936	0.5717354	0.5550834	0.56033224	0.5440955	0.5747605	0.5556522
0.0	0.5669015	0.5610324	0.55287176	0.5704239	0.56971014	0.5516416	0.5568159	0.5412192	0.5714655	0.5530411
0.0	0.5694182	0.5613414	0.5540368	0.5725596	0.5717814	0.55272114	0.5593627	0.54321784	0.5732737	0.55503887
0.0	0.5705861	0.5625077	0.5542454	0.5729086	0.5721681	0.55313444	0.55975795	0.54429466	0.5733617	0.5556486
0.0	0.56787896	0.5592802	0.5526942	0.57146245	0.5704948	0.5520387	0.5574811	0.5419338	0.5724213	0.5546075
0.0	0.5716772	0.5631681	0.55453354	0.57437533	0.57389677	0.55467504	0.56067544	0.54261076	0.5745458	0.55694354
0.0	0.5681808	0.56033033	0.55329835	0.5717557	0.57023895	0.5522076	0.55815434	0.5414909	0.5726174	0.55389106
0.0	0.56844246	0.5610823	0.5535518	0.5717597	0.5705538	0.5524471	0.55839807	0.5417999	0.57289296	0.554478
0.0	0.56940895	0.5615244	0.5535936	0.5721973	0.5711533	0.5526327	0.55887693	0.54300827	0.57366544	0.5549072
0.0	0.5714575	0.5628288	0.5549968	0.5736046	0.5714998	0.55539757	0.5603409	0.5428805	0.5743751	0.5568581
0.0	0.56940377	0.56175584	0.55389076	0.57395416	0.57090557	0.55362713	0.55850667	0.5437022	0.5733316	0.55504835
0.0	0.56994563	0.5621789	0.55516946	0.5729483	0.5728451	0.5551074	0.5589485	0.5431136	0.5751437	0.55551404
0.0	0.568372	0.5611589	0.5532304	0.5714498	0.571224	0.55202293	0.55813104	0.5424463	0.57358074	0.55414915
0.0	0.568372	0.5611589	0.5532304	0.5714498	0.571224	0.55202293	0.55813104	0.5424463	0.57358074	0.55414915
0.0	0.569701	0.5619873	0.55492496	0.5735302	0.5721774	0.5539667	0.559736	0.54493433	0.5742175	0.55525595
0.0	0.12369732	0.106557645	0.14026378	0.13475396	0.10608848	0.121760614	0.11912555	0.082995676	0.13731909	0.10277191
0.0	0.56959677	0.56136954	0.5538539	0.57286644	0.5725707	0.55295354	0.5599522	0.5439818	0.57343864	0.5553334
0.0	0.56860286	0.5623726	0.5535749	0.57257974	0.5709889	0.5529091	0.55797756	0.54316336	0.5728877	0.55373645
0.0	0.196084	0.14583878	0.16114298	0.18763034	0.14644375	0.17718422	0.1666079	0.18487461	0.14752747	0.15482472
0.0	0.56881154	0.56055725	0.5529557	0.5730717	0.57009435	0.55226046	0.5562904	0.5400653	0.5730922	0.5535161
0.0	0.56876075	0.5607134	0.5538972	0.5730827	0.5717843	0.5537963	0.5581125	0.54172254	0.5748457	0.5546369
0.0	0.56986916	0.56255275	0.5549678	0.5746982	0.57173467	0.5552017	0.5589944	0.54155564	0.57508963	0.5553524
0.0	0.14768578	0.1019233	0.11632711	0.13893622	0.10157191	0.13146079	0.120602675	0.13969615	0.10247281	0.110445015
0.0	0.5673627	0.5599552	0.5531813	0.57150954	0.5697827	0.5527554	0.5562126	0.54240716	0.572081	0.55198187
0.0	0.56794465	0.5604346	0.55332226	0.571251	0.5699783	0.5525956	0.5561736	0.542016	0.57279986	0.55231386
0.0	0.5679865	0.5603388	0.5529	0.57156986	0.57124513	0.55241996	0.55720615	0.54163784	0.5727987	0.55327415
0.0	0.56817526	0.5618307	0.552579	0.5709487	0.5709524	0.5524375	0.5574779	0.5412753	0.57264346	0.5532587
0.0	0.5680495	0.5623984	0.55294055	0.5719365	0.5702388	0.5522035	0.55755997	0.53922576	0.57200366	0.55344623
0.0	0.566554	0.5599152	0.55024993	0.5697778	0.56865543	0.5512531	0.55530554	0.54204154	0.5719513	0.55201817
0.0	0.56741124	0.56238675	0.5532104	0.5714313	0.57120997	0.5526368	0.55812407	0.54147446	0.5733004	0.5553392
0.0	0.56908655	0.5613361	0.5534882	0.57267576	0.57165927	0.55312896	0.5583992	0.54215246	0.5739723	0.55512094
0.0	0.57008815	0.5625268	0.555385	0.5749054	0.5727811	0.5543799	0.5610731	0.54404384	0.57489747	0.5563493
0.0	0.56974316	0.562041	0.5536803	0.5743172	0.57221913	0.5535031	0.5594294	0.5439232	0.5742143	0.5552805
0.0	0.5687112	0.559613	0.5528683	0.5718827	0.57055503	0.5519102	0.5573312	0.5425875	0.5722578	0.55361986
0.0	0.5710636	0.563538	0.55372083	0.5740682	0.5740042	0.5549306	0.55974656	0.54545254	0.5758571	0.55739194
0.0	0.56897175	0.5616542	0.55331767	0.5719864	0.57120377	0.5525638	0.5581231	0.5431506	0.5734729	0.5545733
0.0	0.5698466	0.56230253	0.5536806	0.57286257	0.571835	0.55392545	0.55919534	0.5438922	0.5742335	0.5547702
0.0	0.56921923	0.5613879	0.55239546	0.570936	0.57001185	0.5533895	0.55868846	0.54292136	0.573321	0.55359536
0.0	0.56828594	0.5611604	0.5530961	0.57165504	0.5711542	0.55246705	0.5582743	0.54224557	0.5734413	0.5540294
0.0	0.5686319	0.5613483	0.5533195	0.57194775	0.57159424	0.5544446	0.5579172	0.54203457	0.57384837	0.5543834
0.0	0.5683088	0.56200856	0.5534269	0.571254	0.57136434	0.55424386	0.5587637	0.5421632	0.5744865	0.5544626
0.0	0.5664082	0.559353	0.5513813	0.57149565	0.56974834	0.5498754	0.5571063	0.54111594	0.5727271	0.55247134
0.0	0.56821203	0.56147325	0.55353916	0.5723367	0.5710224	0.55300194	0.55812323	0.5417233	0.57353306	0.5532832
0.0	0.5686516	0.5607127	0.55311686	0.57155704	0.57061654	0.5517974	0.5576258	0.5424506	0.5732664	0.5538269
0.0	0.56864333	0.559316	0.55306894	0.5713627	0.56969744	0.5518763	0.5566463	0.54242116	0.5717537	0.5534745
0.0	0.5693809	0.56028247	0.55488515	0.57176304	0.5707609	0.55335945	0.5569242	0.54172975	0.57342464	0.5534238
0.0	0.5688085	0.5599885	0.5533289	0.57136476	0.5696208	0.55247617	0.55596185	0.5409282	0.57297844	0.55307823
0.0	0.5699657	0.5622165	0.5528473	0.5732427	0.57156235	0.5531005	0.55953467	0.5416819	0.5730743	0.5559527
0.0	0.5703228	0.5633218	0.55547756	0.575948	0.573265	0.5557208	0.56034636	0.5444031	0.57542485	0.5561862
0.0	0.5688991	0.5609157	0.55331904	0.5717578	0.5709277	0.55195856	0.55835116	0.5430671	0.57361484	0.5543666
0.0	0.56837124	0.56077456	0.55301964	0.5712925	0.57053083	0.5515077	0.5577493	0.5429781	0.5729497	0.55394024
0.0	0.5681915	0.5610744	0.55324036	0.5724534	0.57114446	0.5531928	0.55716866	0.5407512	0.5728763	0.5541609
0.0	0.5677264	0.5597387	0.55253345	0.5706978	0.5700619	0.55264604	0.555952	0.54033124	0.5716301	0.55362236
0.0	0.5678272	0.560205	0.5529885	0.57043844	0.5693207	0.55146235	0.55639434	0.54277486	0.5718696	0.5534748
0.0	0.5685259	0.55945563	0.5527532	0.57141006	0.569852	0.55205977	0.556994	0.5418217	0.5718294	0.55364895
0.0	0.56865335	0.5606333	0.5534472	0.5721982	0.570639	0.55357814	0.5586922	0.5423839	0.573125	0.5546266
0.0	0.5696744	0.56069905	0.5540364	0.57206726	0.5707102	0.5530401	0.5585014	0.5430864	0.57419795	0.5549673
0.0	0.5692449	0.5614487	0.5534612	0.57196814	0.57153577	0.55360484	0.5586163	0.54358715	0.5734826	0.5550302
0.0	0.56845117	0.5605343	0.5526721	0.5716628	0.570847	0.5516125	0.55813515	0.54281414	0.5732723	0.55384654
0.0	0.5685409	0.55992305	0.5531692	0.57156205	0.5694858	0.5514712	0.5568884	0.5413938	0.57189846	0.55332154
0.0	0.5689186	0.56182146	0.5552074	0.5722985	0.5700956	0.5538326	0.55654925	0.54043674	0.5733351	0.55398196
0.0	0.5685062	0.5615715	0.55364084	0.5722663	0.5709925	0.55256087	0.5581428	0.54340464	0.5731354	0.5543195
0.0	0.56946164	0.5623841	0.5540788	0.57210773	0.57114995	0.55317014	0.5593168	0.5433502	0.57414645	0.5554078
0.0	0.57000226	0.5611112	0.5544559	0.5723905	0.5712198	0.5530542	0.5587084	0.5411481	0.57292056	0.55436
0.0	0.56743765	0.56184447	0.55028474	0.5725703	0.5694816	0.55150783	0.55700177	0.54321074	0.570957	0.5524359
0.0	0.5673524	0.55995864	0.55144554	0.57255936	0.5695553	0.55225587	0.55620754	0.54315376	0.570981	0.5534586
0.0	0.56846213	0.5610654	0.5531308	0.5717139	0.57114327	0.5518055	0.5581248	0.5426125	0.57359076	0.5545905
0.0	0.5683147	0.5612325	0.55321735	0.5717331	0.5703079	0.5537539	0.55855334	0.54208535	0.57236814	0.5542452
0.0	0.56814533	0.561223	0.5533776	0.57191366	0.5714647	0.5525045	0.557709	0.5414951	0.5741137	0.55575067
0.0	0.56821394	0.56117606	0.5529464	0.5714378	0.5713152	0.5527154	0.55772775	0.54213756	0.57305217	0.5546266
0.0	0.56658185	0.5606298	0.552476	0.5714861	0.56913614	0.5520315	0.5575807	0.5423056	0.5711646	0.5530876
0.0	0.5692576	0.56128323	0.5531117	0.5716405	0.5711713	0.5518536	0.5585079	0.54338574	0.5721677	0.5540461
0.0	0.5722321	0.5639098	0.55647635	0.57516956	0.5744571	0.5538186	0.56043553	0.541128	0.57584864	0.5565621
0.0	0.5693174	0.56148064	0.55308956	0.5717724	0.5698469	0.5509679	0.5577542	0.5426216	0.57076937	0.5535618
0.0	0.57005996	0.5619577	0.5542123	0.5731864	0.5729795	0.55432224	0.5603371	0.54334915	0.5744156	0.5558223
0.0	0.56860477	0.5608671	0.5533555	0.5720759	0.5714975	0.5522557	0.5586084	0.54235154	0.5735983	0.5546516
0.0	0.56801504	0.5591171	0.5525878	0.57124823	0.5692384	0.55149317	0.556465	0.54140145	0.5716284	0.55319476
0.0	0.5694305	0.5602721	0.55331045	0.5729073	0.5716967	0.55402124	0.5583123	0.5412713	0.57338434	0.55497414
0.0	0.5695283	0.5618662	0.55415773	0.57318115	0.57180625	0.55333376	0.558697	0.54287475	0.5735452	0.55495155
0.0	0.56836265	0.5616953	0.55348444	0.5719502	0.5711117	0.55298567	0.55752563	0.54196745	0.5727901	0.5547006
0.0	0.56717324	0.55989385	0.5516585	0.57111627	0.57008904	0.5522633	0.55473703	0.542029	0.5707557	0.55250466
0.0	0.5682245	0.56112105	0.5540771	0.5737014	0.570684	0.5534365	0.5553454	0.54158646	0.57215685	0.554266
0.0	0.5688284	0.5610999	0.55354196	0.5714559	0.5712811	0.5527233	0.5573025	0.5424277	0.5731299	0.55452114
0.0	0.568392	0.5610014	0.55328906	0.5715308	0.57088035	0.55208516	0.5575377	0.5425164	0.5734439	0.5538738
0.0	0.5683045	0.5594477	0.55258584	0.57167435	0.57	0.5517255	0.55663335	0.54228914	0.5715879	0.5533554
0.0	0.56832254	0.5608255	0.5542996	0.5723428	0.57140607	0.5534366	0.5562064	0.5405517	0.57163715	0.55537194
0.0	0.5684803	0.56219214	0.55511117	0.5725271	0.57172424	0.554784	0.56036246	0.54248154	0.575007	0.55610573
0.0	0.56923234	0.56084317	0.55471283	0.57311517	0.5726116	0.55540705	0.5598156	0.54271924	0.57403594	0.5553347
0.0	0.5691207	0.55991524	0.55324024	0.57227504	0.57108295	0.5515348	0.55836374	0.5423047	0.57343704	0.5542555
0.0	0.5693976	0.5599838	0.55412453	0.57181555	0.57139045	0.552622	0.5589535	0.5426491	0.57330525	0.55467224
0.0	0.5687314	0.56199396	0.553526	0.572248	0.57095945	0.55307835	0.55798	0.5426659	0.573505	0.55457324
0.0	0.56993353	0.5630154	0.55484086	0.5727394	0.5719268	0.5542353	0.55936867	0.5440491	0.574618	0.55506593
0.0	0.5686152	0.56095165	0.55348706	0.5715703	0.5713908	0.5528938	0.5576636	0.54296666	0.57323426	0.5543587
0.0	0.56834173	0.5607593	0.5547121	0.5718295	0.5710793	0.55300677	0.55623955	0.53921545	0.5741909	0.5542017
0.0	0.56806785	0.56032133	0.5528572	0.5714112	0.5710421	0.5515515	0.5576444	0.5421932	0.5729642	0.5540083
0.0	0.56828195	0.55997723	0.5528953	0.5720381	0.5703174	0.55255586	0.5557817	0.5407339	0.5727871	0.5542605
0.0	0.5678497	0.5597767	0.55327016	0.5705235	0.56929785	0.5537761	0.5564942	0.543035	0.5717457	0.55402315
0.0	0.5690704	0.5630856	0.5547391	0.57343566	0.5719708	0.5544818	0.5592961	0.543652	0.57401216	0.55572975
0.0	0.56989443	0.5628523	0.5544938	0.57322556	0.5723287	0.5538663	0.5596029	0.5433018	0.5742207	0.55545455
0.0	0.56897837	0.5624948	0.55349356	0.57256055	0.57259905	0.55434906	0.5579759	0.541992	0.5730497	0.55538267
0.0	0.5686991	0.5626134	0.55389553	0.57345647	0.5725924	0.55421567	0.55822927	0.5449322	0.5730661	0.5557924
0.0	0.5680887	0.5590311	0.55216205	0.57131624	0.5694581	0.55136317	0.55642605	0.54214364	0.5713793	0.55294025
0.0	0.56879437	0.56198126	0.55358857	0.5725921	0.5709163	0.55395705	0.55808747	0.5432294	0.5732934	0.55424935
0.0	0.568262	0.56111497	0.552875	0.57154095	0.5701421	0.55302	0.55773896	0.5425939	0.57242197	0.55349195
0.0	0.56842613	0.56055117	0.5527552	0.5723469	0.57115835	0.552589	0.55746907	0.5425959	0.5733398	0.55469394
0.0	0.5677067	0.55862045	0.5527599	0.57135314	0.56875515	0.552188	0.5556412	0.5431218	0.5722966	0.55279815
0.0	0.5693299	0.5606557	0.55397356	0.5725127	0.569584	0.5527358	0.55692095	0.54260856	0.573754	0.5537547
0.0	0.56863475	0.5593164	0.55300486	0.57149625	0.5700836	0.551817	0.55682886	0.5423525	0.5719119	0.5531208
0.0	0.568247	0.559646	0.55337584	0.570274	0.5704338	0.5518345	0.55611145	0.5414154	0.57306075	0.5540139
0.0	0.5687356	0.561051	0.553268	0.5718427	0.57115835	0.5517025	0.5581721	0.5427006	0.5736473	0.55452806
0.0	0.5694109	0.560105	0.55374366	0.57178926	0.5716606	0.5524016	0.55782527	0.5420715	0.5733774	0.55500674
0.0	0.57006735	0.5614281	0.5541809	0.5720913	0.5715917	0.5534283	0.55846846	0.54247683	0.5740544	0.5555089
0.0	0.5695396	0.56219715	0.55464226	0.57251227	0.5720832	0.5534536	0.5594994	0.5431017	0.5746429	0.55522156
0.0	0.567228	0.55853575	0.5529342	0.5719536	0.5708757	0.5508786	0.5573544	0.54127836	0.57146895	0.55358875
0.0	0.56834114	0.56021404	0.55370486	0.57266986	0.5717393	0.5524408	0.558147	0.5409607	0.5735443	0.55483013
0.0	0.06153459	0.07093374	0.06352161	0.07416118	0.086298205	0.07492247	0.05319499	0.07408663	0.0866636	0.066464275
0.0	0.061724257	0.07128303	0.06371252	0.07429298	0.0865263	0.075085536	0.053359404	0.07421795	0.08693876	0.0666992
0.0	0.5684587	0.56063396	0.55314773	0.5718263	0.5710427	0.5522438	0.55804646	0.54244417	0.5729044	0.5545822
0.0	0.5697341	0.5628681	0.55561674	0.57513183	0.57324255	0.5558242	0.55952424	0.54341966	0.57467973	0.5565376
0.0	0.56983185	0.5629644	0.5556617	0.57416904	0.57139814	0.5546005	0.55995464	0.5419941	0.5749557	0.556307
0.0	0.5698943	0.5620089	0.55347204	0.5723334	0.5720169	0.5530509	0.5582901	0.5429088	0.573059	0.5554383
0.0	0.5683813	0.5615818	0.5535198	0.57204103	0.57155895	0.5537484	0.558279	0.542423	0.5730622	0.55474263
0.0	0.5690496	0.56102806	0.5532166	0.57188636	0.5705156	0.55196476	0.55812716	0.54307276	0.57321566	0.5537249
0.0	0.56877697	0.55932087	0.5528609	0.57124573	0.5695793	0.5522752	0.55682135	0.54185694	0.57181233	0.55351806
0.0	0.57090694	0.56164926	0.55478585	0.5733723	0.57036895	0.55538404	0.55802864	0.5416451	0.5738499	0.5544518
0.0	0.57020086	0.56109244	0.5536777	0.57251704	0.5692672	0.5530616	0.5577175	0.54310614	0.57280093	0.55272096
0.0	0.5687001	0.56034863	0.5528689	0.5716609	0.5708313	0.55177367	0.5579952	0.54271924	0.5730102	0.5537295
0.0	0.5683736	0.5609903	0.5532442	0.5718823	0.57126415	0.55160236	0.55827236	0.542954	0.5735965	0.5544042
0.0	0.56859076	0.5611222	0.5535262	0.5723836	0.5714246	0.5529557	0.5581301	0.5413071	0.5736268	0.55406964
0.0	0.57007074	0.56365776	0.554203	0.5737237	0.57293576	0.5540014	0.56079036	0.54284966	0.57490736	0.5560584
0.0	0.5678355	0.5609602	0.55377424	0.57250303	0.5718876	0.5517936	0.5582257	0.5426907	0.5741336	0.55509865
0.0	0.56837165	0.5592175	0.55299485	0.57123667	0.5697249	0.55181056	0.5570039	0.5415656	0.5719915	0.5533534
0.0	0.56748176	0.55849653	0.55297	0.57061774	0.56963956	0.55123997	0.5569462	0.54010564	0.57234895	0.55181867
0.0	0.5689782	0.5587134	0.5524609	0.57172805	0.57037276	0.5523931	0.5572554	0.54186875	0.57208145	0.55273694
0.0	0.5691411	0.56099534	0.55343354	0.57184774	0.5710776	0.5517767	0.5585296	0.5436692	0.5738984	0.5542783
0.0	0.5694021	0.56105345	0.5534762	0.5716719	0.5712004	0.55266505	0.55843633	0.5439868	0.5735906	0.5540801
0.0	0.56932694	0.5610929	0.5534162	0.5724417	0.57135004	0.5525992	0.55888915	0.5436391	0.5738701	0.55454797
0.0	0.5689941	0.5616909	0.5534013	0.5722548	0.5712614	0.5520701	0.55876327	0.54369164	0.57384235	0.5548213
0.0	0.56914485	0.5622706	0.5534198	0.57238424	0.57152194	0.5531783	0.5588451	0.544026	0.5734925	0.5550304
0.0	0.5690697	0.56231	0.5533598	0.57315373	0.57167166	0.5531124	0.55929786	0.54367834	0.5737721	0.555498
0.0	0.5692555	0.5613978	0.55325395	0.5719052	0.571293	0.5520876	0.5585162	0.54266506	0.5735887	0.5543538
0.0	0.57092106	0.5623861	0.5538084	0.57258284	0.5719886	0.5534915	0.5590789	0.54167914	0.5741065	0.5549224
0.0	0.5689029	0.5606091	0.5534133	0.5723224	0.5721581	0.55352116	0.5579721	0.5417652	0.5732015	0.55388576
0.0	0.5685764	0.55844593	0.5530255	0.5700105	0.57133424	0.5510757	0.5576561	0.53960574	0.57150257	0.5525758
0.0	0.5689629	0.5589997	0.55181885	0.5699224	0.5706664	0.5495479	0.55724365	0.5401656	0.5716121	0.5520178
0.0	0.56798625	0.5593987	0.55236083	0.5712649	0.56964606	0.5516169	0.55698496	0.54140085	0.5713435	0.55295676
0.0	0.56757605	0.56150615	0.5530547	0.57340395	0.57170576	0.5540159	0.55831975	0.5408658	0.57340217	0.55484813
0.0	0.568683	0.5615335	0.5535249	0.5723538	0.5714947	0.5522975	0.55840486	0.5424109	0.5736096	0.55472213
0.0	0.56891847	0.5628609	0.5547566	0.5741519	0.5726941	0.55422544	0.5586894	0.5407891	0.5741796	0.55621105
0.0	0.5688547	0.5615632	0.55358154	0.5721513	0.5714099	0.5521671	0.5589992	0.5426844	0.57329464	0.5547437
0.0	0.5688258	0.5620866	0.55367523	0.57297283	0.57193136	0.55328214	0.5597107	0.5419154	0.57281345	0.5553623
0.0	0.5693696	0.56181186	0.5537421	0.5726906	0.57164955	0.55352664	0.5588826	0.5436744	0.57390654	0.55400777
0.0	0.57134444	0.56169176	0.5547984	0.5748814	0.57396007	0.5545378	0.560591	0.5421789	0.5748542	0.5561418
0.0	0.5693687	0.5624562	0.55343324	0.57339364	0.57175684	0.55434173	0.5590879	0.5434848	0.573942	0.5547407
0.0	0.56997585	0.56220603	0.5538122	0.57229465	0.57144743	0.5527495	0.55853903	0.54319	0.5732513	0.55523825
0.0	0.5684859	0.5615718	0.55325663	0.5720136	0.5701558	0.5515299	0.558204	0.5429897	0.57330936	0.5542974
0.0	0.5690539	0.56196535	0.5542881	0.57284075	0.5718861	0.5533855	0.5597647	0.54387116	0.5738751	0.5547757
0.0	0.5697184	0.56235015	0.5542575	0.5734838	0.5726112	0.554249	0.55953753	0.54372805	0.57462084	0.5551703
0.0	0.56916255	0.56217396	0.5539376	0.57317394	0.57163364	0.5537937	0.5585928	0.54296505	0.57383186	0.5543209
0.0	0.56765664	0.5605608	0.5524118	0.57329416	0.5686629	0.5520938	0.556714	0.5398085	0.57299024	0.55370545
0.0	0.56846553	0.5605636	0.55388606	0.57301	0.5716001	0.552217	0.5559719	0.54041165	0.57217777	0.55583596
0.0	0.5699715	0.56124157	0.5547448	0.57466924	0.57272834	0.55462027	0.5591436	0.5432988	0.57358444	0.5566863
0.0	0.5686754	0.5616199	0.5536731	0.5725247	0.5727512	0.5523456	0.55894136	0.5420034	0.5740468	0.55527794
0.0	0.56840676	0.5614226	0.5535033	0.5722673	0.5712433	0.55259174	0.55875415	0.5432193	0.5722617	0.55510527
0.0	0.5697713	0.56305367	0.55374676	0.5727328	0.572218	0.55380905	0.55864316	0.54313445	0.57401687	0.5552774
0.0	0.56782335	0.5621039	0.5531799	0.5719431	0.57011473	0.5532006	0.55779994	0.54336387	0.57259625	0.55424243
0.0	0.1797636	0.16272174	0.15888165	0.1591842	0.18597712	0.14659196	0.10579887	0.13629092	0.19991714	0.13672718
0.0	0.5689395	0.56275564	0.5537902	0.57255286	0.57155985	0.5537495	0.55854815	0.54345995	0.5735055	0.5545253
0.0	0.17348862	0.15450424	0.17123598	0.17169185	0.17302537	0.16415124	0.1456734	0.1703784	0.18014856	0.1655985
0.0	0.56874335	0.56279635	0.55365694	0.57267165	0.57103515	0.55331504	0.55752134	0.54343307	0.5736694	0.55438334
0.0	0.56900436	0.56092423	0.55308	0.5719236	0.5724194	0.55144197	0.55844927	0.5415387	0.5732999	0.55483633
0.0	0.56830657	0.5614798	0.5528403	0.5716193	0.5703664	0.5523904	0.5574844	0.5426532	0.57242256	0.55346686
0.0	0.56921047	0.5620789	0.55318105	0.5725716	0.57137305	0.5531457	0.5585137	0.54348433	0.57389826	0.5541271
0.0	0.17234656	0.16022757	0.15947443	0.16989599	0.16157968	0.13973546	0.15400372	0.14681329	0.15748793	0.14841235
0.0	0.5691336	0.5602241	0.55333614	0.57074803	0.5711706	0.5516643	0.5586448	0.5407249	0.57103866	0.5535271
0.0	0.56993145	0.5630708	0.555503	0.5746797	0.57260555	0.5560258	0.5589807	0.5451198	0.5741406	0.5558207
0.0	0.5686402	0.5609915	0.5536594	0.571889	0.5722736	0.5523954	0.55841786	0.54284394	0.57291716	0.5546743
0.0	0.5714277	0.5628997	0.55511004	0.5744626	0.5726136	0.5544789	0.5593324	0.5428491	0.57501245	0.5561217
0.0	0.050128583	0.07242449	0.07042702	0.09517457	0.06585036	0.09694947	0.04561909	0.07646718	0.120588765	0.08134723
0.0	0.569112	0.5614241	0.5538881	0.57150257	0.5713398	0.5530617	0.5585899	0.5420715	0.5732732	0.55506986
0.0	0.5689474	0.56185436	0.55342376	0.5716317	0.5712388	0.55266535	0.5587073	0.5417316	0.57340723	0.55425906
0.0	0.56882024	0.5607251	0.55296886	0.5715277	0.57113147	0.5521145	0.5571358	0.5416528	0.572339	0.55367327
0.0	0.5692975	0.561285	0.55314964	0.5716835	0.5716715	0.5521273	0.5570001	0.5424553	0.57258004	0.55471194
0.0	0.56785214	0.5602285	0.5526252	0.57170326	0.5707922	0.55267376	0.5578037	0.5419188	0.57277507	0.5543866
0.0	0.5686318	0.5610995	0.55239713	0.57135844	0.57042944	0.5527084	0.5575202	0.5432648	0.5725115	0.5541917
0.0	0.11268703	0.12202657	0.12862414	0.12813081	0.11236745	0.11517664	0.1062041	0.11115536	0.12604983	0.104159676
0.0	0.049867112	0.07188124	0.07004172	0.09475608	0.065598175	0.09641314	0.045362737	0.07633453	0.11986595	0.081052184
0.0	0.5686276	0.5607683	0.5531923	0.5715944	0.5703018	0.55214536	0.55668473	0.54315853	0.5719464	0.553946
0.0	0.5704918	0.5616022	0.5548398	0.57291096	0.5719561	0.55418074	0.5593465	0.54344803	0.57391953	0.5547303
0.0	0.5669428	0.5604233	0.55317855	0.5724761	0.5696453	0.55162954	0.5569945	0.5421457	0.57145417	0.55248845
0.0	0.56949604	0.56281835	0.5537519	0.5721963	0.5713966	0.55364484	0.5586412	0.54298854	0.5747512	0.5556593
0.0	0.56865054	0.56182283	0.5530759	0.5714701	0.5707502	0.5526981	0.5577433	0.5425167	0.573673	0.5545191
0.0	0.57012534	0.5624081	0.5543846	0.57280743	0.5721059	0.55364096	0.5590593	0.543708	0.5733764	0.55583084
0.0	0.04995908	0.07218085	0.070595786	0.095215194	0.06563548	0.096512884	0.045405243	0.07651341	0.12018892	0.08134898
0.0	0.12490814	0.11460646	0.13064559	0.14283156	0.11493376	0.105113395	0.09454202	0.12987053	0.13289727	0.12317634
0.0	0.5692661	0.560944	0.5534865	0.57288456	0.5721492	0.5528721	0.5582511	0.5419503	0.5730264	0.5546928
0.0	0.11783707	0.11120359	0.117317885	0.121656306	0.10994151	0.13211921	0.1114846	0.0986766	0.098565936	0.116527244
0.0	0.56813955	0.56126124	0.5536126	0.57177734	0.57238835	0.5538402	0.5581379	0.5410205	0.57351714	0.55429256
0.0	0.5694479	0.56239235	0.5544354	0.57277226	0.57240665	0.55356836	0.5577632	0.54260665	0.5738662	0.5558945
0.0	0.568085	0.5617837	0.55393386	0.571414	0.5707661	0.55278945	0.5570463	0.542189	0.57282335	0.5543002
0.0	0.5683439	0.56143844	0.5544125	0.572353	0.57144207	0.5528927	0.55801606	0.5431601	0.5726204	0.55477524
0.0	0.5673659	0.5594494	0.5523611	0.5710919	0.5698297	0.5509395	0.55640656	0.5430342	0.57222134	0.5535185
0.0	0.56736654	0.55995595	0.55366266	0.5724899	0.5703806	0.55209106	0.5573877	0.54272646	0.5726219	0.5539939
0.0	0.5675649	0.56146747	0.55328965	0.5724781	0.5710272	0.5521234	0.5562328	0.543286	0.5730932	0.55471677
0.0	0.5672211	0.56013906	0.5526739	0.57090646	0.5701225	0.5516062	0.5561573	0.5422247	0.5719905	0.55317783
0.0	0.5690446	0.5622759	0.5544151	0.57415885	0.5731297	0.5543996	0.55879104	0.544192	0.5742703	0.556169
0.0	0.56898844	0.56206876	0.5553222	0.5742988	0.57226425	0.5537922	0.55894715	0.5426422	0.57376754	0.55577195
0.0	0.56837314	0.5618101	0.55349904	0.57226896	0.57150173	0.5532223	0.5581446	0.5418374	0.57359886	0.5546391
0.0	0.56874126	0.56146634	0.5539348	0.5722951	0.57165444	0.55325973	0.55821735	0.542039	0.5736547	0.5545352
0.0	0.026887264	0.028098142	0.033538766	0.032321908	0.03224186	0.029552704	0.021508446	0.024664965	0.030491937	0.028873032
0.0	0.5681581	0.5618679	0.55343604	0.57233816	0.5718644	0.5532255	0.55823016	0.5424694	0.57400995	0.5547399
0.0	0.5679146	0.5616861	0.55345726	0.57168436	0.5713649	0.552911	0.5579851	0.54140246	0.573782	0.55443937
0.0	0.5687122	0.56160736	0.5536024	0.5721473	0.5716695	0.5535606	0.5580106	0.5418223	0.5742561	0.5550829
0.0	0.56881213	0.5619907	0.5542959	0.5728047	0.5720649	0.5537207	0.55860394	0.54237217	0.5741876	0.5548565
0.0	0.56813294	0.5614897	0.5531928	0.57201624	0.5715972	0.55262554	0.55758417	0.5414542	0.5730859	0.5547447
0.0	0.5683396	0.5617952	0.5533319	0.5717596	0.5715013	0.5532034	0.557612	0.54158205	0.57321817	0.5546463
0.0	0.568225	0.56164277	0.5534231	0.5724364	0.5716177	0.5529926	0.5581798	0.54164195	0.5738282	0.5550574
0.0	0.5677187	0.5609399	0.55360204	0.5714047	0.57099247	0.5529294	0.5575025	0.5416352	0.5729737	0.55366355
0.0	0.5693116	0.5609324	0.553199	0.57165533	0.57187295	0.5524255	0.55847275	0.5427794	0.572646	0.5540121
0.0	0.568004	0.55888134	0.55387455	0.5709716	0.5707238	0.5527737	0.5574221	0.5403019	0.57366335	0.55422693
0.0	0.57068837	0.560561	0.5536632	0.573035	0.57106394	0.5536877	0.56056297	0.5418445	0.5766191	0.5561018
0.0	0.569373	0.56190133	0.5541725	0.5726111	0.5717258	0.55443317	0.55911005	0.54292476	0.573968	0.5545613
0.0	0.5697669	0.5625291	0.5534521	0.57183945	0.5719348	0.55272824	0.55884	0.5429566	0.5741324	0.55447865
0.0	0.568296	0.5595729	0.552651	0.5717777	0.5712313	0.5516844	0.5568967	0.542157	0.57167053	0.5530584
0.0	0.56777877	0.56113183	0.55248356	0.5717698	0.5708724	0.5527751	0.5579363	0.5415218	0.5730117	0.5535272
0.0	0.56894517	0.56106716	0.5534564	0.5719975	0.57249147	0.5521043	0.55806696	0.5425394	0.57366836	0.5545294
0.0	0.0778305	0.060983617	0.066048585	0.07848701	0.07967591	0.065017164	0.06110073	0.068747945	0.069859065	0.0645455
0.0	0.56986976	0.5623689	0.55372334	0.5724408	0.5704314	0.5529477	0.5578706	0.5431759	0.57275534	0.5544454
0.0	0.0048779356	0.00447272	0.007627466	0.007500561	0.0066720876	0.0063924477	0.0016482741	0.005526203	0.0052433736	0.00415979
0.0	0.56853825	0.5620602	0.5541064	0.5733005	0.5715175	0.55350363	0.5584138	0.5432567	0.57514495	0.55611014
0.0	0.007187137	0.004139321	0.0068964013	0.008171113	0.0051940107	0.005559378	0.0014672364	0.0052238065	0.0048888447	0.0053949766
0.0	0.5680744	0.5613784	0.55307144	0.57131165	0.570274	0.5520027	0.55781645	0.5427576	0.573306	0.55413896
0.0	0.5700014	0.56224006	0.5539827	0.5722278	0.5720107	0.5528326	0.55872726	0.54336625	0.57350475	0.5549466
0.0	0.5686119	0.5601845	0.5533638	0.5721308	0.57094455	0.5527011	0.5582215	0.54242086	0.5724076	0.55503863
0.0	0.56943786	0.5621993	0.55365735	0.57242894	0.57175815	0.55318725	0.55867463	0.5433397	0.57398087	0.5543377
0.0	0.57001776	0.5623939	0.55428946	0.57314634	0.57192475	0.5535226	0.5589226	0.5417301	0.5751897	0.5559339
0.0	0.56958145	0.562381	0.55398333	0.57180953	0.5718361	0.5535213	0.5584394	0.54308367	0.5729807	0.5550422
0.0	0.56863284	0.559298	0.55247897	0.57045937	0.5706275	0.5511187	0.5566459	0.5416094	0.57062006	0.553415
0.0	0.56808406	0.5589226	0.55260473	0.5703816	0.57076	0.5514345	0.5564475	0.54182625	0.5716237	0.553018
0.0	0.5716325	0.5647727	0.5560222	0.5745678	0.5751352	0.5549108	0.56015337	0.54266185	0.5756096	0.5572105
0.0	0.56798106	0.5609263	0.5516092	0.5708544	0.5681645	0.55180955	0.55723035	0.5427043	0.57148325	0.5531027
0.0	0.56915814	0.5610612	0.55462104	0.5728798	0.57264996	0.5534569	0.55959696	0.54253924	0.57434994	0.5555316
0.0	0.5699622	0.56236315	0.5554126	0.573349	0.57335687	0.55403775	0.5604001	0.5430138	0.57519835	0.5564648
0.0	0.08481295	0.1145594	0.13149062	0.15084575	0.12826656	0.14309813	0.12237293	0.12424013	0.118988134	0.13206859
0.0	0.5682713	0.5608313	0.55229384	0.57073605	0.5705191	0.5529897	0.55687696	0.5422544	0.57222205	0.5542717
0.0	0.5684723	0.56176305	0.55332744	0.5722529	0.5707467	0.55282205	0.5585884	0.54310673	0.5727228	0.55442125
0.0	0.5684591	0.5608212	0.55305856	0.57148945	0.5697945	0.55174536	0.55730015	0.54209185	0.57247823	0.55408484
0.0	0.56823325	0.56194496	0.5525209	0.57045746	0.5703933	0.5524959	0.55719084	0.54157114	0.57382554	0.55396837
0.0	0.5689444	0.5610063	0.55375874	0.5713858	0.5703553	0.5536499	0.5570216	0.5414647	0.5737047	0.554568
0.0	0.56767565	0.56052166	0.55318403	0.57124573	0.56982464	0.5522867	0.55690074	0.5414828	0.5718317	0.5539604
0.0	0.5677151	0.55973244	0.5519245	0.5706494	0.56965345	0.5515508	0.5562758	0.5410051	0.5716023	0.55262727
0.0	0.5677461	0.5605839	0.5531707	0.57076925	0.5705468	0.55212796	0.55658275	0.5424842	0.5718824	0.553661
0.0	0.56801534	0.56013745	0.55239093	0.5706303	0.57035077	0.5509398	0.5565748	0.54192585	0.5712697	0.5529409
0.0	0.56930584	0.5608687	0.5544328	0.57204896	0.5719857	0.552692	0.5578249	0.5420881	0.57295984	0.55473536
0.0	0.56878626	0.5608706	0.55324715	0.5720106	0.5718572	0.55254346	0.55833995	0.54239786	0.57268906	0.5540457
0.0	0.56831324	0.56042856	0.55313796	0.5714171	0.57050514	0.55195194	0.55723894	0.54149663	0.5718495	0.55397934
0.0	0.5684453	0.56075263	0.5524258	0.5719393	0.57029575	0.5521601	0.55751425	0.5414557	0.57210016	0.55308294
0.0	0.5682889	0.56061244	0.5529149	0.5715997	0.5704397	0.55244917	0.5572249	0.5415103	0.57262135	0.55369174
0.0	0.5673126	0.55935794	0.55220395	0.57018745	0.56905824	0.5511978	0.5557393	0.540589	0.5705947	0.5525061
0.0	0.56752425	0.55995846	0.5513186	0.57053494	0.56940234	0.55148923	0.55595225	0.5409704	0.57177854	0.55319226
0.0	0.56831056	0.56076294	0.5519127	0.57054687	0.5700149	0.5519581	0.5561931	0.5413238	0.5715931	0.5535509
0.0	0.56800777	0.5603078	0.5523532	0.5707102	0.5703616	0.5511733	0.5566944	0.5411797	0.57113063	0.5536317
0.0	0.5680286	0.5604257	0.5518602	0.5707918	0.56989604	0.55146086	0.556331	0.54149896	0.5719088	0.5530089
0.0	0.5686811	0.5603624	0.5535277	0.5720164	0.5714078	0.55245566	0.5573744	0.541672	0.5729577	0.55415356
0.0	0.5685506	0.56064826	0.55292577	0.5710619	0.57115775	0.551856	0.55731213	0.54254675	0.5722833	0.5540834
0.0	0.5683099	0.56038624	0.552766	0.57117826	0.570476	0.5522781	0.5572891	0.543206	0.57200897	0.5536727
0.0	0.56851214	0.56101674	0.55366784	0.5715742	0.5718892	0.55213684	0.55776685	0.54234385	0.5721031	0.5542479
0.0	0.5684306	0.5607613	0.5535032	0.57119113	0.5700562	0.552972	0.5583064	0.542324	0.57275003	0.55478907
0.0	0.56871355	0.56022984	0.55384505	0.5713495	0.57088476	0.5538854	0.5570803	0.5416191	0.5740977	0.5541442
0.0	0.56880933	0.56048936	0.5533407	0.5728463	0.5706721	0.5530937	0.5577887	0.5422592	0.57341856	0.554122
0.0	0.56847304	0.56088835	0.5535641	0.571948	0.57042474	0.55346084	0.5573813	0.54222727	0.5730513	0.55506414
0.0	0.5697452	0.56201303	0.55368257	0.5717493	0.57135606	0.55280197	0.5578978	0.543748	0.57241803	0.5547707
0.0	0.56966037	0.5626296	0.5533573	0.5716225	0.57170475	0.55362886	0.55830157	0.5440244	0.57255876	0.55489194
0.0	0.5694764	0.5628138	0.5541274	0.5722486	0.5721297	0.55373967	0.5588444	0.54448116	0.5731618	0.5553074
0.0	0.56771976	0.561943	0.5526563	0.57277226	0.5716902	0.5536269	0.5574896	0.5421499	0.57293504	0.5528642
0.0	0.56837356	0.56211996	0.55293703	0.57175	0.5714689	0.5532816	0.55773085	0.5427616	0.57350385	0.55341387
0.0	0.5696173	0.5604847	0.55479264	0.5736286	0.5715227	0.55389494	0.55835944	0.54319435	0.5742282	0.5528853
0.0	0.023726135	0.02955757	0.038920153	0.043487143	0.029413607	0.044225227	0.021658959	0.04013827	0.05468932	0.03874708
0.0	0.0029973583	0.004607485	0.0062661185	0.0072186748	0.005407505	0.005709793	0.001921089	0.006210188	0.010663944	0.0065690833
0.0	0.05010584	0.072250254	0.07045316	0.095078	0.06575413	0.097009934	0.045528635	0.07703834	0.12044349	0.08126292
0.0	0.0027913328	0.0041012904	0.0071813576	0.0075868317	0.004489045	0.0051128655	0.0027627004	0.005264889	0.011465695	0.0062641357
0.0	1.2214392e-05	1.25289325e-05	7.8258505e-05	3.3839173e-05	3.266041e-05	8.246926e-06	6.964494e-06	2.7149654e-05	6.0261325e-05	3.532117e-05
0.0	0.5683915	0.560705	0.55377626	0.57101434	0.5719545	0.5530827	0.5572525	0.5406636	0.57282937	0.55389726
0.0	0.07621029	0.050442383	0.05862219	0.0972575	0.08318869	0.080774605	0.06241422	0.05630631	0.099554725	0.068255626
0.0	0.5682338	0.5605567	0.55329204	0.5715327	0.57050616	0.55226356	0.5575414	0.5424881	0.5730804	0.55363935
0.0	0.07072163	0.08291674	0.05858307	0.074388504	0.07973083	0.085399576	0.07235862	0.056280725	0.07084133	0.0828593
0.0	0.08466178	0.07229617	0.11082735	0.10893581	0.08195006	0.07846184	0.06758475	0.07594022	0.09478838	0.07689571
0.0	0.052982826	0.048127115	0.062162887	0.087032415	0.083924346	0.07246973	0.057302654	0.057258315	0.09881008	0.0937123
0.0	0.56926405	0.56021905	0.55336	0.5716152	0.57293105	0.5533804	0.5580852	0.5410946	0.57264775	0.55396116
0.0	0.56926405	0.56021905	0.55336	0.5716152	0.57293105	0.5533804	0.5580852	0.5410946	0.57264775	0.55396116
0.0	0.5705322	0.56371903	0.5548139	0.57381326	0.57280034	0.5542318	0.5599079	0.5439359	0.5754978	0.55654436
0.0	0.57003534	0.5617401	0.554211	0.5730659	0.5718227	0.5529536	0.5579817	0.54285663	0.57424444	0.5546126
0.0	0.07072163	0.08291674	0.05858307	0.074388504	0.07973083	0.085399576	0.07235862	0.056280725	0.07084133	0.0828593
0.0	0.5682428	0.55946904	0.55289084	0.5714619	0.5697562	0.551804	0.55716145	0.5414438	0.57223475	0.5536489
0.0	0.094316766	0.052533504	0.089893565	0.09387385	0.08472984	0.09537203	0.08164028	0.058758974	0.097172104	0.06877868
0.0	0.5677609	0.55959517	0.55149317	0.570009	0.56956583	0.5510755	0.55630547	0.5418539	0.5709299	0.55143213
0.0	0.052982826	0.048127115	0.062162887	0.087032415	0.083924346	0.07246973	0.057302654	0.057258315	0.09881008	0.0937123
0.0	0.56779927	0.5600247	0.55261636	0.57146144	0.5698703	0.55210096	0.5574935	0.54241943	0.57257533	0.5530482
0.0	0.07621029	0.050442383	0.05862219	0.0972575	0.08318869	0.080774605	0.06241422	0.05630631	0.099554725	0.068255626
0.0	0.076451875	0.05045145	0.05877752	0.09749708	0.08326817	0.080634244	0.062525764	0.0562237	0.099900685	0.06821394
0.0	0.56789124	0.55978304	0.55259174	0.5709913	0.56985635	0.55175257	0.556908	0.54111814	0.5719641	0.55292547
0.0	0.06514337	0.06695148	0.1010622	0.088494085	0.09731292	0.07711687	0.06460218	0.0820318	0.08744322	0.050294086
0.0	0.06505107	0.06683876	0.10095048	0.08796278	0.09724216	0.07717568	0.06448201	0.08182034	0.087251596	0.050110854
0.0	0.569076	0.5610611	0.5532672	0.5716988	0.57056475	0.5531367	0.55801815	0.5429189	0.5737377	0.5535334
0.0	0.08466178	0.07229617	0.11082735	0.10893581	0.08195006	0.07846184	0.06758475	0.07594022	0.09478838	0.07689571
0.0	0.094316766	0.052533504	0.089893565	0.09387385	0.08472984	0.09537203	0.08164028	0.058758974	0.097172104	0.06877868
0.0	0.052484088	0.06880828	0.085267074	0.08472419	0.08905029	0.086536676	0.056135394	0.092774935	0.08919849	0.06861431
0.0	0.052484088	0.06880828	0.085267074	0.08472419	0.08905029	0.086536676	0.056135394	0.092774935	0.08919849	0.06861431
0.0	0.052484088	0.06880828	0.085267074	0.08472419	0.08905029	0.086536676	0.056135394	0.092774935	0.08919849	0.06861431
0.0	0.06514337	0.06695148	0.1010622	0.088494085	0.09731292	0.07711687	0.06460218	0.0820318	0.08744322	0.050294086
0.0	0.5689322	0.56212324	0.5529104	0.57286066	0.57110536	0.55359995	0.55935246	0.54309815	0.57435966	0.5540891
0.0	0.57069206	0.5632565	0.5562312	0.57365984	0.57451904	0.5557752	0.55959576	0.54123557	0.5738705	0.5561708
0.0	0.56985974	0.56277674	0.554725	0.5721941	0.5728841	0.5543562	0.55878407	0.54230464	0.57397145	0.55506736
0.0	0.56807745	0.56113476	0.55303246	0.5708303	0.5700082	0.5524672	0.55743414	0.54174185	0.5715907	0.553886
0.0	0.57053214	0.563328	0.55562055	0.5727618	0.5726095	0.5548565	0.55900383	0.5424194	0.5748484	0.5570916
0.0	0.57414275	0.56393343	0.5571913	0.57509524	0.5749695	0.55707574	0.56050587	0.5416632	0.5755513	0.5584571
0.0	0.5674981	0.56059843	0.5528738	0.5715271	0.5707601	0.55230474	0.5569362	0.53951454	0.5718039	0.55401456
0.0	0.5689259	0.5628563	0.55472255	0.57290906	0.57238823	0.55455256	0.5590548	0.542485	0.573795	0.5556493
0.0	0.5692463	0.5619515	0.5536127	0.57232094	0.57125694	0.5526045	0.55881834	0.542639	0.5731682	0.5546773
0.0	0.57006216	0.5625021	0.55440205	0.57287204	0.57231706	0.55344915	0.5589695	0.54397833	0.57304245	0.55562246
0.0	0.5679935	0.5600218	0.55274874	0.57153183	0.5703334	0.5515428	0.5576441	0.54043525	0.572135	0.55425054
0.0	0.5704048	0.5634419	0.55558926	0.57522315	0.5724985	0.55468976	0.560139	0.5438976	0.5748748	0.55781204
0.0	0.5706162	0.5639649	0.5550447	0.57450104	0.5724856	0.5542789	0.56005734	0.5445887	0.57441616	0.5583711
0.0	0.5703642	0.56342256	0.5559478	0.5755962	0.5728658	0.5547859	0.5608038	0.5444743	0.5760731	0.5578979
0.0	0.56889373	0.56009877	0.5537903	0.5722085	0.5720759	0.5526743	0.55852985	0.5425487	0.57226115	0.554076
0.0	0.5680649	0.56105083	0.55332845	0.57249	0.57103366	0.55272675	0.5583375	0.54254854	0.57215434	0.5539575
0.0	0.56958055	0.56141883	0.55423343	0.57339185	0.5724727	0.55337125	0.5590825	0.54341483	0.57379925	0.5550322
0.0	0.5678316	0.560478	0.55198604	0.57097274	0.56962264	0.55331665	0.55744356	0.5433382	0.5723485	0.5527542
0.0	0.56793976	0.56068724	0.5520843	0.57150286	0.5703427	0.5530773	0.5577653	0.54294604	0.57244986	0.55355114
0.0	0.5681632	0.5609356	0.5533508	0.57225806	0.57119495	0.5522956	0.5576336	0.5429043	0.5726009	0.5538979
0.0	0.56892884	0.56036973	0.5526189	0.57323885	0.57111365	0.55333656	0.55875266	0.54241496	0.5727494	0.55465066
0.0	0.5690541	0.56098586	0.5528051	0.5727297	0.57098687	0.5533694	0.5588475	0.54309386	0.5728609	0.55470264
0.0	0.5691093	0.5616923	0.55418783	0.5722748	0.5716634	0.55366	0.5579824	0.5429031	0.5724306	0.5542563
0.0	0.07939101	0.053051185	0.07863813	0.051756814	0.07124973	0.0632426	0.050894063	0.07040827	0.10054725	0.06741005
0.0	0.5690135	0.5612901	0.55397326	0.5733691	0.57193965	0.5541553	0.5595978	0.54230285	0.5744861	0.55575144
0.0	0.5681764	0.5604767	0.5523257	0.5718322	0.5705863	0.5516447	0.5581719	0.54182374	0.5730328	0.5537583
0.0	0.56811553	0.5610331	0.5534164	0.572038	0.5706414	0.5533033	0.5578004	0.5421428	0.5729328	0.5535988
0.0	0.56926405	0.56021905	0.55336	0.5716152	0.57293105	0.5533804	0.5580852	0.5410946	0.57264775	0.55396116
0.0	0.56846213	0.55987966	0.554447	0.57114977	0.5725838	0.5532323	0.55661255	0.54288	0.5719447	0.55469954
0.0	0.56807965	0.5606544	0.55352855	0.5720828	0.57133913	0.55222833	0.557046	0.5420935	0.572618	0.5538848
0.0	0.56898594	0.5607551	0.55421376	0.5723743	0.5706692	0.55195147	0.5576632	0.5436872	0.5728142	0.55491024
0.0	0.569747	0.5611941	0.55628407	0.5722887	0.5727346	0.5536137	0.5580742	0.54372305	0.573616	0.5552806
0.0	0.24999478	0.257599	0.2305995	0.2538924	0.26089293	0.24544819	0.19381465	0.19999227	0.25719514	0.25052145
0.0	0.5693607	0.5617078	0.5544186	0.5732579	0.5716775	0.5534879	0.55941373	0.54396546	0.57364404	0.55522895
0.0	0.56895393	0.5603612	0.5526185	0.57138	0.5706645	0.5522434	0.5585218	0.54185104	0.5731516	0.55492544
0.0	0.5682149	0.5602879	0.5536437	0.57119316	0.57025963	0.5514248	0.5574666	0.5420048	0.5720288	0.55409575
0.0	0.5700624	0.56181693	0.55387694	0.5724627	0.57212883	0.5548854	0.55835426	0.54273367	0.57511735	0.5559897
0.0	0.5681946	0.5601499	0.5522858	0.57152545	0.57130325	0.5523752	0.5585445	0.54275626	0.5720547	0.5534494
0.0	0.11030485	0.11036114	0.14584967	0.13997824	0.15258458	0.07768128	0.058282983	0.07195485	0.14489257	0.11330581
0.0	0.5683226	0.560422	0.5532525	0.57205385	0.57089216	0.55266696	0.5585984	0.540038	0.5737483	0.5548344
0.0	0.57010156	0.56191283	0.55368465	0.5724906	0.57062036	0.55384606	0.55813205	0.5403122	0.57389945	0.5556815
0.0	0.5679917	0.5608883	0.55356187	0.5719804	0.5702243	0.5520965	0.5566736	0.54163605	0.57275885	0.5544258
0.0	0.5696715	0.562077	0.5542395	0.57235974	0.5712216	0.5535954	0.55742866	0.542039	0.5736788	0.5545429
0.0	0.56924653	0.5612978	0.55389905	0.57287145	0.57123625	0.5532976	0.5580154	0.54279923	0.5736242	0.5553288
0.0	0.56983435	0.56168604	0.5541933	0.57291996	0.5707836	0.55340093	0.5585784	0.54108065	0.5741174	0.55498064
0.0	0.5697122	0.5617461	0.5532973	0.57186013	0.5717672	0.55368596	0.55822235	0.5428287	0.5734511	0.5542956
0.0	0.56875026	0.56172395	0.5530136	0.5713932	0.57027507	0.5524983	0.5578642	0.54226077	0.5719591	0.5538508
0.0	0.570397	0.5611952	0.55337673	0.57299244	0.57228667	0.5544353	0.5584727	0.5422839	0.5728296	0.5546278
0.0	0.56803864	0.56082505	0.5518848	0.5725397	0.570056	0.55279195	0.5579841	0.54228014	0.5738446	0.55364454
0.0	0.5690962	0.5583204	0.5543461	0.5712105	0.56985164	0.55232346	0.5564979	0.54094476	0.57159084	0.5537084
0.0	0.5693024	0.56042814	0.55243295	0.5725062	0.5703417	0.5524046	0.55861205	0.5417865	0.5736324	0.5538247
0.0	0.5682633	0.55811554	0.55405533	0.5709015	0.5699849	0.55274564	0.55699825	0.54053354	0.57159543	0.55280745
0.0	0.567578	0.56096166	0.5528236	0.57213634	0.57074344	0.5527048	0.5581785	0.5406746	0.5726428	0.55445945
0.0	0.56705904	0.56014496	0.5519783	0.57129157	0.5702107	0.5522144	0.55747956	0.53951937	0.5717933	0.55314755
0.0	0.56902105	0.5606018	0.55385906	0.5725255	0.5711794	0.5531332	0.5574636	0.54025745	0.57392585	0.5550194
0.0	0.5681778	0.5598465	0.5522149	0.5722973	0.5709541	0.5525046	0.55774164	0.5412652	0.5727901	0.55437016
0.0	0.5706272	0.56329155	0.55565435	0.5743098	0.57279897	0.5556985	0.55935186	0.5432805	0.57528186	0.5563557
0.0	0.5653135	0.5583424	0.5512862	0.5704967	0.5683365	0.55197203	0.55578524	0.53968287	0.5700796	0.5532899
0.0	0.57025045	0.56263816	0.55524063	0.57348084	0.5719526	0.55525696	0.55791384	0.5429358	0.57542294	0.5554182
0.0	0.56612164	0.5582989	0.5525766	0.57080626	0.5681336	0.55056214	0.5543999	0.5392531	0.56964964	0.552425
0.0	0.5686559	0.5604201	0.5537352	0.57161486	0.57170904	0.5532369	0.55803144	0.5407794	0.57235867	0.55381656
0.0	0.57009685	0.5630289	0.5567262	0.5741739	0.57426167	0.55504483	0.5615279	0.54254925	0.5758494	0.5568474
0.0	0.5690057	0.55999196	0.55350995	0.5716557	0.5721289	0.55182374	0.5581801	0.54057413	0.570903	0.55369186
0.0	0.56995994	0.5621778	0.5544397	0.57299393	0.57390296	0.55425376	0.5603295	0.54359627	0.57450444	0.55548304
0.0	0.5687612	0.5622321	0.5532463	0.57202625	0.57076436	0.55312073	0.5581959	0.54378545	0.57352877	0.5544121
0.0	0.5694937	0.56228876	0.55443156	0.57286346	0.5709704	0.5539861	0.55882996	0.5436692	0.57365453	0.5548214
0.0	0.56888103	0.55985266	0.5531156	0.572964	0.5718572	0.5525509	0.5576291	0.5407202	0.5732573	0.55508196
0.0	0.5691963	0.56074035	0.55342346	0.5736922	0.5714505	0.55288625	0.5579773	0.5416263	0.5738379	0.55501294
0.0	0.5685104	0.56040555	0.5532622	0.5732659	0.57141924	0.5527305	0.5578339	0.54129076	0.5738732	0.5550264
0.0	0.5696969	0.561187	0.55280024	0.57490945	0.5705599	0.55271816	0.55930126	0.544244	0.5730238	0.55417824
0.0	0.5681575	0.5617508	0.5530381	0.5728365	0.57180834	0.5544008	0.5583439	0.5442145	0.5739591	0.5549813
0.0	0.5672584	0.5589419	0.55177623	0.57154226	0.57026815	0.5534559	0.55776286	0.5425111	0.5730789	0.553642
0.0	0.56928396	0.561107	0.552095	0.5732173	0.5702186	0.55371445	0.5587276	0.54429203	0.57238656	0.55344135
0.0	0.56983	0.562537	0.55537367	0.57302976	0.5728199	0.5544467	0.5599233	0.5407651	0.5734531	0.55648893
0.0	0.5702774	0.55984277	0.55363894	0.57201415	0.5698585	0.5529248	0.5574416	0.5428544	0.5729146	0.5526452
0.0	0.569654	0.5603797	0.55375206	0.57240397	0.5716906	0.5526265	0.55936074	0.5406415	0.5726144	0.55502504
0.0	0.56935495	0.5615789	0.55281126	0.5719115	0.5707332	0.5520951	0.5568114	0.5435311	0.57308036	0.5542789
0.0	0.5692505	0.56235605	0.5533618	0.572251	0.57078665	0.5518827	0.55848956	0.5435468	0.57347167	0.55473965
0.0	0.5679075	0.56061584	0.55315655	0.5726174	0.5706374	0.554016	0.5584799	0.541475	0.57269675	0.55345726
0.0	0.56935865	0.561068	0.5535393	0.572706	0.570281	0.55217564	0.5572282	0.5441894	0.5714786	0.5546441
0.0	0.56828666	0.56085694	0.55307204	0.5728166	0.5712397	0.5524617	0.5576487	0.54082566	0.5737982	0.5541665
0.0	0.5696987	0.561792	0.5543914	0.57346344	0.57191265	0.5531839	0.5587898	0.5415939	0.57437545	0.5550057
0.0	0.5701626	0.56333303	0.55561936	0.57475036	0.5730729	0.5553866	0.5598245	0.5420709	0.57498825	0.55594695
0.0	0.5690951	0.56190854	0.5535999	0.5734015	0.57219183	0.55284643	0.55744153	0.5430847	0.5731669	0.55530757
0.0	0.5685708	0.56073457	0.55357933	0.57210314	0.5705188	0.553339	0.5588734	0.5426682	0.5742754	0.55387944
0.0	0.56762356	0.5611103	0.55270016	0.572142	0.5714077	0.55216515	0.5571173	0.54217434	0.5727247	0.5539803
0.0	0.5674827	0.5599393	0.55285263	0.57078356	0.56837535	0.5517245	0.5567589	0.54119426	0.57288915	0.552862
0.0	0.5693843	0.5609025	0.55383736	0.5723837	0.57292867	0.55336386	0.5578645	0.5421315	0.5731587	0.5539863
0.0	0.5691524	0.5618391	0.5533919	0.57209504	0.57113296	0.55219454	0.5582638	0.5431146	0.57335633	0.5541259
0.0	0.569233	0.5621611	0.55342346	0.5718144	0.57100236	0.5524558	0.55845636	0.5436534	0.5733464	0.5542829
0.0	0.5697826	0.56195366	0.5541138	0.5729161	0.57292455	0.5535381	0.5588016	0.5421224	0.5737827	0.55358577
0.0	0.56792027	0.5590083	0.5538947	0.57129425	0.5700833	0.5514353	0.5559789	0.5427369	0.57294244	0.5526882
0.0	0.5682182	0.5610468	0.5549695	0.5733133	0.57170737	0.5539404	0.55805176	0.5429312	0.574315	0.55425495
0.0	0.56670606	0.5613729	0.5539121	0.5721498	0.56855327	0.5530659	0.5570735	0.5415782	0.572935	0.552061
0.0	0.5708095	0.5620416	0.5553057	0.574026	0.5730562	0.5543816	0.56038064	0.5434969	0.5748785	0.5552585
0.0	0.5666837	0.5591711	0.55169797	0.5704203	0.5704144	0.5505757	0.55673957	0.541062	0.5714343	0.55282545
0.0	0.567384	0.56030446	0.5529499	0.57162076	0.57153904	0.5518843	0.55805004	0.5410896	0.5730448	0.554158
0.0	0.569818	0.56208473	0.5544453	0.57256913	0.5722944	0.55385137	0.55890006	0.5438287	0.5730906	0.5546798
0.0	0.569818	0.56208473	0.5544453	0.57256913	0.5722944	0.55385137	0.55890006	0.5438287	0.5730906	0.5546798
0.0	0.569818	0.56208473	0.5544453	0.57256913	0.5722944	0.55385137	0.55890006	0.5438287	0.5730906	0.5546798
0.0	0.011623945	0.0132753495	0.015679257	0.019534774	0.02030111	0.014090596	0.0051941904	0.016405065	0.02328663	0.017914936
0.0	0.0014274367	0.0011956397	0.0016457259	0.002274206	0.0020551386	0.0017306636	0.00044723676	0.0014004535	0.0027301772	0.0021615967
0.0	0.00022416339	0.00025933524	0.00044331455	0.0005102871	0.0004874801	0.00039347843	6.671792e-05	0.000417306	0.0005790151	0.00017096389
0.0	0.56712484	0.5589912	0.5515218	0.56947577	0.5708068	0.5519435	0.5564908	0.53991926	0.5719301	0.55316025
0.0	0.5668359	0.55968034	0.55315316	0.57101506	0.5699626	0.55119216	0.5564644	0.5402994	0.5712772	0.5529581
0.0	0.56835186	0.56123567	0.5537113	0.5718766	0.571334	0.5533164	0.5585815	0.542128	0.5729963	0.55446804
0.0	0.5675947	0.5617834	0.55382156	0.5727094	0.57129693	0.55512846	0.5583389	0.5407231	0.57367337	0.5542653
0.0	0.5669732	0.5595457	0.552214	0.5705848	0.56906897	0.5517407	0.5566306	0.5421655	0.5710394	0.55217093
0.0	0.5695933	0.56223774	0.5536393	0.5726794	0.57129717	0.55474085	0.55922717	0.5432988	0.57329637	0.5564486
0.0	0.5693086	0.5619897	0.5538607	0.5734026	0.57143676	0.55498415	0.5601914	0.542423	0.57377386	0.5555595
0.0	0.5682772	0.5604862	0.5528528	0.5713193	0.57125854	0.55179024	0.55798304	0.54223335	0.57270175	0.5538354
0.0	0.5682772	0.5604862	0.5528528	0.5713193	0.57125854	0.55179024	0.55798304	0.54223335	0.57270175	0.5538354
0.0	0.56829065	0.56019056	0.55386764	0.572595	0.5725457	0.55387765	0.5591576	0.54108566	0.57271826	0.5549271
0.0	0.5678672	0.55909526	0.5524977	0.57090026	0.56907105	0.5514675	0.55658525	0.5421749	0.57178795	0.5528246
0.0	0.569012	0.5601319	0.55441684	0.5724781	0.5721972	0.5545556	0.5577321	0.5411485	0.57351243	0.5554199
0.0	0.56857276	0.55919826	0.55432713	0.5726596	0.571621	0.5537935	0.55726445	0.54177284	0.57330805	0.55450124
0.0	0.56803614	0.5601138	0.5533354	0.57222885	0.57139146	0.55159795	0.557574	0.5420763	0.5725557	0.5536679
0.0	0.005536285	0.0030152963	0.0055589485	0.005516777	0.0057831816	0.0077474606	0.003229217	0.0035503542	0.0065869316	0.0041320585
0.0	0.047051616	0.051475685	0.074680336	0.0741765	0.09022084	0.05154519	0.05587212	0.05708949	0.05145818	0.08042173
0.0	0.08780503	0.06823889	0.07831354	0.08674672	0.08608567	0.08889362	0.073456176	0.02537795	0.06503636	0.06328935
0.0	0.5674176	0.56133443	0.5526049	0.57126826	0.56971526	0.55145276	0.557959	0.54167914	0.57307446	0.55304515
0.0	0.5696599	0.5624351	0.554154	0.5731393	0.5719123	0.5538004	0.5589234	0.5433131	0.57429993	0.5555264
0.0	0.567692	0.56034327	0.55238366	0.57095766	0.5699316	0.551556	0.55655897	0.5425219	0.5713231	0.5533262
0.0	0.569413	0.56229115	0.5548236	0.5724874	0.5715276	0.5545461	0.5596513	0.54469955	0.5734802	0.55540514
0.0	0.5681057	0.56207514	0.55409515	0.5714838	0.57234377	0.55281633	0.5572162	0.5440909	0.57423425	0.5554527
0.0	0.5694171	0.562038	0.55358875	0.57286453	0.57130873	0.5531112	0.5582677	0.5432677	0.5736889	0.55515504
0.0	0.56832737	0.5610783	0.5530181	0.57245904	0.57049435	0.55289847	0.5581239	0.54320043	0.5725517	0.55468076
0.0	0.5674781	0.55994546	0.55199796	0.57112914	0.57011384	0.5517162	0.5564403	0.54102004	0.5723403	0.55404943
0.0	0.5679916	0.560331	0.5530182	0.57187045	0.57072294	0.5525751	0.55795896	0.5432138	0.5727377	0.55355346
0.0	0.1252863	0.119592905	0.14474401	0.14276147	0.13242957	0.14604218	0.1040511	0.12818903	0.13330902	0.064904064
0.0	0.1385459	0.10252318	0.11397806	0.13362253	0.11700083	0.13074394	0.09791538	0.0912593	0.1336741	0.12926435
0.0	0.0757645	0.07166787	0.092971	0.08955497	0.08150462	0.09403264	0.059722662	0.079553775	0.08211532	0.032542348
0.0	0.13833512	0.10236201	0.11368851	0.13295375	0.11687132	0.13036506	0.09751292	0.090851724	0.13366552	0.12905535
0.0	0.56711304	0.5607123	0.5531818	0.5715059	0.5707152	0.55200386	0.55736554	0.5409775	0.5728336	0.55374014
0.0	0.56727	0.5626666	0.5550805	0.572205	0.57145876	0.55417097	0.55801266	0.54200536	0.5733545	0.554422
0.0	0.56609297	0.56108916	0.5527362	0.57187736	0.57066655	0.5520447	0.5577118	0.54084194	0.57172924	0.5543134
0.0	0.568562	0.5596974	0.5515577	0.5710038	0.570034	0.5515268	0.55775666	0.54165727	0.5725531	0.55230206
0.0	0.5684297	0.56104505	0.5526862	0.57140356	0.5703544	0.5527071	0.5576702	0.54096806	0.57244843	0.5541333
0.0	0.568724	0.56184995	0.55322015	0.57262135	0.5708923	0.55300987	0.5585007	0.54280454	0.5736181	0.5547658
0.0	0.56865185	0.56107545	0.55291337	0.5726211	0.5718741	0.55300003	0.55785084	0.5405234	0.57373816	0.5546715
0.0	0.5683755	0.5604584	0.5528198	0.5720023	0.5714072	0.55292594	0.5571096	0.54144967	0.5736259	0.55419964
0.0	0.56909096	0.56229025	0.5533419	0.5716288	0.5715605	0.553092	0.55818766	0.54228354	0.57462937	0.55465084
0.0	0.5698982	0.5625291	0.5553398	0.57334507	0.5740007	0.5539059	0.55904096	0.54281074	0.57648605	0.55751926
0.0	0.56817377	0.560201	0.55238974	0.5717179	0.5701269	0.55223835	0.5566315	0.541908	0.57253677	0.55355144
0.0	0.56803495	0.5595728	0.5526972	0.57119715	0.57034165	0.5530866	0.557157	0.5413395	0.5721663	0.5531688
0.0	0.57045066	0.5630391	0.5554646	0.57321244	0.5715903	0.5536678	0.55950797	0.5415683	0.574102	0.5547581
0.0	0.570279	0.5622672	0.555562	0.5730299	0.5722994	0.5545649	0.55928385	0.54213053	0.57376605	0.5557058
0.0	0.56912094	0.5615845	0.5537273	0.57208514	0.57117915	0.55213803	0.5586388	0.5426334	0.5735874	0.5543068
0.0	0.56912094	0.5615845	0.5537273	0.57208514	0.57117915	0.55213803	0.5586388	0.5426334	0.5735874	0.5543068
0.0	0.569101	0.5605061	0.55335826	0.57217777	0.5702081	0.5534688	0.5577436	0.5451371	0.5731737	0.55311745
0.0	0.5682758	0.56118655	0.55290353	0.57161266	0.5711756	0.5520286	0.55800295	0.5425976	0.5730776	0.55357534
0.0	0.5682758	0.56118655	0.55290353	0.57161266	0.5711756	0.5520286	0.55800295	0.5425976	0.5730776	0.55357534
0.0	0.56938964	0.5612105	0.5531941	0.5719746	0.57175833	0.5534766	0.55853534	0.54250497	0.5734788	0.5551554
0.0	0.5680111	0.5590519	0.55320716	0.57137656	0.5708092	0.5516917	0.5575967	0.54049504	0.5734092	0.5540584
0.0	0.5671128	0.55882025	0.5509842	0.5704193	0.5704927	0.55122286	0.55649203	0.53983974	0.57223177	0.5539635
0.0	0.56842375	0.56044525	0.5530821	0.5715605	0.57095593	0.5515732	0.5580927	0.5423269	0.5733895	0.5541069
0.0	0.56842375	0.56044525	0.5530821	0.5715605	0.57095593	0.5515732	0.5580927	0.5423269	0.5733895	0.5541069
0.0	0.5695752	0.56427515	0.5551843	0.57439476	0.5718513	0.55415905	0.55993855	0.54354775	0.5739953	0.5564771
0.0	0.5705509	0.5658125	0.5557311	0.57434434	0.5729009	0.55516076	0.56124586	0.5444963	0.5753363	0.5570013
0.0	0.5675229	0.5592855	0.5515631	0.57108575	0.5700788	0.5521159	0.5562817	0.5411199	0.572236	0.55331445
0.0	0.56847394	0.56113994	0.55217403	0.5721399	0.57096374	0.55359864	0.55782646	0.5438244	0.5720379	0.553273
0.0	0.56804055	0.5592891	0.5523193	0.57157075	0.5685382	0.5513465	0.5570422	0.54060835	0.57181495	0.5527841
0.0	0.5685401	0.5608753	0.55276394	0.571511	0.5696984	0.55196697	0.55803186	0.5423658	0.57302976	0.5549605
0.0	0.5675592	0.5586142	0.55038357	0.57033455	0.56951785	0.5512287	0.5560039	0.54087234	0.57102203	0.5520908
0.0	0.56705725	0.55866385	0.55130845	0.57016665	0.5690854	0.5511966	0.5561487	0.5408517	0.57181036	0.5519203
0.0	0.5675676	0.5603014	0.552663	0.5697003	0.5701554	0.55242205	0.55571777	0.5406072	0.57131106	0.55261993
0.0	0.5698588	0.5623334	0.55675584	0.57468045	0.5738919	0.55602175	0.5615666	0.54380983	0.5761631	0.5569184
0.0	0.5690398	0.5609215	0.55310863	0.57231563	0.5710596	0.5529338	0.5578769	0.54313034	0.57325536	0.55318564
0.0	0.56782913	0.5599201	0.5543712	0.5723014	0.57096595	0.5522363	0.5574336	0.543426	0.57303023	0.55325174
0.0	0.5693673	0.56436443	0.55589324	0.5754579	0.57318085	0.5542164	0.5584846	0.54185885	0.5747497	0.5568906
0.0	0.5680983	0.5598668	0.5528993	0.5726255	0.5697006	0.5514624	0.55804646	0.54188496	0.5735115	0.5521764
0.0	0.5702528	0.5625784	0.55405426	0.5737197	0.5724524	0.5535252	0.5572523	0.5409464	0.5731057	0.5550632
0.0	0.56919545	0.5611154	0.55307305	0.5731336	0.5707203	0.5526806	0.55810255	0.5401568	0.5724896	0.5535509
0.0	0.5673018	0.56038123	0.55211467	0.5711326	0.571269	0.5521803	0.5562399	0.5435352	0.5718189	0.55382484
0.0	0.57125896	0.5643437	0.55466336	0.57437724	0.5739999	0.5564275	0.56111974	0.54430455	0.57484376	0.55691695
0.0	0.5685551	0.5616285	0.5532195	0.57354987	0.57318276	0.554093	0.5578972	0.5449538	0.57353634	0.5549599
0.0	0.5692426	0.5640517	0.5542311	0.57432693	0.5737818	0.5553827	0.5612523	0.5431015	0.5755229	0.5558661
0.0	0.56901586	0.56036353	0.553356	0.5726021	0.5717161	0.5526995	0.5579726	0.5403109	0.573737	0.553527
0.0	0.5686129	0.55978394	0.553569	0.57219845	0.5719144	0.5522023	0.5580007	0.54107475	0.5738991	0.5545215
0.0	0.5688806	0.5601466	0.55444396	0.57291704	0.57200205	0.55242836	0.55802554	0.54051924	0.573676	0.5540618
0.0	0.56842035	0.56071407	0.5535647	0.57238656	0.571277	0.55276006	0.5582742	0.54193586	0.5721687	0.55394185
0.0	0.5687508	0.5609752	0.55354756	0.5714959	0.57151675	0.5537073	0.5578295	0.54220325	0.5730153	0.5546395
0.0	0.5690827	0.56304437	0.55475074	0.5733428	0.5723369	0.5540295	0.55981266	0.5423975	0.5740714	0.55617285
0.0	0.57074565	0.5635431	0.5549467	0.5747204	0.57329684	0.55643725	0.5604516	0.54365534	0.57396877	0.55755055
0.0	0.56900275	0.5602299	0.55431694	0.5735166	0.5708848	0.5542349	0.5578266	0.5436392	0.5737208	0.55380213
0.0	0.56847435	0.55965275	0.5538773	0.5722644	0.571786	0.55447805	0.55768687	0.5410327	0.5719574	0.55531543
0.0	0.57087684	0.56340104	0.5523513	0.57290196	0.57319987	0.5548595	0.5599663	0.54201967	0.57599044	0.55504054
0.0	0.5702457	0.56105524	0.555401	0.5749049	0.5724625	0.553624	0.5590065	0.54209703	0.5739847	0.5557918
0.0	0.567682	0.5617781	0.54993904	0.5706177	0.5705395	0.5516553	0.55582845	0.54017776	0.5727976	0.5535957
0.0	0.56885594	0.56173265	0.55438715	0.5731857	0.5709673	0.5535364	0.55814904	0.5425892	0.57379717	0.55553573
0.0	0.56830895	0.56071067	0.5535298	0.5729772	0.57192516	0.5541579	0.5577945	0.54161	0.57242644	0.55389863
0.0	0.5674855	0.56003696	0.55284214	0.5716788	0.5702656	0.552201	0.5564668	0.5410284	0.5726394	0.55368096
0.0	0.56900704	0.56235474	0.55311215	0.57269186	0.5706432	0.55329424	0.55735517	0.54318225	0.57385546	0.5536143
0.0	0.5679882	0.55935264	0.55287975	0.57178015	0.57143575	0.5520026	0.55760527	0.54092515	0.5735275	0.5533596
0.0	0.56713814	0.5596574	0.5521599	0.57100004	0.5693961	0.55163443	0.5567416	0.5406877	0.5725022	0.55301344
0.0	0.5671479	0.55951834	0.5526066	0.57079333	0.56982094	0.5529617	0.5568273	0.54138744	0.57345575	0.5532305
0.0	0.56795686	0.56085837	0.5529961	0.57175136	0.5711937	0.55283785	0.55731565	0.5420378	0.57176197	0.55374664
0.0	0.56824225	0.56081045	0.5538572	0.57136464	0.57137877	0.5531597	0.5582347	0.54222494	0.57268786	0.5538134
0.0	0.5679	0.5610471	0.5534862	0.5717693	0.5709745	0.55246097	0.55725664	0.5411794	0.5726887	0.5537736
0.0	0.567329	0.559667	0.552939	0.5706119	0.57015413	0.55163723	0.55703413	0.5413084	0.57117206	0.553067
0.0	0.5703771	0.5628402	0.5547821	0.57292324	0.57217336	0.5540799	0.5593145	0.54448587	0.5734351	0.5557877
0.0	0.57021886	0.56246316	0.5545307	0.57356316	0.57236606	0.5553756	0.5583591	0.5433711	0.5741256	0.5553327
0.0	0.5681134	0.56020164	0.5539928	0.57080233	0.57053727	0.55256855	0.55804867	0.5406878	0.57353383	0.5537426
0.0	0.57066476	0.5629741	0.55438596	0.57365936	0.5723136	0.55572456	0.55886745	0.5434929	0.57451975	0.55573076
0.0	0.569856	0.5617329	0.55558884	0.57398146	0.57264495	0.5556566	0.5582836	0.5443719	0.5737777	0.5557662
0.0	0.56995803	0.56115544	0.5541555	0.57269365	0.5707209	0.5542732	0.55752647	0.5434467	0.57352316	0.5544513
0.0	0.569963	0.5616058	0.5546662	0.5727175	0.57250637	0.5545423	0.5580414	0.5425317	0.5730864	0.5554088
0.0	0.57147783	0.56319267	0.5557918	0.57408947	0.57289046	0.5559646	0.5604285	0.54292715	0.5754778	0.556451
0.0	0.5714796	0.5633453	0.55458957	0.57424146	0.5719947	0.55472666	0.5593283	0.54384995	0.5739532	0.5558224
0.0	0.56919706	0.56219774	0.5544469	0.5730983	0.57164687	0.55510086	0.5586227	0.5429309	0.57328063	0.55427074
0.0	0.570545	0.5620363	0.55445373	0.57337224	0.57236063	0.5555029	0.55938756	0.54352164	0.5734862	0.5554501
0.0	0.56973094	0.5622058	0.5542266	0.573641	0.5714732	0.5552699	0.5584745	0.54265857	0.5736009	0.5555962
0.0	0.5709024	0.5630352	0.55557376	0.57409495	0.5728042	0.55610853	0.55992055	0.54468423	0.57429475	0.55610955
0.0	0.56883675	0.56192505	0.55459034	0.5724644	0.57090104	0.55321044	0.5581566	0.54222107	0.57452244	0.5539603
0.0	0.5709024	0.5630352	0.55557376	0.57409495	0.5728042	0.55610853	0.55992055	0.54468423	0.57429475	0.55610955
0.0	0.5700157	0.5621421	0.55438095	0.5731735	0.57172745	0.55345494	0.5587266	0.5428829	0.5729347	0.5551601
0.0	0.5703917	0.56347007	0.5545469	0.5729611	0.5718351	0.55401146	0.55850315	0.5440359	0.5737305	0.55549216
0.0	0.004289923	0.0040630368	0.005363515	0.0056433454	0.0072352774	0.006887844	0.0040059458	0.0028300835	0.0051635504	0.0042885276
0.0	0.57068115	0.5627988	0.55554265	0.5733717	0.57248783	0.55649036	0.5597479	0.54316735	0.57429475	0.5555601
0.0	0.0036630926	0.0068179495	0.0076795	0.005309689	0.008170387	0.0045216572	0.004085537	0.006067406	0.0042178906	0.0072864587
0.0	0.56943226	0.5614796	0.5534467	0.5726713	0.5716733	0.5545162	0.5576517	0.54295295	0.5724469	0.55354434
0.0	0.5698925	0.56211525	0.5553353	0.57404184	0.57246137	0.5560589	0.5589516	0.54369265	0.57382894	0.55573165
0.0	0.56949943	0.5621619	0.5540521	0.57265204	0.5708403	0.5549387	0.5570538	0.54338866	0.572861	0.55448574
0.0	0.57080215	0.5628015	0.55515623	0.57452476	0.5719623	0.5550975	0.5600168	0.54386765	0.5746369	0.5562452
0.0	0.57020944	0.5637086	0.55509335	0.57440865	0.5719308	0.55602705	0.5594519	0.54364884	0.57463056	0.55562294
0.0	0.5710755	0.563656	0.5553817	0.5743695	0.5727609	0.5550637	0.55927056	0.5436896	0.5748339	0.55571383
0.0	0.56988734	0.5620724	0.554131	0.5730752	0.57186735	0.5554472	0.55874765	0.54297614	0.57313335	0.55477047
0.0	0.5702029	0.5618326	0.55439913	0.5734098	0.5707668	0.5542418	0.55869734	0.54361814	0.57337093	0.55475956
0.0	0.57092065	0.5638224	0.55527985	0.5741423	0.57238156	0.55602306	0.5589066	0.54412186	0.5746638	0.55574024
0.0	0.5708092	0.56335616	0.5545025	0.57296836	0.5714928	0.5537748	0.5582685	0.54355836	0.57379866	0.5556599
0.0	0.56968254	0.56203973	0.5542434	0.5736896	0.5721344	0.55502367	0.55893475	0.5438566	0.57303923	0.55500895
0.0	0.5695208	0.56234276	0.55414695	0.5733895	0.57245904	0.5547562	0.55820256	0.54248375	0.57288784	0.55545384
0.0	0.56970763	0.56197095	0.55470365	0.5731224	0.57162404	0.5546159	0.5580675	0.5426915	0.5738429	0.5551003
0.0	0.5693264	0.56275016	0.55451083	0.5727675	0.57106894	0.5545799	0.5577943	0.5439215	0.5738708	0.5555285
0.0	0.57073724	0.56215394	0.5552647	0.5737214	0.5732403	0.55550766	0.5591424	0.5425475	0.57368153	0.5564807
0.0	0.57144237	0.56368005	0.55522436	0.57415134	0.57195383	0.5557274	0.55861336	0.543525	0.57474893	0.5559498
0.0	0.5686202	0.5625548	0.553704	0.5721452	0.5711603	0.5532167	0.5580465	0.54374206	0.57202077	0.554981
0.0	0.5692925	0.562592	0.5542597	0.572679	0.57136446	0.5528426	0.5584222	0.5434332	0.5727752	0.5548515
0.0	0.5687067	0.5626785	0.5542266	0.5731231	0.5715384	0.55503047	0.5583359	0.5437546	0.5725275	0.55510134
0.0	0.57024634	0.5625171	0.55410945	0.57288957	0.5716161	0.55295235	0.5587902	0.5436501	0.57328933	0.5556145
0.0	0.5704775	0.5626494	0.55396676	0.5724984	0.57212734	0.55355024	0.5592741	0.5429844	0.573607	0.5557136
0.0	0.5707391	0.56263137	0.5547332	0.574053	0.572108	0.5547002	0.5592654	0.5436396	0.57411265	0.555893
0.0	0.57095724	0.5622507	0.55427843	0.5726541	0.5723793	0.5533181	0.5589409	0.54335	0.5736566	0.55559266
0.0	0.5716274	0.56229836	0.5549444	0.5737589	0.57306165	0.55515707	0.55945367	0.5432645	0.5745715	0.5558658
0.0	0.56873167	0.56161684	0.55316556	0.5713775	0.57014227	0.55257666	0.5575069	0.5436256	0.57181334	0.5542077
0.0	0.568846	0.56150603	0.55355364	0.57216394	0.570266	0.55423105	0.5576615	0.54360896	0.5722683	0.5541346
0.0	0.5691436	0.5616019	0.5541378	0.5731124	0.57086277	0.5553726	0.5581309	0.543079	0.57349986	0.5549198
0.0	0.5694613	0.56233543	0.5550898	0.5723433	0.57225746	0.5540357	0.5594847	0.541242	0.5740499	0.55486107
0.0	0.56930214	0.5616206	0.55482113	0.57235754	0.57120687	0.5539136	0.5589655	0.54397434	0.5749042	0.55450076
0.0	0.06977176	0.06953104	0.089380115	0.08552804	0.081995256	0.08671498	0.06006358	0.07527714	0.087127864	0.07727737
0.0	0.07007198	0.06978852	0.08964607	0.08612769	0.082476236	0.08734584	0.060544822	0.07544524	0.08776234	0.07776697
0.0	0.06981928	0.06911408	0.0891052	0.085289024	0.081995904	0.08657675	0.059965566	0.07506065	0.08709184	0.0771092
0.0	0.06967241	0.06927226	0.08925972	0.08533769	0.081914134	0.08666442	0.05984181	0.07479855	0.08707118	0.07714426
0.0	0.0700166	0.06946238	0.08945659	0.08585795	0.0821261	0.08693403	0.060186338	0.075267054	0.087421805	0.077405326
0.0	0.07008957	0.069647044	0.08929272	0.08549972	0.08231422	0.0869388	0.060052097	0.075246885	0.08762596	0.0775469
0.0	0.08004958	0.0686836	0.08123982	0.073696986	0.07537848	0.08181969	0.06138304	0.07341608	0.09302189	0.06349184
0.0	0.080357574	0.069062956	0.08143561	0.07439656	0.076039225	0.0824374	0.06188753	0.073566265	0.0932314	0.06402604
0.0	0.080111496	0.06848579	0.08111415	0.07370795	0.07559319	0.08172233	0.06149112	0.07328222	0.09266922	0.0635853
0.0	0.07980656	0.06834725	0.080909364	0.073539525	0.075310715	0.08149604	0.060977917	0.07300731	0.09262189	0.06326031
0.0	0.080346934	0.0686783	0.08150201	0.07403111	0.07594597	0.08210248	0.061421625	0.07329286	0.093054265	0.06363113
0.0	0.08064138	0.06912437	0.08144506	0.07405111	0.07613355	0.08228698	0.061556373	0.07334795	0.093393505	0.063960224
0.0	0.08630599	0.06080485	0.0954838	0.067288235	0.08540046	0.0857263	0.05376623	0.08675483	0.0913401	0.06664424
0.0	0.0867425	0.061236735	0.09573302	0.067876965	0.08575103	0.08637215	0.054094747	0.08702317	0.09162904	0.06696764
0.0	0.08663257	0.060757563	0.095337234	0.06732393	0.08552681	0.08576261	0.053872537	0.08650104	0.09112533	0.06671262
0.0	0.08650133	0.060771633	0.0952187	0.06752975	0.08536764	0.08566409	0.05374167	0.08652452	0.09129045	0.066563174
0.0	0.08662328	0.060912143	0.0956005	0.06765907	0.0855939	0.08609945	0.05382096	0.086772285	0.09138855	0.06669959
0.0	0.08674723	0.061318863	0.095606044	0.06768949	0.08568124	0.08588089	0.053861417	0.086941145	0.09158866	0.06692746
0.0	0.082750514	0.06591463	0.06787485	0.07544072	0.062169254	0.08804418	0.065584436	0.050192628	0.065296985	0.05988274
0.0	0.08348151	0.06681769	0.06863305	0.07653987	0.06281264	0.08911973	0.06616462	0.050313998	0.06614424	0.060735364
0.0	0.08293148	0.066231	0.068032406	0.075706705	0.062418375	0.088272326	0.06558822	0.050013024	0.06566256	0.06013637
0.0	0.08295112	0.065949164	0.06804015	0.075593956	0.06228765	0.08803042	0.06542734	0.04991259	0.065519094	0.060030635
0.0	0.08350323	0.06638153	0.068452895	0.07608078	0.06272521	0.088657364	0.06585071	0.050167967	0.066081084	0.06049581
0.0	0.08338055	0.066597894	0.068399265	0.07595832	0.06274364	0.088621385	0.06572382	0.050283704	0.06613095	0.06047719
0.0	0.08004162	0.07958874	0.06873221	0.0834316	0.07983997	0.085560404	0.058401197	0.077661864	0.07397213	0.074910656
0.0	0.08043143	0.080272794	0.06889833	0.084308326	0.08028691	0.08629759	0.058626264	0.077702634	0.07435366	0.07517333
0.0	0.08031353	0.07955263	0.06856614	0.08363422	0.08002786	0.08560113	0.058186524	0.07742402	0.07391182	0.07487295
0.0	0.080238864	0.07976735	0.068770126	0.083731994	0.0797935	0.08562259	0.058356036	0.077340804	0.074035875	0.07484509
0.0	0.08035055	0.07991342	0.06901409	0.08416794	0.08035613	0.085980855	0.058590773	0.07746099	0.07439246	0.075239815
0.0	0.08080826	0.08064071	0.06906662	0.08405298	0.08054464	0.08620078	0.058426123	0.07761515	0.07457588	0.07537723
0.0	0.08384816	0.07460369	0.09314767	0.06064651	0.078682855	0.07179486	0.061049815	0.05352571	0.090202466	0.07484818
0.0	0.084340215	0.075145446	0.093845524	0.061223585	0.079160206	0.07248292	0.06179911	0.053516686	0.091136314	0.075513475
0.0	0.083974086	0.07456367	0.09326733	0.060596522	0.078872316	0.072121635	0.061217032	0.053373266	0.09061618	0.07487493
0.0	0.083830014	0.074470215	0.09316366	0.0606515	0.07863378	0.07176493	0.06104612	0.05307527	0.090634845	0.07487491
0.0	0.084356196	0.07482248	0.09371759	0.060994957	0.07933645	0.07237096	0.061566357	0.05363457	0.091073275	0.075188406
0.0	0.084089644	0.075286776	0.09372212	0.060914084	0.07927587	0.072255805	0.061460666	0.053530578	0.09105758	0.07544454
0.0	0.06649336	0.058476876	0.09148066	0.081319116	0.06638705	0.083903596	0.0699473	0.051355112	0.067822635	0.06398776
0.0	0.06685326	0.05892403	0.09179899	0.08181969	0.06660717	0.08479158	0.07067009	0.051416557	0.06819358	0.06459623
0.0	0.06682224	0.058910325	0.091776736	0.081645735	0.06681187	0.084634475	0.07056282	0.051529426	0.06815829	0.064514324
0.0	0.066403754	0.058460042	0.091493264	0.08129767	0.06636001	0.08412733	0.06992993	0.05105593	0.06780755	0.063899316
0.0	0.06711344	0.058916125	0.09215239	0.08224153	0.06699422	0.08494152	0.070689104	0.05146008	0.06852343	0.06459826
0.0	0.067179985	0.05937552	0.09209179	0.08233454	0.06709651	0.0848721	0.07061138	0.05153251	0.06870401	0.06472468
0.0	0.07078023	0.07768174	0.062855236	0.07065068	0.08844721	0.080986366	0.07086705	0.076511525	0.06288048	0.072912104
0.0	0.07039394	0.07722923	0.06251883	0.070468135	0.08783368	0.080566786	0.0706978	0.07674404	0.06268762	0.07252013
0.0	0.071031466	0.07765523	0.062845856	0.07070875	0.08833022	0.08114241	0.07099183	0.07699265	0.06302696	0.0726903
0.0	0.080618545	0.064491965	0.08336045	0.07158691	0.088526815	0.08317782	0.055854894	0.08953083	0.07531752	0.06703636
0.0	0.08073697	0.06468905	0.08360922	0.071678735	0.08844218	0.083320946	0.056039337	0.08948476	0.07548405	0.06727028
0.0	0.08078814	0.06450062	0.08342588	0.0716864	0.08851393	0.083124705	0.056044217	0.08929915	0.075564735	0.06693042
0.0	0.08097577	0.06470893	0.08374259	0.07205509	0.088757195	0.08354741	0.056285232	0.09008189	0.07590108	0.06724306
0.0	0.08113446	0.064873315	0.08349447	0.07193725	0.088757604	0.083730906	0.056220762	0.08991838	0.07569736	0.06725323
0.0	0.08092564	0.06459345	0.083349176	0.07183146	0.08840877	0.08311916	0.055987764	0.089673355	0.075393304	0.06690516
0.0	0.080988444	0.06458581	0.08374549	0.0718555	0.088935666	0.08359547	0.05607505	0.08954277	0.07546583	0.067325205
0.0	0.0805356	0.064437956	0.083043955	0.07145483	0.08808711	0.082821764	0.0559298	0.08958018	0.07509303	0.06686513
0.0	0.079491615	0.066728465	0.075465314	0.06529239	0.08873338	0.07274462	0.064297386	0.075451516	0.08215544	0.062974915
0.0	0.079680696	0.066572934	0.075637385	0.06553431	0.088856205	0.07305425	0.06441323	0.07551384	0.08227382	0.0629965
0.0	0.07960381	0.066647604	0.07547364	0.06536771	0.088834554	0.07271258	0.06444198	0.07545966	0.08202415	0.06293802
0.0	0.08015582	0.057822756	0.08559913	0.07611857	0.061520245	0.09253633	0.058003537	0.06052497	0.06711305	0.059311483
0.0	0.08452645	0.06879969	0.07712512	0.083904974	0.07183947	0.06585642	0.0661767	0.07224072	0.072123185	0.07181641
0.0	0.084211506	0.06845781	0.07679255	0.08372641	0.07162087	0.06568865	0.066107884	0.07238311	0.072144695	0.071566954
0.0	0.084437035	0.06882933	0.07719927	0.08408616	0.07172255	0.06575031	0.066296704	0.07216803	0.07240232	0.07156827
0.0	0.0847127	0.0689111	0.07716347	0.08437356	0.071932115	0.066069886	0.06638328	0.07290936	0.07247536	0.07197826
0.0	0.0849124	0.06898931	0.07755909	0.0843327	0.07222356	0.06625369	0.06630679	0.07293264	0.07246964	0.07216401
0.0	0.08479652	0.06913943	0.07738859	0.08425688	0.07208015	0.06627923	0.06640458	0.072712354	0.07252142	0.07201968
0.0	0.08454603	0.068770446	0.07726815	0.084111884	0.07184103	0.06580554	0.066074595	0.072602585	0.07208764	0.07148512
0.0	0.08456142	0.06880702	0.07711913	0.084181875	0.07194932	0.06610167	0.06610012	0.072417006	0.07208501	0.071829244
0.0	0.08459941	0.068902194	0.07721674	0.08408368	0.07163443	0.065814085	0.06600973	0.07242032	0.07207533	0.0716473
0.0	0.084715806	0.06873997	0.07722302	0.08397363	0.07182662	0.065830275	0.066350386	0.07293006	0.07199344	0.07178312
0.0	0.06006406	0.06389816	0.059013378	0.070466	0.058275487	0.06379026	0.060080875	0.07994625	0.072896264	0.067452446
0.0	0.06026896	0.06392048	0.059177615	0.07069001	0.058439936	0.06400815	0.059967987	0.0801989	0.07268005	0.06760726
0.0	0.060046777	0.06373354	0.059078086	0.07038611	0.05825992	0.06380659	0.059740324	0.0801982	0.072500825	0.06721465
0.0	0.07322152	0.073658034	0.06579126	0.06490921	0.07978954	0.06990466	0.061093595	0.034384772	0.08857285	0.06285196
0.0	0.07372765	0.07385339	0.06632475	0.0650928	0.08012918	0.07014698	0.061060254	0.03444308	0.08878634	0.06305904
0.0	0.073337965	0.07346283	0.06585303	0.0647262	0.07980957	0.06995115	0.060752414	0.034261666	0.088455014	0.06263111
0.0	0.07336531	0.073630214	0.0656401	0.06473573	0.0796133	0.069631875	0.0608722	0.034307458	0.08824585	0.06254488
0.0	0.08754081	0.04892087	0.070164636	0.071840696	0.07696282	0.0602033	0.050484538	0.0749503	0.078120545	0.074829474
0.0	0.08795379	0.04880822	0.070379265	0.07194499	0.077216394	0.060403373	0.050597288	0.075031824	0.07805795	0.075107984
0.0	0.08743972	0.0486622	0.06983259	0.07144273	0.07645737	0.060016014	0.05038728	0.07505072	0.077389374	0.074437246
0.0	0.08013747	0.07207595	0.08498922	0.067634396	0.09178059	0.09502411	0.065735586	0.07539972	0.06868254	0.070700385
0.0	0.08009199	0.072344206	0.08488404	0.06772639	0.09192991	0.09505845	0.066178404	0.07560769	0.06891752	0.07104273
0.0	0.08017699	0.0722244	0.084964156	0.06761649	0.09189978	0.09518961	0.06589179	0.0754501	0.06875061	0.07073455
0.0	0.08314751	0.0738363	0.065966934	0.07123992	0.047717843	0.08217553	0.064785436	0.0833944	0.09035024	0.07797841
0.0	0.07849092	0.06403065	0.08628321	0.07285407	0.08139781	0.096916266	0.058788784	0.07997582	0.09294776	0.06601958
0.0	0.07685139	0.07353274	0.07346349	0.0913272	0.08165525	0.09251139	0.061840985	0.08323685	0.06728726	0.07514833
0.0	0.077100985	0.07361638	0.0736647	0.091642156	0.08187126	0.0928521	0.062155973	0.08371608	0.0677541	0.07543696
0.0	0.07663012	0.073519744	0.07342191	0.09117754	0.081616506	0.09248701	0.06189121	0.08309927	0.067496255	0.07498603
0.0	0.07718964	0.0739731	0.073665515	0.09198003	0.0819579	0.093356624	0.06246682	0.083805904	0.067858875	0.075627096
0.0	0.07719508	0.073870376	0.07381269	0.091923304	0.08211899	0.09314576	0.06213563	0.08391408	0.06751459	0.07559965
0.0	0.07710322	0.07347571	0.07365572	0.091565065	0.081853844	0.09266001	0.06203575	0.083576754	0.0673728	0.075137645
0.0	0.07693735	0.07361646	0.07364258	0.09157101	0.08198654	0.09291558	0.062224608	0.08348918	0.06725335	0.07550398
0.0	0.0773359	0.07365265	0.07359899	0.09156166	0.081830055	0.09273809	0.06206306	0.08379131	0.06750838	0.07531534
0.0	0.07660318	0.073420696	0.07334711	0.09133163	0.08144089	0.092602186	0.06182051	0.08388555	0.067122184	0.07510214
0.0	0.07773835	0.057588384	0.09356489	0.078226164	0.079740405	0.086830094	0.05653248	0.078864895	0.07627128	0.08237775
0.0	0.077048175	0.057320096	0.09269769	0.07755254	0.07910315	0.08597491	0.056242637	0.07850086	0.07565282	0.08189807
0.0	0.06650667	0.06143025	0.08325785	0.07921114	0.07478749	0.08924868	0.06371306	0.0736502	0.07607246	0.08285516
0.0	0.06765555	0.06692729	0.08239539	0.086382225	0.07933586	0.08839542	0.05969539	0.07329831	0.049160145	0.079684116
0.0	0.06774624	0.06685646	0.0823771	0.0863852	0.07975751	0.08852178	0.059800673	0.07320059	0.04922459	0.079416946
0.0	0.08532494	0.05978199	0.08115707	0.08273157	0.08454295	0.06734773	0.063613914	0.08063516	0.10144075	0.07475401
0.0	0.085595265	0.06015997	0.081331626	0.08298281	0.084659256	0.06769462	0.063829586	0.080734424	0.10206913	0.07472857
0.0	0.066215195	0.076793045	0.06251271	0.07493931	0.07540716	0.07506047	0.053331137	0.052669335	0.07479789	0.06435754
0.0	0.06607796	0.076633036	0.062262487	0.07475474	0.07497092	0.0746017	0.05321594	0.05277978	0.07470199	0.0642705
0.0	0.07534492	0.07601691	0.098895416	0.07422555	0.07834168	0.08415605	0.06757709	0.055882208	0.07466439	0.06796227
0.0	0.078401506	0.06644077	0.07246329	0.07742867	0.07517841	0.08910338	0.06583281	0.071906745	0.07888767	0.08411266
0.0	0.07862414	0.0665946	0.07258695	0.07752117	0.07502669	0.0892113	0.06592725	0.07195166	0.0792328	0.08411124
0.0	0.07840664	0.06643805	0.07237945	0.07740618	0.07523951	0.08907379	0.06592018	0.071769044	0.07900187	0.08388701
0.0	0.0783815	0.06668097	0.07243286	0.07772158	0.075169474	0.089298226	0.06611836	0.07226992	0.07915025	0.08426503
0.0	0.07831389	0.06623262	0.07228401	0.07748126	0.07507333	0.08907174	0.065849	0.0718216	0.07875564	0.08392515
0.0	0.0782426	0.06642453	0.07238628	0.077328816	0.074718714	0.088852845	0.065667436	0.07217218	0.078529544	0.08373953
0.0	0.078799725	0.078442395	0.06643287	0.082849324	0.086597264	0.07493144	0.067712516	0.06907107	0.068336196	0.070300296
0.0	0.078726865	0.07822681	0.066514336	0.0827817	0.08673653	0.07478693	0.06727387	0.06891226	0.068349816	0.070128925
0.0	0.07867399	0.07819952	0.06618816	0.082342125	0.08633474	0.07447618	0.067339145	0.06916664	0.06792265	0.06978518
0.0	0.04986988	0.07369998	0.06786559	0.08463537	0.091387406	0.08742262	0.06850271	0.059044957	0.085132554	0.07693631
0.0	0.06848141	0.07210981	0.06417282	0.07996802	0.069348924	0.07826093	0.06198262	0.0805566	0.088382676	0.073580794
0.0	0.0684351	0.07195534	0.06413868	0.079738334	0.06941944	0.07820368	0.0616882	0.08002246	0.08812155	0.073322944
0.0	0.068601795	0.07224697	0.06413786	0.08003429	0.06938919	0.07829024	0.062010795	0.08070142	0.08820047	0.073444135
0.0	0.004299347	0.0040840297	0.005377065	0.005649061	0.007217154	0.0069355797	0.004002416	0.0028378817	0.005159002	0.004295032
0.0	0.5679922	0.5616832	0.55406773	0.5716608	0.5705653	0.55336064	0.5592182	0.5420109	0.573532	0.5536466
0.0	0.567922	0.5616108	0.55411327	0.5715836	0.57101476	0.5539544	0.5583452	0.5410574	0.5747336	0.5542963
0.0	0.567803	0.56102616	0.5541561	0.5710266	0.57059634	0.55332386	0.55785376	0.5423285	0.573638	0.55388343
0.0	0.5690493	0.5616666	0.55457884	0.5724118	0.5718653	0.5536375	0.5592393	0.54140544	0.57392025	0.5537855
0.0	0.5692493	0.5607895	0.5539177	0.5718291	0.57118404	0.55428195	0.55847114	0.5426284	0.57453394	0.55439705
0.0	0.5683765	0.561681	0.5542694	0.57176244	0.5712602	0.5543614	0.5581041	0.5411368	0.57383263	0.55487263
0.0	0.5678716	0.5616367	0.5540757	0.5719016	0.5708472	0.55330116	0.55732036	0.54116565	0.5740414	0.5536318
0.0	0.569163	0.5617621	0.55419457	0.5722899	0.57165176	0.55437714	0.5597846	0.5426946	0.57492334	0.55440223
0.0	0.56873995	0.561439	0.5532993	0.5718065	0.5715926	0.5533631	0.5582345	0.5416005	0.57362795	0.5545574
0.0	0.56716657	0.56009746	0.5533058	0.5709258	0.56933683	0.55331475	0.55714756	0.5422019	0.5731982	0.55351394
0.0	0.569349	0.5620984	0.5546788	0.5721946	0.57143754	0.5539919	0.55948836	0.54291826	0.5739107	0.55414677
0.0	0.5681281	0.56166124	0.55340725	0.5720774	0.5705173	0.5527355	0.5587143	0.54128563	0.5736156	0.5538953
0.0	0.56874216	0.56232554	0.55352294	0.57156825	0.57147187	0.55383414	0.5589368	0.5424248	0.5753519	0.5550175
0.0	0.56831396	0.56199586	0.55447537	0.5722698	0.5714443	0.55357516	0.55880445	0.5407683	0.57366896	0.55427766
0.0	0.5674067	0.56064576	0.55304337	0.5708182	0.570033	0.5536723	0.5576676	0.5404909	0.5726546	0.5533611
0.0	0.56872344	0.5619344	0.5548536	0.5720715	0.571263	0.5534484	0.55893165	0.54199255	0.5743633	0.5546017
0.0	0.56860673	0.56136143	0.554402	0.5719691	0.5719977	0.55420715	0.55856675	0.5421865	0.57354456	0.55422366
0.0	0.56877905	0.56225467	0.5542967	0.5719236	0.5716027	0.55365366	0.5588589	0.5421015	0.5742874	0.55398726
0.0	0.5686072	0.5617819	0.55395603	0.5715646	0.5702168	0.55296844	0.55803794	0.5426118	0.57347536	0.5534167
0.0	0.5698924	0.56243056	0.55473375	0.5728791	0.57243025	0.5549689	0.5588634	0.54276663	0.57528573	0.55550617
0.0	0.56822085	0.5612533	0.55285865	0.57156736	0.57070255	0.5527494	0.55819434	0.54187685	0.5729377	0.55332386
0.0	0.5677497	0.5616702	0.55375826	0.57167333	0.5707838	0.55251116	0.5578017	0.5420327	0.57405984	0.55407405
0.0	0.5690347	0.56286913	0.5548397	0.57207936	0.5717427	0.55342466	0.5590471	0.542199	0.57469386	0.5550294
0.0	0.56841433	0.56097156	0.55466866	0.57217604	0.57141143	0.55366284	0.55897427	0.5411907	0.57479906	0.55455035
0.0	0.56728923	0.5607222	0.5536078	0.5706208	0.57065105	0.5531032	0.557511	0.5406348	0.5734382	0.55362576
0.0	0.5675648	0.5615932	0.55386734	0.5719345	0.5712362	0.5530354	0.5587447	0.5413439	0.5730053	0.55413973
0.0	0.5685637	0.56191593	0.5541772	0.57174444	0.5716331	0.55320644	0.55891246	0.54133415	0.5735561	0.5543211
0.0	0.5685264	0.5621343	0.55397826	0.5720968	0.5712764	0.5538233	0.55785656	0.54208946	0.57476985	0.55464906
0.0	0.568209	0.5622669	0.55455923	0.5720823	0.5722688	0.55329835	0.5583677	0.541981	0.5737555	0.55495775
0.0	0.073599	0.057904173	0.08004096	0.08361432	0.07034684	0.08624451	0.065479346	0.055036318	0.06578233	0.052130017
0.0	0.5688155	0.56085545	0.5547447	0.5720414	0.5714511	0.55338347	0.55909866	0.5417617	0.5737751	0.5546463
0.0	0.56827176	0.5617497	0.5536128	0.5721898	0.5718693	0.5531427	0.55870855	0.5419114	0.57454234	0.5541982
0.0	0.56777716	0.5612714	0.55349517	0.5709709	0.5716345	0.5536614	0.55818385	0.54163677	0.57355535	0.55320376
0.0	0.56814206	0.561627	0.55358976	0.57163596	0.5712843	0.5536063	0.55872726	0.5411888	0.5736872	0.5542048
0.0	0.5677224	0.56089354	0.5531655	0.57258093	0.5713783	0.5535531	0.55872434	0.54134005	0.5738391	0.5544483
0.0	0.5676416	0.56122196	0.55354565	0.5715301	0.5713383	0.5532433	0.5589642	0.54180616	0.57394886	0.55442005
0.0	0.56895703	0.56096137	0.55352753	0.5716248	0.5720434	0.5524547	0.55897504	0.5430124	0.57279646	0.55412513
0.0	0.56891036	0.5626913	0.5533653	0.5724398	0.5715285	0.5538699	0.5592775	0.5422141	0.57415456	0.55511117
0.0	0.56750596	0.5598186	0.5525759	0.57136184	0.5711051	0.55201226	0.5570386	0.5412684	0.57180417	0.553732
0.0	0.56943905	0.5611864	0.5539149	0.5724293	0.5715027	0.55354315	0.5596196	0.543666	0.57360125	0.5541052
0.0	0.5676819	0.560274	0.55322343	0.5713197	0.5714839	0.55246705	0.556487	0.54238474	0.5721921	0.55414826
0.0	0.5693318	0.5602137	0.5538579	0.5712789	0.5710103	0.5520217	0.5582802	0.5423199	0.5728328	0.5544147
0.0	0.5673798	0.56003654	0.5528221	0.570962	0.5700265	0.55186343	0.5573503	0.5428894	0.57166016	0.5531674
0.0	0.5682355	0.56065613	0.5537432	0.57180023	0.5708821	0.5527289	0.5575614	0.5426843	0.5729948	0.5543154
0.0	0.56864935	0.56160414	0.5544699	0.57230943	0.5718616	0.5530014	0.5589204	0.5419961	0.57373077	0.5548718
0.0	0.56704503	0.55984193	0.5519278	0.5704851	0.5707268	0.55150187	0.5560974	0.540664	0.5708518	0.5522021
0.0	0.56835645	0.56024116	0.5531006	0.5708503	0.56995547	0.5524759	0.55688286	0.5418641	0.57169336	0.553312
0.0	0.5694007	0.56187207	0.55445087	0.57292503	0.57296103	0.5542471	0.55911034	0.54224664	0.5742776	0.5551223
0.0	0.56771916	0.5602394	0.55332303	0.5717017	0.5714627	0.552075	0.5574516	0.54284596	0.57213	0.55398434
0.0	0.5680109	0.5598136	0.55367696	0.5709594	0.57105726	0.5528287	0.55755866	0.542856	0.572265	0.5537909
0.0	0.5678563	0.5609212	0.5532145	0.5716913	0.5711063	0.55260265	0.55829173	0.54118294	0.5729726	0.553613
0.0	0.569571	0.5606136	0.5543384	0.5723223	0.57092494	0.5529965	0.55912495	0.5420983	0.57268	0.5551308
0.0	0.5689127	0.56127596	0.55379677	0.5720179	0.5702161	0.5529784	0.5592206	0.54229766	0.5724853	0.55433124
0.0	0.56975794	0.56126267	0.5542056	0.57261866	0.5712564	0.5531999	0.55923754	0.5418133	0.57279617	0.5544423
0.0	0.56949735	0.56147695	0.55442554	0.57234645	0.57077444	0.55304855	0.5589913	0.542283	0.5731508	0.55509514
0.0	0.56901145	0.5628427	0.5543225	0.57429785	0.57250786	0.5536628	0.5592741	0.54237425	0.57440484	0.5553639
0.0	0.56865233	0.5595965	0.55338	0.571762	0.5711757	0.5525533	0.5573901	0.54232407	0.5731504	0.5543964
0.0	0.5690975	0.56165147	0.55410963	0.5725193	0.57254034	0.5527481	0.55885494	0.54223704	0.57359755	0.55532336
0.0	0.5684447	0.5608447	0.5547258	0.5720446	0.57231903	0.5527607	0.55857724	0.5417304	0.5737397	0.55496967
0.0	0.56863767	0.5610717	0.5532396	0.5717682	0.5715379	0.55198467	0.5582977	0.5426235	0.57264894	0.5542367
0.0	0.56950283	0.5637527	0.5550761	0.5731526	0.57338417	0.55488575	0.5590179	0.54179984	0.57384837	0.55572927
0.0	0.56787837	0.56153035	0.5521506	0.5706952	0.570745	0.5523643	0.55733	0.541107	0.5716904	0.55345553
0.0	0.5687599	0.5612452	0.55375826	0.5721036	0.57284534	0.5531313	0.5583143	0.5415335	0.57081586	0.5545128
0.0	0.568553	0.56080014	0.5533475	0.5718817	0.57159686	0.55307454	0.5571832	0.5417783	0.5716384	0.5534769
0.0	0.5690725	0.56289786	0.55440515	0.57296383	0.5726748	0.5546454	0.5582869	0.5415464	0.5740384	0.55403894
0.0	0.56976753	0.56200033	0.55407447	0.573233	0.57235026	0.55333525	0.55816865	0.5422135	0.5724326	0.5540222
0.0	0.56911755	0.56099874	0.553277	0.57286954	0.57166	0.55297285	0.558551	0.54115844	0.57323736	0.5554158
0.0	0.56966066	0.5634068	0.55576324	0.57413024	0.57323456	0.555711	0.5609897	0.5433727	0.57614887	0.5562424
0.0	0.569523	0.5606356	0.553703	0.573163	0.5731171	0.55185705	0.55888885	0.5426238	0.5734293	0.5543389
0.0	0.56929904	0.5615213	0.5545	0.57339466	0.5730048	0.5533935	0.5593487	0.54223084	0.57462627	0.555063
0.0	0.5687136	0.55950475	0.5530121	0.5717561	0.5718303	0.5516287	0.5581044	0.54288596	0.57269937	0.55356413
0.0	0.56848955	0.56039095	0.55380934	0.5719879	0.5717179	0.5531653	0.5585643	0.542493	0.5738969	0.5542885
0.0	0.5692865	0.5609555	0.5549898	0.57275	0.5710215	0.5528654	0.55740094	0.54222727	0.5729942	0.5563302
0.0	0.5700171	0.56242454	0.55578655	0.57340026	0.57233036	0.5546222	0.55896384	0.54244804	0.573449	0.55605346
0.0	0.5685824	0.56056184	0.55350703	0.57162243	0.57118773	0.5531068	0.5579926	0.54221433	0.572989	0.5544706
0.0	0.5680133	0.5608331	0.5534959	0.5712216	0.570785	0.55251133	0.55796653	0.541671	0.57277036	0.5538985
0.0	0.56824523	0.5612948	0.55384517	0.57190305	0.57165694	0.5528718	0.5577298	0.5423676	0.5731934	0.5541788
0.0	0.5695067	0.5616081	0.55424047	0.57287616	0.57159376	0.5545373	0.55875635	0.5437949	0.5737578	0.55527854
0.0	0.568741	0.56103253	0.55338156	0.57171154	0.57083064	0.5534351	0.5579956	0.54321647	0.5732069	0.55437297
0.0	0.56937253	0.5601055	0.5534926	0.5719819	0.57156616	0.5523983	0.55826336	0.5418856	0.57234323	0.5541963
0.0	0.5700809	0.56312966	0.5548389	0.57429034	0.57264745	0.55499065	0.5597287	0.5413669	0.574107	0.5557549
0.0	0.56778353	0.5614226	0.5534218	0.5715393	0.57150036	0.55261254	0.55787086	0.5418188	0.5735381	0.55455184
0.0	0.07780893	0.08629851	0.06780682	0.07909143	0.085502274	0.07886768	0.043769278	0.05003928	0.082150444	0.08261014
0.0	0.5671505	0.56056553	0.5514412	0.5706274	0.5690656	0.550478	0.5572171	0.5405664	0.57150847	0.55597496
0.0	0.56897223	0.5621785	0.55339485	0.57211477	0.5704307	0.5539566	0.5589339	0.5427271	0.5724889	0.55647975
0.0	0.56907207	0.5607596	0.55349034	0.57181835	0.5712215	0.5523619	0.55742466	0.5428279	0.5728008	0.55433255
0.0	0.5687183	0.56069607	0.55268645	0.57099307	0.57028127	0.55203646	0.55732673	0.54216677	0.5732073	0.5541445
0.0	0.5693909	0.5615972	0.5532877	0.5725797	0.5714602	0.55258775	0.55844676	0.5441186	0.57370585	0.554767
0.0	0.567907	0.5610852	0.5531164	0.5712025	0.5706817	0.5519256	0.5575661	0.542341	0.57285595	0.5536347
0.0	0.5685582	0.56127405	0.5528414	0.5708986	0.57067114	0.5519437	0.55705434	0.5426797	0.5726766	0.5539235
0.0	0.5684238	0.560383	0.55309623	0.57145876	0.5709585	0.5514986	0.5569892	0.5424154	0.5727651	0.5544849
0.0	0.5705615	0.5620378	0.5545758	0.5729329	0.57208586	0.5534153	0.55900395	0.543736	0.57377243	0.55552256
0.0	0.5688436	0.56126904	0.55296296	0.5717159	0.57066596	0.5523625	0.5581652	0.54278046	0.572652	0.5543574
0.0	0.5698514	0.5619145	0.55379033	0.57243234	0.57233953	0.553997	0.55984735	0.54245114	0.57368296	0.555179
0.0	0.56979	0.5621672	0.5538881	0.57237476	0.5725428	0.55436337	0.5593542	0.5426153	0.5737288	0.5557078
0.0	0.56984866	0.56184673	0.55397254	0.57279533	0.5730581	0.5545791	0.5593861	0.54181665	0.5738343	0.555907
0.0	0.5693531	0.56111693	0.5532949	0.57245445	0.5709856	0.5541497	0.5591114	0.5422442	0.574002	0.5545267
0.0	0.5695504	0.5611211	0.55313206	0.57198364	0.571835	0.5539864	0.55863714	0.54193914	0.57304054	0.55515695
0.0	0.56866276	0.5608889	0.5528693	0.57132304	0.5709741	0.5533118	0.55789685	0.5424455	0.57261646	0.55462354
0.0	0.11784213	0.11702788	0.14063059	0.13763833	0.13313751	0.13768636	0.10417396	0.122607045	0.14037341	0.12605272
0.0	0.13106714	0.11597347	0.13106933	0.123174645	0.1253226	0.13147712	0.105920374	0.120125145	0.14714701	0.108692795
0.0	0.1345668	0.113264084	0.11485431	0.12593977	0.10832074	0.13932078	0.111577265	0.090068094	0.11354045	0.10433993
0.0	0.13111839	0.1300777	0.11575061	0.13571052	0.13082743	0.13638417	0.10195508	0.12539576	0.1244235	0.12332535
0.0	0.1353352	0.123755276	0.14570056	0.106254525	0.1293169	0.1192717	0.10562363	0.09417544	0.14442821	0.123074554
0.0	0.11386147	0.10314501	0.14368467	0.13302638	0.113743834	0.13489665	0.1175521	0.09146336	0.11641888	0.109486446
0.0	0.1786017	0.15530719	0.17938074	0.16685563	0.18885787	0.17879418	0.14193226	0.1849478	0.17289378	0.15731883
0.0	0.15031129	0.16655189	0.19406298	0.16455829	0.20566721	0.17751321	0.14729522	0.1619905	0.19143687	0.18338488
0.0	0.13743633	0.17151114	0.19740014	0.18227878	0.18910171	0.1762424	0.15633994	0.16991992	0.19339344	0.1623989
0.0	0.56847566	0.5628715	0.5536748	0.5715415	0.57101613	0.5519512	0.55747783	0.54187214	0.5731662	0.5548288
0.0	0.569256	0.56147176	0.5532122	0.5716249	0.57125616	0.55321914	0.5582332	0.54290044	0.5732933	0.55500025
0.0	0.569828	0.56178087	0.55355614	0.57359076	0.57227874	0.55427945	0.5595948	0.5426868	0.5733755	0.5552512
0.0	0.57152224	0.56235355	0.5547165	0.57467926	0.57309186	0.55576336	0.5605368	0.5432894	0.5742012	0.5560643
0.0	0.56979305	0.5631723	0.5545286	0.573471	0.571236	0.5540036	0.56057036	0.5431958	0.57388914	0.5549868
0.0	0.5681118	0.5611599	0.5528185	0.5720584	0.57135016	0.5531326	0.5585475	0.54173386	0.5733794	0.55423814
0.0	0.56743395	0.55954826	0.55188656	0.57048845	0.5692147	0.5516658	0.55670285	0.5423094	0.57229817	0.5525229
0.0	0.56836885	0.56077003	0.55327517	0.57133883	0.57100785	0.55191624	0.5579139	0.54381156	0.5727942	0.55456674
0.0	0.56807214	0.5600998	0.55320644	0.57150066	0.5711399	0.55152	0.55758554	0.5433123	0.57266605	0.55448073
0.0	0.56687355	0.559974	0.55250376	0.5710338	0.56966215	0.55222577	0.556363	0.54022914	0.57173806	0.5534948
0.0	0.56907374	0.5606545	0.55463433	0.5716989	0.5715524	0.55288565	0.5575585	0.54189646	0.57315725	0.5545124
0.0	0.5678864	0.56070095	0.55269855	0.5708067	0.57052535	0.5522735	0.55754554	0.5426965	0.5729226	0.5537698
0.0	0.5678479	0.5604817	0.5521621	0.57060033	0.5716614	0.55319977	0.55670834	0.53972876	0.5715789	0.5533862
0.0	0.56954694	0.56064945	0.553508	0.57240975	0.5718604	0.5527177	0.55746454	0.5422664	0.57286716	0.55490786
0.0	0.5687514	0.5617155	0.5535029	0.57156587	0.5714754	0.55306435	0.55942905	0.543765	0.5733455	0.5543251
0.0	0.5678568	0.5614722	0.5532122	0.572345	0.57132787	0.55340546	0.5576199	0.5411093	0.5734606	0.5536148
0.0	0.5684541	0.5618658	0.55361754	0.5723158	0.57158554	0.5534641	0.5586669	0.5420236	0.57318056	0.55504763
0.0	0.5680335	0.5613582	0.55407006	0.57238173	0.57203805	0.55360496	0.55865645	0.5422549	0.5735553	0.55423176
0.0	0.5671988	0.5606204	0.5531433	0.57194954	0.57136655	0.5528607	0.55808526	0.5416789	0.5727286	0.5535695
0.0	0.5684695	0.56138414	0.55410236	0.57237273	0.5723442	0.5534393	0.55878365	0.54296386	0.57341546	0.55521405
0.0	0.5683157	0.5613198	0.5534509	0.5721672	0.5721118	0.553592	0.5580531	0.54163104	0.5728865	0.55464894
0.0	0.5675051	0.56145704	0.5538408	0.5727055	0.57213813	0.55316144	0.5588484	0.541827	0.5736824	0.55480605
0.0	0.56821376	0.5611289	0.55314016	0.5718572	0.57103264	0.55371207	0.558058	0.5421869	0.5728714	0.5540765
0.0	0.56793165	0.5607027	0.5530172	0.57200253	0.5711671	0.5530164	0.5577162	0.5421941	0.5730423	0.55405277
0.0	0.56848973	0.5616483	0.5539021	0.57293475	0.57231736	0.5538925	0.55858135	0.5418429	0.5738663	0.5551914
0.0	0.16330479	0.15533724	0.16173543	0.16832131	0.15539137	0.1773185	0.15586682	0.13965745	0.14256525	0.160991
0.0	0.56811786	0.5612516	0.5533198	0.57219154	0.5723017	0.5535711	0.55842674	0.5419524	0.57396597	0.5543085
0.0	0.5676833	0.56047297	0.5525653	0.57166606	0.571482	0.55269873	0.5581919	0.54103243	0.5727203	0.5537093
0.0	0.5680532	0.56133205	0.5534664	0.5721901	0.5717818	0.5535329	0.5585202	0.5420518	0.5735162	0.55432725
0.0	0.5683505	0.5612457	0.5537962	0.57200915	0.57221675	0.5529184	0.559043	0.5413841	0.5735206	0.55454844
0.0	0.5674056	0.5609662	0.553349	0.57167774	0.57089746	0.5533038	0.5581181	0.5419346	0.57323086	0.5536572
0.0	0.5670691	0.5600277	0.5523909	0.57122445	0.5705595	0.5525077	0.55675685	0.5412006	0.57277155	0.5532785
0.0	0.56784844	0.56137383	0.5534952	0.57202077	0.5719214	0.5536275	0.55810803	0.5421165	0.5734177	0.5542985
0.0	0.5679507	0.56113315	0.55329216	0.57216054	0.5718471	0.55312145	0.557562	0.5414915	0.57328665	0.5543132
0.0	0.56721985	0.5603933	0.5522122	0.5714973	0.57052004	0.5528195	0.55703557	0.54226965	0.5727173	0.55357826
0.0	0.5681559	0.56154644	0.5540229	0.5729829	0.5723015	0.5538068	0.5589018	0.54155624	0.5737355	0.55463886
0.0	0.56844366	0.5616707	0.5539751	0.57289356	0.57221526	0.5537912	0.55866814	0.54188085	0.5737102	0.55467016
0.0	0.567414	0.56130874	0.55294544	0.5715413	0.57118666	0.5526841	0.5579436	0.54093623	0.5730624	0.55385184
0.0	0.5691515	0.56180215	0.5533532	0.5726132	0.5722866	0.55400085	0.558812	0.54161716	0.5736927	0.55459946
0.0	0.5671305	0.56060785	0.55285716	0.57152456	0.5713505	0.5527183	0.557642	0.5417132	0.5730249	0.55370367
0.0	0.5693617	0.56236106	0.5549015	0.5723685	0.57221335	0.5539242	0.5598066	0.54338396	0.5744097	0.55518067
0.0	0.56801564	0.56115985	0.5534115	0.5715796	0.5714686	0.552794	0.558232	0.54220504	0.5728018	0.5539993
0.0	0.5684136	0.5611746	0.55424565	0.5729003	0.57151794	0.55274314	0.55871695	0.5407649	0.5737571	0.55512005
0.0	0.5702035	0.56285	0.55455697	0.57259727	0.57174176	0.55342954	0.5585149	0.54390544	0.5733014	0.5557501
0.0	0.5698968	0.5624354	0.5545251	0.5729192	0.57237715	0.5535259	0.55883265	0.543752	0.5732206	0.55574006
0.0	0.57036555	0.56270033	0.5548086	0.5730733	0.5720571	0.5534117	0.5583369	0.5434297	0.57330006	0.5559599
0.0	0.5695274	0.562801	0.55416673	0.57283854	0.57143867	0.553855	0.55845183	0.5438736	0.5738728	0.55501956
0.0	0.5700938	0.5606766	0.5541549	0.5730422	0.5721939	0.5532832	0.5597502	0.54354274	0.57367486	0.5551184
0.0	0.5669707	0.5581889	0.5504087	0.57023877	0.5692474	0.55307364	0.5559272	0.54076195	0.570914	0.55215144
0.0	0.56867856	0.5601466	0.55360746	0.5721397	0.5705155	0.5528755	0.55637443	0.53888226	0.57325	0.55293757
0.0	0.569464	0.56232226	0.55410063	0.57300425	0.5722453	0.55407405	0.55853575	0.54327947	0.57416415	0.55473834
0.0	0.57018363	0.56233644	0.55399966	0.5730861	0.5721865	0.55400395	0.55870706	0.5435391	0.57426894	0.5546844
0.0	0.56846744	0.5611144	0.5534927	0.5721263	0.57126755	0.55211574	0.5581542	0.5427093	0.5734049	0.55470425
0.0	0.56846744	0.5611144	0.5534927	0.5721263	0.57126755	0.55211574	0.5581542	0.5427093	0.5734049	0.55470425
0.0	0.5681639	0.56139433	0.5546439	0.5733566	0.5718996	0.5535899	0.5578121	0.5418339	0.57346344	0.5561483
0.0	0.5685955	0.5618456	0.553931	0.5720424	0.57157356	0.5532631	0.5578921	0.5426037	0.57376796	0.5550561
0.0	0.56758004	0.5611522	0.55264664	0.5724209	0.570841	0.5516311	0.55580175	0.5413316	0.57270193	0.555209
0.0	0.56877434	0.5625649	0.553789	0.57201904	0.57158875	0.55259675	0.5575657	0.54230905	0.57362384	0.555872
0.0	0.56813186	0.5599899	0.55327564	0.57103735	0.57032746	0.55189735	0.55746776	0.5426725	0.57179606	0.55322784
0.0	0.5680122	0.56011564	0.55397177	0.5721783	0.5719923	0.5527508	0.5580328	0.5428814	0.5718724	0.55392575
0.0	0.569304	0.5612063	0.55419093	0.5723383	0.57140094	0.55312234	0.5585079	0.5423736	0.5733942	0.55401134
0.0	0.5685913	0.56013817	0.55335087	0.5723014	0.57141894	0.55265707	0.5586084	0.5412189	0.5726244	0.553481
0.0	0.56818205	0.56077933	0.55313045	0.5711664	0.5701385	0.552309	0.55742323	0.5420463	0.57198566	0.55361056
0.0	0.570864	0.56220245	0.5558885	0.57352984	0.57322925	0.55701286	0.5599158	0.5419873	0.5743736	0.55729395
0.0	0.5702715	0.56147593	0.55508083	0.5746729	0.5725664	0.55566543	0.55938286	0.54161596	0.57279944	0.5557772
0.0	0.017165886	0.0144624375	0.025701292	0.013979082	0.019140985	0.024170272	0.0136444755	0.017216908	0.021513605	0.01663325
0.0	0.56821376	0.56047666	0.55274564	0.57110363	0.5703656	0.5514622	0.5581966	0.5427165	0.5727485	0.5530445
0.0	0.56821376	0.56047666	0.55274564	0.57110363	0.5703656	0.5514622	0.5581966	0.5427165	0.5727485	0.5530445
0.0	0.5703187	0.56141037	0.55403847	0.57263404	0.5723183	0.555178	0.5601309	0.5433888	0.57426447	0.55586475
0.0	0.5679243	0.5620315	0.55300504	0.5712947	0.5711286	0.5524305	0.55802256	0.54136765	0.5731895	0.5548484
0.0	0.5688507	0.56148756	0.5536148	0.57103723	0.5708258	0.55266106	0.55883044	0.542552	0.57247704	0.5537929
0.0	0.56727636	0.560423	0.55187136	0.5697177	0.5706629	0.55182904	0.5576267	0.5421723	0.5728377	0.55309904
0.0	0.5679243	0.5620315	0.55300504	0.5712947	0.5711286	0.5524305	0.55802256	0.54136765	0.5731895	0.5548484
0.0	0.56697905	0.5601625	0.5521589	0.57067347	0.57080114	0.55225474	0.55655634	0.5406757	0.5717519	0.55319476
0.0	0.5679243	0.5620315	0.55300504	0.5712947	0.5711286	0.5524305	0.55802256	0.54136765	0.5731895	0.5548484
0.0	0.5660032	0.5595325	0.5501201	0.57002866	0.5715478	0.5522611	0.55691755	0.5414065	0.5727947	0.5540053
0.0	0.5672751	0.5600695	0.5528927	0.5708375	0.56973356	0.55127835	0.5579636	0.5422697	0.57315004	0.55295616
0.0	0.5684524	0.5621186	0.5531226	0.5718957	0.5706509	0.5521504	0.5581036	0.54279804	0.57341933	0.5548157
0.0	0.56929284	0.5622997	0.55360186	0.5719058	0.5711705	0.55326796	0.5581102	0.54222405	0.57237005	0.5547193
0.0	0.5687087	0.56084883	0.5528679	0.5716089	0.5717984	0.5523401	0.5569639	0.5407859	0.57381064	0.55356085
0.0	0.5693302	0.5616868	0.5536174	0.57223815	0.5709133	0.55307966	0.5583086	0.5431427	0.5733774	0.5546906
0.0	0.56831205	0.56041855	0.55241954	0.5715601	0.57032484	0.55180055	0.5576007	0.54279983	0.57301563	0.55357206
0.0	0.56827545	0.56095266	0.5529352	0.5722163	0.5704751	0.55175775	0.55806905	0.5420547	0.5734225	0.5542447
0.0	0.5684404	0.5606251	0.5525552	0.57147807	0.5699651	0.5519333	0.55797863	0.54372686	0.57353497	0.55328965
0.0	0.5691654	0.56186175	0.55365264	0.57228845	0.5711213	0.5530265	0.5586552	0.54358506	0.573808	0.55423594
0.0	0.5680581	0.56098264	0.55298895	0.5713819	0.57013535	0.55211157	0.55743456	0.54176337	0.57272303	0.5534954
0.0	0.570495	0.5630708	0.5549597	0.57347894	0.57235354	0.5548418	0.55921876	0.5439796	0.57429093	0.55543876
0.0	0.5668309	0.5600037	0.55191314	0.57116306	0.5690312	0.55095774	0.55706304	0.5396582	0.570356	0.5530859
0.0	0.567563	0.5600163	0.5504945	0.5700302	0.5697333	0.5533692	0.5573284	0.5414874	0.57104135	0.5511793
0.0	0.5693704	0.5623075	0.55407506	0.5729712	0.5716574	0.55379754	0.5595265	0.54320866	0.5737306	0.5554688
0.0	0.56903857	0.56072843	0.5534801	0.573163	0.572639	0.55445594	0.55869144	0.545128	0.5730311	0.5537487
0.0	0.56797075	0.5610029	0.5518365	0.57234377	0.5699489	0.55339783	0.55780935	0.54236406	0.5720692	0.55284333
0.0	0.5674682	0.5595711	0.5529972	0.5710122	0.5693548	0.5521334	0.5569138	0.5419114	0.57186383	0.5525714
0.0	0.57161546	0.5633625	0.5541003	0.57279545	0.57180303	0.55632895	0.5607645	0.54306024	0.57543755	0.55757153
0.0	0.56810594	0.5606125	0.552679	0.5706257	0.5700814	0.55186236	0.55561906	0.54059154	0.57219833	0.5548922
0.0	0.5695622	0.5616102	0.5539951	0.5722826	0.5719741	0.552813	0.5583991	0.542959	0.5727387	0.5549289
0.0	0.5672631	0.5593977	0.552623	0.57037336	0.5706616	0.5517597	0.55659664	0.5399308	0.571021	0.55291826
0.0	0.5666873	0.5604419	0.5522887	0.57062626	0.5704529	0.55157524	0.5554233	0.5405448	0.5721497	0.55242753
0.0	0.5672612	0.56104356	0.552541	0.5706393	0.57045835	0.5519604	0.55618453	0.5415981	0.5723812	0.5529244
0.0	0.56794155	0.5614959	0.5532255	0.57160634	0.5708131	0.55224794	0.55556077	0.5387377	0.573493	0.5556439
0.0	0.5686128	0.5606732	0.5531415	0.5717932	0.5701583	0.5523295	0.5569672	0.54312515	0.5726481	0.55401736
0.0	0.5679963	0.5607625	0.55311215	0.57159126	0.5706082	0.55226165	0.55747837	0.5410755	0.5724584	0.5533899
0.0	0.5697201	0.5616033	0.55445975	0.57254434	0.57114255	0.5540738	0.5591873	0.54304725	0.57351714	0.55513823
0.0	0.5698755	0.5616746	0.5548761	0.57258487	0.5720634	0.5531053	0.5580474	0.5418633	0.57388836	0.55470264
0.0	0.5676863	0.5600028	0.5527414	0.57113796	0.570441	0.5520359	0.55691373	0.54233867	0.57208925	0.55358154
0.0	0.5677896	0.5598726	0.5529682	0.570613	0.56967175	0.5516339	0.5566523	0.54265666	0.57130903	0.5530553
0.0	0.56619	0.55797744	0.5518368	0.5688006	0.57076514	0.5499048	0.55500716	0.5406545	0.57052135	0.5520522
0.0	0.56760913	0.5601382	0.5525274	0.56976414	0.57100636	0.551421	0.5564901	0.54201424	0.5722979	0.55300796
0.0	0.56760913	0.5601382	0.5525274	0.56976414	0.57100636	0.551421	0.5564901	0.54201424	0.5722979	0.55300796
0.0	0.5685012	0.5618864	0.5539327	0.5715891	0.57078016	0.55349463	0.5579449	0.54318535	0.57300043	0.5548951
0.0	0.5685012	0.5618864	0.5539327	0.5715891	0.57078016	0.55349463	0.5579449	0.54318535	0.57300043	0.5548951
0.0	0.5685012	0.5618864	0.5539327	0.5715891	0.57078016	0.55349463	0.5579449	0.54318535	0.57300043	0.5548951
0.0	0.56716126	0.5595934	0.552116	0.57065207	0.5711152	0.5513501	0.5568305	0.5413694	0.5715357	0.55324525
0.0	0.56716126	0.5595934	0.552116	0.57065207	0.5711152	0.5513501	0.5568305	0.5413694	0.5715357	0.55324525
0.0	0.5683003	0.56129354	0.5542546	0.57189476	0.57190984	0.5536494	0.558423	0.54224175	0.5728973	0.55450124
0.0	0.5683599	0.5598203	0.5524382	0.57111794	0.570364	0.55077964	0.555394	0.54223025	0.5721332	0.5527461
0.0	0.56817985	0.5603517	0.5543397	0.5712784	0.5717604	0.5523926	0.55679095	0.5424483	0.57338214	0.554349
0.0	0.569229	0.56006646	0.55252504	0.5721633	0.5715789	0.5526866	0.55837095	0.5432191	0.57356304	0.5539007
0.0	0.56812835	0.56108266	0.55248255	0.5712283	0.56999147	0.5523076	0.5578888	0.5432987	0.5728468	0.55351317
0.0	0.56903887	0.5611804	0.5530011	0.57204205	0.570485	0.5528463	0.558218	0.54372007	0.57378644	0.55418944
[truncated: 21,399 more rows]
