# Supplementary material for: Teasing out missing reactions in genome-scale metabolic networks through hypergraph learning
Source: Nat Commun. 2023 Apr 25;14:2375. doi: 10.1038/s41467-023-38110-7 (PMC10130184; doi:10.1038/s41467-023-38110-7)
Supplement: Supplementary file 4 — Source Data [file 41467_2023_38110_MOESM4_ESM.zip › Source Data/Figure 2/j-m/iEC1349_Crooks_nhp.csv]

	0	0.1	0.1.1	0.1.1.1	0.1.1.1.1	0.1.1.1.1.1	0.1.1.1.1.1.1	0.1.1.1.1.1.1.1	0.1.1.1.1.1.1.1.1	0
1.0	0.5901413	0.5751988	0.56369776	0.032402623	0.5821082	0.5653738	0.57826257	0.57782143	0.061256185	0.02871521
1.0	0.58979446	0.05594019	0.565907	0.56487393	0.57154644	0.5648763	0.5894121	0.023172293	0.04011331	0.019265646
1.0	0.58342373	0.5770186	0.56347984	0.012146758	0.5819563	0.054305833	0.043187186	0.016888846	0.052357215	0.5717486
1.0	0.060600847	0.5754594	0.56318927	0.5594119	0.57911617	0.6531511	0.5763163	0.022398863	0.5657486	0.57558197
1.0	0.58502775	0.578472	0.5651566	0.5610904	0.08595847	0.56445366	0.5799019	0.5730561	0.557651	0.57610327
1.0	0.5834193	0.22392955	0.55752677	0.013287885	0.5800648	0.56491596	0.5889733	0.5774645	0.5658396	0.57289034
1.0	0.58492893	0.5748003	0.56670254	0.5614672	0.57437044	0.56515753	0.023500359	0.5775033	0.57089955	0.5703287
1.0	0.58616906	0.57398593	0.5577852	0.5622493	0.5797437	0.5656258	0.5923497	0.57212013	0.55661863	0.5746027
1.0	0.59024614	0.5787193	0.5632947	0.5657241	0.5745077	0.5649215	0.39295462	0.57373065	0.5665058	0.57525676
1.0	0.00030932354	0.57515544	0.55899525	0.032585792	0.15312192	0.0009095858	0.5915122	0.5779863	0.55686843	0.5726843
1.0	0.5844539	0.660018	0.22432658	0.5616472	0.57469	0.56470555	0.5777648	0.024615219	0.5683836	0.57110155
1.0	0.59204865	0.5746263	0.5665177	0.5606395	0.5786313	0.56537324	0.57739514	0.5717361	0.57171434	0.57185674
1.0	0.05540997	0.03356115	0.56511545	0.5641814	0.05440351	0.5669545	0.5774787	0.5744127	0.55672234	0.5738647
1.0	0.5841647	0.031258572	0.56416136	0.5648633	0.5790691	0.05522231	0.578447	0.57393813	0.5677887	0.57520384
1.0	0.5843192	0.5787636	0.55867136	0.0137156425	0.5699721	0.5657694	0.578346	0.042166706	0.035063494	0.5716043
1.0	0.5859243	0.062612385	0.5653508	0.56116563	0.58219063	0.56474733	0.58768636	0.5758794	0.557138	0.57307404
1.0	0.5907961	0.06099291	0.565075	0.565718	0.5798923	0.21413276	0.03825149	0.5756328	0.8452837	0.57056576
1.0	0.5830332	0.58085644	0.564552	0.013824549	0.5718775	0.5650396	0.578546	0.57413536	0.571911	0.5750289
1.0	0.5912981	0.5797712	0.038220655	0.5648411	0.57272255	0.56603503	0.58261544	0.5724934	0.56670237	0.048407868
1.0	0.5837187	0.5756616	0.8999869	0.56478363	0.12131988	0.56481767	0.06718784	0.5770246	0.5721502	0.5741682
1.0	0.5916241	0.5766648	0.23944725	0.56094635	0.04269012	0.5660222	0.044706546	0.57160765	0.5547948	0.5723971
1.0	0.11328271	0.57307214	0.56322867	0.5628533	0.5728827	0.055223763	0.57553077	0.575854	0.5613251	0.57270616
1.0	0.11864439	0.5767628	0.5658217	0.5640699	0.57180786	0.65815085	0.5800553	0.5754721	0.57011974	0.03102672
1.0	0.04960235	0.5754946	0.5643696	0.564668	0.5796506	0.56334	0.025663182	0.5751843	0.5584954	0.5759525
1.0	0.5836199	0.57506037	0.55754846	0.56046504	0.5721518	0.56380814	0.048382383	0.5778283	0.5582416	0.57578695
1.0	0.58419377	0.36458468	0.5643601	0.56378716	0.09906454	0.5652142	0.5800575	0.57120514	0.557913	0.5749374
1.0	0.0390208	0.052168645	0.039513852	0.56133986	0.5798704	0.56606835	0.57574195	0.576901	0.56782717	0.5752304
1.0	0.5904533	0.5805666	0.5546953	0.023926517	0.5731701	0.023141153	0.5920474	0.57687783	0.56823194	0.5724237
1.0	0.5844199	0.5772847	0.5542498	0.5648994	0.38287187	0.56465536	0.5821219	0.009179202	0.054866727	0.019268638
1.0	0.58291185	0.661983	0.8988989	0.55982643	0.047930773	0.5654941	0.39373642	0.57711047	0.8434809	0.57202613
1.0	0.5855148	0.5784685	0.27729166	0.56165546	0.5796853	0.56625664	0.59190977	5.6120014e-05	0.5609977	0.5714285
1.0	0.33466431	0.57581	0.55654335	0.5614063	0.5801788	0.036402497	0.028823057	0.57316744	0.5565178	0.5717843
1.0	0.5532584	0.5755698	0.6012006	0.564055	0.57305187	0.56239665	0.04646416	0.5774883	0.5564717	0.5725543
1.0	0.584449	0.57834494	0.90121824	0.5653119	0.5803139	0.56446886	0.59127104	0.57597136	0.57251656	0.054448333
1.0	0.044492956	0.57729447	0.55985796	0.562127	0.57206947	0.5653967	0.5786018	0.5739278	0.5617551	0.5746872
1.0	0.5909855	0.57984567	0.92692834	0.011973592	0.0007614514	0.05232318	0.58148897	0.00019338679	0.5572956	0.5754784
1.0	0.5828343	0.5799632	0.56388706	0.56147206	0.5803788	0.0072150663	0.040933535	0.5732449	0.56774837	0.5757001
1.0	0.6043626	0.60331327	0.56029147	0.5617162	0.57309794	0.5660677	0.58938766	0.6022527	0.051943816	0.032298062
1.0	0.5838996	0.57506377	0.5638469	0.56451863	0.57195914	0.5674234	0.029241256	0.5733852	0.55898404	0.0413543
1.0	0.0991548	0.5774858	0.5627394	0.562118	0.5808071	0.0307559	0.5784531	0.57220125	0.5665498	0.57634765
1.0	0.5905256	0.04618706	0.55868584	0.013874161	0.5723832	0.032443948	0.025846468	0.5311934	0.06283493	0.57155895
1.0	0.58357984	0.5726471	0.8224231	0.56114364	0.58278936	0.5644481	0.5772797	0.5737239	0.5566912	0.6885952
1.0	0.5855888	0.02626881	0.56101984	0.011407606	0.5820228	0.5652116	0.0300025	0.57769734	0.55742836	0.60025835
1.0	0.5920218	0.57986104	0.56603086	0.55943334	0.5805026	0.12127893	0.5879341	0.57686245	0.55781657	0.57182443
1.0	0.5843436	0.5790045	0.15028356	0.5859904	0.06742973	0.5647276	0.58791256	0.030675609	0.5669548	0.030999528
1.0	0.5850727	0.5811014	0.5671452	0.018361399	0.5826193	0.56341946	0.59015113	0.004086624	0.04763968	0.57290846
1.0	0.5848312	0.5811931	0.56305444	0.013078243	0.06354287	0.56520844	0.5911097	0.572886	0.57114005	0.5753387
1.0	0.58560103	0.5820011	0.5656147	0.5632106	0.58048135	0.56476057	0.5757636	0.02002158	0.5666891	0.574752
1.0	0.051449545	0.068078846	0.5587612	0.013073098	0.57323116	0.56400156	0.04574987	0.027593367	0.5558092	0.042196315
1.0	0.5849394	0.5803665	0.5629449	0.565981	0.57278854	0.5656893	0.58036023	0.5733067	0.556898	0.5718081
1.0	0.59213805	0.05648705	0.54072696	0.5617035	0.5730553	0.5645477	0.5768915	0.5736777	0.5704678	0.57280564
1.0	0.5900665	0.57276535	0.30267847	0.5614536	0.0006965817	0.5625814	0.050253093	0.097718656	0.11685389	0.57327235
1.0	0.58476585	0.58192354	0.56233346	0.013451546	0.5730776	0.036224257	0.053059466	0.57629746	0.06430225	0.57347345
1.0	0.5857663	0.7089695	0.5622878	0.56458765	0.5809377	0.5666015	2.9541481e-05	0.5723944	0.5666203	0.57444245
1.0	0.5906244	0.04397591	0.56566244	0.5603045	0.57574344	0.033804502	0.5776759	0.5751796	0.099550284	0.03550575
1.0	0.5845299	0.5753849	0.5581912	0.5648988	0.572415	0.5656045	0.037481043	0.5735416	0.5568557	0.57339096
1.0	0.5847919	0.2220211	0.5571758	0.56111187	0.5726379	0.5632881	0.08496986	0.5722887	0.03446435	0.026634125
1.0	0.5908698	0.57437146	0.5645827	0.023042856	0.8555373	0.4805879	0.5889574	0.57298446	0.046467137	0.5724256
1.0	0.58446306	0.5738243	0.56263655	0.561559	0.0641506	0.5636103	0.59199935	0.57658195	0.5670251	0.5734739
1.0	0.5912695	0.03924111	0.09704877	0.5614401	0.5746398	0.5643221	0.58713114	0.5737571	0.5581273	0.5734116
1.0	0.583118	0.57918394	0.5562459	0.0066131367	0.5800181	0.56244785	0.6991583	0.5767859	0.56773627	0.5755222
1.0	0.5915235	0.5818546	0.9325255	0.56493396	0.5725982	0.56621677	0.58736235	0.02068799	0.08272618	0.5719618
1.0	0.10182793	0.5778371	0.56326735	0.5614899	0.06786367	0.56659096	0.5817427	0.57776445	0.00023345683	0.57204086
1.0	0.59079665	0.03749368	0.8921853	0.023068083	0.16080053	0.5655543	0.023479214	0.57045805	0.5568853	0.57107806
1.0	0.5926077	0.1273998	0.90037555	0.5613859	0.58107495	0.5632956	0.5825886	0.0828883	0.0007009138	0.044280577
1.0	0.59137166	0.5793358	0.5623056	0.56154656	0.5753519	0.5657699	0.5821636	0.57344925	0.5448702	0.023792524
1.0	0.5840582	0.57933354	0.028755302	0.010431099	0.57275206	0.56514466	0.5869603	0.5741027	0.5572949	0.078388795
1.0	0.82665133	0.57727975	0.22182624	0.00012684536	0.13219184	0.5652467	0.5779044	0.0153234685	0.5709656	0.04468831
1.0	0.58479244	0.58199686	0.4357616	0.5624496	0.5784095	0.5641368	0.5911721	0.576937	0.56763536	0.5728335
1.0	0.59114623	0.5772862	0.30351835	0.5622281	0.5723916	0.109233655	0.5877647	0.5776983	0.57198226	0.5754086
1.0	0.5897631	0.06885566	0.5591677	0.5603507	0.5795843	0.56425244	0.5904538	0.5771815	0.555541	0.5738932
1.0	0.6973831	0.5757489	0.56322205	0.012886329	0.5724904	0.56354934	0.0480721	0.5938041	0.00045114072	0.5763694
1.0	0.5848683	0.09118572	0.5616504	0.5658912	0.06353168	0.56462604	0.5789728	0.5777453	0.05138928	0.024966659
1.0	0.052451506	0.5781641	0.5637387	0.5650028	0.58079433	0.56427646	0.5874636	0.5763118	0.844133	0.57297546
1.0	0.5918339	0.57442755	0.5629726	0.56207633	0.57319236	0.5658069	0.58674383	0.5760741	0.9574715	0.5736391
1.0	0.58420193	0.5776309	0.55708396	0.5653589	0.049845777	0.5640323	0.039104585	0.5773015	0.57068944	0.5737678
1.0	0.59083474	0.090051256	0.5639206	0.023058705	0.57336354	0.56660855	0.5877647	0.5722637	0.56986624	0.5729331
1.0	0.5903476	0.5776062	0.5593773	0.5076406	0.5734873	0.5659852	0.57835215	0.5730725	0.57230806	0.00019142694
1.0	0.5912479	0.57943916	0.5625693	0.56473744	0.8560382	0.5654513	0.5911913	0.5729782	0.5576155	0.5750741
1.0	0.5837442	0.029361643	0.1562553	0.56411654	0.583016	0.56380624	0.576575	0.020752167	0.055879153	0.5720354
1.0	0.58478206	0.580001	0.5621321	0.56448305	0.57290995	0.56608874	0.05794835	0.18919589	0.5706963	0.5722112
1.0	0.038290408	0.57440853	0.5624479	0.012006231	0.57224315	0.5641119	0.5776771	0.015521335	0.55825007	0.5729121
1.0	0.58439255	0.57435894	0.55738324	0.5649843	0.58306044	0.56700474	0.57989365	0.57676697	0.5719239	0.03572323
1.0	0.585855	0.6117298	0.5571377	0.5646357	0.5827805	0.043572832	0.5882679	0.5713271	0.5573089	0.07877973
1.0	0.038502753	0.025953917	0.56434345	0.013955055	0.5780639	0.5653724	0.03998914	0.020215733	0.5597675	0.57613355
1.0	0.033538636	0.07704415	0.60327196	0.56475025	0.57336295	0.039433435	0.58877546	0.57306194	0.91511106	0.5750277
1.0	0.15052558	0.08635701	0.5638316	0.5654714	0.58000124	0.5645871	0.5756987	0.573223	0.5585532	0.5750603
1.0	0.5842263	0.57962424	0.56248236	0.5601909	0.5756028	0.56548625	0.017597398	0.5712693	0.07740608	0.5723649
1.0	0.58482033	0.5762612	0.17554238	0.56161743	0.5804213	0.56426495	0.39393678	0.57339096	0.5718194	0.57289445
1.0	0.0030064292	0.573728	0.55632097	0.017259527	0.3027373	0.0398607	0.00038416663	0.019969318	0.55503964	0.5721704
1.0	0.5924868	0.067484416	0.56287414	0.5612488	0.57994056	0.56408983	0.57751983	0.5712063	0.56242675	0.5766423
1.0	0.5911438	0.58054364	0.06171734	0.56162894	0.58047426	0.5650942	0.5787445	0.57859075	0.5677811	0.57246405
1.0	0.583163	0.5745641	0.55808604	0.5648514	0.5828178	0.5655361	0.39500204	0.021467052	0.57081085	0.57432294
1.0	0.5843869	0.57992357	0.56455463	0.5615027	0.43694472	0.5636369	0.588387	0.57228833	0.06549513	0.57345176
1.0	0.5919591	0.008800833	0.5623861	3.4789173e-05	0.043172795	0.5665233	0.043914218	0.5753895	0.57057303	0.5733084
1.0	0.5819616	0.056144282	0.07401704	0.5614017	0.58244854	0.56545794	0.028886894	0.5774769	0.5611012	0.57471585
1.0	0.5867775	0.57552356	0.117021464	0.5605891	0.5726542	0.56544405	0.5791259	0.5764773	0.048945513	0.5743727
1.0	0.5917931	0.5797874	0.6304137	0.008691222	0.5825876	0.04765288	0.591247	0.5735433	0.56629	0.022854146
1.0	0.5933667	0.58009726	0.56354594	0.53663486	0.5799065	0.56583303	0.05495497	0.061007448	0.05717172	0.5704509
1.0	0.5885527	0.5746797	0.5102178	0.014679729	0.57356894	0.56548506	0.5877534	0.57245445	0.5567908	0.5724884
1.0	0.09764505	0.22371396	0.56408274	0.56466883	0.022823999	0.025944775	0.031681463	0.57618666	0.5575819	0.5761105
1.0	0.58417094	0.5792129	0.55818653	0.012176375	0.57833743	0.5645422	0.58830875	0.10348091	0.051789775	0.033587154
1.0	0.09968908	0.137251	0.16339491	0.013917298	0.58071834	0.5645718	0.58868897	0.5753574	0.5588912	0.042278916
1.0	0.5846898	0.575554	0.028805384	0.56174064	0.57292247	0.065792896	0.5781565	0.5736228	0.56722677	0.02915133
1.0	0.58576393	0.038535465	0.5646476	0.54101884	0.57290924	0.5659272	0.58077693	0.5776304	0.5568075	0.57357705
1.0	0.5919241	0.57562107	0.5659356	0.56512636	0.58031774	0.44971696	0.59039605	0.020925324	0.55933404	0.57256234
1.0	0.5909336	0.5766341	0.56549203	0.5649001	0.57315475	0.07777015	0.5784011	0.5732335	0.5542211	0.57485425
1.0	0.59142995	0.5818308	7.690475e-05	0.5403353	0.57929677	0.56382304	0.024153356	0.0131068425	0.5582052	0.57298416
1.0	0.5846889	0.026238544	0.5616919	0.56595516	0.5725878	0.04191369	0.5775414	0.57269007	0.55847394	0.5746435
1.0	0.59103954	0.57416326	0.56435937	0.5654908	0.0018377982	0.56329817	0.5786674	0.5762668	0.0006056314	0.04658122
1.0	0.5840661	0.58002913	0.55822456	0.56529737	0.5826592	0.564798	0.5774316	0.5777493	0.04785212	0.022629565
1.0	0.5920955	0.10464582	0.565	0.5602336	0.58275175	0.56561476	0.5814497	0.020470839	0.5653411	0.57519186
1.0	0.6359173	0.5783482	0.901663	0.0150285335	0.57766724	0.0072340476	0.58730686	0.57706636	0.56724095	0.5690001
1.0	0.58395916	0.5806899	0.03296495	0.5617288	0.58205473	0.5657604	0.5780321	0.47429377	0.559266	0.5729985
1.0	0.58940643	0.57489175	0.56355983	0.0112277465	0.5828751	0.56404865	0.5876031	0.57376033	0.57277775	0.5723458
1.0	0.5852918	0.5775842	0.48093817	0.5610146	0.57973635	0.07048603	0.5827587	0.57641935	0.5614347	0.57490975
1.0	0.58379704	0.08609008	0.556489	0.5654314	0.5721672	0.05703251	0.0748479	0.5766785	0.05738732	0.5723828
1.0	0.13641432	0.09790869	0.559433	0.5612273	0.5726422	0.06115115	0.028206024	0.57751	0.5571595	0.57225466
1.0	0.027596667	9.117314e-05	0.5667875	0.5643595	0.5827054	0.56477284	0.5880361	0.57656455	0.56082743	0.57326615
1.0	0.590613	0.57991713	0.55712324	0.5612064	0.57335776	0.23672861	0.5883128	0.020623855	0.56174576	0.5771036
1.0	0.58309174	0.5788105	0.55934876	0.5656015	0.017108027	0.5647913	0.03611892	0.5760166	0.56677765	0.57679117
1.0	0.58227783	0.57484573	0.55974865	0.015474903	0.036434066	0.5638173	0.5877931	0.588747	0.55672973	0.57393247
1.0	0.584156	0.5737691	0.5572827	0.5658926	0.57137185	0.5639806	0.58928484	0.57826173	0.5720566	0.5746922
1.0	0.094758086	0.5814807	0.5632589	0.56131583	0.5730558	0.566059	0.5880079	0.57359093	0.56623197	0.5766833
1.0	0.58518165	0.5736818	0.30953047	0.5647712	0.58226943	0.5133403	0.5771832	0.5714487	0.03786194	0.5762423
1.0	0.5895425	0.57874423	0.0406246	0.0135178985	0.036349405	0.56637037	0.5783426	0.57614046	0.5661182	0.573569
1.0	0.5858371	0.5745282	0.55780345	0.565373	0.5829386	0.5629382	0.58806634	0.57621646	0.55689865	0.5756408
1.0	0.58365	0.22669894	0.5593217	0.56167406	0.57307625	0.56529385	0.57769704	0.5742449	0.5595969	0.57544583
1.0	0.06368982	0.5816266	0.5572851	0.5651532	0.57241136	0.5674591	0.5783305	0.5729948	0.5719169	0.5758845
1.0	0.5815574	0.5795885	0.55740845	0.5603971	0.57125956	0.5672993	0.5870931	0.021116674	0.5691157	0.049115833
1.0	0.5844924	0.5797858	0.55598485	0.6400344	0.5722437	0.5673891	0.5872351	0.57707983	0.5665532	0.020709908
1.0	0.5818864	0.5817052	0.5621699	0.565178	0.5791082	0.5639955	0.5901682	0.57746774	0.5571365	0.023063514
1.0	0.5848939	0.0644328	0.03142862	0.018253582	0.5725866	0.5653521	0.5910693	0.57461417	0.5614303	0.57363635
1.0	0.59148455	0.57491267	0.04694584	0.5646087	0.5807697	0.56682307	0.58990353	0.5731131	0.56075555	0.5714495
1.0	0.5843127	0.92972606	0.55809087	0.56122327	0.06509389	0.5661995	0.39341092	0.5784897	0.4349112	0.046883617
1.0	0.5907962	0.5792327	0.55662066	0.5596281	0.578803	0.019885682	0.58148	0.022785345	0.56592155	0.03685276
1.0	0.5908152	0.0437685	0.5560734	0.003618665	0.5811125	0.56517994	0.028129788	0.5753989	0.557112	0.5720272
1.0	0.5865732	0.58209515	0.5643818	0.014244458	0.18307483	0.56437033	0.57857025	0.18900114	0.84477186	0.017124824
1.0	0.34963563	0.57877517	0.105268724	0.00016274107	0.572716	0.036390625	0.00013996573	0.57652795	0.5666951	0.5749837
1.0	0.59056973	0.006719106	0.56061584	0.5624603	0.5723295	0.037856564	0.5873025	0.5727868	0.56881577	0.041870963
1.0	0.5826169	0.5785707	0.56222415	0.013066431	0.5358592	0.564244	0.57708037	0.5716793	0.57154685	0.49268833
1.0	0.58427536	0.06291702	0.55739695	0.4486285	0.13975522	0.17400768	0.5821094	0.5761118	0.5573199	0.027449826
1.0	0.08047422	0.58073574	0.2636194	0.56073934	0.8565493	0.56338465	0.58736974	0.57644624	0.5565346	0.5752092
1.0	0.07592255	0.5814565	0.56488043	0.013597613	0.5719999	0.5669655	0.043251507	0.57306165	0.5702184	0.5744705
1.0	0.00024952236	0.5751254	0.5552844	0.56368047	0.57379156	0.5637653	0.58745426	0.18812995	0.047334854	0.57574946
1.0	0.5834331	0.57451624	0.5579655	0.5622668	0.042463128	0.564649	0.03443432	0.5738867	0.5716364	0.00019138568
1.0	0.58645606	0.57897645	0.55966896	0.56089497	0.06456585	0.022213167	0.5905407	0.5773301	0.572658	0.57068795
1.0	0.00087756856	0.93040913	0.21515481	0.56159693	0.5734428	0.5647176	0.5772201	0.57384807	0.55633074	0.5742374
1.0	0.58411366	0.5792215	0.09733751	0.5635076	0.5718428	0.06224346	0.58130246	0.57308376	0.05648453	0.5722691
1.0	0.58688885	0.6404886	0.5580857	0.031231176	0.5825507	0.5663412	0.5874285	0.5710004	0.09752004	0.57630515
1.0	0.68996257	0.07122771	0.5661078	0.5618455	0.8561428	0.56466436	0.58005947	0.57825917	0.55919087	0.5730379
1.0	0.5844777	0.5784931	0.5617548	0.5656067	0.5796347	0.5651196	0.576647	0.57211643	0.9118936	0.03688464
1.0	0.5905364	0.5753637	0.9002166	0.56139165	0.57999843	0.060526676	0.029702522	0.008799955	0.56667286	0.5726794
1.0	0.03810064	0.033672426	0.5591238	0.020340394	0.5827843	0.5645102	0.033646934	0.019491374	0.5621764	0.5723747
1.0	0.59143925	0.57581156	0.56382495	0.56521547	0.019470349	0.5649659	0.5814328	0.025536371	0.5575801	0.5727362
1.0	0.59043044	0.57891285	0.55670196	0.5619327	0.5715284	0.5650711	0.5767296	0.5729882	0.55820227	0.57225376
1.0	0.12215671	0.58204603	0.5629946	0.0117112305	0.078970775	0.56502265	0.57779306	0.526645	0.08973462	0.040867176
1.0	0.07977918	0.9301136	0.76943934	0.5612308	0.5738422	0.5648583	0.5889239	0.5763189	0.5579552	0.03815726
1.0	0.14969131	0.5799007	0.5572319	0.565541	0.5725099	0.56378007	0.5875315	0.57688373	0.05059838	0.5720714
1.0	0.06653157	0.57380015	0.56218004	0.5646152	0.58099365	0.56554323	0.59103554	0.5776087	0.56185925	0.57238823
1.0	0.03733825	0.03577182	0.5581224	0.56278104	0.5794529	0.040490508	0.57769966	0.032664213	0.5615618	0.57415056
1.0	0.58500737	0.5739512	0.033628765	0.56206405	0.5737014	0.5636456	0.5781128	0.015593358	0.56973004	0.5351229
1.0	0.14718229	0.57387435	0.5599746	0.012094652	0.13676149	0.5633347	0.035624154	0.57738584	0.055398844	0.09555295
1.0	0.031774793	0.5734059	0.5665455	0.00012972073	0.048093848	0.566521	0.025629353	0.014363443	0.57116973	0.015965391
1.0	0.58359975	0.5750387	0.22071376	0.5660232	0.09480149	0.6587911	0.5779429	0.022345027	0.0644097	0.57300407
1.0	0.06432829	0.074254	0.2973781	0.5616173	0.5807916	0.56644475	0.57731533	0.57631505	0.5675122	0.57479393
1.0	0.08365344	0.5742375	0.5664662	0.5657612	0.57323503	0.56384504	0.5790479	0.57327867	0.5710921	0.5742223
1.0	0.5849916	0.5814015	0.56291515	0.5595884	0.57191515	0.5649877	0.57780516	0.57641	0.55696523	0.5733078
1.0	0.58572423	0.58123225	0.6104214	0.5611827	0.088967554	0.5648967	0.5770753	0.573281	0.55691266	0.57591945
1.0	0.5851248	0.57530874	0.5635216	0.56574386	0.5827207	0.5651631	0.58853984	0.5724672	0.5601534	0.053082816
1.0	0.5840159	0.5782066	0.55383754	0.5647297	0.5725752	0.563135	0.57749844	0.57673013	0.5586373	0.013406517
1.0	0.5896907	0.5760759	0.56639606	0.010311712	0.5721015	0.07258569	0.39409634	0.57699424	0.059844982	0.023232989
1.0	0.58429366	0.5755862	0.5660321	0.012030849	0.071542345	0.5655207	0.7134617	0.57813364	0.06919934	0.5723123
1.0	0.58458227	0.5759088	0.56110346	0.56160456	0.57177645	0.565212	0.5789912	0.5760488	0.5593203	0.57276505
1.0	0.583669	0.57979286	0.5561433	0.56052625	0.58284634	0.56773096	0.5777371	0.5724024	0.57227	0.57331705
1.0	0.588947	0.5754003	0.55682516	0.56542116	0.5819975	0.56419325	0.57664365	0.5732652	0.5597877	0.5732585
1.0	0.5847464	0.57384616	0.06452976	0.5655845	0.5716674	0.5622878	0.59139174	0.5752794	0.5681407	0.5354956
1.0	0.0012111992	0.5747415	0.39769122	0.56495786	0.5952038	0.56635404	0.57898754	0.573897	0.57253426	0.015711803
1.0	0.58497566	0.57919645	0.56271076	0.5655432	0.57398415	0.56444174	0.5801222	0.5764521	0.053827398	0.5727502
1.0	0.59214276	0.1290661	0.5633569	0.015270577	0.15603204	0.5663068	0.5773945	0.574059	0.5649867	0.57468665
1.0	0.5849868	0.57832134	0.55747503	0.01736938	0.058856044	0.5666255	4.895633e-05	0.5733772	0.5583034	0.018255718
1.0	0.58388436	0.032743957	0.55833393	0.0105074495	0.58045447	0.16650234	0.049489535	0.5735081	0.5600473	8.13633e-05
1.0	0.59259385	0.5764019	0.56434983	0.5658392	0.5785009	0.5659324	0.57737577	0.5758566	0.55535734	0.57497036
1.0	0.05817902	0.5753667	0.5663884	0.4754266	0.57206345	0.5644548	0.578122	0.009271583	0.5710826	0.57605183
1.0	0.58665466	0.58221394	0.5584948	0.56160724	0.57199043	0.5672812	0.5897119	0.00018593034	0.030419713	0.57291466
1.0	0.59186506	0.1824325	0.55592763	0.5608664	0.57204163	0.5639338	0.5819643	0.5734821	0.05107438	0.57343674
1.0	0.040912386	0.5793875	0.05932171	0.5646082	0.5723367	0.5626486	0.58123326	0.011657609	0.5564553	0.57285815
1.0	0.07012084	0.039630897	0.56348073	0.5617301	0.57954174	0.039789103	0.5889706	0.5734724	0.55551904	0.019170232
1.0	0.5902917	0.66451234	0.56414187	0.5647732	0.5802168	0.0036205053	0.025802035	0.57090664	0.57054657	0.02100288
1.0	0.5842992	0.5740302	0.55745417	0.5632349	0.18538079	0.033941604	0.5872768	0.5756996	0.5616073	0.5715192
1.0	0.5912511	0.57895887	0.5599211	0.012986097	0.05312708	0.56489974	0.5818137	0.5727901	0.572594	0.5752248
1.0	0.58474827	0.576671	0.56258255	0.56053096	0.57871705	0.56603175	0.081260376	0.57319814	0.5583914	0.68876374
1.0	0.5917628	0.023216344	0.55673647	0.019958222	0.060307685	0.5648475	0.58993304	0.5741442	0.0006070365	0.57109386
1.0	0.59292907	0.041026335	0.5643951	0.5613175	0.109785646	0.5635954	0.7396409	0.019507749	0.55796826	0.57614183
1.0	0.49747002	0.5771539	0.5602747	0.5624153	0.08974191	0.5487943	0.031012055	0.57711685	0.5713536	0.57110524
1.0	0.5848428	0.5747026	0.5599963	0.006592219	0.57150775	0.12510577	0.5913763	0.016576193	0.08934777	0.57133675
1.0	0.5844604	0.5817179	0.047555346	0.016278941	0.11651212	0.5633597	0.58632976	0.57213277	0.57267153	0.050484
1.0	0.057372935	0.57557935	0.5594426	0.011880547	0.57285726	0.5658546	0.05315065	0.572121	0.56063914	0.57419056
1.0	0.05024514	0.57599324	0.5596289	0.013247047	0.57192767	0.03954002	0.5899395	0.59952617	0.57162297	0.02479455
1.0	0.5843327	0.57980907	0.55898595	0.5654686	0.5804053	0.05370416	0.59088516	0.57125837	0.55810827	0.57147807
1.0	0.5925734	0.005496607	0.55626726	0.010398604	0.5795321	0.5649954	0.028783632	0.029143596	0.57188696	0.57322997
1.0	0.5844983	0.57455456	0.5579218	0.5644095	0.57920575	0.56421775	0.5783416	0.012402911	0.033777375	0.04035428
1.0	0.06712048	0.072159685	0.5581641	0.5654338	0.57952654	0.5671332	0.026711043	0.01987794	0.5562745	0.5728739
1.0	0.58565736	0.17421082	0.5653199	0.01478474	0.039909378	0.5678019	0.58716506	0.034333386	0.08751794	0.04201235
1.0	0.06508761	0.57892853	0.5640365	0.56173635	0.08359072	0.5643329	0.5794417	0.57789576	0.5566944	0.030690541
1.0	0.054645665	0.5757656	0.557756	0.5643077	0.5736406	0.048999958	0.39176616	0.5758998	0.55890644	0.5734632
1.0	0.06531433	0.092857726	0.56631726	0.011287925	0.57145774	0.56543934	0.5872109	0.04591444	0.5662407	0.5720601
1.0	0.583519	0.5760544	0.13464831	0.56211865	0.57325596	0.5663696	0.57917786	0.57582915	0.043996904	0.5766272
1.0	0.585024	0.5764727	0.5634034	0.56426644	0.57239425	0.5651121	0.00053112576	0.14009103	0.8454936	0.5722156
1.0	0.58580744	0.58174944	0.5552969	0.56054944	0.041489467	0.5641112	0.5914522	0.023127187	0.032859694	0.57647604
1.0	0.5857847	0.082879834	0.55736476	0.5609836	0.57211965	0.56152546	0.59131473	0.5728957	0.049515296	0.5730802
1.0	0.5920472	0.5760728	0.55895	0.56431264	0.5719105	0.5677295	0.5869814	0.5742185	0.87161714	0.0257749
1.0	0.5838827	0.00017651104	0.55801237	0.56141156	0.573678	0.5643283	0.57690626	0.036099095	0.55473083	0.572887
1.0	0.58452594	0.055584032	0.31885543	0.5646664	0.5724678	0.5643512	0.027218403	0.5756603	0.5572028	0.037909962
1.0	0.58370435	0.57734466	0.55711985	0.56447184	0.57229835	0.56440216	0.057272088	0.5774183	0.56678295	0.57157624
1.0	0.5911502	0.5794141	0.1450326	0.56125003	0.5734076	0.030951858	0.5857928	0.5733172	0.5605423	0.020161493
1.0	0.59121704	0.5736223	0.5628975	0.56035024	0.57127285	0.56644464	0.5768222	0.026705055	0.035502996	0.573154
1.0	0.5830194	0.1095133	0.55980116	0.01528389	0.572243	0.56593907	0.5911423	0.027249044	0.55944234	0.57478213
1.0	0.5806929	0.06477689	0.564969	0.01712732	0.0014227593	0.059186403	0.57898706	0.18819639	0.092593245	0.5730178
1.0	0.58334106	0.0002169243	0.00018248941	0.5644674	0.5801427	0.051553525	0.08571059	0.57747495	0.5578024	0.575267
1.0	0.5840391	0.57938457	0.082470626	0.01085942	0.0018403017	0.5467129	0.5879864	0.5728111	0.5708639	0.5717467
1.0	0.5843542	0.5763783	0.026871083	0.5612686	0.5735834	0.5642395	0.5914249	0.5732789	0.5562359	0.57413095
1.0	0.050547894	0.57869744	0.5625558	0.5615028	0.5720308	0.5658689	0.58056325	0.57457334	0.5626833	0.57364607
1.0	0.055332735	0.110199325	0.5639621	0.56162375	0.054395773	0.5666456	0.021891056	0.5721918	0.055451542	0.57456076
1.0	0.59094054	0.57600147	0.5604224	0.5619196	0.57256454	0.5659712	0.59085464	0.57404584	0.56818056	0.571617
1.0	0.58477974	0.5782008	0.56209344	0.56162953	0.57157564	0.5655012	0.5873031	0.57257986	0.5623991	0.57308143
1.0	0.115945466	0.5761327	0.56496733	0.5608229	0.5727296	0.5642207	4.895638e-05	0.0109006055	0.00021288125	4.654905e-05
1.0	0.0014270955	0.11887152	0.014104984	0.5585486	0.5726741	0.56408703	0.58126104	0.5730892	0.5612452	0.57569695
1.0	0.5854583	0.66955394	0.55733615	2.3839722e-05	0.5796302	0.5651649	0.5782761	0.5726786	0.5565354	0.035469927
1.0	0.59039456	0.57810783	0.053606305	0.56046206	0.13266835	0.057938777	0.5791011	0.5753647	0.033416484	0.5749928
1.0	0.5837605	0.70014507	0.5642146	0.56591773	0.573833	0.56668526	0.57735825	0.57303625	0.5593734	6.0781043e-05
1.0	0.82727915	0.71840733	0.037644092	0.5648699	0.7335441	0.5654973	0.06703895	0.016429286	0.5586244	0.55329984
1.0	0.5840211	0.5747199	0.55929047	0.561866	0.57994205	0.5674504	0.5921401	0.5785066	0.5613767	0.5708067
1.0	0.5915284	0.5738791	0.88188934	0.5635835	0.573365	0.066688664	0.5900206	0.5713616	0.56742084	0.5760163
1.0	0.5850823	0.5759599	0.55676866	0.5658024	0.09858185	0.046127427	0.58773917	0.5765826	0.12691292	0.5715816
0.0	0.07372775	0.12004056	0.059263848	0.014344147	0.06122426	0.07938321	0.036339734	0.024754943	0.04198245	0.07005019
0.0	0.07323062	0.120350264	0.059274334	0.014244538	0.061322335	0.07890556	0.036432452	0.024724409	0.042087045	0.06903715
0.0	0.046921387	0.038439315	0.095007084	0.011385257	0.055076394	0.08974392	0.037951846	0.01903061	0.046416458	0.030838884
0.0	0.047344662	0.03833315	0.0953331	0.011380117	0.054959096	0.090263315	0.038202804	0.01894691	0.046306346	0.030633869
0.0	0.039139397	0.042503472	0.040391177	0.010215591	0.063491836	0.103147656	0.036137685	0.014217059	0.018868223	0.030719282
0.0	0.038858023	0.041782517	0.04005878	0.010246967	0.0636448	0.1029421	0.036086943	0.014207038	0.018858619	0.03078752
0.0	0.20338783	0.04576729	0.4073632	0.031699363	0.12971203	0.15438093	0.05343289	0.028926816	0.1042713	0.04370699
0.0	0.11467892	0.074314006	0.31767	0.020799823	0.08406003	0.051158637	0.05155554	0.045264095	0.052544367	0.03091926
0.0	0.1143988	0.074886456	0.31773424	0.020860532	0.08387323	0.05144609	0.05148068	0.045474283	0.052164167	0.03063694
0.0	0.11456181	0.074960254	0.3166598	0.020814784	0.08373188	0.05118006	0.05123524	0.045386285	0.0520233	0.030724492
0.0	0.13760589	0.10274058	0.31395006	0.012482603	0.14596741	0.14114554	0.056869157	0.022488415	0.08050023	0.032866295
0.0	0.10846973	0.17930031	0.22710986	0.015985286	0.035939854	0.09630943	0.05457504	0.022217529	0.10009069	0.036296062
0.0	0.1690706	0.1443839	0.19895492	0.016273797	0.09005044	0.13049367	0.043667715	0.023377253	0.07719176	0.035563078
0.0	0.5118655	0.5773028	0.94493026	0.038933646	0.7562809	0.459846	0.40887633	0.09004305	0.90716153	0.103109784
0.0	0.14380534	0.13850518	0.34732956	0.014336424	0.07418634	0.16365616	0.0443407	0.017189601	0.08566243	0.04527705
0.0	0.16015275	0.08202835	0.33061084	0.011607467	0.098559074	0.1279816	0.05017524	0.018482806	0.060543187	0.031406928
0.0	0.5049408	0.55618477	0.9689257	0.033757925	0.68486375	0.43248057	0.29954794	0.076443836	0.89363164	0.0781864
0.0	0.08110933	0.041181583	0.2587098	0.016904006	0.08939258	0.16079386	0.020791205	0.013340617	0.0994599	0.043831047
0.0	0.022548975	0.019796597	0.027125865	0.013825979	0.040098324	0.042918056	0.024438329	0.012321312	0.039841004	0.02257363
0.0	0.022462508	0.019883335	0.027105438	0.013722713	0.04030287	0.042745665	0.024490291	0.012284084	0.03985171	0.022316884
0.0	0.12719148	0.12040843	0.16191746	0.023133172	0.10413452	0.17109126	0.0743789	0.01308015	0.0920603	0.02287443
0.0	0.07407904	0.050500073	0.049734276	0.011332662	0.034262165	0.03610662	0.048459027	0.01019781	0.047009997	0.02520123
0.0	0.07403614	0.05001592	0.0494206	0.011365737	0.034271248	0.035961527	0.04881742	0.010179561	0.047557905	0.025279157
0.0	0.14113837	0.06122727	0.22787546	0.012378829	0.10739037	0.15860172	0.034152362	0.017694453	0.06594502	0.03530996
0.0	0.5802258	0.5249326	0.9385118	0.045356873	0.6051211	0.4061343	0.36871737	0.065012045	0.9120288	0.06397539
0.0	0.10305665	0.07863863	0.17421962	0.014268152	0.20415007	0.16078435	0.038411178	0.021177456	0.118009076	0.048638035
0.0	0.100425094	0.06412371	0.10351728	0.012318961	0.12888162	0.10452944	0.03300979	0.009407984	0.07051786	0.0602092
0.0	0.0012528391	0.025798853	0.33912182	0.017223526	0.19199553	0.23874377	0.050646055	0.034925718	0.075832546	0.037987534
0.0	0.0012355956	0.025808128	0.3365126	0.016983956	0.18955797	0.23804033	0.050350886	0.03461339	0.07476543	0.03774161
0.0	0.0012326573	0.025632385	0.33648157	0.01710967	0.18921095	0.23794124	0.050355446	0.03474649	0.07487189	0.03800308
0.0	0.100703426	0.06742327	0.19489466	0.013284084	0.21441545	0.117799684	0.07039583	0.011006857	0.06308421	0.04535066
0.0	0.03952922	0.04558973	0.05867242	0.012481252	0.17865767	0.0276289	0.030668145	0.00939007	0.047719706	0.02822574
0.0	0.087444365	0.088493794	0.15527867	0.012597553	0.14925382	0.11995151	0.05127519	0.0186284	0.1047399	0.041111507
0.0	0.5558944	0.6403252	0.55765635	0.5388919	0.75244516	0.56347954	0.6792473	0.52583754	0.4781766	0.55060136
0.0	0.58283097	0.57546574	0.55697477	0.5609481	0.5717774	0.5639484	0.57800406	0.57176983	0.5568453	0.56957126
0.0	0.039764315	0.035398696	0.062110145	0.0137366215	0.080430724	0.03738476	0.03837963	0.015540029	0.0262455	0.04984571
0.0	0.6510655	0.7151845	0.55651456	0.48407778	0.68610984	0.64163226	0.6189556	0.56787324	0.5732884	0.53432816
0.0	0.10577618	0.10104017	0.26799563	0.011954	0.14699253	0.21452968	0.04886137	0.019600665	0.05953817	0.0682732
0.0	0.060442567	0.07759038	0.209361	0.010620847	0.05419184	0.16727398	0.045315918	0.0147225745	0.08672636	0.039455015
0.0	0.11039574	0.05234436	0.14990522	0.013771627	0.12223776	0.13968423	0.043820467	0.011637035	0.08550714	0.054596484
0.0	0.07754371	0.035418753	0.177895	0.010085182	0.12093431	0.20698184	0.04774671	0.013578931	0.07551682	0.060215868
0.0	0.067315385	0.09289663	0.19467735	0.010607206	0.1076144	0.1524557	0.041782014	0.0124614835	0.04331889	0.041758243
0.0	0.18311994	0.07071398	0.14814751	0.013485126	0.19379611	0.1281628	0.053361934	0.014394366	0.11297518	0.051032707
0.0	0.112013206	0.10609392	0.26010433	0.020833744	0.043833356	0.14552483	0.06650714	0.017939888	0.08468364	0.06912431
0.0	0.080201045	0.103724614	0.42383596	0.015879693	0.10804318	0.20637965	0.052023243	0.02266781	0.15724543	0.0590053
0.0	0.11241974	0.10469665	0.30238664	0.010089782	0.072606154	0.18543251	0.05959583	0.024315083	0.061824914	0.031902425
0.0	0.08227875	0.044881158	0.04999177	0.01614285	0.14996032	0.17313875	0.03459116	0.021611914	0.1293887	0.032176323
0.0	0.08654838	0.062802866	0.18874498	0.020543935	0.21158712	0.13901252	0.043205354	0.026517535	0.1735488	0.022077605
0.0	0.09269648	0.058526564	0.20339514	0.019399976	0.052840397	0.12256383	0.035882484	0.019704146	0.0811189	0.041249726
0.0	0.045209292	0.09695797	0.25909963	0.016958691	0.06669374	0.19332115	0.024292141	0.024606941	0.06644062	0.037692793
0.0	0.07010673	0.088448	0.22042759	0.012266843	0.1163382	0.16889876	0.021722443	0.030110905	0.13488977	0.041122098
0.0	0.5329052	0.558291	0.95128703	0.05125361	0.74989516	0.48001567	0.26850837	0.12583253	0.86039495	0.11524632
0.0	0.09748215	0.0686932	0.14544839	0.01577332	0.13260897	0.14638966	0.018311106	0.018356418	0.121669866	0.056399815
0.0	0.03263474	0.029563254	0.07348776	0.014912498	0.04541584	0.059499398	0.025228346	0.017381592	0.05792904	0.017102951
0.0	0.5773059	0.67288923	0.644733	0.646169	0.74620724	0.57587904	0.68317115	0.5362732	0.7455068	0.63561255
0.0	0.79128134	0.77636236	0.83490336	0.4754266	0.8202987	0.7007001	0.82296175	0.7255461	0.8701252	0.6754386
0.0	0.79128134	0.77636236	0.83490336	0.4754266	0.8202987	0.7007001	0.82296175	0.7255461	0.8701252	0.6754386
0.0	0.61826706	0.53882176	0.7949646	0.3143068	0.6308255	0.6996485	0.80476475	0.556751	0.55073565	0.5580058
0.0	0.08104815	0.088661656	0.19167636	0.016423509	0.12959403	0.20537154	0.04555782	0.018530844	0.10610811	0.044407297
0.0	0.836552	0.78501314	0.7929809	0.7586644	0.7156409	0.65316474	0.9040378	0.6102111	0.8969992	0.5858036
0.0	0.5839178	0.5739459	0.55728143	0.55929685	0.57208514	0.56397516	0.5769885	0.57159835	0.55640185	0.5700978
0.0	0.5837859	0.57392436	0.55804485	0.55912274	0.5724463	0.5641205	0.57661384	0.57163376	0.55658025	0.5704437
0.0	0.09071866	0.14266115	0.36009637	0.023243789	0.03816237	0.076519914	0.043431878	0.017918596	0.15320054	0.036222726
0.0	0.6407508	0.659007	0.6291829	0.68984884	0.44439095	0.533177	0.6433871	0.5467989	0.5882492	0.5475156
0.0	0.05075515	0.046486817	0.061603617	0.018864343	0.067754865	0.08197053	0.02316092	0.021709446	0.063229196	0.022945646
0.0	0.045911036	0.12294974	3.83071e-05	0.013760545	0.07480338	0.084342785	0.025793621	0.014474167	0.028543856	0.017967034
0.0	0.052315213	0.0109243	0.03262367	0.01064375	0.098315306	0.09136013	0.04293213	0.0074577136	0.078619115	0.04610453
0.0	0.13499503	0.020520125	0.037082184	0.013309245	0.11375107	0.30015972	0.05510079	0.009392706	0.22333476	0.076446176
0.0	0.64853966	0.40188998	0.0027606492	0.62072337	0.619441	0.62109494	0.6120348	0.5764379	0.7267304	0.31288624
0.0	0.6193384	0.6645286	0.009719159	0.59588295	0.4845382	0.60577637	0.6696161	0.46778986	0.64491487	0.41432092
0.0	0.5840548	0.57379925	0.5569457	0.55979174	0.5715675	0.56324095	0.5774052	0.5713362	0.55658704	0.5688076
0.0	0.033312216	0.052242752	0.03625953	0.01135218	0.054512445	0.042695314	0.025889507	0.020065684	0.019435016	0.021231242
0.0	0.42021304	0.69219065	0.5994799	0.61990917	0.55603886	0.53069156	0.70794135	0.58708495	0.5216827	0.48674786
0.0	0.06335403	0.0945515	0.23702799	0.020089302	0.09645915	0.15963295	0.04527176	0.023796773	0.047056723	0.03443707
0.0	0.05118532	0.04699785	0.06193319	0.018877126	0.067626126	0.08230036	0.023620399	0.02160004	0.06329945	0.02275071
0.0	0.07429782	0.11180193	0.27361336	0.015208033	0.079875655	0.097702116	0.043748017	0.019320803	0.09587261	0.04094987
0.0	0.07401241	0.115559444	0.25887337	0.018864721	0.09710601	0.15103151	0.051420636	0.028785959	0.1246054	0.039818637
0.0	0.05226094	0.07920454	0.14536929	0.01574421	0.04426151	0.013728168	0.024700034	0.018156622	0.07283818	0.018218588
0.0	0.07886757	0.06727176	0.41037065	0.014278766	0.058032334	0.18078646	0.041118406	0.024928806	0.14103492	0.05880402
0.0	0.08886765	0.053497076	0.38049972	0.0132342875	0.044431172	0.14076473	0.04694971	0.030675491	0.06339975	0.02784554
0.0	0.46513835	0.60465646	0.9483177	0.03876186	0.75208145	0.46505222	0.36753342	0.11415404	0.9243981	0.09107057
0.0	0.07927013	0.120121926	0.19455111	0.014999819	0.07646341	0.18499695	0.09682155	0.01900538	0.11677154	0.044681676
0.0	0.22590627	0.065546095	0.12388254	0.010718758	0.08843723	0.16597675	0.04857649	0.0327828	0.11191517	0.044651233
0.0	0.22622219	0.06561836	0.123621605	0.010722743	0.08839027	0.16567624	0.04855657	0.03283473	0.11188938	0.044713296
0.0	0.05790024	0.045856886	0.050894514	0.010561306	0.049619548	0.050214704	0.039319426	0.029302971	0.05924295	0.020549089
0.0	0.5940918	0.63446593	0.60067683	0.5604368	0.6131614	0.6464565	0.58659804	0.4407061	0.4160473	0.4869638
0.0	0.53024143	0.61419994	0.6154836	0.51002616	0.7173945	0.6337983	0.67501974	0.6588879	0.512595	0.5580438
0.0	0.61587733	0.60199577	0.5604451	0.47049496	0.63372886	0.548261	0.6400772	0.5695501	0.59395975	0.5045012
0.0	0.58265495	0.5751853	0.5565189	0.5610747	0.57258475	0.5625583	0.5785963	0.5712658	0.55686253	0.57098985
0.0	0.5825049	0.57513976	0.5562868	0.56068736	0.57220125	0.56261384	0.57844484	0.5716944	0.5566067	0.5706147
0.0	0.045276545	0.029328773	0.036404572	0.0127930725	0.08530421	0.04135934	0.0175111	0.017619148	0.7349178	0.03204439
0.0	0.13890262	0.05872051	0.45443213	0.015747506	0.11904479	0.15031955	0.049327604	0.018322442	0.1538761	0.038079333
0.0	0.05609565	0.058210507	0.4248196	0.02433208	0.1163882	0.2548466	0.03147264	0.02299247	0.08599433	0.035798006
0.0	0.10091093	0.089063585	0.30574182	0.017555734	0.087157756	0.16375718	0.04984197	0.015201977	0.12635039	0.044466715
0.0	0.08153972	0.102768764	0.29808536	0.0256183	0.104725026	0.21879	0.051886667	0.02979927	0.058534805	0.039592996
0.0	0.6704881	0.52743083	0.56941074	0.59544736	0.55790234	0.5589158	0.52578276	0.6059607	0.8603898	0.45065445
0.0	0.4935315	0.69528836	0.9627647	0.050818007	0.6723288	0.46870992	0.35203224	0.14225848	0.9257188	0.068745315
0.0	0.45901683	0.55607957	0.9800679	0.045276307	0.7150298	0.4300585	0.39215836	0.075816326	0.92644566	0.14592682
0.0	0.0909782	0.04981924	0.20161332	0.016285311	0.16734043	0.1563026	0.029217623	0.020961344	0.12391141	0.023402179
0.0	0.07116231	0.050398037	0.5155708	0.021099173	0.10978926	0.1764875	0.028262472	0.013527414	0.09957301	0.043154147
0.0	0.5836708	0.57373005	0.55778116	0.55979383	0.5723252	0.5622934	0.5778125	0.5721708	0.55717725	0.569528
0.0	0.58355564	0.57481843	0.55655676	0.5611287	0.57271916	0.56237876	0.57812154	0.5722164	0.55858773	0.5700243
0.0	0.03094693	0.024898762	0.23435935	0.01570359	0.07808	0.046914842	0.022262737	0.03062953	0.054067668	0.0480422
0.0	0.5298442	0.50110877	0.6750087	0.45170304	0.54772735	0.61512053	0.6821981	0.4820144	0.65287006	0.40975982
0.0	0.07480211	0.10617408	0.29812852	0.011898159	0.10564768	0.2055528	0.04820995	0.021973316	0.117630824	0.030525863
0.0	0.5835425	0.5747399	0.5560343	0.56162065	0.5728709	0.56397593	0.57854205	0.57246065	0.55833775	0.5727232
0.0	0.07190573	0.030933008	0.12865345	0.01327876	0.046224006	0.061291724	0.026693035	0.018497415	0.06469031	0.030335266
0.0	0.26168415	0.07552823	0.36433208	0.014207024	0.15048552	0.15968917	0.04200489	0.015593665	0.09263496	0.056140218
0.0	0.7353623	0.6678437	0.68427086	0.5301919	0.696123	0.6264102	0.5447921	0.49966323	0.59095037	0.5612488
0.0	0.5837057	0.5739579	0.5578392	0.5613179	0.57268226	0.56403476	0.57755506	0.5716539	0.5566513	0.57054484
0.0	0.09069081	0.039801262	0.4276568	0.018723624	0.0895729	0.17080064	0.062362704	0.025747601	0.056338724	0.05179206
0.0	0.58395296	0.5747375	0.5554391	0.56117606	0.5719177	0.5632649	0.5780407	0.5715216	0.5576797	0.5689643
0.0	0.06820743	0.015550844	0.02126842	0.013897261	0.03568609	0.02979943	0.02093747	0.02166469	0.043609407	0.013209607
0.0	0.5662977	0.46982574	0.67697996	0.564756	0.5029027	0.523546	0.70892507	0.585637	0.6328525	0.453548
0.0	0.11131236	0.0479464	0.13257034	0.014440373	0.026890384	0.13508436	0.043355867	0.02154152	0.07103118	0.027507354
0.0	0.24137872	0.06655406	0.23217379	0.011329339	0.21129198	0.13822407	0.039506037	0.024915831	0.06441604	0.06422724
0.0	0.6682924	0.55435103	0.66013056	0.48413342	0.72788775	0.6028217	0.6539268	0.6038665	0.5202932	0.54156005
0.0	0.05359318	0.04320168	0.030024534	0.0087188985	0.07097515	0.032911796	0.03928502	0.04237619	0.043778487	0.053532425
0.0	0.08183729	0.10487217	0.20551617	0.009264354	0.14884438	0.14146999	0.049929947	0.025739457	0.0840792	0.049786855
0.0	0.17041665	0.108787045	0.32322356	0.017788269	0.07936284	0.15701263	0.030796863	0.017570594	0.11116397	0.041206792
0.0	0.10142923	0.07564917	0.16564964	0.010089915	0.10566071	0.1749382	0.038796637	0.032715786	0.083960995	0.03802024
0.0	0.47049153	0.56510925	0.8520509	0.03510758	0.7481109	0.40134498	0.3198131	0.06613344	0.9386922	0.10256951
0.0	0.13281521	0.05923213	0.16951074	0.017383547	0.062280416	0.12738611	0.042364046	0.015485456	0.097228676	0.039581567
0.0	0.046929896	0.089673236	0.030504754	0.012879755	0.07483933	0.08027494	0.031539146	0.016333768	0.044035345	0.021447742
0.0	0.0857858	0.05007656	0.2715562	0.014646042	0.09750132	0.22341594	0.040159866	0.023669032	0.080681175	0.037839726
0.0	0.14622353	0.045287974	0.3730613	0.023487	0.083891325	0.2213058	0.03304684	0.021188045	0.09524147	0.03875909
0.0	0.10379196	0.14292498	0.29788268	0.013518037	0.094886266	0.27703804	0.06601961	0.03301375	0.06002566	0.049327593
0.0	0.076019526	0.046573594	0.18786913	0.014141008	0.1050193	0.1742038	0.04580397	0.02002989	0.089290105	0.062488306
0.0	0.109705724	0.041229546	0.16295	0.018166073	0.106948204	0.16298097	0.058808867	0.022542	0.39003995	0.047950517
0.0	0.09754258	0.045532957	0.105421014	0.020321894	0.10103276	0.18484527	0.032903913	0.027152928	0.13916925	0.023183698
0.0	0.08870351	0.019462267	0.102486484	0.014698018	0.08499124	0.13978241	0.04194019	0.019012645	0.11610035	0.06391428
0.0	0.11785531	0.06906513	0.35119972	0.009268434	0.09675712	0.21441597	0.022177992	0.018495146	0.08322456	0.038651325
0.0	0.03832995	0.037186425	0.16051084	0.01377256	0.09307206	0.13542898	0.048758756	0.026623217	0.097636186	0.047887754
0.0	0.03987907	0.06369453	0.13488574	0.011093724	0.1603591	0.1024683	0.031265654	0.017925812	0.09130754	0.041655682
0.0	0.09187508	0.044247977	0.15243104	0.0135632465	0.09782764	0.13557446	0.07172306	0.01892928	0.06675314	0.047214895
0.0	0.055102628	0.04293179	0.37657058	0.018009484	0.09439759	0.15371338	0.029607898	0.01455577	0.10827681	0.05157133
0.0	0.028005652	0.024700876	0.20396426	0.010900739	0.067528106	0.06396152	0.037526276	0.013963888	0.03152462	0.029860305
0.0	0.51397544	0.6997106	0.5217089	0.53802913	0.55365115	0.5818225	0.7401063	0.53756243	0.42305282	0.6081329
0.0	0.63359404	0.6310703	0.6245032	0.5406621	0.56144196	0.60040504	0.5612425	0.5867265	0.5889879	0.5241739
0.0	0.07659823	0.06059278	0.02361595	0.014792466	0.11896375	0.048855454	0.035326213	0.020707978	0.036635213	0.024033071
0.0	0.022713808	0.061950002	0.0133564295	0.010866921	0.316085	0.019154651	0.041071203	0.0496984	0.041380744	0.033227958
0.0	0.02275008	0.06205818	0.013427163	0.0108680995	0.31585535	0.01920351	0.04099134	0.049726922	0.041452475	0.033225115
0.0	0.022752339	0.06227352	0.013410585	0.010856725	0.31582582	0.019215215	0.04111892	0.049666982	0.04144598	0.03325508
0.0	0.022659972	0.061987273	0.013454971	0.010852374	0.31531706	0.019120352	0.04101039	0.04960742	0.041378506	0.03321836
0.0	0.09037742	0.05775349	0.01604467	0.013470455	0.2540602	0.042536758	0.047533095	0.019556586	0.13322964	0.024210967
0.0	0.09049925	0.05781653	0.0161297	0.013483947	0.253663	0.042893276	0.04723924	0.019536892	0.13274185	0.024349423
0.0	0.090334624	0.05780469	0.016030358	0.013537496	0.25369388	0.0428359	0.047388945	0.019565893	0.13333102	0.02428834
0.0	0.08968962	0.057750057	0.016061414	0.013470392	0.25365746	0.04265427	0.04719492	0.01954834	0.13339092	0.024268711
0.0	0.034720976	0.065299645	0.05751336	0.01612063	0.08215009	0.03699316	0.06803981	0.014066126	0.044818927	0.024347711
0.0	0.034773752	0.06546763	0.05789971	0.016131222	0.08223327	0.037155475	0.06777042	0.014041265	0.04465563	0.024217412
0.0	0.034706242	0.06596439	0.058067013	0.016144365	0.08228935	0.03724961	0.068072595	0.014036174	0.044763364	0.024317233
0.0	0.03459042	0.06557311	0.058044393	0.016133523	0.081997484	0.036932074	0.06779516	0.013990544	0.044412993	0.02431191
0.0	0.062261067	0.038379453	0.098071836	0.010317933	0.040178053	0.034008965	0.043119866	0.028789854	0.080764845	0.03429772
0.0	0.5859832	0.52313757	0.6292744	0.48980418	0.5093559	0.56909025	0.68858427	0.5508557	0.91825825	0.54821146
0.0	0.00023839778	0.050333217	0.12204134	0.013561472	0.04891672	0.00040246086	0.052229133	0.021715838	0.4872709	0.000116207535
0.0	0.5826661	0.5746557	0.5580177	0.5605558	0.5708841	0.563557	0.5775774	0.5727935	0.5565544	0.5713953
0.0	0.0010521094	0.046566967	0.07477818	0.016142638	0.04597557	0.0011170077	0.028998682	0.015332314	0.08969422	5.1229556e-05
0.0	0.45141447	0.58618444	0.66127366	0.41894463	0.41291484	0.3484895	0.6850377	0.5551847	0.69207865	0.56590444
0.0	0.58310705	0.57496154	0.55481875	0.5604318	0.5716426	0.5640901	0.5764955	0.570704	0.5555144	0.5713948
0.0	0.00045645903	0.066352494	0.036475956	0.012271305	0.050949246	0.0018758016	0.02035035	0.015730022	0.050159447	0.00012799379
0.0	0.49744818	0.6883411	0.6049995	0.5455205	0.5477451	0.55865717	0.7193273	0.50699455	0.5621671	0.37011436
0.0	0.55801314	0.4088818	0.6283142	0.62905025	0.5749438	0.3666199	0.7761749	0.54664326	0.54439783	0.44647866
0.0	0.0011134604	0.00032221587	0.25647694	0.017335573	0.09893853	0.004229679	0.052955154	0.02019473	0.059079476	0.00014778928
0.0	0.5826256	0.5753029	0.55753314	0.56067634	0.5715975	0.56389016	0.5775239	0.57224107	0.5568019	0.57051164
0.0	0.0011875485	0.00014863553	7.422746e-06	0.00011707207	0.0017349849	0.0017679427	3.184829e-05	0.00025211557	0.0003136344	5.526101e-05
0.0	0.60731924	0.53726184	0.44855744	0.532203	0.56745607	0.5550613	0.4444937	0.5303829	0.44786593	0.56805795
0.0	0.00071571657	0.00063888327	5.9098318e-05	2.3658107e-05	0.00078009017	0.0015968562	4.892553e-05	0.00016886098	0.0005862729	0.00042806377
0.0	0.00032965012	0.00041795996	7.9597185e-06	3.6274458e-05	0.00033546126	0.0003359791	3.189914e-05	0.00021068189	0.000304586	0.0002618084
0.0	0.0015094997	0.00015878951	2.9058545e-05	4.3852808e-05	0.0003468974	0.000899737	0.00016339426	5.284347e-05	0.00046469408	0.00018990602
0.0	0.58375776	0.5741896	0.5577893	0.559974	0.571896	0.5626087	0.57724947	0.5727044	0.5580361	0.5721668
0.0	0.0015078463	0.00015856135	2.9301058e-05	4.3894397e-05	0.0003464971	0.00089901936	0.00016331467	5.264941e-05	0.00046476093	0.00019009114
0.0	0.00049424154	0.00075436616	7.157003e-05	1.6840551e-05	0.0005781815	0.005396855	3.3639175e-05	9.171037e-05	0.00048500992	0.0001273448
0.0	0.00209762	0.00080877193	0.0001458801	4.225926e-05	0.001180684	0.0056065633	4.1886087e-05	4.2694915e-05	0.006651615	8.5335516e-05
0.0	0.048475303	0.03433221	0.084999524	0.010143082	0.053077698	0.03241829	0.03189957	0.014670174	0.0988438	0.023460958
0.0	0.58266085	0.5747169	0.5583856	0.5595905	0.5708846	0.5631085	0.5779137	0.5703017	0.5567332	0.5702323
0.0	0.5829508	0.5745422	0.5604402	0.5596325	0.57216495	0.56377035	0.5782406	0.5703391	0.55807483	0.56902444
0.0	0.5830522	0.57474834	0.558115	0.5596018	0.5717287	0.56327665	0.577632	0.57009095	0.5573852	0.5700915
0.0	0.58292687	0.5747309	0.558295	0.55951065	0.57161254	0.5627181	0.57816327	0.57044256	0.55791724	0.5705278
0.0	0.0010449911	0.00012594732	1.047307e-05	0.018736482	0.00180985	0.00031991984	2.8696193e-05	0.0003049963	0.0002235572	6.308694e-05
0.0	0.002340914	0.00034206736	0.00018857293	1.8579705e-05	0.0020418367	0.0038222754	5.0299423e-05	0.00035090797	0.00092133443	0.00013831725
0.0	0.5838494	0.5736846	0.54080707	0.0007389139	0.4451637	0.54484206	0.59513456	0.5582692	0.5288175	0.5019868
0.0	0.00025235798	0.00015034704	8.36944e-06	0.00013733945	0.0012185896	0.00043662667	3.150065e-05	5.586958e-05	0.00026838583	0.00012217587
0.0	0.00047395483	0.00030906856	0.000121716665	9.26745e-05	0.0024473753	0.0022361607	2.9037325e-05	4.4333417e-05	0.00056422065	0.00017100251
0.0	0.0011798707	0.00017810531	0.00017673688	3.5766694e-05	0.0014784272	0.007019871	3.1505668e-05	0.00016974693	0.0005438915	0.00017166187
0.0	0.0028650002	0.00016961942	6.823729e-05	2.006895e-05	0.0018332893	0.0017843395	0.0002348114	3.2380955e-05	0.000545087	8.62222e-05
0.0	0.000512399	0.0006938689	8.1383085e-05	3.896543e-05	0.0017670299	0.0027728793	0.00031420364	0.015774319	0.0019150212	0.0002578955
0.0	0.58471364	0.573638	0.55651927	0.5606706	0.56902546	0.5657408	0.5763537	0.5735462	0.5568893	0.5727437
0.0	0.5846624	0.5727375	0.5569204	0.5590607	0.5712099	0.56475633	0.5773322	0.5711474	0.5545183	0.57088643
0.0	0.5846074	0.57436323	0.5591341	0.5619269	0.5723907	0.56492335	0.5775523	0.5722854	0.5559803	0.57301545
0.0	0.5844007	0.5751468	0.55800676	0.5616739	0.5728189	0.5642831	0.5792868	0.57299966	0.55741626	0.5727788
0.0	0.1084482	0.2910023	0.00010461807	0.0001327058	0.0014931856	0.24216513	0.030469595	0.00029791414	0.0018634186	0.060836814
0.0	0.082687035	0.00033383528	0.0001405033	3.6829584e-05	0.0012165009	0.0036644137	4.548757e-05	0.000197761	0.001000808	0.00011033118
0.0	0.55145466	0.41292173	0.44741103	0.2877615	0.36462167	0.52489775	0.33302388	0.57175297	0.34855932	0.5185542
0.0	0.5902543	0.5783377	0.5634768	0.56543005	0.57869947	0.56653655	0.588524	0.5757544	0.5679717	0.57554466
0.0	0.6568785	0.59330785	0.69917256	0.32475063	0.57209766	0.48534417	0.60200894	0.56806433	0.5008807	0.45311707
0.0	0.69433236	0.51800376	0.5233753	0.57964766	0.57965446	0.5933694	0.63869256	0.44938636	0.6327072	0.48507282
0.0	0.11048104	0.03902462	7.928747e-06	0.00015521278	0.0018087986	0.047810253	0.022371938	0.00015531613	0.0010798743	0.021996267
0.0	0.5205541	0.54603857	0.00031799226	0.3511571	0.4599263	0.54356635	0.66026795	0.003182576	0.40884563	0.4871594
0.0	0.03212906	0.04095324	8.108091e-06	0.00011117118	0.00036921704	0.047070026	0.037516512	4.292992e-05	0.00055772456	0.030503007
0.0	0.5830992	0.57438576	0.5586236	0.559374	0.5718793	0.5630389	0.57781655	0.57034075	0.55725527	0.5702296
0.0	0.5842893	0.5748721	0.56013167	0.5596457	0.5722775	0.56368226	0.57790786	0.5701505	0.5578037	0.56904197
0.0	0.17689425	0.041791607	0.16351084	6.581642e-05	0.0020203202	0.11321371	0.06311724	0.00023327617	0.0034433783	0.053325105
0.0	0.57673556	0.6174377	0.42871237	0.5368584	0.57018024	0.6305327	0.63411057	0.0016865836	0.5670677	0.5640272
0.0	0.67690176	0.67254454	0.684025	0.3412482	0.4965374	0.5801352	0.7002228	0.52545327	0.6388028	0.5359083
0.0	0.67690176	0.67254454	0.684025	0.3412482	0.4965374	0.5801352	0.7002228	0.52545327	0.6388028	0.5359083
0.0	0.0597117	0.04737522	0.03594425	0.00017270341	0.00033787263	0.052626796	0.026437722	0.032530114	0.077139474	0.018239897
0.0	0.0597117	0.04737522	0.03594425	0.00017270341	0.00033787263	0.052626796	0.026437722	0.032530114	0.077139474	0.018239897
0.0	0.11205163	0.07329507	0.29546213	0.0103558935	0.000765316	0.10788403	0.038680747	0.022092314	0.13514845	0.04961864
0.0	0.5211819	0.5960859	0.6841359	0.0010109311	0.53531504	0.6068047	0.66566396	0.52452254	0.7066426	0.5077923
0.0	0.5211819	0.5960859	0.6841359	0.0010109311	0.53531504	0.6068047	0.66566396	0.52452254	0.7066426	0.5077923
0.0	0.05978006	0.048568543	0.051203605	0.008993075	0.00039565383	0.034070645	0.021444373	0.029900003	0.043147307	0.04233185
0.0	0.05978006	0.048568543	0.051203605	0.008993075	0.00039565383	0.034070645	0.021444373	0.029900003	0.043147307	0.04233185
0.0	0.5836052	0.5744263	0.5581976	0.55942893	0.5726304	0.5630869	0.5775468	0.57017744	0.5578255	0.570064
0.0	0.58416694	0.57496744	0.5580663	0.55952406	0.5715152	0.5627747	0.577755	0.5701955	0.55771846	0.5705628
0.0	0.101273276	0.0005491394	8.0312875e-06	2.9628038e-05	0.00037668674	0.04117517	0.033259872	0.00019859619	0.00044923965	8.1136444e-05
0.0	0.58527005	0.57601696	0.5605613	0.5626318	0.5733754	0.5644438	0.582156	0.57427263	0.560782	0.572851
0.0	0.4017736	0.7011278	0.92449564	0.037922457	0.7587474	0.40540737	0.30152577	0.10394039	0.86548877	0.11092852
0.0	0.5331157	0.72881484	0.9329734	0.038346443	0.80246705	0.4247817	0.2962812	0.1363878	0.91782457	0.15569487
0.0	0.48186308	0.63711596	0.9424198	0.044331405	0.7605088	0.39358744	0.32306376	0.10080149	0.886413	0.06856807
0.0	0.61307853	0.74475414	0.9692165	0.026437255	0.73048717	0.40117648	0.2667972	0.07396303	0.9140773	0.09953294
0.0	0.47867975	0.62144274	0.9746494	0.030959811	0.7541671	0.41259608	0.2649394	0.09767267	0.94134736	0.12387668
0.0	0.48077574	0.68902946	0.9171577	0.033579066	0.69573367	0.41385388	0.20595023	0.09616494	0.9311878	0.12293537
0.0	0.6603295	0.6979974	0.9667559	0.038408652	0.8810807	0.37586522	0.5389512	0.096542135	0.87163985	0.13185413
0.0	0.53241104	0.71241236	0.8677279	0.04305993	0.802284	0.4253511	0.41392618	0.1282934	0.90923053	0.11066387
0.0	0.04874613	0.054906625	0.01727368	0.010877063	0.041726448	0.040014394	0.033659734	0.013960305	0.045193076	0.015089585
0.0	0.054200955	0.06431638	0.014569319	0.016939241	0.01951976	0.04140802	0.03490335	0.019294314	0.03306946	0.032203916
0.0	0.05428782	0.064606056	0.014472738	0.016834525	0.019551003	0.041109685	0.03469118	0.019247854	0.0331893	0.032350354
0.0	0.58575696	0.5748868	0.55849	0.5614598	0.57119447	0.56357205	0.5797904	0.5709763	0.5575551	0.570446
0.0	0.038237188	0.0673235	0.11117218	0.015803922	0.09204798	0.09807711	0.028361492	0.020389354	0.16277824	0.024667379
0.0	0.08255259	0.0058400217	0.02538862	0.012325299	0.027515244	0.033489805	0.026028486	0.019053074	0.018058937	0.019632684
0.0	0.13503104	0.064984955	0.16004607	0.01873529	0.09984096	0.16158797	0.029222291	0.01640598	0.0636923	0.06738865
0.0	0.6770597	0.7207904	0.66847104	0.46803033	0.5026632	0.6637737	0.6984197	0.5787748	0.63445675	0.5643212
0.0	0.08833947	0.062952675	0.22643073	0.013063097	0.088499375	0.08756934	0.021081535	0.015701659	0.106933065	0.034826215
0.0	0.062425718	0.07418716	0.18395357	0.014240669	0.08228161	0.16940781	0.047977123	0.03399644	0.13850106	0.04553483
0.0	0.6109619	0.58922297	0.7674468	0.5090473	0.59553915	0.5222965	0.69113547	0.6185612	0.62984186	0.57287925
0.0	0.09695538	0.08345432	0.62568027	0.016729973	0.06254207	0.1823804	0.026866052	0.018990044	0.13677932	0.06425612
0.0	0.12618619	0.10345939	0.24523711	0.015444045	0.15683478	0.11673197	0.037359644	0.014423254	0.0770951	0.057312958
0.0	0.09515616	0.21838745	0.05373093	0.01869324	0.07317007	0.124812916	0.051890608	0.02050962	0.050550684	0.01035051
0.0	0.11006752	0.10877526	0.5716639	0.018103614	0.064803146	0.22894648	0.038263135	0.02317431	0.10120335	0.071243145
0.0	0.10724388	0.08030017	0.2595965	0.013120764	0.07797906	0.15570511	0.033238698	0.021892965	0.06004945	0.04649056
0.0	0.051773857	0.030980239	0.14552635	0.014745313	0.075031705	0.11360235	0.028029773	0.020126494	0.048277475	0.044135273
0.0	0.04594478	0.053569645	0.34244767	0.015320246	0.08714702	0.17793809	0.035752524	0.019048922	0.14643979	0.04913697
0.0	0.12504745	0.04209868	0.14837639	0.014570551	0.09694498	0.0947803	0.04483778	0.032464553	0.08783882	0.047323987
0.0	0.6057728	0.54456615	0.5865085	0.6375813	0.74297434	0.5944878	0.59595364	0.5661521	0.7485471	0.58347625
0.0	0.5819578	0.5735173	0.5568933	0.5597534	0.57096255	0.56363946	0.57662064	0.57116055	0.5552308	0.57150275
0.0	0.030153867	0.06060938	0.057065714	0.017783454	0.082320526	0.045094363	0.03413344	0.018905925	0.055386916	0.028315702
0.0	0.06760742	0.077493496	0.2738453	0.014567032	0.0585513	0.15507534	0.047947012	0.017336369	0.041839037	0.034731507
0.0	0.58195984	0.57508564	0.5569644	0.56023896	0.57175696	0.5639254	0.5779225	0.5709099	0.55628276	0.57095927
0.0	0.16900866	0.13121195	0.38263452	0.017829807	0.11563578	0.13371795	0.039307673	0.018666366	0.06262036	0.03737065
0.0	0.098981194	0.09264899	0.08794417	0.019958436	0.058610123	0.03287261	0.030135682	0.016304787	0.03440589	0.030876659
0.0	0.12938423	0.13931783	0.36029103	0.0137668615	0.09593833	0.14016053	0.0428279	0.022092955	0.080364585	0.04373358
0.0	0.533187	0.6703924	0.72596437	0.39427772	0.57680565	0.5961131	0.6112773	0.56334573	0.65126354	0.5177631
0.0	0.12796609	0.13836227	0.35812023	0.013624244	0.0936979	0.13978936	0.042202033	0.021915715	0.07988763	0.043653503
0.0	0.5824055	0.5760645	0.55821735	0.5601432	0.5720314	0.56401384	0.57736284	0.5717449	0.5553817	0.5715479
0.0	0.0876637	0.038591087	0.050726518	0.012623939	0.06359164	0.0364163	0.045358576	0.013833966	0.26197457	0.04131099
0.0	0.17930643	0.05160114	0.25083873	0.013217559	0.116468325	0.14775138	0.026435275	0.016752925	0.2934979	0.041701514
0.0	0.5827983	0.5755242	0.556999	0.56077486	0.571978	0.56356287	0.5778231	0.5715941	0.5563419	0.5707875
0.0	0.166302	0.13062906	0.3796822	0.017811628	0.113031566	0.13331866	0.0385756	0.018624486	0.06182704	0.037024338
0.0	0.10610191	0.042824175	0.20984249	0.019083949	0.09954163	0.16026416	0.042088885	0.017113801	0.1393979	0.03907218
0.0	0.5768989	0.53263897	0.5195022	0.5970883	0.56987727	0.6324723	0.66316336	0.5494788	0.7337804	0.5586122
0.0	0.105105765	0.042752247	0.20776398	0.018901056	0.097241655	0.1600025	0.041517977	0.016860621	0.13846804	0.038795963
0.0	0.13539411	0.10242899	0.47426465	0.007950975	0.10011388	0.16648786	0.036807705	0.013979825	0.06633598	0.04962154
0.0	0.09152224	0.009900195	0.20617926	0.008805747	0.08791555	0.13230066	0.04497451	0.025919762	0.05593879	0.038474467
0.0	0.58441657	0.57546693	0.56006503	0.56063515	0.5727011	0.5645293	0.5791611	0.5709744	0.5564105	0.57119113
0.0	0.58452314	0.57551384	0.55878496	0.5599879	0.57204765	0.56399083	0.5781809	0.5728578	0.5583048	0.5712439
0.0	0.11905	0.05394833	0.51109236	0.013253069	0.11071381	0.16693997	0.02456247	0.009142551	0.04334889	0.026801867
0.0	0.19103733	0.10464772	0.4871562	0.00010548719	0.0009719326	0.16865268	0.028443925	0.00024107896	0.00081178476	0.024805507
0.0	0.19103733	0.10464772	0.4871562	0.00010548719	0.0009719326	0.16865268	0.028443925	0.00024107896	0.00081178476	0.024805507
0.0	0.19103733	0.10464772	0.4871562	0.00010548719	0.0009719326	0.16865268	0.028443925	0.00024107896	0.00081178476	0.024805507
0.0	0.07699549	0.03292051	0.09732614	0.014375246	0.0771608	0.092896275	0.019352458	0.01982653	0.044357456	0.06414479
0.0	0.614209	0.6344371	0.5938131	0.40719065	0.5431223	0.66659385	0.5869459	0.55167264	0.5418613	0.55165243
0.0	0.05395686	0.09694091	0.016743548	0.010146012	0.06196556	0.09618546	0.036294937	0.025480678	0.04810667	0.012728681
0.0	0.62230456	0.6583222	0.5880721	0.4489209	0.6220047	0.6067327	0.7622318	0.5546813	0.6739071	0.5186475
0.0	0.5829904	0.5752904	0.55730045	0.56060404	0.57183546	0.5641205	0.57720053	0.5721588	0.5570065	0.56950146
0.0	0.059731834	0.029974768	0.07914423	0.017448027	0.07654976	0.06899298	0.036360763	0.01242547	0.036288433	0.036345266
0.0	0.6061909	0.64744	0.5863457	0.60342467	0.5471545	0.60277814	0.63395	0.5101176	0.57750535	0.50090075
0.0	0.15016711	0.117604665	0.6526411	0.020724932	0.07182696	0.18853915	0.040567398	0.022103846	0.10591327	0.053058814
0.0	0.6486921	0.648847	0.64649534	0.4556074	0.5523906	0.61558604	0.5840484	0.49579766	0.5171795	0.5240304
0.0	0.06821382	0.07871278	0.19551401	0.008547595	0.103116356	0.14451492	0.04432341	0.01155846	0.09131668	0.03196812
0.0	0.09993715	0.058841262	0.15489924	0.015315715	0.17125838	0.22456646	0.03927496	0.036180645	0.026291776	0.030790936
0.0	0.088472396	0.06986564	0.20805253	0.013034714	0.114868835	0.19289932	0.053119823	0.02712915	0.071035035	0.030710727
0.0	0.24932727	0.11103514	0.19577736	0.016694978	0.08795079	0.2200026	0.044462156	0.02300478	0.07636871	0.057310846
0.0	0.058933	0.05424386	0.4586014	0.014929559	0.07383871	0.20742798	0.049913593	0.024965651	0.31129035	0.03356137
0.0	0.5107902	0.6188709	0.7972501	0.57060313	0.58455706	0.6535294	0.69211274	0.5782264	0.68174946	0.4341518
0.0	0.07925259	0.08565913	0.3946954	0.015891649	0.13023084	0.21563981	0.06142056	0.019981332	0.11627339	0.046296798
0.0	0.059060935	0.03873783	0.07624969	0.013834902	0.07977123	0.049757347	0.023937447	0.016266432	0.03682594	0.025174512
0.0	0.58304864	0.57532823	0.5591173	0.5599383	0.57224053	0.56373596	0.5767565	0.5705103	0.55792075	0.57100433
0.0	0.5832006	0.49265036	0.5791948	0.52832216	0.65297127	0.596243	0.6618611	0.57707614	0.6236537	0.59233195
0.0	0.032306045	0.028729668	0.051472764	0.011397243	0.029015351	0.033475537	0.05040089	0.016047297	0.068676375	0.073979005
0.0	0.079691984	0.07860005	0.112895876	0.017000841	0.087955914	0.1495736	0.06456366	0.018134618	0.055689037	0.040117048
0.0	0.4891102	0.6499237	0.33783522	0.57334924	0.50475687	0.5984435	0.86215264	0.5378808	0.580361	0.60919863
0.0	0.58345884	0.575259	0.5595642	0.5603554	0.5721334	0.5634541	0.5776649	0.5708219	0.55746895	0.5712039
0.0	0.0321985	0.04203638	0.020439267	0.013246074	0.060781814	0.041740656	0.026659347	0.017139068	0.024472926	0.02152087
0.0	0.584805	0.5748116	0.5583467	0.56037587	0.57094306	0.5645537	0.5796427	0.5724473	0.55602443	0.57325923
0.0	0.5235572	0.64337015	0.9295973	0.044186536	0.7367407	0.46817207	0.3414302	0.1631321	0.93773216	0.14177495
0.0	0.029547546	0.05873	0.10138945	0.019489475	0.070958614	0.046039514	0.022432132	0.01792279	0.022831134	0.04297359
0.0	0.6596136	0.6379841	0.561396	0.5649491	0.617513	0.6482896	0.6270901	0.4268652	0.5025957	0.59529275
0.0	0.003236963	0.057544436	0.14819025	0.020754004	0.11999771	0.18281625	0.028207254	0.015127516	0.12457468	0.059637677
0.0	0.044951864	0.53158695	0.0006215673	0.680653	0.67787504	0.5780734	0.60766155	0.61980534	0.58212763	0.46100748
0.0	0.24814522	0.120756954	0.17629291	0.026122995	0.10522739	0.23102252	0.023183089	0.014559805	0.14224905	0.057290345
0.0	0.50727093	0.595182	0.6251472	0.5191608	0.61847085	0.606547	0.74349123	0.575608	0.60654825	0.55901307
0.0	0.65653783	0.5876601	0.39680716	0.53747094	0.5280215	0.58007306	0.5261733	0.55704105	0.6037222	0.5647661
0.0	0.036516543	0.09475201	0.04612596	0.0095084375	0.04426936	0.033581913	0.06621863	0.016058406	0.042446718	0.04639413
0.0	0.062052645	0.06595305	0.00045270578	0.0154149085	0.09837767	0.0917144	0.07999544	0.019098418	0.110477686	0.035565615
0.0	0.8262259	0.9297062	0.89984125	0.032397825	0.8558109	0.6582265	0.39308712	0.18887448	0.8439645	0.6893532
0.0	0.13810115	0.06974444	0.41232577	0.014431064	0.0259797	0.15784611	0.041788246	0.01981507	0.09267258	0.03602834
0.0	0.7728112	0.58461267	0.75831664	0.4867657	0.64229363	0.65829104	0.64060414	0.58775026	0.6377777	0.46361914
0.0	0.12547214	0.07304501	0.013455661	0.014676421	0.0663832	0.21199597	0.09155061	0.022758635	0.22274318	0.023845788
0.0	0.55218726	0.6396924	0.7557547	0.5061282	0.5860554	0.57431334	0.58200496	0.56139493	0.6735044	0.5049633
0.0	0.14790942	0.08638546	0.4434312	0.01071713	0.15788949	0.17541632	0.04559532	0.015752517	0.11064326	0.033163887
0.0	0.12394012	0.16318235	0.8590765	0.0140918875	0.09316463	0.18725277	0.04162285	0.020559834	0.07058058	0.05958613
0.0	0.5996071	0.61712164	0.8626846	0.6298477	0.5506888	0.56130016	0.61635196	0.6517183	0.6208439	0.5606564
0.0	0.58523494	0.57713366	0.56141853	0.56132156	0.57336754	0.5648578	0.5826728	0.57440454	0.5623379	0.57443386
0.0	0.5828764	0.5736178	0.5575723	0.55983126	0.57192814	0.5632416	0.57838255	0.5723536	0.5563984	0.56972945
0.0	0.072935216	0.08446098	0.053201556	0.008639276	0.024161207	0.057031572	0.03621696	0.020447314	0.06444555	0.040975403
0.0	0.17663103	0.039063953	0.27100837	0.009073896	0.046551876	0.19253561	0.041646622	0.027555961	0.15805417	0.064421885
0.0	0.10428577	0.11582838	0.00021575905	0.00014614964	0.0020212731	0.1703968	0.11944583	3.4882392e-05	0.0012519999	0.033992723
0.0	0.059700698	0.30285555	0.35039917	0.012165573	0.09472903	0.18303093	0.047368046	0.019063137	0.07760974	0.054058634
0.0	0.12243595	0.070509344	0.4735382	0.01435618	0.087080054	0.118241206	0.0690359	0.025120907	0.11869663	0.040306475
0.0	0.039730027	0.124141626	0.4651893	0.015802795	0.06866255	0.12097506	0.069137566	0.020040918	0.16829364	0.056349587
0.0	0.43921506	0.6615379	0.6237912	0.5664536	0.6122648	0.5833968	0.57751936	0.5982176	0.5641435	0.4304433
0.0	0.66472435	0.5569485	0.5193975	0.5527183	0.56577355	0.5490491	0.6145459	0.5701956	0.7927868	0.58810556
0.0	0.5512533	0.57737464	0.56817466	0.4979766	0.5709601	0.51544887	0.40335006	0.6144617	0.70678276	0.5091086
0.0	0.059136927	0.049858145	0.024013188	0.013988268	0.080117546	0.05230363	0.024377787	0.014396531	0.04405918	0.030806236
0.0	0.076790184	0.041331057	0.2201995	0.018626234	0.06861338	0.13055775	0.035574324	6.344355e-05	0.08627757	0.05448652
0.0	0.03378079	0.12026895	0.06306187	0.010377506	0.10138015	0.04888484	0.018024167	0.019689912	0.039084006	0.023315785
0.0	0.5840873	0.5741668	0.5579576	0.5609728	0.57206255	0.5633358	0.5775269	0.57125956	0.5564014	0.5689904
0.0	0.03643806	0.10504611	0.038568642	0.011040783	0.027597565	0.029299725	0.025722545	0.015263765	0.048820972	0.06552002
0.0	0.63141716	0.6977167	0.57737523	0.59504104	0.5435208	0.52947044	0.8012518	0.5665594	0.51576257	0.34904414
0.0	0.068882465	0.22593056	0.13742845	0.016770309	0.067049935	0.09997905	0.06697498	0.016992087	0.08966849	0.03099233
0.0	0.568449	0.5501031	0.651299	0.48950705	0.5316578	0.58609766	0.583077	0.5929605	0.82763404	0.5367128
0.0	0.60893685	0.51160884	0.6231847	0.5538893	0.5863218	0.6776019	0.7605201	0.52800786	0.65086013	0.38611206
0.0	0.6517541	0.6972067	0.6560245	0.50416195	0.6295089	0.65418595	0.6611635	0.53172857	0.5175064	0.5216138
0.0	0.13493735	0.076604314	0.12616546	0.014813733	0.08137383	0.19958566	0.05725474	0.025899375	0.11230213	0.03858951
0.0	0.53945076	0.42843822	0.5759796	0.62737495	0.6476821	0.68160045	0.7766558	0.56163514	0.40877876	0.51576173
0.0	0.047665972	0.065139115	0.21161841	0.015359933	0.06742691	0.13597336	0.026639773	0.018043976	0.05641789	0.019019617
0.0	0.11565453	0.19430949	0.3949426	0.017229272	0.22276372	0.23680434	0.05743641	0.03761751	0.13955352	0.08851984
0.0	0.6016164	0.5826626	0.52611774	0.7142555	0.5417846	0.54209715	0.6581151	0.58912194	0.59969896	0.56164694
0.0	0.05314537	0.15757588	0.056727435	0.010090544	0.05706284	0.08454695	0.05598319	0.014657792	0.057937495	0.024739636
0.0	0.670588	0.58714855	0.6135254	0.5405276	0.6042213	0.487063	0.66499335	0.56748337	0.6326462	0.50441885
0.0	0.07884211	0.05875445	0.46332932	0.012320493	0.097869195	0.19991677	0.03734105	0.014814178	0.11801083	0.03947698
0.0	0.60276943	0.5801115	0.8311384	0.44764215	0.54806954	0.53369343	0.6189006	0.53942674	0.68444717	0.4268254
0.0	0.5747349	0.551598	0.6830072	0.45431754	0.47460043	0.6833666	0.6282043	0.62151945	0.7121464	0.45741096
0.0	0.11169719	0.068284795	0.46482074	0.016368648	0.057091944	0.20687136	0.029370038	0.015173763	0.1158835	0.04401253
0.0	0.12592587	0.2557276	0.48400098	0.012907842	0.30165398	0.28214782	0.054991584	0.032775104	0.11615878	0.052465096
0.0	0.07767195	0.20144428	0.14421016	0.016870663	0.07269883	0.1722495	0.06035704	0.014075322	0.10474193	0.04479251
0.0	0.07772492	0.20181713	0.1443959	0.016873162	0.072711244	0.17198074	0.060332127	0.014097671	0.10473668	0.044774275
0.0	0.58336484	0.57423514	0.5567838	0.55974245	0.57235026	0.5631082	0.57937574	0.5709882	0.5566873	0.56926024
0.0	0.10625736	0.07054257	0.22390565	0.016367743	0.07494181	0.18482678	0.08239435	0.011598089	0.07969415	0.013019037
0.0	0.0544509	0.04156903	0.042449374	0.0137775345	0.05924972	0.03923917	0.03259551	0.0101994695	0.053009283	0.0069011087
0.0	0.057059903	0.06441456	1.5609794e-05	0.016597271	0.067193694	0.058906104	0.035683487	0.020673322	0.0774266	0.020690672
0.0	0.36255237	0.6082392	0.0007945316	0.52203524	0.5436095	0.5816319	0.6853061	0.5667153	0.6090475	0.51492226
0.0	0.6292788	0.5809812	0.0006436942	0.5631206	0.6301746	0.5911427	0.7140646	0.33694753	0.6632864	0.4947518
0.0	0.068206	0.059257865	0.05364706	0.01424869	0.04979747	0.026814587	0.026648272	0.040036846	0.0664254	0.056204405
0.0	0.58198476	0.57556224	0.55894977	0.56057966	0.5720469	0.56329507	0.578952	0.5716526	0.55641854	0.571372
0.0	0.058805183	0.11907163	0.065130346	0.010200376	0.073209375	0.050330713	0.0071972967	0.011550754	0.058030862	0.017783796
0.0	0.5084581	0.60860145	0.63763446	0.5363748	0.6884063	0.6537936	0.45893532	0.52365696	0.7125713	0.49495113
0.0	0.06091716	0.09678356	0.20592943	0.011189263	0.09672635	0.21449044	0.013582022	0.015127403	0.12169803	0.034863144
0.0	0.1287524	0.05018191	0.14228994	0.019293578	0.07448548	0.19880436	0.038504303	0.016356217	0.06161314	0.077516995
0.0	0.5823154	0.5753806	0.5573841	0.5607047	0.5731144	0.56417394	0.5778937	0.5722058	0.5572683	0.5711824
0.0	0.049369268	0.089243166	0.014599896	0.012533667	0.081941165	0.031041812	0.027649987	0.020190163	0.041747224	0.03288787
0.0	0.16356355	0.12150528	0.10067361	0.015691757	0.13104202	0.11185785	0.04934223	0.024677591	0.09330972	0.029465407
0.0	0.58387935	0.57462364	0.5571462	0.5621093	0.57194626	0.56313354	0.57755244	0.57178473	0.5563991	0.5707056
0.0	0.11961495	0.1101838	0.0815347	0.0073350975	0.10582518	0.14808938	0.041304097	0.012024831	0.073252656	0.048069164
0.0	0.05872535	0.061179485	0.01003451	0.011371065	0.05660702	0.04015455	0.043980468	0.018220093	0.035929553	0.035549
0.0	0.583353	0.57564276	0.55771047	0.5611008	0.5718184	0.5633869	0.5772373	0.5722572	0.55743843	0.5705301
0.0	0.05601895	0.06837601	0.031875353	0.011932607	0.05115445	0.06240323	0.022170765	0.023761949	0.044465944	0.02622411
0.0	0.5734428	0.66319966	0.456603	0.39596176	0.5858507	0.56769586	0.5779061	0.51292247	0.5987933	0.5578052
0.0	0.1218539	0.11139711	0.08232144	0.007343268	0.10763337	0.14835477	0.041522484	0.011969509	0.07364433	0.04812564
0.0	0.058259446	0.061342582	0.009886374	0.011407047	0.057110764	0.040100563	0.043909565	0.018318873	0.035794046	0.035695955
0.0	0.1553622	0.06020338	0.2624645	0.015812825	0.11699142	0.13272001	0.041434992	0.019641759	0.12125221	0.04154985
0.0	0.10790579	0.08381991	0.35209024	0.009306781	0.1506842	0.13400602	0.057072144	0.01344913	0.11401587	0.04325793
0.0	0.30222204	0.57915026	0.7496085	0.5232068	0.5896085	0.70319086	0.5711546	0.6044567	0.5438869	0.54356366
0.0	0.58616364	0.57889026	0.61876875	0.6224378	0.5829245	0.6942373	0.62345695	0.5904121	0.7709184	0.4868287
0.0	0.06885391	0.06970033	0.20288318	0.016621165	0.061803266	0.18838951	0.062600374	0.01340156	0.15343608	0.053898815
0.0	0.07525312	0.08809698	0.041375916	0.012548134	0.07993564	0.037976813	0.037842114	0.025668602	0.03328072	0.047142006
0.0	0.057980694	0.17016478	0.014903521	0.0110794	0.039149288	0.14034884	0.04266221	0.0063044187	0.08205378	0.042148873
0.0	0.081681885	0.1009792	0.22807868	0.011236622	0.030299058	0.14032426	0.02907699	0.017836438	0.15607148	0.028404485
0.0	0.080606006	0.1006232	0.22585376	0.011082461	0.030092208	0.13986151	0.028270476	0.017704127	0.15513147	0.028204182
0.0	0.080438554	0.10005741	0.22565842	0.011134917	0.030081611	0.13976614	0.0283896	0.017785413	0.15542401	0.028366664
0.0	0.07411189	0.105698794	0.2645812	0.00892347	0.09138149	0.15171322	0.05489114	0.024771191	0.1029154	0.06825552
0.0	0.072677255	0.104985245	0.26233527	0.008798184	0.08903787	0.15122332	0.05336422	0.024508173	0.1019154	0.06774304
0.0	0.07248605	0.10439248	0.2622905	0.008861081	0.08897752	0.15113257	0.053601723	0.024611898	0.1021455	0.06810239
0.0	0.02906993	0.041316066	0.033385407	0.014606911	0.037785064	0.066829614	0.025116034	0.019844968	0.040669467	0.029885499
0.0	0.048341993	0.05277011	0.16679992	0.01824369	0.07887007	0.20861803	0.035045862	0.015248235	0.14463836	0.046169817
0.0	0.04798772	0.05248172	0.16521169	0.017995624	0.0769854	0.2082887	0.03464201	0.015093596	0.14385167	0.045839686
0.0	0.047860183	0.052201692	0.1651087	0.01812538	0.07688258	0.20806412	0.03465224	0.01515811	0.14395231	0.0460932
0.0	0.0294258	0.049486477	0.045990463	0.019646686	0.015081628	0.081682384	0.026066447	0.026162663	0.05527948	0.03592958
0.0	0.07584614	0.08047438	0.20706621	0.018125666	0.034518946	0.20444398	0.024743916	0.04587954	0.11746116	0.07356984
0.0	0.075677164	0.0802989	0.20473199	0.017864997	0.034300823	0.20395395	0.024768276	0.045614094	0.11480863	0.07343769
0.0	0.07552091	0.07989216	0.20389381	0.017996889	0.034292154	0.20379147	0.024731485	0.045800608	0.11492239	0.0738811
0.0	0.5840573	0.57477957	0.55696857	0.5596599	0.57227117	0.5630367	0.57915026	0.57111853	0.5576226	0.5697233
0.0	0.58400214	0.5752716	0.55807793	0.5598375	0.5722002	0.5633391	0.57887036	0.5703524	0.55810875	0.5702885
0.0	0.075734384	0.020470213	0.03848527	0.013680545	0.034791492	0.0359084	0.026589397	0.016560972	0.09321846	0.029312618
0.0	0.11772221	0.07160789	0.15439609	0.014670077	0.115169	0.20994723	0.056598935	0.01650046	0.10170265	0.036782946
0.0	0.606066	0.6730479	0.47594047	0.50005805	0.67356205	0.55233145	0.5950066	0.57289517	0.65667784	0.5482905
0.0	0.075147435	0.16393566	0.13776328	0.014065558	0.035118215	0.057572126	0.026442453	0.019186165	0.01938733	0.025706023
0.0	0.51726884	0.6524443	0.46074742	0.48647028	0.55597615	0.5687458	0.6005514	0.6017484	0.41903567	0.5495994
0.0	0.35005447	0.5009302	0.91113704	0.033692613	0.7540151	0.4118879	0.25026485	0.1164055	0.86192894	0.18517016
0.0	0.48725945	0.61301655	0.8751503	0.028126072	0.68710554	0.4529935	0.4785843	0.10747315	0.90186596	0.1093839
0.0	0.7539492	0.5835974	0.91230756	0.033358857	0.7401356	0.41384295	0.4120387	0.08754114	0.898459	0.15925941
0.0	0.5985003	0.7753877	0.9614823	0.023129417	0.8350942	0.44938245	0.35513628	0.10302602	0.913662	0.18881603
0.0	0.40866542	0.6048913	0.9375027	0.030017208	0.8152231	0.43335038	0.29660594	0.11289623	0.92002535	0.12813638
0.0	0.5789574	0.6990369	0.9591272	0.03219298	0.5711866	0.4077131	0.25559372	0.1092589	0.89957964	0.08663692
0.0	0.46203664	0.7475126	0.9449258	0.03334679	0.7790917	0.382288	0.29190645	0.13856828	0.90818393	0.16551572
0.0	0.58494246	0.57592326	0.5582551	0.562529	0.573327	0.56567097	0.5816485	0.5741975	0.5627333	0.5732675
0.0	0.5852912	0.5754554	0.5583123	0.5610883	0.5741644	0.5645513	0.5763844	0.57266337	0.5565157	0.57143694
0.0	0.58517534	0.57391006	0.55866134	0.56118536	0.5732496	0.56414723	0.57732147	0.57305205	0.55724496	0.57268083
0.0	0.58366877	0.57451767	0.5579878	0.5600903	0.5731354	0.56492233	0.5784366	0.57180035	0.5550269	0.5716708
0.0	0.58417547	0.574314	0.5564847	0.5593102	0.57299095	0.5642727	0.5781759	0.5730784	0.5559205	0.57284504
0.0	0.047220208	0.049112737	0.038878515	0.01004075	0.058965422	0.044601865	0.018040892	0.014163795	0.060074423	0.04297652
0.0	0.025749383	0.011911329	0.052442808	0.015298581	0.028443445	0.041522894	0.028027622	0.015253355	0.02444003	0.027579276
0.0	0.04977408	0.034225255	0.031522818	0.010085878	0.054249316	0.045059074	0.018877449	0.01288138	0.028520018	0.019943267
0.0	0.03195439	0.103688255	0.035899688	0.014867245	0.034900706	0.030401051	0.038864568	0.010475855	0.0635245	0.023554832
0.0	0.059947923	0.06661565	0.024608314	0.013784391	0.023197426	0.06897871	0.029520042	0.018077558	0.051194586	0.013621162
0.0	0.071327105	0.04809639	0.035013586	0.01342055	0.020296866	0.105045944	0.019157233	0.044991855	0.052790567	0.032292996
0.0	0.58437586	0.5737793	0.55687463	0.56060773	0.5729122	0.5651732	0.57778037	0.5722786	0.55675393	0.57246035
0.0	0.5842491	0.57477385	0.55760264	0.5604042	0.57212335	0.56474185	0.57697654	0.5721126	0.5564275	0.57258
0.0	0.58435434	0.57346195	0.5591399	0.5614069	0.5720281	0.5651335	0.5769375	0.5713213	0.5552016	0.5728144
0.0	0.08171312	0.035196602	0.040822204	0.010345567	0.04419333	0.07844612	0.023947507	0.026091894	0.052845087	0.04049883
0.0	0.5837908	0.57492965	0.55746543	0.56069994	0.5720294	0.56312734	0.5774394	0.5711374	0.5574862	0.5711793
0.0	0.6555914	0.61592454	0.5034104	0.62809306	0.54813117	0.54957795	0.6797088	0.53447115	0.71946365	0.52846867
0.0	0.24356957	0.06620522	0.07621551	0.014817337	0.04180312	0.08847101	0.11420314	0.020370543	0.07649955	0.033385564
0.0	0.58484435	0.57513076	0.55764806	0.5600133	0.57255477	0.5618498	0.57770437	0.5717942	0.5569763	0.57254213
0.0	0.09464198	0.03854674	0.051696155	0.013433208	0.042810656	0.04607374	0.050625276	0.014876899	0.05184438	0.02079455
0.0	0.11310643	0.051966727	0.17788854	0.016554208	0.086483054	0.19256613	0.082637034	0.00784693	0.0868206	0.04779504
0.0	0.58507836	0.57452166	0.5579506	0.56182456	0.5721646	0.56396747	0.58006805	0.5730311	0.5574501	0.570179
0.0	0.24412075	0.12571983	0.32619706	0.0125327585	0.11472283	0.23158078	0.012938163	0.017583685	0.07592229	0.059526928
0.0	0.5821255	0.57488513	0.55677027	0.56109643	0.5717431	0.56194794	0.57721573	0.5704253	0.55672425	0.57059366
0.0	0.031349704	0.09596323	0.016714098	0.012921094	0.043153554	0.09621872	0.03346476	0.015751068	0.05202315	0.02280447
0.0	0.10561839	0.14008974	0.16295561	0.011626445	0.09664408	0.09878829	0.041591153	0.02184788	0.07930226	0.040788718
0.0	0.58441657	0.57546693	0.56006503	0.56063515	0.5727011	0.5645293	0.5791611	0.5709744	0.5564105	0.57119113
0.0	0.58504355	0.57360977	0.55685383	0.5618054	0.5718318	0.56416047	0.57610446	0.5724881	0.5570864	0.57146215
0.0	0.0462851	0.0098737	0.025864935	0.009854187	0.08323145	0.07713448	0.031123608	0.014667404	0.06766157	0.028041182
0.0	0.6210527	0.38809818	0.6038085	0.52924806	0.60239637	0.5469091	0.6660177	0.5655048	0.5984075	0.41264728
0.0	0.055162616	0.051626015	0.08590869	0.011202059	0.05868489	0.022807257	0.029904263	0.017417397	0.05539581	0.016932724
0.0	0.67430145	0.6326312	0.6150363	0.5417266	0.5475159	0.4825674	0.7397275	0.5517902	0.59845704	0.40271047
0.0	0.5828585	0.5750423	0.558585	0.55979085	0.57194316	0.5634552	0.5772411	0.57166153	0.55615115	0.57096386
0.0	0.010510444	0.09814531	0.024413042	0.013694385	0.069610626	0.07061688	0.030581513	0.022501722	0.030727383	0.055742543
0.0	0.4617888	0.22957367	0.69998384	0.66002285	0.609603	0.51372826	0.6200862	0.37204227	0.6318075	0.51048
0.0	0.5839394	0.57610554	0.55661494	0.56130594	0.57243776	0.56387323	0.57653224	0.570763	0.5578614	0.5710004
0.0	0.6185005	0.4380873	0.6527002	0.5717263	0.5758935	0.5148768	0.72025675	0.57381433	0.61196506	0.5112956
0.0	0.04277016	0.024447767	0.048156735	0.013994451	0.06456636	0.31181517	0.046089552	0.016103063	0.026314111	0.020580659
0.0	0.020847742	0.047670852	0.09930408	0.0056898394	0.095016286	0.043578114	0.02559507	0.018201243	0.6698801	0.014027612
0.0	0.5832354	0.5748715	0.55822057	0.5600967	0.57243603	0.5643916	0.57816696	0.5727529	0.55742043	0.57185596
0.0	0.08810282	0.16603109	0.148816	0.021903317	0.13606529	0.13316387	0.028692609	0.021229807	0.08117569	0.041473534
0.0	0.114973836	0.103612654	0.15424268	0.009546531	0.0994593	0.19728455	0.039282445	0.017379954	0.07641701	0.049080726
0.0	0.05553527	0.120560125	0.03330143	0.01959826	0.067778386	0.044506054	0.016058272	0.020863613	0.048561275	0.021806398
0.0	0.06422	0.040453184	0.15175252	0.013822196	0.06647444	0.07860386	0.02581672	0.018937774	0.060737215	0.01943972
0.0	0.6178759	0.48369855	0.8170296	0.47420406	0.58222395	0.5390262	0.5307565	0.5375886	0.5460216	0.5582248
0.0	0.21536277	0.06941558	0.09994827	0.010510196	0.05886334	0.04131348	0.0145820845	0.017861474	0.043196604	0.036534414
0.0	0.085774325	0.09714743	0.39556172	0.014664688	0.09001799	0.101087414	0.04708442	0.03232565	0.07691106	0.040760007
0.0	0.061530516	0.06503826	0.22610496	0.017559204	0.08038828	0.17122622	0.049692705	0.020321347	0.08463772	0.023717517
0.0	0.5915713	0.57974	0.5638931	0.5653935	0.5801554	0.56543565	0.5895699	0.5771656	0.569463	0.57419646
0.0	0.2982648	0.10253258	0.16544835	0.011485367	0.12381715	0.17752755	0.013615417	0.009731995	0.08619374	0.05841411
0.0	0.07503616	0.23042494	0.35118392	0.01305361	0.122305796	0.2521562	0.06284725	0.015326477	0.08866582	0.053156506
0.0	0.5709464	0.43612528	0.67568845	0.61373925	0.5214112	0.58571965	0.6014306	0.57690555	0.60822785	0.3469796
0.0	0.14750555	0.07635637	0.10816504	0.017767686	0.032966044	0.1700499	0.01833198	0.012628968	0.0795236	0.019927522
0.0	0.096403524	0.08023389	0.11066776	0.0135784	0.09771361	0.05669398	0.011026277	0.008902813	0.08245971	0.025933491
0.0	0.6114748	0.58940923	0.81289166	0.5509786	0.5644169	0.49830547	0.5522094	0.38663375	0.5254778	0.51779026
0.0	0.14645651	0.10188531	0.34721497	0.013303586	0.099848606	0.20966375	0.04911854	0.024253804	0.026150906	0.049912978
0.0	0.07605671	0.12780024	0.42426348	0.01151288	0.1123254	0.099486105	0.060399853	0.015693504	0.06485222	0.041699722
0.0	0.6741457	0.74437076	0.35652497	0.5952149	0.60853153	0.6151451	0.54653704	0.43611518	0.42158276	0.54782104
0.0	0.09490266	0.07997289	0.10857964	0.013548402	0.09490424	0.05636313	0.0109836375	0.008828922	0.08035441	0.025757628
0.0	0.10155798	0.120662466	0.10827385	0.00985629	0.06884663	0.120244525	0.08159473	0.02427071	0.05484974	0.054118477
0.0	0.09041467	0.13835667	0.16327362	0.01426673	0.09194351	0.10160481	0.058238413	0.022285562	0.0659467	0.02517667
0.0	0.053393714	0.06956929	0.022448372	0.012502839	0.0422159	0.019612452	0.027160197	0.022215415	0.036563005	0.036280762
0.0	0.052945606	0.06963912	0.022303518	0.012507244	0.042598918	0.019663882	0.027083697	0.022267139	0.036627993	0.036352444
0.0	0.58358514	0.5745193	0.55821496	0.55952543	0.5719307	0.5620837	0.57774055	0.5710914	0.55682117	0.56932575
0.0	0.5844695	0.5755693	0.5572455	0.56013894	0.5715747	0.56204206	0.5784446	0.57171273	0.55862105	0.5713245
0.0	0.10587391	0.03564545	0.009875486	0.008566681	0.10168998	0.019118099	0.026251577	0.02091371	0.048187748	0.041859467
0.0	0.10541973	0.036062222	0.009839421	0.00854526	0.10189374	0.019215764	0.026224185	0.020832105	0.048105076	0.041612595
0.0	0.15934162	0.06495978	0.109024554	0.00981635	0.068290696	0.10392181	0.03847381	0.011626204	0.09749585	0.023725346
0.0	0.116405204	0.04926101	0.15860718	0.01860597	0.070925705	0.116711624	0.047285594	0.010693748	0.12932493	0.02028767
0.0	0.6178058	0.56049037	0.60187566	0.58740973	0.6054021	0.58183813	0.65655077	0.56679004	0.75726455	0.4904136
0.0	0.5819207	0.5755593	0.5586245	0.56081015	0.57196534	0.56325185	0.577944	0.57171816	0.556261	0.5711636
0.0	0.04532024	0.073224515	0.062936306	0.011822693	0.05511358	0.033019442	0.04626511	0.017491093	0.034066	0.0119725885
0.0	0.07746741	0.09629585	0.16722517	0.017218295	0.10297665	0.16793613	0.076006785	0.014762247	0.0724373	0.02333008
0.0	0.55706495	0.6530593	0.5578252	0.61166054	0.55457747	0.53579444	0.76218057	0.50990695	0.6282328	0.50140554
0.0	0.07619697	0.09585251	0.16481417	0.016963493	0.10065439	0.16732977	0.076110214	0.014690376	0.07100571	0.023327569
0.0	0.70980513	0.65692973	0.67000765	0.6550486	0.43778738	0.34737453	0.55681443	0.31553477	0.5647764	0.5405017
0.0	0.11329086	0.16462943	0.54930305	0.01210148	0.07375415	0.14990312	0.052262235	0.010572988	0.0855771	0.020224778
0.0	0.13207458	0.11736446	0.42030337	0.015711877	0.04156617	0.10863077	0.069108315	0.009780984	0.067642	0.05590363
0.0	0.58449477	0.57427555	0.5573753	0.56202406	0.57257974	0.56506616	0.5770559	0.572862	0.5564891	0.57303643
0.0	0.06593298	0.06670446	0.24509971	0.00973352	0.050693683	0.06584591	0.025875194	0.01360108	0.042224344	0.010390741
0.0	0.030394508	0.07177826	0.0563555	0.013745902	0.04934958	0.04182629	0.019148381	0.018222645	0.024282407	0.021646388
0.0	0.10561343	0.06356339	0.36807144	0.012375063	0.097883575	0.21125211	0.01818237	0.016867459	0.06577069	0.042800006
0.0	0.10207848	0.020993548	0.4184377	0.022482364	0.14967635	0.10418696	0.030753413	0.007353633	0.16052341	0.051947445
0.0	0.043105703	0.1700435	0.016976235	0.013171045	0.27490214	0.044920124	0.04863619	0.01874244	0.028527815	0.030688552
0.0	0.042925272	0.1679556	0.017133752	0.013115925	0.27427298	0.044573598	0.048441324	0.018736662	0.028680937	0.030681891
0.0	0.03463736	0.15122597	0.106518336	0.016073762	0.2910163	0.14349574	0.027340181	0.020631783	0.27120087	0.014201622
0.0	0.39257747	0.5501884	0.4181067	0.61583424	0.6875273	0.5936411	0.47008654	0.61011463	0.5547255	0.2494785
0.0	0.03418463	0.1504301	0.10483871	0.015947586	0.28790474	0.14287318	0.027268564	0.020544773	0.2640873	0.014094538
0.0	0.11704973	0.057257004	0.17168173	0.018441897	0.117931694	0.1849879	0.025316495	0.0178252	0.09290624	0.07597561
0.0	0.07302076	0.1584952	0.6782192	0.01985388	0.06649833	0.16695575	0.042400643	0.021070555	0.13065992	0.066809215
0.0	0.09268425	0.037147895	0.14700137	0.013914118	0.08402628	0.09319489	0.0347511	0.01845848	0.06633201	0.044077832
0.0	0.10171729	0.0029016496	0.08514395	0.014201736	0.02020302	0.018533168	0.018496167	0.023654317	0.04104462	0.03109181
0.0	0.58048797	0.5658221	0.55121857	0.4716609	0.40548983	0.55625844	0.5614617	0.6167005	0.6266417	0.4887402
0.0	0.48145753	0.48910376	0.58956003	0.5393577	0.6394888	0.61730343	0.6273575	0.47032207	0.76142895	0.5320478
0.0	0.13091081	0.07524298	0.22052297	0.015680302	0.08276528	0.11177505	0.024145838	0.021317713	0.094279304	0.059200123
0.0	0.8260537	0.93000245	0.900187	0.032264754	0.8556028	0.6587024	0.39152908	0.18825252	0.84302306	0.68914074
0.0	0.10103465	0.052555513	0.19091281	0.009031411	0.08142983	0.13313058	0.016604278	0.0241266	0.081096366	0.07567775
0.0	0.06288322	0.02399819	0.047328252	0.015569967	0.017599344	0.07932771	0.009068616	0.01967622	0.04614025	0.07401893
0.0	0.25467598	0.07912122	0.10468377	0.013567521	0.11529962	0.12184065	0.04434666	0.027431354	0.08454995	0.08967252
0.0	0.2523109	0.078402415	0.10415463	0.013510854	0.11326588	0.12205182	0.043884564	0.027142292	0.08270396	0.089489356
0.0	0.6746808	0.6616999	0.5290357	0.4954148	0.61762947	0.588387	0.62818176	0.47787791	0.6290245	0.50193447
0.0	0.08046865	0.11159237	0.0045372425	0.008279695	0.026391221	0.035754785	0.04431834	0.011920211	0.06340654	0.031639367
0.0	0.09825675	0.13059355	0.15763533	0.013641159	0.10513409	0.14112724	0.059344478	0.011552905	0.0153658455	0.04379479
0.0	0.06432462	0.078823745	0.031975213	0.010774176	0.05627005	0.036499348	0.050658725	0.010247877	0.008918205	0.024687372
0.0	0.27831632	0.4700665	0.9610463	0.024219444	0.38402703	0.44583142	0.111013524	0.08038466	0.87899935	0.06458423
0.0	0.5832267	0.5756943	0.5579945	0.5605742	0.5724054	0.56442505	0.57830024	0.57099456	0.5570972	0.57099754
0.0	0.63954955	0.61780953	0.47477147	0.53125966	0.5372654	0.52909744	0.74153227	0.3563808	0.6852551	0.5436045
0.0	0.042490326	0.05910159	0.017382024	0.008223527	0.10593943	0.04027468	0.044785403	0.011207193	0.05171763	0.04607223
0.0	0.09979175	0.122673884	0.10301118	0.00938268	0.19924057	0.10378078	0.059594985	0.013413002	0.05447649	0.0701772
0.0	0.35941118	0.55343753	0.7513047	0.5729736	0.5129195	0.43365344	0.69007313	0.5663475	0.52388006	0.5850799
0.0	0.026211157	0.030959124	0.026009353	0.009154295	0.02305406	0.04033585	0.031605132	0.019632945	0.06910774	0.018796945
0.0	0.071193896	0.097857006	0.13626565	0.009840295	0.06050818	0.14878576	0.04679251	0.023583917	0.13559002	0.03752966
0.0	0.07143622	0.09837411	0.1362674	0.009803788	0.06009905	0.14852318	0.046523176	0.023567947	0.13530126	0.037344813
0.0	0.07133753	0.09874822	0.13663486	0.009838213	0.060729284	0.1487879	0.046687815	0.023646653	0.13604794	0.03728557
0.0	0.60488474	0.6502729	0.5352709	0.5287988	0.59268075	0.6553836	0.6803562	0.52521276	0.647613	0.41234824
0.0	0.059597347	0.04915085	0.044229448	0.015363927	0.040648814	0.071395785	0.064252235	0.020956676	0.050887305	0.033770043
0.0	0.104977295	0.09550271	0.54648596	0.017423552	0.080037825	0.22003666	0.05681541	0.022147756	0.090103276	0.045324266
0.0	0.0573953	0.08713313	0.0961626	0.014169742	0.032941345	0.06583079	0.037784595	0.021446286	0.057481576	0.033271547
0.0	0.5360319	0.7944177	0.94651407	0.55052674	0.46685356	0.59376466	0.6450009	0.5691272	0.673664	0.6137068
0.0	0.0023231227	0.029438475	0.15171655	0.01417855	0.11423886	0.091861665	0.025321953	0.022742491	0.07905058	0.04073615
0.0	0.0021018072	0.061384138	0.5700979	0.01573753	0.08700623	0.17105365	0.046313442	0.026590971	0.11177736	0.06167952
0.0	0.66143745	0.29754162	0.74714607	0.4588946	0.5529557	0.411419	0.7156601	0.5269282	0.5872944	0.54973245
0.0	0.05480667	0.017220313	0.031373315	0.013954254	0.05351467	0.018599315	0.021724746	0.019116292	0.029778032	0.023920566
0.0	0.6236577	0.281222	0.7182742	0.5278308	0.6235758	0.5317321	0.70518345	0.5143877	0.48618722	0.50030386
0.0	0.1018637	0.018273655	0.19198689	0.019028338	0.05567048	0.11844716	0.036812082	0.03531372	0.08687555	0.05462891
0.0	0.10190392	0.018278217	0.19240434	0.019047456	0.05567058	0.11823121	0.036792196	0.0353817	0.08690565	0.05462605
0.0	0.061925355	0.05848176	0.18415244	0.01242719	0.13224949	0.085657336	0.03292964	0.02035772	0.10205947	0.039341208
0.0	0.063772395	0.0050871465	0.19104622	0.0153101785	0.05043075	0.09365809	0.03209875	0.027461946	0.09895301	0.06218089
0.0	0.48620805	0.5374195	0.61696845	0.5693897	0.6132647	0.5619478	0.6207159	0.49541882	0.69947624	0.3628584
0.0	0.5136676	0.67625624	0.5613511	0.58426833	0.53700066	0.29371843	0.72882485	0.5963512	0.60381436	0.56179345
0.0	0.14189202	0.08195326	0.07105325	0.015277532	0.14742632	0.13061215	0.0591915	0.019311717	0.34615323	0.06636932
0.0	0.5841232	0.573536	0.55540574	0.5608598	0.5734727	0.5626771	0.57839096	0.57291174	0.55725104	0.5715461
0.0	0.04326362	0.06854023	0.11363911	0.008021413	0.06661126	0.037380915	0.024614897	0.011448046	0.053112194	0.022512773
0.0	0.07172322	0.016543142	0.023654265	0.018393174	0.26897928	0.046646234	0.028978122	0.017275402	0.047548532	0.026150754
0.0	0.033013277	0.030440906	0.04336387	0.017041707	0.030322077	0.039697222	0.029404543	0.012582247	0.041458085	0.04730707
0.0	0.047242887	0.046953425	0.020041205	0.015979405	0.04023707	0.056310695	0.043712564	0.013256099	0.04143315	0.018380618
0.0	0.11134624	0.07793743	0.43605644	0.01754674	0.10915876	0.14779203	0.037936997	0.01688571	0.15987621	0.044786308
0.0	0.10457395	0.035134573	0.036295537	0.013502061	0.061018653	0.0350902	0.035294153	0.010660273	0.07340284	0.022385987
0.0	0.10935005	0.045847256	0.04187056	0.013134195	0.023451183	0.3852266	0.016619684	0.01770913	0.0064587207	0.029576806
0.0	0.5844538	0.57547414	0.5569677	0.5600592	0.57332104	0.563053	0.5786132	0.57226205	0.55797774	0.5707235
0.0	0.58452344	0.575553	0.55929047	0.5610792	0.5732689	0.562822	0.5782914	0.5732639	0.5590312	0.57190454
0.0	0.11114182	0.12559092	0.16092975	0.012085767	0.07143136	0.258733	0.023028616	0.01791852	0.09135384	0.051419523
0.0	0.58421326	0.57561904	0.5572376	0.5604385	0.5725058	0.56351966	0.57930005	0.5717708	0.5570366	0.5711667
0.0	0.5843969	0.57557267	0.5567155	0.56066066	0.574084	0.56317836	0.5808629	0.5727956	0.55789393	0.5722249
0.0	0.15304656	0.070542336	0.21888657	0.01303545	0.10392995	0.1495745	0.04309184	0.016472192	0.17512114	0.051691834
0.0	0.064992934	0.021369811	0.12053715	0.005283273	0.07077675	0.10984059	0.042952042	0.019431937	0.078620546	0.04177601
0.0	0.105252065	0.07433746	0.15882672	0.01618849	0.0813908	0.2052702	0.029395664	0.00867601	0.028820708	0.035910044
0.0	0.09639613	0.12374332	0.16622008	0.014417765	0.08013366	0.092041634	0.032458443	0.01413609	0.11593349	0.042626422
0.0	0.09602918	0.101090096	0.263447	0.018586347	0.07998084	0.19851166	0.02843322	0.017006898	0.08545095	0.028579615
0.0	0.072487906	0.048830543	0.03529084	0.013515405	0.020275902	0.10495863	0.01944837	0.04521551	0.05382166	0.032281205
0.0	0.5843179	0.574709	0.5579615	0.5604527	0.57349336	0.5629517	0.5802709	0.5729392	0.55793715	0.57189167
0.0	0.584959	0.57458085	0.55582577	0.5605101	0.57389146	0.5624561	0.5805276	0.5720183	0.5581693	0.5719755
0.0	0.5856618	0.5750892	0.55722684	0.56023234	0.57348084	0.5631265	0.5795907	0.5728543	0.558385	0.57171917
0.0	0.12774272	0.10708806	0.1379198	0.01339905	0.09313399	0.18613395	0.03452762	0.02143508	0.10230273	0.037395082
0.0	0.58249927	0.5746375	0.5590019	0.560106	0.57261986	0.56307906	0.57844394	0.57229054	0.5565394	0.5702176
0.0	0.5824241	0.6349101	0.96807086	0.02328418	0.6003951	0.47549513	0.115482576	0.0952252	0.7466372	0.12999867
0.0	0.5828818	0.5737799	0.5576944	0.56176525	0.57243615	0.5627341	0.57859427	0.57265913	0.55853254	0.5711314
0.0	0.58223367	0.5729176	0.5573127	0.56024015	0.5732078	0.56335604	0.57807297	0.5716219	0.5565172	0.5704589
0.0	0.6108779	0.5318752	0.877024	0.027976545	0.7140897	0.4912119	0.3260609	0.11264063	0.9050174	0.104204215
0.0	0.58250374	0.5745819	0.557556	0.56186175	0.57275873	0.5629806	0.5792356	0.5723895	0.5567074	0.57117754
0.0	0.511141	0.71774024	0.92468405	0.010045946	0.7322399	0.3429864	0.22981125	0.07980673	0.7350464	0.09349022
0.0	0.056338876	0.052145276	0.032583155	0.01405444	0.03513382	0.079533674	0.023459895	0.006908538	0.014266964	0.029139774
0.0	0.061305225	0.061704475	0.020058516	0.01077577	0.0574112	0.023045862	0.021127116	0.02038823	0.048280384	0.034356862
0.0	0.0433603	0.04802879	0.02154268	0.013680712	0.08183989	0.062449444	0.021441123	0.015673967	0.037146017	0.020692702
0.0	0.5824449	0.5747332	0.5580535	0.56133693	0.57215226	0.56278676	0.579251	0.5734733	0.5564642	0.5699951
0.0	0.58271897	0.57482255	0.55719423	0.56110805	0.5739786	0.56178874	0.5792694	0.57257783	0.5564737	0.57098913
0.0	0.5615644	0.81948245	0.9121206	0.03356935	0.74393326	0.39924946	0.2286467	0.10350077	0.919271	0.07808321
0.0	0.58284134	0.57333195	0.55751765	0.5623059	0.5739163	0.5635346	0.5782951	0.5726643	0.5567386	0.57123643
0.0	0.5822827	0.5751844	0.557168	0.56046116	0.57221395	0.5643898	0.57776284	0.5721784	0.55687284	0.5713928
0.0	0.0429415	0.096492425	0.028313491	0.011232088	0.042360663	0.07661276	0.04254706	0.020128638	0.048434682	0.03568998
0.0	0.08790725	0.09056083	0.19312705	0.006636075	0.115106575	0.13857359	0.062068217	0.02203213	0.06566424	0.046115123
0.0	0.12937076	0.10511861	0.19303104	0.0135699725	0.038674146	0.13697086	0.021363664	0.020331519	0.08502614	0.061214145
0.0	0.5830459	0.576232	0.5572864	0.5616361	0.57258534	0.56370366	0.57784927	0.57121015	0.5574678	0.57099193
0.0	0.6826292	0.6503028	0.6072741	0.48663974	0.44749036	0.6974607	0.4911073	0.5422382	0.5688719	0.60453373
0.0	0.07287662	0.07769505	0.044061963	0.0151747195	0.04683327	0.03405571	0.03040663	0.019895405	0.026715554	0.03097142
0.0	0.56825495	0.55421776	0.5830306	0.60340375	0.6991673	0.52584237	0.6376114	0.38625234	0.52116776	0.58272403
0.0	0.084728196	0.017745132	0.049058497	0.011301109	0.040220223	0.047004517	0.018345285	0.011086809	0.037142206	0.028820714
0.0	0.5838715	0.5751521	0.5571598	0.5598819	0.57085836	0.560747	0.57818526	0.5714445	0.5558149	0.5719986
0.0	0.5841618	0.57659835	0.5595395	0.56060106	0.5718899	0.56354713	0.5791248	0.5715228	0.55751073	0.57210857
0.0	0.52090836	0.5931349	0.60278606	0.49250472	0.6485972	0.6284653	0.6076526	0.5697481	0.55716103	0.3029976
0.0	0.058894187	0.09871197	0.032203536	0.010373462	0.015415178	0.38972124	0.030851213	0.020044262	0.037404556	0.063651405
0.0	0.5845248	0.5752714	0.55750525	0.5579184	0.57093	0.56176305	0.5776436	0.571369	0.55580497	0.5710257
0.0	0.5842598	0.5764852	0.5588117	0.5591996	0.5710254	0.5640818	0.5785237	0.57152987	0.5572885	0.57162374
0.0	0.03979712	0.22252212	0.1850049	0.013132365	0.042342927	0.1350217	0.06236315	0.021802567	0.076552555	0.053531095
0.0	0.46944717	0.46248874	0.9594213	0.0326707	0.7117568	0.3980628	0.29601875	0.04198225	0.90681255	0.11564172
0.0	0.65378535	0.5577026	0.698379	0.5071955	0.6124736	0.57416725	0.7670941	0.5189655	0.7255389	0.521579
0.0	0.22227554	0.12938243	0.32932156	0.015303208	0.048489347	0.61784196	0.0816843	0.018832408	0.011162789	0.04358378
0.0	0.10747745	0.13339193	0.19239281	0.014979669	0.10564902	0.047016438	0.06300787	0.023722313	0.044476073	0.025423143
0.0	0.11506358	0.12050675	0.58977425	0.019165482	0.23666292	0.27321255	0.034576505	0.028026499	0.24696739	0.013869719
0.0	0.10445516	0.21428968	0.47003904	0.015720597	0.17733905	0.1251031	0.03987756	0.02133995	0.106581755	0.04858873
0.0	0.60330087	0.50164646	0.46189058	0.5069911	0.4186134	0.56596404	0.56966376	0.5679702	0.61370957	0.33623046
0.0	0.5422597	0.6910859	0.86494905	0.57408166	0.6378187	0.696801	0.5644309	0.5922456	0.8863365	0.32436246
0.0	0.6259425	0.49002314	0.5974899	0.66683745	0.60598814	0.6943334	0.813511	0.6022906	0.5290885	0.45790136
0.0	0.026410421	0.074158825	0.21814278	0.010724969	0.045140285	0.039974026	0.024025528	0.020512493	0.04933175	0.055662796
0.0	0.026716797	0.07527829	0.21875049	0.010738587	0.046334606	0.03983742	0.02440509	0.020555755	0.049937963	0.05576233
0.0	0.026716782	0.07527829	0.21875052	0.010738587	0.046334606	0.03983742	0.02440509	0.020555755	0.049937963	0.05576233
0.0	0.02692553	0.0750122	0.21798779	0.010791305	0.0465868	0.03999363	0.02441441	0.02060563	0.049793545	0.05626223
0.0	0.047743894	0.10902599	0.55648834	0.013446119	0.09099381	0.11733054	0.038722493	0.013934427	0.12294661	0.09192818
0.0	0.58207476	0.5751528	0.55797154	0.56113416	0.57266945	0.5636859	0.5781013	0.57212406	0.5573463	0.5719626
0.0	0.59111553	0.57905656	0.56150895	0.565094	0.57980806	0.5653621	0.5881062	0.5767653	0.5679015	0.5748342
0.0	0.023730244	0.061704557	0.08558055	0.018409133	0.06930731	0.032721907	0.014907694	0.011942393	0.058831558	0.061412178
0.0	0.58350587	0.5749928	0.55909705	0.5611046	0.57345223	0.56346315	0.5776241	0.57086927	0.557786	0.5709697
0.0	0.59574324	0.45634726	0.55449903	0.43778846	0.5793019	0.45436636	0.7239841	0.5052515	0.46875224	0.61450976
0.0	0.35966828	0.03095722	0.17548832	0.0062570837	0.309525	0.10178924	0.042804334	0.027694099	0.109099895	0.042531583
0.0	0.08077381	0.22526805	0.21961397	0.009643976	0.09711533	0.24169324	0.05810741	0.025106315	0.07483037	0.05053351
0.0	0.6761628	0.61696887	0.68771154	0.5362935	0.57056016	0.6398555	0.5301611	0.6392614	0.5956638	0.6404709
0.0	0.051660348	0.22921672	0.02556544	0.011538794	0.03917117	0.08092445	0.04353114	0.014344385	0.04613005	0.02253879
0.0	0.10718108	0.051471204	0.51242447	0.007399903	0.10305477	0.11805708	0.04240673	0.032451704	0.08418254	0.025325842
0.0	0.5041183	0.46644112	0.647314	0.5689025	0.64565516	0.5948888	0.66117376	0.5618377	0.48900667	0.5602673
0.0	0.21479563	0.1473586	0.5980114	0.016382089	0.17804882	0.17440905	0.04402942	0.036505084	0.29428506	0.07646045
0.0	0.12860064	0.1507202	0.7356193	0.015794683	0.16770962	0.11648654	0.06894874	0.028929101	0.43935612	0.043494385
0.0	0.14833218	0.07629185	0.1633741	0.017728517	0.07150663	0.03365283	0.018713757	0.024015948	0.17153275	0.0495248
0.0	0.14684728	0.07599379	0.1609043	0.017795287	0.07139103	0.03363264	0.018765526	0.023755023	0.17046227	0.048558783
0.0	0.0459582	0.14139684	0.057310652	0.012275986	0.05522604	0.13941282	0.050960742	0.013481904	0.05062288	0.034054443
0.0	0.5174251	0.55230933	0.5197699	0.42946643	0.6494726	0.52611905	0.45640883	0.5440428	0.72810423	0.5373725
0.0	0.03807519	0.18405938	0.08193338	0.016129829	0.05881103	0.15057649	0.06708678	0.011965304	0.1688198	0.047870018
0.0	0.59197193	0.55243605	0.7780263	0.54202545	0.5378101	0.555727	0.60919607	0.65665984	0.60428333	0.5126244
0.0	0.045585673	0.086509675	0.16649741	0.01153378	0.073645	0.12898728	0.044893924	0.022408199	0.1020103	0.02209809
0.0	0.60816675	0.5812976	0.67593545	0.51197535	0.6836731	0.5979768	0.6485396	0.46028128	0.5483321	0.47209162
0.0	0.09157665	0.04712628	0.05523553	0.013146537	0.08603979	0.109887466	0.025053702	0.022598099	0.28010637	0.030494593
0.0	0.5825509	0.5756976	0.5565939	0.5602718	0.5726427	0.56355286	0.5778655	0.572656	0.5569902	0.5714997
0.0	0.055837214	0.038552176	0.04182298	0.01158138	0.035375558	0.028048368	0.020823237	0.018810164	0.106050454	0.01857772
0.0	0.6004248	0.5550732	0.35362887	0.53595734	0.6948869	0.55754685	0.5612735	0.5674557	0.8394595	0.5451739
0.0	0.58511263	0.5773279	0.5608742	0.56140155	0.5752793	0.56361425	0.5806376	0.5736019	0.5585005	0.5718883
0.0	0.08096747	0.10542124	0.14154655	0.007588121	0.12056525	0.1478341	0.04544758	0.029157665	0.0867376	0.03821679
0.0	0.03213105	0.028278315	0.07352788	0.00957743	0.041536473	0.05223232	0.023906505	0.0071888175	0.020045357	0.024852797
0.0	0.097636305	0.14500637	0.1408483	0.0098246215	0.11128736	0.11536231	0.022986652	0.026138486	0.07327027	0.025119005
0.0	0.059694465	0.010735639	0.16870469	0.014775854	0.09305378	0.12724404	0.02380703	0.033063907	0.0738498	0.029458413
0.0	0.056995798	0.17813271	0.16877438	0.01341073	0.112112775	0.12342593	0.021310631	0.018935675	0.05749736	0.039858688
0.0	0.5821639	0.5747762	0.5567274	0.56042933	0.57253784	0.5644144	0.57846445	0.57218105	0.5566226	0.5707909
0.0	0.058726244	0.021295028	0.17167296	0.015408413	0.08108464	0.12607695	0.039668765	0.011046898	0.019978495	0.038630646
0.0	0.018704409	0.010574269	0.014989276	0.007937033	0.03226245	0.029507376	0.02779651	0.009882767	0.0075040227	0.037612785
0.0	0.043258533	0.0198771	0.06378775	0.008815433	0.07726195	0.10303184	0.023055505	0.013791868	0.01888325	0.040674176
0.0	0.6515251	0.27661496	0.56731284	0.4055988	0.6195892	0.5527884	0.5118209	0.67198783	0.4184529	0.44290793
0.0	0.04284538	0.019749952	0.06323804	0.00866401	0.076842	0.1029739	0.022778932	0.0137151	0.018545967	0.040418353
0.0	0.5823022	0.5753145	0.5567328	0.56094116	0.57193035	0.56327146	0.5778858	0.5720441	0.5564734	0.57015115
0.0	0.058136348	0.02119813	0.17100818	0.015361519	0.08025592	0.12607315	0.038722847	0.010961676	0.0197053	0.038299777
0.0	0.055210352	0.033922363	0.032565024	0.011021951	0.05384667	0.04917119	0.03878966	0.017509377	0.08847605	0.022262815
0.0	0.12493182	0.031609446	0.25092435	0.013201461	0.08043928	0.1255156	0.0850752	0.017650168	0.121751696	0.042260624
0.0	0.6019254	0.47360942	0.6867239	0.5782377	0.5765373	0.53599834	0.8074314	0.55668473	0.5117325	0.54387504
0.0	0.12356802	0.03126091	0.2483312	0.013087491	0.0786566	0.1250638	0.08531283	0.017519495	0.118548155	0.04199495
0.0	0.17501928	0.048582915	0.36193377	0.015662106	0.0418823	0.15184231	0.060553186	0.03744796	0.19197802	0.023062568
0.0	0.08334484	0.045273516	0.12658536	0.012123607	0.073233314	0.1321198	0.049197193	0.033962388	0.13121055	0.03596546
0.0	0.39570695	0.57514256	0.49294245	0.5017262	0.5901239	0.5995419	0.6708227	0.540985	0.60277176	0.4099241
0.0	0.32087037	0.6672749	0.7323866	0.5944071	0.58100593	0.57795924	0.5839664	0.62489593	0.55467415	0.46714288
0.0	0.4014988	0.7271914	0.85323733	0.54591554	0.56759125	0.58450776	0.8516967	0.626568	0.48353806	0.56141526
0.0	0.020259177	0.023267634	0.025471307	0.0052008573	0.054909732	0.02071736	0.04585392	0.025700629	0.06940231	0.020027312
0.0	0.090924926	0.09247488	0.35143974	0.010097223	0.1427072	0.20813788	0.04064613	0.017963948	0.10161852	0.07114855
0.0	0.5831211	0.57385725	0.55726624	0.5597104	0.5713434	0.56230813	0.5779697	0.5705679	0.5569204	0.56884986
0.0	0.58294415	0.57535696	0.55747974	0.5612637	0.57210517	0.561122	0.57696426	0.57093674	0.55730724	0.5697789
0.0	0.03733143	0.025270287	0.037149258	0.011476363	0.025330763	0.03743136	0.029944746	0.015784709	0.044946093	0.043765265
0.0	0.15983191	0.095416464	0.2855647	0.008909304	0.16507205	0.22932486	0.037208874	0.015287887	0.08526299	0.11290088
0.0	0.53141683	0.49143866	0.38702303	0.57540745	0.63274294	0.5212157	0.6032624	0.5921906	0.6079767	0.42049822
0.0	0.6308964	0.72117984	0.6247737	0.5906155	0.6233668	0.60171205	0.35076874	0.62333405	0.6457818	0.4297174
0.0	0.06341736	0.045881227	0.102288574	0.006932812	0.09644937	0.045392897	0.015451607	0.01668518	0.07140517	0.0721641
0.0	0.60424006	0.64504737	0.79940283	0.45547813	0.5627455	0.594446	0.5470486	0.5219505	0.9121438	0.4350607
0.0	0.0013900276	0.0011397337	7.5300326e-05	8.580193e-05	0.0021233894	0.0060352897	6.645498e-05	3.647579e-05	0.002375834	0.00011268815
0.0	0.049177255	0.016024847	0.010744976	0.013328119	0.07821857	0.050588295	0.03048622	0.020552848	0.038568422	0.023822755
0.0	0.5828304	0.5735487	0.5583722	0.55946356	0.57255304	0.56295884	0.57802945	0.5699822	0.5568247	0.5694773
0.0	0.04061583	0.032844506	0.11661565	0.010294003	0.04880096	0.054902695	0.027774151	0.012889252	0.0442697	0.040294375
0.0	0.68312174	0.6654207	0.8997014	0.6569771	0.60051006	0.61297953	0.6475108	0.46750805	0.6216173	0.5664695
0.0	0.58155704	0.57371163	0.55601674	0.5614081	0.5715242	0.56349605	0.5774103	0.5713909	0.55607265	0.5713964
0.0	0.057055257	0.17870608	0.16864495	0.013434296	0.11212829	0.12320576	0.021324638	0.018967263	0.057520546	0.03982146
0.0	0.12531087	0.21510738	0.15828681	0.009990283	0.08436649	0.17066799	0.05238564	0.021057438	0.093523785	0.042324893
0.0	0.064640425	0.013408264	0.24252085	0.01475869	0.085991874	0.1351767	0.020069584	0.017336978	0.058342565	0.041273594
0.0	0.06526899	0.013419672	0.24249437	0.0147799635	0.08776236	0.13576064	0.020082803	0.01744596	0.05870864	0.04133718
0.0	0.11638172	0.14954169	0.29872853	0.01469661	0.12277421	0.15189809	0.03559324	0.019604038	0.11424649	0.04607659
0.0	0.068250656	0.013965359	0.46987358	0.018429678	0.15248805	0.11793569	0.03960579	0.028102895	0.0755332	0.03308591
0.0	0.055036627	0.023903918	0.36380908	0.012804038	0.102292866	0.20264663	0.044934377	0.021058727	0.085562095	0.0424883
0.0	0.49693096	0.41972414	0.7786244	0.5122236	0.75760394	0.52862376	0.59236217	0.6025327	0.6331239	0.53296435
0.0	0.027001306	0.0485518	0.23190126	0.014586045	0.15019943	0.17532317	0.053283617	0.01817163	0.078045875	0.04914742
0.0	0.36667222	0.4800822	0.7183323	0.5645556	0.58554274	0.54742235	0.619079	0.5763381	0.34250972	0.5130273
0.0	0.47799677	0.6354632	0.7284628	0.48508343	0.58204794	0.517965	0.5849603	0.5583451	0.63725936	0.6651357
0.0	0.060067583	0.08432171	0.051168475	0.013833511	0.11529729	0.1125394	0.043397825	0.0101526035	0.05803756	0.028279474
0.0	0.051771447	0.27486816	0.39638034	0.014317367	0.10846603	0.14188632	0.020640476	0.03384215	0.11852043	0.04788734
0.0	0.6297627	0.6197719	0.3439241	0.6463112	0.6170296	0.52040344	0.76000124	0.2789711	0.7352575	0.45236194
0.0	0.51427	0.643532	0.28932685	0.53327966	0.5817524	0.5045766	0.78677875	0.35539153	0.5796206	0.49685097
0.0	0.068313636	0.050150372	0.004255169	0.011300246	0.07035624	0.029383598	0.028205663	0.0055145957	0.0336585	0.013155071
0.0	0.079542644	0.052771635	0.30931035	0.0110946335	0.11937429	0.10818134	0.07870001	0.010377129	0.123645134	0.024260268
0.0	0.0769874	0.117931806	0.09211544	0.010022612	0.14534603	0.13517754	0.0537383	0.020820651	0.14053881	0.028484449
0.0	0.5472442	0.619572	0.86602783	0.55606157	0.5369186	0.6070767	0.6282376	0.49530697	0.48593217	0.54370534
0.0	0.058548134	0.097292125	0.46288943	0.0086730495	0.11376621	0.2138233	0.021328012	0.024107095	0.06167756	0.03749109
0.0	0.031522024	0.024886414	0.001816555	0.010546468	0.10185888	0.05844453	0.025173984	0.015075728	0.06364359	0.0341847
0.0	0.03157415	0.045851346	0.08306084	0.006930645	0.026001707	0.043491736	0.03253509	0.032244623	0.02848322	0.018544244
0.0	0.031968758	0.046224236	0.0845235	0.0070178476	0.026817419	0.043740258	0.032660257	0.032434177	0.029302647	0.018652776
0.0	0.03204537	0.046416063	0.084740065	0.007033269	0.026805537	0.043626644	0.032940052	0.032459065	0.02930842	0.018656677
0.0	0.59625435	0.5946192	0.84472406	0.5023594	0.50752693	0.48216677	0.61233646	0.5568722	0.6084563	0.5478161
0.0	0.047014467	0.07484293	0.2632723	0.0075214584	0.056161825	0.1232436	0.0434511	0.021068452	0.07633742	0.026110092
0.0	0.08828845	0.02751602	0.3419974	0.01727694	0.13102143	0.14442466	0.039278015	0.01047559	0.7239512	0.020741807
0.0	0.01572025	0.027478348	0.021300683	0.015098658	0.05160677	0.03680183	0.0404444	0.020683693	0.043690573	0.01900462
0.0	0.024208015	0.028572982	0.11453298	0.008612494	0.0513246	0.043262728	0.042103495	0.016919196	0.010464409	0.015953312
0.0	0.116849564	0.12794931	0.30701193	0.011464197	0.10975254	0.09854277	0.030020993	0.029446194	0.030820578	0.025219632
0.0	0.039028008	0.109447934	0.2929127	0.009000804	0.16771021	0.1595008	0.051041633	0.036452886	0.12975192	0.050848983
0.0	0.5101772	0.58207315	0.9344912	0.039169922	0.7086639	0.4762216	0.28485426	0.13861276	0.91955143	0.09484762
0.0	0.050922543	0.12208945	0.48743272	0.0117034735	0.14082783	0.13140424	0.026611486	0.02803723	0.07540248	0.037444875
0.0	0.06442983	0.06902192	0.21442565	0.01686462	0.08448356	0.11779573	0.04266563	0.011828338	0.6868303	0.019371023
0.0	0.025297556	0.06010022	0.08941647	0.007831723	0.16358525	0.11995071	0.02404733	0.009198699	0.17007817	0.029353607
0.0	0.01243062	0.045833055	0.013492569	0.0066802143	0.071860746	0.07491354	0.048580367	0.021213109	0.04401267	0.0155871445
0.0	0.01927761	0.021506537	0.10342704	0.005871102	0.045738492	0.06377033	0.016708165	0.014582777	0.14457954	0.024351463
0.0	0.41486973	0.37596825	0.9439057	0.038566362	0.63955235	0.44098073	0.30208126	0.12368511	0.88231075	0.08064568
0.0	0.40066287	0.5584413	0.91052455	0.035059467	0.56602967	0.42423314	0.30733728	0.12026402	0.8633938	0.120174415
0.0	0.15793568	0.10665167	0.19719437	0.017356917	0.07789807	0.16931091	0.040463377	0.018977663	0.028874282	0.02749859
0.0	0.07525879	0.02978933	0.07102663	0.012601955	0.04849534	0.08010874	0.031659365	0.026478138	0.010729017	0.0139354495
0.0	0.440182	0.5467988	0.52767736	0.52659607	0.7359106	0.56386745	0.62208915	0.4579923	0.8490342	0.4124009
0.0	0.53089094	0.5063741	0.82758707	0.47097164	0.6010842	0.40050143	0.72746027	0.58036333	0.60092956	0.4870613
0.0	0.05732007	0.07772712	0.05839379	0.008895411	0.07637897	0.33089644	0.011057493	0.02285103	0.033630352	0.033586264
0.0	0.057442527	0.07730823	0.058593694	0.008931537	0.07678356	0.33036113	0.011043643	0.02290724	0.03342041	0.033891287
0.0	0.14102945	0.024992203	0.31524596	0.01160575	0.10870645	0.20355539	0.03379609	0.017109606	0.18090056	0.053649575
0.0	0.6452831	0.65727943	0.5951906	0.7291152	0.47434703	0.55325884	0.44458196	0.5763748	0.7003311	0.5882131
0.0	0.034603402	0.077358864	0.27898756	0.020644836	0.15197067	0.15618347	0.047329478	0.025286542	0.12985167	0.035201136
0.0	0.07392804	0.054356523	0.35694084	0.016853176	0.07683984	0.17308511	0.016697686	0.024361609	0.059821777	0.021978578
0.0	0.062446877	0.081577145	0.041426104	0.017459163	0.05896679	0.057550836	0.03638336	0.019512435	0.043050766	0.012642056
0.0	0.084446885	0.14542814	0.19517177	0.015898183	0.07004455	0.16240592	0.017855778	0.020856075	0.0697447	0.029560957
0.0	0.051436003	0.06498689	0.12039476	0.015861372	0.06577793	0.17891403	0.04505962	0.018539509	0.067525916	0.02787819
0.0	0.59471667	0.51041096	0.61451405	0.66785455	0.5802604	0.41726384	0.6239575	0.5712369	0.65271103	0.47966546
0.0	0.065822735	0.09212057	0.2008104	0.015961392	0.035812113	0.083248824	0.027446164	0.020817103	0.12604557	0.046371184
0.0	0.63943976	0.68848234	0.6890703	0.54798615	0.66542214	0.683981	0.8117144	0.5429052	0.5695021	0.49970967
0.0	0.5891461	0.5777487	0.5614901	0.56474775	0.57966936	0.56523335	0.5860012	0.57573235	0.5662181	0.5753095
0.0	0.107571155	0.07254524	0.5455221	0.017273007	0.10125537	0.18912056	0.040347885	0.024448229	0.13777497	0.037728213
0.0	0.58348936	0.5739791	0.55702245	0.5597097	0.57224905	0.56317383	0.57860667	0.57111067	0.55686855	0.56880003
0.0	0.6289856	0.50078315	0.74236226	0.4231776	0.4070976	0.5998214	0.25812685	0.5706654	0.523091	0.46077967
0.0	0.043925717	0.023624133	0.020679612	0.0088173	0.017623903	0.02044992	0.03539985	0.018920507	0.100927874	0.05322551
0.0	0.58280236	0.57532716	0.557445	0.5611242	0.5719862	0.5640543	0.5775424	0.57189894	0.5570743	0.5706251
0.0	0.029687291	0.015410554	0.047659274	0.008306236	0.060203075	0.026918748	0.030796008	0.018535996	0.041133665	0.020827578
0.0	0.5818942	0.5086056	0.67127067	0.4680564	0.6797145	0.5250531	0.48034137	0.63050157	0.8552413	0.5761708
0.0	0.059744984	0.08438152	0.050798554	0.013851579	0.114928834	0.11254465	0.043146133	0.010150917	0.05791141	0.027993478
0.0	0.08056813	0.13461724	0.016058542	0.010358405	0.080204934	0.054278627	0.02507843	0.023465224	0.065001935	0.029422008
0.0	0.07437972	0.047014523	0.082301386	0.012289662	0.082829274	0.039317675	0.026230004	0.018782726	0.062872596	0.025134917
0.0	0.2147123	0.104343824	0.19304426	0.008079605	0.10723907	0.18017289	0.046644304	0.0170262	0.10580047	0.05046851
0.0	0.21477653	0.10461569	0.19283526	0.008081585	0.1072333	0.17979917	0.046816446	0.017057145	0.10585537	0.050537262
0.0	0.7697833	0.64115834	0.8941131	0.49741367	0.631932	0.40781164	0.70016277	0.56105715	0.68489987	0.5302594
0.0	0.19713868	0.0748359	0.391705	0.008967799	0.08272265	0.36715704	0.022322183	0.027631175	0.1600541	0.027679875
0.0	0.15597606	0.08029551	0.1850657	0.01289855	0.14243044	0.10192292	0.083517574	0.017917378	0.06712863	0.03507751
0.0	0.053044036	0.111733265	0.02348619	0.0075962692	0.040743064	0.032456707	0.028074991	0.029521422	0.03914856	0.021722844
0.0	0.0622876	0.02951575	0.2452885	0.012544896	0.050483957	0.081723996	0.08629808	0.010119233	0.077247776	0.026373217
0.0	0.5874554	0.45118004	0.60044	0.33040994	0.61233574	0.43927744	0.5950831	0.5623119	0.6466961	0.53260106
0.0	0.07090285	0.06779499	0.16916789	0.009029048	0.13037694	0.15243877	0.04703557	0.024756981	0.08267937	0.05783238
0.0	0.10748769	0.082129866	0.13695633	0.011025299	0.03704226	0.12231217	0.048546493	0.028469797	0.07627412	0.036653526
0.0	0.07467974	0.093680285	0.44373587	0.014190632	0.08057048	0.09634586	0.044857502	0.012774465	0.12420304	0.05562871
0.0	0.0757151	0.0952465	0.445089	0.014146301	0.08270319	0.09647582	0.04495858	0.01279386	0.12797523	0.05525742
0.0	0.05029557	0.023518436	0.019628858	0.009531773	0.06727607	0.05680726	0.0452482	0.015717248	0.012883969	0.039411973
0.0	0.58289284	0.5754871	0.5569383	0.56064034	0.57199603	0.5639062	0.57702523	0.57184255	0.55645734	0.5703101
0.0	0.083704196	0.08535952	0.04808023	0.0045757922	0.059042048	0.020560624	0.034496754	0.020068001	0.02377424	0.053933658
0.0	0.12038795	0.044645287	0.24461176	0.00513292	0.12559925	0.08495855	0.047322985	0.039866865	0.038788147	0.04821122
0.0	0.7340884	0.367447	0.6060188	0.28256533	0.6151362	0.4424023	0.62761575	0.43646502	0.5058088	0.43467563
0.0	0.061870556	0.28244805	0.36761814	0.012982223	0.210406	0.11930679	0.035651032	0.010195288	0.033510868	0.032271337
0.0	0.626226	0.6843561	0.52535534	0.5428496	0.64459234	0.50127757	0.67996556	0.53797656	0.35260823	0.4687893
0.0	0.06503705	0.053008467	0.5599496	0.00916922	0.100722924	0.07245279	0.04885822	0.026780155	0.07462849	0.013925198
0.0	0.51361006	0.55434656	0.48176965	0.5767538	0.5846636	0.4484233	0.6201516	0.58387357	0.46280238	0.40569326
0.0	0.58242625	0.574869	0.5571058	0.5606804	0.5721132	0.56329435	0.57747453	0.5720469	0.556352	0.57136947
0.0	0.027259326	0.047175355	0.03219041	0.011394482	0.017615022	0.041635405	0.04763024	0.030609656	0.034616128	0.017267512
0.0	0.053964965	0.101509355	0.4719011	0.022943487	0.06623627	0.13273157	0.08233436	0.026079258	0.06585948	0.032709647
0.0	0.59868586	0.5787628	0.8701547	0.6804308	0.6075757	0.5514759	0.77778536	0.56903964	0.68208385	0.5740081
0.0	0.46551463	0.60598755	0.58937544	0.5622404	0.6114336	0.42836383	0.6851039	0.471951	0.5283168	0.5328825
0.0	0.03991231	0.0322699	0.031924147	0.007769074	0.06467112	0.027104607	0.022819664	0.012735532	0.032474514	0.024670143
0.0	0.07240527	0.1106266	0.2540875	0.023490172	0.08099379	0.073387235	0.007985702	0.011973502	0.10125954	0.08780547
0.0	0.03813636	0.123401254	0.03555217	0.01795672	0.041324064	0.024102788	0.06588847	0.011726064	0.038605534	0.038679373
0.0	0.05360499	0.08841721	0.03740866	0.014365278	0.098230354	0.1854336	0.07012821	0.014991769	0.094065815	0.030441595
0.0	0.61194295	0.57207394	0.54394317	0.6025711	0.6892119	0.5848507	0.7059591	0.5493051	0.776144	0.54248226
0.0	0.58033943	0.75635135	0.56460905	0.54480803	0.7434181	0.56618136	0.5367181	0.5124547	0.76572615	0.58290976
0.0	0.01944668	0.043876253	0.0066495766	0.013976473	0.03340558	0.07211718	0.035727095	0.012010621	0.040849246	0.022483902
0.0	0.09731841	0.17544095	0.16853394	0.017107425	0.13733868	0.09598208	0.05359788	0.03905972	0.1578054	0.040796455
0.0	0.09731841	0.17544097	0.16853394	0.017107442	0.13733868	0.09598208	0.05359788	0.03905971	0.1578054	0.040796444
0.0	0.03518385	0.10398459	0.059299495	0.0147776855	0.060814366	0.0386379	0.034212127	0.025453838	0.094893955	0.016815381
0.0	0.03498169	0.10323457	0.058492318	0.014734745	0.06078282	0.03871491	0.034063723	0.025311511	0.09553025	0.016823241
0.0	0.104515605	0.07911739	0.044891134	0.013626757	0.09864846	0.1757214	0.013903955	0.019310316	0.09242138	0.030745853
0.0	0.54208934	0.35862076	0.54352117	0.55076075	0.35283527	0.5510057	0.66420126	0.5768581	0.5675872	0.48908997
0.0	0.54257715	0.42888698	0.6782822	0.3302102	0.6112766	0.503828	0.8274454	0.6116365	0.5749612	0.36804256
0.0	0.027029721	0.009719622	0.085077204	0.008649819	0.031603433	0.047855858	0.035924863	0.015245757	0.034977715	0.030259646
0.0	0.6156582	0.533282	0.6513716	0.5697325	0.7153698	0.530763	0.7799305	0.5514021	0.6047684	0.5080327
0.0	0.059373416	0.029342087	0.47913805	0.016113235	0.06010786	0.11883069	0.04325717	0.017405977	0.07835573	0.032040987
0.0	0.19484037	0.22140518	0.32856643	1.9461933e-05	0.0006890915	0.15559694	0.036504246	0.011754883	0.003781699	0.04483819
0.0	0.014513458	0.09206959	0.020076688	0.016042314	0.037605867	0.03646291	0.03280027	0.02495191	0.029339207	0.04279523
0.0	0.026999291	0.009735663	0.08545815	0.00866909	0.03166386	0.04793414	0.035805173	0.015202129	0.034981772	0.030316021
0.0	0.58337086	0.5762484	0.55825406	0.56064415	0.5711959	0.5629054	0.57791877	0.5712909	0.5565903	0.5701314
0.0	0.096788086	0.0297824	0.17727202	0.019196816	0.6272965	0.14831235	0.053638697	0.01534334	0.061522532	0.055001408
0.0	0.033730026	0.04733195	0.031309985	0.01034546	0.065313764	0.043155275	0.035601705	0.018921196	0.036200047	0.025906103
0.0	0.069214635	0.07219841	0.16517602	0.014846058	0.08623827	0.20138867	0.06855857	0.022250172	0.028813528	0.02819398
0.0	0.043368172	0.18359059	0.3910439	0.010386688	0.047756717	0.067408614	0.039761104	0.016423833	0.044841968	0.02719479
0.0	0.5512253	0.6182221	0.69322306	0.49944726	0.59171313	0.585116	0.5423444	0.6103897	0.5444811	0.51215565
0.0	0.05372825	0.019902337	0.024653165	0.015982855	0.069607474	0.1502581	0.027870404	0.015753198	0.09358509	0.033533834
0.0	0.053386774	0.0197819	0.02467162	0.016053293	0.068365045	0.1498976	0.02805631	0.015796507	0.093634166	0.033530746
0.0	0.053367306	0.01977029	0.024668263	0.015999842	0.06822994	0.15028526	0.028409678	0.015866293	0.09420006	0.033638027
0.0	0.6012083	0.6072604	0.3452923	0.542204	0.48035482	0.5372484	0.7030844	0.65455204	0.67786175	0.6029104
0.0	0.016008448	0.011171003	0.013127652	0.009371969	0.041974653	0.02533922	0.03862198	0.01303677	0.040783964	0.015866643
0.0	0.025497697	0.1736294	0.022756903	0.008246784	0.05003488	0.055427313	0.025400441	0.025775505	0.04591867	0.0036542814
0.0	0.025067952	0.17240307	0.022393836	0.0081222495	0.048748415	0.055432603	0.02445023	0.025530184	0.04435042	0.003602001
0.0	0.025307752	0.17339799	0.022449313	0.008137469	0.048844174	0.055513512	0.02449992	0.025538618	0.04469954	0.0036111993
0.0	0.0351845	0.028415669	0.05113214	0.011591591	0.032171726	0.037753407	0.010142287	0.022600522	0.03590988	0.062063128
0.0	0.7122496	0.650256	0.47915354	0.568851	0.61233413	0.54410875	0.59648186	0.58840644	0.5772947	0.5687693
0.0	0.07960596	0.054959666	0.5661465	0.01279612	0.033643577	0.15742745	0.032750987	0.024804756	0.11526806	0.012948368
0.0	0.079652965	0.05490436	0.56639916	0.012842609	0.033554737	0.15766022	0.032807015	0.024824494	0.11570174	0.012994221
0.0	0.5835946	0.5744195	0.5586644	0.5600159	0.57218647	0.5632867	0.5784108	0.5707841	0.5561028	0.5700076
0.0	0.09589638	0.020891106	0.38345122	0.009189195	0.04266411	0.15949728	0.06799492	0.027809132	0.025007889	0.010887241
0.0	0.039516676	0.033405196	0.08661107	0.014288071	0.020841304	0.035200518	0.019421302	0.024551883	0.05803347	0.015646242
0.0	0.06177542	0.06231801	0.16735727	0.014958983	0.13209698	0.1138237	0.012794921	0.023092836	0.09749564	0.026630923
0.0	0.5516935	0.5270997	0.7290258	0.57665205	0.72093105	0.49101833	0.3869344	0.5735895	0.55181074	0.44921708
0.0	0.038656928	0.14050438	0.018025005	0.009817629	0.026809199	0.024683256	0.021465449	0.017103538	0.060754683	0.021636989
0.0	0.066665575	0.07554267	0.25429317	0.015125456	0.06076795	0.09909084	0.02850889	0.023722138	0.036606327	0.047273267
0.0	0.08924656	0.040941946	0.28205398	0.015106006	0.056340486	0.14628597	0.023668459	0.01575671	0.14251001	0.04279858
0.0	0.08924656	0.040941928	0.28205398	0.015106006	0.056340497	0.14628597	0.02366845	0.01575671	0.14251001	0.04279858
0.0	0.060691554	0.048780125	0.29352084	0.012074921	0.042509936	0.17461967	0.07687302	0.008548738	0.068787605	0.035275836
0.0	0.058469776	0.03809789	0.3138938	0.0041370397	0.02731791	0.171644	0.04073063	0.015657872	0.08266439	0.045701712
0.0	0.109644964	0.27836382	0.49008542	0.012634796	0.061079916	0.12788846	0.049802944	0.010592225	0.04699378	0.03793764
0.0	0.04179826	0.054139912	0.58155113	0.010660011	0.02641071	0.17299406	0.02512322	0.013645484	0.046706207	0.03430355
0.0	0.55439514	0.628473	0.87471586	0.036310934	0.7221579	0.422978	0.13206476	0.06963934	0.9265871	0.098428525
0.0	0.58218586	0.68134975	0.5078502	0.47353852	0.5430497	0.64840895	0.6437096	0.56020516	0.46000123	0.4577739
0.0	0.12311024	0.4497179	0.3551596	0.018356878	0.072553016	0.12358637	0.03673763	0.00986149	0.07923243	0.051801544
0.0	0.5200601	0.5675926	0.8526774	0.61439013	0.47659546	0.5860537	0.8488986	0.5678969	0.8837101	0.5356506
0.0	0.06757352	0.094613776	0.2686458	0.010803232	0.04892797	0.12201413	0.07516964	0.023706991	0.37111545	0.02275457
0.0	0.06751258	0.094424784	0.2683024	0.010769886	0.048822887	0.12242599	0.07521885	0.023800893	0.37095273	0.022799391
0.0	0.05388471	0.07785201	0.20239072	0.016476061	0.17472894	0.12306086	0.018968904	0.018885398	0.56779796	0.04485484
0.0	0.5824144	0.5749883	0.5574828	0.5599253	0.57137793	0.5647505	0.57735217	0.5716637	0.5562688	0.5716791
0.0	0.014373112	0.22210479	0.026228597	0.009104836	0.059369147	0.038254935	0.035835434	0.02739258	0.05471786	0.029875547
0.0	0.51406556	0.42782718	0.53884304	0.5244226	0.6024599	0.5917438	0.671369	0.49921545	0.4486181	0.3121937
0.0	0.582108	0.57536066	0.5564389	0.5603577	0.5717836	0.5640966	0.57790923	0.57153946	0.55653954	0.57164085
0.0	0.031338554	0.03531831	0.04779584	0.0071480395	0.016846154	0.030281853	0.022929268	0.011610624	0.0592026	0.021323947
0.0	0.07731934	0.047765184	0.19529022	0.012907611	0.031143375	0.12095512	0.033234805	0.005872438	0.1313766	0.037497096
0.0	0.024990257	0.011768157	0.0058870907	0.0050200163	0.03733435	0.047856934	0.01838482	0.018781055	0.041079767	0.030692004
0.0	0.62193966	0.3651371	0.324826	0.46895814	0.57929957	0.5736384	0.7532513	0.57493955	0.6119752	0.44614816
0.0	0.049799368	0.11176654	0.093515724	0.009071006	0.068250395	0.1294627	0.008918735	0.018727038	0.15971556	0.07587612
0.0	0.04196331	0.12046467	0.10501466	0.013221166	0.11776185	0.12090135	0.03134095	0.014295568	0.060808178	0.06850245
0.0	0.6746045	0.67459416	0.5644169	0.6984993	0.54612905	0.5491781	0.38266116	0.5186405	0.74615765	0.54126483
0.0	0.053142827	0.008468406	0.0036301042	0.018436631	0.09283128	0.0202584	0.013936609	0.009511325	0.041956794	0.01489711
0.0	0.053036444	0.008484473	0.0036532956	0.018400932	0.09325162	0.020200664	0.014018534	0.00959235	0.04238412	0.015022621
0.0	0.027464094	0.11787167	0.2703765	0.026870186	0.11731912	0.08369757	0.010625724	0.01820964	0.5962256	0.04534836
0.0	0.5819637	0.5755366	0.55625606	0.5601592	0.57202744	0.563344	0.5770611	0.5725075	0.55760413	0.5712256
0.0	0.02842776	0.114352494	0.031225432	0.011620133	0.06689105	0.022927368	0.0076522334	0.024841556	0.40548688	0.028896045
0.0	0.45194116	0.61246383	0.74712247	0.6664675	0.5909187	0.47379613	0.28179565	0.58258784	0.8588945	0.5509382
0.0	0.6080046	0.6825472	0.6443458	0.603991	0.61292225	0.62623227	0.56173027	0.5031547	0.7994025	0.11387669
0.0	0.08341492	0.01717246	0.13981658	0.010646221	0.09805877	0.2951045	0.05394386	0.034084566	0.13682124	0.052212745
0.0	0.015636338	0.19383231	0.122278266	0.010154788	0.09241176	0.076577656	0.0649866	0.0072345785	0.09238749	0.038936824
0.0	0.58297676	0.5739064	0.55699563	0.55912983	0.5718691	0.5643201	0.5794609	0.57248414	0.5555165	0.572369
0.0	0.0069859163	0.11597047	0.014325654	0.0139250085	0.06435107	0.018345045	0.033293694	0.01779027	0.03400174	0.018157067
0.0	0.2501043	0.63823694	0.7663654	0.43813312	0.57043546	0.6096591	0.73265684	0.32859716	0.6051847	0.6364518
0.0	0.582046	0.57497394	0.55635065	0.5596084	0.5719501	0.56356454	0.5772055	0.5723725	0.55748117	0.5713257
0.0	0.048210215	0.014475894	0.024317792	0.009160698	0.04329578	0.14628057	0.045132436	0.02675967	0.062622316	0.027639773
0.0	0.6202781	0.5813287	0.7381732	0.508862	0.7023008	0.7015027	0.7814011	0.5464585	0.44504523	0.575212
0.0	0.047243338	0.1105668	0.17696454	0.009915115	0.17128994	0.13426147	0.020226218	0.0054275044	0.12091468	0.04762812
0.0	0.110527635	0.14974517	0.09523294	0.0056500146	0.08096372	0.11700303	0.018254586	0.006819991	0.076470226	0.04224404
0.0	0.58306694	0.57561815	0.5570133	0.5602657	0.57194364	0.56262285	0.5781639	0.57274425	0.5575728	0.57146525
0.0	0.018259542	0.06726494	0.033049647	0.008491552	0.06874993	0.037046805	0.018323898	0.0067510433	0.038775872	0.025547486
0.0	0.03254865	0.034014273	0.007974603	0.011317841	0.07905487	0.040968955	0.027018545	0.016810367	0.018990993	0.010705681
0.0	0.59138614	0.5804773	0.5644866	0.5652563	0.5829938	0.5646372	0.58897966	0.5777502	0.5704462	0.57558244
0.0	0.5837431	0.5749018	0.5569726	0.5610815	0.5726406	0.56010634	0.57691574	0.57166433	0.5560182	0.57084477
0.0	0.024547739	0.21400252	0.06620993	0.0036523703	0.58240116	0.05358015	0.025056092	0.010830427	0.03991363	0.010076484
0.0	0.024666559	0.21173635	0.06591808	0.003648704	0.5832256	0.053354792	0.025068954	0.010837969	0.04018526	0.010155618
0.0	0.09225297	0.0551716	0.20682876	0.01902831	0.108086936	0.0782935	0.050650984	0.012613007	0.2585539	0.035447955
0.0	0.03574959	0.024231128	0.037659757	0.015119121	0.06753255	0.018220408	0.017472109	0.013530067	0.09936406	0.033572298
0.0	0.62139034	0.51896596	0.5857683	0.5608353	0.59651613	0.43049106	0.58418316	0.5405581	0.8478514	0.50837857
0.0	0.091288984	0.054820865	0.2051211	0.018796831	0.107008904	0.07835306	0.050010175	0.0124997785	0.25635642	0.035382092
0.0	0.022999367	0.07375096	0.0110012	0.018297726	0.038616676	0.043297682	0.025465537	0.0073025324	0.03741761	0.033250466
0.0	0.058758408	0.10175261	0.13601772	0.015546318	0.078564696	0.14179328	0.032462217	0.007894412	0.10942125	0.044717196
0.0	0.08328348	0.041524336	0.05086322	0.014128171	0.0643799	0.03273914	0.022575034	0.008949451	0.08209687	0.02238221
0.0	0.6062983	0.71813685	0.62859416	0.60020125	0.61058986	0.5475271	0.6188533	0.38015476	0.58668625	0.52656716
0.0	0.24994393	0.40286136	0.19492812	0.013076321	0.036885664	0.057499547	0.04676898	0.019728182	0.22785722	0.04291128
0.0	0.08055916	0.20940402	0.02521083	0.012047671	0.032391265	0.09553439	0.07105236	0.014038479	0.15552717	0.0439165
0.0	0.58256197	0.5756317	0.55692667	0.5610306	0.57252985	0.56265754	0.579286	0.57204604	0.5572702	0.57073873
0.0	0.4562016	0.11811564	0.03291578	0.010327929	0.020929229	0.045018535	0.02556305	0.019741077	0.051092375	0.045628037
0.0	0.05934309	0.027787255	0.0659353	0.005810003	0.013562622	0.016964583	0.028045775	0.013622565	0.01969189	0.03449538
0.0	0.40268397	0.044581637	0.29844788	0.006566171	0.032301787	0.06982329	0.056260265	0.015501384	0.051321197	0.06481228
0.0	0.697877	0.52709335	0.6121936	0.5376065	0.54190296	0.53002554	0.6496349	0.2863867	0.5949181	0.50706404
0.0	0.5720898	0.7354615	0.59414065	0.5737051	0.5674295	0.5195341	0.5593118	0.5034823	0.68949765	0.5419371
0.0	0.047690157	0.08725986	0.18442343	0.01839104	0.17950343	0.23631652	0.019038366	0.00717835	0.07037061	0.027103005
0.0	0.09875514	0.071216695	0.17784272	0.01110856	0.08321913	0.41391793	0.017931363	0.021069061	0.10530152	0.026471876
0.0	0.5824719	0.5754622	0.55719227	0.56063455	0.57214016	0.5646056	0.57741773	0.57203573	0.55679655	0.5712365
0.0	0.016948422	0.085152395	0.02331423	0.016859276	0.10277847	0.052517924	0.020151842	0.006141738	0.014315175	0.0185874
0.0	0.6728038	0.3474331	0.45311534	0.24833752	0.5625389	0.4995245	0.58734965	0.5644768	0.77095	0.5575075
0.0	0.025952017	0.0101124	0.023980794	0.01267234	0.03530655	0.04160175	0.01892394	0.013821118	0.06333808	0.041221414
0.0	0.09864812	0.07679454	0.12553602	0.014530608	0.03753819	0.11634068	0.06993797	0.029437648	0.09497583	0.0023992301
0.0	0.09265915	0.056277156	0.13001615	0.026853789	0.046211928	0.094857015	0.02329965	0.0132119	0.036661256	0.055601947
0.0	0.11501173	0.03674264	0.15315843	0.009968839	0.04020732	0.10200106	0.05299258	0.037405457	0.03379224	0.047505718
0.0	0.038881287	0.013378101	0.119126774	0.020119729	0.025817998	0.084032975	0.03223848	0.025398681	0.14461574	0.07324073
0.0	0.0852776	0.090842806	0.008197725	0.008961436	0.09809164	0.090873845	0.020134978	0.027622707	0.22571331	0.0674218
0.0	0.05819434	0.05065355	0.0012707345	0.009064537	0.08855024	0.02394246	0.008342269	0.020928226	0.029160373	0.03617451
0.0	0.111444555	0.08756885	0.008611598	0.011903351	0.115084894	0.0902348	0.012014	0.023069128	0.16675249	0.027145099
0.0	0.035051845	0.052290514	0.026058853	0.007193052	0.048502486	0.03783478	0.04391581	0.036748733	0.12297741	0.051585045
0.0	0.6364561	0.5101876	0.6719076	0.5234786	0.54459643	0.5350267	0.71597767	0.48563278	0.89373314	0.37133324
0.0	0.56414235	0.1448948	0.9270102	0.045868695	0.75508785	0.45488504	0.27800938	0.096277654	0.9388698	0.06726769
0.0	0.4014507	0.5028224	0.9659029	0.029205	0.6811472	0.45807233	0.30934718	0.03138457	0.90413696	0.03294561
0.0	0.10414154	0.10768708	0.07175937	0.007809731	0.1021768	0.190669	0.026684118	0.021612387	0.093372345	0.05935377
0.0	0.6773745	0.63030994	0.65811896	0.4873968	0.4441962	0.60401547	0.607067	0.5945023	0.64422965	0.3933148
0.0	0.5824712	0.5754581	0.55721456	0.56086534	0.5724556	0.56269586	0.5783641	0.57220197	0.55705136	0.57053936
0.0	0.12297066	0.0052581253	0.0932443	0.018528176	0.050363734	0.1146433	0.08002585	0.02141041	0.11539499	0.0025481659
0.0	0.1220637	0.13309397	0.23619406	0.010354769	0.10164614	0.11935403	0.045860223	0.0047475244	0.049480915	0.026183946
0.0	0.5827015	0.575245	0.55477536	0.5600624	0.5716564	0.56429017	0.5776602	0.572231	0.557231	0.57238007
0.0	0.024950193	0.109175764	0.04375455	0.00927815	0.058512222	0.052915208	0.03463186	0.023137316	0.031955265	0.04295113
0.0	0.5846074	0.6710386	0.7135793	0.5382729	0.5987089	0.5598946	0.63887656	0.58119756	0.7267051	0.52489865
0.0	0.5826313	0.57561535	0.5566334	0.5608491	0.57181823	0.56420153	0.57720345	0.5720771	0.5564886	0.5716797
0.0	0.02992702	0.09802119	0.0718916	0.009567212	0.12722331	0.0354106	0.029287644	0.020721762	0.041605636	0.050963454
0.0	0.038212538	0.17269492	0.36013502	0.010521032	0.15214935	0.10818115	0.052692033	0.023126014	0.062008593	0.05717324
0.0	0.5847051	0.5739366	0.5599308	0.56097937	0.57421666	0.56520206	0.580653	0.5732164	0.5606636	0.57383126
0.0	0.5851792	0.5753705	0.5601282	0.5613243	0.57375824	0.5654596	0.5802888	0.5731014	0.5608739	0.5735823
0.0	0.19541572	0.0631938	0.16950507	0.013625013	0.052920833	0.17780563	0.056998115	0.023707831	0.054184675	0.05493327
0.0	0.029225687	0.1303629	7.6296055e-05	0.018338868	0.04206289	0.050421603	0.018327322	0.01828844	0.065620825	0.036494665
0.0	0.029152695	0.13068873	7.6341326e-05	0.01838275	0.041989036	0.050316118	0.018346256	0.01824429	0.06549388	0.036375135
0.0	0.5916086	0.5791412	0.5645094	0.5638297	0.58089787	0.5656661	0.59137464	0.5772259	0.57065535	0.57596505
0.0	0.055050537	0.17577201	0.036803223	0.014079028	0.012394491	0.04411238	0.05853496	0.017873028	0.04340223	0.017712174
0.0	0.055175968	0.1754125	0.0370226	0.014098965	0.012332703	0.043823212	0.05878236	0.017924545	0.04379356	0.017610384
0.0	0.08258188	0.116649605	0.21829225	0.021414582	0.124309175	0.17486526	0.033258498	0.016571762	0.07338366	0.02024167
0.0	0.26662767	0.1211098	0.14403172	0.016375037	0.05332881	0.11101992	0.034728367	0.021335797	0.06615242	0.024779946
0.0	0.07662787	0.06299229	0.05974984	0.016011197	0.06580821	0.28793094	0.045628224	0.051278856	0.13299888	0.03301298
0.0	0.5823022	0.57549506	0.55666155	0.5601923	0.5722456	0.56354684	0.57713735	0.5725716	0.5571304	0.57122934
0.0	0.043078907	0.037214164	0.011504955	0.008960877	0.037096284	0.050918337	0.021123832	0.071912155	0.059270058	0.02563937
0.0	0.5450492	0.5816103	0.48823354	0.6682563	0.59482	0.7196467	0.670935	0.61025155	0.7660175	0.5499802
0.0	0.07565685	0.011327149	0.11551448	0.019055404	0.082623094	0.120743886	0.024330689	0.0150936395	0.13469185	0.054041494
0.0	0.13950077	0.029482493	0.18428607	0.01875218	0.14186491	0.11726543	0.05584129	0.011893737	0.10661886	0.06899244
0.0	0.58254147	0.5739366	0.5579618	0.56051064	0.57205886	0.56311846	0.5778234	0.5718882	0.5556425	0.57093453
0.0	0.06552561	0.026688782	0.011784099	0.014656574	0.08309534	0.054405916	0.032353826	0.017882004	0.05293004	0.054528486
0.0	0.6135883	0.5357589	0.6957565	0.68038213	0.5524709	0.53913116	0.72974	0.4734095	0.6081666	0.55459577
0.0	0.58202606	0.5754873	0.55663484	0.5601901	0.57182366	0.5636604	0.5776959	0.5720092	0.55709946	0.5705446
0.0	0.045716304	0.011785437	0.056521975	0.013865356	0.03387662	0.047489356	0.016980693	0.015295728	0.058047015	0.03183977
0.0	0.6430381	0.54226047	0.5716075	0.63454777	0.5652669	0.53807914	0.64402413	0.46664357	0.7244691	0.54641896
0.0	0.042381704	0.11045834	0.08698771	0.012553571	0.05266159	0.15084596	0.02200562	0.024199637	0.067749664	0.028980985
0.0	0.04171357	0.110734046	0.0865242	0.0124499295	0.05193453	0.15042341	0.02190269	0.024053553	0.06749904	0.028774764
0.0	0.04158164	0.110090174	0.08662236	0.012535792	0.051833246	0.15021214	0.021866452	0.024148703	0.06763692	0.028953899
0.0	0.073119305	0.0368057	0.015836775	0.008346561	0.041481126	0.23797475	0.04026845	0.046450656	0.03340729	0.03018031
0.0	0.07177508	0.036643293	0.015591645	0.0082009155	0.04109963	0.23721015	0.03935594	0.04596575	0.032617386	0.030139074
0.0	0.07157415	0.036407676	0.015616761	0.008226669	0.04104365	0.2370566	0.03950327	0.046142906	0.03274487	0.030356862
0.0	0.071732104	0.10476027	0.48648992	0.009968999	0.09225099	0.15494592	0.013124791	0.014640104	0.06583746	0.068697006
0.0	0.5652713	0.6037561	0.64970315	0.62991506	0.5503156	0.5986965	0.5436971	0.4626891	0.6378459	0.54995507
0.0	0.04104382	0.11819261	0.058519106	0.0105858	0.050115857	0.04130011	0.011510829	0.022474017	0.006597936	0.055598114
0.0	0.082219936	0.015118994	0.07729439	0.007003858	0.03659941	0.04320948	0.021794587	0.117571734	0.046106413	0.0072498657
0.0	0.08240115	0.015139144	0.076945946	0.006955487	0.03649145	0.043244816	0.021734618	0.11778664	0.046105746	0.007287687
0.0	0.5823955	0.57487595	0.55702174	0.56041443	0.5720981	0.56360817	0.5777189	0.5721241	0.55634695	0.57102925
0.0	0.05254553	0.0450006	0.03332948	0.009537321	0.058378875	0.03884586	0.0096031735	0.028423151	0.15320733	0.022108594
0.0	0.12331145	0.058318917	0.09856011	0.011636475	0.08166003	0.11653882	0.013207277	0.024894428	0.33740747	0.04192904
0.0	0.6374728	0.602943	0.46650463	0.5663495	0.60809124	0.53687024	0.57497394	0.57721686	0.8508458	0.54970306
0.0	0.080119126	0.13539295	0.24272281	0.012810886	0.11453836	0.16519561	0.062442645	0.01840365	0.20088029	0.053176105
0.0	0.07901585	0.13357289	0.24058889	0.012779132	0.111821815	0.16487005	0.062183686	0.018370396	0.19610064	0.053095568
0.0	0.059133932	0.25148377	0.0138999205	0.013729155	0.23057835	0.15584478	0.052429378	0.005684945	0.09181301	0.032967936
0.0	0.07701203	0.10179935	0.09313669	0.013966161	0.107110105	0.16256969	0.06710975	0.006161603	0.08369242	0.03506885
0.0	0.10528773	0.08212925	0.09446402	0.01047462	0.20702344	0.21128955	0.017377961	0.016678829	0.086229935	0.029337524
0.0	0.110006995	0.20841202	0.3527726	0.010621859	0.07329687	0.096433304	0.06474785	0.030668762	0.052288376	0.057837598
0.0	0.07206277	0.26700157	0.50331515	0.010307663	0.10164917	0.11993628	0.05144561	0.020639636	0.059802134	0.045238547
0.0	0.40809357	0.62595004	0.8827834	0.010825105	0.5129835	0.37739426	0.14635172	0.084758095	0.9405603	0.024881396
0.0	0.06740909	0.06549847	0.14989373	0.018448649	0.08771817	0.1560607	0.050078064	0.0056904783	0.079304665	0.008924461
0.0	0.034417003	0.044047702	0.03436974	0.024724701	0.048140254	0.05989039	0.023820732	0.018631006	0.020232692	0.02666553
0.0	0.5355444	0.4932677	0.71484536	0.54429144	0.68291014	0.5540997	0.59683996	0.53348845	0.5236414	0.38358724
0.0	0.040976107	0.12222661	0.060835443	0.020332748	0.077418774	0.059358563	0.012038049	0.0138658	0.048991635	0.040385105
0.0	0.04106156	0.12070915	0.06033817	0.020174013	0.07822794	0.059729867	0.012049261	0.013805897	0.04896998	0.040380135
0.0	0.116293095	0.07948797	0.55901194	0.010315906	0.13065863	0.23002988	0.03635379	0.0040046102	0.08492954	0.054820146
0.0	0.05105882	0.04559838	0.19308084	0.0137220165	0.05333099	0.12088853	0.06035381	0.017758518	0.048878655	0.029312523
0.0	0.23570232	0.14708483	0.15070945	0.012212526	0.043487012	0.14068249	0.054521024	0.017443424	0.050660178	0.034053907
0.0	0.05698045	0.18627031	0.2897654	0.013845524	0.07217215	0.11285639	0.034649488	0.041764017	0.049567487	0.009569793
0.0	0.103483155	0.27891567	0.21048068	0.013370336	0.11663376	0.16972859	0.025417496	0.020676343	0.056369945	0.028875232
0.0	0.48348624	0.6360245	0.9406723	0.04999631	0.7348197	0.37371105	0.38931876	0.112390846	0.85760146	0.017325236
0.0	0.2794135	0.13808444	0.030496448	0.010332793	0.032591626	0.10476379	0.07088217	0.016911084	0.050056227	0.04604665
0.0	0.53630596	0.67076665	0.70838004	0.032977432	0.5645473	0.47445932	0.43274328	0.09028924	0.9224567	0.094735965
0.0	0.047751218	0.050633654	0.17685406	0.012273119	0.056062974	0.11160158	0.068352796	0.0076226853	0.036710504	0.005949758
0.0	0.0812761	0.0042039044	0.12659213	0.010025282	0.045596786	0.2674695	0.043195736	0.017252177	0.057904	0.027137911
0.0	0.11345013	0.0045376304	0.12101178	0.0034841623	0.030358518	0.12584628	0.021162575	0.017275412	0.09753935	0.026973516
0.0	0.13515553	0.08427393	0.26883012	0.008507498	0.10805886	0.39004043	0.0106389215	0.016089939	0.07007155	0.03203046
0.0	0.52720857	0.5735556	0.9473809	0.033774346	0.6621382	0.4340909	0.12721263	0.07897484	0.87835526	0.07073401
0.0	0.5845577	0.5755636	0.55693805	0.5609601	0.5726206	0.56466997	0.5769812	0.57316136	0.5574587	0.5727802
0.0	0.58368915	0.57544196	0.55756	0.5611616	0.5727302	0.56469715	0.57883996	0.57074684	0.55904377	0.57074845
0.0	0.5852824	0.5735996	0.5569453	0.56064314	0.5717486	0.56251574	0.5775922	0.57314235	0.5577105	0.5701534
0.0	0.14750776	0.07716139	0.16132021	0.017810594	0.07142373	0.033620678	0.018801885	0.023879081	0.17163344	0.0491671
0.0	0.59005874	0.57843167	0.55957824	0.56551343	0.5796776	0.56522024	0.58753115	0.5765701	0.5683077	0.5760647
0.0	0.59077036	0.5774627	0.5609894	0.56469697	0.57925886	0.56532204	0.5866192	0.576153	0.56731194	0.5744853
0.0	0.58542895	0.5746569	0.5569715	0.5604004	0.5716025	0.563575	0.57660073	0.57147986	0.5581424	0.5715654
0.0	0.5842971	0.57469267	0.5569169	0.5613307	0.5732097	0.56272656	0.5776283	0.57232255	0.55813336	0.57147247
0.0	0.58439505	0.57524055	0.5568893	0.56180793	0.5722452	0.5632869	0.57695055	0.57181805	0.5577125	0.5705175
0.0	0.5844033	0.57448995	0.55616844	0.5596382	0.57238644	0.56322294	0.57814264	0.57168293	0.5597677	0.57006514
0.0	0.020364767	0.023609037	0.02574241	0.005243692	0.056142766	0.020792691	0.046984106	0.025667487	0.06835893	0.020018077
0.0	0.14757271	0.07677751	0.16221167	0.017803289	0.071511045	0.033566482	0.018855585	0.023801856	0.17182702	0.049265202
0.0	0.59068215	0.57791775	0.5640935	0.562584	0.57915163	0.5651475	0.5881692	0.5766243	0.5673874	0.5744601
0.0	0.58485615	0.5744326	0.5556957	0.56062585	0.57238543	0.5638448	0.57755536	0.5712989	0.5574543	0.57264966
0.0	0.59129375	0.5801397	0.5650046	0.5658162	0.582229	0.56620383	0.58954144	0.577579	0.5709882	0.5757719
0.0	0.5918592	0.5802765	0.5646835	0.5657638	0.58299816	0.56646323	0.58894867	0.57676464	0.5701631	0.5751894
0.0	0.5908366	0.57895297	0.56232077	0.5652537	0.5795265	0.56525034	0.5867403	0.5769525	0.5675406	0.5751776
0.0	0.14806676	0.07640821	0.16173336	0.017820656	0.0715981	0.033662535	0.019009817	0.023962023	0.1728684	0.049162276
0.0	0.12740235	0.1798753	0.25109902	0.020536654	0.18875448	0.12939079	0.043120015	0.055594046	0.25814936	0.038835756
0.0	0.07653336	0.06414552	0.07123987	1.9182478e-05	0.0012270602	0.06327605	0.023753487	0.00012024306	0.0008853745	0.049795903
0.0	0.58470076	0.575421	0.5568542	0.5612621	0.57222664	0.56361234	0.5791583	0.5707541	0.55796486	0.57326776
0.0	0.03199713	0.09626535	0.017066693	0.013069321	0.04361304	0.09678443	0.03440853	0.015935902	0.05290519	0.023031281
0.0	0.5850312	0.5775208	0.5590671	0.5623601	0.57452285	0.5651293	0.5820173	0.57330656	0.5593981	0.5734893
0.0	0.8267768	0.9302024	0.9000081	0.03242737	0.8565287	0.6591076	0.39436322	0.1891608	0.84376246	0.6894856
0.0	0.5650959	0.5124763	0.9742881	0.023738287	0.6910176	0.43712458	0.23990077	0.076116584	0.8971152	0.15007558
0.0	0.5916435	0.5799008	0.562984	0.56492525	0.5804461	0.566525	0.59131396	0.5772328	0.57077307	0.5750515
0.0	0.58408594	0.57438487	0.55852664	0.56130797	0.5713411	0.56294256	0.5759301	0.572781	0.5557742	0.5727892
0.0	0.58307016	0.57496476	0.5572098	0.56176037	0.5729816	0.56412655	0.5773299	0.5728428	0.5557441	0.57283556
0.0	0.5917142	0.5797379	0.5642386	0.56511116	0.57991093	0.566453	0.59187067	0.5779425	0.5710245	0.5766161
0.0	0.585199	0.5759347	0.5591358	0.56152534	0.57304424	0.56330013	0.57875884	0.57298005	0.55771506	0.5731385
0.0	0.58526474	0.5771046	0.55826217	0.5624057	0.57521254	0.5651863	0.5807638	0.5726487	0.5574006	0.5729747
0.0	0.58245075	0.57658905	0.559852	0.5614621	0.5733804	0.56384635	0.5824509	0.57284	0.56077886	0.57144374
0.0	0.054381415	0.044216327	0.05909892	0.012682056	0.043148357	0.04599049	0.044353157	0.023728421	0.06937738	0.02384569
0.0	0.58999544	0.57864434	0.5633624	0.5653247	0.57916486	0.5658775	0.58916813	0.57621366	0.5670448	0.5743892
0.0	0.58445287	0.5760099	0.5595936	0.5609756	0.5726581	0.5631283	0.5765023	0.57159436	0.5552761	0.57172894
0.0	0.014590708	0.18067397	0.036697194	0.008210377	0.13118598	0.047051337	0.012057039	0.022318907	0.008714745	0.025559455
0.0	0.59126544	0.58106244	0.5638535	0.5660434	0.58180875	0.5660822	0.5900812	0.5765435	0.5674526	0.5755017
0.0	0.5911318	0.58087814	0.56388175	0.5659389	0.58164376	0.5659167	0.58969384	0.5766069	0.56725353	0.5757386
0.0	0.59211075	0.5797912	0.56351864	0.56530607	0.5800694	0.566366	0.591639	0.5771029	0.5703479	0.5763453
0.0	0.58342546	0.57390106	0.55938107	0.5598747	0.5718356	0.56283516	0.57846326	0.57060933	0.5577553	0.56952286
0.0	0.59202284	0.58030283	0.5650206	0.56582624	0.5802982	0.56651986	0.5918757	0.5772402	0.57031226	0.57653314
0.0	0.5919216	0.5796985	0.5629074	0.56525284	0.58026904	0.5654012	0.5906385	0.5776603	0.571275	0.5761242
0.0	0.07312477	0.08501464	0.053042527	0.008655864	0.0242739	0.057240542	0.036238153	0.020480929	0.06440696	0.0411386
0.0	0.5855666	0.5757598	0.5572739	0.56120634	0.5734354	0.5640913	0.58185416	0.57321334	0.5616844	0.5729479
0.0	0.5855185	0.5752639	0.5578754	0.5612387	0.5724779	0.5644657	0.58200324	0.57274926	0.56119543	0.5726175
0.0	0.5844034	0.5728219	0.55811155	0.56150377	0.5722083	0.565225	0.57592183	0.57138646	0.5565751	0.5717095
0.0	0.58978987	0.5779732	0.56372064	0.56312156	0.58024013	0.5644689	0.58806133	0.57638186	0.56716365	0.57468337
0.0	0.58437985	0.5750718	0.5582116	0.5612882	0.5723234	0.5650844	0.5810883	0.5735306	0.5594245	0.5733165
0.0	0.10862333	0.349058	0.03301767	0.012205959	0.07445932	0.05226122	0.036532864	0.017088393	0.056122623	0.029206637
0.0	0.5839389	0.57443994	0.5591205	0.5595557	0.57325006	0.56425226	0.5770389	0.5715115	0.5586853	0.5717142
0.0	0.59055007	0.5804893	0.5644098	0.5653064	0.58253074	0.5662278	0.5893299	0.57724863	0.5707709	0.5757617
0.0	0.5909942	0.57947266	0.56378436	0.5652564	0.58275324	0.5656924	0.58889914	0.5776927	0.5708385	0.5756243
0.0	0.59063256	0.57793355	0.56252795	0.564165	0.578454	0.56567764	0.58752704	0.57666796	0.56785333	0.5751128
0.0	0.5855463	0.57525444	0.55555695	0.5611978	0.5719765	0.56310105	0.5776757	0.5719436	0.5586523	0.57263243
0.0	0.58487993	0.5753782	0.5552777	0.5606954	0.57230836	0.5636786	0.5780452	0.5720993	0.5587054	0.5722417
0.0	0.5853821	0.5742996	0.5561679	0.56099844	0.5730714	0.5636655	0.5777674	0.5717916	0.55827105	0.5722513
0.0	0.584746	0.5753632	0.557371	0.56091934	0.57354146	0.5634223	0.5789271	0.57209253	0.55916953	0.5719026
0.0	0.5847938	0.575662	0.5572262	0.56166184	0.57310754	0.56277996	0.57835007	0.5705188	0.5582494	0.57211953
0.0	0.5852489	0.57495695	0.5555576	0.56083256	0.5717643	0.5632112	0.5787379	0.5726807	0.55800754	0.5716132
0.0	0.5852611	0.57489246	0.55495673	0.5615239	0.5723058	0.5637266	0.5769199	0.5695203	0.5581385	0.5725401
0.0	0.58470327	0.5752838	0.555915	0.5604921	0.5720573	0.5631164	0.5778566	0.57100815	0.55804443	0.57232946
0.0	0.5854226	0.57517934	0.5555936	0.5612303	0.57198495	0.5633933	0.5774112	0.57212585	0.55867434	0.5695622
0.0	0.585285	0.57434106	0.55365616	0.5604004	0.57225204	0.56284803	0.5771376	0.5707089	0.5584729	0.57211894
0.0	0.58549875	0.5754375	0.55512357	0.5609421	0.572657	0.56244016	0.5775181	0.5714246	0.5590873	0.57213587
0.0	0.58528954	0.57379293	0.55580676	0.5614422	0.5719607	0.5632165	0.5776433	0.571221	0.5597965	0.5715933
0.0	0.5851638	0.5755088	0.55544823	0.5620008	0.5731502	0.5636185	0.578207	0.5729208	0.5599033	0.5703725
0.0	0.5849793	0.5752051	0.5574721	0.5618765	0.57213384	0.5633077	0.577069	0.57254547	0.55775416	0.57170755
0.0	0.5854747	0.5747869	0.5573762	0.5611661	0.57276434	0.5631586	0.57909584	0.5720313	0.55839205	0.57197154
0.0	0.5847745	0.57438564	0.5568019	0.56140316	0.57246983	0.56298196	0.57737017	0.5713374	0.558403	0.5709393
0.0	0.5847596	0.57438236	0.5568785	0.56069934	0.5718918	0.56371933	0.57695776	0.5716644	0.5579894	0.57149506
0.0	0.5848096	0.5755258	0.55723995	0.56065863	0.57330036	0.5636512	0.57811743	0.5719458	0.5585588	0.5704806
0.0	0.58301437	0.57425183	0.55886054	0.55980307	0.5720624	0.56318617	0.57769	0.5697233	0.5576502	0.56977665
0.0	0.58454275	0.57378745	0.5568706	0.56144387	0.57276756	0.564877	0.5791142	0.57327545	0.5573897	0.57213014
0.0	0.583666	0.5755717	0.5586856	0.56097066	0.5721565	0.5637983	0.578389	0.57241184	0.5575816	0.5714169
0.0	0.5911589	0.579069	0.560635	0.56465703	0.5792736	0.56383157	0.58708143	0.5771438	0.5669053	0.5757761
0.0	0.5909207	0.5794302	0.5620853	0.5643566	0.5792899	0.56313396	0.58703375	0.5772762	0.5676477	0.57571155
0.0	0.59091383	0.5785623	0.5619936	0.5651212	0.5800283	0.56498086	0.5870325	0.57522124	0.56643754	0.5741418
0.0	0.5837865	0.5755301	0.55742466	0.56028676	0.57232654	0.5632391	0.57701844	0.5728841	0.55718416	0.57302296
0.0	0.5902672	0.57878643	0.56205755	0.5637308	0.57944715	0.56456274	0.58722377	0.57631797	0.56675005	0.57522416
0.0	0.5852342	0.5751231	0.5578129	0.56124216	0.5718127	0.56443316	0.58050346	0.5733396	0.55827165	0.5738934
0.0	0.58502144	0.5755816	0.5578815	0.561564	0.57164896	0.5631966	0.57690036	0.5726968	0.5563153	0.5733802
0.0	0.5831027	0.57337105	0.55805343	0.5597262	0.5725437	0.562936	0.5783416	0.57067716	0.5573154	0.5689117
0.0	0.1510771	0.19642365	0.32226446	0.016323857	0.07796821	0.124865316	0.038885795	0.019551054	0.30188724	0.059254866
0.0	0.14998458	0.07667592	0.16380852	0.017840499	0.071803376	0.033703648	0.019187279	0.024168478	0.17399354	0.04890634
0.0	0.14845291	0.1959388	0.3209906	0.016242161	0.07831707	0.1248081	0.038950432	0.01935149	0.29501718	0.059159573
0.0	0.5846366	0.57497483	0.5578385	0.5598859	0.57146233	0.5628434	0.57919925	0.5721897	0.5568357	0.5729194
0.0	0.5844646	0.574338	0.5578077	0.55867213	0.5707985	0.5630581	0.5776374	0.5728529	0.55670136	0.5726522
0.0	0.5849003	0.5757478	0.5575579	0.5614549	0.5727677	0.56457263	0.5779369	0.57244825	0.5585901	0.57340556
0.0	0.5849003	0.5757478	0.5575579	0.5614549	0.5727677	0.56457263	0.5779369	0.57244825	0.5585901	0.57340556
0.0	0.5854639	0.5750556	0.5569125	0.55830866	0.57219636	0.563236	0.579087	0.5739425	0.5571428	0.5726936
0.0	0.5845359	0.5745031	0.55839145	0.56066495	0.5712827	0.5636413	0.5778821	0.57136804	0.55716157	0.5725509
0.0	0.58437806	0.57495236	0.55481845	0.559873	0.57136565	0.56208414	0.5776551	0.5730441	0.5560899	0.57182574
0.0	0.58391136	0.57545143	0.55782795	0.56037796	0.5712987	0.5636967	0.57840955	0.57292575	0.5568562	0.57167333
0.0	0.58510125	0.57298094	0.5545053	0.56057656	0.571654	0.5607549	0.5780678	0.5708861	0.55640924	0.5721639
0.0	0.064578325	0.050454002	0.039127838	0.009004284	0.02320122	0.039334908	0.021192249	0.05026417	0.035452962	0.058050755
0.0	0.58341116	0.5758055	0.554697	0.5615609	0.5716075	0.5623865	0.5790955	0.57209146	0.55752254	0.57024324
0.0	0.5839706	0.5745921	0.5572343	0.5591233	0.57202154	0.5633967	0.57755876	0.57341117	0.5565657	0.5721719
0.0	0.013124976	0.08634939	0.18251736	0.012063766	0.09710174	0.04223395	0.042232096	0.009946632	0.037799515	0.017827645
0.0	0.5845775	0.57587594	0.5579242	0.5608446	0.5709226	0.56125087	0.57885545	0.57197064	0.5571068	0.57084227
0.0	0.5850273	0.5750136	0.55786973	0.56033766	0.5722555	0.56198215	0.57645506	0.5732597	0.555865	0.57058996
0.0	0.58492965	0.5758163	0.55703276	0.56030005	0.5725154	0.5619415	0.57796556	0.57228404	0.5565206	0.5715882
0.0	0.10453167	0.03527186	0.036311116	0.0135178985	0.061145965	0.035305504	0.0352459	0.010660223	0.07329757	0.022447921
0.0	0.58442175	0.57451445	0.5545605	0.5588792	0.5719773	0.56223065	0.5777598	0.5722776	0.5566048	0.57010096
0.0	0.58482933	0.57475245	0.5559663	0.55935484	0.5722336	0.56155676	0.5784991	0.5725418	0.5564447	0.57107925
0.0	0.58373094	0.5749299	0.55644387	0.5608026	0.57229215	0.5648165	0.5769971	0.57219785	0.557813	0.5724767
0.0	0.5900866	0.57735693	0.56112736	0.5642625	0.57833916	0.5652787	0.58787704	0.5760143	0.5670399	0.57445157
0.0	0.59008944	0.5784679	0.5637146	0.5642837	0.5798406	0.5648753	0.5882898	0.57557654	0.5667002	0.57529974
0.0	0.5846216	0.57364106	0.5590701	0.56222636	0.57217824	0.5645025	0.57976043	0.5733598	0.55678755	0.57372564
0.0	0.58935237	0.5791842	0.5633017	0.5652632	0.5800155	0.56615466	0.59061533	0.576317	0.569351	0.5757582
0.0	0.58344835	0.5737137	0.55615854	0.56260127	0.5720088	0.56398857	0.57787526	0.5735843	0.55691224	0.57260835
0.0	0.5843862	0.57571214	0.5560056	0.5612793	0.57214916	0.5623208	0.5760926	0.5730929	0.55583674	0.571475
0.0	0.58403206	0.5749872	0.55826944	0.56164134	0.5713986	0.5646549	0.5765129	0.57319075	0.5563945	0.5730682
0.0	0.58388877	0.57594794	0.5585233	0.56192386	0.57205856	0.5647849	0.57766926	0.57294095	0.55676514	0.5729902
0.0	0.58443975	0.5755029	0.5602198	0.56101185	0.5723269	0.56436914	0.57824033	0.5731841	0.5561301	0.5721461
0.0	0.5856341	0.5758591	0.5560727	0.56020826	0.57338727	0.56431186	0.5782525	0.5734452	0.55794626	0.57138014
0.0	0.58541787	0.57592016	0.5599224	0.56012386	0.5728538	0.5653269	0.5812194	0.5726453	0.56152934	0.57265234
0.0	0.5910059	0.57879245	0.56205434	0.56468016	0.57909054	0.56561273	0.58854043	0.57500225	0.56577164	0.5733646
0.0	0.5869538	0.57871705	0.5623873	0.5615146	0.5745592	0.5650762	0.5803563	0.5736566	0.56121707	0.57307804
0.0	0.5852047	0.5754485	0.55892956	0.56045014	0.5734229	0.56398135	0.5814849	0.57478595	0.56208354	0.5729341
0.0	0.59088784	0.5788454	0.5639964	0.5635168	0.58010066	0.5651644	0.59033364	0.57776004	0.5705834	0.5750737
0.0	0.590662	0.5778725	0.56212616	0.5642358	0.578302	0.5648186	0.58649415	0.5761606	0.56666887	0.5738345
0.0	0.06872735	0.033626527	0.021609228	0.01399811	0.062316228	0.07526817	0.01227689	0.020145819	0.033136822	0.056908544
0.0	0.5828956	0.5742695	0.5586152	0.5609002	0.57253486	0.5621121	0.5784671	0.57150686	0.55634505	0.5712565
0.0	0.5840768	0.5741661	0.5566437	0.56078863	0.5727031	0.5625152	0.5783211	0.56998324	0.55707103	0.5710043
0.0	0.5843427	0.57322264	0.5566629	0.56081426	0.5711687	0.5632409	0.5791598	0.5715285	0.5562789	0.5712178
0.0	0.5849003	0.5757478	0.5575579	0.5614549	0.5727677	0.56457263	0.5779369	0.57244825	0.5585901	0.57340556
0.0	0.5860466	0.57521677	0.5567032	0.5618984	0.5733079	0.5653388	0.58027864	0.5731966	0.55935556	0.57419205
0.0	0.5847709	0.5750799	0.557479	0.561801	0.57286096	0.5644398	0.5781289	0.5729327	0.5579777	0.5740216
0.0	0.5855732	0.57453865	0.55911607	0.56136346	0.57284975	0.5647354	0.5790959	0.5729544	0.5565657	0.5739231
0.0	0.58541155	0.5750266	0.55695343	0.56140894	0.5732553	0.5639428	0.5799357	0.5727909	0.55796564	0.57371175
0.0	0.047494404	0.04869149	0.026184814	0.018674329	0.057000756	0.04250164	0.036150318	0.014030514	0.04206236	0.045435034
0.0	0.5910783	0.577585	0.56280637	0.5643154	0.5800208	0.5659138	0.5912407	0.57755446	0.57063425	0.5741939
0.0	0.59135604	0.57970214	0.5644815	0.5636268	0.5801662	0.56422967	0.5911002	0.5777767	0.57062775	0.5754559
0.0	0.05560494	0.05381682	0.05832881	0.030109901	0.09899638	0.06512904	0.033608016	0.033633716	0.030080313	0.031356137
0.0	0.5826065	0.57368106	0.5569187	0.56083727	0.57223034	0.5625239	0.57727534	0.5728092	0.55876505	0.5719009
0.0	0.5826604	0.5748778	0.5564081	0.5617831	0.57294244	0.56271875	0.57705665	0.57310164	0.55779034	0.5718114
0.0	0.5847144	0.5737457	0.55697596	0.56133604	0.57290167	0.5651216	0.5788193	0.5727091	0.555744	0.5698643
0.0	0.58447	0.574624	0.5565201	0.5612834	0.57345265	0.56535786	0.5779986	0.572248	0.55524915	0.57083696
0.0	0.584843	0.5735491	0.55485547	0.561377	0.57224756	0.5625798	0.57720697	0.57262963	0.5547211	0.5708809
0.0	0.58349854	0.5756942	0.5572305	0.5612957	0.5735244	0.56211686	0.57763356	0.5725782	0.55835503	0.5714121
0.0	0.5841491	0.57459295	0.5569113	0.56018996	0.5723312	0.56344306	0.57767606	0.5731144	0.55608857	0.57246655
0.0	0.59124833	0.5791103	0.5618517	0.56452644	0.5795956	0.56542915	0.5887596	0.5765383	0.5670764	0.5748026
0.0	0.589805	0.57878417	0.5623544	0.5635348	0.58053285	0.5648507	0.58641917	0.57391065	0.56720054	0.57471216
0.0	0.58534676	0.57564956	0.55839926	0.56110895	0.57350993	0.5645349	0.57893324	0.5733905	0.55694586	0.5722994
0.0	0.5842898	0.5740657	0.55727875	0.562162	0.57229507	0.5643498	0.578067	0.57187593	0.5552642	0.57296634
0.0	0.5836745	0.57436854	0.5576996	0.5611683	0.5719414	0.56327057	0.57826984	0.5729145	0.55759686	0.57363075
0.0	0.58270216	0.57486624	0.55770576	0.5599138	0.57254463	0.5646362	0.5785614	0.5714912	0.5581399	0.57315826
0.0	0.5841616	0.57483435	0.55924284	0.5612523	0.57179713	0.5644642	0.57807094	0.5731558	0.55578196	0.57338667
0.0	0.58353287	0.574206	0.5575425	0.56118554	0.57190067	0.56348956	0.5765572	0.5736144	0.5560874	0.57282525
0.0	0.5845609	0.57379454	0.5564305	0.5608987	0.57276845	0.5635849	0.576327	0.57281834	0.5556109	0.57388765
0.0	0.5842294	0.5743335	0.55717725	0.5602782	0.5729194	0.5645088	0.5770912	0.573288	0.5566639	0.57309484
0.0	0.583867	0.57451093	0.5572145	0.56041723	0.5722276	0.5639796	0.5772177	0.5728386	0.55562925	0.57335407
0.0	0.58424276	0.5743912	0.55394995	0.56128764	0.5734932	0.5653274	0.577747	0.5727976	0.55733585	0.5726511
0.0	0.58404964	0.57492614	0.556941	0.56150115	0.5719034	0.5651747	0.5769612	0.5737931	0.5575144	0.57304686
0.0	0.5848612	0.57334244	0.55693644	0.55884445	0.57342505	0.56500334	0.57744956	0.57215816	0.55525005	0.570555
0.0	0.58485705	0.57446605	0.55797005	0.55972224	0.57252556	0.56430393	0.5798438	0.5733723	0.55698836	0.5728569
0.0	0.58365214	0.57388604	0.558884	0.56028163	0.57150203	0.5645811	0.5754993	0.5723955	0.5545519	0.5724105
0.0	0.5919564	0.58020926	0.5645965	0.56539476	0.58277696	0.5662696	0.5889286	0.5760765	0.56921583	0.5753805
0.0	0.59057724	0.57844996	0.5624744	0.56411076	0.58069056	0.56481034	0.58807653	0.57495826	0.5655767	0.574608
0.0	0.5839427	0.5724626	0.55837005	0.5593895	0.57225525	0.5643077	0.5772355	0.57139075	0.55599517	0.57097185
0.0	0.5834204	0.57423383	0.55782264	0.56137896	0.5728446	0.5640815	0.57771707	0.57088447	0.55624276	0.57079345
0.0	0.5840154	0.57457453	0.5596673	0.5612039	0.5728069	0.56426215	0.5771575	0.5708667	0.55796486	0.571207
0.0	0.58512884	0.574142	0.5576726	0.5607161	0.5717388	0.56469584	0.57755077	0.5711457	0.55448306	0.5731324
0.0	0.58408195	0.57324344	0.5575281	0.5607224	0.5723404	0.56493515	0.576621	0.57229495	0.55510587	0.57343614
0.0	0.5837001	0.5736816	0.55842674	0.56013924	0.57183564	0.56441826	0.5767489	0.57044506	0.55412143	0.57217896
0.0	0.5844585	0.5753136	0.556855	0.5612197	0.57290065	0.56460685	0.57843274	0.5735085	0.5574251	0.5732008
0.0	0.58293927	0.57373	0.5576505	0.56074595	0.5728424	0.56407064	0.57761127	0.5709763	0.55603176	0.572353
0.0	0.5898257	0.5779231	0.5617682	0.56429714	0.58051455	0.5650787	0.5873974	0.57609874	0.56732017	0.57283634
0.0	0.58337253	0.5729967	0.556111	0.5619617	0.5722816	0.5638299	0.57716537	0.5731549	0.5574484	0.5715134
0.0	0.58457404	0.57559246	0.5582493	0.561571	0.571976	0.56419754	0.57781345	0.5721377	0.5568086	0.57317495
0.0	0.58358085	0.5744047	0.55814725	0.56178993	0.5725412	0.56422925	0.5778335	0.57151747	0.5573309	0.5713919
0.0	0.5841935	0.57496744	0.5565318	0.5607684	0.5720801	0.5645481	0.5787851	0.5732073	0.55592483	0.5722743
0.0	0.5843146	0.57185864	0.5575876	0.56162286	0.571929	0.56262904	0.5769383	0.5733395	0.5564927	0.57321465
0.0	0.58492404	0.57407975	0.5580852	0.5618565	0.5734112	0.56515265	0.57885295	0.5725219	0.5568161	0.57270825
0.0	0.5848471	0.5735243	0.5553974	0.5614113	0.57136685	0.563986	0.57797575	0.572814	0.55715454	0.5716979
0.0	0.58398736	0.5747684	0.5586948	0.5616778	0.57076573	0.56449795	0.57660264	0.5730471	0.55700064	0.5729616
0.0	0.59179026	0.58103365	0.56556386	0.5655284	0.5830797	0.56646514	0.5900087	0.5773807	0.5710922	0.57533324
0.0	0.5843454	0.57453877	0.55691886	0.5597544	0.57265484	0.56489587	0.5786799	0.57307607	0.5568457	0.57323
0.0	0.58323914	0.5746882	0.55800694	0.5605999	0.57195467	0.56443524	0.5779725	0.5731202	0.55745065	0.571839
0.0	0.5846382	0.57517445	0.55748004	0.5612494	0.5730918	0.56446266	0.5781346	0.57324	0.5582343	0.5725555
0.0	0.58304954	0.57510924	0.558177	0.56172085	0.5722413	0.56478786	0.57869184	0.57231027	0.55674034	0.5699165
0.0	0.585067	0.5757872	0.5555226	0.5616106	0.57288253	0.5635711	0.58039355	0.57250226	0.5614083	0.57380915
0.0	0.5850357	0.57507926	0.5575039	0.56101596	0.5718539	0.56310254	0.5794625	0.5720365	0.5593026	0.57188326
0.0	0.58452207	0.5763364	0.55783767	0.5617736	0.57360226	0.56534344	0.58121777	0.57296836	0.5617516	0.5722405
0.0	0.59066856	0.57952666	0.56236786	0.5643716	0.57987404	0.56373066	0.5876429	0.5765718	0.5677946	0.5751465
0.0	0.59066856	0.57952666	0.56236786	0.5643716	0.57987404	0.56373066	0.5876429	0.5765718	0.5677946	0.5751465
0.0	0.5820038	0.5755034	0.5570625	0.5614181	0.5714594	0.56310064	0.579059	0.571648	0.5568211	0.5709924
0.0	0.19655955	0.09895545	0.56113416	0.017295701	0.14722796	0.2530158	0.07141746	0.017884199	0.14102256	0.0730957
0.0	0.18963055	0.13210116	0.57611257	0.018074328	0.29215494	0.21533175	0.07825969	0.021182796	0.15363929	0.057328068
0.0	0.5842426	0.5741875	0.55668575	0.5612693	0.5722184	0.5645486	0.57836926	0.5713305	0.55775744	0.57295316
0.0	0.5910833	0.57960594	0.56367165	0.5628564	0.5803818	0.5666561	0.5911159	0.57675827	0.5706876	0.57616705
0.0	0.5910068	0.57949495	0.5625347	0.5629846	0.58053595	0.56645286	0.59116995	0.576374	0.5701958	0.5763946
0.0	0.5917238	0.579084	0.56300956	0.5645342	0.5809824	0.5644773	0.5913802	0.57700247	0.571005	0.5763883
0.0	0.58460987	0.5739146	0.5600447	0.55955875	0.5724575	0.56376666	0.57674885	0.5713217	0.5571493	0.5723341
0.0	0.5835558	0.57495445	0.5583975	0.56163275	0.5712943	0.5628155	0.57741547	0.5717785	0.55694205	0.5701114
0.0	0.583978	0.57542753	0.5595127	0.5604536	0.5717098	0.5637851	0.57548434	0.5725032	0.5574072	0.57187307
0.0	0.58424276	0.5752988	0.5580636	0.56061286	0.5720564	0.56441367	0.5782733	0.57304406	0.55782753	0.57200146
0.0	0.59283334	0.58147544	0.56629336	0.5656997	0.58269805	0.5670998	0.592276	0.578276	0.5716236	0.5764899
0.0	0.59283334	0.58147544	0.56629336	0.5656997	0.58269805	0.5670998	0.592276	0.578276	0.5716236	0.5764899
0.0	0.58377975	0.57532454	0.55679685	0.5609227	0.57251513	0.5615939	0.57735085	0.5731036	0.55663687	0.57223356
0.0	0.5829803	0.57471234	0.55828726	0.5610253	0.5722628	0.56263524	0.57837796	0.5719033	0.55729014	0.57216215
0.0	0.5842583	0.574253	0.55900764	0.5614909	0.57193935	0.56515336	0.57880765	0.5734251	0.5570027	0.5716484
0.0	0.58429253	0.5743613	0.5567205	0.56180274	0.5723283	0.56472033	0.5773215	0.5729808	0.5565425	0.5731087
0.0	0.5870543	0.5784531	0.5622533	0.56205803	0.5765983	0.5648886	0.58079743	0.5737554	0.5624721	0.5734498
0.0	0.17212853	0.059531517	0.26452935	0.024328984	0.1320955	0.20093958	0.028593156	0.017072774	0.12123222	0.06991314
0.0	0.059293814	0.08209773	0.044326346	0.01124806	0.045254197	0.034470677	0.017636862	0.018416584	0.0481529	0.03505412
0.0	0.028303083	0.038156487	0.031478092	0.009406918	0.05184794	0.025938338	0.037634037	0.017517442	0.05429482	0.03540857
0.0	0.5899867	0.5781505	0.56078374	0.5647007	0.57911116	0.5635785	0.5871982	0.57551533	0.56606644	0.57531816
0.0	0.5826384	0.5747864	0.5589481	0.5615345	0.5710946	0.56177837	0.5783966	0.5717546	0.55798185	0.57168496
0.0	0.58312064	0.5741227	0.55785954	0.5611367	0.5726442	0.5641805	0.5778225	0.5721115	0.55622137	0.5722174
0.0	0.5845537	0.5744118	0.5574017	0.56092405	0.57123977	0.564642	0.57781327	0.573126	0.55681676	0.57318634
0.0	0.5910947	0.5781938	0.5633278	0.56398225	0.58072823	0.565177	0.5880678	0.57601035	0.5670461	0.57395446
0.0	0.585006	0.5750708	0.55883175	0.5606873	0.5737992	0.56337506	0.57921696	0.5724243	0.5569869	0.5714197
0.0	0.5849401	0.5745803	0.55766004	0.5603022	0.5732854	0.5644416	0.57817036	0.57171047	0.5581383	0.57002395
0.0	0.06369509	0.11135112	0.047972474	0.009863739	0.31349477	0.024794063	0.03474377	0.022987178	0.05867039	0.024146464
0.0	0.06688458	0.03390752	0.02604783	0.018278867	0.060927596	0.045170683	0.023891198	0.01746751	0.050511107	0.028183121
0.0	0.06215758	0.10994037	0.047351446	0.009749207	0.30999252	0.02480034	0.034391373	0.022651475	0.05683279	0.024177067
0.0	0.0669127	0.03388224	0.026045052	0.01831268	0.06091186	0.045419395	0.023870056	0.017459007	0.050490938	0.028186457
0.0	0.58466154	0.57449085	0.5579491	0.5612715	0.5736777	0.56521875	0.58117056	0.5727228	0.5604247	0.571901
0.0	0.58353084	0.5754509	0.55726254	0.5622603	0.57295084	0.5646737	0.5778836	0.5728948	0.555765	0.57322794
0.0	0.5844647	0.57503426	0.5582238	0.5617147	0.57223225	0.5646533	0.5770389	0.5713151	0.55754495	0.5707301
0.0	0.59067327	0.5773298	0.56154215	0.56316894	0.5803616	0.5653297	0.5884516	0.57611746	0.56850237	0.5747149
0.0	0.58375365	0.575733	0.5587724	0.56077504	0.57307637	0.564505	0.57787025	0.57161397	0.55742383	0.5714244
0.0	0.58216906	0.5746474	0.5603283	0.56064457	0.5723579	0.5645159	0.5781957	0.57098055	0.5571524	0.5712927
0.0	0.5897353	0.578585	0.56174433	0.56469375	0.5779581	0.5655315	0.5864902	0.5753812	0.56541365	0.5753263
0.0	0.5823835	0.5752259	0.5576028	0.5593861	0.57195336	0.56432515	0.57733375	0.57194215	0.5551974	0.56944156
0.0	0.5842807	0.5740571	0.5577622	0.560973	0.572336	0.56291145	0.57719	0.5717375	0.5569366	0.5721629
0.0	0.5853037	0.5750026	0.5554942	0.56168723	0.5723591	0.5648636	0.5790084	0.5722243	0.5574049	0.57311815
0.0	0.5848708	0.5737878	0.55639964	0.5611572	0.57242334	0.5639408	0.5796384	0.57249594	0.5578191	0.5721539
0.0	0.5933163	0.5810395	0.5661525	0.5660216	0.5830213	0.5675406	0.5920709	0.5777766	0.5725138	0.57624197
0.0	0.5933163	0.5810395	0.5661525	0.5660216	0.5830213	0.5675406	0.5920709	0.5777766	0.5725138	0.57624197
0.0	0.5840776	0.57448363	0.5608591	0.5614481	0.572642	0.5645387	0.5761127	0.57230276	0.55566716	0.5687503
0.0	0.59258044	0.58190143	0.56594795	0.5655959	0.58292365	0.5674562	0.59183437	0.5786179	0.5719246	0.57574695
0.0	0.59258044	0.58190143	0.56594795	0.5655959	0.58292365	0.5674562	0.59183437	0.5786179	0.5719246	0.57574695
0.0	0.5909956	0.57831293	0.5622736	0.5634706	0.5805824	0.5640636	0.5877975	0.5762522	0.5671686	0.57511574
0.0	0.5842873	0.5750162	0.5570249	0.5598109	0.5732929	0.5642097	0.57686484	0.5731063	0.5563231	0.57260555
0.0	0.5834611	0.57440466	0.5576995	0.5593969	0.57235324	0.56390876	0.5776599	0.5739691	0.55656517	0.57262266
0.0	0.5933574	0.5813568	0.56620276	0.56503916	0.58285403	0.566861	0.5920877	0.5784764	0.5723792	0.57588834
0.0	0.5933574	0.5813568	0.56620276	0.56503916	0.58285403	0.566861	0.5920877	0.5784764	0.5723792	0.57588834
0.0	0.5832785	0.57576287	0.55718625	0.5613282	0.57291627	0.563345	0.57780325	0.57345796	0.55703914	0.57050484
0.0	0.58473295	0.5747004	0.55679953	0.56090456	0.5731339	0.5650361	0.5783092	0.572205	0.5577345	0.57272375
0.0	0.58443016	0.5750442	0.5581126	0.5607963	0.5735117	0.5642905	0.57807535	0.57343346	0.5588082	0.573138
0.0	0.5831477	0.57571363	0.55797005	0.56146663	0.57234484	0.5643966	0.57835495	0.57413405	0.55549866	0.5731741
0.0	0.58524674	0.5749485	0.558338	0.56123525	0.57236636	0.5646283	0.57862467	0.5728281	0.55709255	0.5721644
0.0	0.5848479	0.5757982	0.5588558	0.5596831	0.57282585	0.5637655	0.579929	0.5728593	0.5557158	0.5734826
0.0	0.58421195	0.57335263	0.5573716	0.56088203	0.5728302	0.5634371	0.57809824	0.5734199	0.557602	0.57323885
0.0	0.5842049	0.573075	0.557813	0.56180066	0.57289505	0.5650712	0.57762766	0.57270664	0.55926675	0.5727213
0.0	0.5850433	0.57546043	0.55722487	0.5618001	0.57170266	0.5626236	0.5796329	0.57337713	0.55752957	0.573178
0.0	0.5853545	0.5750763	0.5567031	0.5605462	0.5730811	0.56419927	0.57675564	0.57320607	0.5569297	0.5704255
0.0	0.5831101	0.5752219	0.55725694	0.56170046	0.5713646	0.5635839	0.57779	0.573611	0.5568297	0.5716929
0.0	0.5845545	0.57408124	0.5565606	0.56179386	0.57239103	0.56404376	0.5770428	0.5728584	0.55886567	0.57232994
0.0	0.5840572	0.5740703	0.55652374	0.5615994	0.57351017	0.5646512	0.5793356	0.5733381	0.557952	0.57369304
0.0	0.5843086	0.57533944	0.55748427	0.5615611	0.57219356	0.56229657	0.5762572	0.57071257	0.55762374	0.57185054
0.0	0.5846882	0.57362765	0.55673665	0.5604235	0.57240033	0.5621773	0.57727903	0.5703869	0.5557525	0.57052934
0.0	0.584397	0.5741713	0.5586742	0.56209123	0.5740796	0.56431276	0.57832354	0.5732783	0.55719495	0.5733832
0.0	0.58516484	0.5734207	0.55720776	0.56123996	0.5726522	0.5624991	0.5777724	0.57208526	0.55668396	0.57300866
0.0	0.58490586	0.573927	0.55748224	0.5615217	0.57329255	0.5623555	0.578069	0.57373947	0.55688447	0.5730235
0.0	0.58514124	0.5764112	0.5586394	0.5619188	0.5729968	0.565617	0.58022296	0.5729814	0.56120664	0.57202286
0.0	0.58556736	0.5760626	0.5594484	0.56176484	0.57384527	0.5660786	0.5823855	0.5733481	0.5614926	0.5742482
0.0	0.5856482	0.5764085	0.5591179	0.56209904	0.57264155	0.56597024	0.58036584	0.5731548	0.56195724	0.5707008
0.0	0.5907817	0.5776148	0.5613845	0.56447774	0.58010435	0.56610924	0.5873311	0.57617587	0.56695074	0.57341486
0.0	0.59037447	0.5780643	0.56087303	0.56478447	0.57973075	0.565666	0.5874651	0.5752832	0.56526613	0.57403815
0.0	0.58445776	0.5735069	0.5579756	0.56216973	0.57234716	0.56505823	0.57734203	0.5731423	0.5557415	0.5736581
0.0	0.5842507	0.57510865	0.5571071	0.561805	0.5733782	0.56389165	0.5781568	0.571404	0.5556673	0.57168794
0.0	0.5851236	0.5738679	0.55423945	0.5617059	0.5724557	0.5641535	0.5772765	0.57321167	0.55698204	0.5728931
0.0	0.5846407	0.5748907	0.56063616	0.5597463	0.57044476	0.56386286	0.5769042	0.57259226	0.55657023	0.573184
0.0	0.58521044	0.57535845	0.5526213	0.5621344	0.5749797	0.5632145	0.5783435	0.5730376	0.5572988	0.57367283
0.0	0.5842728	0.5749497	0.55912834	0.56018513	0.5723428	0.5645538	0.57849085	0.5738374	0.55614203	0.5717819
0.0	0.58470076	0.5749782	0.55782145	0.56118435	0.57322574	0.5645865	0.57899946	0.5718468	0.5573123	0.5704757
0.0	0.59068394	0.5789652	0.5633282	0.56378007	0.57966137	0.56596065	0.58786803	0.5766592	0.566474	0.5756512
0.0	0.58548504	0.5760771	0.56010324	0.56178945	0.57350004	0.56551826	0.58257806	0.57384396	0.5616352	0.5732716
0.0	0.5833459	0.5754808	0.55990213	0.5621882	0.57246554	0.56362534	0.5775866	0.57179976	0.55828357	0.5721152
0.0	0.5846687	0.5742124	0.5558902	0.56148493	0.57269824	0.5648781	0.57805854	0.5718595	0.5573706	0.57154334
0.0	0.5909501	0.57799673	0.5619312	0.56493527	0.5796415	0.56510115	0.5864282	0.5768337	0.5675803	0.574701
0.0	0.5847073	0.5756851	0.55432534	0.5600668	0.5728624	0.56368726	0.5787135	0.57209957	0.55801934	0.5716531
0.0	0.5837667	0.5748516	0.5568232	0.56057084	0.5725811	0.5630308	0.57700145	0.5726665	0.55647707	0.57242537
0.0	0.58465993	0.57435423	0.5566063	0.5615751	0.57305425	0.5632868	0.57943743	0.5725522	0.5577993	0.5708549
0.0	0.5837896	0.5746548	0.559129	0.56045943	0.57333344	0.5621931	0.5785898	0.5725085	0.55798084	0.5731545
0.0	0.5855583	0.57439053	0.5584225	0.5614256	0.5749777	0.5637267	0.58032227	0.57275474	0.55830127	0.5736803
0.0	0.5839462	0.5754794	0.55838287	0.56035745	0.573009	0.5641384	0.57786894	0.5720389	0.55796576	0.57324857
0.0	0.5846392	0.57440054	0.5562132	0.56046206	0.57282585	0.56336224	0.5788848	0.57113427	0.55721015	0.57089967
0.0	0.58474624	0.5761269	0.55677056	0.5606433	0.57381153	0.56184036	0.57872504	0.57197547	0.55783504	0.5728524
0.0	0.5844088	0.5748592	0.5581116	0.5612185	0.573327	0.5637352	0.57873935	0.5715419	0.5572383	0.5719371
0.0	0.58424354	0.57533467	0.5576031	0.56101876	0.57361007	0.5631563	0.5790208	0.5721684	0.5568519	0.5728817
0.0	0.5844921	0.5758002	0.5577776	0.5592632	0.5741831	0.5635617	0.57908756	0.5729276	0.5578384	0.5725774
0.0	0.58456093	0.5759721	0.55556697	0.56053215	0.5728674	0.56413066	0.5775246	0.5723467	0.5575891	0.5724212
0.0	0.584918	0.57473713	0.55550736	0.56131315	0.5744135	0.56336915	0.5783756	0.57213277	0.55743057	0.57183176
0.0	0.5840553	0.57401407	0.55751324	0.5611794	0.5734356	0.5638007	0.57792395	0.5718152	0.5563627	0.5722166
0.0	0.5911308	0.578289	0.5596016	0.56469315	0.5775579	0.5652141	0.58830076	0.5760196	0.5675864	0.5758662
0.0	0.07297379	0.08759015	0.2660063	0.019056315	0.11934702	0.13604811	0.04544481	0.02381418	0.05785178	0.07512575
0.0	0.035168704	0.1880205	0.049522754	0.0074345875	0.042846058	0.1361311	0.014644073	0.021782411	0.10354872	0.027523654
0.0	0.0997858	0.044551063	0.3033844	0.0033609744	0.06278208	0.13033134	0.043733597	0.020906556	0.078114726	0.034367003
0.0	0.58509475	0.57600576	0.5563888	0.56105125	0.57400614	0.563866	0.57996076	0.5730817	0.5581621	0.57329017
0.0	0.58459425	0.5753586	0.5575471	0.5610229	0.5733189	0.5636252	0.5786297	0.57181215	0.55832	0.57119817
0.0	0.58543164	0.574836	0.55866	0.5601496	0.57259375	0.5634354	0.5789267	0.5726061	0.55793625	0.5724413
0.0	0.5828487	0.57520944	0.55718607	0.5617055	0.5740492	0.56367093	0.5799956	0.5716314	0.55881065	0.5727111
0.0	0.58478105	0.5760014	0.5574375	0.5607266	0.5745699	0.5634744	0.579506	0.57163644	0.5586655	0.5721262
0.0	0.5855166	0.5760593	0.5569704	0.5616135	0.57482654	0.5629688	0.58050275	0.5720813	0.5589877	0.572938
0.0	0.5847967	0.57544404	0.55698144	0.5612881	0.57380146	0.5634838	0.57802236	0.57087797	0.55760765	0.57301366
0.0	0.58404577	0.5750281	0.55645645	0.5602884	0.5736704	0.5637913	0.57854444	0.5717917	0.55707353	0.57193315
0.0	0.59104854	0.58029014	0.561923	0.5652375	0.5790669	0.5657986	0.58693516	0.57636106	0.56734395	0.5752716
0.0	0.5852791	0.5751588	0.55704933	0.56103975	0.5735472	0.56373805	0.57870907	0.5723592	0.559123	0.571948
0.0	0.5834411	0.5754504	0.5587794	0.56029946	0.573777	0.5628311	0.5788909	0.57216215	0.55793875	0.57201606
0.0	0.58455575	0.5753072	0.55764276	0.560711	0.573687	0.56277275	0.57879585	0.57208437	0.5579222	0.5727582
0.0	0.5854211	0.57405865	0.5575778	0.56154346	0.5729803	0.56228036	0.57856804	0.57122344	0.5572878	0.57281196
0.0	0.5842228	0.5748652	0.55694973	0.5611084	0.57346773	0.5635589	0.57926637	0.5707724	0.55746174	0.5733174
0.0	0.5915301	0.5793504	0.5623266	0.5653461	0.57775164	0.5656227	0.58697057	0.5770953	0.567986	0.57595944
0.0	0.5903408	0.57753074	0.5629599	0.56435525	0.57884216	0.56555516	0.58676237	0.57727826	0.5675958	0.5759469
0.0	0.5903233	0.57917595	0.5618214	0.56476057	0.5793366	0.56475616	0.5863533	0.5759295	0.56721133	0.57387096
0.0	0.5915064	0.5789071	0.56319565	0.5649929	0.5800321	0.5645434	0.58734524	0.57653934	0.5663575	0.57521147
0.0	0.5916711	0.5787518	0.5631866	0.56526226	0.57971877	0.5654804	0.5871967	0.5770994	0.56792706	0.57521397
0.0	0.5912641	0.57892644	0.5608315	0.5651059	0.5789045	0.5658211	0.5888784	0.5768843	0.5666647	0.5745661
0.0	0.5839892	0.575253	0.55700237	0.56120384	0.5731274	0.5630252	0.5762661	0.5721919	0.55779094	0.57132894
0.0	0.5837941	0.57551336	0.556874	0.5596482	0.572387	0.5630269	0.5760096	0.57106817	0.55733037	0.5733871
0.0	0.061710425	0.08544165	0.058269333	0.01630208	0.07614323	0.06721406	0.018100416	0.015727311	0.0721641	0.020150624
0.0	0.061519362	0.0857059	0.057970103	0.016244631	0.075655654	0.06692357	0.018086456	0.015712261	0.07211469	0.020180898
0.0	0.061487574	0.085195154	0.058154456	0.016254982	0.075594574	0.067009196	0.018219452	0.015729658	0.07195261	0.020130664
0.0	0.06174906	0.08491577	0.058163237	0.016270392	0.07606511	0.06719421	0.018065093	0.015733492	0.072241016	0.02019694
0.0	0.061659947	0.08559242	0.05786819	0.01629153	0.07559489	0.067405224	0.018262876	0.015729439	0.07222243	0.020169904
0.0	0.061228715	0.08513828	0.05818566	0.016288491	0.0758037	0.06712254	0.018144486	0.015741771	0.07228574	0.020197356
0.0	0.07178312	0.027134476	0.0689507	0.010827106	0.09259116	0.040181063	0.04086546	0.018273404	0.043261983	0.021066567
0.0	0.07184777	0.027360678	0.06880757	0.010795704	0.09224702	0.040283028	0.040909577	0.018307215	0.04308962	0.021102745
0.0	0.071526475	0.027100578	0.06849849	0.010825769	0.09210838	0.0401385	0.040752113	0.018279614	0.043215	0.021039758
0.0	0.07164183	0.027151478	0.068567894	0.010802927	0.092276946	0.039991543	0.04088516	0.018275414	0.043169968	0.02112424
0.0	0.0716891	0.027098376	0.06889772	0.010834044	0.092234045	0.040247317	0.040936418	0.018259978	0.043331888	0.021093894
0.0	0.07111653	0.027147355	0.069028184	0.010812807	0.09207058	0.040156074	0.04085317	0.01831342	0.04331057	0.021093056
0.0	0.0439058	0.041479457	0.12569028	0.0125935795	0.0487571	0.030971996	0.025619373	0.01707035	0.083510965	0.029329356
0.0	0.043905094	0.04179722	0.12522678	0.012590615	0.048338387	0.03092026	0.025704557	0.017036019	0.08365928	0.029264303
0.0	0.04386496	0.041529678	0.12529571	0.012588551	0.048257157	0.030684836	0.02592102	0.017074607	0.08313055	0.029262513
0.0	0.043901734	0.041336328	0.12483196	0.012602061	0.04841493	0.030762926	0.02563501	0.017067654	0.08369606	0.029347725
0.0	0.0439265	0.0416166	0.12517878	0.012608994	0.04823667	0.03095029	0.02568198	0.017058201	0.08371204	0.029338108
0.0	0.04369979	0.041582093	0.12477044	0.012590745	0.04842851	0.03084746	0.02571934	0.017073615	0.08412739	0.029238587
0.0	0.04964454	0.0687126	0.07212122	0.009639805	0.055426344	0.031824075	0.019064173	0.014511617	0.06405214	0.022460282
0.0	0.049694348	0.06894733	0.07259109	0.009657439	0.056016702	0.032102477	0.019170282	0.014559342	0.064033575	0.022579249
0.0	0.049334306	0.06840118	0.07203896	0.009661179	0.05584339	0.0318811	0.019083863	0.014576578	0.06379895	0.022508241
0.0	0.04972467	0.06855655	0.071847595	0.009656499	0.055986844	0.03195059	0.019119414	0.014607843	0.06415369	0.022555195
0.0	0.049572665	0.06908305	0.07268392	0.00968764	0.056060247	0.032140438	0.019113807	0.01454043	0.06408997	0.022436425
0.0	0.049201544	0.06847571	0.072728045	0.0096751405	0.05561502	0.03176852	0.019089077	0.014514693	0.06423055	0.022426471
0.0	0.032311738	0.029726792	0.041473333	0.008266229	0.08862986	0.03025519	0.039867796	0.03152511	0.051702995	0.021094868
0.0	0.032308817	0.02979965	0.04113388	0.008249858	0.08824012	0.030171959	0.039694086	0.031515997	0.051771704	0.021088902
0.0	0.032209527	0.029714355	0.04112064	0.008251091	0.08796297	0.030107591	0.039820712	0.031502917	0.051791158	0.021112215
0.0	0.032397352	0.029717654	0.041133016	0.0082680825	0.088516414	0.03016679	0.039926622	0.031536374	0.051703274	0.021108255
0.0	0.03232998	0.02979308	0.041091885	0.008243143	0.0886717	0.030201694	0.03983189	0.031560067	0.051787823	0.020999331
0.0	0.032089893	0.02973904	0.04130142	0.008255908	0.08817089	0.030178854	0.03984622	0.031498645	0.051812768	0.021097606
0.0	0.015384781	0.021646125	0.04657727	0.012545653	0.086395144	0.031223893	0.043044463	0.019022556	0.040528852	0.013164025
0.0	0.015452052	0.021706048	0.046516113	0.012563694	0.08624	0.031044716	0.04300268	0.019073833	0.04076567	0.013172756
0.0	0.015427971	0.021619009	0.046461422	0.0125464685	0.0858676	0.031015662	0.043067563	0.019057218	0.040699404	0.013123032
0.0	0.015438637	0.021641714	0.04625969	0.012571399	0.08612693	0.031060282	0.043223318	0.01907187	0.04074397	0.0131782545
0.0	0.015430984	0.021642663	0.046638686	0.012538626	0.086221404	0.031280372	0.043232538	0.018990878	0.0407457	0.013186206
0.0	0.015302453	0.02159109	0.046555083	0.012581027	0.08596699	0.031070635	0.043140955	0.019039202	0.040718894	0.013181306
0.0	0.027147865	0.05789674	0.0626582	0.020659873	0.0451764	0.036679726	0.016597863	0.022169968	0.056211676	0.032771092
0.0	0.027192118	0.058589794	0.06248914	0.020628646	0.04501415	0.036675427	0.016650464	0.022158993	0.05632504	0.03285408
0.0	0.027227836	0.05820887	0.06262842	0.020661782	0.044941925	0.03649613	0.016580032	0.02217794	0.05639484	0.03280719
0.0	0.027213845	0.058030836	0.061909832	0.020615326	0.044858333	0.03648882	0.016602455	0.022140238	0.05615198	0.03282169
0.0	0.027160283	0.058361705	0.06284357	0.020649146	0.045025423	0.036699392	0.01664902	0.02219891	0.056149248	0.03283632
0.0	0.027042203	0.05806255	0.062386394	0.020646872	0.04482404	0.036472604	0.01651911	0.022186596	0.056240954	0.0327124
0.0	0.039642163	0.05356887	0.060146526	0.019756498	0.023961538	0.056079958	0.030593349	0.01517697	0.057083048	0.019209139
0.0	0.03954289	0.05336569	0.060129985	0.01974336	0.024007998	0.05615837	0.030560587	0.015136734	0.057310253	0.019259546
0.0	0.03986262	0.05324468	0.060085397	0.019723022	0.024164962	0.056459025	0.030688602	0.01524517	0.057195976	0.019263772
0.0	0.043028396	0.04293608	0.056721255	0.01124421	0.033231694	0.03269917	0.024153804	0.026014298	0.11388865	0.01864932
0.0	0.042794213	0.042858552	0.056608878	0.011275287	0.033440832	0.032565687	0.02402337	0.026014794	0.114073135	0.018724974
0.0	0.04318409	0.042632863	0.056396455	0.011272705	0.033255532	0.0325452	0.02405642	0.026076697	0.114161015	0.018649582
0.0	0.042877093	0.042829417	0.056364376	0.011241221	0.03321752	0.032463744	0.0241454	0.026075097	0.11395209	0.018614827
0.0	0.043031517	0.042786412	0.05630711	0.011242461	0.03322922	0.03272117	0.024063427	0.02609273	0.11365046	0.018704027
0.0	0.043150414	0.042500813	0.05723124	0.01124543	0.03337564	0.0326752	0.024128305	0.026070792	0.11402119	0.01873286
0.0	0.043121953	0.04272008	0.05651239	0.011236473	0.033307854	0.032665297	0.023996487	0.026088148	0.1136366	0.018740488
0.0	0.04304878	0.042678975	0.056302067	0.0112261055	0.03316355	0.03252712	0.02404415	0.02606978	0.11388194	0.01873663
0.0	0.036790617	0.041824453	0.06593719	0.012343726	0.08333368	0.040617894	0.02081027	0.016790984	0.12025907	0.013981508
0.0	0.036867764	0.041770246	0.06577172	0.012375856	0.083099835	0.040563706	0.02077919	0.016825395	0.11936915	0.013983027
0.0	0.03686194	0.041792303	0.06594401	0.012343389	0.08327194	0.04063704	0.020734403	0.016837081	0.120190494	0.01401761
0.0	0.049563274	0.059289925	0.08106966	0.011627759	0.06745911	0.053543407	0.028564354	0.021048082	0.07932895	0.03757566
0.0	0.06821555	0.035268947	0.035272274	0.014514625	0.054762088	0.039023172	0.03009699	0.01795779	0.04234145	0.015443
0.0	0.0678199	0.035208043	0.035419177	0.014488552	0.054436862	0.039171778	0.02987124	0.018014042	0.042189505	0.015458762
0.0	0.06830729	0.035208356	0.035152737	0.014496111	0.05449517	0.038955547	0.029885724	0.017994104	0.042220473	0.015443921
0.0	0.06807705	0.035062034	0.035118103	0.014496697	0.054411795	0.038973194	0.029900702	0.017991137	0.042264696	0.015451986
0.0	0.06801352	0.03475096	0.0353877	0.014502461	0.054545425	0.03898111	0.029996952	0.018024622	0.04229889	0.015442658
0.0	0.06822643	0.0351783	0.03521087	0.014515349	0.05424766	0.039003637	0.030005014	0.01798156	0.042319007	0.015444312
0.0	0.06816419	0.03484045	0.03535262	0.014455595	0.054748315	0.039241165	0.029977417	0.018008493	0.04224083	0.015460808
0.0	0.06850055	0.035096005	0.03550381	0.014476193	0.05467597	0.039331816	0.029957116	0.018052984	0.042422324	0.015451245
0.0	0.06803797	0.03519537	0.03509247	0.014444946	0.054418255	0.03928437	0.030039828	0.01802112	0.04207927	0.015525671
0.0	0.06834259	0.035083946	0.035422873	0.014496084	0.054326292	0.038919732	0.029968578	0.017981343	0.042168178	0.015368754
0.0	0.050380457	0.05587236	0.038754676	0.01912245	0.04590024	0.053354103	0.055728745	0.012212659	0.046696674	0.035642248
0.0	0.05038965	0.05629277	0.038857024	0.019179704	0.04595061	0.05333417	0.05568502	0.012224141	0.046692017	0.035526853
0.0	0.050394785	0.05633228	0.03875311	0.019119488	0.046122488	0.053388882	0.055708997	0.012214995	0.046839293	0.035678674
0.0	0.02702453	0.034537252	0.061771978	0.012224474	0.6787185	0.070063405	0.02038866	0.028838692	0.033917096	0.031242618
0.0	0.027125407	0.03449639	0.06171687	0.012190263	0.6785042	0.07018437	0.020349305	0.028819406	0.034028817	0.03111421
0.0	0.027207736	0.034405503	0.0619103	0.012206327	0.67810106	0.0702535	0.020389602	0.028792966	0.03389829	0.031110104
0.0	0.027075117	0.03412216	0.062004972	0.012204292	0.67908835	0.07054915	0.020409156	0.028843934	0.03387482	0.031169415
0.0	0.5979405	0.05641588	0.018952942	0.013096264	0.062012818	0.05010704	0.03551773	0.02111624	0.031072726	0.025276043
0.0	0.5984849	0.055905506	0.019073078	0.013050305	0.06216713	0.050266333	0.035511818	0.021117158	0.03094054	0.025255105
0.0	0.59790915	0.05625582	0.01924308	0.013025516	0.06266393	0.0503004	0.035533216	0.021154467	0.030991154	0.025344424
0.0	0.027488632	0.051113635	0.012514319	0.010039186	0.04844064	0.020935535	0.029604618	0.022563264	0.080922455	0.024409058
0.0	0.027415875	0.0511594	0.012453775	0.010060667	0.04858863	0.020856688	0.029551007	0.022588085	0.080669634	0.024450606
0.0	0.027452353	0.05104682	0.0123883635	0.010050129	0.04868907	0.020857867	0.02960661	0.022578562	0.08024868	0.024286486
0.0	0.024301106	0.08977179	0.05915529	0.010102926	0.034696013	0.02824784	0.044892106	0.048067383	0.07551868	0.016332258
0.0	0.50786793	0.03980872	0.2793399	0.008565143	0.052398622	0.03524372	0.064254455	0.010848904	0.029520767	0.018121287
0.0	0.061950784	0.06479497	0.0050597438	0.011017358	0.058214534	0.044302125	0.025974242	0.012749869	0.04557835	0.036936916
0.0	0.06150125	0.06474448	0.005083892	0.011035348	0.058213603	0.044221137	0.025898827	0.012757884	0.04560265	0.037108567
0.0	0.061870396	0.0648054	0.0050472817	0.011055195	0.058127873	0.04398877	0.02589552	0.012787954	0.04555994	0.0370061
0.0	0.061859082	0.06494174	0.005081852	0.011029303	0.05810557	0.044074588	0.02591777	0.012766891	0.04565621	0.03708091
0.0	0.061812304	0.06453487	0.0050659454	0.0110320505	0.058057625	0.044242587	0.025877094	0.012814124	0.045479864	0.03690237
0.0	0.06179615	0.06411423	0.005026184	0.01101262	0.058194116	0.044265512	0.025917143	0.012767701	0.04560464	0.037112094
0.0	0.061819155	0.06450306	0.0051098517	0.011019489	0.05818224	0.044359475	0.025969073	0.012788689	0.04561925	0.03715019
0.0	0.061767705	0.0646578	0.0050884522	0.011039941	0.058261096	0.04440055	0.025915796	0.012760076	0.04554652	0.036883894
0.0	0.06210662	0.064798325	0.005088911	0.011038086	0.058164906	0.044465173	0.026049184	0.012761194	0.045594845	0.037033774
0.0	0.063855715	0.05393677	0.25876892	0.015331847	0.046800405	0.027649244	0.023535278	0.063324615	0.03366926	0.023145955
0.0	0.06407278	0.05393593	0.2593457	0.015293021	0.046585727	0.027636383	0.023485044	0.06342686	0.033547793	0.023199903
0.0	0.04255278	0.041100416	0.3035938	0.01112227	0.07750918	0.07211967	0.033693455	0.014890478	0.04735871	0.019784175
0.0	0.038810197	0.01725592	0.06505135	0.016983973	0.044225246	0.04348133	0.032123923	0.01475932	0.05910562	0.025017058
0.0	0.03905434	0.017211325	0.06458053	0.016970316	0.044437606	0.043386795	0.032276854	0.014803354	0.059183884	0.024959302
0.0	0.03128867	0.040984403	0.015122453	0.0071985577	0.0649673	0.04427433	0.02730104	0.017867489	0.03205882	0.021511193
0.0	0.031286675	0.041192167	0.015142835	0.00718879	0.065289155	0.04420751	0.027187247	0.017851496	0.032195937	0.021650277
0.0	0.045896918	0.04885994	0.020461649	0.011572223	0.061351735	0.07289916	0.0197701	0.023629222	0.05431537	0.017902786
0.0	0.04578577	0.04849401	0.020594522	0.011567458	0.06145414	0.07290102	0.019726845	0.023688788	0.05428263	0.017962685
0.0	0.05151733	0.058875766	0.025558557	0.017121125	0.046706513	0.020181136	0.0145010175	0.017933914	0.040003862	0.026519543
0.0	0.06495505	0.0664944	0.03576755	0.0075107515	0.055550486	0.04625884	0.023519306	0.016737945	0.036442295	0.020390302
0.0	0.06469955	0.0666453	0.035715245	0.0075387773	0.055331822	0.04601601	0.023476962	0.016734147	0.036206674	0.020410884
0.0	0.0647406	0.0668267	0.03565445	0.0075298566	0.05528348	0.046072006	0.02345677	0.016757112	0.036355827	0.02040143
0.0	0.06473382	0.06672365	0.035758022	0.0075123087	0.055290923	0.046160735	0.023541262	0.016750759	0.036424607	0.020433301
0.0	0.06500812	0.06635975	0.035821732	0.0075106523	0.055497188	0.046116497	0.02349842	0.016782066	0.036429923	0.020422865
0.0	0.06509556	0.066287346	0.035800047	0.0075105387	0.055395987	0.04636685	0.023567287	0.016776765	0.03636866	0.020444596
0.0	0.05398444	0.046760216	0.041370183	0.010966753	0.117741086	0.03773498	0.020661267	0.018607559	0.035056297	0.023411771
0.0	0.054101773	0.046884436	0.041460443	0.010998618	0.11778945	0.037611604	0.020636234	0.018648494	0.035045102	0.023402866
0.0	0.054209635	0.047007985	0.041317433	0.01096666	0.118378	0.037926286	0.020612685	0.018643714	0.03506591	0.023479221
0.0	0.046407256	0.05515289	0.04580365	0.006405888	0.114363335	0.040803984	0.027638407	0.017031597	0.04721717	0.020766702
0.0	0.12142823	0.045853067	0.03442056	0.016330918	0.064964384	0.035633963	0.03500552	0.015512791	0.051767945	0.025448557
0.0	0.12186863	0.04557367	0.0344666	0.016270652	0.06492613	0.03570604	0.03498148	0.015465449	0.05149584	0.02549978
0.0	0.1217786	0.04574455	0.03461528	0.016350033	0.06523472	0.03577983	0.035043404	0.015507761	0.051581513	0.025519159
0.0	0.0730267	0.087657705	0.26568398	0.01898011	0.11894131	0.13563065	0.045599762	0.023605173	0.058146987	0.07507871
0.0	0.5831579	0.5739192	0.55680114	0.5608103	0.5720415	0.5633427	0.5779782	0.57217526	0.55723405	0.5724743
0.0	0.5833196	0.5747166	0.5560511	0.5608336	0.57218474	0.5643698	0.57768524	0.57212305	0.556993	0.5709717
0.0	0.58395123	0.575346	0.5579313	0.56087583	0.5722815	0.56399786	0.5770178	0.572428	0.55615056	0.57271916
0.0	0.043353755	0.05521676	0.089743346	0.012342353	0.06284388	0.058922533	0.0068748933	0.020907259	0.054399736	0.034727845
0.0	0.5845258	0.5744548	0.5576592	0.5613436	0.5726866	0.5641221	0.5789706	0.572616	0.55918616	0.57273126
0.0	0.59132713	0.57982194	0.56265557	0.5648921	0.58092517	0.5667204	0.59111726	0.5771259	0.5707499	0.5762134
0.0	0.58354217	0.5763074	0.5581404	0.56082135	0.57246184	0.56251746	0.57678306	0.5705709	0.55685145	0.57045484
0.0	0.5901662	0.580997	0.5618006	0.56546694	0.58184147	0.5665431	0.58905137	0.57438815	0.5668161	0.5757015
0.0	0.5843015	0.5748882	0.557933	0.55983764	0.5718052	0.5648171	0.57739794	0.57189673	0.55873114	0.5722778
0.0	0.5830675	0.5736518	0.55526674	0.56094694	0.5723289	0.56414765	0.5775849	0.5712651	0.55758196	0.5718637
0.0	0.58484983	0.57569355	0.5573654	0.5606723	0.5720819	0.5636844	0.57714975	0.57179946	0.5571326	0.5715939
0.0	0.58445996	0.5739371	0.55696046	0.560507	0.57154125	0.5636431	0.5769944	0.57119066	0.55760616	0.57147497
0.0	0.5836999	0.5736364	0.5577356	0.5599374	0.5713119	0.56356084	0.5786189	0.5704649	0.55835134	0.57062227
0.0	0.58415174	0.57367134	0.5563869	0.55990535	0.57193726	0.563351	0.5781077	0.5701558	0.5569813	0.57042706
0.0	0.58399695	0.5741787	0.5567199	0.55993956	0.57176757	0.5640656	0.5773317	0.5706936	0.5574673	0.5702479
0.0	0.5843531	0.57430667	0.55826527	0.55960494	0.57245797	0.5638557	0.57770514	0.5703307	0.55667377	0.5704864
0.0	0.58193654	0.5749536	0.5579845	0.5604882	0.5716022	0.5610734	0.5784353	0.57280195	0.5559547	0.57118195
0.0	0.58567864	0.57645696	0.55775684	0.5610408	0.5737208	0.56551427	0.5817475	0.5725828	0.56136614	0.5735541
0.0	0.58333737	0.5746938	0.55814826	0.5616139	0.5726661	0.56415236	0.577482	0.5727775	0.5562593	0.57319796
0.0	0.5842968	0.57576835	0.55908245	0.562261	0.57278335	0.5636658	0.5777354	0.5705067	0.5559131	0.57289666
0.0	0.5838125	0.5758963	0.55965716	0.56198514	0.5717468	0.56452376	0.5789401	0.57270324	0.5563732	0.56943965
0.0	0.5846977	0.5756172	0.55888605	0.56145054	0.57220984	0.56524706	0.5783491	0.57292074	0.5563185	0.5732214
0.0	0.583707	0.5754828	0.5584224	0.562582	0.57185876	0.565126	0.57764435	0.5730874	0.5565739	0.5720522
0.0	0.58450913	0.57285655	0.5592652	0.5617309	0.57244366	0.5647203	0.5772104	0.5716546	0.5576224	0.5719573
0.0	0.5853868	0.57563454	0.5585649	0.5621745	0.5727837	0.56559026	0.58184725	0.57421714	0.5624992	0.5742247
0.0	0.58574396	0.5732824	0.5602174	0.56136554	0.5726946	0.565511	0.5811101	0.5733783	0.5629194	0.57309204
0.0	0.5833707	0.57404983	0.5554061	0.56167656	0.57248247	0.56453955	0.5795404	0.57282674	0.55859303	0.57211894
0.0	0.5841083	0.5746218	0.55693763	0.560494	0.5722035	0.56435466	0.5775532	0.572125	0.5566285	0.5725103
0.0	0.58470064	0.5753021	0.5552475	0.5608588	0.57275164	0.563213	0.57788074	0.5724723	0.5565717	0.5717435
0.0	0.5846748	0.57559156	0.55738455	0.56097543	0.5728912	0.5644711	0.5793006	0.57142335	0.55709165	0.57246625
0.0	0.58427554	0.57366335	0.5587884	0.56156737	0.57324445	0.563623	0.5783456	0.572618	0.5579285	0.5716639
0.0	0.586401	0.576438	0.56158143	0.5613986	0.57326835	0.5666411	0.5823169	0.57337254	0.5607354	0.57336205
0.0	0.58256423	0.5756594	0.5583761	0.56121856	0.5725186	0.56426215	0.5783691	0.57216674	0.5563822	0.57080483
0.0	0.5816149	0.5741998	0.55773705	0.56174856	0.573551	0.5640391	0.57948476	0.5733238	0.558131	0.57075065
0.0	0.8268235	0.9302396	0.9005618	0.032435942	0.85616124	0.6588828	0.3939618	0.1890838	0.8430755	0.6884918
0.0	0.080356695	0.12522064	0.5135389	0.019520251	0.09865757	0.160584	0.028483761	0.014028918	0.058662277	0.021735078
0.0	0.5841423	0.5747207	0.55942285	0.5615423	0.57089424	0.56288767	0.57660544	0.57348484	0.5558646	0.57233185
0.0	0.5847092	0.57509464	0.55620754	0.5615637	0.57091606	0.5637308	0.5782296	0.57140964	0.55697906	0.57267714
0.0	0.5918654	0.57959616	0.56270206	0.5649873	0.58022195	0.56530964	0.5904942	0.57734656	0.5695242	0.57522124
0.0	0.59201837	0.5793978	0.56284565	0.5642969	0.5804892	0.56581926	0.5904061	0.5769826	0.5699466	0.5761318
0.0	0.826008	0.9303384	0.9006248	0.03231394	0.85638136	0.6576697	0.393875	0.18872355	0.8442927	0.6894222
0.0	0.58301497	0.57539344	0.55617684	0.56075346	0.57288903	0.5607266	0.5776917	0.5724469	0.5564437	0.5721518
0.0	0.5890698	0.5777381	0.5625329	0.5630871	0.57989717	0.564757	0.58819884	0.5767526	0.5676103	0.5750691
0.0	0.09044554	0.08157199	0.030190146	0.010828618	0.038792744	0.03448222	0.041121293	0.019735763	0.05224398	0.047250565
0.0	0.10117592	0.17271343	0.62953484	0.019463286	0.11744554	0.18845364	0.02595474	0.01577808	0.07678006	0.021292405
0.0	0.125252	0.06631118	0.64038515	0.01603041	0.1333179	0.16293538	0.041899063	0.016808745	0.051992387	0.021369591
0.0	0.10316623	0.13820179	0.53403294	0.014366521	0.08598011	0.15335704	0.019272363	0.017052365	0.06945886	0.021320095
0.0	0.07726193	0.07316828	0.53483206	0.010449414	0.11526958	0.11957865	0.039342746	0.021081673	0.077678956	0.021852143
0.0	0.03674664	0.050224267	0.56936127	0.0169347	0.11738296	0.13489975	0.04270882	0.019766767	0.060506783	0.019513609
0.0	0.06753498	0.11840479	0.6107208	0.018200131	0.07431095	0.1490053	0.020137489	0.016601179	0.051545974	0.020117369
0.0	0.087799184	0.10226865	0.6086539	0.01531688	0.06318351	0.123047374	0.023435066	0.020430347	0.08952664	0.028400918
0.0	0.102946855	0.05391231	0.6190819	0.01933886	0.06610194	0.16952203	0.022544688	0.0134600485	0.07475381	0.021261107
0.0	0.114657275	0.10267387	0.6413368	0.018033246	0.1626981	0.19503322	0.025822224	0.017685464	0.05097227	0.023546793
0.0	0.82747436	0.93043834	0.90186924	0.032497842	0.8561254	0.6589025	0.3943578	0.18877114	0.84571344	0.69016314
0.0	0.58348536	0.574801	0.5581965	0.56064373	0.5726256	0.56398726	0.5791042	0.57072824	0.5557077	0.5694437
0.0	0.58506644	0.57432926	0.55752957	0.5619067	0.57306075	0.5638564	0.57739073	0.572998	0.55726975	0.5713378
0.0	0.58176094	0.5748534	0.5583414	0.56107545	0.57202464	0.5638095	0.5778603	0.57316077	0.55664337	0.5723165
0.0	0.5838175	0.5742209	0.55747294	0.56113607	0.57197106	0.5635285	0.5781178	0.5721531	0.55701375	0.5726066
0.0	0.590716	0.57889324	0.5622715	0.5650404	0.5794602	0.5650589	0.5883217	0.5768509	0.5665932	0.57522297
0.0	0.5831681	0.5771483	0.55956215	0.56244737	0.5746063	0.56500137	0.5812768	0.57365936	0.55845815	0.5730529
0.0	0.583234	0.57356626	0.55897635	0.56028414	0.57334197	0.56407803	0.57732713	0.5718156	0.5580439	0.57232636
0.0	0.59021086	0.5792791	0.56420195	0.5643485	0.57992965	0.5644708	0.5874189	0.5747419	0.5661748	0.5736668
0.0	0.58480525	0.57554483	0.5601152	0.5608477	0.57376134	0.56344736	0.5790589	0.571033	0.55733854	0.5712411
0.0	0.5898602	0.5784352	0.5623436	0.5649306	0.58033574	0.5655887	0.588062	0.5758361	0.5668383	0.57365894
0.0	0.083682396	0.008494712	0.41853842	0.009579149	0.05044429	0.13877045	0.069543235	0.026745992	0.064869314	0.010002213
0.0	0.5847267	0.57749915	0.5599943	0.562326	0.5747171	0.56486136	0.5811898	0.5726572	0.55847174	0.57211477
0.0	0.5854523	0.5773422	0.5597458	0.56118625	0.5757501	0.56496733	0.58178645	0.5738314	0.5594753	0.5716488
0.0	0.5849569	0.5776574	0.56029016	0.5617384	0.57489437	0.56433994	0.581391	0.5731613	0.55774105	0.57262963
0.0	0.5850546	0.57631415	0.5602952	0.56208456	0.57505	0.56378704	0.58179617	0.5736169	0.5587709	0.5732735
0.0	0.5848663	0.57666695	0.5567392	0.5616594	0.5750318	0.56440496	0.57937145	0.57203174	0.5581445	0.5723654
0.0	0.5846389	0.57520753	0.56131643	0.56123215	0.57509464	0.5648111	0.58195	0.57311463	0.5585533	0.57350695
0.0	0.58453524	0.57736254	0.560325	0.5623572	0.5749348	0.563949	0.5810381	0.5733626	0.5590853	0.5726105
0.0	0.5852872	0.5771826	0.56048	0.5624777	0.5756483	0.5649421	0.5818084	0.57301074	0.5600656	0.5730709
0.0	0.5845416	0.57726854	0.5602584	0.5624464	0.57495826	0.56471163	0.5817881	0.5738145	0.55910766	0.57310575
0.0	0.5847809	0.5772485	0.5597775	0.5624788	0.5746419	0.56504035	0.5812956	0.5735584	0.5588554	0.5723004
0.0	0.03133168	0.09621025	0.016912146	0.012918405	0.04311264	0.09641565	0.033373393	0.015705412	0.052681014	0.022963272
0.0	0.5847395	0.57729596	0.5593841	0.5613422	0.5751168	0.56414235	0.58153147	0.57362	0.5587927	0.57319313
0.0	0.5849432	0.5773728	0.5599593	0.5619186	0.57447445	0.5645297	0.58164793	0.57299167	0.558262	0.5729393
0.0	0.5853501	0.5775298	0.5612104	0.5625109	0.573648	0.5645416	0.5812446	0.5736632	0.5579827	0.5723591
0.0	0.5848824	0.5765026	0.56095505	0.56222427	0.57512856	0.5646534	0.58162564	0.573167	0.5587486	0.572661
0.0	0.5845222	0.57633847	0.5599296	0.5616567	0.5751587	0.5652818	0.58160204	0.57330245	0.55872434	0.57320243
0.0	0.5850312	0.57673186	0.5614589	0.56140274	0.57523507	0.56522405	0.5816681	0.5731563	0.55975705	0.5724632
0.0	0.58509904	0.57711285	0.5598707	0.5626495	0.57421345	0.5634305	0.5806614	0.5720539	0.5598366	0.5719948
0.0	0.58544004	0.577903	0.5600752	0.5619186	0.57518137	0.5644725	0.58178824	0.57271105	0.559222	0.57333463
0.0	0.58506614	0.5777795	0.5581372	0.5613283	0.5737811	0.56524324	0.5812926	0.5728373	0.5590128	0.5726774
0.0	0.58501595	0.5774301	0.5579596	0.56274146	0.5747024	0.5649759	0.58127844	0.57359684	0.55843234	0.57264537
0.0	0.5854093	0.5780634	0.5599213	0.5621481	0.574311	0.5632719	0.5800336	0.57187283	0.55805016	0.57194096
0.0	0.58439994	0.5778245	0.56084937	0.56233907	0.57535124	0.56526077	0.58175844	0.5731901	0.5595642	0.5726766
0.0	0.5845806	0.5778487	0.5605323	0.5621197	0.57460016	0.56498164	0.58143026	0.5735447	0.55910635	0.57282597
0.0	0.5840483	0.5773736	0.55757123	0.5624229	0.57503885	0.5653241	0.5801678	0.5737799	0.5583275	0.570061
0.0	0.5904782	0.5774951	0.5622731	0.5652331	0.57964194	0.56496644	0.5880033	0.5752532	0.5662562	0.5743973
0.0	0.591004	0.58085114	0.56315184	0.5654609	0.58213633	0.56613874	0.58919203	0.5762708	0.5672715	0.57533735
0.0	0.5848934	0.57411367	0.5570111	0.5605513	0.5719731	0.5628823	0.57813007	0.5715814	0.5566639	0.5706837
0.0	0.59089166	0.57782775	0.5606634	0.5649262	0.57905924	0.56520075	0.5869998	0.5769479	0.56824285	0.57561284
0.0	0.59078836	0.57855415	0.56120527	0.5651717	0.57906413	0.5650769	0.587197	0.57657164	0.56835073	0.57521665
0.0	0.58478683	0.57405263	0.5553555	0.561791	0.572391	0.56399465	0.5783813	0.5734228	0.5590089	0.57302594
0.0	0.59092605	0.578447	0.56170434	0.5653108	0.57975304	0.56575716	0.5890525	0.5770498	0.5687203	0.57527995
0.0	0.5851267	0.5758114	0.55815387	0.56029904	0.5735473	0.563914	0.579405	0.5731919	0.55897665	0.57309836
0.0	0.58354723	0.5745185	0.5581722	0.56035054	0.5721394	0.56458384	0.5785848	0.57287014	0.557358	0.5731617
0.0	0.5844403	0.5740716	0.5584923	0.56161	0.57310176	0.563098	0.579814	0.5729591	0.5577195	0.5730068
0.0	0.5913111	0.579424	0.5641864	0.5641066	0.57934767	0.56629544	0.590913	0.5779479	0.5710602	0.5753746
0.0	0.5911981	0.5798218	0.5648795	0.5644004	0.57952905	0.5663532	0.5911683	0.5780085	0.570904	0.57662714
0.0	0.5912778	0.5809608	0.5657705	0.5659047	0.58251816	0.56715965	0.5923264	0.57821876	0.57266575	0.5766182
0.0	0.5912778	0.5809608	0.5657705	0.5659047	0.58251816	0.56715965	0.5923264	0.57821876	0.57266575	0.5766182
0.0	0.5820283	0.57337564	0.5576026	0.5621188	0.5721977	0.5643303	0.5781718	0.5729973	0.55670387	0.57295257
0.0	0.58827484	0.5774006	0.5617915	0.5649623	0.5781504	0.5655822	0.58687603	0.57625616	0.56698334	0.57541555
0.0	0.5823154	0.57513237	0.557194	0.56246346	0.57223713	0.56520826	0.5777594	0.57296175	0.5575185	0.57155174
0.0	0.5906026	0.5786404	0.5630632	0.56453395	0.5795789	0.56567395	0.5878214	0.57614136	0.5686315	0.57423615
0.0	0.59022963	0.5783074	0.56348425	0.563501	0.57996106	0.56437355	0.58767533	0.5753554	0.5670424	0.5741043
0.0	0.5843398	0.5755365	0.55589557	0.5606212	0.57283044	0.5644313	0.5778175	0.57135326	0.5587408	0.5721359
0.0	0.5906293	0.5790403	0.56174487	0.5648878	0.5800347	0.56443584	0.58679307	0.57549995	0.56538135	0.5748178
0.0	0.5847474	0.57472765	0.557701	0.5611472	0.5729261	0.5612591	0.5778769	0.5726787	0.5582664	0.573389
0.0	0.58295625	0.5739227	0.5582599	0.5604155	0.571355	0.5626438	0.5781033	0.5713682	0.5565225	0.5702806
0.0	0.58456975	0.57379454	0.5549632	0.5607094	0.5711731	0.56235665	0.5777946	0.5724039	0.5566199	0.5717243
0.0	0.5839992	0.5750838	0.55769986	0.56138355	0.5711034	0.56411535	0.5781417	0.5730325	0.55723006	0.57314557
0.0	0.09790273	0.18052478	0.49787876	0.018320944	0.20370062	0.15675053	0.09519965	0.026430316	0.15556759	0.042357907
0.0	0.5925187	0.5805678	0.56550854	0.56519437	0.58118993	0.5671305	0.59131515	0.5775739	0.57143265	0.57577753
0.0	0.5925187	0.5805678	0.56550854	0.56519437	0.58118993	0.5671305	0.59131515	0.5775739	0.57143265	0.57577753
0.0	0.5840585	0.5741213	0.5580116	0.56164825	0.5722141	0.56507695	0.57914746	0.5724164	0.55836946	0.5724492
0.0	0.59031796	0.5793363	0.56480545	0.5648419	0.5800417	0.5653535	0.58744735	0.574555	0.5668285	0.57496375
0.0	0.58948994	0.57893425	0.5634873	0.5639426	0.5805515	0.5649163	0.58689994	0.5743482	0.5673037	0.5750208
0.0	0.58975756	0.5785268	0.5619597	0.5643842	0.5790849	0.565617	0.5871804	0.57555884	0.5655734	0.57505393
0.0	0.58975756	0.5785268	0.5619597	0.5643842	0.5790849	0.565617	0.5871804	0.57555884	0.5655734	0.57505393
0.0	0.59031796	0.5793363	0.56480545	0.5648419	0.5800417	0.5653535	0.58744735	0.574555	0.5668285	0.57496375
0.0	0.5845428	0.5754817	0.5577605	0.5616971	0.573687	0.5648467	0.5780283	0.57128805	0.5568493	0.57375324
0.0	0.58498275	0.57468826	0.5563954	0.5616978	0.57223755	0.56440717	0.5770242	0.57083625	0.5567425	0.57269686
0.0	0.5840392	0.5753116	0.55935913	0.5606294	0.57344246	0.5642816	0.57728416	0.5727732	0.55685157	0.5727025
0.0	0.59193414	0.5811131	0.5644124	0.56563485	0.5819313	0.5658729	0.5889814	0.57801443	0.570654	0.57502085
0.0	0.58380926	0.5766044	0.557808	0.5608961	0.572249	0.5636746	0.5784884	0.57190794	0.55811256	0.5715965
0.0	0.5847259	0.5742363	0.5585656	0.56074226	0.5724368	0.5638823	0.57788193	0.5708925	0.55789584	0.57186353
0.0	0.59256476	0.580904	0.56612223	0.5652213	0.5825491	0.56619155	0.5905485	0.5757717	0.56961197	0.57626384
0.0	0.5929247	0.5815041	0.5658282	0.5643989	0.58181363	0.5664178	0.58919144	0.577637	0.5703364	0.57581955
0.0	0.58606654	0.57730466	0.5611648	0.5613811	0.57517165	0.5632119	0.580069	0.57321864	0.5600751	0.57157916
0.0	0.59211814	0.58113956	0.5641478	0.56501466	0.5824864	0.5651027	0.5888534	0.5767635	0.5705334	0.57636905
0.0	0.59195834	0.5802133	0.56552434	0.5634975	0.58186257	0.5654332	0.59008193	0.5755936	0.5698623	0.5750929
0.0	0.5861235	0.5772257	0.56149477	0.5620226	0.5752338	0.56538224	0.58172023	0.5737455	0.56194407	0.573638
0.0	0.5905688	0.5775816	0.5625096	0.56452	0.5788949	0.5652217	0.58850396	0.57666636	0.5666864	0.5757264
0.0	0.5830664	0.57456595	0.55823964	0.5595347	0.57326734	0.563751	0.57761407	0.56989473	0.5569975	0.5719461
0.0	0.5852116	0.5739605	0.55825377	0.56107324	0.5724773	0.5650251	0.57773435	0.57302177	0.55689037	0.5727164
0.0	0.5912947	0.5777051	0.56300056	0.5638149	0.5788909	0.5646509	0.58727473	0.57651645	0.5659093	0.5749161
0.0	0.58519	0.5749615	0.5562963	0.5607593	0.57239854	0.5637242	0.57820535	0.57329947	0.5576066	0.5725447
0.0	0.123285085	0.11914229	0.28517634	0.012678032	0.07696043	0.1722652	0.05190115	0.017256001	0.11734076	0.04229357
0.0	0.5838586	0.5745501	0.5583623	0.5600045	0.5698851	0.5645446	0.5780674	0.5732863	0.55641496	0.5710094
0.0	0.5846075	0.5739035	0.55632097	0.5615102	0.57223374	0.56428784	0.5774064	0.57124823	0.55660146	0.5727067
0.0	0.59105873	0.5788199	0.56152624	0.5640615	0.57969654	0.56423044	0.5873936	0.5769472	0.56809896	0.5752346
0.0	0.58410156	0.5720381	0.5581936	0.5608936	0.5727614	0.56374025	0.579046	0.57298046	0.55730426	0.5730805
0.0	0.58542407	0.57649	0.5612591	0.562133	0.57407296	0.5649178	0.5814423	0.5739513	0.56120265	0.57307774
0.0	0.5916982	0.5802212	0.56469935	0.56499743	0.5808996	0.56620085	0.5894063	0.5773904	0.5700327	0.5754712
0.0	0.5849369	0.57221526	0.5591528	0.5612452	0.5736036	0.56534994	0.5791746	0.5724711	0.5573442	0.57214254
0.0	0.5845404	0.5754807	0.5540706	0.5616966	0.57142717	0.56384957	0.57619417	0.5717224	0.5576713	0.56965894
0.0	0.58321804	0.57276267	0.5578681	0.5602478	0.5732382	0.5634888	0.578692	0.5715126	0.5571402	0.57142764
0.0	0.5840611	0.57596385	0.5581753	0.56120235	0.57232445	0.5634983	0.5768419	0.5728502	0.55704916	0.571906
0.0	0.5911564	0.5783224	0.5631508	0.5640176	0.5787828	0.56515723	0.5879965	0.5742715	0.566682	0.57495785
0.0	0.5905106	0.5771296	0.56317896	0.5636542	0.5792299	0.56481767	0.58624554	0.5748371	0.5657045	0.5743149
0.0	0.5832118	0.5750695	0.558187	0.5608608	0.5733769	0.5647159	0.5780342	0.5718344	0.55700976	0.5729633
0.0	0.5890485	0.57788867	0.56162775	0.5637181	0.57956094	0.56552297	0.58597875	0.5744224	0.56583464	0.57414454
0.0	0.5903208	0.57931954	0.56371135	0.56373835	0.5794371	0.56519157	0.5857932	0.57527405	0.566431	0.5741618
0.0	0.5903208	0.57931954	0.56371135	0.56373835	0.5794371	0.56519157	0.5857932	0.57527405	0.566431	0.5741618
0.0	0.58346575	0.5750956	0.55801463	0.5608114	0.57308114	0.56432	0.57895356	0.57153195	0.5573261	0.57265526
0.0	0.58346575	0.5750956	0.55801463	0.5608114	0.57308114	0.56432	0.57895356	0.57153195	0.5573261	0.57265526
0.0	0.58287334	0.5746228	0.5586126	0.56197155	0.57184255	0.5626696	0.5757147	0.5704183	0.5563268	0.57240593
0.0	0.5830813	0.5750752	0.5571977	0.56147677	0.57221365	0.5644185	0.5769452	0.57216126	0.5568129	0.571449
0.0	0.5856436	0.5761231	0.5606013	0.56034595	0.57207257	0.56512177	0.58027315	0.57428414	0.56108713	0.57313114
0.0	0.5913448	0.58124655	0.5636191	0.5650577	0.5824875	0.5651917	0.5888936	0.5756608	0.5698455	0.5758672
0.0	0.58434534	0.57532096	0.558808	0.56251657	0.57387906	0.56422055	0.5791013	0.5741462	0.55865	0.5728148
0.0	0.043576166	0.046186637	0.06678384	0.011354758	0.029104894	0.039054234	0.03240842	0.012343272	0.035731867	0.00892922
0.0	0.59008896	0.5786466	0.56196755	0.5635491	0.57938015	0.5651883	0.58706206	0.5748462	0.5668733	0.57411915
0.0	0.58812153	0.5773357	0.55952185	0.56512624	0.5798057	0.56558716	0.585434	0.57494617	0.565983	0.5746251
0.0	0.04362192	0.046208974	0.066246524	0.011359877	0.029132873	0.039001666	0.03251211	0.012410108	0.035709154	0.008923201
0.0	0.5933066	0.5817442	0.5667761	0.56538254	0.5831781	0.5670541	0.5915287	0.5786215	0.57238925	0.576464
0.0	0.5848727	0.5768919	0.56007135	0.56242883	0.57532614	0.56509316	0.5815667	0.5735445	0.559024	0.5721765
0.0	0.58461344	0.5731816	0.55951524	0.5616176	0.57243794	0.5640338	0.5770908	0.57291234	0.5560185	0.57336724
0.0	0.5844811	0.57502735	0.55758786	0.5600516	0.5733837	0.56437165	0.57794267	0.5727361	0.55767137	0.57258034
0.0	0.58269626	0.57485634	0.5568811	0.55881387	0.5710763	0.56181663	0.5785298	0.5731547	0.556773	0.5718566
0.0	0.58363956	0.5755882	0.55738837	0.56037235	0.57146966	0.5614386	0.5787023	0.57145584	0.5570276	0.5716486
0.0	0.124831825	0.075947516	0.2694484	1.18989965e-05	0.0023746656	0.25163174	0.04128804	0.030843794	0.2470389	0.04842767
0.0	0.10426444	0.03095449	0.04355607	2.2701386e-05	0.0013161446	0.085760154	0.017354202	0.042299587	0.25253165	0.023381973
0.0	0.59143704	0.5795159	0.56314087	0.5649885	0.57999206	0.5657763	0.5909661	0.5781859	0.57051355	0.5766779
0.0	0.5907271	0.57837397	0.5634388	0.5640783	0.57965964	0.56517446	0.5909919	0.57636297	0.5703939	0.5754161
0.0	0.0743009	0.085098915	0.054090425	0.008710528	0.024490412	0.057350557	0.036436018	0.020698505	0.06498209	0.041495375
0.0	0.58553225	0.57498896	0.5571989	0.56031066	0.5723035	0.56248605	0.5770159	0.57285005	0.55633456	0.5727025
0.0	0.5852789	0.5761072	0.5596726	0.56242603	0.57340014	0.5643659	0.58343786	0.5733604	0.5618033	0.5736523
0.0	0.5832288	0.5736792	0.5584835	0.56072986	0.5728212	0.5634253	0.5773968	0.571415	0.5583016	0.57098085
0.0	0.5847446	0.57390404	0.55938214	0.56144613	0.5729747	0.5643921	0.5778896	0.5732108	0.5571751	0.5730932
0.0	0.08308862	0.033505186	0.03159688	0.010315372	0.037393417	0.037505515	0.01889093	0.025759937	0.043852422	0.032382656
0.0	0.0799122	0.034242835	0.021680133	0.013193375	0.09325533	0.039189737	0.030132301	0.019269101	0.053093348	0.02000406
0.0	0.59060955	0.5787628	0.5614491	0.56484467	0.5807521	0.5639173	0.5870068	0.57542586	0.56678313	0.5738131
0.0	0.5853291	0.5751704	0.56024545	0.5616668	0.5728502	0.56400746	0.57915115	0.57365245	0.559998	0.5732425
0.0	0.58582765	0.5746235	0.5591579	0.56196856	0.5738451	0.5651476	0.57942176	0.57404864	0.56089514	0.57227975
0.0	0.5848134	0.57578814	0.5565596	0.5611055	0.5732215	0.5645758	0.5774918	0.5730299	0.556506	0.5727121
0.0	0.58470035	0.57388234	0.5571345	0.5615766	0.57172847	0.56251574	0.5794319	0.5731561	0.5578539	0.57142633
0.0	0.58360416	0.5750774	0.55635047	0.5614432	0.57068616	0.5632857	0.5777947	0.5727983	0.5557425	0.56968904
0.0	0.5846652	0.5734347	0.5578412	0.5619961	0.5724795	0.5643421	0.57885027	0.57299995	0.556842	0.5722601
0.0	0.59178567	0.58158964	0.5665222	0.5645691	0.5817161	0.567183	0.59170413	0.57640225	0.57191855	0.57540494
0.0	0.59178567	0.58158964	0.5665222	0.5645691	0.5817161	0.567183	0.59170413	0.57640225	0.57191855	0.57540494
0.0	0.58418655	0.57448554	0.5579358	0.5594914	0.5710527	0.56429964	0.57715046	0.5703598	0.5570097	0.5724345
0.0	0.58442634	0.5748637	0.5554991	0.56133884	0.57253027	0.5640934	0.57871157	0.5730581	0.55750465	0.5728906
0.0	0.114767976	0.046339493	0.058279283	0.01928912	0.051498193	0.06140543	0.022837214	0.0087579265	0.05182194	0.039787214
0.0	0.11456529	0.04642096	0.05790494	0.01915262	0.051233433	0.06131089	0.022816347	0.008765965	0.051483557	0.039725706
0.0	0.11472307	0.046369128	0.05763677	0.019193998	0.051150225	0.06127797	0.022808736	0.008782591	0.05159474	0.039732
0.0	0.583654	0.5752106	0.5574315	0.56116533	0.572044	0.56374013	0.5778156	0.5733356	0.55746555	0.5711091
0.0	0.58423275	0.5741301	0.55748063	0.5589953	0.57207763	0.5643041	0.5780865	0.5720196	0.5559291	0.57136935
0.0	0.04603382	0.033821426	0.06893342	0.013209638	0.044555344	0.038784493	0.025106221	0.017637415	0.036064394	0.056381382
0.0	0.045980662	0.033853866	0.069654986	0.013210383	0.044663116	0.03878062	0.025116108	0.01762841	0.03609131	0.05665947
0.0	0.19672962	0.097406596	0.17142269	0.014380883	0.19155304	0.16133651	0.038180035	0.01977145	0.08644846	0.028817458
0.0	0.12339905	0.04306218	0.3587612	0.016833436	0.07846913	0.13446033	0.03898787	0.01867686	0.08078485	0.04395676
0.0	0.4853972	0.5113667	0.8019815	0.52631795	0.60933626	0.55363977	0.72285837	0.52568465	0.5940606	0.41032287
0.0	0.58997834	0.5806834	0.5638752	0.56507874	0.5824144	0.5660692	0.58987737	0.5763085	0.56751066	0.5758594
0.0	0.5845667	0.57556725	0.55880934	0.5615006	0.57241744	0.5635025	0.5812321	0.5742428	0.56203175	0.5733482
0.0	0.584144	0.5745916	0.5580582	0.56124055	0.5718159	0.5641022	0.57795066	0.5736756	0.5569441	0.572746
0.0	0.5909845	0.57870746	0.564615	0.56412715	0.58009994	0.5649101	0.59081554	0.5774611	0.5709902	0.5755771
0.0	0.58407354	0.5735802	0.55620223	0.56082624	0.5720328	0.5644113	0.5780312	0.57294196	0.5589117	0.5731715
0.0	0.5842142	0.57445395	0.5576577	0.5614326	0.5715532	0.5631409	0.5777686	0.57076657	0.55848956	0.570765
0.0	0.58389515	0.5751213	0.55745363	0.5614172	0.57274485	0.56398416	0.5784252	0.5718924	0.55950004	0.57085556
0.0	0.5844381	0.57356334	0.5577167	0.5607391	0.5711526	0.56280434	0.57671463	0.57180977	0.55943674	0.5709995
0.0	0.5858559	0.5754376	0.5566617	0.5613952	0.5722431	0.56309104	0.5778947	0.57192403	0.5587352	0.57151693
0.0	0.58420753	0.5760949	0.55609703	0.5614447	0.57211345	0.5646429	0.57777125	0.57187873	0.5595564	0.57204497
0.0	0.5838797	0.5759994	0.5570322	0.5607442	0.5732907	0.56413805	0.57894593	0.5719677	0.55843157	0.5718653
0.0	0.5831491	0.575801	0.5570837	0.5614344	0.5717515	0.5630299	0.57820326	0.5715641	0.5590606	0.57063115
0.0	0.584377	0.57449096	0.5573271	0.56188685	0.57178324	0.5636246	0.5781057	0.57168865	0.5582807	0.5719789
0.0	0.58423835	0.5754007	0.55735284	0.561242	0.5710795	0.5641816	0.57781714	0.5718991	0.5595199	0.5715884
0.0	0.5846243	0.5748554	0.55660665	0.56188476	0.5722266	0.5635487	0.579165	0.5718481	0.5591812	0.57135075
0.0	0.58508605	0.5757592	0.5570351	0.56183755	0.57312953	0.5626922	0.5796666	0.570954	0.55805194	0.5721091
0.0	0.58482456	0.5756171	0.55693305	0.56078416	0.57195103	0.563605	0.57792115	0.5713024	0.5587656	0.5713002
0.0	0.58459693	0.57522297	0.5554191	0.5611883	0.57178646	0.563159	0.5769206	0.57102567	0.558449	0.57186747
0.0	0.58434486	0.5748367	0.55654293	0.5617555	0.5725421	0.5635598	0.57912916	0.5718415	0.55997455	0.57178545
0.0	0.58520395	0.5751314	0.55661786	0.56219316	0.57067937	0.5639635	0.5776916	0.5716376	0.55936426	0.570959
0.0	0.58375293	0.5744755	0.55518913	0.5613769	0.5724728	0.5636529	0.5777696	0.57166225	0.5592295	0.57051545
0.0	0.5833196	0.57502365	0.5566671	0.561415	0.5721685	0.56373554	0.57720006	0.5714698	0.5588267	0.57107913
0.0	0.58506685	0.5728187	0.5560376	0.5601755	0.5722772	0.56305265	0.5782875	0.5714134	0.557678	0.5719977
0.0	0.590221	0.5777386	0.56299686	0.5637199	0.5799199	0.5648923	0.5875166	0.5762264	0.5668416	0.57478863
0.0	0.5845838	0.5748932	0.5600828	0.5604994	0.57364595	0.5642664	0.58051836	0.5733193	0.5602937	0.57302344
0.0	0.21755289	0.057673614	0.19085272	0.02416456	0.162343	0.2235287	0.09754199	0.02997401	0.14566445	0.05594112
0.0	0.09721805	0.104317226	0.023439353	0.011092426	0.026415253	0.0829766	0.040997077	0.0189899	0.044606384	0.025910458
0.0	0.5844648	0.5731894	0.5605004	0.5611146	0.57287216	0.56552166	0.58021003	0.5735354	0.56184065	0.57334644
0.0	0.8264471	0.92986864	0.8998332	0.032368883	0.85529065	0.65813845	0.3917987	0.18813762	0.84440464	0.68825483
0.0	0.5898713	0.5787081	0.5644245	0.5634899	0.5804664	0.5663188	0.59092563	0.57640326	0.5693462	0.5756942
0.0	0.5907688	0.5784673	0.5645544	0.56421816	0.5804805	0.5661596	0.5906094	0.57744	0.5708887	0.57494205
0.0	0.59154254	0.5793911	0.5641059	0.56487685	0.58026886	0.5656806	0.5905953	0.57757676	0.57058746	0.57520264
0.0	0.5915076	0.57866645	0.56440187	0.56516695	0.5801293	0.5662114	0.5901822	0.5773474	0.5707911	0.5757427
0.0	0.59116924	0.57841796	0.56400144	0.56375986	0.579121	0.5649837	0.59070486	0.5754787	0.5694882	0.5746569
0.0	0.5903974	0.5784645	0.5644881	0.56400436	0.5793065	0.56628835	0.590838	0.5765731	0.5707664	0.57449996
0.0	0.5849525	0.5767973	0.5601523	0.5605597	0.5734185	0.56518096	0.5825215	0.57412326	0.5621303	0.5740394
0.0	0.58618534	0.57636166	0.5613279	0.56205267	0.5731835	0.56565505	0.5818862	0.5748529	0.5621467	0.57187694
0.0	0.590719	0.578508	0.5632685	0.56550705	0.57947415	0.56641966	0.5896354	0.57652104	0.56843394	0.57584715
0.0	0.59092814	0.57983667	0.56475705	0.5654208	0.58076817	0.5659719	0.58959883	0.57710785	0.5687266	0.57514167
0.0	0.5897332	0.5781085	0.56192404	0.56499803	0.57913584	0.565598	0.590454	0.57789236	0.5710272	0.5764669
0.0	0.5905643	0.5793201	0.5635621	0.56514513	0.57973677	0.5660471	0.59093124	0.5779781	0.57061815	0.57536626
0.0	0.5911023	0.5773144	0.5645291	0.56447303	0.5799351	0.56662095	0.59052545	0.5776333	0.57151526	0.5758789
0.0	0.06641794	0.05683052	0.055650707	0.014001296	0.04180635	0.09364497	0.043796886	0.033280063	0.056087516	0.042237915
0.0	0.5841561	0.57421094	0.55666363	0.5602999	0.572432	0.562258	0.57751656	0.57248753	0.5574962	0.57152927
0.0	0.5842263	0.573675	0.5563898	0.55971605	0.5732216	0.5645847	0.5771428	0.57206905	0.5573013	0.5706536
0.0	0.59289265	0.58139753	0.565432	0.565602	0.58238196	0.5662836	0.5915425	0.57844836	0.57250226	0.5755534
0.0	0.5856123	0.5739006	0.55684507	0.5616655	0.57304883	0.56525004	0.57832843	0.5729587	0.5567758	0.5702847
0.0	0.50938225	0.65700144	0.9537451	0.031665996	0.6650785	0.47417817	0.36384025	0.06603526	0.8294315	0.20607723
0.0	0.5841204	0.5758651	0.5605373	0.56039774	0.5715144	0.5640409	0.57907176	0.5725572	0.558773	0.57184786
0.0	0.0044414545	0.6214172	0.9588747	0.027863124	0.7479342	0.008147612	0.47474864	0.11263473	0.91239184	0.00047948115
0.0	0.0028782357	0.0034325973	0.0057343584	0.0001518593	0.74827135	0.029839663	0.00037282635	0.08489417	0.020838331	0.00064358837
0.0	0.010813505	0.0072260248	0.00635337	4.6978184e-05	0.6480731	0.022171263	0.0027219157	0.12199657	0.058706135	0.00014486266
0.0	0.00342962	0.009251819	0.007343146	0.00022111113	0.70034057	0.035907876	0.0031183849	0.090670064	0.8976048	0.0007278468
0.0	0.0033085018	0.007384005	0.013752012	2.4758367e-05	0.74516356	0.03843039	0.00036908244	0.12209852	0.90375113	0.00046412167
0.0	0.003313575	0.0073831175	0.013758805	2.4726562e-05	0.7450641	0.038396657	0.00036974097	0.12224297	0.90359235	0.0004640894
0.0	0.003481968	0.0023037635	0.007271047	0.00017546945	0.7665402	0.035253514	0.00057953165	0.10270091	0.89871	0.00015885085
0.0	0.012526433	0.0112357	0.96036977	3.959503e-05	0.7410058	0.0074433726	0.00059677457	0.09894201	0.857123	0.00019427076
0.0	0.59050494	0.5791332	0.5642452	0.5638398	0.57849854	0.56505525	0.5882803	0.5762179	0.56854993	0.5744512
0.0	0.58490473	0.5748143	0.55833876	0.5616704	0.5721325	0.5649067	0.5795897	0.57289165	0.557814	0.57204044
0.0	0.58482057	0.5741279	0.55967355	0.56147015	0.5732199	0.564661	0.57922506	0.572639	0.55812436	0.5720774
0.0	0.58510906	0.5743414	0.5586522	0.5611692	0.5708556	0.5632628	0.5763882	0.57139397	0.55728304	0.57046235
0.0	0.5831539	0.57537687	0.5586284	0.56224275	0.57137555	0.5639581	0.57869655	0.572712	0.5572164	0.5704798
0.0	0.5846851	0.57563496	0.558883	0.56187177	0.5722829	0.564801	0.57980645	0.5724645	0.55687195	0.57275176
0.0	0.5824138	0.5751146	0.55973387	0.56099164	0.5717435	0.5637501	0.57927376	0.5730068	0.55720997	0.56957847
0.0	0.5847961	0.5754283	0.56017673	0.5614831	0.57263374	0.5646055	0.57949984	0.57256436	0.55760336	0.5728166
0.0	0.5819209	0.5740027	0.5601834	0.56101507	0.5726787	0.5636839	0.5788394	0.57270074	0.5564846	0.56953406
0.0	0.5829972	0.5754547	0.5599557	0.56118655	0.5718758	0.5635758	0.5773176	0.5712713	0.5582836	0.56946886
0.0	0.583417	0.57605016	0.5600628	0.5608805	0.5729602	0.56467503	0.57844234	0.572024	0.5578776	0.57129997
0.0	0.5836406	0.5751623	0.5598748	0.56120723	0.5731535	0.5638656	0.5786671	0.57208693	0.558953	0.5706325
0.0	0.5842294	0.57436335	0.5590446	0.5617292	0.57049286	0.56465137	0.5796267	0.5726502	0.557515	0.57270217
0.0	0.58502805	0.57547325	0.55570257	0.56097305	0.57263833	0.5636842	0.57810694	0.57206	0.5586344	0.5718962
0.0	0.5821201	0.574831	0.55824846	0.5612311	0.57175994	0.56257886	0.57750666	0.5725968	0.5570252	0.5707435
0.0	0.5843338	0.5756429	0.558936	0.5610323	0.57326895	0.564116	0.5799298	0.57174885	0.55657566	0.5712073
0.0	0.58269763	0.574619	0.5587582	0.5606174	0.5733252	0.56386423	0.57930857	0.572616	0.5586753	0.57217664
0.0	0.582836	0.57524586	0.5588961	0.561697	0.57096696	0.5631796	0.5781856	0.5707996	0.55750656	0.56995296
0.0	0.58441526	0.5761534	0.5592865	0.56024766	0.57194006	0.56450814	0.57821095	0.5722354	0.5570283	0.5720658
0.0	0.5849124	0.57523483	0.5545214	0.5608737	0.5730811	0.56459695	0.5772303	0.57145125	0.5568149	0.5719948
0.0	0.58414894	0.57470846	0.5569746	0.5614035	0.57176965	0.5641238	0.57858247	0.5722324	0.5572598	0.57204205
0.0	0.58326036	0.5758416	0.55700326	0.56066227	0.5716735	0.56457365	0.57866967	0.5720994	0.5584857	0.57224095
0.0	0.58175236	0.57475996	0.5589797	0.5612699	0.5720857	0.56319785	0.5766996	0.56985265	0.55890447	0.5705228
0.0	0.584695	0.57577366	0.5565219	0.5609742	0.5712069	0.5640431	0.57927895	0.573079	0.5571471	0.57275665
0.0	0.58297265	0.5750164	0.5581768	0.5613604	0.5730133	0.56295687	0.5773995	0.57016444	0.55807656	0.5703141
0.0	0.58488125	0.5758121	0.5589132	0.56220067	0.57195824	0.5640326	0.57862747	0.57329875	0.5585253	0.57168347
0.0	0.5817737	0.5741568	0.5584188	0.5616849	0.57214135	0.56239927	0.5777219	0.5717944	0.5578704	0.57229936
0.0	0.58397776	0.5743141	0.5567219	0.56156206	0.57214266	0.5629541	0.5782291	0.57234985	0.5573758	0.5719856
0.0	0.5845823	0.57471853	0.5574308	0.56201476	0.571327	0.56390727	0.5774334	0.5728943	0.55750185	0.5723199
0.0	0.58464336	0.5752085	0.55745614	0.561418	0.5714115	0.5647575	0.5786166	0.5728249	0.5574504	0.57176954
0.0	0.5837645	0.5766497	0.5579484	0.5603929	0.5729842	0.5637904	0.57807976	0.57241726	0.5572926	0.57200027
0.0	0.5834948	0.57441723	0.5611654	0.5607312	0.57251924	0.56266606	0.57948726	0.57224	0.55823207	0.5724492
0.0	0.58274466	0.57596165	0.5589546	0.56102574	0.57168335	0.56384665	0.5781098	0.57159024	0.5572455	0.5716788
0.0	0.5850266	0.5747819	0.5594009	0.5610013	0.57197493	0.5634462	0.5801451	0.57241476	0.5584328	0.5715814
0.0	0.5839327	0.5747456	0.5583667	0.5615168	0.5732189	0.5638144	0.5787712	0.57264894	0.55627143	0.5721997
0.0	0.58501047	0.57540315	0.55704784	0.5615021	0.5723376	0.56345564	0.5778397	0.57270557	0.5576428	0.5717566
0.0	0.5838255	0.5760729	0.55915195	0.56236404	0.5734597	0.56382275	0.57944715	0.5727501	0.5582687	0.57221043
0.0	0.58325636	0.575138	0.559606	0.5601044	0.5712137	0.5630674	0.5776734	0.5725927	0.5584562	0.5718313
0.0	0.002758047	0.82045233	0.92709184	0.034973055	0.811127	0.02617084	0.47636345	0.11734174	0.9291573	0.0001690087
0.0	0.0028887596	0.0034225625	0.0057016993	0.00015190754	0.7474799	0.029766353	0.00037106551	0.08485775	0.02080419	0.00064573786
0.0	0.0028902267	0.0034425033	0.005676684	0.00015289118	0.74754554	0.029770339	0.00037061406	0.08471825	0.0207132	0.0006442073
0.0	0.0004508422	0.029199125	0.06016777	0.009520624	0.059313644	0.00038756867	0.045377977	0.019685898	0.16672915	0.00015586446
0.0	0.00045041344	0.029134447	0.059945196	0.009515976	0.059319764	0.00038758494	0.045447208	0.019677674	0.16734684	0.00015594652
0.0	0.00055867614	0.00043613958	1.0467927e-05	0.00015242437	0.070705585	0.00090519036	2.9996292e-05	5.4029115e-05	0.00025950835	5.535912e-05
0.0	0.00039157452	0.0005599209	0.1255719	0.00012281949	0.26566303	0.00034457076	3.1249914e-05	0.015962081	0.09508218	5.926441e-05
0.0	0.0003932984	0.0005625898	0.12575491	0.00012244949	0.26436692	0.0003439157	3.1311305e-05	0.015982127	0.0947573	5.9163955e-05
0.0	0.0003917291	0.0005595672	0.124908276	0.00012260325	0.2656386	0.00034450798	3.1283937e-05	0.015994003	0.09513488	5.931354e-05
0.0	0.00025434306	0.00016334395	8.016381e-06	0.00012666575	0.05697357	0.0013823305	2.9917643e-05	0.015715092	0.00020466823	0.00018203167
0.0	0.0002526052	0.00016289989	8.048117e-06	0.00012606075	0.05678168	0.0013780022	2.9880805e-05	0.015771987	0.00020502567	0.00018216326
0.0	0.00025273385	0.00016283793	8.050634e-06	0.00012647048	0.05695927	0.0013749105	2.9909143e-05	0.015761554	0.00020611644	0.00018211117
0.0	0.057529025	0.048530195	0.0362022	0.013546529	0.058246445	0.09005634	0.041283503	0.019859333	0.036189582	0.024125898
0.0	0.057868153	0.048764355	0.036131904	0.01351074	0.0581267	0.08980708	0.04147899	0.01987167	0.036101703	0.024077246
0.0	0.057526592	0.04874634	0.036153506	0.0135465665	0.05791452	0.08964689	0.041256726	0.019877512	0.036039386	0.024079798
0.0	0.05742722	0.0486304	0.036094192	0.013483769	0.057787657	0.089883074	0.041333847	0.01981834	0.0361713	0.024059067
0.0	0.05768048	0.048951894	0.036182016	0.0134917	0.05836611	0.0899516	0.041249316	0.01988978	0.03620239	0.024227047
0.0	0.05792269	0.048685282	0.036117677	0.013509253	0.058092512	0.08973443	0.041200247	0.01990038	0.036131445	0.02412793
0.0	0.0578687	0.048689768	0.036102936	0.01345118	0.05832652	0.089822836	0.04111771	0.01988886	0.036157545	0.024099933
0.0	0.031884722	0.037490703	0.09700622	0.0137851825	0.035543416	0.05928233	0.023374803	0.021567082	0.04159766	0.05600281
0.0	0.032012567	0.03785365	0.09628306	0.013788035	0.035544485	0.05908178	0.023376482	0.021641145	0.041648947	0.05585606
0.0	0.031996865	0.03763391	0.096257344	0.013806189	0.035604823	0.05904051	0.023369785	0.02161504	0.04173151	0.055816617
0.0	0.031985775	0.03761964	0.09633917	0.013763276	0.03564042	0.059320897	0.023313673	0.021584818	0.041621972	0.055820916
0.0	0.03201028	0.03793108	0.09620982	0.013775566	0.035635862	0.05960049	0.023428705	0.021589473	0.041682158	0.05614538
0.0	0.032033157	0.03791133	0.09653484	0.01379159	0.03555382	0.059529144	0.023380246	0.021647647	0.04167693	0.0560943
0.0	0.032131847	0.03797188	0.09737135	0.013755861	0.035628334	0.059490968	0.023360657	0.021595396	0.041710656	0.056158718
0.0	0.00024372315	0.13107829	0.041360673	0.011949878	0.07258925	0.001132978	0.04660578	0.021717317	0.058577202	5.3486892e-05
0.0	0.00024420812	0.13115157	0.041209947	0.011968708	0.07236168	0.0011313979	0.046629854	0.021740772	0.058220997	5.3376218e-05
0.0	0.00024471857	0.1305234	0.041037187	0.011971134	0.07241887	0.001132487	0.04656573	0.021796752	0.058091585	5.345538e-05
0.0	0.00024494337	0.13034378	0.0411055	0.011929053	0.07211835	0.0011329909	0.046642367	0.021643607	0.05793638	5.3388136e-05
0.0	0.0002452537	0.13082813	0.0410029	0.011959994	0.072263926	0.0011377655	0.046768595	0.021810288	0.058336243	5.3699805e-05
0.0	0.0002449179	0.13076463	0.04131315	0.011932348	0.07279554	0.0011357529	0.046905737	0.02177474	0.058196012	5.3530774e-05
0.0	0.0002446101	0.13134904	0.041312806	0.011952479	0.07221482	0.0011286411	0.04653206	0.02181564	0.05831868	5.345925e-05
0.0	0.0002442733	0.13065633	0.041012987	0.011909926	0.072096065	0.001133838	0.0466289	0.021729073	0.058289655	5.346853e-05
0.0	0.0013571344	0.00053432555	1.2488279e-05	3.6865356e-05	0.0303323	0.00094771927	0.00029791586	0.032134414	0.0007261307	4.553666e-05
0.0	0.0003383818	0.000623167	2.3018865e-05	1.9220384e-05	0.00023056849	0.00030954715	0.00015198013	0.0001917243	0.00021167858	6.0458242e-05
0.0	0.00033892452	0.00062463875	2.2965562e-05	1.9164907e-05	0.00023095308	0.00030933533	0.00015219577	0.00019218535	0.00021196961	6.027024e-05
0.0	0.00033844728	0.0006239866	2.2964881e-05	1.9213658e-05	0.0002307926	0.0003107755	0.00015224236	0.00019210638	0.00021146797	6.0234615e-05
0.0	0.00033966298	0.00062276627	2.3077242e-05	1.9191115e-05	0.00023070548	0.00031018732	0.00015210292	0.00019202691	0.00021129826	6.023008e-05
0.0	0.0003389562	0.0006250354	2.3011446e-05	1.913952e-05	0.00023112602	0.00031071596	0.00015219563	0.00019171863	0.00021135852	6.0631395e-05
0.0	0.0003375473	0.0006195941	2.2998283e-05	1.9141473e-05	0.00023062632	0.00031166206	0.00015209465	0.00019168154	0.00021037014	6.0500977e-05
0.0	0.0003395869	0.0006189818	2.2953365e-05	1.9220804e-05	0.00023024445	0.00031081046	0.0001519039	0.00019226818	0.00021149378	6.0449598e-05
0.0	0.0002521699	0.0001623658	8.050381e-06	0.00012656144	0.05702397	0.0013830588	2.9863711e-05	0.015748067	0.0002057622	0.00018211082
0.0	0.00025357815	0.00016344381	8.023662e-06	0.00012591	0.05683397	0.0013755923	2.9909257e-05	0.0156879	0.000205081	0.00018193224
0.0	0.0002532469	0.00016303507	8.042838e-06	0.00012621266	0.056942884	0.0013845032	2.9863997e-05	0.015752591	0.0002055663	0.00018144283
0.0	0.0002534967	0.0001627451	8.07839e-06	0.00012634584	0.056948032	0.0013854264	2.9870034e-05	0.01573756	0.00020515884	0.00018180703
0.0	0.00025137654	0.00016334659	8.053852e-06	0.00012560611	0.056990646	0.0013853803	2.9849873e-05	0.015768813	0.0002051379	0.00018248454
0.0	0.00025320586	0.00016262177	8.025285e-06	0.0001262164	0.05667145	0.0013777883	2.9811528e-05	0.015739975	0.00020513205	0.00018212176
0.0	0.00044971675	0.02923293	0.060132314	0.009527182	0.05979393	0.00038653295	0.045345314	0.019636573	0.16783158	0.00015596318
0.0	0.000451886	0.02928653	0.059955753	0.0095120305	0.059462015	0.0003875321	0.04545621	0.019666245	0.16730253	0.0001554889
0.0	0.000451021	0.029155953	0.05972518	0.0095346	0.059372712	0.00038845974	0.04541832	0.019679643	0.16677268	0.00015581303
0.0	0.00045179552	0.029209903	0.06048732	0.009528559	0.059546337	0.00038852013	0.045325562	0.019657198	0.1673676	0.00015538574
0.0	0.0004503933	0.02923059	0.059952367	0.009498409	0.05933796	0.00038898634	0.045411788	0.019655537	0.16724645	0.00015638594
0.0	0.0004524006	0.0291587	0.060026526	0.009514843	0.059485488	0.0003889059	0.045426052	0.019677434	0.16703899	0.000155984
0.0	0.00045185495	0.029187707	0.060157042	0.009500886	0.059562843	0.00038941746	0.045372188	0.019694505	0.16744283	0.00015580785
0.0	0.0005588886	0.00043664334	1.0434587e-05	0.00015262609	0.07076363	0.00090656354	2.9949471e-05	5.3837273e-05	0.0002600198	5.5353677e-05
0.0	0.0005598211	0.00043603563	1.0457281e-05	0.00015191623	0.07093969	0.0009058055	2.9914507e-05	5.384975e-05	0.00025963754	5.5347402e-05
0.0	0.0005597955	0.00043644276	1.045103e-05	0.00015253195	0.07056405	0.00090743037	2.990555e-05	5.3842457e-05	0.0002588313	5.5173816e-05
0.0	0.0005572599	0.00043611877	1.0499731e-05	0.00015231017	0.070917726	0.00090782554	2.98546e-05	5.388227e-05	0.0002594344	5.5110082e-05
0.0	0.0005590415	0.00043736483	1.0479404e-05	0.00015216356	0.07076613	0.000910083	2.9954985e-05	5.395894e-05	0.00025883154	5.5534663e-05
0.0	0.000560602	0.0004357277	1.0456882e-05	0.00015227793	0.07082726	0.00090718264	2.9884282e-05	5.380848e-05	0.00025925264	5.5281354e-05
0.0	0.0005593992	0.00043637742	1.0467038e-05	0.00015187799	0.0710653	0.0009082007	3.0026229e-05	5.3811815e-05	0.00025924176	5.5347085e-05
0.0	0.04481995	0.05848511	0.056315117	0.012803976	0.04813525	0.07746676	0.033391126	0.022363473	0.040890016	0.04062662
0.0	0.09258004	0.06901845	0.38117212	0.014607679	0.06468109	0.1082625	0.039574813	0.017231315	0.057352256	0.044970714
0.0	0.5910296	0.5773362	0.5631358	0.5647446	0.5801825	0.56565875	0.58780885	0.57534134	0.5671224	0.57434785
0.0	0.58279556	0.5743671	0.55727345	0.5600615	0.5724389	0.56364995	0.5779156	0.57119316	0.55860573	0.57003844
0.0	0.5829434	0.57585835	0.5584371	0.56021535	0.57204396	0.5634877	0.5780687	0.5715478	0.5567556	0.5721514
0.0	0.58410484	0.5758657	0.55561113	0.55991876	0.5729858	0.5634239	0.5780952	0.5715103	0.55676943	0.5718891
0.0	0.5843658	0.57438725	0.5579191	0.5613729	0.5715154	0.56438345	0.5778924	0.5715551	0.5567347	0.5734443
0.0	0.5842053	0.57583123	0.55645484	0.56135505	0.5724433	0.56553996	0.57840663	0.5733223	0.5568812	0.57140833
0.0	0.58480394	0.5749372	0.557919	0.55931175	0.57188505	0.56435776	0.5781056	0.5720996	0.55557674	0.5733485
0.0	0.5836726	0.57502145	0.55607593	0.56175804	0.57408595	0.56444526	0.5787496	0.57257843	0.5581293	0.57278657
0.0	0.5845756	0.5746821	0.5579313	0.5607353	0.5718104	0.5633938	0.57741433	0.57218647	0.55537367	0.5718705
0.0	0.5853959	0.5738994	0.55764353	0.56161475	0.5740086	0.5642959	0.57840437	0.5720091	0.5593589	0.5718066
[truncated: 18,776 more rows]
