# Supplementary material for: Teasing out missing reactions in genome-scale metabolic networks through hypergraph learning
Source: Nat Commun. 2023 Apr 25;14:2375. doi: 10.1038/s41467-023-38110-7 (PMC10130184; doi:10.1038/s41467-023-38110-7)
Supplement: Supplementary file 4 — Source Data [file 41467_2023_38110_MOESM4_ESM.zip › Source Data/Figure 2/j-m/iUMN146_1321_nhp.csv]

	0	0.1	0.1.1	0.1.1.1	0.1.1.1.1	0.1.1.1.1.1	0.1.1.1.1.1.1	0.1.1.1.1.1.1.1	0.1.1.1.1.1.1.1.1	0
1.0	0.01820971	0.03683356	0.5618542	0.08294956	0.57380754	0.57905334	0.3624761	0.04746902	0.5911957	0.5638797
1.0	0.018905142	0.5727396	0.5654479	0.58093095	0.5723853	0.58541316	0.5819324	0.56752324	0.59102947	0.0106716
1.0	0.57285225	0.5734118	0.21017586	0.084149435	0.5775865	0.5775331	0.3385578	9.427356e-05	0.5802063	0.5688344
1.0	0.55814844	0.041788865	0.5608594	0.5798599	0.57355326	0.00029180874	0.57536095	0.56799376	0.06323268	0.54731953
1.0	0.55473363	0.57289165	0.22040626	0.5857159	0.57735014	0.5779164	0.5850809	0.016337415	0.62065566	0.029556997
1.0	0.5529364	0.57413185	0.56032443	0.5809446	5.550554e-05	0.57936776	0.5766418	0.56780684	0.5797498	0.5636648
1.0	0.5729481	0.5711951	0.5645129	0.581275	0.5714957	0.6474805	0.03310405	0.56777275	0.039696284	0.5638257
1.0	0.573429	0.57216185	0.5627333	0.5854307	0.5783257	0.57667613	0.000755725	0.56593966	0.23043323	0.5647363
1.0	0.55383545	0.57292676	0.56820166	0.0003336269	0.009208365	0.58007175	0.6477582	0.5676432	0.59617037	0.56442463
1.0	0.57071155	0.03814883	0.568271	0.049601294	0.02110511	0.582494	0.5805262	0.5730112	0.5922226	0.56989145
1.0	0.024220802	0.57465523	0.108757585	0.5802573	0.57911843	0.57749784	0.5847214	0.566094	0.0003644455	0.56328404
1.0	0.571177	0.57095873	0.56211776	0.57923687	0.56965125	0.57566804	0.5716729	0.007550703	0.57982856	0.56481445
1.0	0.5563313	0.032954156	0.56165004	0.14625835	0.57510364	0.029179884	0.57053906	0.012093576	0.0783641	0.5638642
1.0	0.5688062	0.57231605	0.55984026	0.58424866	0.73682743	0.00013380287	0.5740959	0.57437736	0.003839723	0.018760022
1.0	0.56905967	0.57437897	0.054433607	0.58183587	0.5742735	0.58044904	0.57461035	0.57321155	0.5925214	0.56390756
1.0	0.5564994	0.5762413	0.5652709	0.5792557	0.57232505	0.57878053	0.57479316	0.5680586	0.5923417	0.56995183
1.0	0.57029307	0.57440114	0.5657495	0.5846087	0.78558046	0.5839053	0.06225885	0.009576847	0.59175664	0.5692029
1.0	0.5569352	0.5711734	0.5611388	0.055696253	0.57335734	0.57929766	0.5813845	0.56811625	7.340799e-05	0.56355065
1.0	0.045718953	0.47729805	0.56605434	0.5847439	0.5721533	0.5865432	0.58163136	0.5729364	0.5801521	0.56307626
1.0	0.555736	0.5744581	0.5608691	0.5805561	0.008394953	0.58416206	0.58384365	0.5733067	0.5952226	0.565602
1.0	0.12313791	0.57407355	0.5656755	0.06698966	0.5716447	0.5798965	0.58668	0.5716238	0.019183807	0.5696401
1.0	0.573582	0.57193637	0.5621923	0.5805925	0.5769465	0.5777938	0.58658713	0.5687001	0.5806849	0.5630309
1.0	9.391957e-05	0.5720345	0.56079096	0.57966024	0.57310784	0.020648563	0.5730555	0.012855164	0.57854104	0.08228069
1.0	0.5676472	0.5739711	0.56444967	0.58654803	0.719646	0.5691156	0.5720421	0.01725711	0.58993703	0.5646281
1.0	0.55938435	0.57421166	0.5602183	0.5825658	0.5770307	0.57830006	0.58700067	0.5677132	0.8212298	0.56522745
1.0	0.55712306	0.57109696	0.56107575	0.5845312	0.57348406	0.5794515	0.5705577	0.56627697	0.5805817	0.020498779
1.0	0.5691485	0.57410616	0.5644891	0.09182203	0.013122414	0.5839515	0.5720861	0.67680705	0.66450423	0.011737536
1.0	0.5734362	0.57166535	0.21058102	0.5808543	0.06511935	0.047306135	0.5711447	0.5679636	0.57921773	0.56402725
1.0	0.022042269	0.5740883	0.5668204	0.57893497	0.0076818406	0.57931614	0.5812703	0.5686361	0.5800185	0.5684367
1.0	0.017862368	0.57495975	0.5660198	0.5840524	0.5728406	0.04688423	0.5821874	0.021534365	0.09055229	0.5646568
1.0	0.55445254	0.5749012	0.56218475	0.58359563	0.57633257	0.5791149	0.5797995	0.5727625	0.5804406	0.5639891
1.0	0.5693809	0.5711767	0.56538856	0.5841453	0.5756225	0.00024243316	0.5820471	0.024106069	0.5958729	0.56360686
1.0	0.56763285	0.5744685	0.5650511	0.58664066	0.03802766	0.57917583	0.5820017	0.5686361	0.59651774	0.020495685
1.0	0.01518	0.5710822	0.06168849	0.5805376	0.57554454	0.5832226	0.5719565	0.5737506	0.59120715	0.03278811
1.0	0.5521168	0.5731525	0.54603654	0.07273757	0.5750985	0.58335465	0.58129114	0.5687019	0.578081	0.56828815
1.0	0.557129	0.009247405	0.5667652	0.5800292	0.009426137	0.5789955	0.57268083	0.0119386455	0.023983624	0.5640328
1.0	0.047667325	0.5720324	0.56459826	0.045341	0.5709833	0.5798751	0.5825276	0.56826144	0.5924532	0.013437057
1.0	0.5541025	0.05470696	0.56861156	0.5813785	0.5777597	0.040928863	0.58317524	0.008977101	0.5921878	0.56837064
1.0	0.020560011	0.5709584	0.56209475	0.58485043	0.57191443	0.58095974	0.58631474	0.57253796	0.00031137545	0.0072348183
1.0	0.03409435	0.5709584	0.56817955	0.5814901	0.5789066	0.58009	0.0025294335	0.56710815	0.5967394	0.5703445
1.0	0.5685082	0.5750185	0.081999905	0.08146365	0.5757726	0.58690643	0.5746365	0.56866235	0.57944185	0.5660819
1.0	0.5680514	0.0013538857	0.66730016	0.583636	0.5718253	0.58517396	0.5821629	0.5677659	0.5833376	0.00032555778
1.0	0.570211	0.5720115	0.5648704	0.5800549	0.71842355	0.58754045	0.57618564	0.5683375	0.57918316	0.56463873
1.0	0.55566496	0.5710674	0.54666847	0.5802754	0.57059056	0.586294	0.5811099	0.5682011	0.59524876	0.56357515
1.0	0.55657995	0.57497793	0.5615389	0.58075947	0.57422096	0.5831866	0.5814264	0.0125838	0.5912547	0.33678088
1.0	0.5691204	0.575145	0.5610709	0.5807527	0.5770904	0.58672243	0.42352274	0.52346885	0.5804193	0.564379
1.0	0.55245847	0.57471293	0.56633234	0.0011544582	0.96750087	0.58728963	0.57118094	0.57232267	0.5902284	0.5698846
1.0	0.029538587	0.5709488	0.5651253	0.5854083	0.57184345	0.019631222	0.5838493	0.013806086	0.10347759	0.5635967
1.0	0.5542413	0.070866644	0.5658319	0.053462584	0.5719296	0.583226	0.572553	0.572836	0.5916931	0.56946456
1.0	0.0178953	0.571296	0.024847325	0.58105457	0.57063603	0.5845061	0.57188404	0.5677805	0.49736536	0.008785273
1.0	0.56827784	0.5715789	0.5620839	0.5804602	0.01889264	0.0433861	0.07458018	0.5681302	7.240422e-05	0.5681377
1.0	0.55730325	0.5691233	0.56575716	0.0656126	0.57662785	0.5863307	0.57540417	0.5726719	0.59114975	0.014763286
1.0	0.5668221	0.045941144	0.0017147696	0.5864809	0.570437	0.5843412	0.57183224	0.5731128	0.05281011	0.56800044
1.0	0.57146853	0.5750205	0.07328788	0.09642242	0.5725894	0.05128237	0.0007467758	0.5679388	0.5930059	0.5609104
1.0	0.56847984	0.57509494	0.56181294	0.5819434	0.5782897	0.5801532	0.58244693	0.5684563	0.060995083	0.089058496
1.0	0.55590725	0.046108153	0.56810546	0.58648306	0.5776552	0.5854135	0.5722595	0.56997687	0.5903305	0.57227665
1.0	0.55376196	0.57530683	0.029659221	0.5799681	0.57205236	0.58705115	0.041632388	0.5728784	0.5752409	0.57267284
1.0	0.56814367	0.57170975	0.563643	0.5845253	0.57648474	0.57968265	0.12315471	0.57171893	0.59608555	0.5691765
1.0	0.55848306	0.5702182	0.5650516	0.58130074	0.57208246	0.5796234	0.57103664	0.57240146	0.58521956	0.02199179
1.0	0.55813396	0.57103634	0.5624649	0.58517104	0.5752054	0.5858156	0.5799416	0.56710017	0.0632321	0.057756286
1.0	0.5558032	0.5722287	0.56167215	0.58061194	0.5750553	0.5819044	0.76181334	0.5721858	0.5823	0.003175536
1.0	0.043300793	0.06656454	0.026447406	0.5850237	0.57222635	0.5798095	0.07834965	0.57406634	0.59108573	0.57172465
1.0	0.56945866	0.5719425	0.5676811	0.5784671	0.57695234	0.5854569	0.49091503	0.011019286	0.58091205	0.5703874
1.0	0.063381724	0.0377523	0.030215643	0.57932687	0.5039009	0.5844448	0.075483665	3.7951453e-05	0.5807903	0.5633452
1.0	0.5537292	0.568717	0.5611882	0.037744906	0.57301533	0.5829142	0.5846866	0.57289547	0.57875514	0.56291246
1.0	0.036420494	0.572121	0.5681989	0.5803542	0.5757201	0.5801997	0.57200885	0.009170705	0.07781832	0.56775355
1.0	0.5574911	0.57703704	0.5603871	0.5846471	0.043343462	0.014067767	0.5763709	0.0133608235	0.3114694	0.56245875
1.0	0.56794083	0.5746223	0.5611003	0.58435667	0.5706192	0.5829013	0.5719397	0.56687576	0.59686506	0.029563177
1.0	0.55452013	0.57205737	0.56162447	0.5857633	0.020721843	0.5837649	0.53534913	0.56816286	0.59623873	0.56327903
1.0	0.5675871	0.5718057	0.56084985	0.58030075	0.576503	0.015651582	0.014596255	3.5904824e-05	0.579074	0.5719621
1.0	0.0007293226	0.57512724	0.14378114	0.58513474	0.5743758	0.7972211	0.58125275	0.5710836	0.5888473	0.5709635
1.0	0.5520151	0.57467675	0.56619287	0.60029703	0.57233423	0.58500266	0.5817851	0.5725256	0.78624475	0.57082087
1.0	0.05227205	0.5718197	0.5620272	0.5796055	0.024095157	0.5789124	0.58258206	0.00013649944	0.57911825	0.56844324
1.0	0.5738461	0.57467484	0.5619027	0.5858292	0.5790944	0.5838201	0.039171338	0.5673608	0.5788689	0.5690108
1.0	0.5558701	0.024140052	0.5661316	0.5801085	0.6002502	0.58605146	0.7208448	0.42120612	0.0038360024	0.5645968
1.0	0.56857854	0.5754389	0.565146	0.09109878	0.57283425	0.036222845	0.052195497	0.572109	0.0716364	0.56954515
1.0	0.5694833	0.5715991	0.56824183	0.5847891	0.012593893	0.58570796	0.5848678	0.56834847	0.05172942	0.57172257
1.0	0.5289256	0.5715821	0.56527996	0.07875592	0.68673897	0.57995063	0.04841462	0.020477457	0.578944	0.089497454
1.0	0.5531444	0.57033956	0.5646094	0.65307575	0.57307595	0.57977426	0.5726181	0.5740621	0.5796388	0.5696018
1.0	0.56711483	0.04530009	0.5686114	0.58635795	0.5794607	0.5792814	0.68781215	0.57290727	0.5779163	0.56195897
1.0	0.55509067	0.0011112854	0.56195486	0.5851696	0.5727535	0.5787371	0.5818252	0.57316554	0.5792583	0.5641531
1.0	0.5714111	0.058544144	0.025995446	0.5809078	0.57803154	0.5799088	0.5828282	0.5729907	0.5826685	0.57060903
1.0	0.56952417	0.030342355	0.5660028	0.58549255	0.57494944	0.5855983	0.7051197	0.005777241	0.57995725	0.019926503
1.0	0.5546137	0.57447946	0.56609607	0.5864656	0.5777155	0.5826778	0.5765954	0.5731497	0.58291227	0.017606419
1.0	0.5722836	0.5720423	0.56148726	0.5818824	0.56986433	0.5863091	0.574784	0.5669219	0.59636253	0.025700277
1.0	0.5685095	0.5714051	0.5613862	0.5801164	0.5763321	0.5850321	0.5842713	0.568513	0.5918249	0.015018367
1.0	0.12570313	0.042472735	0.56160957	0.58494854	0.57264155	0.57983357	0.38063726	0.010076935	0.58076614	0.5627061
1.0	0.030307662	0.57515174	0.624162	0.58550096	0.010763243	0.57775	0.11404703	0.57234	0.056872264	0.008883207
1.0	0.5546332	0.5718883	0.02992342	0.6543858	0.5756178	0.58023876	0.58450794	0.59543276	0.5949754	0.56212616
1.0	0.12334116	0.5711579	0.562286	0.58494437	0.57643336	0.58595383	0.58242255	0.5693722	0.5796709	0.5628528
1.0	0.5661306	0.57207537	0.03370281	0.08616029	0.57384455	0.5799755	0.5730615	0.00920372	0.5771125	0.56889206
1.0	0.5556146	0.57462305	0.5657448	0.112680644	0.57559645	0.041387215	0.5721221	0.5729295	0.5797012	0.5690112
1.0	0.5709854	0.5756401	0.56587654	0.5863814	0.5759468	0.5809539	0.5835233	0.57437766	0.5798523	0.57001823
1.0	0.010627493	0.5727651	0.5603761	0.07287603	0.57732403	0.00018556144	0.5736416	0.57341695	0.57957774	0.011492489
1.0	0.06723179	0.097225286	0.56286967	0.5800448	0.5738157	0.5866683	0.70508635	0.012948392	0.57902104	0.5638537
1.0	0.121943235	0.03558468	0.5661705	0.5849357	0.57713383	0.58331704	0.5866626	0.023476625	0.5813035	0.5695266
1.0	0.5737352	0.57500565	0.5618341	0.58029544	0.5760056	0.052167654	0.58143026	0.57389367	0.59573644	0.5637183
1.0	0.5685865	0.004596265	0.6133454	0.5851402	0.013849456	0.58539927	0.5757137	0.5730199	0.59136266	0.5689651
1.0	0.55440587	0.57134986	0.03146185	0.58641493	0.016686957	0.57946086	0.083890624	0.015725017	0.57965416	0.5684295
1.0	0.55421066	0.5689346	0.53497714	0.584079	0.028891817	0.50994533	0.57670224	0.56888926	0.59312767	0.56301576
1.0	0.55562234	0.08028859	0.56573886	0.31998098	0.5750113	0.5865201	0.5813086	0.57261884	0.578178	0.5631767
1.0	0.014805572	0.5747112	0.5655635	0.58483547	0.57540435	0.012298428	0.5729116	0.56808776	0.5971981	0.015698992
1.0	0.012078602	0.56993675	0.56106	0.5844264	0.0062558004	0.5842251	0.5812185	0.005881141	0.5777914	0.5686554
1.0	0.5544035	0.05351326	0.5619784	0.0826606	0.57277554	0.043121543	0.5726177	0.009792884	0.59098774	0.5635932
1.0	0.12609561	0.57297945	0.56600744	0.5790878	0.575894	0.58716846	0.5699213	0.57305425	0.5784687	0.56849396
1.0	0.55382866	0.5716347	0.5677527	0.58556837	0.57203627	0.08031429	0.57225555	0.5681253	0.5809603	0.56416714
1.0	0.0065091155	0.5713133	0.5685156	0.58598745	0.57059443	0.48055562	0.5825656	0.011216556	0.5925672	0.56926095
1.0	0.553286	0.027302474	0.56454897	0.58649915	0.5743037	0.0187172	0.06968653	0.56775707	0.5812931	0.56908125
1.0	0.5522881	0.47166616	0.5618278	0.58032596	0.5676961	0.58438677	0.08267975	0.5674711	0.5779153	0.56827015
1.0	0.030660812	0.04573354	0.56806356	0.58431065	0.57685643	0.57772964	0.5800407	0.56869304	0.58051825	0.56980735
1.0	0.035938375	0.5711549	0.010948966	0.58135605	0.5772374	0.00029302342	0.7043834	0.5682237	0.5805478	0.56867605
1.0	0.55123854	0.5757419	0.5619538	0.5860832	0.57211906	0.58462423	0.58515936	0.008189734	0.5933176	0.016959256
1.0	0.55419165	0.5709102	0.5656744	0.5825199	0.57870287	0.5866907	0.573252	0.5732775	0.59033453	0.5694056
1.0	0.56752235	0.5760386	0.56730306	0.07748466	0.573637	0.5847142	0.5715414	0.57244027	0.57961667	0.5637343
1.0	0.55403876	0.5706937	0.5611881	0.581176	0.5721811	0.58469653	0.035119705	0.5675647	0.58086866	0.022577204
1.0	0.572673	0.5709648	0.03020621	0.58533895	0.022586301	0.579434	0.57897335	0.016341185	0.5954075	0.021689547
1.0	0.060119662	0.5755889	0.56068015	0.58664495	0.008538407	0.5793867	0.57245475	0.008963732	0.59032506	0.5629867
1.0	0.5735122	0.5720706	0.56187093	0.5845507	0.02445312	0.57967764	0.102984935	0.5683059	0.57693774	0.5637315
1.0	0.016025012	0.08914853	0.56134844	0.5787182	0.015143972	0.5787252	0.24980903	0.5676891	0.5788644	0.008490168
1.0	0.0010082172	0.575062	0.20886299	0.043691702	0.575701	0.58511084	0.5717625	0.007619335	0.59186774	0.56520724
1.0	0.55451393	0.5691044	0.5623398	0.08592781	0.57676136	0.5845363	0.57133067	0.5740249	0.5927507	0.57183397
1.0	0.57042015	0.57118464	0.5649732	0.58143914	0.56977385	0.5838907	0.21996605	0.5712527	0.11314192	0.5635512
1.0	0.5563039	0.5715908	0.037994348	0.58454466	0.3596791	0.5803765	0.5721649	0.56676567	0.13058923	0.563206
1.0	0.55589205	0.57427496	0.5655991	0.58525866	0.57854915	0.61963594	0.57661444	0.56891114	0.5929322	0.5186922
1.0	0.57193214	0.08019002	0.56611025	0.58173877	0.5712843	0.024979897	0.5848064	3.1681197e-05	0.5788789	0.5699387
1.0	0.552277	0.57118654	0.55999213	0.58005655	0.57601124	0.6326629	0.5716431	0.56729954	0.5804312	0.5683646
1.0	0.55485255	0.56953335	0.56195027	0.5814253	0.5699588	0.5793137	0.5740609	0.56812066	0.6255097	0.014655699
1.0	0.5734971	0.5749624	0.5654506	0.58006096	0.57341355	0.579543	0.5737531	0.5677277	0.68518466	0.56435597
1.0	0.56306595	0.5749505	0.5647373	0.58427227	0.08859962	0.57808006	0.5807685	0.5735642	0.061779454	0.5639927
1.0	0.5521101	0.5702517	0.5663845	0.6876892	0.6816086	0.58075696	0.5817428	0.5662736	0.58978003	0.027345551
1.0	0.56886727	0.5704342	0.56178164	0.5853242	0.013701832	0.5799218	0.00019955533	0.61463684	0.5806454	0.024150299
1.0	0.5738826	0.5723145	0.5679934	0.5800558	0.5768416	0.5849414	0.57205427	0.5657565	0.5929739	0.022413004
1.0	0.5549809	0.57384145	0.5665472	0.00044669307	0.5708035	0.5848333	0.58351034	0.57294106	0.5916241	0.0077063306
1.0	0.55410933	0.5709322	0.5681377	0.5809329	0.57357174	0.5835273	0.58126265	0.57224506	0.5949535	0.5637837
1.0	0.5541199	0.5744733	0.56136644	0.58111787	0.5758768	0.57963914	0.5847116	0.57305837	0.5976991	0.5697013
1.0	0.01872266	0.57045	0.030310282	0.45642015	0.8313705	0.579289	0.5727319	0.5681733	0.58023393	0.56289726
1.0	0.5710844	0.042954315	0.5618635	0.57983243	0.20735683	0.5839167	0.077512115	0.57328355	0.579481	0.5697724
1.0	0.55631614	0.57570475	0.56136173	0.57993615	0.57269984	0.57756454	0.5811454	0.010986347	0.5795942	0.56336564
1.0	0.49793503	0.57241046	0.00045100247	0.580475	0.57264054	0.5845101	0.5812431	0.020083845	0.57774496	0.0157055
1.0	0.4183696	0.5702346	0.56733996	0.58582044	0.5722648	0.578849	0.5700764	0.008042978	0.5905091	0.5639493
1.0	0.5562606	0.57238024	0.5662665	0.58709216	0.57773256	0.5832741	0.5732168	0.57402045	0.5925506	0.57138985
1.0	0.55710816	0.5698006	0.56183183	0.5802878	0.57643396	0.58114845	0.5727537	0.01631803	0.5953314	0.56958324
1.0	0.5697298	0.5722881	0.56192803	0.58149785	0.00019446498	0.5831675	0.58135796	0.5662749	0.04036551	0.0076086265
1.0	0.5549324	0.57180697	0.5680046	0.07035857	0.57205	0.019238757	0.58430094	3.831214e-05	0.57860357	0.56378645
1.0	0.5550388	0.572755	0.5685072	0.58397084	0.57108164	0.9236467	0.5726003	0.56814533	0.5930529	0.56294155
1.0	0.55689317	0.046974726	0.56812394	0.5866978	0.57909626	0.5776034	0.57406104	0.56784034	0.5912201	0.014637477
1.0	0.55293214	0.57106215	0.5656556	0.58162755	0.5754655	0.5860781	0.57641315	0.00012823664	0.5791571	0.5636694
1.0	0.5683576	0.5687104	0.561826	0.5845353	0.57060367	0.57865566	0.5810453	0.5725334	0.17106085	0.019141145
1.0	0.12596478	0.4961586	0.5616314	0.5856644	0.5739909	0.58304477	0.58207655	0.56695306	0.5840462	0.5703817
1.0	0.5531986	0.5732109	0.5657407	0.58027357	0.5708842	0.57822233	0.5734126	0.56768656	0.57927686	0.5711428
1.0	0.57381004	0.57599294	0.5638459	0.585425	0.578969	0.5810238	0.58582735	0.5718612	0.1490289	0.5699599
1.0	0.56786036	0.57264817	0.62342966	0.5862447	0.5734446	0.6165883	0.5710064	0.5670676	0.59290725	0.56316614
1.0	0.5541254	0.5716408	0.055080764	0.5856231	0.010990275	0.5790729	0.57614875	0.5682294	0.06784257	0.56406975
1.0	0.5677506	0.57396626	0.565296	0.57993513	0.5713187	0.57948226	0.05561517	0.5704895	0.57843	0.5697351
1.0	0.5710063	0.5719211	0.56606287	0.5807819	0.06110359	0.58548397	0.57427067	0.5681837	0.5808011	0.5681138
1.0	0.5707499	0.5712651	0.56759	0.58670604	0.05326562	0.5788827	0.57532823	0.56697017	0.5777287	0.5691095
1.0	0.5666752	0.57382643	0.562632	0.5872346	0.5716493	0.5794063	0.58512056	0.5670569	0.5971918	0.564403
1.0	0.5538159	0.5715959	0.10202886	0.58469146	0.57463807	0.5860642	0.5718161	0.5744099	0.57820255	0.09555631
1.0	0.020513963	0.5703133	0.56383246	0.20972799	0.576321	0.57959884	0.58509666	0.012148933	0.5970334	0.5628064
1.0	0.5722178	0.026902555	0.56193846	0.5788803	0.5748957	0.5851372	0.57546914	0.56836075	0.579115	0.057616547
1.0	0.0041975253	0.5710798	0.07317961	0.58040833	0.5766809	0.5866633	0.5848313	0.57406396	0.5900803	0.5698106
1.0	0.12592274	0.022388956	0.56848747	0.585818	0.5243868	0.5802703	0.584755	0.012136325	0.58528596	0.5696109
1.0	0.568224	0.5721013	0.56525505	0.45661825	0.024688702	0.060806543	0.8547377	0.57302934	0.5916886	0.5663064
1.0	0.5550623	0.57155174	0.5620678	0.12292349	0.579289	0.57685775	0.5719979	0.57388216	0.5944892	0.56276953
1.0	0.56811595	0.57473594	0.033461723	0.58514774	0.06757332	0.58589476	0.57322	0.5724076	0.5919924	0.010806713
1.0	0.55847085	0.57430565	0.0362599	0.5856649	0.5730217	0.51135707	0.030798627	0.57324755	0.592545	0.56335187
1.0	0.5665465	0.05002671	0.5619071	0.5801303	0.5706811	0.5846308	0.5722618	0.57433885	0.00012357002	0.56393456
1.0	0.5684358	0.5718474	0.063017614	0.58519053	0.5741162	0.5804233	0.5742322	0.009761403	0.59625083	0.57219106
1.0	0.5537837	0.17141668	0.568466	0.087988	0.022377035	0.00033049818	0.57460165	0.572902	0.5796236	0.5628818
1.0	0.5538449	0.04927133	0.56522244	0.58450145	0.57289296	0.5850229	0.58342606	0.57287794	0.5950864	0.017097846
1.0	0.55812216	0.57057387	0.5655636	0.06773187	0.57240725	0.07645397	0.7074698	0.5671551	0.59152454	0.57203406
1.0	0.55431604	0.5750799	0.020497011	0.18675917	0.57452834	0.58468926	0.580437	0.571221	0.5961122	0.56395817
1.0	0.013931288	0.57261014	0.123293735	0.58134544	0.57089084	0.022049943	0.57236344	0.5736366	0.5797787	0.571149
1.0	0.5574636	0.569621	0.5607663	0.5816712	0.5717617	0.58490133	0.015255719	0.5738984	0.57975584	0.5641812
1.0	0.57078445	0.5703845	0.5621445	0.58669555	0.5184005	0.017935812	0.5719233	0.57210225	0.5917902	0.5613303
1.0	0.55429745	0.57104754	0.56626916	0.069878995	0.5689995	0.58406657	0.58381367	0.56725484	0.5789722	0.5702506
1.0	0.5694052	0.5697797	0.5657041	0.5869946	0.57105607	0.5831036	0.57533836	0.5667896	0.5906693	0.5625419
1.0	0.010067108	0.57561666	0.56427276	0.58167136	0.572585	0.5869379	0.055978574	0.5718681	0.57938033	0.5700965
1.0	0.55289215	0.00086176815	0.5610641	0.58666074	0.5720354	0.57960254	0.6492183	0.57252556	0.58532244	0.01680215
1.0	0.55470854	0.00466468	0.56209797	0.58711505	0.5709823	0.5793801	0.5819036	0.5696845	0.5815907	0.5695094
1.0	0.5679367	0.035292286	0.0011042588	0.58058697	0.5334647	0.58038443	0.5720592	0.56799084	0.819388	0.5644348
1.0	0.57343096	0.21488482	0.563316	0.583715	0.5773198	0.5867948	0.5812345	0.5733603	0.59733474	0.5683439
1.0	0.5535192	0.57557833	0.55937284	0.00017127993	0.0208981	0.58055097	0.5758652	0.57242304	0.59164023	0.01711802
1.0	0.5527178	0.45724866	0.5597764	0.5804313	0.5706988	0.57925606	0.5745787	0.5737587	0.07516331	0.56414217
1.0	0.57231724	0.57592744	0.56860954	0.5856921	0.5747193	0.020381754	0.05844042	0.5680982	0.57947725	0.56572485
1.0	9.452525e-05	0.009303875	0.56655735	0.57946646	0.5724007	0.5854891	0.08565136	0.56814116	0.5808988	0.56326115
1.0	0.55507946	0.5717016	0.56545234	0.5811215	0.57813066	0.580545	0.5802232	0.5901167	0.4755432	0.57241
1.0	0.16120481	0.571115	0.56086373	0.5855898	0.5700338	0.58018714	0.5865958	0.5678162	0.070761785	0.014320834
1.0	0.557443	0.5711591	0.5658493	0.11695057	0.57698554	0.57946414	0.014582345	0.5713568	0.047581498	0.5682573
1.0	0.00058561837	0.5758502	0.5619548	0.5836638	0.5743889	0.5779457	0.09671556	0.5664235	0.5797842	0.5716624
1.0	0.5533196	0.5714303	0.5615049	0.584521	0.020934798	0.5851846	0.5824849	0.01417344	0.5796002	0.5639596
1.0	0.55160433	0.49386853	0.5651111	0.66469336	0.57189685	0.58693504	0.57193625	0.568307	0.090503976	0.05776537
1.0	0.5558282	0.5755914	0.107109696	0.47390726	0.57307214	0.5848619	0.5815046	0.01808223	0.578709	0.5684194
1.0	0.57282597	0.5709887	0.03320178	0.5804017	0.57457846	0.5805892	0.5816453	0.011220338	0.5899936	0.009089408
1.0	0.55248946	0.62122154	0.5617367	0.58255225	0.57175726	0.5816972	0.58427346	0.020909484	0.5785758	0.5686288
1.0	0.5674218	0.032650657	0.56243587	0.5786909	0.5782702	0.5777721	0.5752126	0.56794775	0.5795991	0.56386495
1.0	0.5542221	0.57503885	0.5628528	0.5860567	0.5688965	0.57842416	0.58085996	0.5684921	0.59714246	0.5626554
1.0	0.55539167	0.5755754	0.56073445	0.5807786	0.57289827	0.5870559	0.5844144	0.57257646	0.57571757	0.56967247
1.0	0.5728397	0.0025786455	0.21057473	0.5847559	0.37129986	0.58615416	0.5842522	0.57233137	0.5813554	0.5700066
1.0	0.08145464	0.5716814	0.5609898	0.08917896	0.5723855	0.57826257	0.09226065	0.56936795	0.5791956	0.5622691
1.0	0.5534189	0.5721941	0.56809163	0.458357	0.014383181	0.03606093	0.5733605	0.5674053	0.57891154	0.56374615
1.0	0.5682744	0.028313154	0.5662952	0.189535	0.5768512	0.57940215	0.57196313	0.57260144	0.59013337	0.5701112
1.0	0.5683545	0.570849	0.5638508	0.5807638	0.5777277	0.57998574	0.57220995	0.67741495	0.5791424	0.057829432
1.0	0.62625223	0.5708211	0.56835204	0.0020310094	0.57631814	0.5805661	0.57340926	0.5669502	0.5811966	0.057751093
1.0	0.5549877	0.5756915	0.031901527	0.57986486	0.01720677	0.57867575	0.5707386	0.5740598	0.06987811	0.57142025
1.0	0.55506486	0.57144034	0.56168896	0.5809864	0.57852143	0.060955033	0.5813095	0.57332176	0.1619567	0.56419057
1.0	0.5507651	0.027662618	0.5619771	0.5855873	0.57571036	0.5802042	0.03151561	0.010342198	0.5768974	0.56564337
1.0	0.5553838	0.57451296	0.568515	0.580848	0.57291204	0.5789324	0.5722956	0.014266791	0.5798198	0.56928426
1.0	0.5718856	0.5711427	0.5606095	0.5807806	0.576871	0.5854015	0.20958337	0.008080755	0.49704933	0.5655862
1.0	0.56778985	0.56987906	0.5659932	0.5858901	0.83077407	0.009607402	0.048213158	0.5678116	0.5915695	0.05782548
1.0	0.5733875	0.57060534	0.56580913	0.5806828	0.6900217	0.024249591	0.58484125	0.56641346	0.5952481	0.5640954
1.0	0.57146055	0.57483643	0.56581295	0.5845907	0.5726116	0.58333594	0.08330141	0.009478091	0.08051996	0.012903888
1.0	0.55730623	0.574093	0.5924149	0.5805317	0.5738725	0.58030266	0.58605736	0.56942123	0.031664155	0.5709579
1.0	0.56714314	0.5710901	0.56111115	0.58011764	0.5761134	0.5840995	0.5708589	0.007815341	0.5913791	0.56312037
1.0	0.56801033	0.57493037	0.5622942	0.5805987	0.57320356	0.58084685	0.67529666	0.56734645	0.7272639	0.00024728026
1.0	0.5528307	0.5743823	0.5649944	0.58558226	0.57193965	0.57891923	0.5731309	0.5717488	0.5764821	0.5639155
1.0	0.5722998	0.058741957	0.56054014	0.5798388	0.569667	0.5841102	0.5705707	0.016376136	0.57940024	0.563666
1.0	0.5562939	0.5716884	0.5623274	0.5862505	0.02051405	0.07643831	0.5754751	0.56790495	0.59129345	0.5641604
1.0	0.5680881	0.027597103	0.06983994	0.5867877	0.57092303	0.5857264	0.026034882	0.57387906	0.5799978	0.5643804
1.0	0.554266	0.028410489	0.56302756	0.58587015	0.019583195	0.5782798	0.3851808	0.011938888	0.5793555	0.56363225
1.0	0.5702065	0.57455647	0.56515425	0.58710235	0.021706183	0.57901204	0.5799501	0.00804033	0.5810673	0.56892854
1.0	0.56964016	0.575593	0.0007382664	0.58674526	0.50710136	0.57928663	0.5738828	0.56840366	0.57839507	0.5629568
1.0	0.020067919	0.57174146	0.5611154	0.5866943	0.5752502	0.5847768	0.5714228	0.57311666	0.5915799	0.012002267
1.0	0.057729628	0.57458085	0.5659822	0.5855173	0.5768713	0.61206496	0.5726112	0.0053585665	0.578657	0.5622036
1.0	0.5531693	0.05442574	0.56088483	0.58621407	0.57449156	0.5835223	0.5853619	0.010028368	0.5791769	0.5687733
1.0	0.55686545	0.5731235	0.018888265	0.58230346	0.57654715	0.5799518	0.034561165	0.5727645	0.58063304	0.5716945
1.0	0.55549145	0.57493675	0.02283256	0.119384766	0.5750195	0.058559958	0.57520264	0.56741756	0.57940227	0.57107055
1.0	0.5734724	0.57178545	0.5661647	0.5867369	0.5734898	0.01314452	0.0018300733	0.009142602	0.039491065	0.015116893
0.0	0.020322805	0.022746041	0.0313294	0.08620895	0.022601485	0.043479566	0.064218506	0.0101295365	0.073256396	0.010716953
0.0	0.020483088	0.02287938	0.03127037	0.08633578	0.022369599	0.04312462	0.0640657	0.010094908	0.07266106	0.010699898
0.0	0.015111293	0.03210167	0.022134753	0.10674223	0.013498968	0.018392067	0.061118413	0.008265557	0.075494885	0.013421326
0.0	0.015041435	0.03226762	0.02214896	0.108180866	0.013578981	0.018174447	0.06156809	0.008315629	0.075832374	0.013405386
0.0	0.008638831	0.03822818	0.037663307	0.07055772	0.009212203	0.022861147	0.042853624	0.009040565	0.060959306	0.010151947
0.0	0.008718569	0.03865884	0.037811767	0.0707451	0.009223499	0.022929205	0.04308799	0.009031509	0.061254997	0.01017418
0.0	0.11003657	0.028688656	0.08846061	0.21319774	0.5815047	0.054945484	0.31297916	0.023942765	0.28288803	0.04595218
0.0	0.5534051	0.5707145	0.5587482	0.5797733	0.57134366	0.5791349	0.5721112	0.5661858	0.5782687	0.5629727
0.0	0.035164487	0.052622017	0.035366535	0.11784757	0.04287589	0.016411597	0.15700093	0.008775329	0.05896292	0.018972525
0.0	0.035317563	0.0527044	0.035298835	0.11798246	0.04275811	0.016389936	0.15733121	0.0088000465	0.059043515	0.01897698
0.0	0.035015844	0.052765034	0.03495806	0.11876285	0.042525787	0.016391281	0.15616493	0.008783749	0.059478328	0.018995667
0.0	0.035020676	0.05279296	0.035050433	0.117131025	0.042792626	0.016430104	0.15763189	0.00881865	0.059295274	0.019063637
0.0	0.07331119	0.033803675	0.12536636	0.23543374	0.6263575	0.052264716	0.2307857	0.028944228	0.08506385	0.029784516
0.0	0.11650081	0.04198917	0.104780756	0.12180998	0.35648066	0.05678741	0.13685238	0.035000805	0.13553953	0.023668658
0.0	0.07337787	0.028577419	0.095658585	0.22216555	0.5560686	0.044429936	0.21323277	0.02615223	0.19275035	0.04077479
0.0	0.36105427	0.1125758	0.4388492	0.5245961	0.9697898	0.67455244	0.819521	0.06672823	0.6854322	0.08743691
0.0	0.06383963	0.051996123	0.09754541	0.16185938	0.6082986	0.089740954	0.27839097	0.023636086	0.15610793	0.022111703
0.0	0.054858398	0.030511513	0.08843921	0.1350822	0.6442271	0.059136633	0.30163166	0.033947445	0.0864674	0.025712926
0.0	0.28983197	0.08943082	0.35242137	0.43474543	0.95971644	0.5199698	0.8771408	0.06796328	0.71657246	0.09912788
0.0	0.13623083	0.030070206	0.07337824	0.16687599	0.5839376	0.042400334	0.45213017	0.02469475	0.13683835	0.029268278
0.0	0.014694393	0.035085432	0.022405175	0.07528714	0.020677004	0.01366211	0.11462082	0.012368118	0.07401656	0.013986051
0.0	0.014725176	0.035105526	0.02246512	0.07559029	0.020796658	0.013808851	0.1144466	0.012424815	0.07368732	0.013941977
0.0	0.064786926	0.04159216	0.05526962	0.10950311	0.67924345	0.054422233	0.3049037	0.018258533	0.18204802	0.020024322
0.0	0.01719256	0.060792215	0.018606963	0.05939747	0.030515144	0.0257514	0.060082085	0.008361542	0.049217593	0.010884068
0.0	0.016958253	0.060894556	0.018544009	0.059428807	0.030746546	0.025414733	0.060364872	0.008354625	0.048913248	0.010900312
0.0	0.03963669	0.032713547	0.06648232	0.1683931	0.5493716	0.046240497	0.21284917	0.02547249	0.027369317	0.023590868
0.0	0.3384387	0.06244336	0.3771787	0.4086852	0.94989735	0.56723404	0.8179208	0.06405098	0.6850688	0.104956016
0.0	0.09595984	0.04403651	0.09419263	0.17838717	0.59166247	0.027631624	0.24863245	0.029763728	0.034386892	0.019316258
0.0	0.16218433	0.021568883	0.09041309	0.08350166	0.44855145	0.046124637	0.26402396	0.016703168	0.12941417	0.025768446
0.0	0.033702366	0.033364218	0.019092027	0.075305	0.007957402	0.012232941	0.14142032	0.007103632	0.092424236	0.019325294
0.0	0.03371337	0.03348053	0.019029183	0.07509545	0.007962209	0.012169912	0.14131413	0.007068422	0.09212942	0.019323142
0.0	0.05478516	0.041947242	0.086793296	0.08550843	0.5569656	0.052971985	0.28808904	0.019017894	0.1110155	0.024148872
0.0	0.052651066	0.041238237	0.08583142	0.08397294	0.5542964	0.052376457	0.2870645	0.01898498	0.1076126	0.024112504
0.0	0.05233102	0.041543003	0.08574372	0.083829425	0.5541806	0.05290154	0.28789318	0.018920453	0.106671356	0.023885407
0.0	0.07265147	0.032937158	0.05957644	0.084539495	0.4505845	0.04146809	0.23482862	0.023618551	0.16730228	0.018324524
0.0	0.017850293	0.047031585	0.023639558	0.09310873	0.01769971	0.014210711	0.05646436	0.010191752	0.04558115	0.011106375
0.0	0.03790759	0.04778153	0.07358731	0.08753546	0.62649447	0.022316389	0.24113926	0.020455968	0.19510327	0.019655729
0.0	0.5531941	0.50869584	0.5857303	0.5465593	0.6489037	0.4332746	0.6858206	0.58477825	0.6686366	0.42075333
0.0	0.5534689	0.57052445	0.5608815	0.58081096	0.5701692	0.5776007	0.57141334	0.5668057	0.578436	0.5627802
0.0	0.03122423	0.026761083	0.023461642	0.07606712	0.0529576	0.020354485	0.049411	0.007953081	0.091591366	0.012700417
0.0	0.69949913	0.52829975	0.6150551	0.7028426	0.60886896	0.6649924	0.6025112	0.5432054	0.4468982	0.5986194
0.0	0.07516445	0.029926382	0.07056292	0.21642467	0.7099682	0.05427903	0.2686851	0.018103028	0.14499617	0.027586881
0.0	0.058580324	0.06174931	0.074584045	0.2269753	0.59928685	0.06221851	0.44182518	0.020363094	0.17349564	0.0208065
0.0	0.07356742	0.04344145	0.06968632	0.06946434	0.43118796	0.05634344	0.1670867	0.025035994	0.107540034	0.02210128
0.0	0.048619974	0.044908404	0.08410079	0.08568275	0.3548922	0.054612212	0.2148545	0.018589176	0.09989218	0.022266628
0.0	0.08065519	0.07647508	0.05804911	0.14503913	0.7398784	0.046434883	0.25690526	0.015131225	0.12121187	0.018149711
0.0	0.07873449	0.02580358	0.16016278	0.13456498	0.5657107	0.07809883	0.461745	0.016848767	0.16594104	0.032499515
0.0	0.0718579	0.05232569	0.076190434	0.1987559	0.27075604	0.058159016	0.3616272	0.021505056	0.20853929	0.02257694
0.0	0.042102773	0.05217422	0.099511676	0.14272611	0.6120724	0.03988902	0.46267334	0.015153447	0.24653779	0.029408442
0.0	0.050094932	0.04936898	0.0718647	0.19248305	0.40113434	0.0328368	0.42229664	0.019730506	0.22801568	0.031126497
0.0	0.030784233	0.032775197	0.0847325	0.12887426	0.48665056	0.061759062	0.20477252	0.016158475	0.19223271	0.02836656
0.0	0.06166331	0.024728186	0.07663075	0.14455117	0.61367583	0.063731976	0.27218822	0.018307472	0.18269773	0.02899103
0.0	0.07397343	0.033397175	0.047929753	0.17629407	0.2919909	0.051477894	0.22797526	0.018350663	0.13596544	0.025367256
0.0	0.056249924	0.05524532	0.09128774	0.13192882	0.3935385	0.032030925	0.22314842	0.0138025675	0.12694761	0.023990981
0.0	0.07011085	0.04264394	0.1132349	0.10495691	0.32096994	0.053824358	0.21249777	0.013801463	0.3300534	0.0205697
0.0	0.33176485	0.12100323	0.36430666	0.5600675	0.77379566	0.44339252	0.8510162	0.06872847	0.7089958	0.07010853
0.0	0.07062849	0.04036369	0.057796564	0.1752069	0.434141	0.041253984	0.21937117	0.03492485	0.12846428	0.015193208
0.0	0.013674511	0.07122856	0.03794149	0.07746626	0.0097965	0.02818623	0.044787165	0.009150092	0.07556577	0.013262071
0.0	0.71898293	0.48257384	0.5823405	0.6907657	0.87742656	0.5967984	0.5973986	0.5422382	0.74227506	0.6488568
0.0	0.79311645	0.6146725	0.79765385	0.85329264	0.80411756	0.7711085	0.6492183	0.6815596	0.831048	0.8060227
0.0	0.79311645	0.6146725	0.79765385	0.85329264	0.80411756	0.7711085	0.6492183	0.6815596	0.831048	0.8060227
0.0	0.7233216	0.51395154	0.65943074	0.5386799	0.66217387	0.6603565	0.7027157	0.72157454	0.6801149	0.6392584
0.0	0.062022362	0.043518614	0.04947236	0.1669252	0.53218085	0.011674476	0.35337204	0.021946626	0.24784376	0.030631965
0.0	0.9542943	0.48753992	0.15789591	0.06225689	0.7470985	0.84037936	0.7825162	0.70383596	0.040293023	0.6696826
0.0	0.55600166	0.5703398	0.5611816	0.5794692	0.57089853	0.5777277	0.5741669	0.56755304	0.58005136	0.5630492
0.0	0.5557714	0.56921583	0.5610475	0.5797281	0.5695447	0.5768532	0.57347375	0.5673256	0.5799182	0.563758
0.0	0.06660665	0.018818509	0.061247833	0.121363975	0.25093013	0.056254875	0.31846032	0.018071845	0.095355205	0.030529633
0.0	0.6730839	0.28763717	0.53319544	0.644006	0.59957504	0.6554984	0.62785476	0.5445699	0.6044364	0.5401698
0.0	0.011429863	0.06969967	0.022614699	0.036689483	0.013558341	0.013690141	0.08476629	0.0060663857	0.027772142	0.00833631
0.0	0.019687412	0.07037878	0.034496397	0.03750145	0.024985384	0.0127326725	0.054603152	0.010424815	0.037260924	0.011744081
0.0	0.032616626	0.060559765	0.031213755	0.03400414	0.016650083	0.00995825	0.05839253	0.00846522	0.04367643	0.012521227
0.0	0.084226884	0.06980917	0.084556304	0.12261291	0.45573172	0.023488773	0.31185004	0.016890524	0.16704644	0.026385298
0.0	0.72908735	0.5315156	0.70921034	0.6343377	0.6491572	0.54040956	0.5026405	0.52288693	0.58940595	0.5242873
0.0	0.6652288	0.5467654	0.57341945	0.61092234	0.5453538	0.5395656	0.5400546	0.5624185	0.5798876	0.57180625
0.0	0.5549187	0.57004964	0.5610434	0.5798824	0.57068133	0.57744217	0.5738049	0.5669488	0.5797303	0.5629627
0.0	0.017863598	0.034923065	0.017090019	0.089642845	0.011733896	0.020437352	0.049357288	0.0077450266	0.060668476	0.010494314
0.0	0.73007625	0.4615191	0.495928	0.5678855	0.672821	0.72329295	0.6220421	0.5628595	0.6645383	0.5817467
0.0	0.070585474	0.04572429	0.05797943	0.13785696	0.57875043	0.06387372	0.25613844	0.018213151	0.21054167	0.021542855
0.0	0.011334745	0.031546198	0.034547124	0.059360746	0.034767807	0.017658222	0.037712645	0.010826831	0.046033923	0.014248335
0.0	0.011510732	0.06951278	0.022818469	0.03704157	0.0137451505	0.013998584	0.083880804	0.006179361	0.02825165	0.008519431
0.0	0.058569934	0.08669049	0.045516506	0.14453976	0.40588146	0.041314367	0.4805415	0.015075496	0.16419616	0.02420458
0.0	0.047032494	0.057965092	0.057171594	0.17387168	0.36712942	0.05225476	0.4567568	0.01641215	0.17123851	0.027260503
0.0	0.016919052	0.07381144	0.021396471	0.04378179	0.0065995897	0.018632183	0.06270044	0.008223546	0.027994862	0.018057795
0.0	0.05033862	0.027663749	0.100111485	0.17165174	0.2707813	0.0359786	0.3466068	0.018396914	0.22321692	0.021066759
0.0	0.07185961	0.042877376	0.07093766	0.13217318	0.31244144	0.044357557	0.2688565	0.01956186	0.14732566	0.021333827
0.0	0.3380221	0.11601366	0.34420145	0.50582623	0.9571989	0.5839098	0.83534867	0.061227884	0.73538274	0.07535386
0.0	0.055231772	0.030821811	0.08799888	0.1711689	0.25821772	0.03474777	0.22036625	0.016016187	0.24909657	0.026082344
0.0	0.08331998	0.0150254	0.064692676	0.10043048	0.38203603	0.045609985	0.23012225	0.026941303	0.2980874	0.019881275
0.0	0.08329943	0.015065155	0.064567246	0.100463144	0.3829298	0.045823704	0.23055634	0.027002072	0.29806772	0.019767817
0.0	0.03053767	0.021294435	0.021760795	0.07031223	0.007642763	0.02053523	0.03285715	0.008551645	0.113279216	0.010305693
0.0	0.6353746	0.4264617	0.7703728	0.6212001	0.79344374	0.7086376	0.5593091	0.570172	0.6833643	0.64064413
0.0	0.6364942	0.4253965	0.6176428	0.6331264	0.68909997	0.7147658	0.5809611	0.5735186	0.6167039	0.5900165
0.0	0.73078364	0.54511243	0.67072594	0.55167925	0.664991	0.5585926	0.6763618	0.49785307	0.5220064	0.5492417
0.0	0.035144072	0.03225795	0.061932087	0.15536651	0.49499738	0.024561306	0.0015351219	0.017415602	0.07621783	0.022308484
0.0	0.056796182	0.07202094	0.06772581	0.10420694	0.31855068	0.046205305	0.180708	0.017814215	0.1261823	0.028332237
0.0	0.55410504	0.5701623	0.5617964	0.5806645	0.5716912	0.57622045	0.5717595	0.56734824	0.5787248	0.5625628
0.0	0.5543689	0.5703372	0.55964166	0.5789067	0.5714105	0.57613724	0.57080775	0.5667004	0.57843816	0.56291723
0.0	0.019958017	0.030317122	0.00031813388	0.03357037	0.016992318	0.015064137	0.08352693	0.009758814	0.052704927	0.0073533165
0.0	0.06665524	0.021226428	0.06957641	0.16878733	0.47511286	0.020306468	0.26491392	0.015318361	0.22781269	0.026707424
0.0	0.08687457	0.039666202	0.058207553	0.14728889	0.38675612	0.04800534	0.3128505	0.01605315	0.200161	0.024061546
0.0	0.064808585	0.021638326	0.065995365	0.11759486	0.37359387	0.039371844	0.40465015	0.016391981	0.24123485	0.011701052
0.0	0.07453563	0.029951885	0.06982587	0.20657562	0.017858395	0.032493185	0.41681266	0.014579241	0.17542621	0.02744343
0.0	0.62459576	0.57977337	0.01660476	0.5199905	0.6565864	0.65922177	0.6245238	0.53048617	0.529128	0.4720941
0.0	0.39297	0.1269319	0.26392007	0.44279796	0.97917855	0.46882683	0.89547735	0.0014795567	0.8023902	0.08954619
0.0	0.3613136	0.12563787	0.34552774	0.4307092	0.9612127	0.48767167	0.8868643	0.063907534	0.52195543	0.0070466385
0.0	0.04339551	0.023587001	0.044013005	0.1523676	0.5704827	0.02842522	0.20391357	0.00037342822	0.25167254	0.023885183
0.0	0.087222025	0.05280583	0.06350285	0.09356001	0.38686246	0.04033645	0.24642947	0.016914	0.19847779	0.0012594536
0.0	0.5541894	0.5686979	0.56082124	0.58059007	0.5712816	0.57689404	0.5727379	0.5670192	0.578998	0.5630321
0.0	0.5538883	0.5680552	0.5608799	0.5803954	0.57162917	0.5777582	0.5728311	0.5670941	0.5790078	0.56437844
0.0	0.006649898	0.019994652	0.04745241	0.083089955	0.010204892	0.0205046	0.031373385	0.008140895	0.108856596	0.017273614
0.0	0.0051654247	0.4125208	0.49461168	0.5856675	0.47332275	0.5918501	0.00986745	0.6042845	0.52688617	0.5812073
0.0	0.00011993479	0.023914263	0.07977853	0.20446877	0.2823163	0.04273105	0.0016129407	0.022128224	0.17275123	0.030144803
0.0	0.5546358	0.56769794	0.5600092	0.57992387	0.5718509	0.57807857	0.5732012	0.5670665	0.5794268	0.5644333
0.0	0.014215248	0.02857467	0.022530839	0.073299654	0.014460636	0.020842984	0.04316986	0.019022904	0.049815547	0.017857024
0.0	0.06197389	0.030329626	0.06895829	0.16232267	0.49484444	0.029452167	0.32192028	0.028751599	0.13324651	0.038599182
0.0	0.7009323	0.46406913	0.58633775	0.62887245	0.6083119	0.5027191	0.60148585	0.50979245	0.55240554	0.640833
0.0	0.55437016	0.5682254	0.55984885	0.58017063	0.5692703	0.577029	0.57299256	0.5664449	0.5790222	0.563718
0.0	0.12176255	0.035808362	0.080805674	0.1817141	0.5781221	0.05726713	0.32830048	0.0004448648	0.31183302	0.028782053
0.0	0.55478466	0.5682871	0.5610391	0.58007944	0.570258	0.57800996	0.5737726	0.56691897	0.57975996	0.5648573
0.0	0.016954938	0.029104875	0.00031339258	0.052257918	0.015422119	0.021828892	0.040708024	0.010392276	0.047705732	0.01232621
0.0	0.6444271	0.4895923	0.014502067	0.6155997	0.6348099	0.6883991	0.6517058	0.6564668	0.66931736	0.53129035
0.0	0.06264907	0.04227402	0.00084398274	0.14112385	0.48188373	0.071243145	0.23904999	0.029594187	0.18307118	0.022578148
0.0	0.05249584	0.037329365	0.058763552	0.11496626	0.022881262	0.028967107	0.24597844	0.023336995	0.07942976	0.0013914533
0.0	0.6404556	0.52846986	0.56191427	0.575261	0.047579974	0.4283997	0.5137109	0.57220286	0.37813422	0.10210891
0.0	0.01331576	0.025834799	0.024602113	0.07031891	0.0072475355	0.022243356	0.07443501	0.0094952425	0.037633054	0.009855773
0.0	0.025549425	0.032391824	0.06739496	0.1534755	0.36390626	0.051667117	0.3913454	0.01440361	0.1592384	0.02188086
0.0	0.036910005	0.02510471	0.06744543	0.10240155	0.5932987	0.063649654	0.25002083	0.021436011	0.18184148	0.020861499
0.0	0.037170604	0.029400166	0.07270616	0.17111506	0.34636635	0.06593294	0.19490819	0.020921271	0.20020024	0.018433107
0.0	0.3097409	0.1393667	0.33878407	0.47284558	0.968664	0.5846585	0.84972614	0.061501835	0.65129983	0.10111077
0.0	0.045077574	0.050728023	0.06982157	0.11730266	0.41239467	0.04821728	0.26511672	0.021090355	0.058923025	0.024392454
0.0	0.012478578	0.01812193	0.018240545	0.06450623	0.024522569	0.022767164	0.051277637	0.010103808	0.07093877	0.01991118
0.0	0.07102755	0.03906252	0.044747587	0.12182259	0.4255248	0.03847959	0.25955695	0.015979001	0.1405178	0.031803574
0.0	0.07752147	0.040049292	0.067381814	0.16446713	0.3445991	0.04174608	0.41433752	0.01604025	0.13036826	0.025594037
0.0	0.09650189	0.058671966	0.062381834	0.10865584	0.4671587	0.039020114	0.27841687	0.018592518	0.15040642	0.021958994
0.0	0.06717578	0.070491955	0.102451615	0.13262351	0.5069849	0.03038377	0.39229867	0.016562285	0.07089091	0.031402774
0.0	0.07281049	0.04238395	0.044667166	0.20268852	0.38019425	0.039295964	0.19050546	0.017373435	0.13998216	0.035615865
0.0	0.04415699	0.032046348	0.06908686	0.21820386	0.29649162	0.0513258	0.28415233	0.017333014	0.18045208	0.024998426
0.0	0.06014645	0.01883358	0.05922005	0.1244553	0.46474704	0.03730078	0.21249157	0.02508412	0.3648669	0.024886552
0.0	0.07292279	0.032424286	0.06261881	0.16360214	0.26638457	0.05179879	0.39951238	0.015096488	0.26969072	0.028578695
0.0	0.032057244	0.04409924	0.101831436	0.1537097	0.28958714	0.03277544	0.12210262	0.021416767	0.36344278	0.031437278
0.0	0.050498817	0.042578336	0.12007865	0.17626812	0.31528825	0.03816285	0.24015939	0.021875685	0.30788377	0.03923004
0.0	0.054508768	0.056384403	0.06961801	0.14532934	0.31319934	0.0385241	0.1614597	0.021927176	0.17147174	0.032889683
0.0	0.07055023	0.026118696	0.09596083	0.11976668	0.42773077	0.07630886	0.40742344	0.0190447	0.13020355	0.030055141
0.0	0.024011785	0.044113196	0.039755568	0.047790553	0.019906402	0.03522354	0.11333878	0.009571656	0.07366796	0.014466447
0.0	0.6355912	0.47342137	0.6387292	0.63541913	0.5818331	0.65501446	0.62385905	0.58078665	0.6672025	0.6285772
0.0	0.61440915	0.48323023	0.50794417	0.52448153	0.5135764	0.5817475	0.61978394	0.57329386	0.58512115	0.6020874
0.0	0.020314112	0.046637256	0.020257326	0.06633811	0.041395217	0.015774194	0.0501838	0.011789092	0.041326948	0.014523099
0.0	0.016068045	0.025893325	0.04068012	0.059807707	0.044499516	0.013869106	0.041484706	0.009509712	0.038756814	0.015310833
0.0	0.016123105	0.026294796	0.040690843	0.059267156	0.044600137	0.013885106	0.04147661	0.009478006	0.038221844	0.015253112
0.0	0.0142025845	0.028183218	0.014218268	0.05180861	0.012120004	0.017018445	0.05486643	0.0046212045	0.038869973	0.009737378
0.0	0.014235568	0.028132252	0.014171806	0.051883526	0.012118382	0.017078232	0.055101994	0.0046320306	0.038867425	0.009730515
0.0	0.014338527	0.028155386	0.014149526	0.051349506	0.012133668	0.016912377	0.05487479	0.00462504	0.03871949	0.009710443
0.0	0.0142839	0.028116899	0.01416185	0.051464044	0.012016071	0.017015958	0.055076282	0.004621178	0.038855318	0.009745542
0.0	0.033735394	0.04700103	0.029298592	0.05506039	0.008146969	0.014784283	0.028875258	0.009756612	0.047289625	0.016202658
0.0	0.03377426	0.046994947	0.029085929	0.055013195	0.008156997	0.01483463	0.028998656	0.009763888	0.047398757	0.016185429
0.0	0.03371599	0.046962935	0.029167602	0.054432884	0.008099222	0.014717256	0.028975485	0.009782679	0.04739008	0.016184533
0.0	0.033728465	0.04687177	0.029125968	0.054667436	0.008032747	0.0148207545	0.029010374	0.009762745	0.047399968	0.016203191
0.0	0.03815516	0.01759767	0.024747467	0.054560795	0.025952313	0.019426141	0.031113958	0.008316089	0.08197932	0.014153717
0.0	0.038151644	0.017611178	0.024782563	0.054777827	0.02615091	0.019466428	0.031173699	0.008325887	0.08203744	0.014187838
0.0	0.038057633	0.01759907	0.024798725	0.054346398	0.026003772	0.019486474	0.031278487	0.008332724	0.08197846	0.014161691
0.0	0.038087256	0.017548244	0.024844004	0.054325115	0.026021361	0.019429157	0.031251438	0.008323667	0.08225958	0.014170041
0.0	0.0089839855	0.034764968	0.022413073	0.07822114	0.017696235	0.023659227	0.04202233	0.009313893	0.032879278	0.010989031
0.0	0.55068743	0.50652754	0.03937958	0.0033893257	0.5812428	0.6341099	0.6692263	0.54360014	0.49874753	0.4824557
0.0	0.00023702162	0.0010870752	0.00056579587	0.07620602	0.008449585	0.011458665	0.00049103453	0.00014634684	8.632718e-05	0.00054357067
0.0	0.5520435	0.5702935	0.55967647	0.5793722	0.5713194	0.57654124	0.57318276	0.5665179	0.5780104	0.5634739
0.0	0.0007536698	0.0014649621	0.00050324824	0.059760015	0.0388539	0.018681282	0.00019043729	3.0919713e-05	8.536132e-05	0.0009369463
0.0	0.7755859	0.48097622	0.47068065	0.66594183	0.5920065	0.7028007	0.57028645	0.5701283	0.47478357	0.56391484
0.0	0.5539667	0.56959987	0.55915284	0.578684	0.5707144	0.5775611	0.57242185	0.5638208	0.5791937	0.5626985
0.0	0.0002092756	0.0009109874	0.00014535995	0.0003703234	4.4268614e-05	0.018863853	0.00078035746	3.199285e-05	9.815967e-05	0.00056923094
0.0	0.7738326	0.569583	0.29211536	0.43933186	0.5875433	0.6162307	0.5431536	0.17531143	0.513607	0.30398983
0.0	0.3444628	0.5704846	0.3876227	0.5638323	0.53451335	0.51648074	0.51823086	0.21023068	0.55197763	0.5003171
0.0	0.00040266945	0.0019705785	0.00084112375	0.0014259502	0.10542713	0.051834967	0.0077404147	9.731778e-05	0.00079559686	0.0003626542
0.0	0.55354816	0.57037944	0.55962807	0.57906204	0.57162935	0.57690203	0.5699893	0.56669444	0.57833433	0.5630921
0.0	0.00024739557	0.00083659514	0.00011527066	0.000142038	5.1767995e-05	6.932502e-05	0.00020457555	3.5507186e-05	9.659957e-05	0.00096248527
0.0	0.33922553	0.5320498	0.52613425	0.47316387	0.60464585	0.41856757	0.44429126	0.48302054	0.5816251	0.57983017
0.0	0.00035822313	0.0010775308	0.002136882	0.00052165816	0.0043423967	8.485399e-05	0.0022704655	5.6068606e-05	0.00033312882	0.0019583614
0.0	0.00014628726	0.0009785099	0.0006027831	0.00015566617	4.8477494e-05	4.580416e-05	0.00017330586	3.8284346e-05	7.45733e-05	0.00094060187
0.0	0.000108780565	0.0015926363	0.00017876868	0.000548543	4.944612e-05	5.1291976e-05	0.00017985744	2.7000773e-05	7.6544704e-05	0.00012717745
0.0	0.55293703	0.5688716	0.5597887	0.57997245	0.57061976	0.57821834	0.5729197	0.5655767	0.5800205	0.5629767
0.0	0.00010893513	0.001590923	0.00017892165	0.00054726773	4.8881087e-05	5.148015e-05	0.00017956272	2.6975371e-05	7.5985874e-05	0.00012770851
0.0	0.0002572543	0.001874677	0.00085831975	0.0003927795	0.0048491037	0.00046212427	0.0020595912	6.0483384e-05	0.00040472797	0.00037162539
0.0	0.0010953982	0.0024778966	0.0011376755	0.0006598253	0.0031539404	0.00030825488	0.008762821	6.695553e-05	0.0009389539	0.00034820387
0.0	0.010606817	0.02877731	0.030747408	0.062244393	0.013646363	0.01467493	0.07420054	0.008037137	0.09296509	0.017289503
0.0	0.5529529	0.5703846	0.56029093	0.5804769	0.5717486	0.57919806	0.5724171	0.56671375	0.579961	0.56352264
0.0	0.55372787	0.5699919	0.5606022	0.58032537	0.572357	0.5795579	0.5722815	0.56663334	0.5805751	0.5635602
0.0	0.5516732	0.5697677	0.5604755	0.58037275	0.5738917	0.57883817	0.5720835	0.56624377	0.58073676	0.56284523
0.0	0.5534218	0.56976146	0.5604063	0.58093005	0.5739809	0.5803251	0.57208794	0.5666287	0.58070374	0.5635052
0.0	0.00044282613	0.002733533	0.00030985038	0.00030416145	0.00019684483	8.202869e-05	0.0002527946	0.00021431073	7.0668175e-05	0.0011062783
0.0	0.00054820534	0.0010854112	0.0011238011	0.0013740963	0.09422492	0.00016870632	0.008388505	0.0005848065	0.0008511709	0.0020062593
0.0	0.32084733	0.4144221	0.5540925	0.72206956	0.63669044	0.54616326	0.5188858	0.5710029	0.32834658	0.5517881
0.0	9.825051e-05	0.0014260325	0.0006627877	0.00015947445	0.00031907795	0.00017294764	0.00032506342	0.00020643663	8.1885424e-05	0.0011518867
0.0	0.0002590535	0.001429192	0.0030903618	0.00038754044	0.030602109	0.00048457138	0.0029151859	0.0004814386	0.0005870146	0.0032332437
0.0	0.0010442776	0.0010433005	0.00075781165	0.0005870526	0.01224466	9.950129e-05	0.0011831631	0.00010518305	0.0003875936	0.003428315
0.0	0.0010553669	0.000922642	0.0013528437	0.0009795555	0.005666422	0.00011760377	0.0016159675	0.0005955299	0.0007777406	0.001803284
0.0	0.0014561587	0.0026667565	0.0004209047	0.0009729587	0.00901488	0.000672839	0.0058873086	4.214424e-05	0.0003368301	0.0013947064
0.0	0.5545497	0.5718176	0.5618936	0.58009475	0.57053626	0.57908	0.5726857	0.56732565	0.5796034	0.5624519
0.0	0.55478275	0.57169104	0.5615617	0.58030164	0.5717321	0.58039176	0.57276136	0.5678131	0.5778994	0.56253433
0.0	0.55595714	0.5717349	0.562654	0.5806989	0.5730191	0.57961524	0.571596	0.56654966	0.57991	0.56354815
0.0	6.23284e-05	0.005716893	0.00013421483	0.00030643964	7.0825976e-05	0.00014661514	0.00072046166	2.3298795e-05	6.9543654e-05	0.0002446227
0.0	6.243833e-05	0.005682627	0.00013499238	0.0003060808	7.052014e-05	0.0001463742	0.0007203316	2.3407409e-05	6.979805e-05	0.00024149813
0.0	6.484073e-05	0.0044484194	0.0007880582	0.00015692384	0.00019321279	0.00013770124	0.00019686566	0.00012598552	7.193582e-05	0.0012240106
0.0	0.5534937	0.570103	0.5618923	0.5814791	0.57218677	0.57993656	0.5723433	0.5681448	0.5776819	0.5641544
0.0	0.00038383607	0.00080623385	0.0022876684	0.001469804	0.08059342	0.0002006746	0.007121142	0.014982934	0.00026326167	0.001087228
0.0	0.00094387686	0.0015427786	0.0007438496	0.00086257653	0.08698518	0.00010156396	0.0056286477	0.00050591375	0.0005999417	0.002051708
0.0	0.35444534	0.44350487	0.4518237	0.44299668	0.5736185	0.46103454	0.35251915	0.5809221	0.46135405	0.60604864
0.0	0.5686225	0.5740798	0.56501627	0.5850843	0.5747229	0.58431435	0.5820679	0.5728567	0.5907536	0.56902444
0.0	0.46326664	0.523507	0.6391027	0.57241523	0.53863364	0.43186295	0.5712919	0.5179624	0.6986236	0.6231832
0.0	0.48862007	0.5409113	0.5707343	0.575594	0.58639544	0.44010207	0.5681828	0.54561013	0.4629217	0.632794
0.0	0.00012889363	0.00079511525	0.0004683694	0.00032673936	0.0001543254	4.3257573e-05	0.00017265699	0.010686042	0.024582427	0.000845328
0.0	0.52139753	0.4103215	0.7158813	0.5516751	0.56362826	0.66675735	0.41080788	0.5221179	0.5938993	0.19262959
0.0	8.8966655e-05	0.0034791613	0.000543407	0.00016837736	5.9331764e-05	0.0001855234	0.00085806457	0.008794251	0.03828994	0.0011840449
0.0	0.5535628	0.5693532	0.5602549	0.5808593	0.572074	0.57970494	0.57274354	0.5667327	0.5799559	0.562985
0.0	0.55331117	0.56923413	0.560312	0.5798042	0.5725087	0.5798232	0.5720016	0.56642437	0.58058316	0.56371063
0.0	0.001217386	0.021508267	0.06481474	0.0012449672	0.37457076	0.00034290322	0.010019533	0.02128731	0.17943147	0.0021472701
0.0	0.76965594	0.45324922	0.5768366	0.0026428616	0.69968176	0.20788246	0.4118809	0.55038196	0.6639955	0.54131645
0.0	0.6683279	0.45094225	0.67140657	0.5565663	0.5960941	0.6827969	0.6365347	0.5812356	0.59080285	0.5703046
0.0	0.6683279	0.45094225	0.67140657	0.5565663	0.5960941	0.6827969	0.6365347	0.5812356	0.59080285	0.5703046
0.0	0.034680422	0.027753653	0.030492768	0.056051306	0.012325432	0.00013497732	0.00067916646	0.010235014	0.055655766	0.010453384
0.0	0.034680422	0.027753653	0.030492768	0.056051306	0.012325432	0.00013497732	0.00067916646	0.010235014	0.055655766	0.010453384
0.0	0.03054076	0.021672271	0.097610645	0.12637404	0.44797865	0.00063650927	0.0018509455	0.0142879225	0.20943213	0.029105628
0.0	0.6715046	0.42389315	0.5274218	0.5733513	0.63212806	0.50337213	0.45331037	0.5641429	0.5896088	0.5733616
0.0	0.6715046	0.42389315	0.5274218	0.5733513	0.63212806	0.50337213	0.45331037	0.5641429	0.5896088	0.5733616
0.0	0.019588085	0.01833774	0.037673227	0.03993523	0.02291917	0.0005136825	0.00016287471	0.0057218443	0.056451403	0.012689228
0.0	0.019588085	0.01833774	0.037673227	0.03993523	0.02291917	0.0005136825	0.00016287471	0.0057218443	0.056451403	0.012689228
0.0	0.55199707	0.56929946	0.5606847	0.5806434	0.5738817	0.5790338	0.57222086	0.5662801	0.5806858	0.56230885
0.0	0.55316246	0.5692101	0.56010246	0.5803365	0.5740825	0.5808942	0.57186985	0.5664204	0.5807637	0.5636461
0.0	8.677542e-05	0.004661462	0.0004526773	0.00034138843	0.00024075096	0.00024327415	0.00019138641	0.00024150827	0.0001711043	0.00028109158
0.0	0.55408037	0.5700134	0.5620094	0.58130294	0.5740895	0.57995796	0.57617855	0.567743	0.57906747	0.564619
0.0	0.29265437	0.15247808	0.4906149	0.43690795	0.9602464	0.5896469	0.8463816	0.058865324	0.7583671	0.09760829
0.0	0.3195845	0.17382966	0.20717306	0.3804101	0.96057796	0.66769516	0.81449234	0.03876922	0.8486117	0.08481606
0.0	0.29756016	0.15545839	0.31694838	0.30814102	0.9735131	0.3631624	0.8647916	0.039420053	0.75148433	0.087791964
0.0	0.26742288	0.123346806	0.20960876	0.39181444	0.9754362	0.5220289	0.8146709	0.04269658	0.7824401	0.07350825
0.0	0.29540893	0.10593693	0.28739256	0.301351	0.9716609	0.58731633	0.8656155	0.044186506	0.845025	0.06629903
0.0	0.25622782	0.106912166	0.2961461	0.2949771	0.9647668	0.5637181	0.8321827	0.03739078	0.8891525	0.09270542
0.0	0.25998667	0.14393887	0.44235715	0.4674561	0.9572464	0.43372342	0.8410589	0.039068267	0.67771244	0.06768257
0.0	0.2620535	0.15343069	0.33267263	0.4351611	0.96400404	0.6001132	0.8703755	0.029378379	0.7763591	0.09453928
0.0	0.026439065	0.030106796	0.02562223	0.044638656	0.022643711	0.015358764	0.06292616	0.011627945	0.07207624	0.003325992
0.0	0.02200908	0.034512885	0.03620637	0.114651814	0.014160253	0.043082997	0.04150724	0.011121646	0.06463555	0.016600953
0.0	0.021992594	0.034555722	0.036319353	0.11464208	0.014164247	0.042966187	0.04129368	0.01115539	0.06481568	0.016586892
0.0	0.5528851	0.56964344	0.56119704	0.58114696	0.57093483	0.57686883	0.570261	0.56789213	0.57861805	0.56290257
0.0	0.053117413	0.03781424	0.054627575	0.06572815	0.017783564	0.047057305	0.03900824	0.01083937	0.031166026	0.013215725
0.0	0.019165212	0.048067994	0.026868552	0.07427877	0.039424498	0.032634325	0.052724645	0.00872962	0.15585281	0.013673064
0.0	0.01215977	0.03064434	0.017201053	0.06540512	0.018009204	0.011769798	0.055156384	0.00972021	0.06205564	0.017401466
0.0	0.016694807	0.03799268	0.022014502	0.071238905	0.029116552	0.029192476	0.09793703	0.009536158	0.055921942	0.017553061
0.0	0.01668224	0.037972536	0.021988153	0.071316905	0.029479276	0.02911263	0.09816002	0.009524505	0.05594556	0.017497182
0.0	0.032019194	0.017996892	0.05128499	0.18756501	0.53467935	0.060158674	0.25795013	0.029490693	0.16159475	0.031025536
0.0	0.4927505	0.5715234	0.51968104	0.5682422	0.61931247	0.47999877	0.5681624	0.5543386	0.55659604	0.59760606
0.0	0.026805455	0.017287241	0.06869979	0.16666365	0.6448541	0.064229116	0.3392428	0.017557858	0.18787827	0.032882843
0.0	0.03064233	0.03160347	0.102282576	0.15520069	0.5505483	0.06262722	0.4192162	0.021083098	0.1681733	0.034968287
0.0	0.84278876	0.4793226	0.6069188	0.6097692	0.67766875	0.48236588	0.60289675	0.5824223	0.7034903	0.53838074
0.0	0.11278094	0.043581244	0.05487835	0.14521904	0.49650577	0.0532166	0.28364852	0.02101843	0.17255105	0.028834524
0.0	0.11963589	0.028279783	0.075631514	0.2284707	0.43828553	0.08376412	0.29317057	0.02347118	0.5441019	0.028811006
0.0	0.032183144	0.022571595	0.023249228	0.08712735	0.0069437623	0.025939165	0.041627765	0.01170027	0.10987528	0.013266007
0.0	0.032239575	0.022498343	0.023282785	0.086662576	0.0069384966	0.026027357	0.04179999	0.011784704	0.10886392	0.013340811
0.0	0.04409557	0.0180862	0.115472615	0.19878231	0.5663782	0.03160013	0.2652637	0.0334043	0.21792234	0.018357236
0.0	0.043349884	0.0277694	0.03761182	0.16548838	0.014117833	0.032996587	0.066616535	0.012913907	0.08948131	0.017603308
0.0	0.089260496	0.031403832	0.07510428	0.12503254	0.4904117	0.06093394	0.38399673	0.026505524	0.39128935	0.029636962
0.0	0.05876629	0.03468039	0.063475884	0.10696736	0.42790252	0.03482154	0.30476838	0.027634764	0.1288755	0.037359476
0.0	0.037489574	0.02014707	0.07359752	0.115998514	0.41141027	0.036207058	0.21269839	0.029189324	0.15814945	0.029742833
0.0	0.044094734	0.02004043	0.08534657	0.12482348	0.49505565	0.04331886	0.19137205	0.023530819	0.12182061	0.024116866
0.0	0.05395309	0.032887757	0.09731352	0.12850045	0.3659728	0.055048555	0.2744186	0.02418488	0.3839364	0.05866636
0.0	0.68591416	0.39010954	0.67495126	0.5398955	0.68978643	0.63383144	0.6532496	0.59276736	0.68418133	0.603468
0.0	0.553477	0.5713241	0.56040686	0.57865834	0.5703956	0.5787267	0.5726294	0.5665373	0.57898897	0.5627032
0.0	0.01221083	0.039062437	0.026185874	0.060092036	0.025058469	0.017028388	0.065753326	0.011515367	0.070222005	0.01275735
0.0	0.035258166	0.029157376	0.055201326	0.1685246	0.4726582	0.043576803	0.27585578	0.019302227	0.2247522	0.026647313
0.0	0.5536586	0.5698076	0.5605564	0.5803429	0.5702805	0.57667625	0.57138586	0.56650436	0.57844317	0.56241226
0.0	0.02199283	0.035773482	0.05960768	0.16612655	0.35485718	0.045090105	0.32449853	0.018737188	0.15715954	0.03324164
0.0	0.008140055	0.05830874	0.026072105	0.05283752	0.010303515	0.019867344	0.08814345	0.013450573	0.045340277	0.016811708
0.0	0.047010567	0.039067317	0.072593614	0.12635595	0.48595828	0.04000586	0.37156686	0.020031556	0.20552935	0.036131673
0.0	0.70629716	0.48305568	0.63239765	0.59105545	0.6083308	0.6355499	0.7240263	0.5239482	0.63003474	0.6139147
0.0	0.044755515	0.038592845	0.07238037	0.124010354	0.48286307	0.038811356	0.36993363	0.019940028	0.2029859	0.035989556
0.0	0.55470693	0.5704436	0.5602136	0.5795951	0.57134545	0.577589	0.5730533	0.56709653	0.5804733	0.5625635
0.0	0.012944395	0.036482073	0.021339398	0.049949754	0.015129414	0.015285325	0.05275972	0.014089257	0.0236415	0.008405086
0.0	0.08014225	0.01648025	0.059023138	0.15662803	0.556619	0.043814905	0.23082434	0.02028198	0.14307246	0.018142592
0.0	0.5536675	0.5706024	0.56123793	0.5809059	0.56971896	0.5767641	0.57076794	0.5670363	0.57881814	0.562186
0.0	0.021043334	0.035513777	0.059935465	0.16433601	0.3545928	0.044723365	0.32354343	0.018611984	0.1547729	0.032894902
0.0	0.029455358	0.035542388	0.07370664	0.1799714	0.34516254	0.051875528	0.24297641	0.014864613	0.2161606	0.034168545
0.0	0.6731017	0.46428293	0.6438623	0.6331498	0.6040755	0.5813198	0.57930326	0.5335821	0.6962131	0.644203
0.0	0.028178843	0.03498227	0.07337172	0.17765887	0.34243983	0.051013555	0.23870322	0.014762143	0.20841333	0.034331884
0.0	0.06646765	0.024441356	0.086326696	0.13401407	0.3720195	0.045635633	0.0043681893	0.026544642	0.0691279	0.02553995
0.0	0.10481296	0.03666795	0.07564803	0.13858333	0.5878502	0.030386426	0.23478577	0.016817013	0.10306982	0.02906265
0.0	0.5515334	0.56976837	0.56138515	0.5794417	0.570041	0.5763633	0.5715714	0.5657333	0.57845896	0.5619984
0.0	0.5557604	0.57172793	0.56206435	0.5801666	0.57103217	0.57809496	0.5726808	0.56777656	0.57868856	0.563112
0.0	0.08192894	0.043468412	0.094160944	0.085352935	0.40121177	0.032124102	0.21033232	0.024966357	0.2596427	0.023893945
0.0	0.00027711265	0.0010035846	0.0738437	0.00051770755	0.009611781	0.00033657716	0.0013776198	0.020503795	0.26975477	0.0028225656
0.0	0.00027711265	0.0010035846	0.0738437	0.00051770755	0.009611781	0.00033657716	0.0013776198	0.020503795	0.26975477	0.0028225656
0.0	0.00027711265	0.0010035846	0.0738437	0.00051770755	0.009611781	0.00033657716	0.0013776198	0.020503795	0.26975477	0.0028225656
0.0	0.037005786	0.018069612	0.021059666	0.043940187	0.027080614	0.014332186	0.033999182	0.0072519626	0.045512725	0.01617594
0.0	0.75116605	0.45966992	0.6270164	0.6204927	0.6716961	0.5332363	0.5918712	0.5332395	0.5746263	0.62778336
0.0	0.018957749	0.03569054	0.04721582	0.043678183	0.0074094776	0.019638058	0.0645763	0.009443638	0.040106162	0.016393973
0.0	0.64234895	0.5820342	0.60813594	0.69183767	0.5195283	0.7039675	0.65487343	0.57543683	0.70112914	0.5803622
0.0	0.55406463	0.56981546	0.5605146	0.57860017	0.57091784	0.5789529	0.57346535	0.56656176	0.57856154	0.5631329
0.0	0.030260177	0.051792964	0.043103963	0.044435017	0.014509354	0.0043347236	0.062984794	0.009241287	0.040108927	0.013699389
0.0	0.6558828	0.5325979	0.5995402	0.6016114	0.69734436	0.45862168	0.644925	0.62957084	0.6267387	0.5903786
0.0	0.08307648	0.035923906	0.08590088	0.21352771	0.45018247	0.05884451	0.3140116	0.01567009	0.25564712	0.02901703
0.0	0.5301472	0.48829573	0.6678604	0.6108231	0.7104063	0.7023354	0.66321146	0.615241	0.55718035	0.52039546
0.0	0.55411416	0.57083946	0.5595947	0.5807044	0.57222563	0.57881176	0.57250595	0.5665603	0.5813184	0.5636416
0.0	0.551284	0.5691794	0.56079495	0.57973987	0.57304317	0.5789158	0.5729316	0.5678389	0.5782082	0.56159467
0.0	0.55516195	0.5692911	0.5619555	0.5809087	0.5729504	0.5780754	0.57226866	0.5658195	0.58032143	0.5636086
0.0	0.5530711	0.5708814	0.56193036	0.580051	0.5739991	0.5775766	0.5710277	0.5678763	0.5808174	0.5631308
0.0	0.06514963	0.023981113	0.06204339	0.0985984	0.62569344	0.05836168	0.19135322	0.0004824932	0.12232354	0.019314688
0.0	0.05004098	0.038275987	0.050555088	0.17591843	0.46655586	0.05741558	0.13180129	0.017453708	0.16924189	0.029873729
0.0	0.11924256	0.0418703	0.05249015	0.17954214	0.36193413	0.0362085	0.25995025	0.020376956	0.20433761	0.027345324
0.0	0.11924256	0.04187031	0.05249015	0.17954218	0.36193413	0.0362085	0.25995028	0.020376965	0.20433761	0.027345324
0.0	0.11924256	0.04187031	0.05249015	0.17954218	0.36193413	0.0362085	0.25995028	0.020376965	0.20433761	0.027345324
0.0	0.13004544	0.024278775	0.08501962	0.152716	0.30672392	0.030477446	0.33631563	0.014771951	0.20855668	0.012817093
0.0	0.0004240852	0.043092225	0.057786927	0.12464278	0.26943585	0.053788673	0.2430718	0.022373993	0.25898153	0.024011254
0.0	0.0040184245	0.5417101	0.5570628	0.6131142	0.52763546	0.7231475	0.639042	0.5865044	0.63868695	0.57234204
0.0	0.032250628	0.04232465	0.07562076	0.11220828	0.36977378	0.055035386	0.17087425	0.029611358	0.11947451	0.039458275
0.0	0.01988627	0.045591533	0.023618355	0.047996912	0.015839191	0.047298465	0.10160664	0.009348097	0.05192177	0.014484596
0.0	0.5540746	0.57060057	0.5609643	0.57880604	0.5709369	0.58012134	0.57232374	0.5669007	0.5798539	0.562806
0.0	0.55301255	0.5139778	0.6195362	0.4965661	0.72609967	0.70143205	0.761154	0.7297578	0.4987539	0.1322481
0.0	0.04222132	0.029002115	0.027792769	0.08756108	0.011211295	0.022500893	0.13027632	0.0083129285	0.038444392	0.00086791604
0.0	0.053853787	0.0203377	0.06156107	0.15409212	0.56743777	0.0523814	0.36418933	0.019674445	0.14047867	0.037045363
0.0	0.704642	0.56095415	0.5548074	0.5607897	0.69047475	0.4307578	0.6562068	0.51717	0.64762324	0.58178294
0.0	0.5539448	0.5705135	0.5619217	0.58046275	0.5721417	0.5797305	0.5724389	0.5664283	0.58255583	0.5631179
0.0	0.018838933	0.01711745	0.021528142	0.047488235	0.020838901	0.020979613	0.099682055	0.0109252995	0.052046105	0.015520571
0.0	0.5520223	0.5713017	0.5619189	0.5799691	0.571762	0.578945	0.5711386	0.56838393	0.5802426	0.5622626
0.0	0.33705947	0.08426685	0.010162773	0.39760536	0.97268856	0.40579316	0.8092128	0.07556829	0.7692323	0.012691309
0.0	0.03253879	0.04316587	0.031553328	0.10403196	0.013587197	0.017522251	0.03019944	0.006137249	0.10704163	0.015550486
0.0	0.59806186	0.47627193	0.62803566	0.5674729	0.5392621	0.5400642	0.55556184	0.57040364	0.55325836	0.5473523
0.0	0.051848482	0.053388745	0.053092703	0.22255185	0.27047095	0.100155324	0.18501182	0.020157097	0.35753262	0.026976239
0.0	0.6420982	0.5199369	0.57210845	0.60022414	0.6068292	0.6889843	0.47637466	0.4955839	0.64728856	0.55052406
0.0	0.014667348	0.03719357	0.018296836	0.09197255	0.0069333934	0.026250996	0.029580852	0.00937358	0.07538879	0.0128792515
0.0	0.0549068	0.07460501	0.0610229	0.18054375	0.2446567	0.08687224	0.3032979	0.021826897	0.36106	0.0298233
0.0	0.7146045	0.46053752	0.5278695	0.6249355	0.53158957	0.57330275	0.58264714	0.48217076	0.6043021	0.6074181
0.0	0.007865052	0.045893546	0.019127334	0.09116627	0.048058495	0.032269392	0.03835502	0.010625298	0.039946113	0.0165798
0.0	0.79485434	0.46038935	0.54400057	0.014564528	0.6241957	0.58619666	0.6587413	0.6839454	0.6824484	0.54478335
0.0	0.012524281	0.040968835	0.02493422	0.09096148	0.020103706	0.029185886	0.1037764	0.009613233	0.09648044	0.011444258
0.0	0.031974755	0.034119766	0.03320908	0.10673534	0.00063797634	0.038128972	0.054249533	0.011566378	0.028186733	0.014826703
0.0	0.03868121	0.015635699	0.082879186	0.002097593	0.67945015	0.04562931	0.34512895	0.024792256	0.18775676	0.02304757
0.0	0.12297185	0.6192807	0.2083816	0.45576558	0.8298052	0.92459434	0.7054073	0.01639608	0.8191391	0.057404123
0.0	0.06861261	0.047360245	0.101387925	0.22295493	0.47556365	0.07232049	0.2903507	0.030825142	0.11349903	0.022413664
0.0	0.007842666	0.50250447	0.61247164	0.010627353	0.73937625	0.6202035	0.51050174	0.5714675	0.5302992	0.55562174
0.0	0.000102832884	0.016363928	0.026421428	0.0004923048	0.014450529	0.08347049	0.04122769	0.008938436	0.083447814	0.010143971
0.0	0.030435089	0.05672441	0.07803972	0.1369967	0.47695705	0.04017402	0.40167955	0.01910712	0.09341623	0.026437778
0.0	0.710887	0.38190514	0.5333539	0.6076303	0.7099842	0.68967366	0.026224775	0.55058587	0.6906063	0.5530822
0.0	0.064055435	0.019299304	0.05104662	0.18837084	0.33747104	0.061062556	0.0043948875	0.021087185	0.13483724	0.023753487
0.0	0.0878803	0.017062334	0.06960056	0.20637281	0.28089964	0.051275942	0.006389559	0.029951304	0.14925073	0.023804294
0.0	0.016339997	0.015885513	0.022542289	0.08004739	0.010721291	0.019546904	0.0005076395	0.011349183	0.04124706	0.013420253
0.0	0.6493018	0.42842922	0.6064433	0.72660017	0.5916246	0.75180733	0.6006867	0.5537851	0.73393375	0.56507456
0.0	0.01634137	0.015890092	0.022374906	0.079761066	0.010684202	0.019498337	0.0005064863	0.011333158	0.04163124	0.013361352
0.0	0.55863005	0.5721547	0.5625157	0.5819279	0.5732822	0.57728446	0.5750589	0.5683374	0.57881767	0.5648241
0.0	0.022623358	0.044441696	0.042272773	0.042439763	0.008476377	0.019965773	0.031069143	0.010003691	0.110335246	0.013107663
0.0	0.5514535	0.5708525	0.5614229	0.5800198	0.5695791	0.57868254	0.5723764	0.5682931	0.57964456	0.5624575
0.0	0.5536287	0.5708236	0.5619215	0.58016145	0.56873834	0.58000934	0.57096505	0.5682633	0.57821774	0.56289476
0.0	0.5547007	0.57001007	0.56141055	0.57892865	0.5715629	0.5780073	0.57091504	0.56636405	0.5813035	0.56218493
0.0	0.014206404	0.02111017	0.021210955	0.05437146	0.046026543	0.015357443	0.029630175	0.011143141	0.120353386	0.016235132
0.0	0.05984848	0.014339396	0.05738494	0.06983264	0.48132527	0.043786593	0.1801455	0.026851457	0.13388023	0.031018538
0.0	0.014210643	0.021202855	0.021199971	0.054312773	0.046386085	0.015316362	0.029513096	0.011122993	0.12140174	0.016235717
0.0	0.00023093392	0.00077159726	0.0006294154	0.000584314	0.0042241416	0.00031508945	0.001394383	0.018627318	0.11372489	0.0005483297
0.0	0.0639502	0.02894048	0.08836232	0.174562	0.5548298	0.07428604	0.28753942	0.033440232	0.0015805787	0.038333695
0.0	0.021018555	0.03568107	0.030494817	0.08025414	0.023292396	0.03385333	0.05952688	0.014541202	0.07228405	0.020113831
0.0	0.020929199	0.0358756	0.030428201	0.07976567	0.023167958	0.03394277	0.058907177	0.014576276	0.07252238	0.02012624
0.0	0.02099447	0.035495963	0.030560814	0.0799806	0.023276335	0.03372232	0.05913195	0.014547742	0.07165566	0.020082925
0.0	0.07616517	0.06221854	0.094632715	0.13745223	0.6321868	0.050504383	0.33374956	0.02896773	0.18658832	0.051310077
0.0	0.06528277	0.04619473	0.11940957	0.104837365	0.32741973	0.05881825	0.39983684	0.025610613	0.18783957	0.04384261
0.0	0.024670523	0.055501666	0.033885527	0.08790916	0.010889218	0.018309033	0.045067865	0.007933444	0.035280794	0.018237494
0.0	0.024614168	0.055242434	0.033803668	0.08797812	0.010883309	0.01828439	0.044731274	0.007899858	0.034812775	0.01806325
0.0	0.73553777	0.609611	0.6913727	0.526121	0.7785259	0.6583945	0.67444676	0.54470825	0.6270983	0.6581178
0.0	0.08473143	0.041818578	0.07105565	0.10649411	0.47148296	0.07052827	0.2201681	0.018061627	0.12180595	0.03412891
0.0	0.6615843	0.47041407	0.66781354	0.6190961	0.6429147	0.0059097493	0.7268332	0.004190305	0.5407006	0.45291206
0.0	0.026197353	0.016597427	0.03456389	0.046954002	0.013696297	0.00018256651	0.05822579	5.530804e-05	0.051754195	0.00978055
0.0	0.010692275	0.044481404	0.0006202021	0.058470108	0.013310968	0.03991253	0.056319933	0.013418019	0.05482061	0.016621664
0.0	0.062297534	0.025889099	0.07698857	0.13176133	0.49651986	0.11248242	0.29641208	0.02025457	0.2547039	0.032086767
0.0	0.021044709	0.02868762	0.034702033	0.11321451	0.027600579	0.0138278	0.058201186	0.013166044	0.0699026	0.012450709
0.0	0.5548538	0.5690935	0.5609875	0.5800809	0.5696909	0.57686734	0.57325035	0.56701106	0.5798807	0.5641085
0.0	0.008250174	0.22330981	0.022733975	0.082616515	0.000121584664	0.010955671	0.05658035	0.006314475	0.018724734	0.010871622
0.0	0.5392121	0.4099633	0.550897	0.66692203	0.033594847	0.5413461	0.6635582	0.6364923	0.48909453	0.5920038
0.0	0.022333525	0.08163272	0.060738176	0.19070202	0.011445499	0.015976924	0.3982297	0.022445457	0.07810532	0.019183718
0.0	0.05724717	0.028745053	0.08927794	0.19818558	0.598617	0.056325074	0.23221487	0.020700842	0.120156616	0.021971101
0.0	0.5745868	0.51971495	0.5783335	0.5298504	0.65191567	0.53831434	0.65224755	0.5920755	0.31105497	0.5311545
0.0	0.5908213	0.5484351	0.42900828	0.5739613	0.6249773	0.6172885	0.742952	0.6840112	0.33382806	0.05128975
0.0	0.69825304	0.6090978	0.5465762	0.63939756	0.71580076	0.6193995	0.6073522	0.5524152	0.7797696	0.5696306
0.0	0.05553368	0.02797904	0.053257573	0.14844958	0.4301433	0.027759075	0.42799884	0.015396358	0.09463978	0.023156313
0.0	0.6429465	0.37759247	0.46543625	0.57987255	0.57347244	0.3816638	0.6308073	0.019264001	0.64162505	0.5458164
0.0	0.05162154	0.028839825	0.11394816	0.06649657	0.41935134	0.055759113	0.14685883	0.021169757	0.11790772	0.022045625
0.0	0.043982927	0.048952084	0.00051022583	0.20129627	0.6762354	0.05762055	0.44717434	0.018337585	0.125698	0.025879491
0.0	0.6443933	0.3373708	0.021507159	0.69533867	0.6498369	0.5430389	0.569649	0.5869049	0.60270053	0.64727753
0.0	0.025486391	0.025771704	0.040840026	0.13114448	0.02713781	0.026981484	0.016450375	0.01015015	0.08222285	0.014435107
0.0	0.70575595	0.43676084	0.5642001	0.6259538	0.61802906	0.56651247	0.5176609	0.6156015	0.5679388	0.58923006
0.0	0.7691964	0.5608033	0.5880777	0.54264855	0.7833312	0.67468023	0.7377933	0.5074749	0.62265986	0.7177948
0.0	0.044620898	0.07573896	0.05519	0.12765491	0.40395606	0.009599587	0.27324748	0.025338318	0.26226646	0.021449078
0.0	0.689811	0.53602135	0.5680566	0.6268329	0.61386734	0.20196605	0.5561567	0.5577912	0.6951684	0.5107958
0.0	0.69926846	0.5223876	0.6241516	0.5869587	0.6185083	0.22209789	0.7016001	0.6192747	0.41207248	0.66593415
0.0	0.14013615	0.06645038	0.08262056	0.15550081	0.55917794	0.06132197	0.29328948	0.020059843	0.11167311	0.024730055
0.0	0.05721878	0.028812407	0.08915165	0.1984016	0.5991682	0.056249153	0.23235391	0.020706432	0.12017005	0.021869974
0.0	0.07898653	0.024359671	0.05223238	0.17155002	0.65230495	0.036065154	0.35055926	0.01898332	0.1309983	0.023613386
0.0	0.078920804	0.024419233	0.05212491	0.1717263	0.6528459	0.036015913	0.35034993	0.018988231	0.13154997	0.0235442
0.0	0.55384654	0.57031626	0.5616936	0.5799056	0.57190645	0.57708246	0.57186973	0.56564933	0.58118814	0.56315804
0.0	0.111375496	0.037834093	0.16488658	0.25843138	0.41167966	0.025891809	0.40768358	0.025088118	0.20470706	0.021762423
0.0	0.04716046	0.044274617	0.056060795	0.07395764	0.01819796	0.007208201	0.06961212	0.0075369296	0.10920581	0.011718104
0.0	0.017799586	0.022591453	0.01715121	0.085698724	0.018669533	0.022226004	0.12294976	0.009072485	0.08348486	0.014896822
0.0	0.7260864	0.5668153	0.37560293	0.46723613	0.6433847	0.58610296	0.84512186	0.6386206	0.62673575	0.54064083
0.0	0.018741734	0.022704147	0.017431553	0.08622526	0.019007804	0.02265836	0.1252664	0.009141164	0.08555708	0.014963685
0.0	0.01878498	0.022741992	0.017431114	0.08647218	0.018753882	0.022546161	0.12454407	0.009113151	0.0848723	0.0149688935
0.0	0.64296997	0.54438233	0.54676706	0.58402497	0.80704814	0.4934826	0.724245	0.4868211	0.6134774	0.55070406
0.0	0.03887272	0.042068716	0.00056800747	0.0974438	0.5686155	0.04450864	0.46477672	0.027328828	0.15275165	0.025681492
0.0	0.026637418	0.026348686	0.035367552	0.0005435787	0.019851375	0.013308557	0.06159808	0.00576435	0.04872312	0.016103305
0.0	0.5534747	0.57028323	0.56203276	0.5807272	0.57242507	0.5767966	0.57091737	0.56750154	0.57952225	0.56348294
0.0	0.007199989	0.02634221	0.038482428	0.07555474	0.029816678	0.03178308	0.014233608	0.007888916	0.06995943	0.022637691
0.0	0.1335645	0.50868374	0.7692921	0.6339416	0.64420044	0.6466916	0.43435082	0.55121046	0.5444993	0.60776263
0.0	0.0019632913	0.029488154	0.12755732	0.1635903	0.5672767	0.06277176	0.11436706	0.017105445	0.16075636	0.032759946
0.0	0.059254345	0.042099446	0.043522492	0.13831703	0.48697558	0.023694336	0.31178942	0.023099054	0.24297886	0.033148196
0.0	0.5544733	0.57013535	0.5612419	0.58058286	0.5703601	0.5765607	0.5713858	0.5670332	0.57890755	0.5625303
0.0	0.015167694	0.045987606	0.038594678	0.09148987	0.030876651	0.015548697	0.076498486	0.009815103	0.03421505	0.00684206
0.0	0.04702522	0.03856713	0.1024357	0.28795063	0.63745046	0.044548605	0.19642958	0.034589376	0.13238035	0.017186379
0.0	0.04630541	0.02157908	0.06764211	0.16057517	0.61888635	0.039235413	0.30380163	0.01821489	0.25485504	0.028429369
0.0	0.5547778	0.5712006	0.5608572	0.5803746	0.57033986	0.5788763	0.574142	0.5681892	0.5791182	0.56308526
0.0	0.06329389	0.036386263	0.064201996	0.11231168	0.69357884	0.03115501	0.28681514	0.01670417	0.1084882	0.031509418
0.0	0.018888159	0.03376491	0.029543793	0.05286116	0.04317814	0.011483647	0.09525632	0.008888263	0.02857331	0.015215706
0.0	0.5534911	0.5698506	0.5610081	0.5802803	0.5691203	0.57878727	0.5704238	0.5674044	0.5791486	0.5630908
0.0	0.012672841	0.04346873	0.024389306	0.07678292	0.0045997067	0.040485818	0.04980838	0.013597293	0.065180086	0.021845637
0.0	0.64112383	0.5436356	0.62111133	0.6947337	0.8434558	0.65293986	0.5631427	0.5541343	0.45418912	0.62867993
0.0	0.06698513	0.036352437	0.06443797	0.11363672	0.69442654	0.030905372	0.28724772	0.016856812	0.108351536	0.03153485
0.0	0.018924229	0.03427486	0.02948239	0.05258077	0.043288548	0.011597542	0.09529903	0.00888931	0.028616248	0.015220051
0.0	0.04157967	0.027880058	0.056039408	0.15039565	0.35409302	0.045948938	0.24245356	0.022662403	0.123518094	0.024984634
0.0	0.091726765	0.029834755	0.10099531	0.18389432	0.8150863	0.070584804	0.27936766	0.036655203	0.19503273	0.03136152
0.0	0.82363635	0.5538296	0.5289026	0.48359394	0.66239643	0.5277609	0.58387446	0.5231502	0.5780991	0.6154098
0.0	0.5701354	0.5181784	0.7297937	0.5562872	0.49849844	0.7710714	0.44993868	0.6531885	0.04703166	0.6684533
0.0	0.02953862	0.031362493	0.044105828	0.10576717	0.017158985	0.024319768	0.058446024	0.009385854	0.015559	0.00686435
0.0	0.029416405	0.031561177	0.044077028	0.106572405	0.017398955	0.024487546	0.0584779	0.009384036	0.015495302	0.0068715275
0.0	0.02230724	0.03620101	0.016020246	0.058562417	0.020421261	0.017293522	0.065541245	0.013425248	0.0754682	0.013002688
0.0	0.021829896	0.03591017	0.01603363	0.05902051	0.02021876	0.017430412	0.065017454	0.013393227	0.07667516	0.013032795
0.0	0.090257145	0.049450308	0.15057258	0.13403726	0.5260398	0.037666805	0.18876779	0.034625772	0.18682711	0.030758642
0.0	0.55531234	0.570091	0.56064	0.5798456	0.5729427	0.5782195	0.57315785	0.5680403	0.58030397	0.5637971
0.0	0.016748024	0.04948162	0.013726122	0.04785551	0.02742991	0.01843964	0.055412255	0.010540567	0.022943076	0.017938064
0.0	0.014306322	0.034176845	0.03378085	0.022689827	0.0068194577	0.016437657	0.073727444	0.008492604	0.056538686	0.009727415
0.0	0.03895324	0.019299023	0.099853024	0.11816935	0.28312254	0.058037106	0.34449437	0.013929043	0.16671576	0.034355037
0.0	0.043239303	0.014625088	0.045429256	0.12102866	0.3246014	0.051824115	0.13653605	0.024267279	0.11579535	0.028600363
0.0	0.040919907	0.014418902	0.044962164	0.119394675	0.32250702	0.05133071	0.13450141	0.024216212	0.113942064	0.028482823
0.0	0.040662512	0.014536269	0.044851508	0.11903803	0.32202744	0.051779993	0.13518867	0.024126291	0.11357432	0.028221851
0.0	0.041913357	0.028405972	0.12666477	0.07046091	0.34953898	0.0450618	0.34114656	0.025328556	0.23907025	0.021839749
0.0	0.04136715	0.028020035	0.12706164	0.06976715	0.34769416	0.044610377	0.3390014	0.025330229	0.23755087	0.02168211
0.0	0.041188907	0.028254233	0.12690702	0.069572575	0.34744546	0.045056872	0.33914107	0.025260659	0.2364089	0.021472149
0.0	0.007988173	0.048437487	0.019474972	0.04020895	0.013304957	0.06266161	0.013443942	0.008946474	0.047020335	0.024549566
0.0	0.06388373	0.016264783	0.04327672	0.20212376	0.46575066	0.08862445	0.10426929	0.020397631	0.18888764	0.023063047
0.0	0.0633389	0.015991414	0.043018818	0.19986679	0.46325916	0.08620403	0.10257204	0.020407144	0.18299215	0.023144655
0.0	0.063007735	0.016088737	0.042961285	0.19974138	0.46315154	0.086739056	0.103078485	0.020332573	0.1817456	0.022931715
0.0	0.01841844	0.0268793	0.030477969	0.082120985	0.012683698	0.053183008	0.074661195	0.0054569812	0.044330172	0.009801451
0.0	0.0715219	0.026540058	0.06098101	0.16948973	0.4631714	0.12600268	0.33468884	0.009910127	0.16485208	0.019397324
0.0	0.067445606	0.026247177	0.06044625	0.16672032	0.46092245	0.12528145	0.33098817	0.009940069	0.15837708	0.01920724
0.0	0.06705648	0.026445178	0.060266446	0.16646817	0.4605902	0.12625171	0.33169937	0.009907086	0.15726237	0.01899485
0.0	0.04523885	0.041536853	0.07710765	0.12518916	0.3021908	0.058917318	0.15272437	0.014363935	0.31013522	0.033641506
0.0	0.5507777	0.56922835	0.5617574	0.57950777	0.572849	0.57731354	0.5719041	0.5657371	0.58059424	0.56274974
0.0	0.55087847	0.56961495	0.56113213	0.57979345	0.5739659	0.57828325	0.5719827	0.56606525	0.5809195	0.56372267
0.0	0.024432743	0.03212829	0.022724189	0.08055252	0.011617281	0.02887999	0.030136008	0.00866982	0.036717292	0.014196356
0.0	0.5529938	0.570072	0.5613559	0.58135	0.57305944	0.5779821	0.57215613	0.5669225	0.578401	0.56222224
0.0	0.019335559	0.03527422	0.09591774	0.13605757	0.33296257	0.07248313	0.32928818	0.017905703	0.09995808	0.037164178
0.0	0.51222944	0.49498945	0.7587322	0.6151715	0.5614747	0.59341484	0.67427033	0.5665969	0.47836927	0.56041455
0.0	0.017440049	0.075593784	0.022023866	0.058588307	0.017755931	0.014197157	0.09294858	0.0056341025	0.036230177	0.013524162
0.0	0.5715893	0.41844004	0.59906816	0.5343205	0.6344964	0.54515374	0.71301514	0.5641279	0.7325588	0.5551679
0.0	0.29519656	0.12859729	0.22821961	0.3491467	0.9587089	0.42506412	0.8254403	0.035363723	0.46204966	0.08167638
0.0	0.27748537	0.2038201	0.26849532	0.3805733	0.97309226	0.71406084	0.82718754	0.038234346	0.9223237	0.052762687
0.0	0.29613557	0.0720528	0.25117046	0.38340512	0.96388805	0.24939416	0.8536931	0.048453797	0.38696015	0.075653926
0.0	0.2637648	0.21501118	0.30015653	0.4752656	0.9673062	0.6913138	0.86116815	0.04765044	0.7813683	0.10132376
0.0	0.24728	0.20347215	0.29058358	0.35448378	0.9807583	0.6860801	0.7160544	0.038250815	0.80605006	0.054929566
0.0	0.30422103	0.17914951	0.2229125	0.4374648	0.97348285	0.57837176	0.8573452	0.037969477	0.8383184	0.056618392
0.0	0.2856198	0.1850382	0.20996022	0.4215854	0.9695422	0.63900286	0.81189674	0.04131422	0.49826393	0.054584533
0.0	0.55626273	0.5719579	0.5617541	0.57981455	0.5727796	0.5786463	0.5758696	0.56850916	0.5791474	0.56462383
0.0	0.5549127	0.5713188	0.5617144	0.5790755	0.57287467	0.58000773	0.5733931	0.5675525	0.57869107	0.5637599
0.0	0.5538585	0.57145137	0.5600371	0.57987833	0.5706514	0.5798137	0.57139164	0.5679544	0.5803116	0.5632115
0.0	0.55495185	0.5709976	0.56163144	0.5786234	0.5720942	0.5803618	0.5728008	0.5659625	0.5792441	0.56347233
0.0	0.5555388	0.56962675	0.56178105	0.5801769	0.57127285	0.577707	0.57367396	0.5672073	0.5801222	0.56284803
0.0	0.55267805	0.56993914	0.55996734	0.578802	0.5725917	0.5771097	0.57124674	0.5680625	0.5778883	0.56306636
0.0	0.55313545	0.57035154	0.5609597	0.58047837	0.5702597	0.5794706	0.571092	0.5678075	0.5794004	0.5631282
0.0	0.5552137	0.57040954	0.56199455	0.5794999	0.57248867	0.58026534	0.5714978	0.56752414	0.5788633	0.5637003
0.0	0.043573543	0.06822455	0.032538723	0.0458606	0.033865653	0.014500227	0.053770185	0.010838235	0.060869925	0.022989394
0.0	0.5535674	0.5708505	0.56191146	0.5781347	0.5704519	0.57915545	0.57209444	0.56765515	0.57707703	0.56204283
0.0	0.5546882	0.5715563	0.56078076	0.58063877	0.57281595	0.57999563	0.5735045	0.56743646	0.58052754	0.56315833
0.0	0.5519562	0.5710307	0.56054956	0.5800797	0.5721217	0.57868147	0.5718717	0.567996	0.5791573	0.562754
0.0	0.55384904	0.5715705	0.56197923	0.579452	0.57139647	0.57885677	0.5715148	0.5683533	0.578981	0.563414
0.0	0.011076542	0.016516563	0.0039247843	0.05765514	0.016912669	0.04280107	0.04730764	0.009659108	0.0959761	0.013535567
0.0	0.01882251	0.019932585	0.016789064	0.09061103	0.028297797	0.027259225	0.07733835	0.013309539	0.06713259	0.015118448
0.0	0.018884793	0.06021259	0.026458066	0.050776035	0.013065784	0.030925147	0.05917489	0.0053590117	0.04227677	0.008318779
0.0	0.013433283	0.01899293	0.01979038	0.10386512	0.018859921	0.0155351125	0.048838228	0.005286948	0.07263696	0.0057855896
0.0	0.5543122	0.5704539	0.5617736	0.580598	0.5733406	0.5795703	0.5729469	0.56793225	0.5791397	0.5637422
0.0	0.01386844	0.008565802	0.016892409	0.038624052	0.036384515	0.013256529	0.055549562	0.006712849	0.07491945	0.016385762
0.0	0.5533203	0.5708169	0.56093556	0.5798461	0.5723681	0.5798286	0.57252663	0.5680284	0.57920754	0.5634551
0.0	0.5537637	0.57094014	0.5614438	0.5793071	0.572053	0.5785905	0.5744191	0.56919485	0.5819689	0.5639888
0.0	0.55419344	0.57161725	0.5623141	0.5811093	0.570571	0.5799517	0.5716298	0.5674566	0.5794501	0.56327015
0.0	0.5564449	0.5717025	0.5615855	0.57953274	0.5711682	0.5797815	0.57361895	0.56804264	0.58010507	0.5637071
0.0	0.55385345	0.57108545	0.56156164	0.57978535	0.5719493	0.58040726	0.5720924	0.56803745	0.57907	0.5630144
0.0	0.025487263	0.037256792	0.027372472	0.09069203	0.015616217	0.012502945	0.045955595	0.007746104	0.05583288	0.025843117
0.0	0.55473745	0.57067645	0.5622369	0.5801886	0.5728956	0.5777813	0.57420737	0.5687474	0.5796086	0.5640346
0.0	0.554947	0.5710439	0.56115794	0.579788	0.57241315	0.5798904	0.5722284	0.56731176	0.57923776	0.5630821
0.0	0.6230374	0.5591055	0.73468935	0.56655455	0.7470982	0.6038764	0.65480137	0.54639465	0.38638604	0.573232
0.0	0.013731887	0.029678287	0.03727321	0.08785957	0.03010949	0.021110564	0.03924941	0.010143091	0.017931782	0.010832812
0.0	0.55253446	0.57060134	0.56187314	0.5786827	0.572044	0.5793515	0.571837	0.56708765	0.5774737	0.5626424
0.0	0.010043082	0.029853357	0.021707064	0.08458196	0.012354048	0.020846011	0.02245462	0.008242005	0.036269143	0.025180094
0.0	0.064045176	0.031686544	0.080047674	0.16487308	0.33621255	0.08413437	0.21420625	0.026717516	0.08335453	0.02152402
0.0	0.55599344	0.56959873	0.561642	0.57976514	0.57078433	0.57981515	0.57311463	0.5676306	0.5788314	0.56100523
0.0	0.55449885	0.5698595	0.5619092	0.5798472	0.5721624	0.5801521	0.5733155	0.5674899	0.58012074	0.5631786
0.0	0.017899357	0.045357164	0.026834786	0.09177578	0.009381699	0.016534658	0.035735168	0.0079396395	0.04830836	0.012699705
0.0	0.052449692	0.025162974	0.05286047	0.119509324	0.61632794	0.061829988	0.24310705	0.017492717	0.23346283	0.0152997505
0.0	0.013172025	0.041749172	0.023685386	0.038654365	0.017939232	0.018418558	0.08950289	0.0104585895	0.015308058	0.016488167
0.0	0.5515334	0.56976837	0.56138515	0.5794417	0.570041	0.5763633	0.5715714	0.5657333	0.57845896	0.5619984
0.0	0.55210394	0.5704795	0.56211895	0.5807568	0.57062715	0.58021927	0.5723429	0.5685877	0.5793086	0.56327885
0.0	0.01459915	0.07104358	0.020636141	0.10682826	0.010866362	0.029700529	0.08067177	0.010347716	0.064535044	0.015462115
0.0	0.68181556	0.36582342	0.68051994	0.6781813	0.6543483	0.67309713	0.61745447	0.5268834	0.76678276	0.57056874
0.0	0.016563272	0.044110887	0.03443017	0.061872	0.037938584	0.027199654	0.057952117	0.008667648	0.08314851	0.015572364
0.0	0.67413175	0.52518195	0.54181474	0.5389868	0.62390375	0.60048705	0.6673996	0.6241274	0.6528238	0.62785983
0.0	0.55445325	0.5707488	0.56099707	0.57861453	0.57088447	0.57708585	0.5738952	0.56691664	0.57898295	0.5628733
0.0	0.021079395	0.116819836	0.019673642	0.023186868	0.013605431	0.022070909	0.10095357	0.012499095	0.080420636	0.019225903
0.0	0.5895481	0.46858364	0.56876504	0.5973808	0.72788876	0.53091806	0.82149637	0.6867915	0.59569585	0.45703676
0.0	0.5543012	0.56990457	0.56215173	0.58051753	0.57126695	0.58004	0.57254344	0.56718117	0.5815891	0.5628882
0.0	0.6151034	0.5398915	0.57724243	0.46084628	0.6130794	0.6993501	0.7155951	0.5595361	0.50853497	0.61052173
0.0	0.014006373	0.028086202	0.035732638	0.041630916	0.021709442	0.031271495	0.03949641	0.010101286	0.057113446	0.014799202
0.0	0.027884766	0.020343145	0.024928626	0.0468923	0.017651383	0.008818008	0.028693913	0.005573386	0.033780515	0.013928224
0.0	0.55425644	0.5712012	0.56085384	0.58004254	0.56891274	0.57917583	0.5706988	0.56615275	0.5775899	0.563515
0.0	0.023471743	0.029363804	0.07274154	0.17993125	0.5712331	0.03755954	0.3237086	0.012836547	0.09632214	0.034273
0.0	0.029933203	0.045639075	0.07934337	0.1206675	0.64491004	0.053235065	0.24182501	0.018349597	0.36133558	0.028114773
0.0	0.013329078	0.023787813	0.028603733	0.076036945	0.059086848	0.012744456	0.068104655	0.0047700605	0.025622947	0.016745348
0.0	0.012472451	0.08220857	0.022228682	0.052942682	0.01855065	0.027732668	0.03825105	0.010444317	0.06718916	0.013988361
0.0	0.5800434	0.41456965	0.6869523	0.64670783	0.57872957	0.76959735	0.5437398	0.55615866	0.3025488	0.5765637
0.0	0.024311895	0.020270385	0.022280518	0.06681735	0.022522701	0.018239679	0.030631054	0.009447314	0.013650259	0.013059583
0.0	0.036663976	0.07016255	0.08496182	0.23650183	0.50869554	0.05267546	0.2873808	0.028032292	0.14906567	0.037320737
0.0	0.08179478	0.029655611	0.072596684	0.07031349	0.5692924	0.115091644	0.27899846	0.017192567	0.26625407	0.022806004
0.0	0.56688744	0.5737839	0.5637223	0.58491546	0.5753372	0.5831841	0.5800455	0.5726279	0.59170425	0.56846404
0.0	0.06631076	0.013843909	0.12784488	0.08949279	0.61113626	0.03478401	0.3555049	0.029543104	0.11039601	0.019749116
0.0	0.084931225	0.027365457	0.071894	0.12535217	0.48220256	0.07998444	0.1603966	0.026542602	0.18635845	0.026190948
0.0	0.6139174	0.4790404	0.63846946	0.60735697	0.7433257	0.83681804	0.6436523	0.45429078	0.7150824	0.58462095
0.0	0.07103849	0.019644238	0.21691109	0.18012685	0.47169974	0.038137298	0.31266177	0.019503444	0.1042786	0.024988282
0.0	0.5540068	0.57078415	0.5609925	0.5797868	0.57125014	0.57971215	0.57266384	0.56860757	0.57864845	0.56217575
0.0	0.021870732	0.022649204	0.048524372	0.08599739	0.025291273	0.013919851	0.08858275	0.01082197	0.021188155	0.0121939145
0.0	0.57775676	0.4156709	0.60595757	0.3236471	0.76515985	0.49711254	0.6991118	0.46147686	0.5408661	0.50039554
0.0	0.022650333	0.056241773	0.022035815	0.0539814	0.009979702	0.00868673	0.054782778	0.009167885	0.06686173	0.02098108
0.0	0.05286195	0.06528589	0.093494624	0.09788997	0.58244014	0.031360354	0.254856	0.017254595	0.23631085	0.031675436
0.0	0.060461022	0.054950565	0.07873811	0.1074105	0.6000065	0.027076248	0.30416396	0.018168712	0.22272132	0.036896084
0.0	0.69827074	0.539672	0.8276005	0.62640136	0.75444275	0.5857251	0.68272036	0.5600491	0.47375986	0.57878757
0.0	0.020795269	0.022294156	0.047954105	0.084985234	0.025039736	0.013593161	0.08741882	0.010750842	0.020775706	0.012085421
0.0	0.05724363	0.020951385	0.11284781	0.112271026	0.50418663	0.020967567	0.24596743	0.024467353	0.1926532	0.020813089
0.0	0.13329218	0.03315646	0.07698618	0.140772	0.6073584	0.045052394	0.27257842	0.028156346	0.05376687	0.04454756
0.0	0.016673716	0.046102732	0.030281104	0.08377963	0.009253143	0.01653175	0.063851215	0.010880624	0.11011659	0.023559827
0.0	0.016709771	0.0464781	0.03060082	0.08456908	0.009268061	0.016726773	0.064048536	0.010918418	0.10965902	0.023455033
0.0	0.5530982	0.5693663	0.560617	0.57828206	0.5716058	0.57785755	0.5714284	0.5662437	0.5800951	0.5620839
0.0	0.55433273	0.56854504	0.56000364	0.57749116	0.56935936	0.57806337	0.57250386	0.56535757	0.5786999	0.5625861
0.0	0.013142666	0.07393879	0.02620352	0.111856736	0.060890872	0.019336402	0.041385315	0.013013629	0.022513472	0.014538551
0.0	0.013032041	0.07321479	0.026299292	0.11251732	0.060779214	0.019423762	0.041507326	0.013096866	0.022549503	0.014560265
0.0	0.03536505	0.052978445	0.056041427	0.2532744	0.76486576	0.067020394	0.3652798	0.01937169	0.08217982	0.02491091
0.0	0.0387594	0.03361563	0.09521787	0.19237243	0.59338105	0.034318645	0.50931174	0.0156075405	0.1224476	0.023796383
0.0	0.6550773	0.43196526	0.6403578	0.64333916	0.6804311	0.3489417	0.68938994	0.5424999	0.68248254	0.55562395
0.0	0.55333626	0.5703792	0.5599157	0.5803953	0.5722599	0.57716185	0.5704143	0.5671296	0.5795797	0.563147
0.0	0.05342616	0.03578973	0.025428662	0.04645274	0.0693228	0.021900687	0.03704381	0.009376193	0.013346103	0.012772655
0.0	0.11754762	0.02917832	0.075158864	0.110745355	0.73736954	0.053623375	0.3496855	0.020229686	0.070509434	0.027434675
0.0	0.6509724	0.54558194	0.5675523	0.62322295	0.78567624	0.58407784	0.6681806	0.5421318	0.62843424	0.59831524
0.0	0.11237476	0.02873255	0.07447947	0.10989873	0.7348867	0.052800782	0.3451813	0.020231398	0.0702119	0.027341187
0.0	0.68641704	0.50696594	0.8224527	0.68834925	0.62116057	0.70269287	0.7299819	0.5911621	0.82157755	0.5425713
0.0	0.042426404	0.052352376	0.07542888	0.16189867	0.2924028	0.041876893	0.30068293	0.015256192	0.12798847	0.0315987
0.0	0.07370978	0.063125506	0.03921806	0.28181037	0.41889942	0.04163082	0.32034296	0.029066913	0.212191	0.01590322
0.0	0.55252874	0.57247794	0.5617917	0.5798961	0.5731559	0.5800732	0.5744325	0.5690888	0.5808267	0.5654462
0.0	0.014289561	0.049502943	0.032486707	0.038428802	0.014860522	0.028385278	0.047663886	0.0054636104	0.036819454	0.012401696
0.0	0.020964755	0.0381182	0.022281984	0.08274735	0.023585899	0.01773983	0.03147884	0.010203014	0.012477784	0.012882731
0.0	0.065144375	0.04304551	0.106010206	0.21174163	0.4305565	0.050912127	0.26977658	0.024743825	0.040079508	0.017452203
0.0	0.05130591	0.017427724	0.09925858	0.038840767	0.50103045	0.064622425	0.08350671	0.022171663	0.16249774	0.04415675
0.0	0.010527606	0.044427212	0.013459991	0.04327311	0.0304245	0.016970173	0.035482872	0.008799319	0.028446851	0.014732414
0.0	0.010605436	0.043952312	0.013480349	0.04335773	0.03040866	0.017050847	0.03553568	0.008767535	0.028525235	0.014759536
0.0	0.11601462	0.060048338	0.054473415	0.1178973	0.5632278	0.04890112	0.21695876	0.020776756	0.18172535	0.033371568
0.0	0.9088794	0.5027515	0.49153465	0.52616346	0.70147616	0.6251314	0.66670567	0.5525704	0.6522516	0.6151258
0.0	0.1160536	0.059197366	0.054375228	0.116211176	0.5611466	0.047831923	0.21505612	0.020618875	0.18100196	0.033458587
0.0	0.024503013	0.033580057	0.062022444	0.19202732	0.41925582	0.05086856	0.29112422	0.025103286	0.16369331	0.029387327
0.0	0.07932466	0.027683359	0.06653611	0.2030524	0.8168289	0.0452673	0.3481297	0.027770566	0.26603094	0.021689547
0.0	0.07932466	0.027683366	0.06653614	0.2030524	0.8168289	0.045267288	0.3481297	0.027770566	0.26603097	0.021689547
0.0	0.104661964	0.037557885	0.070141695	0.22683826	0.39175937	0.09090536	0.31239182	0.00064156775	0.40007356	0.02417139
0.0	0.031119639	0.023498936	0.0971207	0.11160426	0.63462013	0.048142377	0.20758826	0.027817193	0.20426969	0.0265502
0.0	0.015839934	0.040451646	0.038193677	0.04318472	0.0127974395	0.01422524	0.058425207	0.010270323	0.06846614	0.018050136
0.0	0.5851749	0.46579352	0.76339585	0.6125857	0.65915054	0.5620226	0.62667745	0.54561573	0.6882165	0.6307797
0.0	0.010627904	0.031703934	0.027262647	0.053526387	0.019662002	0.024141682	0.06233293	0.011217535	0.033224937	0.016225645
0.0	0.7371818	0.36931214	0.7198103	0.5761278	0.54209423	0.5120547	0.6350848	0.50329095	0.5743943	0.57898223
0.0	0.020431144	0.021418633	0.08988333	0.15621881	0.59985423	0.05587637	0.21358678	0.020503	0.2138976	0.02380385
0.0	0.122895285	0.61934227	0.20810038	0.45614392	0.82987237	0.9243572	0.7053695	0.016352227	0.8192558	0.0575321
0.0	0.55256855	0.56946534	0.560549	0.5799189	0.57151	0.5799983	0.571379	0.5671915	0.5793206	0.56189317
0.0	0.14017579	0.037597016	0.07227241	0.08400846	0.5927826	0.080367126	0.26105818	0.015026304	0.14097634	0.027327977
0.0	0.014308313	0.030117104	0.028070549	0.050718933	0.030210849	0.02256766	0.059518892	0.004627073	0.036527067	0.013756229
0.0	0.07589024	0.027249403	0.058368266	0.103190474	0.56550586	0.103412226	0.37531176	0.011993047	0.07139988	0.017039094
0.0	0.07254456	0.027065862	0.058188535	0.10147341	0.5642829	0.10352281	0.37276486	0.011992211	0.069746464	0.016861552
0.0	0.6410448	0.5029045	0.5863918	0.5757915	0.6443425	0.7996165	0.6405505	0.54802805	0.39727506	0.53300697
0.0	0.012997005	0.05591842	0.033124406	0.05032529	0.029794494	0.012320737	0.07155536	0.008801761	0.037743364	0.019081756
0.0	0.09678736	0.03453163	0.066412605	0.18588062	0.5228267	0.046836674	0.25726232	0.013653727	0.07149795	0.02141073
0.0	0.020912975	0.057945162	0.025632635	0.07567221	0.0043093464	0.021182142	0.04952021	0.007967756	0.05853565	0.017358584
0.0	0.28445715	0.05862823	0.23631214	0.33827284	0.9667909	0.43358567	0.8349677	0.042235535	0.77268684	0.05949289
0.0	0.035688676	0.060489133	0.025143515	0.09568096	0.003921082	0.037738472	0.05326207	0.014936089	0.03633137	0.00978389
0.0	0.55487806	0.5696248	0.5609099	0.5804568	0.57044435	0.5788904	0.5722176	0.5660056	0.579489	0.56290793
0.0	0.6512404	0.51102406	0.5678507	0.6553625	0.68355906	0.5202332	0.5796521	0.548632	0.6113951	0.4923835
0.0	0.019064311	0.035381597	0.025908677	0.10655519	0.016445592	0.013183	0.04679145	0.014628958	0.050460853	0.009120206
0.0	0.050868135	0.03219903	0.06408283	0.18291672	0.48639616	0.030843189	0.26870993	0.022672785	0.23325263	0.027504254
0.0	0.5901519	0.4758267	0.5834607	0.71954274	0.62016374	0.34645298	0.5783674	0.5355816	0.6759332	0.6854051
0.0	0.0066128112	0.06437058	0.038720433	0.07155701	0.010402535	0.0059323907	0.03356999	0.008200326	0.074788004	0.012964875
0.0	0.07374001	0.041453782	0.075319216	0.15407316	0.5156694	0.032544788	0.19856483	0.016764577	0.22222623	0.026752166
0.0	0.07381512	0.041334692	0.07508888	0.15470241	0.51576376	0.03231575	0.19702469	0.016784735	0.22311296	0.026790323
0.0	0.0744354	0.041187543	0.07542012	0.15561135	0.5152171	0.032532997	0.19762196	0.016891902	0.22298168	0.0268824
0.0	0.69742435	0.50247645	0.76623964	0.46339643	0.6938412	0.61737293	0.5391566	0.57898045	0.66664195	0.5656682
0.0	0.027442634	0.14265658	0.027975049	0.05071938	0.023475656	0.027512431	0.07560387	0.008205726	0.037260376	0.0123995
0.0	0.00041985096	0.021248275	0.07326044	0.0019963128	0.4896178	0.20376839	0.30608693	0.020235661	0.3852429	0.019530836
0.0	0.03883679	0.031124657	0.026271807	0.11333541	0.02560414	0.044959377	0.049152933	0.01122276	0.22115609	0.02288503
0.0	0.6927415	0.4582429	0.56499594	0.6317405	0.6563759	0.6512357	0.66058654	0.5805838	0.51221716	0.4833797
0.0	0.037499547	0.031044025	0.026076352	0.11187264	0.025115186	0.043823432	0.048223417	0.011067833	0.22033164	0.022460122
0.0	0.03748485	0.031093152	0.026199566	0.1119315	0.025328469	0.04404386	0.048591334	0.011091505	0.21999492	0.022640299
0.0	0.04709342	0.032513212	0.04898165	0.14712773	0.31151327	0.05087251	0.19761607	0.023009174	0.24441408	0.028609117
0.0	0.0866004	0.03412061	0.05393468	0.23660287	0.4180724	0.117246106	0.2565644	0.020414397	0.38237232	0.02633665
0.0	0.6037536	0.5045303	0.6868091	0.57842255	0.74243116	0.45783797	0.64368194	0.4772967	0.6027236	0.56561273
0.0	0.021255154	0.02790406	0.020716969	0.043785457	0.016086707	0.014551756	0.034449607	0.011460361	0.09257024	0.017239489
0.0	0.020200895	0.027839234	0.020450985	0.042911537	0.015813025	0.014315947	0.03359991	0.011293125	0.089396656	0.016930787
0.0	0.02006492	0.0278783	0.020435877	0.043153357	0.015913216	0.0141763305	0.03393421	0.01134079	0.08971583	0.016880732
0.0	0.91222066	0.3485267	0.69989496	0.50844383	0.6757221	0.5460871	0.6105691	0.48429364	0.62709516	0.65293854
0.0	0.13820392	0.040620066	0.11488876	0.24073516	0.41046688	0.011966171	0.32420507	0.026887223	0.17168517	0.024323966
0.0	0.13809364	0.04070806	0.11474449	0.2407613	0.41177094	0.011996991	0.32398823	0.026896898	0.17237817	0.024211891
0.0	0.09418236	0.036225583	0.0579123	0.102750495	0.5086111	0.027507765	0.33781493	0.020389847	0.3232191	0.015241141
0.0	0.096416995	0.033612344	0.073568024	0.099311136	0.42233425	0.038391553	0.2931807	0.02802944	0.21943228	0.029755564
0.0	0.64510924	0.47937796	0.518776	0.48411548	0.67328036	0.42400157	0.6606653	0.492376	0.5893733	0.51432335
0.0	0.6332196	0.53478795	0.663831	0.5177341	0.61812	0.27995944	0.7022567	0.6464575	0.5802764	0.5712556
0.0	0.5518027	0.56974727	0.56166047	0.5799627	0.57307875	0.5783216	0.57062525	0.56515855	0.57960737	0.56214994
0.0	0.5525582	0.56999224	0.56061286	0.5805208	0.5740692	0.58049643	0.5713996	0.5656908	0.5797631	0.5632459
0.0	0.11322585	0.025985679	0.1530694	0.31038523	0.8080932	0.07787025	0.52737224	0.06779404	0.2517814	0.040280208
0.0	0.5525073	0.5708442	0.5610298	0.5804182	0.5715278	0.5791343	0.5729103	0.5670275	0.5775616	0.563222
0.0	0.13062866	0.03220792	0.08565461	0.1950194	0.6257352	0.06473797	0.26850593	0.00785321	0.078682594	0.030854061
0.0	0.02593366	0.063555315	0.036672793	0.058119558	0.03805564	0.03142233	0.07844314	0.00994197	0.05898333	0.013558137
0.0	0.0056358874	0.055144552	0.035031926	0.075467564	0.02701642	0.017914208	0.04428767	0.0064709624	0.06989236	0.018128464
0.0	0.035755295	0.05618843	0.030802464	0.06365562	0.021248983	0.028726032	0.04179857	0.013705919	0.025433566	0.011768972
0.0	0.0054183383	0.044706635	0.017351655	0.04887174	0.011385145	0.056346208	0.06729346	0.005631718	0.06486226	0.021356674
0.0	0.23136382	0.011404567	0.06286913	0.17286031	0.31643453	0.047375653	0.18051888	0.034497276	0.19670807	0.02969846
0.0	0.015929913	0.01092431	0.037076686	0.08031551	0.015130813	0.021047719	0.018047927	0.011593291	0.08948916	0.015104241
0.0	0.015277906	0.036011726	0.024068909	0.071490295	0.016854899	0.018806979	0.03583926	0.008740206	0.024571888	0.012195666
0.0	0.5559052	0.5695039	0.5591143	0.5795675	0.5722645	0.5784598	0.571883	0.5669897	0.5806379	0.5629356
0.0	0.5533313	0.56874824	0.56031704	0.5801824	0.5730034	0.57968634	0.57246554	0.56646806	0.58140725	0.5638835
0.0	0.5559917	0.5699279	0.5592703	0.58028847	0.572117	0.5807715	0.57229894	0.56715804	0.5828625	0.5632733
0.0	0.10382074	0.060035475	0.08499458	0.15595011	0.78115654	0.054386586	0.30505902	0.014904796	0.6565825	0.029764846
0.0	0.5529023	0.5697879	0.5602769	0.5805473	0.5733733	0.57900774	0.5727325	0.56622493	0.58126634	0.5640748
0.0	0.55380625	0.5709416	0.55930763	0.579541	0.5720704	0.5790514	0.57119596	0.56701356	0.5811328	0.562884
0.0	0.55385536	0.57047105	0.55990696	0.5803436	0.57269037	0.5796006	0.5722292	0.5660717	0.58115953	0.5641144
0.0	0.5556518	0.56829625	0.5592147	0.5801155	0.5709195	0.5797368	0.57131094	0.56628275	0.5806171	0.5629053
0.0	0.13091668	0.04473541	0.07383008	0.09236635	0.6165563	0.04230545	0.2920834	0.014376638	0.065924644	0.042611044
0.0	0.55301696	0.56986254	0.560265	0.57986295	0.5727871	0.5799901	0.572702	0.56592745	0.58006316	0.56286055
0.0	0.5559031	0.5703575	0.5590034	0.58018875	0.57068735	0.5808284	0.5716142	0.5666466	0.58242846	0.5630492
0.0	0.5557299	0.56863725	0.56033534	0.58070904	0.57103616	0.5797843	0.5727182	0.56706667	0.581887	0.5635529
0.0	0.5556586	0.56878084	0.5592266	0.5801786	0.57132393	0.58017045	0.5722983	0.5669866	0.5826559	0.56314737
0.0	0.036229502	0.023127498	0.016187487	0.14349177	0.2848316	0.053923182	0.28195378	0.02659278	0.35313258	0.026447304
0.0	0.035948504	0.028093986	0.046554588	0.111717254	0.50068396	0.08155704	0.26952237	0.021336833	0.15436752	0.021907091
0.0	0.059599273	0.02842306	0.09110956	0.111483745	0.5608828	0.08927331	0.3286575	0.016648302	0.17067453	0.019432727
0.0	0.048141915	0.013884734	0.055843137	0.21479595	0.6447465	0.073652856	0.22530715	0.01065627	0.1239112	0.014461677
0.0	0.55549055	0.5700755	0.55928975	0.579902	0.57194215	0.5800189	0.5711339	0.5667973	0.582216	0.56136554
0.0	0.014640481	0.008653299	0.017102936	0.039262403	0.03658123	0.013554407	0.056451075	0.0067331484	0.074894205	0.016462632
0.0	0.5542715	0.57123166	0.55975837	0.58031905	0.5732154	0.57823884	0.5734471	0.5668016	0.5816771	0.5645097
0.0	0.5549493	0.57074094	0.55923116	0.5795805	0.5717883	0.579913	0.5711207	0.56698173	0.58179414	0.5613046
0.0	0.555837	0.5701029	0.5589639	0.57984865	0.5728344	0.5793026	0.57155794	0.566499	0.5822254	0.56266946
0.0	0.55353296	0.57068205	0.56028914	0.58141553	0.572511	0.5802848	0.5726803	0.56628084	0.5813112	0.56398207
0.0	0.55572104	0.5705283	0.55925	0.5795866	0.5720644	0.57952	0.57137316	0.566707	0.5813436	0.5627081
0.0	0.035851933	0.041948747	0.07468615	0.24068329	0.6076309	0.030819416	0.26149124	0.024068749	0.21895093	0.03506496
0.0	0.5540369	0.570358	0.5604994	0.58009	0.57224673	0.5802087	0.57395595	0.56656873	0.58135015	0.56386435
0.0	0.5508152	0.56981367	0.56167144	0.57930726	0.5708743	0.57814485	0.5735223	0.5667437	0.57999957	0.56248
0.0	0.553527	0.57022285	0.5603108	0.57946	0.5712537	0.5786935	0.57270575	0.56707966	0.581233	0.5624564
0.0	0.55425173	0.5686429	0.56085926	0.57949567	0.57071495	0.5796213	0.5708424	0.56630415	0.58021706	0.563093
0.0	0.5522387	0.5706699	0.561094	0.5800869	0.57170993	0.57966846	0.57440925	0.56720775	0.5822751	0.5631825
0.0	0.26937065	0.16547258	0.28153273	0.3983819	0.9733	0.5311834	0.8231888	0.026960978	0.7615888	0.08193386
0.0	0.5529602	0.5706609	0.5603285	0.5798139	0.571883	0.5797821	0.57327145	0.56731826	0.58257186	0.562827
0.0	0.55370957	0.5694708	0.55836785	0.5794869	0.5692101	0.5794876	0.57139266	0.5666562	0.5808239	0.56318563
0.0	0.55191696	0.57064307	0.5610192	0.578661	0.56962854	0.5783501	0.57259166	0.5668964	0.57897466	0.56149405
0.0	0.5534157	0.57091916	0.5605137	0.57923937	0.5700825	0.5790198	0.5724802	0.5672834	0.5803685	0.5614818
0.0	0.555367	0.5688619	0.5604955	0.57940024	0.5696348	0.57788736	0.5715241	0.56672066	0.5800043	0.5629735
0.0	0.55237126	0.5697395	0.5616478	0.5800023	0.5705916	0.5784583	0.57438135	0.5672801	0.57933354	0.56204367
0.0	0.299499	0.1063854	0.22521424	0.26761803	0.9753194	0.578866	0.84045357	0.030681225	0.5947961	0.08335519
0.0	0.5534339	0.56977236	0.5603423	0.5796776	0.5709474	0.57897276	0.573149	0.5674282	0.58036447	0.5619783
0.0	0.5524362	0.5691643	0.56158143	0.580056	0.5715864	0.5790705	0.57138807	0.56528926	0.580363	0.5621491
0.0	0.55215377	0.57067597	0.5620889	0.57937425	0.5706992	0.57970333	0.57439005	0.5675136	0.5804083	0.56307334
0.0	0.5530505	0.5708289	0.5606642	0.5794652	0.57081836	0.58013284	0.57302713	0.5677714	0.58190066	0.56276095
0.0	0.5534304	0.56934047	0.5604655	0.5793866	0.57189983	0.5792465	0.57243055	0.56737965	0.58200294	0.5629267
0.0	0.30264038	0.19302726	0.22947392	0.37730628	0.94815177	0.4912404	0.8531467	0.03869238	0.73392767	0.09229162
0.0	0.0070153684	0.065036386	0.023590524	0.04784526	0.024358861	0.01669732	0.033953685	0.008192992	0.037473153	0.009046416
0.0	0.011736412	0.021593913	0.040804815	0.033629447	0.042536452	0.016556803	0.047567505	0.009236691	0.037796732	0.012747036
0.0	0.019051671	0.009523867	0.029535338	0.06407292	0.14773549	0.029604988	0.03998151	0.0054932768	0.021857236	0.015529507
0.0	0.5531255	0.5705532	0.5602657	0.57943416	0.5715389	0.57940155	0.5724758	0.56644946	0.58183837	0.56082505
0.0	0.5550873	0.57020086	0.55944914	0.5794199	0.5693878	0.58031857	0.57117945	0.5662964	0.58097035	0.5630647
0.0	0.55317223	0.5707189	0.56129456	0.579604	0.5727521	0.5790932	0.5722317	0.5664973	0.58240926	0.56246126
0.0	0.55330706	0.5708427	0.56051326	0.57949185	0.5730082	0.57948834	0.57209885	0.5666891	0.5823975	0.5622139
0.0	0.5555338	0.56988245	0.5604922	0.5803866	0.56798303	0.579037	0.57137984	0.5655031	0.5803605	0.563419
0.0	0.552003	0.56982726	0.5620892	0.5788833	0.57164145	0.5789492	0.57278895	0.5663904	0.580221	0.5628498
0.0	0.21531273	0.18624148	0.26551318	0.4411613	0.97592926	0.43936366	0.8601172	0.036018163	0.87289554	0.06570962
0.0	0.5532509	0.5699586	0.5604342	0.5792233	0.5719321	0.5795365	0.57275385	0.56695604	0.5819354	0.56245774
0.0	0.55426407	0.5698288	0.56138086	0.5792319	0.5710821	0.5800191	0.5720264	0.5666721	0.57831335	0.5631888
0.0	0.5526145	0.57059675	0.5609436	0.58039266	0.57198286	0.5773119	0.57070684	0.56728184	0.57835144	0.5629173
0.0	0.029784024	0.030223606	0.026709706	0.08327619	0.050377093	0.024616133	0.025784476	0.005830984	0.016108232	0.008057246
0.0	0.07949055	0.03629532	0.12223137	0.24753729	0.6425741	0.04560153	0.22899233	0.014883275	0.12371593	0.022685945
0.0	0.11445984	0.03510032	0.08385218	0.15594849	0.37031284	0.054795902	0.3715939	0.015306514	0.20650958	0.034841437
0.0	0.553103	0.56994337	0.5619602	0.5805397	0.57246345	0.57994205	0.5723759	0.5671824	0.58097434	0.56303704
0.0	0.73010063	0.5126059	0.56966525	0.6764765	0.6947946	0.61952245	0.67870235	0.49196845	0.65199006	0.63600254
0.0	0.040805858	0.04263344	0.041144226	0.06197401	0.019892015	0.026558697	0.109231375	0.0049148696	0.080079176	0.012716678
0.0	0.6701153	0.48543444	0.55244035	0.6114742	0.6851074	0.72723204	0.6002467	0.6448645	0.7118114	0.5911342
0.0	0.02059506	0.0338875	0.021307295	0.0657783	0.018918263	0.017929683	0.03519332	0.009982868	0.061376996	0.010213492
0.0	0.5538522	0.57041925	0.5616771	0.5785878	0.57069016	0.580277	0.5720059	0.56776905	0.577285	0.56250584
0.0	0.5554613	0.57093656	0.5601891	0.5790624	0.5710146	0.5804175	0.5727654	0.5671264	0.5795315	0.5621524
0.0	0.6664899	0.46942732	0.59611297	0.7272951	0.6990846	0.59723943	0.6668394	0.32778865	0.6097326	0.5999133
0.0	0.05353467	0.025894139	0.04558747	0.0754976	0.026982855	0.045977578	0.02801194	0.014540525	0.056380384	0.023129277
0.0	0.55497646	0.5705773	0.5619735	0.57878095	0.5712221	0.57901436	0.5719144	0.56793284	0.57812023	0.5623348
0.0	0.5563808	0.5702185	0.5603145	0.57929534	0.5726353	0.57689005	0.5729291	0.5673417	0.57915366	0.56303364
0.0	0.03427231	0.04015488	0.045936573	0.123944625	0.5591905	0.028908987	0.2876011	0.024985151	0.0996172	0.025986753
0.0	0.0130212195	0.029636106	0.023103321	0.070293814	0.01432362	0.01201164	0.055183906	0.0097253565	0.051635645	0.008204306
0.0	0.27552432	0.1604051	0.26564074	0.41332835	0.9646019	0.58369356	0.8724964	0.038922515	0.73523223	0.088455975
0.0	0.7531284	0.5244343	0.56004477	0.5685642	0.6210408	0.6338183	0.63727957	0.6231082	0.6538003	0.6210795
0.0	0.060096666	0.02916244	0.06976301	0.15596418	0.44187844	0.055026375	0.24377353	0.025042018	0.091294676	0.027255889
0.0	0.019812204	0.12854062	0.03906926	0.08927526	0.014929067	0.02149625	0.10851336	0.007861637	0.05003971	0.023569679
0.0	0.019830834	0.12797904	0.03897751	0.08908374	0.014956665	0.021443045	0.108279	0.007858398	0.049962956	0.023467857
0.0	0.046995226	0.061691735	0.08116161	0.1753227	0.5021278	0.036274258	0.40575814	0.028195798	0.17185931	0.0452546
0.0	0.058303177	0.03919436	0.0594881	0.19223551	0.51990384	0.033552382	0.43522474	0.026138572	0.16433913	0.030540487
0.0	0.019618584	0.12896556	0.03883324	0.08856308	0.0147785125	0.02129693	0.108185984	0.007914866	0.049848266	0.023433035
0.0	0.5624327	0.4881621	0.5614783	0.6733912	0.75337625	0.5888237	0.7203657	0.60345674	0.6373574	0.6430872
0.0	0.019765163	0.12814519	0.038943827	0.08947515	0.014987248	0.021358332	0.10750256	0.007864144	0.050259866	0.023468405
0.0	0.013052037	0.038301654	0.02425491	0.049264062	0.00809298	0.030362047	0.019735428	0.0066371	0.09420835	0.015976198
0.0	0.059556525	0.03916425	0.06316254	0.08013	0.32597265	0.04833309	0.26756373	0.015545173	0.19546402	0.029284932
0.0	0.5784983	0.50596863	0.5079609	0.74179196	0.6143799	0.7073069	0.7241892	0.67669266	0.641803	0.5834548
0.0	0.020975797	0.013646754	0.030135863	0.02904117	0.011325308	0.038639378	0.054139607	0.008327694	0.053710967	0.005522339
0.0	0.0218577	0.013788224	0.030111123	0.029272288	0.011426071	0.03858232	0.0546751	0.008385011	0.05626333	0.0056529054
0.0	0.0218577	0.013788224	0.030111123	0.029272288	0.011426071	0.03858232	0.0546751	0.008385011	0.05626333	0.0056529054
0.0	0.021976702	0.013761444	0.03031327	0.029447377	0.0115507385	0.038439464	0.0547361	0.008376793	0.056295592	0.0056505078
0.0	0.06409188	0.017459614	0.104568705	0.06979502	0.39466932	0.09664897	0.32721424	0.0135138035	0.10466507	0.016282264
0.0	0.5563834	0.5701254	0.5603232	0.57987297	0.56964624	0.57971746	0.57212245	0.56668353	0.5819562	0.5628403
0.0	0.5674567	0.5745466	0.56479967	0.5856699	0.57414085	0.58537483	0.5800712	0.5726728	0.5912861	0.5696808
0.0	0.013962458	0.024319608	0.03484066	0.034097143	0.01461918	0.015138177	0.060035475	0.006679904	0.031044222	0.020137716
0.0	0.5530917	0.56912833	0.5597963	0.5790747	0.57067794	0.5797371	0.5728719	0.5672711	0.5788578	0.563448
0.0	0.55556786	0.56843364	0.56024164	0.5798762	0.5716941	0.5796176	0.573648	0.56698614	0.5817878	0.5627986
0.0	0.5552332	0.56849855	0.5603873	0.5792472	0.5712661	0.5799425	0.5733594	0.5678853	0.5795708	0.5628854
0.0	0.47338456	0.52372617	0.5712114	0.6009133	0.7461358	0.68754405	0.6539936	0.5569091	0.33510178	0.57396835
0.0	0.019708287	0.059501965	0.082572706	0.1399604	0.3306492	0.02691131	0.31204078	0.014024749	0.19663708	0.037666377
0.0	0.05587012	0.031432852	0.08233351	0.0016325971	0.51627105	0.043678194	0.32345015	0.026109323	0.20139137	0.028519476
0.0	0.556875	0.49079877	0.49836954	0.6808074	0.72214687	0.79276913	0.59704393	0.6508806	0.7266695	0.60644484
0.0	0.71545154	0.48243356	0.6463433	0.56537324	0.7151492	0.5801337	0.6268376	0.60375607	0.4539397	0.5560264
0.0	0.025258675	0.026669942	0.020296343	0.051218033	0.032103647	0.015915299	0.07207344	0.008247721	0.026783857	0.012521841
0.0	0.025382638	0.026655203	0.020290257	0.05094644	0.032258324	0.01591913	0.07202956	0.008221193	0.026785916	0.012519859
0.0	0.026503235	0.026831817	0.020513628	0.051415674	0.032676134	0.016236974	0.07414031	0.008291159	0.02732631	0.01252362
0.0	0.015993237	0.0384595	0.029184464	0.054788776	0.040584303	0.030042259	0.10536722	0.01250662	0.028763972	0.010803354
0.0	0.026411206	0.028047225	0.02230224	0.07236078	0.019994639	0.025046786	0.06946026	0.010595579	0.082223736	0.011485178
0.0	0.036776382	0.028642412	0.06463005	0.06158806	0.472381	0.06090632	0.44285232	0.0125925	0.025426775	0.018585915
0.0	0.6283965	0.47128013	0.67440593	0.6798735	0.6846607	0.2858868	0.5919214	0.70157623	0.59808576	0.55966747
0.0	0.060992587	0.035600804	0.083551794	0.15454029	0.3614792	0.058053505	0.535493	0.02391035	0.23121011	0.04269705
0.0	0.012207909	0.04145189	0.036093738	0.061852492	0.010372757	0.021875635	0.08683282	0.006885378	0.035254605	0.016361486
0.0	0.121961705	0.025694715	0.0887883	0.11811215	0.45960638	0.08051071	0.50947773	0.013792938	0.21766254	0.04896356
0.0	0.019298008	0.029889263	0.02650795	0.07445385	0.011769593	0.026316691	0.1431558	0.009339125	0.062018484	0.021597078
0.0	0.01943017	0.029878108	0.026476828	0.07447605	0.01176157	0.026006663	0.14323764	0.009363888	0.062590025	0.02163341
0.0	0.019524533	0.030008232	0.026706388	0.075286075	0.011916054	0.026160575	0.14480203	0.009345673	0.06342226	0.021632696
0.0	0.019373497	0.029755784	0.026564596	0.07471709	0.011766621	0.026082708	0.14305475	0.009322824	0.062424988	0.021585817
0.0	0.019519357	0.029892458	0.02670184	0.07544697	0.011976769	0.026449285	0.14491794	0.009359722	0.0636388	0.021725109
0.0	0.034567412	0.02571232	0.074405976	0.10944661	0.4256103	0.07120675	0.26434347	0.012952324	0.1473092	0.0086151
0.0	0.56975406	0.5601674	0.5244426	0.57304865	0.576382	0.345796	0.5295259	0.6427776	0.53151655	0.51878613
0.0	0.049557827	0.027520902	0.10398351	0.11933466	0.35526678	0.086386375	0.11115254	0.01925804	0.3745695	0.010085673
0.0	0.63445383	0.40968597	0.6116991	0.48127833	0.63878554	0.6128881	0.7060157	0.6908152	0.7676613	0.5620007
0.0	0.025514849	0.017713586	0.054874778	0.0984547	0.3975153	0.051678266	0.28964403	0.022650491	0.19236568	0.011705679
0.0	0.0063371947	0.039063673	0.019469028	0.028792966	0.022249978	0.020494718	0.034485105	0.0072678057	0.044802804	0.0069778073
0.0	0.50046784	0.2925573	0.6696834	0.6390983	0.7058387	0.4329	0.62638015	0.5905726	0.6520818	0.65883505
0.0	0.076564185	0.047272958	0.09695863	0.12394323	0.2370443	0.027044894	0.2992419	0.017402137	0.053337067	0.012618406
0.0	0.5535978	0.57024884	0.5606432	0.5797965	0.57232326	0.5767796	0.5715903	0.56700873	0.5784633	0.56282693
0.0	0.03203253	0.039294414	0.036224037	0.04597061	0.002522972	0.012838764	0.13071987	0.008809068	0.011431507	0.010765036
0.0	0.6156981	0.5536174	0.60308826	0.6272591	0.4800003	0.58479506	0.6485369	0.5100872	0.32456082	0.4053195
0.0	0.55753386	0.5724931	0.5639551	0.5804679	0.5722664	0.58061975	0.5743375	0.56863034	0.584242	0.56487685
0.0	0.059854683	0.018618159	0.13889116	0.16463697	0.58753306	0.13500628	0.3742408	0.021806128	0.12761071	0.014093695
0.0	0.07099534	0.02424183	0.068686575	0.1544646	0.59709	0.053299136	0.15994911	0.01634475	0.12249556	0.01697841
0.0	0.0144824935	0.034044683	0.04149015	0.06687931	0.012917111	0.013492436	0.0337817	0.010872268	0.03953389	0.012344702
0.0	0.012091879	0.026985941	0.033973552	0.082239494	0.0073851096	0.0073265643	0.010406099	0.00978859	0.061010953	0.011437344
0.0	0.012018539	0.027218945	0.033726033	0.08220592	0.007461897	0.007377039	0.010330633	0.009774272	0.060781643	0.011474821
0.0	0.026258416	0.01976221	0.034985304	0.087865666	0.53983444	0.05111143	0.2621347	0.016708542	0.070327446	0.016274644
0.0	0.8798511	0.52225524	0.46186173	0.5545528	0.8461226	0.83239657	0.67861366	0.5845004	0.64431804	0.5910961
0.0	0.042596202	0.022908607	0.05440399	0.08443639	0.67213213	0.041709222	0.30583528	0.015382536	0.2013011	0.019224806
0.0	0.023633324	0.024933044	0.05910951	0.08856365	0.5433883	0.039219543	0.2660013	0.016037475	0.08889312	0.019084997
0.0	0.06563868	0.032160304	0.052337628	0.15714984	0.6383581	0.035694715	0.3113094	0.013274312	0.14012955	0.02769253
0.0	0.06107133	0.032283098	0.085118055	0.1737386	0.48086858	0.03238129	0.25175545	0.015268885	0.0618342	0.026321566
0.0	0.5535907	0.56968606	0.56220317	0.58051383	0.5703886	0.57643193	0.57138926	0.56709313	0.57835454	0.56244594
0.0	0.04677584	0.056561824	0.12552325	0.08162323	0.35577047	0.037307624	0.21316476	0.01892813	0.2022285	0.044926874
0.0	0.01577021	0.060035143	0.026783148	0.07098538	0.013546216	0.021126041	0.02832845	0.0072527183	0.06412081	0.014305321
0.0	0.059138346	0.01971005	0.043182667	0.21319567	0.52633476	0.039206207	0.13241513	0.012967126	0.24745408	0.030754903
0.0	0.6646373	0.3291002	0.55291647	0.69203657	0.691346	0.5750243	0.5738359	0.55179286	0.7895913	0.67234415
0.0	0.055720877	0.01944167	0.042909324	0.21025033	0.5236647	0.038562022	0.13094725	0.012992466	0.24448782	0.030583562
0.0	0.55349374	0.57068187	0.56132865	0.5807975	0.56946594	0.5761422	0.57065296	0.56700885	0.57894015	0.5627711
0.0	0.045716956	0.05619392	0.12587324	0.08087107	0.35538456	0.03719263	0.21359177	0.018850883	0.20393558	0.045243513
0.0	0.0069225635	0.05433423	0.046246216	0.031391896	0.009556208	0.015815347	0.034624632	0.009066516	0.045425925	0.018729955
0.0	0.01498972	0.03796186	0.07473729	0.07150205	0.4321729	0.035678208	0.20444046	0.02006137	0.11148441	0.04211369
0.0	0.6152428	0.5331125	0.4827937	0.59658515	0.77384627	0.42841074	0.62157524	0.4524511	0.55150086	0.6768915
0.0	0.0145415235	0.03744926	0.07424102	0.07029687	0.4297678	0.035061814	0.20148674	0.019955838	0.1082375	0.042191125
0.0	0.02572195	0.021982437	0.08256171	0.0866266	0.3751332	0.023819001	0.29187423	0.02476451	0.103660785	0.03172321
0.0	0.045363825	0.027055806	0.09200053	0.092954434	0.46747416	0.057313655	0.27300006	0.021976216	0.084161595	0.023118053
0.0	0.7142005	0.44403327	0.7138282	0.6085245	0.70662117	0.5875643	0.7503859	0.5439389	0.41609597	0.5244165
0.0	0.4705772	0.6240005	0.6564496	0.5220529	0.6066268	0.38858938	0.6246582	0.69343925	0.7013267	0.60060287
0.0	0.33399287	0.5358996	0.5415853	0.56922823	0.5832196	0.582581	0.58902234	0.5352264	0.53988385	0.5841192
0.0	0.026900258	0.12449298	0.021393858	0.07572708	0.016932819	0.01649652	0.1674446	0.0068685864	0.079266876	0.007119032
0.0	0.027499095	0.036455818	0.09144094	0.0017398883	0.5863133	0.043342907	0.29801753	0.019380696	0.21896727	0.014850585
0.0	0.5546318	0.56947917	0.56172854	0.58041143	0.5708141	0.5785287	0.572482	0.566152	0.5800417	0.5619416
0.0	0.5554025	0.5688124	0.5615981	0.580671	0.5715291	0.5786978	0.5724868	0.56733847	0.5818068	0.5627756
0.0	0.012450047	0.07118892	0.037357118	0.048762638	0.018930506	0.01444103	0.023330122	0.0067787436	0.02422671	0.009665843
0.0	0.025312087	0.035385307	0.07474048	0.19459797	0.48736182	0.04740492	0.2843435	0.017656004	0.2390616	0.018136961
0.0	0.74397695	0.5534328	0.67837757	0.7019157	0.7195819	0.65641737	0.7476879	0.56415164	0.7381884	0.54008657
0.0	0.63719565	0.3156867	0.8346548	0.6281554	0.6901531	0.6720297	0.7105015	0.5526066	0.7037146	0.5780259
0.0	0.0065149674	0.078253865	0.035121426	0.088437386	0.01843632	0.037873935	0.039832093	0.0071241804	0.081505604	0.0072507067
0.0	0.6310402	0.50087166	0.56002194	0.56700504	0.7061298	0.62951905	0.6984186	0.63641244	0.79571897	0.51070845
0.0	0.0008705643	0.002990775	0.0009877806	0.0008294825	0.00862915	0.0003813174	0.003093253	6.609846e-05	0.000257217	0.00044800589
0.0	0.0066572884	0.03279737	0.018177396	0.05719973	0.026915986	0.023612143	0.029600034	0.008653017	0.024474178	0.024667947
0.0	0.5533494	0.5696888	0.56039864	0.5804476	0.5703099	0.5782839	0.57165045	0.566213	0.58102703	0.56234
0.0	0.0056734765	0.021089053	0.030135585	0.049878716	0.03622797	0.016768359	0.054276794	0.0072311135	0.08911604	0.015092476
0.0	0.7963782	0.5375533	0.8353403	0.5272702	0.63110733	0.42800108	0.62325615	0.60790175	0.60657763	0.6307312
0.0	0.55338657	0.570117	0.5605967	0.5782902	0.57063156	0.5776408	0.5733172	0.5669881	0.579309	0.56173235
0.0	0.06556935	0.032229524	0.0522296	0.15734164	0.63903445	0.035873998	0.3111477	0.013274762	0.14072847	0.02756853
0.0	0.7810321	0.5901395	0.7171261	0.6712754	0.54033345	0.639433	0.7382708	0.65499884	0.62637585	0.5796359
0.0	0.053496838	0.031563383	0.08236897	0.26206225	0.6229944	0.06794377	0.14186199	0.01827615	0.3214773	0.021845689
0.0	0.045692347	0.037524693	0.109530546	0.25823984	0.48993635	0.04338064	0.28136277	0.013505549	0.17108595	0.02219532
0.0	0.04704181	0.037715334	0.10948105	0.259141	0.48944217	0.04339965	0.28220066	0.013571306	0.17414422	0.022318522
0.0	0.033434853	0.04430023	0.090180986	0.209878	0.48706582	0.05955275	0.2587241	0.011103405	0.062319	0.016681684
0.0	0.05061304	0.030739564	0.09515844	0.26130837	0.53840345	0.08844223	0.15399253	0.017875927	0.20589903	0.023356088
0.0	0.67256904	0.49388704	0.7272924	0.5617675	0.7752914	0.75088876	0.55756444	0.5757237	0.33098006	0.5487326
0.0	0.044600025	0.076725714	0.118107505	0.15354022	0.27941546	0.0117291035	0.40296814	0.014604536	0.17553796	0.031038709
0.0	0.6020071	0.45382193	0.56679803	0.50704265	0.4602921	0.67236006	0.6961656	0.5439956	0.5366663	0.63743746
0.0	0.73169214	0.45640653	0.62619406	0.6031048	0.6231433	0.58330715	0.74980736	0.55495447	0.50847673	0.5278416
0.0	0.016696645	0.0348642	0.1051992	0.1082476	0.46040836	0.04652845	0.45301417	0.016661258	0.10347027	0.019949256
0.0	0.07191209	0.021540998	0.07600933	0.11656258	0.3376865	0.032990783	0.2559388	0.019083112	0.13126087	0.021535983
0.0	0.42331865	0.37822574	0.6653076	0.5838116	0.70885766	0.5305714	0.6410676	0.56167626	0.50474274	0.50782657
0.0	0.36864793	0.47661614	0.7568797	0.57933044	0.6428936	0.70329034	0.7622256	0.45768914	0.6191556	0.40727788
0.0	0.0027372623	0.06687669	0.0323906	0.06448991	0.015960395	0.012414585	0.054053452	0.011666963	0.023726875	0.009807478
0.0	0.029958958	0.026344495	0.023653522	0.029781567	0.0174892	0.024874175	0.098478936	0.0064168717	0.026817886	0.020503987
0.0	0.030098144	0.026048051	0.023541883	0.029738195	0.017436275	0.025004216	0.09895405	0.006435059	0.026389034	0.020497063
0.0	0.019649634	0.022291517	0.08512093	0.045443323	0.600845	0.015308741	0.4423551	0.014967488	0.17522332	0.024695886
0.0	0.02215371	0.019229006	0.07869272	0.064958274	0.48986432	0.017667454	0.46898642	0.010462271	0.026660139	0.019760704
0.0	0.85433173	0.4153807	0.54451543	0.6594306	0.66192275	0.65143704	0.4548091	0.46138054	0.5871451	0.48973012
0.0	0.04407291	0.022165544	0.079927474	0.11922666	0.41747308	0.040013734	0.2028173	0.020783441	0.021076152	0.012263262
0.0	0.02706187	0.021013692	0.019212507	0.0760336	0.007928765	0.03841151	0.1014695	0.005608749	0.060843907	0.010737356
0.0	0.01585756	0.03313622	0.045345355	0.11219958	0.019347018	0.025022427	0.037756685	0.011051181	0.056199513	0.008669652
0.0	0.01655334	0.03335619	0.04559551	0.11354647	0.019916823	0.02503028	0.03810551	0.011200939	0.056696933	0.008743491
0.0	0.064168066	0.021229204	0.103809536	0.1280359	0.2522907	0.019706689	0.36698303	0.020530224	0.17933801	0.013344791
0.0	0.009756367	0.06234863	0.02946851	0.08273638	0.038511895	0.008179465	0.027407618	0.006442368	0.036449008	0.012423826
0.0	0.018593784	0.05450464	0.029441334	0.049099453	0.01271657	0.018082814	0.039243925	0.0034419175	0.0438757	0.007873663
0.0	0.03409266	0.052238386	0.06541626	0.18318512	0.45270425	0.05895765	0.2353234	0.024304587	0.45447916	0.030172126
0.0	0.054023553	0.021750195	0.081741296	0.14113604	0.36317998	0.057367392	0.2159587	0.03328488	0.20089981	0.017153958
0.0	0.36515465	0.08098548	0.0172344	0.41554204	0.95553684	0.3904889	0.8247212	0.080449	0.43983063	0.10620236
0.0	0.03222648	0.022929184	0.08987985	0.12591678	0.48051754	0.01513242	0.34074667	0.01833567	0.28309634	0.026950704
0.0	0.07848525	0.019622844	0.08932727	0.16844685	0.5245459	0.024693463	0.2227301	0.018302124	0.04296952	0.014006096
0.0	0.057135317	0.02634166	0.10376328	0.104923405	0.26452643	0.028076688	0.32778278	0.027614653	0.12079449	0.03371309
0.0	0.022286395	0.021286547	0.033368133	0.04077641	0.009924422	0.010667799	0.07757181	0.010388869	0.051997356	0.01789349
0.0	0.019075746	0.029777434	0.03284537	0.08358154	0.016446024	0.030414976	0.0091659315	0.010254669	0.082628205	0.013601169
0.0	0.18716119	0.06721661	0.30803946	0.47592238	0.94551295	0.47530648	0.8437873	0.06264558	0.6716524	0.03961572
0.0	0.38785094	0.07921304	0.30648106	0.17841625	0.9683179	0.6286992	0.7319851	0.04798902	0.7980565	0.079342864
0.0	0.030899173	0.04053667	0.0594309	0.17355855	0.5173954	0.08028667	0.2168183	0.019669948	0.15430824	0.036928818
0.0	0.010484677	0.05332148	0.01899559	0.07918524	0.028050553	0.03910044	0.021783078	0.007394546	0.0650579	0.015406965
0.0	0.010237444	0.052934013	0.018828288	0.07821516	0.027581835	0.03823675	0.020769011	0.0072305184	0.0632995	0.01520677
0.0	0.75994605	0.33506322	0.6309326	0.68380946	0.7170133	0.4105318	0.6078223	0.56337076	0.34881765	0.7385425
0.0	0.010236788	0.053707708	0.018845597	0.078227244	0.027690515	0.03826973	0.020893475	0.007266877	0.0630127	0.015218212
0.0	0.67159337	0.3865809	0.62529355	0.3761339	0.7429033	0.644245	0.72855794	0.54062134	0.79676825	0.6404296
0.0	0.022484552	0.022786014	0.028271856	0.09152255	0.012642609	0.021297865	0.056722507	0.0048279664	0.1063128	0.014801287
0.0	0.022244113	0.02276621	0.028447997	0.091775656	0.01265113	0.021723142	0.056826767	0.0048689377	0.10555985	0.014830339
0.0	0.035369515	0.053058006	0.085661314	0.0455939	0.10606879	0.0290497	0.32234374	0.016499003	0.16995367	0.024940694
0.0	0.7716471	0.4058189	0.5561666	0.6981837	0.6055036	0.33689773	0.60376906	0.5990039	0.5861745	0.50274885
0.0	0.10253342	0.022504952	0.060935494	0.1442068	0.23019539	0.054748517	0.21871082	0.02219689	0.21799836	0.008256735
0.0	0.030345146	0.033389773	0.060376544	0.073961444	0.34542155	0.041142344	0.48672336	0.009962318	0.028334757	0.026653891
0.0	0.005299788	0.041644946	0.028186327	0.07807603	0.07061941	0.020508068	0.08374068	0.0093600415	0.0256346	0.018671397
0.0	0.016088149	0.04412295	0.08109752	0.12997404	0.70496935	0.08642545	0.49402294	0.01699067	0.13151716	0.048300263
0.0	0.109482914	0.033495106	0.051798865	0.17324561	0.3290208	0.046331305	0.18395257	0.018888623	0.08136523	0.027861517
0.0	0.82655424	0.4845749	0.57103354	0.64364237	0.46070394	0.58152163	0.5741952	0.5928212	0.8145886	0.5677856
0.0	0.15897693	0.03687155	0.09504637	0.18758574	0.21223983	0.024200967	0.22824182	0.018179467	0.16259114	0.037727296
0.0	0.9007173	0.49183387	0.5362882	0.5244826	0.621082	0.26978686	0.6531868	0.5142145	0.6261072	0.6399219
0.0	0.56667036	0.5740085	0.5652314	0.58448863	0.5758106	0.58534515	0.58098817	0.57302356	0.591797	0.56716305
0.0	0.0646192	0.02782071	0.088269696	0.1859722	0.641396	0.016383534	0.29218668	0.031677105	0.14072137	0.023085533
0.0	0.053121876	0.025057651	0.027884038	0.09028178	0.02124591	0.040786035	0.029967705	0.008356055	0.05159193	0.010839631
0.0	0.55344075	0.5693271	0.5595694	0.5791799	0.57003534	0.5772267	0.5704178	0.5658076	0.58050764	0.5633522
0.0	0.62768006	0.5115207	0.4935938	0.568092	0.5994123	0.76011825	0.65713817	0.5755019	0.7186252	0.46751633
0.0	0.00848599	0.025530184	0.017683897	0.06906907	0.017031444	0.01654651	0.067420796	0.0063200695	0.042135347	0.0069585214
0.0	0.55334795	0.57019407	0.5614723	0.58095837	0.57166153	0.57688844	0.57127744	0.56722295	0.57853603	0.5626955
0.0	0.008959243	0.036165524	0.03428303	0.079740606	0.031999264	0.014526185	0.026512643	0.011326786	0.0053303214	0.010086958
0.0	0.8756206	0.3181726	0.7168739	0.59236485	0.5905758	0.6513796	0.58431804	0.50220233	0.21279937	0.5537929
0.0	0.016645437	0.0347457	0.105135165	0.10781278	0.4601671	0.046494853	0.45183617	0.016617643	0.10358583	0.019974135
0.0	0.051359966	0.024980105	0.02760308	0.08969659	0.020930821	0.040088292	0.029008454	0.00825323	0.05059059	0.010757767
0.0	0.021101821	0.023689196	0.034195423	0.080660515	0.009345864	0.008493495	0.053301733	0.0154974125	0.042838342	0.01130728
0.0	0.015873434	0.021902086	0.07104814	0.064721934	0.54572725	0.013856445	0.33376107	0.014061069	0.14697938	0.03132022
0.0	0.015874313	0.021953976	0.070901014	0.06482389	0.54619914	0.01391625	0.3336354	0.0140755065	0.14708512	0.03112211
0.0	0.54170156	0.4423183	0.5807135	0.69568723	0.64675117	0.50854635	0.43309417	0.4762511	0.4615729	0.51833403
0.0	0.02870811	0.043130536	0.04886132	0.23423575	0.2401645	0.031468976	0.14259864	0.035124864	0.08991516	0.026660895
0.0	0.10423799	0.036846444	0.07365112	0.15493816	0.331621	0.050642766	0.21098468	0.019820582	0.14750177	0.030100657
0.0	0.014648265	0.046512242	0.023246294	0.090244524	0.051837582	0.015034676	0.042534806	0.0058020973	0.08140701	0.0114830285
0.0	0.008474663	0.041616134	0.030430427	0.10398235	0.014353596	0.01625891	0.030364752	0.0054279678	0.05548102	0.011355101
0.0	0.041181866	0.02488488	0.12449071	0.066925235	0.60957813	0.012593343	0.34612563	0.018661877	0.090981945	0.017576307
0.0	0.7740003	0.44572306	0.6121373	0.619922	0.5865841	0.49697405	0.7319678	0.049873814	0.3768547	0.59989524
0.0	0.067620456	0.022076815	0.07677408	0.08993387	0.40253475	0.019950813	0.35369045	0.0008558859	0.12673327	0.02446581
0.0	0.035240665	0.015373684	0.06735202	0.06986344	0.5044627	0.041230857	0.27122006	0.017690368	0.11365729	0.01767142
0.0	0.029036684	0.020584883	0.035137467	0.1387808	0.3092072	0.041511804	0.17192838	0.016831778	0.13630204	0.015977839
0.0	0.029471926	0.020629633	0.03522004	0.1408653	0.31000996	0.04152749	0.17246817	0.016885886	0.13690995	0.016066078
0.0	0.64718026	0.5103997	0.6147448	0.5749279	0.70132047	0.7586413	0.5444044	0.57386804	0.48192593	0.49704808
0.0	0.016754692	0.12015316	0.023688065	0.07101641	0.012265619	0.021642476	0.018070672	0.012436047	0.043876182	0.009892206
0.0	0.55328864	0.57083726	0.5616919	0.58063495	0.5717248	0.57547706	0.5714993	0.56639224	0.57825816	0.56344694
0.0	0.0064365836	0.034381732	0.03805573	0.035972323	0.019804409	0.009290747	0.016696732	0.008036277	0.07825357	0.009622353
0.0	0.060808122	0.025173247	0.12785302	0.11700923	0.5070144	0.023214271	0.21014369	0.019853383	0.110664286	0.022557901
0.0	0.80888426	0.5219134	0.73903614	0.62709296	0.5650017	0.41254017	0.46439353	0.6773322	0.49682713	0.5394326
0.0	0.067423	0.028568022	0.07074139	0.06674086	0.3099852	0.022838747	0.29656497	0.0254269	0.20453626	0.028415713
0.0	0.8063593	0.42447752	0.57583004	0.5913009	0.6459798	0.5563462	0.57402015	0.60439694	0.7366555	0.57549953
0.0	0.07017905	0.021709275	0.087099046	0.10247869	0.45088556	0.085146	0.3397142	0.016214157	0.23093282	0.016882664
0.0	0.6614111	0.38941616	0.60931057	0.58417094	0.6066238	0.76698935	0.6756985	0.59127283	0.8382579	0.49332958
0.0	0.55270666	0.5701293	0.5613341	0.5808183	0.5705725	0.5772506	0.57168394	0.5669319	0.5786749	0.5632182
0.0	0.014337057	0.0540925	0.035547283	0.047133334	0.0064862133	0.0078024073	0.02093945	0.0067635886	0.041423175	0.01615883
0.0	0.052449454	0.05270618	0.11168115	0.08966435	0.253403	0.026499793	0.26100904	0.016318453	0.1629629	0.028422467
0.0	0.7059773	0.5282213	0.6973948	0.5066773	0.63278013	0.6029156	0.60074323	0.51211727	0.59418106	0.5915018
0.0	0.75929385	0.44602698	0.5802746	0.5842153	0.78493416	0.6129547	0.5660498	0.50347984	0.6414231	0.5125658
0.0	0.0074932557	0.07030145	0.044828266	0.06941592	0.006352515	0.020665638	0.048048463	0.00704803	0.023185918	0.006882311
0.0	0.042893577	0.032212872	0.07889117	0.08174858	0.39996094	0.026425702	0.30221003	0.010931958	0.13458104	0.021631364
0.0	0.020977933	0.02698378	0.031413935	0.04499014	0.028512679	0.008663204	0.0959996	0.00597224	0.034176886	0.010698779
0.0	0.021851532	0.034280993	0.091611505	0.052132748	0.29235122	0.09082673	0.20081243	0.011459389	0.1105785	0.01929655
0.0	0.63148856	0.42857954	0.6390358	0.41218415	0.6999284	0.6354319	0.6262443	0.5309065	0.59220135	0.5844942
0.0	0.626368	0.48379833	0.51247275	0.5588497	0.43624198	0.66791314	0.47326154	0.552272	0.8216002	0.6179387
0.0	0.011065051	0.025021216	0.03137737	0.037429925	0.012031206	0.08123206	0.054941364	0.005568945	0.027506704	0.009588441
0.0	0.09651255	0.032384146	0.08125915	0.16684727	0.3838021	0.054467548	0.31706074	0.013675249	0.05277521	0.01578639
0.0	0.09651255	0.032384146	0.08125915	0.1668473	0.3838021	0.054467548	0.31706074	0.013675249	0.0527752	0.01578639
0.0	0.06137739	0.02009617	0.032333072	0.06710652	0.0152603835	0.024268689	0.04621198	0.007528823	0.04302274	0.016673176
0.0	0.06113708	0.020049011	0.032496464	0.06721137	0.015230825	0.024383446	0.04616451	0.007517455	0.043252453	0.016543988
0.0	0.04081737	0.011064697	0.10761	0.14692985	0.49233723	0.028677292	0.23563918	0.008729736	0.028229507	0.03267523
0.0	0.5800685	0.4145315	0.48098746	0.5327997	0.7009086	0.63069415	0.5774996	0.32965523	0.89730823	0.58495885
0.0	0.6866027	0.48381528	0.56368816	0.620118	0.7459576	0.6301227	0.58262914	0.5349815	0.66081303	0.5260616
0.0	0.48254412	0.37757283	0.7842952	0.7615576	0.6738709	0.55372465	0.7124736	0.52877223	0.6052783	0.5199945
0.0	0.053215742	0.030651098	0.2443917	0.160082	0.49062344	0.0004051437	0.009409851	0.025402045	0.0018185412	0.023372756
0.0	0.013844085	0.019408701	0.032802075	0.06527807	0.008949358	0.014319804	0.03384735	0.009290835	0.16819501	0.010749762
0.0	0.012892176	0.016649544	0.029561492	0.055147786	0.024345638	0.011140388	0.17610575	0.012247193	0.019219493	0.008918525
0.0	0.55506617	0.56911695	0.56097245	0.58050066	0.57108396	0.5800954	0.5729045	0.56717277	0.57946247	0.56255955
0.0	0.02358467	0.015166405	0.06882968	0.07292786	0.93377084	0.08582507	0.4652813	0.023589132	0.1669628	0.011553526
0.0	0.010674802	0.015181375	0.026399426	0.033367295	0.010379872	0.11775013	0.06123289	0.013055391	0.04262612	0.0067504067
0.0	0.038039394	0.018996626	0.07972448	0.18054843	0.40063083	0.026664713	0.18929967	0.014677496	0.17328376	0.01742032
0.0	0.037107572	0.012063619	0.14984684	0.19634944	0.57646024	0.01876132	0.26166078	0.014981133	0.1416242	0.015607732
0.0	0.6822925	0.5190098	0.6038569	0.61916727	0.6232043	0.4385411	0.70742005	0.51446056	0.33655414	0.6101344
0.0	0.02897719	0.043237973	0.036074888	0.17973232	0.4120127	0.04828617	0.12508336	0.012263424	0.15595813	0.017876336
0.0	0.027714213	0.042894606	0.036058865	0.17927293	0.41141242	0.048302345	0.12405055	0.012302194	0.15379688	0.017720472
0.0	0.027725618	0.0432317	0.035815835	0.17854698	0.41319898	0.048446454	0.123753816	0.012208615	0.15393545	0.017726183
0.0	0.020226516	0.055516187	0.048678283	0.07851426	0.007431228	0.051423673	0.015247498	0.012999929	0.039038096	0.01104535
0.0	0.73478174	0.4559833	0.48527408	0.5037752	0.6270568	0.37632763	0.73194724	0.60143936	0.5718364	0.53157115
0.0	0.014735119	0.022617506	0.089474216	0.091187224	0.003618815	0.04871134	0.094057806	0.007610687	0.021636399	0.0065405876
0.0	0.0065690614	0.022472948	0.01900311	0.014795635	0.009655405	0.014191866	0.06523543	0.013591985	0.03619237	0.01962079
0.0	0.006471401	0.02236734	0.018599719	0.014592579	0.0093439035	0.013778339	0.064373635	0.013432468	0.035228927	0.019469224
0.0	0.0065318965	0.022352267	0.01853817	0.014651644	0.0094665885	0.013825993	0.064477265	0.013415418	0.03559312	0.01944557
0.0	0.007508509	0.0131729795	0.025049832	0.05904123	0.013938843	0.00872378	0.0823805	0.008391016	0.026030704	0.008199442
0.0	0.7016053	0.49435797	0.6379531	0.5816135	0.7547463	0.67912006	0.71845484	0.55209595	0.4109448	0.58478445
0.0	0.027398463	0.017765997	0.059865735	0.08473156	0.30568534	0.046267077	0.24647497	0.012250434	0.14021896	0.017762188
0.0	0.027391005	0.017754551	0.05996471	0.08450764	0.3045042	0.046378355	0.2460375	0.0121936165	0.14049168	0.017757878
0.0	0.5546723	0.5703985	0.5616552	0.5805662	0.5708836	0.57857764	0.5724948	0.565986	0.58102286	0.5623148
0.0	0.03924853	0.012611837	0.075988665	0.07942699	0.25477654	0.03591788	0.32304204	0.013766059	0.15995745	0.015959661
0.0	0.007741137	0.03992813	0.019910162	0.047044154	0.009979104	0.027926924	0.030355427	0.010770268	0.07775111	0.01403626
0.0	0.008036619	0.040175132	0.019933343	0.047589447	0.010125168	0.0284745	0.031134142	0.010862913	0.07811363	0.014245924
0.0	0.030124452	0.05012992	0.06964114	0.16153131	0.41369122	0.054597083	0.24895434	0.01473951	0.047667433	0.020074809
0.0	0.7290984	0.582117	0.55838746	0.62659127	0.56904984	0.6942124	0.62413836	0.5092608	0.3476051	0.5056141
0.0	0.029132646	0.04298116	0.02894373	0.056897324	0.010775842	0.023720624	0.09367461	0.004412264	0.16282873	0.01446328
0.0	0.025883807	0.015517249	0.044555683	0.08385455	0.514	0.020604707	0.40773982	0.015615368	0.079262055	0.016715704
0.0	0.037542015	0.015248314	0.08618726	0.08584734	0.35038647	0.018801823	0.39611208	0.022245118	0.20725682	0.0169513
0.0	0.037542023	0.015248306	0.08618726	0.08584734	0.35038647	0.018801823	0.39611208	0.022245118	0.20725684	0.016951308
0.0	0.03263583	0.017432902	0.09669913	0.07144355	0.47132668	0.02560173	0.32212093	0.014947458	0.17303938	0.021658666
0.0	0.039881304	0.02155124	0.06425702	0.052387483	0.7012683	0.022271894	0.20619242	0.014886295	0.11989149	0.023528278
0.0	0.03792435	0.012273275	0.117059074	0.09050125	0.4439038	0.02605858	0.21758725	0.011997715	0.23243193	0.015816588
0.0	0.036422677	0.01371245	0.08327625	0.13233684	0.55708885	0.041840162	0.33957702	0.016432855	0.14862488	0.02409636
0.0	0.33025762	0.07985831	0.4292403	0.1054912	0.9587648	0.5096052	0.8520483	0.072646245	0.69379103	0.07309016
0.0	0.81090015	0.56256855	0.71692675	0.53606594	0.71891356	0.38895288	0.43225846	0.5647712	0.6552869	0.52566946
0.0	0.045118805	0.010247093	0.04317301	0.07829239	0.012764721	0.033976912	0.018974757	0.013103895	0.11149264	0.011963955
0.0	0.04497903	0.010169701	0.043149456	0.07796348	0.012747894	0.033998102	0.019028505	0.013031562	0.11342024	0.011866789
0.0	0.07427191	0.018667135	0.14611487	0.08387569	0.5589631	0.034411807	0.22181156	0.018699551	0.16834305	0.014248655
0.0	0.86197716	0.31926718	0.6122866	0.6082827	0.68076134	0.5765662	0.6576372	0.50370866	0.65066373	0.613235
0.0	0.06500827	0.022130072	0.089561254	0.1260126	0.32818672	0.04876603	0.29700032	0.015305715	0.2044868	0.02058323
0.0	0.06515265	0.022269018	0.08914029	0.12557304	0.32998356	0.04894982	0.2967609	0.015243332	0.2037723	0.020556599
0.0	0.021183155	0.06618345	0.029432658	0.04873114	0.005748772	0.02111835	0.078454755	0.014081563	0.04810141	0.011428926
0.0	0.028648544	0.021568017	0.047615856	0.20856841	0.5079697	0.03514554	0.48594984	0.027034087	0.16197799	0.023453493
0.0	0.0067581222	0.023559684	0.017441258	0.06633183	0.024058433	0.010603805	0.1531784	0.009539123	0.084237844	0.010186583
0.0	0.5542575	0.5704382	0.5602332	0.57936966	0.570584	0.5777268	0.57208	0.5662982	0.57914275	0.5618093
0.0	0.05010131	0.042319585	0.026246231	0.041802865	0.015848596	0.005528599	0.022955602	0.0077765468	0.053216763	0.007472818
0.0	0.6909444	0.5506498	0.6826691	0.71711016	0.60532796	0.22428451	0.49612397	0.51567507	0.9092167	0.5267222
0.0	0.5533921	0.57052505	0.56079936	0.5805146	0.57097167	0.57650405	0.57091	0.565911	0.57924557	0.5625397
0.0	0.0128864255	0.016378025	0.015853364	0.07394269	0.028636223	0.018098814	0.14587992	0.005457144	0.0959184	0.010913064
0.0	0.033737425	0.02315325	0.062394723	0.043972693	0.65872157	0.06805114	0.32935876	0.015605638	0.07123646	0.022233943
0.0	0.01950592	0.04122671	0.02111676	0.030511726	0.012448592	0.027440878	0.061496627	0.006951418	0.0759126	0.014683255
0.0	0.5591619	0.43191427	0.5774503	0.4981232	0.6650154	0.46721074	0.6073174	0.4560275	0.4958099	0.70847446
0.0	0.042140946	0.01738095	0.06867531	0.059935965	0.40766567	0.044950638	0.15925138	0.008594159	0.4616478	0.014309812
0.0	0.065354936	0.022337226	0.10312099	0.055677574	0.3764118	0.04103316	0.22468425	0.010229017	0.3215288	0.023902375
0.0	0.701712	0.3638214	0.65137136	0.58599186	0.74835837	0.5522366	0.59453136	0.50748545	0.5576307	0.6201564
0.0	0.011812547	0.008863578	0.033185508	0.06726979	0.017056914	0.051198315	0.025373865	0.009182902	0.02331921	0.010013528
0.0	0.0118267825	0.00889007	0.033052	0.066499375	0.017200384	0.050842356	0.025346931	0.009147861	0.023298673	0.00992542
0.0	0.08267351	0.028896494	0.057717513	0.14612414	0.25878257	0.046799958	0.19531481	0.019640941	0.27190086	0.01452342
0.0	0.553615	0.56996125	0.56046915	0.5803038	0.5721472	0.57703197	0.57125866	0.56738406	0.5785711	0.5627621
0.0	0.017009482	0.018602395	0.018225837	0.033123665	0.010553481	0.022646515	0.02404154	0.007876371	0.0795372	0.0093820505
0.0	0.6775061	0.49867955	0.5609701	0.5745431	0.5967299	0.6068026	0.5925187	0.6053982	0.68340325	0.5578802
0.0	0.7435137	0.5194291	0.6401765	0.49600247	0.6807943	0.5166639	0.6978117	0.587325	0.5158929	0.57514405
0.0	0.044140015	0.025467249	0.098563485	0.17378478	0.5888863	0.02442868	0.22902644	0.023854204	0.08492635	0.015987108
0.0	0.12321153	0.03741676	0.089296885	0.1675661	0.35849836	0.027295968	0.25950438	0.020472646	0.034612592	0.01656202
0.0	0.5549995	0.5705502	0.5602568	0.5792913	0.57067937	0.57762194	0.5732396	0.56646526	0.5804723	0.56248206
0.0	0.012890211	0.039104015	0.021093814	0.06293123	0.013162006	0.0117963385	0.03284414	0.009958481	0.007141392	0.0069609927
0.0	0.7772346	0.5326035	0.5867305	0.7264278	0.519235	0.42668837	0.62215173	0.4559852	0.4393968	0.61024505
0.0	0.55379695	0.57033086	0.5604797	0.58028376	0.57230425	0.57667834	0.5709193	0.56735086	0.57963276	0.5629628
0.0	0.008295779	0.04428107	0.02805867	0.066446535	0.00811033	0.0070231925	0.03183171	0.008424047	0.01744596	0.008597926
0.0	0.62686616	0.3966121	0.7222256	0.65604156	0.74968696	0.741774	0.57604516	0.59180915	0.6082766	0.54563457
0.0	0.071863316	0.024884319	0.071341	0.12279269	0.27772555	0.55533284	0.12734982	0.013686594	0.13285944	0.019203214
0.0	0.037189838	0.03941989	0.098770596	0.110501334	0.33345783	0.08500443	0.40953588	0.018995188	0.19272086	0.02514713
0.0	0.551747	0.56949174	0.5620821	0.5808884	0.57082677	0.5770642	0.57083046	0.5675667	0.57589316	0.5624035
0.0	0.02599928	0.018093206	0.030567514	0.0874075	0.010682036	0.8562655	0.013892426	0.0063623013	0.012819464	0.009598444
0.0	0.010468435	0.07628337	0.028893918	0.053770326	0.030809581	0.03894031	0.0856107	0.010991006	0.10717267	0.010382654
0.0	0.57137036	0.5760736	0.56632066	0.58578694	0.5773232	0.5869546	0.58433026	0.57415295	0.59640735	0.5709648
0.0	0.5552362	0.5696023	0.55880445	0.5806074	0.57328176	0.5794241	0.5721593	0.566791	0.5812774	0.5633157
0.0	0.010811603	0.06583307	0.012861145	0.0444873	0.0037215655	0.009290246	0.049542423	0.010604385	0.11048592	0.010646075
0.0	0.010673789	0.06578653	0.0128916055	0.04481213	0.0037204092	0.009308922	0.049261246	0.010623057	0.11050609	0.010678312
0.0	0.050434377	0.032442745	0.044926517	0.054214142	0.4026229	0.04039227	0.22616243	0.022812095	0.21996664	0.030710971
0.0	0.022195376	0.033855747	0.011861227	0.017110553	0.015924837	0.011869848	0.06232859	0.011472674	0.07635188	0.013230003
0.0	0.53443193	0.5470736	0.53616947	0.49359468	0.7615348	0.7012426	0.55875254	0.6270706	0.62363434	0.69690335
0.0	0.047548696	0.032048523	0.044592872	0.054086354	0.4008642	0.040128965	0.2229294	0.022694701	0.21533833	0.03082047
0.0	0.0051515033	0.01640317	0.023898438	0.052960567	0.027181806	0.015905706	0.089843586	0.00487332	0.04792109	0.021826794
0.0	0.018137781	0.018690681	0.06805394	0.080917306	0.48108208	0.04198051	0.3172327	0.010577718	0.16656826	0.033620633
0.0	0.009855992	0.036516216	0.027670294	0.02866108	0.008159347	0.02240184	0.030558897	0.005884529	0.05136223	0.01386312
0.0	0.84055614	0.6159964	0.6072824	0.588085	0.69924057	0.45434406	0.70074934	0.57797	0.40919843	0.5857857
0.0	0.039701875	0.030109145	0.061866686	0.20556317	0.47403404	0.02846211	0.14817642	0.033236597	0.21260355	0.02469778
0.0	0.052836962	0.01984508	0.067217566	0.17930806	0.51253986	0.04846068	0.28967145	0.019104075	0.029510371	0.02928748
0.0	0.55310243	0.56929845	0.56166834	0.58062756	0.57171863	0.5769286	0.57105565	0.56740797	0.5767675	0.56236947
0.0	0.0069653587	0.036811907	0.023879014	0.09771549	0.00782261	0.011707555	0.01779873	0.011576746	0.07206863	0.0101595875
0.0	0.006113361	0.013041863	0.025848988	0.045004282	0.011900643	0.025532495	0.038321894	0.011492987	0.05792972	0.016178476
0.0	0.03568996	0.017945096	0.06409319	0.13179652	0.3995503	0.048243877	0.08518156	0.02119757	0.1675059	0.038528446
0.0	0.6652674	0.35248512	0.5540492	0.60854155	0.67280424	0.27517232	0.5049945	0.587581	0.6670249	0.5520477
0.0	0.6102638	0.39931735	0.7070812	0.56697375	0.79815173	0.6612248	0.47994047	0.6770931	0.6399007	0.5190609
0.0	0.03051881	0.028120905	0.0461804	0.14566618	0.41064778	0.02036507	0.19395073	0.019695729	0.06181729	0.02985371
0.0	0.030814651	0.023035977	0.05358785	0.15045655	0.2950824	0.07178083	0.2757746	0.019546283	0.0887837	0.024200335
0.0	0.55425	0.57056504	0.56212926	0.58086276	0.57190907	0.577651	0.5717029	0.5670242	0.57949233	0.56362385
0.0	0.011037816	0.03621325	0.0154612735	0.055174433	0.015531919	0.0058512087	0.031059505	0.0115235215	0.0289966	0.015917981
0.0	0.5010177	0.47741395	0.59420633	0.10866249	0.7263238	0.3081018	0.64321095	0.613834	0.702777	0.5443477
0.0	0.0124777965	0.023224795	0.01990805	0.08294194	0.010065716	0.019053234	0.035691775	0.011877581	0.041688282	0.011470701
0.0	0.0884475	0.047616646	0.13880159	0.08725407	0.4661494	0.0240012	0.23097359	0.016148485	0.18528232	0.020552432
0.0	0.058155894	0.024644438	0.04861321	0.14976324	0.52993166	0.09842317	0.31068093	0.020748215	0.14559807	0.0227102
0.0	0.032539263	0.022066083	0.14620712	0.06969898	0.1534681	0.02715141	0.29825178	0.020512914	0.11249746	0.016339032
0.0	0.07798036	0.01844444	0.06183922	0.16871673	0.32797727	0.057412405	0.109531194	0.016936922	0.3025232	0.021922238
0.0	0.03976813	0.02855243	0.052779194	0.11776936	0.593001	0.033885192	0.19540434	0.021670604	0.21853392	0.019536618
0.0	0.018365566	0.027860593	0.030841436	0.045070738	0.037316207	0.026226306	0.06358463	0.020140417	0.08268834	0.014397213
0.0	0.06252315	0.02287256	0.049477372	0.09629143	0.6256349	0.05308024	0.29330692	0.023551853	0.24858293	0.02814648
0.0	0.006662664	0.030255113	0.018369315	0.062413856	0.0108325165	0.013518547	0.025758453	0.0057980996	0.04603118	0.008559156
0.0	0.83031905	0.51331925	0.55864125	0.67574114	0.64935637	0.52368057	0.5265202	0.66672546	0.6581389	0.5398611
0.0	0.35779896	0.10525874	0.5835063	0.49556008	0.9523583	0.65887594	0.89424306	0.064852536	0.59281695	0.08480666
0.0	0.30173618	0.068010435	0.29604897	0.35639846	0.9698618	0.49413338	0.8972117	0.055922322	0.68894124	0.1063384
0.0	0.030382574	0.026709089	0.11767006	0.1055707	0.1993578	0.020454802	0.16475695	0.013930254	0.12963095	0.02394645
0.0	0.5733603	0.5564572	0.6369634	0.60919785	0.6742778	0.34435964	0.66221267	0.5859329	0.5343633	0.7329119
0.0	0.5537858	0.5699564	0.56193984	0.58073837	0.5715449	0.5768212	0.57105196	0.56703085	0.5780522	0.56289077
0.0	0.10940158	0.05245962	0.12780239	0.19222061	0.5204162	0.043589428	0.33223394	0.014070293	0.1831918	0.017359495
0.0	0.13596587	0.032816336	0.082606144	0.09483419	0.62928903	0.05706008	0.32271948	0.025683297	0.122669145	0.01969329
0.0	0.5540836	0.57066005	0.55984116	0.57945544	0.5709262	0.578195	0.5733038	0.565956	0.5795496	0.5620679
0.0	0.020222595	0.06178918	0.03937473	0.0678613	0.013774354	0.02554269	0.05442577	0.011123078	0.10352883	0.012687855
0.0	0.70068765	0.44960895	0.5000809	0.58661646	0.35415807	0.6801297	0.5903928	0.59213305	0.7465486	0.5786051
0.0	0.5535516	0.5702774	0.5611449	0.58048016	0.57119745	0.57704175	0.5700323	0.5670899	0.57933635	0.56247777
0.0	0.03517346	0.06236753	0.027961636	0.07433548	0.023812877	0.022068769	0.09385298	0.010582164	0.048297722	0.012941776
0.0	0.10659917	0.0667487	0.09867944	0.15465574	0.4742986	0.03998704	0.17519215	0.025415117	0.14494622	0.026081182
0.0	0.55560684	0.57186127	0.5616917	0.5803003	0.5743509	0.5790095	0.57529026	0.56850713	0.5789708	0.5649044
0.0	0.55475163	0.5721933	0.5616082	0.58086634	0.5731383	0.57984287	0.57489276	0.5672696	0.58020365	0.5649015
0.0	0.029493216	0.0638134	0.1029209	0.14111033	0.74251676	0.046844658	0.28554466	0.02542608	0.24470823	0.019238928
0.0	0.008467806	0.038929302	0.027170561	0.01002442	0.065777965	0.015319801	0.062914796	0.007961434	0.1068907	0.010693178
0.0	0.008484505	0.03894975	0.026897967	0.009842659	0.06568332	0.015374795	0.06281094	0.007979709	0.106782295	0.010626856
0.0	0.0077974214	0.020829985	0.04441792	0.088189855	0.21421862	0.020493206	0.04495424	0.00928067	0.16264461	0.009084054
0.0	0.0078026582	0.020828925	0.04469045	0.08837842	0.21488142	0.020517858	0.044965144	0.0092493715	0.16348328	0.009111959
0.0	0.01988272	0.03273474	0.029403316	0.0773738	0.01645252	0.012799397	0.083703406	0.008484015	0.01526626	0.016600758
0.0	0.019898338	0.032673232	0.029343309	0.0773603	0.01633848	0.012819145	0.08340271	0.00847334	0.015267449	0.016616076
0.0	0.5696696	0.5743649	0.5650758	0.58454186	0.57716817	0.5856158	0.5847101	0.57239026	0.58871454	0.569282
0.0	0.0101196775	0.053987782	0.035030466	0.080844216	0.04543275	0.02214762	0.027479738	0.01022435	0.066524446	0.010213975
0.0	0.010115423	0.05368201	0.0349718	0.081023194	0.04537776	0.022130145	0.02731134	0.010167297	0.06700917	0.010250464
0.0	0.046794344	0.016884753	0.14706142	0.10301821	0.22861695	0.08325083	0.13154426	0.013500029	0.15682405	0.015423255
0.0	0.045270227	0.016062966	0.077729516	0.12537044	0.59972125	0.056308277	0.20538557	0.015130614	0.17992412	0.013187094
0.0	0.075776555	0.011183266	0.054749627	0.14304955	0.45407894	0.04557264	0.26978493	0.025284184	0.18341714	0.043674327
0.0	0.55354685	0.5702221	0.56034756	0.5803114	0.57172275	0.57688504	0.5701692	0.5663252	0.5755449	0.5625388
0.0	0.009933267	0.010295037	0.020019012	0.065673605	0.010861094	0.029154867	0.052971583	0.009894653	0.026026793	0.017156983
0.0	0.8099032	0.47594592	0.5585371	0.555587	0.6330776	0.5317147	0.6079583	0.5258585	0.7226101	0.6046146
0.0	0.05631366	0.025016285	0.09807824	0.013377925	0.4516637	0.031240972	0.22477868	0.017380705	0.28321025	0.024388392
0.0	0.06556692	0.031846445	0.08470789	0.12135317	0.5298593	0.104449	0.1257842	0.02117542	0.30209005	0.014761859
0.0	0.55471504	0.56955975	0.5608889	0.57804215	0.5711269	0.5776465	0.5722705	0.56809187	0.57935643	0.5629686
0.0	0.016064586	0.024334159	0.023739155	0.051576823	0.007241935	0.020695083	0.03769325	0.008692451	0.10577585	0.012676307
0.0	0.7517268	0.3414215	0.79302716	0.56525856	0.72823304	0.7632382	0.50516695	0.60638	0.64240915	0.5231725
0.0	0.5535164	0.57009685	0.5607254	0.57933885	0.57223564	0.57739735	0.5709791	0.56770825	0.57878846	0.56283355
0.0	0.021805981	0.017681845	0.024346365	0.066503026	0.012275519	0.014107246	0.026004592	0.006953512	0.03377689	0.011249387
0.0	0.70204014	0.3556772	0.6700709	0.1251062	0.80786264	0.52299285	0.6073394	0.5946102	0.70565677	0.58737546
0.0	0.091866024	0.039887715	0.05187447	0.059027992	0.4216984	0.054248836	0.39518508	0.0133153405	0.18556863	0.019802645
0.0	0.0872045	0.039330646	0.051577047	0.05821487	0.41909194	0.053800017	0.3887983	0.013365243	0.18170096	0.019848948
0.0	0.08667774	0.03964376	0.051609825	0.05799236	0.4190633	0.054298542	0.38865688	0.013326521	0.18058968	0.019680472
0.0	0.07434455	0.026012558	0.09947084	0.1282554	0.42855507	0.0276873	0.2526787	0.01939967	0.13824058	0.025559597
0.0	0.0710551	0.025662359	0.098340675	0.12660113	0.42650467	0.026864346	0.25018287	0.019256895	0.13668792	0.025454901
0.0	0.0706534	0.025875563	0.09812282	0.12621297	0.42656705	0.027080832	0.2503825	0.019176038	0.13602282	0.025204439
0.0	0.016866282	0.039114926	0.08241531	0.094985425	0.6309959	0.05268198	0.08983887	0.013735619	0.43171227	0.039129302
0.0	0.45996308	0.49925748	0.5377801	0.6121008	0.7734785	0.62857854	0.27776718	0.39711815	0.84865505	0.6190147
0.0	0.013756953	0.030463574	0.034612074	0.032626055	0.043886535	0.028331975	0.06263794	0.014189818	0.16238427	0.016884333
0.0	0.007543417	0.027592342	0.017366124	0.041048832	0.019425854	0.033284564	0.027128357	0.004168821	0.04356371	0.013141348
0.0	0.0075669144	0.027448718	0.017454486	0.04124072	0.019598141	0.033514876	0.027290195	0.0041859476	0.04394675	0.013149698
0.0	0.5536799	0.5704319	0.562212	0.5805366	0.57194424	0.5771596	0.57112837	0.5672522	0.58030564	0.56306154
0.0	0.04299716	0.028768942	0.015221194	0.034317967	0.006039688	0.016523961	0.08349175	0.0115624815	0.08359252	0.012094773
0.0	0.09430451	0.035773195	0.06768538	0.09353563	0.3359649	0.03344323	0.34368065	0.010253082	0.48124138	0.026324145
0.0	0.5232193	0.5281257	0.61410385	0.4359523	0.5914994	0.5707868	0.59188	0.40252528	0.83215606	0.5448108
0.0	0.019151637	0.022958731	0.09469158	0.14916155	0.49102923	0.034415696	0.27870893	0.024637368	0.23271301	0.019295324
0.0	0.018561453	0.022811212	0.094385855	0.14778464	0.48856765	0.034247786	0.2784066	0.024476107	0.23007748	0.019020634
0.0	0.017555472	0.047929134	0.124362014	0.117218636	0.4051395	0.059900198	0.38696253	0.0164957	0.2706939	0.030179802
0.0	0.111776054	0.039916515	0.040060513	0.10494079	0.5786803	0.04444301	0.29729617	0.016531084	0.09460126	0.014839188
0.0	0.09121514	0.030727811	0.06665328	0.021105206	0.5272375	0.031687666	0.3276903	0.017856656	0.15508898	0.012331709
0.0	0.047007978	0.048664693	0.09441532	0.14834858	0.3510993	0.06643854	0.29595497	0.013409784	0.028451897	0.03844255
0.0	0.055182826	0.021894896	0.09102259	0.16055849	0.38143715	0.07019063	0.34753525	0.009820031	0.172953	0.020859774
0.0	0.44739664	0.056445792	0.5254167	0.28763396	0.97518677	0.40510276	0.8661524	0.05543319	0.6328866	0.0812625
0.0	0.1009757	0.09223588	0.09706362	0.09127886	0.55729854	0.021840919	0.24277277	0.014763989	0.1841811	0.018990852
0.0	0.022848481	0.015954869	0.02648944	0.030919632	0.01597418	0.018015696	0.07179194	0.009272143	0.034889158	0.013684283
0.0	0.72835356	0.47357655	0.65121967	0.5812269	0.60999477	0.67943704	0.49359706	0.5505843	0.61552095	0.5322348
0.0	0.021322515	0.045927674	0.028320318	0.018871594	0.074860215	0.032681778	0.04369696	0.009388665	0.06967582	0.0071490104
0.0	0.02138607	0.045795105	0.02824894	0.01886034	0.073771015	0.033265874	0.043283235	0.0093473205	0.07036945	0.007144788
0.0	0.13384236	0.025952546	0.072177365	0.12482718	0.46090752	0.029078424	0.32534567	0.015485826	0.1422397	0.027713815
0.0	0.073111095	0.026921296	0.09399046	0.08983401	0.36431116	0.03209209	0.24201736	0.014657353	0.17963833	0.02705144
0.0	0.044581275	0.02722834	0.10942397	0.11924428	0.7155991	0.026818298	0.2965158	0.019401804	0.089026935	0.03581989
0.0	0.076780014	0.032495555	0.101272404	0.081370965	0.3839418	0.026753286	0.2415225	0.0144478455	0.2827524	0.030600263
0.0	0.17482919	0.027265793	0.13190727	0.14872448	0.5243346	0.037159316	0.23115091	0.016090233	0.081094876	0.027100326
0.0	0.36134687	0.12715814	0.45227405	0.38279954	0.9683014	0.60525644	0.77049214	0.06686702	0.7497763	0.084651165
0.0	0.040900253	0.026747972	0.11697862	0.10274256	0.5734996	0.03873355	0.33303794	0.011218327	0.09858113	0.040850274
0.0	0.42951718	0.05746584	0.37946716	0.47724697	0.9733776	0.6609426	0.8709066	0.06527871	0.7006004	0.1102015
0.0	0.08127079	0.027586497	0.126647	0.1168646	0.38829517	0.028277077	0.2961089	0.012781612	0.15320086	0.020306192
0.0	0.022346804	0.0229504	0.071307935	0.15591422	0.31919542	0.042356797	0.3864998	0.019041348	0.16774385	0.035674762
0.0	0.034971084	0.01667194	0.13353437	0.06935989	0.43188453	0.030784313	0.43198967	0.018399999	0.19135988	0.04373238
0.0	0.02369594	0.029124761	0.097713575	0.16169977	0.37557873	0.04281434	0.35522315	0.012566576	0.10257228	0.018789863
0.0	0.2790589	0.07566173	0.26562274	0.39939734	0.96340543	0.6164261	0.822853	0.04157761	0.5980334	0.08633657
0.0	0.5524555	0.5714313	0.5618593	0.58015895	0.57315844	0.5797851	0.57249415	0.56745183	0.5793102	0.5629154
0.0	0.5537921	0.5707252	0.56218773	0.579913	0.56959933	0.57923317	0.57289153	0.5671629	0.57779044	0.56245476
0.0	0.5552269	0.57082	0.56203395	0.5800699	0.5731428	0.58135456	0.5700075	0.56779414	0.58048344	0.56349105
0.0	0.5546306	0.571145	0.56116515	0.58019835	0.5719079	0.5803208	0.57300556	0.56786203	0.57963765	0.5638044
0.0	0.55288863	0.5708861	0.5606001	0.58025825	0.5684039	0.57924384	0.5702807	0.56765836	0.579682	0.56177807
0.0	0.5523697	0.5707687	0.560953	0.57869273	0.5724594	0.57979935	0.5724584	0.5675731	0.5796075	0.56237847
0.0	0.55270743	0.5704192	0.5613677	0.5797472	0.57250494	0.5797711	0.5713526	0.56711674	0.58004713	0.5628189
0.0	0.55319804	0.57017183	0.5609292	0.58031344	0.5699766	0.5792578	0.5721705	0.56618106	0.57793504	0.56256586
0.0	0.5510114	0.56972617	0.5611089	0.5795676	0.5708808	0.5793177	0.5700936	0.5670117	0.5802473	0.56381667
0.0	0.55332214	0.57021683	0.56130195	0.5803011	0.5714706	0.5788476	0.57240343	0.56641454	0.5795754	0.56310946
0.0	0.55249226	0.5706922	0.56072026	0.5799896	0.5722324	0.5803184	0.57241255	0.56733114	0.58059126	0.5629839
0.0	0.554854	0.57195884	0.55977	0.57967466	0.57185555	0.5782207	0.57153195	0.56760883	0.58198047	0.56370646
0.0	0.5516595	0.570882	0.5604495	0.57989067	0.57077205	0.57924074	0.57219344	0.56701356	0.5800504	0.56318945
0.0	0.5525145	0.57097346	0.5612224	0.57908976	0.572763	0.5789005	0.5710466	0.567521	0.5790812	0.5624252
0.0	0.5506603	0.57050985	0.5613185	0.58026254	0.5714268	0.5782919	0.57158977	0.56788415	0.58016765	0.5634538
0.0	0.554514	0.5708343	0.5600974	0.5779003	0.5709554	0.5794831	0.5719581	0.5658412	0.58015954	0.56331116
0.0	0.019489774	0.029740134	0.02657918	0.07462345	0.0116601195	0.026424624	0.1435425	0.009314672	0.062072355	0.021571621
0.0	0.5543781	0.5707179	0.5612989	0.5804283	0.56986016	0.57961404	0.5728206	0.56780595	0.5801465	0.5637711
0.0	0.5661757	0.57284164	0.5642049	0.5848885	0.5752988	0.58465576	0.5811136	0.57007277	0.59112036	0.56809247
0.0	0.5668259	0.57367724	0.56340533	0.5849352	0.57649046	0.58510923	0.5814829	0.5703151	0.5921776	0.56782347
0.0	0.5533849	0.5702295	0.5614866	0.57956296	0.5722771	0.57830423	0.5720804	0.5665241	0.58093584	0.5629976
0.0	0.5531875	0.5712149	0.5615746	0.5796974	0.572388	0.57966274	0.5714304	0.5661992	0.58019817	0.56333697
0.0	0.55365986	0.5707726	0.56115705	0.5788921	0.5717156	0.57786715	0.57283825	0.56641895	0.57891566	0.56348896
0.0	0.5531318	0.56930083	0.56182086	0.5782785	0.5711386	0.5801149	0.57055074	0.56608015	0.5763183	0.5633734
0.0	0.028053282	0.12521139	0.021610681	0.07667496	0.016945245	0.016621845	0.16883919	0.0069258814	0.08017511	0.007257241
0.0	0.019454578	0.02968657	0.026529988	0.074548766	0.011733997	0.02632212	0.14379734	0.009324431	0.06213732	0.021547068
0.0	0.5666663	0.57436574	0.56451464	0.5847121	0.5745345	0.58417195	0.5801007	0.57215697	0.59106845	0.56723577
0.0	0.5538803	0.57172894	0.56283927	0.58102906	0.57166106	0.5756778	0.5702582	0.566454	0.5801579	0.5639664
0.0	0.5704194	0.5758249	0.568072	0.58542216	0.57405853	0.58532804	0.5835604	0.57194066	0.5953149	0.57017326
0.0	0.5703424	0.5758258	0.56845444	0.58585304	0.5762144	0.58465147	0.584084	0.5734309	0.59682107	0.5708922
0.0	0.5688134	0.5738518	0.56532633	0.5854129	0.57606226	0.5856257	0.580064	0.57229525	0.5921696	0.56852555
0.0	0.019528056	0.029753981	0.026552733	0.074670814	0.011834302	0.026493184	0.14361268	0.009400642	0.062303174	0.021658171
0.0	0.106510416	0.024033524	0.07283122	0.27870572	0.40268058	0.022958484	0.4737695	0.021412138	0.32867527	0.029813616
0.0	0.00021532398	0.0012528755	0.00019639113	0.00064195244	6.316128e-05	0.00013697286	0.0001674888	0.0060138544	0.039321385	0.0007154407
0.0	0.5533682	0.5715785	0.56163853	0.58027405	0.57085073	0.5794523	0.57161087	0.5673411	0.5792748	0.56342393
0.0	0.018704282	0.04582287	0.026995106	0.09240086	0.009490683	0.016830264	0.036622625	0.008051474	0.04930584	0.012805079
0.0	0.55706227	0.5725328	0.5644264	0.5802533	0.57251513	0.5805817	0.5742336	0.56847566	0.584067	0.5657262
0.0	0.5547215	0.5687435	0.5602413	0.57957286	0.57231754	0.5795844	0.5722005	0.56773406	0.58134353	0.5631697
0.0	0.55316687	0.57055104	0.56152713	0.57972926	0.573496	0.5793923	0.57140064	0.56648284	0.58005995	0.56378055
0.0	0.5520299	0.5700196	0.56176543	0.57991976	0.57145494	0.579759	0.5739785	0.56802934	0.57869625	0.56368774
0.0	0.5540651	0.57138103	0.5619327	0.5790589	0.5718633	0.57865196	0.5734887	0.5670532	0.57928616	0.56312543
0.0	0.55561656	0.56985754	0.5616847	0.5797555	0.5707726	0.57851505	0.57334393	0.5676884	0.5805245	0.5628389
0.0	0.555009	0.5706106	0.56123656	0.5789719	0.57149154	0.57836753	0.5725673	0.56789213	0.58009124	0.56412953
0.0	0.5540698	0.5708226	0.5624372	0.5796236	0.5713346	0.5783063	0.5696156	0.5653462	0.5794323	0.5634549
0.0	0.55425507	0.57089794	0.56237453	0.5793087	0.5719771	0.57909745	0.5722085	0.56623805	0.57937396	0.5638199
0.0	0.5547445	0.5708132	0.56189054	0.5798112	0.5724916	0.57788664	0.57198024	0.56651986	0.58000594	0.5638552
0.0	0.55656445	0.57086796	0.5619051	0.5788666	0.57116836	0.57837963	0.5728717	0.5678305	0.57970524	0.56330925
0.0	0.12324988	0.619899	0.21075948	0.45605072	0.8298528	0.9239711	0.7062196	0.016401172	0.8216989	0.057807352
0.0	0.33879173	0.16950023	0.3345689	0.5537898	0.9661139	0.59215736	0.7787435	0.05879289	0.81501245	0.0666044
0.0	0.5551075	0.5696561	0.5607401	0.5799086	0.5715672	0.578721	0.57228714	0.56616277	0.5806962	0.56166285
0.0	0.5537321	0.5704681	0.56071377	0.5791915	0.57238084	0.5792377	0.57199204	0.5677533	0.5795012	0.56299347
0.0	0.5543267	0.5705753	0.5603119	0.57924175	0.57257074	0.57902163	0.5721718	0.56665504	0.58004194	0.56347317
0.0	0.55361646	0.57012236	0.56040746	0.57953113	0.5725867	0.5790681	0.57271826	0.5674029	0.57987976	0.562994
0.0	0.55417883	0.5699952	0.56016105	0.5796634	0.57118106	0.5795843	0.5718866	0.5675279	0.5805525	0.5627862
0.0	0.5686048	0.57513463	0.5658657	0.58500534	0.5774577	0.58572525	0.5837131	0.57228726	0.5899883	0.56960315
0.0	0.55483603	0.5714764	0.56229264	0.5807439	0.57098025	0.5779331	0.57238215	0.56847614	0.5798705	0.5617722
0.0	0.55374163	0.5714646	0.5625015	0.5800284	0.5724042	0.57856077	0.5725986	0.56696737	0.58067834	0.56145704
0.0	0.56720424	0.57447547	0.5651719	0.5848264	0.5783754	0.5858906	0.58507353	0.57326156	0.5902971	0.5703019
0.0	0.5542761	0.5717525	0.56156856	0.57935905	0.5718757	0.5793544	0.5713836	0.56860054	0.57962877	0.56329465
0.0	0.55587244	0.57255775	0.56371164	0.57966626	0.5728036	0.57958686	0.5757932	0.56881416	0.58405495	0.5659369
0.0	0.5571031	0.57277465	0.56179994	0.5814289	0.5747394	0.5793872	0.5740098	0.5686567	0.57956713	0.56498927
0.0	0.017904999	0.07107348	0.02458568	0.09086916	0.015710425	0.013590412	0.11682381	0.011869748	0.039949063	0.016090278
0.0	0.56838506	0.5743295	0.56585014	0.5855102	0.5757942	0.5831094	0.58054435	0.57333595	0.59078425	0.5693676
0.0	0.554329	0.57186943	0.5615487	0.58042455	0.5735783	0.57910717	0.5716252	0.568306	0.57784146	0.56403863
0.0	0.012288812	0.04326402	0.029895093	0.103767894	0.019347461	0.023490699	0.06231472	0.0069064675	0.028919451	0.015210147
0.0	0.56890595	0.5746132	0.567252	0.5863634	0.57593274	0.5843473	0.5841867	0.57330996	0.5957777	0.5706131
0.0	0.56907177	0.57548547	0.56717026	0.5864042	0.5745917	0.5857941	0.584547	0.57333183	0.5956365	0.5707986
0.0	0.5678992	0.57534164	0.5653983	0.5858529	0.5764192	0.5854343	0.5845595	0.573595	0.59101117	0.5698442
0.0	0.5539443	0.5692636	0.5614616	0.5804127	0.57188386	0.57687914	0.5718566	0.56586516	0.58056885	0.5624012
0.0	0.56814104	0.57446176	0.5652641	0.5854965	0.5770055	0.58442885	0.5845435	0.57396734	0.59238964	0.56960624
0.0	0.55508983	0.5707294	0.56111574	0.5786116	0.5708848	0.5786024	0.57237256	0.5674946	0.58083725	0.56323045
0.0	0.5535094	0.5704138	0.5602214	0.58019	0.5720203	0.57840705	0.57262033	0.56608295	0.57881963	0.56294143
0.0	0.5673166	0.5745278	0.5655855	0.5845763	0.5751399	0.5831684	0.5841309	0.57320535	0.5909547	0.5700201
0.0	0.014287896	0.021091357	0.021226702	0.05455285	0.046454187	0.01530057	0.029899934	0.011111215	0.120356314	0.016223246
0.0	0.5547994	0.5710091	0.56185514	0.57952106	0.5713729	0.5795778	0.57130194	0.5679053	0.5798832	0.5628631
0.0	0.5536718	0.570621	0.56106424	0.5790537	0.57024527	0.5806053	0.57246065	0.5666465	0.57901156	0.5623257
0.0	0.55722725	0.5701208	0.5602091	0.57992023	0.56949085	0.58057344	0.573046	0.5677268	0.58159167	0.56303376
0.0	0.5562432	0.5730254	0.5619239	0.5814776	0.57418966	0.5803657	0.57573104	0.568789	0.57941395	0.56504995
0.0	0.5557981	0.5721173	0.5615086	0.5815342	0.57476366	0.58005655	0.57556605	0.5678614	0.5788509	0.5645628
0.0	0.5545483	0.57091284	0.559966	0.5810285	0.57249266	0.57927537	0.5726677	0.56635475	0.5797568	0.56368846
0.0	0.56735474	0.574592	0.56516004	0.58468306	0.5744917	0.58387667	0.5802739	0.5715793	0.59177125	0.56826675
0.0	0.55662507	0.56964797	0.56236863	0.5803641	0.57334566	0.58037627	0.5747469	0.56523293	0.5782634	0.56454176
0.0	0.017524986	0.0085442215	0.057677694	0.20621197	0.042162236	0.05068166	0.0827029	0.010635388	0.052511506	0.009536316
0.0	0.5527619	0.57038116	0.55980855	0.57958347	0.5696879	0.57828784	0.57277405	0.5675931	0.5789662	0.56360894
0.0	0.570573	0.5760326	0.5681843	0.5844436	0.5755264	0.58482665	0.58383965	0.57391006	0.5968773	0.5715131
0.0	0.571356	0.575822	0.56773543	0.58581954	0.5773466	0.5867406	0.58440465	0.57386035	0.59688246	0.57148594
0.0	0.5555966	0.57093704	0.56076026	0.5801378	0.570057	0.5776319	0.57166106	0.567025	0.5803844	0.56390834
0.0	0.56805557	0.5741756	0.5630851	0.5837188	0.573858	0.58499897	0.5805106	0.57198143	0.59061617	0.5688764
0.0	0.55450493	0.57016504	0.5599402	0.58031464	0.57038766	0.57865053	0.5708211	0.5683895	0.578129	0.56282383
0.0	0.5546901	0.5696695	0.56081635	0.5806814	0.57260114	0.57858795	0.5723794	0.5662673	0.5797106	0.5634782
0.0	0.5555462	0.57093596	0.5597635	0.5804859	0.57243824	0.57928646	0.5723463	0.56647325	0.5810649	0.5621639
0.0	0.5530519	0.5698884	0.5613334	0.5803704	0.5725059	0.5792006	0.5728874	0.5666068	0.5804004	0.5634821
0.0	0.55281395	0.5712034	0.5608475	0.58031523	0.5720436	0.57921576	0.57238066	0.56694275	0.58103925	0.5631134
0.0	0.5535483	0.57058406	0.5617683	0.5803311	0.571107	0.57879674	0.5720935	0.56660575	0.57816327	0.56339824
0.0	0.55097634	0.5693088	0.5606617	0.5801938	0.5720826	0.5791152	0.5726226	0.5663867	0.5787899	0.5629682
0.0	0.5534398	0.57069457	0.56136316	0.57979363	0.5725167	0.57904696	0.5703606	0.56647146	0.5803219	0.56354415
0.0	0.5525123	0.5706954	0.5592047	0.5804032	0.57159936	0.5799201	0.5715049	0.56658274	0.57977057	0.5623141
0.0	0.55401266	0.5713649	0.5605012	0.5795756	0.5716192	0.5793541	0.5715036	0.56565195	0.5804732	0.5633256
0.0	0.55485886	0.5697552	0.5615083	0.5797226	0.5717468	0.5790256	0.5706207	0.5666521	0.579609	0.5629756
0.0	0.5538202	0.57040304	0.56196815	0.58033174	0.5714228	0.57997507	0.5715953	0.5665756	0.58040726	0.5638743
0.0	0.5541861	0.57039326	0.56093246	0.5794736	0.57310677	0.57775474	0.57121885	0.5667127	0.58045125	0.56345177
0.0	0.5543813	0.5707045	0.5611088	0.5796122	0.5716107	0.57896584	0.5712968	0.5666898	0.5791914	0.56316984
0.0	0.55235183	0.570467	0.56149495	0.5801494	0.5710389	0.58012694	0.5710163	0.56566864	0.5804019	0.5614356
0.0	0.5517002	0.5708064	0.5617409	0.5801755	0.5714633	0.58001095	0.57170945	0.56739426	0.5799798	0.5635202
0.0	0.5533491	0.5685951	0.56171006	0.5800992	0.5725436	0.57779926	0.5731224	0.566856	0.5804141	0.56326425
0.0	0.5533747	0.5707014	0.5600465	0.5793044	0.5713579	0.5788028	0.5723724	0.5672709	0.58166796	0.5622097
0.0	0.5534711	0.571103	0.56176203	0.58031994	0.57142967	0.5785094	0.57053435	0.5669214	0.5801654	0.56286
0.0	0.55353975	0.57031804	0.5600935	0.5811122	0.5733411	0.5791519	0.5727596	0.56639373	0.58081824	0.5641069
0.0	0.55485654	0.5692457	0.56180745	0.5794015	0.57170266	0.579169	0.57260346	0.5684992	0.5784112	0.56340307
0.0	0.5542795	0.5700065	0.5610311	0.5805367	0.572305	0.5792928	0.57307947	0.56755704	0.5815878	0.56262285
0.0	0.5535931	0.5703772	0.56060517	0.5799943	0.5696004	0.57892597	0.5712176	0.56822044	0.578862	0.5630953
0.0	0.56872326	0.574733	0.56586045	0.5856554	0.5761148	0.58431154	0.5790555	0.5719375	0.5906043	0.5696566
0.0	0.56795657	0.5745401	0.5651827	0.5854392	0.57353127	0.58474284	0.58021545	0.5717051	0.59073013	0.5695813
0.0	0.5674813	0.5743262	0.5650599	0.58524096	0.57354116	0.5844017	0.5814925	0.57203496	0.5921068	0.56934774
0.0	0.5528847	0.57170486	0.56101805	0.5801374	0.5715449	0.5765842	0.5723832	0.5673681	0.5799573	0.5617431
0.0	0.5664853	0.57482976	0.5628412	0.5836689	0.5752547	0.58267707	0.5797797	0.5724599	0.59211886	0.56735116
0.0	0.5535543	0.5720685	0.56046766	0.5810832	0.5728031	0.5788579	0.57220316	0.5676549	0.5799804	0.56437737
0.0	0.553036	0.57186455	0.5619662	0.5800033	0.5730991	0.57909757	0.5722454	0.5673592	0.57738936	0.56345934
0.0	0.5537283	0.5700736	0.560422	0.5808613	0.571837	0.5783566	0.572451	0.5657264	0.58067167	0.56255305
0.0	0.06082278	0.025301518	0.08186645	0.1363363	0.4307883	0.05397592	0.5861096	0.01415415	0.27560675	0.041825827
0.0	0.019528247	0.029937195	0.026668468	0.075240545	0.01182101	0.026270824	0.14429128	0.0093345065	0.06306799	0.021759318
0.0	0.060821455	0.025195187	0.08155845	0.13478298	0.4297015	0.054400373	0.58419794	0.014025694	0.27440375	0.041901246
0.0	0.015049159	0.0738244	0.033434916	0.079848275	0.052601807	0.04509103	0.06874196	0.009378209	0.07614608	0.01759518
0.0	0.5530086	0.5702123	0.56016225	0.57960534	0.5718475	0.5803268	0.5708799	0.5685795	0.5777414	0.56269705
0.0	0.01726045	0.03846442	0.031901527	0.053815424	0.007478836	0.006115111	0.058111392	0.010980323	0.04109148	0.013751112
0.0	0.014614997	0.03189412	0.016578728	0.06291069	0.020173477	0.021124898	0.042397603	0.0073261107	0.056872264	0.013822098
0.0	0.022397311	0.018606646	0.029459618	0.063789934	0.0075003332	0.01607745	0.04969688	0.011789837	0.09599343	0.018077811
0.0	0.55481917	0.57018995	0.5610569	0.5799024	0.57097274	0.5804752	0.57203335	0.56869423	0.57770634	0.56266415
0.0	0.55448407	0.57191753	0.5625858	0.5802544	0.57302845	0.5795923	0.57052493	0.5689266	0.5808308	0.56379664
0.0	0.55448407	0.57191753	0.5625858	0.5802544	0.57302845	0.5795923	0.57052493	0.5689266	0.5808308	0.56379664
0.0	0.55448174	0.56904966	0.5619034	0.58059967	0.5714492	0.57934606	0.5717934	0.5669973	0.57826257	0.5636532
0.0	0.5554991	0.5690905	0.5612625	0.58019525	0.5701092	0.57879263	0.57179916	0.5681731	0.5787481	0.56251043
0.0	0.5524161	0.5691963	0.5613944	0.5796253	0.56983507	0.57892114	0.57050955	0.56673384	0.5786124	0.5627664
0.0	0.55448824	0.5697947	0.56123745	0.5779275	0.57110006	0.5782211	0.5714427	0.5672283	0.5778044	0.56316066
0.0	0.55361706	0.5701516	0.5614254	0.5786581	0.5718671	0.57745916	0.57186973	0.56824857	0.57815254	0.5630285
0.0	0.5524294	0.57028246	0.56143993	0.5780859	0.5718232	0.5785837	0.57163876	0.56837183	0.5778983	0.5627641
0.0	0.5522435	0.5694586	0.5619468	0.5798512	0.57122815	0.57752836	0.5729652	0.567665	0.5787265	0.5619515
0.0	0.5532777	0.56951916	0.5617405	0.57898325	0.570172	0.5794188	0.57213515	0.5675704	0.5785467	0.5631821
0.0	0.555723	0.57020503	0.5626642	0.57993394	0.57147694	0.5781183	0.5738866	0.5679929	0.5802358	0.56250066
0.0	0.015046863	0.07374026	0.03342429	0.07994564	0.05230949	0.04506492	0.06885218	0.009393313	0.07583689	0.01756044
0.0	0.5540453	0.5687881	0.5588294	0.5789228	0.56981885	0.5788059	0.5707199	0.5681989	0.5779967	0.5627207
0.0	0.5549762	0.5703356	0.5610336	0.5790332	0.569973	0.5791748	0.57226944	0.56750745	0.57911205	0.563153
0.0	0.104400605	0.06631825	0.034168806	0.053319737	0.017435296	0.02376894	0.067610584	0.010800471	0.024346856	0.014370438
0.0	0.55361676	0.57020205	0.5604709	0.57961845	0.5713804	0.5787124	0.57306564	0.5682159	0.5786237	0.5624641
0.0	0.55345154	0.570446	0.5611873	0.5786769	0.5709557	0.57807726	0.5718742	0.5678475	0.5800495	0.563316
0.0	0.015903004	0.04623659	0.024311276	0.04587629	0.010383732	0.021455435	0.06626955	0.008761834	0.066331215	0.011986382
0.0	0.553778	0.570212	0.5620906	0.58014894	0.5706349	0.5781008	0.5730608	0.56711227	0.5773569	0.5634336
0.0	0.015898034	0.01093968	0.037194703	0.08051986	0.015143972	0.021161756	0.01810326	0.011625321	0.08899759	0.015098622
0.0	0.015898034	0.01093968	0.037194703	0.08051986	0.015143972	0.021161756	0.01810326	0.011625321	0.08899759	0.015098622
0.0	0.10394917	0.06613569	0.03414505	0.05315729	0.017348062	0.023677321	0.06759096	0.010781994	0.024198849	0.014362234
0.0	0.55483985	0.5701022	0.56113476	0.57766515	0.57103956	0.57916284	0.57259506	0.567959	0.57799757	0.5638525
0.0	0.55297	0.5701059	0.56024593	0.5783254	0.5717117	0.5794825	0.5721634	0.56740767	0.5785317	0.5629458
0.0	0.5534886	0.5721368	0.56262356	0.57601273	0.5737819	0.5800799	0.5708505	0.5687168	0.580368	0.56327593
0.0	0.5668158	0.5748887	0.56386095	0.5809649	0.57670194	0.5852701	0.57946634	0.57198507	0.5904047	0.5686788
0.0	0.5669967	0.57478887	0.56500095	0.5847612	0.5762219	0.58479106	0.5807112	0.570487	0.5904233	0.5690682
0.0	0.55381376	0.5723979	0.5613504	0.5796902	0.57299143	0.57959986	0.5712652	0.5672205	0.5781801	0.5635535
0.0	0.5536953	0.57180065	0.5615004	0.57791317	0.57167685	0.57955176	0.5712629	0.56815743	0.5801828	0.5641381
0.0	0.56893504	0.5740097	0.5653617	0.58468294	0.57573426	0.58543056	0.5833311	0.5728134	0.5931014	0.5699061
0.0	0.55486655	0.5699107	0.56153864	0.58089846	0.57190037	0.57920253	0.5728997	0.56803036	0.58050346	0.5618119
0.0	0.5565339	0.5703822	0.5608209	0.579861	0.5715776	0.57781005	0.5726418	0.5680472	0.58003104	0.5628439
0.0	0.55436105	0.56942135	0.56161684	0.5798953	0.5696117	0.5792164	0.5718323	0.5675218	0.57989347	0.56279975
0.0	0.55502605	0.57171553	0.5613099	0.58115745	0.5729792	0.58065295	0.5710713	0.56702536	0.5797071	0.56103075
0.0	0.55515903	0.57131445	0.56179595	0.58004147	0.5718905	0.5792582	0.5713235	0.5680943	0.5793878	0.5622879
0.0	0.5536759	0.5718801	0.5619369	0.58078754	0.5728242	0.5800941	0.5729755	0.5683947	0.5794553	0.5637027
0.0	0.5535909	0.57075036	0.5624529	0.5806463	0.5720863	0.5811844	0.5711911	0.56826633	0.58051234	0.564026
0.0	0.5543182	0.5696923	0.5623165	0.5814196	0.57022905	0.5794946	0.57220715	0.5692808	0.5819614	0.5641647
0.0	0.557163	0.56976366	0.5620447	0.5819893	0.5728553	0.57964194	0.57552844	0.5682444	0.5794091	0.5647888
0.0	0.5557543	0.5702746	0.560075	0.57981646	0.5720447	0.57812065	0.57118386	0.56675386	0.57811767	0.563394
0.0	0.5671744	0.5748509	0.5660499	0.585644	0.5758978	0.58423513	0.5824831	0.5715473	0.59354764	0.5686282
0.0	0.5605629	0.5720048	0.56503475	0.5827006	0.5723267	0.58023494	0.575496	0.56716895	0.5851236	0.56537056
0.0	0.5534307	0.5708628	0.5615106	0.5809611	0.57213235	0.57948434	0.572038	0.56754833	0.57851833	0.5642576
0.0	0.55610394	0.56994814	0.55916446	0.5788962	0.5710757	0.58046	0.57203484	0.5673522	0.57726127	0.56290436
0.0	0.55722415	0.57245636	0.5623629	0.5800287	0.5733966	0.5795569	0.575507	0.5686759	0.579686	0.56499815
0.0	0.5701125	0.5751854	0.56612986	0.5837318	0.57648957	0.584003	0.5836512	0.57327706	0.59113985	0.5701162
0.0	0.56775343	0.5718784	0.5650688	0.5845816	0.57400346	0.58361894	0.5799331	0.5716251	0.59000885	0.5688507
0.0	0.017286472	0.02490849	0.01963754	0.05419802	0.01729832	0.006040541	0.146144	0.011521077	0.064682476	0.013802094
0.0	0.55497015	0.5695855	0.5604534	0.5804328	0.5697562	0.580007	0.57214236	0.56778026	0.5808484	0.56241524
0.0	0.55505675	0.5704304	0.5601146	0.58055085	0.56894106	0.5797277	0.57213426	0.5666515	0.58004385	0.5618398
0.0	0.55409116	0.5692062	0.5590751	0.5798876	0.5708858	0.5784506	0.5721276	0.5660736	0.579641	0.562858
0.0	0.5531785	0.5698524	0.5593066	0.5788844	0.5723713	0.57762724	0.571667	0.5661216	0.57920253	0.5626928
0.0	0.55448407	0.57191753	0.5625858	0.5802544	0.57302845	0.5795923	0.57052493	0.5689266	0.5808308	0.56379664
0.0	0.5535206	0.57181686	0.5603198	0.5806637	0.57226676	0.5797026	0.57132214	0.56783634	0.5790255	0.5637829
0.0	0.5535642	0.5702978	0.5612175	0.58022654	0.56848973	0.5794081	0.57232594	0.5664051	0.5788436	0.5621528
0.0	0.554236	0.57121015	0.5613633	0.5785782	0.5713865	0.57842183	0.5714419	0.5684393	0.5794999	0.56348765
0.0	0.55386347	0.5712258	0.562058	0.58040965	0.57129693	0.5796759	0.572394	0.5678474	0.5785985	0.56324047
0.0	0.55330104	0.57057375	0.5616581	0.5797978	0.57217765	0.579968	0.5711807	0.5688217	0.5793013	0.5629419
0.0	0.5517315	0.5712721	0.5616648	0.5803742	0.57332337	0.5791477	0.57227856	0.56844157	0.57917446	0.5639484
0.0	0.55397344	0.57039386	0.56144387	0.5806327	0.5736035	0.57991767	0.5726067	0.5684016	0.57998943	0.5640801
0.0	0.552253	0.57190186	0.5607543	0.5808942	0.5739023	0.57991624	0.569675	0.5673525	0.5816202	0.5629384
0.0	0.55371404	0.5715311	0.5623978	0.5803065	0.5721846	0.57975054	0.5731531	0.5678846	0.57871145	0.5628222
0.0	0.5542142	0.5702662	0.5616588	0.5793591	0.5707624	0.57891667	0.5712306	0.5680121	0.57876074	0.5638125
0.0	0.016147085	0.026038678	0.040603396	0.059738714	0.04550298	0.013875981	0.04165023	0.00957483	0.03832572	0.01535299
0.0	0.5696144	0.5745027	0.5644457	0.5850284	0.57599175	0.58496225	0.5831435	0.5720574	0.59228927	0.5701384
0.0	0.55524176	0.57010335	0.5601237	0.5805588	0.5715053	0.5788369	0.57129484	0.56776726	0.58089244	0.562981
0.0	0.55518943	0.5707182	0.5619032	0.5789306	0.5720015	0.5800168	0.5718374	0.56846756	0.5794041	0.5628192
0.0	0.5543275	0.5691442	0.5597831	0.5807501	0.57200956	0.5793108	0.57210654	0.5673043	0.57763284	0.5615568
0.0	0.57036966	0.5745489	0.56564444	0.58528006	0.5749194	0.5853229	0.5830963	0.572024	0.5908195	0.5687241
0.0	0.5535189	0.5689828	0.5615536	0.5805233	0.57096434	0.57801086	0.57231563	0.5661233	0.5803946	0.5615449
0.0	0.023766367	0.030643322	0.026751937	0.09196594	0.010420408	0.01324517	0.060055584	0.010424387	0.04449992	0.01286172
0.0	0.5525769	0.5706561	0.55826855	0.5805681	0.5661815	0.5773469	0.5725355	0.56553423	0.57814074	0.5632588
0.0	0.5532182	0.5698368	0.5600081	0.5808275	0.568154	0.57867014	0.5723638	0.5654198	0.57724124	0.56332356
0.0	0.5536846	0.5701845	0.56147236	0.5776481	0.5712836	0.5782384	0.5703016	0.5663945	0.5794592	0.5629706
0.0	0.55506635	0.57004255	0.5606497	0.5786139	0.5708202	0.57643455	0.57071924	0.5676492	0.5792362	0.5618818
0.0	0.55539477	0.56942445	0.56171566	0.5788689	0.5707852	0.5773276	0.5696734	0.56751084	0.5798915	0.56184435
0.0	0.5531801	0.57101345	0.56060517	0.580385	0.5678279	0.57867384	0.5714214	0.5657215	0.57665753	0.5624485
0.0	0.5531731	0.57129025	0.5618829	0.58064646	0.57223415	0.5793313	0.5712453	0.5672352	0.5791385	0.5640235
0.0	0.568563	0.574446	0.5630827	0.5837194	0.5744878	0.58469975	0.58031857	0.5730368	0.5896531	0.5686275
0.0	0.56882596	0.57394254	0.5653106	0.58503366	0.574787	0.58447284	0.580581	0.5715064	0.5925313	0.5683284
0.0	0.55432785	0.57169205	0.56043583	0.58011836	0.5710191	0.57974577	0.57161444	0.5684765	0.5799004	0.5631197
0.0	0.5542238	0.5713572	0.5617293	0.5802475	0.5717764	0.5803626	0.5712968	0.5676666	0.579831	0.56402814
0.0	0.54883164	0.571437	0.5619849	0.5812992	0.5723982	0.5774395	0.57230157	0.56760824	0.58032703	0.5630945
0.0	0.5561446	0.5709891	0.56115544	0.58050644	0.5730728	0.5785645	0.57245535	0.56785685	0.58110994	0.5631183
0.0	0.55168307	0.57125056	0.55969614	0.58091396	0.57062435	0.57981247	0.5721105	0.56795263	0.57757056	0.56350493
0.0	0.55297476	0.5721728	0.5601845	0.5804236	0.571536	0.57854074	0.5717859	0.5670783	0.5796262	0.5620708
0.0	0.55295616	0.5707844	0.56153375	0.57887167	0.57198364	0.5796986	0.57167786	0.5680782	0.58022654	0.5639284
0.0	0.5530306	0.57178926	0.5600449	0.5791488	0.57373565	0.57881016	0.57303	0.56808347	0.57852894	0.5631983
0.0	0.5520783	0.57156104	0.5617221	0.579583	0.5688079	0.58006144	0.5720043	0.5687182	0.5813953	0.56397414
0.0	0.5546137	0.5705037	0.5620472	0.58032906	0.572707	0.5808069	0.5726003	0.56743175	0.5794419	0.56243235
0.0	0.55265135	0.57151747	0.55968493	0.580956	0.56796265	0.576692	0.5728108	0.56730485	0.57913756	0.5621601
0.0	0.5555899	0.57164854	0.5621014	0.57997334	0.57222295	0.5787005	0.5725176	0.5672325	0.5804914	0.5627787
0.0	0.5544185	0.57157516	0.5614457	0.58012223	0.57141536	0.5790132	0.57201266	0.5676767	0.58055896	0.5588484
0.0	0.57027024	0.5754619	0.5673725	0.5850521	0.5768191	0.5848788	0.5845877	0.57345307	0.5964125	0.5711062
0.0	0.5668971	0.57296467	0.5647351	0.58341956	0.57602745	0.5831253	0.580142	0.57195157	0.59119964	0.5683291
0.0	0.5562599	0.57135016	0.56105214	0.57845217	0.57085603	0.5795052	0.57256675	0.5678551	0.5776013	0.56270885
0.0	0.555746	0.5710938	0.56211853	0.5782566	0.57275665	0.58066845	0.57279825	0.56845164	0.5763425	0.5632954
0.0	0.5542296	0.5722137	0.5618992	0.5790911	0.57134986	0.5793467	0.5708814	0.56731987	0.5787796	0.56491387
0.0	0.55404025	0.5717371	0.56169754	0.5804699	0.5718227	0.5790813	0.5729892	0.5670817	0.5789274	0.56351143
0.0	0.5531909	0.5712134	0.56065327	0.58052444	0.57136804	0.5781225	0.5719068	0.56772363	0.5803186	0.56343263
0.0	0.5548328	0.5713267	0.562624	0.57993376	0.5718667	0.57877713	0.57115084	0.5678917	0.578964	0.5636928
0.0	0.5540243	0.57107806	0.56111175	0.5805575	0.5711032	0.5789589	0.5707353	0.5669435	0.5764842	0.5636877
0.0	0.56763864	0.5745572	0.5660888	0.58489555	0.5756328	0.5845534	0.5802376	0.57232565	0.59153664	0.56860167
0.0	0.55387443	0.5714244	0.5617069	0.57993484	0.5725796	0.5789837	0.5714263	0.56843644	0.57956374	0.56380785
0.0	0.5546858	0.570692	0.5617642	0.57984614	0.5723266	0.5802026	0.57017684	0.5682559	0.57922477	0.56272644
0.0	0.55398697	0.57083446	0.5618141	0.5803984	0.570454	0.57968783	0.5715534	0.5663747	0.58036727	0.5630744
0.0	0.5521043	0.5709097	0.56139493	0.5807805	0.57180524	0.5779069	0.572533	0.5680638	0.580215	0.5618917
0.0	0.5524926	0.5713819	0.5613177	0.5809721	0.57070535	0.5774929	0.5727609	0.56805986	0.57655525	0.5639075
0.0	0.55193144	0.5713229	0.56196237	0.58110505	0.5702024	0.5789899	0.5726323	0.56736237	0.5821194	0.5640649
0.0	0.5542339	0.5717505	0.5623318	0.5792363	0.5717767	0.5783169	0.5722604	0.5671089	0.5757433	0.56433856
0.0	0.554067	0.5720218	0.56166345	0.58046246	0.5724627	0.5794203	0.5717976	0.5661465	0.57636017	0.56396496
0.0	0.5708925	0.57627624	0.56835645	0.5858276	0.5771087	0.5859516	0.58399725	0.5725158	0.59579104	0.5714627
0.0	0.5543675	0.5712778	0.56065893	0.58012617	0.57118833	0.5802577	0.5711728	0.5666548	0.5803961	0.56206346
0.0	0.554582	0.5719635	0.5612407	0.5795106	0.57256114	0.5788023	0.57122517	0.5657953	0.57757133	0.5638185
0.0	0.5544613	0.5720282	0.5616577	0.580313	0.57123977	0.58008766	0.5697315	0.5672108	0.5798023	0.5636111
0.0	0.5544054	0.57209224	0.5612678	0.58012927	0.57294995	0.57946646	0.5739116	0.56875837	0.57892513	0.5638919
0.0	0.55352044	0.5717591	0.5598926	0.5790128	0.5730213	0.57905	0.57161987	0.56815225	0.57918614	0.56327915
0.0	0.55538565	0.5711574	0.56215775	0.5819798	0.57119316	0.5813094	0.57566	0.56736696	0.57985	0.56499285
0.0	0.555222	0.57281965	0.5626918	0.581525	0.5728485	0.57962394	0.5755217	0.56820375	0.5809804	0.5656007
0.0	0.5542794	0.5703807	0.5626349	0.58178496	0.5751383	0.57955223	0.57406586	0.56782615	0.58089435	0.5656293
0.0	0.56729984	0.573966	0.56550205	0.5851812	0.5756462	0.58500266	0.5798707	0.5717408	0.59060955	0.5689606
0.0	0.56729984	0.573966	0.56550205	0.5851812	0.5756462	0.58500266	0.5798707	0.5717408	0.59060955	0.5689606
0.0	0.5546691	0.57004154	0.56192434	0.5806804	0.57071453	0.5790457	0.5723906	0.5675313	0.5803051	0.5625618
0.0	0.097012356	0.020115295	0.1076433	0.2320544	0.5995297	0.093588874	0.026812293	0.07045255	0.15586044	0.046955347
0.0	0.08398091	0.021589622	0.08694885	0.22734836	0.49476793	0.066578165	0.035639886	0.063070595	0.25210318	0.029589906
0.0	0.5559247	0.57003695	0.5598422	0.57939744	0.5714917	0.5787703	0.5708901	0.5659963	0.58189946	0.56317496
0.0	0.55353034	0.5696134	0.5590909	0.5793387	0.57168823	0.578812	0.57131416	0.56644785	0.57905513	0.56299955
0.0	0.56922513	0.57467663	0.566492	0.58467484	0.5772777	0.58497024	0.5850738	0.5729727	0.59321666	0.56965405
0.0	0.57100827	0.57519907	0.5668284	0.5854477	0.5763353	0.58584434	0.58520067	0.57338405	0.5941404	0.5706243
0.0	0.5695684	0.57496	0.5667732	0.58470243	0.57763225	0.58536845	0.58532465	0.5731916	0.59366226	0.5708496
0.0	0.55376047	0.5702618	0.5607225	0.5791881	0.5725955	0.579276	0.57071924	0.56872	0.5813229	0.56356084
0.0	0.55507517	0.5709192	0.5619318	0.58074266	0.5728625	0.5789887	0.57282674	0.5664349	0.5820869	0.56253296
0.0	0.5546941	0.56977946	0.5598321	0.58122176	0.57200104	0.5774494	0.57200235	0.56693065	0.5793724	0.5629372
0.0	0.5539668	0.5717353	0.56156886	0.58010393	0.5690943	0.57992554	0.57078564	0.56761146	0.5797297	0.5628346
0.0	0.5538614	0.5694011	0.5613244	0.57905716	0.5695917	0.57922244	0.57310617	0.56728196	0.5805608	0.56178164
0.0	0.5538344	0.5716665	0.5610275	0.5792803	0.5731483	0.5791095	0.57045823	0.5656589	0.579398	0.56307113
0.0	0.55356425	0.5697036	0.56150657	0.58081603	0.5700359	0.57888466	0.57107484	0.56633353	0.5784541	0.56259626
0.0	0.57291716	0.57482266	0.5681035	0.58694607	0.57902056	0.587014	0.5867443	0.5725117	0.5964714	0.571978
0.0	0.57291716	0.57482266	0.5681035	0.58694607	0.57902056	0.587014	0.5867443	0.5725117	0.5964714	0.571978
0.0	0.55303943	0.5723821	0.56179374	0.58106256	0.57065165	0.5784657	0.5719771	0.5682244	0.58032864	0.5640484
0.0	0.55290365	0.5699268	0.56052905	0.5793294	0.57146233	0.57932234	0.5729774	0.56721807	0.58005637	0.56240076
0.0	0.55393493	0.5717995	0.5620077	0.57999694	0.5718567	0.57956225	0.5718821	0.56903845	0.58089465	0.5637485
0.0	0.5523011	0.5715332	0.56205803	0.5782941	0.5708202	0.5781683	0.571732	0.5676616	0.5796429	0.5621691
0.0	0.5592857	0.57254195	0.5635168	0.58248454	0.57384825	0.5807659	0.57470125	0.5681972	0.58514684	0.56562275
0.0	0.035527688	0.043109138	0.074171476	0.3013691	0.316538	0.04964014	0.25303477	0.028534712	0.2034144	0.021161046
0.0	0.0097356355	0.060334425	0.036316384	0.08068314	0.037741728	0.027846036	0.020831216	0.0073743938	0.106275246	0.009932085
0.0	0.019547585	0.014187457	0.024908703	0.30132294	0.035639975	0.01814474	0.06847083	0.009548687	0.048271667	0.012928265
0.0	0.5540661	0.56928825	0.5602469	0.58028173	0.57057905	0.57790214	0.57291865	0.56715643	0.58023906	0.56304723
0.0	0.5553017	0.5711165	0.5611213	0.580346	0.57254225	0.57860893	0.5733157	0.5669837	0.5774987	0.5615543
0.0	0.56887084	0.5747748	0.5653343	0.5852121	0.57679725	0.58477044	0.58184224	0.57197386	0.5930776	0.56859034
0.0	0.5547514	0.5704557	0.5616817	0.57987714	0.5708742	0.5794435	0.5729336	0.56637627	0.5805901	0.5634918
0.0	0.5543192	0.5731791	0.5620186	0.580031	0.57222944	0.5791024	0.5736846	0.567302	0.5789641	0.5636517
0.0	0.55405647	0.57298106	0.56270427	0.5809747	0.57226515	0.579335	0.57339597	0.5667788	0.5808205	0.5638794
0.0	0.5657447	0.57371354	0.5647709	0.58338743	0.57253546	0.58482707	0.5809375	0.5728227	0.5914095	0.5681847
0.0	0.55431056	0.5708214	0.56095296	0.5791617	0.5686533	0.5794667	0.57314306	0.5676185	0.57946026	0.56233007
0.0	0.55364037	0.57027924	0.5600753	0.57804674	0.5691607	0.5794158	0.5727103	0.56848747	0.5808239	0.563107
0.0	0.0119319875	0.020467198	0.015921438	0.052604478	0.022250965	0.017333299	0.06869756	0.013343253	0.0968041	0.007015714
0.0	0.014755923	0.01925459	0.02033805	0.0453131	0.044799365	0.03078824	0.07791987	0.012720157	0.031723194	0.014382242
0.0	0.011601795	0.020389697	0.015894111	0.051906537	0.021890214	0.01729747	0.06772013	0.013143877	0.096765436	0.00691848
0.0	0.014776777	0.019266155	0.020373365	0.045334745	0.04475413	0.03084185	0.0779213	0.012703598	0.031757385	0.0143893
0.0	0.55448014	0.56906414	0.56054026	0.5805139	0.57066065	0.5790817	0.5722969	0.5662847	0.5821003	0.5634731
0.0	0.5562974	0.57050395	0.56162256	0.58112085	0.5739621	0.58113104	0.57564473	0.5677639	0.5822359	0.56521034
0.0	0.55472803	0.5709592	0.5616102	0.5792084	0.57096815	0.57803863	0.572724	0.56667614	0.58082336	0.5635305
0.0	0.55423605	0.5713311	0.5611086	0.5806278	0.57050955	0.5807054	0.5721915	0.5673749	0.5803568	0.5635014
0.0	0.5681348	0.5731705	0.56414473	0.5852254	0.57638085	0.58583313	0.5807004	0.57236105	0.593126	0.5691675
0.0	0.5533968	0.57112396	0.56244487	0.5805278	0.5716787	0.57938427	0.57149446	0.56825674	0.5803251	0.5626387
0.0	0.56682926	0.57419956	0.5626218	0.58437556	0.575952	0.58464724	0.57946825	0.57239413	0.58954436	0.5673134
0.0	0.5533066	0.5707647	0.5589212	0.5785005	0.57095146	0.5773605	0.574228	0.5672089	0.578939	0.5636323
0.0	0.5540699	0.56924933	0.5619586	0.58030015	0.56712	0.57781667	0.5711033	0.5663988	0.5767011	0.5600848
0.0	0.554266	0.57212174	0.56267345	0.57973456	0.57061845	0.5794212	0.57152116	0.5677719	0.5788194	0.56319225
0.0	0.55444205	0.57178384	0.5615935	0.57978886	0.5705008	0.57956564	0.5721831	0.56782657	0.5800084	0.56343246
0.0	0.573237	0.5764537	0.56846434	0.586408	0.5777539	0.5864168	0.5862437	0.5743826	0.59659797	0.5719512
0.0	0.573237	0.5764537	0.56846434	0.586408	0.5777539	0.5864168	0.5862437	0.5743826	0.59659797	0.5719512
0.0	0.5544488	0.5717777	0.560376	0.5780473	0.5720447	0.5775623	0.5726772	0.5682509	0.57998836	0.5642887
0.0	0.573078	0.5760944	0.56862915	0.5871295	0.5766415	0.58712316	0.5863436	0.574372	0.59547955	0.57216054
0.0	0.573078	0.5760944	0.56862915	0.5871295	0.5766415	0.58712316	0.5863436	0.574372	0.59547955	0.57216054
0.0	0.5678607	0.572844	0.56538707	0.5834587	0.57449937	0.58364016	0.5810012	0.57295996	0.5904248	0.5687821
0.0	0.5528299	0.57055	0.56074715	0.5804023	0.5712185	0.57979316	0.57244027	0.5671494	0.57687575	0.5629676
0.0	0.5529239	0.5712123	0.56027675	0.5809331	0.5715314	0.5784605	0.57385975	0.56805575	0.5781995	0.56386405
0.0	0.57296705	0.5751431	0.5679229	0.58688253	0.5777464	0.58610225	0.5864627	0.5735379	0.59509593	0.5717498
0.0	0.57296705	0.5751431	0.5679229	0.58688253	0.5777464	0.58610225	0.5864627	0.5735379	0.59509593	0.5717498
0.0	0.55349404	0.5700705	0.56266445	0.5791019	0.57190937	0.5792522	0.5716061	0.56819725	0.5787325	0.56255627
0.0	0.5538237	0.5716451	0.56250584	0.5810242	0.57454944	0.5797812	0.57190996	0.56783247	0.58051026	0.56372404
0.0	0.5542622	0.57079	0.5621469	0.58037055	0.5724937	0.5795753	0.5716423	0.5686563	0.5794194	0.56257695
0.0	0.5529765	0.5699822	0.561546	0.5807027	0.5714304	0.58017373	0.5714351	0.5652597	0.5791983	0.5634336
0.0	0.5532161	0.5717348	0.5620474	0.5787396	0.5722522	0.57898283	0.57254064	0.5681212	0.5807817	0.5636314
0.0	0.554797	0.5715122	0.56154597	0.57999945	0.5718546	0.58249766	0.5724589	0.56819504	0.5786149	0.5636787
0.0	0.5528416	0.57203275	0.5608962	0.57852775	0.5723196	0.58031684	0.5724974	0.5664368	0.57896125	0.56277084
0.0	0.5574778	0.5719119	0.56222206	0.5806364	0.5708187	0.5792642	0.57449216	0.56871295	0.5810905	0.56122434
0.0	0.5545652	0.57195294	0.56155604	0.57989013	0.57085717	0.57866806	0.5724335	0.56888235	0.5794557	0.5635787
0.0	0.5538804	0.57127666	0.5616663	0.58024657	0.57088053	0.5799717	0.5727593	0.56571466	0.57971346	0.5632112
0.0	0.5548271	0.57231766	0.56186414	0.5804309	0.57383585	0.5802051	0.57371444	0.5671448	0.57907987	0.5639432
0.0	0.5548436	0.57163244	0.56208843	0.58052546	0.57193327	0.57933784	0.57150036	0.56716007	0.5806959	0.5639684
0.0	0.55502677	0.57150674	0.561902	0.58041507	0.57215965	0.5782467	0.5726368	0.56710434	0.57885855	0.562699
0.0	0.5518519	0.57208675	0.5616945	0.58027196	0.57161486	0.579055	0.57072204	0.5674706	0.57904154	0.5634201
0.0	0.5525653	0.5716171	0.56143403	0.5798395	0.57145196	0.57672876	0.57013696	0.5676015	0.5804587	0.56269675
0.0	0.5514242	0.571697	0.56163836	0.5814191	0.57291204	0.5749681	0.5709526	0.56701946	0.57926416	0.56129235
0.0	0.55287665	0.57100046	0.56067514	0.5805289	0.57279354	0.58113456	0.5717867	0.5678268	0.57948977	0.5635465
0.0	0.5544572	0.57175165	0.561612	0.5805403	0.5730676	0.5785253	0.5730005	0.56718075	0.5789106	0.56300634
0.0	0.5579096	0.57231665	0.5614888	0.5825144	0.5749936	0.57846737	0.5750536	0.5677449	0.58042276	0.5639184
0.0	0.5580672	0.56935745	0.56312466	0.58230585	0.5727574	0.57987493	0.5748098	0.56881547	0.57963926	0.56480426
0.0	0.55867606	0.57264763	0.5610787	0.5825569	0.5753319	0.5798596	0.57459295	0.56773376	0.58008134	0.56455505
0.0	0.5674633	0.5734863	0.56593925	0.5836841	0.57582855	0.5841667	0.5798926	0.5725785	0.5883513	0.56800264
0.0	0.56780285	0.57460994	0.56396455	0.58378184	0.57553357	0.58512145	0.5804344	0.5730664	0.5913707	0.56966066
0.0	0.5541076	0.5723788	0.5622888	0.58043236	0.57354295	0.5785228	0.5732216	0.5665994	0.58112997	0.5635811
0.0	0.554372	0.5715699	0.56255686	0.58010715	0.57180625	0.579536	0.5731715	0.56828547	0.58025175	0.5643263
0.0	0.5537569	0.572024	0.5621742	0.58045506	0.5709194	0.57758904	0.57296574	0.56728625	0.5793403	0.5622552
0.0	0.5546832	0.5721404	0.56081855	0.5812218	0.5728493	0.5794809	0.57212627	0.567369	0.57955444	0.56439275
0.0	0.5535795	0.57173735	0.5617341	0.58058614	0.57123554	0.5804632	0.57583606	0.5680647	0.57914156	0.56205714
0.0	0.5554697	0.5718971	0.56140566	0.5807211	0.57311785	0.5793247	0.5724768	0.56746644	0.5769044	0.56384623
0.0	0.5680081	0.5734307	0.5657274	0.5855103	0.5758545	0.5842843	0.5805939	0.5718075	0.5925259	0.56841063
0.0	0.5544514	0.5701849	0.55986255	0.5802699	0.57292604	0.57977194	0.57217234	0.56855243	0.580794	0.56294984
0.0	0.5547592	0.5712856	0.56154644	0.58032894	0.5716625	0.5804635	0.57312703	0.5675277	0.5797423	0.564113
0.0	0.55622995	0.5710342	0.56156933	0.58146214	0.57060146	0.5808327	0.5720284	0.56804675	0.58017313	0.56292564
0.0	0.55519253	0.5707212	0.56014925	0.580701	0.5714976	0.5794511	0.5717875	0.5669308	0.58017635	0.5640099
0.0	0.554118	0.57104015	0.5597656	0.58054894	0.57147694	0.5779514	0.57176256	0.5681519	0.57871133	0.5638905
0.0	0.5528084	0.5708733	0.5605124	0.5808322	0.5703849	0.5792623	0.57142663	0.56791115	0.58063513	0.56343323
0.0	0.55528057	0.57071024	0.560264	0.5794476	0.5712481	0.5791989	0.5720431	0.56789124	0.58052707	0.5632811
0.0	0.55473524	0.5706423	0.5597842	0.57946503	0.57105356	0.57942146	0.57185215	0.56673545	0.58093745	0.56367004
0.0	0.55345935	0.57021654	0.55890167	0.5806298	0.56877816	0.57937264	0.5725338	0.5678674	0.5791459	0.56353843
0.0	0.56726134	0.57413083	0.565754	0.5829119	0.5755787	0.58409274	0.5817642	0.57292676	0.5914724	0.569456
0.0	0.55356735	0.5709358	0.5613392	0.57943386	0.5722636	0.5783017	0.57147944	0.5670093	0.5789284	0.56349486
0.0	0.55454606	0.5703987	0.5609161	0.57974356	0.5706675	0.5791513	0.57129264	0.5654741	0.5788743	0.5621344
0.0	0.5538603	0.5705355	0.5607748	0.5803091	0.5716585	0.5781571	0.5737357	0.5675318	0.5782198	0.5637463
0.0	0.5544855	0.5713968	0.56174606	0.57974654	0.5727609	0.5772114	0.57239234	0.56735176	0.5772952	0.5632833
0.0	0.55438006	0.5713131	0.56014985	0.58010375	0.5712871	0.57879645	0.5712381	0.56779146	0.5802294	0.563632
0.0	0.5527347	0.57075083	0.56076497	0.5792766	0.5729414	0.5783795	0.5721842	0.56819034	0.5783594	0.56324923
0.0	0.5538627	0.5707411	0.5604128	0.5802218	0.5726663	0.57745606	0.5724565	0.5669635	0.57854825	0.56203294
0.0	0.5530425	0.570594	0.5600466	0.57955736	0.57232904	0.57736856	0.57024825	0.56803	0.57935214	0.5637384
0.0	0.5552803	0.57170975	0.56153107	0.5799064	0.5719163	0.5788639	0.5722126	0.5679228	0.57782173	0.56356674
0.0	0.55584675	0.57065886	0.56090236	0.5804538	0.5721152	0.5786231	0.5736656	0.5675399	0.5807401	0.56399965
0.0	0.55493724	0.5706958	0.56084806	0.5794951	0.5687783	0.57768625	0.5731514	0.5669997	0.58031857	0.56293344
0.0	0.55309033	0.5690137	0.5617416	0.57937866	0.569638	0.579176	0.5703926	0.5660035	0.57879686	0.56270385
0.0	0.5520151	0.571149	0.5607318	0.57744783	0.5728663	0.57725656	0.57202536	0.56795365	0.57841414	0.56344885
0.0	0.5523748	0.57068306	0.5611266	0.57835674	0.57028574	0.5787683	0.5721546	0.5672372	0.5785392	0.5635292
0.0	0.069705695	0.042227313	0.076576024	0.20843126	0.4865849	0.04740035	0.19587235	0.014932966	0.25301224	0.0023920713
0.0	0.036124997	0.023014577	0.046352103	0.08332841	0.2572572	0.02601088	0.30354762	0.012733805	0.08744535	0.020250073
0.0	0.11906126	0.048239782	0.035112973	0.123367526	0.42333588	0.072017185	0.1927031	0.009775614	0.368541	0.024099119
0.0	0.55463976	0.5709453	0.56094915	0.5787681	0.5697132	0.57758796	0.57180977	0.5678308	0.5768166	0.562971
0.0	0.5538682	0.57146275	0.56046444	0.5795807	0.5706835	0.57682127	0.5716631	0.5675978	0.57837003	0.56302756
0.0	0.5548788	0.5718194	0.5608254	0.5795161	0.5719624	0.57863516	0.5727678	0.56785095	0.57767737	0.56457955
0.0	0.5548249	0.5715716	0.5612591	0.57972807	0.57101923	0.57771283	0.5724817	0.5681264	0.57944244	0.56287414
0.0	0.5530483	0.57039136	0.5608247	0.5792596	0.56881785	0.5778481	0.5735218	0.5670633	0.5781719	0.56351423
0.0	0.5554709	0.5711855	0.56060225	0.5790385	0.57302547	0.5778234	0.57346004	0.5682038	0.5771413	0.56428415
0.0	0.5549135	0.57102257	0.5595022	0.5790262	0.57244444	0.5763045	0.5698942	0.5680713	0.57904446	0.56313425
0.0	0.5521004	0.5718676	0.56137216	0.57994086	0.5722052	0.57745266	0.57266575	0.5658117	0.5784531	0.5635265
0.0	0.5537216	0.57088745	0.5609651	0.57945293	0.5735748	0.576985	0.57241386	0.56766075	0.5788721	0.5624509
0.0	0.55459094	0.57163525	0.560958	0.5797316	0.5720938	0.5780992	0.5724493	0.5677088	0.57900244	0.5638834
0.0	0.5544997	0.5716993	0.560552	0.57970744	0.5731295	0.57741296	0.57161486	0.56698316	0.5795052	0.56352246
0.0	0.5553752	0.57097745	0.56043285	0.57988656	0.57137835	0.5775034	0.5721597	0.56811833	0.5784264	0.56413734
0.0	0.5522733	0.57089657	0.5611573	0.58021176	0.5728732	0.5787753	0.57178265	0.5673371	0.5799505	0.562375
0.0	0.5679511	0.57493037	0.5639323	0.5855129	0.5739174	0.58356786	0.58171767	0.5722727	0.5900844	0.5690529
0.0	0.5675348	0.5747978	0.565713	0.5854276	0.5740421	0.58549917	0.58168185	0.57127213	0.5917699	0.56902766
0.0	0.55388534	0.57024866	0.56080884	0.5800974	0.57071346	0.5791967	0.5707878	0.5660527	0.58075404	0.5639646
0.0	0.5535546	0.5705029	0.5623269	0.57877135	0.5692632	0.5783697	0.572731	0.5661767	0.5792894	0.5637758
0.0	0.013569717	0.021182647	0.02841083	0.069456235	0.035494894	0.01733853	0.040763628	0.0067188954	0.03381094	0.016817825
0.0	0.013573139	0.021189688	0.028318793	0.0694029	0.03501471	0.017302942	0.04078914	0.0067016757	0.0337961	0.016746078
0.0	0.013641801	0.021183545	0.028392453	0.06955958	0.035767782	0.017302997	0.04088442	0.006723164	0.033799168	0.016800914
0.0	0.013515278	0.021087252	0.028344534	0.06945728	0.03578207	0.017392296	0.040757358	0.0066865296	0.033708245	0.01678597
0.0	0.0136338975	0.021122836	0.028380828	0.06901825	0.03557232	0.017261874	0.040631376	0.006709374	0.033777986	0.016771087
0.0	0.013627128	0.02106561	0.028493099	0.069165625	0.03554936	0.017384378	0.04088759	0.006697195	0.03376335	0.016759092
0.0	0.025485657	0.057187404	0.031285122	0.0376615	0.009751716	0.020217348	0.04934771	0.007929936	0.10008751	0.012253309
0.0	0.025327114	0.057250913	0.031304535	0.037662365	0.009635449	0.020100338	0.049654752	0.007934844	0.10007671	0.01223134
0.0	0.025557583	0.057221595	0.031312086	0.037738133	0.009778638	0.020105468	0.04951387	0.007934199	0.10027994	0.012245883
0.0	0.025317488	0.057213366	0.03132283	0.03777252	0.0097880205	0.020173717	0.04945012	0.007915641	0.100474	0.0122423535
0.0	0.025383566	0.057054028	0.03131262	0.037387643	0.009721748	0.020092912	0.049577847	0.007934596	0.09953383	0.012210186
0.0	0.025480963	0.056994673	0.03134357	0.037513155	0.009683962	0.020172756	0.049714662	0.007903043	0.09935158	0.012241846
0.0	0.011949771	0.06722183	0.032709632	0.053026725	0.0074961106	0.01933023	0.02525446	0.010361867	0.05054995	0.013745023
0.0	0.011867556	0.06743706	0.032586332	0.05294122	0.007394876	0.019285383	0.025492491	0.010337744	0.0506084	0.013706892
0.0	0.011868126	0.06721664	0.03264107	0.052955437	0.0075095613	0.019354813	0.025428183	0.010360581	0.050361183	0.013763404
0.0	0.011936924	0.06706807	0.032651994	0.052980743	0.007504111	0.019328402	0.025434233	0.01033812	0.050635558	0.013714107
0.0	0.011869926	0.06717765	0.032720525	0.052604146	0.0074983174	0.019145373	0.025447853	0.010369126	0.050508175	0.013744886
0.0	0.011962338	0.067086525	0.03273564	0.05260991	0.0074644545	0.019301534	0.025441587	0.010349913	0.050746694	0.013753163
0.0	0.011814266	0.065399416	0.026808415	0.049633473	0.00930857	0.016471041	0.03834298	0.011523467	0.018951582	0.009123456
0.0	0.011743161	0.06551507	0.026893148	0.04949205	0.009130166	0.016449835	0.038385604	0.011511404	0.018917957	0.009104048
0.0	0.011811923	0.06536082	0.026960034	0.04960036	0.009225827	0.016491285	0.038440343	0.011523054	0.018938154	0.0091204345
0.0	0.011862232	0.06539861	0.026982242	0.049551148	0.009279225	0.016483651	0.038407356	0.011486136	0.018995374	0.009111751
0.0	0.011727301	0.0653424	0.026864568	0.049256515	0.009236931	0.016433619	0.038635425	0.011498867	0.018834125	0.00908153
0.0	0.011752462	0.065123975	0.02697527	0.04925973	0.009176141	0.016431337	0.038448304	0.011488568	0.018739633	0.009110223
0.0	0.020724447	0.023883138	0.02728045	0.07291629	0.014918419	0.013684025	0.048940577	0.0073466264	0.030193022	0.01816264
0.0	0.020722367	0.023933904	0.027279228	0.072730295	0.014718092	0.013638638	0.049236964	0.0073417947	0.030209625	0.018160634
0.0	0.020834133	0.02388972	0.027316688	0.07282251	0.015049746	0.013634269	0.049239933	0.0073585496	0.030288238	0.018199114
0.0	0.020790841	0.023876837	0.027379213	0.07318139	0.014932918	0.01366227	0.049079232	0.0073475027	0.030160805	0.01817414
0.0	0.020781785	0.023804117	0.027301013	0.07239726	0.014844857	0.013640723	0.049313635	0.007348386	0.030150117	0.018160269
0.0	0.020845508	0.023781613	0.027275419	0.07239822	0.014771612	0.013649271	0.049082797	0.0073410156	0.030187584	0.018197026
0.0	0.008789929	0.03166346	0.018589843	0.07066175	0.009885534	0.018451605	0.045358412	0.006939466	0.038620368	0.008797223
0.0	0.008722847	0.031711664	0.018560756	0.07030793	0.009781026	0.01840427	0.045414865	0.006935451	0.03850252	0.008737104
0.0	0.008761114	0.03162558	0.018557526	0.07042653	0.009895321	0.018462474	0.04541759	0.006933186	0.03858386	0.008767245
0.0	0.008782047	0.03167387	0.018607808	0.07041563	0.009922725	0.01845532	0.04519638	0.0069063427	0.038530715	0.008725747
0.0	0.008717909	0.031598028	0.018604517	0.0699377	0.009877192	0.018285887	0.045751713	0.006932687	0.038366985	0.00873632
0.0	0.008774989	0.03147519	0.01864445	0.07023014	0.009806756	0.018461633	0.045464277	0.0069253244	0.038266376	0.008743623
0.0	0.01822839	0.038239587	0.03201083	0.045594368	0.01864159	0.025592895	0.070431635	0.005347865	0.04971943	0.01277565
0.0	0.018181235	0.038250603	0.032057643	0.045478188	0.01855756	0.025509894	0.070564024	0.005336934	0.04950824	0.012740467
0.0	0.01829251	0.038138423	0.032153923	0.045423467	0.018653719	0.025486587	0.07039226	0.005331323	0.049804557	0.012768056
0.0	0.018221052	0.03819763	0.032107826	0.04565217	0.018810714	0.025590848	0.070618115	0.0053170878	0.04980359	0.012763032
0.0	0.018132636	0.03806354	0.031934474	0.0451369	0.018540667	0.025434611	0.0704093	0.0053239013	0.04950533	0.01274301
0.0	0.018257376	0.037959497	0.031984337	0.04523367	0.018353973	0.025690088	0.07048938	0.0053211623	0.049528625	0.012692048
0.0	0.00027924182	0.042220663	0.015086035	0.072056964	4.191038e-05	6.0936756e-05	0.0912741	9.040367e-05	0.042512063	0.0019609428
0.0	0.00027768553	0.04223639	0.015105814	0.072284974	4.2234926e-05	6.093228e-05	0.09154919	9.047309e-05	0.04232725	0.0019719875
0.0	0.0002782256	0.04234206	0.015114991	0.07188915	4.1876225e-05	6.078678e-05	0.091746114	9.05146e-05	0.042410936	0.0019629803
0.0	0.024109377	0.04813841	0.023954075	0.048155174	0.0071054483	0.0111319665	0.04796505	0.012375436	0.05873331	0.012175463
0.0	0.024025466	0.048169885	0.023948729	0.048226453	0.007168749	0.0111532975	0.04816904	0.012358907	0.058716964	0.012181727
0.0	0.024150025	0.048252273	0.024048718	0.04828581	0.007100488	0.011153087	0.04804389	0.012366138	0.05873535	0.012163225
0.0	0.023907812	0.048232306	0.023965966	0.048070766	0.0070517953	0.0111414865	0.047810983	0.0123069575	0.058704447	0.012190142
0.0	0.024044212	0.048119582	0.024001634	0.04821382	0.0071256408	0.011132863	0.048124973	0.01236491	0.05892701	0.012206258
0.0	0.024063433	0.048265666	0.02401696	0.048272874	0.007122491	0.011114228	0.048184935	0.012386969	0.05899382	0.012173731
0.0	0.024020175	0.048276335	0.023978094	0.048177708	0.0070570493	0.011150731	0.0481589	0.012387097	0.05855904	0.012157262
0.0	0.024019253	0.048394337	0.023997726	0.0481926	0.007068713	0.011155317	0.04803073	0.012411844	0.05891954	0.012195069
0.0	0.012779733	0.0627915	0.039849676	0.045721143	0.016857514	0.017849006	0.027173629	0.008844203	0.04438555	0.0123761995
0.0	0.012770546	0.06248534	0.040166534	0.046040397	0.016700326	0.017902903	0.027149264	0.00883959	0.044216286	0.012404348
0.0	0.012698348	0.06270585	0.04000799	0.0458187	0.016555808	0.017876662	0.02701378	0.008833797	0.044370525	0.012389052
0.0	0.026280694	0.05782961	0.014221844	0.062266286	0.017230444	0.012548177	0.025782162	0.009179909	0.05020108	0.016686518
0.0	0.020967897	0.031756613	0.027204057	0.06551638	0.04305659	0.013542694	0.056168385	0.007963998	0.048325114	0.016291477
0.0	0.020779777	0.031747855	0.02727126	0.06568916	0.04335978	0.013548944	0.05604423	0.0079369955	0.048057914	0.016314128
0.0	0.02084683	0.031738576	0.027147481	0.06571073	0.042859793	0.013496733	0.056011077	0.007959973	0.048004184	0.016300963
0.0	0.02080366	0.03169087	0.02728154	0.065407164	0.042657226	0.013518062	0.05584445	0.007968985	0.04788444	0.01630559
0.0	0.020793987	0.031722125	0.027258314	0.06563764	0.042167544	0.01353015	0.056063376	0.007932994	0.047987472	0.016293282
0.0	0.020901673	0.03166841	0.027254812	0.06564276	0.04259852	0.013511834	0.055781383	0.007961053	0.048075132	0.016323589
0.0	0.020812714	0.03177128	0.027168248	0.06562597	0.042814348	0.013526243	0.056208454	0.007969923	0.047870778	0.01624845
0.0	0.020847727	0.03170235	0.027218454	0.06552799	0.042473685	0.0135537945	0.055964343	0.007961901	0.047762703	0.016288016
0.0	0.020835932	0.031719614	0.02728243	0.06564576	0.042803846	0.013497247	0.05629624	0.00797764	0.047913928	0.016288575
0.0	0.020759994	0.031577475	0.027281849	0.065589085	0.042530376	0.013572424	0.055922836	0.007974079	0.04795644	0.016296094
0.0	0.018306192	0.042073157	0.030365564	0.09051466	0.013828879	0.03426756	0.061338615	0.010799127	0.06108563	0.014845074
0.0	0.018250497	0.04206541	0.030435482	0.09063277	0.013724876	0.034113307	0.06198215	0.010800145	0.061092556	0.014847159
0.0	0.018332714	0.042010248	0.030293657	0.090478785	0.013825361	0.03416362	0.061733373	0.010813082	0.060833734	0.01480254
0.0	0.0077656335	0.022872154	0.015666649	0.031015545	0.006179387	0.020863311	0.033499405	0.007454756	0.040227678	0.010651531
0.0	0.0077705192	0.022993261	0.015607615	0.031002486	0.0061593964	0.020800276	0.033598524	0.007434862	0.040171318	0.010636136
0.0	0.0077834637	0.022909675	0.01562316	0.031106766	0.0061777947	0.020798614	0.033601843	0.00746119	0.04021111	0.010639799
0.0	0.0077211163	0.022967983	0.01561248	0.03112063	0.006169319	0.02074432	0.03362997	0.0074520893	0.040333893	0.010630417
0.0	0.020456182	0.027326977	0.01572986	0.045083914	0.01922634	0.03336501	0.07902522	0.010459142	0.018235726	0.015175295
0.0	0.020465586	0.027332269	0.015763056	0.044957697	0.019056046	0.033411954	0.07942558	0.010490744	0.01810084	0.01511854
0.0	0.020382036	0.027350124	0.01572188	0.045036383	0.019331932	0.033349864	0.0791257	0.0104847215	0.018177059	0.015185412
0.0	0.01411703	0.02158625	0.0209518	0.04200965	0.010098496	0.010121312	0.074995674	0.0072804703	0.049428806	0.013975639
0.0	0.014066272	0.021498896	0.020980626	0.041896336	0.010053982	0.010166433	0.07450979	0.00728107	0.049239144	0.013956386
0.0	0.014026735	0.021488737	0.021078115	0.042078424	0.010053455	0.010138171	0.075031444	0.007286304	0.049382474	0.013933581
0.0	0.020452572	0.037460208	0.024025265	0.046313338	0.030395862	0.020125957	0.04074274	0.0071986867	0.06472319	0.008736336
0.0	0.02335619	0.03463662	0.023332458	0.048867818	0.0117629785	0.016241202	0.036146097	0.009764253	0.04515488	0.011134995
0.0	0.024972262	0.11269367	0.017605685	0.072418466	0.02444939	0.021713022	0.075515635	0.01022518	0.057162046	0.011857321
0.0	0.024870502	0.11266579	0.017619371	0.072423734	0.024247346	0.02179851	0.07526843	0.010174574	0.05686183	0.011889311
0.0	0.024791375	0.1128386	0.017636703	0.072867766	0.02446918	0.021853944	0.07557255	0.010194619	0.057163574	0.011850172
0.0	0.02489958	0.11280652	0.017496273	0.072312735	0.024282157	0.02181969	0.075057045	0.010201204	0.057000842	0.01188646
0.0	0.024779262	0.112618335	0.017623218	0.07236233	0.02408797	0.021703249	0.07546114	0.01018926	0.057039306	0.011874838
0.0	0.024823843	0.112666845	0.017584872	0.07277646	0.024499618	0.021887729	0.07563663	0.010197622	0.05676175	0.011831666
0.0	0.024869606	0.11244901	0.01761527	0.072068535	0.024296815	0.021863312	0.075466365	0.010208871	0.056781203	0.011842379
0.0	0.024909595	0.11318727	0.017675767	0.07273774	0.0245405	0.021822143	0.07551013	0.010176496	0.056813594	0.011869305
0.0	0.024773493	0.11294318	0.01753737	0.07246665	0.02419175	0.021724947	0.07520314	0.01020811	0.057016376	0.01187457
0.0	0.017971223	0.051688503	0.016571272	0.054205477	0.021195054	0.018409431	0.05612041	0.008939451	0.06362402	0.0121079525
0.0	0.01802526	0.051574424	0.016579317	0.05423516	0.021433167	0.01837159	0.05612691	0.008961004	0.06349297	0.012127314
0.0	0.0088067455	0.04569744	0.056228817	0.09660079	0.014871331	0.029222155	0.09228586	0.009267961	0.037115093	0.016778268
0.0	0.017099755	0.05812306	0.028783446	0.058418475	0.009605373	0.018782655	0.050120477	0.008770109	0.07517681	0.01149172
0.0	0.017194282	0.05827918	0.028830713	0.05853876	0.009550261	0.018738616	0.04994505	0.008778644	0.07539979	0.011499251
0.0	0.013866125	0.022845825	0.027968623	0.072076865	0.026040554	0.007988841	0.030052138	0.007458991	0.033990264	0.009010375
0.0	0.013872048	0.022963949	0.02775945	0.071984366	0.026087167	0.008001279	0.029915836	0.007456115	0.034244366	0.009028787
0.0	0.010492303	0.122461475	0.032005675	0.045457717	0.020313485	0.009105653	0.0260922	0.009251888	0.064676955	0.019651504
0.0	0.010461358	0.122048154	0.032189652	0.045568045	0.020440413	0.009134325	0.026114179	0.009288439	0.064684406	0.019644815
0.0	0.016570255	0.034655806	0.02814501	0.045668926	0.012976658	0.024101475	0.043904826	0.0072614024	0.04084285	0.01737472
0.0	0.022745172	0.06515429	0.022274526	0.04518796	0.012883829	0.024429886	0.04426133	0.015930496	0.09496804	0.0108446935
0.0	0.02257233	0.06503763	0.022266043	0.045288812	0.012954079	0.024562448	0.044206593	0.01590896	0.094949216	0.010872862
0.0	0.02261669	0.06506414	0.022403901	0.045507733	0.012852569	0.024492627	0.044430166	0.015931848	0.09551349	0.010850459
0.0	0.022720361	0.06494672	0.022333702	0.04535832	0.01282937	0.024649324	0.04419737	0.015950205	0.09466875	0.010853992
0.0	0.022632094	0.06509147	0.022322023	0.045420572	0.0128972335	0.02461689	0.044276457	0.015958067	0.09459985	0.010856935
0.0	0.022511346	0.06510104	0.022365354	0.045476437	0.012907818	0.024531657	0.044311613	0.015919877	0.09561819	0.010844367
0.0	0.015696302	0.0186765	0.030348608	0.044155993	0.015869776	0.019939339	0.036876876	0.0069838297	0.03638244	0.022165244
0.0	0.01562454	0.01868358	0.030399986	0.044384163	0.015898967	0.019889195	0.03682598	0.0069625364	0.036443852	0.022194978
0.0	0.015589033	0.018646888	0.030392567	0.044251982	0.015911931	0.019894233	0.036902785	0.006989348	0.036464166	0.022182034
0.0	0.007905758	0.04287846	0.028947933	0.049014546	0.03478286	0.017285623	0.055790186	0.005972124	0.058162726	0.010066287
0.0	0.03182132	0.02032336	0.06520534	0.05425243	0.02366818	0.045143124	0.07451435	0.008849253	0.037767615	0.014409914
0.0	0.03182473	0.020367926	0.065526284	0.05431951	0.023703288	0.045235217	0.07498187	0.0088659525	0.03773592	0.0143959485
0.0	0.03185479	0.020365948	0.06534192	0.05436717	0.023687229	0.045187872	0.0746059	0.00885165	0.03787601	0.014443786
0.0	0.069361895	0.04213133	0.07665962	0.20733969	0.48883465	0.04733325	0.19374886	0.014882499	0.25254834	0.0023822146
0.0	0.55372214	0.56895673	0.5622187	0.5791296	0.5688407	0.5797629	0.57211417	0.56638527	0.57803446	0.5634465
0.0	0.5545679	0.5702222	0.5597711	0.5805701	0.5731419	0.57760704	0.5712305	0.5655505	0.580421	0.56322265
0.0	0.5541635	0.57094395	0.56045985	0.5796338	0.57222587	0.5792918	0.5705497	0.56655383	0.5802471	0.5636557
0.0	0.55475825	0.56918454	0.5617178	0.57905865	0.5694925	0.57942766	0.57175994	0.56620127	0.5791404	0.56317514
0.0	0.5555117	0.5697211	0.56211233	0.5795405	0.57048446	0.57974666	0.57252717	0.5661236	0.57930845	0.5625136
0.0	0.55447626	0.5699483	0.56142324	0.58088607	0.5707703	0.5793351	0.5714074	0.5666454	0.57905316	0.5631088
0.0	0.5515587	0.57078516	0.56100214	0.579742	0.5722267	0.57935536	0.5708404	0.56625706	0.57986003	0.56376714
0.0	0.55345017	0.57002866	0.56174093	0.5801662	0.5718277	0.5795926	0.57142615	0.56430984	0.5790718	0.5639442
0.0	0.55456144	0.56894726	0.56253576	0.5806192	0.5719221	0.5796382	0.5712955	0.5663521	0.5799353	0.56428516
0.0	0.5542428	0.57074296	0.5621601	0.57988185	0.5708566	0.57755774	0.5707891	0.56689155	0.57974726	0.5637121
0.0	0.5534161	0.5695741	0.561152	0.5800544	0.5715428	0.5775899	0.56966853	0.56695014	0.57933354	0.56435174
0.0	0.5536078	0.5695585	0.5620028	0.58000976	0.5703257	0.57838875	0.5718803	0.566467	0.57913727	0.5624522
0.0	0.5529329	0.5686796	0.56191134	0.57796675	0.57021534	0.5780702	0.5714299	0.5665649	0.57753116	0.5641019
0.0	0.55411685	0.5701575	0.5624603	0.5809486	0.5710731	0.57916296	0.57185364	0.56677157	0.5800362	0.56211406
0.0	0.55255926	0.5706387	0.56135195	0.5789723	0.57231927	0.57898927	0.5713123	0.5656645	0.5792051	0.5634654
0.0	0.5542324	0.570462	0.56264234	0.5797924	0.5713957	0.5786855	0.5723231	0.5670503	0.58017325	0.564548
0.0	0.5536714	0.5710458	0.560673	0.5805826	0.5709657	0.577337	0.57041657	0.56658465	0.57901704	0.5634169
0.0	0.5520554	0.5710743	0.56114924	0.57814807	0.57060975	0.57887155	0.5711587	0.56630105	0.5789224	0.5623588
0.0	0.55344415	0.5705461	0.5608531	0.5794712	0.5713975	0.57984006	0.5714226	0.56676114	0.580255	0.56275535
0.0	0.55423284	0.57091403	0.56107193	0.5782909	0.5706821	0.5808759	0.5720702	0.5661475	0.5810411	0.5627831
0.0	0.5526633	0.5704831	0.56056815	0.57978046	0.5714053	0.5771789	0.5716666	0.5657922	0.58006907	0.56394166
0.0	0.55407417	0.5705086	0.56193286	0.57950187	0.57042956	0.57816976	0.5713855	0.5663713	0.5804857	0.5636214
0.0	0.55281895	0.56860477	0.5614982	0.57965565	0.5725054	0.57876045	0.5715325	0.5665269	0.5805327	0.5632951
0.0	0.55507946	0.5710878	0.5621152	0.5796218	0.5716421	0.5779052	0.5709134	0.5669586	0.57849467	0.5631792
0.0	0.55233186	0.5698196	0.5618972	0.5792306	0.5721767	0.5785984	0.5722037	0.56661224	0.580733	0.56365824
0.0	0.55420244	0.5708124	0.56188715	0.5808551	0.5721928	0.57947004	0.5711804	0.5664222	0.577519	0.56247336
0.0	0.55404586	0.5709809	0.56212234	0.5795939	0.571304	0.57925946	0.5704818	0.56687313	0.5813471	0.56343377
0.0	0.5543873	0.5700247	0.5619346	0.58030987	0.5704449	0.5800097	0.57114035	0.56610775	0.5790568	0.5630809
0.0	0.554547	0.57021326	0.56274277	0.5801272	0.57066905	0.5792886	0.57057786	0.5666045	0.5791868	0.5633996
0.0	0.00061153964	0.056494124	0.018381357	0.080157965	0.000114359	0.035651654	0.099310815	0.008488277	0.053372473	0.010320523
0.0	0.5542586	0.5702759	0.56204444	0.579676	0.5714034	0.577564	0.5712894	0.56622267	0.5798539	0.56340885
0.0	0.55474496	0.5704383	0.5622225	0.57975644	0.5715448	0.5787791	0.5726818	0.56618017	0.57861584	0.5629046
0.0	0.55172473	0.570811	0.56204456	0.5790296	0.5709691	0.57865345	0.57175636	0.56692946	0.578785	0.56351
0.0	0.5530516	0.57039243	0.5604655	0.578822	0.57227224	0.57771903	0.5717136	0.56658137	0.58140653	0.56400704
0.0	0.5539761	0.5697051	0.56204605	0.5809591	0.56999743	0.5793428	0.57111883	0.5658965	0.5784753	0.56436324
0.0	0.55554837	0.5708055	0.562512	0.58083534	0.57099944	0.57938224	0.5731812	0.5670144	0.5803929	0.56186116
0.0	0.56979847	0.57557225	0.56670266	0.5850639	0.57712835	0.58629876	0.5840703	0.5739316	0.5935638	0.57081485
0.0	0.55461735	0.5696657	0.5608547	0.58026755	0.57108873	0.5797503	0.5725288	0.5673568	0.58024913	0.5629178
0.0	0.56922275	0.5751509	0.56800926	0.58577114	0.57526296	0.58541805	0.58499336	0.5731191	0.59556466	0.5713926
0.0	0.5556977	0.5708446	0.5615484	0.58028525	0.57186	0.5803698	0.5730992	0.56759906	0.580186	0.5627993
0.0	0.555525	0.57052547	0.56010556	0.57898706	0.57147294	0.57910246	0.5720919	0.56657	0.5802072	0.5636825
0.0	0.5527446	0.571014	0.5603626	0.57938546	0.57086116	0.5774557	0.5723389	0.56767714	0.5782029	0.5639988
0.0	0.5524462	0.57050294	0.55976	0.5795191	0.57341146	0.5805474	0.57242405	0.5675966	0.5799461	0.56229234
0.0	0.55437785	0.5706231	0.5597956	0.5783028	0.5688614	0.5785152	0.5726297	0.56792873	0.5800399	0.5635842
0.0	0.555476	0.5700689	0.5602181	0.57844317	0.5720835	0.5793531	0.5718821	0.5673768	0.57984596	0.56220484
0.0	0.55381304	0.57014173	0.55905384	0.5803522	0.5696759	0.5802616	0.5708867	0.56580174	0.58011234	0.56203043
0.0	0.5543422	0.5702794	0.559747	0.5801327	0.5710171	0.5793615	0.57142866	0.56658906	0.5801341	0.563591
0.0	0.55698735	0.57088757	0.558458	0.5782743	0.5705445	0.57957345	0.57201713	0.5679845	0.58035403	0.5636663
0.0	0.55578995	0.5706614	0.55731946	0.5791122	0.5712779	0.57934976	0.5718399	0.56785417	0.5793587	0.5638616
0.0	0.5555482	0.57168293	0.55952924	0.58023	0.56988794	0.5800539	0.5709548	0.56819713	0.5821212	0.5638762
0.0	0.55480486	0.57023007	0.5593646	0.57988864	0.5695965	0.58084786	0.5724237	0.5675591	0.5799237	0.56373984
0.0	0.55487907	0.5707548	0.56030405	0.58089805	0.5711946	0.5794528	0.5707629	0.56808776	0.5799203	0.5631133
0.0	0.5542875	0.57161933	0.56046873	0.57899964	0.56974804	0.57877076	0.57190263	0.56801075	0.57841927	0.5632418
0.0	0.5549276	0.5698403	0.5598238	0.58024424	0.57146573	0.5792	0.57176924	0.5675249	0.5775575	0.5638172
0.0	0.55408996	0.57079697	0.56020385	0.5798467	0.5716374	0.5797343	0.5723393	0.5676936	0.58154106	0.5636669
0.0	0.5538746	0.5708021	0.5598453	0.5812304	0.5707218	0.5792651	0.57170016	0.5681714	0.5794436	0.56404155
0.0	0.5549086	0.56853485	0.5596882	0.58080137	0.56959325	0.5777007	0.57105035	0.5678146	0.57913	0.5636344
0.0	0.5545296	0.5712752	0.55905706	0.58076525	0.5661052	0.5797033	0.57081884	0.56832266	0.57914853	0.5623955
0.0	0.553746	0.570908	0.5605496	0.58050174	0.5735956	0.578476	0.57309705	0.5661053	0.58145976	0.56421816
0.0	0.55288965	0.570557	0.5605191	0.57975054	0.57232016	0.57784975	0.57260895	0.566498	0.5803818	0.5639066
0.0	0.55222464	0.56880945	0.56045264	0.58000946	0.5709097	0.58036953	0.5726854	0.56642157	0.5800536	0.56421965
0.0	0.55386645	0.5686972	0.5603944	0.5800089	0.5715162	0.5784942	0.5727268	0.56607556	0.5803301	0.56424034
0.0	0.5531769	0.5706083	0.5605489	0.58091986	0.573594	0.57872796	0.5727883	0.56436205	0.5810417	0.5641891
0.0	0.5538441	0.5709342	0.5608756	0.5808055	0.57337886	0.58001834	0.5727247	0.56658417	0.58123934	0.5637734
0.0	0.55435777	0.5703436	0.5615734	0.58051854	0.56949645	0.580686	0.57399994	0.5669309	0.5798764	0.5637765
0.0	0.55360544	0.57008296	0.56020665	0.58075565	0.5709566	0.5794703	0.5709121	0.5679191	0.57926494	0.5626197
0.0	0.5541691	0.56910646	0.5609698	0.5796921	0.57008994	0.57955146	0.5724256	0.56786674	0.5791461	0.5622783
0.0	0.55628383	0.5718937	0.56247425	0.580717	0.5748746	0.57874024	0.5757517	0.5689749	0.5806759	0.5649989
0.0	0.55230576	0.57062256	0.56067663	0.5806327	0.5720702	0.57943887	0.5720158	0.5686426	0.582051	0.56347173
0.0	0.5525458	0.57076603	0.56048	0.5806888	0.5719208	0.579206	0.57241124	0.56878346	0.5815928	0.5612727
0.0	0.5534782	0.571802	0.56111443	0.58065003	0.57195526	0.5803897	0.5717303	0.5681863	0.57988036	0.5617504
0.0	0.5520376	0.5711761	0.5621885	0.5798935	0.57048434	0.57662493	0.57186115	0.56737876	0.5799019	0.5636528
0.0	0.5534989	0.5705488	0.56180865	0.57935005	0.57074547	0.5789407	0.5697291	0.56692684	0.5818995	0.5634198
0.0	0.5542114	0.5710116	0.561859	0.5799972	0.57247764	0.5793582	0.57150894	0.5673375	0.579763	0.5640599
0.0	0.554488	0.5717668	0.5614531	0.58031845	0.57229394	0.5791523	0.5723221	0.5672686	0.5777355	0.5633049
0.0	0.554384	0.56827843	0.56128854	0.5814048	0.5733702	0.57995844	0.572275	0.56836516	0.5793842	0.5628589
0.0	0.555622	0.5725447	0.56170475	0.5813227	0.5756329	0.5786858	0.5757681	0.56819874	0.58008343	0.5645642
0.0	0.5552072	0.5722567	0.5611414	0.5813522	0.57488686	0.5799516	0.57608026	0.5683104	0.57804245	0.5638556
0.0	0.55584604	0.57121223	0.5616613	0.58017445	0.5713103	0.5790781	0.5723806	0.56735945	0.58	0.56328505
0.0	0.55318975	0.57206285	0.5616466	0.57882035	0.573532	0.57819825	0.5725682	0.5673727	0.57648075	0.5630426
0.0	0.5535062	0.5716614	0.5618448	0.5801902	0.57071555	0.577844	0.57285225	0.5683567	0.5784458	0.56172687
0.0	0.5548844	0.57063717	0.56060714	0.5793067	0.568538	0.5783523	0.57134444	0.5674325	0.57942945	0.56326675
0.0	0.55508	0.56997144	0.5593187	0.5804608	0.57003355	0.5797284	0.5721386	0.56479335	0.5801959	0.56367004
0.0	0.553892	0.57095927	0.55875105	0.57886684	0.569659	0.5792345	0.57134366	0.56741494	0.5799468	0.5633637
0.0	0.553417	0.57147855	0.5609145	0.58021384	0.57166684	0.57986885	0.57016	0.5679658	0.5810794	0.5635702
0.0	0.5546928	0.5701299	0.56067955	0.5804611	0.5720006	0.5792065	0.57085234	0.5656274	0.58114356	0.56360835
0.0	0.55453205	0.570574	0.5600572	0.5794042	0.57251555	0.5792387	0.57024944	0.56644917	0.58019656	0.56293494
0.0	0.5544846	0.56964034	0.56032676	0.5804787	0.57255614	0.5797049	0.57023036	0.56663615	0.5804764	0.56355596
0.0	0.55418944	0.5697867	0.55965865	0.5795734	0.57322645	0.58006483	0.57001644	0.5671823	0.5794818	0.56277984
0.0	0.5587465	0.57302576	0.56310236	0.5822894	0.5741258	0.5800824	0.5752257	0.56956655	0.5788141	0.5648252
0.0	0.5539042	0.57100236	0.5603307	0.5803091	0.5703196	0.5790574	0.57111716	0.5666586	0.57921743	0.5630634
0.0	0.5561732	0.5714776	0.56110483	0.5793401	0.56939167	0.578746	0.5740601	0.56731683	0.5791252	0.5647445
0.0	0.123581335	0.61978257	0.21013585	0.45685178	0.8299133	0.9239478	0.7066961	0.016405163	0.82222974	0.057756986
0.0	0.12644199	0.012357766	0.13224518	0.15387595	0.4762716	0.039446246	0.1453238	0.025956381	0.33083764	0.029344143
0.0	0.55342954	0.57185155	0.56119734	0.5802033	0.5716684	0.57957226	0.5728107	0.5679274	0.57928276	0.5631599
0.0	0.5536203	0.5710305	0.56304926	0.5797561	0.5723921	0.5797552	0.5727147	0.5684024	0.5770754	0.56316483
0.0	0.57014537	0.57400644	0.56515086	0.5846973	0.5762609	0.5843747	0.58482236	0.5724604	0.59088284	0.57018185
0.0	0.5707025	0.5755212	0.5665048	0.5850893	0.57801074	0.58503973	0.58482516	0.572868	0.5920834	0.569806
0.0	0.1235462	0.6194934	0.20965348	0.45616332	0.8297949	0.9244943	0.7050686	0.016352419	0.81914026	0.05730618
0.0	0.5541771	0.57095784	0.5609608	0.57921505	0.5728562	0.5804969	0.57235074	0.5676262	0.5802056	0.56300443
0.0	0.5525927	0.5708408	0.56202054	0.57881373	0.5727451	0.58048934	0.5729414	0.56733674	0.57951945	0.56361204
0.0	0.5683777	0.57430845	0.56554675	0.5842377	0.57629037	0.58499503	0.58194506	0.5711711	0.59258515	0.5677671
0.0	0.010797522	0.021623785	0.039832074	0.02275959	0.012529471	0.025332766	0.056059092	0.009557075	0.0881445	0.011123754
0.0	0.5542538	0.5697451	0.56136096	0.5802108	0.57133484	0.5777416	0.572688	0.5671896	0.5795798	0.5632221
0.0	0.09822015	0.011941171	0.115496874	0.16909821	0.62606853	0.05051298	0.16022539	0.022574015	0.26971236	0.025459599
0.0	0.17272002	0.014818722	0.110895105	0.098334946	0.49282032	0.055707645	0.19476584	0.024124496	0.30248737	0.02216322
0.0	0.14278714	0.018489106	0.10114629	0.117312804	0.40985116	0.048417382	0.15194727	0.028408803	0.17056565	0.014936634
0.0	0.15624395	0.011826058	0.10210678	0.177865	0.50481546	0.040935658	0.17657483	0.019368347	0.24642214	0.02505242
0.0	0.12620692	0.011123045	0.085726716	0.15731962	0.39206156	0.05194917	0.15648435	0.02115493	0.2799178	0.019944865
0.0	0.12644522	0.011149527	0.10734183	0.13433187	0.5065892	0.06648074	0.22274716	0.018032972	0.3585165	0.02254094
0.0	0.14882343	0.011614597	0.09885441	0.12539546	0.3706773	0.03386634	0.16323282	0.029429218	0.29605943	0.02206242
0.0	0.18048044	0.014740624	0.06849472	0.17974404	0.4329808	0.07189109	0.25023428	0.025990587	0.2807264	0.03438219
0.0	0.1286666	0.01644317	0.11434899	0.12749685	0.44687876	0.05484124	0.15211356	0.023034194	0.279578	0.026861714
0.0	0.12302899	0.62001204	0.20894714	0.45727554	0.8298521	0.92425126	0.70711416	0.016390389	0.81899005	0.057766665
0.0	0.55497074	0.5706808	0.5604076	0.57999796	0.57179624	0.57976055	0.57375985	0.5678343	0.5805446	0.56124306
0.0	0.12659161	0.6221609	0.2092517	0.45652595	0.8320504	0.9239432	0.7073627	0.016420737	0.8217124	0.057681985
0.0	0.5529548	0.5713467	0.5613009	0.5802247	0.57199365	0.5763418	0.57265043	0.5658145	0.5797084	0.5623797
0.0	0.5527686	0.5719781	0.5620647	0.5803178	0.5686737	0.5763613	0.57284343	0.56509364	0.5794179	0.56364685
0.0	0.55291605	0.57234854	0.5591793	0.5813378	0.57217187	0.5780711	0.5735458	0.56601423	0.5798747	0.56226903
0.0	0.5539474	0.57209355	0.5618534	0.5807249	0.5730639	0.57843286	0.5741134	0.5679397	0.5791317	0.56319577
0.0	0.56675947	0.57381594	0.5657776	0.5848871	0.5750498	0.5844916	0.58141553	0.5721349	0.5892866	0.5693047
0.0	0.5569738	0.5722168	0.5645056	0.58159775	0.572998	0.5813505	0.5763569	0.5685003	0.58488744	0.5655778
0.0	0.5534981	0.56962687	0.5622388	0.5798139	0.57203287	0.57792556	0.5744007	0.56648374	0.5800578	0.56344825
0.0	0.5667345	0.574202	0.5660723	0.58526266	0.57554215	0.58406866	0.58017856	0.5724509	0.5930697	0.56846285
0.0	0.55342704	0.57094663	0.5618076	0.5808987	0.57233906	0.57862985	0.57111067	0.56784576	0.58169687	0.5628905
0.0	0.5560378	0.56961024	0.56079936	0.5802643	0.5728982	0.57796735	0.5724198	0.56758595	0.58072764	0.5635112
0.0	0.55489373	0.5696844	0.5622779	0.57951194	0.5725901	0.5794731	0.57329637	0.5677815	0.580687	0.5622631
0.0	0.5556917	0.56979537	0.5604303	0.5796635	0.57213277	0.57874554	0.57180434	0.56708384	0.5810713	0.5621593
0.0	0.5547816	0.569484	0.5619897	0.5800976	0.5724869	0.57913876	0.572609	0.5664416	0.5814475	0.5625777
0.0	0.5693453	0.5736937	0.5660821	0.58370036	0.57376945	0.58458215	0.5816197	0.57152647	0.59275275	0.5685898
0.0	0.5552676	0.56863546	0.5578069	0.579197	0.57072735	0.57894087	0.5703553	0.56644803	0.5817146	0.5621799
0.0	0.5543275	0.5705551	0.56196815	0.5807509	0.5711702	0.57953924	0.5717751	0.5661977	0.57953215	0.56245124
0.0	0.5540113	0.57083166	0.56279033	0.579541	0.57163376	0.5790296	0.57279706	0.5664821	0.5779071	0.5628027
0.0	0.55507755	0.5715699	0.5622217	0.58014053	0.5716917	0.58075464	0.57173836	0.56741047	0.5802056	0.5612378
0.0	0.041532192	0.013560861	0.09325678	0.07170154	0.20880547	0.02175818	0.25544998	0.008675046	0.111516446	0.018074255
0.0	0.5575111	0.57223946	0.5638027	0.58064604	0.5725337	0.58053833	0.5741879	0.5688231	0.5829077	0.5654584
0.0	0.55715626	0.57166994	0.56463933	0.5815634	0.57161874	0.5785836	0.5759171	0.5677914	0.5835988	0.5641414
0.0	0.55676717	0.5708981	0.56434923	0.58076036	0.5720766	0.5808688	0.5767515	0.5680339	0.5837736	0.5648137
0.0	0.5571148	0.57244533	0.5642963	0.5817706	0.57134336	0.5796894	0.5748536	0.5668821	0.58385664	0.5645436
0.0	0.5580188	0.57128793	0.56209415	0.5817057	0.5712861	0.5800364	0.576158	0.56772375	0.5846919	0.5654318
0.0	0.5576412	0.5718086	0.5646761	0.5818595	0.5708805	0.5809116	0.5765623	0.567988	0.58178043	0.56552434
0.0	0.557435	0.5720783	0.5647288	0.58151716	0.5721229	0.5812311	0.57561266	0.567106	0.58497477	0.5657316
0.0	0.55775136	0.5711317	0.56426674	0.58123714	0.572128	0.58024067	0.5751443	0.5678177	0.583333	0.56569636
0.0	0.5562587	0.5726	0.5634431	0.57952857	0.5718419	0.5796576	0.57397676	0.5685776	0.58475554	0.56518817
0.0	0.55702764	0.5718367	0.5634003	0.58174396	0.57225513	0.5799661	0.574349	0.5662689	0.58392847	0.56526816
0.0	0.018050784	0.04567754	0.026886823	0.092255674	0.009341661	0.01640171	0.036536552	0.007967224	0.049922325	0.012683304
0.0	0.5568456	0.5720548	0.56453264	0.58099616	0.5721079	0.5791607	0.5757471	0.56847596	0.58388543	0.56417966
0.0	0.5574382	0.571552	0.5633151	0.5812914	0.57285005	0.57979774	0.57499504	0.56816596	0.58354783	0.56371725
0.0	0.5583013	0.5724134	0.5638456	0.5815929	0.57206404	0.58005494	0.57540774	0.56869704	0.5841902	0.56569725
0.0	0.55583686	0.572735	0.56471115	0.5810698	0.57282126	0.5811664	0.57577586	0.56846076	0.5844761	0.5654677
0.0	0.556084	0.57153916	0.5643899	0.5815241	0.572404	0.5795258	0.57507867	0.5687111	0.584297	0.56564856
0.0	0.5563395	0.57101256	0.5642957	0.5810586	0.57015276	0.57830036	0.5745806	0.56879205	0.58267176	0.56568754
0.0	0.55598295	0.57231724	0.5648481	0.5824907	0.5714708	0.5805425	0.5758599	0.5679587	0.58444476	0.5658689
0.0	0.5572659	0.5722922	0.56493837	0.5814623	0.57213986	0.57746595	0.57567793	0.5680552	0.5843715	0.5658276
0.0	0.55726796	0.57109517	0.5623878	0.58075124	0.57151204	0.58067787	0.5754082	0.568725	0.5850568	0.5649177
0.0	0.5555151	0.5721212	0.5644645	0.58169866	0.5717519	0.57848334	0.57536906	0.56910264	0.58453166	0.565248
0.0	0.55693704	0.5706349	0.56415164	0.58219147	0.5700375	0.57980675	0.5748347	0.56596226	0.58120966	0.5638964
0.0	0.55502355	0.57058066	0.56303763	0.581429	0.57185507	0.58043194	0.5745082	0.5679498	0.58366483	0.56558216
0.0	0.5568792	0.57218826	0.56317014	0.58183324	0.5696071	0.5801127	0.5744343	0.56835765	0.58434016	0.5651124
0.0	0.5581777	0.5716954	0.5646069	0.58144844	0.5713851	0.58008045	0.575646	0.5687167	0.5844456	0.5645001
0.0	0.56792784	0.5741109	0.5640147	0.58485097	0.5737894	0.5842566	0.5820081	0.5722848	0.59162337	0.5692279
0.0	0.5699281	0.57525396	0.56797254	0.5860412	0.57568616	0.5854807	0.58381814	0.57351774	0.5956052	0.5713263
0.0	0.55454606	0.56842005	0.5604156	0.5797981	0.5716293	0.5789501	0.572462	0.5675936	0.57835025	0.5632042
0.0	0.55326265	0.5694051	0.5590202	0.5800624	0.5717273	0.5789776	0.5726853	0.566221	0.5792305	0.5624681
0.0	0.55433184	0.5694793	0.5612074	0.57839966	0.5705831	0.5790965	0.57220376	0.56709343	0.5785575	0.5625977
0.0	0.5671819	0.57419413	0.5653527	0.58572304	0.57406694	0.5837639	0.58070326	0.57254076	0.5910614	0.56843036
0.0	0.5686264	0.57368994	0.56523794	0.5854604	0.57547486	0.5854715	0.5802279	0.5723044	0.5913957	0.56781566
0.0	0.55406725	0.570753	0.56164867	0.58180124	0.5703678	0.5791877	0.5721474	0.56813794	0.5799452	0.56312567
0.0	0.56674236	0.5734862	0.56565267	0.5854565	0.57522213	0.5836397	0.58108443	0.57276124	0.59272635	0.567395
0.0	0.5537574	0.57056385	0.56119424	0.5797835	0.57073504	0.5794945	0.57195956	0.5667013	0.5808047	0.5637795
0.0	0.5540142	0.57172877	0.56199706	0.57965773	0.57241666	0.5793367	0.57270926	0.56777835	0.5803744	0.56093276
0.0	0.55292904	0.57151604	0.5622828	0.5804397	0.5720564	0.57921267	0.5719967	0.56752217	0.5797075	0.5635292
0.0	0.5695413	0.57503945	0.5660167	0.5856035	0.57661146	0.584604	0.5840764	0.5735278	0.5928109	0.5695466
[truncated: 21,448 more rows]
