# Supplementary material for: Teasing out missing reactions in genome-scale metabolic networks through hypergraph learning
Source: Nat Commun. 2023 Apr 25;14:2375. doi: 10.1038/s41467-023-38110-7 (PMC10130184; doi:10.1038/s41467-023-38110-7)
Supplement: Supplementary file 4 — Source Data [file 41467_2023_38110_MOESM4_ESM.zip › Source Data/Figure 2/j-m/iECSF_1327_cheshire.csv]

	0	0.1	0.1.1	0.1.1.1	0.1.1.1.1	0.1.1.1.1.1	0.1.1.1.1.1.1	0.1.1.1.1.1.1.1	0.1.1.1.1.1.1.1.1	0
1.0	0.7912208	0.99944586	0.3338566	0.28845605	0.996256	0.989363	0.9999324	0.0067510777	0.6148392	0.9999604
1.0	0.7005525	0.9995067	0.99884725	0.978844	0.043960817	0.0011912324	0.9467394	0.99935955	0.9999566	0.9559675
1.0	0.99892765	0.9996456	0.039026942	0.17344914	0.9989465	0.99484754	0.9792196	0.9994228	0.9943125	0.37115127
1.0	0.99858046	0.99974257	0.9993919	0.9990231	0.91707873	0.20750755	0.9979114	0.9944172	0.99874926	0.0029842602
1.0	0.99574834	0.9996861	0.9993173	0.87391174	0.9829305	0.99893063	0.002020097	0.025842205	0.9994754	0.9991316
1.0	0.97338426	0.99832004	0.99969745	0.9268374	0.9744349	0.9825017	0.10379003	0.99089545	0.9967834	0.21487054
1.0	0.49034956	0.9693392	0.52169704	0.99902153	0.53095675	0.118582636	0.00048684623	0.9983759	0.9328166	0.0019791308
1.0	0.004488653	0.9740398	0.9997534	0.9976993	0.00052350515	0.9954436	0.99971	0.9895627	0.99870753	0.99996686
1.0	0.9851998	0.43051052	0.999985	0.99753547	0.99288696	0.99933904	0.9992717	0.9932249	0.9977514	0.99972874
1.0	0.9718954	0.99989665	0.9998683	0.34725142	0.0033613383	0.9735154	0.99870753	0.2751333	0.9872916	0.99997544
1.0	0.99033725	0.998796	0.9990299	0.95569736	0.11833683	0.9593899	0.9889802	0.99985135	0.99906474	0.9983575
1.0	0.9992945	0.2692492	0.9910329	0.9985576	0.998968	0.9982998	0.98335165	0.9994661	0.9989556	0.9862598
1.0	0.9995695	0.9999187	0.9949338	0.9870357	0.9911691	0.35395807	0.9984836	0.9999168	0.9992981	0.99295104
1.0	0.17988046	0.787727	0.9970112	0.13035458	0.9991128	0.9991991	0.998884	0.9941268	0.9509883	0.9998559
1.0	0.47217977	0.99981576	0.0956366	0.9977901	0.9996729	0.9963039	0.9668214	0.98309857	0.23689288	0.92795515
1.0	0.9522758	0.99404	0.9999056	0.9974746	0.99958616	0.83161384	0.99993944	0.99580485	0.7269712	0.1406264
1.0	0.9985923	0.99961793	0.99735594	0.98339164	0.9680645	0.03315775	0.6803363	0.99517316	0.9996302	0.9998305
1.0	0.1071733	0.69338423	0.9282619	0.9991373	0.6471041	0.35382524	0.9971935	0.99109006	0.995915	0.9988689
1.0	0.0014383071	0.19576508	0.003942717	0.8418063	0.99801457	0.8375298	0.9997105	0.9407334	0.7633753	0.998992
1.0	0.9982948	0.9186242	0.98539436	0.9970611	0.9982034	0.99992	0.9992387	0.9122054	0.96623826	0.00040715103
1.0	0.99890435	0.80916274	0.93676615	0.9967744	0.7958849	0.98166555	0.997317	0.98934793	0.9861369	0.9964588
1.0	0.99949205	0.99720263	0.97973365	0.99956495	0.33097497	0.04294028	0.9995839	0.51314175	0.9999062	0.99965477
1.0	0.98648304	0.99985874	0.99921393	0.9955344	0.03366399	0.044820253	0.1451308	0.9993636	0.8782955	0.99965537
1.0	0.0405843	0.77573305	0.9533274	0.99760145	0.96535003	0.78400856	0.50590426	0.9870057	0.98637706	0.9999114
1.0	0.9919334	0.9998776	0.9998574	0.0893529	0.9983758	0.010312753	0.9998386	0.79869634	0.71260244	0.99627244
1.0	0.997849	0.6517945	0.8195902	0.99948275	0.9890049	0.0049062786	0.9907059	0.95213574	0.9999881	0.99958247
1.0	0.9997093	0.9997389	0.2794138	0.99989533	0.99881196	0.9973494	0.9975356	0.71822095	0.99898607	0.9948895
1.0	0.9995975	0.99958223	0.9997845	0.48015514	0.99919075	0.17348768	0.99988854	0.9994455	0.9996786	0.99665266
1.0	0.7928979	0.9988225	0.9999572	0.9969447	0.99945384	0.99065673	0.43789998	0.30922386	0.8826104	0.99868244
1.0	0.9999242	0.999701	0.8732571	0.3943384	0.9653503	0.42217597	0.9998369	0.99811745	0.95229244	0.99994683
1.0	0.99976283	0.9999546	0.9938645	0.5256729	0.9996195	0.97271687	0.9984761	0.9980996	0.99876523	0.9949567
1.0	0.9989411	0.96520907	0.9828818	0.9968749	0.90771013	0.9995116	0.8469283	0.29096174	0.99877256	0.7984478
1.0	0.99155676	0.9972492	0.9969158	0.2424197	0.999042	0.0713505	0.09308084	0.9994355	0.9928685	0.9997564
1.0	0.07567033	0.9919441	0.99938715	0.9998753	0.99908113	0.99404955	0.99294645	0.998978	0.9995272	0.98481834
1.0	0.99487597	0.81511295	0.91765356	0.9887412	0.98750126	0.46439976	0.99936086	0.09128082	0.9599062	0.99062586
1.0	0.8977988	0.9999263	0.97570884	0.93259645	0.0033616277	0.9976623	0.99934524	0.999368	0.99958295	0.99983406
1.0	0.1191602	0.9995326	0.025908833	0.995865	0.991041	0.1901764	0.35585406	0.9993895	0.9996145	0.99998784
1.0	0.061432306	0.91976416	0.3483657	0.1729971	0.9999732	0.9701663	0.99979955	0.99884987	0.9995104	0.9999063
1.0	0.29431355	0.9958242	0.9947377	0.99856454	0.98214	0.99380904	0.0018430733	0.00410878	0.9987172	0.9991365
1.0	0.9260572	0.008251958	0.99907637	0.9883857	0.9996209	0.9978066	0.92730093	0.990738	0.9997962	0.9974031
1.0	0.9993538	0.99927014	0.99463177	0.9976393	0.3907068	0.91469157	0.088507816	0.99995494	0.99993706	0.9998405
1.0	0.12777957	0.9999045	0.99933344	0.9931892	0.05222408	0.99715036	0.99515605	0.9993569	0.99949265	0.999977
1.0	0.9996339	0.9613992	0.97930235	0.39838454	0.61534226	0.99997616	0.98521984	0.9925363	0.99968445	0.9233691
1.0	0.9961869	0.5170929	0.92718375	0.99819285	0.9188949	0.0052727335	0.99008477	0.9301561	0.9995152	0.9997875
1.0	0.99985504	0.9979925	0.999617	0.99711776	0.999724	0.99580437	0.99886876	0.99180263	0.9996165	0.9998287
1.0	0.9439007	0.016158255	0.9995921	0.99193	0.53342927	0.9995271	0.00024622932	0.9924837	0.009597642	0.9999585
1.0	0.9981323	0.47144747	0.9975005	0.99950206	0.99952054	0.10113957	0.9717624	0.9997929	0.99803084	0.9997986
1.0	0.9996464	0.9996549	0.99899465	0.99961877	0.000785538	0.3177612	0.99991405	0.0030449748	0.9949386	0.9999088
1.0	0.561409	0.9977794	0.9993051	0.999042	0.9991314	0.9998547	0.29227865	0.7042926	0.99530494	0.9997569
1.0	0.99853075	0.52031016	0.9998222	0.9922693	0.9984108	0.07617707	0.5181132	0.99980646	0.9989293	0.99968374
1.0	0.999542	0.9902266	0.43344593	0.9957131	0.9497774	0.99922943	0.99226415	0.99932814	0.9594108	0.9996736
1.0	0.9997248	0.02596879	0.99977595	0.9989794	0.9914164	0.97105914	0.5582094	0.99618703	0.9063886	0.9996724
1.0	0.99947935	0.999721	0.99990714	0.026779814	0.5216388	0.14783736	0.06851211	0.9894583	0.9984403	0.54434514
1.0	0.9997458	0.9999242	0.99875045	0.9973507	0.60033464	0.9995784	0.9726915	0.9923326	0.8771587	0.9999976
1.0	0.011081416	0.96387047	0.9998307	0.99907243	0.99964786	0.9139774	0.9999423	0.9577869	0.2586419	0.99984026
1.0	0.021311218	0.9991818	0.99984074	0.17356622	0.99898964	0.9994337	0.8890789	0.9998267	0.99927336	0.9999658
1.0	0.9995196	0.9987337	0.9985696	0.9953816	0.99394166	0.08086098	0.99990964	0.9995246	0.9995388	0.9998634
1.0	0.99450475	0.99853396	0.97697735	0.70021945	0.1405027	0.99875605	0.9996056	0.9993591	0.9994392	0.99989414
1.0	0.9999306	0.9952897	0.99966216	0.99641573	0.99951184	0.9968918	0.45402718	0.99934393	0.95030236	0.99994445
1.0	0.9809167	0.1430101	0.9996855	0.99716586	0.99998736	0.9999602	0.9873285	0.0006239093	0.9869365	0.0007985024
1.0	0.9833536	0.9993387	0.99996793	0.8545334	0.99982685	0.99684983	0.999811	0.28554776	0.99905676	0.62371963
1.0	0.9876395	0.9995055	0.78959	0.7013724	0.9996512	0.99065673	0.90854365	0.99947447	0.9936215	0.9979081
1.0	0.9986563	0.9999207	0.072298475	0.9927568	0.99784577	0.5708026	0.9995555	0.98826563	0.99927264	0.9800025
1.0	0.9693058	0.987092	0.9997845	0.7174157	0.9995666	0.11759426	0.9996891	0.38345224	0.9971206	0.99879706
1.0	0.99971586	0.31467107	0.9996524	0.7756028	0.9996215	0.9986154	0.9999716	0.89718604	0.999332	0.9967602
1.0	0.98907477	0.9946955	0.99969494	0.6899259	0.99928844	0.998698	0.99729747	0.19335207	0.49898058	0.99998546
1.0	0.998125	0.99955076	0.99920124	0.9976884	0.99824214	0.5274915	0.99244237	0.003301705	0.9302774	0.99996126
1.0	0.92312706	0.97012323	0.9996008	0.99991715	0.99896634	0.4795382	0.9997192	0.9993748	0.9995797	0.9999193
1.0	0.999652	0.99966776	0.92565674	0.4468696	0.010932712	0.99904364	0.73612916	0.98605865	0.9995377	0.9999206
1.0	0.0030165925	0.9629824	0.028943999	0.9811644	0.96536016	0.98340833	0.99968505	0.7459906	0.9990115	0.9969529
1.0	0.9984219	0.99311125	0.98649466	0.2857213	0.34557185	0.8848659	0.15029928	0.999897	0.99931	0.98294675
1.0	0.9997354	0.9999236	0.9992173	0.9319023	0.99964154	0.9992385	0.99996054	0.9835111	0.9997185	0.9998022
1.0	0.9940706	0.99903286	0.99956805	0.8271536	0.9867366	0.9627639	0.99798656	0.9885789	0.016464861	0.9999566
1.0	0.7269116	0.99955326	0.9989575	0.34297937	0.9652471	0.9975546	0.9988182	0.99454546	0.93507165	0.9979777
1.0	0.9786614	0.9767949	0.9938538	0.99878687	0.74524426	0.99619836	0.056689285	0.77819246	0.9585046	0.99994385
1.0	0.99998605	0.99984825	0.99893636	0.005857164	0.78686094	0.9928504	0.64650714	0.7554448	0.25225973	0.9995944
1.0	0.8660595	0.22910124	0.9943078	0.5757044	0.7412931	0.00064022484	0.9998914	0.978097	0.11231026	0.27945432
1.0	0.43101948	0.11545771	0.9999579	0.99951863	0.5453401	0.0010741226	0.9996062	0.0065301238	0.9994972	0.9096966
1.0	0.99865496	0.35309672	0.9752274	0.99635196	0.27914298	0.0045991214	0.9984946	0.9910443	0.9999372	0.9997689
1.0	0.9996669	0.9995484	0.57623535	0.9991918	0.32338127	0.08938297	0.9603191	0.99779177	0.9926468	0.9991184
1.0	0.0053520924	0.9910451	0.9999342	0.9992397	0.08943652	0.9980227	0.72498757	0.9997799	0.98017913	0.97437674
1.0	0.9963989	0.8712173	0.99979776	0.98502696	0.9995468	0.9980868	0.9012225	0.99928916	0.9766872	0.011462782
1.0	0.9974963	0.9961333	0.008000459	0.6915158	0.9994006	0.99200845	0.96309793	0.97983366	0.994283	0.92297775
1.0	0.9999919	0.0060537937	0.94265217	0.998882	0.9983872	0.49062854	0.9085414	0.7908065	0.99981874	0.010070022
1.0	0.9980117	0.9999876	0.9812826	0.98703706	0.9877879	0.99892694	0.9998809	0.9994779	0.0547422	0.99392706
1.0	0.99927706	0.96383095	0.72953266	0.9974069	0.99956256	0.99954873	0.34229878	0.9988902	0.23736492	0.9999975
1.0	0.42982125	0.9997002	0.13357599	0.9860757	0.9119444	0.9987531	0.0033619439	0.72842544	0.9952319	0.98890734
1.0	0.99967575	0.96387047	0.99954695	0.2904208	0.9993936	0.23276524	0.9873285	0.98309857	0.99951255	0.9919159
1.0	0.99941814	0.9654151	0.45419994	0.99744403	0.99910396	0.9969626	0.9997892	0.08223089	0.9997273	0.9439292
1.0	0.999446	0.9986156	0.99975604	0.33739156	0.99431914	0.992993	0.41000375	0.9951755	0.998738	0.9923038
1.0	0.90156657	0.98768765	0.00010897669	0.9998287	0.99959487	0.95683765	0.99987674	0.99909854	0.9662426	0.55691755
1.0	0.76917136	0.9998468	0.9998591	0.9873339	0.016406296	0.9991573	0.9992551	0.99927634	0.8500122	0.8745971
1.0	0.6256544	0.20586991	0.2423534	0.96920156	0.39244378	0.7423538	0.8513784	0.99945277	0.9994573	0.996121
1.0	0.9993938	0.9998933	0.9993363	0.99655044	0.9321896	0.9999553	0.9894275	0.9995845	0.97542167	0.99956554
1.0	0.9991254	0.9994437	0.97113234	0.9975006	0.9955309	0.9975591	0.9945885	0.9609143	0.9983253	0.0013796096
1.0	0.78228223	0.9996778	0.99986243	0.99097556	0.9990176	0.6921183	0.07272148	0.98287946	0.5826473	0.98680985
1.0	0.9987109	0.98124504	0.99972755	0.9970114	0.9988379	0.9992336	0.9998037	0.99511397	0.0016859687	0.9999429
1.0	8.2070466e-05	0.9998568	0.3914052	0.21343811	0.9942561	0.9551662	0.9914716	0.98671734	0.97837	0.9998332
1.0	0.9805967	0.98514915	0.9978399	0.97678214	0.8761505	0.9992754	0.99946696	0.99415743	0.93597347	0.9961002
1.0	0.99964774	0.11306051	0.99960095	0.9997849	0.999974	0.99065673	0.44891533	0.99301976	0.94728076	0.26204598
1.0	0.9944847	0.9971301	0.9988681	0.8938432	0.99805284	0.13387297	0.9999689	0.9978389	0.20637558	0.99974614
1.0	0.99949396	0.9990632	0.98095775	0.9990428	0.011512082	0.9301269	0.00420515	0.9985072	0.99688053	0.99642605
1.0	0.9994808	0.9995309	0.75088906	0.9973832	0.79273427	0.00069491484	0.9972211	0.9972101	0.9999691	0.9988593
1.0	0.96440804	0.9992706	0.99954766	0.9548878	0.55115926	0.9984945	0.03705	0.9996387	0.99930096	0.99989355
1.0	0.9998877	0.9944488	0.952802	0.99960476	0.9926725	0.99991584	0.9976382	0.1400115	0.9996884	0.92030495
1.0	0.99993753	0.9948736	0.0018284199	0.39217427	0.80697495	0.9929455	0.99991024	0.9331139	0.9987514	0.9965798
1.0	0.9978466	0.8486262	0.99919385	0.99932647	0.11865974	0.85189104	0.9998584	0.99942833	0.5627432	0.98387897
1.0	0.95421594	0.96387047	0.9769597	0.9945148	0.9993569	0.99621624	0.9882896	0.11325217	0.99959296	0.13942878
1.0	0.010176841	0.6465602	0.8740395	0.99545383	0.9917977	0.11792292	0.9433632	0.93470633	0.99132895	0.4229368
1.0	0.9962404	0.9997807	0.9993204	0.98516417	0.9990852	0.7966341	0.9997955	0.9997702	0.0004461875	0.9939605
1.0	0.6175151	0.99991596	0.9997749	0.99324834	0.32144192	0.9999287	0.9979139	0.99942636	0.9997265	0.9785105
1.0	0.9962255	0.998524	0.22631648	0.38991335	0.9993717	0.06815303	0.26941514	0.999403	0.9961357	0.99986327
1.0	0.9997347	0.3321999	0.70835626	0.012271356	0.9996026	0.999403	0.9970606	0.98711944	0.9990823	0.9995371
1.0	0.9949838	0.9999298	0.9983773	0.16252209	0.8123694	0.98853475	0.9998578	0.9999478	0.9979522	0.9819692
1.0	0.9995827	0.9940164	0.9881413	0.9989755	0.9996567	0.99065673	0.9910892	0.99952054	0.9408109	0.98997986
1.0	0.911168	0.8686053	0.00022152977	0.20624001	0.5750642	0.30233392	0.99980754	0.99527955	0.6149218	0.999944
1.0	0.99994683	0.9990927	0.91832334	0.99712354	0.9995447	0.9999329	0.9981949	0.9912066	0.96718985	0.32508942
1.0	0.9974051	0.8339016	0.9993924	0.79409647	0.9998242	0.9972325	0.13200939	0.98309857	0.99962974	0.008933069
1.0	0.99982125	0.006001937	0.7058424	0.9997013	0.9874578	0.9995815	0.7851539	0.97901195	0.99992454	0.99500835
1.0	0.99615484	0.95690554	0.77625376	0.26687184	0.99843055	0.059648946	0.7597318	0.25070462	0.993767	0.33081704
1.0	0.9997241	0.9835345	0.99552995	0.997752	0.99617296	0.99597734	0.9989421	0.99838006	0.99053055	0.99932265
1.0	0.99993443	0.9992818	0.99863535	0.99934965	0.9820724	0.9998036	0.99984634	0.997957	0.98872024	0.0043922593
1.0	0.9663059	0.5767652	0.9674704	0.9999527	0.734724	0.99573886	0.98384327	0.9986187	0.9995745	0.80227745
1.0	0.99754155	0.9975172	0.99971944	0.37308934	0.97782314	0.9681939	0.9999882	0.091751955	0.0022788858	0.9981279
1.0	0.987473	0.9969216	0.98596674	0.94964945	0.99804914	0.6711248	0.99796224	0.9984909	0.9995801	0.9933983
1.0	0.99987805	0.99932945	0.391999	0.01319846	0.03236017	0.004555216	0.00044377756	0.4418546	0.9997435	0.9463768
1.0	0.9997329	0.9999703	0.9987564	0.998648	0.011951854	0.99863017	0.009999551	0.9963373	0.15977481	0.9995121
1.0	0.99933296	0.14876477	0.056850538	0.99884254	0.99301624	0.995159	0.9989924	0.99982697	0.9996542	0.9996501
1.0	0.99928206	0.9984132	0.9870481	0.96560204	0.9849386	0.0020859782	0.99772793	0.9768117	0.99893636	0.99999726
1.0	0.99766123	0.99981576	0.9818283	0.9889501	0.9980731	0.999471	0.9812103	0.925167	0.99941874	0.99983835
1.0	0.999962	0.9995894	0.998979	0.4622351	0.10476033	0.9993923	0.0146348905	0.98549783	0.9206528	0.9998933
1.0	0.99825567	0.997577	0.37879345	0.37825552	0.99418145	0.9967489	0.34745288	0.9853349	0.9919618	0.99993384
1.0	0.49305192	0.69234794	0.99886703	0.16324845	0.9987978	0.62079704	0.9989656	0.9993242	0.99945813	0.99626887
1.0	0.36006182	0.99956816	0.88622695	0.9873339	0.99967	0.9992687	0.9976375	0.76719284	0.99977964	0.999944
1.0	0.5301662	0.999286	0.995695	0.9897703	0.9984034	0.11690094	0.9988642	0.9962829	0.98947024	0.86596537
1.0	0.9988582	0.9996556	0.99874485	0.08690553	0.9960367	0.24158649	0.9998752	0.99894303	0.8923397	0.9678931
1.0	0.9968335	0.061953522	0.8541648	0.090244345	0.99940765	0.98840195	0.99939215	0.99528694	0.9825233	0.9975326
1.0	0.9433609	0.998692	0.0001754601	0.999213	0.99957734	0.9524318	0.9983595	0.9991013	0.98157364	0.39751258
1.0	0.99953234	0.99968743	0.9997819	0.9995382	0.8884272	0.99943024	0.9994728	0.9883387	0.990502	0.987241
1.0	0.9993019	0.9999262	0.016027568	0.99992836	0.990927	0.06308383	0.99719954	0.9990019	0.9994331	0.71085525
1.0	0.76134145	0.9987514	0.99855894	0.997026	0.9954457	0.98713374	0.722306	0.9996581	0.095974036	0.99494475
1.0	0.9994986	0.99052924	0.98414683	0.9873339	0.8017595	0.9657659	0.8388038	0.99819404	0.9253785	0.9862598
1.0	0.9976694	0.995669	0.99914145	0.9974782	0.9977187	0.99952066	0.02461451	0.6939717	0.98819715	0.99981683
1.0	0.9996922	0.97206545	0.0025526467	0.9998698	0.99923396	0.9885423	0.12882145	0.9994905	0.0023225083	0.99462247
1.0	0.99961036	0.9998323	0.99827635	0.97318345	0.98004913	0.9954389	0.024909902	0.9615674	0.99951875	0.361788
1.0	0.99952495	0.21260777	0.99239117	0.9981501	0.9994987	0.98981804	0.93745625	0.19177273	0.9996006	0.99985147
1.0	0.56488305	0.9990957	0.98596674	0.69132054	0.9996822	0.0010191547	0.99846727	0.9941256	0.06689331	0.999838
1.0	0.005750075	0.0081963325	0.0045314184	0.99897385	0.9986242	0.99825317	0.9999939	0.99841857	0.7855391	0.9997644
1.0	0.00013973637	0.47952417	0.9995901	0.9974577	0.88403463	0.65206194	0.9948378	0.99601704	0.99904305	0.99960524
1.0	0.9907442	0.0005197124	0.9999368	0.99780554	0.9864856	0.9786565	0.9906475	0.9746923	0.9996942	0.99892443
1.0	0.9786614	0.9980519	0.010617891	0.9990651	0.0018843136	0.99065673	0.9989888	0.7852214	0.9936215	0.99991715
1.0	0.99996793	0.96387047	0.9348732	0.9957231	0.9994456	0.99719477	0.9999939	0.008727574	0.99949527	0.99993277
1.0	0.9994473	0.99979454	0.9844504	0.9933031	0.0029473745	0.9983581	0.00020620628	0.9965056	0.99010706	0.712932
1.0	0.98936045	0.4363326	0.998804	0.52146804	0.93458146	0.9967476	0.8971758	0.94857347	0.9988599	0.99953926
1.0	0.4921289	0.9972767	0.9997609	0.93691045	0.999302	0.038452987	0.9915969	0.98622245	0.9991898	0.88452417
1.0	0.99849653	0.99987197	0.9856146	0.99583983	0.99964917	0.018068176	0.9999758	0.99981576	0.99951875	0.9988431
1.0	0.9997286	0.9960233	0.99975115	0.9889232	0.991825	0.9939746	0.9991997	0.98107475	0.96044046	0.99972886
1.0	0.98712695	0.9997652	0.98596674	0.0018144344	0.999589	0.99865	0.98424053	0.9549215	0.022291439	0.7189693
1.0	0.89813596	0.9999012	0.0034361228	0.9985189	0.9883293	0.9998702	0.18506502	0.98927385	0.99623114	0.9999782
1.0	0.5491972	0.4893557	0.9999778	0.9828038	0.77006525	0.06322524	0.9990398	0.99949956	0.99852353	0.96274596
1.0	0.888053	0.96387047	0.998591	0.98453933	0.9806066	0.9967416	0.99355763	0.99494874	0.9988875	0.9990878
1.0	0.860183	0.99348986	0.9989784	0.49325323	0.9728996	0.99065673	0.960317	0.9995813	0.9997316	0.2971365
1.0	0.998097	0.9999187	0.999106	0.9401106	0.9384786	0.3759028	0.9978096	0.94181556	0.9897529	0.8927913
1.0	0.99971205	0.9998362	0.999764	0.21594411	0.9982317	0.9907024	0.2952419	0.99205095	0.99924374	0.99976104
1.0	0.99970067	0.9992743	0.99276406	0.9997818	0.66519797	0.045606516	0.0037742746	0.99975044	0.9999362	0.9998271
1.0	0.99802834	0.96100646	0.014438709	0.9999051	0.99989533	0.2191321	0.9777738	0.9993451	0.99952984	0.819604
1.0	0.7354396	0.86624396	0.36420262	0.98712546	0.34323514	0.22416812	0.5984429	0.9900366	0.21466917	0.99988675
1.0	0.99954957	0.9995546	0.9975357	0.99882966	0.9333719	0.02037788	0.9999368	0.98309857	0.9532467	0.99984777
1.0	0.99976987	0.99989855	0.99988043	0.99757904	0.0437262	0.99254805	0.99753153	0.12504911	0.9993742	0.82420355
1.0	0.99988794	0.9997534	0.9744451	0.9201763	0.9994585	0.99905485	0.9873285	0.98529494	0.99980336	0.74708176
1.0	0.5147378	0.99971074	0.27656424	0.98640907	0.9980599	0.8974018	0.99887866	0.26395884	0.998863	0.9859189
1.0	0.9981489	0.99834895	0.96240634	0.99984765	0.9993338	0.99897254	0.9689839	0.99224806	0.9254587	0.83733034
1.0	0.99860007	0.8212208	0.053382337	0.9865042	0.0012231994	0.99065673	0.00020539234	0.94181556	0.99254143	0.99973935
1.0	0.999395	0.975338	0.99990964	0.6721153	0.04062286	0.99467975	0.9997496	0.998585	0.9990013	0.9898711
1.0	0.9996176	0.99950993	0.99962544	0.14083567	0.013416334	0.9999305	0.99791175	0.99091583	0.99999666	0.9999398
1.0	0.9441627	0.9998847	0.99961984	0.98586255	0.99853134	0.9453998	0.99997437	0.6702602	0.71292615	0.5600876
1.0	0.9986847	2.799978e-05	0.99965763	0.41986758	0.22702597	0.00314217	0.9997048	0.9913589	0.99916685	0.9999558
1.0	0.99729735	0.99923587	0.10046532	0.64405304	0.007600311	0.6096367	0.99819595	0.99894446	0.87060523	0.9994599
1.0	0.2263402	0.99824655	0.96921587	0.9981324	0.99925345	0.997897	0.9947807	0.9993862	0.9996604	0.99984753
1.0	0.15384121	0.96387047	0.9963911	0.99920005	0.4418117	0.10402576	0.9975097	0.82320863	0.9949858	0.89206725
1.0	0.9994142	0.9997948	0.98596674	0.99686545	0.99115294	0.8837103	0.9966769	0.9882483	0.9825233	0.9987382
1.0	0.45352113	0.99983656	0.9865036	0.9689154	0.99959713	0.99986994	0.00086955837	0.9850279	0.8221032	0.99984515
1.0	0.009963306	0.0017610631	0.8921108	0.42453274	0.35895085	0.7247219	0.9952813	0.042937186	0.78651595	0.0112513015
1.0	0.48029733	0.028145278	0.99961674	0.99899286	0.99940073	0.99949586	0.81584847	0.98156273	0.005874582	0.999694
1.0	0.99961853	0.00974217	0.9867014	0.091109574	0.9799739	0.9998281	0.9873285	0.9994024	0.99966407	0.99967444
1.0	0.9987968	0.97827977	0.9999201	0.011686349	0.99765515	0.7766912	0.9922161	0.97496676	0.9871278	0.99983716
1.0	0.9997707	0.99239737	0.99988747	0.99847776	0.9908477	0.9996363	0.9996463	0.0051564127	0.98220485	0.9894733
1.0	0.9998559	0.6988478	0.9988254	0.95827466	0.9997861	0.51465654	0.998395	0.99997926	0.99202603	0.98360705
1.0	0.06529164	0.3056201	0.99886286	0.9980155	0.043947242	0.9884587	0.99144846	0.989437	0.7471549	0.9987791
1.0	0.9909733	0.9996049	0.97391766	0.99418217	0.9996624	0.99925333	0.999671	0.9990639	0.98450965	0.9799985
1.0	0.9998658	0.26622152	0.9977223	0.9988298	0.99910164	0.99779296	0.23556216	0.9943423	0.9922058	0.9999676
1.0	0.9997334	0.9996132	0.4241391	0.9941936	0.9996183	0.77106905	0.9972006	0.99943024	0.9918085	0.99337864
1.0	0.032042895	0.33046955	0.99680746	0.9832766	0.7883136	0.9998356	0.9998703	0.0030776237	0.99081904	0.9999839
1.0	0.9266472	0.0026488954	0.99911994	0.9994413	0.99980515	0.99811184	0.99981123	0.98102653	0.024974138	0.9862598
1.0	0.869108	0.9851719	0.9790294	0.6471294	0.0022468732	0.98958045	0.3620466	0.9981055	0.99997807	0.9999689
1.0	0.9997732	0.9994671	0.9688676	0.99970573	0.961753	0.97996485	0.9996433	0.9871935	0.0036626193	0.9999372
1.0	0.75022507	0.9993979	0.99976665	0.9995146	0.9992471	0.99375063	0.99924964	0.81424415	0.9991371	0.9999645
1.0	0.99962676	0.017874612	0.8685429	0.98989385	0.9950471	0.9991115	0.9968098	0.989202	0.9993006	0.9990972
1.0	0.9999163	0.9999535	0.45072746	0.9991702	0.5027617	0.99860555	0.9998031	0.9997861	0.7726862	0.99986935
1.0	0.99965775	0.9998703	0.00026603998	0.99744874	0.9791173	0.9994942	0.99150074	0.99993765	0.9780667	0.9862598
1.0	0.997747	0.9941282	0.9563642	0.02202269	0.9688749	0.9898655	0.9693127	0.9967691	0.99927956	0.9932454
1.0	0.9992861	0.04322093	3.6971895e-05	0.76913023	0.9978009	0.03620367	0.9800923	0.0036167128	0.99943143	0.99986124
1.0	0.9786614	0.9933298	0.99935883	0.99833196	0.9962586	0.9951508	0.9912839	0.98309857	0.008535371	0.9932781
1.0	0.99858165	0.9755239	0.99744165	0.3423454	0.9999262	0.995684	0.9963146	0.046590824	0.009201698	0.9995413
1.0	0.9997156	0.9997893	0.999785	0.9947265	0.9983215	0.99599516	0.07948291	0.99989736	0.99932384	0.44226593
1.0	0.99961627	0.9942199	0.9991823	0.997315	0.9976974	0.8301877	0.7689958	0.9837208	0.99888045	0.9998666
1.0	0.9786614	0.98390746	0.99963295	0.9873339	0.9998073	0.68415916	0.999744	0.9992855	0.016293641	0.9998615
1.0	0.9995134	0.99972564	0.99179196	0.9959252	0.9655348	0.99065673	0.5739238	0.9976673	0.99948335	0.9862598
1.0	0.99966466	0.9875114	0.99897975	0.86652994	0.9695789	0.999201	0.9998765	0.9996362	0.9991054	0.9994442
1.0	0.9997249	0.96387047	0.9985896	0.9991849	0.997033	0.99853706	0.99866104	0.9981635	0.9825233	0.99960977
1.0	0.9937968	0.99610317	0.99719405	0.9992047	0.9994948	0.8668317	0.9565738	0.0024008981	0.9579839	0.056943905
1.0	0.9998023	0.99998593	0.18724705	0.9996475	0.99938524	0.99980634	0.9993476	0.99932086	0.9992211	0.9993241
1.0	0.9899288	0.99886453	0.99968565	0.99719954	0.9188819	0.009761745	0.9994479	0.68415403	0.9990004	0.9946219
1.0	0.97483546	0.99966395	0.887518	0.9931162	0.94978064	0.9978124	0.99823785	0.9986957	0.98437876	0.24911776
1.0	0.029082812	0.9998666	0.9994098	0.9998722	0.99882656	0.31750557	0.9954423	0.030880194	0.9997521	0.9257394
1.0	0.998558	0.67399174	0.82626873	0.9968604	0.99947554	0.99966383	0.99980015	0.99302727	0.9908873	0.953878
1.0	0.9966108	0.9995278	0.9956346	0.9991215	0.96659845	0.99690527	0.0003841551	0.9991879	0.99675673	0.82613397
1.0	0.5525867	0.72854686	0.99917966	0.99937457	0.5413248	0.99938536	0.9972886	0.9225103	0.9995871	0.98779404
1.0	0.12814431	0.0020762547	0.015793335	0.98404443	0.999395	0.0091399895	0.9998443	0.10943392	0.92520225	0.85737985
1.0	0.94341135	0.9943528	0.9919595	0.040296506	0.9988732	0.9980567	0.9952075	0.9990351	0.55226344	0.29095945
1.0	0.52806395	0.732602	0.99980265	0.08031512	0.9794104	0.84950805	0.9987263	0.9990711	0.9997565	0.9999192
1.0	0.99974364	0.9828199	0.12809327	0.9941651	0.103615485	0.4869867	0.9936831	0.9847199	0.97000587	0.9655353
1.0	0.6602686	0.99971074	0.0025795824	0.9974164	0.9999337	0.9930795	0.9997949	0.99854064	0.99982077	0.98911244
1.0	0.99983513	0.9993942	0.98909867	0.08702368	0.99963355	0.9991454	0.9974426	0.8838619	0.7027219	0.99990857
1.0	0.999589	0.9829321	0.99435836	0.49761048	0.6029546	0.028537812	0.98368037	0.15969305	0.988817	0.00027586974
1.0	0.99867463	0.9996588	0.9993674	0.44719517	0.998735	0.99445397	0.999998	0.9994742	0.099117875	0.9846895
1.0	0.7735421	0.9997683	0.253639	0.9913612	0.99981016	0.9987534	0.8936195	0.99941754	0.9925932	0.3167923
1.0	0.99940014	0.999622	0.9492744	0.9969189	0.93671995	0.99929667	0.0038569442	0.99995315	0.998979	0.79680467
1.0	0.99998796	0.0031802366	0.961056	0.99363893	0.09469148	0.6801212	0.9873285	0.9999136	0.023138877	0.999851
0.0	0.9786614	0.96387047	0.98596674	0.9873339	0.99431914	0.99065673	0.9873285	0.98309857	0.9825233	0.9862598
0.0	0.9786614	0.96387047	0.98596674	0.9873339	0.99431914	0.99065673	0.9873285	0.98309857	0.9825233	0.9862598
0.0	0.9786614	0.96387047	0.98596674	0.9873339	0.99431914	0.99065673	0.9873285	0.98309857	0.9825233	0.9862598
0.0	0.9786614	0.96387047	0.98596674	0.9873339	0.99431914	0.99065673	0.9873285	0.98309857	0.9825233	0.9862598
0.0	0.9786614	0.96387047	0.98596674	0.9873339	0.99431914	0.99065673	0.9873285	0.98309857	0.9825233	0.9862598
0.0	0.9786614	0.96387047	0.98596674	0.9873339	0.99431914	0.99065673	0.9873285	0.98309857	0.9825233	0.9862598
0.0	0.9976605	0.9936512	0.9927846	0.9772775	0.98788995	0.93810666	0.9954933	0.9837316	0.9879348	0.9977875
0.0	0.9401489	0.8730674	0.8716233	0.8760395	0.89691144	0.9105261	0.7760237	0.8207415	0.34128633	0.93514615
0.0	0.9401489	0.8730674	0.8716233	0.8760395	0.89691144	0.9105261	0.7760237	0.8207415	0.34128633	0.93514615
0.0	0.9401489	0.8730674	0.8716233	0.8760395	0.89691144	0.9105261	0.7760237	0.8207415	0.34128633	0.93514615
0.0	0.99645954	0.99785006	0.9949032	0.9811644	0.99721473	0.9882067	0.9984478	0.985885	0.9994392	0.9980368
0.0	0.99883085	0.9987104	0.9989341	0.99744654	0.9964725	0.9964071	0.9985287	0.99873656	0.9988858	0.9995602
0.0	0.9983311	0.99786085	0.9979036	0.9967855	0.9945827	0.9934511	0.99758935	0.9980348	0.9984706	0.9992793
0.0	0.994239	0.99340075	0.98495144	0.9914588	0.9789917	0.9830094	0.9907418	0.9945918	0.99384576	0.9990735
0.0	0.9983311	0.99786085	0.9979036	0.9967855	0.9945827	0.9934511	0.99758935	0.9980348	0.9984706	0.9992793
0.0	0.9983311	0.99786085	0.9979036	0.9967855	0.9945827	0.9934511	0.99758935	0.9980348	0.9984706	0.9992793
0.0	0.994239	0.99340075	0.98495144	0.9914588	0.9789917	0.9830094	0.9907418	0.9945918	0.99384576	0.9990735
0.0	0.9996176	0.9995345	0.9995952	0.9988727	0.99954504	0.9992507	0.9997899	0.9992817	0.99946195	0.99983025
0.0	0.9786614	0.96387047	0.98596674	0.9873339	0.99431914	0.99065673	0.9873285	0.98309857	0.9825233	0.9862598
0.0	0.9786614	0.96387047	0.98596674	0.9873339	0.99431914	0.99065673	0.9873285	0.98309857	0.9825233	0.9862598
0.0	0.9996176	0.9995345	0.9995952	0.9988727	0.99954504	0.9992507	0.9997899	0.9992817	0.99946195	0.99983025
0.0	0.9786614	0.96387047	0.98596674	0.9873339	0.99431914	0.99065673	0.9873285	0.98309857	0.9825233	0.9862598
0.0	0.9786614	0.96387047	0.98596674	0.9873339	0.99431914	0.99065673	0.9873285	0.98309857	0.9825233	0.9862598
0.0	0.9983311	0.99786085	0.9979036	0.9967855	0.9945827	0.9934511	0.99758935	0.9980348	0.9984706	0.9992793
0.0	0.994239	0.99340075	0.98495144	0.9914588	0.9789917	0.9830094	0.9907418	0.9945918	0.99384576	0.9990735
0.0	0.99645954	0.99785006	0.9949032	0.9811644	0.99721473	0.9882067	0.9984478	0.985885	0.9994392	0.9980368
0.0	0.9983311	0.99786085	0.9979036	0.9967855	0.9945827	0.9934511	0.99758935	0.9980348	0.9984706	0.9992793
0.0	0.9996176	0.9995345	0.9995952	0.9988727	0.99954504	0.9992507	0.9997899	0.9992817	0.99946195	0.99983025
0.0	0.00073615275	0.0007747975	0.00018402972	0.0012055495	0.00062339305	0.00023552467	0.000660338	0.0001445311	0.00014769053	0.00021083298
0.0	0.02567732	0.0021005755	0.3844477	0.14984198	0.0023034457	0.4040216	0.01466455	0.12497497	0.73262113	0.7366756
0.0	0.9996176	0.9995345	0.9995952	0.9988727	0.99954504	0.9992507	0.9997899	0.9992817	0.99946195	0.99983025
0.0	0.9786614	0.96387047	0.98596674	0.9873339	0.99431914	0.99065673	0.9873285	0.98309857	0.9825234	0.9862598
0.0	0.9996176	0.9995345	0.9995952	0.9988727	0.99954504	0.9992507	0.9997899	0.9992817	0.99946195	0.99983025
0.0	0.9786614	0.96387047	0.98596674	0.9873339	0.99431914	0.99065673	0.9873285	0.98309857	0.9825233	0.9862598
0.0	0.9786614	0.96387047	0.98596674	0.9873339	0.99431914	0.99065673	0.9873285	0.98309857	0.9825234	0.9862598
0.0	0.9786614	0.96387047	0.98596674	0.9873339	0.99431914	0.99065673	0.9873285	0.98309857	0.9825233	0.9862598
0.0	0.9786614	0.96387047	0.98596674	0.9873339	0.99431914	0.99065673	0.9873285	0.98309857	0.9825233	0.9862598
0.0	0.9996176	0.9995345	0.9995952	0.9988727	0.99954504	0.9992507	0.9997899	0.9992817	0.99946195	0.99983025
0.0	0.99645954	0.99785006	0.9949032	0.9811644	0.99721473	0.9882067	0.9984478	0.985885	0.9994392	0.9980368
0.0	0.99645954	0.99785006	0.9949032	0.9811644	0.99721473	0.9882067	0.9984478	0.985885	0.9994392	0.9980368
0.0	0.9983311	0.99786085	0.9979036	0.9967855	0.9945827	0.9934511	0.99758935	0.9980348	0.9984706	0.9992793
0.0	0.9983311	0.99786085	0.9979036	0.9967855	0.9945827	0.9934511	0.99758935	0.9980348	0.9984706	0.9992793
0.0	0.9987464	0.9935742	0.982173	0.995998	0.99616146	0.956965	0.9826006	0.9933164	0.9971276	0.99869496
0.0	0.9987128	0.9942411	0.98398966	0.99601436	0.9966718	0.95776516	0.98558724	0.9934134	0.9971276	0.99837947
0.0	0.9988508	0.9931076	0.9820632	0.99627435	0.9962937	0.9507134	0.9839497	0.99345326	0.99736905	0.99849963
0.0	0.998806	0.99333537	0.9805022	0.99600273	0.9965346	0.95044667	0.9833213	0.9933287	0.99720484	0.9985929
0.0	0.9984263	0.9913276	0.9755102	0.99530643	0.9958281	0.94175816	0.9754473	0.9917287	0.9965023	0.9980106
0.0	0.9984263	0.9913276	0.9755102	0.99530643	0.9958281	0.9417583	0.9754473	0.9917287	0.9965023	0.9980106
0.0	0.9984263	0.9913276	0.9755102	0.99530643	0.9958281	0.94175816	0.9754473	0.9917287	0.9965023	0.9980106
0.0	0.9984263	0.9913276	0.9755102	0.99530643	0.9958281	0.9417583	0.9754473	0.9917287	0.9965023	0.9980106
0.0	0.9984263	0.9913276	0.9755102	0.99530643	0.9958281	0.9417583	0.9754473	0.9917287	0.9965023	0.9980106
0.0	0.994239	0.99340075	0.98495144	0.9914588	0.9789917	0.9830094	0.9907418	0.9945918	0.99384576	0.9990735
0.0	0.9983311	0.99786085	0.9979036	0.9967855	0.9945827	0.9934511	0.99758935	0.9980348	0.9984706	0.9992793
0.0	0.9988011	0.99894565	0.99783224	0.9882653	0.99850345	0.9927569	0.99929404	0.9941058	0.9996228	0.9990268
0.0	0.99139214	0.2692492	0.039026942	0.8333084	0.9929248	0.99882704	0.76314807	0.9953673	0.9931804	0.010070022
0.0	0.9999399	0.9999169	0.99993575	0.99481344	0.55115926	0.999925	0.9996495	0.9999219	0.9999007	0.981061
0.0	0.9999399	0.9999169	0.99993575	0.99481344	0.55115926	0.999925	0.9996495	0.9999219	0.9999007	0.981061
0.0	0.9766708	0.9998888	0.9965507	0.95391476	0.55115926	0.99981755	0.99667656	0.999915	0.99280083	0.9887728
0.0	0.9983311	0.99786085	0.9979036	0.9967855	0.9945827	0.9934511	0.99758935	0.9980348	0.9984706	0.9992793
0.0	0.0139050735	0.0005281334	0.00020142048	0.0012574927	0.007989808	0.12844455	0.0004152445	0.25971988	0.0004315967	0.00010113775
0.0	0.9786614	0.96387047	0.98596674	0.9873339	0.99431914	0.99065673	0.9873285	0.9830987	0.9825233	0.9862598
0.0	0.9786614	0.96387047	0.98596674	0.9873339	0.99431914	0.99065673	0.9873285	0.9830987	0.9825233	0.9862598
0.0	0.9996176	0.9995345	0.9995952	0.9988727	0.99954504	0.9992507	0.9997899	0.9992817	0.99946195	0.99983025
0.0	0.9786614	0.96387047	0.98596674	0.9873339	0.99431914	0.99065673	0.9873285	0.98309857	0.9825233	0.9862598
0.0	0.99970573	0.9996207	0.9998252	0.9968322	0.99935657	0.99785125	0.99986446	0.99906605	0.9998846	0.9999049
0.0	0.000803611	0.033015255	0.0009941311	0.0024897973	0.0049568303	0.00047185668	0.037518736	0.0012146883	0.007896459	0.00012265038
0.0	0.99313825	0.98909587	0.88401395	0.96078235	0.96986747	0.9072359	0.9956655	0.92169833	0.9698233	0.9963871
0.0	0.9996176	0.9995345	0.9995952	0.9988727	0.99954504	0.9992507	0.9997899	0.9992817	0.99946195	0.99983025
0.0	0.9786614	0.96387047	0.98596674	0.9873339	0.99431914	0.99065673	0.9873285	0.98309857	0.9825233	0.9862598
0.0	0.9786614	0.96387047	0.98596674	0.9873339	0.99431914	0.99065673	0.9873285	0.98309857	0.9825233	0.9862598
0.0	0.9786614	0.96387047	0.98596674	0.9873339	0.99431914	0.99065673	0.9873285	0.9830987	0.9825233	0.9862598
0.0	0.9786614	0.96387047	0.98596674	0.9873339	0.99431914	0.99065673	0.9873285	0.98309857	0.9825233	0.9862598
0.0	0.9786614	0.96387047	0.98596674	0.9873339	0.99431914	0.99065673	0.9873285	0.98309857	0.9825233	0.9862598
0.0	0.9996176	0.9995345	0.9995952	0.9988727	0.99954504	0.9992507	0.9997899	0.9992817	0.99946195	0.99983025
0.0	0.99987435	0.99932027	0.99797446	0.9996051	0.99925536	0.99600524	0.9987185	0.9989009	0.9995028	0.99960655
0.0	0.9977724	0.997221	0.997378	0.9934768	0.99159664	0.9920787	0.99598527	0.9957942	0.99874926	0.9996724
0.0	0.9995097	0.99920756	0.9981115	0.9930969	0.9958216	0.99225605	0.9987072	0.99588084	0.99874604	0.99953556
0.0	0.9786614	0.96387047	0.98596674	0.9873339	0.99431914	0.99065673	0.9873285	0.98309857	0.9825233	0.9862598
0.0	0.99645954	0.99785006	0.9949032	0.9811644	0.99721473	0.9882067	0.9984478	0.985885	0.9994392	0.9980368
0.0	0.9983311	0.99786085	0.9979036	0.9967855	0.9945827	0.9934511	0.99758935	0.9980348	0.9984706	0.9992793
0.0	0.994239	0.99340075	0.98495144	0.9914588	0.9789917	0.9830094	0.9907418	0.9945918	0.99384576	0.9990735
0.0	0.9983311	0.99786085	0.9979036	0.9967855	0.9945827	0.9934511	0.99758935	0.9980348	0.9984706	0.9992793
0.0	0.9977724	0.997221	0.997378	0.9934768	0.99159664	0.9920787	0.99598527	0.9957942	0.99874926	0.9996724
0.0	0.9983311	0.99786085	0.9979036	0.9967855	0.9945827	0.9934511	0.99758935	0.9980348	0.9984706	0.9992793
0.0	0.99916184	0.9988072	0.99928504	0.99805	0.9977441	0.9975496	0.99877554	0.9990578	0.99905854	0.9996606
0.0	0.9786614	0.96387047	0.98596674	0.9873339	0.99431914	0.99065673	0.9873285	0.98309857	0.9825233	0.9862598
0.0	0.9786614	0.96387047	0.98596674	0.9873339	0.99431914	0.99065673	0.9873285	0.98309857	0.9825233	0.9862598
0.0	0.9786614	0.96387047	0.98596674	0.9873339	0.99431914	0.99065673	0.9873285	0.98309857	0.9825233	0.9862598
0.0	0.0013166781	0.0027352364	0.00015237903	0.0021956332	0.00019388826	0.0019473305	0.0009083287	0.2360826	0.011360498	0.0006522991
0.0	0.0013166781	0.0027352364	0.00015237903	0.0021956332	0.00019388826	0.0019473305	0.0009083287	0.2360826	0.011360498	0.0006522991
0.0	0.9786614	0.96387047	0.98596674	0.9873339	0.99431914	0.99065673	0.9873285	0.98309857	0.9825234	0.9862598
0.0	0.9786614	0.96387047	0.98596674	0.9873339	0.99431914	0.99065673	0.9873285	0.98309857	0.9825234	0.9862598
0.0	0.9786614	0.96387047	0.98596674	0.9873339	0.99431914	0.99065673	0.9873285	0.98309857	0.9825233	0.9862598
0.0	0.99645954	0.99785006	0.9949032	0.9811644	0.99721473	0.9882067	0.9984478	0.985885	0.9994392	0.9980368
0.0	0.99645954	0.99785006	0.9949032	0.9811644	0.99721473	0.9882067	0.9984478	0.985885	0.9994392	0.9980368
0.0	0.9983311	0.99786085	0.9979036	0.9967855	0.9945827	0.9934511	0.99758935	0.9980348	0.9984706	0.9992793
0.0	0.9983311	0.99786085	0.9979036	0.9967855	0.9945827	0.9934511	0.99758935	0.9980348	0.9984706	0.9992793
0.0	0.9786614	0.96387047	0.98596674	0.9873339	0.99431914	0.99065673	0.9873285	0.98309857	0.9825233	0.9862598
0.0	0.994239	0.99340075	0.98495144	0.9914588	0.9789917	0.9830094	0.9907418	0.9945918	0.99384576	0.9990735
0.0	0.994239	0.99340075	0.98495144	0.9914588	0.9789917	0.9830094	0.9907418	0.9945918	0.99384576	0.9990735
0.0	0.9983311	0.99786085	0.9979036	0.9967855	0.9945827	0.9934511	0.99758935	0.9980348	0.9984706	0.9992793
0.0	0.9983311	0.99786085	0.9979036	0.9967855	0.9945827	0.9934511	0.99758935	0.9980348	0.9984706	0.9992793
0.0	0.9786614	0.96387047	0.98596674	0.9873339	0.99431914	0.99065673	0.9873285	0.9830987	0.9825233	0.9862598
0.0	0.9786614	0.96387047	0.98596674	0.9873339	0.99431914	0.99065673	0.9873285	0.9830987	0.9825233	0.9862598
0.0	0.9786614	0.96387047	0.98596674	0.9873339	0.99431914	0.99065673	0.9873285	0.98309857	0.9825233	0.9862598
0.0	0.9786614	0.96387047	0.98596674	0.9873339	0.99431914	0.99065673	0.9873285	0.98309857	0.9825233	0.9862598
0.0	0.9996176	0.9995345	0.9995952	0.9988727	0.99954504	0.9992507	0.9997899	0.9992817	0.99946195	0.99983025
0.0	0.9786614	0.96387047	0.98596674	0.9873339	0.99431914	0.99065673	0.9873285	0.9830987	0.9825233	0.9862598
0.0	0.9786614	0.96387047	0.98596674	0.9873339	0.99431914	0.99065673	0.9873285	0.98309857	0.9825233	0.9862598
0.0	0.9996176	0.9995345	0.9995952	0.9988727	0.99954504	0.9992507	0.9997899	0.9992817	0.99946195	0.99983025
0.0	0.9786614	0.96387047	0.98596674	0.9873339	0.99431914	0.99065673	0.9873285	0.98309857	0.9825233	0.9862598
0.0	0.9786614	0.96387047	0.98596674	0.9873339	0.99431914	0.99065673	0.9873285	0.9830987	0.9825233	0.9862598
0.0	0.9997222	0.9996431	0.9997427	0.999196	0.9996487	0.9995863	0.9998462	0.9994892	0.99956495	0.9998641
0.0	0.9786614	0.96387047	0.98596674	0.9873339	0.99431914	0.99065673	0.9873285	0.9830987	0.9825233	0.9862598
0.0	0.9786614	0.96387047	0.98596674	0.9873339	0.99431914	0.99065673	0.9873285	0.98309857	0.9825233	0.9862598
0.0	0.9786614	0.96387047	0.98596674	0.9873339	0.99431914	0.99065673	0.9873285	0.98309857	0.9825233	0.9862598
0.0	0.9996176	0.9995345	0.9995952	0.9988727	0.99954504	0.9992507	0.9997899	0.9992817	0.99946195	0.99983025
0.0	0.9996176	0.9995345	0.9995952	0.9988727	0.99954504	0.9992507	0.9997899	0.9992817	0.99946195	0.99983025
0.0	0.9786614	0.96387047	0.98596674	0.9873339	0.99431914	0.99065673	0.9873285	0.98309857	0.9825233	0.9862598
0.0	0.9977724	0.997221	0.997378	0.9934768	0.99159664	0.9920787	0.99598527	0.9957942	0.99874926	0.9996724
0.0	0.8353403	0.0032210527	0.06617656	0.0014310715	0.000891754	0.0019777082	0.17087106	0.00033708278	0.024602849	0.0069749863
0.0	0.99645954	0.99785006	0.9949032	0.9811644	0.99721473	0.9882067	0.9984478	0.985885	0.9994392	0.9980368
0.0	0.9983311	0.99786085	0.9979036	0.9967855	0.9945827	0.9934511	0.99758935	0.9980348	0.9984706	0.9992793
0.0	0.994239	0.99340075	0.98495144	0.9914588	0.9789917	0.9830094	0.9907418	0.9945918	0.99384576	0.9990735
0.0	0.9983311	0.99786085	0.9979036	0.9967855	0.9945827	0.9934511	0.99758935	0.9980348	0.9984706	0.9992793
0.0	0.99987435	0.99932027	0.99797446	0.9996051	0.99925536	0.99600524	0.9987185	0.9989009	0.9995028	0.99960655
0.0	0.99645954	0.99785006	0.9949032	0.9811644	0.99721473	0.9882067	0.9984478	0.985885	0.9994392	0.9980368
0.0	0.99645954	0.99785006	0.9949032	0.9811644	0.99721473	0.9882067	0.9984478	0.985885	0.9994392	0.9980368
0.0	0.9983311	0.99786085	0.9979036	0.9967855	0.9945827	0.9934511	0.99758935	0.9980348	0.9984706	0.9992793
0.0	0.9983311	0.99786085	0.9979036	0.9967855	0.9945827	0.9934511	0.99758935	0.9980348	0.9984706	0.9992793
0.0	0.9983311	0.99786085	0.9979036	0.9967855	0.9945827	0.9934511	0.99758935	0.9980348	0.9984706	0.9992793
0.0	0.9983311	0.99786085	0.9979036	0.9967855	0.9945827	0.9934511	0.99758935	0.9980348	0.9984706	0.9992793
0.0	0.9996176	0.9995345	0.9995952	0.9988727	0.99954504	0.9992507	0.9997899	0.9992817	0.99946195	0.99983025
0.0	0.9996176	0.9995345	0.9995952	0.9988727	0.99954504	0.9992507	0.9997899	0.9992817	0.99946195	0.99983025
0.0	0.99645954	0.99785006	0.9949032	0.9811644	0.99721473	0.9882067	0.9984478	0.985885	0.9994392	0.9980368
0.0	0.9983311	0.99786085	0.9979036	0.9967855	0.9945827	0.9934511	0.99758935	0.9980348	0.9984706	0.9992793
0.0	0.9983311	0.99786085	0.9979036	0.9967855	0.9945827	0.9934511	0.99758935	0.9980348	0.9984706	0.9992793
0.0	0.9996176	0.9995345	0.9995952	0.9988727	0.99954504	0.9992507	0.9997899	0.9992817	0.99946195	0.99983025
0.0	0.9786614	0.96387047	0.98596674	0.9873339	0.99431914	0.99065673	0.9873285	0.98309857	0.9825234	0.9862598
0.0	0.9786614	0.96387047	0.98596674	0.9873339	0.99431914	0.99065673	0.9873285	0.98309857	0.9825233	0.9862598
0.0	0.9786614	0.96387047	0.98596674	0.9873339	0.99431914	0.99065673	0.9873285	0.98309857	0.9825233	0.9862598
0.0	0.9786614	0.96387047	0.98596674	0.9873339	0.99431914	0.99065673	0.9873285	0.98309857	0.9825233	0.9862598
0.0	0.00462652	0.009496256	0.00384198	0.014875971	0.008500614	0.02045646	0.0047338973	0.0021366684	0.012234087	0.0016305046
0.0	0.00462652	0.009496256	0.003841978	0.014875971	0.008500614	0.02045646	0.0047338973	0.0021366684	0.012234087	0.0016305046
0.0	0.00462652	0.009496256	0.003841978	0.014875971	0.008500614	0.020456454	0.0047338973	0.0021366696	0.012234093	0.0016305046
0.0	0.00462652	0.009496261	0.003841978	0.014875971	0.008500614	0.020456454	0.0047338996	0.0021366696	0.012234076	0.0016305053
0.0	0.0046265223	0.009496256	0.003841978	0.014875971	0.008500614	0.02045646	0.0047338973	0.0021366696	0.012234087	0.0016305046
0.0	0.0046265223	0.009496256	0.00384198	0.014875971	0.008500614	0.02045646	0.0047338973	0.0021366684	0.012234087	0.0016305046
0.0	0.00462652	0.009496256	0.00384198	0.014875971	0.008500614	0.02045646	0.0047338973	0.0021366684	0.012234093	0.0016305046
0.0	0.00462652	0.009496261	0.003841978	0.014875964	0.008500614	0.020456454	0.0047338973	0.0021366696	0.0122340815	0.0016305053
0.0	0.00462652	0.009496256	0.003841978	0.014875971	0.008500614	0.02045646	0.0047338973	0.0021366684	0.012234093	0.0016305046
0.0	0.0046265223	0.009496256	0.003841978	0.014875971	0.008500614	0.020456454	0.0047338973	0.0021366696	0.012234093	0.0016305046
0.0	0.00462652	0.009496256	0.003841978	0.014875971	0.008500614	0.02045646	0.0047338973	0.0021366696	0.012234087	0.0016305046
0.0	0.00462652	0.009496261	0.003841978	0.014875964	0.008500614	0.020456454	0.0047338973	0.0021366696	0.0122340815	0.0016305053
0.0	0.0046265223	0.009496256	0.003841978	0.014875971	0.008500614	0.02045646	0.0047338973	0.0021366696	0.012234093	0.0016305046
0.0	0.9786614	0.96387047	0.98596674	0.9873339	0.99431914	0.99065673	0.9873285	0.98309857	0.9825233	0.9862598
0.0	0.9786614	0.96387047	0.98596674	0.9873339	0.99431914	0.99065673	0.9873285	0.98309857	0.9825233	0.9862598
0.0	0.9786614	0.96387047	0.98596674	0.9873339	0.99431914	0.99065673	0.9873285	0.98309857	0.9825233	0.9862598
0.0	0.9786614	0.96387047	0.98596674	0.9873339	0.99431914	0.99065673	0.9873285	0.98309857	0.9825233	0.9862598
0.0	0.9786614	0.96387047	0.98596674	0.9873339	0.99431914	0.99065673	0.9873285	0.98309857	0.9825233	0.9862598
0.0	0.9786614	0.96387047	0.98596674	0.9873339	0.99431914	0.99065673	0.9873285	0.9830987	0.9825233	0.9862598
0.0	0.9786614	0.96387047	0.98596674	0.9873339	0.99431914	0.99065673	0.9873285	0.98309857	0.9825233	0.9862598
0.0	0.9786614	0.96387047	0.98596674	0.9873339	0.99431914	0.99065673	0.9873285	0.98309857	0.9825233	0.9862598
0.0	0.9786614	0.96387047	0.98596674	0.9873339	0.99431914	0.99065673	0.9873285	0.98309857	0.9825233	0.9862598
0.0	0.9996176	0.9995345	0.9995952	0.9988727	0.99954504	0.9992507	0.9997899	0.9992817	0.99946195	0.99983025
0.0	0.9786614	0.96387047	0.98596674	0.9873339	0.99431914	0.99065673	0.9873285	0.98309857	0.9825234	0.9862598
0.0	0.9786614	0.96387047	0.98596674	0.9873339	0.99431914	0.99065673	0.9873285	0.98309857	0.9825233	0.9862598
0.0	0.9786614	0.96387047	0.98596674	0.9873339	0.99431914	0.99065673	0.9873285	0.98309857	0.9825233	0.9862598
0.0	0.9995097	0.99920756	0.9981115	0.9930969	0.9958216	0.99225605	0.9987072	0.99588084	0.99874604	0.99953556
0.0	0.99920136	0.9993291	0.99942374	0.9979955	0.99785525	0.99791163	0.9990452	0.9991147	0.99924916	0.9997403
0.0	0.9983311	0.99786085	0.9979036	0.9967855	0.9945827	0.9934511	0.99758935	0.9980348	0.9984706	0.9992793
0.0	0.9786614	0.96387047	0.98596674	0.9873339	0.99431914	0.99065673	0.9873285	0.9830987	0.9825233	0.9862598
0.0	0.9977724	0.997221	0.997378	0.9934768	0.99159664	0.9920787	0.99598527	0.9957942	0.99874926	0.9996724
0.0	0.15366419	0.22491495	0.045589376	0.7571101	0.40089348	0.38989067	0.40926167	0.94426167	0.25320104	0.14016517
0.0	0.9990988	0.999199	0.99794775	0.99768317	0.9974408	0.9958045	0.9991524	0.9964156	0.99874157	0.99971527
0.0	0.9786614	0.96387047	0.98596674	0.9873339	0.99431914	0.99065673	0.9873285	0.98309857	0.9825233	0.9862598
0.0	0.9786614	0.96387047	0.98596674	0.9873339	0.99431914	0.99065673	0.9873285	0.98309857	0.9825234	0.9862598
0.0	0.9786614	0.96387047	0.98596674	0.9873339	0.99431914	0.99065673	0.9873285	0.98309857	0.9825234	0.9862598
0.0	0.9786614	0.96387047	0.98596674	0.9873339	0.99431914	0.99065673	0.9873285	0.98309857	0.9825234	0.9862598
0.0	0.9786614	0.96387047	0.98596674	0.9873339	0.99431914	0.99065673	0.9873285	0.98309857	0.9825234	0.9862598
0.0	0.99923265	0.9990859	0.99935	0.9979723	0.9977691	0.9984236	0.9995028	0.9991264	0.99936503	0.9997913
0.0	0.9996176	0.9995345	0.9995952	0.9988727	0.99954504	0.9992507	0.9997899	0.9992817	0.99946195	0.99983025
0.0	0.9786614	0.96387047	0.98596674	0.9873339	0.99431914	0.99065673	0.9873285	0.98309857	0.9825233	0.9862598
0.0	0.9995097	0.99920756	0.9981115	0.9930969	0.9958216	0.99225605	0.9987072	0.99588084	0.99874604	0.99953556
0.0	0.9995097	0.99920756	0.9981115	0.9930969	0.9958216	0.99225605	0.9987072	0.99588084	0.99874604	0.99953556
0.0	0.9995097	0.99920756	0.9981115	0.9930969	0.9958216	0.99225605	0.9987072	0.99588084	0.99874604	0.99953556
0.0	0.9995097	0.99920756	0.9981115	0.9930969	0.9958216	0.99225605	0.9987072	0.99588084	0.99874604	0.99953556
0.0	0.9995097	0.99920756	0.9981115	0.9930969	0.9958216	0.99225605	0.9987072	0.99588084	0.99874604	0.99953556
0.0	0.0011769347	0.004051963	0.00082598365	0.07061874	0.00013834561	0.0029544847	0.015494763	0.0010094931	0.9825233	0.00059933076
0.0	0.0010168488	0.021315863	0.030190751	0.0032062896	0.0007878904	0.0054728393	0.07787131	0.0011691271	0.0010472958	0.055917237
0.0	0.9786614	0.96387047	0.98596674	0.9873339	0.99431914	0.99065673	0.9873285	0.98309857	0.9825233	0.9862598
0.0	0.9786614	0.96387047	0.98596674	0.9873339	0.99431914	0.99065673	0.9873285	0.98309857	0.9825233	0.9862598
0.0	0.34490013	0.12916227	0.30881676	0.36559296	0.15945496	0.02384299	0.1810753	0.5330713	0.16752018	0.027956635
0.0	0.9995715	0.99960655	0.999246	0.99801767	0.99874145	0.9982151	0.99844116	0.99879456	0.99897265	0.99972504
0.0	0.9786614	0.96387047	0.98596674	0.9873339	0.99431914	0.99065673	0.9873285	0.98309857	0.9825233	0.9862598
0.0	0.99870324	0.9982886	0.99821883	0.9971079	0.99595165	0.9951637	0.9979753	0.9982134	0.9984706	0.9994764
0.0	0.9786614	0.96387047	0.98596674	0.9873339	0.99431914	0.99065673	0.9873285	0.98309857	0.9825233	0.9862598
0.0	0.9786614	0.96387047	0.98596674	0.9873339	0.99431914	0.99065673	0.9873285	0.98309857	0.9825233	0.9862598
0.0	0.9786614	0.96387047	0.98596674	0.9873339	0.99431914	0.99065673	0.9873285	0.98309857	0.9825233	0.9862598
0.0	0.9786614	0.96387047	0.98596674	0.9873339	0.99431914	0.99065673	0.9873285	0.98309857	0.9825233	0.9862598
0.0	0.9786614	0.96387047	0.98596674	0.9873339	0.99431914	0.99065673	0.9873285	0.98309857	0.9825233	0.9862598
0.0	0.9786614	0.96387047	0.98596674	0.9873339	0.99431914	0.99065673	0.9873285	0.98309857	0.9825234	0.9862598
0.0	0.9786614	0.96387047	0.98596674	0.9873339	0.99431914	0.99065673	0.9873285	0.98309857	0.9825234	0.9862598
0.0	0.9995627	0.9995585	0.99931514	0.9981541	0.9988871	0.9983045	0.9984968	0.9988844	0.9990127	0.9997844
0.0	0.9786614	0.96387047	0.98596674	0.9873339	0.99431914	0.99065673	0.9873285	0.98309857	0.9825233	0.9862598
0.0	0.9786614	0.96387047	0.98596674	0.9873339	0.99431914	0.99065673	0.9873285	0.98309857	0.9825233	0.9862598
0.0	0.9786614	0.96387047	0.98596674	0.9873339	0.99431914	0.99065673	0.9873285	0.98309857	0.9825233	0.9862598
0.0	0.9786614	0.96387047	0.98596674	0.9873339	0.99431914	0.99065673	0.9873285	0.98309857	0.9825233	0.9862598
0.0	0.9786614	0.96387047	0.98596674	0.9873339	0.99431914	0.99065673	0.9873285	0.98309857	0.9825233	0.9862598
0.0	0.99923265	0.9990859	0.99935	0.9979723	0.9977691	0.9984236	0.9995028	0.9991264	0.99936503	0.9997913
0.0	0.9786614	0.96387047	0.98596674	0.9873339	0.99431914	0.99065673	0.9873285	0.98309857	0.9825233	0.9862598
0.0	0.9786614	0.96387047	0.98596674	0.9873339	0.99431914	0.99065673	0.9873285	0.98309857	0.9825233	0.9862598
0.0	0.9786614	0.96387047	0.98596674	0.9873339	0.99431914	0.99065673	0.9873285	0.98309857	0.9825233	0.9862598
0.0	0.9786614	0.96387047	0.98596674	0.9873339	0.99431914	0.99065673	0.9873285	0.98309857	0.9825233	0.9862598
0.0	0.9786614	0.96387047	0.98596674	0.9873339	0.99431914	0.99065673	0.9873285	0.98309857	0.9825234	0.9862598
0.0	0.9786614	0.96387047	0.98596674	0.9873339	0.99431914	0.99065673	0.9873285	0.98309857	0.9825234	0.9862598
0.0	0.99851006	0.99841154	0.9981846	0.995634	0.99505097	0.9936272	0.99746215	0.9966903	0.9990814	0.9997569
0.0	0.9991153	0.999193	0.9990828	0.9898347	0.998292	0.9954423	0.9993567	0.9962627	0.9997372	0.99953914
0.0	0.63213724	0.7463212	0.28238553	0.45166308	0.37274113	0.65491825	0.62320113	0.26481232	0.99306047	0.8652502
0.0	0.4841297	0.71043146	0.845059	0.9843603	0.9937157	0.9417803	0.60308343	0.7764867	0.9885231	0.9953792
0.0	0.6445791	0.50383687	0.09894171	0.56658393	0.5169594	0.18423994	0.567195	0.5542697	0.6810601	0.5862837
0.0	0.6026931	0.5849071	0.63422734	0.9168407	0.73503053	0.422971	0.4479444	0.27308524	0.979459	0.9691161
0.0	0.53360397	0.6594104	0.20285402	0.3392504	0.51427585	0.09862658	0.5918963	0.5870236	0.82127905	0.6510016
0.0	0.63675153	0.6859634	0.8024978	0.9451423	0.79345584	0.9870652	0.7630783	0.21899979	0.9757416	0.99251455
0.0	0.35219273	0.42644665	0.28948885	0.54302907	0.45026702	0.41942	0.24963152	0.4997169	0.5108338	0.7653505
0.0	0.93040586	0.84782946	0.920948	0.8499133	0.80660236	0.7170335	0.79801965	0.18669386	0.7894532	0.9922001
0.0	0.92973465	0.8529139	0.010712949	0.2118906	0.60317117	0.2873143	0.021032982	0.05070899	0.09755379	0.8405741
0.0	0.999941	0.9997701	0.9999343	0.99711823	0.999788	0.99958116	0.99997807	0.9995689	0.99991095	0.999966
0.0	0.0021973795	0.0035549458	0.0015560597	0.0043787244	0.0028046186	0.00038640824	0.008203766	0.004888383	0.0027025575	0.0010470792
0.0	0.0023329908	0.0015089579	0.0040364633	0.0025017883	0.0019429558	0.0009521306	0.025759758	0.013941596	0.008254065	0.0020153422
0.0	0.061623067	0.61039364	0.02060523	0.16437922	0.810172	0.3622965	0.01479896	0.0017708433	0.0016990701	0.6624956
0.0	0.98931015	0.9901107	0.773002	0.44817668	0.8588387	0.5904616	0.88981396	0.5918924	0.8911519	0.99581224
0.0	0.9988335	0.99901164	0.9992993	0.9963278	0.99736804	0.99739563	0.99866056	0.99848205	0.9993024	0.999866
0.0	0.9991779	0.99918824	0.9995486	0.9979074	0.998247	0.99814117	0.9991825	0.9991959	0.99917245	0.9997582
0.0	0.997886	0.99646205	0.99425733	0.97804356	0.97954	0.99235326	0.98463714	0.9918373	0.9933982	0.99844813
0.0	0.9786614	0.96387047	0.98596674	0.9873339	0.99431914	0.99065673	0.9873285	0.98309857	0.9825233	0.9862598
0.0	0.9996178	0.99882704	0.99941635	0.9984769	0.99933594	0.99626935	0.99947447	0.9992506	0.99886394	0.9999039
0.0	0.99928206	0.99927014	0.9985896	0.9969195	0.99787664	0.9969823	0.99701583	0.997957	0.9983506	0.99954623
0.0	0.9786614	0.96387047	0.98596674	0.9873339	0.99431914	0.99065673	0.9873285	0.98309857	0.9825233	0.9862598
0.0	0.99645954	0.99785006	0.9949032	0.9811644	0.99721473	0.9882067	0.9984478	0.985885	0.9994392	0.9980368
0.0	0.9890619	0.9955514	0.032429695	0.9994854	0.9011292	0.9991429	0.9990709	0.99996483	0.9997875	0.99897873
0.0	0.9991448	0.99944896	0.999025	0.9928154	0.9987477	0.98900944	0.9993992	0.99450785	0.9993954	0.9997069
0.0	0.99983525	0.9998338	0.99981695	0.9963666	0.9993736	0.99798006	0.99988294	0.9989366	0.99973446	0.9999418
0.0	0.9986816	0.9986928	0.998811	0.9969842	0.9964144	0.99589986	0.99764425	0.9975212	0.999348	0.9998518
0.0	0.013686613	0.00974217	0.008221524	0.009530689	0.015156116	0.004469517	0.03604164	0.018597918	0.014574776	0.020326992
0.0	0.99807584	0.9976338	0.9977501	0.994466	0.992863	0.9929431	0.99673635	0.9962261	0.9988574	0.99972814
0.0	0.013686606	0.00974217	0.008221524	0.009530689	0.015156109	0.004469519	0.03604164	0.018597914	0.014574776	0.020326992
0.0	0.99807584	0.9976338	0.9977501	0.994466	0.992863	0.9929431	0.99673635	0.9962261	0.9988574	0.99972814
0.0	0.9786614	0.96387047	0.98596674	0.9873339	0.99431914	0.99065673	0.9873285	0.98309857	0.9825233	0.9862598
0.0	0.9786614	0.96387047	0.98596674	0.9873339	0.99431914	0.99065673	0.9873285	0.98309857	0.9825233	0.9862598
0.0	0.9786614	0.96387047	0.98596674	0.9873339	0.99431914	0.99065673	0.9873285	0.98309857	0.9825233	0.9862598
0.0	0.9996176	0.9995345	0.9995952	0.9988727	0.99954504	0.9992507	0.9997899	0.9992817	0.99946195	0.99983025
0.0	0.9786614	0.96387047	0.98596674	0.9873339	0.99431914	0.99065673	0.9873285	0.98309857	0.9825234	0.9862598
0.0	0.9995097	0.99920756	0.9981115	0.9930969	0.9958216	0.99225605	0.9987072	0.99588084	0.99874604	0.99953556
0.0	0.9786614	0.96387047	0.98596674	0.9873339	0.99431914	0.99065673	0.9873285	0.98309857	0.9825233	0.9862598
0.0	0.9996176	0.9995345	0.9995952	0.9988727	0.99954504	0.9992507	0.9997899	0.9992817	0.99946195	0.99983025
0.0	0.9786614	0.96387047	0.98596674	0.9873339	0.99431914	0.99065673	0.9873285	0.98309857	0.9825233	0.9862598
0.0	0.00073615275	0.0007747975	0.00018402972	0.0012055495	0.00062339305	0.00023552467	0.000660338	0.00014453125	0.00014769053	0.00021083298
0.0	0.9786614	0.96387047	0.98596674	0.9873339	0.99431914	0.99065673	0.9873285	0.9830987	0.9825233	0.9862598
0.0	0.9786614	0.96387047	0.98596674	0.9873339	0.99431914	0.99065673	0.9873285	0.98309857	0.9825233	0.9862598
0.0	0.9996176	0.9995345	0.9995952	0.9988727	0.99954504	0.9992507	0.9997899	0.9992817	0.99946195	0.99983025
0.0	0.9786614	0.96387047	0.98596674	0.9873339	0.99431914	0.99065673	0.9873285	0.98309857	0.9825234	0.9862598
0.0	0.9997216	0.99963295	0.9992943	0.99880147	0.9993637	0.99635375	0.9994313	0.99916744	0.9982572	0.9998965
0.0	0.9996176	0.9995345	0.9995952	0.9988727	0.99954504	0.9992507	0.9997899	0.9992817	0.99946195	0.99983025
0.0	0.9786614	0.96387047	0.98596674	0.9873339	0.99431914	0.99065673	0.9873285	0.98309857	0.9825233	0.9862598
0.0	0.00073615275	0.00077479717	0.00018402972	0.0012055495	0.0006233934	0.00023552445	0.000660338	0.0001445311	0.00014769053	0.00021083298
0.0	0.99885106	0.9988071	0.9989053	0.9955907	0.9968297	0.9959998	0.99770254	0.99709606	0.99919635	0.99976116
0.0	0.013686606	0.009742166	0.00822152	0.009530689	0.015156116	0.004469517	0.03604164	0.018597914	0.014574768	0.020326992
0.0	0.86278844	0.031221382	0.8140607	0.7629993	0.028077262	0.9296917	0.05325042	0.07029684	0.946412	0.9747345
0.0	0.87950814	0.018904598	0.15632237	0.015994865	0.004509407	0.01265412	0.033163443	0.009485857	0.024003167	0.0402991
0.0	0.99645954	0.99785006	0.9949032	0.9811644	0.99721473	0.9882067	0.9984478	0.985885	0.9994392	0.9980368
0.0	0.99645954	0.99785006	0.9949032	0.9811644	0.99721473	0.9882067	0.9984478	0.985885	0.9994392	0.9980368
0.0	0.99645954	0.99785006	0.9949032	0.9811644	0.99721473	0.9882067	0.9984478	0.985885	0.9994392	0.9980368
0.0	0.99645954	0.99785006	0.9949032	0.9811644	0.99721473	0.9882067	0.9984478	0.985885	0.9994392	0.9980368
0.0	0.9786614	0.96387047	0.98596674	0.9873339	0.99431914	0.99065673	0.9873285	0.98309857	0.9825233	0.9862598
0.0	0.9786614	0.96387047	0.98596674	0.9873339	0.99431914	0.99065673	0.9873285	0.98309857	0.9825233	0.9862598
0.0	0.9786614	0.96387047	0.98596674	0.9873339	0.99431914	0.99065673	0.9873285	0.98309857	0.9825233	0.9862598
0.0	0.9786614	0.96387047	0.98596674	0.9873339	0.99431914	0.99065673	0.9873285	0.98309857	0.9825233	0.9862598
0.0	0.9786614	0.96387047	0.98596674	0.9873339	0.99431914	0.99065673	0.9873285	0.98309857	0.9825233	0.9862598
0.0	0.9786614	0.96387047	0.98596674	0.9873339	0.99431914	0.99065673	0.9873285	0.98309857	0.9825233	0.9862598
0.0	0.9786614	0.96387047	0.98596674	0.9873339	0.99431914	0.99065673	0.9873285	0.98309857	0.9825233	0.9862598
0.0	0.9986816	0.9986928	0.998811	0.9969842	0.9964144	0.99589986	0.99764425	0.9975212	0.999348	0.9998518
0.0	0.9786614	0.96387047	0.98596674	0.9873339	0.99431914	0.99065673	0.9873285	0.98309857	0.9825233	0.9862598
0.0	0.99287075	0.9982621	0.9893205	0.9592045	0.98667103	0.99617624	0.99451137	0.9411245	0.99162537	0.98792434
0.0	0.9980731	0.99790907	0.9980844	0.99511564	0.9934401	0.9935998	0.9970245	0.99657404	0.9989373	0.9997428
0.0	0.013686613	0.009742166	0.008221524	0.009530689	0.015156116	0.004469517	0.03604164	0.018597914	0.014574776	0.020327002
0.0	0.013686606	0.00974217	0.008221524	0.009530689	0.015156116	0.004469519	0.03604165	0.018597914	0.014574768	0.020326992
0.0	0.0016465395	0.00092463096	0.004036465	0.0017086286	0.0012957138	0.0006850182	0.025759768	0.008090124	0.007218131	0.0019091453
0.0	0.9786614	0.96387047	0.98596674	0.9873339	0.99431914	0.99065673	0.9873285	0.98309857	0.9825233	0.9862598
0.0	0.013686606	0.00974217	0.00822152	0.009530689	0.015156109	0.004469517	0.03604164	0.018597914	0.014574768	0.020326992
0.0	0.99645954	0.99785006	0.9949032	0.9811644	0.99721473	0.9882067	0.9984478	0.985885	0.9994392	0.9980368
0.0	0.9786614	0.96387047	0.98596674	0.9873339	0.99431914	0.99065673	0.9873285	0.9830987	0.9825233	0.9862598
0.0	0.9786614	0.96387047	0.98596674	0.9873339	0.99431914	0.99065673	0.9873285	0.98309857	0.9825233	0.9862598
0.0	0.9786614	0.96387047	0.98596674	0.9873339	0.99431914	0.99065673	0.9873285	0.98309857	0.9825233	0.9862598
0.0	0.9977724	0.997221	0.997378	0.9934768	0.99159664	0.9920787	0.99598527	0.9957942	0.99874926	0.9996724
0.0	0.9786614	0.96387047	0.98596674	0.9873339	0.99431914	0.99065673	0.9873285	0.98309857	0.9825233	0.9862598
0.0	0.9786614	0.96387047	0.98596674	0.9873339	0.99431914	0.99065673	0.9873285	0.9830987	0.9825233	0.9862598
0.0	0.9786614	0.96387047	0.98596674	0.9873339	0.99431914	0.99065673	0.9873285	0.98309857	0.9825233	0.9862598
0.0	0.9786614	0.96387047	0.98596674	0.9873339	0.99431914	0.99065673	0.9873285	0.98309857	0.9825233	0.9862598
0.0	0.90360713	0.9420257	0.5973426	0.6681528	0.86907554	0.97630036	0.5600775	0.7602588	0.9239566	0.4590331
0.0	0.9786614	0.96387047	0.98596674	0.9873339	0.99431914	0.99065673	0.9873285	0.98309857	0.9825233	0.9862598
0.0	0.9786614	0.96387047	0.98596674	0.9873339	0.99431914	0.99065673	0.9873285	0.98309857	0.9825233	0.9862598
0.0	0.9994547	0.99956566	0.99951184	0.9980082	0.9990607	0.9988176	0.9993973	0.9989543	0.9995136	0.9999298
0.0	0.9786614	0.96387047	0.98596674	0.9873339	0.99431914	0.99065673	0.9873285	0.98309857	0.9825233	0.9862598
0.0	0.013686606	0.009742166	0.00822152	0.009530689	0.015156116	0.004469517	0.03604164	0.018597914	0.014574768	0.020326992
0.0	0.9786614	0.96387047	0.98596674	0.9873339	0.99431914	0.99065673	0.9873285	0.98309857	0.9825233	0.9862598
0.0	0.92818123	0.6233856	0.9314082	0.92050004	0.9319116	0.012336978	0.9889932	0.010326218	0.95882493	0.76631874
0.0	0.9786614	0.96387047	0.98596674	0.9873339	0.99431914	0.99065673	0.9873285	0.98309857	0.9825233	0.9862598
0.0	0.013686606	0.009742166	0.008221524	0.009530689	0.015156116	0.004469517	0.03604164	0.018597914	0.014574776	0.020327002
0.0	0.90360725	0.9420257	0.59734243	0.66815287	0.86907554	0.97630036	0.5600773	0.7602588	0.9239566	0.4590331
0.0	0.99645954	0.99785006	0.9949032	0.9811644	0.99721473	0.9882067	0.9984478	0.985885	0.9994392	0.9980368
0.0	0.9786614	0.96387047	0.98596674	0.9873339	0.99431914	0.99065673	0.9873285	0.98309857	0.9825233	0.9862598
0.0	0.99626523	0.9983254	0.99625385	0.982498	0.9973152	0.98976266	0.9984769	0.9884644	0.9994104	0.9984736
0.0	0.0006730975	0.012707582	0.00024222177	0.08736913	0.0046140878	0.016999846	0.042318687	0.7731185	0.013686459	0.67661154
0.0	0.037179664	0.027336016	0.020527495	0.015308172	0.043796774	0.0090587735	0.059174377	0.029998096	0.02515827	0.031161062
0.0	0.99959105	0.9996551	0.9992047	0.9978422	0.9989171	0.99796945	0.9982205	0.99851626	0.99889463	0.99967647
0.0	0.9786614	0.96387047	0.98596674	0.9873339	0.99431914	0.99065673	0.9873285	0.98309857	0.9825233	0.9862598
0.0	0.9991448	0.99944896	0.999025	0.9928154	0.9987477	0.98900944	0.9993992	0.99450785	0.9993954	0.9997069
0.0	0.9786614	0.96387047	0.9859666	0.9873339	0.99431914	0.99065673	0.9873285	0.98309857	0.9825233	0.9862598
0.0	0.0023329908	0.0015089579	0.0040364633	0.0025017883	0.0019429548	0.0009521306	0.025759764	0.013941596	0.008254065	0.0020153422
0.0	0.0016465395	0.0009246314	0.004036465	0.0017086277	0.0012957138	0.0006850182	0.025759768	0.008090124	0.007218131	0.0019091453
0.0	0.9996846	0.9991844	0.9995875	0.99881256	0.999524	0.9974341	0.9996444	0.9993901	0.9991328	0.99992263
0.0	0.015940329	0.011390094	0.008918622	0.010087663	0.017256001	0.0048364415	0.039107382	0.022843994	0.017156268	0.02443583
0.0	0.019930432	0.019973593	0.012704094	0.014351195	0.022897232	0.006975594	0.059348483	0.024112262	0.023254268	0.03864944
0.0	0.86567813	0.9247146	0.9307673	0.8924853	0.6013843	0.64387	0.9666939	0.6049549	0.9631835	0.9631177
0.0	0.9291566	0.6161896	0.0049953284	0.022604557	0.8784877	0.00041709264	0.9923268	0.035905447	0.028016856	0.9060246
0.0	0.99287075	0.9982621	0.9893205	0.9592045	0.98667103	0.99617624	0.99451137	0.9411245	0.99162537	0.98792434
0.0	0.9786614	0.96387047	0.98596674	0.9873339	0.99431914	0.99065673	0.9873285	0.98309857	0.9825233	0.9862598
0.0	0.8024787	0.8450343	0.6846046	0.82672	0.68891764	0.5314393	0.85522866	0.7354262	0.88860846	0.9637646
0.0	0.99645954	0.99785006	0.9949032	0.9811644	0.99721473	0.9882067	0.9984478	0.985885	0.9994392	0.9980368
0.0	0.9968934	0.99382126	0.9889436	0.98489666	0.9937093	0.8844602	0.9980634	0.9786664	0.9965249	0.99969864
0.0	0.9786614	0.96387047	0.98596674	0.9873339	0.99431914	0.99065673	0.9873285	0.9830987	0.9825233	0.9862598
0.0	0.9786614	0.96387047	0.98596674	0.9873339	0.99431914	0.99065673	0.9873285	0.98309857	0.9825233	0.9862598
0.0	0.9786614	0.96387047	0.98596674	0.9873339	0.99431914	0.99065673	0.9873285	0.98309857	0.9825233	0.9862598
0.0	0.9996176	0.9995345	0.9995952	0.9988727	0.99954504	0.9992507	0.9997899	0.9992817	0.99946195	0.99983025
0.0	0.9994547	0.99956566	0.99951184	0.9980082	0.9990607	0.9988176	0.9993973	0.9989543	0.9995136	0.9999298
0.0	0.9786614	0.96387047	0.98596674	0.9873339	0.99431914	0.99065673	0.9873285	0.98309857	0.9825233	0.9862598
0.0	0.9786614	0.96387047	0.98596674	0.9873339	0.99431914	0.99065673	0.9873285	0.98309857	0.9825233	0.9862598
0.0	0.9786614	0.96387047	0.98596674	0.9873339	0.99431914	0.99065673	0.9873285	0.98309857	0.9825233	0.9862598
0.0	0.9977724	0.997221	0.997378	0.9934768	0.99159664	0.9920787	0.99598527	0.9957942	0.99874926	0.9996724
0.0	0.9786614	0.96387047	0.98596674	0.9873339	0.99431914	0.99065673	0.9873285	0.98309857	0.9825233	0.9862598
0.0	0.9942496	0.99096125	0.98349565	0.98669934	0.97603714	0.9747951	0.94267243	0.9823515	0.9918977	0.9903746
0.0	0.9983311	0.99786085	0.9979036	0.9967855	0.9945827	0.9934511	0.99758935	0.9980348	0.9984706	0.9992793
0.0	0.9786614	0.96387047	0.98596674	0.9873339	0.99431914	0.99065673	0.9873285	0.98309857	0.9825233	0.9862598
0.0	0.99238175	0.9941362	0.99754554	0.9922693	0.98677075	0.9804072	0.82752925	0.98622245	0.9973519	0.9989209
0.0	0.9786614	0.96387047	0.98596674	0.9873339	0.99431914	0.99065673	0.9873285	0.98309857	0.9825233	0.9862598
0.0	0.0023548107	0.00084091414	0.0005822995	0.0024796322	0.908595	0.002603241	0.00016330408	0.008717245	0.0025551103	0.00023567112
0.0	0.06390425	0.0071605104	0.0008095461	0.0010839067	4.9266702e-05	0.030847307	5.4637087e-05	6.223509e-05	0.00088637555	0.000161264
0.0	0.9786614	0.96387047	0.98596674	0.9873339	0.99431914	0.99065673	0.9873285	0.98309857	0.9825233	0.9862598
0.0	0.9786614	0.96387047	0.98596674	0.9873339	0.99431914	0.99065673	0.9873285	0.98309857	0.9825233	0.9862598
0.0	0.99928206	0.99927014	0.9985896	0.9969195	0.99787664	0.9969823	0.99701583	0.997957	0.9983506	0.99954623
0.0	0.99955815	0.99952376	0.99951303	0.99832636	0.9983354	0.9986613	0.999653	0.9991831	0.99940205	0.99987245
0.0	0.9994547	0.99956566	0.99951184	0.9980082	0.9990607	0.9988176	0.9993973	0.9989542	0.9995136	0.9999298
0.0	0.99955815	0.99952376	0.99951303	0.99832636	0.9983354	0.9986613	0.999653	0.9991831	0.99940205	0.99987245
0.0	0.9786614	0.96387047	0.98596674	0.9873339	0.99431914	0.99065673	0.9873285	0.9830987	0.9825233	0.9862598
0.0	0.013686606	0.00974217	0.008221524	0.009530689	0.015156116	0.004469519	0.03604164	0.018597914	0.014574768	0.020326992
0.0	0.00514274	0.003755214	0.004734306	0.006192095	0.002994023	0.00141126	0.01215196	0.0060097855	0.003989943	0.00793816
0.0	0.9550669	0.9263387	0.6422645	0.6905315	0.87176055	0.8149041	0.25053033	0.7448454	0.955802	0.96398634
0.0	0.0028432368	0.00022463022	0.00036495118	0.09001781	0.0057546725	0.20538801	0.0013071103	0.017627355	0.0012873637	8.6459324e-05
0.0	0.0028432368	0.00022463022	0.00036495118	0.09001781	0.0057546725	0.20538801	0.0013071103	0.017627355	0.0012873637	8.6459324e-05
0.0	0.99287075	0.9982621	0.9893205	0.9592045	0.98667103	0.99617624	0.99451137	0.9411245	0.99162537	0.98792434
0.0	0.07536475	0.00014735643	0.021492822	0.5571501	0.75523823	0.8275808	0.9139341	0.0033928195	0.0032742785	0.8368531
0.0	0.9786614	0.96387047	0.98596674	0.9873339	0.99431914	0.99065673	0.9873285	0.98309857	0.9825234	0.9862598
0.0	0.9786614	0.96387047	0.98596674	0.9873339	0.99431914	0.99065673	0.9873285	0.98309857	0.9825233	0.9862598
0.0	0.9786614	0.96387047	0.98596674	0.9873339	0.99431914	0.99065673	0.9873285	0.98309857	0.9825233	0.9862598
0.0	0.00073615275	0.0007747975	0.00018402972	0.0012055495	0.0006233934	0.00023552467	0.000660338	0.0001445311	0.00014769066	0.00021083298
0.0	0.02567732	0.0021005755	0.38444766	0.14984198	0.0023034457	0.4040216	0.014664544	0.124975	0.7326211	0.7366756
0.0	0.9786614	0.96387047	0.98596674	0.9873339	0.99431914	0.99065673	0.9873285	0.98309857	0.9825234	0.9862598
0.0	0.9786614	0.96387047	0.98596674	0.9873339	0.99431914	0.99065673	0.9873285	0.98309857	0.9825233	0.9862598
0.0	0.9996176	0.9995345	0.9995952	0.9988727	0.99954504	0.9992507	0.9997899	0.9992817	0.99946195	0.99983025
0.0	0.99287075	0.9982621	0.9893205	0.9592045	0.98667103	0.99617624	0.99451137	0.9411245	0.99162537	0.98792434
0.0	0.9998141	0.9996966	0.9996252	0.99912745	0.9969375	0.9933963	0.99506134	0.9961522	0.9995623	0.9955278
0.0	0.02567732	0.0021005755	0.38444766	0.14984198	0.0023034457	0.4040216	0.014664544	0.12497499	0.73262113	0.7366757
0.0	0.6561127	0.15068229	0.17421728	0.06125137	0.65609705	0.38703302	0.567945	0.5483653	0.4561409	0.83290553
0.0	0.9786614	0.96387047	0.98596674	0.9873339	0.99431914	0.99065673	0.9873285	0.98309857	0.9825233	0.9862598
0.0	0.9786614	0.96387047	0.98596674	0.9873339	0.99431914	0.99065673	0.9873285	0.98309857	0.9825233	0.9862598
0.0	0.9786614	0.96387047	0.98596674	0.9873339	0.99431914	0.99065673	0.9873285	0.98309857	0.9825233	0.9862598
0.0	0.013686606	0.00974217	0.008221524	0.009530689	0.015156116	0.004469517	0.03604164	0.018597918	0.014574768	0.020326992
0.0	0.9786614	0.96387047	0.98596674	0.9873339	0.99431914	0.99065673	0.9873285	0.98309857	0.9825233	0.9862598
0.0	0.013686606	0.009742166	0.008221524	0.009530689	0.015156109	0.004469519	0.03604164	0.018597918	0.014574768	0.020326992
0.0	0.01386606	0.009801233	0.0081630135	0.01247732	0.015245859	0.0052545723	0.037549447	0.02397724	0.014574768	0.020901022
0.0	0.9786614	0.96387047	0.98596674	0.9873339	0.99431914	0.99065673	0.9873285	0.98309857	0.9825233	0.9862598
0.0	0.008300515	0.9324541	0.8945567	0.3657949	0.8220943	0.0010486511	0.0046286173	0.07575248	0.053126	0.01072162
0.0	0.012757026	0.011061082	0.00961243	0.010870104	0.016852591	0.004939375	0.036694005	0.019249633	0.015289073	0.020574199
0.0	0.99923265	0.9990859	0.99935	0.9979723	0.9977691	0.9984236	0.9995028	0.9991264	0.99936503	0.9997913
0.0	0.99923265	0.9990859	0.99935	0.9979723	0.9977691	0.9984236	0.9995028	0.9991264	0.99936503	0.9997913
0.0	0.9996176	0.9995345	0.9995952	0.9988727	0.99954504	0.9992507	0.9997899	0.9992817	0.99946195	0.99983025
0.0	0.00073615275	0.00077479717	0.00018402972	0.0012055495	0.00062339305	0.00023552445	0.000660338	0.0001445311	0.00014769053	0.00021083298
0.0	0.02567732	0.0021005764	0.3844477	0.14984198	0.0023034457	0.4040216	0.014664544	0.12497499	0.7326211	0.7366756
0.0	0.9996176	0.9995345	0.9995952	0.9988727	0.99954504	0.9992507	0.9997899	0.9992817	0.99946195	0.99983025
0.0	0.00073615275	0.0007747975	0.00018402972	0.0012055495	0.0006233934	0.00023552467	0.000660338	0.00014453125	0.00014769066	0.00021083298
0.0	0.025677316	0.0021005755	0.38444766	0.14984195	0.0023034457	0.4040216	0.014664544	0.124975	0.73262113	0.7366756
0.0	0.99923265	0.9990859	0.99935	0.9979723	0.9977691	0.9984236	0.9995028	0.9991264	0.99936503	0.9997913
0.0	0.9996176	0.9995345	0.9995952	0.9988727	0.99954504	0.9992507	0.9997899	0.9992817	0.99946195	0.99983025
0.0	0.00073615275	0.0007747975	0.00018402972	0.0012055495	0.0006233934	0.00023552467	0.000660338	0.0001445311	0.00014769066	0.00021083298
0.0	0.02567732	0.0021005755	0.3844477	0.14984195	0.0023034457	0.4040216	0.01466455	0.12497499	0.73262113	0.7366756
0.0	0.99923265	0.9990859	0.99935	0.9979723	0.9977691	0.9984236	0.9995028	0.9991264	0.99936503	0.9997913
0.0	0.9996176	0.9995345	0.9995952	0.9988727	0.99954504	0.9992507	0.9997899	0.9992817	0.99946195	0.99983025
0.0	0.00073615275	0.00077479717	0.00018402972	0.0012055495	0.0006233934	0.00023552467	0.000660338	0.0001445311	0.00014769066	0.00021083298
0.0	0.02567732	0.0021005755	0.3844476	0.14984198	0.0023034457	0.4040216	0.014664544	0.124975	0.73262113	0.7366756
0.0	0.99645954	0.99785006	0.9949032	0.9811644	0.99721473	0.9882067	0.9984478	0.985885	0.9994392	0.9980368
0.0	0.9786614	0.96387047	0.98596674	0.9873339	0.99431914	0.99065673	0.9873285	0.98309857	0.9825234	0.9862598
0.0	0.9786614	0.96387047	0.98596674	0.9873339	0.99431914	0.99065673	0.9873285	0.98309857	0.9825234	0.9862598
0.0	0.9983311	0.99786085	0.9979036	0.9967855	0.9945827	0.9934511	0.99758935	0.9980348	0.9984706	0.9992793
0.0	0.015451965	0.011889775	0.008312837	0.009597696	0.014472159	0.005070476	0.036515165	0.02069488	0.017679716	0.020963296
0.0	0.24541716	0.015516937	0.0022196262	0.0011787321	0.0006042715	0.020208126	0.00023892251	0.01838727	0.058655012	0.00029108408
0.0	0.9995214	0.9996346	0.9994704	0.996222	0.9989434	0.9981528	0.99830914	0.99701786	0.99915373	0.99980634
0.0	0.9786614	0.96387047	0.98596674	0.9873339	0.99431914	0.99065673	0.9873285	0.98309857	0.9825233	0.9862598
0.0	0.9406773	0.9647676	0.714289	0.72685206	0.91201985	0.9865074	0.6486579	0.8388713	0.9459614	0.5412629
0.0	0.93855274	0.9683534	0.6946818	0.7457909	0.90033245	0.98327994	0.7110205	0.85160327	0.94543165	0.59662473
0.0	0.9430769	0.9651441	0.6787408	0.75767684	0.89467454	0.9832133	0.6498321	0.82904726	0.9493036	0.5966119
0.0	0.9568004	0.9756522	0.86572593	0.8578831	0.96309626	0.9913332	0.7637829	0.88119537	0.9738283	0.66683304
0.0	0.93787444	0.96704626	0.59870315	0.7536374	0.9062404	0.98486274	0.6707885	0.8303713	0.9326771	0.5873713
0.0	0.9384544	0.9684761	0.69387054	0.75854367	0.9057596	0.98455703	0.6439391	0.79518145	0.946563	0.5994089
0.0	0.9404573	0.96377623	0.6931578	0.7466322	0.90634185	0.9823797	0.644002	0.8334087	0.9423307	0.603572
0.0	0.9979949	0.9985815	0.997177	0.98655534	0.9981219	0.9933615	0.99893576	0.99132115	0.99953115	0.9989165
0.0	0.9786614	0.96387047	0.98596674	0.9873339	0.99431914	0.99065673	0.9873285	0.98309857	0.9825233	0.9862598
0.0	0.9786614	0.96387047	0.98596674	0.9873339	0.99431914	0.99065673	0.9873285	0.98309857	0.9825233	0.9862598
0.0	0.9786614	0.96387047	0.98596674	0.9873339	0.99431914	0.99065673	0.9873285	0.98309857	0.9825233	0.9862598
0.0	0.9786614	0.96387047	0.98596674	0.9873339	0.99431914	0.99065673	0.9873285	0.98309857	0.9825233	0.9862598
0.0	0.99818283	0.99888855	0.99815756	0.9851421	0.99824286	0.9938065	0.9989936	0.9924908	0.9995241	0.9987728
0.0	0.99645954	0.99785006	0.9949032	0.9811644	0.99721473	0.9882067	0.9984478	0.985885	0.9994392	0.9980368
0.0	0.99645954	0.99785006	0.9949032	0.9811644	0.99721473	0.9882067	0.9984478	0.985885	0.9994392	0.9980368
0.0	0.99645954	0.99785006	0.9949032	0.9811644	0.99721473	0.9882067	0.9984478	0.985885	0.9994392	0.9980368
0.0	0.99645954	0.99785006	0.9949032	0.9811644	0.99721473	0.9882067	0.9984478	0.985885	0.9994392	0.9980368
0.0	0.9979949	0.9985815	0.997177	0.98655534	0.9981219	0.9933615	0.99893576	0.99132115	0.99953115	0.9989165
0.0	0.9786614	0.96387047	0.98596674	0.9873339	0.99431914	0.99065673	0.9873285	0.98309857	0.9825233	0.9862598
0.0	0.9786614	0.96387047	0.98596674	0.9873339	0.99431914	0.99065673	0.9873285	0.98309857	0.9825233	0.9862598
0.0	0.9786614	0.96387047	0.98596674	0.9873339	0.99431914	0.99065673	0.9873285	0.98309857	0.9825233	0.9862598
0.0	0.99808985	0.99885154	0.99741614	0.9864733	0.9980671	0.9928854	0.9990089	0.99168104	0.99941504	0.99908566
0.0	0.9786614	0.96387047	0.98596674	0.9873339	0.99431914	0.99065673	0.9873285	0.9830987	0.9825233	0.9862598
0.0	0.9786614	0.96387047	0.98596674	0.9873339	0.99431914	0.99065673	0.9873285	0.98309857	0.9825233	0.9862598
0.0	0.9786614	0.96387047	0.98596674	0.9873339	0.99431914	0.99065673	0.9873285	0.98309857	0.9825233	0.9862598
0.0	0.9786614	0.96387047	0.98596674	0.9873339	0.99431914	0.99065673	0.9873285	0.9830987	0.9825233	0.9862598
0.0	0.9942496	0.99096125	0.98349565	0.98669934	0.97603714	0.9747951	0.94267243	0.9823515	0.9918977	0.9903746
0.0	0.9983311	0.99786085	0.9979036	0.9967855	0.9945827	0.9934511	0.99758935	0.9980348	0.9984706	0.9992793
0.0	0.9786614	0.96387047	0.98596674	0.9873339	0.99431914	0.99065673	0.9873285	0.98309857	0.9825233	0.9862598
0.0	0.9786614	0.96387047	0.98596674	0.9873339	0.99431914	0.99065673	0.9873285	0.9830987	0.9825233	0.9862598
0.0	0.9786614	0.96387047	0.98596674	0.9873339	0.99431914	0.99065673	0.9873285	0.98309857	0.9825233	0.9862598
0.0	0.99287075	0.9982621	0.9893205	0.9592045	0.98667103	0.99617624	0.99451137	0.9411245	0.99162537	0.98792434
0.0	0.8627885	0.031221382	0.8140607	0.7629993	0.028077262	0.9296917	0.05325042	0.070296824	0.946412	0.9747345
0.0	0.9786614	0.96387047	0.98596674	0.9873339	0.99431914	0.99065673	0.9873285	0.98309857	0.9825233	0.9862598
0.0	0.9786614	0.96387047	0.98596674	0.9873339	0.99431914	0.99065673	0.9873285	0.98309857	0.9825233	0.9862598
0.0	0.9786614	0.96387047	0.98596674	0.9873339	0.99431914	0.99065673	0.9873285	0.98309857	0.9825233	0.9862598
0.0	0.9786614	0.96387047	0.98596674	0.9873339	0.99431914	0.99065673	0.9873285	0.98309857	0.9825233	0.9862598
0.0	0.9786614	0.96387047	0.98596674	0.9873339	0.99431914	0.99065673	0.9873285	0.98309857	0.9825233	0.9862598
0.0	0.9786614	0.96387047	0.98596674	0.9873339	0.99431914	0.99065673	0.9873285	0.98309857	0.9825233	0.9862598
0.0	0.9786614	0.96387047	0.98596674	0.9873339	0.99431914	0.99065673	0.9873285	0.98309857	0.9825233	0.9862598
0.0	0.9786614	0.96387047	0.98596674	0.9873339	0.99431914	0.99065673	0.9873285	0.98309857	0.9825233	0.9862598
0.0	0.9786614	0.96387047	0.98596674	0.9873339	0.99431914	0.99065673	0.9873285	0.9830987	0.9825233	0.9862598
0.0	0.9786614	0.96387047	0.98596674	0.9873339	0.99431914	0.99065673	0.9873285	0.98309857	0.9825233	0.9862598
0.0	0.9786614	0.96387047	0.98596674	0.9873339	0.99431914	0.99065673	0.9873285	0.98309857	0.9825233	0.9862598
0.0	0.9981317	0.9931185	0.996636	0.989408	0.9839485	0.961518	0.9752955	0.97434324	0.9957818	0.9559956
0.0	0.9786614	0.96387047	0.98596674	0.9873339	0.99431914	0.99065673	0.9873285	0.98309857	0.9825233	0.9862598
0.0	0.9995097	0.99920756	0.9981115	0.9930969	0.9958216	0.99225605	0.9987072	0.99588084	0.99874604	0.99953556
0.0	0.9996176	0.9995345	0.9995952	0.9988727	0.99954504	0.9992507	0.9997899	0.9992817	0.99946195	0.99983025
0.0	0.9786614	0.96387047	0.98596674	0.9873339	0.99431914	0.99065673	0.9873285	0.98309857	0.9825233	0.9862598
0.0	0.9983559	0.99808705	0.9963593	0.9933274	0.9945544	0.9959837	0.9949286	0.9931131	0.998458	0.9996909
0.0	0.9339643	0.6669804	0.2816653	0.9906797	0.80140007	0.7853217	0.71982193	0.91986614	0.96021825	0.9871787
0.0	0.9339643	0.6669804	0.2816653	0.9906797	0.80140007	0.7853217	0.71982193	0.91986614	0.96021825	0.9871787
0.0	0.9977724	0.997221	0.997378	0.9934768	0.99159664	0.9920787	0.99598527	0.9957942	0.99874926	0.9996724
0.0	0.99931955	0.99930835	0.9986727	0.9970272	0.997976	0.99695	0.997244	0.9980921	0.99836236	0.99959177
0.0	0.998963	0.99896896	0.9989857	0.9976544	0.9972146	0.99712723	0.9987791	0.99897385	0.99893194	0.99965394
0.0	0.99952376	0.99963856	0.99967027	0.99820006	0.99928516	0.9991436	0.9995758	0.99922395	0.99957865	0.9999372
0.0	0.99898785	0.9991074	0.99940765	0.9976459	0.9984994	0.99862504	0.999342	0.999171	0.99928457	0.99986184
0.0	0.0010232057	0.004096471	0.0690115	0.001521371	0.00072486064	0.016992588	0.0018074345	0.00017729656	0.007122069	0.00015334057
0.0	0.99964845	0.99971884	0.9996376	0.99669135	0.9991314	0.9984469	0.9988017	0.9979298	0.9993192	0.99982953
0.0	0.99875605	0.99870276	0.9989385	0.995663	0.9963471	0.99566144	0.99834824	0.9979175	0.99914587	0.99977654
0.0	0.9786614	0.96387047	0.98596674	0.9873339	0.99431914	0.99065673	0.9873285	0.98309857	0.9825233	0.9862598
0.0	0.550446	0.72024584	0.08230826	0.6814082	0.3613025	0.03683873	0.21616182	0.40740305	0.53920066	0.5895029
0.0	0.9993794	0.9992741	0.99956053	0.9982856	0.99833554	0.99879223	0.99962926	0.9992828	0.99948764	0.9998516
0.0	0.9893847	0.99635553	0.9529263	0.11682198	0.99847347	0.97289115	0.0012278255	0.98317057	0.997633	0.99864334
0.0	0.90258414	0.97371054	0.906088	0.024975227	0.9741436	0.782069	0.0012278255	0.85962003	0.9957623	0.99456704
0.0	0.9983311	0.99786085	0.9979036	0.9967855	0.9945827	0.9934511	0.99758935	0.9980348	0.9984706	0.9992793
0.0	0.9994703	0.99975973	0.99878734	0.99722004	0.9990305	0.9986314	0.99951065	0.9988148	0.9977677	0.9998902
0.0	0.9786614	0.96387047	0.98596674	0.9873339	0.99431914	0.99065673	0.9873285	0.98309857	0.9825233	0.9862598
0.0	0.9786614	0.96387047	0.98596674	0.9873339	0.99431914	0.99065673	0.9873285	0.98309857	0.9825233	0.9862598
0.0	0.9786614	0.96387047	0.9859666	0.9873339	0.99431914	0.99065673	0.9873285	0.98309857	0.9825234	0.9862598
0.0	0.9786614	0.96387047	0.9859666	0.9873339	0.99431914	0.99065673	0.9873285	0.98309857	0.9825233	0.9862598
0.0	0.9786614	0.96387047	0.98596674	0.9873339	0.99431914	0.99065673	0.9873285	0.98309857	0.9825233	0.9862598
0.0	0.9786614	0.96387047	0.98596674	0.9873339	0.99431914	0.99065673	0.9873285	0.98309857	0.9825233	0.9862598
0.0	0.9995214	0.9996346	0.9994704	0.996222	0.9989434	0.9981528	0.99830914	0.99701786	0.99915373	0.99980634
0.0	0.9996176	0.9995345	0.9995952	0.9988727	0.99954504	0.9992507	0.9997899	0.9992817	0.99946195	0.99983025
0.0	0.9786614	0.96387047	0.98596674	0.9873339	0.99431914	0.99065673	0.9873285	0.98309857	0.9825233	0.9862598
0.0	0.9786614	0.96387047	0.98596674	0.9873339	0.99431914	0.99065673	0.9873285	0.98309857	0.9825234	0.9862598
0.0	0.9786614	0.96387047	0.98596674	0.9873339	0.99431914	0.99065673	0.9873285	0.98309857	0.9825233	0.9862598
0.0	0.9996176	0.9995345	0.9995952	0.9988727	0.99954504	0.9992507	0.9997899	0.9992817	0.99946195	0.99983025
0.0	0.9786614	0.96387047	0.98596674	0.9873339	0.99431914	0.99065673	0.9873285	0.98309857	0.9825233	0.9862598
0.0	0.00073615275	0.0007747975	0.00018402972	0.0012055495	0.00062339305	0.00023552467	0.000660338	0.0001445311	0.00014769053	0.00021083298
0.0	0.9786614	0.96387047	0.98596674	0.9873339	0.99431914	0.99065673	0.9873285	0.98309857	0.9825233	0.9862598
0.0	0.9995097	0.99920756	0.9981115	0.9930969	0.9958216	0.99225605	0.9987072	0.99588084	0.99874604	0.99953556
0.0	0.9996176	0.9995345	0.9995952	0.9988727	0.99954504	0.9992507	0.9997899	0.9992817	0.99946195	0.99983025
0.0	0.9786614	0.96387047	0.98596674	0.9873339	0.99431914	0.99065673	0.9873285	0.98309857	0.9825233	0.9862598
0.0	0.9786614	0.96387047	0.98596674	0.9873339	0.99431914	0.99065673	0.9873285	0.98309857	0.9825233	0.9862598
0.0	0.9983559	0.99808705	0.9963593	0.9933274	0.9945544	0.9959837	0.9949286	0.9931131	0.998458	0.9996909
0.0	0.9267082	0.97812134	0.11665164	0.9479615	0.8483034	0.39701298	0.97611064	0.521153	0.5964567	0.98533
0.0	0.9613037	0.9475169	0.9734057	0.9300519	0.91978514	0.96105707	0.46221983	0.95807153	0.943034	0.99730945
0.0	0.9786614	0.96387047	0.98596674	0.9873339	0.99431914	0.99065673	0.9873285	0.98309857	0.9825233	0.9862598
0.0	0.9786614	0.96387047	0.98596674	0.9873339	0.99431914	0.99065673	0.9873285	0.98309857	0.9825233	0.9862598
0.0	0.9996176	0.9995345	0.9995952	0.9988727	0.99954504	0.9992507	0.9997899	0.9992817	0.99946195	0.99983025
0.0	0.9786614	0.96387047	0.98596674	0.9873339	0.99431914	0.99065673	0.9873285	0.98309857	0.9825233	0.9862598
0.0	0.00073615275	0.0007747975	0.00018402972	0.0012055495	0.00062339305	0.00023552445	0.000660338	0.00014453125	0.00014769066	0.00021083298
0.0	0.02567732	0.0021005764	0.3844477	0.14984195	0.0023034457	0.4040216	0.01466455	0.12497499	0.73262113	0.7366757
0.0	0.7260956	0.6789567	0.64773035	0.75776273	0.6702283	0.37462777	0.6100314	0.4343946	0.9243304	0.9652974
0.0	0.60434496	0.5210405	0.51697314	0.6432538	0.5211464	0.24769418	0.54652524	0.33393654	0.8192042	0.92996365
0.0	0.9994547	0.99956566	0.99951184	0.9980082	0.9990607	0.9988176	0.9993973	0.9989543	0.9995136	0.9999298
0.0	0.9786614	0.96387047	0.98596674	0.9873339	0.99431914	0.99065673	0.9873285	0.98309857	0.9825233	0.9862598
0.0	0.9786614	0.96387047	0.98596674	0.9873339	0.99431914	0.99065673	0.9873285	0.98309857	0.9825233	0.9862598
0.0	0.013686613	0.00974217	0.008221524	0.009530689	0.015156109	0.004469517	0.03604164	0.018597914	0.014574768	0.020326992
0.0	0.90360725	0.9420257	0.5973425	0.66815287	0.86907554	0.97630036	0.5600773	0.7602588	0.9239566	0.45903316
0.0	0.9977724	0.997221	0.997378	0.9934768	0.99159664	0.9920787	0.99598527	0.9957942	0.99874926	0.9996724
0.0	0.9994547	0.99956566	0.99951184	0.9980082	0.9990607	0.9988176	0.9993973	0.9989543	0.9995136	0.9999298
0.0	0.99928206	0.99927014	0.9985896	0.9969195	0.99787664	0.9969823	0.99701583	0.997957	0.9983506	0.99954623
0.0	0.17389904	0.030231142	0.18727851	0.17376466	0.016446726	0.008410794	0.07442709	0.25022012	0.04684962	0.009980205
0.0	0.9786614	0.96387047	0.98596674	0.9873339	0.99431914	0.99065673	0.9873285	0.98309857	0.9825233	0.9862598
0.0	0.9942496	0.99096125	0.98349565	0.98669934	0.97603714	0.9747951	0.94267243	0.9823515	0.9918977	0.9903746
0.0	0.99238175	0.9941362	0.99754554	0.9922693	0.98677075	0.9804072	0.8275294	0.98622245	0.9973519	0.9989209
0.0	0.9786614	0.96387047	0.98596674	0.9873339	0.99431914	0.99065673	0.9873285	0.98309857	0.9825233	0.9862598
0.0	0.994239	0.99340075	0.98495144	0.9914588	0.9789917	0.9830094	0.9907418	0.9945918	0.99384576	0.9990735
0.0	0.9786614	0.96387047	0.98596674	0.9873339	0.99431914	0.99065673	0.9873285	0.9830987	0.9825233	0.9862598
0.0	0.9786614	0.96387047	0.98596674	0.9873339	0.99431914	0.99065673	0.9873285	0.98309857	0.9825233	0.9862598
0.0	0.9786614	0.96387047	0.98596674	0.9873339	0.99431914	0.99065673	0.9873285	0.98309857	0.9825233	0.9862598
0.0	0.9983311	0.99786085	0.9979036	0.9967855	0.9945827	0.9934511	0.99758935	0.9980348	0.9984706	0.9992793
0.0	0.9786614	0.96387047	0.98596674	0.9873339	0.99431914	0.99065673	0.9873285	0.98309857	0.9825233	0.9862598
0.0	0.9961344	0.99714226	0.9982895	0.9952825	0.9927361	0.98906493	0.9004934	0.99277776	0.9985092	0.9993554
0.0	0.025677316	0.0021005755	0.38444766	0.14984198	0.0023034457	0.4040216	0.014664544	0.12497502	0.73262113	0.7366756
0.0	0.06390424	0.0071605104	0.0008095461	0.0010839067	4.9266702e-05	0.030847307	5.4637087e-05	6.223509e-05	0.00088637555	0.000161264
0.0	0.00023226591	0.09702539	0.00064341753	0.12222566	0.0033992978	0.042652104	0.28722343	0.0026338312	0.00013113054	0.039005186
0.0	0.9786614	0.96387047	0.98596674	0.9873339	0.99431914	0.99065673	0.9873285	0.98309857	0.9825233	0.9862598
0.0	0.9977724	0.997221	0.997378	0.9934768	0.99159664	0.9920787	0.99598527	0.9957942	0.99874926	0.9996724
0.0	0.99900573	0.99904174	0.998415	0.9966865	0.9979019	0.9979278	0.9972625	0.99611735	0.9992441	0.99981374
0.0	0.009680954	0.0098892115	0.009126599	0.017321168	0.006293301	0.00285205	0.019358546	0.00900925	0.011567158	0.018820671
0.0	0.090632044	0.9411792	0.5389184	0.03448446	0.58856803	0.21477768	0.37498567	0.7380039	0.0063378345	0.0004817048
0.0	0.9985654	0.9982917	0.9968014	0.99411124	0.9955161	0.9964042	0.9958858	0.9937403	0.99861526	0.99970895
0.0	0.99900573	0.99904174	0.998415	0.9966865	0.9979019	0.9979278	0.9972625	0.99611735	0.9992441	0.99981374
0.0	0.004142847	0.07955025	0.480589	0.67453504	0.0748407	0.0008641692	0.027307631	0.049557045	0.012741217	0.00016736987
0.0	0.0062438827	0.004498352	0.005347368	0.008017282	0.003521604	0.0015625681	0.015292102	0.0065317606	0.0047207233	0.00981553
0.0	0.9786614	0.96387047	0.98596674	0.9873339	0.99431914	0.99065673	0.9873285	0.98309857	0.9825233	0.9862598
0.0	0.9994547	0.99956566	0.99951184	0.9980082	0.9990607	0.9988176	0.9993973	0.9989543	0.9995136	0.9999298
0.0	0.99955815	0.99952376	0.99951303	0.99832636	0.9983354	0.9986613	0.999653	0.9991831	0.99940205	0.99987245
0.0	0.9996176	0.9995345	0.9995952	0.9988727	0.99954504	0.9992507	0.9997899	0.9992817	0.99946195	0.99983025
0.0	0.99313825	0.98909587	0.88401395	0.96078235	0.96986747	0.9072359	0.9956655	0.92169833	0.9698233	0.9963871
0.0	0.9786614	0.96387047	0.98596674	0.9873339	0.99431914	0.99065673	0.9873285	0.98309857	0.9825233	0.9862598
0.0	0.9786614	0.96387047	0.98596674	0.9873339	0.99431914	0.99065673	0.9873285	0.98309857	0.9825233	0.9862598
0.0	0.9280449	0.8921798	0.8587475	0.85214984	0.90815514	0.91449463	0.9272904	0.8363586	0.8646124	0.9800693
0.0	0.9786614	0.96387047	0.98596674	0.9873339	0.99431914	0.99065673	0.9873285	0.98309857	0.9825233	0.9862598
0.0	0.13972412	0.24896114	0.11405532	0.1312455	0.15377639	0.02828292	0.038647216	0.1545901	0.20395832	0.13154604
0.0	0.9996691	0.99980325	0.9997087	0.99533266	0.9991473	0.99703765	0.9997769	0.9980621	0.9996989	0.9999088
0.0	0.9996581	0.9997162	0.99963415	0.99557805	0.99923956	0.9972276	0.99975294	0.99798477	0.9996238	0.99988294
0.0	0.9996686	0.9996909	0.99957293	0.9950004	0.9991541	0.9965262	0.9997756	0.9980743	0.9996815	0.99986815
0.0	0.99948466	0.999705	0.9995753	0.9952632	0.9991492	0.9959705	0.9997594	0.99739325	0.9995951	0.99990714
0.0	0.9985232	0.9985911	0.9989668	0.997088	0.997203	0.99649906	0.9984908	0.99876404	0.99909425	0.9994337
0.0	0.09566914	0.13993837	0.10316841	0.04390934	0.06855993	0.0545099	0.03484655	0.022185583	0.14425473	0.18219043
0.0	0.86838144	0.051178258	0.092006184	0.8572122	0.115793794	0.0017618915	0.79273456	0.8848133	0.020829245	0.9065443
0.0	0.9786614	0.96387047	0.98596674	0.9873339	0.99431914	0.99065673	0.9873285	0.9830987	0.9825233	0.9862598
0.0	0.9786614	0.96387047	0.98596674	0.9873339	0.99431914	0.99065673	0.9873285	0.9830987	0.9825233	0.9862598
0.0	0.998667	0.9985618	0.99854976	0.9972439	0.995861	0.9952077	0.99827266	0.9985367	0.99878246	0.9994873
0.0	0.9786614	0.96387047	0.98596674	0.9873339	0.99431914	0.99065673	0.9873285	0.9830987	0.9825233	0.9862598
0.0	0.9786614	0.96387047	0.98596674	0.9873339	0.99431914	0.99065673	0.9873285	0.9830987	0.9825233	0.9862598
0.0	0.9983311	0.99786085	0.9979036	0.9967855	0.9945827	0.9934511	0.99758935	0.9980348	0.9984706	0.9992793
0.0	0.9983311	0.99786085	0.9979036	0.9967855	0.9945827	0.9934511	0.99758935	0.9980348	0.9984706	0.9992793
0.0	0.9983311	0.99786085	0.9979036	0.9967855	0.9945827	0.9934511	0.99758935	0.9980348	0.9984706	0.9992793
0.0	0.9983311	0.99786085	0.9979036	0.9967855	0.9945827	0.9934511	0.99758935	0.9980348	0.9984706	0.9992793
0.0	0.9983311	0.99786085	0.9979036	0.9967855	0.9945827	0.9934511	0.99758935	0.9980348	0.9984706	0.9992793
0.0	0.998963	0.99896896	0.9989857	0.9976544	0.9972146	0.99712723	0.9987791	0.99897385	0.99893194	0.99965394
0.0	0.9786614	0.96387047	0.98596674	0.9873339	0.99431914	0.99065673	0.9873285	0.9830987	0.9825233	0.9862598
0.0	0.9786614	0.96387047	0.98596674	0.9873339	0.99431914	0.99065673	0.9873285	0.9830987	0.9825233	0.9862598
0.0	0.9786614	0.96387047	0.98596674	0.9873339	0.99431914	0.99065673	0.9873285	0.9830987	0.9825233	0.9862598
0.0	0.9983311	0.99786085	0.9979036	0.9967855	0.9945827	0.9934511	0.99758935	0.9980348	0.9984706	0.9992793
0.0	0.9786614	0.96387047	0.9859666	0.9873339	0.99431914	0.99065673	0.9873285	0.98309857	0.9825233	0.9862598
0.0	0.9973773	0.9971776	0.9949451	0.99452895	0.98994994	0.9917242	0.99440116	0.99729973	0.99643123	0.9996037
0.0	0.9786614	0.96387047	0.9859666	0.9873339	0.99431914	0.99065673	0.9873285	0.98309857	0.9825233	0.9862598
0.0	0.9786614	0.96387047	0.9859666	0.9873339	0.99431914	0.99065673	0.9873285	0.98309857	0.9825233	0.9862598
0.0	0.9983303	0.99757653	0.9983621	0.99754494	0.99209833	0.99638546	0.9970222	0.9984577	0.9981127	0.9997043
0.0	0.9786614	0.96387047	0.9859666	0.9873339	0.99431914	0.99065673	0.9873285	0.98309857	0.9825233	0.9862598
0.0	0.994239	0.99340075	0.98495144	0.9914588	0.9789917	0.9830094	0.9907418	0.9945918	0.99384576	0.9990735
0.0	0.86797404	0.90067774	0.89918303	0.9026189	0.90606606	0.8851856	0.9177672	0.7463646	0.9129698	0.9867172
0.0	0.8679739	0.90067774	0.89918303	0.9026189	0.90606606	0.8851856	0.9177672	0.7463646	0.9129698	0.9867172
0.0	0.8679739	0.90067774	0.89918303	0.9026189	0.90606606	0.8851856	0.9177672	0.7463646	0.9129698	0.9867172
0.0	0.9786614	0.96387047	0.9859666	0.9873339	0.99431914	0.99065673	0.9873285	0.98309857	0.9825233	0.9862598
0.0	0.9786614	0.96387047	0.9859666	0.9873339	0.99431914	0.99065673	0.9873285	0.98309857	0.9825233	0.9862598
0.0	0.9958162	0.9958937	0.9908779	0.9935642	0.9876725	0.9890455	0.9933717	0.99682885	0.9959622	0.99948055
0.0	0.9786614	0.96387047	0.9859666	0.9873339	0.99431914	0.99065673	0.9873285	0.98309857	0.9825233	0.9862598
0.0	0.9786614	0.96387047	0.98596674	0.9873339	0.99431914	0.99065673	0.9873285	0.98309857	0.9825234	0.9862598
0.0	0.9786614	0.96387047	0.98596674	0.9873339	0.99431914	0.99065673	0.9873285	0.98309857	0.9825233	0.9862598
0.0	0.9996176	0.9995345	0.9995952	0.9988727	0.99954504	0.9992507	0.9997899	0.9992817	0.99946195	0.99983025
0.0	0.0016465395	0.0009246314	0.0040364633	0.001708627	0.0012957138	0.0006850182	0.025759768	0.008090124	0.007218131	0.0019091453
0.0	0.9786614	0.96387047	0.98596674	0.9873339	0.99431914	0.99065673	0.9873285	0.9830987	0.9825233	0.9862598
0.0	0.9786614	0.96387047	0.98596674	0.9873339	0.99431914	0.99065673	0.9873285	0.98309857	0.9825233	0.9862598
0.0	0.9786614	0.96387047	0.98596674	0.9873339	0.99431914	0.99065673	0.9873285	0.98309857	0.9825233	0.9862598
0.0	0.9786614	0.96387047	0.98596674	0.9873339	0.99431914	0.99065673	0.9873285	0.98309857	0.9825233	0.9862598
0.0	0.9786614	0.96387047	0.98596674	0.9873339	0.99431914	0.99065673	0.9873285	0.98309857	0.9825233	0.9862598
0.0	0.9786614	0.96387047	0.98596674	0.9873339	0.99431914	0.99065673	0.9873285	0.9830987	0.9825233	0.9862598
0.0	0.9786614	0.96387047	0.98596674	0.9873339	0.99431914	0.99065673	0.9873285	0.9830987	0.9825233	0.9862598
0.0	0.9786614	0.96387047	0.98596674	0.9873339	0.99431914	0.99065673	0.9873285	0.98309857	0.9825233	0.9862598
0.0	0.9786614	0.96387047	0.98596674	0.9873339	0.99431914	0.99065673	0.9873285	0.98309857	0.9825233	0.9862598
0.0	0.9786614	0.96387047	0.98596674	0.9873339	0.99431914	0.99065673	0.9873285	0.9830987	0.9825233	0.9862598
0.0	0.9786614	0.96387047	0.98596674	0.9873339	0.99431914	0.99065673	0.9873285	0.9830987	0.9825233	0.9862598
0.0	0.15366419	0.22491495	0.045589376	0.7571101	0.40089348	0.38989067	0.40926167	0.94426167	0.25320104	0.14016517
0.0	0.994239	0.99340075	0.98495144	0.9914588	0.9789917	0.9830094	0.9907418	0.9945918	0.99384576	0.9990735
0.0	0.9786614	0.96387047	0.98596674	0.9873339	0.99431914	0.99065673	0.9873285	0.98309857	0.9825233	0.9862598
0.0	0.99928206	0.99927014	0.9985896	0.9969195	0.99787664	0.9969823	0.99701583	0.997957	0.9983506	0.99954623
0.0	0.9998791	0.9998976	0.9999014	0.99747014	0.9996183	0.9984451	0.99989486	0.99906	0.9998553	0.99996555
0.0	0.0200782	0.021970185	0.01556835	0.014733147	0.025884878	0.00753269	0.051573277	0.033555515	0.024079328	0.040220473
0.0	0.8546889	0.9230261	0.9408146	0.894873	0.56795925	0.68259823	0.96573645	0.6713709	0.96523386	0.96420085
0.0	0.0001670991	0.35841224	0.0012172358	0.0007568579	0.00059388555	0.107848465	0.6170607	0.89525133	0.00014361713	0.15656376
0.0	0.03731102	0.0044755703	0.006113468	0.23451702	0.0057709203	0.022390798	0.07104084	0.06792001	0.0122686755	0.009417797
0.0	0.99287075	0.9982621	0.9893205	0.9592045	0.98667103	0.99617624	0.99451137	0.9411245	0.99162537	0.98792434
0.0	0.9786614	0.96387047	0.98596674	0.9873339	0.99431914	0.99065673	0.9873285	0.98309857	0.9825233	0.9862598
0.0	5.9110436e-05	0.00013369689	6.377809e-05	0.00697044	0.00018532538	0.00029129063	0.00041534548	0.00036451552	0.00020650515	2.257466e-05
0.0	0.9983559	0.998548	0.9974482	0.99486274	0.9964085	0.9971432	0.9963348	0.9950157	0.9987984	0.9997564
0.0	0.9983559	0.998548	0.9974482	0.99486274	0.9964085	0.9971432	0.9963348	0.9950157	0.9987984	0.9997564
0.0	0.9942496	0.99351174	0.9891549	0.98937994	0.9840438	0.98289883	0.9581967	0.9864074	0.99385	0.99363285
0.0	0.8978179	0.7684126	0.8615786	0.7462302	0.6468244	0.23649406	0.9407802	0.7022846	0.81216455	0.9838754
0.0	0.9786614	0.96387047	0.98596674	0.9873339	0.99431914	0.99065673	0.9873285	0.9830987	0.9825233	0.9862598
0.0	0.9977724	0.997221	0.997378	0.9934768	0.99159664	0.9920787	0.99598527	0.9957942	0.99874926	0.9996724
0.0	0.9998803	0.9997458	0.9996039	0.99740726	0.99946123	0.9983353	0.99963105	0.9992212	0.9997439	0.9999341
0.0	0.9786614	0.96387047	0.98596674	0.9873339	0.99431914	0.99065673	0.9873285	0.9830987	0.9825233	0.9862598
0.0	0.9786614	0.96387047	0.98596674	0.9873339	0.99431914	0.99065673	0.9873285	0.98309857	0.9825233	0.9862598
0.0	0.013688653	0.01169031	0.008711718	0.00987681	0.015156116	0.004514989	0.033311233	0.02146744	0.015189662	0.019706786
0.0	0.99928206	0.99927014	0.9985896	0.9969195	0.99787664	0.9969823	0.99701583	0.997957	0.9983506	0.99954623
0.0	0.9786614	0.96387047	0.98596674	0.9873339	0.99431914	0.99065673	0.9873285	0.98309857	0.9825233	0.9862598
0.0	0.9786614	0.96387047	0.98596674	0.9873339	0.99431914	0.99065673	0.9873285	0.98309857	0.9825233	0.9862598
0.0	0.8667366	0.51631343	0.098495655	0.27373174	0.51249254	0.13361694	0.7998713	0.25628737	0.40500385	0.8168699
0.0	0.99313825	0.98909587	0.88401395	0.96078235	0.96986747	0.907236	0.9956655	0.92169833	0.9698233	0.9963871
0.0	0.99940455	0.9986922	0.99428844	0.99700814	0.9979918	0.9949215	0.99875367	0.99619967	0.9976794	0.9996113
0.0	0.99313825	0.98909587	0.88401395	0.96078247	0.96986747	0.907236	0.9956655	0.92169833	0.9698233	0.9963871
0.0	0.13131082	0.24514498	0.10897104	0.1296434	0.1636557	0.027783595	0.035911668	0.14970541	0.18947278	0.14086647
0.0	0.99923265	0.9990859	0.99935	0.9979723	0.9977691	0.9984236	0.9995028	0.9991264	0.99936503	0.9997913
0.0	0.9786614	0.96387047	0.98596674	0.9873339	0.99431914	0.99065673	0.9873285	0.98309857	0.9825233	0.9862598
0.0	0.9996445	0.99975246	0.99984527	0.9989955	0.999054	0.9993938	0.99982965	0.9995245	0.9996414	0.9999355
0.0	0.9997638	0.99971455	0.9998123	0.9993279	0.9996785	0.99957937	0.99983454	0.9994698	0.9996197	0.9998622
0.0	0.08951643	0.61745685	0.9626978	0.06771388	0.16279131	0.0014325626	0.51633275	0.66325486	0.8800689	0.905493
0.0	0.08951643	0.61745685	0.9626978	0.06771388	0.16279131	0.0014325626	0.51633275	0.66325486	0.8800689	0.905493
0.0	0.9799295	0.9578023	0.91162807	0.83365256	0.9615921	0.9373312	0.98349804	0.90743935	0.97669244	0.9757353
0.0	0.9786614	0.96387047	0.98596674	0.9873339	0.99431914	0.99065673	0.9873285	0.98309857	0.9825233	0.9862598
0.0	0.99928206	0.99927014	0.9985896	0.9969195	0.99787664	0.9969823	0.99701583	0.997957	0.9983506	0.99954623
0.0	0.021465274	0.6204133	0.43833166	0.051803373	0.05561496	0.0072470075	0.040175416	0.17651907	0.28017944	0.67432594
0.0	0.018030198	0.016179841	0.011631815	0.011028914	0.02031206	0.005779257	0.04779749	0.026514249	0.019794704	0.02933906
0.0	0.51998216	0.96387047	0.03143713	0.07754035	0.47587454	0.99065673	0.00016402428	0.010864784	0.0008011277	0.52158904
0.0	0.9996176	0.9995345	0.9995952	0.9988727	0.99954504	0.9992507	0.9997899	0.9992817	0.99946195	0.99983025
0.0	0.9786614	0.96387047	0.98596674	0.9873339	0.99431914	0.99065673	0.9873285	0.98309857	0.9825234	0.9862598
0.0	0.9786614	0.96387047	0.98596674	0.9873339	0.99431914	0.99065673	0.9873285	0.98309857	0.9825233	0.9862598
0.0	0.9786614	0.96387047	0.98596674	0.9873339	0.99431914	0.99065673	0.9873285	0.98309857	0.9825233	0.9862598
0.0	0.9994703	0.99975973	0.99878734	0.99722004	0.9990305	0.9986314	0.99951065	0.9988148	0.9977677	0.9998902
0.0	0.9983559	0.99808705	0.9963593	0.9933274	0.9945544	0.9959837	0.9949286	0.9931131	0.998458	0.9996909
0.0	0.9996176	0.9995345	0.9995952	0.9988727	0.99954504	0.9992507	0.9997899	0.9992817	0.99946195	0.99983025
0.0	0.9881534	0.9936441	0.83986807	0.1888086	0.83467114	0.4499145	0.8409804	0.7973551	0.8946294	0.99797696
0.0	0.9994547	0.99956566	0.99951184	0.9980082	0.9990607	0.9988176	0.9993973	0.9989543	0.9995136	0.9999298
0.0	0.9786614	0.96387047	0.98596674	0.9873339	0.99431914	0.99065673	0.9873285	0.98309857	0.9825233	0.9862598
0.0	0.982488	0.99402064	0.9857531	0.99058646	0.9907416	0.9877493	0.99815446	0.9798024	0.99681634	0.9978557
0.0	0.982488	0.99144804	0.9794875	0.9889894	0.98773324	0.9831066	0.99815446	0.969342	0.995861	0.9968881
0.0	0.9994547	0.9996074	0.9995919	0.9981515	0.9992016	0.99901223	0.9993973	0.9991504	0.9995604	0.99993837
0.0	0.9994547	0.99956566	0.99951184	0.9980082	0.9990607	0.9988176	0.9993973	0.9989543	0.9995136	0.9999298
0.0	0.9786614	0.96387047	0.98596674	0.9873339	0.99431914	0.99065673	0.9873285	0.98309857	0.9825234	0.9862598
0.0	0.9995097	0.99920756	0.9981115	0.9930969	0.9958216	0.99225605	0.9987072	0.99588084	0.99874604	0.99953556
0.0	0.9786614	0.96387047	0.98596674	0.9873339	0.99431914	0.99065673	0.9873285	0.98309857	0.9825233	0.9862598
0.0	0.9996176	0.9995345	0.9995952	0.9988727	0.99954504	0.9992507	0.9997899	0.9992817	0.99946195	0.99983025
0.0	0.9786614	0.96387047	0.98596674	0.9873339	0.99431914	0.99065673	0.9873285	0.98309857	0.9825233	0.9862598
0.0	0.00073615275	0.0007747975	0.00018402972	0.0012055495	0.00062339305	0.00023552467	0.000660338	0.00014453125	0.00014769053	0.00021083298
0.0	0.9786614	0.96387047	0.98596674	0.9873339	0.99431914	0.99065673	0.9873285	0.98309857	0.9825234	0.9862598
0.0	0.9997216	0.99963295	0.9992943	0.99880147	0.9993637	0.99635375	0.9994313	0.99916744	0.9982572	0.9998965
0.0	0.9786614	0.96387047	0.98596674	0.9873339	0.99431914	0.99065673	0.9873285	0.98309857	0.9825233	0.9862598
0.0	0.9996176	0.9995345	0.9995952	0.9988727	0.99954504	0.9992507	0.9997899	0.9992817	0.99946195	0.99983025
0.0	0.9786614	0.96387047	0.98596674	0.9873339	0.99431914	0.99065673	0.9873285	0.98309857	0.9825233	0.9862598
0.0	0.00073615275	0.00077479717	0.00018402972	0.0012055495	0.0006233934	0.00023552467	0.000660338	0.00014453125	0.00014769066	0.00021083298
0.0	0.99843484	0.997221	0.99846673	0.9954536	0.99491274	0.9945074	0.99722445	0.9957942	0.9990656	0.99976975
0.0	0.99928206	0.99927014	0.9985896	0.9969195	0.99787664	0.9969823	0.99701583	0.997957	0.9983506	0.99954623
0.0	0.9786614	0.96387047	0.98596674	0.9873339	0.99431914	0.99065673	0.9873285	0.98309857	0.9825233	0.9862598
0.0	0.8196286	0.96387047	0.8268764	0.3952464	0.9464672	0.09662419	0.42963457	0.98309857	0.93596625	0.8363488
0.0	0.9786614	0.96387047	0.98596674	0.9873339	0.99431914	0.99065673	0.9873285	0.98309857	0.9825233	0.9862598
0.0	0.99645954	0.99785006	0.9949032	0.9811644	0.99721473	0.9882067	0.9984478	0.985885	0.9994392	0.9980368
0.0	0.99936146	0.9992111	0.9994215	0.9980715	0.9980178	0.99856794	0.99954295	0.9991554	0.9994393	0.9998004
0.0	0.9786614	0.96387047	0.98596674	0.9873339	0.99431914	0.99065673	0.9873285	0.98309857	0.9825233	0.9862598
0.0	0.9786614	0.96387047	0.98596674	0.9873339	0.99431914	0.99065673	0.9873285	0.9830987	0.9825233	0.9862598
0.0	0.058751673	0.014115684	0.030801382	0.048458006	0.023998149	0.006817359	0.059051953	0.03416152	0.11107492	0.077980965
0.0	0.9994098	0.9994516	0.9987103	0.99735355	0.9982303	0.99730873	0.99746513	0.99812216	0.9986626	0.999579
0.0	0.0002587659	0.004836483	0.0056774374	0.0098484615	0.45109278	0.021162009	0.00015997599	0.30539095	0.18112533	0.0015636517
0.0	0.9786614	0.96387047	0.98596674	0.9873339	0.99431914	0.99065673	0.9873285	0.98309857	0.9825233	0.9862598
0.0	0.0002587659	0.004836483	0.0056774374	0.0098484615	0.45109278	0.021162009	0.00015997599	0.30539095	0.18112533	0.0015636517
0.0	0.9786614	0.96387047	0.98596674	0.9873339	0.99431914	0.99065673	0.9873285	0.98309857	0.9825233	0.9862598
0.0	0.0006934633	0.0004005494	0.0010072911	0.0011710916	0.000394332	0.00023360155	0.0010702244	0.0007759332	0.0010005068	0.0010178316
0.0	0.9994547	0.99956566	0.99951184	0.9980082	0.9990607	0.9988176	0.9993973	0.9989543	0.9995136	0.9999298
0.0	0.9786614	0.96387047	0.9859666	0.9873339	0.99431914	0.99065673	0.9873285	0.98309857	0.9825233	0.9862598
0.0	0.9786614	0.96387047	0.98596674	0.9873339	0.99431914	0.99065673	0.9873285	0.98309857	0.9825233	0.9862598
0.0	0.9786614	0.96387047	0.98596674	0.9873339	0.99431914	0.99065673	0.9873285	0.98309857	0.9825233	0.9862598
0.0	0.9786614	0.96387047	0.98596674	0.9873339	0.99431914	0.99065673	0.9873285	0.9830987	0.9825233	0.9862598
0.0	0.99955815	0.9995757	0.9996061	0.99843556	0.9985979	0.99888355	0.999653	0.9993092	0.99945766	0.9998878
0.0	0.009114124	0.11892686	0.0001652207	0.00015451138	0.006913908	0.0027500167	0.0025759095	0.0015904331	0.0056038555	0.00019770142
0.0	0.9873154	0.96334547	0.9931912	0.9747516	0.9502106	0.9452946	0.98658025	0.9870487	0.98923165	0.98903054
0.0	0.9873154	0.95102304	0.9913072	0.9723884	0.9391751	0.9288201	0.98658025	0.98401386	0.98752534	0.98587865
0.0	0.99898785	0.9991074	0.99940765	0.9976459	0.9984994	0.99862504	0.999342	0.999171	0.99928457	0.99986184
0.0	0.99928206	0.99927014	0.9985896	0.9969195	0.99787664	0.9969823	0.99701583	0.997957	0.9983506	0.99954623
0.0	0.99898785	0.9991074	0.99940765	0.9976459	0.9984994	0.99862504	0.999342	0.999171	0.99928457	0.99986184
0.0	0.9786614	0.96387047	0.98596674	0.9873339	0.99431914	0.99065673	0.9873285	0.98309857	0.9825233	0.9862598
0.0	0.9996176	0.9995345	0.9995952	0.9988727	0.99954504	0.9992507	0.9997899	0.9992817	0.99946195	0.99983025
0.0	0.9786614	0.96387047	0.98596674	0.9873339	0.99431914	0.99065673	0.9873285	0.98309857	0.9825233	0.9862598
0.0	0.9786614	0.96387047	0.98596674	0.9873339	0.99431914	0.99065673	0.9873285	0.98309857	0.9825233	0.9862598
0.0	0.0059092985	0.0014243481	0.009084441	0.10253454	0.027274199	0.12962304	0.0025655692	0.010775801	0.021632617	0.2643912
0.0	0.9996176	0.9995345	0.9995952	0.9988727	0.99954504	0.9992507	0.9997899	0.9992817	0.99946195	0.99983025
0.0	0.9786614	0.96387047	0.98596674	0.9873339	0.99431914	0.99065673	0.9873285	0.98309857	0.9825233	0.9862598
0.0	0.9786614	0.96387047	0.98596674	0.9873339	0.99431914	0.99065673	0.9873285	0.98309857	0.9825233	0.9862598
0.0	0.9786614	0.96387047	0.98596674	0.9873339	0.99431914	0.99065673	0.9873285	0.98309857	0.9825233	0.9862598
0.0	0.9996178	0.99882704	0.99941635	0.9984769	0.99933594	0.99626935	0.99947447	0.9992506	0.99886394	0.9999039
0.0	0.9994703	0.99975973	0.99878734	0.99722004	0.9990305	0.9986314	0.99951065	0.9988148	0.9977677	0.9998902
0.0	0.9786614	0.96387047	0.98596674	0.9873339	0.99431914	0.99065673	0.9873285	0.98309857	0.9825233	0.9862598
0.0	0.17389907	0.030231142	0.1872785	0.17376468	0.016446726	0.008410794	0.07442709	0.25022012	0.046849612	0.009980205
0.0	0.99645954	0.99785006	0.9949032	0.9811644	0.99721473	0.9882067	0.9984478	0.985885	0.9994392	0.9980368
0.0	0.20529932	0.81412446	0.94116557	0.3643543	0.035854403	0.93619406	0.98466116	0.30502966	0.89840233	0.99889404
0.0	0.9999001	0.99988914	0.99982077	0.999297	0.9996271	0.9989222	0.99991024	0.99961543	0.9997383	0.999961
0.0	0.99645954	0.99785006	0.9949032	0.9811644	0.99721473	0.9882067	0.9984478	0.985885	0.9994392	0.9980368
0.0	0.9967152	0.9981193	0.9953426	0.9817147	0.9977368	0.9882919	0.9984578	0.98722583	0.9994246	0.9982161
0.0	0.9586356	0.9708064	0.9746377	0.9201954	0.918191	0.3795371	0.9303845	0.8455095	0.9138743	0.9822067
0.0	0.59474635	0.5473856	0.539972	0.66981804	0.533512	0.26881197	0.56280714	0.35412383	0.8180465	0.9329325
0.0	0.99645954	0.99785006	0.9949032	0.9811644	0.99721473	0.9882067	0.9984478	0.985885	0.9994392	0.9980368
0.0	0.994239	0.99340075	0.98495144	0.9914588	0.9789917	0.9830094	0.9907418	0.9945918	0.99384576	0.9990735
0.0	0.9983311	0.99786085	0.9979036	0.9967855	0.9945827	0.9934511	0.99758935	0.9980348	0.9984706	0.9992793
0.0	0.9983311	0.99786085	0.9979036	0.9967855	0.9945827	0.9934511	0.99758935	0.9980348	0.9984706	0.9992793
0.0	0.9977724	0.997221	0.997378	0.9934768	0.99159664	0.9920787	0.99598527	0.9957942	0.99874926	0.9996724
0.0	0.9994547	0.99956566	0.99951184	0.9980082	0.9990607	0.9988176	0.9993973	0.9989542	0.9995136	0.9999298
0.0	0.9942496	0.99096125	0.98349565	0.98669934	0.97603714	0.9747951	0.9426723	0.9823515	0.9918977	0.9903746
0.0	0.994239	0.99340075	0.98495144	0.9914588	0.9789917	0.9830094	0.9907418	0.9945918	0.99384576	0.9990735
0.0	0.994239	0.99340075	0.98495144	0.9914588	0.9789917	0.9830094	0.9907418	0.9945918	0.99384576	0.9990735
0.0	0.998623	0.9985455	0.99743253	0.99496067	0.9958567	0.9969144	0.996402	0.9946424	0.99872786	0.99974924
0.0	0.0060107196	0.0053707617	0.0062167007	0.008596772	0.0037340717	0.0017579065	0.015727976	0.0073527736	0.004956167	0.010754672
0.0	0.00039585828	0.0013151573	0.002690542	0.0037096825	0.00047751394	0.001775826	0.07559035	0.0038838012	0.027462503	0.24330574
0.0	0.9786614	0.96387047	0.98596674	0.9873339	0.99431914	0.99065673	0.9873285	0.98309857	0.9825233	0.9862598
0.0	0.9786614	0.96387047	0.98596674	0.9873339	0.99431914	0.99065673	0.9873285	0.98309857	0.9825233	0.9862598
0.0	0.9786614	0.96387047	0.98596674	0.9873339	0.99431914	0.99065673	0.9873285	0.98309857	0.9825233	0.9862598
0.0	0.9983311	0.99786085	0.9979036	0.9967855	0.9945827	0.9934511	0.99758935	0.9980348	0.9984706	0.9992793
0.0	0.9786614	0.96387047	0.98596674	0.9873339	0.99431914	0.99065673	0.9873285	0.98309857	0.9825233	0.9862598
0.0	0.9983311	0.99786085	0.9979036	0.9967855	0.9945827	0.9934511	0.99758935	0.9980348	0.9984706	0.9992793
0.0	0.9922665	0.9817916	0.94966483	0.984516	0.9493853	0.9204103	0.9132906	0.97945774	0.9622064	0.98678166
0.0	0.99365366	0.9958235	0.9938507	0.99179876	0.98620355	0.9818773	0.9980609	0.9952928	0.9964887	0.998486
0.0	0.99923265	0.9990859	0.99935	0.9979723	0.9977691	0.9984236	0.9995028	0.9991264	0.99936503	0.9997913
0.0	0.9991448	0.99944896	0.999025	0.9928154	0.9987477	0.98900944	0.9993992	0.99450785	0.9993954	0.9997069
0.0	0.9786614	0.96387047	0.98596674	0.9873339	0.99431914	0.99065673	0.9873285	0.98309857	0.9825233	0.9862598
0.0	0.0023361838	0.003806217	0.0064506447	0.003866266	0.0016046002	0.0009815464	0.0020464922	0.0029451277	0.0051041413	0.01099562
0.0	0.9786614	0.96387047	0.98596674	0.9873339	0.99431914	0.99065673	0.9873285	0.98309857	0.9825233	0.9862598
0.0	0.999005	0.9987136	0.9984995	0.99482983	0.99747556	0.9976986	0.9974868	0.9970285	0.99892634	0.9998307
0.0	0.9983559	0.99808705	0.9963593	0.9933274	0.9945544	0.9959837	0.9949286	0.9931131	0.998458	0.9996909
0.0	0.999005	0.9987136	0.9984995	0.99482983	0.99747556	0.9976986	0.9974868	0.9970285	0.99892634	0.9998307
0.0	0.9786614	0.96387047	0.98596674	0.9873339	0.99431914	0.99065673	0.9873285	0.9830987	0.9825233	0.9862598
0.0	0.9786614	0.96387047	0.98596674	0.9873339	0.99431914	0.99065673	0.9873285	0.98309857	0.9825233	0.9862598
0.0	0.9786614	0.96387047	0.98596674	0.9873339	0.99431914	0.99065673	0.9873285	0.98309857	0.9825233	0.9862598
0.0	0.9786614	0.96387047	0.98596674	0.9873339	0.99431914	0.99065673	0.9873285	0.98309857	0.9825234	0.9862598
0.0	0.9786614	0.96387047	0.98596674	0.9873339	0.99431914	0.99065673	0.9873285	0.98309857	0.9825233	0.9862598
0.0	0.9786614	0.96387047	0.98596674	0.9873339	0.99431914	0.99065673	0.9873285	0.98309857	0.9825233	0.9862598
0.0	0.017223751	0.00084166776	0.34068283	0.14840335	0.016138792	0.43115732	0.008075009	0.20920311	0.5405606	0.7205227
0.0	0.9786614	0.96387047	0.98596674	0.9873339	0.99431914	0.99065673	0.9873285	0.98309857	0.9825233	0.9862598
0.0	0.9786614	0.96387047	0.98596674	0.9873339	0.99431914	0.99065673	0.9873285	0.98309857	0.9825233	0.9862598
0.0	0.9977724	0.997221	0.997378	0.9934768	0.99159664	0.9920787	0.99598527	0.9957942	0.99874926	0.9996724
0.0	0.9983311	0.99786085	0.9979036	0.9967855	0.9945827	0.9934511	0.99758935	0.9980348	0.9984706	0.9992793
0.0	0.9786614	0.96387047	0.98596674	0.9873339	0.99431914	0.99065673	0.9873285	0.98309857	0.9825233	0.9862598
0.0	0.17389907	0.03023115	0.18727852	0.17376469	0.016446726	0.008410798	0.074427105	0.25022012	0.04684962	0.009980205
0.0	0.9977724	0.997221	0.997378	0.9934768	0.99159664	0.9920787	0.99598527	0.9957942	0.99874926	0.9996724
0.0	0.99287075	0.99863344	0.9923723	0.963594	0.9890752	0.996872	0.99451137	0.9579673	0.9930178	0.99112016
0.0	0.99287075	0.9982621	0.9893205	0.9592045	0.98667103	0.99617624	0.99451137	0.9411245	0.99162537	0.98792434
0.0	0.9586356	0.9708064	0.9746377	0.9201954	0.918191	0.3795371	0.9303845	0.8455095	0.9138743	0.9822067
0.0	0.9786614	0.96387047	0.98596674	0.9873339	0.99431914	0.99065673	0.9873285	0.98309857	0.9825233	0.9862598
0.0	0.99645954	0.99785006	0.9949032	0.9811644	0.99721473	0.9882067	0.9984478	0.985885	0.9994392	0.9980368
0.0	0.9996176	0.9995345	0.9995952	0.9988727	0.99954504	0.9992507	0.9997899	0.9992817	0.99946195	0.99983025
0.0	0.02567732	0.0021005764	0.38444766	0.14984198	0.0023034457	0.4040216	0.014664544	0.124975	0.7326211	0.7366756
0.0	0.013686606	0.00974217	0.008221524	0.009530689	0.015156116	0.004469517	0.03604164	0.018597914	0.014574768	0.020326992
0.0	0.9786614	0.96387047	0.98596674	0.9873339	0.99431914	0.99065673	0.9873285	0.98309857	0.9825233	0.9862598
0.0	0.9995097	0.99920756	0.9981115	0.9930969	0.9958216	0.99225605	0.9987072	0.99588084	0.99874604	0.99953556
0.0	0.9786614	0.96387047	0.98596674	0.9873339	0.99431914	0.99065673	0.9873285	0.98309857	0.9825234	0.9862598
0.0	0.9786614	0.96387047	0.98596674	0.9873339	0.99431914	0.99065673	0.9873285	0.98309857	0.9825233	0.9862598
0.0	0.9996176	0.9995345	0.9995952	0.9988727	0.99954504	0.9992507	0.9997899	0.9992817	0.99946195	0.99983025
0.0	0.9786614	0.96387047	0.98596674	0.9873339	0.99431914	0.99065673	0.9873285	0.98309857	0.9825233	0.9862598
0.0	0.025677316	0.0021005755	0.3844477	0.14984198	0.0023034457	0.4040216	0.014664544	0.12497497	0.73262113	0.7366756
0.0	0.9786614	0.96387047	0.98596674	0.9873339	0.99431914	0.99065673	0.9873285	0.98309857	0.9825233	0.9862598
0.0	0.13738297	0.0069560534	0.69850296	0.2878796	0.0080614425	0.8018676	0.020608155	0.36548764	0.7825493	0.9072943
0.0	0.49555287	0.03142402	0.521194	0.012290531	0.6513109	0.23778905	0.0015205172	0.28278592	0.00076233497	0.1047304
0.0	0.9786614	0.96387047	0.98596674	0.9873339	0.99431914	0.99065673	0.9873285	0.98309857	0.9825234	0.9862598
0.0	0.9786614	0.96387047	0.98596674	0.9873339	0.99431914	0.99065673	0.9873285	0.98309857	0.9825233	0.9862598
0.0	0.9996176	0.9995345	0.9995952	0.9988727	0.99954504	0.9992507	0.9997899	0.9992817	0.99946195	0.99983025
0.0	0.9786614	0.96387047	0.98596674	0.9873339	0.99431914	0.99065673	0.9873285	0.98309857	0.9825233	0.9862598
0.0	0.9786614	0.96387047	0.98596674	0.9873339	0.99431914	0.99065673	0.9873285	0.98309857	0.9825233	0.9862598
0.0	0.9786614	0.96387047	0.98596674	0.9873339	0.99431914	0.99065673	0.9873285	0.98309857	0.9825233	0.9862598
0.0	0.9996176	0.9995345	0.9995952	0.9988727	0.99954504	0.9992507	0.9997899	0.9992817	0.99946195	0.99983025
0.0	0.9786614	0.96387047	0.98596674	0.9873339	0.99431914	0.99065673	0.9873285	0.98309857	0.9825233	0.9862598
0.0	0.0023361838	0.0038062187	0.0064506447	0.003866266	0.0016046002	0.0009815464	0.0020464922	0.0029451277	0.0051041436	0.01099562
0.0	0.9786614	0.96387047	0.98596674	0.9873339	0.99431914	0.99065673	0.9873285	0.98309857	0.9825233	0.9862598
0.0	0.9786614	0.96387047	0.98596674	0.9873339	0.99431914	0.99065673	0.9873285	0.98309857	0.9825233	0.9862598
0.0	0.9786614	0.96387047	0.98596674	0.9873339	0.99431914	0.99065673	0.9873285	0.98309857	0.9825233	0.9862598
0.0	0.018712943	0.015451826	0.010495274	0.013056712	0.019964075	0.005738359	0.042437706	0.02512255	0.016715256	0.02731425
0.0	0.01871294	0.015451826	0.010495274	0.013056712	0.019964075	0.005738359	0.042437714	0.02512255	0.016715256	0.027314255
0.0	0.11537856	0.0797015	7.385477e-05	0.16198161	0.6147747	0.0007104107	3.962389e-05	0.9230862	0.00072513806	0.00048370336
0.0	0.11537856	0.0797015	7.385477e-05	0.16198161	0.6147747	0.0007104107	3.962389e-05	0.9230862	0.00072513806	0.00048370336
0.0	0.9996257	0.9995559	0.99963665	0.998926	0.9995572	0.9993407	0.99980193	0.9993248	0.9994874	0.9998312
0.0	0.9786614	0.96387047	0.98596674	0.9873339	0.99431914	0.99065673	0.9873285	0.98309857	0.9825233	0.9862598
0.0	0.9786614	0.96387047	0.98596674	0.9873339	0.99431914	0.99065673	0.9873285	0.98309857	0.9825233	0.9862598
0.0	0.569753	0.030457947	0.10670284	0.6901319	0.6165848	0.1446485	0.46692947	0.4034674	0.21023646	0.4025713
0.0	0.99978644	0.9997887	0.99971455	0.9992143	0.99937004	0.99937123	0.9995427	0.9995048	0.9997621	0.99996185
0.0	0.9786614	0.96387047	0.98596674	0.9873339	0.99431914	0.99065673	0.9873285	0.98309857	0.9825233	0.9862598
0.0	0.9993625	0.999648	0.99979466	0.9982297	0.9991391	0.99913967	0.9996898	0.99943846	0.9995617	0.9999583
0.0	0.9786614	0.96387047	0.98596674	0.9873339	0.99431914	0.99065673	0.9873285	0.9830987	0.9825233	0.9862598
0.0	0.9996176	0.9995345	0.9995952	0.9988727	0.99954504	0.9992507	0.9997899	0.9992817	0.99946195	0.99983025
0.0	0.00514274	0.0037552156	0.004734306	0.006192095	0.002994023	0.00141126	0.01215196	0.0060097855	0.003989943	0.00793816
0.0	0.5354552	0.29675698	0.04338219	0.6493496	0.28749454	0.03606126	0.16902448	0.45161852	0.04936681	0.09704614
0.0	0.986847	0.99408275	0.95209986	0.95584285	0.8676225	0.89487076	0.9810482	0.9633951	0.99530596	0.99040633
0.0	0.9786614	0.96387047	0.98596674	0.9873339	0.99431914	0.99065673	0.9873285	0.98309857	0.9825233	0.9862598
0.0	0.019147333	0.014170141	0.012532593	0.011858293	0.020325659	0.005972107	0.04508375	0.025338972	0.020091273	0.029838093
0.0	0.0031835458	0.0005550412	0.006119709	0.0055439537	0.000508526	0.0018954563	0.009927271	0.009417304	0.0031844855	0.0012832419
0.0	0.23479386	0.20281482	0.17577624	0.15674593	0.2804924	0.10365705	0.4937598	0.18766488	0.55870926	0.38472816
0.0	0.9786614	0.96387047	0.98596674	0.9873339	0.99431914	0.99065673	0.9873285	0.98309857	0.9825233	0.9862598
0.0	0.9786614	0.96387047	0.98596674	0.9873339	0.99431914	0.99065673	0.9873285	0.98309857	0.9825233	0.9862598
0.0	0.99780923	0.9968166	0.9988115	0.995059	0.9956721	0.99591345	0.996316	0.99775773	0.9988319	0.99969435
0.0	0.14097184	0.0056533185	0.0013342211	0.024455104	0.005608547	0.0004961189	0.027968027	0.0724103	4.510499e-05	0.66353095
0.0	0.4635216	0.48743793	0.5957429	0.9242902	0.23900335	0.10644643	0.9105198	0.49049643	0.67301214	0.92320675
0.0	0.9983559	0.99808705	0.9963593	0.9933274	0.9945544	0.9959837	0.9949286	0.9931131	0.998458	0.9996909
0.0	0.9786614	0.96387047	0.98596674	0.9873339	0.99431914	0.99065673	0.9873285	0.98309857	0.9825233	0.9862598
0.0	0.9988588	0.9979442	0.98566645	0.9855055	0.9907865	0.9632886	0.99389416	0.9873718	0.99696213	0.9989667
0.0	0.9994547	0.99956566	0.99951184	0.9980082	0.9990607	0.9988176	0.9993973	0.9989543	0.9995136	0.9999298
0.0	0.9786614	0.96387047	0.9859666	0.9873339	0.99431914	0.99065673	0.9873285	0.98309857	0.9825233	0.9862598
0.0	5.9316997e-05	0.014207712	0.11085827	0.048670422	0.0010201246	6.934915e-05	0.0024820394	0.047613606	0.0004375761	0.00019166546
0.0	0.99313825	0.98909587	0.88401395	0.96078235	0.96986747	0.9072359	0.9956655	0.92169833	0.9698233	0.9963871
0.0	0.99940455	0.9986922	0.99428844	0.99700814	0.9979918	0.9949215	0.99875367	0.99619967	0.9976794	0.9996113
0.0	0.9996176	0.9995345	0.9995952	0.9988727	0.99954504	0.9992507	0.9997899	0.9992817	0.99946195	0.99983025
0.0	0.9786614	0.96387047	0.98596674	0.9873339	0.99431914	0.99065673	0.9873285	0.98309857	0.9825233	0.9862598
0.0	0.9990343	0.99878675	0.9979031	0.9945798	0.99657744	0.99773586	0.99703443	0.9963413	0.9991817	0.999785
0.0	0.15366419	0.22491495	0.045589376	0.7571101	0.40089348	0.38989067	0.40926167	0.94426167	0.25320104	0.14016517
0.0	0.9996176	0.9995345	0.9995952	0.9988727	0.99954504	0.9992507	0.9997899	0.9992817	0.99946195	0.99983025
0.0	0.9996176	0.9995345	0.9995952	0.9988727	0.99954504	0.9992507	0.9997899	0.9992817	0.99946195	0.99983025
0.0	0.9983559	0.99808705	0.9963593	0.9933274	0.9945544	0.9959837	0.9949286	0.9931131	0.998458	0.9996909
0.0	0.9267082	0.97812134	0.11665167	0.9479615	0.84830326	0.397013	0.97611064	0.5211529	0.59645665	0.98533
0.0	0.99645954	0.99785006	0.9949032	0.9811644	0.99721473	0.9882067	0.9984478	0.985885	0.9994392	0.9980368
0.0	0.9983311	0.99786085	0.9979036	0.9967855	0.9945827	0.9934511	0.99758935	0.9980348	0.9984706	0.9992793
0.0	0.994239	0.99340075	0.98495144	0.9914588	0.9789917	0.9830094	0.9907418	0.9945918	0.99384576	0.9990735
0.0	0.007950705	0.23705558	0.63799256	0.7376614	0.009002795	0.78065354	0.900557	0.32832566	0.5786811	0.74815935
0.0	0.9983311	0.99786085	0.9979036	0.9967855	0.9945827	0.9934511	0.99758935	0.9980348	0.9984706	0.9992793
0.0	0.76435524	0.37973115	0.3823527	0.74392474	0.1716272	0.7719828	0.02130292	0.6159738	0.30723876	0.5529421
0.0	0.00016324571	0.00023495227	0.00013453633	0.00035670836	0.0011981763	0.0002044693	0.00014700151	0.0004177325	5.2160813e-05	0.0003927366
0.0	0.27671266	0.23940851	0.22984628	0.20019516	0.32823324	0.13008761	0.5295169	0.25912222	0.62265664	0.39236808
0.0	0.032233234	0.018007675	0.014212514	0.01673003	0.021874646	0.0066568693	0.079263136	0.022410916	0.01791216	0.041031934
0.0	0.9786614	0.96387047	0.98596674	0.9873339	0.99431914	0.99065673	0.9873285	0.9830987	0.9825233	0.9862598
0.0	0.9786614	0.96387047	0.98596674	0.9873339	0.99431914	0.99065673	0.9873285	0.98309857	0.9825233	0.9862598
0.0	0.9786614	0.96387047	0.98596674	0.9873339	0.99431914	0.99065673	0.9873285	0.98309857	0.9825233	0.9862598
0.0	0.9786614	0.96387047	0.98596674	0.9873339	0.99431914	0.99065673	0.9873285	0.98309857	0.9825234	0.9862598
0.0	0.9786614	0.96387047	0.98596674	0.9873339	0.99431914	0.99065673	0.9873285	0.98309857	0.9825233	0.9862598
0.0	0.9996176	0.9995345	0.9995952	0.9988727	0.99954504	0.9992507	0.9997899	0.9992817	0.99946195	0.99983025
0.0	0.99923265	0.9990859	0.99935	0.9979723	0.9977691	0.9984236	0.9995028	0.9991264	0.99936503	0.9997913
0.0	0.9786614	0.96387047	0.98596674	0.9873339	0.99431914	0.99065673	0.9873285	0.98309857	0.9825233	0.9862598
0.0	0.9996176	0.9995345	0.9995952	0.9988727	0.99954504	0.9992507	0.9997899	0.9992817	0.99946195	0.99983025
0.0	0.02567732	0.0021005755	0.3844476	0.14984198	0.0023034457	0.4040216	0.01466455	0.124975	0.73262113	0.7366756
0.0	0.9786614	0.96387047	0.98596674	0.9873339	0.99431914	0.99065673	0.9873285	0.98309857	0.9825233	0.9862598
0.0	0.9786614	0.96387047	0.98596674	0.9873339	0.99431914	0.99065673	0.9873285	0.98309857	0.9825233	0.9862598
0.0	0.9786614	0.96387047	0.98596674	0.9873339	0.99431914	0.99065673	0.9873285	0.98309857	0.9825233	0.9862598
0.0	0.9996176	0.9995345	0.9995952	0.9988727	0.99954504	0.9992507	0.9997899	0.9992817	0.99946195	0.99983025
0.0	0.9786614	0.96387047	0.98596674	0.9873339	0.99431914	0.99065673	0.9873285	0.98309857	0.9825234	0.9862598
0.0	0.9786614	0.96387047	0.98596674	0.9873339	0.99431914	0.99065673	0.9873285	0.98309857	0.9825233	0.9862598
0.0	0.9786614	0.96387047	0.98596674	0.9873339	0.99431914	0.99065673	0.9873285	0.98309857	0.9825233	0.9862598
0.0	0.9786614	0.96387047	0.98596674	0.9873339	0.99431914	0.99065673	0.9873285	0.98309857	0.9825233	0.9862598
0.0	0.9996176	0.9995345	0.9995952	0.9988727	0.99954504	0.9992507	0.9997899	0.9992817	0.99946195	0.99983025
0.0	0.9996176	0.9995345	0.9995952	0.9988727	0.99954504	0.9992507	0.9997899	0.9992817	0.99946195	0.99983025
0.0	0.9786614	0.96387047	0.98596674	0.9873339	0.99431914	0.99065673	0.9873285	0.9830987	0.9825233	0.9862598
0.0	0.9786614	0.96387047	0.98596674	0.9873339	0.99431914	0.99065673	0.9873285	0.98309857	0.9825233	0.9862598
0.0	0.9786614	0.96387047	0.98596674	0.9873339	0.99431914	0.99065673	0.9873285	0.98309857	0.9825233	0.9862598
0.0	0.9786614	0.96387047	0.98596674	0.9873339	0.99431914	0.99065673	0.9873285	0.98309857	0.9825234	0.9862598
0.0	0.9786614	0.96387047	0.98596674	0.9873339	0.99431914	0.99065673	0.9873285	0.98309857	0.9825233	0.9862598
0.0	0.9786614	0.96387047	0.98596674	0.9873339	0.99431914	0.99065673	0.9873285	0.98309857	0.9825233	0.9862598
0.0	0.9995097	0.99920756	0.9981115	0.9930969	0.9958216	0.99225605	0.9987072	0.99588084	0.99874604	0.99953556
0.0	0.9996176	0.9995345	0.9995952	0.9988727	0.99954504	0.9992507	0.9997899	0.9992817	0.99946195	0.99983025
0.0	0.9786614	0.96387047	0.9859666	0.9873339	0.99431914	0.99065673	0.9873285	0.98309857	0.9825233	0.9862598
0.0	0.9786614	0.96387047	0.98596674	0.9873339	0.99431914	0.99065673	0.9873285	0.98309857	0.9825233	0.9862598
0.0	0.6646639	0.42051795	0.701339	0.40082473	0.21645822	0.15339103	0.40591136	0.32019693	0.694718	0.9095937
0.0	0.9996178	0.99882704	0.99941635	0.9984769	0.99933594	0.99626935	0.99947447	0.9992506	0.99886394	0.9999039
0.0	0.00089920004	0.0016909924	0.0009785906	0.0011807695	0.0070184786	0.001542875	0.029375609	0.0029641814	0.00027015133	0.00017120759
0.0	0.9786614	0.96387047	0.98596674	0.9873339	0.99431914	0.99065673	0.9873285	0.98309857	0.9825233	0.9862598
0.0	0.9786614	0.96387047	0.98596674	0.9873339	0.99431914	0.99065673	0.9873285	0.98309857	0.9825233	0.9862598
0.0	0.9996176	0.9995345	0.9995952	0.9988727	0.99954504	0.9992507	0.9997899	0.9992817	0.99946195	0.99983025
0.0	0.9786614	0.96387047	0.98596674	0.9873339	0.99431914	0.99065673	0.9873285	0.98309857	0.9825233	0.9862598
0.0	0.9786614	0.96387047	0.98596674	0.9873339	0.99431914	0.99065673	0.9873285	0.98309857	0.9825233	0.9862598
0.0	0.00073615275	0.0007747975	0.00018402972	0.0012055495	0.00062339305	0.00023552445	0.000660338	0.00014453125	0.00014769053	0.00021083298
0.0	0.9786614	0.96387047	0.98596674	0.9873339	0.99431914	0.99065673	0.9873285	0.98309857	0.9825233	0.9862598
0.0	0.9995097	0.99920756	0.9981115	0.9930969	0.9958216	0.99225605	0.9987072	0.99588084	0.99874604	0.99953556
0.0	0.9786614	0.96387047	0.98596674	0.9873339	0.99431914	0.99065673	0.9873285	0.98309857	0.9825233	0.9862598
0.0	0.9786614	0.96387047	0.98596674	0.9873339	0.99431914	0.99065673	0.9873285	0.98309857	0.9825233	0.9862598
0.0	0.9995097	0.99920756	0.9981115	0.9930969	0.9958216	0.99225605	0.9987072	0.99588084	0.99874604	0.99953556
0.0	0.9996176	0.9995345	0.9995952	0.9988727	0.99954504	0.9992507	0.9997899	0.9992817	0.99946195	0.99983025
0.0	0.9786614	0.96387047	0.98596674	0.9873339	0.99431914	0.99065673	0.9873285	0.98309857	0.9825233	0.9862598
0.0	0.9786614	0.96387047	0.98596674	0.9873339	0.99431914	0.99065673	0.9873285	0.98309857	0.9825233	0.9862598
0.0	0.9991279	0.99905306	0.99957114	0.99854916	0.9987925	0.99919707	0.9993974	0.9994197	0.99956506	0.99992454
0.0	0.99928206	0.99927014	0.9985896	0.9969195	0.99787664	0.9969823	0.99701583	0.997957	0.9983506	0.99954623
0.0	0.9786614	0.96387047	0.98596674	0.9873339	0.99431914	0.99065673	0.9873285	0.98309857	0.9825233	0.9862598
0.0	0.9786614	0.96387047	0.98596674	0.9873339	0.99431914	0.99065673	0.9873285	0.98309857	0.9825233	0.9862598
0.0	0.9995097	0.99920756	0.9981115	0.9930969	0.9958216	0.99225605	0.9987072	0.99588084	0.99874604	0.99953556
0.0	0.9996176	0.9995345	0.9995952	0.9988727	0.99954504	0.9992507	0.9997899	0.9992817	0.99946195	0.99983025
0.0	0.9786614	0.96387047	0.98596674	0.9873339	0.99431914	0.99065673	0.9873285	0.98309857	0.9825234	0.9862598
0.0	0.9786614	0.96387047	0.98596674	0.9873339	0.99431914	0.99065673	0.9873285	0.98309857	0.9825233	0.9862598
0.0	0.9786614	0.96387047	0.98596674	0.9873339	0.99431914	0.99065673	0.9873285	0.98309857	0.9825233	0.9862598
0.0	0.9786614	0.96387047	0.98596674	0.9873339	0.99431914	0.99065673	0.9873285	0.98309857	0.9825233	0.9862598
0.0	0.99645954	0.99785006	0.9949032	0.9811644	0.99721473	0.9882067	0.9984478	0.985885	0.9994392	0.9980368
0.0	0.99645954	0.99785006	0.9949032	0.9811644	0.99721473	0.9882067	0.9984478	0.985885	0.9994392	0.9980368
0.0	0.9983311	0.99786085	0.9979036	0.9967855	0.9945827	0.9934511	0.99758935	0.9980348	0.9984706	0.9992793
0.0	0.9983311	0.99786085	0.9979036	0.9967855	0.9945827	0.9934511	0.99758935	0.9980348	0.9984706	0.9992793
0.0	0.9995097	0.99920756	0.9981115	0.9930969	0.9958216	0.99225605	0.9987072	0.99588084	0.99874604	0.99953556
0.0	0.9786614	0.96387047	0.98596674	0.9873339	0.99431914	0.99065673	0.9873285	0.98309857	0.9825233	0.9862598
0.0	0.9996176	0.9995345	0.9995952	0.9988727	0.99954504	0.9992507	0.9997899	0.9992817	0.99946195	0.99983025
0.0	0.9786614	0.96387047	0.98596674	0.9873339	0.99431914	0.99065673	0.9873285	0.98309857	0.9825233	0.9862598
0.0	0.9786614	0.96387047	0.98596674	0.9873339	0.99431914	0.99065673	0.9873285	0.98309857	0.9825233	0.9862598
0.0	0.994239	0.99340075	0.98495144	0.9914588	0.9789917	0.9830094	0.9907418	0.9945918	0.99384576	0.9990735
0.0	0.994239	0.99340075	0.98495144	0.9914588	0.9789917	0.9830094	0.9907418	0.9945918	0.99384576	0.9990735
0.0	0.7698283	0.74666965	0.57961076	0.2566514	0.3954895	0.3514245	0.85127497	0.8246707	0.94917935	0.64565736
0.0	0.9786614	0.96387047	0.98596674	0.9873339	0.99431914	0.99065673	0.9873285	0.98309857	0.9825233	0.9862598
0.0	0.9786614	0.96387047	0.98596674	0.9873339	0.99431914	0.99065673	0.9873285	0.98309857	0.9825234	0.9862598
0.0	0.9983311	0.99786085	0.9979036	0.9967855	0.9945827	0.9934511	0.99758935	0.9980348	0.9984706	0.9992793
0.0	0.9983311	0.99786085	0.9979036	0.9967855	0.9945827	0.9934511	0.99758935	0.9980348	0.9984706	0.9992793
0.0	0.9786614	0.96387047	0.98596674	0.9873339	0.99431914	0.99065673	0.9873285	0.9830987	0.9825233	0.9862598
0.0	0.9786614	0.96387047	0.98596674	0.9873339	0.99431914	0.99065673	0.9873285	0.98309857	0.9825233	0.9862598
0.0	0.9786614	0.96387047	0.98596674	0.9873339	0.99431914	0.99065673	0.9873285	0.98309857	0.9825233	0.9862598
0.0	0.9786614	0.96387047	0.98596674	0.9873339	0.99431914	0.99065673	0.9873285	0.98309857	0.9825234	0.9862598
0.0	0.9786614	0.96387047	0.98596674	0.9873339	0.99431914	0.99065673	0.9873285	0.98309857	0.9825233	0.9862598
0.0	0.9996176	0.9995345	0.9995952	0.9988727	0.99954504	0.9992507	0.9997899	0.9992817	0.99946195	0.99983025
0.0	0.97744817	0.92235494	0.8817202	0.80864066	0.9070918	0.7064344	0.95127743	0.8233191	0.9668793	0.9342115
0.0	0.123505354	0.06804624	0.064407654	0.09760298	0.1657534	0.049833857	0.27286586	0.0970768	0.47176006	0.23176166
0.0	0.023187889	0.019141195	0.010912363	0.015201365	0.027279537	0.007891634	0.05283344	0.03547261	0.025020838	0.04661842
0.0	0.47844845	0.48360407	0.3745018	0.19836561	0.33572894	0.25384018	0.51904577	0.34937674	0.8067977	0.40665457
0.0	0.12350537	0.06804623	0.064407654	0.09760298	0.1657534	0.049833857	0.27286586	0.0970768	0.47176006	0.23176156
0.0	0.9975641	0.9989491	0.9973571	0.960593	0.9824499	0.9781425	0.9959187	0.9895076	0.99735343	0.9990144
0.0	0.9786614	0.96387047	0.98596674	0.9873339	0.99431914	0.99065673	0.9873285	0.98309857	0.9825233	0.9862598
0.0	0.9786614	0.96387047	0.98596674	0.9873339	0.99431914	0.99065673	0.9873285	0.98309857	0.9825233	0.9862598
0.0	0.9994547	0.99956566	0.99951184	0.9980082	0.9990607	0.9988176	0.9993973	0.9989543	0.9995136	0.9999298
0.0	0.9986299	0.99911815	0.996354	0.9966286	0.9972932	0.996454	0.9988709	0.9968045	0.9968052	0.99972576
0.0	0.9996176	0.9995345	0.9995952	0.9988727	0.99954504	0.9992507	0.9997899	0.9992817	0.99946195	0.99983025
0.0	0.9786614	0.96387047	0.98596674	0.9873339	0.99431914	0.99065673	0.9873285	0.98309857	0.9825234	0.9862598
0.0	0.9786614	0.96387047	0.98596674	0.9873339	0.99431914	0.99065673	0.9873285	0.98309857	0.9825233	0.9862598
0.0	0.9786614	0.96387047	0.98596674	0.9873339	0.99431914	0.99065673	0.9873285	0.98309857	0.9825233	0.9862598
0.0	0.9996176	0.9995345	0.9995952	0.9988727	0.99954504	0.9992507	0.9997899	0.9992817	0.99946195	0.99983025
0.0	0.9996176	0.9995345	0.9995952	0.9988727	0.99954504	0.9992507	0.9997899	0.9992817	0.99946195	0.99983025
0.0	0.9786614	0.96387047	0.98596674	0.9873339	0.99431914	0.99065673	0.9873285	0.9830987	0.9825233	0.9862598
0.0	0.9786614	0.96387047	0.98596674	0.9873339	0.99431914	0.99065673	0.9873285	0.98309857	0.9825233	0.9862598
0.0	0.9786614	0.96387047	0.98596674	0.9873339	0.99431914	0.99065673	0.9873285	0.98309857	0.9825233	0.9862598
0.0	0.9786614	0.96387047	0.98596674	0.9873339	0.99431914	0.99065673	0.9873285	0.98309857	0.9825234	0.9862598
0.0	0.9786614	0.96387047	0.98596674	0.9873339	0.99431914	0.99065673	0.9873285	0.98309857	0.9825233	0.9862598
0.0	0.9786614	0.96387047	0.98596674	0.9873339	0.99431914	0.99065673	0.9873285	0.98309857	0.9825233	0.9862598
0.0	0.9996176	0.9995345	0.9995952	0.9988727	0.99954504	0.9992507	0.9997899	0.9992817	0.99946195	0.99983025
0.0	0.00073615275	0.0007747975	0.00018402972	0.0012055495	0.00062339305	0.00023552467	0.000660338	0.0001445311	0.00014769066	0.00021083298
0.0	0.02567732	0.0021005764	0.38444766	0.14984198	0.0023034457	0.4040216	0.01466455	0.12497497	0.73262113	0.7366756
0.0	0.9996176	0.9995345	0.9995952	0.9988727	0.99954504	0.9992507	0.9997899	0.9992817	0.99946195	0.99983025
0.0	0.00073615275	0.0007747975	0.00018402972	0.0012055495	0.0006233934	0.00023552467	0.000660338	0.0001445311	0.00014769066	0.00021083298
0.0	0.02567732	0.0021005755	0.38444766	0.14984198	0.0023034457	0.4040216	0.01466455	0.12497497	0.7326211	0.7366756
0.0	0.9996176	0.9995345	0.9995952	0.9988727	0.99954504	0.9992507	0.9997899	0.9992817	0.99946195	0.99983025
0.0	0.9786614	0.96387047	0.98596674	0.9873339	0.99431914	0.99065673	0.9873285	0.98309857	0.9825233	0.9862598
0.0	0.9786614	0.96387047	0.98596674	0.9873339	0.99431914	0.99065673	0.9873285	0.98309857	0.9825233	0.9862598
0.0	0.9786614	0.96387047	0.98596674	0.9873339	0.99431914	0.99065673	0.9873285	0.98309857	0.9825233	0.9862598
0.0	0.9786614	0.96387047	0.98596674	0.9873339	0.99431914	0.99065673	0.9873285	0.98309857	0.9825233	0.9862598
0.0	0.9786614	0.96387047	0.98596674	0.9873339	0.99431914	0.99065673	0.9873285	0.98309857	0.9825234	0.9862598
0.0	0.9786614	0.96387047	0.98596674	0.9873339	0.99431914	0.99065673	0.9873285	0.98309857	0.9825233	0.9862598
0.0	0.9996176	0.9995345	0.9995952	0.9988727	0.99954504	0.9992507	0.9997899	0.9992817	0.99946195	0.99983025
0.0	0.9786614	0.96387047	0.98596674	0.9873339	0.99431914	0.99065673	0.9873285	0.98309857	0.9825233	0.9862598
0.0	0.9996176	0.9995345	0.9995952	0.9988727	0.99954504	0.9992507	0.9997899	0.9992817	0.99946195	0.99983025
0.0	0.02567732	0.0021005755	0.38444766	0.14984198	0.0023034457	0.4040216	0.01466455	0.12497499	0.73262113	0.7366757
0.0	0.99923265	0.9990859	0.99935	0.9979723	0.9977691	0.9984236	0.9995028	0.9991264	0.99936503	0.9997913
0.0	0.99645954	0.99785006	0.9949032	0.9811644	0.99721473	0.9882067	0.9984478	0.985885	0.9994392	0.9980368
0.0	0.9983311	0.99786085	0.9979036	0.9967855	0.9945827	0.9934511	0.99758935	0.9980348	0.9984706	0.9992793
0.0	0.9630171	0.6777206	0.95596707	0.9315935	0.8057058	0.84046185	0.9304081	0.7788054	0.9427259	0.9840004
0.0	0.98785734	0.98172015	0.98036134	0.97803944	0.97620004	0.74246204	0.9915978	0.983204	0.9876023	0.9953471
0.0	0.994239	0.99340075	0.98495144	0.9914588	0.9789917	0.9830094	0.9907418	0.9945918	0.99384576	0.9990735
0.0	0.9983311	0.99786085	0.9979036	0.9967855	0.9945827	0.9934511	0.99758935	0.9980348	0.9984706	0.9992793
0.0	0.9994198	0.9993692	0.99961287	0.99838245	0.99862206	0.9990639	0.99967396	0.9993895	0.99947625	0.99985135
0.0	0.9786614	0.96387047	0.98596674	0.9873339	0.99431914	0.99065673	0.9873285	0.98309857	0.9825233	0.9862598
0.0	0.9786614	0.96387047	0.98596674	0.9873339	0.99431914	0.99065673	0.9873285	0.98309857	0.9825233	0.9862598
0.0	0.9786614	0.96387047	0.98596674	0.9873339	0.99431914	0.99065673	0.9873285	0.98309857	0.9825233	0.9862598
0.0	0.022324262	0.017014753	0.01470436	0.011216661	0.026705379	0.0050572455	0.06854583	0.018597918	0.02160825	0.030108003
0.0	0.99645954	0.99785006	0.9949032	0.9811644	0.99721473	0.9882067	0.9984478	0.985885	0.9994392	0.9980368
0.0	0.99645954	0.99785006	0.9949032	0.9811644	0.99721473	0.9882067	0.9984478	0.985885	0.9994392	0.9980368
0.0	0.9983311	0.99786085	0.9979036	0.9967855	0.9945827	0.9934511	0.99758935	0.9980348	0.9984706	0.9992793
0.0	0.9983311	0.99786085	0.9979036	0.9967855	0.9945827	0.9934511	0.99758935	0.9980348	0.9984706	0.9992793
0.0	0.9960949	0.9955402	0.99115247	0.9935806	0.98483765	0.9891929	0.9933361	0.99627113	0.9952872	0.9993931
0.0	0.9983311	0.99786085	0.9979036	0.9967855	0.9945827	0.9934511	0.99758935	0.9980348	0.9984706	0.9992793
0.0	0.994239	0.99340075	0.98495144	0.9914588	0.9789917	0.9830094	0.9907418	0.9945918	0.99384576	0.9990735
0.0	0.9983311	0.99786085	0.9979036	0.9967855	0.9945827	0.9934511	0.99758935	0.9980348	0.9984706	0.9992793
0.0	0.99645954	0.99785006	0.9949032	0.9811644	0.99721473	0.9882067	0.9984478	0.985885	0.9994392	0.9980368
0.0	0.9983311	0.99786085	0.9979036	0.9967855	0.9945827	0.9934511	0.99758935	0.9980348	0.9984706	0.9992793
0.0	0.9983311	0.99786085	0.9979036	0.9967855	0.9945827	0.9934511	0.99758935	0.9980348	0.9984706	0.9992793
0.0	0.994239	0.99340075	0.98495144	0.9914588	0.9789917	0.9830094	0.9907418	0.9945918	0.99384576	0.9990735
0.0	0.9786614	0.96387047	0.98596674	0.9873339	0.99431914	0.99065673	0.9873285	0.98309857	0.9825233	0.9862598
0.0	0.9940925	0.99973243	0.99893767	0.9954091	0.9868335	0.99231404	0.9840553	0.9903931	0.999084	0.99864835
0.0	0.00027558635	8.923124e-05	0.0001163377	0.00021865258	0.00018655189	5.9502647e-05	0.00013999912	0.0002024948	0.00091484206	0.0006560823
0.0	0.8639327	0.9783694	0.9962754	0.9135056	0.9630126	0.9616906	0.9968786	0.7955359	0.91254467	0.9996228
0.0	0.74737704	0.6725277	0.10366815	0.6597464	0.33231542	0.06534968	0.32019302	0.32477865	0.6709247	0.52003264
0.0	0.747377	0.6725276	0.10366815	0.65974647	0.33231544	0.06534968	0.32019302	0.32477865	0.67092466	0.5200326
0.0	0.9786614	0.96387047	0.98596674	0.9873339	0.99431914	0.99065673	0.9873285	0.9830987	0.9825233	0.9862598
0.0	0.9786614	0.96387047	0.98596674	0.9873339	0.99431914	0.99065673	0.9873285	0.9830987	0.9825233	0.9862598
0.0	0.9786614	0.96387047	0.98596674	0.9873339	0.99431914	0.99065673	0.9873285	0.9830987	0.9825233	0.9862598
0.0	0.9786614	0.96387047	0.98596674	0.9873339	0.99431914	0.99065673	0.9873285	0.9830987	0.9825233	0.9862598
0.0	0.9198217	0.8450673	0.7764929	0.7467626	0.40883547	0.091297336	0.36552688	0.71722496	0.90300816	0.936767
0.0	0.987205	0.90721166	0.9572521	0.37591994	0.98116904	0.94473255	0.9568214	0.97135127	0.90777224	0.9958508
0.0	0.1881503	0.16297027	0.1189651	0.11154411	0.033645414	0.004799035	0.09041671	0.31536078	0.3733528	0.47297496
0.0	0.9786614	0.96387047	0.98596674	0.9873339	0.99431914	0.99065673	0.9873285	0.98309857	0.9825233	0.9862598
0.0	0.9997193	0.99935716	0.99957794	0.99901843	0.99961627	0.9986589	0.99975854	0.99954706	0.99931836	0.9999349
0.0	0.9996178	0.99882704	0.99941635	0.9984769	0.99933594	0.99626935	0.99947447	0.9992506	0.99886394	0.9999039
0.0	0.9988801	0.9989718	0.99931324	0.9975684	0.9980506	0.9963278	0.9986072	0.998762	0.9991941	0.9998785
0.0	0.3750809	0.3485348	0.57725155	0.34685794	0.5539914	0.2188422	0.5695333	0.41702807	0.8442539	0.6686021
0.0	0.9749229	0.9565604	0.9565738	0.9083885	0.94819635	0.927014	0.9182606	0.7386765	0.9912471	0.9706132
0.0	0.9948915	0.98253214	0.9695397	0.96061337	0.9198144	0.8968694	0.9482824	0.8653143	0.9879353	0.99295866
0.0	0.9991831	0.9998803	0.9986694	0.9929859	0.99856037	0.99444157	0.9930988	0.99937904	0.99778986	0.9998901
0.0	0.99857056	0.99862266	0.99869126	0.9976158	0.99643916	0.99417806	0.9985959	0.9986915	0.99905735	0.9996569
0.0	0.9995988	0.9998746	0.9992717	0.9983487	0.9993968	0.9989472	0.9997948	0.99941075	0.99867815	0.9999504
0.0	0.9994641	0.9991697	0.9970681	0.9970969	0.9982784	0.9971734	0.999032	0.9990729	0.9982291	0.9997496
0.0	0.9995198	0.9992994	0.9973508	0.99730325	0.9984566	0.9973404	0.9991345	0.9991091	0.9984162	0.99976104
0.0	0.99951315	0.9997876	0.9996339	0.99830174	0.99854016	0.99682105	0.99951625	0.99884546	0.9993267	0.9998592
0.0	0.84445393	0.80220515	0.5652453	0.527367	0.75262463	0.82497853	0.0036311303	0.18626964	0.00088051433	0.9046859
0.0	0.84445393	0.80220515	0.5652453	0.527367	0.75262463	0.82497853	0.0036311303	0.18626964	0.00088051433	0.9046859
0.0	0.9995097	0.99920756	0.9981115	0.9930969	0.9958216	0.99225605	0.9987072	0.99588084	0.99874604	0.99953556
0.0	0.9991831	0.9998803	0.9986694	0.9929859	0.99856037	0.99444157	0.9930988	0.99937904	0.99778986	0.9998901
0.0	0.999491	0.9977042	0.99771416	0.99637395	0.9966903	0.99226576	0.99340713	0.99787223	0.9932034	0.99945503
0.0	0.6735502	0.6617204	0.7313641	0.41235042	0.6629926	0.4222082	0.83738875	0.46543172	0.9165591	0.83677405
0.0	0.9990946	0.9987931	0.9979679	0.9951285	0.9973616	0.99776936	0.9977029	0.9963289	0.99907184	0.99984205
0.0	0.9982096	0.99789304	0.99811304	0.99459237	0.99376583	0.99418795	0.99706227	0.9966875	0.99897003	0.9996724
0.0	0.9786614	0.96387047	0.98596674	0.9873339	0.99431914	0.99065673	0.9873285	0.98309857	0.9825233	0.9862598
0.0	0.9996581	0.99912757	0.9995881	0.99874157	0.9994665	0.99744946	0.99963844	0.999366	0.99907684	0.9999201
0.0	0.9996669	0.9997863	0.99979705	0.9993606	0.99968505	0.9996927	0.9999255	0.9996555	0.99976546	0.9999397
0.0	0.99953365	0.99983335	0.9998274	0.9994286	0.9998173	0.9997634	0.999923	0.99970156	0.99979454	0.99996054
0.0	0.9994547	0.99956566	0.99951184	0.9980082	0.9990607	0.9988176	0.9993973	0.9989542	0.9995136	0.9999298
0.0	0.9786614	0.96387047	0.9859666	0.9873339	0.99431914	0.99065673	0.9873285	0.98309857	0.9825233	0.9862598
0.0	0.99955815	0.99952376	0.99951303	0.99832636	0.9983354	0.9986613	0.999653	0.9991831	0.99940205	0.99987245
0.0	0.99636227	0.99729913	0.9975503	0.99145085	0.99284303	0.9913531	0.99658394	0.9949433	0.9970649	0.9996681
0.0	0.9981317	0.9931185	0.996636	0.989408	0.9839485	0.961518	0.9752955	0.97434324	0.9957818	0.9559956
0.0	0.9974433	0.99853265	0.9956787	0.98572564	0.9977816	0.9903172	0.99869746	0.9875887	0.99955386	0.99830073
0.0	0.9974433	0.99853265	0.9956787	0.98572564	0.9977816	0.9903172	0.99869746	0.9875887	0.99955386	0.99830073
0.0	0.9786614	0.96387047	0.98596674	0.9873339	0.99431914	0.99065673	0.9873285	0.98309857	0.9825233	0.9862598
0.0	0.9667522	0.98080415	0.8914461	0.9815093	0.8858571	0.82838225	0.98149395	0.8935823	0.9216712	0.9892364
0.0	0.2037045	0.10906303	0.08584619	0.12080594	0.2706472	0.069852255	0.34155235	0.1314122	0.5429689	0.2533859
0.0	0.99938834	0.99967194	0.9996984	0.9988537	0.9992231	0.9968694	0.9971608	0.99782616	0.99954766	0.9998191
0.0	0.0114066275	0.0031488189	0.0009491606	0.0052655055	0.002065145	0.000113288595	0.09218818	0.0004798858	0.0041701156	0.00016873414
0.0	0.9996178	0.99882704	0.99941635	0.9984769	0.99933594	0.99626935	0.99947447	0.9992506	0.99886394	0.9999039
0.0	0.99980944	0.9995204	0.9997751	0.9992199	0.99974865	0.9992901	0.9998764	0.99963915	0.999603	0.99995494
0.0	0.013686606	0.00974217	0.008221524	0.009530689	0.015156116	0.004469517	0.03604164	0.018597914	0.014574768	0.020327002
0.0	0.9786614	0.96387047	0.98596674	0.9873339	0.99431914	0.99065673	0.9873285	0.9830987	0.9825233	0.9862598
0.0	0.9786614	0.96387047	0.98596674	0.9873339	0.99431914	0.99065673	0.9873285	0.9830987	0.9825233	0.9862598
0.0	0.9786614	0.96387047	0.98596674	0.9873339	0.99431914	0.99065673	0.9873285	0.9830987	0.9825233	0.9862598
0.0	0.9786614	0.96387047	0.98596674	0.9873339	0.99431914	0.99065673	0.9873285	0.9830987	0.9825233	0.9862598
0.0	0.9786614	0.96387047	0.98596674	0.9873339	0.99431914	0.99065673	0.9873285	0.9830987	0.9825233	0.9862598
0.0	0.9786614	0.96387047	0.98596674	0.9873339	0.99431914	0.99065673	0.9873285	0.9830987	0.9825233	0.9862598
0.0	0.9786614	0.96387047	0.98596674	0.9873339	0.99431914	0.99065673	0.9873285	0.9830987	0.9825233	0.9862598
0.0	0.9786614	0.96387047	0.98596674	0.9873339	0.99431914	0.99065673	0.9873285	0.9830987	0.9825233	0.9862598
0.0	0.9786614	0.96387047	0.98596674	0.9873339	0.99431914	0.99065673	0.9873285	0.9830987	0.9825233	0.9862598
0.0	0.9786614	0.96387047	0.98596674	0.9873339	0.99431914	0.99065673	0.9873285	0.9830987	0.9825233	0.9862598
0.0	0.9786614	0.96387047	0.98596674	0.9873339	0.99431914	0.99065673	0.9873285	0.9830987	0.9825233	0.9862598
0.0	0.9786614	0.96387047	0.98596674	0.9873339	0.99431914	0.99065673	0.9873285	0.9830987	0.9825233	0.9862598
0.0	0.9786614	0.96387047	0.98596674	0.9873339	0.99431914	0.99065673	0.9873285	0.9830987	0.9825233	0.9862598
0.0	0.9786614	0.96387047	0.98596674	0.9873339	0.99431914	0.99065673	0.9873285	0.9830987	0.9825233	0.9862598
0.0	0.9786614	0.96387047	0.98596674	0.9873339	0.99431914	0.99065673	0.9873285	0.9830987	0.9825233	0.9862598
0.0	0.9786614	0.96387047	0.98596674	0.9873339	0.99431914	0.99065673	0.9873285	0.9830987	0.9825233	0.9862598
0.0	0.9786614	0.96387047	0.98596674	0.9873339	0.99431914	0.99065673	0.9873285	0.9830987	0.9825233	0.9862598
0.0	0.9786614	0.96387047	0.98596674	0.9873339	0.99431914	0.99065673	0.9873285	0.9830987	0.9825233	0.9862598
0.0	0.9786614	0.96387047	0.9859666	0.9873339	0.99431914	0.99065673	0.9873285	0.98309857	0.9825233	0.9862598
0.0	0.9814772	0.98852414	0.8113159	0.99068683	0.9331908	0.87006086	0.8960099	0.9906058	0.92698365	0.73189837
0.0	0.9786614	0.96387047	0.98596674	0.9873339	0.99431914	0.99065673	0.9873285	0.98309857	0.9825233	0.9862598
0.0	0.99826825	0.9978643	0.9977507	0.9951444	0.99431026	0.9944727	0.99733585	0.99727684	0.9990927	0.99977773
0.0	0.99826825	0.9978643	0.9977507	0.9951444	0.99431026	0.9944727	0.99733585	0.99727684	0.9990927	0.99977773
0.0	0.9981517	0.99770844	0.99808866	0.99468464	0.9937504	0.99417347	0.99705386	0.99649197	0.99874926	0.99972385
0.0	0.9786614	0.96387047	0.98596674	0.9873339	0.99431914	0.99065673	0.9873285	0.98309857	0.9825233	0.9862598
0.0	0.013686613	0.009742166	0.00822152	0.009530689	0.015156116	0.004469517	0.03604164	0.018597914	0.014574768	0.020326992
0.0	0.9786614	0.96387047	0.98596674	0.9873339	0.99431914	0.99065673	0.9873285	0.98309857	0.9825233	0.9862598
0.0	0.9786614	0.96387047	0.98596674	0.9873339	0.99431914	0.99065673	0.9873285	0.98309857	0.9825233	0.9862598
0.0	0.9786614	0.96387047	0.9859666	0.9873339	0.99431914	0.99065673	0.9873285	0.98309857	0.9825233	0.9862598
0.0	0.032704066	0.048900817	0.07690066	0.033247568	0.04026164	0.010745716	0.13655862	0.050444003	0.077090435	0.06521884
0.0	0.008750457	0.010729042	0.030304201	0.013723772	0.007377986	0.0034241518	0.024318732	0.010599263	0.010390119	0.01923424
0.0	0.5761107	0.35193008	0.9444381	0.6880764	0.025185186	0.73998636	0.5829718	0.8619776	0.9206832	0.9445563
0.0	0.9934675	0.9992643	0.99463177	0.9946397	0.9857862	0.9898655	0.9399013	0.99133354	0.99530494	0.9976261
0.0	0.9786614	0.96387047	0.98596674	0.9873339	0.99431914	0.99065673	0.9873285	0.98309857	0.9825233	0.9862598
0.0	0.99580425	0.9996006	0.9943322	0.9889232	0.9755245	0.97891426	0.9652323	0.9911675	0.9952319	0.9971034
0.0	0.9951373	0.9984664	0.9967367	0.99349797	0.9916027	0.9867836	0.9668214	0.9936619	0.99789137	0.99757415
0.0	0.99515414	0.9992888	0.9957698	0.9868815	0.98632324	0.99288154	0.9831262	0.9914724	0.9953483	0.9973049
0.0	0.9786614	0.96387047	0.98596674	0.9873339	0.99431914	0.99065673	0.9873285	0.98309857	0.9825233	0.9862598
0.0	0.99981314	0.9999876	0.99992037	0.9999336	0.99980587	0.9998362	0.9994727	0.9991424	0.99989355	0.99987507
0.0	0.99981314	0.9999876	0.99992037	0.9999336	0.99980587	0.9998362	0.9994727	0.9991424	0.99989355	0.99987507
0.0	0.9786614	0.96387047	0.98596674	0.9873339	0.99431914	0.99065673	0.9873285	0.98309857	0.9825233	0.9862598
0.0	0.9786614	0.96387047	0.98596674	0.9873339	0.99431914	0.99065673	0.9873285	0.98309857	0.9825233	0.9862598
0.0	0.9786614	0.96387047	0.98596674	0.9873339	0.99431914	0.99065673	0.9873285	0.98309857	0.9825233	0.9862598
0.0	0.9786614	0.96387047	0.98596674	0.9873339	0.99431914	0.99065673	0.9873285	0.98309857	0.9825233	0.9862598
0.0	0.9786614	0.96387047	0.98596674	0.9873339	0.99431914	0.99065673	0.9873285	0.98309857	0.9825233	0.9862598
0.0	0.9860388	0.99755955	0.9792362	0.98251224	0.9744263	0.9406498	0.9157676	0.98416674	0.99370825	0.99376994
0.0	0.9786614	0.96387047	0.98596674	0.9873339	0.99431914	0.99065673	0.9873285	0.98309857	0.9825233	0.9862598
0.0	0.9786614	0.96387047	0.98596674	0.9873339	0.99431914	0.99065673	0.9873285	0.98309857	0.9825233	0.9862598
0.0	0.98818725	0.9974758	0.9848931	0.98173046	0.97455525	0.949304	0.92362756	0.9849866	0.9941658	0.9941697
0.0	0.9786614	0.96387047	0.98596674	0.9873339	0.99431914	0.99065673	0.9873285	0.98309857	0.9825233	0.9862598
0.0	0.9786614	0.96387047	0.98596674	0.9873339	0.99431914	0.99065673	0.9873285	0.98309857	0.9825233	0.9862598
0.0	0.99742043	0.9995505	0.99673367	0.99527705	0.99098855	0.9959202	0.96831226	0.99271023	0.9980415	0.99762124
0.0	0.9786614	0.96387047	0.98596674	0.9873339	0.99431914	0.99065673	0.9873285	0.98309857	0.9825233	0.9862598
0.0	0.9953542	0.99846625	0.9951852	0.99417937	0.99043274	0.98121566	0.96391153	0.9930207	0.99695826	0.99553204
0.0	0.9953542	0.99846625	0.9951852	0.99417937	0.99043274	0.98121566	0.96391153	0.9930207	0.99695826	0.99553204
0.0	0.9941592	0.9991277	0.99638224	0.99120224	0.9863275	0.97979844	0.9729091	0.9929732	0.9981895	0.9979777
0.0	0.9786614	0.96387047	0.98596674	0.9873339	0.99431914	0.99065673	0.9873285	0.98309857	0.9825233	0.9862598
0.0	0.9786614	0.96387047	0.98596674	0.9873339	0.99431914	0.99065673	0.9873285	0.98309857	0.9825233	0.9862598
0.0	0.99970216	0.9427707	0.9286188	0.0026723745	0.052750796	0.9997484	0.9447365	0.9865356	0.96540624	0.9581337
0.0	0.023422437	0.01873048	0.014110508	0.011928395	0.018462066	0.00984841	0.07800478	0.034581218	0.026025701	0.040374186
0.0	0.00760983	0.006520541	0.007431608	0.009144529	0.0035467206	0.0027238077	0.022758998	0.008287118	0.0055895615	0.015480723
0.0	0.9971234	0.32073778	0.30296287	0.091987446	0.01616011	0.9809505	0.9894163	0.45775053	0.029121459	0.9900476
0.0	0.9818202	0.589151	0.92453945	0.8654911	0.33508077	0.34082857	0.459041	0.28007498	0.8190593	0.90493774
0.0	0.84982127	0.033753626	0.9114033	0.87391174	0.9755559	0.05559874	0.64244366	0.0100552775	0.073837474	0.9961803
0.0	0.97992694	0.8251913	0.97095	0.87391174	0.9972562	0.9280968	0.93796897	0.042937186	0.93485236	0.9961803
0.0	0.84982127	0.033753626	0.9114033	0.87391174	0.9755559	0.05559874	0.64244366	0.0100552775	0.073837474	0.9961803
0.0	0.84982127	0.033753626	0.9114033	0.87391174	0.9755559	0.05559874	0.64244366	0.0100552775	0.073837474	0.9961803
0.0	0.84982127	0.033753626	0.9114033	0.87391174	0.9755559	0.05559874	0.64244366	0.0100552775	0.073837474	0.9961803
0.0	0.982681	0.9960471	0.9684151	0.9742808	0.96452713	0.92073244	0.8924312	0.9804632	0.99307245	0.99315816
0.0	0.9995547	0.9997358	0.99966013	0.9950972	0.9991762	0.99651057	0.999764	0.997118	0.99959403	0.9999081
0.0	0.9990452	0.99906963	0.9960898	0.9970516	0.99458754	0.9887738	0.9975516	0.9942069	0.9977714	0.9993161
0.0	0.6639614	0.37250006	0.4653047	0.4952499	0.48085794	0.05509023	0.79062134	0.5648253	0.62671643	0.7736359
0.0	0.99590814	0.9943585	0.974444	0.9518918	0.9762429	0.95345515	0.9800873	0.9664965	0.9911737	0.9972366
0.0	0.999767	0.99975055	0.99962294	0.9990575	0.9992662	0.99933296	0.99950814	0.9994332	0.9997502	0.9999608
0.0	0.22188468	0.14250804	0.13576889	0.13858345	0.039112005	0.0042695133	0.090006486	0.34771925	0.40256208	0.4213301
0.0	0.9955005	0.9608658	0.9914995	0.9670913	0.87063885	0.9276598	0.9694597	0.9887406	0.66218525	0.9978198
0.0	0.9786614	0.96387047	0.98596674	0.9873339	0.99431914	0.99065673	0.9873285	0.98309857	0.9825234	0.9862598
0.0	0.9786614	0.96387047	0.98596674	0.9873339	0.99431914	0.99065673	0.9873285	0.98309857	0.9825234	0.9862598
0.0	0.9786614	0.96387047	0.9859666	0.9873339	0.99431914	0.99065673	0.9873285	0.98309857	0.9825233	0.9862598
0.0	0.99981314	0.9999876	0.99992037	0.9999336	0.99980587	0.9998362	0.9994727	0.9991424	0.99989355	0.99987507
0.0	0.48718932	0.9186044	0.8146106	0.035462998	0.9581687	0.18344589	0.17656027	0.020302646	0.031497873	0.39062327
0.0	0.48718932	0.9186044	0.8146106	0.035462998	0.9581687	0.18344589	0.17656027	0.020302646	0.031497873	0.39062327
0.0	0.48718932	0.9186044	0.8146106	0.035462998	0.9581687	0.18344589	0.17656027	0.020302646	0.031497873	0.39062327
0.0	0.48718932	0.9186044	0.8146106	0.035462998	0.9581687	0.18344589	0.17656027	0.020302646	0.031497873	0.39062327
0.0	0.012246834	0.004182679	0.014273102	0.022880275	0.0077818907	0.0014956888	0.024851115	0.012849696	0.07477445	0.026546502
0.0	0.9052856	0.8300255	0.7868003	0.71865577	0.73506546	0.47944525	0.8298113	0.7543025	0.9084188	0.9544345
0.0	0.9995214	0.9996346	0.9994704	0.996222	0.9989434	0.9981528	0.99830914	0.99701786	0.99915373	0.99980634
0.0	0.9644046	0.864015	0.9113456	0.9839219	0.83038145	0.69836015	0.9490656	0.9433253	0.9502079	0.9552652
0.0	0.9786614	0.96387047	0.98596674	0.9873339	0.99431914	0.99065673	0.9873285	0.98309857	0.9825233	0.9862598
0.0	0.9786614	0.96387047	0.98596674	0.9873339	0.99431914	0.99065673	0.9873285	0.98309857	0.9825233	0.9862598
0.0	0.9786614	0.96387047	0.98596674	0.9873339	0.99431914	0.99065673	0.9873285	0.98309857	0.9825233	0.9862598
0.0	0.9786614	0.96387047	0.98596674	0.9873339	0.99431914	0.99065673	0.9873285	0.98309857	0.9825233	0.9862598
0.0	0.9786614	0.96387047	0.98596674	0.9873339	0.99431914	0.99065673	0.9873285	0.98309857	0.9825233	0.9862598
0.0	0.9786614	0.96387047	0.98596674	0.9873339	0.99431914	0.99065673	0.9873285	0.98309857	0.9825233	0.9862598
0.0	0.9786614	0.96387047	0.98596674	0.9873339	0.99431914	0.99065673	0.9873285	0.98309857	0.9825233	0.9862598
0.0	0.013686606	0.00974217	0.008221524	0.009530689	0.015156109	0.004469519	0.03604164	0.018597918	0.014574768	0.020326992
0.0	0.00514274	0.0037552156	0.004734306	0.006192095	0.002994023	0.00141126	0.01215196	0.0060097855	0.003989943	0.007938162
0.0	0.9786614	0.96387047	0.98596674	0.9873339	0.99431914	0.99065673	0.9873285	0.98309857	0.9825233	0.9862598
0.0	0.9786614	0.96387047	0.98596674	0.9873339	0.99431914	0.99065673	0.9873285	0.98309857	0.9825233	0.9862598
0.0	0.9786614	0.96387047	0.98596674	0.9873339	0.99431914	0.99065673	0.9873285	0.98309857	0.9825233	0.9862598
0.0	0.9786614	0.96387047	0.98596674	0.9873339	0.99431914	0.99065673	0.9873285	0.98309857	0.9825233	0.9862598
0.0	0.9786614	0.96387047	0.98596674	0.9873339	0.99431914	0.99065673	0.9873285	0.98309857	0.9825233	0.9862598
0.0	0.9786614	0.96387047	0.98596674	0.9873339	0.99431914	0.99065673	0.9873285	0.98309857	0.9825233	0.9862598
0.0	0.9786614	0.96387047	0.98596674	0.9873339	0.99431914	0.99065673	0.9873285	0.98309857	0.9825233	0.9862598
0.0	0.9786614	0.96387047	0.98596674	0.9873339	0.99431914	0.99065673	0.9873285	0.98309857	0.9825233	0.9862598
0.0	0.9786614	0.96387047	0.98596674	0.9873339	0.99431914	0.99065673	0.9873285	0.98309857	0.9825233	0.9862598
0.0	0.9786614	0.96387047	0.98596674	0.9873339	0.99431914	0.99065673	0.9873285	0.98309857	0.9825233	0.9862598
0.0	0.9786614	0.96387047	0.98596674	0.9873339	0.99431914	0.99065673	0.9873285	0.98309857	0.9825233	0.9862598
0.0	0.9786614	0.96387047	0.98596674	0.9873339	0.99431914	0.99065673	0.9873285	0.98309857	0.9825233	0.9862598
0.0	0.9786614	0.96387047	0.98596674	0.9873339	0.99431914	0.99065673	0.9873285	0.98309857	0.9825233	0.9862598
0.0	0.9996178	0.99882704	0.99941635	0.9984769	0.99933594	0.99626935	0.99947447	0.9992506	0.99886394	0.9999039
0.0	0.0014962507	0.0012250702	0.0024758196	0.0028368346	0.00090087793	0.0005337279	0.0021323215	0.0013927268	0.0027022772	0.0020746842
0.0	0.99819034	0.99687994	0.99384815	0.9793633	0.99163216	0.9906391	0.9860604	0.9929923	0.9939938	0.9991211
0.0	0.9986884	0.998055	0.996212	0.97866815	0.9940421	0.9926883	0.9871575	0.9929923	0.9956388	0.999469
0.0	0.9786614	0.96387047	0.98596674	0.9873339	0.99431914	0.99065673	0.9873285	0.98309857	0.9825233	0.9862598
0.0	0.9786614	0.96387047	0.98596674	0.9873339	0.99431914	0.99065673	0.9873285	0.98309857	0.9825233	0.9862598
0.0	0.9385931	4.860929e-05	0.90150553	0.003300409	0.030275263	0.27282152	0.065219216	0.98309857	0.8695264	0.0060128313
0.0	8.3771425e-05	0.993008	0.52588654	0.71287644	0.29234362	0.028301103	0.0012055064	0.51632464	0.6731098	0.6793315
0.0	0.99662626	0.97396326	0.99954164	0.9048158	0.98443395	0.9973322	0.97347754	0.9865541	0.99853384	0.9978217
0.0	0.9974688	0.99951065	0.99838126	0.99291927	0.99835664	0.98489505	0.9943619	0.99451953	0.9982185	0.9996687
0.0	0.21625438	0.9997545	0.99307865	0.9803499	0.99897456	0.9984518	0.9778356	0.13801265	0.13761286	0.998052
0.0	0.95239514	0.8485683	0.96680385	0.89155716	0.9074908	0.9630476	0.90722835	0.8198764	0.8106926	0.82354337
0.0	0.99952495	0.9994948	0.9988049	0.99065965	0.99804914	0.9992906	0.99939954	0.9974396	0.9985038	0.99967945
0.0	0.99003404	0.84676635	0.98664016	0.9762255	0.92091954	0.94645846	0.9922282	0.984048	0.8815557	0.90073025
0.0	0.9786614	0.96387047	0.98596674	0.9873339	0.99431914	0.99065673	0.9873285	0.98309857	0.9825233	0.9862598
0.0	0.9786614	0.96387047	0.98596674	0.9873339	0.99431914	0.99065673	0.9873285	0.98309857	0.9825233	0.9862598
0.0	0.9786614	0.96387047	0.98596674	0.9873339	0.99431914	0.99065673	0.9873285	0.98309857	0.9825233	0.9862598
0.0	0.9786614	0.96387047	0.98596674	0.9873339	0.99431914	0.99065673	0.9873285	0.98309857	0.9825233	0.9862598
0.0	0.99967754	0.9993104	0.99962246	0.99891007	0.9995129	0.9976579	0.99967384	0.9993979	0.9991455	0.99992704
0.0	0.01496566	0.4050141	0.7852747	0.054428976	0.95867354	0.54401934	0.12644872	0.02685347	0.37551606	0.72218776
0.0	0.01496566	0.4050141	0.7852747	0.054428976	0.95867354	0.54401934	0.12644872	0.02685347	0.37551606	0.72218776
0.0	0.9786614	0.96387047	0.98596674	0.9873339	0.99431914	0.99065673	0.9873285	0.98309857	0.9825233	0.9862598
0.0	0.9786614	0.96387047	0.98596674	0.9873339	0.99431914	0.99065673	0.9873285	0.98309857	0.9825233	0.9862598
0.0	0.965041	0.86881304	0.746306	0.8404006	0.8577024	0.85092634	0.8274005	0.5982497	0.9791764	0.9185355
0.0	0.965041	0.86881304	0.746306	0.8404006	0.8577024	0.85092634	0.8274005	0.5982497	0.9791764	0.9185354
0.0	0.9650411	0.86881304	0.746306	0.8404006	0.8577024	0.8509264	0.8274005	0.5982497	0.9791764	0.9185354
0.0	0.9996464	0.99980146	0.99962497	0.998572	0.9994293	0.9990771	0.9994803	0.9990639	0.9994584	0.999908
0.0	0.9996464	0.99980146	0.99962497	0.998572	0.9994293	0.9990771	0.9994803	0.9990639	0.9994584	0.999908
0.0	0.9786614	0.96387047	0.98596674	0.9873339	0.99431914	0.99065673	0.9873285	0.9830987	0.9825233	0.9862598
0.0	0.0033253296	0.0028927508	0.005903369	0.0031052467	0.0020770559	0.0008419372	0.0032487696	0.0020334348	0.0038705529	0.003374668
0.0	0.80706334	0.8736133	0.98823136	0.08813281	0.56722635	0.08113119	0.66020155	0.9232985	0.5240159	0.35330933
0.0	0.04154079	0.8487375	0.15616211	0.23639196	0.7960225	0.0074741123	0.46880525	0.13356175	0.0059806528	0.0009709043
0.0	0.9948915	0.98253214	0.9695397	0.96061337	0.9198144	0.8968694	0.9482824	0.8653143	0.9879353	0.99295866
0.0	0.9948915	0.98253214	0.9695397	0.96061337	0.9198143	0.8968694	0.9482824	0.8653144	0.9879353	0.99295866
0.0	0.99551153	0.9866741	0.9773203	0.9666372	0.933724	0.9210517	0.9606313	0.8803527	0.99105024	0.9950761
0.0	0.031164715	0.0002472932	0.0011890115	0.06206365	0.00048261991	0.0029786725	0.00054745266	0.0006855962	0.0012898196	0.00032115934
0.0	0.9786614	0.96387047	0.98596674	0.9873339	0.99431914	0.99065673	0.9873285	0.9830987	0.9825233	0.9862598
0.0	0.9786614	0.96387047	0.98596674	0.9873339	0.99431914	0.99065673	0.9873285	0.98309857	0.9825233	0.9862598
0.0	0.9786614	0.96387047	0.98596674	0.9873339	0.99431914	0.99065673	0.9873285	0.98309857	0.9825233	0.9862598
0.0	0.9996176	0.9995345	0.9995952	0.9988727	0.99954504	0.9992507	0.9997899	0.9992817	0.99946195	0.99983025
0.0	0.9996176	0.9995345	0.9995952	0.9988727	0.99954504	0.9992507	0.9997899	0.9992817	0.99946195	0.99983025
0.0	0.9786614	0.96387047	0.98596674	0.9873339	0.99431914	0.99065673	0.9873285	0.98309857	0.9825233	0.9862598
0.0	0.9786614	0.96387047	0.98596674	0.9873339	0.99431914	0.99065673	0.9873285	0.9830987	0.9825233	0.9862598
0.0	0.9786614	0.96387047	0.98596674	0.9873339	0.99431914	0.99065673	0.9873285	0.98309857	0.9825233	0.9862598
0.0	0.9786614	0.96387047	0.98596674	0.9873339	0.99431914	0.99065673	0.9873285	0.98309857	0.9825233	0.9862598
0.0	0.99877685	0.9995472	0.99814427	0.99311733	0.9987436	0.9839004	0.99908984	0.9982376	0.997609	0.9997974
0.0	0.9799943	0.91729164	0.97636217	0.91868436	0.94971526	0.6643173	0.9681542	0.94730943	0.89233696	0.98930395
0.0	0.9799943	0.91729164	0.97636217	0.9186845	0.94971526	0.66431737	0.9681542	0.94730943	0.89233696	0.98930395
0.0	0.9799943	0.91729164	0.97636217	0.9186845	0.94971526	0.66431737	0.9681542	0.94730943	0.89233696	0.98930395
0.0	0.9989549	0.99877936	0.9974075	0.99561393	0.9969404	0.99757296	0.99699724	0.9959453	0.99901295	0.9997857
0.0	0.9786614	0.96387047	0.98596674	0.9873339	0.99431914	0.99065673	0.9873285	0.9830987	0.9825233	0.9862598
0.0	0.9786614	0.96387047	0.98596674	0.9873339	0.99431914	0.99065673	0.9873285	0.98309857	0.9825233	0.9862598
0.0	0.9786614	0.96387047	0.98596674	0.9873339	0.99431914	0.99065673	0.9873285	0.98309857	0.9825233	0.9862598
0.0	0.9994803	0.9989219	0.9941579	0.98904806	0.9987715	0.98580813	0.99839056	0.99174964	0.99802136	0.99987006
0.0	0.21208182	0.33157775	0.23248868	0.048729893	0.06958384	0.17937776	0.111586206	0.53558	0.3698203	0.7987592
0.0	0.0011581387	6.808292e-05	0.00014661123	0.00069807563	0.00022212835	0.00034255756	0.00030657437	0.00020930055	0.0011327562	0.000249262
0.0	0.9994803	0.9989219	0.9941579	0.98904806	0.9987715	0.98580813	0.99839056	0.99174964	0.99802136	0.99987006
0.0	0.9994803	0.9989219	0.9941579	0.98904806	0.9987715	0.98580813	0.99839056	0.99174964	0.99802136	0.99987006
0.0	0.21208182	0.33157775	0.23248865	0.048729904	0.06958384	0.17937772	0.11158623	0.53558	0.36982033	0.7987592
0.0	0.701675	0.3656328	0.15958978	0.10209859	0.28674296	0.029837798	0.3181996	0.1992866	0.3103834	0.6660368
0.0	0.9907381	0.9797132	0.95453954	0.93041587	0.96517664	0.9672541	0.9347904	0.8894541	0.99288154	0.98797274
0.0	0.9786614	0.96387047	0.98596674	0.9873339	0.99431914	0.99065673	0.9873285	0.98309857	0.9825233	0.9862598
0.0	0.9786614	0.96387047	0.98596674	0.9873339	0.99431914	0.99065673	0.9873285	0.98309857	0.9825233	0.9862598
0.0	0.7335401	0.7730687	0.20939775	0.7616706	0.49250284	0.054863304	0.26515317	0.4688915	0.6382273	0.5857305
0.0	0.99925977	0.99878913	0.996801	0.9775213	0.99176335	0.99608576	0.9972366	0.99694425	0.997929	0.99954647
0.0	0.020881852	0.01807272	0.010721387	0.010884412	0.02128959	0.0057977447	0.04880543	0.025118573	0.020829843	0.031071622
0.0	0.9786614	0.96387047	0.98596674	0.9873339	0.99431914	0.99065673	0.9873285	0.9830987	0.9825233	0.9862598
0.0	0.9786614	0.96387047	0.98596674	0.9873339	0.99431914	0.99065673	0.9873285	0.98309857	0.9825233	0.9862598
0.0	0.9786614	0.96387047	0.98596674	0.9873339	0.99431914	0.99065673	0.9873285	0.98309857	0.9825233	0.9862598
0.0	0.9786614	0.96387047	0.98596674	0.9873339	0.99431914	0.99065673	0.9873285	0.98309857	0.9825233	0.9862598
0.0	0.9996176	0.9995345	0.9995952	0.9988727	0.99954504	0.9992507	0.9997899	0.9992817	0.99946195	0.99983025
0.0	0.9996176	0.9995345	0.9995952	0.9988727	0.99954504	0.9992507	0.9997899	0.9992817	0.99946195	0.99983025
0.0	0.9786614	0.96387047	0.98596674	0.9873339	0.99431914	0.99065673	0.9873285	0.98309857	0.9825233	0.9862598
0.0	0.9996176	0.9995345	0.9995952	0.9988727	0.99954504	0.9992507	0.9997899	0.9992817	0.99946195	0.99983025
0.0	0.9996176	0.9995345	0.9995952	0.9988727	0.99954504	0.9992507	0.9997899	0.9992817	0.99946195	0.99983025
0.0	0.0023361826	0.003806217	0.0064506447	0.0038662641	0.001604601	0.0009815468	0.0020464922	0.0029451277	0.0051041436	0.01099562
0.0	0.9786614	0.96387047	0.98596674	0.9873339	0.99431914	0.99065673	0.9873285	0.98309857	0.9825233	0.9862598
0.0	0.9786614	0.96387047	0.98596674	0.9873339	0.99431914	0.99065673	0.9873285	0.98309857	0.9825233	0.9862598
0.0	0.9996176	0.9995345	0.9995952	0.9988727	0.99954504	0.9992507	0.9997899	0.9992817	0.99946195	0.99983025
0.0	0.9996176	0.9995345	0.9995952	0.9988727	0.99954504	0.9992507	0.9997899	0.9992817	0.99946195	0.99983025
0.0	0.9786614	0.96387047	0.98596674	0.9873339	0.99431914	0.99065673	0.9873285	0.98309857	0.9825233	0.9862598
0.0	0.9786614	0.96387047	0.98596674	0.9873339	0.99431914	0.99065673	0.9873285	0.98309857	0.9825233	0.9862598
0.0	0.9786614	0.96387047	0.98596674	0.9873339	0.99431914	0.99065673	0.9873285	0.98309857	0.9825233	0.9862598
0.0	0.9786614	0.96387047	0.98596674	0.9873339	0.99431914	0.99065673	0.9873285	0.98309857	0.9825233	0.9862598
0.0	0.9786614	0.96387047	0.98596674	0.9873339	0.99431914	0.99065673	0.9873285	0.98309857	0.9825233	0.9862598
0.0	0.9786614	0.96387047	0.98596674	0.9873339	0.99431914	0.99065673	0.9873285	0.98309857	0.9825233	0.9862598
0.0	0.9786614	0.96387047	0.98596674	0.9873339	0.99431914	0.99065673	0.9873285	0.98309857	0.9825233	0.9862598
0.0	0.9786614	0.96387047	0.98596674	0.9873339	0.99431914	0.99065673	0.9873285	0.98309857	0.9825233	0.9862598
0.0	0.9786614	0.96387047	0.98596674	0.9873339	0.99431914	0.99065673	0.9873285	0.98309857	0.9825233	0.9862598
0.0	0.9786614	0.96387047	0.98596674	0.9873339	0.99431914	0.99065673	0.9873285	0.98309857	0.9825233	0.9862598
0.0	0.9786614	0.96387047	0.98596674	0.9873339	0.99431914	0.99065673	0.9873285	0.98309857	0.9825233	0.9862598
0.0	0.9786614	0.96387047	0.98596674	0.9873339	0.99431914	0.99065673	0.9873285	0.98309857	0.9825233	0.9862598
0.0	0.9786614	0.96387047	0.98596674	0.9873339	0.99431914	0.99065673	0.9873285	0.98309857	0.9825233	0.9862598
0.0	0.9786614	0.96387047	0.98596674	0.9873339	0.99431914	0.99065673	0.9873285	0.98309857	0.9825233	0.9862598
0.0	0.9786614	0.96387047	0.98596674	0.9873339	0.99431914	0.99065673	0.9873285	0.98309857	0.9825233	0.9862598
0.0	0.9786614	0.96387047	0.98596674	0.9873339	0.99431914	0.99065673	0.9873285	0.98309857	0.9825233	0.9862598
0.0	0.9786614	0.96387047	0.98596674	0.9873339	0.99431914	0.99065673	0.9873285	0.98309857	0.9825233	0.9862598
0.0	0.9786614	0.96387047	0.98596674	0.9873339	0.99431914	0.99065673	0.9873285	0.98309857	0.9825233	0.9862598
0.0	0.9980976	0.99418086	0.99126476	0.9259775	0.9843598	0.98031956	0.9968315	0.97681934	0.99571794	0.99829847
0.0	0.9983583	0.99598324	0.99336904	0.94550264	0.9887052	0.97977966	0.9971167	0.97828776	0.9962192	0.9984755
0.0	0.9994174	0.9995402	0.999332	0.99317354	0.9988255	0.99250317	0.9995091	0.99602085	0.9994795	0.99979717
0.0	0.007802086	0.004774477	0.0063843327	0.0067788786	0.0036844572	0.0021247934	0.013917271	0.0083390465	0.005821356	0.011975432
0.0	0.020917159	0.0138911465	0.009620477	0.010595253	0.017148267	0.011633651	0.050205234	0.025250558	0.024044175	0.031063138
0.0	0.99504447	0.009893079	0.8798268	0.78435415	0.00818956	0.9909676	0.01347751	0.9947523	0.98320884	0.99966717
0.0	0.9925884	0.8916401	0.07794933	0.06489589	0.0074024294	0.9973671	0.70669436	0.9989814	0.97141415	0.99931633
0.0	0.9786614	0.96387047	0.98596674	0.9873339	0.99431914	0.99065673	0.9873285	0.98309857	0.9825233	0.9862598
0.0	0.9786614	0.96387047	0.98596674	0.9873339	0.99431914	0.99065673	0.9873285	0.98309857	0.9825233	0.9862598
0.0	0.9786614	0.96387047	0.98596674	0.9873339	0.99431914	0.99065673	0.9873285	0.98309857	0.9825233	0.9862598
0.0	0.9786614	0.96387047	0.98596674	0.9873339	0.99431914	0.99065673	0.9873285	0.98309857	0.9825233	0.9862598
0.0	0.9765237	0.9605538	0.91203123	0.773089	0.81586206	0.6904341	0.8672809	0.9480859	0.9221776	0.8873982
0.0	0.9983311	0.99786085	0.9979036	0.9967855	0.9945827	0.9934511	0.99758935	0.9980348	0.9984706	0.9992793
0.0	0.9980532	0.9947519	0.99403846	0.9268021	0.9869179	0.9843848	0.9965391	0.9839475	0.9966994	0.9984554
0.0	0.9786614	0.96387047	0.98596674	0.9873339	0.99431914	0.99065673	0.9873285	0.98309857	0.9825233	0.9862598
0.0	0.9786614	0.96387047	0.98596674	0.9873339	0.99431914	0.99065673	0.9873285	0.98309857	0.9825233	0.9862598
0.0	0.9988551	0.99895006	0.99882203	0.9968334	0.9931452	0.9967139	0.9983058	0.99797946	0.99894387	0.99982363
0.0	0.9189922	0.23482126	0.90457094	0.8768554	0.7997699	0.17899273	0.7991046	0.70941806	0.23333357	0.8044964
0.0	0.9786614	0.96387047	0.98596674	0.9873339	0.99431914	0.99065673	0.9873285	0.98309857	0.9825233	0.9862598
0.0	0.9189922	0.2348213	0.90457094	0.8768554	0.7997699	0.17899278	0.7991046	0.709418	0.23333354	0.8044964
0.0	0.9189922	0.23482126	0.90457094	0.8768554	0.7997699	0.17899276	0.7991046	0.70941806	0.23333354	0.8044964
0.0	0.9189922	0.2348213	0.90457094	0.8768554	0.7997699	0.17899276	0.7991046	0.70941806	0.23333357	0.8044964
0.0	0.9189922	0.23482126	0.90457094	0.8768554	0.7997699	0.17899278	0.7991046	0.70941806	0.23333357	0.8044964
0.0	0.9189922	0.2348213	0.90457094	0.8768554	0.79976994	0.17899273	0.7991046	0.70941806	0.23333354	0.8044964
0.0	0.9189922	0.2348213	0.90457094	0.8768554	0.7997699	0.17899278	0.7991046	0.709418	0.23333354	0.8044964
0.0	0.9189922	0.23482126	0.90457094	0.8768554	0.79976994	0.17899273	0.7991046	0.70941806	0.23333354	0.8044964
0.0	0.9189922	0.23482126	0.90457094	0.8768554	0.7997699	0.17899276	0.7991046	0.709418	0.23333354	0.8044964
0.0	0.91899234	0.2348213	0.904571	0.8768553	0.79976994	0.17899276	0.79910463	0.7094181	0.23333354	0.80449647
0.0	0.9786614	0.96387047	0.98596674	0.9873339	0.99431914	0.99065673	0.9873285	0.98309857	0.9825233	0.9862598
0.0	0.99715376	0.9983064	0.9976736	0.9985771	0.91707873	0.9930762	0.9956892	0.9977851	0.7269712	0.9992501
0.0	0.0010179655	0.00015705707	0.0006092945	0.00056515774	0.00022470564	0.00051085115	0.0019686457	0.0010434963	0.0002752193	0.0007951004
0.0	0.9989899	0.9990088	0.9991301	0.99709964	0.997997	0.998461	0.9988286	0.998345	0.9993344	0.9998411
0.0	0.9975926	0.9932853	0.9921848	0.9897774	0.99324644	0.9940807	0.99740297	0.99614066	0.99851173	0.9930421
0.0	0.91899234	0.23482123	0.90457094	0.8768553	0.79977006	0.17899273	0.79910463	0.7094182	0.23333357	0.8044964
0.0	0.91899234	0.2348213	0.90457094	0.8768553	0.79977006	0.17899273	0.79910463	0.7094182	0.2333336	0.8044964
0.0	0.9189922	0.23482126	0.90457094	0.8768554	0.79976994	0.17899273	0.7991046	0.709418	0.23333357	0.8044964
0.0	0.9893824	0.9782124	0.9894287	0.986115	0.9148038	0.5236806	0.9838309	0.96873415	0.67561245	0.98374027
0.0	0.9904507	0.8776897	0.97841567	0.98344076	0.9723829	0.57228225	0.9856726	0.97000176	0.8126155	0.993109
0.0	0.91899234	0.23482123	0.90457094	0.8768553	0.7997701	0.17899273	0.79910463	0.7094182	0.2333336	0.8044964
0.0	0.9952506	0.9349445	0.9821645	0.9708434	0.915973	0.65874934	0.9825183	0.959176	0.7940801	0.9957371
0.0	0.9189922	0.2348213	0.90457094	0.8768554	0.7997699	0.17899278	0.7991046	0.70941806	0.23333357	0.8044964
0.0	0.9189922	0.23482126	0.90457094	0.8768554	0.7997699	0.17899273	0.7991046	0.70941806	0.23333357	0.8044964
0.0	0.9189922	0.23482126	0.90457094	0.8768554	0.7997699	0.17899276	0.7991046	0.70941806	0.23333357	0.8044964
0.0	0.9987702	0.99894017	0.99900776	0.9953348	0.997239	0.9980059	0.9984112	0.99821424	0.9992384	0.9998332
0.0	0.9189922	0.23482126	0.90457094	0.8768554	0.7997699	0.17899273	0.7991046	0.70941806	0.23333354	0.8044964
0.0	0.9189922	0.2348213	0.90457094	0.8768554	0.7997699	0.17899273	0.7991046	0.70941806	0.2333336	0.8044964
0.0	0.9189922	0.23482126	0.90457094	0.8768554	0.79976994	0.17899276	0.7991046	0.70941806	0.23333354	0.8044964
0.0	0.9189922	0.23482126	0.90457094	0.8768554	0.7997699	0.17899273	0.7991046	0.70941806	0.23333354	0.8044964
0.0	0.91899234	0.23482123	0.90457094	0.8768553	0.7997701	0.17899273	0.79910463	0.7094182	0.2333336	0.80449647
0.0	0.9988343	0.99892175	0.9990845	0.9964779	0.99727803	0.9977068	0.9975937	0.9978777	0.9990808	0.9998622
0.0	0.99825054	0.9977558	0.997837	0.9942986	0.99367934	0.99400973	0.99649745	0.9963399	0.99874926	0.9997577
0.0	0.9986707	0.99883944	0.9990386	0.99598664	0.9959096	0.9974139	0.99836487	0.99828374	0.9993548	0.99983823
0.0	0.9977724	0.997221	0.997378	0.9934768	0.99159664	0.9920787	0.99598527	0.9957942	0.99874926	0.9996724
0.0	0.9989613	0.99909556	0.9993338	0.9969657	0.99773216	0.9982968	0.9985701	0.9983911	0.99946207	0.99985504
0.0	0.9987527	0.99866676	0.9992107	0.9967739	0.99772304	0.99804986	0.99764544	0.9982925	0.999318	0.9998554
0.0	0.9786614	0.96387047	0.98596674	0.9873339	0.99431914	0.99065673	0.9873285	0.98309857	0.9825233	0.9862598
0.0	0.9786614	0.96387047	0.98596674	0.9873339	0.99431914	0.99065673	0.9873285	0.98309857	0.9825233	0.9862598
0.0	0.02334497	0.020503033	0.012835472	0.05866183	0.030146113	0.044904858	0.0131800035	0.0073746657	0.015232662	0.0066431225
0.0	0.00462652	0.009496256	0.003841978	0.014875971	0.008500614	0.020456454	0.0047338973	0.0021366696	0.012234093	0.0016305046
0.0	0.00462652	0.009496256	0.003841978	0.014875971	0.008500614	0.020456454	0.0047338973	0.0021366696	0.012234093	0.0016305046
0.0	0.00462652	0.009496256	0.003841978	0.014875971	0.008500614	0.020456454	0.0047338973	0.0021366684	0.012234093	0.0016305046
0.0	0.00462652	0.009496256	0.00384198	0.014875971	0.008500614	0.02045646	0.0047338973	0.0021366684	0.012234087	0.0016305046
0.0	0.00462652	0.009496261	0.003841978	0.014875971	0.008500618	0.020456454	0.0047338996	0.0021366696	0.0122340815	0.0016305053
0.0	0.02334497	0.020503033	0.012835472	0.058661804	0.030146113	0.044904847	0.0131800035	0.007374669	0.015232662	0.0066431225
0.0	0.0046265223	0.009496256	0.00384198	0.014875971	0.008500614	0.02045646	0.0047338973	0.0021366696	0.012234087	0.0016305046
0.0	0.00462652	0.009496256	0.003841978	0.014875971	0.008500614	0.02045646	0.0047338973	0.0021366684	0.012234087	0.0016305046
0.0	0.0046265223	0.009496256	0.00384198	0.014875971	0.008500614	0.02045646	0.0047338973	0.0021366696	0.012234093	0.0016305046
0.0	0.00462652	0.009496256	0.003841978	0.014875971	0.008500614	0.02045646	0.0047338973	0.0021366696	0.012234093	0.0016305046
0.0	0.00462652	0.009496261	0.003841978	0.014875971	0.008500618	0.020456454	0.0047338973	0.0021366696	0.0122340815	0.0016305053
0.0	0.02334497	0.020503033	0.012835465	0.058661804	0.030146113	0.044904847	0.0131800035	0.0073746657	0.015232662	0.0066431225
0.0	0.00462652	0.009496256	0.003841978	0.014875971	0.008500614	0.020456454	0.0047338973	0.0021366684	0.012234093	0.0016305046
0.0	0.0046265223	0.009496256	0.00384198	0.014875971	0.008500614	0.020456454	0.0047338973	0.0021366696	0.012234093	0.0016305046
0.0	0.00462652	0.009496256	0.00384198	0.014875971	0.008500614	0.02045646	0.0047338973	0.0021366696	0.012234087	0.0016305046
0.0	0.00462652	0.009496256	0.00384198	0.014875971	0.008500614	0.02045646	0.0047338973	0.0021366696	0.012234093	0.0016305046
0.0	0.00462652	0.009496261	0.003841978	0.014875971	0.008500614	0.020456454	0.0047338973	0.0021366696	0.0122340815	0.0016305053
0.0	0.02334497	0.020503033	0.012835472	0.058661804	0.030146113	0.044904847	0.0131800035	0.0073746657	0.015232662	0.0066431225
0.0	0.0046265223	0.009496256	0.00384198	0.014875971	0.008500614	0.020456454	0.0047338973	0.0021366696	0.012234087	0.0016305046
0.0	0.0046265223	0.009496256	0.003841978	0.014875971	0.008500614	0.02045646	0.0047338973	0.0021366696	0.012234093	0.0016305046
0.0	0.00462652	0.009496256	0.00384198	0.014875971	0.008500614	0.02045646	0.0047338973	0.0021366696	0.012234087	0.0016305046
0.0	0.0046265223	0.009496256	0.003841978	0.014875971	0.008500614	0.02045646	0.0047338973	0.0021366684	0.012234087	0.0016305046
0.0	0.0046265223	0.009496261	0.003841978	0.014875971	0.008500618	0.020456454	0.0047338973	0.0021366696	0.0122340815	0.0016305053
0.0	0.02334497	0.020503033	0.012835472	0.058661804	0.030146113	0.044904847	0.0131800035	0.007374669	0.015232662	0.0066431225
0.0	0.0046265223	0.009496256	0.00384198	0.014875971	0.008500614	0.020456454	0.0047338973	0.0021366684	0.012234087	0.0016305046
0.0	0.00462652	0.009496256	0.00384198	0.014875971	0.008500614	0.02045646	0.0047338973	0.0021366684	0.012234093	0.0016305046
0.0	0.00462652	0.009496256	0.00384198	0.014875971	0.008500614	0.02045646	0.0047338973	0.0021366684	0.012234087	0.0016305046
0.0	0.00462652	0.009496256	0.003841978	0.014875971	0.008500614	0.02045646	0.0047338973	0.0021366684	0.012234093	0.0016305046
0.0	0.00462652	0.009496261	0.003841978	0.014875964	0.008500618	0.020456454	0.0047338973	0.0021366696	0.0122340815	0.0016305053
0.0	0.02334497	0.020503033	0.012835472	0.058661804	0.030146113	0.044904847	0.0131800035	0.0073746657	0.015232662	0.0066431225
0.0	0.0046265223	0.009496256	0.00384198	0.014875971	0.008500614	0.02045646	0.0047338973	0.0021366696	0.012234087	0.0016305046
0.0	0.0046265223	0.009496256	0.003841978	0.014875971	0.008500614	0.02045646	0.0047338973	0.0021366684	0.012234087	0.0016305046
0.0	0.00462652	0.009496256	0.00384198	0.014875971	0.008500614	0.02045646	0.0047338973	0.0021366696	0.012234087	0.0016305046
0.0	0.00462652	0.009496256	0.003841978	0.014875971	0.008500614	0.02045646	0.0047338973	0.0021366684	0.012234087	0.0016305046
0.0	0.00462652	0.009496261	0.003841978	0.014875971	0.008500614	0.020456454	0.0047338973	0.0021366696	0.012234076	0.0016305053
0.0	0.02334497	0.020503033	0.012835472	0.05866183	0.030146113	0.044904858	0.0131800035	0.0073746657	0.015232662	0.0066431225
0.0	0.0046265223	0.009496256	0.00384198	0.014875971	0.008500614	0.02045646	0.0047338973	0.0021366696	0.012234087	0.0016305046
0.0	0.00462652	0.009496256	0.003841978	0.014875971	0.008500614	0.020456454	0.0047338973	0.0021366696	0.012234087	0.0016305046
0.0	0.0046265223	0.009496256	0.003841978	0.014875971	0.008500614	0.02045646	0.0047338973	0.0021366696	0.012234087	0.0016305046
0.0	0.0046265223	0.009496256	0.003841978	0.014875971	0.008500614	0.02045646	0.0047338973	0.0021366696	0.012234087	0.0016305046
0.0	0.0046265223	0.009496265	0.003841978	0.014875971	0.008500618	0.020456454	0.0047338973	0.0021366696	0.0122340815	0.0016305053
0.0	0.00462652	0.009496261	0.003841978	0.014875971	0.008500614	0.020456454	0.0047338973	0.0021366696	0.0122340815	0.0016305053
0.0	0.00462652	0.009496261	0.003841978	0.014875971	0.008500614	0.020456454	0.0047338996	0.0021366696	0.0122340815	0.0016305053
0.0	0.00462652	0.009496256	0.003841978	0.014875971	0.008500614	0.02045646	0.0047338973	0.0021366684	0.012234093	0.0016305046
0.0	0.00462652	0.009496261	0.003841978	0.014875964	0.008500614	0.020456454	0.0047338973	0.0021366696	0.012234076	0.0016305053
0.0	0.00462652	0.009496261	0.003841978	0.014875971	0.008500618	0.020456454	0.0047338996	0.0021366696	0.0122340815	0.0016305053
0.0	0.00462652	0.009496256	0.003841978	0.014875971	0.008500614	0.02045646	0.0047338973	0.0021366684	0.012234087	0.0016305046
0.0	0.00462652	0.009496256	0.00384198	0.014875971	0.008500614	0.02045646	0.0047338973	0.0021366696	0.012234093	0.0016305046
0.0	0.00462652	0.009496256	0.003841978	0.014875971	0.008500614	0.02045646	0.0047338973	0.0021366684	0.012234087	0.0016305046
0.0	0.00462652	0.009496256	0.003841978	0.014875971	0.008500614	0.020456454	0.0047338973	0.0021366684	0.012234087	0.0016305046
0.0	0.00462652	0.009496256	0.00384198	0.014875971	0.008500614	0.020456454	0.0047338973	0.0021366696	0.012234087	0.0016305046
0.0	0.02334497	0.020503033	0.012835472	0.058661804	0.030146113	0.044904858	0.0131800035	0.007374669	0.015232662	0.0066431225
0.0	0.0046265223	0.009496261	0.003841978	0.014875964	0.008500614	0.020456454	0.0047338996	0.0021366696	0.0122340815	0.0016305053
0.0	0.0085278815	0.030035095	0.010168698	0.036207482	0.008936726	0.038731474	0.0089052245	0.0036640482	0.018509066	0.0021405087
0.0	0.02334497	0.020503033	0.012835472	0.058661804	0.030146113	0.044904858	0.0131800035	0.0073746657	0.015232662	0.0066431225
0.0	0.00462652	0.009496256	0.003841978	0.014875971	0.008500614	0.02045646	0.0047338973	0.0021366696	0.012234087	0.0016305046
0.0	0.0046265223	0.009496265	0.003841978	0.014875964	0.008500614	0.020456454	0.0047338973	0.0021366696	0.012234076	0.0016305053
0.0	0.00462652	0.009496265	0.003841978	0.014875964	0.008500614	0.020456454	0.0047338973	0.0021366696	0.0122340815	0.0016305053
0.0	0.00462652	0.009496256	0.003841978	0.014875971	0.008500614	0.02045646	0.0047338973	0.0021366696	0.012234093	0.0016305046
0.0	0.00462652	0.009496256	0.003841978	0.014875971	0.008500614	0.02045646	0.0047338973	0.0021366684	0.012234093	0.0016305046
0.0	0.008527878	0.030035103	0.010168698	0.036207482	0.008936726	0.038731474	0.008905228	0.0036640482	0.018509066	0.0021405087
0.0	0.0046265223	0.009496256	0.00384198	0.014875971	0.008500614	0.02045646	0.0047338973	0.0021366684	0.012234087	0.0016305046
0.0	0.0046265223	0.009496256	0.003841978	0.014875971	0.008500614	0.02045646	0.0047338973	0.0021366684	0.012234087	0.0016305046
0.0	0.00462652	0.009496256	0.003841978	0.014875971	0.008500614	0.02045646	0.0047338973	0.0021366684	0.012234087	0.0016305046
0.0	0.01982191	0.027494753	0.00830516	0.017388208	0.011413372	0.043056883	0.011573549	0.0034551716	0.013200083	0.010614456
0.0	0.02334497	0.020503033	0.012835472	0.058661804	0.030146113	0.044904847	0.0131800035	0.007374669	0.015232662	0.0066431225
0.0	0.005792182	0.02738614	0.0061060414	0.018304683	0.011399532	0.03216412	0.013570452	0.003317456	0.013303418	0.0029957867
0.0	0.010176678	0.09369731	0.016499585	0.05198568	0.013059214	0.06247846	0.028975168	0.0067782495	0.020655012	0.0036023415
0.0	0.005792182	0.02738614	0.006106044	0.018304683	0.011399543	0.03216412	0.013570452	0.003317456	0.01330341	0.0029957867
0.0	0.00462652	0.009496256	0.003841978	0.014875971	0.008500614	0.02045646	0.0047338973	0.0021366696	0.012234087	0.0016305046
0.0	0.0085278815	0.030035095	0.010168698	0.03620749	0.008936726	0.038731482	0.008905228	0.0036640482	0.018509056	0.0021405087
0.0	0.0046265223	0.009496256	0.003841978	0.014875971	0.008500614	0.020456454	0.0047338973	0.0021366696	0.012234087	0.0016305046
0.0	0.02334497	0.020503033	0.012835472	0.058661804	0.030146113	0.044904858	0.0131800035	0.0073746657	0.015232662	0.0066431225
0.0	0.0046265223	0.009496256	0.00384198	0.014875971	0.008500614	0.020456454	0.0047338973	0.0021366696	0.012234093	0.0016305046
0.0	0.00462652	0.009496256	0.00384198	0.014875971	0.008500614	0.02045646	0.0047338973	0.0021366696	0.012234093	0.0016305046
0.0	0.02334497	0.020503033	0.012835472	0.058661804	0.030146113	0.044904858	0.0131800035	0.0073746657	0.015232662	0.0066431225
0.0	0.00462652	0.009496261	0.003841978	0.014875971	0.008500614	0.020456454	0.0047338973	0.0021366696	0.012234076	0.0016305053
0.0	0.0046265223	0.009496256	0.003841978	0.014875971	0.008500614	0.020456454	0.0047338973	0.0021366696	0.012234093	0.0016305046
0.0	0.0046265223	0.009496256	0.003841978	0.014875971	0.008500614	0.02045646	0.0047338973	0.0021366684	0.012234087	0.0016305046
0.0	0.008527878	0.030035088	0.010168698	0.03620749	0.008936722	0.038731482	0.0089052245	0.0036640498	0.018509056	0.0021405087
0.0	0.008527878	0.030035095	0.010168698	0.03620749	0.008936722	0.038731474	0.0089052245	0.0036640482	0.018509056	0.0021405087
0.0	0.00462652	0.009496261	0.003841978	0.014875964	0.008500614	0.020456454	0.0047338973	0.0021366696	0.0122340815	0.0016305053
0.0	0.0046265223	0.009496261	0.003841978	0.014875964	0.008500614	0.020456454	0.0047338973	0.0021366696	0.0122340815	0.0016305053
0.0	0.0046265223	0.009496256	0.00384198	0.014875971	0.008500614	0.02045646	0.0047338973	0.0021366696	0.012234093	0.0016305046
0.0	0.0046265223	0.009496256	0.00384198	0.014875971	0.008500614	0.02045646	0.0047338973	0.0021366684	0.012234087	0.0016305046
0.0	0.0085278815	0.030035088	0.010168698	0.036207482	0.008936722	0.038731474	0.008905228	0.0036640498	0.018509066	0.0021405087
0.0	0.0046265223	0.009496256	0.003841978	0.014875971	0.008500614	0.02045646	0.0047338973	0.0021366696	0.012234087	0.0016305046
0.0	0.0046265223	0.009496256	0.00384198	0.014875971	0.008500614	0.02045646	0.0047338973	0.0021366684	0.012234087	0.0016305046
0.0	0.011800641	0.02094491	0.016697265	0.021848153	0.037955165	0.09012368	0.011769255	0.00936468	0.021599395	0.00328393
0.0	0.02334497	0.020503033	0.012835472	0.058661804	0.030146113	0.044904858	0.0131800035	0.007374669	0.015232662	0.0066431225
0.0	0.0085278815	0.030035095	0.010168698	0.03620749	0.008936722	0.038731474	0.008905228	0.0036640498	0.018509066	0.0021405087
0.0	0.02334497	0.020503033	0.012835472	0.058661804	0.030146113	0.044904858	0.0131800035	0.007374669	0.015232662	0.0066431225
0.0	0.009362398	0.042666946	0.013578438	0.05591422	0.011985603	0.08896599	0.014458985	0.006388787	0.017066926	0.0025277897
0.0	0.0046265223	0.009496261	0.003841978	0.014875964	0.008500614	0.020456454	0.0047338973	0.0021366696	0.0122340815	0.0016305053
0.0	0.00462652	0.009496256	0.003841978	0.014875971	0.008500614	0.02045646	0.0047338973	0.0021366696	0.012234093	0.0016305046
0.0	0.008527878	0.030035095	0.010168698	0.03620749	0.008936726	0.038731474	0.008905233	0.0036640482	0.018509066	0.0021405087
0.0	0.01982191	0.027494753	0.008305164	0.017388208	0.011413372	0.043056883	0.011573555	0.0034551716	0.013200083	0.010614456
0.0	0.0085278815	0.030035095	0.010168698	0.03620749	0.008936722	0.038731474	0.008905228	0.0036640498	0.018509066	0.0021405087
0.0	0.02334497	0.020503033	0.012835465	0.058661804	0.030146113	0.044904858	0.0131800035	0.007374669	0.015232662	0.0066431225
0.0	0.02334497	0.020503033	0.012835472	0.058661804	0.030146113	0.044904858	0.01318001	0.0073746657	0.015232662	0.0066431225
0.0	0.00462652	0.009496261	0.003841978	0.014875971	0.008500614	0.020456454	0.0047338973	0.0021366696	0.0122340815	0.0016305053
0.0	0.00462652	0.009496261	0.003841978	0.014875971	0.008500618	0.020456454	0.0047338973	0.0021366696	0.0122340815	0.0016305053
0.0	0.00462652	0.009496256	0.00384198	0.014875971	0.008500614	0.020456454	0.0047338973	0.0021366684	0.012234087	0.0016305046
0.0	0.00462652	0.009496256	0.00384198	0.014875971	0.008500614	0.02045646	0.0047338973	0.0021366684	0.012234087	0.0016305046
0.0	0.00462652	0.009496256	0.00384198	0.014875971	0.008500614	0.020456454	0.0047338973	0.0021366684	0.012234093	0.0016305046
0.0	0.02334497	0.020503033	0.012835472	0.058661804	0.030146113	0.044904858	0.0131800035	0.0073746657	0.015232662	0.0066431225
0.0	0.00462652	0.009496256	0.00384198	0.014875971	0.008500614	0.020456454	0.0047338973	0.0021366684	0.012234093	0.0016305046
0.0	0.008527878	0.030035095	0.010168698	0.036207482	0.008936722	0.038731474	0.008905228	0.0036640482	0.018509066	0.0021405087
0.0	0.02334497	0.020503033	0.012835472	0.058661804	0.030146113	0.044904847	0.0131800035	0.007374669	0.015232662	0.0066431225
0.0	0.02334497	0.020503033	0.012835472	0.05866183	0.030146113	0.044904847	0.0131800035	0.007374669	0.015232662	0.0066431225
0.0	0.011613639	0.012462159	0.0050314567	0.022040064	0.012582592	0.031945772	0.006561243	0.0035693236	0.014053052	0.0063674613
0.0	0.011613639	0.012462159	0.0050314567	0.022040064	0.012582592	0.031945772	0.006561243	0.0035693236	0.014053052	0.0063674613
0.0	0.049152113	0.029250316	0.015674768	0.092639364	0.044922356	0.07507115	0.018897073	0.013536135	0.022166546	0.02292058
0.0	0.91899234	0.23482126	0.90457094	0.8768553	0.7997701	0.17899272	0.79910463	0.7094181	0.2333336	0.8044964
0.0	0.9786614	0.96387047	0.98596674	0.9873339	0.99431914	0.99065673	0.9873285	0.98309857	0.9825233	0.9862598
0.0	0.9786614	0.96387047	0.98596674	0.9873339	0.99431914	0.99065673	0.9873285	0.98309857	0.9825233	0.9862598
0.0	0.9786614	0.96387047	0.98596674	0.9873339	0.99431914	0.99065673	0.9873285	0.98309857	0.9825233	0.9862598
0.0	0.9975926	0.9932853	0.9921847	0.9897774	0.99324644	0.9940807	0.99740297	0.99614066	0.99851173	0.9930421
0.0	0.9786614	0.96387047	0.98596674	0.9873339	0.99431914	0.99065673	0.9873285	0.98309857	0.9825233	0.9862598
0.0	0.9999902	0.99998534	0.9999813	0.9999577	0.9999615	0.99991095	0.9999913	0.9999316	0.9999684	0.9999958
0.0	0.9786614	0.96387047	0.98596674	0.9873339	0.99431914	0.99065673	0.9873285	0.9830987	0.9825233	0.9862598
0.0	0.9998872	0.999874	0.9998387	0.9997843	0.9997975	0.9996414	0.9998497	0.99980515	0.9995956	0.99997246
0.0	0.9786614	0.96387047	0.98596674	0.9873339	0.99431914	0.99065673	0.9873285	0.98309857	0.9825233	0.9862598
0.0	0.9786614	0.96387047	0.98596674	0.9873339	0.99431914	0.99065673	0.9873285	0.98309857	0.9825233	0.9862598
0.0	0.9786614	0.96387047	0.98596674	0.9873339	0.99431914	0.99065673	0.9873285	0.98309857	0.9825233	0.9862598
0.0	0.9786614	0.96387047	0.98596674	0.9873339	0.99431914	0.99065673	0.9873285	0.98309857	0.9825233	0.9862598
0.0	0.9786614	0.96387047	0.98596674	0.9873339	0.99431914	0.99065673	0.9873285	0.9830987	0.9825233	0.9862598
0.0	0.9786614	0.96387047	0.98596674	0.9873339	0.99431914	0.99065673	0.9873285	0.9830987	0.9825233	0.9862598
0.0	0.9786614	0.96387047	0.98596674	0.9873339	0.99431914	0.99065673	0.9873285	0.9830987	0.9825233	0.9862598
0.0	0.9786614	0.96387047	0.98596674	0.9873339	0.99431914	0.99065673	0.9873285	0.9830987	0.9825233	0.9862598
0.0	0.9786614	0.96387047	0.98596674	0.9873339	0.99431914	0.99065673	0.9873285	0.98309857	0.9825233	0.9862598
0.0	0.9632509	0.90315807	0.7750678	0.8407254	0.88975173	0.87461025	0.8274005	0.6778388	0.9831163	0.9453998
0.0	0.0013166781	0.004878556	0.0032057685	0.9134135	0.00016181868	0.10042346	0.8591229	0.6748026	0.8275685	0.9560879
0.0	0.0013166781	0.72015035	0.2432063	0.90515673	0.00019388826	0.45062238	0.95195246	0.9100265	0.99142444	0.9560879
0.0	0.9786614	0.89659005	0.99964774	0.9844599	0.017081732	0.063665174	0.9885107	0.99691975	0.6708589	0.9386842
0.0	0.98905224	0.97529286	0.9838399	0.9449346	0.97038585	0.95820135	0.5181134	0.965175	0.97790384	0.99859923
0.0	0.6195009	0.5869587	0.5410562	0.21006626	0.24924739	0.06509652	0.5294907	0.8793129	0.5911151	0.1585505
0.0	0.12719396	0.007381856	0.010721058	0.0154286865	0.78613263	0.028272478	0.7270589	0.8431277	0.07563928	0.021575123
0.0	0.99826837	0.99797803	0.8401032	0.99529934	0.7364524	0.99248487	0.99828136	0.9968047	0.9990345	0.094904006
0.0	0.99883693	0.99920386	0.9979468	0.98741317	0.9985189	0.9950014	0.9992366	0.9950407	0.9996	0.9989366
0.0	0.9973762	0.9982943	0.99659413	0.9824185	0.9977963	0.9913829	0.9984127	0.98769975	0.99945086	0.99833953
0.0	0.9786614	0.96387047	0.98596674	0.9873339	0.99431914	0.99065673	0.9873285	0.98309857	0.9825233	0.9862598
0.0	0.024578683	0.17762126	0.19767228	0.6619821	0.94174844	0.009697705	0.9873285	0.009319434	0.22804466	0.3651379
0.0	0.9786614	0.96387047	0.98596674	0.9873339	0.99431914	0.99065673	0.9873285	0.9830987	0.9825233	0.9862598
0.0	0.9786614	0.96387047	0.9859666	0.9873339	0.99431914	0.99065673	0.9873285	0.98309857	0.9825233	0.9862598
0.0	0.974777	0.99741143	0.9781928	0.96445036	0.8310088	0.9633813	0.9696509	0.96324724	0.9911924	0.9257157
0.0	0.9999876	0.9999893	0.99998426	0.99981695	0.9999356	0.99985445	0.9999974	0.99995935	0.99998534	0.99999833
0.0	0.074502245	0.1359198	0.067478836	0.1453003	0.063992105	0.0010389601	0.1242632	0.010066728	0.0016859679	0.0030474872
0.0	0.98761576	0.9816124	0.9255641	0.9815662	0.96591204	0.9907011	0.9895968	0.9867764	0.9914995	0.98678315
0.0	0.999734	0.9997156	0.99923575	0.99845195	0.9992986	0.99833965	0.99965787	0.99955946	0.999057	0.9999049
0.0	0.981293	0.99428445	0.996327	0.9901894	0.97636604	0.97584075	0.84647954	0.9847771	0.995849	0.9983972
0.0	0.9786614	0.96387047	0.98596674	0.9873339	0.99431914	0.99065673	0.9873285	0.98309857	0.9825233	0.9862598
0.0	0.9786614	0.96387047	0.98596674	0.9873339	0.99431914	0.99065673	0.9873285	0.98309857	0.9825233	0.9862598
0.0	0.8145587	0.64750624	0.6113662	0.57860947	0.5734367	0.2844039	0.7520449	0.558006	0.8596091	0.84556735
0.0	0.99983835	0.9998869	0.99985385	0.99830073	0.9995357	0.9991352	0.9993411	0.999027	0.9996946	0.99992216
0.0	0.9758849	0.99492836	0.90860975	0.8367966	0.9580384	0.99355125	0.7286695	0.946816	0.9710961	0.80899817
0.0	0.9786614	0.96387047	0.98596674	0.9873339	0.99431914	0.99065673	0.9873285	0.9830987	0.9825233	0.9862598
0.0	0.44052652	0.729426	0.6631797	0.295942	0.33859488	0.41108957	0.19240476	0.32482225	0.5386454	0.8254562
0.0	0.8522036	0.7057752	0.6870904	0.6201158	0.5734367	0.35510883	0.7520448	0.6209322	0.88633186	0.8862327
0.0	0.31247523	0.3871833	0.68064433	0.6726449	0.33413932	0.14516039	0.13122645	0.47142935	0.7486351	0.8232227
0.0	0.31247523	0.3871833	0.6806443	0.6726449	0.33413938	0.14516042	0.13122648	0.47142956	0.7486351	0.8232227
0.0	0.31247526	0.3871833	0.68064433	0.67264485	0.33413932	0.14516045	0.13122648	0.47142935	0.7486351	0.82322264
0.0	0.31247523	0.3871833	0.68064433	0.67264485	0.33413932	0.14516042	0.13122648	0.47142935	0.7486351	0.8232227
0.0	0.31247523	0.3871834	0.68064433	0.67264485	0.33413935	0.14516036	0.13122648	0.4714293	0.7486351	0.8232227
0.0	0.31247523	0.38718334	0.68064433	0.672645	0.33413932	0.14516039	0.13122647	0.47142935	0.7486351	0.8232227
0.0	0.79673624	0.77850664	0.9185084	0.90397424	0.7675855	0.50180304	0.40107405	0.7791672	0.9345247	0.95822966
0.0	0.79673624	0.7785067	0.9185084	0.90397424	0.7675856	0.50180304	0.4010741	0.7791672	0.9345247	0.95822966
0.0	0.7967364	0.7785067	0.9185084	0.90397424	0.7675855	0.5018031	0.40107396	0.77916723	0.9345247	0.95822966
0.0	0.99956113	0.99931276	0.99874383	0.99656063	0.9965071	0.9960704	0.99838996	0.99906665	0.9994086	0.9997825
0.0	0.02567732	0.0021005755	0.3844477	0.14984198	0.0023034457	0.4040216	0.014664544	0.12497499	0.7326211	0.7366756
0.0	0.9786614	0.96387047	0.98596674	0.9873339	0.99431914	0.99065673	0.9873285	0.98309857	0.9825233	0.9862598
0.0	0.9786614	0.96387047	0.98596674	0.9873339	0.99431914	0.99065673	0.9873285	0.98309857	0.9825233	0.9862598
0.0	0.9786614	0.96387047	0.98596674	0.9873339	0.99431914	0.99065673	0.9873285	0.98309857	0.9825233	0.9862598
0.0	0.7135653	0.74434394	0.3449058	0.5159259	0.43363893	0.5245855	0.636412	0.53280056	0.46244153	0.88979197
0.0	0.9998393	0.99991035	0.9996995	0.99908197	0.99972516	0.9991517	0.99984324	0.9996489	0.9992169	0.9999634
0.0	0.999046	0.99942917	0.9988236	0.998198	0.98823535	0.99689937	0.9999728	0.9960388	0.9975362	0.9992021
0.0	0.37970355	0.037350513	0.08110196	0.1688209	0.010581186	0.0068224105	0.02167372	0.007819677	0.07248755	0.05294611
0.0	0.31361103	0.45056507	0.018877313	0.42135954	0.031909678	0.48056236	0.5587513	0.11766866	0.23538943	0.009332689
0.0	0.6177475	0.12214691	0.1895738	0.19728765	0.016267477	0.017474819	0.07611927	0.020965386	0.22731782	0.20828679
0.0	0.99238175	0.9941362	0.99754554	0.9922693	0.98677075	0.9804072	0.8275294	0.98622245	0.9973519	0.9989209
0.0	0.9994703	0.99975973	0.99878734	0.99722004	0.9990305	0.9986314	0.99951065	0.9988148	0.9977677	0.9998902
0.0	0.9994703	0.99975973	0.99878734	0.99722004	0.9990305	0.9986314	0.99951065	0.9988148	0.9977677	0.9998902
0.0	0.9994703	0.99975973	0.99878734	0.99722004	0.9990305	0.9986314	0.99951065	0.9988148	0.9977677	0.9998902
0.0	0.9994703	0.99975973	0.99878734	0.99722004	0.9990305	0.9986314	0.99951065	0.9988148	0.9977677	0.9998902
0.0	0.9994703	0.99975973	0.99878734	0.99722004	0.9990305	0.9986314	0.99951065	0.9988148	0.9977677	0.9998902
0.0	0.9994703	0.99975973	0.99878734	0.99722004	0.9990305	0.9986314	0.99951065	0.9988148	0.9977677	0.9998902
0.0	0.9994703	0.99975973	0.99878734	0.99722004	0.9990305	0.9986314	0.99951065	0.9988148	0.9977677	0.9998902
0.0	0.9994703	0.99975973	0.99878734	0.99722004	0.9990305	0.9986314	0.99951065	0.9988148	0.9977677	0.9998902
0.0	0.9994703	0.99975973	0.99878734	0.99722004	0.9990305	0.9986314	0.99951065	0.9988148	0.9977677	0.9998902
0.0	0.9994703	0.99975973	0.99878734	0.99722004	0.9990305	0.9986314	0.99951065	0.9988148	0.9977677	0.9998902
0.0	0.9994703	0.99975973	0.99878734	0.99722004	0.9990305	0.9986314	0.99951065	0.9988148	0.9977677	0.9998902
0.0	0.9994703	0.99975973	0.99878734	0.99722004	0.9990305	0.9986314	0.99951065	0.9988148	0.9977677	0.9998902
0.0	0.9994703	0.99975973	0.99878734	0.99722004	0.9990305	0.9986314	0.99951065	0.9988148	0.9977677	0.9998902
0.0	0.9994703	0.99975973	0.99878734	0.99722004	0.9990305	0.9986314	0.99951065	0.9988148	0.9977677	0.9998902
0.0	0.9994703	0.99975973	0.99878734	0.99722004	0.9990305	0.9986314	0.99951065	0.9988148	0.9977677	0.9998902
0.0	0.9994703	0.99975973	0.99878734	0.99722004	0.9990305	0.9986314	0.99951065	0.9988148	0.9977677	0.9998902
0.0	0.9994703	0.99975973	0.99878734	0.99722004	0.9990305	0.9986314	0.99951065	0.9988148	0.9977677	0.9998902
0.0	0.9994703	0.99975973	0.99878734	0.99722004	0.9990305	0.9986314	0.99951065	0.9988148	0.9977677	0.9998902
0.0	0.9994703	0.99975973	0.99878734	0.99722004	0.9990305	0.9986314	0.99951065	0.9988148	0.9977677	0.9998902
0.0	0.9994703	0.99975973	0.99878734	0.99722004	0.9990305	0.9986314	0.99951065	0.9988148	0.9977677	0.9998902
0.0	0.9994703	0.99975973	0.99878734	0.99722004	0.9990305	0.9986314	0.99951065	0.9988148	0.9977677	0.9998902
0.0	0.9994703	0.99975973	0.99878734	0.99722004	0.9990305	0.9986314	0.99951065	0.9988148	0.9977677	0.9998902
0.0	0.9994703	0.99975973	0.99878734	0.99722004	0.9990305	0.9986314	0.99951065	0.9988148	0.9977677	0.9998902
0.0	0.9994703	0.99975973	0.99878734	0.99722004	0.9990305	0.9986314	0.99951065	0.9988148	0.9977677	0.9998902
0.0	0.9994703	0.99975973	0.99878734	0.99722004	0.9990305	0.9986314	0.99951065	0.9988148	0.9977677	0.9998902
0.0	0.99238175	0.9941362	0.99754554	0.9922693	0.98677075	0.9804072	0.8275294	0.98622245	0.9973519	0.9989209
0.0	0.99998057	0.99998224	0.9999708	0.9999585	0.999964	0.9999529	0.99998903	0.9999372	0.9999404	0.99999297
0.0	0.9786614	0.96387047	0.9859666	0.9873339	0.99431914	0.99065673	0.9873285	0.98309857	0.9825233	0.9862598
0.0	0.9977724	0.997221	0.997378	0.9934768	0.99159664	0.9920787	0.99598527	0.9957942	0.99874926	0.9996724
0.0	0.9988801	0.9989718	0.99931324	0.9975684	0.9980506	0.9963278	0.9986072	0.998762	0.9991941	0.9998785
0.0	0.27222988	0.10841639	0.042613026	0.07900244	0.013354249	0.01241133	0.07396759	0.09957153	0.117245674	0.38155112
0.0	0.9983311	0.99786085	0.9979036	0.9967855	0.9945827	0.9934511	0.99758935	0.9980348	0.9984706	0.9992793
0.0	0.9994999	0.9999436	0.9996649	0.9990908	0.99604565	0.9999062	0.9998994	0.99918526	0.99971455	0.9999194
0.0	0.9786614	0.96387047	0.98596674	0.9873339	0.99431914	0.99065673	0.9873285	0.98309857	0.9825233	0.9862598
0.0	0.9786614	0.96387047	0.98596674	0.9873339	0.99431914	0.99065673	0.9873285	0.98309857	0.9825233	0.9862598
0.0	0.9996455	0.9996878	0.99983716	0.99879277	0.9992993	0.99952865	0.9998247	0.99960774	0.999653	0.9999269
0.0	0.9993767	0.99927086	0.9995654	0.99809664	0.9984162	0.9987937	0.99962723	0.9992836	0.9994836	0.99984837
0.0	0.9996176	0.9995345	0.9995952	0.9988727	0.99954504	0.9992507	0.9997899	0.9992817	0.99946195	0.99983025
0.0	0.9996176	0.9995345	0.9995952	0.9988727	0.99954504	0.9992507	0.9997899	0.9992817	0.99946195	0.99983025
0.0	0.9786614	0.96387047	0.98596674	0.9873339	0.99431914	0.99065673	0.9873285	0.98309857	0.9825233	0.9862598
0.0	0.013686613	0.00974217	0.00822152	0.009530689	0.015156109	0.004469519	0.03604164	0.018597914	0.014574768	0.020327002
0.0	0.9786614	0.96387047	0.98596674	0.9873339	0.99431914	0.99065673	0.9873285	0.98309857	0.9825233	0.9862598
0.0	0.99928206	0.99927014	0.9985896	0.9969195	0.99787664	0.9969823	0.99701583	0.997957	0.9983506	0.99954623
0.0	0.992027	0.9970387	0.992195	0.9804597	0.9885229	0.91617095	0.96643496	0.984994	0.9932199	0.99800783
0.0	0.982681	0.9960471	0.9684151	0.9742808	0.964527	0.92073244	0.8924312	0.9804632	0.99307245	0.99315816
0.0	0.992027	0.9970387	0.992195	0.9804597	0.9885229	0.91617095	0.96643496	0.984994	0.9932199	0.99800783
0.0	0.982681	0.9960471	0.9684151	0.9742808	0.964527	0.92073244	0.8924312	0.9804632	0.99307245	0.99315816
0.0	0.9786614	0.96387047	0.98596674	0.9873339	0.99431914	0.99065673	0.9873285	0.9830987	0.9825233	0.9862598
0.0	0.9786614	0.96387047	0.98596674	0.9873339	0.99431914	0.99065673	0.9873285	0.98309857	0.9825233	0.9862598
0.0	0.9786614	0.96387047	0.98596674	0.9873339	0.99431914	0.99065673	0.9873285	0.98309857	0.9825233	0.9862598
0.0	0.99987364	0.99979657	0.9997825	0.9992619	0.9994803	0.99873096	0.9998771	0.9995833	0.99980646	0.9999447
0.0	0.99989665	0.9999169	0.9998745	0.9996364	0.9996904	0.9991198	0.9999393	0.999666	0.9998487	0.9999596
0.0	0.99989665	0.9999169	0.9998745	0.9996364	0.9996904	0.9991198	0.9999393	0.999666	0.9998487	0.9999596
0.0	0.9786614	0.96387047	0.98596674	0.9873339	0.99431914	0.99065673	0.9873285	0.98309857	0.9825233	0.9862598
0.0	0.99991345	0.9999423	0.9998585	0.9995146	0.9997656	0.9995653	0.99969864	0.99965024	0.999783	0.9999486
0.0	0.52386093	0.38817412	0.120049424	0.36570626	0.12935653	0.12421211	0.13141543	0.08370807	0.2574747	0.5219966
0.0	0.7421394	0.73257667	0.21606126	0.48216787	0.43610138	0.3969147	0.4041774	0.293336	0.655598	0.7775031
0.0	0.74213946	0.73257655	0.21606122	0.48216793	0.43610135	0.3969147	0.40417743	0.29333606	0.655598	0.7775031
0.0	0.99991345	0.9999423	0.9998585	0.9995146	0.9997656	0.9995653	0.99969864	0.99965024	0.999783	0.9999486
0.0	0.03821853	0.95522016	0.32392773	0.24860214	0.86657095	0.96708304	0.75301236	0.89274323	0.8920644	0.941579
0.0	0.03821853	0.95522016	0.32392773	0.24860214	0.86657095	0.96708304	0.75301236	0.89274323	0.8920644	0.941579
0.0	0.13929385	0.98527807	0.2875628	0.5246632	0.8369811	0.9720747	0.7217988	0.95652896	0.9533696	0.941579
0.0	0.9997979	0.9994493	0.999665	0.9990657	0.9996662	0.9982116	0.9997874	0.99960417	0.99925464	0.9999479
0.0	0.9981317	0.9931185	0.996636	0.989408	0.9839485	0.961518	0.9752955	0.97434324	0.9957818	0.9559956
0.0	0.08602876	0.59885484	0.04300179	0.26047626	0.9325712	0.075835764	0.14236458	0.20251952	0.010898611	0.2378154
0.0	0.9958509	0.99417514	0.9877198	0.99000543	0.9917951	0.9656272	0.99694604	0.9906753	0.99028194	0.99898094
0.0	0.9839818	0.97155005	0.96752656	0.96961963	0.9538485	0.6938163	0.9866159	0.9831198	0.9799554	0.9947189
0.0	0.46776426	0.27785665	0.31298447	0.31444874	0.31443742	0.029278114	0.6538981	0.37723264	0.50030833	0.6275842
0.0	0.98089397	0.9658907	0.9593522	0.96518755	0.95468706	0.6650546	0.98455775	0.9770529	0.9772069	0.9936931
0.0	0.9958509	0.99417514	0.9877198	0.99000543	0.9917951	0.9656272	0.99694604	0.9906753	0.99028194	0.99898094
0.0	0.9763673	0.95859575	0.9008396	0.87757623	0.9156773	0.7508678	0.9853129	0.9241775	0.90016145	0.9936446
0.0	0.99873763	0.99871016	0.9976815	0.99479634	0.9956404	0.99735874	0.9973501	0.9951683	0.99888664	0.9997857
0.0	0.9786614	0.96387047	0.98596674	0.9873339	0.99431914	0.99065673	0.9873285	0.98309857	0.9825233	0.9862598
0.0	0.8546206	0.9109498	0.81284285	0.71423453	0.8123147	0.16702771	0.98954916	0.826442	0.8842188	0.86320525
0.0	0.22481255	0.49628958	0.08517336	0.3667961	0.040406212	0.2254823	0.30999398	0.19120021	0.14710037	0.41269842
0.0	0.848097	0.8494606	0.61874247	0.59470695	0.6430602	0.13397102	0.9695058	0.7903517	0.8304151	0.8850043
0.0	0.9983311	0.99786085	0.9979036	0.9967855	0.9945827	0.9934511	0.99758935	0.9980348	0.9984706	0.9992793
0.0	0.9786614	0.96387047	0.98596674	0.9873339	0.99431914	0.99065673	0.9873285	0.98309857	0.9825233	0.9862598
0.0	0.9786614	0.96387047	0.98596674	0.9873339	0.99431914	0.99065673	0.9873285	0.98309857	0.9825233	0.9862598
0.0	0.9998172	0.99989533	0.99991834	0.99966574	0.9998281	0.9998522	0.99991393	0.999828	0.9998766	0.9999753
0.0	0.9786614	0.96387047	0.98596674	0.9873339	0.99431914	0.99065673	0.9873285	0.98309857	0.9825233	0.9862598
0.0	0.9999907	0.9999943	0.9999881	0.9999765	0.9999819	0.99997234	0.99999666	0.9999598	0.9999629	0.99999785
0.0	0.99997747	0.99998605	0.9999882	0.9999745	0.9999777	0.9999825	0.99999297	0.9999417	0.9999504	0.99999547
0.0	0.9786614	0.96387047	0.98596674	0.9873339	0.99431914	0.99065673	0.9873285	0.98309857	0.9825233	0.9862598
0.0	0.9958762	0.98187155	0.38181296	0.99945015	0.8611052	0.99769324	0.9978775	0.98700315	0.9640159	0.99974984
0.0	0.9786614	0.96387047	0.98596674	0.9873339	0.99431914	0.99065673	0.9873285	0.9830987	0.9825233	0.9862598
0.0	0.9786614	0.96387047	0.98596674	0.9873339	0.99431914	0.99065673	0.9873285	0.9830987	0.9825233	0.9862598
0.0	0.9995326	0.99988484	0.9996346	0.9986185	0.9996407	0.999097	0.99988985	0.99966383	0.99957687	0.9999411
0.0	0.9738709	0.9664964	0.92800945	0.7001228	0.9217474	0.70584613	0.94543463	0.9187371	0.94957626	0.98993075
0.0	0.9617622	0.86862123	0.6575576	0.5694132	0.9699823	0.7834705	0.964132	0.9858138	0.8869889	0.49759075
0.0	0.051181883	0.09346297	0.031071592	0.022753991	0.034336127	0.021737643	0.09561082	0.06047069	0.073651426	0.11537462
0.0	0.99976283	0.99987996	0.99954695	0.9988451	0.9991314	0.9990734	0.9989924	0.9993537	0.99940264	0.9998772
0.0	0.46211004	0.0177555	0.15322983	0.1555611	0.009288439	0.5742485	0.020420711	0.07093764	0.9570257	0.81639653
0.0	0.46211004	0.0177555	0.15322976	0.1555611	0.009288439	0.57424843	0.02042072	0.07093766	0.9570257	0.81639653
0.0	0.86224407	0.86862123	0.4960596	0.26570755	0.9446716	0.583077	0.7152059	0.97073877	0.891289	0.12471884
0.0	0.86224407	0.86862123	0.4960596	0.26570755	0.9446716	0.583077	0.7152059	0.97073877	0.891289	0.12471884
0.0	0.20727	0.13336197	0.10558578	0.15479702	0.2399662	0.094670266	0.33374366	0.18530099	0.6182403	0.42339948
0.0	0.98089397	0.9658908	0.9593522	0.96518755	0.95468706	0.6650546	0.98455775	0.9770529	0.9772069	0.9936931
0.0	0.0051803393	0.02959327	0.0429122	0.062723435	0.011295857	0.008760302	0.02045687	0.003662318	0.0057436908	0.049197573
0.0	0.004413659	0.018300192	0.029493798	0.048127007	0.008852199	0.0059878575	0.016278125	0.0030901444	0.0052489997	0.03377268
0.0	0.011259542	0.1138382	0.10563017	0.09544312	0.03652448	0.017410675	0.048085082	0.0072082044	0.010605721	0.20195247
0.0	0.9997156	0.99969995	0.9997675	0.9991284	0.9996319	0.99959105	0.99984396	0.9993507	0.99954945	0.9998566
0.0	0.9994703	0.99975973	0.99878734	0.99722004	0.9990305	0.9986314	0.99951065	0.9988148	0.9977677	0.9998902
0.0	0.9786614	0.96387047	0.98596674	0.9873339	0.99431914	0.99065673	0.9873285	0.98309857	0.9825233	0.9862598
0.0	0.9786614	0.96387047	0.98596674	0.9873339	0.99431914	0.99065673	0.9873285	0.98309857	0.9825233	0.9862598
0.0	0.9786614	0.96387047	0.98596674	0.9873339	0.99431914	0.99065673	0.9873285	0.98309857	0.9825233	0.9862598
0.0	0.9786614	0.96387047	0.98596674	0.9873339	0.99431914	0.99065673	0.9873285	0.9830987	0.9825233	0.9862598
0.0	0.96688753	0.9195151	0.77719826	0.8337258	0.9191335	0.90332466	0.88580745	0.62345386	0.97793806	0.9411336
0.0	0.99529797	0.988689	0.9733768	0.9597966	0.937123	0.9329534	0.9612387	0.8783094	0.9876602	0.99501354
0.0	0.9999069	0.9999527	0.99991953	0.99934787	0.9997712	0.9995474	0.9998766	0.99985087	0.9997892	0.9999788
0.0	0.9998252	0.99985754	0.99968195	0.9985788	0.9993113	0.99793065	0.9995189	0.9996667	0.9996164	0.9999399
0.0	0.9977724	0.997221	0.997378	0.9934768	0.99159664	0.9920787	0.99598527	0.9957942	0.99874926	0.9996724
0.0	0.9786614	0.96387047	0.98596674	0.9873339	0.99431914	0.99065673	0.9873285	0.98309857	0.9825233	0.9862598
0.0	0.99970895	0.9996123	0.99859864	0.97813684	0.9983463	0.9521997	0.99894935	0.99855703	0.999164	0.9991966
0.0	0.9786614	0.96387047	0.98596674	0.9873339	0.99431914	0.99065673	0.9873285	0.9830987	0.9825233	0.9862598
0.0	0.83697504	0.4706161	0.9397078	0.074894354	0.7535975	0.48176125	0.4888782	0.7904473	0.95091814	0.9862598
0.0	0.9513905	0.9525717	0.6941168	0.3542662	0.5255008	0.59123546	0.9117454	0.8536404	0.9719945	0.90296674
0.0	0.9513905	0.9525717	0.6941168	0.3542662	0.52550083	0.59123546	0.9117454	0.8536404	0.9719945	0.90296686
0.0	0.8978179	0.6940481	0.822941	0.70266587	0.5763196	0.18100663	0.9262021	0.6412716	0.77123576	0.97857624
0.0	0.97085863	0.9557961	0.91852915	0.8737567	0.9874265	0.93902624	0.9066119	0.9479489	0.89976704	0.94980896
0.0	0.97085863	0.9557961	0.91852915	0.8737567	0.9874265	0.93902624	0.9066119	0.9479489	0.89976704	0.94980896
0.0	0.9786614	0.96387047	0.98596674	0.9873339	0.99431914	0.99065673	0.9873285	0.98309857	0.9825233	0.9862598
0.0	0.014968837	0.028507521	0.013153622	0.037246864	0.017077135	0.059313517	0.008881109	0.007493099	0.019738752	0.007134148
0.0	0.9786614	0.96387047	0.98596674	0.9873339	0.99431914	0.99065673	0.9873285	0.98309857	0.9825233	0.9862598
0.0	0.9786614	0.96387047	0.98596674	0.9873339	0.99431914	0.99065673	0.9873285	0.98309857	0.9825233	0.9862598
0.0	0.9996176	0.9995345	0.9995952	0.9988727	0.99954504	0.9992507	0.9997899	0.9992817	0.99946195	0.99983025
0.0	0.9996176	0.9995345	0.9995952	0.9988727	0.99954504	0.9992507	0.9997899	0.9992817	0.99946195	0.99983025
0.0	0.9786614	0.96387047	0.98596674	0.9873339	0.99431914	0.99065673	0.9873285	0.98309857	0.9825233	0.9862598
0.0	0.9786614	0.96387047	0.98596674	0.9873339	0.99431914	0.99065673	0.9873285	0.98309857	0.9825233	0.9862598
0.0	0.9996178	0.99882704	0.99941635	0.9984769	0.99933594	0.99626935	0.99947447	0.9992506	0.99886394	0.9999039
0.0	0.54357266	0.030253936	0.29364204	0.03300259	0.028091514	0.03053227	0.037345584	0.013141355	0.0515421	0.11852795
0.0	0.0025189167	0.0075213695	0.010355258	0.007413477	0.0050101844	0.0021621676	0.0047030193	0.004749201	0.010123185	0.13034809
0.0	0.9786614	0.96387047	0.98596674	0.9873339	0.99431914	0.99065673	0.9873285	0.9830987	0.9825233	0.9862598
0.0	0.9786614	0.96387047	0.98596674	0.9873339	0.99431914	0.99065673	0.9873285	0.98309857	0.9825233	0.9862598
0.0	0.6561129	0.15068226	0.17421724	0.061251353	0.6560972	0.38703302	0.5679449	0.54836535	0.4561409	0.83290553
0.0	0.65611285	0.15068229	0.17421724	0.061251383	0.65609705	0.38703302	0.56794494	0.54836535	0.456141	0.83290553
0.0	0.9996176	0.9995345	0.9995952	0.9988727	0.99954504	0.9992507	0.9997899	0.9992817	0.99946195	0.99983025
0.0	0.9996055	0.99953055	0.9996119	0.9988895	0.99951315	0.99924856	0.99979466	0.99928206	0.9994727	0.9998286
0.0	0.9999913	0.9999958	0.9999852	0.99995923	0.99998295	0.99996126	0.9999939	0.99994385	0.9999496	0.99999774
0.0	0.12350537	0.06804624	0.06440768	0.09760299	0.16575336	0.04983388	0.27286583	0.09707683	0.47176	0.23176165
0.0	0.9786614	0.96387047	0.98596674	0.9873339	0.99431914	0.99065673	0.9873285	0.98309857	0.9825233	0.9862598
0.0	0.9993913	0.9993824	0.9990459	0.99890316	0.9988821	0.9986998	0.9991547	0.99866164	0.99936646	0.9999151
0.0	0.9786614	0.96387047	0.98596674	0.9873339	0.99431914	0.99065673	0.9873285	0.98309857	0.9825233	0.9862598
0.0	0.9786614	0.96387047	0.98596674	0.9873339	0.99431914	0.99065673	0.9873285	0.9830987	0.9825233	0.9862598
0.0	0.9786614	0.96387047	0.98596674	0.9873339	0.99431914	0.99065673	0.9873285	0.9830987	0.9825233	0.9862598
0.0	0.9786614	0.96387047	0.98596674	0.9873339	0.99431914	0.99065673	0.9873285	0.9830987	0.9825233	0.9862598
0.0	0.9786614	0.96387047	0.98596674	0.9873339	0.99431914	0.99065673	0.9873285	0.9830987	0.9825233	0.9862598
0.0	0.9786614	0.96387047	0.98596674	0.9873339	0.99431914	0.99065673	0.9873285	0.9830987	0.9825233	0.9862598
0.0	0.9786614	0.96387047	0.98596674	0.9873339	0.99431914	0.99065673	0.9873285	0.9830987	0.9825233	0.9862598
0.0	0.9786614	0.96387047	0.98596674	0.9873339	0.99431914	0.99065673	0.9873285	0.9830987	0.9825233	0.9862598
0.0	0.9786614	0.96387047	0.98596674	0.9873339	0.99431914	0.99065673	0.9873285	0.9830987	0.9825233	0.9862598
0.0	0.9786614	0.96387047	0.98596674	0.9873339	0.99431914	0.99065673	0.9873285	0.9830987	0.9825233	0.9862598
0.0	0.9786614	0.96387047	0.98596674	0.9873339	0.99431914	0.99065673	0.9873285	0.9830987	0.9825233	0.9862598
0.0	0.9786614	0.96387047	0.98596674	0.9873339	0.99431914	0.99065673	0.9873285	0.9830987	0.9825233	0.9862598
0.0	0.9786614	0.96387047	0.98596674	0.9873339	0.99431914	0.99065673	0.9873285	0.9830987	0.9825233	0.9862598
0.0	0.9786614	0.96387047	0.98596674	0.9873339	0.99431914	0.99065673	0.9873285	0.9830987	0.9825233	0.9862598
0.0	0.9786614	0.96387047	0.98596674	0.9873339	0.99431914	0.99065673	0.9873285	0.9830987	0.9825233	0.9862598
0.0	0.9786614	0.96387047	0.98596674	0.9873339	0.99431914	0.99065673	0.9873285	0.9830987	0.9825233	0.9862598
0.0	0.9786614	0.96387047	0.98596674	0.9873339	0.99431914	0.99065673	0.9873285	0.9830987	0.9825233	0.9862598
0.0	0.9786614	0.96387047	0.98596674	0.9873339	0.99431914	0.99065673	0.9873285	0.9830987	0.9825233	0.9862598
0.0	0.9786614	0.96387047	0.98596674	0.9873339	0.99431914	0.99065673	0.9873285	0.9830987	0.9825233	0.9862598
0.0	0.7655011	0.78784275	0.17432915	0.74534154	0.64679325	0.119192824	0.2711969	0.5185307	0.7166134	0.6905893
0.0	0.965041	0.86881304	0.746306	0.8404006	0.8577024	0.85092634	0.8274005	0.5982497	0.9791764	0.9185355
0.0	0.9786614	0.96387047	0.9859666	0.9873339	0.99431914	0.99065673	0.9873285	0.98309857	0.9825233	0.9862598
0.0	0.0006637182	0.0009560575	0.0011653623	0.009353438	0.00085173844	0.0017613405	0.0015922665	0.0017211024	0.0016155104	0.0025207745
0.0	0.98872656	0.99549073	0.9898391	0.99098516	0.9941351	0.99104977	0.9989262	0.98488414	0.99773175	0.9985098
0.0	0.0020666802	0.036908414	0.0042640697	0.00058385334	0.0020260706	0.0013650546	0.018044995	0.00047422934	0.0017762529	0.002032387
0.0	0.95113444	0.8532384	0.81994	0.8847523	0.7722961	0.6274484	0.8500348	0.89854735	0.9370157	0.95015836
0.0	0.95113444	0.8532384	0.81994	0.8847523	0.772296	0.6274484	0.85003465	0.89854735	0.9370157	0.95015836
0.0	0.99923265	0.9990859	0.99935	0.9979723	0.9977691	0.9984236	0.9995028	0.9991264	0.99936503	0.9997913
0.0	0.99923265	0.9990859	0.99935	0.9979723	0.9977691	0.9984236	0.9995028	0.9991264	0.99936503	0.9997913
0.0	0.95113444	0.8532384	0.81994	0.8847523	0.7722961	0.62744844	0.8500348	0.89854735	0.9370157	0.95015836
0.0	0.95113444	0.8532384	0.81994003	0.8847523	0.7722961	0.6274484	0.8500348	0.89854735	0.9370157	0.95015824
0.0	0.9991448	0.99944896	0.999025	0.9928154	0.9987477	0.98900944	0.9993992	0.99450785	0.9993954	0.9997069
0.0	0.9991448	0.99944896	0.999025	0.9928154	0.9987477	0.98900944	0.9993992	0.99450785	0.9993954	0.9997069
0.0	0.9983311	0.99786085	0.9979036	0.9967855	0.9945827	0.9934511	0.99758935	0.9980348	0.9984706	0.9992793
0.0	0.9983311	0.99786085	0.9979036	0.9967855	0.9945827	0.9934511	0.99758935	0.9980348	0.9984706	0.9992793
0.0	0.7261099	0.49222276	0.46567217	0.50213605	0.46175164	0.19120304	0.667956	0.42905346	0.7988439	0.8125979
0.0	0.7261099	0.49222288	0.4656721	0.50213605	0.4617517	0.19120309	0.66795594	0.42905352	0.7988439	0.8125979
0.0	0.999286	0.9994598	0.9988242	0.9980228	0.99825877	0.99697375	0.99947935	0.9978271	0.9991066	0.9997993
0.0	0.029416302	0.00022643783	0.033759207	0.00020566139	0.009597329	0.005962224	0.016048646	0.0035285568	0.20016982	0.055925973
0.0	0.9786614	0.96387047	0.98596674	0.9873339	0.99431914	0.99065673	0.9873285	0.98309857	0.9825233	0.9862598
0.0	0.9997205	0.9997774	0.9997267	0.9991928	0.99968815	0.99953437	0.9998679	0.99952686	0.9996024	0.99987626
0.0	0.00013884065	0.92253417	0.015308093	0.28845024	0.57399887	0.3259482	0.0017621062	0.97057366	0.97466063	0.7562823
0.0	0.029307768	0.028679304	0.006468924	0.0127647575	0.03325032	0.0020696633	0.021655064	0.0059246793	0.03586347	0.019501489
0.0	0.00462652	0.009496261	0.003841978	0.014875964	0.008500614	0.020456454	0.0047338996	0.0021366696	0.0122340815	0.0016305053
0.0	0.045276213	0.051020935	0.019542616	0.10809148	0.039382026	0.016192818	0.04715829	0.054661732	0.45408902	0.05818123
0.0	0.029307768	0.02867931	0.006468921	0.0127647575	0.0332503	0.0020696623	0.02165507	0.0059246793	0.035863478	0.019501498
0.0	0.029307773	0.02867931	0.006468921	0.0127647575	0.03325032	0.0020696633	0.02165507	0.0059246738	0.03586347	0.019501489
0.0	0.029307768	0.02867931	0.006468921	0.0127647575	0.0332503	0.0020696623	0.02165507	0.0059246738	0.03586347	0.019501489
0.0	0.029307768	0.028679304	0.006468921	0.0127647575	0.03325032	0.0020696633	0.02165507	0.0059246738	0.03586347	0.019501489
0.0	0.029307773	0.02867931	0.006468921	0.0127647575	0.0332503	0.0020696623	0.021655064	0.0059246793	0.03586347	0.019501489
0.0	0.029307768	0.028679304	0.006468921	0.0127647575	0.0332503	0.0020696633	0.021655064	0.0059246793	0.03586347	0.019501489
0.0	0.029307773	0.028679304	0.006468924	0.0127647575	0.0332503	0.0020696633	0.021655064	0.0059246793	0.035863478	0.019501489
0.0	0.19828835	0.30408618	0.2780311	0.14933605	0.16325584	0.12784205	0.1407515	0.11379694	0.26540497	0.43679038
0.0	0.023344956	0.020503024	0.012835465	0.058661792	0.030146113	0.044904847	0.0131800035	0.0073746657	0.015232655	0.0066431225
0.0	0.023344956	0.02050303	0.012835465	0.058661804	0.030146113	0.044904847	0.0131800035	0.0073746657	0.015232655	0.0066431263
0.0	0.023344956	0.02050303	0.012835465	0.05866183	0.030146107	0.044904858	0.0131800035	0.0073746657	0.015232655	0.0066431225
0.0	0.025054222	0.03466455	0.0062849117	0.037756044	0.01446657	0.060759246	0.019826222	0.013476559	0.015189349	0.0028112463
0.0	0.01982191	0.027494753	0.008305164	0.017388208	0.011413372	0.043056875	0.01157356	0.0034551716	0.013200083	0.010614456
0.0	0.00462652	0.009496256	0.00384198	0.014875971	0.008500614	0.02045646	0.0047338973	0.0021366684	0.012234087	0.0016305046
0.0	0.01982191	0.027494753	0.008305164	0.017388208	0.011413372	0.043056875	0.01157356	0.0034551716	0.013200083	0.010614456
0.0	0.00462652	0.009496256	0.003841978	0.014875971	0.008500614	0.02045646	0.0047338973	0.0021366684	0.012234093	0.0016305046
0.0	0.025054222	0.03466455	0.0062849117	0.037756044	0.01446657	0.06075924	0.01982621	0.013476559	0.015189349	0.0028112463
0.0	0.01982191	0.027494753	0.008305164	0.017388208	0.011413372	0.043056894	0.011573555	0.0034551716	0.013200083	0.010614456
0.0	0.00462652	0.009496256	0.00384198	0.014875971	0.008500614	0.02045646	0.0047338973	0.0021366696	0.012234087	0.0016305046
0.0	0.00462652	0.009496261	0.003841978	0.014875971	0.008500618	0.020456454	0.0047338996	0.0021366696	0.012234076	0.0016305053
0.0	0.00462652	0.009496261	0.003841978	0.014875964	0.008500614	0.020456454	0.0047338973	0.0021366696	0.012234076	0.0016305053
0.0	0.025054226	0.034664556	0.0062849117	0.037756033	0.01446657	0.060759246	0.019826222	0.0134765515	0.015189349	0.0028112463
0.0	0.01982191	0.027494753	0.008305164	0.017388208	0.011413372	0.043056875	0.011573549	0.0034551716	0.013200083	0.010614456
0.0	0.0046265223	0.009496256	0.003841978	0.014875971	0.008500614	0.02045646	0.0047338973	0.0021366684	0.012234087	0.0016305046
0.0	0.025054226	0.034664556	0.0062849117	0.037756044	0.01446657	0.060759246	0.01982621	0.013476559	0.015189349	0.0028112463
0.0	0.01982191	0.027494753	0.008305164	0.017388208	0.011413372	0.043056875	0.011573555	0.0034551716	0.013200083	0.010614456
0.0	0.00462652	0.009496261	0.003841978	0.014875971	0.008500614	0.020456454	0.0047338996	0.0021366696	0.0122340815	0.0016305053
0.0	0.00462652	0.009496261	0.003841978	0.014875964	0.008500614	0.020456454	0.0047338973	0.0021366696	0.012234076	0.0016305053
0.0	0.01982191	0.027494753	0.008305164	0.017388208	0.011413372	0.043056875	0.01157356	0.0034551716	0.013200083	0.010614456
0.0	0.0046265223	0.009496256	0.003841978	0.014875971	0.008500614	0.02045646	0.0047338973	0.0021366684	0.012234087	0.0016305046
0.0	0.019821905	0.027494753	0.00830516	0.017388208	0.011413372	0.043056875	0.011573555	0.0034551716	0.013200083	0.010614456
0.0	0.00462652	0.009496256	0.00384198	0.014875971	0.008500614	0.02045646	0.0047338973	0.0021366684	0.012234093	0.0016305046
0.0	0.01982191	0.027494753	0.008305164	0.017388208	0.011413372	0.043056894	0.011573555	0.0034551716	0.013200083	0.010614456
0.0	0.00462652	0.009496256	0.00384198	0.014875971	0.008500614	0.02045646	0.0047338973	0.0021366696	0.012234093	0.0016305046
0.0	0.00462652	0.009496265	0.003841978	0.014875971	0.008500614	0.020456454	0.0047338973	0.0021366696	0.0122340815	0.0016305053
0.0	0.00462652	0.009496261	0.003841978	0.014875971	0.008500614	0.020456454	0.0047338973	0.0021366696	0.0122340815	0.0016305053
0.0	0.023344956	0.020503024	0.012835465	0.05866183	0.030146113	0.044904847	0.0131800035	0.0073746657	0.015232662	0.0066431225
0.0	0.01982191	0.027494753	0.008305164	0.017388208	0.011413372	0.043056894	0.011573555	0.0034551716	0.013200083	0.010614456
0.0	0.0046265223	0.009496256	0.00384198	0.014875971	0.008500614	0.02045646	0.0047338973	0.0021366684	0.012234087	0.0016305046
0.0	0.0046265223	0.009496256	0.00384198	0.014875971	0.008500614	0.02045646	0.0047338973	0.0021366684	0.012234087	0.0016305046
0.0	0.00462652	0.009496261	0.003841978	0.014875964	0.008500618	0.020456454	0.0047338973	0.0021366696	0.0122340815	0.0016305053
0.0	0.00462652	0.009496265	0.003841978	0.014875964	0.008500614	0.020456454	0.0047338996	0.0021366696	0.0122340815	0.0016305053
0.0	0.00462652	0.009496261	0.003841978	0.014875964	0.008500614	0.020456454	0.0047338996	0.0021366696	0.0122340815	0.0016305053
0.0	0.00462652	0.009496261	0.003841978	0.014875964	0.008500614	0.020456454	0.0047338973	0.0021366696	0.0122340815	0.0016305053
0.0	0.00462652	0.009496256	0.003841978	0.014875971	0.008500614	0.02045646	0.0047338973	0.0021366696	0.012234087	0.0016305046
0.0	0.23998053	0.2457613	0.66875464	0.12821844	0.12811403	0.022076502	0.10616359	0.30102614	0.80159664	0.18654944
0.0	0.04025253	0.076264486	0.12758031	0.71324784	0.6121534	0.90210444	0.08998029	0.037393633	0.2587339	0.8377798
0.0	0.17852704	0.08201277	0.12446186	0.08867514	0.07758591	0.014839907	0.043557957	0.07170376	0.32390916	0.045007158
0.0	0.0053009996	0.05315124	0.016307632	0.04964862	0.009787563	0.078288004	0.010522983	0.0072133485	0.04306853	0.016006699
0.0	0.0053010024	0.05315124	0.016307626	0.04964862	0.009787563	0.078288004	0.010522983	0.007213352	0.04306854	0.016006699
0.0	0.057640333	0.02134629	0.0073552174	0.0284251	0.008255572	0.0602938	0.005844123	0.012442275	0.011093666	0.0022952033
0.0	0.056367926	0.053325046	0.028571146	0.10283044	0.036476955	0.06965242	0.011283461	0.014082761	0.021097247	0.008880151
0.0	0.012134005	0.024775896	0.0068980013	0.01826574	0.009650696	0.03474257	0.004240234	0.0036047727	0.013461713	0.0052572703
0.0	0.012134005	0.024775904	0.0068979985	0.01826574	0.009650691	0.03474257	0.004240234	0.0036047727	0.013461713	0.0052572703
0.0	0.023344956	0.020503024	0.012835465	0.058661804	0.030146107	0.044904858	0.0131800035	0.0073746657	0.015232662	0.0066431225
0.0	0.0046265223	0.009496256	0.00384198	0.014875971	0.008500614	0.02045646	0.0047338973	0.0021366696	0.012234087	0.0016305046
0.0	0.0046265223	0.009496256	0.00384198	0.014875971	0.008500614	0.02045646	0.0047338973	0.0021366684	0.012234093	0.0016305046
0.0	0.0046265223	0.009496261	0.003841978	0.014875971	0.008500618	0.020456454	0.0047338973	0.0021366696	0.012234076	0.0016305053
0.0	0.00462652	0.009496256	0.003841978	0.014875971	0.008500614	0.02045646	0.0047338973	0.0021366696	0.012234087	0.0016305046
0.0	0.008527878	0.030035088	0.010168698	0.03620749	0.008936726	0.038731474	0.008905228	0.0036640482	0.018509056	0.0021405087
0.0	0.011800641	0.02094491	0.016697265	0.021848153	0.037955165	0.0901237	0.011769255	0.00936468	0.02159939	0.00328393
0.0	0.01982191	0.027494753	0.008305164	0.017388208	0.011413372	0.043056883	0.011573555	0.0034551716	0.013200083	0.010614456
0.0	0.023344956	0.02050303	0.012835465	0.058661804	0.030146107	0.044904858	0.0131800035	0.0073746657	0.015232662	0.0066431225
0.0	0.00462652	0.009496256	0.00384198	0.014875971	0.008500614	0.02045646	0.0047338973	0.0021366684	0.012234087	0.0016305046
0.0	0.00462652	0.009496261	0.003841978	0.014875964	0.008500618	0.020456454	0.0047338973	0.0021366696	0.0122340815	0.0016305053
0.0	0.0046265223	0.009496256	0.00384198	0.014875971	0.008500614	0.02045646	0.0047338973	0.0021366684	0.012234093	0.0016305046
0.0	0.008527878	0.030035095	0.010168702	0.03620749	0.008936726	0.038731474	0.008905228	0.0036640498	0.018509066	0.0021405087
0.0	0.011800641	0.020944905	0.016697265	0.021848159	0.037955165	0.0901237	0.011769255	0.009364676	0.02159939	0.00328393
0.0	0.01982191	0.027494753	0.008305164	0.017388208	0.011413372	0.043056875	0.011573549	0.0034551716	0.013200083	0.010614456
0.0	0.023344956	0.02050303	0.012835465	0.058661804	0.030146107	0.044904858	0.0131800035	0.0073746657	0.015232662	0.0066431225
0.0	0.00462652	0.009496256	0.003841978	0.014875971	0.008500614	0.02045646	0.0047338973	0.0021366684	0.012234087	0.0016305046
0.0	0.009626222	0.036360245	0.01140267	0.018653931	0.0125546055	0.027265808	0.0072102253	0.0054891133	0.02135697	0.008509147
0.0	0.009626222	0.036360223	0.011402681	0.01865394	0.012554599	0.027265802	0.0072102253	0.0054891133	0.021356985	0.008509147
0.0	0.072243005	0.85105383	0.23675704	0.07972952	0.04515044	0.2515402	0.0882965	0.24160442	0.26332748	0.11751345
0.0	0.02256715	0.06522979	0.05764932	0.027521616	0.05264684	0.1250796	0.020131882	0.024704352	0.03919471	0.015675616
0.0	0.036117367	0.09076512	0.030763099	0.021012893	0.017013023	0.06448119	0.017848847	0.00969846	0.025167562	0.052615136
0.0	0.043358173	0.06508534	0.04490177	0.07601296	0.04490735	0.058999225	0.021027584	0.020991486	0.029812694	0.0076449546
0.0	0.009626222	0.036360223	0.011402676	0.018653937	0.012554599	0.027265802	0.0072102253	0.0054891133	0.021356974	0.008509147
0.0	0.009626222	0.036360215	0.011402676	0.018653937	0.012554599	0.027265802	0.007210228	0.0054891133	0.02135697	0.008509139
0.0	0.0046265223	0.009496256	0.00384198	0.014875971	0.008500614	0.020456454	0.0047338973	0.0021366696	0.012234093	0.0016305046
0.0	0.0139895305	0.013219294	0.005981697	0.09137712	0.02621364	0.022191878	0.007861366	0.003572291	0.01524288	0.0020487634
0.0	0.0139895305	0.013219301	0.005981699	0.09137712	0.02621364	0.022191873	0.007861373	0.0035722891	0.01524288	0.0020487634
0.0	0.018601874	0.04672528	0.017015208	0.2275568	0.026178008	0.048177853	0.016966969	0.0063794344	0.027753005	0.003202628
0.0	0.19787885	0.23883812	0.23660119	0.581363	0.52657634	0.72629577	0.3410342	0.3710066	0.19892386	0.010196298
0.0	0.04091641	0.03964188	0.014772528	0.08898372	0.026183093	0.065508455	0.019665673	0.0063914154	0.016021281	0.015348
0.0	0.05511702	0.030503852	0.023583753	0.33628953	0.09504045	0.0541652	0.022804528	0.013669553	0.023817912	0.008040217
0.0	0.0139895305	0.013219294	0.005981699	0.09137712	0.02621363	0.022191873	0.007861373	0.0035722891	0.01524288	0.0020487625
0.0	0.00462652	0.009496261	0.003841978	0.014875964	0.008500618	0.020456454	0.0047338973	0.0021366696	0.012234076	0.0016305053
0.0	0.0046265223	0.009496256	0.00384198	0.014875971	0.008500614	0.02045646	0.0047338973	0.0021366684	0.012234093	0.0016305046
0.0	0.008527878	0.030035095	0.010168698	0.03620749	0.008936722	0.038731474	0.008905228	0.0036640482	0.018509066	0.0021405087
0.0	0.011800641	0.02094491	0.016697265	0.021848153	0.03795518	0.09012368	0.011769255	0.00936468	0.0215994	0.0032839288
0.0	0.019821905	0.02749474	0.008305164	0.017388208	0.011413372	0.043056875	0.01157356	0.0034551716	0.013200083	0.010614456
0.0	0.00462652	0.009496256	0.003841978	0.014875971	0.008500614	0.02045646	0.0047338973	0.0021366684	0.012234093	0.0016305046
0.0	0.0053009996	0.053151254	0.016307626	0.049648635	0.009787563	0.07828799	0.010522977	0.0072133485	0.043068517	0.016006699
0.0	0.0053010024	0.05315124	0.016307632	0.049648635	0.009787563	0.078288004	0.010522977	0.0072133485	0.04306854	0.016006699
0.0	0.009525014	0.16462827	0.044271417	0.124914914	0.011284615	0.1544455	0.023822939	0.01220681	0.06317277	0.010914871
0.0	0.013034776	0.097876474	0.0800554	0.07086565	0.040879376	0.31771782	0.03325052	0.030848071	0.07864735	0.029118318
0.0	0.023113405	0.13804759	0.037482575	0.046160728	0.012406912	0.20348328	0.02630639	0.01356645	0.05213747	0.094662435
0.0	0.06105893	0.8002002	0.6046897	0.6969517	0.10924212	0.63655305	0.25592703	0.5152192	0.28833294	0.7976283
0.0	0.0053010024	0.053151254	0.016307632	0.049648635	0.009787563	0.078288004	0.010522977	0.007213352	0.04306853	0.016006699
0.0	0.05764036	0.02134629	0.007355214	0.028425088	0.0082555795	0.0602938	0.005844126	0.012442275	0.011093666	0.0022952033
0.0	0.057640333	0.021346284	0.0073552174	0.028425088	0.0082555795	0.0602938	0.005844126	0.012442275	0.011093666	0.0022952033
0.0	0.0856589	0.08132868	0.019333484	0.08309654	0.009936503	0.11590904	0.015065629	0.02258622	0.016410204	0.0037757813
0.0	0.12577465	0.043859303	0.035387553	0.04169369	0.037550464	0.24696437	0.023791935	0.049285583	0.020189323	0.005684284
0.0	0.17239647	0.06265963	0.018240174	0.028993426	0.011511729	0.13686417	0.014755382	0.021008877	0.012416189	0.016060578
0.0	0.22098488	0.046602964	0.025575401	0.1314754	0.03201901	0.13861679	0.016792417	0.040675413	0.014739025	0.010397088
[truncated: 18,835 more rows]
