# Supplementary material for: Teasing out missing reactions in genome-scale metabolic networks through hypergraph learning
Source: Nat Commun. 2023 Apr 25;14:2375. doi: 10.1038/s41467-023-38110-7 (PMC10130184; doi:10.1038/s41467-023-38110-7)
Supplement: Supplementary file 4 — Source Data [file 41467_2023_38110_MOESM4_ESM.zip › Source Data/Figure 2/j-m/iUTI89_1310_cheshire.csv]

	0	0.1	0.1.1	0.1.1.1	0.1.1.1.1	0.1.1.1.1.1	0.1.1.1.1.1.1	0.1.1.1.1.1.1.1	0.1.1.1.1.1.1.1.1	0
1.0	0.7997829	0.97597957	0.073104344	0.99362355	0.9935309	0.99899024	0.9981828	0.749689	0.99973613	0.9922236
1.0	0.6346082	0.9999839	0.0027829078	0.9943136	0.5099397	0.9951485	0.9991861	0.99858534	0.99974984	0.99995077
1.0	0.5293745	0.0030007046	0.4343147	0.99989414	0.9998055	0.29999423	0.99683917	0.99968505	0.993946	0.99867284
1.0	0.9999341	0.99372226	0.3049548	0.9994374	0.9413392	0.9520939	0.9819967	0.79061747	0.26383448	0.9957332
1.0	0.44999593	0.98853964	0.99992085	0.98779607	0.0016561821	0.9990527	0.9997094	0.6827155	0.029908177	0.99969673
1.0	0.99974936	0.9994784	0.9970175	0.97998226	0.99967206	0.99939203	0.00011786941	0.9952976	0.99939215	0.99955004
1.0	0.99940574	0.092441715	0.9999602	0.7140045	0.99897194	0.0041145496	0.680876	0.9943711	0.96009374	0.9997172
1.0	0.9997305	0.9985996	0.9999969	0.9992066	0.3183095	0.9991227	0.99967337	0.9965321	0.05022312	0.9995746
1.0	0.99887985	0.9992594	0.98998964	0.9995098	0.99780446	0.99964523	0.0029340726	0.99978405	0.9998348	0.9990214
1.0	0.9997676	0.9980286	0.95806247	0.9981375	0.99870336	0.99988294	0.9966863	0.9997003	0.0031573048	0.9953557
1.0	0.9989913	0.7736076	0.9999118	0.9982545	0.9974577	0.99964976	0.98904043	0.99467504	0.043921124	0.9993243
1.0	0.99231905	0.16821083	0.99636453	0.9705912	0.98665977	0.99770904	0.99559635	0.9657348	0.9985482	0.9963756
1.0	0.5296928	0.9941037	0.9996749	0.99946636	0.09115055	0.9869092	0.9997024	0.998844	0.97753155	0.9997702
1.0	0.9956488	0.9992176	0.99811697	0.042584993	0.9992712	0.9812212	0.9821149	0.99962103	0.8591441	0.9671679
1.0	0.99881136	0.81790674	0.9999049	0.99998844	0.99864346	0.99958664	0.9990766	0.9989882	0.08303912	0.0061323442
1.0	0.99979097	0.9949669	0.99636453	0.9839357	0.9988588	0.99680746	0.12566365	0.99886996	0.14977129	0.112379424
1.0	0.99981254	0.61008376	0.13036111	0.9996093	0.99931455	0.9007186	0.9990879	0.98631614	0.9974462	0.9987142
1.0	0.9974348	0.9996147	0.9989862	0.6594353	0.99675	0.9908187	0.9977457	0.96922934	0.9992793	0.9718141
1.0	0.99984324	0.99892163	0.8815707	0.6316657	0.99857867	0.999821	0.99930584	0.8251785	0.9989517	0.999303
1.0	0.99959415	0.999539	0.9999589	0.99995637	0.9893667	0.021143224	0.885349	0.023645123	0.036473837	0.99882334
1.0	0.9998173	0.999012	0.9997696	0.15812768	0.9992459	0.99705756	0.8348154	0.9997392	0.9999362	0.59687424
1.0	0.86246395	0.99999523	0.99981624	0.9432635	0.99826777	0.98032266	0.9990074	0.99711597	0.9996965	0.99883777
1.0	0.99964285	0.9999443	0.9988618	0.99996877	0.99862623	0.9999492	0.9819967	0.99973136	0.99955493	0.99953234
1.0	0.7512849	0.9998029	0.99980253	0.99992514	0.99876666	0.99851435	0.9893728	0.9996306	0.42603445	0.99978334
1.0	0.998579	0.99670804	0.9999776	0.9732342	0.009378275	0.4794284	0.9995034	0.9997565	0.9025364	0.9994223
1.0	0.9957698	0.0017124938	0.0888616	0.9994979	0.99739695	0.99940205	0.7365255	0.99962866	0.9845286	0.993472
1.0	0.99937916	0.0030738425	0.9984517	0.9792823	0.99240404	0.9836227	0.99971086	0.0028230087	0.99930954	0.99998486
1.0	0.9996039	0.67730826	0.9801255	0.98227006	0.97689646	0.9825989	0.08510821	0.99972767	0.77343243	0.90870404
1.0	0.0028463234	0.87821656	0.96191263	0.9834193	0.97598755	0.9939528	0.99986947	0.002120986	0.9596447	0.5107115
1.0	0.999889	0.047006343	0.9975668	0.9191685	0.894929	0.9834192	0.9938074	0.99994993	0.9988079	0.99410534
1.0	0.99805367	0.08251585	0.99636453	0.9979151	0.06588756	0.99982375	0.0035075445	0.99971634	0.99943084	0.9997403
1.0	0.005274995	0.95613724	0.99995816	0.17056927	0.9990201	0.016715234	0.9998666	0.9995641	0.9955853	0.9999833
1.0	0.99931407	0.9855047	0.063775055	0.9947461	0.1708136	0.9999672	0.9990865	0.9990976	0.8099178	0.9879112
1.0	0.9980844	0.99784493	0.9950158	0.033759248	0.98702955	0.75674146	0.9995297	0.993614	0.5921719	0.9613962
1.0	0.999962	0.9977265	0.9991098	0.9981396	0.9999641	0.3804757	0.99878806	0.9751966	0.15080634	0.9993686
1.0	0.994655	0.6144249	0.9996251	0.9871594	0.99780947	0.5478576	0.55791754	0.84089273	0.9990011	0.26546595
1.0	0.9898302	0.9846581	0.99986887	0.9982323	0.9984849	0.9986959	0.99962544	0.99152654	0.9805046	0.9617447
1.0	0.9997831	0.30897266	0.99532336	0.9841196	0.9983956	0.999627	0.99339324	0.9898369	0.99932504	0.9869034
1.0	0.99816906	0.99936706	0.99978703	0.998365	0.99958307	0.26907706	0.9861601	0.9990676	0.9990238	0.80967265
1.0	0.8970729	0.9989225	0.97651017	0.9974607	0.9184531	0.99886477	0.99631643	0.9996605	0.906926	0.99870217
1.0	0.9920325	0.503695	0.00048795875	0.99987435	0.99801505	0.1594812	0.9988986	0.36817104	0.9973201	0.072602265
1.0	0.9978656	0.9886523	0.99903584	0.97401184	0.9897579	0.99947935	0.9743078	0.904619	0.0026163803	0.9897161
1.0	0.40927434	0.9931571	0.071581185	0.999782	0.99955446	0.98954517	0.06113808	0.99478006	0.9996069	0.99413645
1.0	0.5075404	0.9941977	0.98898077	0.99900335	0.94790655	0.9982254	0.07026228	0.99470913	0.99890554	0.99994206
1.0	0.9431628	0.17926082	0.32813913	0.06510672	0.99935144	0.9570157	0.97387016	0.16309509	0.9995167	0.99934405
1.0	0.9947114	0.08789167	0.999706	0.99901986	0.0029768364	0.8742112	0.5902186	0.9931023	0.99812657	0.99999666
1.0	0.99452436	0.96641254	0.98787725	0.96884423	0.9911152	0.9990996	0.99892527	0.99924135	0.9997249	0.9999937
1.0	0.97933096	0.19468033	0.9987018	0.9999633	0.9959298	0.99737966	0.57892776	0.9988175	0.9926386	0.9994116
1.0	0.98818123	0.99998903	0.9991043	0.89781874	0.808195	0.96877295	0.87005234	0.9978942	0.9999459	0.99976
1.0	0.99787986	0.99888724	0.9996691	0.9859589	0.17322405	0.99961406	0.3206082	0.997835	0.22152707	0.3349505
1.0	0.99985814	0.99949765	0.4940419	0.9993431	0.8099312	0.99221605	0.3271986	0.46926793	0.9997403	0.9615232
1.0	0.00243419	0.999806	0.9997117	0.004971525	0.7047558	0.3106189	0.2571543	0.9994691	0.9996829	0.96979684
1.0	0.9983833	0.9964909	0.99369097	0.9897685	0.99932945	0.9818817	0.8494041	0.99958664	0.99968374	0.94635785
1.0	0.9996637	0.99831796	0.9999906	0.999556	0.13287516	0.9756208	0.17378509	0.99981457	0.9586989	0.98720586
1.0	0.99698	0.9977381	0.002217129	0.99922085	0.90806913	0.9930502	0.99492514	0.5251962	0.99699914	0.99890983
1.0	0.8523859	0.99972063	0.99997437	0.99894077	0.99986506	0.999438	0.06728873	0.29296798	0.99802005	0.99513924
1.0	0.99960774	0.327249	0.99978536	0.98522043	0.99782926	0.99953103	0.00029663934	0.99971336	0.25038326	0.9991241
1.0	0.928744	0.38569355	0.99985516	0.38105416	0.880976	0.9843969	0.9948849	0.3656488	0.9800121	0.9625775
1.0	0.99980885	0.99992	0.98819333	0.8634157	0.99983394	0.9833513	0.9930056	0.45709404	0.9996809	0.0011963825
1.0	0.044557974	0.0021616719	0.9838547	0.19642037	0.9984781	0.9996406	0.30415374	0.99882084	0.9977664	0.97890556
1.0	0.9977325	0.0002815223	0.9776044	0.9751635	0.99961436	0.9981635	0.9868472	0.9993087	0.99002564	0.9996605
1.0	0.9998925	0.99947256	0.99039453	0.93691874	0.9970215	0.9914556	0.004095765	0.99965966	0.9987338	0.9988048
1.0	0.998577	0.99969184	0.9994154	0.21036856	0.9975313	0.9989484	0.9997317	0.99999154	0.043241356	0.9998136
1.0	0.9996971	0.99960595	0.99948287	0.9999335	0.9987852	0.11313882	0.9995653	0.97718155	0.99353653	0.31813356
1.0	0.9714257	0.019188719	0.9992429	0.99906415	0.3954948	0.9990982	0.99982315	0.9999708	0.9992093	0.99929845
1.0	0.77999866	0.9992668	0.18534367	0.99988794	0.9995722	0.9949174	0.9998203	0.99807346	0.98688495	0.9982248
1.0	0.9959364	0.71957785	0.99980646	0.99938786	0.99899536	0.958321	0.6874848	0.9991881	0.99921036	0.9998041
1.0	0.9994548	0.9993363	0.9992466	0.9461837	0.018410888	0.9985581	0.99910223	0.9998265	0.41385487	0.3099534
1.0	0.028217483	0.9993311	0.9993062	0.9781698	0.9999653	0.7037978	0.9929525	0.99815494	0.9996997	0.99940157
1.0	0.9956814	0.99958557	0.8825974	0.749005	0.2424282	0.99993896	0.030692367	0.007504161	0.9970198	0.9821207
1.0	0.9930912	0.7116762	0.9986072	0.9984243	0.00019725348	5.6053475e-05	0.7076493	0.99875796	0.9998036	0.9999058
1.0	0.9997975	0.98201275	0.91010165	0.9998834	0.45678818	0.5642767	0.3914083	0.99981135	0.9999753	0.054931235
1.0	0.91719806	0.9984641	0.99970585	0.99902654	0.99405366	0.012801307	0.9901072	0.99968123	0.9929113	0.99903333
1.0	0.6805165	0.99769175	0.99704045	0.99824107	0.9997341	0.9749561	0.9999794	0.9399213	0.89275765	0.99980193
1.0	0.9997774	0.9898589	0.99905974	0.4508892	0.082400456	0.40436584	0.999816	0.9999049	0.99564207	0.9997377
1.0	0.006247793	0.5406419	0.94140893	0.99997306	0.9991345	0.99752456	0.0032929685	0.9945701	0.8592265	0.99863225
1.0	0.019774888	0.98789036	0.1671142	0.9991517	0.9981862	0.999383	0.99408203	0.99866927	0.340249	0.99704945
1.0	0.99871135	0.00509518	0.99636453	0.99742174	0.9868412	0.993686	0.9819967	0.95164406	0.019103538	0.98531216
1.0	0.043636356	0.793433	0.99991465	0.9930052	0.018568555	0.9917486	0.93209964	0.14301793	0.99961275	0.0030180528
1.0	0.8767258	0.9946629	0.99824667	0.99835026	0.9831965	0.99891555	0.99952745	0.0015300871	0.01589502	0.9999951
1.0	0.97049654	0.9984426	0.2057345	0.9265948	0.25840947	0.9971161	0.8653886	0.00048038768	0.036748253	0.9997241
1.0	0.99979955	0.023785181	0.43580762	0.8212694	0.3655311	0.0020950972	0.9974788	0.9996438	0.99975187	0.99985397
1.0	0.0028272322	0.5368875	0.9309468	0.97715515	0.04263303	0.99905556	0.8017738	0.99971133	0.99270743	0.999795
1.0	0.982904	0.9997304	0.9999095	0.97412306	0.99997234	0.24245512	0.99680376	0.9935865	0.99966097	0.99914205
1.0	0.9869184	0.95675635	0.9989687	0.99996126	0.9912595	0.05729025	0.9924873	0.64638853	0.99307317	0.94619125
1.0	0.17534693	0.99853325	0.99958736	0.99941397	0.9413392	0.12682189	0.54120755	0.9990343	0.00058065704	0.000130697
1.0	0.014675723	0.03360516	0.9983197	0.999522	0.99812144	0.9825989	0.9971722	0.87690496	0.9991722	0.9856828
1.0	0.997736	0.99949884	0.9997693	0.9993106	0.9873812	0.4773237	0.998033	0.9992543	0.9981217	0.0001990045
1.0	0.9992576	0.9975672	0.7056766	0.97888684	0.9789875	0.9341691	0.8371043	0.9996952	0.93652356	0.99943537
1.0	0.99693656	0.99649006	0.9997652	0.26302934	0.99989235	0.93861216	0.99084514	0.9996948	0.98512065	0.9994179
1.0	0.99926394	0.99533963	0.9997211	0.8761928	0.8117822	0.99676514	0.99942243	0.9996704	0.99417794	0.9882129
1.0	0.999395	0.53817433	0.9976757	0.9997209	0.99495995	0.64193386	0.01967496	0.985394	0.9878213	0.99770516
1.0	0.9999269	0.99987686	0.68710756	0.9952726	0.99963605	0.999723	0.20395796	0.99846363	0.99214476	0.9991961
1.0	0.9999114	0.99707794	0.9999639	0.9995153	0.9981055	0.64257544	0.4086486	0.9997048	0.39875618	0.9948131
1.0	0.9998115	0.027572578	0.99991345	0.4779118	0.9995869	0.9989158	0.99479717	0.49169445	0.9999746	0.9995441
1.0	0.9997341	0.99765706	0.99809974	0.9973484	0.99962854	0.99980134	0.9476232	0.9994599	0.9616453	0.9583778
1.0	0.9971908	0.85796285	0.74639153	0.9581231	0.99772495	0.99976355	0.9857751	0.9990833	0.9997161	0.99898237
1.0	0.9999821	0.9940137	0.7514075	0.98982364	0.9263568	0.9995517	0.9982526	0.99728096	0.9785493	0.9997229
1.0	0.99981743	0.99954706	0.99273854	0.9997002	0.99907887	0.0110834325	0.9925885	0.999688	0.9986545	0.9997546
1.0	0.9972909	0.9990945	0.33089578	0.99007976	0.9996594	0.9996723	0.0013155995	0.047713116	0.3482459	0.97872925
1.0	0.9983694	0.9977284	0.97528535	0.9992556	0.54547286	0.99957913	0.96458465	0.9999629	0.0020564573	0.9992656
1.0	0.9999486	0.9996675	0.9999002	0.9992594	0.2986321	0.99831843	0.8480676	0.999798	0.96928006	0.9997801
1.0	0.9997713	0.99747014	0.0012792776	0.98402727	0.9413392	0.8980188	0.68312556	0.19521672	0.9999211	0.99964976
1.0	0.9998864	0.9999771	0.95618606	0.018760487	0.9905523	0.054347105	0.00018487056	0.4738031	0.5552767	0.9992428
1.0	0.99922144	0.98254204	0.9950376	0.14887579	0.9995357	0.9978136	0.959134	0.99795544	0.9987249	0.9995691
1.0	0.998971	0.9799903	0.006116143	0.8098045	0.9998368	0.9961008	0.99940026	0.9991498	0.997799	0.9994842
1.0	0.9900592	0.52544117	0.99947935	0.99592125	0.048585616	0.39117867	0.99306834	0.99862885	0.9998524	0.9963322
1.0	0.05141206	0.99886763	0.9101448	0.9993661	0.99945325	0.99991536	0.9299848	0.9997682	0.46086574	0.9997087
1.0	0.95526946	0.9990601	0.38090613	0.96973854	0.9991609	0.99959344	0.99904674	0.0017523366	0.01713062	0.9988601
1.0	0.9994991	0.99908054	0.9997564	0.95554507	0.9360261	0.9990521	0.91875017	0.994333	0.9526581	0.99990284
1.0	0.98358905	0.9747361	0.958349	0.9986203	0.4986403	0.9767303	0.99982977	0.9946301	0.99963117	0.998816
1.0	0.9854854	0.87158555	0.9999474	0.99904364	0.9999454	0.9967715	0.9941399	0.9997272	0.999134	0.99103546
1.0	0.80260134	0.9983235	0.7376988	0.7372608	0.99241954	0.75497824	0.99849546	0.97461843	0.9988907	0.9993229
1.0	0.99344516	0.9796577	0.99667203	0.99464685	0.9980563	0.7372971	0.49281093	0.5533958	0.9992742	0.999861
1.0	0.9934661	0.4280145	0.99050504	0.9944001	0.9995152	0.99993074	0.99902415	0.995492	0.99999404	0.97316915
1.0	0.99981946	0.9716817	0.99943537	0.99958867	0.90951204	0.006869426	0.005994372	0.9995763	0.99989855	0.9983046
1.0	0.98167473	0.999824	0.9747592	0.79741853	0.7846035	0.20814317	0.9896806	0.96962386	0.9959037	0.7311422
1.0	0.9928197	0.4048878	0.99805605	0.99513286	0.107202515	0.97473085	0.997654	0.99960095	0.9979081	0.9997712
1.0	0.9988889	0.9997116	0.99442023	0.9561453	0.9878857	0.57098734	0.035848446	0.9996991	0.00017275364	0.9990792
1.0	0.9912248	0.98238176	0.9985275	0.98432076	0.9983285	0.9910386	0.24348222	0.9998305	0.99993837	0.99989164
1.0	0.9987153	0.9987257	0.9999217	0.96698105	0.999509	0.97619605	0.99156535	0.9990595	0.99362767	0.99454075
1.0	0.97018224	0.9994823	0.0007573406	0.7875274	0.9358034	0.99546486	0.9996691	0.9971534	0.83371687	0.10919499
1.0	0.99843925	0.9994411	0.9989165	0.999426	0.08182086	0.9968988	0.9980179	0.99929225	0.9613527	0.98314065
1.0	0.9942356	0.9999366	0.9996785	0.999902	0.04387918	0.98894405	0.9977266	0.9987237	0.99772483	0.99468154
1.0	0.9995034	0.995854	0.999564	0.991078	0.00041938474	0.55525327	0.9999722	0.98701954	0.9999571	0.99982244
1.0	0.9982173	0.9992555	0.9987728	0.99672866	0.99182665	0.99801874	0.99953127	0.63156766	0.97102207	0.9989951
1.0	0.99888295	0.99811363	0.9999397	0.9999565	0.9972361	0.99709797	0.36766487	0.012146393	0.98837614	0.99511635
1.0	0.8153429	0.5927503	0.995937	0.9994229	0.9982901	0.9767898	0.98699576	0.99690765	0.981911	0.92838186
1.0	0.003245584	0.9990747	0.999992	0.9981129	0.09416539	0.85704803	0.9916706	0.997242	0.9993382	0.9998356
1.0	0.9997583	0.001625371	0.9998802	0.9778386	0.99921453	0.99977046	0.99596584	0.98542756	0.99975604	0.20209764
1.0	0.9988972	0.002407109	0.009531813	0.99352056	0.9980081	0.0024220287	0.9992663	0.10551526	0.9988323	0.9513829
1.0	0.9999198	0.9274197	0.49969333	0.99310714	0.0018002755	0.99301493	0.005699802	0.99990284	0.99915147	0.18265797
1.0	0.9996165	0.970111	0.004545773	0.9525343	0.9919674	0.9786155	0.2651109	0.9990903	0.9960997	0.99983525
1.0	0.9787835	0.99626935	0.99985933	0.999699	0.16280937	0.1854551	0.9661292	0.9995579	0.9995189	0.9943218
1.0	0.28963256	0.9995053	0.9999944	0.0045604347	0.99936074	0.45157987	0.99686325	0.9961016	0.99964213	0.9920636
1.0	0.998396	0.999551	0.9672529	0.8598387	0.5198142	0.98956746	0.0077480255	0.9998221	0.22144061	0.9999075
1.0	0.994409	0.991034	0.99987864	0.21140224	0.99836487	0.9780702	0.70826393	0.94243294	0.9988807	0.9997142
1.0	0.9695462	0.13213606	0.9998024	0.97232854	0.99909174	0.9998864	0.9982139	0.08847337	0.99996245	0.79572624
1.0	0.13174182	0.9531326	0.999997	0.011142395	0.99374616	0.6594382	0.9443403	0.69730127	0.99978226	0.9056735
1.0	0.009754539	0.99951315	0.9998454	0.98655987	0.9572476	0.345782	0.9990706	0.99573696	0.050887212	0.9996388
1.0	0.97255635	0.50097764	0.9987356	0.999881	0.975964	0.901709	0.99939525	0.9964059	0.9785891	0.9999182
1.0	0.9989951	0.9987464	0.99528533	0.9800285	0.3667961	0.9913515	0.6590404	0.9747586	0.016666563	0.99978286
1.0	0.019958716	0.999974	0.99822146	0.9895912	0.9999075	0.8814916	0.80811095	0.9813099	0.9960491	0.9997212
1.0	0.9992138	0.9925442	0.9999069	0.99952984	0.9703152	0.99998045	0.9998099	0.6350447	0.99988997	0.9998461
1.0	0.9963721	0.92419577	0.05827283	0.9993641	0.99629444	0.999969	0.99924576	0.99857485	0.0013852306	0.99845374
1.0	0.6593595	0.99923503	0.97454053	0.97877526	0.03383454	0.9987764	0.9920378	0.99426717	0.0028276034	0.9997117
1.0	0.99971455	0.9916257	0.99965954	0.986853	0.9988065	0.99706703	0.95875657	0.9757721	0.99832207	0.9698359
1.0	0.9998504	0.99781275	0.995546	0.976761	0.97952914	0.97442967	0.958639	0.9999752	0.99862385	0.9999821
1.0	0.9988116	0.999819	0.9992156	0.9984755	0.92313856	0.99929523	0.8221787	0.99251866	0.9977272	0.90005076
1.0	0.9980166	0.9992229	0.9920622	0.99866426	0.43154445	0.99987686	0.99921346	0.9989454	0.9995983	0.009446797
1.0	0.99874336	0.9998288	0.8895636	0.9990491	0.9979359	0.994713	0.99872726	0.9989135	0.9996427	0.9918671
1.0	0.030166196	0.9996284	0.12979475	0.99965966	0.99795663	0.9482728	0.9891984	0.053740922	0.9839373	0.0050366297
1.0	0.0006308339	0.9999405	0.8035897	0.98227006	0.996439	0.023569686	0.9967219	0.66288376	0.996302	0.99955946
1.0	0.9997476	0.99987054	0.99981505	0.9997008	0.6667171	0.99518186	0.9998392	0.9991134	0.97514874	0.9997509
1.0	0.9934661	0.33303714	0.9999118	0.9968958	0.9969426	0.9950596	0.9976063	0.99549556	0.25973666	0.87945735
1.0	0.9994715	0.0020439199	0.9982495	0.9994592	0.9966719	0.99977344	0.9988551	0.999049	0.9996731	0.9998497
1.0	0.22639918	0.99990153	0.9177844	0.9791813	0.9993529	0.99911433	0.6522519	0.99953425	0.9059744	0.9782542
1.0	0.9944522	0.99637455	0.9802027	0.99933213	0.9846481	0.65301245	0.0012108047	0.9854548	0.9999459	0.31658304
1.0	0.9992762	0.970111	0.99072886	0.96240246	0.999092	0.91813374	0.9999486	0.9996749	0.0010513364	0.93982476
1.0	0.99999523	0.99540025	0.67160094	0.115459785	0.9773276	0.99935144	0.5601967	0.95735735	0.18479344	0.9988165
1.0	0.95968944	0.9999354	0.9872084	0.9282694	0.089706056	0.9964365	0.67950284	0.32553717	0.99817216	0.9998878
1.0	0.9787835	0.9999945	0.99941814	0.99907255	0.99804	0.9987727	0.17628014	0.99827826	0.9999399	0.00016944499
1.0	0.065300286	0.9999014	0.9994746	0.7909914	0.99437356	0.9995584	0.9937755	0.992816	0.9998646	0.9991279
1.0	0.99955136	0.9964295	0.9190465	0.99965835	0.99258727	0.6364221	0.9600465	0.25469044	0.99900144	0.88579714
1.0	0.9913891	0.970111	0.43519047	0.99896383	0.9867296	0.00014564036	0.99996185	0.9992945	0.99975544	0.99852306
1.0	0.9987698	0.46939212	0.9998282	0.99809605	0.99944	0.99914145	0.99610305	0.99926895	0.99979347	0.999032
1.0	0.99706537	0.99953747	0.9984541	0.99940836	0.9974704	0.9994456	0.96172637	0.9946978	0.99928916	0.9837496
1.0	0.99994147	0.9780049	0.06981504	0.9998111	0.9755951	0.9704826	0.99894935	0.997156	0.999676	0.99156016
1.0	0.9998795	0.970111	0.98192596	0.045103133	0.99619544	0.9999038	0.9992022	0.9996226	0.912771	0.9998242
1.0	0.9999541	0.31757945	0.9881769	0.9966414	0.5391017	0.998779	0.9960563	0.56137663	0.99988747	0.99963856
1.0	0.99918395	0.9949421	0.8381512	0.99708086	0.6044068	0.8546307	0.015203649	0.26684535	0.98725265	0.9737554
1.0	0.9989028	0.06845755	0.99905556	0.6882683	0.9963716	0.9570435	0.9999856	0.9999715	0.9998179	0.9897161
1.0	0.93935287	0.9983997	0.9992655	0.9995436	0.9972114	0.99881953	0.99883336	0.9985421	0.9998134	0.9870775
1.0	0.99567944	0.9999378	0.9939143	0.99924564	0.9994622	0.9925833	0.68838876	0.9936625	0.99965775	0.998069
1.0	0.99672675	0.9992854	0.9397473	0.99959725	0.9990307	0.9999149	0.68344253	0.99945205	0.35949984	0.9996526
1.0	0.9918213	0.7543671	0.9987004	0.99763656	0.9923658	0.39834496	0.9998271	0.9696418	0.99960154	0.99846566
1.0	0.49449912	0.9962041	0.9999211	0.99983954	0.56379056	0.6490468	0.9986058	0.99709976	0.99966097	0.9983108
1.0	0.9753872	0.9924544	0.9948037	0.9994796	0.9994394	0.99796546	0.9908964	0.99860436	0.9992593	0.999777
1.0	0.9969235	0.7427453	0.6907939	0.96452266	0.99945086	0.83551997	0.9975268	0.9990752	0.002092205	0.9597588
1.0	0.3239299	0.99932694	0.9989047	0.9252044	0.98575866	0.59591913	0.9994136	0.9987178	0.99850214	0.99992025
1.0	0.5173237	0.7943736	0.9943546	0.93311834	0.891866	0.91860557	0.9870084	0.9943171	0.9777247	0.9995763
1.0	0.0031667317	0.99992406	0.99901485	0.99689144	0.98907405	0.99963796	0.9978126	0.9986834	0.9987078	0.9988299
1.0	0.99984777	0.9945809	0.9981554	0.999438	0.41385347	0.9996481	0.9819967	0.99948275	0.9930078	0.9995484
1.0	0.005845791	0.99988866	0.99636453	0.9988563	0.9641956	0.99882656	0.9796408	0.9696418	0.9960037	0.9936879
1.0	0.9987658	0.051761184	0.70645714	0.9990196	0.999853	0.98559916	0.9969574	0.7189997	0.7720535	0.9997062
1.0	0.99918026	0.75067496	0.963354	0.99787664	0.17263348	0.80442685	0.99573886	0.508875	0.0018910718	0.99979967
1.0	0.006741751	0.99701995	0.99956983	0.96934414	0.9116756	0.9996057	0.9990244	0.9962339	0.99839693	0.9997303
1.0	0.9934661	0.9996325	0.9997956	0.9999316	0.91480964	0.9997565	0.37282613	0.99871886	0.9951402	0.99998534
1.0	0.99389875	0.9358225	0.9997683	0.9992995	0.0041326336	0.99944323	0.99956614	0.99909556	0.99967074	0.34458706
1.0	0.9994597	0.94317096	0.12648116	0.8835338	0.9413392	0.99804795	0.8039877	0.9770477	0.97316736	0.9987178
1.0	0.56001633	0.01019256	0.99877983	0.56745255	0.998871	0.9996772	0.99983287	0.48861668	0.99615234	0.99940264
1.0	0.99891007	0.98081046	0.9918105	0.9629095	0.334993	0.5394187	0.9983595	0.99244833	0.9974377	0.9977615
1.0	0.99974555	0.99900997	0.95876634	0.9992567	0.32074896	0.9973416	0.9949574	0.9965718	0.99885106	0.9271016
1.0	0.9995092	0.9990941	0.9999764	0.999546	0.9972601	0.99649006	0.6961513	0.17816229	0.99932754	0.00237657
1.0	0.9999702	0.9996568	0.99976546	0.99852496	0.35754544	0.9047715	0.9992944	0.9953565	0.9993895	0.19422421
1.0	0.99961674	0.9997106	0.7275273	0.92308825	0.7061413	0.12850255	0.005009348	0.99832004	0.9998684	0.99942774
1.0	0.9997826	0.9998547	0.782105	0.62662584	0.98596364	0.99487215	0.88001347	0.999488	0.99964714	0.9729335
1.0	0.87947124	0.08007313	0.0067280573	0.8874875	0.97004056	0.9972192	0.77617097	0.99970055	0.99964285	0.41212383
1.0	0.9954188	0.9984553	0.9977906	0.9994061	0.98447186	0.87672883	0.99994254	0.94280535	0.004065461	0.99990726
1.0	0.995802	0.66212684	0.9999466	0.9999311	0.99970514	0.99964345	0.99823356	0.09605834	0.0015758857	0.07402864
1.0	0.7228904	0.89560807	0.00045842805	0.98227006	0.9642032	0.8308438	0.99701464	0.99908185	0.99421763	0.45838326
1.0	0.9998379	0.9983878	0.9501327	0.998847	0.00028617226	0.9965737	0.99982315	0.0015086045	0.9997949	0.96907365
1.0	0.99998736	0.99881315	0.98469794	0.94247764	0.9996617	0.99941933	0.9233563	0.9996233	0.99996984	0.99927765
1.0	0.99976665	0.18898004	0.26251972	0.99974567	0.99998057	0.9755123	0.99917346	0.9755005	0.99770266	0.9995459
1.0	0.9991861	0.998454	0.027978204	0.99877113	0.99815035	0.8861529	0.9982161	0.53898025	0.9620156	0.98739815
1.0	0.9999689	0.00060872687	0.35521063	0.99947375	0.99053276	0.99702233	0.9960467	0.99593025	0.99837387	0.9999784
1.0	0.71331763	0.99912685	0.98135626	0.9836484	0.99941206	0.9994708	0.0010888039	0.99967766	0.9999938	0.24118708
1.0	0.99988484	0.9991227	0.98353183	0.5599696	0.4699562	0.98877615	0.9996092	0.9999745	0.23703404	0.99956566
1.0	0.99967134	0.99954385	0.04605497	0.5605007	0.98545176	0.9179513	0.99991345	0.9946773	0.9999565	0.18242687
1.0	0.99962664	0.999969	0.99563134	0.42960393	0.991508	0.9840513	0.9798165	0.99941266	0.91415054	0.9997768
1.0	0.17642783	0.5152871	0.9904875	0.9603466	0.9935353	0.9634424	0.92843276	0.0037586477	0.985811	0.9586278
1.0	0.9968957	0.9952212	0.6997169	0.9999212	0.22313489	0.9450036	0.006296268	0.9993175	0.99989855	0.9994825
1.0	0.99814177	0.9977114	0.9992099	0.9994867	0.99956924	0.9989562	0.9201143	0.9976592	0.9992322	0.48121858
1.0	0.8267469	0.3298057	0.9848813	0.9955902	0.99073887	0.044978216	0.003122734	0.07350466	0.99982893	0.9993212
1.0	0.9995584	0.99864775	0.14410436	0.99953103	0.96556896	0.3428055	0.26103252	0.001790928	0.99084866	0.99993193
1.0	0.6464538	0.08026447	0.0011007221	0.9946977	0.2628424	0.9825989	0.93591607	0.99909127	0.7437029	0.98935574
1.0	0.99986875	0.16535018	0.93033236	0.9994149	0.99667394	0.0020817174	0.9751302	0.99961	0.9994018	0.9982584
1.0	0.66403866	0.99992275	0.13639192	0.0004197369	0.9447141	0.0047275773	0.9996112	0.9996074	0.9633022	0.9997867
1.0	0.9997696	0.9957651	0.022320036	0.43955263	0.99947923	0.99939096	0.9985055	0.99964345	0.9992902	0.9995378
1.0	0.9990293	0.99980634	0.9829411	0.9997063	0.99823654	0.010475001	0.99320316	0.9996749	0.99977225	0.9371717
1.0	0.9992436	0.99968886	0.98446006	0.99991524	0.9959883	0.9597058	0.4471376	0.9645576	0.99719405	0.9989774
1.0	0.91884106	0.525916	0.9966371	0.9997031	0.9999763	0.15641144	0.99404114	0.9957236	0.021843787	0.9997389
1.0	0.9923888	0.26603562	0.99450487	0.48046404	0.82907647	0.02862806	0.60189533	0.9944019	0.001221147	0.4591527
1.0	0.9860744	0.9983291	0.9990214	0.029431805	0.2549017	0.996874	0.99908435	0.0015507555	0.97753155	0.00077520113
1.0	0.99908733	0.7524495	0.5120693	0.99913365	0.99587953	0.9958925	0.99893004	0.99765503	0.9902974	0.99976116
1.0	0.99993455	0.9643996	0.99994147	0.9090783	0.995146	0.9984856	0.99997914	0.9997712	0.9909609	0.9997584
1.0	0.9934661	0.99820113	0.99962974	0.8236717	0.99928325	0.28042454	0.78427273	0.0011626132	0.9999294	0.9976985
0.0	0.9934661	0.970111	0.99636453	0.98227006	0.9413392	0.9825989	0.9819967	0.9696418	0.97753155	0.9897161
0.0	0.9934661	0.970111	0.99636453	0.98227006	0.9413392	0.9825989	0.9819967	0.9696418	0.97753155	0.9897161
0.0	0.9934661	0.970111	0.99636453	0.98227006	0.9413392	0.9825989	0.9819967	0.9696418	0.97753155	0.9897161
0.0	0.9934661	0.970111	0.99636453	0.98227006	0.9413392	0.9825989	0.9819967	0.9696418	0.97753155	0.9897161
0.0	0.9934661	0.970111	0.99636453	0.98227006	0.9413392	0.9825989	0.9819967	0.9696418	0.97753155	0.9897161
0.0	0.9934661	0.970111	0.99636453	0.98227006	0.9413392	0.9825989	0.9819967	0.9696418	0.97753155	0.9897161
0.0	0.9966344	0.9967553	0.996424	0.99565035	0.90616727	0.9630325	0.9893923	0.9974605	0.995242	0.9955701
0.0	0.9934661	0.970111	0.99636453	0.98227006	0.9413392	0.9825989	0.9819967	0.9696418	0.97753155	0.9897161
0.0	0.9783997	0.8455582	0.98046255	0.98415506	0.16646242	0.88454926	0.8910819	0.9533963	0.7681581	0.907658
0.0	0.9783997	0.8455582	0.98046255	0.98415506	0.16646242	0.88454926	0.8910819	0.9533963	0.7681581	0.907658
0.0	0.9783997	0.8455582	0.98046255	0.98415506	0.16646242	0.88454926	0.8910819	0.9533963	0.7681581	0.907658
0.0	0.9783997	0.8455582	0.98046255	0.98415506	0.16646242	0.88454926	0.8910819	0.9533963	0.7681581	0.907658
0.0	0.9979208	0.9910356	0.9966897	0.99546945	0.98558086	0.984993	0.9920378	0.992816	0.99878865	0.9817687
0.0	0.9987482	0.9985953	0.99875927	0.9986093	0.99744153	0.9973017	0.9985575	0.99878544	0.9991009	0.9990146
0.0	0.99843055	0.9982381	0.99781847	0.9976355	0.9956201	0.9955017	0.9974982	0.99825877	0.9983885	0.99831223
0.0	0.9917732	0.9870308	0.99173826	0.99108446	0.9850425	0.9951408	0.98173344	0.9890037	0.9769713	0.9876046
0.0	0.99843055	0.9982381	0.99781847	0.9976355	0.9956201	0.9955017	0.9974982	0.99825877	0.9983885	0.99831223
0.0	0.99843055	0.9982381	0.99781847	0.9976355	0.9956201	0.9955017	0.9974982	0.99825877	0.9983885	0.99831223
0.0	0.9917732	0.9870308	0.99173826	0.99108446	0.9850425	0.9951408	0.98173344	0.9890037	0.9769713	0.9876046
0.0	0.99972886	0.9994301	0.9998946	0.9991698	0.9975936	0.999383	0.9989291	0.99962544	0.99955124	0.9997172
0.0	0.9934661	0.970111	0.99636453	0.98227006	0.9413392	0.9825989	0.9819967	0.9696418	0.97753155	0.9897161
0.0	0.9934661	0.970111	0.99636453	0.98227006	0.9413392	0.9825989	0.9819967	0.9696418	0.97753155	0.9897161
0.0	0.99972886	0.9994301	0.9998946	0.9991698	0.9975936	0.999383	0.9989291	0.99962544	0.99955124	0.9997172
0.0	0.9934661	0.970111	0.99636453	0.98227006	0.9413392	0.9825989	0.9819967	0.9696418	0.97753155	0.9897161
0.0	0.9934661	0.970111	0.99636453	0.98227006	0.9413392	0.9825989	0.9819967	0.9696418	0.97753155	0.9897161
0.0	0.99843055	0.9982381	0.99781847	0.9976355	0.9956201	0.9955017	0.9974982	0.99825877	0.9983885	0.99831223
0.0	0.9917732	0.9870308	0.99173826	0.99108446	0.9850425	0.9951408	0.98173344	0.9890037	0.9769713	0.9876046
0.0	0.9979208	0.9910356	0.9966897	0.99546945	0.98558086	0.984993	0.9920378	0.992816	0.99878865	0.9817687
0.0	0.99843055	0.9982381	0.99781847	0.9976355	0.9956201	0.9955017	0.9974982	0.99825877	0.9983885	0.99831223
0.0	0.9934661	0.970111	0.99636453	0.98227006	0.9413392	0.9825989	0.9819967	0.9696418	0.97753155	0.9897161
0.0	0.9934661	0.970111	0.99636453	0.98227006	0.9413392	0.9825989	0.9819967	0.9696418	0.97753155	0.9897161
0.0	0.99972886	0.9994301	0.9998946	0.9991698	0.9975936	0.999383	0.9989291	0.99962544	0.99955124	0.9997172
0.0	0.0006315931	0.00011905911	0.00054875825	1.4440034e-05	0.00035290176	0.00017257288	0.00044204167	0.00033597302	0.0003121798	4.6834015e-05
0.0	0.0013011799	0.0030316	0.0011918617	0.077224836	0.78940576	0.0009565988	0.0024197903	0.0007778295	0.05507179	0.0012999895
0.0	0.99972886	0.9994301	0.9998946	0.9991698	0.9975936	0.999383	0.9989291	0.99962544	0.99955124	0.9997172
0.0	0.9934661	0.970111	0.99636453	0.98227006	0.9413393	0.9825989	0.9819967	0.9696418	0.97753155	0.9897161
0.0	0.99972886	0.9994301	0.9998946	0.9991698	0.9975936	0.999383	0.9989291	0.99962544	0.99955124	0.9997172
0.0	0.9934661	0.970111	0.99636453	0.98227006	0.9413392	0.9825989	0.9819967	0.9696418	0.97753155	0.9897161
0.0	0.9934661	0.970111	0.99636453	0.98227006	0.9413393	0.9825989	0.9819967	0.9696418	0.97753155	0.9897161
0.0	0.9934661	0.970111	0.99636453	0.98227006	0.9413392	0.9825989	0.9819967	0.9696418	0.97753155	0.9897161
0.0	0.9934661	0.970111	0.99636453	0.98227006	0.9413392	0.9825989	0.9819967	0.9696418	0.97753155	0.9897161
0.0	0.99972886	0.9994301	0.9998946	0.9991698	0.9975936	0.999383	0.9989291	0.99962544	0.99955124	0.9997172
0.0	0.9979208	0.9910356	0.9966897	0.99546945	0.98558086	0.984993	0.9920378	0.992816	0.99878865	0.9817687
0.0	0.9979208	0.9910356	0.9966897	0.99546945	0.98558086	0.984993	0.9920378	0.992816	0.99878865	0.9817687
0.0	0.99843055	0.9982381	0.99781847	0.9976355	0.9956201	0.9955017	0.9974982	0.99825877	0.9983885	0.99831223
0.0	0.99843055	0.9982381	0.99781847	0.9976355	0.9956201	0.9955017	0.9974982	0.99825877	0.9983885	0.99831223
0.0	0.99815506	0.99634874	0.99749964	0.9948967	0.9905025	0.9981142	0.99615896	0.99819595	0.99832815	0.9977641
0.0	0.9982311	0.99626714	0.9977093	0.9959115	0.99264973	0.99788517	0.99602413	0.9981627	0.99794716	0.99764085
0.0	0.99793625	0.9963611	0.997707	0.99566334	0.9922579	0.99749136	0.99618137	0.99825734	0.9980258	0.99730647
0.0	0.99829847	0.99591124	0.99753064	0.996161	0.99107635	0.9977695	0.99652123	0.99834716	0.99794275	0.99699306
0.0	0.99758124	0.9944764	0.9966371	0.99352056	0.98838717	0.99714774	0.9952734	0.99783105	0.9969098	0.9963928
0.0	0.99758124	0.9944764	0.9966371	0.99352056	0.98838717	0.99714774	0.9952734	0.99783105	0.9969098	0.9963928
0.0	0.99758124	0.9944764	0.9966371	0.99352056	0.98838717	0.99714774	0.9952734	0.99783105	0.9969098	0.9963928
0.0	0.99758124	0.9944764	0.9966371	0.99352056	0.98838717	0.99714774	0.9952734	0.99783105	0.9969098	0.9963928
0.0	0.99758124	0.9944764	0.9966371	0.99352056	0.98838717	0.99714774	0.9952734	0.99783105	0.9969098	0.9963928
0.0	0.9917732	0.9870308	0.99173826	0.99108446	0.9850425	0.9951408	0.98173344	0.9890037	0.9769713	0.9876046
0.0	0.99843055	0.9982381	0.99781847	0.9976355	0.9956201	0.9955017	0.9974982	0.99825877	0.9983885	0.99831223
0.0	0.9993766	0.99506515	0.99786466	0.99787056	0.99408686	0.9955836	0.99640757	0.9971642	0.99951625	0.99361044
0.0	0.96526474	0.03435543	0.8902615	0.8817084	0.9973174	0.0036998757	0.9918779	0.5799531	0.9981065	0.14606576
0.0	0.99505264	0.9730119	0.9999602	0.9999368	0.6667171	0.9996593	0.99946946	0.9992766	0.0010513364	0.9998337
0.0	0.99505264	0.9730119	0.9999602	0.9999368	0.6667171	0.9996593	0.99946946	0.9992766	0.0010513364	0.9998337
0.0	0.0028272322	0.9416166	0.9906881	0.999918	0.6667171	0.9831701	0.99895346	0.79891163	0.0010513364	0.998609
0.0	0.99843055	0.9982381	0.99781847	0.9976355	0.9956201	0.9955017	0.9974982	0.99825877	0.9983885	0.99831223
0.0	0.00030557232	0.00284618	0.0009663874	0.0001582051	0.0012454968	0.006341481	0.0019155972	0.000874002	0.00013600716	0.0006313548
0.0	0.9934661	0.970111	0.99636453	0.98227006	0.9413392	0.9825989	0.9819967	0.9696418	0.97753155	0.9897161
0.0	0.9934661	0.970111	0.99636453	0.98227006	0.9413392	0.9825989	0.9819967	0.9696418	0.97753155	0.9897161
0.0	0.99972886	0.9994301	0.9998946	0.9991698	0.9975936	0.999383	0.9989291	0.99962544	0.99955124	0.9997172
0.0	0.9934661	0.970111	0.99636453	0.98227006	0.9413392	0.9825989	0.9819967	0.9696418	0.97753155	0.9897161
0.0	0.9999546	0.9992316	0.99978787	0.99968815	0.99946636	0.9993228	0.99963593	0.9993919	0.99978405	0.99938035
0.0	8.999288e-05	0.0008110576	0.0857774	0.1412996	0.4194824	0.17100392	0.00085010944	0.0014153348	0.001156658	0.17284551
0.0	0.94665146	0.9276568	0.9866182	0.9939839	0.9567037	0.9739942	0.9836308	0.8992447	0.91623074	0.9929087
0.0	0.99972886	0.9994301	0.9998946	0.9991698	0.9975936	0.999383	0.9989291	0.99962544	0.99955124	0.9997172
0.0	0.9934661	0.970111	0.99636453	0.98227006	0.9413392	0.9825989	0.9819967	0.9696418	0.97753155	0.9897161
0.0	0.9934661	0.970111	0.99636453	0.98227006	0.9413392	0.9825989	0.9819967	0.9696418	0.97753155	0.9897161
0.0	0.9934661	0.970111	0.99636453	0.98227006	0.9413392	0.9825989	0.9819967	0.9696418	0.97753155	0.9897161
0.0	0.9934661	0.970111	0.99636453	0.98227006	0.9413392	0.9825989	0.9819967	0.9696418	0.97753155	0.9897161
0.0	0.9934661	0.970111	0.99636453	0.98227006	0.9413392	0.9825989	0.9819967	0.9696418	0.97753155	0.9897161
0.0	0.99972886	0.9994301	0.9998946	0.9991698	0.9975936	0.999383	0.9989291	0.99962544	0.99955124	0.9997172
0.0	0.0105378935	0.09513475	0.009292833	0.0041944114	0.011359106	0.59313387	0.0023764626	0.0024857349	0.00018022292	0.0014668606
0.0	0.9998388	0.9996897	0.99970704	0.9997161	0.99934596	0.99964213	0.9997737	0.9993781	0.9998894	0.99968326
0.0	0.99677014	0.9951303	0.99814045	0.9979825	0.99663746	0.99146277	0.99096936	0.997835	0.99790597	0.9958133
0.0	0.99872154	0.9989973	0.9985928	0.99913543	0.9970342	0.9972372	0.99775106	0.99715483	0.9993974	0.9985262
0.0	0.9934661	0.970111	0.99636453	0.98227006	0.9413392	0.9825989	0.9819967	0.9696418	0.97753155	0.9897161
0.0	0.9979208	0.9910356	0.9966897	0.99546945	0.98558086	0.984993	0.9920378	0.992816	0.99878865	0.9817687
0.0	0.99843055	0.9982381	0.99781847	0.9976355	0.9956201	0.9955017	0.9974982	0.99825877	0.9983885	0.99831223
0.0	0.9917732	0.9870308	0.99173826	0.99108446	0.9850425	0.9951408	0.98173344	0.9890037	0.9769713	0.9876046
0.0	0.99843055	0.9982381	0.99781847	0.9976355	0.9956201	0.9955017	0.9974982	0.99825877	0.9983885	0.99831223
0.0	0.99677014	0.9951303	0.99814045	0.9979825	0.99663746	0.99146277	0.99096936	0.997835	0.99790597	0.9958133
0.0	0.99843055	0.9982381	0.99781847	0.9976355	0.9956201	0.9955017	0.9974982	0.99825877	0.9983885	0.99831223
0.0	0.9992385	0.99900657	0.999252	0.9989618	0.9980203	0.99827623	0.9990029	0.9991565	0.9994659	0.99948835
0.0	0.9934661	0.970111	0.99636453	0.98227006	0.9413392	0.9825989	0.9819967	0.9696418	0.97753155	0.9897161
0.0	0.9934661	0.970111	0.99636453	0.98227006	0.9413392	0.9825989	0.9819967	0.9696418	0.97753155	0.9897161
0.0	0.9934661	0.970111	0.99636453	0.98227006	0.9413392	0.9825989	0.9819967	0.9696418	0.97753155	0.9897161
0.0	0.082270525	0.009109263	0.018800842	0.0010071084	0.0007715818	0.004722915	0.0012146062	0.0010988504	0.15169647	0.001722996
0.0	0.082270525	0.009109263	0.018800842	0.0010071084	0.0007715818	0.004722915	0.0012146062	0.0010988504	0.15169647	0.001722996
0.0	0.9934661	0.970111	0.99636453	0.98227006	0.9413393	0.9825989	0.9819967	0.9696418	0.97753155	0.9897161
0.0	0.9934661	0.970111	0.99636453	0.98227006	0.9413393	0.9825989	0.9819967	0.9696418	0.97753155	0.9897161
0.0	0.9934661	0.970111	0.99636453	0.98227006	0.9413392	0.9825989	0.9819967	0.9696418	0.97753155	0.9897161
0.0	0.9979208	0.9910356	0.9966897	0.99546945	0.98558086	0.984993	0.9920378	0.992816	0.99878865	0.9817687
0.0	0.9979208	0.9910356	0.9966897	0.99546945	0.98558086	0.984993	0.9920378	0.992816	0.99878865	0.9817687
0.0	0.99843055	0.9982381	0.99781847	0.9976355	0.9956201	0.9955017	0.9974982	0.99825877	0.9983885	0.99831223
0.0	0.99843055	0.9982381	0.99781847	0.9976355	0.9956201	0.9955017	0.9974982	0.99825877	0.9983885	0.99831223
0.0	0.9934661	0.970111	0.99636453	0.98227006	0.9413392	0.9825989	0.9819967	0.9696418	0.97753155	0.9897161
0.0	0.9917732	0.9870308	0.99173826	0.99108446	0.9850425	0.9951408	0.98173344	0.9890037	0.9769713	0.9876046
0.0	0.9917732	0.9870308	0.99173826	0.99108446	0.9850425	0.9951408	0.98173344	0.9890037	0.9769713	0.9876046
0.0	0.99843055	0.9982381	0.99781847	0.9976355	0.9956201	0.9955017	0.9974982	0.99825877	0.9983885	0.99831223
0.0	0.99843055	0.9982381	0.99781847	0.9976355	0.9956201	0.9955017	0.9974982	0.99825877	0.9983885	0.99831223
0.0	0.9934661	0.970111	0.99636453	0.98227006	0.9413392	0.9825989	0.9819967	0.9696418	0.97753155	0.9897161
0.0	0.9934661	0.970111	0.99636453	0.98227006	0.9413392	0.9825989	0.9819967	0.9696418	0.97753155	0.9897161
0.0	0.9934661	0.970111	0.99636453	0.98227006	0.9413392	0.9825989	0.9819967	0.9696418	0.97753155	0.9897161
0.0	0.9934661	0.970111	0.99636453	0.98227006	0.9413392	0.9825989	0.9819967	0.9696418	0.97753155	0.9897161
0.0	0.99972886	0.9994301	0.9998946	0.9991698	0.9975936	0.999383	0.9989291	0.99962544	0.99955124	0.9997172
0.0	0.9934661	0.970111	0.99636453	0.98227006	0.9413392	0.9825989	0.9819967	0.9696418	0.97753155	0.9897161
0.0	0.9934661	0.970111	0.99636453	0.98227006	0.9413392	0.9825989	0.9819967	0.9696418	0.97753155	0.9897161
0.0	0.99972886	0.9994301	0.9998946	0.9991698	0.9975936	0.999383	0.9989291	0.99962544	0.99955124	0.9997172
0.0	0.9934661	0.970111	0.99636453	0.98227006	0.9413392	0.9825989	0.9819967	0.9696418	0.97753155	0.9897161
0.0	0.9934661	0.970111	0.99636453	0.98227006	0.9413392	0.9825989	0.9819967	0.9696418	0.97753155	0.9897161
0.0	0.9997973	0.99963665	0.9999163	0.9994617	0.998713	0.99956566	0.99940753	0.9997013	0.99967504	0.9997979
0.0	0.9934661	0.970111	0.99636453	0.98227006	0.9413392	0.9825989	0.9819967	0.9696418	0.97753155	0.9897161
0.0	0.9934661	0.970111	0.99636453	0.98227006	0.9413392	0.9825989	0.9819967	0.9696418	0.97753155	0.9897161
0.0	0.9934661	0.970111	0.99636453	0.98227006	0.9413392	0.9825989	0.9819967	0.9696418	0.97753155	0.9897161
0.0	0.99972886	0.9994301	0.9998946	0.9991698	0.9975936	0.999383	0.9989291	0.99962544	0.99955124	0.9997172
0.0	0.99972886	0.9994301	0.9998946	0.9991698	0.9975936	0.999383	0.9989291	0.99962544	0.99955124	0.9997172
0.0	0.9934661	0.970111	0.99636453	0.98227006	0.9413392	0.9825989	0.9819967	0.9696418	0.97753155	0.9897161
0.0	0.99677014	0.9951303	0.99814045	0.9979825	0.99663746	0.99146277	0.99096924	0.997835	0.99790597	0.9958133
0.0	0.0006938077	0.00017124973	5.965679e-05	5.8902857e-05	0.0062775514	0.00026795937	0.0002235551	0.002822543	0.00035581138	0.0020551065
0.0	0.9979208	0.9910356	0.9966897	0.99546945	0.98558086	0.984993	0.9920378	0.992816	0.99878865	0.9817687
0.0	0.99843055	0.9982381	0.99781847	0.9976355	0.9956201	0.9955017	0.9974982	0.99825877	0.9983885	0.99831223
0.0	0.9917732	0.9870308	0.99173826	0.99108446	0.9850425	0.9951408	0.98173344	0.9890037	0.9769713	0.9876046
0.0	0.99843055	0.9982381	0.99781847	0.9976355	0.9956201	0.9955017	0.9974982	0.99825877	0.9983885	0.99831223
0.0	0.9998388	0.9996897	0.99970704	0.9997161	0.99934596	0.99964213	0.9997737	0.9993781	0.9998894	0.99968326
0.0	0.9979208	0.9910356	0.9966897	0.99546945	0.98558086	0.984993	0.9920378	0.992816	0.99878865	0.9817687
0.0	0.9979208	0.9910356	0.9966897	0.99546945	0.98558086	0.984993	0.9920378	0.992816	0.99878865	0.9817687
0.0	0.99843055	0.9982381	0.99781847	0.9976355	0.9956201	0.9955017	0.9974982	0.99825877	0.9983885	0.99831223
0.0	0.99843055	0.9982381	0.99781847	0.9976355	0.9956201	0.9955017	0.9974982	0.99825877	0.9983885	0.99831223
0.0	0.99843055	0.9982381	0.99781847	0.9976355	0.9956201	0.9955017	0.9974982	0.99825877	0.9983885	0.99831223
0.0	0.99843055	0.9982381	0.99781847	0.9976355	0.9956201	0.9955017	0.9974982	0.99825877	0.9983885	0.99831223
0.0	0.99972886	0.9994301	0.9998946	0.9991698	0.9975936	0.999383	0.9989291	0.99962544	0.99955124	0.9997172
0.0	0.99972886	0.9994301	0.9998946	0.9991698	0.9975936	0.999383	0.9989291	0.99962544	0.99955124	0.9997172
0.0	0.9979208	0.9910356	0.9966897	0.99546945	0.98558086	0.984993	0.9920378	0.992816	0.99878865	0.9817687
0.0	0.99843055	0.9982381	0.99781847	0.9976355	0.9956201	0.9955017	0.9974982	0.99825877	0.9983885	0.99831223
0.0	0.99843055	0.9982381	0.99781847	0.9976355	0.9956201	0.9955017	0.9974982	0.99825877	0.9983885	0.99831223
0.0	0.99972886	0.9994301	0.9998946	0.9991698	0.9975936	0.999383	0.9989291	0.99962544	0.99955124	0.9997172
0.0	0.9934661	0.970111	0.99636453	0.98227006	0.9413393	0.9825989	0.9819967	0.9696418	0.97753155	0.9897161
0.0	0.9934661	0.970111	0.99636453	0.98227006	0.9413392	0.9825989	0.9819967	0.9696418	0.97753155	0.9897161
0.0	0.9934661	0.970111	0.99636453	0.98227006	0.9413392	0.9825989	0.9819967	0.9696418	0.97753155	0.9897161
0.0	0.9934661	0.970111	0.99636453	0.98227006	0.9413392	0.9825989	0.9819967	0.9696418	0.97753155	0.9897161
0.0	0.9934661	0.970111	0.99636453	0.98227006	0.9413392	0.9825989	0.9819967	0.9696418	0.97753155	0.9897161
0.0	0.9934661	0.970111	0.99636453	0.98227006	0.9413392	0.9825989	0.9819967	0.9696418	0.97753155	0.9897161
0.0	0.004616973	0.0159006	0.00026546305	0.0014465076	0.036231216	0.0064307223	0.0077391514	0.002027779	0.010616609	0.0033081812
0.0	0.004616973	0.0159006	0.00026546305	0.0014465076	0.036231216	0.0064307223	0.0077391514	0.002027779	0.010616609	0.0033081812
0.0	0.004616973	0.015900608	0.00026546305	0.0014465076	0.03623121	0.0064307223	0.0077391514	0.002027779	0.010616609	0.0033081812
0.0	0.0046169753	0.0159006	0.00026546305	0.0014465076	0.03623121	0.0064307223	0.007739159	0.002027779	0.0106166145	0.0033081793
0.0	0.004616973	0.0159006	0.00026546305	0.0014465082	0.03623121	0.0064307223	0.0077391514	0.002027779	0.010616609	0.0033081812
0.0	0.004616973	0.015900608	0.00026546305	0.0014465082	0.03623121	0.0064307223	0.0077391514	0.002027779	0.010616609	0.0033081812
0.0	0.004616973	0.0159006	0.00026546305	0.0014465076	0.03623121	0.0064307223	0.0077391514	0.002027779	0.010616609	0.0033081812
0.0	0.0046169753	0.0159006	0.00026546305	0.0014465076	0.03623121	0.0064307223	0.0077391514	0.00202778	0.0106166145	0.0033081812
0.0	0.004616973	0.015900608	0.00026546305	0.0014465076	0.03623121	0.0064307223	0.0077391514	0.002027779	0.010616609	0.0033081812
0.0	0.004616973	0.0159006	0.00026546305	0.0014465076	0.03623121	0.0064307223	0.0077391514	0.002027779	0.010616609	0.0033081812
0.0	0.004616973	0.0159006	0.00026546305	0.0014465076	0.03623121	0.0064307223	0.0077391514	0.002027779	0.010616609	0.0033081812
0.0	0.0046169753	0.0159006	0.00026546305	0.0014465076	0.03623121	0.0064307223	0.0077391514	0.00202778	0.0106166145	0.0033081812
0.0	0.004616973	0.0159006	0.00026546305	0.0014465076	0.036231216	0.0064307223	0.0077391514	0.002027779	0.010616609	0.0033081812
0.0	0.9934661	0.970111	0.99636453	0.98227006	0.9413392	0.9825989	0.9819967	0.9696418	0.97753155	0.9897161
0.0	0.9934661	0.970111	0.99636453	0.98227006	0.9413392	0.9825989	0.9819967	0.9696418	0.97753155	0.9897161
0.0	0.9934661	0.970111	0.99636453	0.98227006	0.9413392	0.9825989	0.9819967	0.9696418	0.97753155	0.9897161
0.0	0.9934661	0.970111	0.99636453	0.98227006	0.9413392	0.9825989	0.9819967	0.9696418	0.97753155	0.9897161
0.0	0.9934661	0.970111	0.99636453	0.98227006	0.9413392	0.9825989	0.9819967	0.9696418	0.97753155	0.9897161
0.0	0.9934661	0.970111	0.99636453	0.98227006	0.9413392	0.9825989	0.9819967	0.9696418	0.97753155	0.9897161
0.0	0.9934661	0.970111	0.99636453	0.98227006	0.9413392	0.9825989	0.9819967	0.9696418	0.97753155	0.9897161
0.0	0.9934661	0.970111	0.99636453	0.98227006	0.9413392	0.9825989	0.9819967	0.9696418	0.97753155	0.9897161
0.0	0.9934661	0.970111	0.99636453	0.98227006	0.9413392	0.9825989	0.9819967	0.9696418	0.97753155	0.9897161
0.0	0.99972886	0.9994301	0.9998946	0.9991698	0.9975936	0.999383	0.9989291	0.99962544	0.99955124	0.9997172
0.0	0.9934661	0.970111	0.99636453	0.98227006	0.9413393	0.9825989	0.9819967	0.9696418	0.97753155	0.9897161
0.0	0.9934661	0.970111	0.99636453	0.98227006	0.9413392	0.9825989	0.9819967	0.9696418	0.97753155	0.9897161
0.0	0.9934661	0.970111	0.99636453	0.98227006	0.9413392	0.9825989	0.9819967	0.9696418	0.97753155	0.9897161
0.0	0.99872154	0.9989973	0.9985928	0.99913543	0.9970342	0.9972372	0.99775094	0.99715483	0.9993974	0.9985262
0.0	0.9994311	0.99931264	0.9995092	0.99933916	0.9983675	0.9986518	0.9991386	0.99926776	0.99968004	0.9994648
0.0	0.99843055	0.9982381	0.99781847	0.9976355	0.9956201	0.9955017	0.9974982	0.99825877	0.9983885	0.99831223
0.0	0.9934661	0.970111	0.99636453	0.98227006	0.9413392	0.9825989	0.9819967	0.9696418	0.97753155	0.9897161
0.0	0.99677014	0.9951303	0.99814045	0.9979825	0.99663746	0.99146277	0.99096924	0.997835	0.99790597	0.9958133
0.0	0.11349279	0.07612101	0.17536734	0.0046676695	0.08829796	0.8992424	0.052638866	0.7332279	0.06397503	0.1772987
0.0	0.9981121	0.999506	0.99851936	0.9983278	0.9926375	0.996974	0.99670285	0.99846375	0.9982778	0.99857175
0.0	0.9934661	0.970111	0.99636453	0.98227006	0.9413392	0.9825989	0.9819967	0.9696418	0.97753155	0.9897161
0.0	0.9934661	0.970111	0.99636453	0.98227006	0.9413393	0.9825989	0.9819967	0.9696418	0.97753155	0.9897161
0.0	0.9934661	0.970111	0.99636453	0.98227006	0.9413393	0.9825989	0.9819967	0.9696418	0.97753155	0.9897161
0.0	0.9934661	0.970111	0.99636453	0.98227006	0.9413393	0.9825989	0.9819967	0.9696418	0.97753155	0.9897161
0.0	0.9934661	0.970111	0.99636453	0.98227006	0.9413393	0.9825989	0.9819967	0.9696418	0.97753155	0.9897161
0.0	0.9995389	0.99932563	0.99975497	0.99605197	0.99604213	0.99843234	0.9985864	0.99921083	0.99794894	0.99900144
0.0	0.99972886	0.9994301	0.9998946	0.9991698	0.9975936	0.999383	0.9989291	0.99962544	0.99955124	0.9997172
0.0	0.9934661	0.970111	0.99636453	0.98227006	0.9413392	0.9825989	0.9819967	0.9696418	0.97753155	0.9897161
0.0	0.99872154	0.9989973	0.9985928	0.99913543	0.9970342	0.9972372	0.99775094	0.99715483	0.9993974	0.9985262
0.0	0.99872154	0.9989973	0.9985928	0.99913543	0.9970342	0.9972372	0.99775094	0.99715483	0.9993974	0.9985262
0.0	0.99872154	0.9989973	0.9985928	0.99913543	0.9970342	0.9972372	0.99775106	0.99715483	0.9993974	0.9985262
0.0	0.99872154	0.9989973	0.9985928	0.99913543	0.9970342	0.9972372	0.99775106	0.99715483	0.9993974	0.9985262
0.0	0.99872154	0.9989973	0.9985928	0.99913543	0.9970342	0.9972372	0.99775094	0.99715483	0.9993974	0.9985262
0.0	0.0075177182	0.0005208843	0.019953413	0.0048776018	0.0029277883	0.016892757	0.20600414	0.07096075	0.0005820914	0.01835875
0.0	0.008328501	0.0039335517	0.0033561334	0.38571945	0.0028422703	0.00028413546	0.95002514	0.0025014456	0.0009389919	0.014985518
0.0	0.9934661	0.970111	0.99636453	0.98227006	0.9413392	0.9825989	0.9819967	0.9696418	0.97753155	0.9897161
0.0	0.026750758	0.0121114375	0.13339803	4.5777568e-05	0.0011987814	0.0043213055	0.0018386479	0.0007589564	0.028276468	0.007957605
0.0	0.026750758	0.0121114375	0.13339803	4.5777568e-05	0.0011987814	0.0043213055	0.0018386479	0.0007589564	0.028276468	0.007957605
0.0	0.33209264	0.0033790169	0.77640426	0.00042136476	0.002183699	0.6257682	0.36053663	0.035462316	0.014353326	0.7951588
0.0	0.9934661	0.970111	0.99636453	0.98227006	0.9413392	0.9825989	0.9819967	0.9696418	0.97753155	0.9897161
0.0	0.07272791	0.5087986	0.6529448	0.0059144404	0.21459825	0.04185417	0.12993191	0.00975201	0.54195094	0.18827587
0.0	0.99941003	0.99876773	0.99924695	0.99915195	0.9985904	0.9979236	0.99819237	0.9990049	0.9991829	0.9992483
0.0	0.9934661	0.970111	0.99636453	0.98227006	0.9413392	0.9825989	0.9819967	0.9696418	0.97753155	0.9897161
0.0	0.9987203	0.99866486	0.9981608	0.99832803	0.99676263	0.99652207	0.99795556	0.99847347	0.9989349	0.99871397
0.0	0.9934661	0.970111	0.99636453	0.98227006	0.9413392	0.9825989	0.9819967	0.9696418	0.97753155	0.9897161
0.0	0.9934661	0.970111	0.99636453	0.98227006	0.9413392	0.9825989	0.9819967	0.9696418	0.97753155	0.9897161
0.0	0.9934661	0.970111	0.99636453	0.98227006	0.9413392	0.9825989	0.9819967	0.9696418	0.97753155	0.9897161
0.0	0.9934661	0.970111	0.99636453	0.98227006	0.9413392	0.9825989	0.9819967	0.9696418	0.97753155	0.9897161
0.0	0.9934661	0.970111	0.99636453	0.98227006	0.9413392	0.9825989	0.9819967	0.9696418	0.97753155	0.9897161
0.0	0.9934661	0.970111	0.99636453	0.98227006	0.9413393	0.9825989	0.9819967	0.9696418	0.97753155	0.9897161
0.0	0.9934661	0.970111	0.99636453	0.98227006	0.9413393	0.9825989	0.9819967	0.9696418	0.97753155	0.9897161
0.0	0.99940395	0.99876416	0.9992987	0.99918455	0.9983997	0.99853766	0.9987387	0.9991327	0.9992799	0.999305
0.0	0.9934661	0.970111	0.99636453	0.98227006	0.9413392	0.9825989	0.9819967	0.9696418	0.97753155	0.9897161
0.0	0.9934661	0.970111	0.99636453	0.98227006	0.9413392	0.9825989	0.9819967	0.9696418	0.97753155	0.9897161
0.0	0.9934661	0.970111	0.99636453	0.98227006	0.9413392	0.9825989	0.9819967	0.9696418	0.97753155	0.9897161
0.0	0.9934661	0.970111	0.99636453	0.98227006	0.9413392	0.9825989	0.9819967	0.9696418	0.97753155	0.9897161
0.0	0.9934661	0.970111	0.99636453	0.98227006	0.9413392	0.9825989	0.9819967	0.9696418	0.97753155	0.9897161
0.0	0.9995389	0.99932563	0.99975497	0.99605197	0.99604213	0.99843234	0.9985864	0.99921083	0.99794894	0.99900144
0.0	0.9934661	0.970111	0.99636453	0.98227006	0.9413392	0.9825989	0.9819967	0.9696418	0.97753155	0.9897161
0.0	0.9934661	0.970111	0.99636453	0.98227006	0.9413392	0.9825989	0.9819967	0.9696418	0.97753155	0.9897161
0.0	0.9934661	0.970111	0.99636453	0.98227006	0.9413392	0.9825989	0.9819967	0.9696418	0.97753155	0.9897161
0.0	0.9934661	0.970111	0.99636453	0.98227006	0.9413392	0.9825989	0.9819967	0.9696418	0.97753155	0.9897161
0.0	0.9934661	0.970111	0.99636453	0.98227006	0.9413393	0.9825989	0.9819967	0.9696418	0.97753155	0.9897161
0.0	0.9934661	0.970111	0.99636453	0.98227006	0.9413393	0.9825989	0.9819967	0.9696418	0.97753155	0.9897161
0.0	0.99839264	0.9969989	0.99902105	0.9988423	0.9975079	0.9954607	0.9952371	0.99842876	0.9985178	0.9969356
0.0	0.9997644	0.9969818	0.9984863	0.99875665	0.9953081	0.99588275	0.99817514	0.99818015	0.9994647	0.99071866
0.0	0.43350083	0.47216612	0.57247984	0.50528824	0.5970681	0.8628315	0.7473897	0.6549943	0.42570737	0.18214251
0.0	0.75339437	0.77062744	0.97062194	0.974608	0.69419736	0.8452837	0.9916745	0.9941216	0.9072006	0.9807202
0.0	0.30734548	0.41858694	0.78053707	0.059141543	0.88538486	0.36288583	0.5038528	0.8404305	0.3975305	0.44780502
0.0	0.96441257	0.6586198	0.9711779	0.16888498	0.994785	0.6985147	0.24022023	0.74939436	0.95152867	0.7971951
0.0	0.9502938	0.92795587	0.2813182	0.077292025	0.64944327	0.56763154	0.1574845	0.20805708	0.7065328	0.04492412
0.0	0.97611326	0.77448356	0.91212547	0.3099819	0.97929126	0.5796895	0.8741695	0.9940123	0.8322088	0.9324911
0.0	0.18047415	0.13521887	0.8520733	0.05183001	0.46577844	0.412936	0.39045298	0.58444804	0.1701005	0.2523229
0.0	0.86458015	0.7764436	0.62161154	0.40813938	0.95963424	0.9304733	0.5258697	0.9051592	0.76251405	0.83699054
0.0	0.8660877	0.12454095	0.043951962	6.926634e-05	0.014859718	0.26731205	0.49413943	0.016583983	3.434924e-05	0.5422174
0.0	0.9998355	0.9997329	0.99994564	0.9998833	0.99964654	0.99983895	0.99971324	0.9997861	0.9999474	0.9998677
0.0	0.0044537615	0.0019555981	0.0006517501	0.0048989877	0.0037115295	0.0012502023	0.001846395	0.004450967	0.011289623	0.00087382464
0.0	0.00745597	0.0011822669	0.00198127	0.000331176	0.0004359012	0.0027952658	0.002896551	0.002062983	0.0011029557	0.008905119
0.0	0.037648518	0.0031062549	0.2979543	0.55154765	0.017422702	0.21320246	0.027764257	0.1307209	6.0393013e-05	0.015967024
0.0	0.98215806	0.010582704	0.93169737	0.0031160156	0.07465648	0.07083517	0.004488828	0.054476094	0.0014019555	0.42689764
0.0	0.83504504	0.5140618	0.7019819	0.91312736	0.85271263	0.5586737	0.19538407	0.66633505	0.91539246	0.92247796
0.0	0.99914086	0.9983565	0.99940217	0.9993824	0.998953	0.997815	0.99674606	0.9990964	0.999252	0.9990049
0.0	0.9994646	0.99932647	0.99924266	0.99925166	0.99839467	0.99857473	0.9990908	0.99916816	0.99946445	0.9995202
0.0	0.992459	0.99317765	0.98688406	0.99311334	0.9738207	0.9821876	0.9913033	0.99579597	0.9967624	0.99720395
0.0	0.9934661	0.970111	0.99636453	0.98227006	0.9413392	0.9825989	0.9819967	0.9696418	0.97753155	0.9897161
0.0	0.9992576	0.9989215	0.9996898	0.998845	0.99793065	0.9983903	0.998049	0.99943596	0.9995245	0.9987827
0.0	0.99862087	0.9975672	0.9985682	0.9982609	0.9972633	0.99680746	0.9968767	0.99871945	0.9984665	0.99845374
0.0	0.9934661	0.970111	0.99636453	0.98227006	0.9413392	0.9825989	0.9819967	0.9696418	0.97753155	0.9897161
0.0	0.9979208	0.9910356	0.9966897	0.99546945	0.98558086	0.984993	0.9920378	0.992816	0.99878865	0.9817687
0.0	0.98919755	0.9993857	0.94321764	0.8616006	0.99999666	0.9999193	0.99955386	0.9987685	0.7237617	0.9999933
0.0	0.7565474	0.0019748989	0.9053376	0.96362776	0.10500467	0.027966373	0.0048920633	0.90176463	0.61921835	0.0030238992
0.0	0.7565474	0.0019748989	0.9053376	0.96362776	0.10500467	0.027966373	0.0048920633	0.90176463	0.61921835	0.0030238992
0.0	0.99952614	0.9972715	0.99933076	0.99884343	0.9923298	0.99391633	0.99891543	0.998976	0.9993631	0.99844944
0.0	0.99975985	0.99859005	0.9995789	0.99914384	0.9967691	0.9950713	0.99956733	0.9995254	0.9997452	0.9996486
0.0	0.99914944	0.9977921	0.99922097	0.99923396	0.998949	0.99556905	0.9948443	0.998912	0.9993206	0.9979462
0.0	0.005274995	0.011092652	0.0034650909	0.016378678	0.008017449	0.034374744	0.008828083	0.02247311	0.01701866	0.006448949
0.0	0.9972504	0.99532336	0.9983734	0.9979825	0.9970932	0.99210054	0.991025	0.9978516	0.9980715	0.9966043
0.0	0.005274995	0.011092652	0.0034650909	0.016378678	0.008017449	0.034374744	0.008828083	0.022473115	0.01701866	0.006448949
0.0	0.9972504	0.99532336	0.9983734	0.9979825	0.9970932	0.99210054	0.991025	0.9978516	0.9980715	0.9966043
0.0	0.9934661	0.970111	0.99636453	0.98227006	0.9413392	0.9825989	0.9819967	0.9696418	0.97753155	0.9897161
0.0	0.9934661	0.970111	0.99636453	0.98227006	0.9413392	0.9825989	0.9819967	0.9696418	0.97753155	0.9897161
0.0	0.9934661	0.970111	0.99636453	0.98227006	0.9413392	0.9825989	0.9819967	0.9696418	0.97753155	0.9897161
0.0	0.99972886	0.9994301	0.9998946	0.9991698	0.9975936	0.999383	0.9989291	0.99962544	0.99955124	0.9997172
0.0	0.9934661	0.970111	0.99636453	0.98227006	0.9413393	0.9825989	0.9819967	0.9696418	0.97753155	0.9897161
0.0	0.99872154	0.9989973	0.9985928	0.99913543	0.9970342	0.9972372	0.99775094	0.99715483	0.9993974	0.9985262
0.0	0.9934661	0.970111	0.99636453	0.98227006	0.9413392	0.9825989	0.9819967	0.9696418	0.97753155	0.9897161
0.0	0.99972886	0.9994301	0.9998946	0.9991698	0.9975936	0.999383	0.9989291	0.99962544	0.99955124	0.9997172
0.0	0.9934661	0.970111	0.99636453	0.98227006	0.9413392	0.9825989	0.9819967	0.9696418	0.97753155	0.9897161
0.0	0.0006315931	0.00011905911	0.00054875825	1.4440034e-05	0.00035290176	0.00017257272	0.00044204167	0.00033597302	0.0003121798	4.683406e-05
0.0	0.9934661	0.970111	0.99636453	0.98227006	0.9413392	0.9825989	0.9819967	0.9696418	0.97753155	0.9897161
0.0	0.9934661	0.970111	0.99636453	0.98227006	0.9413392	0.9825989	0.9819967	0.9696418	0.97753155	0.9897161
0.0	0.99972886	0.9994301	0.9998946	0.9991698	0.9975936	0.999383	0.9989291	0.99962544	0.99955124	0.9997172
0.0	0.9934661	0.970111	0.99636453	0.98227006	0.9413393	0.9825989	0.9819967	0.9696418	0.97753155	0.9897161
0.0	0.99955255	0.99966836	0.99958044	0.9994968	0.9992306	0.99953735	0.9987608	0.9991737	0.99918634	0.99839336
0.0	0.99972886	0.9994301	0.9998946	0.9991698	0.9975936	0.999383	0.9989291	0.99962544	0.99955124	0.9997172
0.0	0.9934661	0.970111	0.99636453	0.98227006	0.9413392	0.9825989	0.9819967	0.9696418	0.97753155	0.9897161
0.0	0.0006315931	0.00011905911	0.00054875825	1.4440034e-05	0.00035290176	0.00017257288	0.00044204167	0.00033597302	0.0003121798	4.6834015e-05
0.0	0.99822456	0.99756384	0.9993438	0.9992995	0.99824035	0.9966349	0.99640524	0.9987723	0.99888855	0.9976876
0.0	0.005274995	0.011092646	0.0034650909	0.016378686	0.008017449	0.034374744	0.008828083	0.02247311	0.01701866	0.006448949
0.0	0.117839694	0.17384866	0.035878718	0.09155634	0.9103524	0.009517806	0.18243165	0.04403307	0.60387796	0.052337952
0.0	0.0029567413	0.0092654135	0.08049739	0.121312104	0.2433626	0.015327981	0.0054033753	0.0064252038	0.01060524	0.0033868689
0.0	0.9979208	0.9910356	0.9966897	0.99546945	0.98558086	0.984993	0.9920378	0.992816	0.99878865	0.9817687
0.0	0.9979208	0.9910356	0.9966897	0.99546945	0.98558086	0.984993	0.9920378	0.992816	0.99878865	0.9817687
0.0	0.9979208	0.9910356	0.9966897	0.99546945	0.98558086	0.984993	0.9920378	0.992816	0.99878865	0.9817687
0.0	0.9979208	0.9910356	0.9966897	0.99546945	0.98558086	0.984993	0.9920378	0.992816	0.99878865	0.9817687
0.0	0.9934661	0.970111	0.99636453	0.98227006	0.9413392	0.9825989	0.9819967	0.9696418	0.97753155	0.9897161
0.0	0.9934661	0.970111	0.99636453	0.98227006	0.9413392	0.9825989	0.9819967	0.9696418	0.97753155	0.9897161
0.0	0.9934661	0.970111	0.99636453	0.98227006	0.9413392	0.9825989	0.9819967	0.9696418	0.97753155	0.9897161
0.0	0.9934661	0.970111	0.99636453	0.98227006	0.9413392	0.9825989	0.9819967	0.9696418	0.97753155	0.9897161
0.0	0.9934661	0.970111	0.99636453	0.98227006	0.9413392	0.9825989	0.9819967	0.9696418	0.97753155	0.9897161
0.0	0.9934661	0.970111	0.99636453	0.98227006	0.9413392	0.9825989	0.9819967	0.9696418	0.97753155	0.9897161
0.0	0.9934661	0.970111	0.99636453	0.98227006	0.9413392	0.9825989	0.9819967	0.9696418	0.97753155	0.9897161
0.0	0.99914944	0.9977921	0.99922097	0.99923396	0.998949	0.99556905	0.9948443	0.998912	0.9993206	0.9979462
0.0	0.9934661	0.970111	0.99636453	0.98227006	0.9413392	0.9825989	0.9819967	0.9696418	0.97753155	0.9897161
0.0	0.9934661	0.970111	0.99636453	0.98227006	0.9413392	0.9825989	0.9819967	0.9696418	0.97753155	0.9897161
0.0	0.9934661	0.970111	0.99636453	0.98227006	0.9413392	0.9825989	0.9819967	0.9696418	0.97753155	0.9897161
0.0	0.9934661	0.970111	0.99636453	0.98227006	0.9413392	0.9825989	0.9819967	0.9696418	0.97753155	0.9897161
0.0	0.9934661	0.970111	0.99636453	0.98227006	0.9413393	0.9825989	0.9819967	0.9696418	0.97753155	0.9897161
0.0	0.99521637	0.9863258	0.85585475	0.9833635	0.99404305	0.9948054	0.97394615	0.99073166	0.99773514	0.9546274
0.0	0.9976156	0.9962871	0.99852765	0.9982552	0.9976255	0.9940579	0.9933863	0.9982046	0.99855155	0.99695253
0.0	0.005274995	0.011092652	0.0034650909	0.016378686	0.008017449	0.034374744	0.008828083	0.02247311	0.01701866	0.006448946
0.0	0.005274995	0.011092652	0.0034650909	0.016378686	0.008017449	0.034374744	0.008828083	0.02247311	0.01701866	0.006448949
0.0	0.005274995	0.011092652	0.0034650909	0.016378686	0.008017449	0.034374744	0.008828083	0.02247311	0.01701866	0.006448949
0.0	0.005274995	0.011092652	0.0034650909	0.016378678	0.008017449	0.034374744	0.008828083	0.02247311	0.01701866	0.006448946
0.0	0.0033977036	0.0015543293	0.00198127	0.00045965676	0.00037054022	0.0018124491	0.002896551	0.0014288409	0.00064835657	0.01071624
0.0	0.9934661	0.970111	0.99636453	0.98227006	0.9413392	0.9825989	0.9819967	0.9696418	0.97753155	0.9897161
0.0	0.005078589	0.011996738	0.004034225	0.016378678	0.009124486	0.036484495	0.009430114	0.02582745	0.019222597	0.0069845608
0.0	0.9979208	0.9910356	0.9966897	0.99546945	0.98558086	0.984993	0.9920378	0.992816	0.99878865	0.9817687
0.0	0.9934661	0.970111	0.99636453	0.98227006	0.9413392	0.9825989	0.9819967	0.9696418	0.97753155	0.9897161
0.0	0.9934661	0.970111	0.99636453	0.98227006	0.9413392	0.9825989	0.9819967	0.9696418	0.97753155	0.9897161
0.0	0.9934661	0.970111	0.99636453	0.98227006	0.9413392	0.9825989	0.9819967	0.9696418	0.97753155	0.9897161
0.0	0.99677014	0.9951303	0.99814045	0.9979825	0.99663746	0.99146277	0.99096936	0.997835	0.99790597	0.9958133
0.0	0.9934661	0.970111	0.99636453	0.98227006	0.9413392	0.9825989	0.9819967	0.9696418	0.97753155	0.9897161
0.0	0.9934661	0.970111	0.99636453	0.98227006	0.9413392	0.9825989	0.9819967	0.9696418	0.97753155	0.9897161
0.0	0.9934661	0.970111	0.99636453	0.98227006	0.9413392	0.9825989	0.9819967	0.9696418	0.97753155	0.9897161
0.0	0.9934661	0.970111	0.99636453	0.98227006	0.9413393	0.9825989	0.9819967	0.9696418	0.97753155	0.9897161
0.0	0.9221608	0.8913244	0.8432369	0.43049967	0.97487736	0.77215624	0.5254944	0.82716715	0.9632896	0.6391211
0.0	0.9934661	0.970111	0.99636453	0.98227006	0.9413392	0.9825989	0.9819967	0.9696418	0.97753155	0.9897161
0.0	0.9934661	0.970111	0.99636453	0.98227006	0.9413392	0.9825989	0.9819967	0.9696418	0.97753155	0.9897161
0.0	0.99947435	0.9993923	0.9996991	0.99924964	0.99892646	0.99807227	0.9983884	0.99929225	0.99943846	0.9989567
0.0	0.9934661	0.970111	0.99636453	0.98227006	0.9413392	0.9825989	0.9819967	0.9696418	0.97753155	0.9897161
0.0	0.9934661	0.970111	0.99636453	0.98227006	0.9413392	0.9825989	0.9819967	0.9696418	0.97753155	0.9897161
0.0	0.005274995	0.011092652	0.0034650909	0.016378686	0.008017449	0.034374744	0.008828083	0.02247311	0.01701866	0.006448946
0.0	0.9934661	0.970111	0.99636453	0.98227006	0.9413392	0.9825989	0.9819967	0.9696418	0.97753155	0.9897161
0.0	0.9934661	0.970111	0.99636453	0.98227006	0.9413392	0.9825989	0.9819967	0.9696418	0.97753155	0.9897161
0.0	0.45786962	0.49554777	0.9122006	0.9878235	0.2579052	0.017446488	0.86536175	0.88900495	0.06766935	0.0003832403
0.0	0.45786962	0.49554777	0.9122006	0.9878235	0.2579052	0.017446488	0.86536175	0.88900495	0.06766935	0.0003832403
0.0	0.9934661	0.970111	0.99636453	0.98227006	0.9413392	0.9825989	0.9819967	0.9696418	0.97753155	0.9897161
0.0	0.005274995	0.011092646	0.0034650909	0.016378686	0.008017449	0.034374744	0.008828083	0.02247311	0.01701866	0.006448946
0.0	0.9221608	0.8913244	0.8432369	0.43049976	0.97487736	0.77215624	0.5254946	0.82716715	0.9632896	0.63912094
0.0	0.9979208	0.9910356	0.9966897	0.99546945	0.98558086	0.984993	0.9920378	0.992816	0.99878865	0.9817687
0.0	0.9934661	0.970111	0.99636453	0.98227006	0.9413392	0.9825989	0.9819967	0.9696418	0.97753155	0.9897161
0.0	0.9934661	0.970111	0.99636453	0.98227006	0.9413392	0.9825989	0.9819967	0.9696418	0.97753155	0.9897161
0.0	0.9979208	0.9910356	0.9966897	0.99546945	0.98558086	0.984993	0.9920378	0.992816	0.99878865	0.9817687
0.0	0.2750967	0.003573372	0.008957321	0.003114354	0.005017604	0.0129966745	0.015838224	0.78105116	0.0063754944	0.0011185394
0.0	0.007458183	0.021980936	0.009816239	0.04379026	0.014067998	0.100959286	0.019737478	0.040435333	0.037221763	0.010270788
0.0	0.9991949	0.9985852	0.99916255	0.9992199	0.99841404	0.99828917	0.99858874	0.9991412	0.9991628	0.99905795
0.0	0.2750967	0.003573372	0.008957321	0.003114354	0.005017604	0.0129966745	0.015838224	0.78105116	0.0063754944	0.0011185394
0.0	0.9934661	0.970111	0.99636453	0.98227006	0.9413392	0.9825989	0.9819967	0.9696418	0.97753155	0.9897161
0.0	0.2750967	0.003573372	0.008957321	0.003114354	0.005017604	0.0129966745	0.015838224	0.78105116	0.0063754944	0.0011185394
0.0	0.99952614	0.9972715	0.99933076	0.99884343	0.9923298	0.99391633	0.99891543	0.998976	0.9993631	0.99844944
0.0	0.9934661	0.970111	0.99636453	0.98227006	0.9413392	0.9825989	0.9819967	0.9696418	0.97753155	0.9897161
0.0	0.9934661	0.970111	0.99636453	0.98227006	0.9413392	0.9825989	0.9819967	0.9696418	0.97753155	0.9897161
0.0	0.9934661	0.970111	0.99636453	0.98227006	0.9413392	0.9825989	0.9819967	0.9696418	0.97753155	0.9897161
0.0	0.9934661	0.970111	0.99636453	0.98227006	0.9413392	0.9825989	0.9819967	0.9696418	0.97753155	0.9897161
0.0	0.00745597	0.0011822669	0.00198127	0.00033117633	0.0004359012	0.0027952658	0.0028965522	0.002062983	0.0011029557	0.008905119
0.0	0.0033977036	0.0015543293	0.00198127	0.00045965717	0.00037054042	0.0018124491	0.002896551	0.0014288409	0.00064835657	0.010716234
0.0	0.9934661	0.970111	0.99636453	0.98227006	0.9413392	0.9825989	0.9819967	0.9696418	0.97753155	0.9897161
0.0	0.9994011	0.9991208	0.99976224	0.9992644	0.99847585	0.99879587	0.99869305	0.99959546	0.9996753	0.9990277
0.0	0.005274995	0.011092652	0.0037954326	0.018552324	0.008825972	0.034374744	0.010172957	0.024058994	0.02048967	0.007255843
0.0	0.9934661	0.970111	0.21645303	0.13323252	0.2870334	0.9825989	0.76734823	0.027528018	0.006091546	0.2050337
0.0	0.9934661	0.970111	0.21645303	0.13323252	0.2870334	0.9825989	0.76734823	0.027528018	0.006091546	0.2050337
0.0	0.9934661	0.970111	0.21645303	0.13323252	0.2870334	0.9825989	0.76734823	0.027528018	0.006091546	0.2050337
0.0	0.005797423	0.018263457	0.0049365587	0.036464185	0.011199006	0.051921465	0.013835293	0.042887896	0.028468847	0.00917214
0.0	0.9528021	0.72927344	0.9851208	0.65002996	0.8113766	0.7585287	0.761349	0.86736566	0.83725804	0.9316924
0.0	6.564343e-05	0.0028793965	0.002660829	0.00039130438	0.00014329143	6.6052715e-05	0.00017929531	0.0004742852	0.008235097	0.016701093
0.0	6.564343e-05	0.0028793965	0.002660829	0.00039130438	0.00014329143	6.6052715e-05	0.00017929531	0.0004742852	0.008235097	0.016701093
0.0	0.00024116012	0.061159372	0.002660829	0.004953976	0.00014329143	0.0018439526	0.0010648227	0.02281091	0.02428692	0.15665165
0.0	0.99550784	0.9872203	0.87318766	0.9833635	0.9942715	0.9949496	0.9773203	0.99173826	0.99793255	0.95766455
0.0	0.9934661	0.970111	0.99636453	0.98227006	0.9413392	0.9825989	0.9819967	0.9696418	0.97753155	0.9897161
0.0	0.9934661	0.970111	0.99636453	0.98227006	0.9413392	0.9825989	0.9819967	0.9696418	0.97753155	0.9897161
0.0	0.38661847	0.6611044	0.78537697	0.6119915	0.8520264	0.5547703	0.844791	0.8563499	0.7196039	0.7750365
0.0	0.9979208	0.9910356	0.9966897	0.99546945	0.98558086	0.984993	0.9920378	0.992816	0.99878865	0.9817687
0.0	0.98798174	0.9934754	0.92428803	0.994389	0.986177	0.99289304	0.98764193	0.9853792	0.99626714	0.994148
0.0	0.9934661	0.970111	0.99636453	0.98227006	0.9413392	0.9825989	0.9819967	0.9696418	0.97753155	0.9897161
0.0	0.9934661	0.970111	0.99636453	0.98227006	0.9413392	0.9825989	0.9819967	0.9696418	0.97753155	0.9897161
0.0	0.9934661	0.970111	0.99636453	0.98227006	0.9413392	0.9825989	0.9819967	0.9696418	0.97753155	0.9897161
0.0	0.99972886	0.9994301	0.9998946	0.9991698	0.9975936	0.999383	0.9989291	0.99962544	0.99955124	0.9997172
0.0	0.99947435	0.9993923	0.9996991	0.99924964	0.99892646	0.99807227	0.9983884	0.99929225	0.99943846	0.9989567
0.0	0.9934661	0.970111	0.99636453	0.98227006	0.9413392	0.9825989	0.9819967	0.9696418	0.97753155	0.9897161
0.0	0.9934661	0.970111	0.99636453	0.98227006	0.9413392	0.9825989	0.9819967	0.9696418	0.97753155	0.9897161
0.0	0.9934661	0.970111	0.99636453	0.98227006	0.9413392	0.9825989	0.9819967	0.9696418	0.97753155	0.9897161
0.0	0.99677014	0.9951303	0.99814045	0.9979825	0.99663746	0.99146277	0.99096936	0.997835	0.99790597	0.9958133
0.0	0.9934661	0.970111	0.99636453	0.98227006	0.9413392	0.9825989	0.9819967	0.9696418	0.97753155	0.9897161
0.0	0.983383	0.9862279	0.98089474	0.91902614	0.9606718	0.9880337	0.9480291	0.98586035	0.99379265	0.97492796
0.0	0.99843055	0.9982381	0.99781847	0.9976355	0.9956201	0.9955017	0.9974982	0.99825877	0.9983885	0.99831223
0.0	0.9934661	0.970111	0.99636453	0.98227006	0.9413392	0.9825989	0.9819967	0.9696418	0.97753155	0.9897161
0.0	0.9949792	0.9943117	0.9893194	0.9967476	0.98109037	0.9894086	0.90617335	0.9954911	0.99499464	0.98543525
0.0	0.9934661	0.970111	0.99636453	0.98227006	0.9413392	0.9825989	0.9819967	0.9696418	0.97753155	0.9897161
0.0	0.9934661	0.0024538531	0.0058171656	0.0008785914	0.00040549878	0.0044094394	0.9819967	0.0008212012	0.0053404514	0.0027860897
0.0	0.66870815	5.9854527e-05	0.75094926	0.04042798	0.001241231	0.0024741914	9.962955e-05	0.00015373294	0.030886423	0.00012129423
0.0	0.9934661	0.970111	0.99636453	0.98227006	0.9413392	0.9825989	0.9819967	0.9696418	0.97753155	0.9897161
0.0	0.9934661	0.970111	0.99636453	0.98227006	0.9413392	0.9825989	0.9819967	0.9696418	0.97753155	0.9897161
0.0	0.99862087	0.9975672	0.9985682	0.9982609	0.9972633	0.99680746	0.9968767	0.99871945	0.9984665	0.99845374
0.0	0.9996581	0.99958783	0.99971515	0.9990088	0.9975389	0.9987233	0.99919623	0.9993412	0.99896014	0.9994475
0.0	0.99947435	0.9993923	0.9996991	0.99924964	0.99892646	0.99807227	0.9983884	0.99929225	0.99943846	0.9989567
0.0	0.9996581	0.99958783	0.99971515	0.9990088	0.9975389	0.9987233	0.99919623	0.9993412	0.99896014	0.9994475
0.0	0.9934661	0.970111	0.99636453	0.98227006	0.9413392	0.9825989	0.9819967	0.9696418	0.97753155	0.9897161
0.0	0.005274995	0.011092652	0.0034650909	0.016378686	0.008017449	0.034374736	0.008828083	0.02247311	0.01701866	0.006448949
0.0	0.002882909	0.0042713587	0.0012896274	0.0045982613	0.0023923055	0.0037490344	0.003648392	0.008158405	0.0060254806	0.0026162658
0.0	0.9825318	0.9718159	0.9326351	0.5997338	0.91424763	0.9562914	0.5938636	0.9774824	0.8811858	0.45348966
0.0	0.0029809645	0.1266142	0.10804143	0.0038713564	0.0012277513	0.004044273	0.9819967	0.00026645424	0.0012121346	0.03488885
0.0	0.0038611125	0.005230417	0.0013923455	0.007498012	0.0030301837	0.0040212674	0.003648392	0.010071661	0.008199306	0.0029297096
0.0	0.0038611125	0.005230417	0.0013923455	0.007498012	0.0030301837	0.0040212674	0.003648392	0.010071661	0.008199306	0.0029297096
0.0	0.0029809645	0.1266142	0.10804143	0.0038713564	0.0012277513	0.004044273	0.9819967	0.00026645424	0.0012121346	0.03488885
0.0	0.99521637	0.9863258	0.85585475	0.9833635	0.99404305	0.9948054	0.97394615	0.99073166	0.99773514	0.9546274
0.0	0.7047305	0.13020854	0.74499106	0.51476634	0.0006302131	0.0010761766	0.78453785	0.94516855	0.7216154	0.6711928
0.0	0.9934661	0.970111	0.99636453	0.98227006	0.9413393	0.9825989	0.9819967	0.9696418	0.97753155	0.9897161
0.0	0.9934661	0.970111	0.99636453	0.98227006	0.9413392	0.9825989	0.9819967	0.9696418	0.97753155	0.9897161
0.0	0.9934661	0.970111	0.99636453	0.98227006	0.9413392	0.9825989	0.9819967	0.9696418	0.97753155	0.9897161
0.0	0.0006315931	0.00011905911	0.00054875825	1.4440034e-05	0.00035290176	0.00017257288	0.00044204167	0.00033597302	0.0003121798	4.683406e-05
0.0	0.0013011799	0.0030316	0.0011918617	0.077224806	0.78940576	0.0009565988	0.0024197903	0.00077782915	0.05507179	0.0012999895
0.0	0.9934661	0.970111	0.99636453	0.98227006	0.9413393	0.9825989	0.9819967	0.9696418	0.97753155	0.9897161
0.0	0.9934661	0.970111	0.99636453	0.98227006	0.9413392	0.9825989	0.9819967	0.9696418	0.97753155	0.9897161
0.0	0.99972886	0.9994301	0.9998946	0.9991698	0.9975936	0.999383	0.9989291	0.99962544	0.99955124	0.9997172
0.0	0.99521637	0.9863258	0.85585475	0.9833635	0.99404305	0.9948054	0.97394615	0.99073166	0.99773514	0.9546274
0.0	0.9998834	0.99904317	0.99895954	0.9807742	0.9977469	0.99966025	0.99867934	0.99896765	0.99976915	0.99990237
0.0	0.0013011799	0.0030316	0.0011918617	0.07722482	0.7894057	0.0009565988	0.0024197903	0.0007778295	0.05507178	0.0012999895
0.0	0.24666283	0.4480769	0.18918344	0.55230165	0.4375825	0.21327093	0.07802752	0.5752578	0.3630379	0.19669598
0.0	0.9934661	0.970111	0.99636453	0.98227006	0.9413392	0.9825989	0.9819967	0.9696418	0.97753155	0.9897161
0.0	0.9934661	0.970111	0.99636453	0.98227006	0.9413392	0.9825989	0.9819967	0.9696418	0.97753155	0.9897161
0.0	0.9934661	0.970111	0.99636453	0.98227006	0.9413392	0.9825989	0.9819967	0.9696418	0.97753155	0.9897161
0.0	0.005274995	0.011092652	0.0034650909	0.016378686	0.008017449	0.034374744	0.008828083	0.02247311	0.01701866	0.006448946
0.0	0.9934661	0.970111	0.99636453	0.98227006	0.9413392	0.9825989	0.9819967	0.9696418	0.97753155	0.9897161
0.0	0.005274995	0.011092652	0.0034650909	0.016378686	0.008017449	0.034374744	0.008828083	0.02247311	0.01701866	0.006448946
0.0	0.005274995	0.013896562	0.003494748	0.018813381	0.008017449	0.0330364	0.010194148	0.024175007	0.018680885	0.0072169695
0.0	0.9934661	0.970111	0.99636453	0.98227006	0.9413392	0.9825989	0.9819967	0.9696418	0.97753155	0.9897161
0.0	0.94779867	0.19886965	0.05434186	0.0011182602	0.04334078	0.42255938	0.2774738	0.9468445	0.07471621	0.12245826
0.0	0.94779867	0.19886965	0.05434186	0.0011182602	0.04334078	0.42255938	0.2774738	0.9468445	0.07471621	0.12245826
0.0	0.94779867	0.19886965	0.05434186	0.0011182602	0.04334078	0.42255938	0.2774738	0.9468445	0.07471621	0.12245826
0.0	0.01244269	0.12574291	0.0015800897	0.98227006	0.0789253	0.508188	0.001364733	0.00208226	0.00046440357	0.363005
0.0	0.01244269	0.12574291	0.0015800897	0.98227006	0.0789253	0.508188	0.001364733	0.00208226	0.00046440357	0.363005
0.0	0.005703157	0.011479404	0.0034408888	0.018006936	0.007428678	0.040391777	0.008762352	0.022564068	0.018473178	0.0067925756
0.0	0.9934661	0.970111	0.99636453	0.98227006	0.9413392	0.9825989	0.9819967	0.9696418	0.97753155	0.9897161
0.0	0.9934661	0.970111	0.99636453	0.98227006	0.9413392	0.9825989	0.9819967	0.9696418	0.97753155	0.9897161
0.0	0.9995389	0.99932563	0.99975497	0.99605197	0.99604213	0.99843234	0.9985864	0.99921083	0.99794894	0.99900144
0.0	0.9995389	0.99932563	0.99975497	0.99605197	0.99604213	0.99843234	0.9985864	0.99921083	0.99794894	0.99900144
0.0	0.99972886	0.9994301	0.9998946	0.9991698	0.9975936	0.999383	0.9989291	0.99962544	0.99955124	0.9997172
0.0	0.0006315931	0.00011905923	0.00054875825	1.4440034e-05	0.00035290176	0.00017257288	0.00044204167	0.00033597302	0.0003121798	4.683406e-05
0.0	0.0013011799	0.0030316	0.0011918605	0.07722482	0.7894057	0.0009565988	0.0024197889	0.00077782985	0.05507179	0.0012999895
0.0	0.99972886	0.9994301	0.9998946	0.9991698	0.9975936	0.999383	0.9989291	0.99962544	0.99955124	0.9997172
0.0	0.0006315931	0.00011905911	0.00054875825	1.4440034e-05	0.00035290176	0.00017257288	0.00044204167	0.00033597302	0.0003121798	4.683406e-05
0.0	0.0013011799	0.0030316	0.0011918605	0.077224806	0.78940576	0.0009565988	0.0024197889	0.0007778295	0.05507179	0.0012999895
0.0	0.9995389	0.99932563	0.99975497	0.99605197	0.99604213	0.99843234	0.9985864	0.99921083	0.99794894	0.99900144
0.0	0.99972886	0.9994301	0.9998946	0.9991698	0.9975936	0.999383	0.9989291	0.99962544	0.99955124	0.9997172
0.0	0.0006315931	0.00011905911	0.00054875825	1.4440034e-05	0.0003529019	0.00017257288	0.00044204167	0.00033597302	0.0003121798	4.6834015e-05
0.0	0.0013011799	0.0030316	0.0011918605	0.07722482	0.7894057	0.0009565988	0.0024197889	0.0007778295	0.05507179	0.0012999895
0.0	0.9995389	0.99932563	0.99975497	0.99605197	0.99604213	0.99843234	0.9985864	0.99921083	0.99794894	0.99900144
0.0	0.99972886	0.9994301	0.9998946	0.9991698	0.9975936	0.999383	0.9989291	0.99962544	0.99955124	0.9997172
0.0	0.0006315931	0.00011905923	0.00054875825	1.4440034e-05	0.0003529019	0.00017257288	0.00044204167	0.00033597302	0.0003121798	4.6834015e-05
0.0	0.0013011799	0.0030315986	0.0011918617	0.07722482	0.78940576	0.0009565988	0.0024197903	0.00077782985	0.05507179	0.0012999895
0.0	0.9979208	0.9910356	0.9966897	0.99546945	0.98558086	0.984993	0.9920378	0.992816	0.99878865	0.9817687
0.0	0.9934661	0.970111	0.99636453	0.98227006	0.9413393	0.9825989	0.9819967	0.9696418	0.97753155	0.9897161
0.0	0.9934661	0.970111	0.99636453	0.98227006	0.9413393	0.9825989	0.9819967	0.9696418	0.97753155	0.9897161
0.0	0.99843055	0.9982381	0.99781847	0.9976355	0.9956201	0.9955017	0.9974982	0.99825877	0.9983885	0.99831223
0.0	0.9934661	0.970111	0.99636453	0.98227006	0.9413392	0.9825989	0.9819967	0.9696418	0.97753155	0.9897161
0.0	0.0051812218	0.010931846	0.0036509912	0.016790599	0.0087177325	0.03394028	0.009996398	0.02895986	0.017178673	0.007233202
0.0	0.004376727	0.00079178164	0.0013869652	0.0011985839	0.052606426	0.0022988445	0.11950222	0.0049909954	0.0018625399	0.13417767
0.0	0.999571	0.9995871	0.99905556	0.99856734	0.9990815	0.9992448	0.99762315	0.9992293	0.9994772	0.9991579
0.0	0.9934661	0.970111	0.99636453	0.98227006	0.9413392	0.9825989	0.9819967	0.9696418	0.97753155	0.9897161
0.0	0.95896196	0.932521	0.87774533	0.5897263	0.9766173	0.8550499	0.66052437	0.87952787	0.96634245	0.7088941
0.0	0.9297328	0.9368305	0.90548325	0.5815418	0.9850782	0.85145533	0.6450279	0.88285625	0.9781714	0.71456784
0.0	0.95400715	0.93736124	0.8881582	0.5497642	0.98527825	0.7788007	0.63403827	0.89265656	0.9783683	0.7397249
0.0	0.9875261	0.97080266	0.9434599	0.8323533	0.98583823	0.9368135	0.7186393	0.9210704	0.9920067	0.8570023
0.0	0.95375943	0.9245765	0.88583076	0.5289755	0.9844372	0.8321433	0.6212842	0.87991166	0.97319084	0.7365962
0.0	0.949595	0.9372094	0.9001309	0.52128947	0.98512566	0.82087564	0.6684965	0.86836416	0.97370887	0.72905314
0.0	0.95221514	0.9028226	0.9033584	0.58693117	0.9855005	0.8468157	0.63812613	0.8887421	0.9762078	0.7279316
0.0	0.9985629	0.9943065	0.99794966	0.99814224	0.9932122	0.993997	0.9957386	0.9961874	0.99928015	0.9905998
0.0	0.9934661	0.970111	0.99636453	0.98227006	0.9413393	0.9825989	0.9819967	0.9696418	0.97753155	0.9897161
0.0	0.9934661	0.970111	0.99636453	0.98227006	0.9413393	0.9825989	0.9819967	0.9696418	0.97753155	0.9897161
0.0	0.9934661	0.970111	0.99636453	0.98227006	0.9413393	0.9825989	0.9819967	0.9696418	0.97753155	0.9897161
0.0	0.9934661	0.970111	0.99636453	0.98227006	0.9413393	0.9825989	0.9819967	0.9696418	0.97753155	0.9897161
0.0	0.9934661	0.970111	0.99636453	0.98227006	0.9413393	0.9825989	0.9819967	0.9696418	0.97753155	0.9897161
0.0	0.9934661	0.970111	0.99636453	0.98227006	0.9413393	0.9825989	0.9819967	0.9696418	0.97753155	0.9897161
0.0	0.9934661	0.970111	0.99636453	0.98227006	0.9413393	0.9825989	0.9819967	0.9696418	0.97753155	0.9897161
0.0	0.9987993	0.99510455	0.99766684	0.99807173	0.9911178	0.9935715	0.99633443	0.9951383	0.99926907	0.9920758
0.0	0.9934661	0.970111	0.99636453	0.98227006	0.9413393	0.9825989	0.9819967	0.9696418	0.97753155	0.9897161
0.0	0.9934661	0.970111	0.99636453	0.98227006	0.9413393	0.9825989	0.9819967	0.9696418	0.97753155	0.9897161
0.0	0.9934661	0.970111	0.99636453	0.98227006	0.9413393	0.9825989	0.9819967	0.9696418	0.97753155	0.9897161
0.0	0.9934661	0.970111	0.99636453	0.98227006	0.9413393	0.9825989	0.9819967	0.9696418	0.97753155	0.9897161
0.0	0.9979208	0.9910356	0.9966897	0.99546945	0.98558086	0.984993	0.9920378	0.992816	0.99878865	0.9817687
0.0	0.9979208	0.9910356	0.9966897	0.99546945	0.98558086	0.984993	0.9920378	0.992816	0.99878865	0.9817687
0.0	0.9979208	0.9910356	0.9966897	0.99546945	0.98558086	0.984993	0.9920378	0.992816	0.99878865	0.9817687
0.0	0.9979208	0.9910356	0.9966897	0.99546945	0.98558086	0.984993	0.9920378	0.992816	0.99878865	0.9817687
0.0	0.9934661	0.970111	0.99636453	0.98227006	0.9413393	0.9825989	0.9819967	0.9696418	0.97753155	0.9897161
0.0	0.9985629	0.9943065	0.99794966	0.99814224	0.9932122	0.993997	0.9957386	0.9961874	0.99928015	0.9905998
0.0	0.9934661	0.970111	0.99636453	0.98227006	0.9413393	0.9825989	0.9819967	0.9696418	0.97753155	0.9897161
0.0	0.9934661	0.970111	0.99636453	0.98227006	0.9413393	0.9825989	0.9819967	0.9696418	0.97753155	0.9897161
0.0	0.9934661	0.970111	0.99636453	0.98227006	0.9413393	0.9825989	0.9819967	0.9696418	0.97753155	0.9897161
0.0	0.9934661	0.970111	0.99636453	0.98227006	0.9413393	0.9825989	0.9819967	0.9696418	0.97753155	0.9897161
0.0	0.9934661	0.970111	0.99636453	0.98227006	0.9413393	0.9825989	0.9819967	0.9696418	0.97753155	0.9897161
0.0	0.9991278	0.9933114	0.9980519	0.99809057	0.99156743	0.99330246	0.99605525	0.99593997	0.9991448	0.99160975
0.0	0.9934661	0.970111	0.99636453	0.98227006	0.9413393	0.9825989	0.9819967	0.9696418	0.97753155	0.9897161
0.0	0.9934661	0.970111	0.99636453	0.98227006	0.9413392	0.9825989	0.9819967	0.9696418	0.97753155	0.9897161
0.0	0.9934661	0.970111	0.99636453	0.98227006	0.9413392	0.9825989	0.9819967	0.9696418	0.97753155	0.9897161
0.0	0.9934661	0.970111	0.99636453	0.98227006	0.9413392	0.9825989	0.9819967	0.9696418	0.97753155	0.9897161
0.0	0.9934661	0.970111	0.99636453	0.98227006	0.9413392	0.9825989	0.9819967	0.9696418	0.97753155	0.9897161
0.0	0.983383	0.9862279	0.98089474	0.91902614	0.9606718	0.9880337	0.9480291	0.98586035	0.99379265	0.97492796
0.0	0.99843055	0.9982381	0.99781847	0.9976355	0.9956201	0.9955017	0.9974982	0.99825877	0.9983885	0.99831223
0.0	0.9934661	0.970111	0.99636453	0.98227006	0.9413393	0.9825989	0.9819967	0.9696418	0.97753155	0.9897161
0.0	0.9934661	0.970111	0.99636453	0.98227006	0.9413392	0.9825989	0.9819967	0.9696418	0.97753155	0.9897161
0.0	0.9934661	0.970111	0.99636453	0.98227006	0.9413392	0.9825989	0.9819967	0.9696418	0.97753155	0.9897161
0.0	0.99521637	0.9863258	0.85585475	0.9833635	0.99404305	0.9948054	0.97394615	0.99073166	0.99773514	0.9546274
0.0	0.9991732	0.9989164	0.99976355	0.9976943	0.99806935	0.9976283	0.99786085	0.99905676	0.99889624	0.99870574
0.0	0.11783964	0.17384869	0.035878733	0.09155634	0.9103524	0.009517806	0.18243161	0.04403306	0.60387796	0.052337952
0.0	0.9934661	0.970111	0.99636453	0.98227006	0.9413393	0.9825989	0.9819967	0.9696418	0.97753155	0.9897161
0.0	0.9934661	0.970111	0.99636453	0.98227006	0.9413392	0.9825989	0.9819967	0.9696418	0.97753155	0.9897161
0.0	0.9934661	0.970111	0.99636453	0.98227006	0.9413392	0.9825989	0.9819967	0.9696418	0.97753155	0.9897161
0.0	0.9934661	0.970111	0.99636453	0.98227006	0.9413392	0.9825989	0.9819967	0.9696418	0.97753155	0.9897161
0.0	0.9934661	0.970111	0.99636453	0.98227006	0.9413392	0.9825989	0.9819967	0.9696418	0.97753155	0.9897161
0.0	0.9934661	0.970111	0.99636453	0.98227006	0.9413392	0.9825989	0.9819967	0.9696418	0.97753155	0.9897161
0.0	0.9934661	0.970111	0.99636453	0.98227006	0.9413392	0.9825989	0.9819967	0.9696418	0.97753155	0.9897161
0.0	0.9934661	0.970111	0.99636453	0.98227006	0.9413392	0.9825989	0.9819967	0.9696418	0.97753155	0.9897161
0.0	0.9934661	0.970111	0.99636453	0.98227006	0.9413392	0.9825989	0.9819967	0.9696418	0.97753155	0.9897161
0.0	0.9934661	0.970111	0.99636453	0.98227006	0.9413392	0.9825989	0.9819967	0.9696418	0.97753155	0.9897161
0.0	0.9934661	0.970111	0.99636453	0.98227006	0.9413392	0.9825989	0.9819967	0.9696418	0.97753155	0.9897161
0.0	0.9974305	0.9862896	0.97041523	0.71278495	0.85865563	0.99507976	0.9879689	0.9923307	0.99583495	0.9994116
0.0	0.9934661	0.970111	0.99636453	0.98227006	0.9413392	0.9825989	0.9819967	0.9696418	0.97753155	0.9897161
0.0	0.99872154	0.9989973	0.9985928	0.99913543	0.9970342	0.9972372	0.99775094	0.99715483	0.9993974	0.9985262
0.0	0.99972886	0.9994301	0.9998946	0.9991698	0.9975936	0.999383	0.9989291	0.99962544	0.99955124	0.9997172
0.0	0.9934661	0.970111	0.99636453	0.98227006	0.9413392	0.9825989	0.9819967	0.9696418	0.97753155	0.9897161
0.0	0.99804026	0.99730635	0.9975285	0.99700826	0.9962108	0.9977562	0.99450535	0.99667835	0.99483216	0.99632746
0.0	0.8511484	0.15099645	0.99636453	0.9636828	0.9015867	0.9608072	0.8943307	0.88038456	0.41186982	0.82626414
0.0	0.8511484	0.15099645	0.99636453	0.9636828	0.9015867	0.9608072	0.8943307	0.88038456	0.41186982	0.82626414
0.0	0.99677014	0.9951303	0.99814045	0.9979825	0.99663746	0.99146277	0.99096924	0.997835	0.99790597	0.9958133
0.0	0.99874973	0.9976847	0.99859625	0.99831533	0.9974322	0.99688405	0.99710506	0.99882394	0.99850345	0.99862134
0.0	0.99922633	0.99883777	0.99902046	0.99858725	0.9979836	0.99787426	0.9988154	0.9989801	0.9992828	0.9993113
0.0	0.9996364	0.99945337	0.99978477	0.9994704	0.9992199	0.99872017	0.9988674	0.9994456	0.9996401	0.9993297
0.0	0.99901545	0.9989164	0.99974054	0.9971107	0.99781656	0.9976283	0.99752	0.9989496	0.99870133	0.99840444
0.0	0.0011707632	0.0014061836	0.008289779	0.0027777913	0.0012500511	0.0015286498	0.0029548863	0.00051438535	0.00081652333	0.009545477
0.0	0.9997031	0.99963534	0.99942917	0.99915576	0.9993043	0.9993693	0.99843234	0.99939954	0.9996588	0.99943954
0.0	0.9934661	0.970111	0.99636453	0.98227006	0.9413393	0.9825989	0.9819967	0.9696418	0.97753155	0.9897161
0.0	0.99863225	0.9969849	0.9991627	0.9992778	0.9988458	0.99690884	0.9966433	0.998659	0.99909794	0.99791676
0.0	0.9934661	0.970111	0.99636453	0.98227006	0.9413392	0.9825989	0.9819967	0.9696418	0.97753155	0.9897161
0.0	0.99915457	0.9990398	0.9997665	0.99767166	0.9980579	0.99792385	0.9978775	0.9990633	0.9988877	0.99870586
0.0	0.38644606	0.7264795	0.3721757	0.4861773	0.34885117	0.7458561	0.5876825	0.7257303	0.6082785	0.48313788
0.0	0.9996006	0.9994081	0.9997863	0.9967908	0.9964882	0.9985985	0.99877316	0.99928516	0.9982759	0.99917513
0.0	0.8084966	0.9988721	0.98403996	0.99077636	0.9932106	0.6632139	0.9687382	0.8396194	0.5727336	0.86874545
0.0	0.68064076	0.99464417	0.9659222	0.7986956	0.8543225	0.6632139	0.81897175	0.31041816	0.17650288	0.0925099
0.0	0.99843055	0.9982381	0.99781847	0.9976355	0.9956201	0.9955017	0.9974982	0.99825877	0.9983885	0.99831223
0.0	0.99955195	0.99961084	0.999678	0.9990528	0.9990421	0.9994854	0.9986041	0.999653	0.99934644	0.99866545
0.0	0.9934661	0.970111	0.99636453	0.98227006	0.9413392	0.9825989	0.9819967	0.9696418	0.97753155	0.9897161
0.0	0.9934661	0.970111	0.99636453	0.98227006	0.9413392	0.9825989	0.9819967	0.9696418	0.97753155	0.9897161
0.0	0.9934661	0.970111	0.99636453	0.98227006	0.9413392	0.9825989	0.9819967	0.9696418	0.97753155	0.9897161
0.0	0.9934661	0.970111	0.99636453	0.98227006	0.9413392	0.9825989	0.9819967	0.9696418	0.97753155	0.9897161
0.0	0.9934661	0.970111	0.99636453	0.98227006	0.9413392	0.9825989	0.9819967	0.9696418	0.97753155	0.9897161
0.0	0.9934661	0.970111	0.99636453	0.98227006	0.9413392	0.9825989	0.9819967	0.9696418	0.97753155	0.9897161
0.0	0.999571	0.9995871	0.99905556	0.99856734	0.9990815	0.9992448	0.99762315	0.9992293	0.9994772	0.9991579
0.0	0.99972886	0.9994301	0.9998946	0.9991698	0.9975936	0.999383	0.9989291	0.99962544	0.99955124	0.9997172
0.0	0.9934661	0.970111	0.99636453	0.98227006	0.9413392	0.9825989	0.9819967	0.9696418	0.97753155	0.9897161
0.0	0.9934661	0.970111	0.99636453	0.98227006	0.9413393	0.9825989	0.9819967	0.9696418	0.97753155	0.9897161
0.0	0.9934661	0.970111	0.99636453	0.98227006	0.9413392	0.9825989	0.9819967	0.9696418	0.97753155	0.9897161
0.0	0.99972886	0.9994301	0.9998946	0.9991698	0.9975936	0.999383	0.9989291	0.99962544	0.99955124	0.9997172
0.0	0.9934661	0.970111	0.99636453	0.98227006	0.9413392	0.9825989	0.9819967	0.9696418	0.97753155	0.9897161
0.0	0.0006315931	0.00011905911	0.00054875825	1.4440034e-05	0.0003529019	0.00017257272	0.00044204167	0.00033597302	0.0003121798	4.6834015e-05
0.0	0.9934661	0.970111	0.99636453	0.98227006	0.9413392	0.9825989	0.9819967	0.9696418	0.97753155	0.9897161
0.0	0.99872154	0.9989973	0.9985928	0.99913543	0.9970342	0.9972372	0.99775094	0.99715483	0.9993974	0.9985262
0.0	0.99972886	0.9994301	0.9998946	0.9991698	0.9975936	0.999383	0.9989291	0.99962544	0.99955124	0.9997172
0.0	0.9934661	0.970111	0.99636453	0.98227006	0.9413392	0.9825989	0.9819967	0.9696418	0.97753155	0.9897161
0.0	0.9934661	0.970111	0.99636453	0.98227006	0.9413392	0.9825989	0.9819967	0.9696418	0.97753155	0.9897161
0.0	0.99804026	0.99730635	0.9975285	0.99700826	0.9962108	0.9977562	0.99450535	0.99667835	0.99483216	0.99632746
0.0	0.85829103	0.3295942	0.95556706	0.9828494	0.908699	0.9690289	0.8509348	0.812853	0.39368057	0.99673426
0.0	0.30249512	0.99600416	0.9680265	0.99116254	0.9201519	0.26342523	0.95721626	0.9954294	0.52672267	0.2763813
0.0	0.9934661	0.970111	0.99636453	0.98227006	0.9413392	0.9825989	0.9819967	0.9696418	0.97753155	0.9897161
0.0	0.9934661	0.970111	0.99636453	0.98227006	0.9413392	0.9825989	0.9819967	0.9696418	0.97753155	0.9897161
0.0	0.99972886	0.9994301	0.9998946	0.9991698	0.9975936	0.999383	0.9989291	0.99962544	0.99955124	0.9997172
0.0	0.9934661	0.970111	0.99636453	0.98227006	0.9413392	0.9825989	0.9819967	0.9696418	0.97753155	0.9897161
0.0	0.0006315931	0.00011905911	0.00054875825	1.4440034e-05	0.00035290176	0.00017257288	0.00044204167	0.00033597302	0.0003121798	4.6834015e-05
0.0	0.0013011799	0.0030316	0.0011918617	0.07722482	0.78940576	0.0009565988	0.0024197903	0.00077782985	0.05507179	0.0012999895
0.0	0.9997203	0.99956745	0.9998839	0.9994491	0.9993419	0.9994716	0.99930024	0.9997428	0.9998572	0.9995559
0.0	0.9997203	0.99956745	0.9998839	0.9994491	0.9993419	0.9994716	0.99930024	0.9997428	0.9998572	0.9995559
0.0	0.6392564	0.7683802	0.40775982	0.536759	0.76052445	0.7655972	0.5182302	0.6735993	0.552473	0.5842334
0.0	0.37157515	0.55527496	0.24414414	0.293825	0.45482728	0.62581897	0.3796748	0.45228395	0.30691132	0.45921293
0.0	0.99947435	0.9993923	0.9996991	0.99924964	0.99892646	0.99807227	0.9983884	0.99929225	0.99943846	0.9989567
0.0	0.9934661	0.970111	0.99636453	0.98227006	0.9413392	0.9825989	0.9819967	0.9696418	0.97753155	0.9897161
0.0	0.9934661	0.970111	0.99636453	0.98227006	0.9413392	0.9825989	0.9819967	0.9696418	0.97753155	0.9897161
0.0	0.9934661	0.970111	0.99636453	0.98227006	0.9413392	0.9825989	0.9819967	0.9696418	0.97753155	0.9897161
0.0	0.005274995	0.011092652	0.0034650909	0.016378686	0.008017449	0.034374744	0.008828083	0.02247311	0.01701866	0.006448949
0.0	0.9221608	0.8913244	0.8432369	0.43049976	0.97487736	0.77215624	0.5254946	0.82716715	0.9632896	0.63912094
0.0	0.9934661	0.970111	0.99636453	0.98227006	0.9413392	0.9825989	0.9819967	0.9696418	0.97753155	0.9897161
0.0	0.99677014	0.9951303	0.99814045	0.9979825	0.99663746	0.99146277	0.99096936	0.997835	0.99790597	0.9958133
0.0	0.99947435	0.9993923	0.9996991	0.99924964	0.99892646	0.99807227	0.9983884	0.99929225	0.99943846	0.9989567
0.0	0.99862087	0.9975672	0.9985682	0.9982609	0.9972633	0.99680746	0.9968767	0.99871945	0.9984665	0.99845374
0.0	0.0148610305	0.1349606	0.15026963	0.0016741777	0.08350476	0.016461426	0.03009955	0.0023440185	0.24873203	0.031990502
0.0	0.9934661	0.970111	0.99636453	0.98227006	0.9413392	0.9825989	0.9819967	0.9696418	0.97753155	0.9897161
0.0	0.983383	0.9862279	0.98089474	0.91902614	0.9606718	0.9880337	0.9480291	0.98586035	0.9937926	0.97492796
0.0	0.9949792	0.9943117	0.9893194	0.9967476	0.98109037	0.9894086	0.90617335	0.9954911	0.99499464	0.98543525
0.0	0.9934661	0.970111	0.99636453	0.98227006	0.9413392	0.9825989	0.9819967	0.9696418	0.97753155	0.9897161
0.0	0.9917732	0.9870308	0.99173826	0.99108446	0.9850425	0.9951408	0.98173344	0.9890037	0.9769713	0.9876046
0.0	0.9934661	0.970111	0.99636453	0.98227006	0.9413392	0.9825989	0.9819967	0.9696418	0.97753155	0.9897161
0.0	0.9934661	0.970111	0.99636453	0.98227006	0.9413392	0.9825989	0.9819967	0.9696418	0.97753155	0.9897161
0.0	0.9934661	0.970111	0.99636453	0.98227006	0.9413392	0.9825989	0.9819967	0.9696418	0.97753155	0.9897161
0.0	0.9934661	0.970111	0.99636453	0.98227006	0.9413392	0.9825989	0.9819967	0.9696418	0.97753155	0.9897161
0.0	0.99843055	0.9982381	0.99781847	0.9976355	0.9956201	0.9955017	0.9974982	0.99825877	0.9983885	0.99831223
0.0	0.9934661	0.970111	0.99636453	0.98227006	0.9413392	0.9825989	0.9819967	0.9696418	0.97753155	0.9897161
0.0	0.99814105	0.9968166	0.9951735	0.9981218	0.9920163	0.9942095	0.9566004	0.9971294	0.9972451	0.9942854
0.0	0.0013011799	0.0030316	0.0011918617	0.07722482	0.78940576	0.0009565988	0.0024197903	0.00077782915	0.05507179	0.0012999895
0.0	0.6687082	5.9854527e-05	0.75094926	0.04042797	0.0012412316	0.0024741914	9.962946e-05	0.00015373294	0.030886443	0.00012129423
0.0	0.07145224	0.011022362	0.0004002	0.63806385	0.0027259302	0.008165925	0.0026715803	0.0072558364	0.045167804	0.0758081
0.0	0.9934661	0.970111	0.99636453	0.98227006	0.9413392	0.9825989	0.9819967	0.9696418	0.97753155	0.9897161
0.0	0.99677014	0.9951303	0.99814045	0.9979825	0.99663746	0.99146277	0.99096936	0.997835	0.99790597	0.9958133
0.0	0.999303	0.998689	0.9990927	0.99891865	0.99857605	0.9984779	0.9969717	0.99839824	0.99855953	0.99813336
0.0	0.011562781	0.010305737	0.0031126847	0.013877606	0.011316672	0.0068988996	0.0060385433	0.022362113	0.016900472	0.004823755
0.0	0.90924853	8.916846e-05	0.91880935	0.708153	0.14925098	0.00060989585	0.3358612	0.9144629	0.751399	0.0033167042
0.0	0.90924853	8.916846e-05	0.91880935	0.708153	0.14925098	0.00060989585	0.3358612	0.9144629	0.751399	0.0033167042
0.0	0.90924853	8.916846e-05	0.91880935	0.708153	0.14925098	0.00060989585	0.3358612	0.9144629	0.751399	0.0033167042
0.0	0.9981773	0.9974402	0.99783677	0.99700826	0.99678254	0.99771154	0.994371	0.9966299	0.9953483	0.99695706
0.0	0.999303	0.998689	0.9990927	0.99891865	0.99857605	0.9984779	0.9969717	0.99839824	0.99855953	0.99813336
0.0	0.0457494	0.0033790169	0.00077854213	0.98227006	0.15903217	0.0014549887	0.005277177	0.089234374	0.0011389144	0.023011463
0.0	0.0031793797	0.0046018944	0.0014759733	0.0045982613	0.0029511086	0.0038565102	0.0035286355	0.008169251	0.008612954	0.0032796455
0.0	0.0457494	0.0033790169	0.00077854213	0.98227006	0.15903217	0.0014549887	0.005277177	0.089234374	0.0011389144	0.023011463
0.0	0.0457494	0.0033790169	0.00077854213	0.98227006	0.15903217	0.0014549887	0.005277177	0.089234374	0.0011389144	0.023011463
0.0	0.9934661	0.970111	0.99636453	0.98227006	0.9413392	0.9825989	0.9819967	0.9696418	0.97753155	0.9897161
0.0	0.99947435	0.9993923	0.9996991	0.99924964	0.99892646	0.99807227	0.9983884	0.99929225	0.99943846	0.9989567
0.0	0.9996581	0.99958783	0.99971515	0.9990088	0.9975389	0.9987233	0.99919623	0.9993412	0.99896014	0.9994475
0.0	0.99972886	0.9994301	0.9998946	0.9991698	0.9975936	0.999383	0.9989291	0.99962544	0.99955124	0.9997172
0.0	0.94665146	0.9276568	0.9866182	0.9939839	0.9567037	0.9739942	0.9836308	0.89924484	0.91623074	0.9929087
0.0	0.9934661	0.970111	0.99636453	0.98227006	0.9413392	0.9825989	0.9819967	0.9696418	0.97753155	0.9897161
0.0	0.9934661	0.970111	0.99636453	0.98227006	0.9413392	0.9825989	0.9819967	0.9696418	0.97753155	0.9897161
0.0	0.9934661	0.970111	0.99636453	0.98227006	0.9413393	0.9825989	0.9819967	0.9696418	0.97753155	0.9897161
0.0	0.9934661	0.970111	0.99636453	0.98227006	0.9413393	0.9825989	0.9819967	0.9696418	0.97753155	0.9897161
0.0	0.8505913	0.8581754	0.84189475	0.84822094	0.8494124	0.76701146	0.7455125	0.7722821	0.93687123	0.89491355
0.0	0.9934661	0.970111	0.99636453	0.98227006	0.9413392	0.9825989	0.9819967	0.9696418	0.97753155	0.9897161
0.0	0.96902496	0.054067828	0.009088927	0.105466016	0.031083241	0.0145720085	0.15654813	0.09904307	0.052753035	0.9989999
0.0	0.9998596	0.9986695	0.9996598	0.99955934	0.997806	0.9983632	0.99951947	0.99955815	0.9997558	0.9995535
0.0	0.9997967	0.9988972	0.9997255	0.99956256	0.9973348	0.9980653	0.9996768	0.99958915	0.9997576	0.9994912
0.0	0.9998535	0.99887437	0.9997002	0.9994848	0.99705493	0.9977189	0.999571	0.99944466	0.9997658	0.9995272
0.0	0.9997253	0.9987878	0.99963605	0.99944526	0.99672806	0.9975968	0.9994968	0.99952674	0.9996979	0.9994486
0.0	0.99918085	0.998789	0.9988323	0.99855274	0.9974946	0.9979055	0.9979401	0.9987897	0.99906486	0.9990478
0.0	0.40110058	0.22951573	0.008025026	0.02448134	0.28217268	0.16037801	0.08980487	0.30608895	0.21122691	0.021623109
0.0	0.08338924	0.01429063	0.05395719	0.04454942	0.008709487	0.04336547	0.23834631	0.012721726	0.054936413	0.45107773
0.0	0.9934661	0.970111	0.99636453	0.98227006	0.9413392	0.9825989	0.9819967	0.9696418	0.97753155	0.9897161
0.0	0.9934661	0.970111	0.99636453	0.98227006	0.9413392	0.9825989	0.9819967	0.9696418	0.97753155	0.9897161
0.0	0.9934661	0.970111	0.99636453	0.98227006	0.9413392	0.9825989	0.9819967	0.9696418	0.97753155	0.9897161
0.0	0.99852437	0.99864	0.99851364	0.9983353	0.99680245	0.9968124	0.99823415	0.99861753	0.9989134	0.9987752
0.0	0.9934661	0.970111	0.99636453	0.98227006	0.9413392	0.9825989	0.9819967	0.9696418	0.97753155	0.9897161
0.0	0.9934661	0.970111	0.99636453	0.98227006	0.9413392	0.9825989	0.9819967	0.9696418	0.97753155	0.9897161
0.0	0.9934661	0.970111	0.99636453	0.98227006	0.9413392	0.9825989	0.9819967	0.9696418	0.97753155	0.9897161
0.0	0.9934661	0.970111	0.99636453	0.98227006	0.9413392	0.9825989	0.9819967	0.9696418	0.97753155	0.9897161
0.0	0.99843055	0.9982381	0.99781847	0.9976355	0.9956201	0.9955017	0.9974982	0.99825877	0.9983885	0.99831223
0.0	0.9934661	0.970111	0.99636453	0.98227006	0.9413392	0.9825989	0.9819967	0.9696418	0.97753155	0.9897161
0.0	0.9934661	0.970111	0.99636453	0.98227006	0.9413392	0.9825989	0.9819967	0.9696418	0.97753155	0.9897161
0.0	0.9934661	0.970111	0.99636453	0.98227006	0.9413392	0.9825989	0.9819967	0.9696418	0.97753155	0.9897161
0.0	0.9934661	0.970111	0.99636453	0.98227006	0.9413392	0.9825989	0.9819967	0.9696418	0.97753155	0.9897161
0.0	0.99843055	0.9982381	0.99781847	0.9976355	0.9956201	0.9955017	0.9974982	0.99825877	0.9983885	0.99831223
0.0	0.99843055	0.9982381	0.99781847	0.9976355	0.9956201	0.9955017	0.9974982	0.99825877	0.9983885	0.99831223
0.0	0.99843055	0.9982381	0.99781847	0.9976355	0.9956201	0.9955017	0.9974982	0.99825877	0.9983885	0.99831223
0.0	0.99843055	0.9982381	0.99781847	0.9976355	0.9956201	0.9955017	0.9974982	0.99825877	0.9983885	0.99831223
0.0	0.9934661	0.970111	0.99636453	0.98227006	0.9413392	0.9825989	0.9819967	0.9696418	0.97753155	0.9897161
0.0	0.99922633	0.99883777	0.99902046	0.99858725	0.9979836	0.99787426	0.9988154	0.9989801	0.9992828	0.9993113
0.0	0.9934661	0.970111	0.99636453	0.98227006	0.9413392	0.9825989	0.9819967	0.9696418	0.97753155	0.9897161
0.0	0.9934661	0.970111	0.99636453	0.98227006	0.9413392	0.9825989	0.9819967	0.9696418	0.97753155	0.9897161
0.0	0.9934661	0.970111	0.99636453	0.98227006	0.9413392	0.9825989	0.9819967	0.9696418	0.97753155	0.9897161
0.0	0.9934661	0.970111	0.99636453	0.98227006	0.9413392	0.9825989	0.9819967	0.9696418	0.97753155	0.9897161
0.0	0.9934661	0.970111	0.99636453	0.98227006	0.9413392	0.9825989	0.9819967	0.9696418	0.97753155	0.9897161
0.0	0.99843055	0.9982381	0.99781847	0.9976355	0.9956201	0.9955017	0.9974982	0.99825877	0.9983885	0.99831223
0.0	0.9934661	0.970111	0.99636453	0.98227006	0.9413392	0.9825989	0.9819967	0.9696418	0.97753155	0.9897161
0.0	0.9934661	0.970111	0.99636453	0.98227006	0.9413392	0.9825989	0.9819967	0.9696418	0.97753155	0.9897161
0.0	0.9934661	0.970111	0.99636453	0.98227006	0.9413392	0.9825989	0.9819967	0.9696418	0.97753155	0.9897161
0.0	0.9934661	0.970111	0.99636453	0.98227006	0.9413392	0.9825989	0.9819967	0.9696418	0.97753155	0.9897161
0.0	0.9934661	0.970111	0.99636453	0.98227006	0.9413392	0.9825989	0.9819967	0.9696418	0.97753155	0.9897161
0.0	0.996062	0.99300134	0.99670357	0.9960979	0.99411595	0.99805605	0.9921509	0.99550736	0.9877051	0.99473685
0.0	0.9934661	0.970111	0.99636453	0.98227006	0.9413392	0.9825989	0.9819967	0.9696418	0.97753155	0.9897161
0.0	0.9934661	0.970111	0.99636453	0.98227006	0.9413392	0.9825989	0.9819967	0.9696418	0.97753155	0.9897161
0.0	0.9934661	0.970111	0.99636453	0.98227006	0.9413392	0.9825989	0.9819967	0.9696418	0.97753155	0.9897161
0.0	0.9934661	0.970111	0.99636453	0.98227006	0.9413392	0.9825989	0.9819967	0.9696418	0.97753155	0.9897161
0.0	0.9934661	0.970111	0.99636453	0.98227006	0.9413392	0.9825989	0.9819967	0.9696418	0.97753155	0.9897161
0.0	0.9934661	0.970111	0.99636453	0.98227006	0.9413392	0.9825989	0.9819967	0.9696418	0.97753155	0.9897161
0.0	0.9979882	0.9966664	0.9984522	0.9977465	0.9963491	0.99896204	0.9952726	0.9978161	0.9991804	0.99720675
0.0	0.9934661	0.970111	0.99636453	0.98227006	0.9413392	0.9825989	0.9819967	0.9696418	0.97753155	0.9897161
0.0	0.9934661	0.970111	0.99636453	0.98227006	0.9413392	0.9825989	0.9819967	0.9696418	0.97753155	0.9897161
0.0	0.9934661	0.970111	0.99636453	0.98227006	0.9413392	0.9825989	0.9819967	0.9696418	0.97753155	0.9897161
0.0	0.9934661	0.970111	0.99636453	0.98227006	0.9413392	0.9825989	0.9819967	0.9696418	0.97753155	0.9897161
0.0	0.9934661	0.970111	0.99636453	0.98227006	0.9413392	0.9825989	0.9819967	0.9696418	0.97753155	0.9897161
0.0	0.9917732	0.9870308	0.99173826	0.99108446	0.9850425	0.9951408	0.98173344	0.9890037	0.9769713	0.9876046
0.0	0.9183023	0.92939854	0.7427117	0.528276	0.9181484	0.87821734	0.83403003	0.92562705	0.893761	0.874027
0.0	0.9183022	0.92939854	0.74271166	0.528276	0.9181484	0.87821734	0.8340301	0.92562705	0.893761	0.874027
0.0	0.9183022	0.92939854	0.7427116	0.52827597	0.9181484	0.87821734	0.8340301	0.92562705	0.893761	0.8740269
0.0	0.9934661	0.970111	0.99636453	0.98227006	0.9413392	0.9825989	0.9819967	0.9696418	0.97753155	0.9897161
0.0	0.9934661	0.970111	0.99636453	0.98227006	0.9413392	0.9825989	0.9819967	0.9696418	0.97753155	0.9897161
0.0	0.9934661	0.970111	0.99636453	0.98227006	0.9413392	0.9825989	0.9819967	0.9696418	0.97753155	0.9897161
0.0	0.9934661	0.970111	0.99636453	0.98227006	0.9413392	0.9825989	0.9819967	0.9696418	0.97753155	0.9897161
0.0	0.9934661	0.970111	0.99636453	0.98227006	0.9413392	0.9825989	0.9819967	0.9696418	0.97753155	0.9897161
0.0	0.9934661	0.970111	0.99636453	0.98227006	0.9413392	0.9825989	0.9819967	0.9696418	0.97753155	0.9897161
0.0	0.99517834	0.99151796	0.99588794	0.9940035	0.99269766	0.9969536	0.99030733	0.99420714	0.9888815	0.9914171
0.0	0.9934661	0.970111	0.99636453	0.98227006	0.9413392	0.9825989	0.9819967	0.9696418	0.97753155	0.9897161
0.0	0.9934661	0.970111	0.99636453	0.98227006	0.9413392	0.9825989	0.9819967	0.9696418	0.97753155	0.9897161
0.0	0.9934661	0.970111	0.99636453	0.98227006	0.9413393	0.9825989	0.9819967	0.9696418	0.97753155	0.9897161
0.0	0.9934661	0.970111	0.99636453	0.98227006	0.9413392	0.9825989	0.9819967	0.9696418	0.97753155	0.9897161
0.0	0.99972886	0.9994301	0.9998946	0.9991698	0.9975936	0.999383	0.9989291	0.99962544	0.99955124	0.9997172
0.0	0.0033977036	0.0015543293	0.00198127	0.00045965717	0.00037054042	0.0018124484	0.0028965494	0.0014288409	0.0006483563	0.010716234
0.0	0.9934661	0.970111	0.99636453	0.98227006	0.9413392	0.9825989	0.9819967	0.9696418	0.97753155	0.9897161
0.0	0.9934661	0.970111	0.99636453	0.98227006	0.9413392	0.9825989	0.9819967	0.9696418	0.97753155	0.9897161
0.0	0.9934661	0.970111	0.99636453	0.98227006	0.9413392	0.9825989	0.9819967	0.9696418	0.97753155	0.9897161
0.0	0.9934661	0.970111	0.99636453	0.98227006	0.9413392	0.9825989	0.9819967	0.9696418	0.97753155	0.9897161
0.0	0.9934661	0.970111	0.99636453	0.98227006	0.9413392	0.9825989	0.9819967	0.9696418	0.97753155	0.9897161
0.0	0.9934661	0.970111	0.99636453	0.98227006	0.9413392	0.9825989	0.9819967	0.9696418	0.97753155	0.9897161
0.0	0.9934661	0.970111	0.99636453	0.98227006	0.9413392	0.9825989	0.9819967	0.9696418	0.97753155	0.9897161
0.0	0.9934661	0.970111	0.99636453	0.98227006	0.9413392	0.9825989	0.9819967	0.9696418	0.97753155	0.9897161
0.0	0.9934661	0.970111	0.99636453	0.98227006	0.9413392	0.9825989	0.9819967	0.9696418	0.97753155	0.9897161
0.0	0.9934661	0.970111	0.99636453	0.98227006	0.9413392	0.9825989	0.9819967	0.9696418	0.97753155	0.9897161
0.0	0.9934661	0.970111	0.99636453	0.98227006	0.9413392	0.9825989	0.9819967	0.9696418	0.97753155	0.9897161
0.0	0.11349279	0.07612101	0.17536734	0.0046676695	0.08829796	0.8992424	0.052638866	0.7332279	0.06397503	0.1772987
0.0	0.9934661	0.970111	0.99636453	0.98227006	0.9413392	0.9825989	0.9819967	0.9696418	0.97753155	0.9897161
0.0	0.9917732	0.9870308	0.99173826	0.99108446	0.9850425	0.9951408	0.98173344	0.9890037	0.9769713	0.9876046
0.0	0.9934661	0.970111	0.99636453	0.98227006	0.9413392	0.9825989	0.9819967	0.9696418	0.97753155	0.9897161
0.0	0.99862087	0.9975672	0.9985682	0.9982609	0.9972633	0.99680746	0.9968767	0.99871945	0.9984665	0.99845374
0.0	0.9999429	0.99927896	0.9998087	0.99980956	0.9986168	0.99915147	0.9998301	0.99976665	0.9998659	0.99960834
0.0	0.049453918	0.006201748	0.033498492	0.009292064	0.015112044	0.007251685	0.018512879	0.025487907	0.03276705	0.016912233
0.0	0.00799312	0.01552648	0.005606579	0.024840353	0.015541357	0.07287628	0.017219698	0.03436082	0.030651517	0.009533128
0.0	0.9677729	0.73653334	0.9877253	0.6534998	0.8634251	0.8074524	0.80631006	0.85694677	0.84530413	0.9348881
0.0	0.8846098	0.00037347662	0.6296356	4.3795346e-05	0.26455617	0.5894658	0.060097907	0.065653846	0.00038752877	0.019109502
0.0	0.9501931	0.00037347662	0.5876959	0.0014046197	0.9982406	0.7667861	0.52174306	0.43026516	0.007077464	0.1923485
0.0	0.8846098	0.00037347662	0.6296356	4.3795346e-05	0.26455617	0.5894658	0.060097907	0.065653846	0.00038752877	0.019109502
0.0	0.00575765	0.031339083	0.0039289827	0.0023649896	0.0047246544	0.15594035	0.0048963297	0.022296594	0.0196779	0.001975477
0.0	0.99521637	0.9863258	0.85585475	0.9833635	0.99404305	0.9948054	0.97394615	0.99073166	0.99773514	0.9546274
0.0	0.9934661	0.970111	0.99636453	0.98227006	0.9413392	0.9825989	0.9819967	0.9696418	0.97753155	0.9897161
0.0	7.448971e-05	5.509857e-05	0.00029414977	0.00030766532	0.00023098501	4.6311325e-05	7.392572e-05	6.341645e-05	0.00026058714	4.4730827e-05
0.0	0.9985916	0.9980642	0.9982863	0.9981542	0.99739885	0.9982835	0.996012	0.9973667	0.9966491	0.9975515
0.0	0.9985916	0.9980641	0.9982863	0.9981542	0.99739885	0.9982835	0.996012	0.9973667	0.9966491	0.9975515
0.0	0.9901534	0.990672	0.9872652	0.95707107	0.9738719	0.9912042	0.9628149	0.98906857	0.99573475	0.9838959
0.0	0.7854548	0.8380786	0.16023292	0.96118945	0.4901152	0.7402248	0.87803495	0.72401386	0.9614522	0.69784456
0.0	0.9934661	0.970111	0.99636453	0.98227006	0.9413392	0.9825989	0.9819967	0.9696418	0.97753155	0.9897161
0.0	0.99677014	0.9951303	0.99814045	0.9979825	0.99663746	0.99146277	0.99096936	0.997835	0.99790597	0.9958133
0.0	0.99978787	0.9996433	0.99982196	0.9996762	0.9992874	0.9993643	0.9995315	0.9995235	0.9997756	0.99983215
0.0	0.9934661	0.970111	0.99636453	0.98227006	0.9413392	0.9825989	0.9819967	0.9696418	0.97753155	0.9897161
0.0	0.9934661	0.970111	0.99636453	0.98227006	0.9413392	0.9825989	0.9819967	0.9696418	0.97753155	0.9897161
0.0	0.9934661	0.970111	0.99636453	0.98227006	0.9413392	0.9825989	0.9819967	0.9696418	0.97753155	0.9897161
0.0	0.9934661	0.970111	0.99636453	0.98227006	0.9413392	0.9825989	0.9819967	0.9696418	0.97753155	0.9897161
0.0	0.0050531635	0.011726528	0.0033441447	0.0169513	0.007952938	0.035050977	0.009042829	0.022848502	0.017889753	0.006448946
0.0	0.99862087	0.9975672	0.9985682	0.9982609	0.9972633	0.99680746	0.9968767	0.99871945	0.9984665	0.99845374
0.0	0.9934661	0.970111	0.99636453	0.98227006	0.9413392	0.9825989	0.9819967	0.9696418	0.97753155	0.9897161
0.0	0.9934661	0.970111	0.99636453	0.98227006	0.9413392	0.9825989	0.9819967	0.9696418	0.97753155	0.9897161
0.0	0.22670163	0.15569471	0.4326302	0.96641445	0.53391016	0.43544024	0.5659445	0.08753687	0.22062938	0.69251394
0.0	0.94665146	0.9276568	0.9866182	0.9939839	0.9567037	0.9739942	0.9836308	0.89924484	0.9162308	0.9929087
0.0	0.99621284	0.9975473	0.9989778	0.9987055	0.9958508	0.99634236	0.9978077	0.99670655	0.99592847	0.9993678
0.0	0.94665146	0.92765695	0.9866182	0.9939839	0.9567037	0.9739942	0.9836308	0.8992447	0.9162308	0.9929087
0.0	0.9679497	0.052735943	0.008266405	0.089983255	0.030201986	0.01280238	0.15155616	0.093195654	0.051511448	0.99896586
0.0	0.9995389	0.99932563	0.99975497	0.99605197	0.99604213	0.99843234	0.9985864	0.99921083	0.99794894	0.99900144
0.0	0.9934661	0.970111	0.99636453	0.98227006	0.9413392	0.9825989	0.9819967	0.9696418	0.97753155	0.9897161
0.0	0.99973565	0.9997948	0.99989736	0.9995864	0.999186	0.99951077	0.9996984	0.9996233	0.9996809	0.99973196
0.0	0.0051619927	0.43096572	0.16426887	0.060524777	0.0021123425	0.44780177	0.022356218	0.538478	0.74762297	0.78998077
0.0	0.99980265	0.9997086	0.99994135	0.9993979	0.9988469	0.99967706	0.9995152	0.99976057	0.999724	0.9997999
0.0	0.007185735	0.8530417	0.976261	0.47973403	0.24175878	0.7850241	0.46936828	0.7569679	0.78918195	0.90673774
0.0	0.007185735	0.8530417	0.976261	0.47973403	0.24175878	0.7850241	0.46936828	0.7569679	0.78918195	0.90673774
0.0	0.004273385	0.014836639	0.0076479116	0.018818192	0.0068731937	0.014831831	0.007595417	0.018036159	0.019718828	0.008663339
0.0	0.007185735	0.8530417	0.976261	0.47973403	0.24175878	0.7850241	0.46936828	0.7569679	0.78918195	0.90673774
0.0	0.004273385	0.014836639	0.0076479116	0.018818196	0.0068731937	0.014831831	0.0075954134	0.01803615	0.019718828	0.008663339
0.0	0.9853161	0.86946183	0.84271634	0.80571187	0.832868	0.94577336	0.9628616	0.8499976	0.97823584	0.82905644
0.0	0.9934661	0.970111	0.99636453	0.98227006	0.9413392	0.9825989	0.9819967	0.9696418	0.97753155	0.9897161
0.0	0.99862087	0.9975672	0.9985682	0.9982609	0.9972633	0.99680746	0.9968767	0.99871945	0.9984665	0.99845374
0.0	0.11025634	0.23241462	0.013770947	0.0323659	0.00027535445	0.032496996	0.8605604	0.0016338924	0.66946244	0.012947155
0.0	0.0072437865	0.011864821	0.004802566	0.017516794	0.01029805	0.05371419	0.013369809	0.027930394	0.02818866	0.008625732
0.0	0.11025634	0.23241462	0.013770947	0.0323659	0.00027535445	0.032496996	0.8605604	0.0016338924	0.66946244	0.012947155
0.0	0.9934661	0.0068875104	0.99636453	0.052923303	9.990555e-05	0.00010141124	0.00571634	0.9696418	0.97753155	0.01793667
0.0	0.99972886	0.9994301	0.9998946	0.9991698	0.9975936	0.999383	0.9989291	0.99962544	0.99955124	0.9997172
0.0	0.9934661	0.970111	0.99636453	0.98227006	0.9413393	0.9825989	0.9819967	0.9696418	0.97753155	0.9897161
0.0	0.9934661	0.970111	0.99636453	0.98227006	0.9413392	0.9825989	0.9819967	0.9696418	0.97753155	0.9897161
0.0	0.9934661	0.970111	0.99636453	0.98227006	0.9413392	0.9825989	0.9819967	0.9696418	0.97753155	0.9897161
0.0	0.99955195	0.99961084	0.999678	0.9990528	0.9990421	0.9994854	0.9986041	0.999653	0.99934644	0.99866545
0.0	0.99804026	0.99730635	0.9975285	0.99700826	0.9962108	0.9977562	0.99450535	0.99667835	0.99483216	0.99632746
0.0	0.99972886	0.9994301	0.9998946	0.9991698	0.9975936	0.999383	0.9989291	0.99962544	0.99955124	0.9997172
0.0	0.6235949	0.9339588	0.79724526	0.951321	0.6764388	0.37429613	0.26521394	0.82731354	0.9390804	0.9617784
0.0	0.9934661	0.970111	0.99636453	0.98227006	0.9413392	0.9825989	0.9819967	0.9696418	0.97753155	0.9897161
0.0	0.9934661	0.970111	0.99636453	0.98227006	0.9413392	0.9825989	0.9819967	0.9696418	0.97753155	0.9897161
0.0	0.99947435	0.9993923	0.9996991	0.99924964	0.99892646	0.99807227	0.9983884	0.99929225	0.99943846	0.9989567
0.0	0.9934661	0.970111	0.99636453	0.98227006	0.9413392	0.9825989	0.9819967	0.9696418	0.97753155	0.9897161
0.0	0.99075806	0.9779739	0.9933435	0.984288	0.9394932	0.9856511	0.9805777	0.9851419	0.99027926	0.9780502
0.0	0.9863858	0.9690582	0.9909412	0.9723974	0.91007674	0.97775286	0.97139436	0.97846586	0.98453486	0.96781576
0.0	0.9995629	0.99945587	0.9997446	0.9994272	0.9990784	0.9984112	0.9986822	0.9993981	0.9995745	0.9991659
0.0	0.99947435	0.9993923	0.9996991	0.99924964	0.99892646	0.99807227	0.9983884	0.99929225	0.99943846	0.9989567
0.0	0.9934661	0.970111	0.99636453	0.98227006	0.9413393	0.9825989	0.9819967	0.9696418	0.97753155	0.9897161
0.0	0.99872154	0.9989973	0.9985928	0.99913543	0.9970342	0.9972372	0.99775094	0.99715483	0.9993974	0.9985262
0.0	0.9934661	0.970111	0.99636453	0.98227006	0.9413392	0.9825989	0.9819967	0.9696418	0.97753155	0.9897161
0.0	0.99972886	0.9994301	0.9998946	0.9991698	0.9975936	0.999383	0.9989291	0.99962544	0.99955124	0.9997172
0.0	0.9934661	0.970111	0.99636453	0.98227006	0.9413392	0.9825989	0.9819967	0.9696418	0.97753155	0.9897161
0.0	0.0006315931	0.00011905923	0.00054875825	1.4440034e-05	0.00035290176	0.00017257288	0.00044204167	0.00033597302	0.0003121798	4.683406e-05
0.0	0.9934661	0.970111	0.99636453	0.98227006	0.9413393	0.9825989	0.9819967	0.9696418	0.97753155	0.9897161
0.0	0.99955255	0.99966836	0.99958044	0.9994968	0.9992306	0.99953735	0.9987608	0.9991737	0.99918634	0.99839336
0.0	0.9934661	0.970111	0.99636453	0.98227006	0.9413392	0.9825989	0.9819967	0.9696418	0.97753155	0.9897161
0.0	0.99972886	0.9994301	0.9998946	0.9991698	0.9975936	0.999383	0.9989291	0.99962544	0.99955124	0.9997172
0.0	0.9934661	0.970111	0.99636453	0.98227006	0.9413392	0.9825989	0.9819967	0.9696418	0.97753155	0.9897161
0.0	0.0006315931	0.00011905911	0.00054875825	1.4440034e-05	0.0003529019	0.00017257288	0.00044204167	0.00033597302	0.0003121798	4.683406e-05
0.0	0.998348	0.9951303	0.9988273	0.9987405	0.99776256	0.99489945	0.9945639	0.9983668	0.9986526	0.99737465
0.0	0.99862087	0.9975672	0.9985682	0.9982609	0.9972633	0.99680746	0.9968767	0.99871945	0.9984665	0.99845374
0.0	0.9934661	0.970111	0.99636453	0.98227006	0.9413392	0.9825989	0.9819967	0.9696418	0.97753155	0.9897161
0.0	0.9225333	0.970111	0.61879677	0.90133137	0.04395297	0.87920195	0.47317094	0.6211643	0.6593661	0.8664251
0.0	0.9934661	0.970111	0.99636453	0.98227006	0.9413392	0.9825989	0.9819967	0.9696418	0.97753155	0.9897161
0.0	0.9979208	0.9910356	0.9966897	0.99546945	0.98558086	0.984993	0.9920378	0.992816	0.99878865	0.9817687
0.0	0.99959165	0.9994165	0.9997733	0.9969933	0.9965274	0.99861526	0.99864954	0.99932027	0.9982247	0.9992981
0.0	0.9934661	0.970111	0.99636453	0.98227006	0.9413392	0.9825989	0.9819967	0.9696418	0.97753155	0.9897161
0.0	0.9934661	0.970111	0.99636453	0.98227006	0.9413392	0.9825989	0.9819967	0.9696418	0.97753155	0.9897161
0.0	0.01052064	0.052582346	0.0068083927	0.009905006	0.016034473	0.015701447	0.016511165	0.012480534	0.029966421	0.018620228
0.0	0.99879336	0.998052	0.9987207	0.99870014	0.9977145	0.9972767	0.9972109	0.9988753	0.9986738	0.9989122
0.0	0.0025228541	0.0011462928	0.005282421	0.04529618	0.00492847	0.015709069	0.0048307534	0.00024364088	0.028489547	0.0012436558
0.0	0.9934661	0.970111	0.99636453	0.98227006	0.9413392	0.9825989	0.9819967	0.9696418	0.97753155	0.9897161
0.0	0.0025228541	0.0011462928	0.005282421	0.04529618	0.00492847	0.015709069	0.0048307534	0.00024364088	0.028489547	0.0012436558
0.0	0.9934661	0.970111	0.99636453	0.98227006	0.9413392	0.9825989	0.9819967	0.9696418	0.97753155	0.9897161
0.0	0.000248042	0.00055299496	0.00013265127	0.00063432194	0.00035474414	0.0007327044	0.0005068086	0.0010082066	0.0006482101	0.000436859
0.0	0.99947435	0.9993923	0.9996991	0.99924964	0.99892646	0.99807227	0.9983884	0.99929225	0.99943846	0.9989567
0.0	0.9934661	0.970111	0.99636453	0.98227006	0.9413392	0.9825989	0.9819967	0.9696418	0.97753155	0.9897161
0.0	0.9934661	0.970111	0.99636453	0.98227006	0.9413392	0.9825989	0.9819967	0.9696418	0.97753155	0.9897161
0.0	0.9934661	0.970111	0.99636453	0.98227006	0.9413392	0.9825989	0.9819967	0.9696418	0.97753155	0.9897161
0.0	0.9934661	0.970111	0.99636453	0.98227006	0.9413392	0.9825989	0.9819967	0.9696418	0.97753155	0.9897161
0.0	0.99971443	0.99964094	0.9997646	0.9991972	0.9979134	0.9989312	0.9993368	0.9994343	0.9992065	0.9995395
0.0	0.08381196	0.00060225883	0.0019393843	0.006394677	0.3264422	0.00089407276	0.00024632138	0.9696418	0.0010491812	0.005902003
0.0	0.9879921	0.9866741	0.99242955	0.981325	0.94254375	0.9659344	0.97949535	0.9884013	0.9868182	0.9825135
0.0	0.9846079	0.98235196	0.99064225	0.97249323	0.9305506	0.9557833	0.9728122	0.9850987	0.982055	0.9775767
0.0	0.99901545	0.9989164	0.99974054	0.9971107	0.99781656	0.9976283	0.9975199	0.9989496	0.99870133	0.99840444
0.0	0.99862087	0.9975672	0.9985682	0.9982609	0.9972633	0.99680746	0.9968767	0.99871945	0.9984665	0.99845374
0.0	0.99901545	0.9989164	0.99974054	0.9971107	0.99781656	0.9976283	0.99752	0.9989496	0.99870133	0.99840444
0.0	0.9934661	0.970111	0.99636453	0.98227006	0.9413392	0.9825989	0.9819967	0.9696418	0.97753155	0.9897161
0.0	0.99972886	0.9994301	0.9998946	0.9991698	0.9975936	0.999383	0.9989291	0.99962544	0.99955124	0.9997172
0.0	0.9934661	0.970111	0.99636453	0.98227006	0.9413392	0.9825989	0.9819967	0.9696418	0.97753155	0.9897161
0.0	0.9934661	0.970111	0.99636453	0.98227006	0.9413392	0.9825989	0.9819967	0.9696418	0.97753155	0.9897161
0.0	0.0014946751	0.0018250567	0.00093493634	0.025054542	0.050798725	0.0015654722	0.019668363	0.058302537	0.007904303	0.0037506213
0.0	0.99972886	0.9994301	0.9998946	0.9991698	0.9975936	0.999383	0.9989291	0.99962544	0.99955124	0.9997172
0.0	0.9934661	0.970111	0.99636453	0.98227006	0.9413392	0.9825989	0.9819967	0.9696418	0.97753155	0.9897161
0.0	0.9934661	0.970111	0.99636453	0.98227006	0.9413392	0.9825989	0.9819967	0.9696418	0.97753155	0.9897161
0.0	0.9934661	0.970111	0.99636453	0.98227006	0.9413392	0.9825989	0.9819967	0.9696418	0.97753155	0.9897161
0.0	0.9934661	0.970111	0.99636453	0.98227006	0.9413392	0.9825989	0.9819967	0.9696418	0.97753155	0.9897161
0.0	0.9934661	0.970111	0.99636453	0.98227006	0.9413392	0.9825989	0.9819967	0.9696418	0.97753155	0.9897161
0.0	0.9992576	0.9989215	0.9996898	0.998845	0.99793065	0.9983903	0.998049	0.99943596	0.9995245	0.9987827
0.0	0.99955195	0.99961084	0.999678	0.9990528	0.9990421	0.9994854	0.9986041	0.999653	0.99934644	0.99866545
0.0	0.9934661	0.970111	0.99636453	0.98227006	0.9413392	0.9825989	0.9819967	0.9696418	0.97753155	0.9897161
0.0	0.0148610305	0.1349606	0.15026963	0.0016741777	0.08350476	0.016461426	0.03009955	0.0023440185	0.248732	0.031990502
0.0	0.9979208	0.9910356	0.9966897	0.99546945	0.98558086	0.984993	0.9920378	0.992816	0.99878865	0.9817687
0.0	0.981517	0.015849274	0.9972307	0.7108992	0.9736121	0.5430373	0.5393935	0.028579485	0.53068596	0.50941575
0.0	0.9998264	0.9998373	0.99990416	0.99980587	0.99945074	0.99976355	0.9997211	0.9997261	0.9999113	0.9998847
0.0	0.9979208	0.9910356	0.9966897	0.99546945	0.98558086	0.984993	0.9920378	0.992816	0.99878865	0.9817687
0.0	0.9980507	0.99207014	0.99699426	0.9958639	0.9874867	0.9873533	0.9920378	0.9938839	0.99893516	0.98422664
0.0	0.9638492	0.8004276	0.9907188	0.9660758	0.8857314	0.7515656	0.9012255	0.95819104	0.9570658	0.96696925
0.0	0.3937489	0.6141762	0.2645753	0.3240527	0.48864022	0.6986021	0.46646023	0.50244385	0.37401143	0.47582403
0.0	0.9979208	0.9910356	0.9966897	0.99546945	0.98558086	0.984993	0.9920378	0.992816	0.99878865	0.9817687
0.0	0.9917732	0.9870308	0.99173826	0.99108446	0.9850425	0.9951408	0.98173344	0.9890037	0.9769713	0.9876046
0.0	0.99843055	0.9982381	0.99781847	0.9976355	0.9956201	0.9955017	0.9974982	0.99825877	0.9983885	0.99831223
0.0	0.99843055	0.9982381	0.99781847	0.9976355	0.9956201	0.9955017	0.9974982	0.99825877	0.9983885	0.99831223
0.0	0.99677014	0.9951303	0.99814045	0.9979825	0.99663746	0.99146277	0.99096924	0.997835	0.99790597	0.9958133
0.0	0.99947435	0.9993923	0.9996991	0.99924964	0.99892646	0.99807227	0.9983884	0.99929225	0.99943846	0.9989567
0.0	0.983383	0.9862279	0.98089474	0.91902614	0.9606718	0.9880337	0.9480291	0.98586035	0.9937926	0.97492796
0.0	0.9917732	0.9870308	0.99173826	0.99108446	0.9850425	0.9951408	0.98173344	0.9890037	0.9769713	0.9876046
0.0	0.9917732	0.9870308	0.99173826	0.99108446	0.9850425	0.9951408	0.98173344	0.9890037	0.9769713	0.9876046
0.0	0.99846953	0.99792457	0.9981305	0.9973484	0.99750715	0.9982324	0.99621385	0.99729604	0.99654704	0.997306
0.0	0.0036940288	0.0055252756	0.0016045833	0.0051804204	0.0034851874	0.0052471305	0.004925057	0.009561603	0.009309072	0.0033153174
0.0	0.1383844	0.00011819771	0.0014688182	0.016665313	0.009034732	0.0008428471	0.0002937543	0.00034248407	2.0982217e-05	6.195324e-05
0.0	0.1383844	0.00011819771	0.0014688182	0.016665313	0.009034732	0.0008428471	0.0002937543	0.00034248407	2.0982217e-05	6.195324e-05
0.0	0.1383844	0.00011819771	0.0014688182	0.016665313	0.009034732	0.0008428471	0.0002937543	0.00034248407	2.0982217e-05	6.195324e-05
0.0	0.9934661	0.970111	0.99636453	0.98227006	0.9413392	0.9825989	0.9819967	0.9696418	0.97753155	0.9897161
0.0	0.9934661	0.970111	0.99636453	0.98227006	0.9413392	0.9825989	0.9819967	0.9696418	0.97753155	0.9897161
0.0	0.9934661	0.970111	0.99636453	0.98227006	0.9413392	0.9825989	0.9819967	0.9696418	0.97753155	0.9897161
0.0	0.99843055	0.9982381	0.99781847	0.9976355	0.9956201	0.9955017	0.9974982	0.99825877	0.9983885	0.99831223
0.0	0.9934661	0.970111	0.99636453	0.98227006	0.9413392	0.9825989	0.9819967	0.9696418	0.97753155	0.9897161
0.0	0.99843055	0.9982381	0.99781847	0.9976355	0.9956201	0.9955017	0.9974982	0.99825877	0.9983885	0.99831223
0.0	0.9961643	0.97675997	0.9699896	0.97689486	0.92611605	0.95529	0.9601815	0.98582876	0.92889035	0.93707573
0.0	0.9965377	0.99666387	0.9972078	0.96667784	0.97789705	0.9854489	0.9916529	0.9962094	0.9859693	0.9922969
0.0	0.9995389	0.99932563	0.99975497	0.99605197	0.99604213	0.99843234	0.9985864	0.99921083	0.99794894	0.99900144
0.0	0.99952614	0.9972715	0.99933076	0.99884343	0.9923298	0.99391633	0.99891543	0.998976	0.9993631	0.99844944
0.0	0.9934661	0.970111	0.99636453	0.98227006	0.9413392	0.9825989	0.9819967	0.9696418	0.97753155	0.9897161
0.0	0.0018999695	0.0013215321	0.00075037294	0.004166052	0.001957045	0.00481236	0.0041644718	0.005392654	0.0042206673	0.002215659
0.0	0.9934661	0.970111	0.99636453	0.98227006	0.9413392	0.9825989	0.9819967	0.9696418	0.97753155	0.9897161
0.0	0.99804026	0.99730635	0.9975285	0.99700826	0.9962108	0.9977562	0.99450535	0.99667835	0.99483216	0.99632746
0.0	0.99804026	0.99730635	0.9975285	0.99700826	0.9962108	0.9977562	0.99450535	0.99667835	0.99483216	0.99632746
0.0	0.99804026	0.99730635	0.9975285	0.99700826	0.9962108	0.9977562	0.99450535	0.99667835	0.99483216	0.99632746
0.0	0.9934661	0.970111	0.99636453	0.98227006	0.9413392	0.9825989	0.9819967	0.9696418	0.97753155	0.9897161
0.0	0.9934661	0.970111	0.99636453	0.98227006	0.9413392	0.9825989	0.9819967	0.9696418	0.97753155	0.9897161
0.0	0.9934661	0.970111	0.99636453	0.98227006	0.9413392	0.9825989	0.9819967	0.9696418	0.97753155	0.9897161
0.0	0.9934661	0.970111	0.99636453	0.98227006	0.9413393	0.9825989	0.9819967	0.9696418	0.97753155	0.9897161
0.0	0.9934661	0.970111	0.99636453	0.98227006	0.9413392	0.9825989	0.9819967	0.9696418	0.97753155	0.9897161
0.0	0.9934661	0.970111	0.99636453	0.98227006	0.9413392	0.9825989	0.9819967	0.9696418	0.97753155	0.9897161
0.0	0.001013896	0.00367702	0.0003283763	0.1779941	0.51422435	0.00046149897	0.006594006	0.010728546	0.08194572	0.0055414177
0.0	0.9934661	0.970111	0.99636453	0.98227006	0.9413392	0.9825989	0.9819967	0.9696418	0.97753155	0.9897161
0.0	0.9934661	0.970111	0.99636453	0.98227006	0.9413392	0.9825989	0.9819967	0.9696418	0.97753155	0.9897161
0.0	0.99677014	0.9951303	0.99814045	0.9979825	0.99663746	0.99146277	0.99096936	0.997835	0.99790597	0.9958133
0.0	0.99843055	0.9982381	0.99781847	0.9976355	0.9956201	0.9955017	0.9974982	0.99825877	0.9983885	0.99831223
0.0	0.9934661	0.970111	0.99636453	0.98227006	0.9413392	0.9825989	0.9819967	0.9696418	0.97753155	0.9897161
0.0	0.0148610305	0.1349606	0.15026963	0.0016741785	0.08350476	0.016461426	0.03009955	0.0023440185	0.24873203	0.031990502
0.0	0.99677014	0.9951303	0.99814045	0.9979825	0.99663746	0.99146277	0.99096936	0.997835	0.99790597	0.9958133
0.0	0.9964483	0.99057686	0.897025	0.9902202	0.9953093	0.9958812	0.9820486	0.993359	0.99851805	0.9691759
0.0	0.99521637	0.9863258	0.8558548	0.9833635	0.99404305	0.9948054	0.97394615	0.99073166	0.99773514	0.9546274
0.0	0.9638492	0.8004276	0.9907188	0.9660758	0.8857314	0.7515656	0.9012255	0.95819104	0.9570658	0.96696925
0.0	0.9934661	0.970111	0.99636453	0.98227006	0.9413392	0.9825989	0.9819967	0.9696418	0.97753155	0.9897161
0.0	0.9979208	0.9910356	0.9966897	0.99546945	0.98558086	0.984993	0.9920378	0.992816	0.99878865	0.9817687
0.0	0.99972886	0.9994301	0.9998946	0.9991698	0.9975936	0.999383	0.9989291	0.99962544	0.99955124	0.9997172
0.0	0.0013011799	0.0030315986	0.0011918605	0.077224836	0.7894057	0.0009565988	0.0024197889	0.00077782915	0.05507178	0.0012999895
0.0	0.005274995	0.011092646	0.0034650909	0.016378686	0.008017449	0.034374736	0.008828083	0.02247311	0.01701866	0.006448949
0.0	0.9934661	0.970111	0.99636453	0.98227006	0.9413392	0.9825989	0.9819967	0.9696418	0.97753155	0.9897161
0.0	0.99872154	0.9989973	0.9985928	0.99913543	0.9970342	0.9972372	0.99775094	0.99715483	0.9993974	0.9985262
0.0	0.9934661	0.970111	0.99636453	0.98227006	0.9413393	0.9825989	0.9819967	0.9696418	0.97753155	0.9897161
0.0	0.9934661	0.970111	0.99636453	0.98227006	0.9413392	0.9825989	0.9819967	0.9696418	0.97753155	0.9897161
0.0	0.99972886	0.9994301	0.9998946	0.9991698	0.9975936	0.999383	0.9989291	0.99962544	0.99955124	0.9997172
0.0	0.9934661	0.970111	0.99636453	0.98227006	0.9413392	0.9825989	0.9819967	0.9696418	0.97753155	0.9897161
0.0	0.0013011799	0.0030316	0.0011918617	0.07722482	0.78940576	0.0009565988	0.0024197889	0.00077782985	0.05507179	0.0012999895
0.0	0.9934661	0.970111	0.99636453	0.98227006	0.9413392	0.9825989	0.9819967	0.9696418	0.97753155	0.9897161
0.0	0.0053393194	0.0030315986	0.008407792	0.36573464	0.8519274	0.00047069337	0.0050025405	0.0025514087	0.28955784	0.020497203
0.0	0.21005358	0.970111	0.22975302	0.66007775	0.00022434513	0.35361665	0.0036987525	0.43537956	0.039059334	0.83069706
0.0	0.9934661	0.970111	0.99636453	0.98227006	0.9413393	0.9825989	0.9819967	0.9696418	0.97753155	0.9897161
0.0	0.9934661	0.970111	0.99636453	0.98227006	0.9413392	0.9825989	0.9819967	0.9696418	0.97753155	0.9897161
0.0	0.99972886	0.9994301	0.9998946	0.9991698	0.9975936	0.999383	0.9989291	0.99962544	0.99955124	0.9997172
0.0	0.9934661	0.970111	0.99636453	0.98227006	0.9413392	0.9825989	0.9819967	0.9696418	0.97753155	0.9897161
0.0	0.9934661	0.970111	0.99636453	0.98227006	0.9413392	0.9825989	0.9819967	0.9696418	0.97753155	0.9897161
0.0	0.9934661	0.970111	0.99636453	0.98227006	0.9413392	0.9825989	0.9819967	0.9696418	0.97753155	0.9897161
0.0	0.99972886	0.9994301	0.9998946	0.9991698	0.9975936	0.999383	0.9989291	0.99962544	0.99955124	0.9997172
0.0	0.9934661	0.970111	0.99636453	0.98227006	0.9413392	0.9825989	0.9819967	0.9696418	0.97753155	0.9897161
0.0	0.0018999695	0.0013215326	0.00075037294	0.004166052	0.001957045	0.00481236	0.0041644718	0.005392654	0.0042206654	0.0022156602
0.0	0.9934661	0.970111	0.99636453	0.98227006	0.9413392	0.9825989	0.9819967	0.9696418	0.97753155	0.9897161
0.0	0.9934661	0.970111	0.99636453	0.98227006	0.9413392	0.9825989	0.9819967	0.9696418	0.97753155	0.9897161
0.0	0.9934661	0.970111	0.99636453	0.98227006	0.9413392	0.9825989	0.9819967	0.9696418	0.97753155	0.9897161
0.0	0.005408121	0.013009563	0.0052542263	0.022303402	0.011122301	0.04817078	0.012938431	0.027221933	0.02303641	0.008092536
0.0	0.005408123	0.013009563	0.0052542286	0.022303402	0.011122301	0.04817079	0.012938425	0.027221933	0.023036405	0.008092536
0.0	0.0011900665	0.00056411314	0.7537121	0.0057449522	0.1086801	0.010319028	0.23198487	0.00029362497	4.4463955e-05	0.00037402607
0.0	0.0011900665	0.00056411314	0.7537121	0.0057449522	0.1086801	0.010319028	0.23198487	0.00029362497	4.4463955e-05	0.00037402607
0.0	0.99974126	0.99946314	0.99990237	0.99921036	0.9977769	0.99942374	0.99902606	0.99962544	0.9995783	0.999734
0.0	0.9934661	0.970111	0.99636453	0.98227006	0.9413392	0.9825989	0.9819967	0.9696418	0.97753155	0.9897161
0.0	0.9934661	0.970111	0.99636453	0.98227006	0.9413392	0.9825989	0.9819967	0.9696418	0.97753155	0.9897161
0.0	0.6814925	0.018350061	0.8475637	0.558482	0.18645401	0.71830213	0.06910216	0.9225148	0.14613415	0.4024102
0.0	0.99982303	0.9997584	0.9997199	0.99965644	0.99926394	0.99957794	0.99954957	0.99952734	0.9997254	0.99979836
0.0	0.9934661	0.970111	0.99636453	0.98227006	0.9413392	0.9825989	0.9819967	0.9696418	0.97753155	0.9897161
0.0	0.9997696	0.99948835	0.9997464	0.99975973	0.9996623	0.99923635	0.9991394	0.99950767	0.9996878	0.9996214
0.0	0.9934661	0.970111	0.99636453	0.98227006	0.9413392	0.9825989	0.9819967	0.9696418	0.97753155	0.9897161
0.0	0.99972886	0.9994301	0.9998946	0.9991698	0.9975936	0.999383	0.9989291	0.99962544	0.99955124	0.9997172
0.0	0.002882909	0.0042713587	0.0012896274	0.0045982637	0.0023923055	0.0037490344	0.003648392	0.008158413	0.0060254806	0.0026162658
0.0	0.7501957	0.32777637	0.09238233	0.6939094	0.51260245	0.08181749	0.071284	0.25264254	0.47921067	0.146616
0.0	0.95295656	0.9822259	0.96328616	0.9810284	0.9203119	0.95807797	0.9697953	0.98935777	0.973176	0.98607975
0.0	0.9934661	0.970111	0.99636453	0.98227006	0.9413392	0.9825989	0.9819967	0.9696418	0.97753155	0.9897161
0.0	0.008394886	0.0142597575	0.0048309914	0.022275036	0.011785038	0.05640385	0.013378887	0.030932456	0.026398886	0.009211985
0.0	0.007813693	0.00014750418	0.0014648484	0.00064717	0.0017975142	0.009518789	0.0075835544	0.005613187	0.010786516	0.0026741987
0.0	0.36361	0.0580089	0.1109911	0.094683565	0.1447645	0.108246185	0.058128253	0.08246298	0.2273768	0.10716637
0.0	0.004558584	0.0056099594	0.0018170651	0.0064808195	0.0034073	0.006072481	0.0053347754	0.011194808	0.009665336	0.0037681481
0.0	0.9934661	0.970111	0.99636453	0.98227006	0.9413392	0.9825989	0.9819967	0.9696418	0.97753155	0.9897161
0.0	0.9934661	0.970111	0.99636453	0.98227006	0.9413392	0.9825989	0.9819967	0.9696418	0.97753155	0.9897161
0.0	0.99867934	0.99864954	0.9988115	0.996851	0.9938693	0.994393	0.99216324	0.99826896	0.99916744	0.99723816
0.0	0.12101196	0.00017093128	0.0029127237	0.010500788	0.07943938	0.24774493	0.016219534	0.038874738	0.8035204	0.021372398
0.0	0.78380114	0.60803694	0.6955485	0.47701997	0.25283274	0.2940845	0.6096689	0.75483304	0.77255815	0.791065
0.0	0.99804026	0.99730635	0.9975285	0.99700826	0.9962108	0.9977562	0.99450535	0.99667835	0.99483216	0.99632746
0.0	0.9934661	0.970111	0.99636453	0.98227006	0.9413392	0.9825989	0.9819967	0.9696418	0.97753155	0.9897161
0.0	0.98901844	0.9958593	0.9955004	0.99721515	0.9894274	0.9871869	0.99582314	0.98441166	0.99202263	0.99788046
0.0	0.99947435	0.9993923	0.9996991	0.99924964	0.99892646	0.99807227	0.9983884	0.99929225	0.99943846	0.9989567
0.0	0.9934661	0.970111	0.99636453	0.98227006	0.9413392	0.9825989	0.9819967	0.9696418	0.97753155	0.9897161
0.0	0.00013230098	0.00052817725	0.0392701	0.0001591304	4.236381e-05	0.00032125975	5.8486094e-05	0.00016423776	0.0016708719	0.00012668726
0.0	0.94665146	0.9276568	0.9866182	0.9939839	0.9567037	0.9739942	0.9836308	0.89924484	0.9162308	0.9929087
0.0	0.99621284	0.9975473	0.9989778	0.9987055	0.9958508	0.99634236	0.9978077	0.99670655	0.99592847	0.9993678
0.0	0.99972886	0.9994301	0.9998946	0.9991698	0.9975936	0.999383	0.9989291	0.99962544	0.99955124	0.9997172
0.0	0.9934661	0.970111	0.99636453	0.98227006	0.9413392	0.9825989	0.9819967	0.9696418	0.97753155	0.9897161
0.0	0.9989931	0.9985752	0.99915266	0.99771655	0.9982247	0.9982363	0.99760085	0.99803585	0.99825186	0.99833363
0.0	0.11349279	0.07612101	0.17536734	0.0046676695	0.08829796	0.8992424	0.052638866	0.7332279	0.06397503	0.1772987
0.0	0.99972886	0.9994301	0.9998946	0.9991698	0.9975936	0.999383	0.9989291	0.99962544	0.99955124	0.9997172
0.0	0.99972886	0.9994301	0.9998946	0.9991698	0.9975936	0.999383	0.9989291	0.99962544	0.99955124	0.9997172
0.0	0.99804026	0.99730635	0.9975285	0.99700826	0.9962108	0.9977562	0.99450535	0.99667835	0.99483216	0.99632746
0.0	0.85829103	0.32959414	0.95556706	0.9828494	0.908699	0.9690289	0.8509348	0.812853	0.3936805	0.99673426
0.0	0.9979208	0.9910356	0.9966897	0.99546945	0.98558086	0.984993	0.9920378	0.992816	0.99878865	0.9817687
0.0	0.99843055	0.9982381	0.99781847	0.9976355	0.9956201	0.9955017	0.9974982	0.99825877	0.9983885	0.99831223
0.0	0.9917732	0.9870308	0.99173826	0.99108446	0.9850425	0.9951408	0.98173344	0.9890037	0.9769713	0.9876046
0.0	0.76468754	0.067845695	0.20816077	0.8515226	0.00032039417	0.61053956	0.024439417	0.037799954	0.698527	0.55210006
0.0	0.76468754	0.067845695	0.20816077	0.8515226	0.00032039417	0.61053956	0.024439417	0.037799954	0.698527	0.55210006
0.0	0.76468754	0.067845695	0.20816077	0.8515226	0.00032039417	0.61053956	0.024439417	0.037799954	0.698527	0.55210006
0.0	0.99843055	0.9982381	0.99781847	0.9976355	0.9956201	0.9955017	0.9974982	0.99825877	0.9983885	0.99831223
0.0	0.5928586	0.33353257	0.53126293	0.9436392	2.6419599e-05	0.34019446	0.25746265	0.9025693	0.13088186	0.8112985
0.0	4.659786e-05	9.702007e-05	0.00016520638	0.00064583664	0.0007769964	0.00012711223	0.00022291738	0.00040722862	0.00019662948	9.9248275e-05
0.0	0.4362582	0.06609867	0.14401826	0.25454476	0.1266858	0.12113546	0.06547993	0.12172321	0.2939369	0.13210307
0.0	0.5928586	0.33353257	0.53126293	0.9436392	2.6419599e-05	0.34019446	0.25746265	0.9025693	0.13088186	0.8112985
0.0	0.012269859	0.01874865	0.0070958836	0.051563215	0.012877924	0.07334279	0.015660856	0.036664944	0.03365111	0.016665759
0.0	0.98134357	0.9397223	0.9970855	0.982117	0.9807333	0.90169835	0.32655817	0.9799349	0.98045486	0.90242994
0.0	0.9934661	0.970111	0.99636453	0.98227006	0.9413392	0.9825989	0.9819967	0.9696418	0.97753155	0.9897161
0.0	0.9934661	0.970111	0.99636453	0.98227006	0.9413392	0.9825989	0.9819967	0.9696418	0.97753155	0.9897161
0.0	0.9934661	0.970111	0.99636453	0.98227006	0.9413392	0.9825989	0.9819967	0.9696418	0.97753155	0.9897161
0.0	0.9934661	0.970111	0.99636453	0.98227006	0.9413393	0.9825989	0.9819967	0.9696418	0.97753155	0.9897161
0.0	0.9934661	0.970111	0.99636453	0.98227006	0.9413392	0.9825989	0.9819967	0.9696418	0.97753155	0.9897161
0.0	0.99972886	0.9994301	0.9998946	0.9991698	0.9975936	0.999383	0.9989291	0.99962544	0.99955124	0.9997172
0.0	0.9995389	0.99932563	0.99975497	0.99605197	0.99604213	0.99843234	0.9985864	0.99921083	0.99794894	0.99900144
0.0	0.9934661	0.970111	0.99636453	0.98227006	0.9413392	0.9825989	0.9819967	0.9696418	0.97753155	0.9897161
0.0	0.99972886	0.9994301	0.9998946	0.9991698	0.9975936	0.999383	0.9989291	0.99962544	0.99955124	0.9997172
0.0	0.0013011799	0.0030316	0.0011918617	0.077224836	0.7894057	0.0009565988	0.0024197889	0.00077782985	0.05507178	0.0012999895
0.0	0.9934661	0.970111	0.99636453	0.98227006	0.9413392	0.9825989	0.9819967	0.9696418	0.97753155	0.9897161
0.0	0.9934661	0.970111	0.99636453	0.98227006	0.9413392	0.9825989	0.9819967	0.9696418	0.97753155	0.9897161
0.0	0.9934661	0.970111	0.99636453	0.98227006	0.9413392	0.9825989	0.9819967	0.9696418	0.97753155	0.9897161
0.0	0.99972886	0.9994301	0.9998946	0.9991698	0.9975936	0.999383	0.9989291	0.99962544	0.99955124	0.9997172
0.0	0.9934661	0.970111	0.99636453	0.98227006	0.9413393	0.9825989	0.9819967	0.9696418	0.97753155	0.9897161
0.0	0.9934661	0.970111	0.99636453	0.98227006	0.9413392	0.9825989	0.9819967	0.9696418	0.97753155	0.9897161
0.0	0.9934661	0.970111	0.99636453	0.98227006	0.9413392	0.9825989	0.9819967	0.9696418	0.97753155	0.9897161
0.0	0.9934661	0.970111	0.99636453	0.98227006	0.9413392	0.9825989	0.9819967	0.9696418	0.97753155	0.9897161
0.0	0.99972886	0.9994301	0.9998946	0.9991698	0.9975936	0.999383	0.9989291	0.99962544	0.99955124	0.9997172
0.0	0.99972886	0.9994301	0.9998946	0.9991698	0.9975936	0.999383	0.9989291	0.99962544	0.99955124	0.9997172
0.0	0.9934661	0.970111	0.99636453	0.98227006	0.9413392	0.9825989	0.9819967	0.9696418	0.97753155	0.9897161
0.0	0.9934661	0.970111	0.99636453	0.98227006	0.9413392	0.9825989	0.9819967	0.9696418	0.97753155	0.9897161
0.0	0.9934661	0.970111	0.99636453	0.98227006	0.9413392	0.9825989	0.9819967	0.9696418	0.97753155	0.9897161
0.0	0.9934661	0.970111	0.99636453	0.98227006	0.9413393	0.9825989	0.9819967	0.9696418	0.97753155	0.9897161
0.0	0.9934661	0.970111	0.99636453	0.98227006	0.9413392	0.9825989	0.9819967	0.9696418	0.97753155	0.9897161
0.0	0.9934661	0.970111	0.99636453	0.98227006	0.9413392	0.9825989	0.9819967	0.9696418	0.97753155	0.9897161
0.0	0.99872154	0.9989973	0.9985928	0.99913543	0.9970342	0.9972372	0.99775094	0.99715483	0.9993974	0.9985262
0.0	0.99972886	0.9994301	0.9998946	0.9991698	0.9975936	0.999383	0.9989291	0.99962544	0.99955124	0.9997172
0.0	0.9934661	0.970111	0.99636453	0.98227006	0.9413392	0.9825989	0.9819967	0.9696418	0.97753155	0.9897161
0.0	0.9934661	0.970111	0.99636453	0.98227006	0.9413392	0.9825989	0.9819967	0.9696418	0.97753155	0.9897161
0.0	0.37729093	0.6455382	0.19651315	0.4099523	0.23972002	0.3522698	0.5171407	0.263998	0.35702786	0.53933185
0.0	0.9992576	0.9989215	0.9996898	0.998845	0.99793065	0.9983903	0.998049	0.99943596	0.9995245	0.9987827
0.0	0.0024391296	0.0061090426	0.004312941	0.004729873	0.0005816505	0.00028721287	0.0049347505	0.00044711956	0.00054267433	0.0029646296
0.0	0.9934661	0.970111	0.99636453	0.98227006	0.9413392	0.9825989	0.9819967	0.9696418	0.97753155	0.9897161
0.0	0.9934661	0.970111	0.99636453	0.98227006	0.9413392	0.9825989	0.9819967	0.9696418	0.97753155	0.9897161
0.0	0.99972886	0.9994301	0.9998946	0.9991698	0.9975936	0.999383	0.9989291	0.99962544	0.99955124	0.9997172
0.0	0.9934661	0.970111	0.99636453	0.98227006	0.9413392	0.9825989	0.9819967	0.9696418	0.97753155	0.9897161
0.0	0.9934661	0.970111	0.99636453	0.98227006	0.9413392	0.9825989	0.9819967	0.9696418	0.97753155	0.9897161
0.0	0.0006315931	0.00011905911	0.00054875825	1.4440034e-05	0.00035290176	0.00017257288	0.00044204167	0.00033597302	0.0003121798	4.683406e-05
0.0	0.9934661	0.970111	0.99636453	0.98227006	0.9413392	0.9825989	0.9819967	0.9696418	0.97753155	0.9897161
0.0	0.99872154	0.9989973	0.9985928	0.99913543	0.9970342	0.9972372	0.99775094	0.99715483	0.9993974	0.9985262
0.0	0.9934661	0.970111	0.99636453	0.98227006	0.9413392	0.9825989	0.9819967	0.9696418	0.97753155	0.9897161
0.0	0.9934661	0.970111	0.99636453	0.98227006	0.9413392	0.9825989	0.9819967	0.9696418	0.97753155	0.9897161
0.0	0.99872154	0.9989973	0.9985928	0.99913543	0.9970342	0.9972372	0.99775094	0.99715483	0.9993974	0.9985262
0.0	0.99972886	0.9994301	0.9998946	0.9991698	0.9975936	0.999383	0.9989291	0.99962544	0.99955124	0.9997172
0.0	0.9934661	0.970111	0.99636453	0.98227006	0.9413392	0.9825989	0.9819967	0.9696418	0.97753155	0.9897161
0.0	0.9934661	0.970111	0.99636453	0.98227006	0.9413392	0.9825989	0.9819967	0.9696418	0.97753155	0.9897161
0.0	0.9992943	0.99903727	0.99978834	0.9978269	0.99814224	0.9988187	0.9983557	0.99916315	0.99898905	0.99915195
0.0	0.99862087	0.9975672	0.9985682	0.9982609	0.9972633	0.99680746	0.9968767	0.99871945	0.9984665	0.99845374
0.0	0.9934661	0.970111	0.99636453	0.98227006	0.9413392	0.9825989	0.9819967	0.9696418	0.97753155	0.9897161
0.0	0.9934661	0.970111	0.99636453	0.98227006	0.9413392	0.9825989	0.9819967	0.9696418	0.97753155	0.9897161
0.0	0.99872154	0.9989973	0.9985928	0.99913543	0.9970342	0.9972372	0.99775094	0.99715483	0.9993974	0.9985262
0.0	0.99972886	0.9994301	0.9998946	0.9991698	0.9975936	0.999383	0.9989291	0.99962544	0.99955124	0.9997172
0.0	0.9934661	0.970111	0.99636453	0.98227006	0.9413393	0.9825989	0.9819967	0.9696418	0.97753155	0.9897161
0.0	0.9934661	0.970111	0.99636453	0.98227006	0.9413392	0.9825989	0.9819967	0.9696418	0.97753155	0.9897161
0.0	0.9934661	0.970111	0.99636453	0.98227006	0.9413392	0.9825989	0.9819967	0.9696418	0.97753155	0.9897161
0.0	0.9934661	0.970111	0.99636453	0.98227006	0.9413392	0.9825989	0.9819967	0.9696418	0.97753155	0.9897161
0.0	0.9979208	0.9910356	0.9966897	0.99546945	0.98558086	0.984993	0.9920378	0.992816	0.99878865	0.9817687
0.0	0.9979208	0.9910356	0.9966897	0.99546945	0.98558086	0.984993	0.9920378	0.992816	0.99878865	0.9817687
0.0	0.99843055	0.9982381	0.99781847	0.9976355	0.9956201	0.9955017	0.9974982	0.99825877	0.9983885	0.99831223
0.0	0.99843055	0.9982381	0.99781847	0.9976355	0.9956201	0.9955017	0.9974982	0.99825877	0.9983885	0.99831223
0.0	0.99872154	0.9989973	0.9985928	0.99913543	0.9970342	0.9972372	0.99775106	0.99715483	0.9993974	0.9985262
0.0	0.9934661	0.970111	0.99636453	0.98227006	0.9413392	0.9825989	0.9819967	0.9696418	0.97753155	0.9897161
0.0	0.99972886	0.9994301	0.9998946	0.9991698	0.9975936	0.999383	0.9989291	0.99962544	0.99955124	0.9997172
0.0	0.9934661	0.970111	0.99636453	0.98227006	0.9413392	0.9825989	0.9819967	0.9696418	0.97753155	0.9897161
0.0	0.9934661	0.970111	0.99636453	0.98227006	0.9413392	0.9825989	0.9819967	0.9696418	0.97753155	0.9897161
0.0	0.9917732	0.9870308	0.99173826	0.99108446	0.9850425	0.9951408	0.98173344	0.9890037	0.9769713	0.9876046
0.0	0.9917732	0.9870308	0.99173826	0.99108446	0.9850425	0.9951408	0.98173344	0.9890037	0.9769713	0.9876046
0.0	0.84024274	0.732152	0.59754163	0.6049527	0.4868386	0.5842408	0.34763703	0.50462896	0.7561957	0.6635558
0.0	0.9934661	0.970111	0.99636453	0.98227006	0.9413392	0.9825989	0.9819967	0.9696418	0.97753155	0.9897161
0.0	0.9934661	0.970111	0.99636453	0.98227006	0.9413393	0.9825989	0.9819967	0.9696418	0.97753155	0.9897161
0.0	0.99843055	0.9982381	0.99781847	0.9976355	0.9956201	0.9955017	0.9974982	0.99825877	0.9983885	0.99831223
0.0	0.99843055	0.9982381	0.99781847	0.9976355	0.9956201	0.9955017	0.9974982	0.99825877	0.9983885	0.99831223
0.0	0.9934661	0.970111	0.99636453	0.98227006	0.9413392	0.9825989	0.9819967	0.9696418	0.97753155	0.9897161
0.0	0.9934661	0.970111	0.99636453	0.98227006	0.9413392	0.9825989	0.9819967	0.9696418	0.97753155	0.9897161
0.0	0.9934661	0.970111	0.99636453	0.98227006	0.9413392	0.9825989	0.9819967	0.9696418	0.97753155	0.9897161
0.0	0.9934661	0.970111	0.99636453	0.98227006	0.9413393	0.9825989	0.9819967	0.9696418	0.97753155	0.9897161
0.0	0.9934661	0.970111	0.99636453	0.98227006	0.9413392	0.9825989	0.9819967	0.9696418	0.97753155	0.9897161
0.0	0.99972886	0.9994301	0.9998946	0.9991698	0.9975936	0.999383	0.9989291	0.99962544	0.99955124	0.9997172
0.0	0.97104913	0.88105124	0.94889706	0.84521	0.6154277	0.6433694	0.8045878	0.76254576	0.9008207	0.5757085
0.0	0.18132529	0.032841377	0.06069388	0.022968793	0.021581113	0.029294984	0.02729541	0.03840813	0.12843463	0.03251758
0.0	0.008991099	0.018655412	0.006473069	0.03357769	0.0136855515	0.067933865	0.013750221	0.036557674	0.027280468	0.011429486
0.0	0.8656502	0.07883293	0.19059718	0.008798895	0.028991576	0.3680595	0.0016669283	0.26212633	0.06261849	0.09109951
0.0	0.8656502	0.07883293	0.19059718	0.008798895	0.028991576	0.3680595	0.0016669283	0.26212633	0.06261849	0.09109951
0.0	0.050654422	0.008381658	0.03241701	0.011572191	0.016908318	0.007912848	0.013769951	0.024570568	0.024894832	0.01827148
0.0	0.050654422	0.008381658	0.032417003	0.011572191	0.01690831	0.007912848	0.013769951	0.024570579	0.024894832	0.01827148
0.0	0.76501644	0.22268157	0.41104275	0.12200318	0.24010687	0.39087713	0.089804545	0.36215043	0.5040985	0.14592178
0.0	0.22702155	0.054612234	0.096283816	0.030252539	0.02900619	0.045882825	0.033226546	0.055112	0.18002011	0.044517465
0.0	0.9976891	0.99903595	0.9976011	0.99742067	0.99607664	0.99405706	0.99692	0.9952443	0.99678767	0.9972012
0.0	0.9934661	0.970111	0.99636453	0.98227006	0.9413392	0.9825989	0.9819967	0.9696418	0.97753155	0.9897161
0.0	0.9934661	0.970111	0.99636453	0.98227006	0.9413392	0.9825989	0.9819967	0.9696418	0.97753155	0.9897161
0.0	0.99947435	0.9993923	0.9996991	0.99924964	0.99892646	0.99807227	0.9983884	0.99929225	0.99943846	0.9989567
0.0	0.99765056	0.9985084	0.999271	0.99872893	0.9938034	0.99708	0.99859196	0.99830663	0.997519	0.99861073
0.0	0.99972886	0.9994301	0.9998946	0.9991698	0.9975936	0.999383	0.9989291	0.99962544	0.99955124	0.9997172
0.0	0.9934661	0.970111	0.99636453	0.98227006	0.9413393	0.9825989	0.9819967	0.9696418	0.97753155	0.9897161
0.0	0.9934661	0.970111	0.99636453	0.98227006	0.9413392	0.9825989	0.9819967	0.9696418	0.97753155	0.9897161
0.0	0.9934661	0.970111	0.99636453	0.98227006	0.9413392	0.9825989	0.9819967	0.9696418	0.97753155	0.9897161
0.0	0.99972886	0.9994301	0.9998946	0.9991698	0.9975936	0.999383	0.9989291	0.99962544	0.99955124	0.9997172
0.0	0.99972886	0.9994301	0.9998946	0.9991698	0.9975936	0.999383	0.9989291	0.99962544	0.99955124	0.9997172
0.0	0.9934661	0.970111	0.99636453	0.98227006	0.9413392	0.9825989	0.9819967	0.9696418	0.97753155	0.9897161
0.0	0.9934661	0.970111	0.99636453	0.98227006	0.9413392	0.9825989	0.9819967	0.9696418	0.97753155	0.9897161
0.0	0.9934661	0.970111	0.99636453	0.98227006	0.9413392	0.9825989	0.9819967	0.9696418	0.97753155	0.9897161
0.0	0.9934661	0.970111	0.99636453	0.98227006	0.9413393	0.9825989	0.9819967	0.9696418	0.97753155	0.9897161
0.0	0.9934661	0.970111	0.99636453	0.98227006	0.9413392	0.9825989	0.9819967	0.9696418	0.97753155	0.9897161
0.0	0.9934661	0.970111	0.99636453	0.98227006	0.9413392	0.9825989	0.9819967	0.9696418	0.97753155	0.9897161
0.0	0.99972886	0.9994301	0.9998946	0.9991698	0.9975936	0.999383	0.9989291	0.99962544	0.99955124	0.9997172
0.0	0.0006315931	0.00011905923	0.00054875825	1.4440034e-05	0.0003529019	0.00017257288	0.00044204167	0.00033597302	0.0003121798	4.683406e-05
0.0	0.0013011799	0.0030316	0.0011918617	0.07722482	0.78940576	0.0009565988	0.0024197889	0.00077782985	0.05507178	0.0012999895
0.0	0.99972886	0.9994301	0.9998946	0.9991698	0.9975936	0.999383	0.9989291	0.99962544	0.99955124	0.9997172
0.0	0.0006315931	0.00011905911	0.00054875825	1.4440034e-05	0.0003529019	0.00017257288	0.00044204167	0.00033597302	0.0003121798	4.683406e-05
0.0	0.0013011799	0.0030316	0.0011918617	0.07722482	0.7894057	0.0009565988	0.0024197903	0.0007778295	0.05507178	0.0012999895
0.0	0.99972886	0.9994301	0.9998946	0.9991698	0.9975936	0.999383	0.9989291	0.99962544	0.99955124	0.9997172
0.0	0.9934661	0.970111	0.99636453	0.98227006	0.9413392	0.9825989	0.9819967	0.9696418	0.97753155	0.9897161
0.0	0.9934661	0.970111	0.99636453	0.98227006	0.9413392	0.9825989	0.9819967	0.9696418	0.97753155	0.9897161
0.0	0.9934661	0.970111	0.99636453	0.98227006	0.9413392	0.9825989	0.9819967	0.9696418	0.97753155	0.9897161
0.0	0.9934661	0.970111	0.99636453	0.98227006	0.9413392	0.9825989	0.9819967	0.9696418	0.97753155	0.9897161
0.0	0.9934661	0.970111	0.99636453	0.98227006	0.9413393	0.9825989	0.9819967	0.9696418	0.97753155	0.9897161
0.0	0.9934661	0.970111	0.99636453	0.98227006	0.9413392	0.9825989	0.9819967	0.9696418	0.97753155	0.9897161
0.0	0.99972886	0.9994301	0.9998946	0.9991698	0.9975936	0.999383	0.9989291	0.99962544	0.99955124	0.9997172
0.0	0.9934661	0.970111	0.99636453	0.98227006	0.9413392	0.9825989	0.9819967	0.9696418	0.97753155	0.9897161
0.0	0.99972886	0.9994301	0.9998946	0.9991698	0.9975936	0.999383	0.9989291	0.99962544	0.99955124	0.9997172
0.0	0.0013011799	0.0030315986	0.0011918605	0.077224806	0.7894057	0.0009565988	0.0024197889	0.00077782985	0.05507179	0.0012999895
0.0	0.9995389	0.99932563	0.99975497	0.99605197	0.99604213	0.99843234	0.9985864	0.99921083	0.99794894	0.99900144
0.0	0.9979208	0.9910356	0.9966897	0.99546945	0.98558086	0.984993	0.9920378	0.992816	0.99878865	0.9817687
0.0	0.99843055	0.9982381	0.99781847	0.9976355	0.9956201	0.9955017	0.9974982	0.99825877	0.9983885	0.99831223
0.0	0.9450466	0.9582846	0.9160188	0.96774596	0.7968199	0.8631279	0.91851276	0.8769764	0.9805916	0.8081369
0.0	0.9684174	0.98398966	0.9902294	0.9510125	0.92555946	0.94645184	0.973127	0.9947338	0.9837378	0.9737332
0.0	0.9917732	0.9870308	0.99173826	0.99108446	0.9850424	0.9951408	0.98173344	0.9890037	0.9769713	0.9876046
0.0	0.99843055	0.9982381	0.99781847	0.9976355	0.9956201	0.9955017	0.9974982	0.99825877	0.9983885	0.99831223
0.0	0.99969184	0.9995277	0.9998227	0.9978643	0.99740404	0.99908745	0.999134	0.99941397	0.9990134	0.99939036
0.0	0.9934661	0.970111	0.99636453	0.98227006	0.9413392	0.9825989	0.9819967	0.9696418	0.97753155	0.9897161
0.0	0.9934661	0.970111	0.99636453	0.98227006	0.9413392	0.9825989	0.9819967	0.9696418	0.97753155	0.9897161
0.0	0.9934661	0.970111	0.99636453	0.98227006	0.9413392	0.9825989	0.9819967	0.9696418	0.97753155	0.9897161
0.0	0.0070559094	0.021053316	0.0037189214	0.026374368	0.0107229445	0.039761573	0.011442612	0.038541555	0.027090602	0.006617405
0.0	0.9979208	0.9910356	0.9966897	0.99546945	0.98558086	0.984993	0.9920378	0.992816	0.99878865	0.9817687
0.0	0.9979208	0.9910356	0.9966897	0.99546945	0.98558086	0.984993	0.9920378	0.992816	0.99878865	0.9817687
0.0	0.99843055	0.9982381	0.99781847	0.9976355	0.9956201	0.9955017	0.9974982	0.99825877	0.9983885	0.99831223
0.0	0.99843055	0.9982381	0.99781847	0.9976355	0.9956201	0.9955017	0.9974982	0.99825877	0.9983885	0.99831223
0.0	0.99357444	0.98954356	0.9948041	0.99437064	0.99051684	0.996923	0.98820925	0.9928173	0.985879	0.9914927
0.0	0.99843055	0.9982381	0.99781847	0.9976355	0.9956201	0.9955017	0.9974982	0.99825877	0.9983885	0.99831223
0.0	0.9917732	0.9870308	0.99173826	0.99108446	0.9850425	0.9951408	0.98173344	0.9890037	0.9769713	0.9876046
0.0	0.99843055	0.9982381	0.99781847	0.9976355	0.9956201	0.9955017	0.9974982	0.99825877	0.9983885	0.99831223
0.0	0.9979208	0.9910356	0.9966897	0.99546945	0.98558086	0.984993	0.9920378	0.992816	0.99878865	0.9817687
0.0	0.99843055	0.9982381	0.99781847	0.9976355	0.9956201	0.9955017	0.9974982	0.99825877	0.9983885	0.99831223
0.0	0.99843055	0.9982381	0.99781847	0.9976355	0.9956201	0.9955017	0.9974982	0.99825877	0.9983885	0.99831223
0.0	0.9917732	0.9870308	0.99173826	0.99108446	0.9850425	0.9951408	0.98173344	0.9890037	0.9769713	0.9876046
0.0	0.9934661	0.970111	0.99636453	0.98227006	0.9413392	0.9825989	0.9819967	0.9696418	0.97753155	0.9897161
0.0	0.9934661	0.970111	0.99636453	0.98227006	0.9413392	0.9825989	0.9819967	0.9696418	0.97753155	0.9897161
0.0	0.9989203	0.99814415	0.97727805	0.9975206	0.99906164	0.9859671	0.99926406	0.99606663	0.9996412	0.9974964
0.0	0.00012238436	0.0004161228	2.60424e-05	0.00012581614	0.0002581826	0.00025135351	0.00026980488	0.00018239356	0.00017959045	5.7147303e-05
0.0	0.9934661	0.970111	0.99636453	0.98227006	0.9413392	0.9825989	0.9819967	0.9696418	0.97753155	0.9897161
0.0	0.9934661	0.970111	0.99636453	0.98227006	0.9413392	0.9825989	0.9819967	0.9696418	0.97753155	0.9897161
0.0	0.9934661	0.970111	0.99636453	0.98227006	0.9413392	0.9825989	0.9819967	0.9696418	0.97753155	0.9897161
0.0	0.9934661	0.970111	0.99636453	0.98227006	0.9413392	0.9825989	0.9819967	0.9696418	0.97753155	0.9897161
0.0	0.9934661	0.970111	0.99636453	0.98227006	0.9413392	0.9825989	0.9819967	0.9696418	0.97753155	0.9897161
0.0	0.9934661	0.970111	0.99636453	0.98227006	0.9413392	0.9825989	0.9819967	0.9696418	0.97753155	0.9897161
0.0	0.9934661	0.970111	0.99636453	0.98227006	0.9413392	0.9825989	0.9819967	0.9696418	0.97753155	0.9897161
0.0	0.9934661	0.970111	0.99636453	0.98227006	0.9413392	0.9825989	0.9819967	0.9696418	0.97753155	0.9897161
0.0	0.9934661	0.970111	0.99636453	0.98227006	0.9413392	0.9825989	0.9819967	0.9696418	0.97753155	0.9897161
0.0	0.9934661	0.970111	0.99636453	0.98227006	0.9413392	0.9825989	0.9819967	0.9696418	0.97753155	0.9897161
0.0	0.9934661	0.970111	0.99636453	0.98227006	0.9413392	0.9825989	0.9819967	0.9696418	0.97753155	0.9897161
0.0	0.9934661	0.970111	0.99636453	0.98227006	0.9413392	0.9825989	0.9819967	0.9696418	0.97753155	0.9897161
0.0	0.9880426	0.98376346	0.9986307	0.6863555	0.9912436	0.35205463	0.8190001	0.98323315	0.9977659	0.98503923
0.0	0.9934661	0.970111	0.99636453	0.98227006	0.9413392	0.9825989	0.9819967	0.9696418	0.97753155	0.9897161
0.0	0.87605566	0.9316309	0.7281266	0.90110886	0.78601116	0.95637226	0.9039086	0.9638857	0.8410915	0.7811573
0.0	0.87605566	0.9316309	0.7281266	0.90110874	0.78601116	0.95637226	0.9039085	0.9638857	0.8410915	0.7811573
0.0	0.9934661	0.970111	0.99636453	0.98227006	0.9413392	0.9825989	0.9819967	0.9696418	0.97753155	0.9897161
0.0	0.9934661	0.970111	0.99636453	0.98227006	0.9413392	0.9825989	0.9819967	0.9696418	0.97753155	0.9897161
0.0	0.9934661	0.970111	0.99636453	0.98227006	0.9413392	0.9825989	0.9819967	0.9696418	0.97753155	0.9897161
0.0	0.9934661	0.970111	0.99636453	0.98227006	0.9413392	0.9825989	0.9819967	0.9696418	0.97753155	0.9897161
0.0	0.77935934	0.6487961	0.49429727	0.55245686	0.5887414	0.918307	0.32494524	0.8950129	0.87725455	0.8747217
0.0	0.88237	0.99530387	0.8980403	0.98110604	0.88656014	0.8716473	0.7414344	0.9894946	0.98324454	0.75453854
0.0	0.045937557	0.22690697	0.04719416	0.11670264	0.015452015	0.18631808	0.10010845	0.23028629	0.24615732	0.28493094
0.0	0.9934661	0.970111	0.99636453	0.98227006	0.9413392	0.9825989	0.9819967	0.9696418	0.97753155	0.9897161
0.0	0.9996588	0.9993863	0.99986696	0.99933785	0.99899703	0.9992167	0.9991171	0.99969435	0.9997776	0.9992638
0.0	0.9992576	0.9989215	0.9996898	0.998845	0.99793065	0.9983903	0.998049	0.99943596	0.9995245	0.9987827
0.0	0.99875355	0.99934274	0.99958736	0.9989442	0.99774665	0.99862254	0.9990208	0.9994123	0.9994006	0.9994772
0.0	0.4747748	0.2587417	0.4741689	0.17327547	0.16831294	0.19331142	0.12501276	0.20515859	0.53489584	0.19189766
0.0	0.9217258	0.9380231	0.966871	0.83931345	0.87998974	0.9736162	0.65257066	0.94012254	0.9924453	0.9221824
0.0	0.9524061	0.99292165	0.94772255	0.96189266	0.9605412	0.9712469	0.9463614	0.964431	0.9859946	0.968777
0.0	0.9998264	0.9998022	0.9992705	0.99909353	0.9995012	0.99974674	0.998882	0.9987256	0.9997937	0.99853635
0.0	0.99894613	0.9991196	0.998216	0.99851066	0.9972101	0.9972976	0.9984975	0.99897766	0.9989942	0.9990675
0.0	0.999723	0.9998528	0.9997662	0.9994709	0.9994313	0.99976844	0.9994135	0.99980944	0.9997111	0.99939215
0.0	0.9934661	0.970111	0.99636453	0.98227006	0.9413393	0.9825989	0.9819967	0.9696418	0.97753155	0.9897161
0.0	0.9934661	0.970111	0.99636453	0.98227006	0.9413392	0.9825989	0.9819967	0.9696418	0.97753155	0.9897161
0.0	0.9934661	0.970111	0.99636453	0.98227006	0.9413392	0.9825989	0.9819967	0.9696418	0.97753155	0.9897161
0.0	0.9934661	0.970111	0.99636453	0.98227006	0.9413392	0.9825989	0.9819967	0.9696418	0.97753155	0.9897161
0.0	0.9934661	0.970111	0.99636453	0.98227006	0.9413392	0.9825989	0.9819967	0.9696418	0.97753155	0.9897161
0.0	0.9934661	0.970111	0.99636453	0.98227006	0.9413392	0.9825989	0.9819967	0.9696418	0.97753155	0.9897161
0.0	0.9934661	0.970111	0.99636453	0.98227006	0.9413392	0.9825989	0.9819967	0.9696418	0.97753155	0.9897161
0.0	0.9934661	0.970111	0.99636453	0.98227006	0.9413392	0.9825989	0.9819967	0.9696418	0.97753155	0.9897161
0.0	0.9934661	0.970111	0.99636453	0.98227006	0.9413392	0.9825989	0.9819967	0.9696418	0.97753155	0.9897161
0.0	0.9934661	0.970111	0.99636453	0.98227006	0.9413392	0.9825989	0.9819967	0.9696418	0.97753155	0.9897161
0.0	0.9988875	0.99900085	0.9995334	0.99877006	0.99825853	0.99904555	0.9981592	0.9987839	0.99869615	0.9962876
0.0	0.99899477	0.9991659	0.9995672	0.9989968	0.99848914	0.999138	0.998251	0.99891496	0.998845	0.9974752
0.0	0.9934661	0.970111	0.99636453	0.98227006	0.9413393	0.9825989	0.9819967	0.9696418	0.97753155	0.9897161
0.0	0.9934661	0.970111	0.99636453	0.98227006	0.9413393	0.9825989	0.9819967	0.9696418	0.97753155	0.9897161
0.0	0.9934661	0.970111	0.99636453	0.98227006	0.9413393	0.9825989	0.9819967	0.9696418	0.97753155	0.9897161
0.0	0.9934661	0.970111	0.99636453	0.98227006	0.9413393	0.9825989	0.9819967	0.9696418	0.97753155	0.9897161
0.0	0.9934661	0.970111	0.99636453	0.98227006	0.9413393	0.9825989	0.9819967	0.9696418	0.97753155	0.9897161
0.0	0.9996377	0.9996655	0.9988121	0.99941254	0.998801	0.9993393	0.99927646	0.99929285	0.999706	0.9995765
0.0	0.32429925	0.3015248	0.6240077	0.08100124	0.00902517	0.83558196	0.63357997	0.9471918	5.815368e-05	0.048071343
0.0	0.32429925	0.3015248	0.6240077	0.08100124	0.00902517	0.83558196	0.63357997	0.9471918	5.815368e-05	0.048071343
0.0	0.99872154	0.9989973	0.9985928	0.99913543	0.9970342	0.9972372	0.99775094	0.99715483	0.9993974	0.9985262
0.0	0.9998264	0.9998022	0.9992705	0.99909353	0.9995012	0.99974674	0.998882	0.9987256	0.9997937	0.99853635
0.0	0.9995552	0.9996679	0.9972486	0.9992606	0.9992318	0.99941695	0.9936666	0.99898714	0.99944025	0.99315816
0.0	0.79049367	0.38850346	0.40611243	0.2718044	0.28339732	0.2888979	0.67466676	0.3245696	0.94193846	0.502812
0.0	0.9990314	0.9984939	0.9986517	0.99867815	0.99839956	0.9988618	0.9980057	0.9971704	0.998276	0.9983006
0.0	0.997789	0.99615747	0.9986765	0.9985759	0.9975222	0.9937937	0.99353	0.99827445	0.99848396	0.9969271
0.0	0.9934661	0.970111	0.99636453	0.98227006	0.9413392	0.9825989	0.9819967	0.9696418	0.97753155	0.9897161
0.0	0.9994066	0.99922323	0.99980587	0.99912804	0.9984036	0.9989391	0.9986695	0.99961627	0.9996126	0.99895346
0.0	0.9996321	0.9996855	0.99996173	0.9997929	0.99955255	0.9997904	0.9997844	0.9998247	0.99964774	0.9998628
0.0	0.999648	0.9996226	0.9999472	0.99977523	0.999686	0.9996513	0.99968815	0.999816	0.99948716	0.9998684
0.0	0.99947435	0.9993923	0.9996991	0.99924964	0.99892646	0.99807227	0.9983884	0.99929225	0.99943846	0.9989567
0.0	0.9934661	0.970111	0.99636453	0.98227006	0.9413392	0.9825989	0.9819967	0.9696418	0.97753155	0.9897161
0.0	0.9996581	0.99958783	0.99971515	0.9990088	0.9975389	0.9987233	0.99919623	0.9993412	0.99896014	0.9994475
0.0	0.9934661	0.970111	0.99636453	0.98227006	0.9413392	0.9825989	0.9819967	0.9696418	0.97753155	0.9897161
0.0	0.9934661	0.970111	0.99636453	0.98227006	0.9413392	0.9825989	0.9819967	0.9696418	0.97753155	0.9897161
0.0	0.99442166	0.9971185	0.99611	0.9962507	0.9911742	0.9882967	0.9945621	0.9967014	0.99630034	0.9923423
0.0	0.9974305	0.9862896	0.97041523	0.71278495	0.85865575	0.99507976	0.9879689	0.9923307	0.99583495	0.9994116
0.0	0.9934661	0.970111	0.99636453	0.98227006	0.9413392	0.9825989	0.9819967	0.9696418	0.97753155	0.9897161
0.0	0.9934661	0.970111	0.99636453	0.98227006	0.9413392	0.9825989	0.9819967	0.9696418	0.97753155	0.9897161
0.0	0.9934661	0.970111	0.99636453	0.98227006	0.9413392	0.9825989	0.9819967	0.9696418	0.97753155	0.9897161
0.0	0.99818355	0.9919126	0.9971065	0.9964066	0.9898885	0.9887799	0.9941151	0.99363774	0.999	0.9840481
0.0	0.99818355	0.9919126	0.9971065	0.9964066	0.9898885	0.9887799	0.9941151	0.99363774	0.999	0.9840481
0.0	0.9934661	0.970111	0.99636453	0.98227006	0.9413392	0.9825989	0.9819967	0.9696418	0.97753155	0.9897161
0.0	0.953792	0.96459645	0.9444534	0.9057265	0.77992105	0.91463584	0.80193216	0.98033994	0.9406178	0.9641093
0.0	0.228846	0.0421026	0.096084595	0.027429586	0.038347956	0.04589613	0.041319277	0.05034056	0.1900616	0.057895508
0.0	0.99986327	0.9995834	0.99957687	0.99966824	0.99911565	0.99851125	0.99848205	0.9990553	0.99982435	0.9993874
0.0	0.000107984866	0.00025823872	0.119806014	0.028601395	0.24953882	0.13838701	0.002573469	0.0014153348	0.00097567856	0.01376114
0.0	0.9992576	0.9989215	0.9996898	0.998845	0.99793065	0.9983903	0.998049	0.99943596	0.9995245	0.9987827
0.0	0.99970394	0.999635	0.9998766	0.99963355	0.9994949	0.99955803	0.9993874	0.9996817	0.99985456	0.99963486
0.0	0.9934661	0.970111	0.99636453	0.98227006	0.9413392	0.9825989	0.9819967	0.9696418	0.97753155	0.9897161
0.0	0.005274995	0.011092646	0.0034650909	0.016378686	0.008017449	0.034374736	0.008828083	0.02247311	0.01701866	0.006448946
0.0	0.9934661	0.970111	0.99636453	0.98227006	0.9413392	0.9825989	0.9819967	0.9696418	0.97753155	0.9897161
0.0	0.9934661	0.970111	0.99636453	0.98227006	0.9413392	0.9825989	0.9819967	0.9696418	0.97753155	0.9897161
0.0	0.9934661	0.970111	0.99636453	0.98227006	0.9413392	0.9825989	0.9819967	0.9696418	0.97753155	0.9897161
0.0	0.9934661	0.970111	0.99636453	0.98227006	0.9413392	0.9825989	0.9819967	0.9696418	0.97753155	0.9897161
0.0	0.9934661	0.970111	0.99636453	0.98227006	0.9413392	0.9825989	0.9819967	0.9696418	0.97753155	0.9897161
0.0	0.9934661	0.970111	0.99636453	0.98227006	0.9413392	0.9825989	0.9819967	0.9696418	0.97753155	0.9897161
0.0	0.9934661	0.970111	0.99636453	0.98227006	0.9413392	0.9825989	0.9819967	0.9696418	0.97753155	0.9897161
0.0	0.9934661	0.970111	0.99636453	0.98227006	0.9413392	0.9825989	0.9819967	0.9696418	0.97753155	0.9897161
0.0	0.9934661	0.970111	0.99636453	0.98227006	0.9413392	0.9825989	0.9819967	0.9696418	0.97753155	0.9897161
0.0	0.9934661	0.970111	0.99636453	0.98227006	0.9413392	0.9825989	0.9819967	0.9696418	0.97753155	0.9897161
0.0	0.9934661	0.970111	0.99636453	0.98227006	0.9413392	0.9825989	0.9819967	0.9696418	0.97753155	0.9897161
0.0	0.9934661	0.970111	0.99636453	0.98227006	0.9413392	0.9825989	0.9819967	0.9696418	0.97753155	0.9897161
0.0	0.9934661	0.970111	0.99636453	0.98227006	0.9413392	0.9825989	0.9819967	0.9696418	0.97753155	0.9897161
0.0	0.9934661	0.970111	0.99636453	0.98227006	0.9413392	0.9825989	0.9819967	0.9696418	0.97753155	0.9897161
0.0	0.9934661	0.970111	0.99636453	0.98227006	0.9413392	0.9825989	0.9819967	0.9696418	0.97753155	0.9897161
0.0	0.9934661	0.970111	0.99636453	0.98227006	0.9413392	0.9825989	0.9819967	0.9696418	0.97753155	0.9897161
0.0	0.9934661	0.970111	0.99636453	0.98227006	0.9413392	0.9825989	0.9819967	0.9696418	0.97753155	0.9897161
0.0	0.9934661	0.970111	0.99636453	0.98227006	0.9413392	0.9825989	0.9819967	0.9696418	0.97753155	0.9897161
0.0	0.9934661	0.970111	0.99636453	0.98227006	0.9413392	0.9825989	0.9819967	0.9696418	0.97753155	0.9897161
0.0	0.9934661	0.970111	0.99636453	0.98227006	0.9413392	0.9825989	0.9819967	0.9696418	0.97753155	0.9897161
0.0	0.9934661	0.970111	0.99636453	0.98227006	0.9413392	0.9825989	0.9819967	0.9696418	0.97753155	0.9897161
0.0	0.9916711	0.99228525	0.8750387	0.923246	0.8634946	0.9616972	0.79403436	0.990297	0.9939423	0.9199171
0.0	0.9934661	0.970111	0.99636453	0.98227006	0.9413392	0.9825989	0.9819967	0.9696418	0.97753155	0.9897161
0.0	0.9981877	0.9961731	0.9984743	0.9987531	0.9972332	0.994849	0.9943381	0.99843794	0.99873155	0.9976968
0.0	0.9981877	0.9961731	0.9984743	0.9987531	0.9972332	0.994849	0.9943381	0.99843794	0.99873155	0.9976968
0.0	0.9976186	0.9963296	0.99868387	0.9986871	0.99766517	0.9941186	0.9928219	0.9982626	0.99856144	0.99688333
0.0	0.9934661	0.970111	0.99636453	0.98227006	0.9413392	0.9825989	0.9819967	0.9696418	0.97753155	0.9897161
0.0	0.005274995	0.011092652	0.0034650909	0.016378678	0.008017449	0.034374744	0.008828083	0.02247311	0.01701866	0.006448946
0.0	0.9934661	0.970111	0.99636453	0.98227006	0.9413392	0.9825989	0.9819967	0.9696418	0.97753155	0.9897161
0.0	0.9934661	0.970111	0.99636453	0.98227006	0.9413392	0.9825989	0.9819967	0.9696418	0.97753155	0.9897161
0.0	0.9934661	0.970111	0.99636453	0.98227006	0.9413392	0.9825989	0.9819967	0.9696418	0.97753155	0.9897161
0.0	0.008312394	0.08648833	0.02410564	0.101767935	0.033960223	0.1891004	0.036946315	0.13822104	0.1575264	0.037602898
0.0	0.004273385	0.014836639	0.0076479116	0.018818196	0.0068731937	0.014831831	0.0075954134	0.01803615	0.01971882	0.008663339
0.0	0.0014826638	0.9904975	0.7341533	0.1124619	0.9276976	0.050086074	0.06715881	0.2804468	0.97938466	0.6813786
0.0	0.9987826	0.9985158	0.98855877	0.99655366	0.99551815	0.9862779	0.9984018	0.99499065	0.99871933	0.9930391
0.0	0.9934661	0.970111	0.99636453	0.98227006	0.9413392	0.9825989	0.9819967	0.9696418	0.97753155	0.9897161
0.0	0.9992532	0.9971391	0.98761684	0.9973896	0.9983765	0.97619605	0.9983908	0.9975303	0.9978563	0.9944653
0.0	0.99823487	0.99829656	0.98674566	0.9977945	0.99216264	0.9837315	0.9985493	0.99746084	0.9985669	0.9974119
0.0	0.99899226	0.99858236	0.98947793	0.9979791	0.99577796	0.99153733	0.9989949	0.9967443	0.99889576	0.99497944
0.0	0.9934661	0.970111	0.99636453	0.98227006	0.9413393	0.9825989	0.9819967	0.9696418	0.97753155	0.9897161
0.0	0.9999896	0.99972564	0.9974796	0.9998336	0.99995494	0.99966574	0.999884	0.9999701	0.99993587	0.9998542
0.0	0.9999896	0.99972564	0.9974796	0.9998336	0.99995494	0.99966574	0.999884	0.9999701	0.99993587	0.9998542
0.0	0.9934661	0.970111	0.99636453	0.98227006	0.9413393	0.9825989	0.9819967	0.9696418	0.97753155	0.9897161
0.0	0.9934661	0.970111	0.99636453	0.98227006	0.9413392	0.9825989	0.9819967	0.9696418	0.97753155	0.9897161
0.0	0.9934661	0.970111	0.99636453	0.98227006	0.9413392	0.9825989	0.9819967	0.9696418	0.97753155	0.9897161
0.0	0.9934661	0.970111	0.99636453	0.98227006	0.9413392	0.9825989	0.9819967	0.9696418	0.97753155	0.9897161
0.0	0.9934661	0.970111	0.99636453	0.98227006	0.9413392	0.9825989	0.9819967	0.9696418	0.97753155	0.9897161
0.0	0.9934661	0.970111	0.99636453	0.98227006	0.9413392	0.9825989	0.9819967	0.9696418	0.97753155	0.9897161
0.0	0.9934661	0.970111	0.99636453	0.98227006	0.9413392	0.9825989	0.9819967	0.9696418	0.97753155	0.9897161
0.0	0.9934661	0.970111	0.99636453	0.98227006	0.9413392	0.9825989	0.9819967	0.9696418	0.97753155	0.9897161
0.0	0.9934661	0.970111	0.99636453	0.98227006	0.9413392	0.9825989	0.9819967	0.9696418	0.97753155	0.9897161
0.0	0.99509263	0.9963486	0.9583409	0.9921618	0.98711234	0.9559422	0.99686396	0.98355836	0.9968104	0.98934084
0.0	0.9934661	0.970111	0.99636453	0.98227006	0.9413392	0.9825989	0.9819967	0.9696418	0.97753155	0.9897161
0.0	0.9934661	0.970111	0.99636453	0.98227006	0.9413392	0.9825989	0.9819967	0.9696418	0.97753155	0.9897161
0.0	0.99487865	0.9962682	0.95126	0.99231213	0.9821598	0.9609884	0.9969656	0.98337436	0.9967648	0.9883117
0.0	0.9934661	0.970111	0.99636453	0.98227006	0.9413392	0.9825989	0.9819967	0.9696418	0.97753155	0.9897161
0.0	0.9934661	0.970111	0.99636453	0.98227006	0.9413392	0.9825989	0.9819967	0.9696418	0.97753155	0.9897161
0.0	0.99939346	0.998637	0.99312145	0.9970994	0.99675	0.9918745	0.9982297	0.9983352	0.99877363	0.9958032
0.0	0.9934661	0.970111	0.99636453	0.98227006	0.9413392	0.9825989	0.9819967	0.9696418	0.97753155	0.9897161
0.0	0.99899787	0.9988586	0.96637416	0.99747074	0.99240404	0.99145913	0.99807644	0.9953117	0.9987179	0.9936879
0.0	0.99899787	0.9988586	0.96637416	0.99747074	0.99240404	0.99145913	0.99807644	0.9953117	0.9987179	0.9936879
0.0	0.99867934	0.9988764	0.98197824	0.99612504	0.9968622	0.97982466	0.9983394	0.9953565	0.99760395	0.9948885
0.0	0.9934661	0.970111	0.99636453	0.98227006	0.9413392	0.9825989	0.9819967	0.9696418	0.97753155	0.9897161
0.0	0.9934661	0.970111	0.99636453	0.98227006	0.9413392	0.9825989	0.9819967	0.9696418	0.97753155	0.9897161
0.0	0.98056465	0.97922474	0.9992099	0.9337587	0.85596925	0.8878303	0.9773741	0.92314434	0.9984931	0.9735901
0.0	0.0098115355	0.025490133	0.0066962694	0.02540718	0.011973508	0.066618286	0.0187191	0.047081996	0.042270254	0.018127305
0.0	0.0040870276	0.007450407	0.0016297346	0.007664914	0.0031622974	0.0074082613	0.0059636743	0.01618732	0.009873789	0.005538021
0.0	0.9210352	0.9162473	0.96792287	0.8153064	0.0020147064	0.93177634	0.5647216	0.9424385	0.94628143	0.98002464
0.0	0.9210352	0.9162473	0.96792287	0.8153064	0.0020147064	0.93177634	0.5647216	0.9424385	0.94628143	0.98002464
0.0	0.7607569	0.950538	0.3588236	0.7059987	0.8263534	0.6218322	0.66564083	0.48657537	0.64029825	0.56288487
0.0	0.8739238	0.0495222	0.008272267	0.9879793	0.91794896	0.7874948	0.90793306	0.95917106	0.0064328187	0.14401834
0.0	0.9934661	0.970111	0.99636453	0.98227006	0.9413392	0.9825989	0.9819967	0.9696418	0.97753155	0.9897161
0.0	0.93935287	0.69948834	0.43556803	0.99684757	0.98598665	0.92369914	0.97387016	0.996539	0.81291	0.8632022
0.0	0.8739238	0.0495222	0.008272267	0.9879793	0.91794896	0.7874948	0.90793306	0.95917106	0.0064328187	0.14401834
0.0	0.8739238	0.0495222	0.008272267	0.9879793	0.91794896	0.7874948	0.90793306	0.95917106	0.0064328187	0.14401834
0.0	0.8739238	0.0495222	0.008272267	0.9879793	0.91794896	0.7874948	0.90793306	0.95917106	0.0064328187	0.14401834
0.0	0.9915268	0.99522334	0.9458302	0.9907905	0.97882473	0.94972223	0.9963605	0.97550356	0.9960743	0.9863331
0.0	0.9934661	0.970111	0.99636453	0.98227006	0.9413392	0.9825989	0.9819967	0.9696418	0.97753155	0.9897161
0.0	0.99981433	0.9988207	0.9996439	0.9994854	0.9962637	0.9964611	0.9995616	0.9994868	0.9997451	0.99949074
0.0	0.9934661	0.970111	0.99636453	0.98227006	0.9413392	0.9825989	0.9819967	0.9696418	0.97753155	0.9897161
0.0	0.99553007	0.9979005	0.99890363	0.99863106	0.9986609	0.9946629	0.9985978	0.9988595	0.9972711	0.9981534
0.0	0.59480613	0.55951965	0.5481321	0.2962949	0.22052494	0.1745597	0.3374542	0.70256644	0.4104784	0.3200286
0.0	0.9934661	0.970111	0.99636453	0.98227006	0.9413392	0.9825989	0.9819967	0.9696418	0.97753155	0.9897161
0.0	0.9934661	0.970111	0.99636453	0.98227006	0.9413392	0.9825989	0.9819967	0.9696418	0.97753155	0.9897161
0.0	0.9961373	0.98564506	0.9469085	0.9905757	0.967103	0.9898084	0.98967487	0.99318707	0.97727126	0.9708636
0.0	0.99979836	0.99973685	0.99968755	0.9995976	0.9992181	0.99954814	0.99949265	0.99947125	0.9995486	0.9997179
0.0	0.06252127	0.22314373	0.05324777	0.14616206	0.018853243	0.1908441	0.13270022	0.1850982	0.21929185	0.24860807
0.0	0.9961223	0.9928329	0.9981799	0.9954471	0.9977666	0.9286268	0.9964077	0.99734575	0.9964269	0.99385554
0.0	0.9934661	0.970111	0.99636453	0.98227006	0.9413392	0.9825989	0.9819967	0.9696418	0.97753155	0.9897161
0.0	0.9934661	0.970111	0.99636453	0.98227006	0.9413393	0.9825989	0.9819967	0.9696418	0.97753155	0.9897161
0.0	0.9934661	0.970111	0.99636453	0.98227006	0.9413393	0.9825989	0.9819967	0.9696418	0.97753155	0.9897161
0.0	0.9934661	0.970111	0.99636453	0.98227006	0.9413392	0.9825989	0.9819967	0.9696418	0.97753155	0.9897161
0.0	0.9999896	0.99972564	0.9974796	0.9998336	0.99995494	0.99966574	0.999884	0.9999701	0.99993587	0.9998542
0.0	0.9650796	0.078101285	0.029101372	0.0974642	0.60061526	0.36390242	0.0060503893	0.8522106	0.0056309216	0.19141394
0.0	0.9934661	0.970111	0.99636453	0.98227006	0.9413392	0.9825989	0.9819967	0.9696418	0.97753155	0.9897161
0.0	0.845752	0.47748297	0.12344924	0.10634872	0.524005	0.8601287	0.27976567	0.05530819	0.37067807	0.26583427
0.0	0.9915268	0.99522334	0.9458302	0.9907905	0.97882473	0.94972235	0.9963605	0.97550356	0.9960743	0.9863331
0.0	0.9915268	0.99522334	0.9458302	0.9907905	0.97882473	0.94972235	0.9963605	0.9755037	0.9960743	0.9863331
0.0	0.9650796	0.078101285	0.029101372	0.0974642	0.60061526	0.36390242	0.0060503893	0.8522106	0.0056309216	0.19141394
0.0	0.9650796	0.078101285	0.029101372	0.0974642	0.60061526	0.36390242	0.0060503893	0.8522106	0.0056309216	0.19141394
0.0	0.9650796	0.078101285	0.029101372	0.0974642	0.60061526	0.36390242	0.0060503893	0.8522106	0.0056309216	0.19141394
0.0	0.9934661	0.970111	0.99636453	0.98227006	0.9413392	0.9825989	0.9819967	0.9696418	0.97753155	0.9897161
0.0	0.9915268	0.99522334	0.9458302	0.9907905	0.97882473	0.94972223	0.9963605	0.97550356	0.9960743	0.9863331
0.0	0.005317524	0.013575636	0.005776444	0.0033356226	0.00457855	0.0041005057	0.0107220905	0.0077173584	0.0030129794	0.0066573764
0.0	0.664811	0.89721656	0.5039972	0.74818647	0.51411533	0.7363375	0.7099677	0.6517876	0.8478057	0.721049
0.0	0.9934661	0.970111	0.99636453	0.98227006	0.9413392	0.9825989	0.9819967	0.9696418	0.97753155	0.9897161
0.0	0.9934661	0.970111	0.99636453	0.98227006	0.9413392	0.9825989	0.9819967	0.9696418	0.97753155	0.9897161
0.0	0.9934661	0.970111	0.99636453	0.98227006	0.9413392	0.9825989	0.9819967	0.9696418	0.97753155	0.9897161
0.0	0.999571	0.9995871	0.99905556	0.99856734	0.9990815	0.9992448	0.99762315	0.9992293	0.9994772	0.9991579
0.0	0.9934661	0.970111	0.99636453	0.98227006	0.9413392	0.9825989	0.9819967	0.9696418	0.97753155	0.9897161
0.0	0.94617265	0.9623261	0.90377295	0.7933694	0.8680359	0.94949245	0.8922541	0.960738	0.98649836	0.9315609
0.0	0.9934661	0.970111	0.99636453	0.98227006	0.9413392	0.9825989	0.9819967	0.9696418	0.97753155	0.9897161
0.0	0.9934661	0.970111	0.99636453	0.98227006	0.9413392	0.9825989	0.9819967	0.9696418	0.97753155	0.9897161
0.0	0.9934661	0.970111	0.99636453	0.98227006	0.9413392	0.9825989	0.9819967	0.9696418	0.97753155	0.9897161
0.0	0.9934661	0.970111	0.99636453	0.98227006	0.9413392	0.9825989	0.9819967	0.9696418	0.97753155	0.9897161
0.0	0.9934661	0.970111	0.99636453	0.98227006	0.9413392	0.9825989	0.9819967	0.9696418	0.97753155	0.9897161
0.0	0.9934661	0.970111	0.99636453	0.98227006	0.9413392	0.9825989	0.9819967	0.9696418	0.97753155	0.9897161
0.0	0.9934661	0.970111	0.99636453	0.98227006	0.9413392	0.9825989	0.9819967	0.9696418	0.97753155	0.9897161
0.0	0.005274995	0.011092652	0.0034650909	0.016378686	0.008017449	0.034374744	0.008828083	0.02247311	0.01701866	0.006448946
0.0	0.002882909	0.0042713587	0.0012896274	0.0045982637	0.0023923055	0.0037490304	0.003648392	0.008158409	0.0060254806	0.0026162658
0.0	0.9934661	0.970111	0.99636453	0.98227006	0.9413392	0.9825989	0.9819967	0.9696418	0.97753155	0.9897161
0.0	0.9934661	0.970111	0.99636453	0.98227006	0.9413392	0.9825989	0.9819967	0.9696418	0.97753155	0.9897161
0.0	0.9934661	0.970111	0.99636453	0.98227006	0.9413392	0.9825989	0.9819967	0.9696418	0.97753155	0.9897161
0.0	0.9934661	0.970111	0.99636453	0.98227006	0.9413392	0.9825989	0.9819967	0.9696418	0.97753155	0.9897161
0.0	0.9934661	0.970111	0.99636453	0.98227006	0.9413392	0.9825989	0.9819967	0.9696418	0.97753155	0.9897161
0.0	0.9934661	0.970111	0.99636453	0.98227006	0.9413392	0.9825989	0.9819967	0.9696418	0.97753155	0.9897161
0.0	0.9934661	0.970111	0.99636453	0.98227006	0.9413392	0.9825989	0.9819967	0.9696418	0.97753155	0.9897161
0.0	0.9934661	0.970111	0.99636453	0.98227006	0.9413392	0.9825989	0.9819967	0.9696418	0.97753155	0.9897161
0.0	0.9934661	0.970111	0.99636453	0.98227006	0.9413392	0.9825989	0.9819967	0.9696418	0.97753155	0.9897161
0.0	0.9934661	0.970111	0.99636453	0.98227006	0.9413392	0.9825989	0.9819967	0.9696418	0.97753155	0.9897161
0.0	0.9934661	0.970111	0.99636453	0.98227006	0.9413392	0.9825989	0.9819967	0.9696418	0.97753155	0.9897161
0.0	0.9934661	0.970111	0.99636453	0.98227006	0.9413392	0.9825989	0.9819967	0.9696418	0.97753155	0.9897161
0.0	0.9934661	0.970111	0.99636453	0.98227006	0.9413392	0.9825989	0.9819967	0.9696418	0.97753155	0.9897161
0.0	0.9992576	0.9989215	0.9996898	0.998845	0.99793065	0.9983903	0.998049	0.99943596	0.9995245	0.9987827
0.0	0.0006021713	0.00095247163	0.00038054894	0.001717337	0.00084413466	0.0019776302	0.0011754172	0.0022858994	0.0013973289	0.0012295487
0.0	0.993505	0.9957123	0.9866643	0.99248827	0.9792028	0.98877615	0.9918618	0.9957924	0.9964825	0.9990165
0.0	0.9943018	0.9973247	0.9883393	0.9920466	0.9838667	0.98877615	0.9934637	0.99679935	0.9967321	0.9991192
0.0	0.9934661	0.970111	0.99636453	0.98227006	0.9413392	0.9825989	0.9819967	0.9696418	0.97753155	0.9897161
0.0	0.9934661	0.970111	0.99636453	0.98227006	0.9413392	0.9825989	0.9819967	0.9696418	0.97753155	0.9897161
0.0	0.0011854656	0.002906232	0.00036941457	0.00394892	0.0039577223	0.9825989	0.39734805	0.00023750708	0.003000967	0.0042114845
0.0	0.8364159	5.0146882e-05	0.28640112	0.6606693	0.0007023956	0.8567647	0.8543567	0.04311317	0.018543197	0.09471251
0.0	0.99927753	0.9599441	0.99522936	0.97976625	0.9979418	0.9977962	0.99987054	0.72289383	0.9994135	0.97046465
0.0	0.9987355	0.9993699	0.9969997	0.9915509	0.99788	0.9981427	0.9981077	0.99878234	0.9995189	0.99855846
0.0	0.9644006	0.9935022	0.9996232	0.9754087	0.9654839	0.9309129	0.73285705	0.056576125	0.9999156	0.9494312
0.0	0.93156815	0.833712	0.97488075	0.96218103	0.78878653	0.81886494	0.93958074	0.2058565	0.9347413	0.37721136
0.0	0.99871325	0.9993587	0.99686533	0.9971405	0.99071854	0.9977362	0.99794906	0.9987909	0.99944204	0.99969995
0.0	0.96885264	0.90530765	0.9849651	0.98400176	0.9933711	0.92210877	0.97928816	0.7082262	0.9347413	0.8244483
0.0	0.9934661	0.970111	0.99636453	0.98227006	0.9413392	0.9825989	0.9819967	0.9696418	0.97753155	0.9897161
0.0	0.9934661	0.970111	0.99636453	0.98227006	0.9413392	0.9825989	0.9819967	0.9696418	0.97753155	0.9897161
0.0	0.9934661	0.970111	0.99636453	0.98227006	0.9413392	0.9825989	0.9819967	0.9696418	0.97753155	0.9897161
0.0	0.9934661	0.970111	0.99636453	0.98227006	0.9413392	0.9825989	0.9819967	0.9696418	0.97753155	0.9897161
0.0	0.9995646	0.99929667	0.9998086	0.99929523	0.99886036	0.9990926	0.99886346	0.9995197	0.9997353	0.9993124
0.0	0.9934661	0.970111	0.99636453	0.98227006	0.9413392	0.9825989	0.9819967	0.9696418	0.97753155	0.9897161
0.0	0.66169065	0.034567595	0.0018718382	0.024537813	0.03721798	0.16924287	0.07643198	0.9696418	0.001702322	0.057428874
0.0	0.66169065	0.034567595	0.0018718382	0.024537813	0.03721798	0.16924287	0.07643198	0.9696418	0.001702322	0.057428874
0.0	0.9934661	0.970111	0.99636453	0.98227006	0.9413392	0.9825989	0.9819967	0.9696418	0.97753155	0.9897161
0.0	0.9934661	0.970111	0.99636453	0.98227006	0.9413392	0.9825989	0.9819967	0.9696418	0.97753155	0.9897161
0.0	0.9005547	0.8104619	0.8370516	0.55863625	0.6740385	0.8950027	0.41478005	0.8319633	0.97361654	0.77701247
0.0	0.9005547	0.8104619	0.8370516	0.55863637	0.6740385	0.8950027	0.41478008	0.8319633	0.97361654	0.7770125
0.0	0.9005547	0.8104619	0.8370516	0.55863637	0.6740385	0.8950027	0.41478005	0.8319633	0.97361654	0.7770125
0.0	0.999864	0.99988985	0.99967885	0.9996313	0.99897075	0.9996245	0.9998275	0.9995763	0.9999093	0.99979955
0.0	0.999864	0.99988985	0.99967885	0.9996313	0.99897075	0.9996245	0.9998275	0.9995763	0.9999093	0.99979955
0.0	0.9934661	0.970111	0.99636453	0.98227006	0.9413392	0.9825989	0.9819967	0.9696418	0.97753155	0.9897161
0.0	0.0005685431	0.0018441326	0.0006964994	0.00443498	0.0014234958	0.0044605024	0.002183588	0.003816656	0.0033219368	0.0011007425
0.0	0.020181185	0.28999126	0.86619264	0.28420186	0.21197395	0.77612376	0.64976746	0.8816527	0.030464103	0.0030035905
0.0	0.9934661	0.970111	0.99636453	0.98227006	0.9413392	0.9825989	0.9819967	0.9696418	0.97753155	0.9897161
0.0	0.00044603314	0.0009466621	0.99445456	0.29804853	0.9126529	0.7771026	0.0014681966	0.063398205	0.30563363	0.09156124
0.0	0.9524061	0.99292165	0.94772255	0.96189266	0.9605412	0.9712469	0.9463614	0.96443087	0.9859946	0.968777
0.0	0.9524061	0.99292165	0.94772255	0.96189266	0.9605412	0.9712469	0.9463614	0.964431	0.9859946	0.968777
0.0	0.9633416	0.9939856	0.96397835	0.9669657	0.9705401	0.9763405	0.9581863	0.9745419	0.98940396	0.97441614
0.0	0.0013733767	0.01989753	8.955132e-05	0.0040976675	0.0006946017	0.0015302153	0.003214421	0.00012221048	0.00059675326	0.0015860111
0.0	0.9934661	0.970111	0.99636453	0.98227006	0.9413392	0.9825989	0.9819967	0.9696418	0.97753155	0.9897161
0.0	0.9934661	0.970111	0.99636453	0.98227006	0.9413392	0.9825989	0.9819967	0.9696418	0.97753155	0.9897161
0.0	0.9934661	0.970111	0.99636453	0.98227006	0.9413392	0.9825989	0.9819967	0.9696418	0.97753155	0.9897161
0.0	0.9934661	0.970111	0.99636453	0.98227006	0.9413392	0.9825989	0.9819967	0.9696418	0.97753155	0.9897161
0.0	0.9934661	0.970111	0.99636453	0.98227006	0.9413392	0.9825989	0.9819967	0.9696418	0.97753155	0.9897161
0.0	0.9934661	0.970111	0.99636453	0.98227006	0.9413392	0.9825989	0.9819967	0.9696418	0.97753155	0.9897161
0.0	0.99972886	0.9994301	0.9998946	0.9991698	0.9975936	0.999383	0.9989291	0.99962544	0.99955124	0.9997172
0.0	0.99972886	0.9994301	0.9998946	0.9991698	0.9975936	0.999383	0.9989291	0.99962544	0.99955124	0.9997172
0.0	0.9934661	0.970111	0.99636453	0.98227006	0.9413392	0.9825989	0.9819967	0.9696418	0.97753155	0.9897161
0.0	0.9934661	0.970111	0.99636453	0.98227006	0.9413392	0.9825989	0.9819967	0.9696418	0.97753155	0.9897161
0.0	0.9934661	0.970111	0.99636453	0.98227006	0.9413392	0.9825989	0.9819967	0.9696418	0.97753155	0.9897161
0.0	0.9934661	0.970111	0.99636453	0.98227006	0.9413392	0.9825989	0.9819967	0.9696418	0.97753155	0.9897161
0.0	0.9993961	0.99936897	0.99971527	0.99834204	0.9967597	0.9984213	0.9986767	0.99963117	0.9996786	0.99890614
0.0	0.96997774	0.8998643	0.9585088	0.9281018	0.87563723	0.83513075	0.77298224	0.96728677	0.9847319	0.81460375
0.0	0.96997774	0.8998643	0.9585088	0.9281018	0.87563723	0.83513075	0.7729823	0.96728677	0.9847319	0.81460375
0.0	0.96997774	0.8998643	0.9585088	0.9281018	0.87563723	0.83513075	0.7729823	0.96728677	0.9847319	0.81460375
0.0	0.9934661	0.970111	0.99636453	0.98227006	0.9413392	0.9825989	0.9819967	0.9696418	0.97753155	0.9897161
0.0	0.9934661	0.970111	0.99636453	0.98227006	0.9413392	0.9825989	0.9819967	0.9696418	0.97753155	0.9897161
0.0	0.9985916	0.9983864	0.9987206	0.99831945	0.997957	0.9984756	0.9971119	0.9976083	0.99616075	0.9980908
0.0	0.9934661	0.970111	0.99636453	0.98227006	0.9413392	0.9825989	0.9819967	0.9696418	0.97753155	0.9897161
0.0	0.9934661	0.970111	0.99636453	0.98227006	0.9413392	0.9825989	0.9819967	0.9696418	0.97753155	0.9897161
0.0	0.9934661	0.970111	0.99636453	0.98227006	0.9413392	0.9825989	0.9819967	0.9696418	0.97753155	0.9897161
0.0	0.99753475	0.9975013	0.9943566	0.9929663	0.9948106	0.9985002	0.99187523	0.99737084	0.9930559	0.99893194
0.0	0.042645086	0.13969591	0.37101397	0.09694416	0.26979855	0.04173311	0.025499392	0.07595466	0.04410964	0.024040638
0.0	7.253691e-05	0.00013261256	0.00021464344	1.8030847e-05	0.00016981669	0.0006185312	0.00091594976	0.0007075422	0.00014500735	0.000196097
0.0	0.99753475	0.9975013	0.9943566	0.9929663	0.9948106	0.9985002	0.99187523	0.99737084	0.9930559	0.99893194
0.0	0.99753475	0.9975013	0.9943566	0.9929663	0.9948106	0.9985002	0.99187523	0.99737084	0.9930559	0.99893194
0.0	0.04264508	0.13969591	0.37101397	0.09694419	0.26979855	0.04173312	0.025499392	0.07595466	0.04410964	0.024040645
0.0	0.06796501	0.12317016	0.05505504	0.095204026	0.43417346	0.25060397	0.10068601	0.21305588	0.10466661	0.29203308
0.0	0.9934661	0.970111	0.99636453	0.98227006	0.9413392	0.9825989	0.9819967	0.9696418	0.97753155	0.9897161
0.0	0.9881891	0.94801086	0.9477591	0.9159077	0.84362936	0.98715264	0.7747353	0.97104824	0.99453664	0.95216304
0.0	0.9934661	0.970111	0.99636453	0.98227006	0.9413392	0.9825989	0.9819967	0.9696418	0.97753155	0.9897161
0.0	0.9934661	0.970111	0.99636453	0.98227006	0.9413392	0.9825989	0.9819967	0.9696418	0.97753155	0.9897161
0.0	0.48928675	0.85643053	0.49001867	0.6347052	0.4186884	0.82935673	0.7101693	0.806349	0.7580474	0.57582086
0.0	0.9973948	0.99580956	0.98898077	0.99459803	0.9884786	0.99433494	0.99512815	0.99822253	0.9974612	0.9995128
0.0	0.008777258	0.015301634	0.004381629	0.024152327	0.0155878095	0.06771991	0.01869589	0.0428074	0.029224839	0.0152142765
0.0	0.9934661	0.970111	0.99636453	0.98227006	0.9413392	0.9825989	0.9819967	0.9696418	0.97753155	0.9897161
0.0	0.9934661	0.970111	0.99636453	0.98227006	0.9413392	0.9825989	0.9819967	0.9696418	0.97753155	0.9897161
0.0	0.9934661	0.970111	0.99636453	0.98227006	0.9413392	0.9825989	0.9819967	0.9696418	0.97753155	0.9897161
0.0	0.9934661	0.970111	0.99636453	0.98227006	0.9413392	0.9825989	0.9819967	0.9696418	0.97753155	0.9897161
0.0	0.99972886	0.9994301	0.9998946	0.9991698	0.9975936	0.999383	0.9989291	0.99962544	0.99955124	0.9997172
0.0	0.99972886	0.9994301	0.9998946	0.9991698	0.9975936	0.999383	0.9989291	0.99962544	0.99955124	0.9997172
0.0	0.9934661	0.970111	0.99636453	0.98227006	0.9413392	0.9825989	0.9819967	0.9696418	0.97753155	0.9897161
0.0	0.99972886	0.9994301	0.9998946	0.9991698	0.9975936	0.999383	0.9989291	0.99962544	0.99955124	0.9997172
0.0	0.99972886	0.9994301	0.9998946	0.9991698	0.9975936	0.999383	0.9989291	0.99962544	0.99955124	0.9997172
0.0	0.0018999713	0.0013215333	0.0007503737	0.004166054	0.0019570468	0.00481236	0.0041644718	0.0053926585	0.004220669	0.002215661
0.0	0.9934661	0.970111	0.99636453	0.98227006	0.9413392	0.9825989	0.9819967	0.9696418	0.97753155	0.9897161
0.0	0.9934661	0.970111	0.99636453	0.98227006	0.9413392	0.9825989	0.9819967	0.9696418	0.97753155	0.9897161
0.0	0.99972886	0.9994301	0.9998946	0.9991698	0.9975936	0.999383	0.9989291	0.99962544	0.99955124	0.9997172
0.0	0.99972886	0.9994301	0.9998946	0.9991698	0.9975936	0.999383	0.9989291	0.99962544	0.99955124	0.9997172
0.0	0.9934661	0.970111	0.99636453	0.98227006	0.9413392	0.9825989	0.9819967	0.9696418	0.97753155	0.9897161
0.0	0.9934661	0.970111	0.99636453	0.98227006	0.9413392	0.9825989	0.9819967	0.9696418	0.97753155	0.9897161
0.0	0.9934661	0.970111	0.99636453	0.98227006	0.9413392	0.9825989	0.9819967	0.9696418	0.97753155	0.9897161
0.0	0.9934661	0.970111	0.99636453	0.98227006	0.9413392	0.9825989	0.9819967	0.9696418	0.97753155	0.9897161
0.0	0.9934661	0.970111	0.99636453	0.98227006	0.9413392	0.9825989	0.9819967	0.9696418	0.97753155	0.9897161
0.0	0.9934661	0.970111	0.99636453	0.98227006	0.9413392	0.9825989	0.9819967	0.9696418	0.97753155	0.9897161
0.0	0.9934661	0.970111	0.99636453	0.98227006	0.9413392	0.9825989	0.9819967	0.9696418	0.97753155	0.9897161
0.0	0.9934661	0.970111	0.99636453	0.98227006	0.9413392	0.9825989	0.9819967	0.9696418	0.97753155	0.9897161
0.0	0.9934661	0.970111	0.99636453	0.98227006	0.9413392	0.9825989	0.9819967	0.9696418	0.97753155	0.9897161
0.0	0.9934661	0.970111	0.99636453	0.98227006	0.9413392	0.9825989	0.9819967	0.9696418	0.97753155	0.9897161
0.0	0.9934661	0.970111	0.99636453	0.98227006	0.9413392	0.9825989	0.9819967	0.9696418	0.97753155	0.9897161
0.0	0.9934661	0.970111	0.99636453	0.98227006	0.9413392	0.9825989	0.9819967	0.9696418	0.97753155	0.9897161
0.0	0.9934661	0.970111	0.99636453	0.98227006	0.9413392	0.9825989	0.9819967	0.9696418	0.97753155	0.9897161
0.0	0.9934661	0.970111	0.99636453	0.98227006	0.9413392	0.9825989	0.9819967	0.9696418	0.97753155	0.9897161
0.0	0.9934661	0.970111	0.99636453	0.98227006	0.9413392	0.9825989	0.9819967	0.9696418	0.97753155	0.9897161
0.0	0.9934661	0.970111	0.99636453	0.98227006	0.9413392	0.9825989	0.9819967	0.9696418	0.97753155	0.9897161
0.0	0.9934661	0.970111	0.99636453	0.98227006	0.9413392	0.9825989	0.9819967	0.9696418	0.97753155	0.9897161
0.0	0.9934661	0.970111	0.99636453	0.98227006	0.9413392	0.9825989	0.9819967	0.9696418	0.97753155	0.9897161
0.0	0.9960001	0.9804552	0.96961176	0.95528144	0.9510713	0.9673935	0.98526037	0.9924718	0.9931004	0.99878615
0.0	0.9965754	0.98485655	0.9737288	0.9619018	0.9579517	0.9646172	0.98359746	0.9905606	0.99313897	0.9985097
0.0	0.9997727	0.9982128	0.9995396	0.99919826	0.99414563	0.99670863	0.9994093	0.9993749	0.99962664	0.9993
0.0	0.005939025	0.007611288	0.0023642236	0.0078782905	0.0033031742	0.007116879	0.0075021973	0.015134047	0.012458932	0.0055672894
0.0	0.011252935	0.026289303	0.006735027	0.022638615	0.011441264	0.06964751	0.02397039	0.061549805	0.059872825	0.014726303
0.0	0.97562134	0.92942613	0.9902445	0.73699313	0.06579147	0.8365758	0.8673399	0.6216591	0.21692985	0.9635345
0.0	0.9805249	0.938167	0.9990994	0.21939223	0.5115948	0.94741786	0.9661369	0.987166	0.98215026	0.9955486
0.0	0.9934661	0.970111	0.99636453	0.98227006	0.9413392	0.9825989	0.9819967	0.9696418	0.97753155	0.9897161
0.0	0.9934661	0.970111	0.99636453	0.98227006	0.9413392	0.9825989	0.9819967	0.9696418	0.97753155	0.9897161
0.0	0.9934661	0.970111	0.99636453	0.98227006	0.9413392	0.9825989	0.9819967	0.9696418	0.97753155	0.9897161
0.0	0.9934661	0.970111	0.99636453	0.98227006	0.9413392	0.9825989	0.9819967	0.9696418	0.97753155	0.9897161
0.0	0.99843055	0.9982381	0.99781847	0.9976355	0.9956201	0.9955017	0.9974982	0.99825877	0.9983885	0.99831223
0.0	0.9934661	0.970111	0.99636453	0.98227006	0.9413393	0.9825989	0.9819967	0.9696418	0.97753155	0.9897161
0.0	0.9934661	0.970111	0.99636453	0.98227006	0.9413393	0.9825989	0.9819967	0.9696418	0.97753155	0.9897161
0.0	0.9934661	0.970111	0.99636453	0.98227006	0.9413392	0.9825989	0.9819967	0.9696418	0.97753155	0.9897161
0.0	0.9934661	0.970111	0.99636453	0.98227006	0.9413392	0.9825989	0.9819967	0.9696418	0.97753155	0.9897161
0.0	0.9934661	0.970111	0.99636453	0.98227006	0.9413392	0.9825989	0.9819967	0.9696418	0.97753155	0.9897161
0.0	0.9934661	0.970111	0.99636453	0.98227006	0.9413392	0.9825989	0.9819967	0.9696418	0.97753155	0.9897161
0.0	0.9934661	0.970111	0.99636453	0.98227006	0.9413392	0.9825989	0.9819967	0.9696418	0.97753155	0.9897161
0.0	0.9934661	0.970111	0.99636453	0.98227006	0.9413392	0.9825989	0.9819967	0.9696418	0.97753155	0.9897161
0.0	0.9934661	0.970111	0.99636453	0.98227006	0.9413392	0.9825989	0.9819967	0.9696418	0.97753155	0.9897161
0.0	0.9989134	0.9982836	0.9991629	0.9992131	0.9987606	0.99685466	0.99757993	0.999209	0.99927586	0.99835336
0.0	0.88852763	0.7510339	0.88931304	0.92549723	0.9271516	0.4967917	0.84538347	0.96433926	0.76022124	0.938577
0.0	0.9934661	0.970111	0.99636453	0.98227006	0.9413392	0.9825989	0.9819967	0.9696418	0.97753155	0.9897161
0.0	0.88852763	0.7510339	0.88931304	0.92549723	0.9271516	0.49679175	0.84538347	0.96433926	0.7602213	0.938577
0.0	0.88852763	0.7510339	0.88931304	0.92549723	0.9271516	0.49679175	0.84538347	0.96433926	0.7602213	0.938577
0.0	0.88852763	0.7510339	0.88931304	0.92549723	0.9271516	0.4967917	0.84538347	0.96433926	0.76022124	0.938577
0.0	0.88852763	0.7510339	0.88931304	0.9254971	0.9271516	0.4967917	0.84538347	0.96433926	0.7602213	0.938577
0.0	0.88852763	0.7510339	0.88931304	0.92549723	0.9271516	0.4967917	0.84538347	0.96433926	0.7602213	0.938577
0.0	0.88852763	0.7510339	0.88931304	0.9254971	0.9271516	0.4967917	0.84538347	0.96433926	0.76022124	0.938577
0.0	0.88852763	0.7510339	0.88931304	0.92549723	0.9271516	0.4967917	0.84538347	0.96433926	0.76022124	0.938577
0.0	0.88852763	0.75103384	0.88931304	0.92549723	0.9271516	0.49679175	0.84538347	0.96433926	0.76022124	0.938577
0.0	0.88852763	0.7510339	0.8893129	0.92549723	0.9271516	0.4967918	0.84538347	0.96433926	0.7602211	0.938577
0.0	0.9934661	0.970111	0.99636453	0.98227006	0.9413392	0.9825989	0.9819967	0.9696418	0.97753155	0.9897161
0.0	0.99895823	0.99861383	0.9993218	0.9994659	0.9995832	0.9946583	0.9982514	0.99969125	0.99937797	0.99847776
0.0	0.00022701458	0.0011026468	0.00022728098	0.00040148126	0.0010338933	0.0002076137	0.0007624835	0.00026641513	0.0005581298	0.00018011265
0.0	0.9990614	0.9980677	0.99947816	0.99921775	0.9988142	0.9966929	0.99693775	0.9992261	0.9994042	0.9985291
0.0	0.994894	0.99062306	0.9936267	0.9492774	0.98383534	0.9952194	0.98971736	0.99417466	0.9968791	0.97980016
0.0	0.8885275	0.7510341	0.8893129	0.92549723	0.9271516	0.49679163	0.84538335	0.96433926	0.76022124	0.9385769
0.0	0.8885275	0.75103396	0.8893129	0.92549723	0.9271516	0.49679157	0.84538335	0.96433926	0.7602212	0.9385769
0.0	0.88852763	0.7510339	0.88931304	0.92549723	0.9271516	0.49679175	0.84538347	0.96433926	0.76022124	0.938577
0.0	0.9646691	0.9867458	0.98688006	0.99555176	0.99595535	0.983489	0.98194766	0.9981584	0.97972244	0.9869387
0.0	0.9856285	0.95657164	0.9869114	0.99707425	0.98894954	0.9715778	0.9850793	0.9956955	0.9934077	0.99511284
0.0	0.8885275	0.75103396	0.8893129	0.92549723	0.9271516	0.49679157	0.84538335	0.96433926	0.7602212	0.9385769
0.0	0.96934134	0.9058916	0.9843626	0.9744425	0.99882823	0.9333494	0.9826836	0.9967534	0.9731899	0.9923316
0.0	0.88852763	0.7510339	0.88931304	0.92549723	0.9271516	0.4967917	0.84538347	0.96433926	0.76022124	0.938577
0.0	0.88852763	0.7510339	0.88931304	0.9254971	0.9271516	0.49679175	0.84538347	0.96433926	0.76022124	0.938577
0.0	0.88852763	0.7510339	0.88931304	0.92549723	0.9271516	0.49679175	0.84538347	0.96433926	0.76022124	0.938577
0.0	0.99894375	0.9981415	0.9992791	0.9992594	0.99895525	0.99748033	0.9967057	0.9989398	0.9994041	0.9980831
0.0	0.88852763	0.7510339	0.88931304	0.9254971	0.9271516	0.4967917	0.84538347	0.96433926	0.7602213	0.938577
0.0	0.88852763	0.7510339	0.88931304	0.92549723	0.9271516	0.4967917	0.84538347	0.96433926	0.76022124	0.938577
0.0	0.88852763	0.75103384	0.88931304	0.92549723	0.9271516	0.4967917	0.84538347	0.96433926	0.76022124	0.938577
0.0	0.88852763	0.75103384	0.88931304	0.92549723	0.9271516	0.4967917	0.84538347	0.96433926	0.7602213	0.938577
0.0	0.8885275	0.7510341	0.8893129	0.92549723	0.9271516	0.49679157	0.84538335	0.96433926	0.76022124	0.9385769
0.0	0.999089	0.99806017	0.9992643	0.9992235	0.99897873	0.9973997	0.99643123	0.9989969	0.99928063	0.9978364
0.0	0.99747545	0.9963325	0.99847275	0.99855345	0.9973902	0.99377406	0.99264187	0.9981621	0.99855465	0.99674976
0.0	0.9990109	0.99820256	0.9991673	0.99891925	0.9990822	0.9953929	0.9954352	0.99887246	0.99852115	0.99831176
0.0	0.99677014	0.9951303	0.99814045	0.9979825	0.99663746	0.99146277	0.99096924	0.997835	0.99790597	0.9958133
0.0	0.99916303	0.99785954	0.9994511	0.99930775	0.9980509	0.99683255	0.9971144	0.99927	0.9994105	0.9986854
0.0	0.9989606	0.99820125	0.9988764	0.9993691	0.9989512	0.99780923	0.997095	0.9987779	0.99938846	0.99865985
0.0	0.9934661	0.970111	0.99636453	0.98227006	0.9413392	0.9825989	0.9819967	0.9696418	0.97753155	0.9897161
0.0	0.9934661	0.970111	0.99636453	0.98227006	0.9413392	0.9825989	0.9819967	0.9696418	0.97753155	0.9897161
0.0	0.020123746	0.07801305	0.00029850152	0.0023411813	0.062154	0.01798002	0.020259295	0.0049640844	0.030596126	0.005477643
0.0	0.004616973	0.0159006	0.00026546305	0.0014465076	0.03623121	0.0064307223	0.0077391514	0.002027779	0.010616609	0.0033081812
0.0	0.004616973	0.015900608	0.00026546305	0.0014465082	0.03623121	0.0064307223	0.0077391514	0.002027779	0.010616609	0.0033081812
0.0	0.004616973	0.015900608	0.00026546305	0.0014465082	0.03623121	0.0064307223	0.0077391514	0.002027779	0.010616609	0.0033081812
0.0	0.004616973	0.015900608	0.00026546305	0.0014465082	0.03623121	0.0064307223	0.0077391514	0.002027779	0.010616609	0.0033081812
0.0	0.0046169753	0.0159006	0.00026546305	0.0014465076	0.03623121	0.0064307223	0.007739159	0.002027779	0.0106166145	0.0033081812
0.0	0.020123754	0.07801306	0.00029850152	0.0023411813	0.062154	0.01798002	0.02025929	0.0049640844	0.030596126	0.005477643
0.0	0.004616973	0.015900608	0.00026546305	0.0014465082	0.036231216	0.0064307223	0.0077391514	0.002027779	0.010616609	0.0033081812
0.0	0.004616973	0.015900608	0.00026546305	0.0014465076	0.03623121	0.0064307223	0.0077391514	0.002027779	0.010616609	0.0033081812
0.0	0.004616973	0.015900608	0.00026546305	0.0014465082	0.036231216	0.0064307223	0.0077391514	0.002027779	0.010616609	0.0033081812
0.0	0.004616973	0.015900608	0.00026546305	0.0014465076	0.03623121	0.0064307223	0.0077391514	0.002027779	0.010616609	0.0033081812
0.0	0.0046169753	0.0159006	0.0002654628	0.0014465076	0.03623121	0.0064307223	0.007739159	0.00202778	0.0106166145	0.0033081812
0.0	0.020123746	0.07801306	0.00029850152	0.0023411813	0.062154	0.01798002	0.02025929	0.0049640844	0.030596126	0.005477643
0.0	0.004616973	0.0159006	0.00026546305	0.0014465082	0.03623121	0.0064307223	0.0077391514	0.002027779	0.010616609	0.0033081812
0.0	0.004616973	0.0159006	0.00026546305	0.0014465076	0.036231216	0.0064307223	0.0077391514	0.002027779	0.010616609	0.0033081812
0.0	0.004616973	0.015900608	0.00026546305	0.0014465076	0.03623121	0.0064307223	0.0077391514	0.002027779	0.010616609	0.0033081812
0.0	0.004616973	0.0159006	0.00026546305	0.0014465076	0.03623121	0.0064307223	0.0077391514	0.002027779	0.010616609	0.0033081812
0.0	0.0046169753	0.0159006	0.0002654628	0.0014465076	0.03623121	0.0064307223	0.007739159	0.002027779	0.0106166145	0.0033081812
0.0	0.020123746	0.07801306	0.00029850152	0.0023411813	0.062154014	0.01798002	0.02025929	0.0049640844	0.030596126	0.005477643
0.0	0.004616973	0.0159006	0.00026546305	0.0014465076	0.03623121	0.0064307223	0.0077391514	0.002027779	0.010616609	0.0033081812
0.0	0.004616973	0.015900608	0.00026546305	0.0014465076	0.03623121	0.0064307223	0.0077391514	0.002027779	0.010616609	0.0033081812
0.0	0.004616973	0.015900608	0.00026546305	0.0014465076	0.03623121	0.0064307223	0.0077391514	0.002027779	0.010616609	0.0033081812
0.0	0.004616973	0.0159006	0.00026546305	0.0014465076	0.03623121	0.0064307223	0.0077391514	0.002027779	0.010616609	0.0033081812
0.0	0.0046169753	0.0159006	0.00026546305	0.0014465076	0.03623121	0.0064307223	0.0077391514	0.00202778	0.0106166145	0.0033081812
0.0	0.020123746	0.07801305	0.00029850152	0.0023411824	0.062154	0.01798002	0.020259295	0.0049640844	0.030596126	0.005477643
0.0	0.004616973	0.015900608	0.00026546305	0.0014465076	0.03623121	0.0064307223	0.0077391514	0.002027779	0.010616609	0.0033081812
0.0	0.004616973	0.0159006	0.00026546305	0.0014465076	0.036231216	0.0064307223	0.0077391514	0.002027779	0.010616609	0.0033081812
0.0	0.004616973	0.0159006	0.00026546305	0.0014465076	0.03623121	0.0064307223	0.0077391514	0.002027779	0.010616609	0.0033081812
0.0	0.004616973	0.0159006	0.00026546305	0.0014465076	0.03623121	0.0064307223	0.0077391514	0.002027779	0.010616609	0.0033081812
0.0	0.0046169753	0.0159006	0.00026546305	0.0014465076	0.03623121	0.0064307223	0.007739159	0.00202778	0.0106166145	0.0033081793
0.0	0.020123746	0.07801306	0.00029850152	0.0023411813	0.062154014	0.01798002	0.020259295	0.0049640844	0.030596126	0.005477643
0.0	0.004616973	0.015900608	0.00026546305	0.0014465076	0.03623121	0.0064307223	0.0077391514	0.002027779	0.010616609	0.0033081812
0.0	0.004616973	0.015900608	0.00026546305	0.0014465082	0.036231216	0.0064307223	0.0077391514	0.002027779	0.010616609	0.0033081812
0.0	0.004616973	0.015900608	0.00026546305	0.0014465076	0.03623121	0.0064307223	0.0077391514	0.002027779	0.010616609	0.0033081812
0.0	0.004616973	0.0159006	0.00026546305	0.0014465082	0.036231216	0.0064307223	0.0077391514	0.002027779	0.010616609	0.0033081812
0.0	0.0046169753	0.0159006	0.00026546305	0.0014465076	0.03623121	0.0064307223	0.007739159	0.00202778	0.0106166145	0.0033081812
0.0	0.020123746	0.07801305	0.00029850152	0.0023411813	0.062154	0.01798002	0.02025929	0.0049640844	0.030596126	0.005477643
0.0	0.004616973	0.015900608	0.00026546305	0.0014465076	0.03623121	0.0064307223	0.0077391514	0.002027779	0.010616609	0.0033081812
0.0	0.004616973	0.015900608	0.00026546305	0.0014465076	0.03623121	0.0064307223	0.0077391514	0.002027779	0.010616609	0.0033081812
0.0	0.004616973	0.015900608	0.00026546305	0.0014465076	0.03623121	0.0064307223	0.0077391514	0.002027779	0.010616609	0.0033081812
0.0	0.004616973	0.0159006	0.00026546305	0.0014465082	0.03623121	0.0064307223	0.0077391514	0.002027779	0.010616609	0.0033081812
0.0	0.0046169753	0.0159006	0.0002654628	0.0014465076	0.03623121	0.0064307223	0.007739159	0.00202778	0.0106166145	0.0033081793
0.0	0.0046169753	0.0159006	0.00026546305	0.0014465076	0.03623121	0.0064307223	0.007739159	0.00202778	0.0106166145	0.0033081793
0.0	0.0046169753	0.0159006	0.00026546305	0.0014465076	0.03623121	0.0064307223	0.007739159	0.002027779	0.0106166145	0.0033081793
0.0	0.004616973	0.015900608	0.00026546305	0.0014465076	0.03623121	0.0064307223	0.0077391514	0.002027779	0.010616609	0.0033081812
0.0	0.0046169753	0.0159006	0.0002654628	0.0014465076	0.03623121	0.0064307223	0.007739159	0.00202778	0.0106166145	0.0033081793
0.0	0.0046169753	0.0159006	0.00026546305	0.0014465076	0.03623121	0.0064307223	0.007739159	0.00202778	0.0106166145	0.0033081812
0.0	0.004616973	0.0159006	0.00026546305	0.0014465076	0.03623121	0.0064307223	0.0077391514	0.002027779	0.010616609	0.0033081812
0.0	0.004616973	0.0159006	0.00026546305	0.0014465076	0.03623121	0.0064307223	0.0077391514	0.002027779	0.010616609	0.0033081812
0.0	0.004616973	0.015900608	0.00026546305	0.0014465076	0.03623121	0.0064307223	0.0077391514	0.002027779	0.010616609	0.0033081812
0.0	0.004616973	0.0159006	0.00026546305	0.0014465076	0.036231216	0.0064307223	0.0077391514	0.002027779	0.010616609	0.0033081812
0.0	0.004616973	0.0159006	0.00026546305	0.0014465082	0.03623121	0.0064307223	0.0077391514	0.002027779	0.010616609	0.0033081812
0.0	0.020123746	0.07801305	0.00029850152	0.0023411813	0.062154	0.01798002	0.020259295	0.0049640844	0.030596126	0.005477643
0.0	0.0046169753	0.0159006	0.00026546305	0.0014465076	0.03623121	0.0064307223	0.007739159	0.00202778	0.0106166145	0.0033081793
0.0	0.0060394136	0.06125809	0.0006495397	0.0041263876	0.054872602	0.01664426	0.016935209	0.0061643776	0.022085465	0.0072788266
0.0	0.020123746	0.07801306	0.00029850152	0.0023411813	0.062154	0.017980013	0.02025929	0.0049640844	0.030596126	0.005477643
0.0	0.004616973	0.015900608	0.00026546305	0.0014465076	0.03623121	0.0064307223	0.0077391514	0.002027779	0.010616609	0.0033081812
0.0	0.0046169753	0.0159006	0.00026546305	0.0014465076	0.03623121	0.0064307223	0.007739159	0.002027779	0.0106166145	0.0033081793
0.0	0.0046169753	0.0159006	0.00026546305	0.0014465076	0.03623121	0.0064307223	0.007739159	0.00202778	0.0106166145	0.0033081793
0.0	0.004616973	0.0159006	0.00026546305	0.0014465076	0.036231216	0.0064307223	0.0077391514	0.002027779	0.010616609	0.0033081812
0.0	0.004616973	0.015900608	0.00026546305	0.0014465076	0.03623121	0.0064307223	0.0077391514	0.002027779	0.010616609	0.0033081812
0.0	0.0060394136	0.061258115	0.0006495397	0.0041263876	0.054872602	0.01664426	0.016935192	0.0061643776	0.022085465	0.0072788233
0.0	0.004616973	0.015900608	0.00026546305	0.0014465076	0.03623121	0.0064307223	0.0077391514	0.002027779	0.010616609	0.0033081812
0.0	0.004616973	0.0159006	0.00026546305	0.0014465076	0.03623121	0.0064307223	0.0077391514	0.002027779	0.010616609	0.0033081812
0.0	0.004616973	0.015900608	0.00026546305	0.0014465082	0.03623121	0.0064307223	0.0077391514	0.002027779	0.010616609	0.0033081812
0.0	0.006812211	0.018030426	0.000586511	0.0020940385	0.119531445	0.01028415	0.01976497	0.005095521	0.018782703	0.0051714634
0.0	0.020123746	0.07801306	0.00029850152	0.0023411813	0.062154	0.01798002	0.02025929	0.0049640844	0.030596126	0.005477643
0.0	0.008058827	0.021330804	0.0005105805	0.002383958	0.073351644	0.009147381	0.011404417	0.0025897461	0.020132221	0.005000818
0.0	0.011306854	0.08797155	0.0015305906	0.006986152	0.12804115	0.027201435	0.029061235	0.008882494	0.04237526	0.01393691
0.0	0.008058827	0.021330804	0.0005105805	0.002383958	0.07335166	0.009147381	0.011404417	0.0025897473	0.020132221	0.005000818
0.0	0.004616973	0.0159006	0.00026546305	0.0014465076	0.03623121	0.0064307223	0.0077391514	0.002027779	0.010616609	0.0033081812
0.0	0.0060394136	0.061258115	0.0006495397	0.0041263876	0.054872613	0.01664426	0.016935192	0.0061643776	0.022085477	0.0072788233
0.0	0.004616973	0.0159006	0.00026546305	0.0014465082	0.03623121	0.0064307223	0.0077391514	0.002027779	0.010616609	0.0033081812
0.0	0.020123746	0.07801305	0.00029850152	0.0023411813	0.062154	0.01798002	0.02025929	0.0049640844	0.030596126	0.005477643
0.0	0.004616973	0.015900608	0.00026546305	0.0014465076	0.03623121	0.0064307223	0.0077391514	0.002027779	0.010616609	0.0033081812
0.0	0.004616973	0.0159006	0.00026546305	0.0014465076	0.03623121	0.0064307223	0.0077391514	0.002027779	0.010616609	0.0033081812
0.0	0.020123754	0.07801306	0.00029850152	0.0023411813	0.062154	0.01798002	0.02025929	0.0049640844	0.030596126	0.005477643
0.0	0.0046169753	0.0159006	0.0002654628	0.0014465076	0.03623121	0.0064307223	0.007739159	0.00202778	0.0106166145	0.0033081793
0.0	0.004616973	0.015900608	0.00026546305	0.0014465076	0.036231216	0.0064307223	0.0077391514	0.002027779	0.010616609	0.0033081812
0.0	0.004616973	0.015900608	0.00026546305	0.0014465082	0.036231216	0.0064307223	0.0077391514	0.002027779	0.010616609	0.0033081812
0.0	0.006039411	0.06125809	0.0006495397	0.0041263876	0.054872613	0.01664426	0.016935209	0.0061643776	0.022085462	0.0072788233
0.0	0.0060394136	0.061258115	0.0006495397	0.0041263876	0.054872625	0.01664426	0.016935209	0.0061643776	0.022085462	0.0072788233
0.0	0.0046169753	0.0159006	0.00026546305	0.0014465076	0.03623121	0.0064307223	0.007739159	0.00202778	0.0106166145	0.0033081793
0.0	0.0046169753	0.0159006	0.00026546305	0.0014465076	0.03623121	0.0064307223	0.007739159	0.00202778	0.0106166145	0.0033081793
0.0	0.004616973	0.0159006	0.00026546305	0.0014465076	0.03623121	0.0064307223	0.0077391514	0.002027779	0.010616609	0.0033081812
0.0	0.004616973	0.015900608	0.00026546305	0.0014465082	0.03623121	0.0064307223	0.0077391514	0.002027779	0.010616609	0.0033081812
0.0	0.0060394136	0.061258115	0.0006495397	0.0041263876	0.054872613	0.01664426	0.016935192	0.0061643776	0.022085465	0.0072788266
0.0	0.004616973	0.0159006	0.00026546305	0.0014465082	0.036231216	0.0064307223	0.0077391514	0.002027779	0.010616609	0.0033081812
0.0	0.004616973	0.0159006	0.00026546305	0.0014465082	0.03623121	0.0064307223	0.0077391514	0.002027779	0.010616609	0.0033081812
0.0	0.0089950645	0.040283073	0.0005875186	0.005352555	0.049223207	0.008627086	0.012762828	0.012184431	0.023287032	0.012098443
0.0	0.020123746	0.07801305	0.00029850152	0.0023411813	0.062154	0.017980013	0.02025929	0.0049640844	0.030596126	0.005477643
0.0	0.0060394136	0.061258115	0.0006495397	0.0041263876	0.054872625	0.01664426	0.016935192	0.0061643776	0.022085462	0.0072788233
0.0	0.020123754	0.07801305	0.00029850152	0.0023411813	0.062154	0.01798002	0.02025929	0.0049640844	0.030596126	0.005477643
0.0	0.016974827	0.092127755	0.0024316462	0.0039399387	0.07883608	0.059996836	0.03485337	0.01739964	0.04311856	0.016336586
0.0	0.0046169753	0.0159006	0.00026546305	0.0014465076	0.03623121	0.0064307223	0.0077391514	0.00202778	0.0106166145	0.0033081793
0.0	0.004616973	0.0159006	0.00026546305	0.0014465082	0.036231216	0.0064307223	0.0077391514	0.002027779	0.010616609	0.0033081812
0.0	0.0060394136	0.06125809	0.0006495397	0.0041263876	0.054872613	0.01664426	0.016935192	0.0061643776	0.022085462	0.0072788233
0.0	0.006812211	0.01803042	0.0005865104	0.0020940385	0.119531475	0.010284145	0.01976497	0.005095521	0.0187827	0.0051714657
0.0	0.0060394136	0.06125809	0.0006495397	0.0041263876	0.054872613	0.01664426	0.016935209	0.0061643776	0.022085465	0.0072788233
0.0	0.020123746	0.07801305	0.00029850152	0.0023411813	0.062154014	0.01798002	0.02025929	0.0049640844	0.030596126	0.005477643
0.0	0.020123754	0.07801305	0.00029850152	0.0023411813	0.062154	0.01798002	0.02025929	0.0049640844	0.030596126	0.005477643
0.0	0.0046169753	0.0159006	0.00026546305	0.0014465076	0.03623121	0.0064307223	0.007739159	0.00202778	0.0106166145	0.0033081812
0.0	0.0046169753	0.0159006	0.00026546305	0.0014465076	0.03623121	0.0064307223	0.007739159	0.002027779	0.0106166145	0.0033081793
0.0	0.004616973	0.015900608	0.00026546305	0.0014465076	0.03623121	0.0064307223	0.0077391514	0.002027779	0.010616609	0.0033081812
0.0	0.004616973	0.0159006	0.00026546305	0.0014465082	0.036231216	0.0064307223	0.0077391514	0.002027779	0.010616609	0.0033081812
0.0	0.004616973	0.0159006	0.00026546305	0.0014465076	0.036231216	0.0064307223	0.0077391514	0.002027779	0.010616609	0.0033081812
0.0	0.020123746	0.07801305	0.00029850152	0.0023411813	0.062154	0.017980013	0.02025929	0.0049640844	0.030596126	0.005477643
0.0	0.004616973	0.0159006	0.00026546305	0.0014465076	0.036231216	0.0064307223	0.0077391514	0.002027779	0.010616609	0.0033081812
0.0	0.0060394136	0.061258115	0.0006495397	0.0041263876	0.054872613	0.01664426	0.016935192	0.0061643776	0.022085465	0.0072788233
0.0	0.020123746	0.07801306	0.00029850152	0.0023411824	0.062154	0.01798002	0.02025929	0.0049640844	0.030596126	0.005477643
0.0	0.020123754	0.07801306	0.00029850152	0.0023411813	0.062154	0.017980013	0.02025929	0.0049640844	0.030596126	0.005477643
0.0	0.006766321	0.024260323	0.00060950825	0.0014840178	0.04862206	0.016701594	0.006865829	0.0029865606	0.034723446	0.006023225
0.0	0.006766321	0.024260335	0.00060950796	0.0014840178	0.04862206	0.016701587	0.006865829	0.0029865636	0.034723427	0.006023222
0.0	0.03371874	0.13217798	0.0007494768	0.002971907	0.10403718	0.05070868	0.020547561	0.0070462446	0.09901006	0.011488611
0.0	0.8885275	0.7510341	0.8893129	0.92549723	0.9271516	0.49679157	0.84538335	0.96433926	0.7602212	0.9385769
0.0	0.9934661	0.970111	0.99636453	0.98227006	0.9413392	0.9825989	0.9819967	0.9696418	0.97753155	0.9897161
0.0	0.9934661	0.970111	0.99636453	0.98227006	0.9413392	0.9825989	0.9819967	0.9696418	0.97753155	0.9897161
0.0	0.9934661	0.970111	0.99636453	0.98227006	0.9413392	0.9825989	0.9819967	0.9696418	0.97753155	0.9897161
0.0	0.9934661	0.970111	0.99636453	0.98227006	0.9413392	0.9825989	0.9819967	0.9696418	0.97753155	0.9897161
0.0	0.9934661	0.970111	0.99636453	0.98227006	0.9413392	0.9825989	0.9819967	0.9696418	0.97753155	0.9897161
0.0	0.9934661	0.970111	0.99636453	0.98227006	0.9413392	0.9825989	0.9819967	0.9696418	0.97753155	0.9897161
0.0	0.9934661	0.970111	0.99636453	0.98227006	0.9413392	0.9825989	0.9819967	0.9696418	0.97753155	0.9897161
0.0	0.9934661	0.970111	0.99636453	0.98227006	0.9413392	0.9825989	0.9819967	0.9696418	0.97753155	0.9897161
0.0	0.9934661	0.970111	0.99636453	0.98227006	0.9413392	0.9825989	0.9819967	0.9696418	0.97753155	0.9897161
0.0	0.9934661	0.970111	0.99636453	0.98227006	0.9413392	0.9825989	0.9819967	0.9696418	0.97753155	0.9897161
0.0	0.9934661	0.970111	0.99636453	0.98227006	0.9413392	0.9825989	0.9819967	0.9696418	0.97753155	0.9897161
0.0	0.9934661	0.970111	0.99636453	0.98227006	0.9413392	0.9825989	0.9819967	0.9696418	0.97753155	0.9897161
0.0	0.9934661	0.970111	0.99636453	0.98227006	0.9413392	0.9825989	0.9819967	0.9696418	0.97753155	0.9897161
0.0	0.9934661	0.970111	0.99636453	0.98227006	0.9413392	0.9825989	0.9819967	0.9696418	0.97753155	0.9897161
0.0	0.9934661	0.970111	0.99636453	0.98227006	0.9413392	0.9825989	0.9819967	0.9696418	0.97753155	0.9897161
0.0	0.9934661	0.970111	0.99636453	0.98227006	0.9413392	0.9825989	0.9819967	0.9696418	0.97753155	0.9897161
0.0	0.9934661	0.970111	0.99636453	0.98227006	0.9413392	0.9825989	0.9819967	0.9696418	0.97753155	0.9897161
0.0	0.9934661	0.970111	0.99636453	0.98227006	0.9413392	0.9825989	0.9819967	0.9696418	0.97753155	0.9897161
0.0	0.9934661	0.970111	0.99636453	0.98227006	0.9413392	0.9825989	0.9819967	0.9696418	0.97753155	0.9897161
0.0	0.9934661	0.970111	0.99636453	0.98227006	0.9413392	0.9825989	0.9819967	0.9696418	0.97753155	0.9897161
0.0	0.9934661	0.970111	0.99636453	0.98227006	0.9413392	0.9825989	0.9819967	0.9696418	0.97753155	0.9897161
0.0	0.9934661	0.970111	0.99636453	0.98227006	0.9413392	0.9825989	0.9819967	0.9696418	0.97753155	0.9897161
0.0	0.9934661	0.970111	0.99636453	0.98227006	0.9413392	0.9825989	0.9819967	0.9696418	0.97753155	0.9897161
0.0	0.9934661	0.970111	0.99636453	0.98227006	0.9413392	0.9825989	0.9819967	0.9696418	0.97753155	0.9897161
0.0	0.9934661	0.970111	0.99636453	0.98227006	0.9413392	0.9825989	0.9819967	0.9696418	0.97753155	0.9897161
0.0	0.9934661	0.970111	0.99636453	0.98227006	0.9413392	0.9825989	0.9819967	0.9696418	0.97753155	0.9897161
0.0	0.9934661	0.970111	0.99636453	0.98227006	0.9413392	0.9825989	0.9819967	0.9696418	0.97753155	0.9897161
0.0	0.9934661	0.970111	0.99636453	0.98227006	0.9413392	0.9825989	0.9819967	0.9696418	0.97753155	0.9897161
0.0	0.9934661	0.970111	0.99636453	0.98227006	0.9413392	0.9825989	0.9819967	0.9696418	0.97753155	0.9897161
0.0	0.994894	0.99062306	0.9936267	0.9492774	0.98383534	0.9952194	0.98971736	0.99417466	0.9968791	0.97980016
0.0	0.9934661	0.970111	0.99636453	0.98227006	0.9413392	0.9825989	0.9819967	0.9696418	0.97753155	0.9897161
0.0	0.9934661	0.970111	0.99636453	0.98227006	0.9413392	0.9825989	0.9819967	0.9696418	0.97753155	0.9897161
0.0	0.9934661	0.970111	0.99636453	0.98227006	0.9413392	0.9825989	0.9819967	0.9696418	0.97753155	0.9897161
0.0	0.9934661	0.970111	0.99636453	0.98227006	0.9413392	0.9825989	0.9819967	0.9696418	0.97753155	0.9897161
0.0	0.9934661	0.970111	0.99636453	0.98227006	0.9413392	0.9825989	0.9819967	0.9696418	0.97753155	0.9897161
0.0	0.9934661	0.970111	0.99636453	0.98227006	0.9413392	0.9825989	0.9819967	0.9696418	0.97753155	0.9897161
0.0	0.99999654	0.99998665	0.9999925	0.9999908	0.9999758	0.9999691	0.9999814	0.99997926	0.99999404	0.9999863
0.0	0.9934661	0.970111	0.99636453	0.98227006	0.9413392	0.9825989	0.9819967	0.9696418	0.97753155	0.9897161
0.0	0.99991226	0.9999349	0.9999392	0.9999138	0.99980766	0.99985826	0.99982315	0.99984336	0.99981433	0.999782
0.0	0.9934661	0.970111	0.99636453	0.98227006	0.9413392	0.9825989	0.9819967	0.9696418	0.97753155	0.9897161
0.0	0.9934661	0.970111	0.99636453	0.98227006	0.9413392	0.9825989	0.9819967	0.9696418	0.97753155	0.9897161
0.0	0.9934661	0.970111	0.99636453	0.98227006	0.9413392	0.9825989	0.9819967	0.9696418	0.97753155	0.9897161
0.0	0.9934661	0.970111	0.99636453	0.98227006	0.9413392	0.9825989	0.9819967	0.9696418	0.97753155	0.9897161
0.0	0.9934661	0.970111	0.99636453	0.98227006	0.9413392	0.9825989	0.9819967	0.9696418	0.97753155	0.9897161
0.0	0.9934661	0.970111	0.99636453	0.98227006	0.9413392	0.9825989	0.9819967	0.9696418	0.97753155	0.9897161
0.0	0.9934661	0.970111	0.99636453	0.98227006	0.9413392	0.9825989	0.9819967	0.9696418	0.97753155	0.9897161
0.0	0.9934661	0.970111	0.99636453	0.98227006	0.9413392	0.9825989	0.9819967	0.9696418	0.97753155	0.9897161
0.0	0.9934661	0.970111	0.99636453	0.98227006	0.9413392	0.9825989	0.9819967	0.9696418	0.97753155	0.9897161
0.0	0.9934661	0.970111	0.99636453	0.98227006	0.9413392	0.9825989	0.9819967	0.9696418	0.97753155	0.9897161
0.0	0.9934661	0.970111	0.99636453	0.98227006	0.9413392	0.9825989	0.9819967	0.9696418	0.97753155	0.9897161
0.0	0.9934661	0.970111	0.99636453	0.98227006	0.9413392	0.9825989	0.9819967	0.9696418	0.97753155	0.9897161
0.0	0.9934661	0.970111	0.99636453	0.98227006	0.9413392	0.9825989	0.9819967	0.9696418	0.97753155	0.9897161
0.0	0.9934661	0.970111	0.99636453	0.98227006	0.9413392	0.9825989	0.9819967	0.9696418	0.97753155	0.9897161
0.0	0.9934661	0.970111	0.99636453	0.98227006	0.9413392	0.9825989	0.9819967	0.9696418	0.97753155	0.9897161
0.0	0.9934661	0.970111	0.99636453	0.98227006	0.9413392	0.9825989	0.9819967	0.9696418	0.97753155	0.9897161
0.0	0.9934661	0.970111	0.99636453	0.98227006	0.9413392	0.9825989	0.9819967	0.9696418	0.97753155	0.9897161
0.0	0.9934661	0.970111	0.99636453	0.98227006	0.9413392	0.9825989	0.9819967	0.9696418	0.97753155	0.9897161
0.0	0.9934661	0.970111	0.99636453	0.98227006	0.9413392	0.9825989	0.9819967	0.9696418	0.97753155	0.9897161
0.0	0.9934661	0.970111	0.99636453	0.98227006	0.9413392	0.9825989	0.9819967	0.9696418	0.97753155	0.9897161
0.0	0.9934661	0.970111	0.99636453	0.98227006	0.9413392	0.9825989	0.9819967	0.9696418	0.97753155	0.9897161
0.0	0.9934661	0.970111	0.99636453	0.98227006	0.9413392	0.9825989	0.9819967	0.9696418	0.97753155	0.9897161
0.0	0.9934661	0.970111	0.99636453	0.98227006	0.9413392	0.9825989	0.9819967	0.9696418	0.97753155	0.9897161
0.0	0.9934661	0.970111	0.99636453	0.98227006	0.9413392	0.9825989	0.9819967	0.9696418	0.97753155	0.9897161
0.0	0.9934661	0.970111	0.99636453	0.98227006	0.9413392	0.9825989	0.9819967	0.9696418	0.97753155	0.9897161
0.0	0.9934661	0.970111	0.99636453	0.98227006	0.9413392	0.9825989	0.9819967	0.9696418	0.97753155	0.9897161
0.0	0.9934661	0.970111	0.99636453	0.98227006	0.9413392	0.9825989	0.9819967	0.9696418	0.97753155	0.9897161
0.0	0.9934661	0.970111	0.99636453	0.98227006	0.9413392	0.9825989	0.9819967	0.9696418	0.97753155	0.9897161
0.0	0.91655374	0.83925724	0.87053823	0.6248559	0.7127734	0.91273004	0.46232054	0.87901014	0.98179	0.8301409
0.0	0.00011821214	0.8033257	0.008503054	0.00084976	0.6066834	0.002268073	0.74578506	0.009819674	0.09102182	0.54964405
0.0	0.0020855574	0.9829177	0.008503054	0.008405132	0.76764536	0.04291126	0.9864261	0.0010988509	0.70593053	0.9254997
0.0	0.36964983	0.8928485	0.9409345	0.21358341	0.7793197	0.6898699	0.93876934	0.244893	0.65367293	0.97355145
0.0	0.9393618	0.9944238	0.9710542	0.991078	0.89034945	0.92943156	0.95887	0.99431956	0.3594998	0.92267597
0.0	0.071321785	0.8024789	0.5076108	0.008425075	0.1774709	0.10038987	0.48144913	0.303684	0.5990832	0.41781646
0.0	0.0019220766	0.98337144	0.98065394	0.031183073	0.7082272	0.74177897	0.9967514	0.36220285	0.9946137	0.0025987518
0.0	0.989693	0.98180526	0.9970385	0.95299566	0.99864155	0.99913603	0.9954758	0.99876887	0.9994617	0.9979918
0.0	0.9934661	0.970111	0.99636453	0.98227006	0.9413392	0.9825989	0.9819967	0.9696418	0.97753155	0.9897161
0.0	0.9996166	0.9945576	0.9987104	0.9985663	0.9940398	0.99666166	0.99647814	0.997973	0.99963903	0.99664825
0.0	0.99814487	0.9935508	0.9972747	0.9970682	0.9906437	0.9905206	0.9940626	0.9953069	0.9991019	0.98751485
0.0	0.9934661	0.970111	0.99636453	0.98227006	0.9413392	0.9825989	0.9819967	0.9696418	0.97753155	0.9897161
0.0	0.9934661	0.970111	0.99636453	0.98227006	0.9413392	0.9825989	0.9819967	0.9696418	0.97753155	0.9897161
0.0	0.008426322	0.005515545	0.011554026	0.08598895	0.016398156	0.024186248	0.0032202932	0.04424228	0.17683497	0.21473283
0.0	0.9934661	0.970111	0.99636453	0.98227006	0.9413392	0.9825989	0.9819967	0.9696418	0.97753155	0.9897161
0.0	0.9934661	0.970111	0.99636453	0.98227006	0.9413392	0.9825989	0.9819967	0.9696418	0.97753155	0.9897161
0.0	0.9934661	0.970111	0.99636453	0.98227006	0.9413392	0.9825989	0.9819967	0.9696418	0.97753155	0.9897161
0.0	0.9360837	0.8958997	0.88245744	0.9783488	0.98627496	0.9967577	0.7955964	0.97301745	0.98326266	0.92522216
0.0	0.9934661	0.970111	0.99636453	0.98227006	0.9413392	0.9825989	0.9819967	0.9696418	0.97753155	0.9897161
0.0	0.9934661	0.970111	0.99636453	0.98227006	0.9413393	0.9825989	0.9819967	0.9696418	0.97753155	0.9897161
0.0	0.9934661	0.970111	0.99636453	0.98227006	0.9413392	0.9825989	0.9819967	0.9696418	0.97753155	0.9897161
0.0	0.9934661	0.970111	0.99636453	0.98227006	0.9413393	0.9825989	0.9819967	0.9696418	0.97753155	0.9897161
0.0	0.9999981	0.9999844	0.9999933	0.9999939	0.99991584	0.9999714	0.9999821	0.9999914	0.9999956	0.99999595
0.0	0.0017511834	0.003925071	0.68426585	0.8526638	0.8504261	0.20551813	0.0042340634	0.0017047516	0.0009385063	0.7690222
0.0	0.99807477	0.9821769	0.9895375	0.9735578	0.99031514	0.9840217	0.993046	0.99379	0.95529014	0.9997032
0.0	0.9993974	0.9995431	0.99974793	0.99954116	0.9994948	0.9995196	0.99936134	0.99939156	0.9997491	0.9990777
0.0	0.99420846	0.99432266	0.9780034	0.99843174	0.9839198	0.9735946	0.9361095	0.994592	0.98947877	0.9866909
0.0	0.9934661	0.970111	0.99636453	0.98227006	0.9413392	0.9825989	0.9819967	0.9696418	0.97753155	0.9897161
0.0	0.9934661	0.970111	0.99636453	0.98227006	0.9413392	0.9825989	0.9819967	0.9696418	0.97753155	0.9897161
0.0	0.3985971	0.79449975	0.31119183	0.4960832	0.46700168	0.52110416	0.5343776	0.44471866	0.70681936	0.53145045
0.0	0.9998976	0.99980754	0.9997433	0.99968386	0.9997018	0.9996679	0.99944097	0.99965096	0.9998766	0.9997509
0.0	0.9929188	0.954984	0.97786736	0.8535982	0.99570036	0.940995	0.86844087	0.9608114	0.99451303	0.91159844
0.0	0.9934661	0.970111	0.99636453	0.98227006	0.9413392	0.9825989	0.9819967	0.9696418	0.97753155	0.9897161
0.0	0.9934661	0.970111	0.99636453	0.98227006	0.9413392	0.9825989	0.9819967	0.9696418	0.97753155	0.9897161
0.0	0.58678854	0.5488358	0.2691261	0.13892974	0.6812403	0.5351357	0.36031434	0.64381975	0.5512873	0.5092609
0.0	0.47457495	0.83806145	0.3811371	0.5499642	0.5376936	0.607713	0.61277723	0.5062817	0.76621443	0.5906018
0.0	0.9934661	0.970111	0.99636453	0.98227006	0.9413392	0.9825989	0.9819967	0.9696418	0.97753155	0.9897161
0.0	0.19959614	0.6132332	0.09233408	0.6514594	0.2660882	0.33006525	0.12592639	0.65485895	0.87365663	0.29023546
0.0	0.19959612	0.61323327	0.09233408	0.6514594	0.2660882	0.33006525	0.1259264	0.6548588	0.87365663	0.29023546
0.0	0.19959612	0.6132331	0.09233408	0.6514595	0.2660882	0.33006525	0.12592639	0.65485895	0.8736567	0.29023546
0.0	0.19959612	0.61323327	0.09233408	0.6514594	0.2660881	0.33006528	0.12592642	0.6548589	0.87365663	0.29023546
0.0	0.19959609	0.6132332	0.092334054	0.6514595	0.2660882	0.33006525	0.12592642	0.6548589	0.87365663	0.29023546
0.0	0.19959609	0.6132331	0.09233408	0.6514594	0.2660881	0.33006525	0.12592645	0.6548589	0.87365663	0.29023543
0.0	0.6200284	0.87006265	0.4693125	0.8616405	0.57872456	0.7434118	0.34562787	0.87945753	0.97778714	0.6631986
0.0	0.6200284	0.87006253	0.4693125	0.8616405	0.5787245	0.7434117	0.34562787	0.8794576	0.97778714	0.66319853
0.0	0.6200284	0.87006253	0.4693125	0.8616405	0.5787245	0.7434117	0.3456278	0.87945753	0.97778714	0.66319865
0.0	0.99395365	0.9880994	0.9972018	0.87566763	0.92243963	0.90985405	0.96304697	0.9937919	0.9889677	0.96320146
0.0	0.9934661	0.970111	0.99636453	0.98227006	0.9413392	0.9825989	0.9819967	0.9696418	0.97753155	0.9897161
0.0	0.9989794	0.9993218	0.999286	0.99862874	0.99789494	0.9985348	0.9983034	0.99713576	0.99952483	0.9969573
0.0	0.0013011799	0.0030315986	0.0011918617	0.07722482	0.78940576	0.0009565988	0.0024197889	0.00077782985	0.05507179	0.0012999895
0.0	0.9934661	0.970111	0.99636453	0.98227006	0.9413392	0.9825989	0.9819967	0.9696418	0.97753155	0.9897161
0.0	0.9934661	0.970111	0.99636453	0.98227006	0.9413392	0.9825989	0.9819967	0.9696418	0.97753155	0.9897161
0.0	0.9934661	0.970111	0.99636453	0.98227006	0.9413392	0.9825989	0.9819967	0.9696418	0.97753155	0.9897161
0.0	0.7727887	0.6642501	0.6216753	0.7550747	0.5538936	0.27639094	0.7077176	0.7830439	0.8254808	0.5758123
0.0	0.9998299	0.9999045	0.9999089	0.9996464	0.9995925	0.99985826	0.99965906	0.9998599	0.99989474	0.99964356
0.0	0.9994092	0.9993899	0.98936826	0.99969244	0.9985222	0.9993486	0.99961865	0.9996904	0.9994708	0.99928004
0.0	0.029334834	0.16926956	0.0035829963	0.051027767	0.06653275	0.05442595	0.015578417	0.050381746	0.048098586	0.015046106
0.0	0.019639611	0.4643539	0.0015023927	0.022957483	0.045924507	0.07559443	0.15713225	0.04895485	0.13243406	0.058766346
0.0	0.9934661	0.970111	0.99636453	0.98227006	0.9413392	0.9825989	0.9819967	0.9696418	0.97753155	0.9897161
0.0	0.9934661	0.970111	0.99636453	0.98227006	0.9413392	0.9825989	0.9819967	0.9696418	0.97753155	0.9897161
0.0	0.9934661	0.970111	0.99636453	0.98227006	0.9413392	0.9825989	0.9819967	0.9696418	0.97753155	0.9897161
0.0	0.9934661	0.970111	0.99636453	0.98227006	0.9413392	0.9825989	0.9819967	0.9696418	0.97753155	0.9897161
0.0	0.19862477	0.35098156	0.008121819	0.25815538	0.2340069	0.14955017	0.08231341	0.28961346	0.13765188	0.075555325
0.0	0.9934661	0.970111	0.99636453	0.98227006	0.9413392	0.9825989	0.9819967	0.9696418	0.97753155	0.9897161
0.0	0.9934661	0.970111	0.99636453	0.98227006	0.9413392	0.9825989	0.9819967	0.9696418	0.97753155	0.9897161
0.0	0.007168118	0.0018105144	0.013404857	0.90448266	0.00044963186	0.5094157	0.80700445	7.349071e-05	0.6008588	0.00041643373
0.0	0.007168118	0.0018105144	0.013404857	0.90448266	0.00044963186	0.5094157	0.80700445	7.349071e-05	0.6008588	0.00041643373
0.0	0.9949792	0.9943117	0.9893194	0.9967476	0.98109037	0.9894086	0.90617335	0.9954911	0.99499464	0.98543525
0.0	0.99955195	0.99961084	0.999678	0.9990528	0.9990421	0.9994854	0.9986041	0.999653	0.99934644	0.99866545
0.0	0.99955195	0.99961084	0.999678	0.9990528	0.9990421	0.9994854	0.9986041	0.999653	0.99934644	0.99866545
0.0	0.99955195	0.99961084	0.999678	0.9990528	0.9990421	0.9994854	0.9986041	0.999653	0.99934644	0.99866545
0.0	0.99955195	0.99961084	0.999678	0.9990528	0.9990421	0.9994854	0.9986041	0.999653	0.99934644	0.99866545
0.0	0.99955195	0.99961084	0.999678	0.9990528	0.9990421	0.9994854	0.9986041	0.999653	0.99934644	0.99866545
0.0	0.99955195	0.99961084	0.999678	0.9990528	0.9990421	0.9994854	0.9986041	0.999653	0.99934644	0.99866545
0.0	0.99955195	0.99961084	0.999678	0.9990528	0.9990421	0.9994854	0.9986041	0.999653	0.99934644	0.99866545
0.0	0.99955195	0.99961084	0.999678	0.9990528	0.9990421	0.9994854	0.9986041	0.999653	0.99934644	0.99866545
0.0	0.99955195	0.99961084	0.999678	0.9990528	0.9990421	0.9994854	0.9986041	0.999653	0.99934644	0.99866545
0.0	0.99955195	0.99961084	0.999678	0.9990528	0.9990421	0.9994854	0.9986041	0.999653	0.99934644	0.99866545
0.0	0.99955195	0.99961084	0.999678	0.9990528	0.9990421	0.9994854	0.9986041	0.999653	0.99934644	0.99866545
0.0	0.99955195	0.99961084	0.999678	0.9990528	0.9990421	0.9994854	0.9986041	0.999653	0.99934644	0.99866545
0.0	0.99955195	0.99961084	0.999678	0.9990528	0.9990421	0.9994854	0.9986041	0.999653	0.99934644	0.99866545
0.0	0.99955195	0.99961084	0.999678	0.9990528	0.9990421	0.9994854	0.9986041	0.999653	0.99934644	0.99866545
0.0	0.99955195	0.99961084	0.999678	0.9990528	0.9990421	0.9994854	0.9986041	0.999653	0.99934644	0.99866545
0.0	0.99955195	0.99961084	0.999678	0.9990528	0.9990421	0.9994854	0.9986041	0.999653	0.99934644	0.99866545
0.0	0.99955195	0.99961084	0.999678	0.9990528	0.9990421	0.9994854	0.9986041	0.999653	0.99934644	0.99866545
0.0	0.99955195	0.99961084	0.999678	0.9990528	0.9990421	0.9994854	0.9986041	0.999653	0.99934644	0.99866545
0.0	0.99955195	0.99961084	0.999678	0.9990528	0.9990421	0.9994854	0.9986041	0.999653	0.99934644	0.99866545
0.0	0.99955195	0.99961084	0.999678	0.9990528	0.9990421	0.9994854	0.9986041	0.999653	0.99934644	0.99866545
0.0	0.99955195	0.99961084	0.999678	0.9990528	0.9990421	0.9994854	0.9986041	0.999653	0.99934644	0.99866545
0.0	0.99955195	0.99961084	0.999678	0.9990528	0.9990421	0.9994854	0.9986041	0.999653	0.99934644	0.99866545
0.0	0.99955195	0.99961084	0.999678	0.9990528	0.9990421	0.9994854	0.9986041	0.999653	0.99934644	0.99866545
0.0	0.99955195	0.99961084	0.999678	0.9990528	0.9990421	0.9994854	0.9986041	0.999653	0.99934644	0.99866545
0.0	0.99955195	0.99961084	0.999678	0.9990528	0.9990421	0.9994854	0.9986041	0.999653	0.99934644	0.99866545
0.0	0.9949792	0.9943117	0.9893194	0.9967476	0.98109037	0.9894086	0.90617335	0.9954911	0.99499464	0.98543525
0.0	0.9999883	0.99997985	0.9999963	0.9999782	0.9999739	0.99996245	0.99998474	0.9999659	0.999987	0.9999802
0.0	0.9934661	0.970111	0.99636453	0.98227006	0.9413392	0.9825989	0.9819967	0.9696418	0.97753155	0.9897161
0.0	0.9934661	0.970111	0.99636453	0.98227006	0.9413392	0.9825989	0.9819967	0.9696418	0.97753155	0.9897161
0.0	0.9934661	0.970111	0.99636453	0.98227006	0.9413392	0.9825989	0.9819967	0.9696418	0.97753155	0.9897161
0.0	0.99677014	0.9951303	0.99814045	0.9979825	0.99663746	0.99146277	0.99096936	0.997835	0.99790597	0.9958133
0.0	0.99875355	0.99934274	0.99958736	0.9989442	0.99774665	0.99862254	0.9990208	0.9994123	0.9994006	0.9994772
0.0	0.11742454	0.109856606	0.11707846	0.08933397	0.076237015	0.020186977	0.01240898	0.054198153	0.11960693	0.027626216
[truncated: 21,457 more rows]
