# Supplementary material for: Teasing out missing reactions in genome-scale metabolic networks through hypergraph learning
Source: Nat Commun. 2023 Apr 25;14:2375. doi: 10.1038/s41467-023-38110-7 (PMC10130184; doi:10.1038/s41467-023-38110-7)
Supplement: Supplementary file 4 — Source Data [file 41467_2023_38110_MOESM4_ESM.zip › Source Data/Figure 2/j-m/iECED1_1282_cheshire.csv]

	0	0.1	0.1.1	0.1.1.1	0.1.1.1.1	0.1.1.1.1.1	0.1.1.1.1.1.1	0.1.1.1.1.1.1.1	0.1.1.1.1.1.1.1.1	0
1.0	0.18899983	0.99950063	0.9939711	0.5050608	0.9952809	0.9978998	0.99467707	0.22222914	0.59242594	0.9216135
1.0	0.992466	0.0006136222	0.999255	0.9829327	0.001171803	0.029496064	0.9721016	0.4000429	0.38320354	0.9994449
1.0	0.9998115	0.9987459	0.8942931	0.9995011	0.07721794	0.9974734	0.9998147	0.9976835	0.9726678	0.99935585
1.0	0.014831008	0.5959331	0.7999973	0.9828749	0.8583346	0.059269562	0.937823	0.99918014	0.85846716	0.9806575
1.0	0.99579525	0.99891245	0.99941385	0.99856985	0.07744886	0.9997669	0.0030787166	0.047754474	0.98515505	0.99860257
1.0	0.98472714	0.9995142	0.9981797	0.9984301	0.9813799	0.9991968	0.7685161	0.99445623	0.35425347	0.99987733
1.0	0.5374424	0.9879203	0.10936348	0.4718065	0.99778265	0.9992353	0.9899886	0.02041199	0.9999591	0.91378456
1.0	0.99999833	0.9999201	0.0020087434	0.9887121	0.99948394	0.9995327	0.99995756	0.052323714	0.98698527	0.9862177
1.0	0.00037646614	0.9997955	0.99179137	0.99987435	0.9800249	0.99988294	0.99428236	0.9961894	0.4647913	0.0197131
1.0	0.9856899	0.042894784	0.99961615	0.013953762	0.9981331	0.99984026	0.99189585	0.9993248	0.9998105	0.95748144
1.0	0.8907491	0.9998559	0.9989267	0.99731797	0.9646916	0.99764305	0.937823	0.69969213	0.3494775	0.99738246
1.0	0.99982834	0.032272562	0.99982435	0.9741086	0.9995382	0.9986488	0.35290435	0.9961916	0.9997768	0.9702728
1.0	0.99953485	0.9997273	0.94670564	0.019528545	0.99939835	0.99785584	0.5116275	0.9803027	0.9998982	0.9998919
1.0	0.91618866	0.9999336	0.99057287	0.94277	0.99483526	0.026703525	0.47534043	0.9953393	0.99994457	0.46880865
1.0	0.9906906	0.8980927	0.9997794	0.8804791	0.96882844	0.9987884	0.9989962	0.13064069	0.9876894	0.98796844
1.0	0.9998654	0.9983531	0.9245073	0.013346939	0.997431	0.99853134	0.9809707	0.9317883	0.49606383	0.9942696
1.0	0.035289016	0.9998405	0.9996327	0.9985953	0.23390448	0.99987173	0.9895098	0.9981799	0.98698527	0.77880293
1.0	0.94752365	0.9928163	0.99962807	0.97503066	0.99927014	0.008669738	0.9997235	0.9993011	0.08930716	0.98152876
1.0	0.61418307	0.0054306095	0.9995759	0.9999962	0.9604429	0.9997818	0.955671	0.9948059	0.5570942	0.83175415
1.0	0.99964917	0.9820909	0.9987239	0.99789447	0.9994642	0.9983564	0.99985504	0.9998902	0.99816555	0.99421895
1.0	0.99932396	0.99990594	0.13479528	0.9962669	0.99952877	0.9999471	0.036322564	0.9998124	0.99992275	0.992289
1.0	0.9999205	0.99864537	0.99057287	0.11389161	0.9872292	0.98634076	0.9912095	0.81623113	0.9986665	0.9442936
1.0	0.99469817	0.99950397	0.9911816	0.97987294	0.9959388	0.99960595	0.9860512	0.66967845	0.999044	0.99903095
1.0	0.69548184	0.9999763	0.431029	0.99787104	0.99173886	0.9991462	0.9999722	0.70496094	0.9666485	0.9902975
1.0	0.99995553	0.99987185	0.9961593	0.00010586902	0.9981122	0.99956197	0.99969363	0.9437237	0.99997294	0.99694973
1.0	0.9999082	0.028680837	0.995867	0.17329867	0.99942434	0.92681926	0.99733114	0.9988422	0.8723825	0.2514539
1.0	0.99953544	0.99987555	0.9995016	0.12617746	0.9994703	0.0020933691	0.99998856	0.96241355	0.99916947	0.96568364
1.0	0.9999653	0.7732079	0.99905473	0.6404127	0.008349585	0.99564797	0.9990941	0.9987264	0.97868735	0.99864775
1.0	0.51690036	0.54900324	0.9994166	0.97107387	0.006082384	0.99378186	0.84250075	0.99983346	0.99542266	0.9906262
1.0	0.99924636	0.9986809	0.9982199	0.9998977	0.9999838	0.9986804	0.9982773	0.99477035	0.64968556	0.9945973
1.0	0.9979265	0.9879203	0.18478099	0.99681914	0.9980484	0.9992906	0.9999517	0.99913377	0.99990404	0.5007571
1.0	0.9999087	0.9999578	0.99740237	0.0015673536	0.017241307	0.9994554	0.5488394	0.9970842	0.8842622	0.44038266
1.0	0.99978644	0.9879203	0.946316	0.99300164	0.9968021	0.76805526	0.13089827	0.999972	0.99144137	0.999067
1.0	0.9989661	0.6066491	0.9994319	0.7849263	0.9963348	0.9998665	0.99729496	0.9998573	0.9941426	0.9986303
1.0	0.9954255	0.93312603	0.99755436	0.9995426	0.90459055	0.9810681	0.9794622	0.9998952	0.9999925	0.99708694
1.0	0.9986687	0.99990475	0.9992543	0.999946	0.015792022	0.9680856	0.98697996	0.99979776	0.99865353	0.9945845
1.0	0.99910283	0.99602866	0.99825424	0.999992	0.10480096	0.9522691	0.9617161	0.99953973	0.9998853	0.9074448
1.0	0.9159425	0.024535237	0.83945906	0.8382261	0.91614956	0.9998492	0.91881144	0.9996965	0.5591112	0.73824406
1.0	0.99878913	0.9985343	0.99945384	0.7622041	0.99922943	0.43401316	0.9989027	0.34529424	0.9972126	0.5726718
1.0	0.9996648	0.83513635	0.98534423	0.99948114	0.11771031	0.9999392	0.9900776	0.88509506	0.9995443	0.0049733208
1.0	0.8147653	0.99971026	0.99930286	0.0007893457	0.38221064	0.9999205	0.86876374	0.972122	0.98003674	0.23991998
1.0	0.9999939	0.5437187	0.9993894	0.99933225	0.9950079	0.002418123	0.91411144	0.008125677	0.9530108	0.9773989
1.0	0.7670185	0.0013323025	0.6227001	0.9544267	0.99970573	0.99736327	0.9998828	0.9997156	0.93519294	0.9986041
1.0	0.99978167	0.9969715	0.9998055	0.9971138	0.29795733	0.9792554	0.99996865	0.8213153	0.9999635	0.9773989
1.0	0.9999299	0.99768627	0.99985635	0.98641485	0.99879825	0.909528	0.938413	0.99276227	0.9999722	0.041560378
1.0	0.99950683	0.9986657	0.9992067	0.9750088	0.999905	0.9991767	0.00898056	0.9989034	0.9723131	0.94610035
1.0	0.9999932	0.972337	0.880917	0.44959792	0.7487314	0.32762864	0.99999094	0.9087705	0.80886847	0.9977239
1.0	0.9998141	0.9994487	0.9946254	0.99988747	0.98448414	0.9987684	0.9999919	0.99945277	0.9994086	0.9989458
1.0	0.9998548	0.9999838	0.99918157	0.014442578	0.99823403	0.99986124	0.75764745	0.0072860005	0.999936	0.9962203
1.0	0.9996972	0.999908	0.9998066	0.99129057	0.0009519228	0.9455666	0.99991083	0.9959193	0.9966132	0.9773989
1.0	0.9998745	0.9998636	0.9990959	0.011578383	0.027922997	0.99824286	0.99976796	0.99994004	0.9992416	0.990854
1.0	0.992466	0.9939645	0.9998318	0.98641485	0.9985819	0.9706491	0.992786	0.899387	0.6433538	0.9768116
1.0	0.60540724	0.8990473	0.99841344	0.9972951	0.9919905	0.99987936	0.93970704	0.9980869	0.48836172	0.9988055
1.0	0.99981934	0.050409	0.9925568	0.7451544	0.9988133	0.9993704	0.9995028	0.9997451	0.99782604	0.78159344
1.0	0.99980706	0.9995136	0.99934095	0.052304484	0.5111206	0.97018135	0.999731	0.1687713	0.97606987	0.19426297
1.0	0.99992585	0.7798654	0.9975552	0.98517793	0.9946679	0.4094168	0.999744	0.7366346	0.27433282	0.996563
1.0	0.99792564	0.9992805	0.97070295	0.9655434	0.98069143	0.9977295	0.9952997	0.9947101	0.99985147	0.99741167
1.0	0.5378685	0.9991487	0.99816954	0.9995246	0.9954047	0.9999876	0.98987985	0.99961674	0.0012157834	0.9953915
1.0	0.99919826	0.98614675	0.9995229	0.9967803	0.99513876	0.8792398	0.9958235	0.99671173	0.004624926	0.99925476
1.0	0.99998426	0.6146984	0.99557966	0.5551622	0.99874663	0.034420792	0.62545645	0.9949249	0.98698527	0.940214
1.0	0.006235412	0.9998481	0.95969945	0.40422308	0.99954516	0.9998647	0.018722538	0.9999745	0.9454452	0.9819228
1.0	0.9997111	0.9998299	0.99948007	0.99986625	0.9950079	0.9977469	0.98610246	0.9958994	0.9768456	0.9998733
1.0	0.9941643	0.4364237	0.23765448	0.9996853	0.9996321	0.9977139	0.6682182	0.99405587	0.99980956	0.9987679
1.0	0.00608102	0.99992824	0.9973622	0.046974223	0.99828374	0.99861526	0.9995278	0.080027714	0.9999738	0.99847287
1.0	0.9990694	0.0032565473	0.9999466	0.98262054	0.99650866	0.9998696	0.88204026	0.99936813	0.99901545	0.96543723
1.0	0.7156754	0.99999154	0.99541193	0.99958915	0.9995529	0.9991129	0.8604764	0.9947584	0.9999013	0.66785896
1.0	0.9954354	0.9979474	0.98970276	0.998264	0.9993018	0.0075154738	0.0042889756	0.7344322	0.84856004	0.2464878
1.0	0.65495056	0.99919313	0.9994173	0.9998623	0.9987796	0.9638667	0.99588805	0.9979887	0.9988199	0.99581736
1.0	0.19487424	0.9920042	0.9976736	0.001093244	0.99922	0.95490104	0.99466175	0.99974364	0.999879	0.08855293
1.0	0.9987942	0.9999902	0.99984264	0.9972479	0.035851847	0.9999343	0.009240457	0.99990654	0.99987376	0.9720024
1.0	0.997626	0.99997556	0.97237825	0.008570538	0.98687416	0.22917202	0.9969971	0.996327	0.9998534	0.1651432
1.0	0.7910851	0.9999138	0.99714714	0.99693906	0.9981134	0.99957997	0.9968009	0.9854351	0.9999144	0.97196186
1.0	0.994181	0.9996654	0.60193855	0.99642736	0.9991936	0.99088085	0.4642833	0.9993436	0.9997502	0.9045791
1.0	0.9999604	0.99920183	0.99777323	0.031368095	0.9962676	0.99993956	0.97674394	0.82372516	0.98038757	0.9991922
1.0	0.9969285	0.99927455	0.99956125	0.9993913	0.99583024	0.2384641	0.990369	0.9978084	0.06900003	0.78397113
1.0	0.9986058	0.9879203	0.9978594	0.99849	0.9987445	0.99777645	0.999493	0.9967781	0.006758052	0.9995641
1.0	0.3201033	0.99909616	0.99953425	0.9996444	0.46022135	0.50082606	0.99939287	0.80818826	0.99988353	0.9953029
1.0	0.99978584	0.99907994	0.9992743	0.20538555	0.9140044	0.9997929	0.937823	0.9937324	0.15978533	0.9907746
1.0	0.9995546	0.99997425	0.99798167	0.98221856	0.9452345	0.9994941	0.98746526	0.9999831	0.35021615	0.057542045
1.0	0.69978154	0.69135815	0.9995608	0.999371	0.00082933827	0.9977598	0.9949201	0.9972133	0.9998097	0.13638182
1.0	0.9970464	0.9973253	0.9803812	0.99849415	0.99410856	0.99977547	0.9976909	0.9747611	0.44436976	0.954555
1.0	0.98932064	0.9879203	0.9994134	0.9967014	0.7635863	0.9999956	0.997656	0.1876201	0.013195679	0.9794301
1.0	0.87743735	0.9997924	0.99874026	0.7248299	0.9959215	0.999398	0.99958426	0.0016877666	0.9956642	0.9849701
1.0	0.99809617	0.9988789	0.8558702	0.99916124	0.99939287	0.64774495	0.9986965	0.99998033	0.99881977	0.9773989
1.0	0.9992125	0.99397063	0.9910323	0.986942	0.98411083	0.9977272	0.99930847	0.9502229	0.9982528	0.98721796
1.0	0.99988663	0.9995327	0.99975747	2.8200842e-05	0.99941945	0.59928805	0.99980456	0.9987596	0.51214653	0.9983639
1.0	0.9991254	0.9984413	0.81873435	0.99987924	0.99926454	0.99932265	0.2669626	0.9892067	0.99290997	0.122514054
1.0	0.99982846	0.99031806	0.99948597	0.99980706	0.3132301	0.999778	0.9962399	0.9982686	0.73285455	0.97236425
1.0	0.9999236	0.9540957	0.99057287	0.9999336	0.9898845	0.9898241	0.06579175	0.99963295	0.9981292	0.006205179
1.0	0.11116389	0.8825872	0.99976414	0.99820995	0.10321167	0.9997061	0.8295936	0.9987024	0.072031274	0.9986303
1.0	0.9999118	0.7470508	0.9970657	0.98641485	0.988605	0.9992607	0.9298746	0.9997098	0.1922084	0.47050756
1.0	0.9959402	0.55155027	0.9963076	0.997036	0.6785285	0.99944276	0.937823	0.61038584	0.9971727	0.8662211
1.0	0.41897026	0.9976078	0.99982685	0.987943	0.99478453	0.7529882	0.44458237	0.9949687	0.9999827	0.62115484
1.0	0.999902	0.99954444	0.045092445	0.9967235	0.9022104	0.9935087	0.99892586	0.99954516	0.99982953	0.9816436
1.0	0.99460393	0.1196848	0.65608937	0.99422187	0.9950079	0.9990477	0.99049497	0.43486214	0.9966024	0.017052341
1.0	0.9995152	0.99918944	0.35532388	0.9982711	0.99644154	0.8931835	0.9973398	0.99965096	0.26008564	0.9984194
1.0	0.99740654	0.9998331	0.7787367	0.9748378	0.21521436	0.99363977	0.99676776	0.041140925	0.95647454	0.56747323
1.0	0.9997199	0.10168684	0.99669987	0.90702283	0.9993031	0.99973935	0.991232	0.99860436	0.99631006	0.9797641
1.0	0.9995765	0.999527	0.97536325	0.893285	0.9989359	0.9971802	0.9991986	0.99321824	0.9991953	0.039853763
1.0	0.9691525	0.9999267	0.9994599	0.9999604	0.9994867	0.99988127	0.99998045	0.9988293	0.9732116	0.17410696
1.0	0.9999608	0.5505932	0.9991555	0.959167	0.9950079	0.72160596	0.99987745	0.99588484	0.9983974	0.98909354
1.0	0.61835724	0.9985538	0.9997422	0.068803325	0.19551976	0.8856102	0.99891984	0.44572216	0.9969207	0.9773989
1.0	0.9976769	0.97934854	0.99631304	0.0024122337	0.009222114	0.9980811	0.9996754	0.8905671	0.9993451	0.9947312
1.0	0.99632865	0.99851817	0.016875353	0.9972849	0.13382316	0.5406792	0.9929872	0.9960407	0.9394848	0.9979526
1.0	0.37709913	0.49469048	0.8660434	0.29779893	0.9943909	0.9421621	0.9974124	0.99954504	0.9782477	0.9980059
1.0	0.99443793	0.9999082	0.9642815	0.45427582	0.9931937	0.95837486	0.99863976	0.9995987	0.99974066	0.9701707
1.0	0.45744017	0.774696	0.13155371	0.9980975	0.15037923	0.9999168	0.9996997	0.9989575	0.44425425	0.999964
1.0	0.98439646	0.9898867	0.66580683	0.9613009	0.99864787	0.09747256	0.99967647	0.99451786	0.3333317	0.90956897
1.0	0.9999969	0.99994135	0.99956864	0.33686578	0.9761114	0.99888474	0.97500926	0.9974571	0.99816895	0.10211198
1.0	0.9999877	0.99962234	0.99951315	0.95935106	0.9459429	0.71554273	0.99973005	0.99513996	0.99562943	0.99618596
1.0	0.992466	0.09532281	0.99583143	0.97330296	0.9953111	0.9995728	0.9563354	0.99293536	0.9998704	0.00027530565
1.0	0.756725	0.9793691	0.9995009	0.9288796	0.9313888	0.9999925	0.996727	0.9998479	0.9997212	0.9987649
1.0	0.99792516	0.99241465	0.98332304	0.9504536	0.9950079	0.3256132	0.46514988	0.9836393	0.99813324	0.7886983
1.0	0.999585	0.9988071	0.84533644	0.999949	0.99981934	0.99994123	0.9977913	0.9993986	0.96460474	0.7364608
1.0	0.9995912	0.9975126	0.99975604	0.1436257	0.99518627	0.7825352	0.79144806	0.10468047	0.9998926	0.9976666
1.0	0.007079334	0.82949185	0.99261403	0.5377526	0.97125816	0.9956039	0.9928663	0.9980171	0.99329823	0.8780356
1.0	0.9969727	0.99991727	0.9999045	0.014089668	0.26046494	0.0030912405	0.9973399	0.99588734	0.9997656	0.9996934
1.0	0.9984633	0.9997472	0.5316052	0.05279671	0.97903574	0.9999218	0.8891988	0.9936884	0.9756329	0.9952077
1.0	0.9992932	0.62490267	0.994214	0.9248392	0.9999511	0.9999112	0.9996394	0.90959424	0.99753904	0.4463014
1.0	0.6578275	0.9940142	0.9996612	0.43878305	0.001424922	0.9998871	0.9979354	0.9998714	0.37170482	0.9992623
1.0	0.99989605	0.99539006	0.99737465	0.003963104	0.048766565	0.99968636	0.9138841	0.9992508	0.99992967	0.9841621
1.0	0.99991655	0.99485445	0.9984261	0.9999261	0.99950624	0.99641114	0.70765686	0.976224	0.99863064	0.60729486
1.0	0.992466	0.9997942	0.9955715	0.77723753	0.9985489	0.0056245816	0.00016561092	0.99993026	0.5174289	0.0019840307
1.0	0.9967444	0.9997693	0.99679995	0.984624	0.87447596	0.69679123	0.999113	0.9979487	0.99855655	0.9678505
1.0	0.9998398	0.59710574	0.99940217	0.9989398	0.9864237	0.99985576	0.99799997	0.9979145	0.8506773	0.99894744
1.0	0.8907309	0.9915331	0.9996842	0.98641485	0.9781718	0.0029715977	0.99915695	0.99920195	0.018675309	0.38368234
1.0	0.98322886	0.9999362	0.99996924	0.99994063	0.9998834	0.9998888	0.002375946	0.9987018	0.00042591398	0.9639367
1.0	0.0015556345	0.99425536	0.89565575	0.998251	0.99777216	0.9991109	0.9931236	0.99628794	0.98274577	0.976901
1.0	0.99980074	0.8719393	0.998877	0.9999094	0.99951863	0.9998915	0.99959165	0.03629821	0.55337113	0.0055092247
1.0	0.9156882	0.9992964	0.99983966	0.9971222	0.99993634	0.99989665	0.99891496	0.9999838	0.5642454	0.99292386
1.0	0.742986	0.9735213	0.9995246	0.99843544	0.99777764	0.9993869	0.9839802	0.9999949	0.0051371343	0.99367946
1.0	0.7604395	0.97278136	0.99997604	0.99941134	0.99747354	0.99992144	0.9978777	0.9998354	0.50125694	0.9996402
1.0	0.99996865	0.9958282	0.9994136	0.98641485	0.99469995	0.9997693	0.9846333	0.997815	0.13605367	0.99945384
1.0	0.99999464	0.9670787	0.996867	0.99354184	0.9052216	0.99472356	0.9728185	0.99956363	0.9859715	0.9856149
1.0	0.9078305	0.9989384	0.99777716	0.9793691	0.9862918	0.9995096	0.9890388	0.9964992	0.9998888	0.9985349
1.0	0.9945333	0.09219943	0.9990569	0.99956316	0.9935927	0.9996245	0.0025523626	0.51241857	0.99486864	0.011378867
1.0	0.9805817	0.9998708	0.012951056	0.99851424	0.99949396	0.99869967	0.4714694	0.99968874	0.9986659	0.99903286
1.0	0.99987864	0.9879203	0.9971343	0.99709475	0.99954396	0.00020795663	0.8298524	0.010170186	0.9998789	0.9997093
1.0	0.32087383	0.9951638	0.99953175	0.99946517	0.41281638	0.8083261	0.04862011	0.027442234	0.9997694	0.9930473
1.0	0.99992955	0.0024944653	0.99879634	0.97011876	0.72976506	0.9997392	0.997378	0.991084	0.99883157	0.9999788
1.0	0.99976796	0.99895823	0.9992705	0.97199833	0.2772743	0.9989071	0.9999913	0.99167866	0.99867046	0.3463178
1.0	0.002601304	0.99998057	0.52021134	0.9984542	0.722968	0.99936575	0.9961104	0.99999046	0.8767586	0.9723436
1.0	0.9998685	0.99978	0.9999018	0.99998057	0.9222206	0.99986875	0.9884354	0.9986255	0.75827074	0.999081
1.0	0.999977	0.3398663	0.9998435	0.9851157	0.9992176	0.026913077	0.99543434	0.99158394	0.9989361	0.99507254
1.0	0.54156566	0.99988747	0.9876038	0.99739695	0.99944764	0.95743895	0.9724993	0.9999484	0.9999095	0.92335236
1.0	0.08529094	0.8307307	0.9318756	0.99878865	0.37501848	0.99985313	0.37821022	0.0006382126	0.99988174	0.89762324
1.0	0.98816365	0.99991596	0.9991898	0.9197324	0.9988426	0.99976593	0.9996594	0.91062444	0.9992132	0.83302176
1.0	0.9998758	0.9837487	0.9839755	0.9994049	0.26962197	0.99917775	0.937823	0.9999325	0.9999205	0.4988378
1.0	0.99953353	0.9995881	0.99806434	0.9997112	0.9983468	0.99986565	0.99989295	0.9996525	0.9998313	0.9997203
1.0	0.96945626	0.005744331	0.102935605	0.99755883	0.030065998	0.9941261	0.09679278	0.8749807	0.9981065	0.993543
1.0	0.9998541	0.99540126	0.53932863	0.999382	0.99543	0.96830857	0.23785043	0.96268964	0.99983764	0.9993444
1.0	0.99983346	0.99985826	0.9997856	0.98641485	0.9973794	0.9996705	0.00021041246	0.99965787	0.9998963	0.36072886
1.0	0.9999776	0.00016922526	0.9998528	0.99931276	0.035037126	0.9997873	0.9923071	0.9516791	0.9993765	0.013034672
1.0	0.99978083	0.9950151	0.99057287	0.8546167	0.9991811	0.9999862	0.85991776	0.99943644	0.450896	0.6927065
1.0	0.9963676	0.99994266	0.22866312	0.9698308	0.99494284	0.99378186	0.9963127	0.99952936	0.99792033	0.9999621
1.0	0.999824	0.9998068	0.9299513	0.13249996	0.036822457	0.99981624	0.08501632	0.9768887	0.9485171	0.99706095
1.0	0.003936409	0.10169412	0.38869798	0.99939907	0.015724516	0.99985814	0.0007349706	0.99974316	0.9916967	0.0026946112
1.0	0.9451055	0.9998647	0.99531025	0.99933165	0.96364516	0.87689793	0.9943084	0.9997075	0.99989307	0.26324236
1.0	0.999887	0.99932015	0.9994924	0.9954261	0.9129689	0.99378186	0.9997429	0.00032435945	0.99986243	0.999161
1.0	0.60102326	0.750189	0.9999932	0.9900152	0.991463	0.9965526	0.9966376	0.7548654	0.00048186874	0.96118915
1.0	0.9999217	0.999496	0.9991775	0.5617587	0.9996025	0.9986272	8.7435685e-05	0.99971277	0.9993286	0.95891047
1.0	0.044508357	0.79715556	0.5393568	0.049665187	0.06621591	0.9975068	0.9940043	0.9996588	0.117503256	0.99991226
1.0	0.21006231	0.99600226	0.9999926	0.69964296	0.99555534	0.99605787	0.9992143	0.9991412	0.99654263	0.9798723
1.0	0.9976071	0.99254215	0.9614758	0.96525663	0.89270693	0.99379796	0.98914576	0.9997086	0.9980102	0.14140764
1.0	0.9999949	0.9988943	0.9994708	0.9976146	0.31252587	0.00037166083	0.9994448	0.995665	0.98698527	0.9967078
1.0	0.6769888	0.99997795	0.99754024	0.9759719	0.002278191	0.9998815	0.9990901	0.8754908	0.9798195	0.97866154
1.0	0.9397305	0.9997576	0.9999107	0.9993685	0.99887985	0.0011886532	0.6839882	8.114905e-05	0.9989466	0.9946114
1.0	0.99985397	0.99894065	0.99921715	0.998816	0.9993286	0.99975973	0.9992267	0.9997876	0.9999813	0.97957224
1.0	0.99997866	0.99930894	0.9996563	0.17051348	0.8791787	0.86701864	0.9892061	0.48216143	0.98873794	0.99496114
1.0	0.99944025	0.0009134371	0.9998683	0.99249893	0.21844305	0.7587972	0.9997534	0.99903834	0.9993237	0.99898905
1.0	0.9999087	0.97820765	0.8208685	0.49391633	0.99979895	0.9997297	0.95742714	0.99970835	0.9990458	0.9985713
1.0	0.99992263	0.4123612	0.925447	0.9998907	0.017958496	0.9996088	0.9987816	0.99626094	0.9987154	0.9990594
1.0	0.9986712	0.9801493	0.9997478	0.9991364	0.98082465	0.8728852	0.21653819	0.9972277	0.99985707	0.5780874
1.0	0.9998223	0.9188981	0.9981469	0.9903859	0.9842912	0.9997812	0.9891657	0.9997011	0.9997528	0.9973774
1.0	0.9898201	0.9935416	0.90776557	0.042141754	0.9926266	0.5534395	0.937823	0.9989028	0.99948466	0.9874906
1.0	0.9600221	0.82430965	0.9994413	0.19145764	0.9943204	0.9999	0.0003158868	0.9993759	0.9998876	0.9931746
1.0	0.0046683718	0.9848514	0.9973488	0.9995499	0.99996567	0.99988174	0.3569801	0.9803027	0.9999149	0.9762623
1.0	0.000771627	0.99991715	0.99947554	0.24460417	0.9868766	0.99871826	0.04228375	0.89279634	0.9982862	0.99692804
1.0	0.999597	0.9906508	0.039932434	0.9968888	0.99966645	0.9994671	0.9249521	0.98702943	0.9999826	0.9631782
1.0	0.9999256	0.88493776	0.9992545	0.8064011	0.99995935	0.99919075	0.9844802	0.8164345	0.999658	0.014555899
1.0	0.9999058	0.99494606	0.9995969	0.9993575	0.99541867	0.94211	7.194056e-05	0.9999459	0.9995136	0.95590943
1.0	0.99583995	0.9999685	0.99968565	0.9999658	0.9974451	0.0031065575	0.028274214	0.9210712	0.9995758	0.9908922
1.0	0.99199355	0.99896216	0.066292875	0.24343137	0.9483533	0.0026196912	0.07020127	0.9952549	0.9989882	0.99246454
1.0	0.8523423	0.26891682	0.99771357	0.99997747	0.12493779	0.9990669	0.89635086	0.9995309	0.98504376	0.9990483
1.0	0.9953082	0.36107057	0.9995177	0.9826774	0.9906238	0.99952173	0.99976844	0.022304812	0.9766312	0.9921543
1.0	0.9970222	0.999972	0.45197797	0.98641485	0.9988292	0.9782681	0.95688444	0.99374723	0.9918324	0.9909706
1.0	0.05558883	0.9994122	0.7986508	0.2594541	0.0015615262	0.99967325	0.9996062	0.99945074	0.83586925	0.999946
1.0	0.99951863	0.9999902	0.9998789	0.99943024	0.99871767	0.9998549	0.99803334	0.99833316	0.9924178	0.12090121
1.0	0.0031076844	0.99982905	0.9990879	0.9991122	0.99931633	0.9206012	0.99330246	0.9998932	0.9779092	0.4129636
1.0	0.9996805	0.9085139	0.75033706	0.9993362	0.024220211	0.999798	0.9999678	0.66055864	0.12627038	0.99754167
1.0	0.4820186	0.03903943	0.8501533	0.98893625	0.015616466	0.99878436	0.5390129	0.031741384	0.9739498	0.9962543
1.0	0.9997644	0.99881256	0.95585877	0.99756986	0.00042504317	0.9998951	0.9723874	0.052163858	0.8475606	0.98426235
1.0	0.9999118	0.9867855	0.99941826	0.99646413	0.04228747	0.9994211	0.99068636	0.3783785	0.9997987	0.99829656
1.0	0.43933058	0.9999033	0.6966249	0.95295787	0.9651791	0.99931407	0.99979764	0.9999875	0.9997501	0.0017873998
1.0	0.9994479	0.9999114	0.99830663	0.99961936	0.27058214	0.9975051	0.7742613	0.9971113	0.9875651	0.98654777
1.0	0.99825805	0.99994314	0.9994252	0.98641485	0.9950832	0.8855956	0.7154125	0.96796376	0.9992955	0.9955674
1.0	0.9982658	0.1804186	0.021670511	0.99988663	0.99937576	0.9999287	0.937823	0.99971443	0.98698527	0.9968194
1.0	0.9996748	0.99990284	0.99353975	0.999699	0.9965803	0.99986196	0.099675015	0.9989355	0.9885845	0.95534724
1.0	0.9999331	0.99972993	0.99920493	0.9981365	0.9972583	0.9998265	0.68209153	0.99368674	0.9992472	0.96776026
1.0	0.9999212	0.9988341	0.7770939	0.9998671	0.9936109	0.9998652	0.7784356	0.99966526	0.99962354	0.99903935
1.0	0.8829126	0.9994742	0.9994573	0.99738735	0.9993894	0.99922776	0.937823	0.00011819568	0.9994288	0.9990872
1.0	0.9999931	0.9998801	0.99768186	0.9994066	0.9964987	0.9977956	0.1485825	0.9984864	0.99991596	0.9946597
1.0	0.99895716	0.0037088313	0.9961247	0.9990595	0.999676	0.9997925	0.6179252	0.9844549	0.9998753	0.11375297
1.0	0.99779165	0.9997172	0.9970035	0.98135304	0.9996892	0.99994767	0.99960583	0.999845	0.99991965	0.99472046
1.0	0.9983993	0.97045016	0.9997423	0.99529296	0.99786794	0.027218541	0.9941387	0.99796045	0.9999455	0.9786643
1.0	0.99990344	0.9912657	0.9997956	0.99686015	0.8800629	0.99929655	0.5716376	0.070687324	0.9989568	0.99895906
1.0	0.9999224	0.6585313	0.9994301	0.9993218	0.99931633	0.99884593	0.99798775	0.9509592	0.99992573	0.5915998
1.0	0.9999336	0.7282831	0.9972187	0.9879776	0.082960226	0.99378186	0.9305426	0.9995771	0.9997265	0.9924279
1.0	0.99795216	0.3019165	0.99866116	0.99818784	0.9995772	0.78261846	0.9975515	0.9996309	0.82464516	0.9773989
1.0	0.99899536	0.99974555	0.99509513	0.33659488	0.97404194	0.11045325	0.99904186	0.9970264	0.9985318	0.956481
1.0	0.9999914	0.99938774	0.9026627	0.9992499	0.0447223	0.99773335	0.74972725	0.9913339	0.9978421	0.41983032
1.0	0.9999969	0.9999707	0.999803	0.9873768	0.32484382	0.9998845	0.9984774	0.9995788	0.8776424	0.9985796
1.0	0.99975675	0.99796486	0.7458101	0.9999379	0.33443817	0.9994981	0.9996855	0.9998154	0.9998733	0.9994355
1.0	0.9999654	0.072355144	0.999577	0.9989409	0.838084	0.9994281	0.99544036	0.94897825	0.9998963	0.0022170604
1.0	0.122600436	0.9999654	0.99996555	0.9919823	0.3471765	0.43978062	0.9948664	0.9996909	0.008587807	0.9756099
1.0	0.9996793	0.99554104	0.9996741	0.9876508	0.8142616	0.9999281	0.6977647	0.9965146	0.9990274	0.0027487865
1.0	0.030233813	0.94739544	0.9966041	0.9952585	0.946519	0.9999738	0.98907346	0.9888362	0.99485683	0.7200615
1.0	0.9998958	0.0039621536	0.97340155	0.9994137	0.99999654	0.99987125	0.9949463	0.9983962	0.9984396	0.31700274
1.0	0.99990237	0.99997354	0.8942044	0.9999703	0.9278879	0.9999889	0.9959752	0.99964297	0.99998677	0.9982949
1.0	0.5986683	0.99992526	0.9973571	0.9899458	0.0004152853	0.99987125	0.99995947	0.9999908	0.99984324	0.9968099
1.0	0.03462073	0.99662787	0.9985948	0.08998022	0.99925226	0.9999751	0.99962926	0.97582155	0.98698527	0.010771984
1.0	0.999926	0.99977523	0.97962976	0.999964	0.9423182	0.9971233	0.006567552	0.99943846	0.9977202	0.97945625
1.0	0.9999839	0.9998858	0.9999428	0.9990257	0.7252858	0.99378186	0.99957496	0.99948174	0.8780884	0.99242884
1.0	0.99991	0.000111709414	0.99963045	0.9995962	0.09589897	0.17865886	0.9956311	0.95389956	0.99909127	0.9773989
1.0	0.9994209	0.132677	0.9881952	0.9980301	0.6803633	0.36133283	0.997512	0.9988175	0.9988279	0.99783236
0.0	0.992466	0.9879203	0.99057287	0.98641485	0.9950079	0.99378186	0.937823	0.9803027	0.98698527	0.9773989
0.0	0.992466	0.9879203	0.99057287	0.98641485	0.9950079	0.99378186	0.937823	0.9803027	0.98698527	0.9773989
0.0	0.992466	0.9879203	0.99057287	0.98641485	0.9950079	0.99378186	0.937823	0.9803027	0.98698527	0.9773989
0.0	0.992466	0.9879203	0.99057287	0.98641485	0.9950079	0.99378186	0.937823	0.9803027	0.98698527	0.9773989
0.0	0.992466	0.9879203	0.99057287	0.98641485	0.9950079	0.99378186	0.937823	0.9803027	0.98698527	0.9773989
0.0	0.992466	0.9879203	0.99057287	0.98641485	0.9950079	0.99378186	0.937823	0.9803027	0.98698527	0.9773989
0.0	0.99395186	0.99883384	0.9968802	0.9790853	0.97444737	0.99776316	0.99423015	0.9967277	0.9973531	0.9802982
0.0	0.26880613	0.17929326	0.43243554	0.92046255	0.56418794	0.9198507	0.76894623	0.92380166	0.92031866	0.87317556
0.0	0.26880613	0.17929326	0.43243554	0.92046255	0.56418794	0.9198507	0.76894623	0.92380166	0.92031866	0.87317556
0.0	0.26880613	0.17929326	0.43243554	0.92046255	0.56418794	0.9198507	0.76894623	0.92380166	0.92031866	0.87317556
0.0	0.9993554	0.99138993	0.99922836	0.99778026	0.99375665	0.9990589	0.995159	0.9946542	0.9983151	0.9902975
0.0	0.99969995	0.9997849	0.99906284	0.99776244	0.9967294	0.99876726	0.9975552	0.99893695	0.99911565	0.9856149
0.0	0.999556	0.9997428	0.998781	0.9966397	0.99484396	0.9983211	0.9963314	0.99822885	0.9983633	0.9856149
0.0	0.9961952	0.99893814	0.9964264	0.9941193	0.9697462	0.997247	0.988394	0.98330426	0.996858	0.96661115
0.0	0.999556	0.9997428	0.998781	0.9966397	0.99484396	0.9983211	0.9963314	0.99822885	0.9983633	0.9856149
0.0	0.999556	0.9997428	0.998781	0.9966397	0.99484396	0.9983211	0.9963314	0.99822885	0.9983633	0.9856149
0.0	0.9961952	0.99893814	0.9964264	0.9941193	0.9697462	0.997247	0.988394	0.98330426	0.996858	0.96661115
0.0	0.99989974	0.99989605	0.99941444	0.9993382	0.99925226	0.99985814	0.99951935	0.99950945	0.99985564	0.99854195
0.0	0.992466	0.9879203	0.99057287	0.98641485	0.9950079	0.99378186	0.937823	0.9803027	0.98698527	0.9773989
0.0	0.992466	0.9879203	0.99057287	0.98641485	0.9950079	0.99378186	0.937823	0.9803027	0.98698527	0.9773989
0.0	0.99989974	0.99989605	0.99941444	0.9993382	0.99925226	0.99985814	0.99951935	0.99950945	0.99985564	0.99854195
0.0	0.992466	0.9879203	0.99057287	0.98641485	0.9950079	0.99378186	0.937823	0.9803027	0.98698527	0.9773989
0.0	0.992466	0.9879203	0.99057287	0.98641485	0.9950079	0.99378186	0.937823	0.9803027	0.98698527	0.9773989
0.0	0.999556	0.9997428	0.998781	0.9966397	0.99484396	0.9983211	0.9963314	0.99822885	0.9983633	0.9856149
0.0	0.9961952	0.99893814	0.9964264	0.9941193	0.9697462	0.997247	0.988394	0.98330426	0.996858	0.96661115
0.0	0.9993554	0.99138993	0.99922836	0.99778026	0.99375665	0.9990589	0.995159	0.9946542	0.9983151	0.9902975
0.0	0.999556	0.9997428	0.998781	0.9966397	0.99484396	0.9983211	0.9963314	0.99822885	0.9983633	0.9856149
0.0	0.99989974	0.99989605	0.99941444	0.9993382	0.99925226	0.99985814	0.99951935	0.99950945	0.99985564	0.99854195
0.0	0.00016236983	0.0014195172	0.00025289005	8.9425965e-05	0.0009624111	0.00020594044	0.0001250596	0.001000982	0.0003507312	0.00018353187
0.0	0.23355459	0.37058768	0.006074594	0.0030430343	0.003978969	0.005819168	0.005170796	0.21784608	0.0038095433	0.019102108
0.0	0.99989974	0.99989605	0.99941444	0.9993382	0.99925226	0.99985814	0.99951935	0.99950945	0.99985564	0.99854195
0.0	0.992466	0.9879203	0.99057287	0.98641485	0.9950079	0.99378186	0.937823	0.9803027	0.98698527	0.9773989
0.0	0.99989974	0.99989605	0.99941444	0.9993382	0.99925226	0.99985814	0.99951935	0.99950945	0.99985564	0.99854195
0.0	0.992466	0.9879203	0.99057287	0.98641485	0.9950079	0.99378186	0.937823	0.9803027	0.98698527	0.9773989
0.0	0.992466	0.9879203	0.99057287	0.98641485	0.9950079	0.99378186	0.937823	0.9803027	0.98698527	0.9773989
0.0	0.992466	0.9879203	0.99057287	0.98641485	0.9950079	0.99378186	0.937823	0.9803027	0.98698527	0.9773989
0.0	0.992466	0.9879203	0.99057287	0.98641485	0.9950079	0.99378186	0.937823	0.9803027	0.98698527	0.9773989
0.0	0.99989974	0.99989605	0.99941444	0.9993382	0.99925226	0.99985814	0.99951935	0.99950945	0.99985564	0.99854195
0.0	0.9993554	0.99138993	0.99922836	0.99778026	0.99375665	0.9990589	0.995159	0.9946542	0.9983151	0.9902975
0.0	0.9993554	0.99138993	0.99922836	0.99778026	0.99375665	0.9990589	0.995159	0.9946542	0.9983151	0.9902975
0.0	0.999556	0.9997428	0.998781	0.9966397	0.99484396	0.9983211	0.9963314	0.99822885	0.9983633	0.9856149
0.0	0.999556	0.9997428	0.998781	0.9966397	0.99484396	0.9983211	0.9963314	0.99822885	0.9983633	0.9856149
0.0	0.41654468	0.12808126	0.89521646	0.021547675	0.10774943	0.89811254	0.10482914	0.85831547	0.68602175	0.29727164
0.0	0.36954156	0.13614352	0.89003515	0.026163254	0.11731211	0.90403455	0.124836035	0.8540666	0.63560987	0.30295178
0.0	0.41692594	0.13281713	0.8639349	0.02248174	0.09939321	0.9146664	0.11648758	0.8763986	0.6465089	0.25507638
0.0	0.44041356	0.14999856	0.87332946	0.03142676	0.11114397	0.9189472	0.10553655	0.8689004	0.6367565	0.31594464
0.0	0.34191108	0.10169414	0.83945906	0.019528558	0.07744886	0.8734734	0.08351277	0.7922256	0.56424534	0.24648778
0.0	0.34191102	0.10169414	0.83945906	0.019528558	0.077448875	0.8734734	0.08351277	0.7922255	0.5642454	0.24648778
0.0	0.34191102	0.10169412	0.83945906	0.019528558	0.077448875	0.8734734	0.08351277	0.7922256	0.56424534	0.2464878
0.0	0.34191102	0.10169412	0.83945906	0.019528558	0.077448875	0.8734734	0.08351275	0.7922255	0.5642454	0.24648778
0.0	0.34191102	0.10169412	0.83945906	0.019528558	0.077448875	0.8734733	0.08351277	0.7922255	0.5642454	0.24648778
0.0	0.9961952	0.99893814	0.9964264	0.9941193	0.9697462	0.997247	0.988394	0.98330426	0.996858	0.96661115
0.0	0.999556	0.9997428	0.998781	0.9966397	0.99484396	0.9983211	0.9963314	0.99822885	0.9983633	0.9856149
0.0	0.9996613	0.9956481	0.999603	0.998998	0.9980326	0.9996327	0.9987147	0.9979942	0.9991474	0.9965289
0.0	0.9997055	0.9988943	0.431029	0.9995297	0.9363688	0.99878377	0.9871639	0.99945563	0.117503256	0.9878292
0.0	0.99862015	0.9999863	0.9988777	0.99997246	0.99996567	0.9979108	0.9999614	0.9999901	0.9993729	0.98202926
0.0	0.99862015	0.9999863	0.9988777	0.99997246	0.99996567	0.9979108	0.9999614	0.9999901	0.9993729	0.98202926
0.0	0.99878377	0.99996495	0.9859071	0.9999064	0.999979	0.99823064	0.994619	0.75886804	0.9499741	0.99875486
0.0	0.999556	0.9997428	0.998781	0.9966397	0.99484396	0.9983211	0.9963314	0.99822885	0.9983633	0.9856149
0.0	0.010832731	0.0019988767	0.0019439298	0.002839373	0.044417456	0.0036921003	0.0011876	0.004108333	0.0003322886	0.010337349
0.0	0.992466	0.9879203	0.99057287	0.98641485	0.9950079	0.99378186	0.937823	0.9803027	0.98698527	0.9773989
0.0	0.992466	0.9879203	0.99057287	0.98641485	0.9950079	0.99378186	0.937823	0.9803027	0.98698527	0.9773989
0.0	0.99989974	0.99989605	0.99941444	0.9993382	0.99925226	0.99985814	0.99951935	0.99950945	0.99985564	0.99854195
0.0	0.992466	0.9879203	0.99057287	0.98641485	0.9950079	0.99378186	0.937823	0.9803027	0.98698527	0.9773989
0.0	0.99990284	0.9992508	0.9997489	0.99968314	0.9994456	0.9999145	0.99974734	0.9998141	0.9994814	0.999203
0.0	0.0008731214	0.615094	0.90495646	0.0019086284	0.0015872869	0.0010424838	0.0002498621	0.00097084837	0.047196012	0.014107835
0.0	0.9907652	0.98173666	0.94672805	0.98966086	0.9340955	0.9953477	0.98772687	0.96599627	0.99580884	0.81656545
0.0	0.99989974	0.99989605	0.99941444	0.9993382	0.99925226	0.99985814	0.99951935	0.99950945	0.99985564	0.99854195
0.0	0.992466	0.9879203	0.99057287	0.98641485	0.9950079	0.99378186	0.937823	0.9803027	0.98698527	0.9773989
0.0	0.992466	0.9879203	0.99057287	0.98641485	0.9950079	0.99378186	0.937823	0.9803027	0.98698527	0.9773989
0.0	0.992466	0.9879203	0.99057287	0.98641485	0.9950079	0.99378186	0.937823	0.9803027	0.98698527	0.9773989
0.0	0.992466	0.9879203	0.99057287	0.98641485	0.9950079	0.99378186	0.937823	0.9803027	0.98698527	0.9773989
0.0	0.992466	0.9879203	0.99057287	0.98641485	0.9950079	0.99378186	0.937823	0.9803027	0.98698527	0.9773989
0.0	0.99989974	0.99989605	0.99941444	0.9993382	0.99925226	0.99985814	0.99951935	0.99950945	0.99985564	0.99854195
0.0	0.97669435	0.7069978	0.99703634	0.6063493	0.82222116	0.99720603	0.83386594	0.9943357	0.99053943	0.9578312
0.0	0.99958426	0.9991966	0.99819994	0.99720097	0.99469995	0.99850357	0.9949816	0.9973423	0.99917346	0.9755258
0.0	0.9997212	0.99801576	0.999041	0.99941623	0.98972416	0.9996178	0.9962192	0.9985607	0.9997018	0.9955655
0.0	0.992466	0.9879203	0.99057287	0.98641485	0.9950079	0.99378186	0.937823	0.9803027	0.98698527	0.9773989
0.0	0.9993554	0.99138993	0.99922836	0.99778026	0.99375665	0.9990589	0.995159	0.9946542	0.9983151	0.9902975
0.0	0.999556	0.9997428	0.998781	0.9966397	0.99484396	0.9983211	0.9963314	0.99822885	0.9983633	0.9856149
0.0	0.9961952	0.99893814	0.9964264	0.9941193	0.9697463	0.997247	0.988394	0.98330426	0.996858	0.96661115
0.0	0.999556	0.9997428	0.998781	0.9966397	0.99484396	0.9983211	0.9963314	0.99822885	0.9983633	0.9856149
0.0	0.99958426	0.9991966	0.99819994	0.99720097	0.99469995	0.99850357	0.9949816	0.9973423	0.99917346	0.9755258
0.0	0.999556	0.9997428	0.998781	0.9966397	0.99484396	0.9983211	0.9963314	0.99822885	0.9983633	0.9856149
0.0	0.99977404	0.9998648	0.9993542	0.9984529	0.99778914	0.99903536	0.9985642	0.99934417	0.99941206	0.9947556
0.0	0.992466	0.9879203	0.99057287	0.98641485	0.9950079	0.99378186	0.937823	0.9803027	0.98698527	0.9773989
0.0	0.992466	0.9879203	0.99057287	0.98641485	0.9950079	0.99378186	0.937823	0.9803027	0.98698527	0.9773989
0.0	0.992466	0.9879203	0.99057287	0.98641485	0.9950079	0.99378186	0.937823	0.9803027	0.98698527	0.9773989
0.0	0.00083640544	0.018195143	0.006106429	0.00037953505	0.009136488	0.05483109	0.00026351504	0.00026096578	0.0044105174	0.003940895
0.0	0.00083640544	0.018195143	0.006106429	0.00037953505	0.009136488	0.05483109	0.00026351504	0.00026096578	0.0044105174	0.003940895
0.0	0.992466	0.9879203	0.99057287	0.98641485	0.9950079	0.99378186	0.937823	0.9803027	0.98698527	0.9773989
0.0	0.992466	0.9879203	0.99057287	0.98641485	0.9950079	0.99378186	0.937823	0.9803027	0.98698527	0.9773989
0.0	0.992466	0.9879203	0.99057287	0.98641485	0.9950079	0.99378186	0.937823	0.9803027	0.98698527	0.9773989
0.0	0.9993554	0.99138993	0.99922836	0.99778026	0.99375665	0.9990589	0.995159	0.9946542	0.9983151	0.9902975
0.0	0.9993554	0.99138993	0.99922836	0.99778026	0.99375665	0.9990589	0.995159	0.9946542	0.9983151	0.9902975
0.0	0.999556	0.9997428	0.998781	0.9966397	0.99484396	0.9983211	0.9963314	0.99822885	0.9983633	0.9856149
0.0	0.999556	0.9997428	0.998781	0.9966397	0.99484396	0.9983211	0.9963314	0.99822885	0.9983633	0.9856149
0.0	0.992466	0.9879203	0.99057287	0.98641485	0.9950079	0.99378186	0.937823	0.9803027	0.98698527	0.9773989
0.0	0.9961952	0.99893814	0.9964264	0.9941193	0.9697462	0.997247	0.988394	0.98330426	0.996858	0.96661115
0.0	0.9961952	0.99893814	0.9964264	0.9941193	0.9697462	0.997247	0.988394	0.98330426	0.996858	0.96661115
0.0	0.999556	0.9997428	0.998781	0.9966397	0.99484396	0.9983211	0.9963314	0.99822885	0.9983633	0.9856149
0.0	0.999556	0.9997428	0.998781	0.9966397	0.99484396	0.9983211	0.9963314	0.99822885	0.9983633	0.9856149
0.0	0.992466	0.9879203	0.99057287	0.98641485	0.9950079	0.99378186	0.937823	0.9803027	0.98698527	0.9773989
0.0	0.992466	0.9879203	0.99057287	0.98641485	0.9950079	0.99378186	0.937823	0.9803027	0.98698527	0.9773989
0.0	0.992466	0.9879203	0.99057287	0.98641485	0.9950079	0.99378186	0.937823	0.9803027	0.98698527	0.9773989
0.0	0.992466	0.9879203	0.99057287	0.98641485	0.9950079	0.99378186	0.937823	0.9803027	0.98698527	0.9773989
0.0	0.99989974	0.99989605	0.99941444	0.9993382	0.99925226	0.99985814	0.99951935	0.99950945	0.99985564	0.99854195
0.0	0.992466	0.9879203	0.99057287	0.98641485	0.9950079	0.99378186	0.937823	0.9803027	0.98698527	0.9773989
0.0	0.992466	0.9879203	0.99057287	0.98641485	0.9950079	0.99378186	0.937823	0.9803027	0.98698527	0.9773989
0.0	0.99989974	0.99989605	0.99941444	0.9993382	0.99925226	0.99985814	0.99951935	0.99950945	0.99985564	0.99854195
0.0	0.992466	0.9879203	0.99057287	0.98641485	0.9950079	0.99378186	0.937823	0.9803027	0.98698527	0.9773989
0.0	0.992466	0.9879203	0.99057287	0.98641485	0.9950079	0.99378186	0.937823	0.9803027	0.98698527	0.9773989
0.0	0.9999182	0.9999263	0.999572	0.99950707	0.99947447	0.9998908	0.99970704	0.99968815	0.9999064	0.99896634
0.0	0.992466	0.9879203	0.99057287	0.98641485	0.9950079	0.99378186	0.937823	0.9803027	0.98698527	0.9773989
0.0	0.992466	0.9879203	0.99057287	0.98641485	0.9950079	0.99378186	0.937823	0.9803027	0.98698527	0.9773989
0.0	0.992466	0.9879203	0.99057287	0.98641485	0.9950079	0.99378186	0.937823	0.9803027	0.98698527	0.9773989
0.0	0.99989974	0.99989605	0.99941444	0.9993382	0.99925226	0.99985814	0.99951935	0.99950945	0.99985564	0.99854195
0.0	0.99989974	0.99989605	0.99941444	0.9993382	0.99925226	0.99985814	0.99951935	0.99950945	0.99985564	0.99854195
0.0	0.992466	0.9879203	0.99057287	0.98641485	0.9950079	0.99378186	0.937823	0.9803027	0.98698527	0.9773989
0.0	0.99958426	0.9991966	0.99819994	0.99720097	0.99469995	0.99850357	0.9949816	0.9973423	0.99917346	0.9755258
0.0	0.22045082	0.0050699343	7.309902e-05	0.0007928065	0.00011609025	0.00033370705	3.1836476e-05	0.0020995892	0.00035679678	6.3786305e-05
0.0	0.9993554	0.99138993	0.99922836	0.99778026	0.99375665	0.9990589	0.995159	0.9946542	0.9983151	0.9902975
0.0	0.999556	0.9997428	0.998781	0.9966397	0.99484396	0.9983211	0.9963314	0.99822885	0.9983633	0.9856149
0.0	0.9961952	0.99893814	0.9964264	0.9941193	0.9697462	0.997247	0.988394	0.98330426	0.996858	0.96661115
0.0	0.999556	0.9997428	0.998781	0.9966397	0.99484396	0.9983211	0.9963314	0.99822885	0.9983633	0.9856149
0.0	0.97669435	0.7069978	0.99703634	0.6063493	0.82222116	0.99720603	0.83386594	0.9943357	0.99053943	0.9578312
0.0	0.9993554	0.99138993	0.99922836	0.99778026	0.99375665	0.9990589	0.995159	0.9946542	0.9983151	0.9902975
0.0	0.9993554	0.99138993	0.99922836	0.99778026	0.99375665	0.9990589	0.995159	0.9946542	0.9983151	0.9902975
0.0	0.999556	0.9997428	0.998781	0.9966397	0.99484396	0.9983211	0.9963314	0.99822885	0.9983633	0.9856149
0.0	0.999556	0.9997428	0.998781	0.9966397	0.99484396	0.9983211	0.9963314	0.99822885	0.9983633	0.9856149
0.0	0.999556	0.9997428	0.998781	0.9966397	0.99484396	0.9983211	0.9963314	0.99822885	0.9983633	0.9856149
0.0	0.999556	0.9997428	0.998781	0.9966397	0.99484396	0.9983211	0.9963314	0.99822885	0.9983633	0.9856149
0.0	0.99989974	0.99989605	0.99941444	0.9993382	0.99925226	0.99985814	0.99951935	0.99950945	0.99985564	0.99854195
0.0	0.99989974	0.99989605	0.99941444	0.9993382	0.99925226	0.99985814	0.99951935	0.99950945	0.99985564	0.99854195
0.0	0.9993554	0.99138993	0.99922836	0.99778026	0.99375665	0.9990589	0.995159	0.9946542	0.9983151	0.9902975
0.0	0.999556	0.9997428	0.998781	0.9966397	0.99484396	0.9983211	0.9963314	0.99822885	0.9983633	0.9856149
0.0	0.999556	0.9997428	0.998781	0.9966397	0.99484396	0.9983211	0.9963314	0.99822885	0.9983633	0.9856149
0.0	0.99989974	0.99989605	0.99941444	0.9993382	0.99925226	0.99985814	0.99951935	0.99950945	0.99985564	0.99854195
0.0	0.992466	0.9879203	0.99057287	0.98641485	0.9950079	0.99378186	0.937823	0.9803027	0.98698527	0.9773989
0.0	0.992466	0.9879203	0.99057287	0.98641485	0.9950079	0.99378186	0.937823	0.9803027	0.98698527	0.9773989
0.0	0.992466	0.9879203	0.99057287	0.98641485	0.9950079	0.99378186	0.937823	0.9803027	0.98698527	0.9773989
0.0	0.992466	0.9879203	0.99057287	0.98641485	0.9950079	0.99378186	0.937823	0.9803027	0.98698527	0.9773989
0.0	0.025191732	0.03934746	0.014928407	0.015499894	0.0028716375	0.0076830145	0.003025484	0.0011487834	0.016806656	0.0020954062
0.0	0.025191737	0.03934746	0.014928407	0.015499894	0.002871639	0.0076830145	0.003025484	0.0011487834	0.016806656	0.0020954062
0.0	0.025191737	0.039347477	0.014928407	0.015499894	0.002871639	0.0076830145	0.003025484	0.0011487834	0.016806649	0.0020954083
0.0	0.025191724	0.03934749	0.0149284145	0.0154999085	0.002871639	0.007683018	0.003025484	0.0011487845	0.016806642	0.0020954083
0.0	0.025191737	0.039347477	0.014928407	0.015499901	0.0028716375	0.0076830145	0.003025484	0.0011487834	0.016806656	0.0020954083
0.0	0.025191737	0.03934746	0.014928407	0.015499894	0.0028716375	0.0076830145	0.003025484	0.0011487834	0.016806656	0.0020954062
0.0	0.025191732	0.039347477	0.014928407	0.015499894	0.002871639	0.0076830145	0.003025484	0.0011487834	0.016806649	0.0020954062
0.0	0.025191719	0.03934749	0.014928407	0.0154999085	0.002871639	0.007683018	0.003025484	0.0011487845	0.016806642	0.0020954062
0.0	0.025191732	0.03934746	0.014928407	0.015499894	0.0028716375	0.0076830145	0.003025484	0.0011487834	0.016806649	0.0020954062
0.0	0.025191732	0.03934746	0.014928407	0.015499901	0.0028716375	0.0076830145	0.003025484	0.0011487834	0.016806656	0.0020954062
0.0	0.025191732	0.03934746	0.014928407	0.015499894	0.002871639	0.0076830145	0.003025484	0.0011487834	0.016806649	0.0020954062
0.0	0.025191724	0.03934749	0.0149284145	0.0154999085	0.002871639	0.007683018	0.003025484	0.0011487845	0.016806642	0.0020954062
0.0	0.025191737	0.03934746	0.014928407	0.015499901	0.002871639	0.0076830145	0.003025484	0.0011487834	0.016806649	0.0020954062
0.0	0.992466	0.9879203	0.99057287	0.98641485	0.9950079	0.99378186	0.937823	0.9803027	0.98698527	0.9773989
0.0	0.992466	0.9879203	0.99057287	0.98641485	0.9950079	0.99378186	0.937823	0.9803027	0.98698527	0.9773989
0.0	0.992466	0.9879203	0.99057287	0.98641485	0.9950079	0.99378186	0.937823	0.9803027	0.98698527	0.9773989
0.0	0.992466	0.9879203	0.99057287	0.98641485	0.9950079	0.99378186	0.937823	0.9803027	0.98698527	0.9773989
0.0	0.992466	0.9879203	0.99057287	0.98641485	0.9950079	0.99378186	0.937823	0.9803027	0.98698527	0.9773989
0.0	0.992466	0.9879203	0.99057287	0.98641485	0.9950079	0.99378186	0.937823	0.9803027	0.98698527	0.9773989
0.0	0.992466	0.9879203	0.99057287	0.98641485	0.9950079	0.99378186	0.937823	0.9803027	0.98698527	0.9773989
0.0	0.992466	0.9879203	0.99057287	0.98641485	0.9950079	0.99378186	0.937823	0.9803027	0.98698527	0.9773989
0.0	0.992466	0.9879203	0.99057287	0.98641485	0.9950079	0.99378186	0.937823	0.9803027	0.98698527	0.9773989
0.0	0.99989974	0.99989605	0.99941444	0.9993382	0.99925226	0.99985814	0.99951935	0.99950945	0.99985564	0.99854195
0.0	0.992466	0.9879203	0.99057287	0.98641485	0.9950079	0.99378186	0.937823	0.9803027	0.98698527	0.9773989
0.0	0.992466	0.9879203	0.99057287	0.98641485	0.9950079	0.99378186	0.937823	0.9803027	0.98698527	0.9773989
0.0	0.992466	0.9879203	0.99057287	0.98641485	0.9950079	0.99378186	0.937823	0.9803027	0.98698527	0.9773989
0.0	0.9997212	0.99801576	0.999041	0.99941623	0.98972416	0.9996178	0.9962192	0.9985607	0.9997018	0.9955655
0.0	0.9998497	0.999884	0.9995466	0.99887305	0.99828655	0.9993766	0.99902344	0.9994085	0.9994216	0.9947843
0.0	0.999556	0.9997428	0.998781	0.9966397	0.99484396	0.9983211	0.9963314	0.99822885	0.9983633	0.9856149
0.0	0.992466	0.9879203	0.99057287	0.98641485	0.9950079	0.99378186	0.937823	0.9803027	0.98698527	0.9773989
0.0	0.99958426	0.9991966	0.99819994	0.99720097	0.99469995	0.99850357	0.9949816	0.9973423	0.99917346	0.9755258
0.0	0.8122857	0.09766175	0.9780759	0.058132797	0.25547448	0.89390665	0.21025981	0.15979937	0.8353836	0.2158636
0.0	0.99976486	0.99929607	0.9988356	0.9989625	0.9913795	0.9992169	0.99556476	0.9982987	0.999542	0.99356043
0.0	0.992466	0.9879203	0.99057287	0.98641485	0.9950079	0.99378186	0.937823	0.9803027	0.98698527	0.9773989
0.0	0.992466	0.9879203	0.99057287	0.98641485	0.9950079	0.99378186	0.937823	0.9803027	0.98698527	0.9773989
0.0	0.992466	0.9879203	0.99057287	0.98641485	0.9950079	0.99378186	0.937823	0.9803027	0.98698527	0.9773989
0.0	0.992466	0.9879203	0.99057287	0.98641485	0.9950079	0.99378186	0.937823	0.9803027	0.98698527	0.9773989
0.0	0.992466	0.9879203	0.99057287	0.98641485	0.9950079	0.99378186	0.937823	0.9803027	0.98698527	0.9773989
0.0	0.9999254	0.9998708	0.99963164	0.999622	0.9969702	0.9995302	0.99906296	0.99910235	0.99960905	0.9985287
0.0	0.99989974	0.99989605	0.99941444	0.9993382	0.99925226	0.99985814	0.99951935	0.99950945	0.99985564	0.99854195
0.0	0.992466	0.9879203	0.99057287	0.98641485	0.9950079	0.99378186	0.937823	0.9803027	0.98698527	0.9773989
0.0	0.9997212	0.99801576	0.999041	0.99941623	0.98972416	0.9996178	0.9962192	0.9985607	0.9997018	0.9955655
0.0	0.9997212	0.99801576	0.999041	0.99941623	0.98972416	0.9996178	0.9962192	0.9985607	0.9997018	0.9955655
0.0	0.9997212	0.99801576	0.999041	0.99941623	0.98972416	0.9996178	0.9962192	0.9985607	0.9997018	0.9955655
0.0	0.9997212	0.99801576	0.999041	0.99941623	0.98972416	0.9996178	0.9962192	0.9985607	0.9997018	0.9955655
0.0	0.9997212	0.99801576	0.999041	0.99941623	0.98972416	0.9996178	0.9962192	0.9985607	0.9997018	0.9955655
0.0	0.018823164	0.0007188274	0.0031437788	0.0008907617	0.0005523844	0.00022482693	0.0024794436	0.019436099	0.015330528	0.0020852447
0.0	0.028735539	0.0014692722	0.7323312	0.004225227	0.0032728736	0.0002180509	0.02410572	0.010845481	0.05042342	0.0014511738
0.0	0.992466	0.9879203	0.99057287	0.98641485	0.9950079	0.99378186	0.937823	0.9803027	0.98698527	0.9773989
0.0	0.992466	0.9879203	0.99057287	0.98641485	0.9950079	0.99378186	0.937823	0.9803027	0.98698527	0.9773989
0.0	0.95165116	0.36960492	0.20906672	0.03617824	0.060640045	0.024061603	0.13679205	0.0660555	0.40020207	0.3366948
0.0	0.9997918	0.99925846	0.9994287	0.9980262	0.99276626	0.99943477	0.99681574	0.999003	0.99847525	0.99328846
0.0	0.992466	0.9879203	0.99057287	0.98641485	0.9950079	0.99378186	0.937823	0.9803027	0.98698527	0.9773989
0.0	0.99962664	0.99980575	0.99893457	0.99740535	0.99524987	0.99869895	0.9969981	0.9985379	0.9986613	0.9876089
0.0	0.992466	0.9879203	0.99057287	0.98641485	0.9950079	0.99378186	0.937823	0.9803027	0.98698527	0.9773989
0.0	0.992466	0.9879203	0.99057287	0.98641485	0.9950079	0.99378186	0.937823	0.9803027	0.98698527	0.9773989
0.0	0.992466	0.9879203	0.99057287	0.98641485	0.9950079	0.99378186	0.937823	0.9803027	0.98698527	0.9773989
0.0	0.992466	0.9879203	0.99057287	0.98641485	0.9950079	0.99378186	0.937823	0.9803027	0.98698527	0.9773989
0.0	0.992466	0.9879203	0.99057287	0.98641485	0.9950079	0.99378186	0.937823	0.9803027	0.98698527	0.9773989
0.0	0.992466	0.9879203	0.99057287	0.98641485	0.9950079	0.99378186	0.937823	0.9803027	0.98698527	0.9773989
0.0	0.992466	0.9879203	0.99057287	0.98641485	0.9950079	0.99378186	0.937823	0.9803027	0.98698527	0.9773989
0.0	0.99974865	0.9991478	0.9995746	0.9977107	0.99323374	0.9994362	0.9970626	0.9988715	0.9987112	0.99525577
0.0	0.992466	0.9879203	0.99057287	0.98641485	0.9950079	0.99378186	0.937823	0.9803027	0.98698527	0.9773989
0.0	0.992466	0.9879203	0.99057287	0.98641485	0.9950079	0.99378186	0.937823	0.9803027	0.98698527	0.9773989
0.0	0.992466	0.9879203	0.99057287	0.98641485	0.9950079	0.99378186	0.937823	0.9803027	0.98698527	0.9773989
0.0	0.992466	0.9879203	0.99057287	0.98641485	0.9950079	0.99378186	0.937823	0.9803027	0.98698527	0.9773989
0.0	0.992466	0.9879203	0.99057287	0.98641485	0.9950079	0.99378186	0.937823	0.9803027	0.98698527	0.9773989
0.0	0.9999254	0.9998708	0.99963164	0.999622	0.9969702	0.9995302	0.99906296	0.99910235	0.99960905	0.9985287
0.0	0.992466	0.9879203	0.99057287	0.98641485	0.9950079	0.99378186	0.937823	0.9803027	0.98698527	0.9773989
0.0	0.992466	0.9879203	0.99057287	0.98641485	0.9950079	0.99378186	0.937823	0.9803027	0.98698527	0.9773989
0.0	0.992466	0.9879203	0.99057287	0.98641485	0.9950079	0.99378186	0.937823	0.9803027	0.98698527	0.9773989
0.0	0.992466	0.9879203	0.99057287	0.98641485	0.9950079	0.99378186	0.937823	0.9803027	0.98698527	0.9773989
0.0	0.992466	0.9879203	0.99057287	0.98641485	0.9950079	0.99378186	0.937823	0.9803027	0.98698527	0.9773989
0.0	0.992466	0.9879203	0.99057287	0.98641485	0.9950079	0.99378186	0.937823	0.9803027	0.98698527	0.9773989
0.0	0.9997191	0.99948764	0.99859816	0.9983107	0.9968646	0.99908805	0.9962209	0.99799263	0.99949515	0.9805253
0.0	0.99968314	0.9955253	0.99943095	0.9990048	0.9984206	0.9996076	0.9985134	0.9983064	0.9991917	0.9969133
0.0	0.9782672	0.9648735	0.8294391	0.91978717	0.9219609	0.87940174	0.8139259	0.86791736	0.9192276	0.24187525
0.0	0.99860674	0.9682967	0.9066518	0.97182155	0.8452107	0.9984346	0.99295056	0.892149	0.9503563	0.40091822
0.0	0.93559706	0.9447701	0.15275772	0.5436036	0.8453624	0.87320954	0.92774254	0.7039951	0.80485094	0.73147345
0.0	0.9570979	0.9042122	0.6374926	0.7792861	0.9469997	0.5335582	0.9065313	0.9768921	0.8545284	0.074222475
0.0	0.9798335	0.9399564	0.91436714	0.18168268	0.43601918	0.51470274	0.59374547	0.6292895	0.96485174	0.19071132
0.0	0.95058227	0.96954846	0.97623956	0.23832521	0.9891676	0.99916685	0.9912567	0.4495074	0.76007485	0.90991426
0.0	0.9823813	0.96306175	0.5005664	0.2706898	0.8924102	0.86101365	0.7396763	0.11436654	0.91323364	0.16895707
0.0	0.825009	0.9331108	0.29051256	0.83767784	0.22914891	0.7196985	0.7565719	0.9788618	0.95992005	0.16866799
0.0	0.981173	0.28592876	0.044541452	0.025859803	0.004830829	0.012467283	0.18399103	0.6901466	0.36233303	0.005718194
0.0	0.99998736	0.9997466	0.99970955	0.99995124	0.99993193	0.999961	0.9999466	0.9998611	0.9998105	0.9989778
0.0	0.002497658	0.010269654	0.020543613	0.0024097164	0.00076837646	0.002359865	0.0017192846	0.0058424226	0.000888063	0.0015422939
0.0	0.08861544	0.0044386596	0.0017692551	0.00095146673	0.014078517	0.0014006076	0.0004481024	0.00069190934	0.0010916372	0.0084728515
0.0	0.14182442	0.07083757	0.3158013	0.009639641	0.07819108	0.22141555	0.02875933	0.13957399	0.72701836	0.5958034
0.0	0.86186475	0.99129957	0.44780442	0.96911734	0.72323203	0.97387165	0.7268877	0.8772572	0.7512848	0.69711214
0.0	0.99979347	0.99973375	0.99940467	0.999057	0.99797446	0.9993105	0.99874145	0.99926347	0.9996556	0.99204683
0.0	0.9997806	0.9998795	0.9996309	0.998992	0.9979615	0.9991762	0.99870884	0.9994437	0.99939585	0.99506253
0.0	0.9957475	0.9956043	0.9370556	0.9909847	0.996036	0.99795675	0.9839802	0.99758554	0.9977738	0.97434676
0.0	0.992466	0.9879203	0.99057287	0.98641485	0.9950079	0.99378186	0.937823	0.9803027	0.98698527	0.9773989
0.0	0.99988616	0.9997743	0.9992285	0.99938977	0.9980192	0.9997546	0.998767	0.99925345	0.9996854	0.9960918
0.0	0.9996537	0.99864537	0.99920493	0.9967014	0.9894517	0.9989247	0.99383104	0.99770266	0.9972817	0.9923487
0.0	0.992466	0.9879203	0.99057287	0.98641485	0.9950079	0.99378186	0.937823	0.9803027	0.98698527	0.9773989
0.0	0.9993554	0.99138993	0.99922836	0.99778026	0.99375665	0.9990589	0.995159	0.9946542	0.9983151	0.9902975
0.0	0.9984357	0.9990706	0.99898726	0.99972135	0.9977997	0.99869555	0.89792776	0.8611722	0.9999627	0.8681679
0.0	0.99982893	0.99888116	0.9995552	0.99969316	0.99698824	0.9998777	0.9988524	0.9973283	0.9995683	0.9946689
0.0	0.9999114	0.9995535	0.99979	0.99990857	0.99953294	0.99995315	0.99980706	0.99978894	0.99980026	0.9982487
0.0	0.9997631	0.9996158	0.9989906	0.99911135	0.99700385	0.9993795	0.9979182	0.9991372	0.99954385	0.9888918
0.0	0.017351404	0.010642485	0.0077715404	0.0037293702	0.006781611	0.041456852	0.0042889756	0.027156599	0.012406001	0.008997997
0.0	0.99961096	0.9993549	0.9984396	0.9975292	0.9954075	0.9986628	0.99584085	0.99769896	0.9992556	0.97700214
0.0	0.017351396	0.010642485	0.0077715367	0.0037293702	0.006781611	0.041456852	0.0042889756	0.027156612	0.012406001	0.008998002
0.0	0.99961096	0.9993549	0.9984396	0.9975292	0.9954075	0.9986628	0.99584085	0.99769896	0.9992556	0.97700214
0.0	0.992466	0.9879203	0.99057287	0.98641485	0.9950079	0.99378186	0.937823	0.9803027	0.98698527	0.9773989
0.0	0.992466	0.9879203	0.99057287	0.98641485	0.9950079	0.99378186	0.937823	0.9803027	0.98698527	0.9773989
0.0	0.992466	0.9879203	0.99057287	0.98641485	0.9950079	0.99378186	0.937823	0.9803027	0.98698527	0.9773989
0.0	0.99989974	0.99989605	0.99941444	0.9993382	0.99925226	0.99985814	0.99951935	0.99950945	0.99985564	0.99854195
0.0	0.992466	0.9879203	0.99057287	0.98641485	0.9950079	0.99378186	0.937823	0.9803027	0.98698527	0.9773989
0.0	0.9997212	0.99801576	0.999041	0.99941623	0.98972416	0.9996178	0.9962192	0.9985607	0.9997018	0.9955655
0.0	0.992466	0.9879203	0.99057287	0.98641485	0.9950079	0.99378186	0.937823	0.9803027	0.98698527	0.9773989
0.0	0.99989974	0.99989605	0.99941444	0.9993382	0.99925226	0.99985814	0.99951935	0.99950945	0.99985564	0.99854195
0.0	0.992466	0.9879203	0.99057287	0.98641485	0.9950079	0.99378186	0.937823	0.9803027	0.98698527	0.9773989
0.0	0.00016236983	0.0014195172	0.00025289052	8.942588e-05	0.0009624111	0.00020594044	0.0001250596	0.001000982	0.0003507312	0.00018353187
0.0	0.992466	0.9879203	0.99057287	0.98641485	0.9950079	0.99378186	0.937823	0.9803027	0.98698527	0.9773989
0.0	0.992466	0.9879203	0.99057287	0.98641485	0.9950079	0.99378186	0.937823	0.9803027	0.98698527	0.9773989
0.0	0.99989974	0.99989605	0.99941444	0.9993382	0.99925226	0.99985814	0.99951935	0.99950945	0.99985564	0.99854195
0.0	0.992466	0.9879203	0.99057287	0.98641485	0.9950079	0.99378186	0.937823	0.9803027	0.98698527	0.9773989
0.0	0.9999144	0.9998419	0.99978215	0.99991834	0.99789953	0.9997384	0.99894637	0.99953866	0.999084	0.997761
0.0	0.99989974	0.99989605	0.99941444	0.9993382	0.99925226	0.99985814	0.99951935	0.99950945	0.99985564	0.99854195
0.0	0.992466	0.9879203	0.99057287	0.98641485	0.9950079	0.99378186	0.937823	0.9803027	0.98698527	0.9773989
0.0	0.00016236983	0.0014195172	0.00025289052	8.942588e-05	0.0009624111	0.00020594044	0.0001250596	0.001000982	0.0003507314	0.00018353187
0.0	0.99979585	0.99940634	0.9987042	0.99870396	0.99711514	0.99895763	0.99841106	0.9983633	0.9996244	0.99089867
0.0	0.017351396	0.010642485	0.0077715404	0.0037293702	0.006781611	0.041456852	0.0042889733	0.027156599	0.012406001	0.008998002
0.0	0.8468214	0.8023311	0.042914264	0.073944144	0.037938	0.15051721	0.22776933	0.9674599	0.094685756	0.014331796
0.0	0.053152174	0.13962159	0.0146106165	0.00789873	0.09077445	0.5014266	0.079099275	0.9998778	0.0059200223	0.025579924
0.0	0.9993554	0.99138993	0.99922836	0.99778026	0.99375665	0.9990589	0.995159	0.9946542	0.9983151	0.9902975
0.0	0.9993554	0.99138993	0.99922836	0.99778026	0.99375665	0.9990589	0.995159	0.9946542	0.9983151	0.9902975
0.0	0.9993554	0.99138993	0.99922836	0.99778026	0.99375665	0.9990589	0.995159	0.9946542	0.9983151	0.9902975
0.0	0.9993554	0.99138993	0.99922836	0.99778026	0.99375665	0.9990589	0.995159	0.9946542	0.9983151	0.9902975
0.0	0.992466	0.9879203	0.99057287	0.98641485	0.9950079	0.99378186	0.937823	0.9803027	0.98698527	0.9773989
0.0	0.992466	0.9879203	0.99057287	0.98641485	0.9950079	0.99378186	0.937823	0.9803027	0.98698527	0.9773989
0.0	0.992466	0.9879203	0.99057287	0.98641485	0.9950079	0.99378186	0.937823	0.9803027	0.98698527	0.9773989
0.0	0.992466	0.9879203	0.99057287	0.98641485	0.9950079	0.99378186	0.937823	0.9803027	0.98698527	0.9773989
0.0	0.992466	0.9879203	0.99057287	0.98641485	0.9950079	0.99378186	0.937823	0.9803027	0.98698527	0.9773989
0.0	0.992466	0.9879203	0.99057287	0.98641485	0.9950079	0.99378186	0.937823	0.9803027	0.98698527	0.9773989
0.0	0.992466	0.9879203	0.99057287	0.98641485	0.9950079	0.99378186	0.937823	0.9803027	0.98698527	0.9773989
0.0	0.9997631	0.9996158	0.9989906	0.99911135	0.99700385	0.9993795	0.9979182	0.9991372	0.99954385	0.9888918
0.0	0.992466	0.9879203	0.99057287	0.98641485	0.9950079	0.99378186	0.937823	0.9803027	0.98698527	0.9773989
0.0	0.9995322	0.9981127	0.99817884	0.99956924	0.9957736	0.99687743	0.9752924	0.9533186	0.9967783	0.9735232
0.0	0.99964786	0.9993886	0.9986285	0.9977451	0.99584323	0.9988116	0.99678963	0.99787176	0.99936765	0.9818856
0.0	0.017351396	0.010642485	0.0077715404	0.0037293702	0.006781611	0.041456852	0.0042889756	0.027156612	0.012406001	0.008997997
0.0	0.017351396	0.010642479	0.0077715404	0.0037293702	0.006781611	0.041456852	0.0042889756	0.027156612	0.012406001	0.008997997
0.0	0.028240303	0.0044386615	0.0011205006	0.00039916422	0.0088952305	0.00052057754	0.0011340107	0.0006684284	0.0007331308	0.007046118
0.0	0.992466	0.9879203	0.99057287	0.98641485	0.9950079	0.99378186	0.937823	0.9803027	0.98698527	0.9773989
0.0	0.02007623	0.010898719	0.0077995425	0.0045439824	0.0070431293	0.051270958	0.005253207	0.028185824	0.013900613	0.010373241
0.0	0.992466	0.9879203	0.99057287	0.98641485	0.9950079	0.99378186	0.937823	0.9803027	0.98698527	0.9773989
0.0	0.992466	0.9879203	0.99057287	0.98641485	0.9950079	0.99378186	0.937823	0.9803027	0.98698527	0.9773989
0.0	0.992466	0.9879203	0.99057287	0.98641485	0.9950079	0.99378186	0.937823	0.9803027	0.98698527	0.9773989
0.0	0.99958426	0.9991966	0.99819994	0.99720097	0.99469995	0.99850357	0.9949816	0.9973423	0.99917346	0.9755258
0.0	0.992466	0.9879203	0.99057287	0.98641485	0.9950079	0.99378186	0.937823	0.9803027	0.98698527	0.9773989
0.0	0.992466	0.9879203	0.99057287	0.98641485	0.9950079	0.99378186	0.937823	0.9803027	0.98698527	0.9773989
0.0	0.992466	0.9879203	0.99057287	0.98641485	0.9950079	0.99378186	0.937823	0.9803027	0.98698527	0.9773989
0.0	0.992466	0.9879203	0.99057287	0.98641485	0.9950079	0.99378186	0.937823	0.9803027	0.98698527	0.9773989
0.0	0.8987536	0.9898942	0.9919276	0.9828439	0.93569976	0.967884	0.5131991	0.27871028	0.9845084	0.6813239
0.0	0.992466	0.9879203	0.99057287	0.98641485	0.9950079	0.99378186	0.937823	0.9803027	0.98698527	0.9773989
0.0	0.992466	0.9879203	0.99057287	0.98641485	0.9950079	0.99378186	0.937823	0.9803027	0.98698527	0.9773989
0.0	0.9999441	0.99989796	0.99962497	0.9995338	0.998809	0.99978215	0.9995912	0.99932754	0.9998411	0.9985349
0.0	0.992466	0.9879203	0.99057287	0.98641485	0.9950079	0.99378186	0.937823	0.9803027	0.98698527	0.9773989
0.0	0.017351404	0.010642485	0.0077715367	0.0037293702	0.006781611	0.041456852	0.0042889756	0.027156599	0.012406001	0.008997997
0.0	0.992466	0.9879203	0.99057287	0.98641485	0.9950079	0.99378186	0.937823	0.9803027	0.98698527	0.9773989
0.0	0.8786931	0.11469683	0.96861714	0.97214544	0.008455392	0.035321195	0.0014983289	0.1934519	0.93208617	0.6489522
0.0	0.992466	0.9879203	0.99057287	0.98641485	0.9950079	0.99378186	0.937823	0.9803027	0.98698527	0.9773989
0.0	0.017351396	0.010642485	0.0077715367	0.0037293702	0.006781611	0.041456852	0.0042889756	0.027156612	0.012406001	0.008997997
0.0	0.89875346	0.9898942	0.9919276	0.9828439	0.93569976	0.967884	0.51319915	0.27871025	0.9845084	0.6813239
0.0	0.9993554	0.99138993	0.99922836	0.99778026	0.99375665	0.9990589	0.995159	0.9946542	0.9983151	0.9902975
0.0	0.992466	0.9879203	0.99057287	0.98641485	0.9950079	0.99378186	0.937823	0.9803027	0.98698527	0.9773989
0.0	0.99939275	0.99216837	0.99923503	0.99803764	0.9948832	0.99911803	0.99597794	0.9948625	0.9986028	0.99175066
0.0	0.018779805	0.0041073286	0.0051377267	0.09595573	0.0290933	0.0026823578	0.0028251212	0.74453306	0.0033242125	0.002264639
0.0	0.03937234	0.013177932	0.010751131	0.007436287	0.011938691	0.058286767	0.013537382	0.04748309	0.03313379	0.031425238
0.0	0.9998012	0.9989868	0.9994066	0.9981653	0.99394554	0.999212	0.9971949	0.9986519	0.99850225	0.99594927
0.0	0.992466	0.9879203	0.99057287	0.98641485	0.9950079	0.99378186	0.937823	0.9803027	0.98698527	0.9773989
0.0	0.99982893	0.99888116	0.9995552	0.99969316	0.99698824	0.9998777	0.9988524	0.9973283	0.9995683	0.9946689
0.0	0.992466	0.9879203	0.99057287	0.98641485	0.9950079	0.99378186	0.937823	0.9803027	0.98698527	0.9773989
0.0	0.08861539	0.0044386596	0.0017692551	0.00095146673	0.014078517	0.0014006076	0.0004481024	0.00069190934	0.0010916372	0.0084728515
0.0	0.028240303	0.0044386615	0.0011205006	0.00039916442	0.0088952305	0.00052057754	0.0011340107	0.000668428	0.0007331308	0.007046118
0.0	0.9999157	0.9998272	0.9994025	0.9995173	0.9982844	0.9998092	0.99912983	0.9994604	0.999754	0.99724835
0.0	0.019707292	0.011547319	0.0077715404	0.00409764	0.0075490344	0.048816007	0.0045707608	0.031998437	0.013423733	0.0110971145
0.0	0.029918639	0.014973163	0.010052136	0.005748328	0.00890355	0.06926879	0.006684804	0.058195367	0.019278146	0.017690284
0.0	0.9728195	0.955348	0.868176	0.856007	0.86569554	0.9832698	0.8848514	0.9490147	0.94977754	0.8540238
0.0	0.9701732	0.0048542703	0.0005143598	0.02639828	0.03748919	0.98960704	0.11718806	0.29855967	0.030621551	0.68522316
0.0	0.9995639	0.99806374	0.99810433	0.99961096	0.9957545	0.997413	0.9804318	0.9526345	0.99705565	0.97713315
0.0	0.992466	0.9879203	0.99057287	0.98641485	0.9950079	0.99378186	0.937823	0.9803027	0.98698527	0.9773989
0.0	0.93131876	0.95916176	0.7188843	0.6130565	0.5129696	0.8554545	0.6516749	0.8188968	0.92843276	0.36416277
0.0	0.9993554	0.99138993	0.99922836	0.99778026	0.99375665	0.9990589	0.995159	0.9946542	0.9983151	0.9902975
0.0	0.9992218	0.992945	0.98868424	0.999094	0.98627	0.9987178	0.9875826	0.99115443	0.9775333	0.99178493
0.0	0.992466	0.9879203	0.99057287	0.98641485	0.9950079	0.99378186	0.937823	0.9803027	0.98698527	0.9773989
0.0	0.992466	0.9879203	0.99057287	0.98641485	0.9950079	0.99378186	0.937823	0.9803027	0.98698527	0.9773989
0.0	0.992466	0.9879203	0.99057287	0.98641485	0.9950079	0.99378186	0.937823	0.9803027	0.98698527	0.9773989
0.0	0.99989974	0.99989605	0.99941444	0.9993382	0.99925226	0.99985814	0.99951935	0.99950945	0.99985564	0.99854195
0.0	0.9999441	0.99989796	0.99962497	0.9995338	0.998809	0.99978215	0.9995912	0.99932754	0.9998411	0.9985349
0.0	0.992466	0.9879203	0.99057287	0.98641485	0.9950079	0.99378186	0.937823	0.9803027	0.98698527	0.9773989
0.0	0.992466	0.9879203	0.99057287	0.98641485	0.9950079	0.99378186	0.937823	0.9803027	0.98698527	0.9773989
0.0	0.992466	0.9879203	0.99057287	0.98641485	0.9950079	0.99378186	0.937823	0.9803027	0.98698527	0.9773989
0.0	0.99958426	0.9991966	0.99819994	0.99720097	0.99469995	0.99850357	0.9949816	0.9973423	0.99917346	0.9755258
0.0	0.992466	0.9879203	0.99057287	0.98641485	0.9950079	0.99378186	0.937823	0.9803027	0.98698527	0.9773989
0.0	0.99887687	0.9851917	0.9939474	0.98082167	0.8708764	0.9971835	0.95517546	0.9929771	0.9922219	0.9898525
0.0	0.999556	0.9997428	0.998781	0.9966397	0.99484396	0.9983211	0.9963314	0.99822885	0.9983633	0.9856149
0.0	0.992466	0.9879203	0.99057287	0.98641485	0.9950079	0.99378186	0.937823	0.9803027	0.98698527	0.9773989
0.0	0.9982559	0.9959365	0.99585176	0.98668516	0.9626637	0.9971667	0.98697996	0.9749723	0.99588144	0.95880127
0.0	0.992466	0.9879203	0.99057287	0.98641485	0.9950079	0.99378186	0.937823	0.9803027	0.98698527	0.9773989
0.0	0.0018118066	0.0012216077	0.0019502828	0.98641485	0.009125185	0.99378186	0.11664966	0.0006532743	0.6020333	0.00443002
0.0	0.00085407007	0.14155303	0.08863778	0.9028664	0.00047940738	0.0003613206	3.176642e-05	0.00028866698	0.0031406991	0.01076434
0.0	0.992466	0.9879203	0.99057287	0.98641485	0.9950079	0.99378186	0.937823	0.9803027	0.98698527	0.9773989
0.0	0.992466	0.9879203	0.99057287	0.98641485	0.9950079	0.99378186	0.937823	0.9803027	0.98698527	0.9773989
0.0	0.9996537	0.99864537	0.99920493	0.9967014	0.9894517	0.9989247	0.99383104	0.99770266	0.9972817	0.9923487
0.0	0.99993	0.9999125	0.99973375	0.99954396	0.9981627	0.9996526	0.9993498	0.9992005	0.9997844	0.9984092
0.0	0.9999441	0.99989796	0.99962497	0.9995338	0.998809	0.99978215	0.9995912	0.99932754	0.9998411	0.9985349
0.0	0.99993	0.9999125	0.99973375	0.99954396	0.9981627	0.9996526	0.9993498	0.9992005	0.9997844	0.9984092
0.0	0.992466	0.9879203	0.99057287	0.98641485	0.9950079	0.99378186	0.937823	0.9803027	0.98698527	0.9773989
0.0	0.017351396	0.010642479	0.0077715404	0.0037293702	0.006781611	0.041456852	0.0042889756	0.027156599	0.012406001	0.008997997
0.0	0.008966646	0.006364186	0.0045892415	0.0013761203	0.0026954827	0.009656576	0.0024520073	0.0071935426	0.005005625	0.0019399963
0.0	0.9913988	0.9669229	0.9899796	0.92141247	0.77524376	0.98172814	0.793077	0.873748	0.9691743	0.986011
0.0	0.0075933225	0.0073857736	0.0156133445	0.005201765	0.05626623	0.010103392	0.0015517288	0.0003718609	0.001331339	0.00028374186
0.0	0.0075933225	0.0073857736	0.0156133445	0.005201765	0.05626623	0.010103392	0.0015517288	0.0003718609	0.001331339	0.00028374186
0.0	0.9995322	0.9981127	0.99817884	0.99956924	0.9957736	0.99687743	0.9752924	0.9533186	0.9967783	0.9735232
0.0	0.78756905	0.7086936	0.0062898695	0.14690739	0.0104365675	0.8616215	0.03631588	0.9146267	0.9397559	0.00057848694
0.0	0.992466	0.9879203	0.99057287	0.98641485	0.9950079	0.99378186	0.937823	0.9803027	0.98698527	0.9773989
0.0	0.992466	0.9879203	0.99057287	0.98641485	0.9950079	0.99378186	0.937823	0.9803027	0.98698527	0.9773989
0.0	0.992466	0.9879203	0.99057287	0.98641485	0.9950079	0.99378186	0.937823	0.9803027	0.98698527	0.9773989
0.0	0.00016236983	0.0014195172	0.00025289052	8.942588e-05	0.0009624111	0.00020594044	0.0001250596	0.001000982	0.0003507314	0.00018353187
0.0	0.23355456	0.37058774	0.006074594	0.0030430343	0.003978969	0.005819168	0.005170796	0.21784613	0.0038095433	0.019102108
0.0	0.992466	0.9879203	0.99057287	0.98641485	0.9950079	0.99378186	0.937823	0.9803027	0.98698527	0.9773989
0.0	0.992466	0.9879203	0.99057287	0.98641485	0.9950079	0.99378186	0.937823	0.9803027	0.98698527	0.9773989
0.0	0.99989974	0.99989605	0.99941444	0.9993382	0.99925226	0.99985814	0.99951935	0.99950945	0.99985564	0.99854195
0.0	0.9995322	0.9981127	0.99817884	0.99956924	0.9957736	0.99687743	0.9752924	0.9533186	0.9967783	0.9735232
0.0	0.9997433	0.99963975	0.9998822	0.99987674	0.99963284	0.99954164	0.9993204	0.9991167	0.99958473	0.99783283
0.0	0.23355459	0.37058768	0.006074594	0.0030430343	0.003978969	0.0058191707	0.005170796	0.21784611	0.0038095433	0.019102113
0.0	0.19136424	0.48120588	0.52112794	0.22568823	0.3032192	0.9289003	0.2880614	0.39163277	0.7818318	0.14756836
0.0	0.992466	0.9879203	0.99057287	0.98641485	0.9950079	0.99378186	0.937823	0.9803027	0.98698527	0.9773989
0.0	0.992466	0.9879203	0.99057287	0.98641485	0.9950079	0.99378186	0.937823	0.9803027	0.98698527	0.9773989
0.0	0.992466	0.9879203	0.99057287	0.98641485	0.9950079	0.99378186	0.937823	0.9803027	0.98698527	0.9773989
0.0	0.017351404	0.010642479	0.0077715404	0.0037293702	0.006781611	0.041456852	0.0042889733	0.027156599	0.012406001	0.008997997
0.0	0.992466	0.9879203	0.99057287	0.98641485	0.9950079	0.99378186	0.937823	0.9803027	0.98698527	0.9773989
0.0	0.017351404	0.010642485	0.0077715404	0.0037293702	0.006781611	0.041456863	0.0042889756	0.027156599	0.012406001	0.008997997
0.0	0.016974421	0.0113252215	0.009549476	0.003984141	0.008012452	0.04503308	0.004390779	0.027156612	0.012124139	0.009219095
0.0	0.992466	0.9879203	0.99057287	0.98641485	0.9950079	0.99378186	0.937823	0.9803027	0.98698527	0.9773989
0.0	0.409703	0.03854432	0.99057287	0.002620794	0.05218158	0.09521253	0.07811469	0.055252094	0.85579824	0.8256953
0.0	0.019418646	0.011954377	0.0074220328	0.0042078765	0.008135356	0.049768824	0.0042889756	0.026831884	0.013702921	0.009807965
0.0	0.9999254	0.9998708	0.99963164	0.999622	0.9969702	0.9995302	0.99906296	0.99910235	0.99960905	0.9985287
0.0	0.9999254	0.9998708	0.99963164	0.999622	0.9969702	0.9995302	0.99906296	0.99910235	0.99960905	0.9985287
0.0	0.99989974	0.99989605	0.99941444	0.9993382	0.99925226	0.99985814	0.99951935	0.99950945	0.99985564	0.99854195
0.0	0.00016236983	0.0014195172	0.00025289052	8.9425965e-05	0.0009624111	0.00020594044	0.0001250596	0.001000982	0.0003507314	0.00018353187
0.0	0.23355456	0.37058774	0.006074594	0.0030430343	0.003978969	0.005819168	0.005170796	0.21784611	0.0038095433	0.019102104
0.0	0.99989974	0.99989605	0.99941444	0.9993382	0.99925226	0.99985814	0.99951935	0.99950945	0.99985564	0.99854195
0.0	0.00016236983	0.0014195172	0.00025289005	8.942588e-05	0.0009624111	0.00020594044	0.0001250596	0.001000982	0.0003507312	0.00018353204
0.0	0.23355453	0.37058774	0.006074594	0.0030430343	0.003978969	0.005819168	0.005170796	0.21784613	0.0038095433	0.019102104
0.0	0.9999254	0.9998708	0.99963164	0.999622	0.9969702	0.9995302	0.99906296	0.99910235	0.99960905	0.9985287
0.0	0.99989974	0.99989605	0.99941444	0.9993382	0.99925226	0.99985814	0.99951935	0.99950945	0.99985564	0.99854195
0.0	0.00016236983	0.0014195172	0.00025289052	8.9425965e-05	0.0009624111	0.00020594044	0.0001250596	0.001000982	0.0003507312	0.00018353187
0.0	0.23355453	0.37058768	0.006074594	0.0030430343	0.003978969	0.0058191707	0.005170796	0.21784608	0.0038095433	0.019102108
0.0	0.9999254	0.9998708	0.99963164	0.999622	0.9969702	0.9995302	0.99906296	0.99910235	0.99960905	0.9985287
0.0	0.99989974	0.99989605	0.99941444	0.9993382	0.99925226	0.99985814	0.99951935	0.99950945	0.99985564	0.99854195
0.0	0.00016236983	0.0014195172	0.00025289005	8.942588e-05	0.0009624111	0.00020594044	0.0001250596	0.001000982	0.0003507314	0.00018353204
0.0	0.23355453	0.37058768	0.006074594	0.0030430327	0.003978969	0.005819168	0.005170796	0.21784613	0.0038095433	0.019102108
0.0	0.9993554	0.99138993	0.99922836	0.99778026	0.99375665	0.9990589	0.995159	0.9946542	0.9983151	0.9902975
0.0	0.992466	0.9879203	0.99057287	0.98641485	0.9950079	0.99378186	0.937823	0.9803027	0.98698527	0.9773989
0.0	0.992466	0.9879203	0.99057287	0.98641485	0.9950079	0.99378186	0.937823	0.9803027	0.98698527	0.9773989
0.0	0.999556	0.9997428	0.998781	0.9966397	0.99484396	0.9983211	0.9963314	0.99822885	0.9983633	0.9856149
0.0	0.017351404	0.010642485	0.008790507	0.0039272252	0.007038606	0.046888154	0.0046318984	0.030531954	0.012406001	0.01247457
0.0	0.992466	0.9879203	0.23129174	5.9153066e-05	0.00061695685	0.41298667	8.8390785e-05	0.6235657	0.98698527	0.006796331
0.0	0.9998889	0.99979633	0.9996898	0.9998061	0.9984895	0.999708	0.9973416	0.9983608	0.99977237	0.99687165
0.0	0.992466	0.9879203	0.99057287	0.98641485	0.9950079	0.99378186	0.937823	0.9803027	0.98698527	0.9773989
0.0	0.9156017	0.9935836	0.99441	0.98609966	0.951668	0.9766781	0.64356357	0.4056997	0.9899395	0.76768786
0.0	0.92111164	0.9910982	0.9942713	0.9862142	0.95430076	0.9756522	0.6214379	0.3536423	0.9910018	0.7153006
0.0	0.9280684	0.9930636	0.9948284	0.9871804	0.9549046	0.9789053	0.6399443	0.4060066	0.9915269	0.7575027
0.0	0.9405874	0.99690956	0.99667346	0.9946037	0.9603181	0.98481387	0.74576086	0.4724981	0.9946584	0.92273855
0.0	0.92474866	0.99329644	0.9944654	0.98643756	0.95717436	0.97876716	0.65660316	0.39643142	0.98863643	0.7497543
0.0	0.91462755	0.9936073	0.99443465	0.98738736	0.95755565	0.97758466	0.6358343	0.3739562	0.99016505	0.7570917
0.0	0.9221854	0.99402905	0.99467236	0.9841388	0.9549088	0.97794706	0.6248941	0.367538	0.99178773	0.77154166
0.0	0.9995627	0.9944457	0.999474	0.9982169	0.9968515	0.99951327	0.9970618	0.997624	0.99889034	0.99460703
0.0	0.992466	0.9879203	0.99057287	0.98641485	0.9950079	0.99378186	0.937823	0.9803027	0.98698527	0.9773989
0.0	0.992466	0.9879203	0.99057287	0.98641485	0.9950079	0.99378186	0.937823	0.9803027	0.98698527	0.9773989
0.0	0.992466	0.9879203	0.99057287	0.98641485	0.9950079	0.99378186	0.937823	0.9803027	0.98698527	0.9773989
0.0	0.992466	0.9879203	0.99057287	0.98641485	0.9950079	0.99378186	0.937823	0.9803027	0.98698527	0.9773989
0.0	0.99958843	0.9949647	0.99933964	0.99845576	0.99591845	0.9995925	0.99747145	0.99792993	0.9988643	0.9955903
0.0	0.9993554	0.99138993	0.99922836	0.99778026	0.99375665	0.9990589	0.995159	0.9946542	0.9983151	0.9902975
0.0	0.9993554	0.99138993	0.99922836	0.99778026	0.99375665	0.9990589	0.995159	0.9946542	0.9983151	0.9902975
0.0	0.9993554	0.99138993	0.99922836	0.99778026	0.99375665	0.9990589	0.995159	0.9946542	0.9983151	0.9902975
0.0	0.9993554	0.99138993	0.99922836	0.99778026	0.99375665	0.9990589	0.995159	0.9946542	0.9983151	0.9902975
0.0	0.9995627	0.9944457	0.999474	0.9982169	0.9968515	0.99951327	0.9970618	0.997624	0.99889034	0.99460703
0.0	0.992466	0.9879203	0.99057287	0.98641485	0.9950079	0.99378186	0.937823	0.9803027	0.98698527	0.9773989
0.0	0.992466	0.9879203	0.99057287	0.98641485	0.9950079	0.99378186	0.937823	0.9803027	0.98698527	0.9773989
0.0	0.992466	0.9879203	0.99057287	0.98641485	0.9950079	0.99378186	0.937823	0.9803027	0.98698527	0.9773989
0.0	0.99945396	0.99435353	0.99931693	0.9985348	0.99579525	0.99954283	0.9974353	0.99732876	0.9990219	0.9948901
0.0	0.992466	0.9879203	0.99057287	0.98641485	0.9950079	0.99378186	0.937823	0.9803027	0.98698527	0.9773989
0.0	0.992466	0.9879203	0.99057287	0.98641485	0.9950079	0.99378186	0.937823	0.9803027	0.98698527	0.9773989
0.0	0.992466	0.9879203	0.99057287	0.98641485	0.9950079	0.99378186	0.937823	0.9803027	0.98698527	0.9773989
0.0	0.992466	0.9879203	0.99057287	0.98641485	0.9950079	0.99378186	0.937823	0.9803027	0.98698527	0.9773989
0.0	0.99887687	0.9851917	0.9939474	0.98082167	0.8708764	0.9971835	0.95517546	0.9929771	0.9922219	0.9898525
0.0	0.999556	0.9997428	0.998781	0.9966397	0.99484396	0.9983211	0.9963314	0.99822885	0.9983633	0.9856149
0.0	0.992466	0.9879203	0.99057287	0.98641485	0.9950079	0.99378186	0.937823	0.9803027	0.98698527	0.9773989
0.0	0.992466	0.9879203	0.99057287	0.98641485	0.9950079	0.99378186	0.937823	0.9803027	0.98698527	0.9773989
0.0	0.992466	0.9879203	0.99057287	0.98641485	0.9950079	0.99378186	0.937823	0.9803027	0.98698527	0.9773989
0.0	0.9995322	0.9981127	0.99817884	0.99956924	0.9957736	0.99687743	0.9752924	0.9533186	0.9967783	0.9735232
0.0	0.8468214	0.8023311	0.04291426	0.073944144	0.037938	0.15051721	0.22776939	0.9674599	0.094685756	0.014331796
0.0	0.992466	0.9879203	0.99057287	0.98641485	0.9950079	0.99378186	0.937823	0.9803027	0.98698527	0.9773989
0.0	0.992466	0.9879203	0.99057287	0.98641485	0.9950079	0.99378186	0.937823	0.9803027	0.98698527	0.9773989
0.0	0.992466	0.9879203	0.99057287	0.98641485	0.9950079	0.99378186	0.937823	0.9803027	0.98698527	0.9773989
0.0	0.992466	0.9879203	0.99057287	0.98641485	0.9950079	0.99378186	0.937823	0.9803027	0.98698527	0.9773989
0.0	0.992466	0.9879203	0.99057287	0.98641485	0.9950079	0.99378186	0.937823	0.9803027	0.98698527	0.9773989
0.0	0.992466	0.9879203	0.99057287	0.98641485	0.9950079	0.99378186	0.937823	0.9803027	0.98698527	0.9773989
0.0	0.992466	0.9879203	0.99057287	0.98641485	0.9950079	0.99378186	0.937823	0.9803027	0.98698527	0.9773989
0.0	0.992466	0.9879203	0.99057287	0.98641485	0.9950079	0.99378186	0.937823	0.9803027	0.98698527	0.9773989
0.0	0.992466	0.9879203	0.99057287	0.98641485	0.9950079	0.99378186	0.937823	0.9803027	0.98698527	0.9773989
0.0	0.992466	0.9879203	0.99057287	0.98641485	0.9950079	0.99378186	0.937823	0.9803027	0.98698527	0.9773989
0.0	0.992466	0.9879203	0.99057287	0.98641485	0.9950079	0.99378186	0.937823	0.9803027	0.98698527	0.9773989
0.0	0.99818075	0.9956065	0.99795485	0.99524647	0.9928843	0.9961021	0.9574018	0.99259526	0.9953151	0.96180475
0.0	0.992466	0.9879203	0.99057287	0.98641485	0.9950079	0.99378186	0.937823	0.9803027	0.98698527	0.9773989
0.0	0.9997212	0.99801576	0.999041	0.99941623	0.98972416	0.9996178	0.9962192	0.9985607	0.9997018	0.9955655
0.0	0.99989974	0.99989605	0.99941444	0.9993382	0.99925226	0.99985814	0.99951935	0.99950945	0.99985564	0.99854195
0.0	0.992466	0.9879203	0.99057287	0.98641485	0.9950079	0.99378186	0.937823	0.9803027	0.98698527	0.9773989
0.0	0.9992125	0.9987338	0.9967835	0.99903154	0.98612404	0.9992525	0.99215347	0.99561584	0.9983298	0.9925478
0.0	0.9904874	0.12200467	0.98341066	0.99440646	0.8931906	0.9782516	0.65562683	0.7722283	0.96388453	0.9453528
0.0	0.9904874	0.12200467	0.98341066	0.99440646	0.8931906	0.9782516	0.65562683	0.7722283	0.96388453	0.9453528
0.0	0.99958426	0.9991966	0.99819994	0.99720097	0.99469995	0.99850357	0.9949816	0.9973423	0.99917346	0.9755258
0.0	0.9996449	0.99868935	0.9991911	0.9968765	0.98945504	0.9989868	0.99417686	0.9978362	0.99742055	0.99275583
0.0	0.9997155	0.9998241	0.99945694	0.9983846	0.9975291	0.9990727	0.998028	0.99894434	0.99933064	0.9934535
0.0	0.9999498	0.99992156	0.9996748	0.99961483	0.9991793	0.9998338	0.9996525	0.99954295	0.9998834	0.9987721
0.0	0.9999218	0.99982893	0.99941885	0.99958307	0.9981901	0.9996965	0.99934083	0.9990202	0.99967206	0.9986267
0.0	0.004891302	0.0035115134	0.0035610653	0.00063198205	0.0069119995	0.5634099	0.00079112884	0.011809965	0.0032233943	0.0053203874
0.0	0.99989915	0.9998429	0.99972576	0.9998318	0.99883395	0.9997676	0.9979127	0.99898845	0.99984694	0.99737346
0.0	0.9997545	0.9996313	0.99909496	0.99858236	0.9978083	0.9991696	0.99746454	0.9991146	0.9996482	0.98864275
0.0	0.992466	0.9879203	0.99057287	0.98641485	0.9950079	0.99378186	0.937823	0.9803027	0.98698527	0.9773989
0.0	0.10216293	0.023407215	0.23153514	0.0030349484	0.010734196	0.37117305	0.011864122	0.17845725	0.08684388	0.07109579
0.0	0.9999347	0.9998882	0.9997104	0.99969673	0.99781775	0.9995807	0.9993777	0.9993999	0.9997198	0.9988405
0.0	0.6233581	0.92839223	0.88478786	0.7459209	0.99885714	0.9927711	0.037853237	0.64505655	0.9954064	0.018919205
0.0	0.03423402	0.7188927	0.027438413	0.38028184	0.793775	0.98250914	0.00032749874	0.64505655	0.9403624	0.0017964912
0.0	0.999556	0.9997428	0.998781	0.9966397	0.99484396	0.9983211	0.9963314	0.99822885	0.9983633	0.9856149
0.0	0.9999527	0.99986184	0.9995777	0.99990773	0.99886394	0.99944323	0.9987056	0.9990689	0.9994123	0.99729615
0.0	0.992466	0.9879203	0.99057287	0.98641485	0.9950079	0.99378186	0.937823	0.9803027	0.98698527	0.9773989
0.0	0.992466	0.9879203	0.99057287	0.98641485	0.9950079	0.99378186	0.937823	0.9803027	0.98698527	0.9773989
0.0	0.992466	0.9879203	0.99057287	0.98641485	0.9950079	0.99378186	0.937823	0.9803027	0.98698527	0.9773989
0.0	0.992466	0.9879203	0.99057287	0.98641485	0.9950079	0.99378186	0.937823	0.9803027	0.98698527	0.9773989
0.0	0.992466	0.9879203	0.99057287	0.98641485	0.9950079	0.99378186	0.937823	0.9803027	0.98698527	0.9773989
0.0	0.992466	0.9879203	0.99057287	0.98641485	0.9950079	0.99378186	0.937823	0.9803027	0.98698527	0.9773989
0.0	0.9998889	0.99979633	0.9996898	0.9998061	0.9984895	0.999708	0.9973416	0.9983608	0.99977237	0.99687165
0.0	0.99989974	0.99989605	0.99941444	0.9993382	0.99925226	0.99985814	0.99951935	0.99950945	0.99985564	0.99854195
0.0	0.992466	0.9879203	0.99057287	0.98641485	0.9950079	0.99378186	0.937823	0.9803027	0.98698527	0.9773989
0.0	0.992466	0.9879203	0.99057287	0.98641485	0.9950079	0.99378186	0.937823	0.9803027	0.98698527	0.9773989
0.0	0.992466	0.9879203	0.99057287	0.98641485	0.9950079	0.99378186	0.937823	0.9803027	0.98698527	0.9773989
0.0	0.99989974	0.99989605	0.99941444	0.9993382	0.99925226	0.99985814	0.99951935	0.99950945	0.99985564	0.99854195
0.0	0.992466	0.9879203	0.99057287	0.98641485	0.9950079	0.99378186	0.937823	0.9803027	0.98698527	0.9773989
0.0	0.00016236983	0.0014195172	0.00025289052	8.942588e-05	0.0009624111	0.00020594044	0.0001250596	0.001000982	0.0003507314	0.00018353187
0.0	0.992466	0.9879203	0.99057287	0.98641485	0.9950079	0.99378186	0.937823	0.9803027	0.98698527	0.9773989
0.0	0.9997212	0.99801576	0.999041	0.99941623	0.98972416	0.9996178	0.9962192	0.9985607	0.9997018	0.9955655
0.0	0.99989974	0.99989605	0.99941444	0.9993382	0.99925226	0.99985814	0.99951935	0.99950945	0.99985564	0.99854195
0.0	0.992466	0.9879203	0.99057287	0.98641485	0.9950079	0.99378186	0.937823	0.9803027	0.98698527	0.9773989
0.0	0.992466	0.9879203	0.99057287	0.98641485	0.9950079	0.99378186	0.937823	0.9803027	0.98698527	0.9773989
0.0	0.9992125	0.9987338	0.9967835	0.99903154	0.98612404	0.9992525	0.99215347	0.99561584	0.9983298	0.9925478
0.0	0.91461486	0.8617347	0.7747514	0.9486965	0.6852493	0.95029044	0.95961666	0.9786112	0.9854092	0.16902499
0.0	0.99528545	0.27619025	0.9138825	0.11765086	0.8382727	0.99782443	0.5114238	0.89846	0.8746039	0.66480005
0.0	0.992466	0.9879203	0.99057287	0.98641485	0.9950079	0.99378186	0.937823	0.9803027	0.98698527	0.9773989
0.0	0.992466	0.9879203	0.99057287	0.98641485	0.9950079	0.99378186	0.937823	0.9803027	0.98698527	0.9773989
0.0	0.99989974	0.99989605	0.99941444	0.9993382	0.99925226	0.99985814	0.99951935	0.99950945	0.99985564	0.99854195
0.0	0.992466	0.9879203	0.99057287	0.98641485	0.9950079	0.99378186	0.937823	0.9803027	0.98698527	0.9773989
0.0	0.00016236983	0.0014195172	0.00025289052	8.942588e-05	0.0009624111	0.00020594044	0.0001250596	0.001000982	0.0003507312	0.00018353187
0.0	0.23355453	0.37058768	0.006074594	0.0030430327	0.003978969	0.005819168	0.005170796	0.21784608	0.0038095433	0.019102113
0.0	0.85619104	0.9456492	0.7357242	0.8961069	0.31089127	0.8680168	0.50997144	0.6899565	0.593273	0.56693006
0.0	0.7917712	0.90970486	0.6536033	0.7210258	0.22415613	0.74383146	0.35052258	0.441931	0.46582323	0.39679393
0.0	0.9999441	0.99989796	0.99962497	0.9995338	0.998809	0.99978215	0.9995912	0.99932754	0.9998411	0.9985349
0.0	0.992466	0.9879203	0.99057287	0.98641485	0.9950079	0.99378186	0.937823	0.9803027	0.98698527	0.9773989
0.0	0.992466	0.9879203	0.99057287	0.98641485	0.9950079	0.99378186	0.937823	0.9803027	0.98698527	0.9773989
0.0	0.017351396	0.010642485	0.0077715404	0.0037293702	0.006781611	0.041456852	0.0042889733	0.027156612	0.012406001	0.008997993
0.0	0.89875346	0.9898942	0.9919276	0.9828439	0.93569976	0.967884	0.5131992	0.27871025	0.9845084	0.6813239
0.0	0.99958426	0.9991966	0.99819994	0.99720097	0.99469995	0.99850357	0.9949816	0.9973423	0.99917346	0.9755258
0.0	0.9999441	0.99989796	0.99962497	0.9995338	0.998809	0.99978215	0.9995912	0.99932754	0.9998411	0.9985349
0.0	0.9996537	0.99864537	0.99920493	0.9967014	0.9894517	0.9989247	0.99383104	0.99770266	0.9972817	0.9923487
0.0	0.84726745	0.20981507	0.05244821	0.012471604	0.018652024	0.024061603	0.13679205	0.0660555	0.07426613	0.15593155
0.0	0.992466	0.9879203	0.99057287	0.98641485	0.9950079	0.99378186	0.937823	0.9803027	0.98698527	0.9773989
0.0	0.99887687	0.9851917	0.9939474	0.98082167	0.8708763	0.9971835	0.95517546	0.9929771	0.9922219	0.9898525
0.0	0.9982559	0.9959365	0.99585176	0.98668516	0.9626637	0.9971667	0.98697996	0.9749723	0.99588144	0.95880127
0.0	0.992466	0.9879203	0.99057287	0.98641485	0.9950079	0.99378186	0.937823	0.9803027	0.98698527	0.9773989
0.0	0.9961952	0.99893814	0.9964264	0.9941193	0.9697462	0.997247	0.988394	0.98330426	0.996858	0.96661115
0.0	0.992466	0.9879203	0.99057287	0.98641485	0.9950079	0.99378186	0.937823	0.9803027	0.98698527	0.9773989
0.0	0.992466	0.9879203	0.99057287	0.98641485	0.9950079	0.99378186	0.937823	0.9803027	0.98698527	0.9773989
0.0	0.992466	0.9879203	0.99057287	0.98641485	0.9950079	0.99378186	0.937823	0.9803027	0.98698527	0.9773989
0.0	0.999556	0.9997428	0.998781	0.9966397	0.99484396	0.9983211	0.9963314	0.99822885	0.9983633	0.9856149
0.0	0.992466	0.9879203	0.99057287	0.98641485	0.9950079	0.99378186	0.937823	0.9803027	0.98698527	0.9773989
0.0	0.9989918	0.997416	0.99843496	0.9934203	0.97434795	0.997783	0.994812	0.9895069	0.9979557	0.9794327
0.0	0.23355459	0.37058768	0.006074594	0.0030430343	0.003978969	0.005819168	0.005170796	0.21784611	0.0038095433	0.019102104
0.0	0.0008540704	0.14155309	0.08863778	0.9028664	0.00047940738	0.0003613206	3.176642e-05	0.00028866672	0.0031406991	0.01076434
0.0	0.02569875	0.019440852	0.10167682	0.0020110665	0.016323412	0.31025836	0.004586188	0.0055611287	0.0013772164	0.026026884
0.0	0.992466	0.9879203	0.99057287	0.98641485	0.9950079	0.99378186	0.937823	0.9803027	0.98698527	0.9773989
0.0	0.99958426	0.9991966	0.99819994	0.99720097	0.99469995	0.99850357	0.9949816	0.9973423	0.99917346	0.9755258
0.0	0.9995473	0.9992329	0.99819845	0.99954826	0.9924388	0.9996176	0.9967513	0.99842703	0.99914515	0.99597245
0.0	0.017551467	0.0126761105	0.007662995	0.0050289864	0.0047678337	0.023666648	0.004568186	0.021350961	0.0091561675	0.0036002437
0.0	0.70486	0.060859084	0.000117057	0.00884802	0.32603025	0.57640433	0.005600001	0.4727136	0.7601223	0.009137908
0.0	0.9992742	0.9988732	0.9972011	0.9991178	0.9878847	0.99930024	0.9935668	0.9960866	0.9985251	0.9929939
0.0	0.9995473	0.9992329	0.99819845	0.99954826	0.9924388	0.9996176	0.9967513	0.99842703	0.99914515	0.99597245
0.0	0.1284253	0.02494836	0.29304174	0.37819847	0.0013205518	0.0132624125	0.00570555	0.08189257	0.0023262016	0.0022618168
0.0	0.011029719	0.008382946	0.005359487	0.0015847409	0.003129299	0.011789515	0.0028489856	0.008221372	0.00607542	0.0018806396
0.0	0.992466	0.9879203	0.99057287	0.98641485	0.9950079	0.99378186	0.937823	0.9803027	0.98698527	0.9773989
0.0	0.9999441	0.99989796	0.99962497	0.9995338	0.998809	0.99978215	0.9995912	0.99932754	0.9998411	0.9985349
0.0	0.99993	0.9999125	0.99973375	0.99954396	0.9981627	0.9996526	0.9993498	0.9992005	0.9997844	0.9984092
0.0	0.99989974	0.99989605	0.99941444	0.9993382	0.99925226	0.99985814	0.99951935	0.99950945	0.99985564	0.99854195
0.0	0.9907652	0.98173666	0.94672805	0.98966086	0.9340954	0.9953477	0.98772687	0.96599627	0.99580884	0.81656545
0.0	0.992466	0.9879203	0.99057287	0.98641485	0.9950079	0.99378186	0.937823	0.9803027	0.98698527	0.9773989
0.0	0.992466	0.9879203	0.99057287	0.98641485	0.9950079	0.99378186	0.937823	0.9803027	0.98698527	0.9773989
0.0	0.9744607	0.8705095	0.7296423	0.75205743	0.7987023	0.932971	0.9536792	0.90614486	0.96878797	0.6759205
0.0	0.992466	0.9879203	0.99057287	0.98641485	0.9950079	0.99378186	0.937823	0.9803027	0.98698527	0.9773989
0.0	0.07629673	0.34718445	0.030264312	0.12334944	0.05496946	0.99279	0.119503334	0.9727338	0.07803973	0.029878026
0.0	0.99989307	0.9993668	0.9997845	0.9998498	0.99922013	0.9999536	0.9996885	0.9994572	0.9998274	0.99776745
0.0	0.9998956	0.9992884	0.999734	0.9998522	0.9988753	0.9999484	0.9997564	0.9993043	0.99984694	0.9977223
0.0	0.99989235	0.99934095	0.9997235	0.999856	0.9986563	0.99994385	0.9996171	0.99911934	0.99979454	0.9974771
0.0	0.99988246	0.99933356	0.999726	0.99983203	0.9987484	0.999931	0.9995453	0.9990741	0.99975914	0.99696404
0.0	0.9997031	0.9998178	0.9989281	0.9984149	0.9969637	0.99896324	0.99802136	0.9986545	0.999156	0.9918351
0.0	0.4440348	0.39084363	0.3609356	0.6909833	0.4207958	0.13093115	0.020299986	0.010481309	0.069372825	0.0848638
0.0	0.6189912	0.06833546	0.058203172	0.017513521	0.082859986	0.24978168	0.26325083	0.9032625	0.9780489	0.0014452167
0.0	0.992466	0.9879203	0.99057287	0.98641485	0.9950079	0.99378186	0.937823	0.9803027	0.98698527	0.9773989
0.0	0.992466	0.9879203	0.99057287	0.98641485	0.9950079	0.99378186	0.937823	0.9803027	0.98698527	0.9773989
0.0	0.999652	0.999757	0.9990582	0.9974738	0.99593014	0.9986363	0.99722713	0.9986312	0.9988121	0.9862177
0.0	0.992466	0.9879203	0.99057287	0.98641485	0.9950079	0.99378186	0.937823	0.9803027	0.98698527	0.9773989
0.0	0.992466	0.9879203	0.99057287	0.98641485	0.9950079	0.99378186	0.937823	0.9803027	0.98698527	0.9773989
0.0	0.999556	0.9997428	0.998781	0.9966397	0.99484396	0.9983211	0.9963314	0.99822885	0.9983633	0.9856149
0.0	0.999556	0.9997428	0.998781	0.9966397	0.99484396	0.9983211	0.9963314	0.99822885	0.9983633	0.9856149
0.0	0.999556	0.9997428	0.998781	0.9966397	0.99484396	0.9983211	0.9963314	0.99822885	0.9983633	0.9856149
0.0	0.999556	0.9997428	0.998781	0.9966397	0.99484396	0.9983211	0.9963314	0.99822885	0.9983633	0.9856149
0.0	0.999556	0.9997428	0.998781	0.9966397	0.99484396	0.9983211	0.9963314	0.99822885	0.9983633	0.9856149
0.0	0.9997155	0.9998241	0.99945694	0.9983846	0.9975291	0.9990727	0.998028	0.99894434	0.99933064	0.9934535
0.0	0.992466	0.9879203	0.99057287	0.98641485	0.9950079	0.99378186	0.937823	0.9803027	0.98698527	0.9773989
0.0	0.992466	0.9879203	0.99057287	0.98641485	0.9950079	0.99378186	0.937823	0.9803027	0.98698527	0.9773989
0.0	0.992466	0.9879203	0.99057287	0.98641485	0.9950079	0.99378186	0.937823	0.9803027	0.98698527	0.9773989
0.0	0.999556	0.9997428	0.998781	0.9966397	0.99484396	0.9983211	0.9963314	0.99822885	0.9983633	0.9856149
0.0	0.992466	0.9879203	0.99057287	0.98641485	0.9950079	0.99378186	0.937823	0.9803027	0.98698527	0.9773989
0.0	0.9981098	0.9994254	0.99791306	0.9966049	0.9880725	0.9985617	0.9924023	0.99400336	0.9988625	0.976901
0.0	0.992466	0.9879203	0.99057287	0.98641485	0.9950079	0.99378186	0.937823	0.9803027	0.98698527	0.9773989
0.0	0.992466	0.9879203	0.99057287	0.98641485	0.9950079	0.99378186	0.937823	0.9803027	0.98698527	0.9773989
0.0	0.9990546	0.99968874	0.99917513	0.99886	0.9947724	0.999297	0.9978562	0.9973187	0.99960965	0.99292034
0.0	0.992466	0.9879203	0.99057287	0.98641485	0.9950079	0.99378186	0.937823	0.9803027	0.98698527	0.9773989
0.0	0.9961952	0.99893814	0.9964264	0.9941193	0.9697462	0.997247	0.988394	0.98330426	0.996858	0.96661115
0.0	0.95908475	0.9905573	0.9604302	0.9881572	0.9159397	0.9397583	0.7153116	0.69826955	0.8622688	0.80249447
0.0	0.95908475	0.9905573	0.9604302	0.9881572	0.9159397	0.9397583	0.7153115	0.6982695	0.86226875	0.80249435
0.0	0.95908475	0.9905573	0.9604302	0.9881572	0.9159397	0.9397583	0.7153116	0.6982694	0.8622688	0.8024944
0.0	0.992466	0.9879203	0.99057287	0.98641485	0.9950079	0.99378186	0.937823	0.9803027	0.98698527	0.9773989
0.0	0.992466	0.9879203	0.99057287	0.98641485	0.9950079	0.99378186	0.937823	0.9803027	0.98698527	0.9773989
0.0	0.99759954	0.999305	0.9980209	0.996327	0.9843338	0.9983664	0.9937157	0.99011725	0.9984509	0.9763456
0.0	0.992466	0.9879203	0.99057287	0.98641485	0.9950079	0.99378186	0.937823	0.9803027	0.98698527	0.9773989
0.0	0.992466	0.9879203	0.99057287	0.98641485	0.9950079	0.99378186	0.937823	0.9803027	0.98698527	0.9773989
0.0	0.992466	0.9879203	0.99057287	0.98641485	0.9950079	0.99378186	0.937823	0.9803027	0.98698527	0.9773989
0.0	0.99989974	0.99989605	0.99941444	0.9993382	0.99925226	0.99985814	0.99951935	0.99950945	0.99985564	0.99854195
0.0	0.028240303	0.0044386615	0.0011205006	0.00039916442	0.0088952305	0.00052057754	0.0011340107	0.0006684284	0.0007331308	0.007046118
0.0	0.992466	0.9879203	0.99057287	0.98641485	0.9950079	0.99378186	0.937823	0.9803027	0.98698527	0.9773989
0.0	0.992466	0.9879203	0.99057287	0.98641485	0.9950079	0.99378186	0.937823	0.9803027	0.98698527	0.9773989
0.0	0.992466	0.9879203	0.99057287	0.98641485	0.9950079	0.99378186	0.937823	0.9803027	0.98698527	0.9773989
0.0	0.992466	0.9879203	0.99057287	0.98641485	0.9950079	0.99378186	0.937823	0.9803027	0.98698527	0.9773989
0.0	0.992466	0.9879203	0.99057287	0.98641485	0.9950079	0.99378186	0.937823	0.9803027	0.98698527	0.9773989
0.0	0.992466	0.9879203	0.99057287	0.98641485	0.9950079	0.99378186	0.937823	0.9803027	0.98698527	0.9773989
0.0	0.992466	0.9879203	0.99057287	0.98641485	0.9950079	0.99378186	0.937823	0.9803027	0.98698527	0.9773989
0.0	0.992466	0.9879203	0.99057287	0.98641485	0.9950079	0.99378186	0.937823	0.9803027	0.98698527	0.9773989
0.0	0.992466	0.9879203	0.99057287	0.98641485	0.9950079	0.99378186	0.937823	0.9803027	0.98698527	0.9773989
0.0	0.992466	0.9879203	0.99057287	0.98641485	0.9950079	0.99378186	0.937823	0.9803027	0.98698527	0.9773989
0.0	0.992466	0.9879203	0.99057287	0.98641485	0.9950079	0.99378186	0.937823	0.9803027	0.98698527	0.9773989
0.0	0.8122857	0.09766175	0.9780759	0.058132797	0.25547448	0.89390665	0.21025981	0.15979937	0.8353836	0.2158636
0.0	0.9961952	0.99893814	0.9964264	0.9941193	0.9697462	0.997247	0.988394	0.98330426	0.996858	0.96661115
0.0	0.992466	0.9879203	0.99057287	0.98641485	0.9950079	0.99378186	0.937823	0.9803027	0.98698527	0.9773989
0.0	0.9996537	0.99864537	0.99920493	0.9967014	0.9894517	0.9989247	0.99383104	0.99770266	0.9972817	0.9923487
0.0	0.9999274	0.9997545	0.99990964	0.99991965	0.99955076	0.99996996	0.9998956	0.9994998	0.9999163	0.9991456
0.0	0.027243862	0.015775155	0.016862305	0.0061943284	0.012779193	0.067288056	0.0077449135	0.03608153	0.017453603	0.018355994
0.0	0.97106665	0.9511746	0.926337	0.87011623	0.91002554	0.9808663	0.8965664	0.9526846	0.9479027	0.85499924
0.0	0.17466098	0.0013104192	0.9552838	0.16071375	0.5424781	0.0011322837	0.73073536	0.042243324	0.0012652508	0.0048176884
0.0	0.021199653	0.018736582	0.43634334	0.0012584979	0.009489509	0.081172794	0.010010162	0.024230964	0.029781641	0.0459325
0.0	0.9995322	0.9981127	0.99817884	0.99956924	0.9957736	0.99687743	0.9752924	0.9533186	0.9967783	0.9735232
0.0	0.992466	0.9879203	0.99057287	0.98641485	0.9950079	0.99378186	0.937823	0.9803027	0.98698527	0.9773989
0.0	0.00037777456	0.00014086724	0.00047923965	5.9129885e-05	3.3497552e-05	0.00019878166	5.660957e-05	0.0007246759	0.00027252332	0.00025245713
0.0	0.9993912	0.9989807	0.99778545	0.999226	0.98612404	0.9994036	0.9946544	0.9968838	0.99879885	0.9940335
0.0	0.9993912	0.9989807	0.99778545	0.999226	0.98612404	0.9994036	0.9946544	0.9968838	0.99879885	0.9940335
0.0	0.9991492	0.98820823	0.9958045	0.986035	0.8708764	0.9977852	0.96976465	0.99532664	0.9949157	0.99200976
0.0	0.80317956	0.8166147	0.6387359	0.35411415	0.21655302	0.86363524	0.8271623	0.9746634	0.889185	0.5298485
0.0	0.992466	0.9879203	0.99057287	0.98641485	0.9950079	0.99378186	0.937823	0.9803027	0.98698527	0.9773989
0.0	0.99958426	0.9991966	0.99819994	0.99720097	0.99469995	0.99850357	0.9949816	0.9973423	0.99917346	0.9755258
0.0	0.99996483	0.999716	0.9996799	0.9999442	0.99847764	0.9998746	0.99951303	0.9996511	0.9998754	0.99902856
0.0	0.992466	0.9879203	0.99057287	0.98641485	0.9950079	0.99378186	0.937823	0.9803027	0.98698527	0.9773989
0.0	0.992466	0.9879203	0.99057287	0.98641485	0.9950079	0.99378186	0.937823	0.9803027	0.98698527	0.9773989
0.0	0.02007973	0.0113138715	0.0077715404	0.003954549	0.0069169435	0.04661003	0.0049370597	0.0306604	0.01511169	0.01067104
0.0	0.9996537	0.99864537	0.99920493	0.9967014	0.9894517	0.9989247	0.99383104	0.99770266	0.9972817	0.9923487
0.0	0.992466	0.9879203	0.99057287	0.98641485	0.9950079	0.99378186	0.937823	0.9803027	0.98698527	0.9773989
0.0	0.992466	0.9879203	0.99057287	0.98641485	0.9950079	0.99378186	0.937823	0.9803027	0.98698527	0.9773989
0.0	0.49521247	0.6456073	0.33845732	0.7225396	0.25373492	0.8686498	0.5758264	0.4491178	0.84139204	0.054169174
0.0	0.9907652	0.98173666	0.94672805	0.98966086	0.9340955	0.9953477	0.98772687	0.96599627	0.99580884	0.81656545
0.0	0.9995889	0.99895227	0.99763477	0.99947995	0.9933797	0.9992803	0.9978142	0.99510914	0.9996946	0.9762996
0.0	0.9907652	0.98173666	0.94672805	0.98966086	0.9340954	0.9953477	0.98772687	0.96599627	0.99580884	0.8165654
0.0	0.06940468	0.32796088	0.029178865	0.12118528	0.05784862	0.9924056	0.11934963	0.9739371	0.07769095	0.030851156
0.0	0.9999254	0.9998708	0.99963164	0.999622	0.9969702	0.9995302	0.99906296	0.99910235	0.99960905	0.9985287
0.0	0.992466	0.9879203	0.99057287	0.98641485	0.9950079	0.99378186	0.937823	0.9803027	0.98698527	0.9773989
0.0	0.9999635	0.99995065	0.99987566	0.9998054	0.9993018	0.99982077	0.9997342	0.9997483	0.99990296	0.9993267
0.0	0.99993205	0.99993646	0.99966574	0.9995875	0.9995109	0.9999118	0.9997396	0.99975973	0.99991834	0.9992073
0.0	0.9392325	0.08176501	0.92469305	0.98131585	0.71722174	0.7513527	0.91122186	0.049913134	0.93635666	0.96979886
0.0	0.9392325	0.08176501	0.92469305	0.98131585	0.71722174	0.7513527	0.91122186	0.049913134	0.93635666	0.96979886
0.0	0.9426633	0.92709637	0.98879516	0.83679235	0.5789926	0.9881402	0.9772026	0.94040287	0.9459013	0.7345743
0.0	0.992466	0.9879203	0.99057287	0.98641485	0.9950079	0.99378186	0.937823	0.9803027	0.98698527	0.9773989
0.0	0.9996537	0.99864537	0.99920493	0.9967014	0.9894517	0.9989247	0.99383104	0.99770266	0.9972817	0.9923487
0.0	0.8626996	0.6775341	0.67207104	0.00057743833	0.0011836253	0.006595137	0.001825644	0.020317674	0.67785776	0.21658577
0.0	0.026138188	0.011092729	0.011396635	0.0048867436	0.008301826	0.05377865	0.0055719614	0.042049278	0.01804238	0.012910978
0.0	0.992466	0.015677227	0.3782127	0.0022741766	0.011150673	0.0002665043	0.022629121	0.08211006	0.98698527	0.0028422042
0.0	0.99989974	0.99989605	0.99941444	0.9993382	0.99925226	0.99985814	0.99951935	0.99950945	0.99985564	0.99854195
0.0	0.992466	0.9879203	0.99057287	0.98641485	0.9950079	0.99378186	0.937823	0.9803027	0.98698527	0.9773989
0.0	0.992466	0.9879203	0.99057287	0.98641485	0.9950079	0.99378186	0.937823	0.9803027	0.98698527	0.9773989
0.0	0.992466	0.9879203	0.99057287	0.98641485	0.9950079	0.99378186	0.937823	0.9803027	0.98698527	0.9773989
0.0	0.9999527	0.99986184	0.9995777	0.99990773	0.99886394	0.99944323	0.9987056	0.9990689	0.9994123	0.99729615
0.0	0.9992125	0.9987338	0.9967835	0.99903154	0.98612404	0.9992525	0.99215347	0.99561584	0.9983298	0.9925478
0.0	0.99989974	0.99989605	0.99941444	0.9993382	0.99925226	0.99985814	0.99951935	0.99950945	0.99985564	0.99854195
0.0	0.7853878	0.92094135	0.62351185	0.94132453	0.8832727	0.9614444	0.9552171	0.641484	0.83010286	0.41829827
0.0	0.9999441	0.99989796	0.99962497	0.9995338	0.998809	0.99978215	0.9995912	0.99932754	0.9998411	0.9985349
0.0	0.992466	0.9879203	0.99057287	0.98641485	0.9950079	0.99378186	0.937823	0.9803027	0.98698527	0.9773989
0.0	0.9990971	0.989553	0.995449	0.9797366	0.9920242	0.99502397	0.99261016	0.9840846	0.9948409	0.9487399
0.0	0.99883157	0.989553	0.99327	0.9716381	0.9888054	0.9925525	0.98868537	0.9755492	0.99164796	0.93584514
0.0	0.9999502	0.99989796	0.99967086	0.99959534	0.9990157	0.9998159	0.9996706	0.9994536	0.9998647	0.9987159
0.0	0.9999441	0.99989796	0.99962497	0.9995338	0.998809	0.99978215	0.9995912	0.99932754	0.9998411	0.9985349
0.0	0.992466	0.9879203	0.99057287	0.98641485	0.9950079	0.99378186	0.937823	0.9803027	0.98698527	0.9773989
0.0	0.9997212	0.99801576	0.999041	0.99941623	0.98972416	0.9996178	0.9962192	0.9985607	0.9997018	0.9955655
0.0	0.992466	0.9879203	0.99057287	0.98641485	0.9950079	0.99378186	0.937823	0.9803027	0.98698527	0.9773989
0.0	0.99989974	0.99989605	0.99941444	0.9993382	0.99925226	0.99985814	0.99951935	0.99950945	0.99985564	0.99854195
0.0	0.992466	0.9879203	0.99057287	0.98641485	0.9950079	0.99378186	0.937823	0.9803027	0.98698527	0.9773989
0.0	0.00016236983	0.0014195172	0.00025289005	8.9425965e-05	0.0009624111	0.00020594044	0.0001250596	0.001000982	0.0003507314	0.00018353187
0.0	0.992466	0.9879203	0.99057287	0.98641485	0.9950079	0.99378186	0.937823	0.9803027	0.98698527	0.9773989
0.0	0.9999144	0.9998419	0.99978215	0.99991834	0.99789953	0.9997384	0.99894637	0.99953866	0.999084	0.997761
0.0	0.992466	0.9879203	0.99057287	0.98641485	0.9950079	0.99378186	0.937823	0.9803027	0.98698527	0.9773989
0.0	0.99989974	0.99989605	0.99941444	0.9993382	0.99925226	0.99985814	0.99951935	0.99950945	0.99985564	0.99854195
0.0	0.992466	0.9879203	0.99057287	0.98641485	0.9950079	0.99378186	0.937823	0.9803027	0.98698527	0.9773989
0.0	0.00016236983	0.0014195172	0.00025289005	8.9425965e-05	0.0009624111	0.00020594044	0.0001250596	0.001000982	0.0003507312	0.00018353187
0.0	0.9996983	0.9994586	0.9988071	0.9983072	0.99614185	0.9989502	0.99703157	0.9984078	0.99946266	0.98239213
0.0	0.9996537	0.99864537	0.99920493	0.9967014	0.9894517	0.9989247	0.99383104	0.99770266	0.9972817	0.9923487
0.0	0.992466	0.9879203	0.99057287	0.98641485	0.9950079	0.99378186	0.937823	0.9803027	0.98698527	0.9773989
0.0	0.6436439	0.25355974	0.9374726	0.7581827	0.11167744	0.506342	0.3600915	0.87896496	0.13948247	0.038465988
0.0	0.992466	0.9879203	0.99057287	0.98641485	0.9950079	0.99378186	0.937823	0.9803027	0.98698527	0.9773989
0.0	0.9993554	0.99138993	0.99922836	0.99778026	0.99375665	0.9990589	0.995159	0.9946542	0.9983151	0.9902975
0.0	0.9999312	0.99988055	0.99968183	0.99963295	0.9973003	0.999617	0.99922895	0.999164	0.99964654	0.9986583
0.0	0.992466	0.9879203	0.99057287	0.98641485	0.9950079	0.99378186	0.937823	0.9803027	0.98698527	0.9773989
0.0	0.992466	0.9879203	0.99057287	0.98641485	0.9950079	0.99378186	0.937823	0.9803027	0.98698527	0.9773989
0.0	0.07657043	0.06282393	0.04683455	0.019922148	0.009659893	0.06405947	0.008026283	0.01564481	0.036895543	0.014169295
0.0	0.9997304	0.9988424	0.99935967	0.99690104	0.99139434	0.9992017	0.99501437	0.99796414	0.9976451	0.99324375
0.0	0.024993936	0.09678473	0.0023518105	0.021976564	0.005465611	0.0024926318	0.00750771	0.0014871102	0.00808928	0.0023774032
0.0	0.992466	0.9879203	0.99057287	0.98641485	0.9950079	0.99378186	0.937823	0.9803027	0.98698527	0.9773989
0.0	0.024993936	0.09678473	0.0023518105	0.021976564	0.005465611	0.0024926318	0.00750771	0.0014871102	0.00808928	0.0023774032
0.0	0.992466	0.9879203	0.99057287	0.98641485	0.9950079	0.99378186	0.937823	0.9803027	0.98698527	0.9773989
0.0	0.00093199644	0.00076701096	0.0011760942	0.000121886595	0.0003413209	0.0013761531	0.00038996674	0.001021473	0.0005681141	0.00040544852
0.0	0.9999441	0.99989796	0.99962497	0.9995338	0.998809	0.99978215	0.9995912	0.99932754	0.9998411	0.9985349
0.0	0.992466	0.9879203	0.99057287	0.98641485	0.9950079	0.99378186	0.937823	0.9803027	0.98698527	0.9773989
0.0	0.992466	0.9879203	0.99057287	0.98641485	0.9950079	0.99378186	0.937823	0.9803027	0.98698527	0.9773989
0.0	0.992466	0.9879203	0.99057287	0.98641485	0.9950079	0.99378186	0.937823	0.9803027	0.98698527	0.9773989
0.0	0.992466	0.9879203	0.99057287	0.98641485	0.9950079	0.99378186	0.937823	0.9803027	0.98698527	0.9773989
0.0	0.9999367	0.9999125	0.99977225	0.9996138	0.99846375	0.9996898	0.9994804	0.9993569	0.99982256	0.99856704
0.0	0.0023347784	0.005421202	0.009298194	0.0013900654	0.9950079	0.0009274141	0.112333216	0.00204238	0.98698527	0.01092106
0.0	0.99325013	0.9823899	0.9955159	0.99410385	0.9671889	0.9947001	0.9889754	0.97750163	0.9933335	0.9368203
0.0	0.9919116	0.9823899	0.9942303	0.9926749	0.96048754	0.99320155	0.9847622	0.9714935	0.990647	0.9270123
0.0	0.9999218	0.99982893	0.99941885	0.99958307	0.9981901	0.9996965	0.99934083	0.9990202	0.99967206	0.9986267
0.0	0.9996537	0.99864537	0.99920493	0.9967014	0.9894517	0.9989247	0.99383104	0.99770266	0.9972817	0.9923487
0.0	0.9999218	0.99982893	0.99941885	0.99958307	0.9981901	0.9996965	0.99934083	0.9990202	0.99967206	0.9986267
0.0	0.992466	0.9879203	0.99057287	0.98641485	0.9950079	0.99378186	0.937823	0.9803027	0.98698527	0.9773989
0.0	0.99989974	0.99989605	0.99941444	0.9993382	0.99925226	0.99985814	0.99951935	0.99950945	0.99985564	0.99854195
0.0	0.992466	0.9879203	0.99057287	0.98641485	0.9950079	0.99378186	0.937823	0.9803027	0.98698527	0.9773989
0.0	0.992466	0.9879203	0.99057287	0.98641485	0.9950079	0.99378186	0.937823	0.9803027	0.98698527	0.9773989
0.0	0.08593548	0.06299205	0.020426683	0.017558325	0.010757604	0.13198288	0.0012123672	0.05495523	0.13172181	0.016758299
0.0	0.99989974	0.99989605	0.99941444	0.9993382	0.99925226	0.99985814	0.99951935	0.99950945	0.99985564	0.99854195
0.0	0.992466	0.9879203	0.99057287	0.98641485	0.9950079	0.99378186	0.937823	0.9803027	0.98698527	0.9773989
0.0	0.992466	0.9879203	0.99057287	0.98641485	0.9950079	0.99378186	0.937823	0.9803027	0.98698527	0.9773989
0.0	0.992466	0.9879203	0.99057287	0.98641485	0.9950079	0.99378186	0.937823	0.9803027	0.98698527	0.9773989
0.0	0.99988616	0.9997743	0.9992285	0.99938977	0.9980192	0.9997546	0.998767	0.99925345	0.9996854	0.9960918
0.0	0.9999527	0.99986184	0.9995777	0.99990773	0.99886394	0.99944323	0.9987056	0.9990689	0.9994123	0.99729615
0.0	0.992466	0.9879203	0.99057287	0.98641485	0.9950079	0.99378186	0.937823	0.9803027	0.98698527	0.9773989
0.0	0.84726745	0.20981498	0.05244821	0.012471604	0.01865202	0.024061603	0.13679208	0.06605547	0.07426615	0.15593155
0.0	0.9993554	0.99138993	0.99922836	0.99778026	0.99375665	0.9990589	0.995159	0.9946542	0.9983151	0.9902975
0.0	0.8229402	0.9719008	0.6254596	0.6512231	0.48071977	0.89774364	0.1552357	0.8932275	0.30612257	0.99790037
0.0	0.9999665	0.99993145	0.9998883	0.9998734	0.99930716	0.9999521	0.9998448	0.9998087	0.9999703	0.99960464
0.0	0.9993554	0.99138993	0.99922836	0.99778026	0.99375665	0.9990589	0.995159	0.9946542	0.9983151	0.9902975
0.0	0.9993992	0.9927872	0.9992424	0.9978703	0.9943012	0.9991202	0.99560946	0.9949863	0.99844605	0.9912879
0.0	0.98710644	0.96975684	0.95798814	0.9207236	0.87812334	0.990202	0.90358514	0.8888641	0.96866256	0.9232705
0.0	0.78668463	0.9114587	0.67493135	0.73536766	0.24576494	0.763673	0.3995828	0.48208433	0.49986532	0.46444786
0.0	0.9993554	0.99138993	0.99922836	0.99778026	0.99375665	0.9990589	0.995159	0.9946542	0.9983151	0.9902975
0.0	0.9961952	0.99893814	0.9964264	0.9941193	0.9697462	0.997247	0.988394	0.98330426	0.996858	0.96661115
0.0	0.999556	0.9997428	0.998781	0.9966397	0.99484396	0.9983211	0.9963314	0.99822885	0.9983633	0.9856149
0.0	0.999556	0.9997428	0.998781	0.9966397	0.99484396	0.9983211	0.9963314	0.99822885	0.9983633	0.9856149
0.0	0.99958426	0.9991966	0.99819994	0.99720097	0.99469995	0.99850357	0.9949816	0.9973423	0.99917346	0.9755258
0.0	0.9999441	0.99989796	0.99962497	0.9995338	0.998809	0.99978215	0.9995912	0.99932754	0.9998411	0.9985349
0.0	0.99887687	0.9851917	0.9939474	0.9808216	0.8708764	0.9971835	0.95517546	0.9929771	0.9922219	0.9898525
0.0	0.9961952	0.99893814	0.9964264	0.9941193	0.9697462	0.997247	0.988394	0.98330426	0.996858	0.96661115
0.0	0.9961952	0.99893814	0.9964264	0.9941193	0.9697462	0.997247	0.988394	0.98330426	0.996858	0.96661115
0.0	0.99930525	0.99898475	0.9977163	0.9992035	0.9896932	0.9993794	0.9952786	0.99627507	0.9987739	0.9942365
0.0	0.0104289185	0.008777831	0.0064228578	0.0016526874	0.0036146082	0.012454291	0.0034423133	0.0097128	0.006304221	0.0025360894
0.0	0.0034234636	0.66073245	0.00053727225	0.1242879	0.16843678	0.00023965555	0.45068273	0.06099077	0.0019791357	0.00024911517
0.0	0.992466	0.9879203	0.99057287	0.98641485	0.9950079	0.99378186	0.937823	0.9803027	0.98698527	0.9773989
0.0	0.992466	0.9879203	0.99057287	0.98641485	0.9950079	0.99378186	0.937823	0.9803027	0.98698527	0.9773989
0.0	0.992466	0.9879203	0.99057287	0.98641485	0.9950079	0.99378186	0.937823	0.9803027	0.98698527	0.9773989
0.0	0.999556	0.9997428	0.998781	0.9966397	0.99484396	0.9983211	0.9963314	0.99822885	0.9983633	0.9856149
0.0	0.992466	0.9879203	0.99057287	0.98641485	0.9950079	0.99378186	0.937823	0.9803027	0.98698527	0.9773989
0.0	0.999556	0.9997428	0.998781	0.9966397	0.99484396	0.9983211	0.9963314	0.99822885	0.9983633	0.9856149
0.0	0.99786645	0.99707305	0.98392475	0.9688811	0.9587342	0.97517866	0.97984433	0.9585452	0.97730917	0.9366761
0.0	0.9994703	0.99919635	0.9985232	0.9984425	0.9876567	0.99712616	0.99164385	0.99681395	0.9971221	0.98528534
0.0	0.9999254	0.9998708	0.99963164	0.999622	0.9969702	0.9995302	0.99906296	0.99910235	0.99960905	0.9985287
0.0	0.99982893	0.99888116	0.9995552	0.99969316	0.99698824	0.9998777	0.9988524	0.9973283	0.9995683	0.9946689
0.0	0.992466	0.9879203	0.99057287	0.98641485	0.9950079	0.99378186	0.937823	0.9803027	0.98698527	0.9773989
0.0	0.0029992769	0.0073668784	0.011490083	0.0011590134	0.0021483584	0.009512758	0.0016862103	0.0073388233	0.0021969217	0.0014040405
0.0	0.992466	0.9879203	0.99057287	0.98641485	0.9950079	0.99378186	0.937823	0.9803027	0.98698527	0.9773989
0.0	0.9995504	0.99922943	0.9989027	0.999426	0.9927999	0.99949753	0.9924447	0.9978027	0.9992435	0.9946386
0.0	0.9992125	0.9987338	0.9967835	0.99903154	0.98612404	0.9992525	0.99215347	0.99561584	0.9983298	0.9925478
0.0	0.9995504	0.99922943	0.9989027	0.999426	0.9927999	0.99949753	0.9924447	0.9978027	0.9992435	0.9946386
0.0	0.992466	0.9879203	0.99057287	0.98641485	0.9950079	0.99378186	0.937823	0.9803027	0.98698527	0.9773989
0.0	0.992466	0.9879203	0.99057287	0.98641485	0.9950079	0.99378186	0.937823	0.9803027	0.98698527	0.9773989
0.0	0.992466	0.9879203	0.99057287	0.98641485	0.9950079	0.99378186	0.937823	0.9803027	0.98698527	0.9773989
0.0	0.992466	0.9879203	0.99057287	0.98641485	0.9950079	0.99378186	0.937823	0.9803027	0.98698527	0.9773989
0.0	0.992466	0.9879203	0.99057287	0.98641485	0.9950079	0.99378186	0.937823	0.9803027	0.98698527	0.9773989
0.0	0.992466	0.9879203	0.99057287	0.98641485	0.9950079	0.99378186	0.937823	0.9803027	0.98698527	0.9773989
0.0	0.1331879	0.34157917	0.032675553	0.014211198	0.009150822	0.008849588	0.0020081822	0.50315666	0.0009024428	0.0045496607
0.0	0.992466	0.9879203	0.99057287	0.98641485	0.9950079	0.99378186	0.937823	0.9803027	0.98698527	0.9773989
0.0	0.992466	0.9879203	0.99057287	0.98641485	0.9950079	0.99378186	0.937823	0.9803027	0.98698527	0.9773989
0.0	0.99958426	0.9991966	0.99819994	0.99720097	0.99469995	0.99850357	0.9949816	0.9973423	0.99917346	0.9755258
0.0	0.999556	0.9997428	0.998781	0.9966397	0.99484396	0.9983211	0.9963314	0.99822885	0.9983633	0.9856149
0.0	0.992466	0.9879203	0.99057287	0.98641485	0.9950079	0.99378186	0.937823	0.9803027	0.98698527	0.9773989
0.0	0.84726745	0.20981501	0.05244821	0.012471604	0.018652024	0.024061596	0.13679205	0.0660555	0.07426615	0.15593155
0.0	0.99958426	0.9991966	0.99819994	0.99720097	0.99469995	0.99850357	0.9949816	0.9973423	0.99917346	0.9755258
0.0	0.9996037	0.9981127	0.99850625	0.999619	0.9966851	0.9977252	0.9842036	0.96885914	0.99777466	0.978092
0.0	0.9995322	0.9981127	0.9981787	0.99956924	0.9957736	0.99687743	0.9752924	0.9533186	0.9967783	0.9735232
0.0	0.98710644	0.96975684	0.95798814	0.9207236	0.87812334	0.990202	0.90358514	0.8888641	0.96866256	0.9232705
0.0	0.992466	0.9879203	0.99057287	0.98641485	0.9950079	0.99378186	0.937823	0.9803027	0.98698527	0.9773989
0.0	0.9993554	0.99138993	0.99922836	0.99778026	0.99375665	0.9990589	0.995159	0.9946542	0.9983151	0.9902975
0.0	0.99989974	0.99989605	0.99941444	0.9993382	0.99925226	0.99985814	0.99951935	0.99950945	0.99985564	0.99854195
0.0	0.23355453	0.37058774	0.006074594	0.0030430343	0.003978969	0.0058191707	0.005170796	0.21784608	0.0038095433	0.019102108
0.0	0.017351404	0.010642485	0.0077715404	0.0037293702	0.006781611	0.041456852	0.0042889756	0.027156599	0.012406001	0.008997993
0.0	0.992466	0.9879203	0.99057287	0.98641485	0.9950079	0.99378186	0.937823	0.9803027	0.98698527	0.9773989
0.0	0.9997212	0.99801576	0.999041	0.99941623	0.98972416	0.9996178	0.9962192	0.9985607	0.9997018	0.9955655
0.0	0.992466	0.9879203	0.99057287	0.98641485	0.9950079	0.99378186	0.937823	0.9803027	0.98698527	0.9773989
0.0	0.992466	0.9879203	0.99057287	0.98641485	0.9950079	0.99378186	0.937823	0.9803027	0.98698527	0.9773989
0.0	0.99989974	0.99989605	0.99941444	0.9993382	0.99925226	0.99985814	0.99951935	0.99950945	0.99985564	0.99854195
0.0	0.992466	0.9879203	0.99057287	0.98641485	0.9950079	0.99378186	0.937823	0.9803027	0.98698527	0.9773989
0.0	0.23355453	0.37058774	0.006074594	0.0030430343	0.003978969	0.005819168	0.005170796	0.21784613	0.0038095433	0.019102104
0.0	0.992466	0.9879203	0.99057287	0.98641485	0.9950079	0.99378186	0.937823	0.9803027	0.98698527	0.9773989
0.0	0.60689974	0.37058768	0.019320568	0.0030430343	0.004298204	0.06883549	0.021221522	0.48118082	0.012999879	0.016388675
0.0	0.6311315	0.9879203	0.24874967	0.98641485	0.109583534	0.54468113	0.06150768	0.013361345	0.8374442	0.05868256
0.0	0.992466	0.9879203	0.99057287	0.98641485	0.9950079	0.99378186	0.937823	0.9803027	0.98698527	0.9773989
0.0	0.992466	0.9879203	0.99057287	0.98641485	0.9950079	0.99378186	0.937823	0.9803027	0.98698527	0.9773989
0.0	0.99989974	0.99989605	0.99941444	0.9993382	0.99925226	0.99985814	0.99951935	0.99950945	0.99985564	0.99854195
0.0	0.992466	0.9879203	0.99057287	0.98641485	0.9950079	0.99378186	0.937823	0.9803027	0.98698527	0.9773989
0.0	0.992466	0.9879203	0.99057287	0.98641485	0.9950079	0.99378186	0.937823	0.9803027	0.98698527	0.9773989
0.0	0.992466	0.9879203	0.99057287	0.98641485	0.9950079	0.99378186	0.937823	0.9803027	0.98698527	0.9773989
0.0	0.99989974	0.99989605	0.99941444	0.9993382	0.99925226	0.99985814	0.99951935	0.99950945	0.99985564	0.99854195
0.0	0.992466	0.9879203	0.99057287	0.98641485	0.9950079	0.99378186	0.937823	0.9803027	0.98698527	0.9773989
0.0	0.0029992769	0.0073668784	0.011490083	0.001159014	0.0021483584	0.009512749	0.0016862103	0.00733882	0.0021969206	0.0014040405
0.0	0.992466	0.9879203	0.99057287	0.98641485	0.9950079	0.99378186	0.937823	0.9803027	0.98698527	0.9773989
0.0	0.992466	0.9879203	0.99057287	0.98641485	0.9950079	0.99378186	0.937823	0.9803027	0.98698527	0.9773989
0.0	0.992466	0.9879203	0.99057287	0.98641485	0.9950079	0.99378186	0.937823	0.9803027	0.98698527	0.9773989
0.0	0.025014617	0.013748138	0.011522222	0.004567501	0.008099673	0.054651503	0.0051341476	0.03641427	0.016453099	0.013175428
0.0	0.025014628	0.013748133	0.011522222	0.004567501	0.008099673	0.054651503	0.0051341476	0.03641425	0.016453106	0.013175434
0.0	0.96362424	0.08993732	0.4318569	0.046763994	8.654667e-05	0.6001426	0.001179292	0.000618755	0.00260842	0.94575036
0.0	0.96362424	0.08993732	0.4318569	0.046763994	8.654667e-05	0.6001426	0.001179292	0.000618755	0.00260842	0.94575036
0.0	0.9999013	0.9999008	0.99942553	0.9993668	0.9992926	0.9998641	0.99956053	0.9995372	0.9998635	0.99854195
0.0	0.992466	0.9879203	0.99057287	0.98641485	0.9950079	0.99378186	0.937823	0.9803027	0.98698527	0.9773989
0.0	0.992466	0.9879203	0.99057287	0.98641485	0.9950079	0.99378186	0.937823	0.9803027	0.98698527	0.9773989
0.0	0.15488887	0.05641034	0.8648737	0.055606205	0.020585723	0.017020281	0.009707427	0.014245215	0.8737026	0.1973191
0.0	0.99984825	0.99954164	0.9997043	0.99850804	0.99560505	0.9996057	0.9981317	0.9992743	0.9993123	0.9972255
0.0	0.99992955	0.9999174	0.99985206	0.99993503	0.9991259	0.99990726	0.99971455	0.9996358	0.99991345	0.99937963
0.0	0.992466	0.9879203	0.99057287	0.98641485	0.9950079	0.99378186	0.937823	0.9803027	0.98698527	0.9773989
0.0	0.9999113	0.99985814	0.9997863	0.9994362	0.99914944	0.99971956	0.9995865	0.99972445	0.9998673	0.9967303
0.0	0.992466	0.9879203	0.99057287	0.98641485	0.9950079	0.99378186	0.937823	0.9803027	0.98698527	0.9773989
0.0	0.99989974	0.99989605	0.99941444	0.9993382	0.99925226	0.99985814	0.99951935	0.99950945	0.99985564	0.99854195
0.0	0.008966646	0.006364186	0.0045892415	0.0013761203	0.002695484	0.009656567	0.0024520073	0.0071935393	0.0050056227	0.0019399972
0.0	0.25611424	0.37366197	0.5219385	0.109587096	0.04573118	0.13641162	0.36179477	0.19190742	0.1644363	0.058783695
0.0	0.99483407	0.98578984	0.9825278	0.98460037	0.6763129	0.9899261	0.98178387	0.95136386	0.97362965	0.95383435
0.0	0.992466	0.9879203	0.99057287	0.98641485	0.9950079	0.99378186	0.937823	0.9803027	0.98698527	0.9773989
0.0	0.025651256	0.014133538	0.011294073	0.005092795	0.009018016	0.056769457	0.005876326	0.040637325	0.020110065	0.011991844
0.0	0.48019978	0.00453033	0.047297455	0.15709694	0.00085966045	0.024528518	0.002451165	0.002340787	0.05891888	0.001565613
0.0	0.56663346	0.29857537	0.543183	0.057769053	0.2038181	0.34134462	0.24730998	0.2948507	0.3297303	0.083778374
0.0	0.992466	0.9879203	0.99057287	0.98641485	0.9950079	0.99378186	0.937823	0.9803027	0.98698527	0.9773989
0.0	0.992466	0.9879203	0.99057287	0.98641485	0.9950079	0.99378186	0.937823	0.9803027	0.98698527	0.9773989
0.0	0.9997545	0.99970055	0.99943084	0.99904805	0.99418443	0.99850523	0.9985239	0.9960062	0.9992982	0.9963045
0.0	0.00012989798	0.0023347272	0.02104461	0.06487211	0.30136943	0.00011385315	0.0018009397	0.001825783	0.005768494	0.023240538
0.0	0.6302053	0.9098146	0.85106647	0.811551	0.85448503	0.8819839	0.5234849	0.3241598	0.70215076	0.07511325
0.0	0.9992125	0.9987338	0.9967835	0.99903154	0.98612404	0.9992525	0.99215347	0.99561584	0.9983298	0.9925478
0.0	0.992466	0.9879203	0.99057287	0.98641485	0.9950079	0.99378186	0.937823	0.9803027	0.98698527	0.9773989
0.0	0.9989235	0.99820995	0.9899559	0.9989575	0.9544768	0.9989146	0.9935474	0.9926866	0.9992655	0.9716456
0.0	0.9999441	0.99989796	0.99962497	0.9995338	0.998809	0.99978215	0.9995912	0.99932754	0.9998411	0.9985349
0.0	0.992466	0.9879203	0.99057287	0.98641485	0.9950079	0.99378186	0.937823	0.9803027	0.98698527	0.9773989
0.0	0.020522855	0.052333966	0.06130668	0.2980549	0.073122635	0.13440955	0.06788321	0.00025058925	0.0012050305	0.07069031
0.0	0.9907652	0.98173666	0.94672805	0.98966086	0.9340954	0.9953477	0.98772687	0.96599627	0.99580884	0.8165654
0.0	0.9995889	0.99895227	0.99763477	0.99947995	0.9933797	0.9992803	0.9978142	0.99510914	0.9996946	0.9762996
0.0	0.99989974	0.99989605	0.99941444	0.9993382	0.99925226	0.99985814	0.99951935	0.99950945	0.99985564	0.99854195
0.0	0.992466	0.9879203	0.99057287	0.98641485	0.9950079	0.99378186	0.937823	0.9803027	0.98698527	0.9773989
0.0	0.99953115	0.99912554	0.9982576	0.999411	0.992228	0.9993573	0.9964477	0.9975101	0.99920315	0.99547285
0.0	0.8122857	0.09766175	0.9780759	0.058132797	0.25547448	0.89390665	0.21025981	0.15979937	0.8353836	0.2158636
0.0	0.99989974	0.99989605	0.99941444	0.9993382	0.99925226	0.99985814	0.99951935	0.99950945	0.99985564	0.99854195
0.0	0.99989974	0.99989605	0.99941444	0.9993382	0.99925226	0.99985814	0.99951935	0.99950945	0.99985564	0.99854195
0.0	0.9992125	0.9987338	0.9967835	0.99903154	0.98612404	0.9992525	0.99215347	0.99561584	0.9983298	0.9925478
0.0	0.91461486	0.8617347	0.7747514	0.9486965	0.6852494	0.95029044	0.95961666	0.9786112	0.9854092	0.16902499
0.0	0.9993554	0.99138993	0.99922836	0.99778026	0.99375665	0.9990589	0.995159	0.9946542	0.9983151	0.9902975
0.0	0.999556	0.9997428	0.998781	0.9966397	0.99484396	0.9983211	0.9963314	0.99822885	0.9983633	0.9856149
0.0	0.9961952	0.99893814	0.9964264	0.9941193	0.9697462	0.997247	0.988394	0.98330426	0.996858	0.96661115
0.0	0.81274253	0.32558757	0.92454433	0.026873987	0.5257049	0.57400817	0.78656775	0.80465525	0.17920235	0.5203943
0.0	0.999556	0.9997428	0.998781	0.9966397	0.99484396	0.9983211	0.9963314	0.99822885	0.9983633	0.9856149
0.0	0.045651983	0.26483473	0.2734255	0.57600045	0.16694063	0.81646144	0.397994	0.9803027	0.864871	0.3696054
0.0	0.00033186944	0.00045856112	0.0003763615	0.00017248766	8.820437e-05	0.0015006963	1.4846874e-05	0.9803027	8.098509e-05	0.00010274331
0.0	0.57826114	0.402007	0.51925683	0.08343935	0.2611877	0.40842018	0.3362752	0.21967223	0.40839428	0.09491603
0.0	0.031076457	0.016162544	0.014164207	0.0054393164	0.010493022	0.07214583	0.007769666	0.06270546	0.02842869	0.01706128
0.0	0.992466	0.9879203	0.99057287	0.98641485	0.9950079	0.99378186	0.937823	0.9803027	0.98698527	0.9773989
0.0	0.992466	0.9879203	0.99057287	0.98641485	0.9950079	0.99378186	0.937823	0.9803027	0.98698527	0.9773989
0.0	0.992466	0.9879203	0.99057287	0.98641485	0.9950079	0.99378186	0.937823	0.9803027	0.98698527	0.9773989
0.0	0.992466	0.9879203	0.99057287	0.98641485	0.9950079	0.99378186	0.937823	0.9803027	0.98698527	0.9773989
0.0	0.992466	0.9879203	0.99057287	0.98641485	0.9950079	0.99378186	0.937823	0.9803027	0.98698527	0.9773989
0.0	0.99989974	0.99989605	0.99941444	0.9993382	0.99925226	0.99985814	0.99951935	0.99950945	0.99985564	0.99854195
0.0	0.9999254	0.9998708	0.99963164	0.999622	0.9969702	0.9995302	0.99906296	0.99910235	0.99960905	0.9985287
0.0	0.992466	0.9879203	0.99057287	0.98641485	0.9950079	0.99378186	0.937823	0.9803027	0.98698527	0.9773989
0.0	0.99989974	0.99989605	0.99941444	0.9993382	0.99925226	0.99985814	0.99951935	0.99950945	0.99985564	0.99854195
0.0	0.23355456	0.37058768	0.006074594	0.0030430343	0.003978969	0.005819168	0.005170796	0.21784608	0.0038095433	0.019102108
0.0	0.992466	0.9879203	0.99057287	0.98641485	0.9950079	0.99378186	0.937823	0.9803027	0.98698527	0.9773989
0.0	0.992466	0.9879203	0.99057287	0.98641485	0.9950079	0.99378186	0.937823	0.9803027	0.98698527	0.9773989
0.0	0.992466	0.9879203	0.99057287	0.98641485	0.9950079	0.99378186	0.937823	0.9803027	0.98698527	0.9773989
0.0	0.99989974	0.99989605	0.99941444	0.9993382	0.99925226	0.99985814	0.99951935	0.99950945	0.99985564	0.99854195
0.0	0.992466	0.9879203	0.99057287	0.98641485	0.9950079	0.99378186	0.937823	0.9803027	0.98698527	0.9773989
0.0	0.992466	0.9879203	0.99057287	0.98641485	0.9950079	0.99378186	0.937823	0.9803027	0.98698527	0.9773989
0.0	0.992466	0.9879203	0.99057287	0.98641485	0.9950079	0.99378186	0.937823	0.9803027	0.98698527	0.9773989
0.0	0.992466	0.9879203	0.99057287	0.98641485	0.9950079	0.99378186	0.937823	0.9803027	0.98698527	0.9773989
0.0	0.99989974	0.99989605	0.99941444	0.9993382	0.99925226	0.99985814	0.99951935	0.99950945	0.99985564	0.99854195
0.0	0.99989974	0.99989605	0.99941444	0.9993382	0.99925226	0.99985814	0.99951935	0.99950945	0.99985564	0.99854195
0.0	0.992466	0.9879203	0.99057287	0.98641485	0.9950079	0.99378186	0.937823	0.9803027	0.98698527	0.9773989
0.0	0.992466	0.9879203	0.99057287	0.98641485	0.9950079	0.99378186	0.937823	0.9803027	0.98698527	0.9773989
0.0	0.992466	0.9879203	0.99057287	0.98641485	0.9950079	0.99378186	0.937823	0.9803027	0.98698527	0.9773989
0.0	0.992466	0.9879203	0.99057287	0.98641485	0.9950079	0.99378186	0.937823	0.9803027	0.98698527	0.9773989
0.0	0.992466	0.9879203	0.99057287	0.98641485	0.9950079	0.99378186	0.937823	0.9803027	0.98698527	0.9773989
0.0	0.992466	0.9879203	0.99057287	0.98641485	0.9950079	0.99378186	0.937823	0.9803027	0.98698527	0.9773989
0.0	0.9997212	0.99801576	0.999041	0.99941623	0.98972416	0.9996178	0.9962192	0.9985607	0.9997018	0.9955655
0.0	0.99989974	0.99989605	0.99941444	0.9993382	0.99925226	0.99985814	0.99951935	0.99950945	0.99985564	0.99854195
0.0	0.992466	0.9879203	0.99057287	0.98641485	0.9950079	0.99378186	0.937823	0.9803027	0.98698527	0.9773989
0.0	0.992466	0.9879203	0.99057287	0.98641485	0.9950079	0.99378186	0.937823	0.9803027	0.98698527	0.9773989
0.0	0.5090496	0.5970404	0.5438474	0.5805905	0.13413684	0.60023946	0.2319591	0.3013383	0.52235305	0.15421398
0.0	0.99988616	0.9997743	0.9992285	0.99938977	0.9980192	0.9997546	0.998767	0.99925345	0.9996854	0.9960918
0.0	0.00046332713	0.0021681562	0.0018007178	0.0003191966	0.0005186141	0.005698478	0.0016238728	0.0016705618	0.0005272736	0.0034869367
0.0	0.992466	0.9879203	0.99057287	0.98641485	0.9950079	0.99378186	0.937823	0.9803027	0.98698527	0.9773989
0.0	0.992466	0.9879203	0.99057287	0.98641485	0.9950079	0.99378186	0.937823	0.9803027	0.98698527	0.9773989
0.0	0.99989974	0.99989605	0.99941444	0.9993382	0.99925226	0.99985814	0.99951935	0.99950945	0.99985564	0.99854195
0.0	0.992466	0.9879203	0.99057287	0.98641485	0.9950079	0.99378186	0.937823	0.9803027	0.98698527	0.9773989
0.0	0.992466	0.9879203	0.99057287	0.98641485	0.9950079	0.99378186	0.937823	0.9803027	0.98698527	0.9773989
0.0	0.00016236983	0.0014195172	0.00025289005	8.942588e-05	0.0009624111	0.00020594044	0.0001250596	0.001000982	0.0003507314	0.00018353187
0.0	0.992466	0.9879203	0.99057287	0.98641485	0.9950079	0.99378186	0.937823	0.9803027	0.98698527	0.9773989
0.0	0.9997212	0.99801576	0.999041	0.99941623	0.98972416	0.9996178	0.9962192	0.9985607	0.9997018	0.9955655
0.0	0.992466	0.9879203	0.99057287	0.98641485	0.9950079	0.99378186	0.937823	0.9803027	0.98698527	0.9773989
0.0	0.992466	0.9879203	0.99057287	0.98641485	0.9950079	0.99378186	0.937823	0.9803027	0.98698527	0.9773989
0.0	0.9997212	0.99801576	0.999041	0.99941623	0.98972416	0.9996178	0.9962192	0.9985607	0.9997018	0.9955655
0.0	0.99989974	0.99989605	0.99941444	0.9993382	0.99925226	0.99985814	0.99951935	0.99950945	0.99985564	0.99854195
0.0	0.992466	0.9879203	0.99057287	0.98641485	0.9950079	0.99378186	0.937823	0.9803027	0.98698527	0.9773989
0.0	0.992466	0.9879203	0.99057287	0.98641485	0.9950079	0.99378186	0.937823	0.9803027	0.98698527	0.9773989
0.0	0.9999132	0.99987864	0.99964714	0.9997003	0.99905187	0.9997255	0.9995152	0.9992619	0.9996706	0.99900013
0.0	0.9996537	0.99864537	0.99920493	0.9967014	0.9894517	0.9989247	0.99383104	0.99770266	0.9972817	0.9923487
0.0	0.992466	0.9879203	0.99057287	0.98641485	0.9950079	0.99378186	0.937823	0.9803027	0.98698527	0.9773989
0.0	0.992466	0.9879203	0.99057287	0.98641485	0.9950079	0.99378186	0.937823	0.9803027	0.98698527	0.9773989
0.0	0.9997212	0.99801576	0.999041	0.99941623	0.98972416	0.9996178	0.9962192	0.9985607	0.9997018	0.9955655
0.0	0.99989974	0.99989605	0.99941444	0.9993382	0.99925226	0.99985814	0.99951935	0.99950945	0.99985564	0.99854195
0.0	0.992466	0.9879203	0.99057287	0.98641485	0.9950079	0.99378186	0.937823	0.9803027	0.98698527	0.9773989
0.0	0.992466	0.9879203	0.99057287	0.98641485	0.9950079	0.99378186	0.937823	0.9803027	0.98698527	0.9773989
0.0	0.992466	0.9879203	0.99057287	0.98641485	0.9950079	0.99378186	0.937823	0.9803027	0.98698527	0.9773989
0.0	0.992466	0.9879203	0.99057287	0.98641485	0.9950079	0.99378186	0.937823	0.9803027	0.98698527	0.9773989
0.0	0.9993554	0.99138993	0.99922836	0.99778026	0.99375665	0.9990589	0.995159	0.9946542	0.9983151	0.9902975
0.0	0.9993554	0.99138993	0.99922836	0.99778026	0.99375665	0.9990589	0.995159	0.9946542	0.9983151	0.9902975
0.0	0.999556	0.9997428	0.998781	0.9966397	0.99484396	0.9983211	0.9963314	0.99822885	0.9983633	0.9856149
0.0	0.999556	0.9997428	0.998781	0.9966397	0.99484396	0.9983211	0.9963314	0.99822885	0.9983633	0.9856149
0.0	0.9997212	0.99801576	0.999041	0.99941623	0.98972416	0.9996178	0.9962192	0.9985607	0.9997018	0.9955655
0.0	0.992466	0.9879203	0.99057287	0.98641485	0.9950079	0.99378186	0.937823	0.9803027	0.98698527	0.9773989
0.0	0.99989974	0.99989605	0.99941444	0.9993382	0.99925226	0.99985814	0.99951935	0.99950945	0.99985564	0.99854195
0.0	0.992466	0.9879203	0.99057287	0.98641485	0.9950079	0.99378186	0.937823	0.9803027	0.98698527	0.9773989
0.0	0.992466	0.9879203	0.99057287	0.98641485	0.9950079	0.99378186	0.937823	0.9803027	0.98698527	0.9773989
0.0	0.9961952	0.99893814	0.9964264	0.9941193	0.9697462	0.997247	0.988394	0.98330426	0.996858	0.96661115
0.0	0.9961952	0.99893814	0.9964264	0.9941193	0.9697462	0.997247	0.988394	0.98330426	0.996858	0.96661115
0.0	0.81703436	0.7748814	0.8418682	0.7731843	0.360539	0.80670613	0.5230329	0.438398	0.92033887	0.37060603
0.0	0.992466	0.9879203	0.99057287	0.98641485	0.9950079	0.99378186	0.937823	0.9803027	0.98698527	0.9773989
0.0	0.992466	0.9879203	0.99057287	0.98641485	0.9950079	0.99378186	0.937823	0.9803027	0.98698527	0.9773989
0.0	0.999556	0.9997428	0.998781	0.9966397	0.99484396	0.9983211	0.9963314	0.99822885	0.9983633	0.9856149
0.0	0.999556	0.9997428	0.998781	0.9966397	0.99484396	0.9983211	0.9963314	0.99822885	0.9983633	0.9856149
0.0	0.992466	0.9879203	0.99057287	0.98641485	0.9950079	0.99378186	0.937823	0.9803027	0.98698527	0.9773989
0.0	0.992466	0.9879203	0.99057287	0.98641485	0.9950079	0.99378186	0.937823	0.9803027	0.98698527	0.9773989
0.0	0.992466	0.9879203	0.99057287	0.98641485	0.9950079	0.99378186	0.937823	0.9803027	0.98698527	0.9773989
0.0	0.992466	0.9879203	0.99057287	0.98641485	0.9950079	0.99378186	0.937823	0.9803027	0.98698527	0.9773989
0.0	0.992466	0.9879203	0.99057287	0.98641485	0.9950079	0.99378186	0.937823	0.9803027	0.98698527	0.9773989
0.0	0.99989974	0.99989605	0.99941444	0.9993382	0.99925226	0.99985814	0.99951935	0.99950945	0.99985564	0.99854195
0.0	0.9931151	0.93798226	0.95340216	0.82476807	0.7568048	0.9670669	0.74339044	0.857801	0.84166205	0.8454853
0.0	0.29950252	0.07516341	0.2540773	0.033886783	0.08777896	0.19316801	0.11396759	0.07078102	0.06380967	0.03516154
0.0	0.033267494	0.020644272	0.015469651	0.0058292677	0.014568997	0.06517319	0.007454474	0.057690553	0.017520897	0.014657056
0.0	0.73162395	0.53802717	0.5174431	0.3170405	0.41312572	0.97866714	0.48957494	0.23136877	0.36667404	0.49740714
0.0	0.34481353	0.08642765	0.28187746	0.041544702	0.100269996	0.23671992	0.12922303	0.079442	0.075643785	0.040420055
0.0	0.9994535	0.9989967	0.9964104	0.99879503	0.97224593	0.99940073	0.9889558	0.9986344	0.9987459	0.9950997
0.0	0.992466	0.9879203	0.99057287	0.98641485	0.9950079	0.99378186	0.937823	0.9803027	0.98698527	0.9773989
0.0	0.992466	0.9879203	0.99057287	0.98641485	0.9950079	0.99378186	0.937823	0.9803027	0.98698527	0.9773989
0.0	0.9999441	0.99989796	0.99962497	0.9995338	0.998809	0.99978215	0.9995912	0.99932754	0.9998411	0.9985349
0.0	0.9995152	0.99957365	0.99830556	0.99916506	0.98898834	0.9986607	0.9989937	0.9984664	0.9990337	0.9941089
0.0	0.99989974	0.99989605	0.99941444	0.9993382	0.99925226	0.99985814	0.99951935	0.99950945	0.99985564	0.99854195
0.0	0.992466	0.9879203	0.99057287	0.98641485	0.9950079	0.99378186	0.937823	0.9803027	0.98698527	0.9773989
0.0	0.992466	0.9879203	0.99057287	0.98641485	0.9950079	0.99378186	0.937823	0.9803027	0.98698527	0.9773989
0.0	0.992466	0.9879203	0.99057287	0.98641485	0.9950079	0.99378186	0.937823	0.9803027	0.98698527	0.9773989
0.0	0.99989974	0.99989605	0.99941444	0.9993382	0.99925226	0.99985814	0.99951935	0.99950945	0.99985564	0.99854195
0.0	0.99989974	0.99989605	0.99941444	0.9993382	0.99925226	0.99985814	0.99951935	0.99950945	0.99985564	0.99854195
0.0	0.992466	0.9879203	0.99057287	0.98641485	0.9950079	0.99378186	0.937823	0.9803027	0.98698527	0.9773989
0.0	0.992466	0.9879203	0.99057287	0.98641485	0.9950079	0.99378186	0.937823	0.9803027	0.98698527	0.9773989
0.0	0.992466	0.9879203	0.99057287	0.98641485	0.9950079	0.99378186	0.937823	0.9803027	0.98698527	0.9773989
0.0	0.992466	0.9879203	0.99057287	0.98641485	0.9950079	0.99378186	0.937823	0.9803027	0.98698527	0.9773989
0.0	0.992466	0.9879203	0.99057287	0.98641485	0.9950079	0.99378186	0.937823	0.9803027	0.98698527	0.9773989
0.0	0.992466	0.9879203	0.99057287	0.98641485	0.9950079	0.99378186	0.937823	0.9803027	0.98698527	0.9773989
0.0	0.99989974	0.99989605	0.99941444	0.9993382	0.99925226	0.99985814	0.99951935	0.99950945	0.99985564	0.99854195
0.0	0.00016236983	0.0014195172	0.00025289052	8.942588e-05	0.0009624111	0.00020594044	0.0001250596	0.001000982	0.0003507314	0.00018353187
0.0	0.23355456	0.37058768	0.006074594	0.0030430343	0.003978969	0.0058191707	0.005170796	0.21784611	0.0038095433	0.019102108
0.0	0.99989974	0.99989605	0.99941444	0.9993382	0.99925226	0.99985814	0.99951935	0.99950945	0.99985564	0.99854195
0.0	0.00016236983	0.0014195172	0.00025289005	8.9425965e-05	0.0009624111	0.00020594044	0.0001250596	0.001000982	0.0003507312	0.00018353204
0.0	0.23355459	0.37058768	0.006074594	0.0030430343	0.003978969	0.005819168	0.005170796	0.21784611	0.0038095433	0.019102104
0.0	0.99989974	0.99989605	0.99941444	0.9993382	0.99925226	0.99985814	0.99951935	0.99950945	0.99985564	0.99854195
0.0	0.992466	0.9879203	0.99057287	0.98641485	0.9950079	0.99378186	0.937823	0.9803027	0.98698527	0.9773989
0.0	0.992466	0.9879203	0.99057287	0.98641485	0.9950079	0.99378186	0.937823	0.9803027	0.98698527	0.9773989
0.0	0.992466	0.9879203	0.99057287	0.98641485	0.9950079	0.99378186	0.937823	0.9803027	0.98698527	0.9773989
0.0	0.992466	0.9879203	0.99057287	0.98641485	0.9950079	0.99378186	0.937823	0.9803027	0.98698527	0.9773989
0.0	0.992466	0.9879203	0.99057287	0.98641485	0.9950079	0.99378186	0.937823	0.9803027	0.98698527	0.9773989
0.0	0.992466	0.9879203	0.99057287	0.98641485	0.9950079	0.99378186	0.937823	0.9803027	0.98698527	0.9773989
0.0	0.99989974	0.99989605	0.99941444	0.9993382	0.99925226	0.99985814	0.99951935	0.99950945	0.99985564	0.99854195
0.0	0.992466	0.9879203	0.99057287	0.98641485	0.9950079	0.99378186	0.937823	0.9803027	0.98698527	0.9773989
0.0	0.99989974	0.99989605	0.99941444	0.9993382	0.99925226	0.99985814	0.99951935	0.99950945	0.99985564	0.99854195
0.0	0.23355456	0.37058774	0.006074594	0.0030430343	0.003978969	0.005819168	0.005170796	0.21784611	0.0038095433	0.019102108
0.0	0.9999254	0.9998708	0.99963164	0.999622	0.9969702	0.9995302	0.99906296	0.99910235	0.99960905	0.9985287
0.0	0.9993554	0.99138993	0.99922836	0.99778026	0.99375665	0.9990589	0.995159	0.9946542	0.9983151	0.9902975
0.0	0.999556	0.9997428	0.998781	0.9966397	0.99484396	0.9983211	0.9963314	0.99822885	0.9983633	0.9856149
0.0	0.9727209	0.9699555	0.95640725	0.9467052	0.90979576	0.9656842	0.84477633	0.9374263	0.9589251	0.42653295
0.0	0.9985696	0.99821365	0.9800181	0.9777573	0.9630747	0.99126434	0.94848573	0.9701601	0.99424464	0.95379466
0.0	0.9961952	0.99893814	0.9964264	0.9941193	0.9697462	0.997247	0.988394	0.98330426	0.996858	0.96661115
0.0	0.999556	0.9997428	0.998781	0.9966397	0.99484396	0.9983211	0.9963314	0.99822885	0.9983633	0.9856149
0.0	0.9999409	0.9998996	0.9997472	0.9997198	0.99809045	0.9996439	0.99944	0.9994048	0.9997373	0.99906284
0.0	0.992466	0.9879203	0.99057287	0.98641485	0.9950079	0.99378186	0.937823	0.9803027	0.98698527	0.9773989
0.0	0.992466	0.9879203	0.99057287	0.98641485	0.9950079	0.99378186	0.937823	0.9803027	0.98698527	0.9773989
0.0	0.992466	0.9879203	0.99057287	0.98641485	0.9950079	0.99378186	0.937823	0.9803027	0.98698527	0.9773989
0.0	0.029451884	0.010799177	0.009460205	0.0037977032	0.0072245067	0.10140309	0.0046459674	0.047290493	0.016524984	0.012750217
0.0	0.9993554	0.99138993	0.99922836	0.99778026	0.99375665	0.9990589	0.995159	0.9946542	0.9983151	0.9902975
0.0	0.9993554	0.99138993	0.99922836	0.99778026	0.99375665	0.9990589	0.995159	0.9946542	0.9983151	0.9902975
0.0	0.999556	0.9997428	0.998781	0.9966397	0.99484396	0.9983211	0.9963314	0.99822885	0.9983633	0.9856149
0.0	0.999556	0.9997428	0.998781	0.9966397	0.99484396	0.9983211	0.9963314	0.99822885	0.9983633	0.9856149
0.0	0.9972832	0.99916995	0.9970913	0.9955878	0.9804381	0.99803144	0.99209434	0.9904083	0.99814713	0.96661115
0.0	0.999556	0.9997428	0.998781	0.9966397	0.99484396	0.9983211	0.9963314	0.99822885	0.9983633	0.9856149
0.0	0.9961952	0.99893814	0.9964264	0.9941193	0.9697462	0.997247	0.988394	0.98330426	0.996858	0.96661115
0.0	0.999556	0.9997428	0.998781	0.9966397	0.99484396	0.9983211	0.9963314	0.99822885	0.9983633	0.9856149
0.0	0.9993554	0.99138993	0.99922836	0.99778026	0.99375665	0.9990589	0.995159	0.9946542	0.9983151	0.9902975
0.0	0.999556	0.9997428	0.998781	0.9966397	0.99484396	0.9983211	0.9963314	0.99822885	0.9983633	0.9856149
0.0	0.999556	0.9997428	0.998781	0.9966397	0.99484396	0.9983211	0.9963314	0.99822885	0.9983633	0.9856149
0.0	0.9961952	0.99893814	0.9964264	0.9941193	0.9697462	0.997247	0.988394	0.98330426	0.996858	0.96661115
0.0	0.992466	0.9879203	0.99057287	0.98641485	0.9950079	0.99378186	0.937823	0.9803027	0.98698527	0.9773989
0.0	0.99942183	0.99830306	0.99798125	0.99777347	0.99704367	0.9997553	0.9989555	0.99835455	0.995242	0.9902964
0.0	0.00020944209	0.0005086789	0.0004591072	0.00016971746	0.0003155136	0.00022805853	3.7363232e-05	8.5735024e-05	0.0001749991	0.00020492794
0.0	0.9906853	0.98653585	0.97399265	0.9568155	0.9322022	0.9949993	0.97552764	0.9995437	0.9907945	0.99974304
0.0	0.17556794	0.023504987	0.27684262	0.019548116	0.012288637	0.64814687	0.026027096	0.28695092	0.08380343	0.078470804
0.0	0.17556787	0.023504982	0.2768426	0.019548126	0.012288637	0.64814687	0.02602709	0.28695092	0.08380343	0.07847082
0.0	0.992466	0.9879203	0.99057287	0.98641485	0.9950079	0.99378186	0.937823	0.9803027	0.98698527	0.9773989
0.0	0.992466	0.9879203	0.99057287	0.98641485	0.9950079	0.99378186	0.937823	0.9803027	0.98698527	0.9773989
0.0	0.992466	0.9879203	0.99057287	0.98641485	0.9950079	0.99378186	0.937823	0.9803027	0.98698527	0.9773989
0.0	0.992466	0.9879203	0.99057287	0.98641485	0.9950079	0.99378186	0.937823	0.9803027	0.98698527	0.9773989
0.0	0.9330571	0.73948276	0.92264694	0.5921813	0.61914593	0.38269812	0.3086394	0.85905784	0.7184404	0.4144593
0.0	0.8813694	0.9370684	0.9869054	0.9136138	0.92891985	0.9967891	0.94399697	0.98482597	0.99868554	0.9335111
0.0	0.30523974	0.048532013	0.15064064	0.017210197	0.047437895	0.06625048	0.07034651	0.18626349	0.0586556	0.08313768
0.0	0.992466	0.9879203	0.99057287	0.98641485	0.9950079	0.99378186	0.937823	0.9803027	0.98698527	0.9773989
0.0	0.99993944	0.9998723	0.99950445	0.99961096	0.9989636	0.9998311	0.99942774	0.99960583	0.99986804	0.99788564
0.0	0.99988616	0.9997743	0.9992285	0.99938977	0.9980192	0.9997546	0.998767	0.99925345	0.9996854	0.9960918
0.0	0.99992144	0.9996568	0.99928397	0.99883753	0.99934	0.9987748	0.99901223	0.99902403	0.9993017	0.9957903
0.0	0.7984794	0.28071415	0.7516966	0.19388105	0.29791853	0.55352515	0.6052697	0.3055745	0.41697493	0.25335953
0.0	0.9910618	0.93439555	0.98930955	0.97284174	0.9315517	0.9603517	0.90746695	0.91378635	0.98716277	0.88488287
0.0	0.99322814	0.9841249	0.9911413	0.9934411	0.87714005	0.9855985	0.857386	0.98448896	0.99392384	0.95352006
0.0	0.9999542	0.99926704	0.999811	0.999514	0.9992173	0.9973847	0.99821186	0.9994199	0.9991892	0.9996958
0.0	0.9997179	0.99981767	0.9992187	0.9980914	0.99682593	0.998401	0.9975453	0.9986253	0.9993044	0.9891777
0.0	0.999977	0.9999124	0.99969935	0.99994004	0.9994159	0.99952817	0.99917704	0.99952424	0.99976057	0.99840945
0.0	0.99987674	0.9997532	0.99958485	0.99987066	0.99566144	0.99948716	0.996761	0.9987809	0.99925905	0.994859
0.0	0.99988985	0.9997768	0.9996247	0.9998746	0.9960276	0.9995653	0.99718755	0.998847	0.99931717	0.99525875
0.0	0.99992585	0.999723	0.9993273	0.9997799	0.99863917	0.99923563	0.99940896	0.9993656	0.99982387	0.99841464
0.0	0.63582253	0.3509806	0.9190016	0.049751174	0.04875516	0.6044867	0.42773774	0.09700589	0.41061264	0.65731245
0.0	0.63582253	0.3509806	0.9190016	0.049751174	0.04875516	0.6044867	0.42773774	0.09700589	0.41061264	0.65731245
0.0	0.9997212	0.99801576	0.999041	0.99941623	0.98972404	0.9996178	0.9962192	0.9985607	0.9997018	0.9955655
0.0	0.9999542	0.99926704	0.999811	0.999514	0.9992173	0.9973847	0.99821186	0.9994199	0.9991892	0.9996958
0.0	0.99986124	0.9982389	0.9993144	0.99883014	0.99692255	0.9993311	0.99342936	0.99931586	0.99808455	0.99458367
0.0	0.98337436	0.6672218	0.84752566	0.69829696	0.6667312	0.8982739	0.64581805	0.42721933	0.67765164	0.3178874
0.0	0.99959344	0.9992889	0.99854636	0.9995535	0.993785	0.9994373	0.9969619	0.9976	0.9992926	0.9961313
0.0	0.9996556	0.9993424	0.99863523	0.9978982	0.9960075	0.998833	0.9961546	0.9981598	0.9994041	0.9755258
0.0	0.992466	0.9879203	0.99057287	0.98641485	0.9950079	0.99378186	0.937823	0.9803027	0.98698527	0.9773989
0.0	0.9999107	0.9998149	0.99942905	0.9995152	0.998657	0.9998055	0.9991634	0.9994929	0.9997749	0.99725384
0.0	0.99997175	0.9999677	0.9997137	0.9999157	0.99961925	0.9998429	0.9998252	0.999853	0.9998877	0.9992361
0.0	0.99997425	0.99996734	0.9996654	0.9999337	0.99975806	0.9999013	0.999871	0.9998167	0.9998578	0.99919754
0.0	0.9999441	0.99989796	0.99962497	0.9995338	0.998809	0.99978215	0.9995912	0.99932754	0.9998411	0.9985349
0.0	0.992466	0.9879203	0.99057287	0.98641485	0.9950079	0.99378186	0.937823	0.9803027	0.98698527	0.9773989
0.0	0.99993	0.9999125	0.99973375	0.99954396	0.9981627	0.9996526	0.9993498	0.9992005	0.9997844	0.9984092
0.0	0.99942064	0.9993309	0.9966371	0.9958547	0.98390263	0.9988945	0.9981395	0.99745506	0.99851316	0.9928946
0.0	0.99818075	0.9956065	0.99795485	0.99524647	0.9928843	0.9961021	0.9574018	0.99259526	0.9953151	0.96180475
0.0	0.9995189	0.99242896	0.9992743	0.99808925	0.9953263	0.9993081	0.99652123	0.9958942	0.9988115	0.9923694
0.0	0.9995189	0.99242896	0.9992743	0.99808925	0.9953263	0.9993081	0.99652123	0.9958942	0.9988115	0.9923694
0.0	0.992466	0.9879203	0.99057287	0.98641485	0.9950079	0.99378186	0.937823	0.9803027	0.98698527	0.9773989
0.0	0.9914301	0.94234157	0.92422366	0.68770784	0.8000265	0.9603217	0.7614299	0.95795226	0.97440106	0.6314406
0.0	0.40524614	0.1182631	0.3146269	0.06814542	0.12997276	0.37687024	0.12520619	0.07975554	0.1219806	0.05675425
0.0	0.99987304	0.9995547	0.99974734	0.9980416	0.99648345	0.99953794	0.9994998	0.9991504	0.9997477	0.9965982
0.0	0.0032863128	0.3740313	0.9877215	0.0026941013	0.0060442872	0.0016862851	0.0009122951	0.0032096226	0.092284314	0.010718257
0.0	0.99988616	0.9997743	0.9992285	0.99938977	0.9980192	0.9997546	0.998767	0.99925345	0.9996854	0.9960918
0.0	0.99995565	0.9999137	0.9996252	0.99969554	0.99947876	0.9998939	0.99964404	0.9997123	0.9998857	0.998906
0.0	0.017351404	0.010642485	0.0077715404	0.0037293702	0.006781611	0.041456852	0.0042889756	0.027156612	0.012406001	0.008997997
0.0	0.992466	0.9879203	0.99057287	0.98641485	0.9950079	0.99378186	0.937823	0.9803027	0.98698527	0.9773989
0.0	0.992466	0.9879203	0.99057287	0.98641485	0.9950079	0.99378186	0.937823	0.9803027	0.98698527	0.9773989
0.0	0.992466	0.9879203	0.99057287	0.98641485	0.9950079	0.99378186	0.937823	0.9803027	0.98698527	0.9773989
0.0	0.992466	0.9879203	0.99057287	0.98641485	0.9950079	0.99378186	0.937823	0.9803027	0.98698527	0.9773989
0.0	0.992466	0.9879203	0.99057287	0.98641485	0.9950079	0.99378186	0.937823	0.9803027	0.98698527	0.9773989
0.0	0.992466	0.9879203	0.99057287	0.98641485	0.9950079	0.99378186	0.937823	0.9803027	0.98698527	0.9773989
0.0	0.992466	0.9879203	0.99057287	0.98641485	0.9950079	0.99378186	0.937823	0.9803027	0.98698527	0.9773989
0.0	0.992466	0.9879203	0.99057287	0.98641485	0.9950079	0.99378186	0.937823	0.9803027	0.98698527	0.9773989
0.0	0.992466	0.9879203	0.99057287	0.98641485	0.9950079	0.99378186	0.937823	0.9803027	0.98698527	0.9773989
0.0	0.992466	0.9879203	0.99057287	0.98641485	0.9950079	0.99378186	0.937823	0.9803027	0.98698527	0.9773989
0.0	0.992466	0.9879203	0.99057287	0.98641485	0.9950079	0.99378186	0.937823	0.9803027	0.98698527	0.9773989
0.0	0.992466	0.9879203	0.99057287	0.98641485	0.9950079	0.99378186	0.937823	0.9803027	0.98698527	0.9773989
0.0	0.992466	0.9879203	0.99057287	0.98641485	0.9950079	0.99378186	0.937823	0.9803027	0.98698527	0.9773989
0.0	0.992466	0.9879203	0.99057287	0.98641485	0.9950079	0.99378186	0.937823	0.9803027	0.98698527	0.9773989
0.0	0.992466	0.9879203	0.99057287	0.98641485	0.9950079	0.99378186	0.937823	0.9803027	0.98698527	0.9773989
0.0	0.992466	0.9879203	0.99057287	0.98641485	0.9950079	0.99378186	0.937823	0.9803027	0.98698527	0.9773989
0.0	0.992466	0.9879203	0.99057287	0.98641485	0.9950079	0.99378186	0.937823	0.9803027	0.98698527	0.9773989
0.0	0.992466	0.9879203	0.99057287	0.98641485	0.9950079	0.99378186	0.937823	0.9803027	0.98698527	0.9773989
0.0	0.992466	0.9879203	0.99057287	0.98641485	0.9950079	0.99378186	0.937823	0.9803027	0.98698527	0.9773989
0.0	0.99181974	0.9901714	0.99867684	0.76875657	0.8434981	0.96994555	0.9810209	0.99369437	0.98293626	0.9731844
0.0	0.992466	0.9879203	0.99057287	0.98641485	0.9950079	0.99378186	0.937823	0.9803027	0.98698527	0.9773989
0.0	0.9997069	0.99940896	0.99884146	0.998242	0.9959881	0.99905545	0.9970983	0.99840957	0.99948657	0.9848936
0.0	0.9997069	0.99940896	0.99884146	0.998242	0.9959881	0.99905545	0.9970983	0.99840957	0.99948657	0.9848936
0.0	0.99960274	0.99937695	0.9986076	0.99742436	0.9959532	0.9989581	0.9961287	0.9980525	0.999363	0.9814983
0.0	0.992466	0.9879203	0.99057287	0.98641485	0.9950079	0.99378186	0.937823	0.9803027	0.98698527	0.9773989
0.0	0.017351396	0.010642479	0.0077715404	0.0037293702	0.006781611	0.041456852	0.0042889733	0.027156612	0.012406001	0.008997997
0.0	0.992466	0.9879203	0.99057287	0.98641485	0.9950079	0.99378186	0.937823	0.9803027	0.98698527	0.9773989
0.0	0.992466	0.9879203	0.99057287	0.98641485	0.9950079	0.99378186	0.937823	0.9803027	0.98698527	0.9773989
0.0	0.992466	0.9879203	0.99057287	0.98641485	0.9950079	0.99378186	0.937823	0.9803027	0.98698527	0.9773989
0.0	0.10081271	0.018475857	0.040769704	0.013626231	0.023107793	0.16092674	0.02189585	0.08298469	0.051274624	0.051947124
0.0	0.036219988	0.012380344	0.019260742	0.0041209753	0.0064825453	0.030323775	0.010229697	0.017408578	0.02176149	0.005227002
0.0	0.9882437	0.9014033	0.47714603	0.086015575	0.049454983	0.8206345	0.8821606	0.38328052	0.18760747	0.94869715
0.0	0.99834096	0.99660456	0.99694806	0.99039745	0.99250364	0.9990195	0.9975884	0.9990753	0.9859715	0.99090636
0.0	0.992466	0.9879203	0.99057287	0.98641485	0.9950079	0.99378186	0.937823	0.9803027	0.98698527	0.9773989
0.0	0.99911016	0.9973768	0.9957262	0.99323976	0.9946408	0.99942964	0.9981939	0.9991642	0.9924172	0.9934983
0.0	0.9969518	0.9984621	0.99754024	0.9904463	0.9929469	0.9996082	0.9980622	0.9976406	0.98746526	0.9888208
0.0	0.99813986	0.9963665	0.9973488	0.97664684	0.9936552	0.99954635	0.99807465	0.9986204	0.9896108	0.9885053
0.0	0.992466	0.9879203	0.99057287	0.98641485	0.9950079	0.99378186	0.937823	0.9803027	0.98698527	0.9773989
0.0	0.99998426	0.9999591	0.9998981	0.9999082	0.99985874	0.9998883	0.9999119	0.99995446	0.9999751	0.9997714
0.0	0.99998426	0.9999591	0.9998981	0.9999082	0.99985874	0.9998883	0.9999119	0.99995446	0.9999751	0.9997714
0.0	0.992466	0.9879203	0.99057287	0.98641485	0.9950079	0.99378186	0.937823	0.9803027	0.98698527	0.9773989
0.0	0.992466	0.9879203	0.99057287	0.98641485	0.9950079	0.99378186	0.937823	0.9803027	0.98698527	0.9773989
0.0	0.992466	0.9879203	0.99057287	0.98641485	0.9950079	0.99378186	0.937823	0.9803027	0.98698527	0.9773989
0.0	0.992466	0.9879203	0.99057287	0.98641485	0.9950079	0.99378186	0.937823	0.9803027	0.98698527	0.9773989
0.0	0.992466	0.9879203	0.99057287	0.98641485	0.9950079	0.99378186	0.937823	0.9803027	0.98698527	0.9773989
0.0	0.9937575	0.9888786	0.99369484	0.95629823	0.9787402	0.99817836	0.99311733	0.99612904	0.9304525	0.9716343
0.0	0.992466	0.9879203	0.99057287	0.98641485	0.9950079	0.99378186	0.937823	0.9803027	0.98698527	0.9773989
0.0	0.992466	0.9879203	0.99057287	0.98641485	0.9950079	0.99378186	0.937823	0.9803027	0.98698527	0.9773989
0.0	0.9945028	0.99166006	0.9933601	0.95522106	0.9778621	0.998662	0.99439114	0.99638796	0.93424195	0.9723989
0.0	0.992466	0.9879203	0.99057287	0.98641485	0.9950079	0.99378186	0.937823	0.9803027	0.98698527	0.9773989
0.0	0.992466	0.9879203	0.99057287	0.98641485	0.9950079	0.99378186	0.937823	0.9803027	0.98698527	0.9773989
0.0	0.9988066	0.9975126	0.9975489	0.9887121	0.9941638	0.9995004	0.99775	0.99951696	0.9726678	0.99097145
0.0	0.992466	0.9879203	0.99057287	0.98641485	0.9950079	0.99378186	0.937823	0.9803027	0.98698527	0.9773989
0.0	0.99700314	0.9942194	0.9972384	0.9928681	0.99415886	0.99946696	0.99812645	0.99840266	0.9820458	0.9887849
0.0	0.99700314	0.9942194	0.9972384	0.9928681	0.99415886	0.99946696	0.99812645	0.99840266	0.9820458	0.9887849
0.0	0.9979777	0.99694794	0.9966271	0.98799616	0.9922665	0.9995104	0.99641657	0.9983708	0.97868735	0.9892866
0.0	0.992466	0.9879203	0.99057287	0.98641485	0.9950079	0.99378186	0.937823	0.9803027	0.98698527	0.9773989
0.0	0.992466	0.9879203	0.99057287	0.98641485	0.9950079	0.99378186	0.937823	0.9803027	0.98698527	0.9773989
0.0	0.7831615	0.06619933	0.07016922	0.96771526	0.98135316	0.75517124	0.03943847	0.9775528	0.9903172	0.9930696
0.0	0.03183803	0.014238566	0.011249221	0.007867601	0.012611439	0.047183	0.005113152	0.052856307	0.024748646	0.020542394
0.0	0.015852733	0.008600044	0.0072348765	0.0022841697	0.0041233636	0.012958475	0.002726209	0.013453977	0.010528142	0.0030319877
0.0	0.8198561	0.04867983	0.022993539	0.9456351	0.014799507	0.99933296	0.00039062864	0.95675623	0.97399074	0.87453353
0.0	0.740694	0.92503226	0.9750973	0.81928384	0.5658405	0.754789	0.40474635	0.82152706	0.7532804	0.73251224
0.0	0.8454411	0.2211433	0.257673	0.35993373	0.061962176	0.18136957	0.99800736	0.65999556	0.26013336	0.9836659
0.0	0.9763168	0.2211433	0.76013315	0.8770271	0.8010354	0.8002173	0.99945575	0.996445	0.9021375	0.9836659
0.0	0.8454411	0.2211433	0.257673	0.35993373	0.061962176	0.18136957	0.99800736	0.65999556	0.26013336	0.9836659
0.0	0.8454411	0.2211433	0.257673	0.35993373	0.061962176	0.18136957	0.99800736	0.65999556	0.26013336	0.9836659
0.0	0.8454411	0.2211433	0.257673	0.35993373	0.061962176	0.18136957	0.99800736	0.65999556	0.26013336	0.9836659
0.0	0.992081	0.9888594	0.99271554	0.9248392	0.9667194	0.99838805	0.9938711	0.9941248	0.8899739	0.96603626
0.0	0.99988735	0.9994479	0.99972945	0.9998055	0.99871016	0.99993575	0.99956435	0.99909604	0.9997414	0.99664223
0.0	0.999516	0.9989612	0.9986738	0.9970433	0.98118687	0.99818856	0.9938945	0.992117	0.99775714	0.9906274
0.0	0.8673914	0.93667674	0.73124826	0.30678105	0.49204862	0.62870395	0.36598146	0.45320362	0.874632	0.30839115
0.0	0.9989548	0.9960961	0.99712026	0.9983589	0.97756964	0.9982406	0.9741237	0.97050315	0.9970913	0.9863382
0.0	0.9999145	0.99990726	0.9998379	0.9999317	0.99893314	0.9999008	0.9996828	0.9995184	0.99990666	0.9992918
0.0	0.34583634	0.045710262	0.18968016	0.023432096	0.07204193	0.06516739	0.08855318	0.16013199	0.04477798	0.08786644
0.0	0.9994752	0.9983896	0.99250025	0.9793171	0.99917066	0.99614537	0.9959966	0.99519795	0.9968555	0.9971468
0.0	0.992466	0.9879203	0.99057287	0.98641485	0.9950079	0.99378186	0.937823	0.9803027	0.98698527	0.9773989
0.0	0.992466	0.9879203	0.99057287	0.98641485	0.9950079	0.99378186	0.937823	0.9803027	0.98698527	0.9773989
0.0	0.992466	0.9879203	0.99057287	0.98641485	0.9950079	0.99378186	0.937823	0.9803027	0.98698527	0.9773989
0.0	0.99998426	0.9999591	0.9998981	0.9999082	0.99985874	0.9998883	0.9999119	0.99995446	0.9999751	0.9997714
0.0	0.7931348	0.49089706	0.09262941	0.89360374	0.4290704	0.0016389615	0.009917485	0.28572136	0.8744156	0.96592516
0.0	0.7931348	0.49089706	0.09262941	0.89360374	0.4290704	0.0016389615	0.009917485	0.28572136	0.8744156	0.96592516
0.0	0.7931348	0.49089706	0.09262941	0.89360374	0.4290704	0.0016389615	0.009917485	0.28572136	0.8744156	0.96592516
0.0	0.7931348	0.49089706	0.09262941	0.89360374	0.4290704	0.0016389615	0.009917485	0.28572136	0.8744156	0.96592516
0.0	0.03415488	0.024317872	0.11683975	0.03651046	0.0034144677	0.0126090115	0.003208549	0.007116121	0.011878655	0.009663283
0.0	0.94543093	0.9029068	0.9044232	0.849366	0.48570332	0.9098004	0.57548594	0.7804304	0.93285114	0.5051361
0.0	0.9998889	0.99979633	0.9996898	0.9998061	0.9984895	0.999708	0.9973416	0.9983608	0.99977237	0.99687165
0.0	0.9704179	0.9821294	0.9707847	0.9719216	0.8326924	0.9877061	0.83624744	0.95186746	0.9519998	0.8776606
0.0	0.992466	0.9879203	0.99057287	0.98641485	0.9950079	0.99378186	0.937823	0.9803027	0.98698527	0.9773989
0.0	0.992466	0.9879203	0.99057287	0.98641485	0.9950079	0.99378186	0.937823	0.9803027	0.98698527	0.9773989
0.0	0.992466	0.9879203	0.99057287	0.98641485	0.9950079	0.99378186	0.937823	0.9803027	0.98698527	0.9773989
0.0	0.992466	0.9879203	0.99057287	0.98641485	0.9950079	0.99378186	0.937823	0.9803027	0.98698527	0.9773989
0.0	0.992466	0.9879203	0.99057287	0.98641485	0.9950079	0.99378186	0.937823	0.9803027	0.98698527	0.9773989
0.0	0.992466	0.9879203	0.99057287	0.98641485	0.9950079	0.99378186	0.937823	0.9803027	0.98698527	0.9773989
0.0	0.992466	0.9879203	0.99057287	0.98641485	0.9950079	0.99378186	0.937823	0.9803027	0.98698527	0.9773989
0.0	0.017351396	0.010642479	0.0077715404	0.0037293702	0.006781611	0.041456852	0.0042889733	0.027156599	0.012406001	0.008997997
0.0	0.008966646	0.006364186	0.0045892415	0.0013761203	0.0026954827	0.009656576	0.0024520073	0.0071935426	0.005005625	0.0019399963
0.0	0.992466	0.9879203	0.99057287	0.98641485	0.9950079	0.99378186	0.937823	0.9803027	0.98698527	0.9773989
0.0	0.992466	0.9879203	0.99057287	0.98641485	0.9950079	0.99378186	0.937823	0.9803027	0.98698527	0.9773989
0.0	0.992466	0.9879203	0.99057287	0.98641485	0.9950079	0.99378186	0.937823	0.9803027	0.98698527	0.9773989
0.0	0.992466	0.9879203	0.99057287	0.98641485	0.9950079	0.99378186	0.937823	0.9803027	0.98698527	0.9773989
0.0	0.992466	0.9879203	0.99057287	0.98641485	0.9950079	0.99378186	0.937823	0.9803027	0.98698527	0.9773989
0.0	0.992466	0.9879203	0.99057287	0.98641485	0.9950079	0.99378186	0.937823	0.9803027	0.98698527	0.9773989
0.0	0.992466	0.9879203	0.99057287	0.98641485	0.9950079	0.99378186	0.937823	0.9803027	0.98698527	0.9773989
0.0	0.992466	0.9879203	0.99057287	0.98641485	0.9950079	0.99378186	0.937823	0.9803027	0.98698527	0.9773989
0.0	0.992466	0.9879203	0.99057287	0.98641485	0.9950079	0.99378186	0.937823	0.9803027	0.98698527	0.9773989
0.0	0.992466	0.9879203	0.99057287	0.98641485	0.9950079	0.99378186	0.937823	0.9803027	0.98698527	0.9773989
0.0	0.992466	0.9879203	0.99057287	0.98641485	0.9950079	0.99378186	0.937823	0.9803027	0.98698527	0.9773989
0.0	0.992466	0.9879203	0.99057287	0.98641485	0.9950079	0.99378186	0.937823	0.9803027	0.98698527	0.9773989
0.0	0.992466	0.9879203	0.99057287	0.98641485	0.9950079	0.99378186	0.937823	0.9803027	0.98698527	0.9773989
0.0	0.99988616	0.9997743	0.9992285	0.99938977	0.9980192	0.9997546	0.998767	0.99925345	0.9996854	0.9960918
0.0	0.0026241015	0.0019647307	0.0026941614	0.00023263493	0.0007085763	0.003746969	0.00090261904	0.0025625473	0.0013355039	0.0006986024
0.0	0.99660695	0.9962268	0.93080723	0.99171036	0.9954041	0.9986731	0.9904703	0.99723023	0.99765766	0.9772561
0.0	0.9968958	0.99750334	0.94767874	0.99259996	0.9954041	0.998522	0.9918092	0.9978728	0.9975793	0.9841097
0.0	0.992466	0.9879203	0.99057287	0.98641485	0.9950079	0.99378186	0.937823	0.9803027	0.98698527	0.9773989
0.0	0.992466	0.9879203	0.99057287	0.98641485	0.9950079	0.99378186	0.937823	0.9803027	0.98698527	0.9773989
0.0	0.089358285	0.00040448556	0.07270952	0.0009565112	0.9950079	0.0034989882	0.7254197	0.004153584	0.77695626	0.082739435
0.0	0.7786794	0.31503034	0.24013272	0.75818473	0.24870469	0.6867878	0.0026132641	0.03216388	0.3210399	0.94658107
0.0	0.9220807	0.7094133	0.9993143	0.93561584	0.9974686	0.84354967	0.99991345	0.9992157	0.9672366	0.95917886
0.0	0.99974555	0.9981766	0.99838483	0.99902654	0.9978605	0.99130017	0.98930967	0.9987418	0.9983577	0.9941942
0.0	0.46583807	0.98365	0.93408984	0.8797521	0.999863	0.97194064	0.68695384	0.9999163	0.99998605	0.99991703
0.0	0.8981765	0.25025415	0.9511931	0.60487276	0.9107879	0.66396874	0.9322834	0.8499539	0.96837384	0.9596631
0.0	0.9985342	0.99872476	0.9866462	0.998743	0.9993667	0.9995981	0.9965192	0.9997056	0.9993381	0.99750096
0.0	0.8810797	0.34307152	0.98540163	0.9490707	0.94839394	0.8630556	0.9876304	0.9909106	0.9785896	0.98926896
0.0	0.992466	0.9879203	0.99057287	0.98641485	0.9950079	0.99378186	0.937823	0.9803027	0.98698527	0.9773989
0.0	0.992466	0.9879203	0.99057287	0.98641485	0.9950079	0.99378186	0.937823	0.9803027	0.98698527	0.9773989
0.0	0.992466	0.9879203	0.99057287	0.98641485	0.9950079	0.99378186	0.937823	0.9803027	0.98698527	0.9773989
0.0	0.992466	0.9879203	0.99057287	0.98641485	0.9950079	0.99378186	0.937823	0.9803027	0.98698527	0.9773989
0.0	0.9999207	0.99984276	0.9995022	0.99958104	0.9986412	0.9998286	0.9992933	0.9995283	0.99981254	0.99753165
0.0	0.047712434	0.21277499	0.02681404	0.029133745	0.18084757	0.0045134034	0.032087382	0.018993286	0.032736845	0.27392742
0.0	0.047712434	0.21277499	0.02681404	0.029133745	0.18084757	0.0045134034	0.032087382	0.018993286	0.032736845	0.27392742
0.0	0.992466	0.9879203	0.99057287	0.98641485	0.9950079	0.99378186	0.937823	0.9803027	0.98698527	0.9773989
0.0	0.992466	0.9879203	0.99057287	0.98641485	0.9950079	0.99378186	0.937823	0.9803027	0.98698527	0.9773989
0.0	0.96763647	0.8929671	0.971609	0.9177951	0.8504025	0.87944746	0.6200693	0.83784443	0.9502969	0.69730926
0.0	0.96763647	0.8929671	0.971609	0.9177951	0.8504025	0.87944746	0.6200693	0.83784443	0.9502969	0.69730926
0.0	0.96763647	0.8929671	0.971609	0.9177951	0.8504025	0.87944746	0.62006944	0.83784443	0.9502969	0.69730926
0.0	0.9999249	0.99984694	0.9998234	0.9996793	0.9985819	0.9997036	0.99946314	0.9998642	0.9998141	0.99867684
0.0	0.9999249	0.99984694	0.9998234	0.9996793	0.9985819	0.9997036	0.99946314	0.9998642	0.9998141	0.99867684
0.0	0.992466	0.9879203	0.99057287	0.98641485	0.9950079	0.99378186	0.937823	0.9803027	0.98698527	0.9773989
0.0	0.0042389557	0.0014936712	0.0032217219	0.00041471838	0.001334256	0.0031861512	0.002407362	0.0029430478	0.0026328105	0.0021753097
0.0	0.8494334	0.020853879	0.032394994	0.18255748	0.37692082	0.008788463	0.9534896	0.31989822	0.9610986	0.9861022
0.0	0.3864955	0.7293304	0.98041564	0.2771991	0.061682668	0.03022685	0.38499638	0.19256169	0.90070397	0.0033003434
0.0	0.99322814	0.9841249	0.9911413	0.9934411	0.87714005	0.9855985	0.857386	0.98448896	0.99392384	0.95352006
0.0	0.99322814	0.9841249	0.9911413	0.9934411	0.87714005	0.9855985	0.85738593	0.98448896	0.99392384	0.95352006
0.0	0.99370015	0.9861399	0.99223435	0.9948614	0.90383536	0.98828363	0.90445584	0.9873295	0.9949033	0.96214926
0.0	0.00026246495	0.06891997	0.0014180939	0.0011613313	0.0072803977	0.0017883333	0.00013671776	0.004173896	0.0010691421	0.006325915
0.0	0.992466	0.9879203	0.99057287	0.98641485	0.9950079	0.99378186	0.937823	0.9803027	0.98698527	0.9773989
0.0	0.992466	0.9879203	0.99057287	0.98641485	0.9950079	0.99378186	0.937823	0.9803027	0.98698527	0.9773989
0.0	0.992466	0.9879203	0.99057287	0.98641485	0.9950079	0.99378186	0.937823	0.9803027	0.98698527	0.9773989
0.0	0.99989974	0.99989605	0.99941444	0.9993382	0.99925226	0.99985814	0.99951935	0.99950945	0.99985564	0.99854195
0.0	0.99989974	0.99989605	0.99941444	0.9993382	0.99925226	0.99985814	0.99951935	0.99950945	0.99985564	0.99854195
0.0	0.992466	0.9879203	0.99057287	0.98641485	0.9950079	0.99378186	0.937823	0.9803027	0.98698527	0.9773989
0.0	0.992466	0.9879203	0.99057287	0.98641485	0.9950079	0.99378186	0.937823	0.9803027	0.98698527	0.9773989
0.0	0.992466	0.9879203	0.99057287	0.98641485	0.9950079	0.99378186	0.937823	0.9803027	0.98698527	0.9773989
0.0	0.992466	0.9879203	0.99057287	0.98641485	0.9950079	0.99378186	0.937823	0.9803027	0.98698527	0.9773989
0.0	0.99982697	0.9998467	0.99851793	0.99833137	0.9990287	0.9992336	0.9990387	0.9991216	0.9998078	0.99831796
0.0	0.98369044	0.9878172	0.98052764	0.9310396	0.9217858	0.97189796	0.9217103	0.9617596	0.9882952	0.83220786
0.0	0.98369056	0.9878172	0.98052764	0.9310396	0.92178565	0.97189796	0.9217103	0.9617596	0.9882952	0.8322078
0.0	0.98369056	0.9878172	0.98052764	0.9310396	0.92178565	0.97189796	0.9217103	0.9617596	0.9882952	0.8322078
0.0	0.9993919	0.99914205	0.9981974	0.9993356	0.98980534	0.9993765	0.9959936	0.99758446	0.99906904	0.995174
0.0	0.992466	0.9879203	0.99057287	0.98641485	0.9950079	0.99378186	0.937823	0.9803027	0.98698527	0.9773989
0.0	0.992466	0.9879203	0.99057287	0.98641485	0.9950079	0.99378186	0.937823	0.9803027	0.98698527	0.9773989
0.0	0.992466	0.9879203	0.99057287	0.98641485	0.9950079	0.99378186	0.937823	0.9803027	0.98698527	0.9773989
0.0	0.99978524	0.99849343	0.9972759	0.99971515	0.99373454	0.9997751	0.98961675	0.99436027	0.9932943	0.9956754
0.0	0.05127156	0.73195684	0.21379077	0.11562637	0.059209015	0.060301032	0.21532394	0.085649304	0.41027382	0.1590471
0.0	0.0005623555	0.00039747826	0.000296275	0.0001016435	0.00078204804	0.0009347457	4.798238e-05	0.00045892823	0.00035460907	8.0010446e-05
0.0	0.99978524	0.99849343	0.9972759	0.99971515	0.99373454	0.9997751	0.98961675	0.99436027	0.9932943	0.9956754
0.0	0.99978524	0.99849343	0.9972759	0.99971515	0.99373454	0.9997751	0.98961675	0.99436027	0.9932943	0.9956754
0.0	0.05127156	0.7319567	0.21379073	0.11562637	0.059208985	0.060301047	0.21532395	0.085649304	0.4102739	0.1590471
0.0	0.51742727	0.10999243	0.69175506	0.49635983	0.06924682	0.64375967	0.046748243	0.21153602	0.33621225	0.3366823
0.0	0.99089545	0.9635898	0.99153566	0.977366	0.9748396	0.9645791	0.9158246	0.9810476	0.99203545	0.86863357
0.0	0.992466	0.9879203	0.99057287	0.98641485	0.9950079	0.99378186	0.937823	0.9803027	0.98698527	0.9773989
0.0	0.992466	0.9879203	0.99057287	0.98641485	0.9950079	0.99378186	0.937823	0.9803027	0.98698527	0.9773989
0.0	0.13910925	0.030273732	0.34649894	0.004832562	0.014803193	0.5862059	0.025477571	0.2990299	0.102622	0.1122527
0.0	0.997147	0.9973851	0.9675917	0.9963021	0.9982564	0.9993789	0.99409795	0.9984864	0.99861825	0.9763405
0.0	0.017328499	0.013936648	0.010352551	0.0056522917	0.009870358	0.05523725	0.0065265857	0.039369114	0.015980838	0.011087369
0.0	0.992466	0.9879203	0.99057287	0.98641485	0.9950079	0.99378186	0.937823	0.9803027	0.98698527	0.9773989
0.0	0.992466	0.9879203	0.99057287	0.98641485	0.9950079	0.99378186	0.937823	0.9803027	0.98698527	0.9773989
0.0	0.992466	0.9879203	0.99057287	0.98641485	0.9950079	0.99378186	0.937823	0.9803027	0.98698527	0.9773989
0.0	0.992466	0.9879203	0.99057287	0.98641485	0.9950079	0.99378186	0.937823	0.9803027	0.98698527	0.9773989
0.0	0.99989974	0.99989605	0.99941444	0.9993382	0.99925226	0.99985814	0.99951935	0.99950945	0.99985564	0.99854195
0.0	0.99989974	0.99989605	0.99941444	0.9993382	0.99925226	0.99985814	0.99951935	0.99950945	0.99985564	0.99854195
0.0	0.992466	0.9879203	0.99057287	0.98641485	0.9950079	0.99378186	0.937823	0.9803027	0.98698527	0.9773989
0.0	0.99989974	0.99989605	0.99941444	0.9993382	0.99925226	0.99985814	0.99951935	0.99950945	0.99985564	0.99854195
0.0	0.99989974	0.99989605	0.99941444	0.9993382	0.99925226	0.99985814	0.99951935	0.99950945	0.99985564	0.99854195
0.0	0.0029992769	0.0073668784	0.011490083	0.0011590134	0.0021483572	0.009512754	0.0016862096	0.00733882	0.0021969206	0.0014040405
0.0	0.992466	0.9879203	0.99057287	0.98641485	0.9950079	0.99378186	0.937823	0.9803027	0.98698527	0.9773989
0.0	0.992466	0.9879203	0.99057287	0.98641485	0.9950079	0.99378186	0.937823	0.9803027	0.98698527	0.9773989
0.0	0.99989974	0.99989605	0.99941444	0.9993382	0.99925226	0.99985814	0.99951935	0.99950945	0.99985564	0.99854195
0.0	0.99989974	0.99989605	0.99941444	0.9993382	0.99925226	0.99985814	0.99951935	0.99950945	0.99985564	0.99854195
0.0	0.992466	0.9879203	0.99057287	0.98641485	0.9950079	0.99378186	0.937823	0.9803027	0.98698527	0.9773989
0.0	0.992466	0.9879203	0.99057287	0.98641485	0.9950079	0.99378186	0.937823	0.9803027	0.98698527	0.9773989
0.0	0.992466	0.9879203	0.99057287	0.98641485	0.9950079	0.99378186	0.937823	0.9803027	0.98698527	0.9773989
0.0	0.992466	0.9879203	0.99057287	0.98641485	0.9950079	0.99378186	0.937823	0.9803027	0.98698527	0.9773989
0.0	0.992466	0.9879203	0.99057287	0.98641485	0.9950079	0.99378186	0.937823	0.9803027	0.98698527	0.9773989
0.0	0.992466	0.9879203	0.99057287	0.98641485	0.9950079	0.99378186	0.937823	0.9803027	0.98698527	0.9773989
0.0	0.992466	0.9879203	0.99057287	0.98641485	0.9950079	0.99378186	0.937823	0.9803027	0.98698527	0.9773989
0.0	0.992466	0.9879203	0.99057287	0.98641485	0.9950079	0.99378186	0.937823	0.9803027	0.98698527	0.9773989
0.0	0.992466	0.9879203	0.99057287	0.98641485	0.9950079	0.99378186	0.937823	0.9803027	0.98698527	0.9773989
0.0	0.992466	0.9879203	0.99057287	0.98641485	0.9950079	0.99378186	0.937823	0.9803027	0.98698527	0.9773989
0.0	0.992466	0.9879203	0.99057287	0.98641485	0.9950079	0.99378186	0.937823	0.9803027	0.98698527	0.9773989
0.0	0.992466	0.9879203	0.99057287	0.98641485	0.9950079	0.99378186	0.937823	0.9803027	0.98698527	0.9773989
0.0	0.992466	0.9879203	0.99057287	0.98641485	0.9950079	0.99378186	0.937823	0.9803027	0.98698527	0.9773989
0.0	0.992466	0.9879203	0.99057287	0.98641485	0.9950079	0.99378186	0.937823	0.9803027	0.98698527	0.9773989
0.0	0.992466	0.9879203	0.99057287	0.98641485	0.9950079	0.99378186	0.937823	0.9803027	0.98698527	0.9773989
0.0	0.992466	0.9879203	0.99057287	0.98641485	0.9950079	0.99378186	0.937823	0.9803027	0.98698527	0.9773989
0.0	0.992466	0.9879203	0.99057287	0.98641485	0.9950079	0.99378186	0.937823	0.9803027	0.98698527	0.9773989
0.0	0.992466	0.9879203	0.99057287	0.98641485	0.9950079	0.99378186	0.937823	0.9803027	0.98698527	0.9773989
0.0	0.99873775	0.99216485	0.98448217	0.9986712	0.97802585	0.9995604	0.9890732	0.99451524	0.9955113	0.8941648
0.0	0.9986725	0.9945115	0.9842845	0.99881965	0.9745531	0.999686	0.98840415	0.9955258	0.9959039	0.9244621
0.0	0.99986017	0.99905974	0.9996171	0.9997496	0.9977482	0.9998895	0.9992273	0.997954	0.9996705	0.99577206
0.0	0.014406317	0.008428665	0.0058256155	0.0018139483	0.0036035553	0.0116627235	0.00332557	0.010386893	0.007142478	0.0025389618
0.0	0.03463158	0.013234312	0.01006754	0.004964221	0.010867787	0.06893971	0.0075755063	0.054323513	0.018403426	0.012052787
0.0	0.99797124	0.67220426	0.23076084	0.31123465	0.18541196	0.65282613	0.2503155	0.07271681	0.4422774	0.094734095
0.0	0.9988689	0.67220426	0.1307944	0.38070524	0.99544275	0.99672323	0.99404293	0.98636717	0.85147065	0.094734095
0.0	0.992466	0.9879203	0.99057287	0.98641485	0.9950079	0.99378186	0.937823	0.9803027	0.98698527	0.9773989
0.0	0.992466	0.9879203	0.99057287	0.98641485	0.9950079	0.99378186	0.937823	0.9803027	0.98698527	0.9773989
0.0	0.992466	0.9879203	0.99057287	0.98641485	0.9950079	0.99378186	0.937823	0.9803027	0.98698527	0.9773989
0.0	0.992466	0.9879203	0.99057287	0.98641485	0.9950079	0.99378186	0.937823	0.9803027	0.98698527	0.9773989
0.0	0.9768962	0.90090173	0.95566875	0.37721002	0.5755982	0.7271399	0.5666084	0.83056563	0.94211024	0.6068211
0.0	0.999556	0.9997428	0.998781	0.9966397	0.99484396	0.9983211	0.9963314	0.99822885	0.9983633	0.9856149
0.0	0.998741	0.99386215	0.9874127	0.9988483	0.979007	0.99954444	0.9918149	0.9956833	0.9969242	0.91465497
0.0	0.992466	0.9879203	0.99057287	0.98641485	0.9950079	0.99378186	0.937823	0.9803027	0.98698527	0.9773989
0.0	0.992466	0.9879203	0.99057287	0.98641485	0.9950079	0.99378186	0.937823	0.9803027	0.98698527	0.9773989
0.0	0.9998147	0.99956137	0.9993544	0.9991984	0.997563	0.99937516	0.9983637	0.99895453	0.9997216	0.99456173
0.0	0.96783835	0.99296004	0.77906203	0.20878685	0.98247105	0.95336986	0.90464634	0.5614675	0.8663341	0.3645903
0.0	0.992466	0.9879203	0.99057287	0.98641485	0.9950079	0.99378186	0.937823	0.9803027	0.98698527	0.9773989
0.0	0.96783835	0.99296004	0.77906203	0.20878685	0.98247105	0.95336986	0.90464634	0.5614675	0.8663341	0.36459032
0.0	0.96783835	0.99296004	0.77906203	0.20878682	0.98247105	0.95336986	0.90464634	0.5614675	0.8663341	0.36459032
0.0	0.96783835	0.99296004	0.77906203	0.20878685	0.98247105	0.95336986	0.90464634	0.5614676	0.8663341	0.3645903
0.0	0.96783835	0.99296004	0.7790621	0.20878682	0.98247105	0.95336986	0.90464634	0.5614676	0.8663341	0.3645903
0.0	0.96783835	0.99296004	0.7790621	0.20878685	0.98247105	0.95336986	0.90464634	0.5614675	0.8663341	0.36459026
0.0	0.96783835	0.99296004	0.7790621	0.20878682	0.98247105	0.95336986	0.90464634	0.5614675	0.8663341	0.36459032
0.0	0.96783835	0.99296004	0.7790621	0.20878685	0.98247105	0.95336986	0.90464634	0.5614675	0.8663341	0.36459026
0.0	0.96783835	0.99296004	0.77906203	0.20878685	0.98247105	0.95336986	0.90464634	0.5614675	0.8663341	0.3645903
0.0	0.96783835	0.99296004	0.77906203	0.20878677	0.98247105	0.95336986	0.90464634	0.56146765	0.86633414	0.36459038
0.0	0.992466	0.9879203	0.99057287	0.98641485	0.9950079	0.99378186	0.937823	0.9803027	0.98698527	0.9773989
0.0	0.9998418	0.9995167	0.9990728	0.99757427	0.99947757	0.99888724	0.9995204	0.9979664	0.99848264	0.99800855
0.0	0.00022603918	0.0014994543	0.00042647103	0.0001683125	0.00027783593	0.00031069372	0.00019586996	0.00070526777	0.0022436257	0.001096119
0.0	0.99984217	0.9996315	0.9993358	0.9993579	0.997664	0.9994295	0.99848217	0.9993349	0.99958366	0.9898739
0.0	0.9995547	0.99017286	0.99919146	0.9968791	0.98619777	0.9990256	0.993465	0.9933908	0.9981041	0.99241453
0.0	0.96783835	0.99296004	0.779062	0.20878682	0.98247105	0.95337	0.90464634	0.5614677	0.8663341	0.36459038
0.0	0.96783835	0.99296004	0.779062	0.20878685	0.98247105	0.95336986	0.90464634	0.5614677	0.8663341	0.36459032
0.0	0.96783835	0.99296004	0.7790621	0.20878685	0.98247105	0.95336986	0.90464634	0.5614675	0.8663341	0.3645903
0.0	0.9917162	0.9985806	0.97899777	0.90628654	0.9982644	0.9906686	0.9905738	0.84435654	0.9950783	0.93027747
0.0	0.9941758	0.99872166	0.9183349	0.5499844	0.99402714	0.995226	0.98077637	0.94202286	0.9958313	0.9536015
0.0	0.96783835	0.99296004	0.779062	0.20878685	0.98247105	0.95337	0.90464634	0.5614676	0.8663341	0.36459032
0.0	0.9981325	0.9978683	0.9923977	0.35367286	0.9971993	0.9838405	0.9971432	0.89396536	0.96676695	0.9829911
0.0	0.96783835	0.99296004	0.77906203	0.20878682	0.98247105	0.95336986	0.90464634	0.5614675	0.8663341	0.3645903
0.0	0.96783835	0.99296004	0.77906203	0.20878685	0.98247105	0.95336986	0.90464634	0.5614675	0.86633396	0.36459032
0.0	0.96783835	0.99296004	0.77906203	0.20878685	0.98247105	0.95336986	0.90464634	0.5614675	0.8663341	0.36459032
0.0	0.99980325	0.99954045	0.99941015	0.9989133	0.9977531	0.9993237	0.9981883	0.99886835	0.9996275	0.98730344
0.0	0.96783835	0.99296004	0.77906203	0.20878685	0.98247105	0.95336986	0.90464634	0.5614675	0.8663341	0.36459026
0.0	0.96783835	0.99296004	0.77906203	0.20878685	0.98247105	0.95336986	0.90464634	0.5614675	0.8663341	0.36459032
0.0	0.96783835	0.99296004	0.7790621	0.20878682	0.98247105	0.95336986	0.90464634	0.5614676	0.8663341	0.36459032
0.0	0.96783835	0.99296004	0.77906203	0.20878685	0.98247105	0.95336986	0.90464634	0.5614676	0.86633396	0.36459032
0.0	0.96783835	0.99296004	0.779062	0.20878682	0.98247105	0.95337	0.90464634	0.5614676	0.8663341	0.36459032
0.0	0.9998041	0.9996517	0.9992331	0.9991315	0.9976063	0.9993242	0.9984456	0.99910307	0.9996873	0.99117494
0.0	0.99965215	0.9994174	0.9984434	0.9978023	0.9950658	0.9988839	0.99611145	0.9978108	0.9993284	0.97916394
0.0	0.99979395	0.99963224	0.9991008	0.99914706	0.9977512	0.99941134	0.99694026	0.9990619	0.9996486	0.99105835
0.0	0.99958426	0.9991966	0.99819994	0.99720097	0.99469995	0.99850357	0.9949816	0.9973423	0.99917346	0.9755258
0.0	0.99974936	0.99971396	0.9995432	0.99916303	0.9978072	0.9994873	0.9986059	0.9989365	0.99972886	0.99214655
0.0	0.99980503	0.9995301	0.999313	0.9992594	0.9981117	0.99948764	0.9985825	0.99936765	0.9996656	0.9917961
0.0	0.992466	0.9879203	0.99057287	0.98641485	0.9950079	0.99378186	0.937823	0.9803027	0.98698527	0.9773989
0.0	0.992466	0.9879203	0.99057287	0.98641485	0.9950079	0.99378186	0.937823	0.9803027	0.98698527	0.9773989
0.0	0.035056975	0.05609108	0.06989062	0.07104602	0.010330151	0.0425223	0.013054261	0.0025646763	0.035846923	0.0060315696
0.0	0.025191732	0.03934746	0.014928407	0.015499894	0.002871639	0.0076830145	0.003025484	0.0011487834	0.016806649	0.0020954083
0.0	0.025191732	0.03934746	0.014928407	0.015499894	0.002871639	0.0076830145	0.003025484	0.0011487834	0.016806656	0.0020954083
0.0	0.025191737	0.039347477	0.014928407	0.015499901	0.002871639	0.0076830145	0.003025484	0.0011487834	0.016806649	0.0020954083
0.0	0.025191732	0.039347477	0.014928407	0.015499894	0.002871639	0.0076830145	0.003025484	0.0011487834	0.016806656	0.0020954062
0.0	0.025191724	0.03934749	0.014928407	0.0154999085	0.002871639	0.007683018	0.003025484	0.0011487845	0.016806642	0.0020954062
0.0	0.035056952	0.05609108	0.06989066	0.07104602	0.010330151	0.0425223	0.013054248	0.0025646763	0.035846923	0.0060315696
0.0	0.025191732	0.03934746	0.014928407	0.015499901	0.0028716375	0.0076830145	0.003025484	0.0011487834	0.016806649	0.0020954062
0.0	0.025191737	0.03934746	0.014928407	0.015499901	0.002871639	0.0076830145	0.003025484	0.0011487834	0.016806649	0.0020954062
0.0	0.025191732	0.039347477	0.014928407	0.015499901	0.002871639	0.0076830145	0.003025484	0.0011487834	0.016806656	0.0020954062
0.0	0.025191732	0.039347477	0.014928407	0.015499894	0.002871639	0.0076830145	0.003025484	0.0011487834	0.016806656	0.0020954083
0.0	0.025191719	0.03934749	0.014928407	0.0154999085	0.002871639	0.007683018	0.003025484	0.0011487845	0.016806642	0.0020954083
0.0	0.035056967	0.056091093	0.06989065	0.07104602	0.010330151	0.0425223	0.013054248	0.0025646763	0.03584691	0.0060315696
0.0	0.025191737	0.03934746	0.014928407	0.015499894	0.0028716375	0.0076830145	0.003025484	0.0011487834	0.016806649	0.0020954062
0.0	0.025191737	0.03934746	0.014928407	0.015499894	0.002871639	0.0076830145	0.003025484	0.0011487834	0.016806649	0.0020954062
0.0	0.025191732	0.039347477	0.014928407	0.015499894	0.002871639	0.0076830145	0.003025484	0.0011487834	0.016806656	0.0020954062
0.0	0.025191732	0.03934746	0.014928407	0.015499901	0.0028716375	0.0076830145	0.003025484	0.0011487834	0.016806656	0.0020954083
0.0	0.025191719	0.03934749	0.0149284005	0.0154999085	0.002871639	0.007683018	0.003025484	0.001148784	0.016806642	0.0020954083
0.0	0.035056952	0.05609108	0.06989066	0.071046	0.010330146	0.04252229	0.013054248	0.0025646763	0.035846923	0.0060315696
0.0	0.025191732	0.039347477	0.014928407	0.015499901	0.002871639	0.0076830145	0.003025484	0.0011487834	0.016806656	0.0020954062
0.0	0.025191732	0.039347477	0.014928407	0.015499894	0.0028716375	0.0076830145	0.003025484	0.0011487834	0.016806656	0.0020954062
0.0	0.025191732	0.03934746	0.014928407	0.015499894	0.0028716375	0.0076830145	0.003025484	0.0011487834	0.016806649	0.0020954062
0.0	0.025191732	0.03934746	0.014928407	0.015499894	0.0028716375	0.0076830145	0.003025484	0.0011487834	0.016806656	0.0020954083
0.0	0.025191724	0.03934749	0.0149284145	0.0154999085	0.002871639	0.007683018	0.003025484	0.0011487845	0.016806642	0.0020954083
0.0	0.035056952	0.05609108	0.06989065	0.07104602	0.010330146	0.0425223	0.013054248	0.0025646763	0.035846923	0.0060315696
0.0	0.025191732	0.039347477	0.014928407	0.015499894	0.0028716375	0.0076830145	0.003025484	0.0011487834	0.016806649	0.0020954062
0.0	0.025191732	0.03934746	0.014928407	0.015499901	0.002871639	0.0076830145	0.003025484	0.0011487834	0.016806656	0.0020954083
0.0	0.025191732	0.03934746	0.014928407	0.015499894	0.002871639	0.0076830145	0.003025484	0.0011487834	0.016806656	0.0020954062
0.0	0.025191732	0.03934746	0.014928407	0.015499894	0.0028716375	0.0076830145	0.003025484	0.0011487834	0.016806649	0.0020954062
0.0	0.025191719	0.03934749	0.0149284145	0.0154999085	0.002871639	0.007683018	0.003025484	0.0011487845	0.016806642	0.0020954062
0.0	0.035056982	0.05609108	0.06989066	0.071046	0.010330151	0.04252231	0.013054261	0.0025646763	0.035846923	0.0060315696
0.0	0.025191732	0.039347477	0.014928407	0.015499894	0.0028716375	0.0076830145	0.003025484	0.0011487834	0.016806656	0.0020954083
0.0	0.025191732	0.039347477	0.014928407	0.015499894	0.002871639	0.0076830145	0.003025484	0.0011487834	0.016806649	0.0020954083
0.0	0.025191732	0.03934746	0.014928407	0.015499894	0.002871639	0.0076830145	0.003025484	0.0011487834	0.016806656	0.0020954062
0.0	0.025191732	0.03934746	0.014928407	0.015499901	0.0028716375	0.0076830145	0.003025484	0.0011487834	0.016806649	0.0020954062
0.0	0.025191724	0.03934749	0.0149284145	0.0154999085	0.002871639	0.007683018	0.003025484	0.0011487845	0.016806642	0.0020954083
0.0	0.035056967	0.05609108	0.06989065	0.07104602	0.010330151	0.0425223	0.013054261	0.0025646763	0.03584691	0.0060315696
0.0	0.025191737	0.03934746	0.014928407	0.015499894	0.002871639	0.0076830145	0.003025484	0.0011487834	0.016806656	0.0020954062
0.0	0.025191732	0.03934746	0.014928407	0.015499894	0.002871639	0.0076830145	0.003025484	0.0011487834	0.016806649	0.0020954062
0.0	0.025191732	0.039347477	0.014928407	0.015499894	0.0028716375	0.0076830145	0.003025484	0.0011487834	0.016806649	0.0020954062
0.0	0.025191732	0.039347477	0.014928407	0.015499894	0.002871639	0.0076830145	0.003025484	0.0011487834	0.016806649	0.0020954083
0.0	0.025191719	0.03934749	0.0149284145	0.0154999085	0.002871639	0.007683018	0.003025484	0.0011487845	0.016806642	0.0020954062
0.0	0.025191719	0.03934749	0.0149284145	0.0154999085	0.002871639	0.007683018	0.003025484	0.0011487845	0.016806642	0.0020954083
0.0	0.025191724	0.03934749	0.014928407	0.0154999085	0.002871639	0.007683018	0.003025484	0.0011487845	0.016806642	0.0020954083
0.0	0.025191732	0.039347477	0.014928407	0.015499894	0.002871639	0.0076830145	0.003025484	0.0011487834	0.016806656	0.0020954062
0.0	0.025191719	0.03934749	0.0149284145	0.0154999085	0.002871639	0.007683018	0.003025484	0.0011487845	0.016806642	0.0020954062
0.0	0.025191719	0.03934749	0.014928407	0.0154999085	0.002871639	0.007683018	0.003025484	0.0011487845	0.016806642	0.0020954083
0.0	0.025191732	0.039347477	0.014928407	0.015499894	0.002871639	0.0076830145	0.003025484	0.0011487834	0.016806656	0.0020954062
0.0	0.025191732	0.039347477	0.014928407	0.015499901	0.002871639	0.0076830145	0.003025484	0.0011487834	0.016806656	0.0020954062
0.0	0.025191732	0.039347477	0.014928407	0.015499894	0.0028716375	0.0076830145	0.003025484	0.0011487834	0.016806649	0.0020954062
0.0	0.025191732	0.03934746	0.014928407	0.015499894	0.002871639	0.0076830145	0.003025484	0.0011487834	0.016806649	0.0020954062
0.0	0.025191737	0.039347477	0.014928407	0.015499894	0.002871639	0.0076830145	0.003025484	0.0011487834	0.016806656	0.0020954083
0.0	0.035056975	0.05609108	0.06989062	0.07104602	0.010330151	0.04252229	0.013054261	0.0025646763	0.03584691	0.0060315696
0.0	0.025191724	0.03934749	0.014928407	0.0154999085	0.002871639	0.007683018	0.003025484	0.001148784	0.016806642	0.0020954062
0.0	0.028283136	0.07744223	0.026451414	0.048303977	0.007980619	0.022505581	0.01077758	0.001676659	0.08718426	0.005256056
0.0	0.035056975	0.05609108	0.06989065	0.07104602	0.010330151	0.04252229	0.013054261	0.0025646763	0.035846923	0.0060315696
0.0	0.025191732	0.039347477	0.014928407	0.015499894	0.002871639	0.0076830145	0.003025484	0.0011487834	0.016806649	0.0020954083
0.0	0.025191724	0.03934749	0.0149284005	0.015499894	0.002871639	0.007683018	0.003025484	0.0011487845	0.016806642	0.0020954062
0.0	0.025191719	0.03934749	0.0149284145	0.0154999085	0.002871639	0.007683018	0.003025484	0.001148784	0.016806642	0.0020954083
0.0	0.025191737	0.039347477	0.014928407	0.015499901	0.0028716375	0.0076830145	0.003025484	0.0011487834	0.016806656	0.0020954062
0.0	0.025191732	0.03934746	0.014928407	0.015499894	0.002871639	0.0076830145	0.003025484	0.0011487834	0.016806656	0.0020954062
0.0	0.028283136	0.07744224	0.026451405	0.04830397	0.007980619	0.022505581	0.010777575	0.001676659	0.08718427	0.005256056
0.0	0.025191737	0.03934746	0.014928407	0.015499894	0.002871639	0.0076830145	0.003025484	0.0011487834	0.016806649	0.0020954083
0.0	0.025191737	0.03934746	0.014928407	0.015499894	0.0028716375	0.0076830145	0.003025484	0.0011487834	0.016806649	0.0020954083
0.0	0.025191732	0.03934746	0.014928407	0.015499894	0.0028716375	0.0076830145	0.003025484	0.0011487834	0.016806649	0.0020954083
0.0	0.044874948	0.07453429	0.05950256	0.016215714	0.008535367	0.012531371	0.012406246	0.0025071334	0.013544101	0.007170769
0.0	0.035056967	0.05609108	0.06989065	0.071046	0.010330146	0.04252231	0.013054248	0.0025646763	0.03584691	0.0060315668
0.0	0.021452406	0.066468894	0.052532237	0.023636302	0.007394018	0.012643794	0.007504782	0.0014716282	0.018773315	0.0027369251
0.0	0.027048608	0.11985153	0.05374365	0.07083928	0.019191317	0.025523119	0.028874202	0.002147076	0.10297362	0.008192739
0.0	0.0214524	0.0664689	0.052532237	0.023636302	0.007394018	0.012643794	0.007504782	0.0014716274	0.018773312	0.0027369251
0.0	0.025191737	0.03934746	0.014928407	0.015499894	0.0028716375	0.0076830145	0.003025484	0.0011487834	0.016806649	0.0020954062
0.0	0.028283142	0.07744224	0.026451414	0.04830399	0.007980619	0.022505581	0.01077758	0.001676659	0.08718426	0.005256056
0.0	0.025191732	0.039347477	0.014928407	0.015499894	0.0028716375	0.0076830145	0.003025484	0.0011487834	0.016806649	0.0020954083
0.0	0.035056975	0.056091093	0.06989066	0.07104602	0.010330151	0.04252231	0.013054248	0.0025646763	0.03584691	0.0060315696
0.0	0.025191732	0.039347477	0.014928407	0.015499901	0.0028716375	0.0076830145	0.003025484	0.0011487834	0.016806649	0.0020954062
0.0	0.025191732	0.039347477	0.014928407	0.015499894	0.0028716375	0.0076830145	0.003025484	0.0011487834	0.016806649	0.0020954062
0.0	0.035056952	0.05609108	0.06989065	0.07104602	0.010330151	0.04252229	0.013054248	0.0025646763	0.03584691	0.0060315696
0.0	0.025191724	0.03934749	0.0149284005	0.0154999085	0.002871639	0.007683018	0.003025484	0.0011487845	0.016806642	0.0020954083
0.0	0.025191732	0.03934746	0.014928407	0.015499894	0.0028716375	0.0076830145	0.003025484	0.0011487834	0.016806656	0.0020954083
0.0	0.025191732	0.03934746	0.014928407	0.015499894	0.0028716375	0.0076830145	0.003025484	0.0011487834	0.016806649	0.0020954083
0.0	0.028283142	0.07744223	0.026451405	0.04830397	0.007980619	0.022505585	0.01077758	0.0016766582	0.08718427	0.005256056
0.0	0.028283136	0.07744224	0.026451414	0.048303977	0.007980615	0.02250557	0.010777575	0.0016766582	0.08718426	0.005256056
0.0	0.025191719	0.03934749	0.0149284145	0.0154999085	0.002871639	0.007683018	0.003025484	0.001148784	0.016806642	0.0020954062
0.0	0.025191724	0.03934749	0.014928407	0.015499894	0.002871639	0.007683018	0.003025484	0.0011487845	0.016806642	0.0020954083
0.0	0.025191732	0.03934746	0.014928407	0.015499894	0.0028716375	0.0076830145	0.003025484	0.0011487834	0.016806649	0.0020954062
0.0	0.025191732	0.03934746	0.014928407	0.015499901	0.0028716375	0.0076830145	0.003025484	0.0011487834	0.016806649	0.0020954083
0.0	0.028283136	0.07744224	0.026451405	0.04830397	0.007980619	0.022505581	0.010777575	0.0016766582	0.08718426	0.005256056
0.0	0.025191732	0.03934746	0.014928407	0.015499901	0.0028716375	0.0076830145	0.003025484	0.0011487834	0.016806649	0.0020954062
0.0	0.025191732	0.03934746	0.014928407	0.015499901	0.002871639	0.0076830145	0.003025484	0.0011487834	0.016806649	0.0020954083
0.0	0.041814785	0.18329258	0.09452699	0.055871315	0.00727136	0.046899837	0.009433255	0.0018311467	0.06339616	0.0085836435
0.0	0.035056975	0.056091093	0.06989062	0.07104602	0.010330151	0.04252227	0.013054261	0.0025646763	0.035846923	0.0060315668
0.0	0.028283142	0.07744224	0.026451414	0.04830397	0.007980615	0.022505581	0.01077758	0.0016766582	0.08718427	0.005256056
0.0	0.035056975	0.05609108	0.06989065	0.071046	0.010330151	0.0425223	0.013054261	0.0025646763	0.03584691	0.0060315668
0.0	0.026373016	0.09690093	0.051827468	0.06637944	0.014222773	0.047453843	0.016655056	0.005691058	0.08187298	0.010380881
0.0	0.025191724	0.03934749	0.0149284005	0.0154999085	0.002871639	0.007683018	0.003025484	0.0011487845	0.016806642	0.0020954083
0.0	0.025191732	0.03934746	0.014928407	0.015499894	0.002871639	0.0076830145	0.003025484	0.0011487834	0.016806656	0.0020954062
0.0	0.028283136	0.07744224	0.026451414	0.04830397	0.007980611	0.02250557	0.01077758	0.001676659	0.08718426	0.005256056
0.0	0.044874948	0.07453429	0.05950257	0.016215714	0.008535367	0.012531371	0.012406246	0.0025071334	0.013544101	0.007170769
0.0	0.028283136	0.077442266	0.026451414	0.048304	0.007980619	0.022505585	0.01077758	0.001676659	0.087184295	0.005256056
0.0	0.035056952	0.056091093	0.06989065	0.07104599	0.010330146	0.04252229	0.013054248	0.0025646763	0.035846923	0.0060315668
0.0	0.035056975	0.056091093	0.06989065	0.07104599	0.010330151	0.04252227	0.013054248	0.0025646763	0.03584691	0.0060315696
0.0	0.025191719	0.03934749	0.0149284145	0.0154999085	0.002871639	0.007683018	0.003025484	0.0011487845	0.016806642	0.0020954083
0.0	0.025191724	0.03934749	0.0149284145	0.015499894	0.002871639	0.007683018	0.003025484	0.0011487845	0.016806642	0.0020954062
0.0	0.025191732	0.03934746	0.014928407	0.015499894	0.0028716375	0.0076830145	0.003025484	0.0011487834	0.016806656	0.0020954062
0.0	0.025191732	0.039347477	0.014928407	0.015499894	0.0028716375	0.0076830145	0.003025484	0.0011487834	0.016806656	0.0020954083
0.0	0.025191732	0.039347477	0.014928407	0.015499894	0.0028716375	0.0076830145	0.003025484	0.0011487834	0.016806649	0.0020954062
0.0	0.035056952	0.05609108	0.06989065	0.07104602	0.010330146	0.04252231	0.013054248	0.0025646763	0.03584691	0.0060315696
0.0	0.025191732	0.03934746	0.014928407	0.015499894	0.0028716375	0.0076830145	0.003025484	0.0011487834	0.016806649	0.0020954062
0.0	0.028283136	0.07744224	0.026451414	0.04830397	0.007980615	0.022505581	0.01077758	0.0016766582	0.08718426	0.005256056
0.0	0.035056975	0.05609108	0.06989066	0.07104602	0.010330151	0.0425223	0.013054248	0.0025646763	0.035846923	0.0060315696
0.0	0.035056975	0.056091093	0.06989066	0.07104602	0.010330151	0.04252227	0.013054248	0.0025646763	0.03584691	0.0060315668
0.0	0.030770116	0.049629413	0.04964292	0.022944417	0.0054117176	0.0156009495	0.0044351504	0.0016225762	0.05879076	0.003115888
0.0	0.030770123	0.049629413	0.04964292	0.022944417	0.0054117176	0.015600957	0.0044351504	0.001622577	0.058790747	0.003115888
0.0	0.045686364	0.06531963	0.17157546	0.10349951	0.018902127	0.08549179	0.014754751	0.004024542	0.11225677	0.0075108763
0.0	0.96783835	0.99296004	0.779062	0.20878685	0.98247105	0.95337	0.90464634	0.5614677	0.8663341	0.36459035
0.0	0.992466	0.9879203	0.99057287	0.98641485	0.9950079	0.99378186	0.937823	0.9803027	0.98698527	0.9773989
0.0	0.992466	0.9879203	0.99057287	0.98641485	0.9950079	0.99378186	0.937823	0.9803027	0.98698527	0.9773989
0.0	0.992466	0.9879203	0.99057287	0.98641485	0.9950079	0.99378186	0.937823	0.9803027	0.98698527	0.9773989
0.0	0.9995547	0.99017286	0.99919146	0.9968791	0.98619777	0.9990256	0.993465	0.9933908	0.9981041	0.99241453
0.0	0.992466	0.9879203	0.99057287	0.98641485	0.9950079	0.99378186	0.937823	0.9803027	0.98698527	0.9773989
0.0	0.99999774	0.99998796	0.99999	0.9999883	0.999972	0.99998903	0.9999902	0.9999937	0.99999607	0.9999634
0.0	0.992466	0.9879203	0.99057287	0.98641485	0.9950079	0.99378186	0.937823	0.9803027	0.98698527	0.9773989
0.0	0.99998546	0.9999449	0.99987054	0.9999223	0.99979204	0.9999131	0.9998672	0.9998988	0.99986756	0.99955934
0.0	0.992466	0.9879203	0.99057287	0.98641485	0.9950079	0.99378186	0.937823	0.9803027	0.98698527	0.9773989
0.0	0.992466	0.9879203	0.99057287	0.98641485	0.9950079	0.99378186	0.937823	0.9803027	0.98698527	0.9773989
0.0	0.992466	0.9879203	0.99057287	0.98641485	0.9950079	0.99378186	0.937823	0.9803027	0.98698527	0.9773989
0.0	0.992466	0.9879203	0.99057287	0.98641485	0.9950079	0.99378186	0.937823	0.9803027	0.98698527	0.9773989
0.0	0.992466	0.9879203	0.99057287	0.98641485	0.9950079	0.99378186	0.937823	0.9803027	0.98698527	0.9773989
0.0	0.992466	0.9879203	0.99057287	0.98641485	0.9950079	0.99378186	0.937823	0.9803027	0.98698527	0.9773989
0.0	0.992466	0.9879203	0.99057287	0.98641485	0.9950079	0.99378186	0.937823	0.9803027	0.98698527	0.9773989
0.0	0.992466	0.9879203	0.99057287	0.98641485	0.9950079	0.99378186	0.937823	0.9803027	0.98698527	0.9773989
0.0	0.992466	0.9879203	0.99057287	0.98641485	0.9950079	0.99378186	0.937823	0.9803027	0.98698527	0.9773989
0.0	0.97643244	0.8886136	0.97128344	0.9351496	0.85974115	0.913855	0.71480346	0.85938805	0.9655583	0.71544886
0.0	0.052459314	0.39737073	0.072905526	0.01801227	0.02752555	0.9977964	0.16299948	0.3777308	0.00070993695	0.0021782294
0.0	0.6279416	0.99166447	0.006106429	0.26019922	0.15644906	0.98101485	0.34197018	0.07481828	0.0044105174	0.003940895
0.0	0.9908025	0.97802985	0.011157236	0.5405259	0.98265725	0.99999666	0.9964945	0.99981624	0.01149322	0.0006944421
0.0	0.99543804	0.24423686	0.8837779	0.13704523	0.6983186	0.99654347	0.56061125	0.8219349	0.9636506	0.73327047
0.0	0.83252007	0.45847204	0.06490924	0.071090706	0.03197606	0.34754524	0.60128695	0.59944767	0.47684118	0.28867525
0.0	0.0039984146	0.09319408	0.011260291	0.057650596	0.02150184	0.35697973	0.87051326	0.99953675	0.098781265	0.000928257
0.0	0.99543804	0.24423698	0.8837779	0.13704523	0.6983186	0.99654347	0.56061125	0.8219349	0.9636506	0.7332703
0.0	0.90026367	0.95001096	0.92977154	0.99341375	0.99049765	0.99994147	0.19724712	0.99854434	0.99761605	0.9969182
0.0	0.9997309	0.99617887	0.999488	0.9991073	0.99822444	0.9997687	0.99880147	0.9979055	0.99937904	0.9969488
0.0	0.9994429	0.99384516	0.99927694	0.9984035	0.9952467	0.99928635	0.99664116	0.9964947	0.99867874	0.992339
0.0	0.992466	0.9879203	0.99057287	0.98641485	0.9950079	0.99378186	0.937823	0.9803027	0.98698527	0.9773989
0.0	0.009415476	0.042064857	0.13985012	0.057678152	0.24574192	0.9843114	0.002296005	0.004372098	0.98924947	0.021201128
0.0	0.992466	0.9879203	0.99057287	0.98641485	0.9950079	0.99378186	0.937823	0.9803027	0.98698527	0.9773989
0.0	0.992466	0.9879203	0.99057287	0.98641485	0.9950079	0.99378186	0.937823	0.9803027	0.98698527	0.9773989
0.0	0.5666899	0.99747497	0.9870444	0.8471539	0.9442337	0.7833405	0.66820234	0.98676294	0.9522922	0.3348224
0.0	0.99998796	0.9999813	0.99999595	0.99998677	0.9999714	0.99999595	0.99999154	0.99998987	0.99999607	0.9999684
0.0	0.06300191	0.81023026	0.9990081	0.0048872977	0.014358137	0.18320496	0.030681623	0.0040198867	0.6977426	0.0066492935
0.0	0.9924069	0.9760711	0.9957579	0.95274013	0.9952134	0.99933237	0.98368394	0.9958454	0.97718036	0.96898186
0.0	0.99994993	0.9998869	0.9997569	0.9999374	0.9978551	0.9997948	0.99886835	0.9994803	0.99962807	0.996992
0.0	0.99895287	0.98525226	0.9968118	0.988252	0.9687047	0.9973091	0.9749419	0.9939534	0.997186	0.94702655
0.0	0.992466	0.9879203	0.99057287	0.98641485	0.9950079	0.99378186	0.937823	0.9803027	0.98698527	0.9773989
0.0	0.992466	0.9879203	0.99057287	0.98641485	0.9950079	0.99378186	0.937823	0.9803027	0.98698527	0.9773989
0.0	0.889479	0.81880426	0.7498917	0.7318684	0.2108442	0.851354	0.27982864	0.49186614	0.79986423	0.40822765
0.0	0.999949	0.99992096	0.9998847	0.9999012	0.9994017	0.99988306	0.9992393	0.99954176	0.9999261	0.9990722
0.0	0.9501761	0.9984114	0.9989831	0.99700505	0.9828227	0.9961224	0.8441818	0.7027214	0.99678934	0.8965881
0.0	0.992466	0.9879203	0.99057287	0.98641485	0.9950079	0.99378186	0.937823	0.9803027	0.98698527	0.9773989
0.0	0.59665245	0.84156376	0.8182156	0.68048716	0.5750328	0.678661	0.14716604	0.4416166	0.60093856	0.1635881
0.0	0.9080107	0.85332566	0.80080587	0.7814173	0.2672591	0.87651455	0.27982858	0.56577766	0.8480724	0.47492483
0.0	0.8851919	0.5472725	0.5746783	0.27235293	0.30328232	0.72947264	0.24991605	0.5768132	0.49367568	0.41724172
0.0	0.8851919	0.5472723	0.5746783	0.272353	0.30328232	0.7294726	0.24991605	0.5768133	0.49367568	0.41724172
0.0	0.8851919	0.54727244	0.5746783	0.272353	0.30328232	0.7294726	0.24991605	0.57681334	0.49367574	0.4172418
0.0	0.8851919	0.5472725	0.5746783	0.27235293	0.30328232	0.72947264	0.24991605	0.5768133	0.49367568	0.4172418
0.0	0.8851919	0.54727244	0.5746783	0.272353	0.30328232	0.7294726	0.24991605	0.57681334	0.49367568	0.41724172
0.0	0.8851919	0.54727244	0.5746783	0.27235293	0.30328232	0.72947264	0.24991605	0.57681316	0.49367568	0.4172418
0.0	0.95517343	0.9135961	0.8489157	0.71848875	0.59420085	0.9280991	0.70337945	0.6958553	0.8289112	0.7672053
0.0	0.9551735	0.9135961	0.8489157	0.71848875	0.59420085	0.9280991	0.7033794	0.6958553	0.8289112	0.7672053
0.0	0.9551735	0.9135961	0.8489157	0.718489	0.59420085	0.9280991	0.7033795	0.6958554	0.8289111	0.76720536
0.0	0.9997545	0.99941623	0.9996406	0.99960166	0.9932079	0.9996321	0.997414	0.99783	0.999749	0.9949411
0.0	0.23355453	0.37058768	0.006074594	0.0030430343	0.003978969	0.0058191707	0.005170796	0.21784611	0.0038095433	0.019102108
0.0	0.992466	0.9879203	0.99057287	0.98641485	0.9950079	0.99378186	0.937823	0.9803027	0.98698527	0.9773989
0.0	0.992466	0.9879203	0.99057287	0.98641485	0.9950079	0.99378186	0.937823	0.9803027	0.98698527	0.9773989
0.0	0.992466	0.9879203	0.99057287	0.98641485	0.9950079	0.99378186	0.937823	0.9803027	0.98698527	0.9773989
0.0	0.6102675	0.30303437	0.54552174	0.60947144	0.32550174	0.91918164	0.1737379	0.7406214	0.87121016	0.3704086
0.0	0.99998486	0.99993527	0.9998795	0.9999598	0.9997049	0.999848	0.9996383	0.9997769	0.9997341	0.9991652
0.0	0.99961203	0.9986848	0.99957913	0.99968016	0.9867389	0.99963844	0.99987805	0.99990726	0.9993911	0.99812216
0.0	0.048180543	0.13240552	0.5722334	0.011015373	0.041346513	0.06302999	0.0077444995	0.26856875	0.026485845	0.035512142
0.0	0.039474282	0.6534837	0.07265254	0.07303657	0.042280722	0.8943282	0.1825125	0.5759881	0.34961164	0.076206446
0.0	0.18922548	0.35376117	0.86846447	0.041399144	0.14717501	0.20465279	0.04125191	0.74484867	0.076152705	0.13380201
0.0	0.9982559	0.99593663	0.99585176	0.98668516	0.9626637	0.9971667	0.98697996	0.9749723	0.99588144	0.95880127
0.0	0.9999527	0.99986184	0.9995777	0.99990773	0.99886394	0.99944323	0.9987056	0.9990689	0.9994123	0.99729615
0.0	0.9999527	0.99986184	0.9995777	0.99990773	0.99886394	0.99944323	0.9987056	0.9990689	0.9994123	0.99729615
0.0	0.9999527	0.99986184	0.9995777	0.99990773	0.99886394	0.99944323	0.9987056	0.9990689	0.9994123	0.99729615
0.0	0.9999527	0.99986184	0.9995777	0.99990773	0.99886394	0.99944323	0.9987056	0.9990689	0.9994123	0.99729615
0.0	0.9999527	0.99986184	0.9995777	0.99990773	0.99886394	0.99944323	0.9987056	0.9990689	0.9994123	0.99729615
0.0	0.9999527	0.99986184	0.9995777	0.99990773	0.99886394	0.99944323	0.9987056	0.9990689	0.9994123	0.99729615
0.0	0.9999527	0.99986184	0.9995777	0.99990773	0.99886394	0.99944323	0.9987056	0.9990689	0.9994123	0.99729615
0.0	0.9999527	0.99986184	0.9995777	0.99990773	0.99886394	0.99944323	0.9987056	0.9990689	0.9994123	0.99729615
0.0	0.9999527	0.99986184	0.9995777	0.99990773	0.99886394	0.99944323	0.9987056	0.9990689	0.9994123	0.99729615
0.0	0.9999527	0.99986184	0.9995777	0.99990773	0.99886394	0.99944323	0.9987056	0.9990689	0.9994123	0.99729615
0.0	0.9999527	0.99986184	0.9995777	0.99990773	0.99886394	0.99944323	0.9987056	0.9990689	0.9994123	0.99729615
0.0	0.9999527	0.99986184	0.9995777	0.99990773	0.99886394	0.99944323	0.9987056	0.9990689	0.9994123	0.99729615
0.0	0.9999527	0.99986184	0.9995777	0.99990773	0.99886394	0.99944323	0.9987056	0.9990689	0.9994123	0.99729615
0.0	0.9999527	0.99986184	0.9995777	0.99990773	0.99886394	0.99944323	0.9987056	0.9990689	0.9994123	0.99729615
0.0	0.9999527	0.99986184	0.9995777	0.99990773	0.99886394	0.99944323	0.9987056	0.9990689	0.9994123	0.99729615
0.0	0.9999527	0.99986184	0.9995777	0.99990773	0.99886394	0.99944323	0.9987056	0.9990689	0.9994123	0.99729615
0.0	0.9999527	0.99986184	0.9995777	0.99990773	0.99886394	0.99944323	0.9987056	0.9990689	0.9994123	0.99729615
0.0	0.9999527	0.99986184	0.9995777	0.99990773	0.99886394	0.99944323	0.9987056	0.9990689	0.9994123	0.99729615
0.0	0.9999527	0.99986184	0.9995777	0.99990773	0.99886394	0.99944323	0.9987056	0.9990689	0.9994123	0.99729615
0.0	0.9999527	0.99986184	0.9995777	0.99990773	0.99886394	0.99944323	0.9987056	0.9990689	0.9994123	0.99729615
0.0	0.9999527	0.99986184	0.9995777	0.99990773	0.99886394	0.99944323	0.9987056	0.9990689	0.9994123	0.99729615
0.0	0.9999527	0.99986184	0.9995777	0.99990773	0.99886394	0.99944323	0.9987056	0.9990689	0.9994123	0.99729615
0.0	0.9999527	0.99986184	0.9995777	0.99990773	0.99886394	0.99944323	0.9987056	0.9990689	0.9994123	0.99729615
0.0	0.9999527	0.99986184	0.9995777	0.99990773	0.99886394	0.99944323	0.9987056	0.9990689	0.9994123	0.99729615
0.0	0.9999527	0.99986184	0.9995777	0.99990773	0.99886394	0.99944323	0.9987056	0.9990689	0.9994123	0.99729615
0.0	0.9982559	0.9959365	0.99585176	0.98668516	0.9626637	0.9971667	0.98697996	0.9749723	0.99588144	0.95880127
0.0	0.999997	0.99998474	0.9999695	0.9999919	0.999982	0.9999902	0.9999865	0.9999809	0.9999887	0.99989104
0.0	0.992466	0.9879203	0.99057287	0.98641485	0.9950079	0.99378186	0.937823	0.9803027	0.98698527	0.9773989
0.0	0.99958426	0.9991966	0.99819994	0.99720097	0.99469995	0.99850357	0.9949816	0.9973423	0.99917346	0.9755258
0.0	0.99992144	0.9996568	0.99928397	0.99883753	0.99934	0.99877495	0.99901223	0.99902403	0.9993017	0.9957903
0.0	0.11903182	0.16075107	0.18670012	0.012275588	0.04465467	0.036426444	0.012208938	0.13655806	0.5046678	0.028814616
0.0	0.999556	0.9997428	0.998781	0.9966397	0.99484396	0.9983211	0.9963314	0.99822885	0.9983633	0.9856149
0.0	0.9999262	0.99997747	0.99979407	0.9995011	0.9997179	0.99985063	0.99979	0.99980885	0.9998616	0.99901855
0.0	0.992466	0.9879203	0.99057287	0.98641485	0.9950079	0.99378186	0.937823	0.9803027	0.98698527	0.9773989
0.0	0.992466	0.9879203	0.99057287	0.98641485	0.9950079	0.99378186	0.937823	0.9803027	0.98698527	0.9773989
0.0	0.99996066	0.99993706	0.9998404	0.9997193	0.99888355	0.99977285	0.9997093	0.99971646	0.99988353	0.9994611
0.0	0.9999341	0.99989295	0.99971396	0.99965715	0.99741983	0.99961686	0.99930716	0.9993654	0.99970776	0.99885476
0.0	0.99989974	0.99989605	0.99941444	0.9993382	0.99925226	0.99985814	0.99951935	0.99950945	0.99985564	0.99854195
0.0	0.99989974	0.99989605	0.99941444	0.9993382	0.99925226	0.99985814	0.99951935	0.99950945	0.99985564	0.99854195
0.0	0.992466	0.9879203	0.99057287	0.98641485	0.9950079	0.99378186	0.937823	0.9803027	0.98698527	0.9773989
0.0	0.017351404	0.010642485	0.0077715404	0.0037293702	0.006781611	0.041456852	0.0042889756	0.027156599	0.012406001	0.008997997
0.0	0.992466	0.9879203	0.99057287	0.98641485	0.9950079	0.99378186	0.937823	0.9803027	0.98698527	0.9773989
0.0	0.9996537	0.99864537	0.99920493	0.9967014	0.9894517	0.9989247	0.99383104	0.99770266	0.9972817	0.9923487
0.0	0.9987011	0.9913625	0.99259067	0.99242145	0.9902846	0.9733277	0.9527606	0.98611635	0.98892516	0.97049475
0.0	0.992081	0.9888594	0.99271554	0.9248392	0.9667194	0.99838805	0.9938711	0.9941248	0.88997376	0.96603626
0.0	0.9987011	0.9913625	0.99259067	0.99242145	0.9902846	0.9733277	0.9527606	0.98611635	0.98892516	0.97049475
0.0	0.992081	0.9888594	0.99271554	0.9248392	0.9667194	0.99838805	0.9938711	0.9941248	0.88997376	0.96603626
0.0	0.992466	0.9879203	0.99057287	0.98641485	0.9950079	0.99378186	0.937823	0.9803027	0.98698527	0.9773989
0.0	0.992466	0.9879203	0.99057287	0.98641485	0.9950079	0.99378186	0.937823	0.9803027	0.98698527	0.9773989
0.0	0.992466	0.9879203	0.99057287	0.98641485	0.9950079	0.99378186	0.937823	0.9803027	0.98698527	0.9773989
0.0	0.999967	0.9999217	0.99987435	0.99987876	0.99932456	0.9999454	0.9997491	0.9997744	0.9999572	0.9995034
0.0	0.9999771	0.9999409	0.999894	0.99989855	0.99967813	0.99995625	0.99989486	0.9999225	0.9999696	0.99974567
0.0	0.9999771	0.9999409	0.999894	0.99989855	0.99967813	0.99995625	0.99989486	0.9999225	0.9999696	0.99974567
0.0	0.992466	0.9879203	0.99057287	0.98641485	0.9950079	0.99378186	0.937823	0.9803027	0.98698527	0.9773989
0.0	0.999982	0.9997147	0.9999106	0.99984324	0.9991021	0.9998807	0.9996419	0.9999323	0.99988616	0.9991358
0.0	0.47042757	0.2391505	0.6226922	0.33222756	0.12052232	0.34283003	0.027964177	0.5448871	0.5527844	0.07012821
0.0	0.7546029	0.35241756	0.7462958	0.712229	0.26375395	0.774336	0.06219511	0.870986	0.83874726	0.31056613
0.0	0.7546029	0.35241756	0.74629575	0.7122291	0.26375395	0.774336	0.062195104	0.870986	0.83874726	0.31056613
0.0	0.999982	0.9997147	0.9999106	0.99984324	0.9991021	0.9998807	0.9996419	0.9999323	0.99988616	0.9991358
0.0	0.81167144	0.002169574	0.013283053	0.94628185	0.029122781	0.9587979	0.38816085	0.09091529	0.9721973	0.46715683
0.0	0.81167144	0.002169574	0.013283053	0.94628185	0.029122781	0.9587979	0.38816085	0.09091529	0.9721973	0.46715683
0.0	0.95841527	0.026470106	0.017018462	0.9801236	0.03787344	0.9865823	0.66892964	0.19228485	0.9873934	0.40940738
0.0	0.9999094	0.9998697	0.9996327	0.9996766	0.9989592	0.9998692	0.9993405	0.9996855	0.9998265	0.99788254
0.0	0.99818075	0.9956065	0.99795485	0.99524647	0.9928843	0.9961021	0.9574017	0.99259526	0.9953151	0.96180475
0.0	0.45650733	0.65650004	0.9863761	0.0272281	0.042986613	0.0050271237	0.56101406	0.20844851	0.9296349	0.021033548
0.0	0.99818295	0.9989342	0.9948867	0.9872677	0.97064644	0.9974841	0.9928398	0.9950128	0.9968736	0.9833544
0.0	0.9969181	0.99779224	0.9742691	0.9594605	0.9510914	0.98896575	0.93233174	0.96165556	0.99020267	0.92053825
0.0	0.7744427	0.836041	0.52896404	0.17128275	0.27663144	0.47420818	0.21254769	0.22385228	0.704786	0.19506803
0.0	0.9970319	0.99746037	0.97044533	0.9522971	0.94580615	0.9869713	0.9315711	0.9430098	0.9886869	0.9106916
0.0	0.99818295	0.9989342	0.9948867	0.9872677	0.97064644	0.9974841	0.9928398	0.9950128	0.9968736	0.9833544
0.0	0.97182953	0.9930936	0.98401374	0.83847517	0.80398595	0.9865371	0.9590491	0.9617089	0.9857729	0.9162289
0.0	0.9994978	0.9990287	0.9978502	0.9993382	0.9910445	0.9993795	0.993588	0.9974082	0.9991085	0.9950807
0.0	0.992466	0.9879203	0.99057287	0.98641485	0.9950079	0.99378186	0.937823	0.9803027	0.98698527	0.9773989
0.0	0.5743116	0.20721693	0.85687023	0.6777919	0.52708316	0.25464883	0.9373853	0.802597	0.9817447	0.9384689
0.0	0.25703326	0.10549339	0.03779873	0.08264695	0.07512247	0.7834325	0.10006884	0.7732948	0.1482421	0.13921013
0.0	0.5140226	0.2613241	0.8408731	0.24134734	0.52708316	0.18801574	0.85663855	0.7790931	0.98165166	0.9213287
0.0	0.999556	0.9997428	0.998781	0.9966397	0.99484396	0.9983211	0.9963314	0.99822885	0.9983633	0.9856149
0.0	0.992466	0.9879203	0.99057287	0.98641485	0.9950079	0.99378186	0.937823	0.9803027	0.98698527	0.9773989
0.0	0.992466	0.9879203	0.99057287	0.98641485	0.9950079	0.99378186	0.937823	0.9803027	0.98698527	0.9773989
0.0	0.9999877	0.9999646	0.99988544	0.9998196	0.9999149	0.9998933	0.99992275	0.99991083	0.99995875	0.9995302
0.0	0.992466	0.9879203	0.99057287	0.98641485	0.9950079	0.99378186	0.937823	0.9803027	0.98698527	0.9773989
0.0	0.9999987	0.9999918	0.9999896	0.99999654	0.9999757	0.999998	0.9999895	0.9999813	0.9999956	0.99996245
0.0	0.9999962	0.9999925	0.9999709	0.9999943	0.9999865	0.9999925	0.9999927	0.99997854	0.99999285	0.99994755
0.0	0.992466	0.9879203	0.99057287	0.98641485	0.9950079	0.99378186	0.937823	0.9803027	0.98698527	0.9773989
0.0	0.99982005	0.9990926	0.8525882	0.99501354	0.9541161	0.99996686	0.99908364	0.99976736	0.99800783	0.9978527
0.0	0.992466	0.9879203	0.99057287	0.98641485	0.9950079	0.99378186	0.937823	0.9803027	0.98698527	0.9773989
0.0	0.992466	0.9879203	0.99057287	0.98641485	0.9950079	0.99378186	0.937823	0.9803027	0.98698527	0.9773989
0.0	0.99993503	0.99982554	0.99994814	0.9997787	0.9990404	0.9996879	0.9998202	0.9998481	0.9998776	0.99949884
0.0	0.9879901	0.94077736	0.979763	0.9658157	0.69809717	0.97377455	0.8661013	0.97718644	0.9567016	0.9431168
0.0	0.25520468	0.73288846	0.97771764	0.96655834	0.7395311	0.94762075	0.9314579	0.98826337	0.9413103	0.9343536
0.0	0.0785356	0.025271373	0.045717407	0.012477613	0.02824428	0.19693199	0.014213644	0.24387306	0.053075638	0.04185508
0.0	0.9999157	0.9994487	0.9998179	0.9992028	0.9975568	0.9997603	0.9989801	0.9996586	0.9994611	0.99814594
0.0	0.78059566	0.4327685	0.080760986	0.061828464	0.004787732	0.16649662	0.10167014	0.72905	0.032120608	0.021130612
0.0	0.78059566	0.43276858	0.08076097	0.061828412	0.004787734	0.16649662	0.10167014	0.7290499	0.032120615	0.02113062
0.0	0.37894297	0.39328933	0.93664736	0.8340461	0.79944474	0.94762075	0.87149334	0.9489524	0.8485665	0.8097445
0.0	0.37894297	0.39328933	0.93664736	0.8340461	0.79944474	0.94762075	0.87149334	0.9489524	0.8485665	0.8097445
0.0	0.38150096	0.17029105	0.42264113	0.06388501	0.13810429	0.2646103	0.17351133	0.1121175	0.1336169	0.06631452
0.0	0.9970319	0.99746037	0.97044533	0.9522972	0.94580615	0.9869713	0.9315711	0.9430098	0.9886869	0.9106915
0.0	0.03706683	0.08300504	0.030085878	0.0015466161	0.014085973	0.08207957	0.0067663854	0.055191714	0.013986347	0.004984093
0.0	0.02640401	0.06100451	0.024308892	0.0013429238	0.010324804	0.056226704	0.0050056702	0.036305986	0.010255443	0.0041914308
0.0	0.11015783	0.15792826	0.07244749	0.003302948	0.03407274	0.20147476	0.016757458	0.23885526	0.056127243	0.013481859
0.0	0.9999188	0.9999238	0.99953437	0.9994448	0.99949443	0.9998888	0.9997131	0.99970704	0.9999013	0.9989586
0.0	0.9999527	0.99986184	0.9995777	0.99990773	0.99886394	0.99944323	0.9987056	0.9990689	0.9994123	0.99729615
0.0	0.992466	0.9879203	0.99057287	0.98641485	0.9950079	0.99378186	0.937823	0.9803027	0.98698527	0.9773989
0.0	0.992466	0.9879203	0.99057287	0.98641485	0.9950079	0.99378186	0.937823	0.9803027	0.98698527	0.9773989
0.0	0.992466	0.9879203	0.99057287	0.98641485	0.9950079	0.99378186	0.937823	0.9803027	0.98698527	0.9773989
0.0	0.992466	0.9879203	0.99057287	0.98641485	0.9950079	0.99378186	0.937823	0.9803027	0.98698527	0.9773989
0.0	0.9733176	0.89092636	0.9736182	0.9296012	0.8480015	0.9226646	0.6349099	0.85255426	0.9593915	0.6994521
0.0	0.9941047	0.98469603	0.9916072	0.994348	0.8830253	0.99068016	0.8611982	0.98633736	0.99490404	0.9561817
0.0	0.99997807	0.9999423	0.9999627	0.9999733	0.9993554	0.99992716	0.999889	0.99991906	0.9999292	0.999691
0.0	0.9999225	0.999884	0.9999051	0.9999176	0.9984761	0.9998348	0.9997589	0.99976045	0.99971384	0.99914515
0.0	0.99958426	0.9991966	0.99819994	0.99720097	0.99469995	0.99850357	0.9949816	0.9973423	0.99917346	0.9755258
0.0	0.992466	0.9879203	0.99057287	0.98641485	0.9950079	0.99378186	0.937823	0.9803027	0.98698527	0.9773989
0.0	0.99981743	0.9983961	0.99983835	0.99982977	0.99775034	0.99976104	0.9992105	0.9990972	0.99881554	0.99483347
0.0	0.992466	0.9879203	0.99057287	0.98641485	0.9950079	0.99378186	0.937823	0.9803027	0.98698527	0.9773989
0.0	0.80514556	0.09787378	0.42168856	0.93214464	0.019123696	0.80423474	0.16562253	0.3273313	0.8242181	0.49934456
0.0	0.9087159	0.867116	0.88262564	0.866003	0.63264567	0.88225263	0.63602173	0.76883847	0.9507274	0.4394426
0.0	0.9087159	0.867116	0.88262564	0.8660029	0.63264567	0.88225263	0.63602173	0.7688384	0.9507274	0.4394426
0.0	0.76351345	0.7731366	0.57951146	0.32075074	0.21655303	0.8284925	0.7772223	0.9635177	0.8498768	0.4857058
0.0	0.9371775	0.7044523	0.979003	0.9705579	0.9120115	0.99098295	0.9300138	0.97272766	0.96707356	0.98703533
0.0	0.9371775	0.7044523	0.979003	0.9705579	0.9120115	0.99098295	0.9300138	0.97272766	0.96707356	0.98703533
0.0	0.992466	0.9879203	0.99057287	0.98641485	0.9950079	0.99378186	0.937823	0.9803027	0.98698527	0.9773989
0.0	0.07964382	0.057903416	0.08049091	0.047687612	0.007314174	0.049101718	0.012934316	0.004985121	0.08207828	0.0076978137
0.0	0.992466	0.9879203	0.99057287	0.98641485	0.9950079	0.99378186	0.937823	0.9803027	0.98698527	0.9773989
0.0	0.992466	0.9879203	0.99057287	0.98641485	0.9950079	0.99378186	0.937823	0.9803027	0.98698527	0.9773989
0.0	0.99989974	0.99989605	0.99941444	0.9993382	0.99925226	0.99985814	0.99951935	0.99950945	0.99985564	0.99854195
0.0	0.99989974	0.99989605	0.99941444	0.9993382	0.99925226	0.99985814	0.99951935	0.99950945	0.99985564	0.99854195
0.0	0.992466	0.9879203	0.99057287	0.98641485	0.9950079	0.99378186	0.937823	0.9803027	0.98698527	0.9773989
0.0	0.992466	0.9879203	0.99057287	0.98641485	0.9950079	0.99378186	0.937823	0.9803027	0.98698527	0.9773989
0.0	0.99988616	0.9997743	0.9992285	0.99938977	0.9980192	0.9997546	0.998767	0.99925345	0.9996854	0.9960918
0.0	0.20177029	0.19481179	0.07441758	0.04426723	0.006325705	0.15160823	0.05278172	0.40021512	0.3445344	0.037311897
0.0	0.0067351446	0.007412088	0.051085144	0.0024555228	0.008253901	0.06467528	0.0031803136	0.010848218	0.0066386815	0.002216105
0.0	0.992466	0.9879203	0.99057287	0.98641485	0.9950079	0.99378186	0.937823	0.9803027	0.98698527	0.9773989
0.0	0.992466	0.9879203	0.99057287	0.98641485	0.9950079	0.99378186	0.937823	0.9803027	0.98698527	0.9773989
0.0	0.20028143	0.47078145	0.49044853	0.16498235	0.31370676	0.9196108	0.24032392	0.31865174	0.7698102	0.14557998
0.0	0.20028143	0.47078156	0.49044842	0.16498235	0.31370693	0.9196108	0.24032392	0.31865162	0.7698102	0.14557995
0.0	0.99989974	0.99989605	0.99941444	0.9993382	0.99925226	0.99985814	0.99951935	0.99950945	0.99985564	0.99854195
0.0	0.99989974	0.9998945	0.9993999	0.9993382	0.99923074	0.99985766	0.9995283	0.9995191	0.9998518	0.9985788
0.0	0.99999607	0.99999154	0.99998367	0.9999956	0.99998367	0.9999974	0.9999913	0.9999912	0.9999951	0.9999567
0.0	0.29950258	0.07516338	0.25407723	0.033886775	0.08777896	0.19316806	0.11396759	0.07078102	0.0638097	0.03516154
0.0	0.992466	0.9879203	0.99057287	0.98641485	0.9950079	0.99378186	0.937823	0.9803027	0.98698527	0.9773989
0.0	0.9998473	0.99984705	0.99965143	0.99975306	0.9975466	0.99968016	0.9986979	0.9991879	0.99968064	0.9983229
0.0	0.992466	0.9879203	0.99057287	0.98641485	0.9950079	0.99378186	0.937823	0.9803027	0.98698527	0.9773989
0.0	0.992466	0.9879203	0.99057287	0.98641485	0.9950079	0.99378186	0.937823	0.9803027	0.98698527	0.9773989
0.0	0.992466	0.9879203	0.99057287	0.98641485	0.9950079	0.99378186	0.937823	0.9803027	0.98698527	0.9773989
0.0	0.992466	0.9879203	0.99057287	0.98641485	0.9950079	0.99378186	0.937823	0.9803027	0.98698527	0.9773989
0.0	0.992466	0.9879203	0.99057287	0.98641485	0.9950079	0.99378186	0.937823	0.9803027	0.98698527	0.9773989
0.0	0.992466	0.9879203	0.99057287	0.98641485	0.9950079	0.99378186	0.937823	0.9803027	0.98698527	0.9773989
0.0	0.992466	0.9879203	0.99057287	0.98641485	0.9950079	0.99378186	0.937823	0.9803027	0.98698527	0.9773989
0.0	0.992466	0.9879203	0.99057287	0.98641485	0.9950079	0.99378186	0.937823	0.9803027	0.98698527	0.9773989
0.0	0.992466	0.9879203	0.99057287	0.98641485	0.9950079	0.99378186	0.937823	0.9803027	0.98698527	0.9773989
0.0	0.992466	0.9879203	0.99057287	0.98641485	0.9950079	0.99378186	0.937823	0.9803027	0.98698527	0.9773989
0.0	0.992466	0.9879203	0.99057287	0.98641485	0.9950079	0.99378186	0.937823	0.9803027	0.98698527	0.9773989
0.0	0.992466	0.9879203	0.99057287	0.98641485	0.9950079	0.99378186	0.937823	0.9803027	0.98698527	0.9773989
0.0	0.992466	0.9879203	0.99057287	0.98641485	0.9950079	0.99378186	0.937823	0.9803027	0.98698527	0.9773989
0.0	0.992466	0.9879203	0.99057287	0.98641485	0.9950079	0.99378186	0.937823	0.9803027	0.98698527	0.9773989
0.0	0.992466	0.9879203	0.99057287	0.98641485	0.9950079	0.99378186	0.937823	0.9803027	0.98698527	0.9773989
0.0	0.992466	0.9879203	0.99057287	0.98641485	0.9950079	0.99378186	0.937823	0.9803027	0.98698527	0.9773989
0.0	0.992466	0.9879203	0.99057287	0.98641485	0.9950079	0.99378186	0.937823	0.9803027	0.98698527	0.9773989
0.0	0.992466	0.9879203	0.99057287	0.98641485	0.9950079	0.99378186	0.937823	0.9803027	0.98698527	0.9773989
0.0	0.992466	0.9879203	0.99057287	0.98641485	0.9950079	0.99378186	0.937823	0.9803027	0.98698527	0.9773989
0.0	0.23806384	0.05199362	0.462731	0.01051849	0.034829084	0.51317954	0.03720008	0.8758143	0.82179886	0.13690296
0.0	0.96763647	0.8929671	0.971609	0.9177951	0.8504025	0.87944746	0.62006944	0.83784443	0.95029676	0.6973093
0.0	0.992466	0.9879203	0.99057287	0.98641485	0.9950079	0.99378186	0.937823	0.9803027	0.98698527	0.9773989
0.0	0.0001393493	0.0020301696	0.0018945787	0.00027180222	0.0009990523	0.0023775469	0.0012666007	0.00247844	0.0017274932	0.00061422045
0.0	0.999124	0.9914683	0.9967595	0.98613423	0.99478805	0.99676263	0.99394846	0.98568857	0.9963804	0.9639698
0.0	0.006684604	0.0015227565	0.0013038273	0.00096163474	0.001968137	0.03402489	0.034109935	0.0006384824	0.0014847592	0.00045152367
0.0	0.9243572	0.9688544	0.9417297	0.97904885	0.48611352	0.9509067	0.7539205	0.6787611	0.9447342	0.60116446
0.0	0.9243572	0.9688544	0.9417297	0.97904885	0.48611352	0.9509067	0.7539205	0.678761	0.9447342	0.60116446
0.0	0.9999254	0.9998708	0.99963164	0.999622	0.9969702	0.9995302	0.99906296	0.99910235	0.99960905	0.9985287
0.0	0.9999254	0.9998708	0.99963164	0.999622	0.9969702	0.9995302	0.99906296	0.99910235	0.99960905	0.9985287
0.0	0.9243572	0.9688544	0.9417297	0.97904885	0.48611355	0.9509067	0.7539205	0.67876107	0.9447342	0.6011645
0.0	0.9243572	0.9688544	0.9417297	0.97904885	0.4861136	0.9509067	0.7539205	0.6787612	0.9447342	0.6011645
0.0	0.99982893	0.99888116	0.9995552	0.99969316	0.99698824	0.9998777	0.9988524	0.9973283	0.9995683	0.9946689
0.0	0.99982893	0.99888116	0.9995552	0.99969316	0.99698824	0.9998777	0.9988524	0.9973283	0.9995683	0.9946689
0.0	0.999556	0.9997428	0.998781	0.9966397	0.99484396	0.9983211	0.9963314	0.99822885	0.9983633	0.9856149
0.0	0.999556	0.9997428	0.998781	0.9966397	0.99484396	0.9983211	0.9963314	0.99822885	0.9983633	0.9856149
0.0	0.8521007	0.73317045	0.6463192	0.62591416	0.16520266	0.7912212	0.2386575	0.42259023	0.69281477	0.2931158
0.0	0.85210055	0.73317045	0.6463192	0.6259141	0.16520266	0.79122126	0.23865753	0.4225902	0.6928148	0.29311582
0.0	0.999808	0.99937636	0.99931896	0.99933964	0.99493057	0.9994709	0.99742705	0.99881697	0.9996948	0.99588376
0.0	0.037979398	0.00059265544	0.00014028548	1.5783044e-05	1.6926144e-05	7.358853e-05	2.4847184e-05	7.600769e-05	0.000102888305	0.000119083976
0.0	0.992466	0.9879203	0.99057287	0.98641485	0.9950079	0.99378186	0.937823	0.9803027	0.98698527	0.9773989
0.0	0.9999095	0.9999112	0.9996069	0.99952996	0.9995085	0.9998983	0.99970716	0.9997204	0.99989593	0.9992244
0.0	0.5982091	0.0068998244	0.3089843	0.8995506	0.0014470565	0.828173	0.017737778	0.007666698	0.2020503	0.036777083
0.0	0.06986565	0.06256431	0.021928927	0.01235502	0.006090287	0.052366845	0.028112488	0.007167361	0.04210065	0.0030348746
0.0	0.025191719	0.03934749	0.0149284005	0.0154999085	0.002871639	0.007683018	0.003025484	0.001148784	0.016806642	0.0020954062
0.0	0.105134495	0.075605564	0.18380435	0.010708297	0.03492207	0.36291894	0.1403134	0.23760433	0.33711252	0.008541641
0.0	0.06986565	0.06256431	0.021928916	0.012355026	0.006090287	0.052366823	0.028112488	0.007167358	0.04210065	0.0030348746
0.0	0.06986567	0.062564306	0.021928916	0.012355026	0.006090287	0.052366823	0.028112488	0.007167361	0.042100627	0.0030348746
0.0	0.06986567	0.06256431	0.021928927	0.012355026	0.006090287	0.052366845	0.028112488	0.007167358	0.042100627	0.0030348746
0.0	0.06986567	0.06256431	0.021928916	0.01235502	0.006090287	0.052366834	0.028112488	0.007167361	0.04210065	0.0030348746
0.0	0.06986567	0.06256431	0.021928916	0.012355026	0.006090287	0.052366823	0.028112488	0.007167361	0.04210065	0.0030348746
0.0	0.06986567	0.06256431	0.021928916	0.012355026	0.006090287	0.052366845	0.028112488	0.007167358	0.042100627	0.0030348746
0.0	0.06986567	0.06256431	0.021928916	0.012355026	0.006090287	0.052366823	0.028112488	0.007167361	0.04210065	0.0030348746
0.0	0.34737146	0.5051154	0.46332774	0.27154192	0.23093584	0.33237886	0.06292309	0.15440674	0.2358627	0.058185123
0.0	0.035056975	0.05609112	0.06989062	0.07104597	0.010330151	0.04252229	0.013054254	0.0025646763	0.035846893	0.0060315696
0.0	0.035056975	0.056091107	0.06989062	0.07104597	0.0103301555	0.04252228	0.013054254	0.0025646763	0.035846893	0.0060315724
0.0	0.035056982	0.05609112	0.06989062	0.07104597	0.010330151	0.04252228	0.013054261	0.0025646775	0.03584691	0.0060315696
0.0	0.043521963	0.121435545	0.12198872	0.09522711	0.015016715	0.039989848	0.014452939	0.0021998296	0.082085855	0.0033103798
0.0	0.044874948	0.074534275	0.05950257	0.016215714	0.008535367	0.012531371	0.012406246	0.0025071334	0.013544101	0.0071707717
0.0	0.025191732	0.03934746	0.014928407	0.015499894	0.002871639	0.0076830145	0.003025484	0.0011487834	0.016806656	0.0020954062
0.0	0.044874925	0.07453426	0.05950256	0.016215714	0.008535367	0.012531371	0.012406246	0.0025071322	0.013544101	0.007170769
0.0	0.025191737	0.03934746	0.014928407	0.015499901	0.002871639	0.0076830145	0.003025484	0.0011487834	0.016806656	0.0020954062
0.0	0.043521974	0.12143557	0.12198872	0.095227085	0.015016715	0.039989848	0.014452939	0.0021998296	0.08208584	0.0033103782
0.0	0.044874948	0.07453426	0.05950257	0.016215714	0.008535367	0.012531371	0.012406246	0.0025071322	0.013544101	0.007170769
0.0	0.025191737	0.03934746	0.014928407	0.015499894	0.002871639	0.0076830145	0.003025484	0.0011487834	0.016806649	0.0020954062
0.0	0.025191724	0.03934749	0.0149284005	0.015499894	0.002871639	0.007683018	0.003025484	0.0011487845	0.016806642	0.0020954062
0.0	0.025191719	0.03934749	0.0149284005	0.0154999085	0.002871639	0.007683018	0.003025484	0.0011487845	0.016806642	0.0020954062
0.0	0.043521974	0.121435545	0.12198875	0.09522711	0.015016715	0.039989848	0.014452939	0.0021998296	0.082085855	0.0033103798
0.0	0.044874948	0.07453431	0.05950257	0.016215714	0.008535367	0.012531371	0.012406246	0.0025071334	0.013544101	0.0071707717
0.0	0.025191732	0.039347477	0.014928407	0.015499894	0.0028716375	0.0076830145	0.003025484	0.0011487834	0.016806649	0.0020954062
0.0	0.043521956	0.121435545	0.12198875	0.095227085	0.015016715	0.039989848	0.014452939	0.0021998296	0.08208582	0.0033103782
0.0	0.044874948	0.074534275	0.05950257	0.016215714	0.008535367	0.012531371	0.012406246	0.0025071334	0.013544101	0.007170769
0.0	0.025191719	0.03934749	0.0149284145	0.0154999085	0.002871639	0.007683018	0.003025484	0.0011487845	0.016806642	0.0020954062
0.0	0.025191724	0.03934749	0.0149284145	0.015499894	0.002871639	0.007683018	0.003025484	0.001148784	0.016806642	0.0020954062
0.0	0.044874948	0.074534275	0.05950257	0.016215714	0.008535367	0.012531371	0.012406246	0.0025071334	0.013544101	0.0071707717
0.0	0.025191732	0.03934746	0.014928407	0.015499894	0.002871639	0.0076830145	0.003025484	0.0011487834	0.016806656	0.0020954083
0.0	0.044874925	0.07453429	0.05950253	0.016215714	0.008535367	0.012531371	0.012406246	0.0025071322	0.013544101	0.0071707717
0.0	0.025191737	0.039347477	0.014928407	0.015499894	0.0028716375	0.0076830145	0.003025484	0.0011487834	0.016806656	0.0020954062
0.0	0.044874948	0.074534275	0.05950257	0.016215714	0.008535367	0.012531371	0.012406246	0.0025071334	0.013544101	0.0071707717
0.0	0.025191732	0.039347477	0.014928407	0.015499894	0.002871639	0.0076830145	0.003025484	0.0011487834	0.016806649	0.0020954083
0.0	0.025191724	0.03934749	0.0149284145	0.0154999085	0.002871639	0.007683018	0.003025484	0.0011487845	0.016806642	0.0020954083
0.0	0.025191719	0.03934749	0.014928407	0.0154999085	0.002871639	0.007683018	0.003025484	0.001148784	0.016806642	0.0020954062
0.0	0.035056975	0.056091107	0.06989065	0.07104597	0.0103301555	0.04252228	0.013054254	0.0025646763	0.03584691	0.0060315696
0.0	0.044874948	0.074534275	0.05950256	0.016215714	0.008535367	0.012531371	0.012406246	0.0025071334	0.013544101	0.0071707717
0.0	0.025191732	0.03934746	0.014928407	0.015499894	0.0028716375	0.0076830145	0.003025484	0.0011487834	0.016806649	0.0020954062
0.0	0.025191732	0.03934746	0.014928407	0.015499894	0.002871639	0.0076830145	0.003025484	0.0011487834	0.016806649	0.0020954062
0.0	0.025191719	0.03934749	0.014928407	0.0154999085	0.002871639	0.007683018	0.003025484	0.001148784	0.016806642	0.0020954062
0.0	0.025191724	0.03934749	0.0149284145	0.0154999085	0.002871639	0.007683018	0.003025484	0.0011487845	0.016806642	0.0020954062
0.0	0.025191719	0.03934749	0.0149284145	0.015499894	0.002871639	0.007683018	0.003025484	0.0011487845	0.016806642	0.0020954062
0.0	0.025191724	0.03934749	0.0149284145	0.015499894	0.002871639	0.007683018	0.003025484	0.0011487845	0.016806642	0.0020954083
0.0	0.025191737	0.039347477	0.014928407	0.015499901	0.002871639	0.0076830145	0.003025484	0.0011487834	0.016806656	0.0020954062
0.0	0.6588671	0.6858915	0.43484	0.115531266	0.040675096	0.12602542	0.49639106	0.72471046	0.89794815	0.030899486
0.0	0.58037055	0.49287724	0.12444603	0.07201092	0.08504972	0.8558724	0.8387748	0.037005946	0.7096699	0.09129379
0.0	0.24380283	0.5212501	0.4763061	0.09981293	0.036629558	0.06312087	0.24374402	0.06735682	0.34808204	0.010595338
0.0	0.050102185	0.0627658	0.07474222	0.014271661	0.0060594087	0.23476358	0.08140014	0.02172715	0.14344607	0.0035394682
0.0	0.050102185	0.0627658	0.07474224	0.014271673	0.0060594087	0.23476347	0.08140014	0.02172715	0.14344613	0.0035394682
0.0	0.02926525	0.07274301	0.035644468	0.04821271	0.012367041	0.36948445	0.018160956	0.31387937	0.0446285	0.007900617
0.0	0.052346464	0.08703194	0.0775044	0.13333446	0.01948903	0.5381091	0.108094655	0.08523045	0.13356507	0.012698545
0.0	0.032657515	0.06854227	0.013253886	0.028709047	0.005743413	0.211191	0.05207183	0.023617579	0.08023227	0.009737084
0.0	0.03265754	0.06854226	0.013253886	0.028709054	0.005743413	0.211191	0.05207183	0.02361759	0.08023227	0.009737084
0.0	0.035056982	0.056091107	0.06989062	0.07104597	0.0103301555	0.04252228	0.013054261	0.0025646775	0.035846893	0.0060315696
0.0	0.025191737	0.039347477	0.014928407	0.015499894	0.002871639	0.0076830145	0.003025484	0.0011487834	0.016806649	0.0020954062
0.0	0.025191732	0.03934746	0.014928407	0.015499894	0.0028716375	0.0076830145	0.003025484	0.0011487834	0.016806649	0.0020954083
0.0	0.025191724	0.03934749	0.0149284145	0.0154999085	0.002871639	0.007683018	0.003025484	0.0011487845	0.016806642	0.0020954083
0.0	0.025191737	0.039347477	0.014928407	0.015499894	0.002871639	0.0076830145	0.003025484	0.0011487834	0.016806649	0.0020954062
0.0	0.028283142	0.077442266	0.026451405	0.048303977	0.007980615	0.02250557	0.01077758	0.0016766582	0.08718427	0.005256056
0.0	0.041814785	0.18329254	0.09452695	0.055871315	0.00727136	0.04689982	0.009433255	0.0018311467	0.06339616	0.008583647
0.0	0.044874948	0.07453431	0.059502587	0.016215714	0.008535367	0.012531371	0.012406246	0.0025071334	0.013544101	0.0071707717
0.0	0.035056982	0.05609112	0.06989062	0.07104599	0.0103301555	0.04252227	0.013054254	0.0025646763	0.03584691	0.0060315724
0.0	0.025191732	0.03934746	0.014928407	0.015499894	0.002871639	0.0076830145	0.003025484	0.0011487834	0.016806656	0.0020954062
0.0	0.025191724	0.03934749	0.0149284145	0.0154999085	0.002871639	0.007683018	0.003025484	0.0011487845	0.016806642	0.0020954062
0.0	0.025191732	0.03934746	0.014928407	0.015499894	0.002871639	0.0076830145	0.003025484	0.0011487834	0.016806649	0.0020954083
0.0	0.028283142	0.07744223	0.026451414	0.048304	0.007980619	0.022505576	0.01077758	0.001676659	0.08718427	0.005256056
0.0	0.041814785	0.18329257	0.09452699	0.055871315	0.00727136	0.046899837	0.009433259	0.0018311458	0.06339616	0.008583639
0.0	0.044874948	0.074534275	0.05950257	0.016215714	0.008535367	0.012531371	0.012406246	0.0025071322	0.013544101	0.007170769
0.0	0.035056982	0.05609112	0.06989062	0.071046	0.010330151	0.04252228	0.013054261	0.0025646775	0.03584691	0.0060315724
0.0	0.025191732	0.03934746	0.014928407	0.015499894	0.0028716375	0.0076830145	0.003025484	0.0011487834	0.016806649	0.0020954062
0.0	0.115465306	0.062901825	0.042443674	0.01644587	0.0037997083	0.025749143	0.05372311	0.009836579	0.22985278	0.0037204677
0.0	0.11546536	0.06290181	0.042443685	0.01644587	0.0037997083	0.025749143	0.053723123	0.009836588	0.22985284	0.003720466
0.0	0.42323622	0.65949875	0.26854926	0.1956735	0.05877363	0.23330432	0.9031422	0.1581577	0.9498809	0.08650253
0.0	0.16118717	0.2575752	0.19395858	0.057686947	0.010372311	0.11760941	0.13470703	0.015075785	0.52129596	0.008898225
0.0	0.17952429	0.114562295	0.12542126	0.017788386	0.010926228	0.038323082	0.21883497	0.01888734	0.16430905	0.0121715525
0.0	0.15540466	0.08033671	0.1418849	0.07182025	0.013739082	0.11869457	0.11239727	0.041632168	0.2835827	0.007340366
0.0	0.11546538	0.06290181	0.042443696	0.01644587	0.0037997083	0.025749143	0.053723123	0.009836588	0.22985284	0.003720466
0.0	0.11546533	0.06290181	0.042443696	0.01644587	0.0037997083	0.025749143	0.053723123	0.009836588	0.22985284	0.003720466
0.0	0.025191732	0.039347477	0.014928407	0.015499901	0.0028716375	0.0076830145	0.003025484	0.0011487834	0.016806649	0.0020954062
0.0	0.052145556	0.059773628	0.039098926	0.026923977	0.0039673694	0.014238653	0.017158236	0.002754938	0.036413874	0.003009814
0.0	0.052145556	0.059773628	0.03909894	0.026924001	0.0039673676	0.014238653	0.017158236	0.0027549355	0.036413874	0.0030098155
0.0	0.045847528	0.10544208	0.051002834	0.07911916	0.011370823	0.031637892	0.034414507	0.0028467837	0.2074664	0.0077239005
0.0	0.37245178	0.72208667	0.62385374	0.6471548	0.043225102	0.7605139	0.53565705	0.11550486	0.45334417	0.07717037
0.0	0.0928655	0.1021892	0.11316336	0.026415043	0.011490008	0.019639514	0.07811485	0.0047499626	0.03348046	0.010678544
0.0	0.0760668	0.081380144	0.15303327	0.11793254	0.0133961	0.062576175	0.036444664	0.008916561	0.061825305	0.0073720934
0.0	0.052145567	0.059773628	0.03909894	0.026924001	0.0039673676	0.014238653	0.017158236	0.0027549355	0.036413882	0.0030098155
0.0	0.025191724	0.03934749	0.0149284005	0.0154999085	0.002871639	0.007683018	0.003025484	0.0011487845	0.016806642	0.0020954062
0.0	0.025191732	0.039347477	0.014928407	0.015499894	0.0028716375	0.0076830145	0.003025484	0.0011487834	0.016806656	0.0020954062
0.0	0.028283136	0.07744224	0.026451414	0.04830397	0.007980611	0.022505581	0.01077758	0.001676659	0.08718426	0.005256056
0.0	0.041814797	0.18329258	0.09452695	0.055871315	0.00727136	0.046899837	0.009433251	0.0018311467	0.06339618	0.008583647
0.0	0.044874948	0.07453426	0.05950257	0.016215714	0.008535367	0.012531371	0.012406246	0.0025071334	0.013544101	0.0071707717
0.0	0.025191737	0.03934746	0.014928407	0.015499901	0.002871639	0.0076830145	0.003025484	0.0011487834	0.016806656	0.0020954062
0.0	0.050102193	0.062765785	0.07474224	0.014271673	0.006059406	0.23476353	0.08140014	0.02172713	0.14344604	0.0035394698
0.0	0.050102185	0.062765785	0.07474224	0.014271661	0.006059406	0.23476353	0.08140014	0.021727156	0.14344607	0.0035394682
0.0	0.04079874	0.11227195	0.084756896	0.044566553	0.017960591	0.23102245	0.119943425	0.022781199	0.48804608	0.007712799
0.0	0.07329172	0.26289213	0.31044066	0.052412614	0.015017265	0.6049967	0.19525158	0.028383084	0.39939475	0.008676946
0.0	0.09073291	0.10795016	0.21776769	0.015559665	0.018624926	0.29372242	0.27787784	0.037428893	0.110924914	0.012464906
0.0	0.72712374	0.35741296	0.8572157	0.22409895	0.2731207	0.9841697	0.7232204	0.8344674	0.6953087	0.16142328
0.0	0.050102193	0.0627658	0.07474224	0.014271673	0.0060594087	0.23476353	0.08140014	0.02172715	0.14344607	0.0035394682
0.0	0.02926525	0.07274298	0.035644475	0.04821274	0.012367041	0.36948445	0.018160965	0.3138796	0.04462849	0.007900617
0.0	0.029265257	0.07274301	0.03564446	0.04821271	0.012367035	0.36948445	0.018160952	0.31387937	0.04462849	0.007900617
0.0	0.030692123	0.123212285	0.04736554	0.14044932	0.03546977	0.33468062	0.043566544	0.31904265	0.21888705	0.01009123
0.0	0.043241564	0.30999735	0.17960447	0.1493535	0.031333335	0.7275803	0.05590329	0.3370777	0.18531632	0.011690139
0.0	0.051657435	0.13039005	0.10963416	0.040936846	0.036608025	0.37843135	0.08813737	0.35300568	0.04474946	0.031399336
0.0	0.041684255	0.09259623	0.14588067	0.20485389	0.042325597	0.7046774	0.043715794	0.6164922	0.089823194	0.011780768
0.0	0.06773092	0.48188967	0.43657255	0.25516465	0.09841837	0.81674355	0.25369805	0.9129969	0.34723067	0.023221638
0.0	0.00012792386	0.0016483049	0.0013768531	0.00016156644	0.00036833252	0.00052953576	0.000932636	0.0017234276	0.00089180836	0.00044054535
0.0	0.00011145522	0.001240608	0.0013809162	0.00014923284	0.00038722984	0.0005533395	0.0009680783	0.002241332	0.0008090452	0.0005188924
[truncated: 18,865 more rows]
